# Supplementary material for: A direct effect of perception on action when grasping a cup
Source: Sci Rep. 2018 Jan 9;8:171. doi: 10.1038/s41598-017-18591-5 (PMC5760564; doi:10.1038/s41598-017-18591-5)
Supplement: Supplementary file 6 — Supplementary Information [file 41598_2017_18591_MOESM6_ESM.zip › SciRep_Data/S02instruct/S02_100instruct_Tr17.dat]

+1000000000000.00000000	+0.00000000	+0.00000000	+0.00000000	+0.00000000	+0.00000000	+0.00000000	+0	+0.00000000	+0.00000000	+0.00000000	+0.00000000	+0.00000000	+0.00000000	+0	+0.00000000	+0.00000000	+0.00000000	+0.00000000	+0.00000000	+0.00000000	+0
+1458240724.42260000	+9.75146484	-6.42480469	-1.12939453	+44.95605469	+1.97753906	-63.56689453	+1932	+9.95361328	-5.53710938	-0.93603516	+2.74658203	-9.58007813	+13.60107422	+1796	+7.06201172	-9.69433594	-0.66357422	+54.95361328	+6.02050781	-25.13671875	+1612
+1458240724.42680000	+9.75146484	-6.42480469	-1.12939453	+44.95605469	+1.97753906	-63.56689453	+1932	+9.95361328	-5.53710938	-0.93603516	+2.76855469	-9.58007813	+13.60107422	+1796	+7.06201172	-9.69433594	-0.66357422	+54.97558594	+6.02050781	-25.13671875	+1612
+1458240724.43100000	+9.75146484	-6.42480469	-1.12939453	+44.95605469	+1.97753906	-63.56689453	+1932	+9.95361328	-5.53710938	-0.93603516	+2.76855469	-9.58007813	+13.60107422	+1792	+7.06201172	-9.69433594	-0.66357422	+54.97558594	+6.02050781	-25.13671875	+1612
+1458240724.43510010	+9.75146484	-6.42919922	-1.12939453	+44.95605469	+1.97753906	-63.56689453	+1932	+9.95361328	-5.53710938	-0.93603516	+2.79052734	-9.58007813	+13.60107422	+1792	+7.06640625	-9.69433594	-0.66357422	+54.97558594	+6.04248047	-25.13671875	+1612
+1458240724.43930010	+9.75146484	-6.42919922	-1.12939453	+44.95605469	+1.97753906	-63.56689453	+1932	+9.95361328	-5.53710938	-0.93603516	+2.79052734	-9.58007813	+13.60107422	+1792	+7.06640625	-9.69433594	-0.66357422	+54.97558594	+6.04248047	-25.13671875	+1612
+1458240724.44350000	+9.75146484	-6.42919922	-1.12939453	+44.95605469	+1.97753906	-63.56689453	+1932	+9.95361328	-5.53710938	-0.93603516	+2.81250000	-9.58007813	+13.57910156	+1792	+7.06640625	-9.69433594	-0.66357422	+54.97558594	+6.04248047	-25.13671875	+1612
+1458240724.44759990	+9.75146484	-6.42919922	-1.12939453	+44.95605469	+1.97753906	-63.56689453	+1932	+9.95361328	-5.53710938	-0.93603516	+2.81250000	-9.58007813	+13.57910156	+1788	+7.06640625	-9.69433594	-0.66357422	+54.97558594	+6.04248047	-25.13671875	+1612
+1458240731.02399990	+9.66796875	-6.41601563	-1.14697266	+47.35107422	+3.69140625	-65.72021484	+1872	+9.82617188	-5.64697266	-0.93603516	-9.27246094	-9.40429688	+19.46777344	+1768	+7.07519531	-9.73388672	-0.62841797	+56.14013672	+7.07519531	-26.71875000	+1644
+1458240731.02810000	+9.66796875	-6.41601563	-1.14697266	+47.35107422	+3.66943359	-65.72021484	+1872	+9.82617188	-5.64697266	-0.93603516	-9.27246094	-9.40429688	+19.48974609	+1768	+7.07958984	-9.73388672	-0.62402344	+56.16210938	+7.09716797	-26.74072266	+1644
+1458240731.03230000	+9.66796875	-6.41601563	-1.14697266	+47.35107422	+3.66943359	-65.72021484	+1872	+9.82617188	-5.64697266	-0.93603516	-9.27246094	-9.40429688	+19.48974609	+1768	+7.07958984	-9.73388672	-0.62402344	+56.16210938	+7.09716797	-26.74072266	+1644
+1458240731.03640010	+9.66796875	-6.41601563	-1.14697266	+47.35107422	+3.66943359	-65.72021484	+1872	+9.82617188	-5.64697266	-0.93603516	-9.27246094	-9.40429688	+19.51171875	+1768	+7.07958984	-9.73388672	-0.62402344	+56.18408203	+7.09716797	-26.76269531	+1644
+1458240731.04060010	+9.67236328	-6.41601563	-1.14697266	+47.35107422	+3.66943359	-65.72021484	+1872	+9.82617188	-5.64697266	-0.93603516	-9.27246094	-9.40429688	+19.51171875	+1768	+7.08398438	-9.72949219	-0.61962891	+56.18408203	+7.09716797	-26.76269531	+1644
+1458240731.04480000	+9.67236328	-6.41601563	-1.14697266	+47.35107422	+3.66943359	-65.72021484	+1872	+9.82617188	-5.64697266	-0.93603516	-9.27246094	-9.40429688	+19.53369141	+1768	+7.08398438	-9.72949219	-0.61962891	+56.20605469	+7.09716797	-26.76269531	+1644
+1458240731.04889990	+9.67236328	-6.41601563	-1.14697266	+47.35107422	+3.64746094	-65.69824219	+1872	+9.82617188	-5.64697266	-0.93603516	-9.27246094	-9.40429688	+19.55566406	+1768	+7.08837891	-9.72949219	-0.61962891	+56.22802734	+7.11914063	-26.78466797	+1644
+1458240731.05310010	+9.67236328	-6.41601563	-1.14697266	+47.35107422	+3.64746094	-65.69824219	+1876	+9.82617188	-5.64697266	-0.93603516	-9.27246094	-9.40429688	+19.57763672	+1768	+7.08837891	-9.72949219	-0.61523438	+56.22802734	+7.11914063	-26.78466797	+1644
+1458240731.05730010	+9.67236328	-6.42041016	-1.14697266	+47.35107422	+3.64746094	-65.69824219	+1876	+9.82617188	-5.64697266	-0.93603516	-9.27246094	-9.40429688	+19.59960938	+1768	+7.09277344	-9.72509766	-0.61523438	+56.27197266	+7.11914063	-26.80664063	+1648
+1458240731.06139990	+9.67236328	-6.42041016	-1.14697266	+47.35107422	+3.62548828	-65.69824219	+1876	+9.82617188	-5.64697266	-0.93603516	-9.27246094	-9.40429688	+19.59960938	+1768	+7.09716797	-9.72509766	-0.61083984	+56.29394531	+7.14111328	-26.82861328	+1648
+1458240731.06559990	+9.67236328	-6.42041016	-1.14697266	+47.35107422	+3.62548828	-65.67626953	+1876	+9.82617188	-5.64697266	-0.93603516	-9.27246094	-9.40429688	+19.62158203	+1768	+7.10156250	-9.72509766	-0.60644531	+56.31591797	+7.14111328	-26.85058594	+1652
+1458240731.06979990	+9.67236328	-6.42041016	-1.14697266	+47.35107422	+3.60351563	-65.67626953	+1876	+9.82617188	-5.64257813	-0.93603516	-9.29443359	-9.40429688	+19.62158203	+1768	+7.10156250	-9.72070313	-0.60644531	+56.33789063	+7.14111328	-26.87255859	+1652
+1458240731.07390000	+9.67236328	-6.42041016	-1.14697266	+47.35107422	+3.60351563	-65.67626953	+1880	+9.82617188	-5.64257813	-0.93603516	-9.29443359	-9.40429688	+19.64355469	+1768	+7.10595703	-9.72070313	-0.60205078	+56.35986328	+7.16308594	-26.87255859	+1656
+1458240731.07810000	+9.67236328	-6.42041016	-1.14697266	+47.35107422	+3.60351563	-65.67626953	+1880	+9.82617188	-5.64257813	-0.93164063	-9.29443359	-9.40429688	+19.64355469	+1768	+7.10595703	-9.72070313	-0.60205078	+56.35986328	+7.16308594	-26.87255859	+1656
+1458240731.08229990	+9.67236328	-6.42041016	-1.14697266	+47.35107422	+3.60351563	-65.67626953	+1880	+9.82617188	-5.64257813	-0.93164063	-9.29443359	-9.40429688	+19.64355469	+1768	+7.10595703	-9.72070313	-0.60205078	+56.35986328	+7.16308594	-26.87255859	+1660
+1458240731.08640000	+9.67675781	-6.42041016	-1.14697266	+47.35107422	+3.58154297	-65.67626953	+1884	+9.82617188	-5.64257813	-0.93164063	-9.29443359	-9.38232422	+19.66552734	+1768	+7.10595703	-9.72070313	-0.60205078	+56.35986328	+7.14111328	-26.87255859	+1660
+1458240731.09060000	+9.67675781	-6.42041016	-1.14697266	+47.35107422	+3.58154297	-65.67626953	+1884	+9.82617188	-5.64257813	-0.93164063	-9.27246094	-9.38232422	+19.66552734	+1768	+7.10156250	-9.72070313	-0.60205078	+56.33789063	+7.14111328	-26.87255859	+1660
+1458240731.09480000	+9.67675781	-6.42041016	-1.14697266	+47.37304688	+3.58154297	-65.67626953	+1884	+9.82617188	-5.64257813	-0.93164063	-9.27246094	-9.38232422	+19.66552734	+1768	+7.10156250	-9.72070313	-0.60644531	+56.33789063	+7.14111328	-26.85058594	+1664
+1458240731.09890010	+9.67236328	-6.41601563	-1.14697266	+47.37304688	+3.58154297	-65.67626953	+1884	+9.82617188	-5.64257813	-0.93164063	-9.27246094	-9.38232422	+19.66552734	+1768	+7.10156250	-9.72070313	-0.60644531	+56.31591797	+7.14111328	-26.85058594	+1664
+1458240731.10310010	+9.67236328	-6.41601563	-1.14697266	+47.37304688	+3.58154297	-65.67626953	+1884	+9.82617188	-5.64257813	-0.93164063	-9.27246094	-9.40429688	+19.66552734	+1768	+7.10156250	-9.72070313	-0.60644531	+56.31591797	+7.11914063	-26.85058594	+1664
+1458240731.10730000	+9.67236328	-6.41601563	-1.14697266	+47.37304688	+3.58154297	-65.67626953	+1888	+9.82617188	-5.64257813	-0.93164063	-9.27246094	-9.40429688	+19.66552734	+1768	+7.09716797	-9.72070313	-0.60644531	+56.31591797	+7.11914063	-26.82861328	+1664
+1458240731.11139990	+9.67236328	-6.41601563	-1.14697266	+47.37304688	+3.58154297	-65.67626953	+1888	+9.82617188	-5.64257813	-0.93164063	-9.27246094	-9.40429688	+19.66552734	+1768	+7.09716797	-9.72070313	-0.61083984	+56.29394531	+7.11914063	-26.82861328	+1664
+1458240731.11560010	+9.67236328	-6.41601563	-1.14697266	+47.37304688	+3.58154297	-65.67626953	+1888	+9.82617188	-5.64257813	-0.93164063	-9.27246094	-9.40429688	+19.66552734	+1768	+7.09716797	-9.72070313	-0.61083984	+56.29394531	+7.11914063	-26.82861328	+1664
+1458240731.11970000	+9.67236328	-6.41601563	-1.14697266	+47.37304688	+3.58154297	-65.67626953	+1888	+9.82617188	-5.64257813	-0.93164063	-9.27246094	-9.40429688	+19.66552734	+1768	+7.09716797	-9.72509766	-0.61083984	+56.29394531	+7.11914063	-26.82861328	+1668
+1458240731.12389990	+9.67236328	-6.41601563	-1.14697266	+47.37304688	+3.58154297	-65.67626953	+1888	+9.82617188	-5.64257813	-0.93164063	-9.29443359	-9.40429688	+19.66552734	+1768	+7.09716797	-9.72509766	-0.61083984	+56.27197266	+7.09716797	-26.82861328	+1668
+1458240731.12809990	+9.67236328	-6.41601563	-1.14697266	+47.37304688	+3.58154297	-65.67626953	+1888	+9.82617188	-5.64257813	-0.93164063	-9.29443359	-9.40429688	+19.68750000	+1768	+7.09716797	-9.72509766	-0.61083984	+56.27197266	+7.09716797	-26.80664063	+1668
+1458240731.13220000	+9.67236328	-6.41601563	-1.14697266	+47.37304688	+3.58154297	-65.67626953	+1888	+9.82617188	-5.64257813	-0.93164063	-9.29443359	-9.40429688	+19.68750000	+1768	+7.09277344	-9.72509766	-0.61083984	+56.27197266	+7.09716797	-26.80664063	+1668
+1458240731.13640000	+9.67236328	-6.41601563	-1.14697266	+47.37304688	+3.58154297	-65.67626953	+1892	+9.82617188	-5.64257813	-0.92724609	-9.29443359	-9.40429688	+19.68750000	+1768	+7.09277344	-9.72509766	-0.61083984	+56.27197266	+7.09716797	-26.80664063	+1664
+1458240731.14060000	+9.67236328	-6.41601563	-1.14697266	+47.37304688	+3.55957031	-65.67626953	+1892	+9.82617188	-5.64257813	-0.92724609	-9.29443359	-9.40429688	+19.68750000	+1768	+7.09277344	-9.72509766	-0.61083984	+56.27197266	+7.09716797	-26.80664063	+1664
+1458240731.14470010	+9.67236328	-6.41601563	-1.14697266	+47.37304688	+3.55957031	-65.67626953	+1892	+9.82617188	-5.64257813	-0.92724609	-9.29443359	-9.40429688	+19.68750000	+1768	+7.09716797	-9.72509766	-0.61083984	+56.27197266	+7.09716797	-26.80664063	+1664
+1458240731.14890000	+9.67236328	-6.41601563	-1.14697266	+47.37304688	+3.55957031	-65.67626953	+1892	+9.82617188	-5.64257813	-0.92724609	-9.29443359	-9.40429688	+19.68750000	+1768	+7.09716797	-9.72509766	-0.61083984	+56.27197266	+7.09716797	-26.80664063	+1664
+1458240731.15310000	+9.67236328	-6.41601563	-1.14697266	+47.37304688	+3.55957031	-65.67626953	+1892	+9.82617188	-5.64257813	-0.92724609	-9.29443359	-9.40429688	+19.68750000	+1768	+7.09716797	-9.72509766	-0.61083984	+56.27197266	+7.09716797	-26.80664063	+1664
+1458240731.15720010	+9.67236328	-6.41601563	-1.14697266	+47.37304688	+3.55957031	-65.67626953	+1892	+9.82617188	-5.64257813	-0.92724609	-9.29443359	-9.40429688	+19.70947266	+1768	+7.09716797	-9.72509766	-0.61083984	+56.27197266	+7.09716797	-26.82861328	+1664
+1458240731.16140010	+9.67236328	-6.41601563	-1.14697266	+47.37304688	+3.55957031	-65.67626953	+1892	+9.82617188	-5.64257813	-0.92724609	-9.29443359	-9.40429688	+19.70947266	+1768	+7.09716797	-9.72070313	-0.61083984	+56.27197266	+7.09716797	-26.82861328	+1664
+1458240731.16560010	+9.67236328	-6.41601563	-1.14697266	+47.37304688	+3.55957031	-65.67626953	+1892	+9.82617188	-5.64257813	-0.92724609	-9.29443359	-9.40429688	+19.70947266	+1768	+7.09716797	-9.72070313	-0.61083984	+56.29394531	+7.09716797	-26.82861328	+1664
+1458240731.16969990	+9.67236328	-6.41601563	-1.14697266	+47.37304688	+3.55957031	-65.67626953	+1892	+9.82617188	-5.64257813	-0.92724609	-9.29443359	-9.42626953	+19.70947266	+1772	+7.09716797	-9.72070313	-0.61083984	+56.29394531	+7.09716797	-26.82861328	+1664
+1458240731.17389990	+9.67675781	-6.41601563	-1.14257813	+47.37304688	+3.55957031	-65.67626953	+1892	+9.82617188	-5.64257813	-0.92724609	-9.29443359	-9.42626953	+19.70947266	+1772	+7.09716797	-9.72070313	-0.61083984	+56.29394531	+7.09716797	-26.82861328	+1664
+1458240731.17810010	+9.67675781	-6.41601563	-1.14257813	+47.37304688	+3.55957031	-65.67626953	+1892	+9.82617188	-5.64257813	-0.92724609	-9.29443359	-9.42626953	+19.70947266	+1772	+7.09716797	-9.72070313	-0.61083984	+56.29394531	+7.09716797	-26.82861328	+1664
+1458240731.18220000	+9.67675781	-6.41601563	-1.14257813	+47.37304688	+3.55957031	-65.67626953	+1892	+9.82617188	-5.64257813	-0.92724609	-9.29443359	-9.42626953	+19.70947266	+1772	+7.09716797	-9.72070313	-0.61083984	+56.29394531	+7.09716797	-26.82861328	+1664
+1458240731.18639990	+9.67675781	-6.41601563	-1.14257813	+47.37304688	+3.55957031	-65.67626953	+1892	+9.82617188	-5.64257813	-0.92724609	-9.31640625	-9.42626953	+19.70947266	+1772	+7.09716797	-9.72070313	-0.61083984	+56.29394531	+7.09716797	-26.82861328	+1664
+1458240731.19050000	+9.67675781	-6.41601563	-1.14257813	+47.37304688	+3.53759766	-65.67626953	+1896	+9.82617188	-5.64257813	-0.92724609	-9.31640625	-9.42626953	+19.70947266	+1772	+7.09716797	-9.72070313	-0.61083984	+56.29394531	+7.09716797	-26.82861328	+1664
+1458240731.19470000	+9.67675781	-6.41601563	-1.14257813	+47.37304688	+3.53759766	-65.67626953	+1896	+9.82617188	-5.64257813	-0.92724609	-9.31640625	-9.42626953	+19.70947266	+1772	+7.09716797	-9.72070313	-0.61083984	+56.29394531	+7.07519531	-26.82861328	+1664
+1458240731.19890000	+9.67675781	-6.41601563	-1.14257813	+47.37304688	+3.53759766	-65.67626953	+1896	+9.82617188	-5.64257813	-0.92724609	-9.31640625	-9.42626953	+19.70947266	+1772	+7.09716797	-9.72070313	-0.61083984	+56.27197266	+7.07519531	-26.82861328	+1664
+1458240731.20300010	+9.67675781	-6.41601563	-1.14257813	+47.37304688	+3.53759766	-65.67626953	+1896	+9.82617188	-5.64257813	-0.92724609	-9.31640625	-9.42626953	+19.70947266	+1772	+7.09716797	-9.72070313	-0.61083984	+56.27197266	+7.07519531	-26.82861328	+1664
+1458240731.20720010	+9.67675781	-6.41601563	-1.14257813	+47.37304688	+3.53759766	-65.67626953	+1896	+9.82617188	-5.64257813	-0.92724609	-9.31640625	-9.42626953	+19.70947266	+1772	+7.09716797	-9.72070313	-0.61083984	+56.27197266	+7.07519531	-26.82861328	+1664
+1458240731.21140000	+9.67675781	-6.41601563	-1.14257813	+47.37304688	+3.53759766	-65.67626953	+1896	+9.82617188	-5.64257813	-0.92724609	-9.31640625	-9.42626953	+19.73144531	+1772	+7.09716797	-9.72509766	-0.61083984	+56.27197266	+7.07519531	-26.82861328	+1664
+1458240731.21550010	+9.67675781	-6.41601563	-1.14257813	+47.37304688	+3.53759766	-65.67626953	+1896	+9.82617188	-5.64257813	-0.92724609	-9.31640625	-9.42626953	+19.73144531	+1772	+7.09277344	-9.72509766	-0.61083984	+56.25000000	+7.07519531	-26.82861328	+1664
+1458240731.21970010	+9.67675781	-6.41601563	-1.14257813	+47.37304688	+3.53759766	-65.67626953	+1896	+9.82617188	-5.64257813	-0.92724609	-9.31640625	-9.42626953	+19.73144531	+1772	+7.09277344	-9.72509766	-0.61523438	+56.25000000	+7.07519531	-26.80664063	+1664
+1458240731.22390010	+9.67675781	-6.41601563	-1.14257813	+47.37304688	+3.53759766	-65.67626953	+1896	+9.82617188	-5.64257813	-0.92724609	-9.31640625	-9.42626953	+19.73144531	+1772	+7.09277344	-9.72509766	-0.61523438	+56.25000000	+7.05322266	-26.80664063	+1664
+1458240731.22799990	+9.67675781	-6.41601563	-1.14257813	+47.37304688	+3.53759766	-65.67626953	+1896	+9.82617188	-5.64257813	-0.92724609	-9.31640625	-9.42626953	+19.73144531	+1772	+7.09277344	-9.72509766	-0.61523438	+56.22802734	+7.05322266	-26.80664063	+1664
+1458240731.23219990	+9.67236328	-6.41601563	-1.14257813	+47.37304688	+3.53759766	-65.67626953	+1896	+9.82617188	-5.64257813	-0.92724609	-9.31640625	-9.42626953	+19.73144531	+1772	+7.09277344	-9.72509766	-0.61523438	+56.22802734	+7.05322266	-26.80664063	+1664
+1458240731.23639990	+9.67236328	-6.41601563	-1.14257813	+47.37304688	+3.53759766	-65.67626953	+1896	+9.82617188	-5.64257813	-0.92724609	-9.31640625	-9.42626953	+19.73144531	+1772	+7.08837891	-9.72509766	-0.61523438	+56.22802734	+7.05322266	-26.80664063	+1664
+1458240731.24050000	+9.67236328	-6.41601563	-1.14257813	+47.37304688	+3.53759766	-65.67626953	+1896	+9.82617188	-5.64257813	-0.92724609	-9.31640625	-9.42626953	+19.73144531	+1772	+7.08837891	-9.72509766	-0.61523438	+56.22802734	+7.05322266	-26.78466797	+1664
+1458240731.24470000	+9.67236328	-6.41601563	-1.14257813	+47.37304688	+3.53759766	-65.67626953	+1896	+9.82617188	-5.64257813	-0.92724609	-9.31640625	-9.42626953	+19.73144531	+1772	+7.08837891	-9.72509766	-0.61523438	+56.20605469	+7.05322266	-26.78466797	+1664
+1458240731.24889990	+9.67236328	-6.41601563	-1.14257813	+47.37304688	+3.53759766	-65.67626953	+1896	+9.82617188	-5.64257813	-0.92724609	-9.31640625	-9.42626953	+19.73144531	+1772	+7.08837891	-9.72509766	-0.61523438	+56.20605469	+7.03125000	-26.78466797	+1664
+1458240731.25300000	+9.67236328	-6.41601563	-1.14257813	+47.37304688	+3.53759766	-65.67626953	+1896	+9.83056641	-5.64257813	-0.92724609	-9.31640625	-9.42626953	+19.73144531	+1772	+7.08837891	-9.72509766	-0.61523438	+56.20605469	+7.03125000	-26.78466797	+1664
+1458240731.25720000	+9.67236328	-6.41601563	-1.14257813	+47.37304688	+3.53759766	-65.67626953	+1896	+9.83056641	-5.64257813	-0.92724609	-9.31640625	-9.42626953	+19.73144531	+1772	+7.08837891	-9.72509766	-0.61523438	+56.20605469	+7.03125000	-26.78466797	+1664
+1458240731.26140000	+9.67675781	-6.41601563	-1.14257813	+47.37304688	+3.53759766	-65.67626953	+1896	+9.83056641	-5.64257813	-0.92724609	-9.31640625	-9.42626953	+19.73144531	+1772	+7.08837891	-9.72509766	-0.61523438	+56.20605469	+7.03125000	-26.78466797	+1660
+1458240731.26550010	+9.67675781	-6.41601563	-1.14257813	+47.37304688	+3.53759766	-65.67626953	+1896	+9.83056641	-5.64257813	-0.92724609	-9.31640625	-9.42626953	+19.73144531	+1772	+7.08837891	-9.72509766	-0.61523438	+56.22802734	+7.03125000	-26.78466797	+1660
+1458240731.26970010	+9.67675781	-6.41601563	-1.14257813	+47.37304688	+3.53759766	-65.67626953	+1896	+9.83056641	-5.64257813	-0.92724609	-9.31640625	-9.42626953	+19.73144531	+1772	+7.09277344	-9.72509766	-0.61523438	+56.22802734	+7.03125000	-26.78466797	+1660
+1458240731.27379990	+9.67675781	-6.41601563	-1.14257813	+47.37304688	+3.53759766	-65.67626953	+1896	+9.83056641	-5.64257813	-0.92724609	-9.31640625	-9.42626953	+19.73144531	+1772	+7.09277344	-9.72509766	-0.61523438	+56.22802734	+7.03125000	-26.80664063	+1660
+1458240731.27800010	+9.67675781	-6.41601563	-1.14257813	+47.37304688	+3.53759766	-65.67626953	+1896	+9.83056641	-5.64257813	-0.92724609	-9.31640625	-9.42626953	+19.73144531	+1772	+7.09277344	-9.72509766	-0.61523438	+56.22802734	+7.03125000	-26.80664063	+1660
+1458240731.28220010	+9.67675781	-6.41601563	-1.14257813	+47.37304688	+3.53759766	-65.67626953	+1896	+9.83056641	-5.64257813	-0.92724609	-9.31640625	-9.42626953	+19.73144531	+1772	+7.09277344	-9.72509766	-0.61523438	+56.22802734	+7.03125000	-26.80664063	+1660
+1458240731.28629990	+9.67675781	-6.41601563	-1.14257813	+47.37304688	+3.51562500	-65.67626953	+1896	+9.83056641	-5.64257813	-0.92724609	-9.31640625	-9.42626953	+19.73144531	+1772	+7.09277344	-9.72509766	-0.61523438	+56.25000000	+7.03125000	-26.80664063	+1660
+1458240731.29049990	+9.67675781	-6.41601563	-1.14257813	+47.35107422	+3.51562500	-65.67626953	+1896	+9.83056641	-5.64257813	-0.92724609	-9.31640625	-9.42626953	+19.73144531	+1772	+7.09277344	-9.72509766	-0.61523438	+56.25000000	+7.03125000	-26.80664063	+1660
+1458240731.29469990	+9.67675781	-6.41601563	-1.14257813	+47.35107422	+3.51562500	-65.67626953	+1896	+9.83056641	-5.64257813	-0.92724609	-9.31640625	-9.42626953	+19.73144531	+1772	+7.09277344	-9.72509766	-0.61523438	+56.25000000	+7.03125000	-26.80664063	+1660
+1458240731.29880000	+9.67675781	-6.41601563	-1.14257813	+47.35107422	+3.51562500	-65.67626953	+1896	+9.83056641	-5.64257813	-0.92724609	-9.31640625	-9.42626953	+19.75341797	+1772	+7.09277344	-9.72070313	-0.61523438	+56.25000000	+7.03125000	-26.80664063	+1660
+1458240731.30300000	+9.67675781	-6.41601563	-1.14257813	+47.35107422	+3.51562500	-65.67626953	+1896	+9.83056641	-5.64257813	-0.92724609	-9.31640625	-9.44824219	+19.75341797	+1772	+7.09277344	-9.72070313	-0.61523438	+56.25000000	+7.03125000	-26.80664063	+1660
+1458240731.30720000	+9.67675781	-6.41601563	-1.14257813	+47.35107422	+3.51562500	-65.67626953	+1896	+9.83056641	-5.64257813	-0.92724609	-9.31640625	-9.44824219	+19.75341797	+1772	+7.09277344	-9.72070313	-0.61523438	+56.25000000	+7.03125000	-26.80664063	+1660
+1458240731.31130000	+9.67675781	-6.41601563	-1.14257813	+47.35107422	+3.51562500	-65.67626953	+1896	+9.83056641	-5.64257813	-0.92724609	-9.31640625	-9.44824219	+19.75341797	+1772	+7.09277344	-9.72509766	-0.61523438	+56.25000000	+7.03125000	-26.80664063	+1660
+1458240731.31550000	+9.67675781	-6.41601563	-1.14257813	+47.35107422	+3.51562500	-65.67626953	+1896	+9.83056641	-5.64257813	-0.92724609	-9.31640625	-9.44824219	+19.75341797	+1772	+7.09277344	-9.72509766	-0.61523438	+56.25000000	+7.03125000	-26.80664063	+1660
+1458240731.31970000	+9.67675781	-6.41601563	-1.14257813	+47.35107422	+3.51562500	-65.67626953	+1896	+9.83056641	-5.64257813	-0.92724609	-9.31640625	-9.44824219	+19.75341797	+1772	+7.09277344	-9.72509766	-0.61523438	+56.22802734	+7.03125000	-26.80664063	+1660
+1458240731.32380010	+9.67675781	-6.41601563	-1.14257813	+47.35107422	+3.51562500	-65.67626953	+1896	+9.83056641	-5.64257813	-0.92724609	-9.31640625	-9.44824219	+19.75341797	+1772	+7.09277344	-9.72509766	-0.61523438	+56.22802734	+7.03125000	-26.80664063	+1660
+1458240731.32800010	+9.67675781	-6.41601563	-1.14257813	+47.35107422	+3.51562500	-65.67626953	+1896	+9.83056641	-5.64257813	-0.92724609	-9.31640625	-9.44824219	+19.75341797	+1772	+7.09277344	-9.72509766	-0.61523438	+56.22802734	+7.03125000	-26.80664063	+1660
+1458240731.33220010	+9.67675781	-6.41601563	-1.14257813	+47.35107422	+3.51562500	-65.67626953	+1896	+9.83056641	-5.64257813	-0.92724609	-9.31640625	-9.44824219	+19.73144531	+1772	+7.09277344	-9.72509766	-0.61523438	+56.22802734	+7.03125000	-26.80664063	+1660
+1458240731.33629990	+9.67675781	-6.41601563	-1.14257813	+47.35107422	+3.51562500	-65.67626953	+1896	+9.83056641	-5.64257813	-0.92724609	-9.31640625	-9.44824219	+19.73144531	+1776	+7.09277344	-9.72509766	-0.61962891	+56.20605469	+7.03125000	-26.78466797	+1660
+1458240731.34050010	+9.67675781	-6.41601563	-1.14257813	+47.35107422	+3.51562500	-65.67626953	+1896	+9.83056641	-5.64257813	-0.92724609	-9.31640625	-9.44824219	+19.73144531	+1776	+7.08837891	-9.72509766	-0.61962891	+56.20605469	+7.03125000	-26.78466797	+1660
+1458240731.34460000	+9.67675781	-6.41601563	-1.14257813	+47.35107422	+3.51562500	-65.67626953	+1896	+9.83056641	-5.64257813	-0.92724609	-9.31640625	-9.44824219	+19.73144531	+1776	+7.08837891	-9.72509766	-0.61962891	+56.20605469	+7.00927734	-26.78466797	+1660
+1458240731.34879990	+9.67675781	-6.41601563	-1.14257813	+47.35107422	+3.51562500	-65.67626953	+1896	+9.83056641	-5.64257813	-0.92724609	-9.31640625	-9.44824219	+19.73144531	+1776	+7.08837891	-9.72509766	-0.61962891	+56.20605469	+7.00927734	-26.78466797	+1660
+1458240731.35299990	+9.67675781	-6.41601563	-1.14257813	+47.35107422	+3.51562500	-65.67626953	+1896	+9.83056641	-5.64257813	-0.92724609	-9.31640625	-9.44824219	+19.73144531	+1776	+7.08837891	-9.72509766	-0.61962891	+56.18408203	+7.00927734	-26.78466797	+1660
+1458240731.35710000	+9.67675781	-6.41601563	-1.14257813	+47.35107422	+3.53759766	-65.67626953	+1896	+9.83056641	-5.64257813	-0.92724609	-9.31640625	-9.44824219	+19.73144531	+1776	+7.08837891	-9.72509766	-0.61962891	+56.18408203	+7.00927734	-26.78466797	+1660
+1458240731.36130000	+9.67675781	-6.41601563	-1.14257813	+47.35107422	+3.51562500	-65.69824219	+1896	+9.83056641	-5.64257813	-0.92724609	-9.31640625	-9.44824219	+19.73144531	+1776	+7.08837891	-9.72509766	-0.61962891	+56.18408203	+7.00927734	-26.78466797	+1660
+1458240731.36550000	+9.67675781	-6.41601563	-1.14257813	+47.35107422	+3.51562500	-65.69824219	+1896	+9.83056641	-5.64257813	-0.92724609	-9.31640625	-9.44824219	+19.73144531	+1776	+7.08837891	-9.72949219	-0.61962891	+56.18408203	+7.00927734	-26.78466797	+1660
+1458240731.36960010	+9.67675781	-6.41601563	-1.14257813	+47.35107422	+3.51562500	-65.69824219	+1896	+9.83056641	-5.64257813	-0.92724609	-9.31640625	-9.44824219	+19.73144531	+1776	+7.08837891	-9.72949219	-0.61962891	+56.18408203	+7.00927734	-26.78466797	+1660
+1458240731.37380000	+9.67675781	-6.41601563	-1.14257813	+47.35107422	+3.51562500	-65.69824219	+1896	+9.83056641	-5.64257813	-0.92724609	-9.31640625	-9.44824219	+19.73144531	+1776	+7.08837891	-9.72949219	-0.61962891	+56.18408203	+7.00927734	-26.78466797	+1660
+1458240731.37800000	+9.67675781	-6.41601563	-1.14257813	+47.35107422	+3.51562500	-65.69824219	+1896	+9.83056641	-5.64257813	-0.92724609	-9.31640625	-9.44824219	+19.73144531	+1776	+7.08837891	-9.72509766	-0.61962891	+56.18408203	+7.00927734	-26.78466797	+1656
+1458240731.38210010	+9.67675781	-6.41601563	-1.14257813	+47.35107422	+3.51562500	-65.69824219	+1896	+9.83056641	-5.64257813	-0.92724609	-9.31640625	-9.44824219	+19.73144531	+1776	+7.08837891	-9.72509766	-0.61962891	+56.18408203	+7.00927734	-26.78466797	+1656
+1458240731.38630010	+9.67675781	-6.41601563	-1.14257813	+47.35107422	+3.51562500	-65.69824219	+1896	+9.83056641	-5.64257813	-0.92724609	-9.31640625	-9.44824219	+19.73144531	+1776	+7.08837891	-9.72509766	-0.61962891	+56.18408203	+7.00927734	-26.78466797	+1656
+1458240731.39050010	+9.67675781	-6.41601563	-1.14257813	+47.35107422	+3.51562500	-65.69824219	+1896	+9.83056641	-5.64257813	-0.92724609	-9.31640625	-9.44824219	+19.75341797	+1776	+7.08837891	-9.72509766	-0.61962891	+56.18408203	+7.03125000	-26.78466797	+1656
+1458240731.39459990	+9.67675781	-6.41601563	-1.14257813	+47.35107422	+3.51562500	-65.67626953	+1896	+9.83056641	-5.64257813	-0.92724609	-9.31640625	-9.44824219	+19.75341797	+1776	+7.08837891	-9.72509766	-0.61962891	+56.20605469	+7.03125000	-26.78466797	+1656
+1458240731.39879990	+9.67675781	-6.41601563	-1.14257813	+47.35107422	+3.51562500	-65.67626953	+1896	+9.83056641	-5.64257813	-0.92724609	-9.31640625	-9.44824219	+19.75341797	+1776	+7.08837891	-9.72509766	-0.61962891	+56.20605469	+7.03125000	-26.78466797	+1656
+1458240731.40300010	+9.67675781	-6.41601563	-1.14257813	+47.35107422	+3.51562500	-65.67626953	+1896	+9.83056641	-5.64257813	-0.92724609	-9.31640625	-9.44824219	+19.75341797	+1776	+7.08837891	-9.72509766	-0.61962891	+56.20605469	+7.03125000	-26.78466797	+1656
+1458240731.40710000	+9.67675781	-6.41601563	-1.14257813	+47.35107422	+3.51562500	-65.67626953	+1896	+9.83056641	-5.64257813	-0.92724609	-9.31640625	-9.44824219	+19.75341797	+1776	+7.09277344	-9.72509766	-0.61962891	+56.20605469	+7.03125000	-26.80664063	+1656
+1458240731.41129990	+9.67675781	-6.41601563	-1.14257813	+47.35107422	+3.51562500	-65.67626953	+1896	+9.83056641	-5.64257813	-0.92724609	-9.31640625	-9.44824219	+19.75341797	+1776	+7.09277344	-9.72509766	-0.61523438	+56.20605469	+7.03125000	-26.80664063	+1656
+1458240731.41549990	+9.67675781	-6.41601563	-1.14257813	+47.35107422	+3.51562500	-65.67626953	+1896	+9.83056641	-5.64257813	-0.92724609	-9.31640625	-9.44824219	+19.75341797	+1776	+7.09277344	-9.72509766	-0.61523438	+56.20605469	+7.03125000	-26.80664063	+1656
+1458240731.41960000	+9.67675781	-6.41601563	-1.14257813	+47.35107422	+3.51562500	-65.67626953	+1896	+9.83056641	-5.64257813	-0.92724609	-9.31640625	-9.44824219	+19.75341797	+1776	+7.09277344	-9.72509766	-0.61523438	+56.20605469	+7.03125000	-26.80664063	+1656
+1458240731.42380000	+9.67675781	-6.41601563	-1.14257813	+47.35107422	+3.51562500	-65.67626953	+1896	+9.83056641	-5.64257813	-0.92724609	-9.31640625	-9.44824219	+19.75341797	+1776	+7.09277344	-9.72509766	-0.61523438	+56.20605469	+7.03125000	-26.80664063	+1656
+1458240731.42790010	+9.67675781	-6.41601563	-1.14257813	+47.35107422	+3.51562500	-65.67626953	+1896	+9.83056641	-5.64257813	-0.92724609	-9.31640625	-9.44824219	+19.75341797	+1776	+7.09277344	-9.72509766	-0.61523438	+56.20605469	+7.03125000	-26.80664063	+1656
+1458240731.43210010	+9.67675781	-6.41601563	-1.14257813	+47.35107422	+3.51562500	-65.65429688	+1896	+9.83056641	-5.64257813	-0.92724609	-9.31640625	-9.44824219	+19.75341797	+1776	+7.09277344	-9.72509766	-0.61962891	+56.20605469	+7.03125000	-26.78466797	+1656
+1458240731.43630000	+9.67675781	-6.41601563	-1.14257813	+47.35107422	+3.51562500	-65.65429688	+1896	+9.83056641	-5.64257813	-0.92724609	-9.31640625	-9.42626953	+19.75341797	+1776	+7.08837891	-9.72509766	-0.61962891	+56.20605469	+7.03125000	-26.78466797	+1656
+1458240731.44039990	+9.67675781	-6.41601563	-1.14257813	+47.35107422	+3.51562500	-65.65429688	+1896	+9.83056641	-5.64257813	-0.92724609	-9.31640625	-9.42626953	+19.75341797	+1776	+7.08837891	-9.72509766	-0.61962891	+56.18408203	+7.03125000	-26.78466797	+1656
+1458240731.44460010	+9.67675781	-6.41601563	-1.14257813	+47.35107422	+3.51562500	-65.65429688	+1896	+9.83056641	-5.64257813	-0.92724609	-9.31640625	-9.42626953	+19.75341797	+1776	+7.08837891	-9.72949219	-0.61962891	+56.18408203	+7.03125000	-26.78466797	+1656
+1458240731.44880010	+9.67675781	-6.41601563	-1.14257813	+47.35107422	+3.51562500	-65.65429688	+1896	+9.83056641	-5.64257813	-0.92724609	-9.31640625	-9.42626953	+19.75341797	+1776	+7.08837891	-9.72949219	-0.61962891	+56.18408203	+7.03125000	-26.78466797	+1656
+1458240731.45289990	+9.67675781	-6.41601563	-1.14257813	+47.35107422	+3.51562500	-65.65429688	+1896	+9.83056641	-5.64257813	-0.92724609	-9.31640625	-9.42626953	+19.77539063	+1776	+7.08837891	-9.72949219	-0.61962891	+56.18408203	+7.03125000	-26.78466797	+1656
+1458240731.45709990	+9.67675781	-6.41601563	-1.14257813	+47.35107422	+3.51562500	-65.65429688	+1896	+9.83056641	-5.64257813	-0.92724609	-9.31640625	-9.42626953	+19.77539063	+1776	+7.08837891	-9.72949219	-0.61962891	+56.16210938	+7.03125000	-26.76269531	+1656
+1458240731.46129990	+9.67675781	-6.41601563	-1.14257813	+47.35107422	+3.51562500	-65.65429688	+1896	+9.83056641	-5.64257813	-0.92724609	-9.31640625	-9.42626953	+19.77539063	+1776	+7.08837891	-9.72949219	-0.61962891	+56.16210938	+7.03125000	-26.76269531	+1656
+1458240731.46540000	+9.67675781	-6.41601563	-1.14257813	+47.35107422	+3.51562500	-65.65429688	+1892	+9.83056641	-5.64257813	-0.92724609	-9.31640625	-9.42626953	+19.77539063	+1776	+7.08398438	-9.72949219	-0.61962891	+56.16210938	+7.03125000	-26.76269531	+1656
+1458240731.46960000	+9.67675781	-6.41601563	-1.14257813	+47.35107422	+3.51562500	-65.65429688	+1892	+9.83056641	-5.64257813	-0.92724609	-9.31640625	-9.42626953	+19.77539063	+1776	+7.08398438	-9.72949219	-0.62402344	+56.16210938	+7.03125000	-26.76269531	+1656
+1458240731.47379990	+9.67675781	-6.41601563	-1.14257813	+47.35107422	+3.51562500	-65.63232422	+1892	+9.83056641	-5.64257813	-0.92724609	-9.31640625	-9.42626953	+19.77539063	+1776	+7.08398438	-9.72949219	-0.62402344	+56.16210938	+7.03125000	-26.76269531	+1656
+1458240731.47790000	+9.67675781	-6.41601563	-1.14257813	+47.35107422	+3.51562500	-65.63232422	+1892	+9.83056641	-5.64257813	-0.92724609	-9.33837891	-9.42626953	+19.77539063	+1776	+7.08398438	-9.72949219	-0.62402344	+56.16210938	+7.03125000	-26.76269531	+1656
+1458240731.48210000	+9.67675781	-6.41601563	-1.14257813	+47.35107422	+3.51562500	-65.63232422	+1892	+9.83056641	-5.64697266	-0.92724609	-9.33837891	-9.42626953	+19.77539063	+1776	+7.08398438	-9.72949219	-0.62402344	+56.16210938	+7.03125000	-26.76269531	+1656
+1458240731.48630000	+9.67675781	-6.41601563	-1.14257813	+47.35107422	+3.51562500	-65.63232422	+1892	+9.83056641	-5.64697266	-0.92724609	-9.33837891	-9.42626953	+19.77539063	+1776	+7.08398438	-9.72949219	-0.62402344	+56.16210938	+7.03125000	-26.76269531	+1652
+1458240731.49040010	+9.67675781	-6.41601563	-1.14257813	+47.35107422	+3.51562500	-65.63232422	+1892	+9.83056641	-5.64697266	-0.92724609	-9.33837891	-9.42626953	+19.77539063	+1776	+7.08398438	-9.72949219	-0.61962891	+56.16210938	+7.03125000	-26.76269531	+1652
+1458240731.49460010	+9.67675781	-6.41601563	-1.14257813	+47.35107422	+3.51562500	-65.63232422	+1892	+9.83056641	-5.64697266	-0.92724609	-9.33837891	-9.42626953	+19.77539063	+1776	+7.08398438	-9.72949219	-0.61962891	+56.16210938	+7.03125000	-26.76269531	+1652
+1458240731.49880000	+9.67675781	-6.41601563	-1.14257813	+47.35107422	+3.51562500	-65.63232422	+1892	+9.83056641	-5.64697266	-0.92724609	-9.33837891	-9.40429688	+19.77539063	+1776	+7.08837891	-9.72949219	-0.61962891	+56.16210938	+7.05322266	-26.76269531	+1652
+1458240731.50289990	+9.67675781	-6.41601563	-1.14257813	+47.35107422	+3.51562500	-65.63232422	+1892	+9.83056641	-5.64697266	-0.92724609	-9.33837891	-9.40429688	+19.79736328	+1776	+7.08837891	-9.72949219	-0.61962891	+56.16210938	+7.05322266	-26.76269531	+1652
+1458240731.50710010	+9.67675781	-6.41601563	-1.14257813	+47.35107422	+3.51562500	-65.63232422	+1892	+9.83056641	-5.64697266	-0.92724609	-9.33837891	-9.40429688	+19.79736328	+1776	+7.08837891	-9.72949219	-0.61962891	+56.16210938	+7.05322266	-26.76269531	+1652
+1458240731.51120000	+9.67675781	-6.41601563	-1.14257813	+47.35107422	+3.51562500	-65.63232422	+1892	+9.83056641	-5.64697266	-0.92724609	-9.33837891	-9.40429688	+19.79736328	+1776	+7.08837891	-9.72949219	-0.61962891	+56.18408203	+7.05322266	-26.76269531	+1652
+1458240731.51539990	+9.67675781	-6.41601563	-1.14257813	+47.35107422	+3.51562500	-65.63232422	+1892	+9.83056641	-5.64697266	-0.92724609	-9.33837891	-9.40429688	+19.79736328	+1776	+7.08837891	-9.72949219	-0.61962891	+56.18408203	+7.05322266	-26.76269531	+1652
+1458240731.51959990	+9.67675781	-6.41601563	-1.14257813	+47.37304688	+3.51562500	-65.63232422	+1892	+9.83056641	-5.64697266	-0.92724609	-9.33837891	-9.40429688	+19.79736328	+1776	+7.08837891	-9.72949219	-0.61962891	+56.18408203	+7.05322266	-26.78466797	+1652
+1458240731.52370000	+9.67675781	-6.41601563	-1.14257813	+47.37304688	+3.51562500	-65.63232422	+1892	+9.83056641	-5.64697266	-0.92724609	-9.33837891	-9.40429688	+19.81933594	+1776	+7.08837891	-9.72949219	-0.61962891	+56.18408203	+7.07519531	-26.78466797	+1652
+1458240731.52790000	+9.67675781	-6.41601563	-1.14257813	+47.37304688	+3.51562500	-65.63232422	+1892	+9.83056641	-5.64697266	-0.92724609	-9.33837891	-9.40429688	+19.81933594	+1776	+7.09277344	-9.72949219	-0.61962891	+56.18408203	+7.07519531	-26.78466797	+1652
+1458240731.53210000	+9.67675781	-6.41601563	-1.14257813	+47.37304688	+3.51562500	-65.63232422	+1892	+9.83056641	-5.64697266	-0.92724609	-9.33837891	-9.40429688	+19.81933594	+1776	+7.09277344	-9.72949219	-0.61523438	+56.20605469	+7.07519531	-26.78466797	+1652
+1458240731.53620000	+9.67675781	-6.41601563	-1.14257813	+47.37304688	+3.51562500	-65.63232422	+1892	+9.82617188	-5.64697266	-0.92724609	-9.33837891	-9.40429688	+19.81933594	+1776	+7.09277344	-9.72949219	-0.61523438	+56.20605469	+7.07519531	-26.78466797	+1652
+1458240731.54040000	+9.67675781	-6.41601563	-1.14257813	+47.37304688	+3.51562500	-65.63232422	+1892	+9.82617188	-5.64697266	-0.92724609	-9.33837891	-9.40429688	+19.81933594	+1776	+7.09277344	-9.72949219	-0.61523438	+56.20605469	+7.07519531	-26.78466797	+1652
+1458240731.54460000	+9.67675781	-6.41601563	-1.14257813	+47.37304688	+3.51562500	-65.63232422	+1892	+9.82617188	-5.64697266	-0.92724609	-9.33837891	-9.38232422	+19.81933594	+1776	+7.09277344	-9.72949219	-0.61962891	+56.18408203	+7.07519531	-26.76269531	+1652
+1458240731.54870010	+9.67675781	-6.41601563	-1.14257813	+47.37304688	+3.51562500	-65.61035156	+1892	+9.82617188	-5.64697266	-0.92724609	-9.33837891	-9.38232422	+19.84130859	+1776	+7.09277344	-9.72949219	-0.61962891	+56.18408203	+7.07519531	-26.76269531	+1652
+1458240731.55290010	+9.67675781	-6.41601563	-1.14257813	+47.37304688	+3.51562500	-65.61035156	+1892	+9.82617188	-5.64697266	-0.92724609	-9.33837891	-9.38232422	+19.84130859	+1776	+7.08837891	-9.72949219	-0.61962891	+56.18408203	+7.07519531	-26.76269531	+1652
+1458240731.55710010	+9.67675781	-6.41601563	-1.14257813	+47.37304688	+3.51562500	-65.61035156	+1888	+9.82617188	-5.64697266	-0.92724609	-9.33837891	-9.38232422	+19.84130859	+1776	+7.08837891	-9.72949219	-0.61962891	+56.18408203	+7.07519531	-26.76269531	+1652
+1458240731.56119990	+9.67675781	-6.41601563	-1.14257813	+47.37304688	+3.51562500	-65.61035156	+1888	+9.82617188	-5.64697266	-0.92724609	-9.33837891	-9.38232422	+19.84130859	+1776	+7.08837891	-9.72949219	-0.61962891	+56.18408203	+7.07519531	-26.76269531	+1652
+1458240731.56539990	+9.67675781	-6.41601563	-1.14257813	+47.37304688	+3.51562500	-65.61035156	+1888	+9.82617188	-5.64697266	-0.92724609	-9.33837891	-9.38232422	+19.84130859	+1776	+7.08837891	-9.72949219	-0.61962891	+56.16210938	+7.07519531	-26.74072266	+1648
+1458240731.56960010	+9.67675781	-6.41601563	-1.14257813	+47.37304688	+3.51562500	-65.61035156	+1888	+9.82617188	-5.64697266	-0.92724609	-9.33837891	-9.38232422	+19.84130859	+1776	+7.08837891	-9.72949219	-0.61962891	+56.16210938	+7.07519531	-26.74072266	+1648
+1458240731.57370000	+9.67675781	-6.41601563	-1.14257813	+47.37304688	+3.51562500	-65.61035156	+1888	+9.82617188	-5.64697266	-0.92724609	-9.33837891	-9.38232422	+19.84130859	+1776	+7.08837891	-9.72949219	-0.61962891	+56.16210938	+7.07519531	-26.74072266	+1648
+1458240731.57789990	+9.67675781	-6.41601563	-1.14257813	+47.37304688	+3.51562500	-65.61035156	+1888	+9.82617188	-5.64697266	-0.92724609	-9.33837891	-9.38232422	+19.84130859	+1776	+7.08398438	-9.72949219	-0.61962891	+56.14013672	+7.07519531	-26.74072266	+1648
+1458240731.58200000	+9.67675781	-6.41601563	-1.14257813	+47.37304688	+3.51562500	-65.61035156	+1888	+9.82617188	-5.64697266	-0.92724609	-9.36035156	-9.38232422	+19.84130859	+1776	+7.08398438	-9.73388672	-0.62402344	+56.14013672	+7.07519531	-26.74072266	+1648
+1458240731.58620000	+9.67675781	-6.41601563	-1.14257813	+47.37304688	+3.51562500	-65.61035156	+1888	+9.82617188	-5.64697266	-0.92724609	-9.36035156	-9.38232422	+19.84130859	+1776	+7.08398438	-9.73388672	-0.62402344	+56.14013672	+7.07519531	-26.71875000	+1648
+1458240731.59040000	+9.67675781	-6.41601563	-1.14257813	+47.37304688	+3.51562500	-65.61035156	+1888	+9.82617188	-5.64697266	-0.92724609	-9.36035156	-9.38232422	+19.84130859	+1776	+7.08398438	-9.73388672	-0.62402344	+56.14013672	+7.07519531	-26.71875000	+1648
+1458240731.59450010	+9.67675781	-6.41601563	-1.14257813	+47.37304688	+3.51562500	-65.61035156	+1888	+9.82617188	-5.64697266	-0.92724609	-9.36035156	-9.38232422	+19.84130859	+1776	+7.08398438	-9.73388672	-0.62402344	+56.14013672	+7.07519531	-26.71875000	+1648
+1458240731.59870000	+9.67675781	-6.41601563	-1.14257813	+47.37304688	+3.51562500	-65.61035156	+1884	+9.82617188	-5.64697266	-0.92724609	-9.36035156	-9.36035156	+19.84130859	+1776	+7.08398438	-9.73388672	-0.62402344	+56.14013672	+7.07519531	-26.71875000	+1644
+1458240731.60290000	+9.67675781	-6.41601563	-1.14257813	+47.37304688	+3.51562500	-65.61035156	+1884	+9.82617188	-5.64697266	-0.92724609	-9.36035156	-9.36035156	+19.86328125	+1776	+7.08398438	-9.73388672	-0.62402344	+56.14013672	+7.07519531	-26.71875000	+1644
+1458240731.60700010	+9.67675781	-6.41601563	-1.14257813	+47.37304688	+3.51562500	-65.61035156	+1884	+9.82617188	-5.64697266	-0.92724609	-9.36035156	-9.36035156	+19.86328125	+1776	+7.08398438	-9.73388672	-0.62402344	+56.14013672	+7.07519531	-26.71875000	+1644
+1458240731.61120010	+9.67675781	-6.41601563	-1.14257813	+47.37304688	+3.51562500	-65.61035156	+1884	+9.82617188	-5.64697266	-0.92724609	-9.36035156	-9.36035156	+19.86328125	+1776	+7.08398438	-9.73388672	-0.62402344	+56.14013672	+7.07519531	-26.71875000	+1644
+1458240731.61540010	+9.67675781	-6.41601563	-1.14257813	+47.37304688	+3.51562500	-65.61035156	+1884	+9.82617188	-5.64697266	-0.92724609	-9.36035156	-9.36035156	+19.86328125	+1776	+7.08398438	-9.73388672	-0.62402344	+56.14013672	+7.07519531	-26.71875000	+1644
+1458240731.61949990	+9.67675781	-6.42041016	-1.14257813	+47.37304688	+3.51562500	-65.61035156	+1884	+9.82617188	-5.64697266	-0.92724609	-9.36035156	-9.36035156	+19.86328125	+1776	+7.08837891	-9.73388672	-0.61962891	+56.14013672	+7.07519531	-26.74072266	+1644
+1458240731.62369990	+9.67675781	-6.42041016	-1.14257813	+47.37304688	+3.51562500	-65.61035156	+1884	+9.82617188	-5.64697266	-0.92724609	-9.36035156	-9.36035156	+19.88525391	+1776	+7.08837891	-9.73388672	-0.61962891	+56.14013672	+7.07519531	-26.74072266	+1644
+1458240731.62789990	+9.67675781	-6.42041016	-1.14257813	+47.37304688	+3.51562500	-65.61035156	+1884	+9.82617188	-5.64697266	-0.92724609	-9.36035156	-9.36035156	+19.88525391	+1776	+7.08837891	-9.72949219	-0.61962891	+56.16210938	+7.07519531	-26.74072266	+1644
+1458240731.63200000	+9.67675781	-6.42041016	-1.14257813	+47.37304688	+3.51562500	-65.61035156	+1884	+9.82617188	-5.64697266	-0.92724609	-9.36035156	-9.33837891	+19.88525391	+1776	+7.08837891	-9.72949219	-0.61962891	+56.16210938	+7.09716797	-26.74072266	+1644
+1458240731.63620000	+9.67675781	-6.42041016	-1.14257813	+47.39501953	+3.51562500	-65.61035156	+1884	+9.82617188	-5.64697266	-0.92724609	-9.36035156	-9.33837891	+19.90722656	+1776	+7.08837891	-9.72949219	-0.61962891	+56.16210938	+7.09716797	-26.74072266	+1644
+1458240731.64039990	+9.67675781	-6.42041016	-1.14257813	+47.39501953	+3.51562500	-65.61035156	+1884	+9.82617188	-5.64697266	-0.93164063	-9.36035156	-9.33837891	+19.90722656	+1776	+7.08837891	-9.72949219	-0.61962891	+56.16210938	+7.09716797	-26.74072266	+1644
+1458240731.64450000	+9.67675781	-6.42041016	-1.14257813	+47.39501953	+3.49365234	-65.61035156	+1884	+9.82617188	-5.64697266	-0.93164063	-9.36035156	-9.33837891	+19.90722656	+1776	+7.08837891	-9.72949219	-0.61962891	+56.16210938	+7.09716797	-26.74072266	+1644
+1458240731.64870000	+9.67675781	-6.42041016	-1.14257813	+47.39501953	+3.49365234	-65.58837891	+1884	+9.82617188	-5.64697266	-0.93164063	-9.38232422	-9.33837891	+19.92919922	+1776	+7.08837891	-9.72949219	-0.61962891	+56.16210938	+7.09716797	-26.74072266	+1644
+1458240731.65290000	+9.67675781	-6.42041016	-1.14257813	+47.39501953	+3.49365234	-65.58837891	+1884	+9.82617188	-5.64697266	-0.93164063	-9.38232422	-9.33837891	+19.92919922	+1776	+7.08837891	-9.72949219	-0.61962891	+56.16210938	+7.09716797	-26.76269531	+1644
+1458240731.65700010	+9.67675781	-6.42041016	-1.14257813	+47.39501953	+3.49365234	-65.58837891	+1884	+9.82617188	-5.64697266	-0.93164063	-9.38232422	-9.31640625	+19.95117188	+1776	+7.08837891	-9.72949219	-0.61962891	+56.16210938	+7.09716797	-26.74072266	+1644
+1458240731.66120000	+9.67675781	-6.42041016	-1.14257813	+47.39501953	+3.49365234	-65.58837891	+1884	+9.82617188	-5.64697266	-0.93164063	-9.38232422	-9.31640625	+19.95117188	+1776	+7.08837891	-9.72949219	-0.61962891	+56.16210938	+7.09716797	-26.74072266	+1644
+1458240731.66529990	+9.67675781	-6.42041016	-1.14257813	+47.39501953	+3.49365234	-65.58837891	+1884	+9.82617188	-5.64697266	-0.93164063	-9.38232422	-9.31640625	+19.97314453	+1776	+7.08837891	-9.72949219	-0.61962891	+56.16210938	+7.09716797	-26.74072266	+1644
+1458240731.66950010	+9.67675781	-6.41601563	-1.14257813	+47.41699219	+3.49365234	-65.58837891	+1884	+9.82617188	-5.64697266	-0.92724609	-9.38232422	-9.31640625	+19.99511719	+1776	+7.08837891	-9.72949219	-0.61962891	+56.16210938	+7.09716797	-26.74072266	+1644
+1458240731.67370010	+9.67675781	-6.41601563	-1.14257813	+47.41699219	+3.49365234	-65.56640625	+1884	+9.82617188	-5.64697266	-0.92724609	-9.38232422	-9.31640625	+19.99511719	+1776	+7.08837891	-9.72949219	-0.61962891	+56.16210938	+7.09716797	-26.74072266	+1644
+1458240731.67779990	+9.67675781	-6.41601563	-1.14257813	+47.41699219	+3.47167969	-65.56640625	+1884	+9.82617188	-5.64697266	-0.92724609	-9.40429688	-9.29443359	+20.01708984	+1776	+7.08837891	-9.72949219	-0.61962891	+56.14013672	+7.07519531	-26.74072266	+1644
+1458240731.68199990	+9.67675781	-6.41601563	-1.14257813	+47.43896484	+3.47167969	-65.56640625	+1884	+9.82617188	-5.64697266	-0.92724609	-9.40429688	-9.29443359	+20.03906250	+1780	+7.08837891	-9.72949219	-0.61962891	+56.14013672	+7.07519531	-26.74072266	+1644
+1458240731.68619990	+9.67675781	-6.41601563	-1.14257813	+47.46093750	+3.47167969	-65.54443359	+1884	+9.82617188	-5.64257813	-0.92724609	-9.40429688	-9.29443359	+20.08300781	+1780	+7.08837891	-9.73388672	-0.61962891	+56.14013672	+7.07519531	-26.71875000	+1644
+1458240731.69030000	+9.67675781	-6.41601563	-1.14257813	+47.48291016	+3.44970703	-65.54443359	+1884	+9.82617188	-5.64257813	-0.92724609	-9.42626953	-9.29443359	+20.10498047	+1780	+7.08398438	-9.73388672	-0.61962891	+56.11816406	+7.07519531	-26.71875000	+1644
+1458240731.69450000	+9.67675781	-6.41601563	-1.14697266	+47.50488281	+3.42773438	-65.50048828	+1884	+9.83056641	-5.64257813	-0.92724609	-9.42626953	-9.27246094	+20.14892578	+1780	+7.08398438	-9.73388672	-0.61962891	+56.11816406	+7.07519531	-26.71875000	+1644
+1458240731.69870000	+9.67675781	-6.41601563	-1.14697266	+47.54882813	+3.40576172	-65.47851563	+1880	+9.83056641	-5.64257813	-0.92285156	-9.44824219	-9.27246094	+20.19287109	+1784	+7.08398438	-9.73388672	-0.62402344	+56.11816406	+7.07519531	-26.69677734	+1644
+1458240731.70280000	+9.67675781	-6.41162109	-1.14697266	+47.57080078	+3.36181641	-65.45654297	+1880	+9.83056641	-5.64257813	-0.92285156	-9.44824219	-9.25048828	+20.25878906	+1784	+7.08398438	-9.73388672	-0.62402344	+56.11816406	+7.07519531	-26.69677734	+1640
+1458240731.70700000	+9.67675781	-6.41162109	-1.14697266	+47.63671875	+3.31787109	-65.39062500	+1880	+9.83056641	-5.64257813	-0.92285156	-9.47021484	-9.25048828	+20.32470703	+1788	+7.08398438	-9.73388672	-0.62402344	+56.09619141	+7.07519531	-26.69677734	+1640
+1458240731.71120000	+9.67675781	-6.41162109	-1.14697266	+47.70263672	+3.25195313	-65.32470703	+1880	+9.83056641	-5.63818359	-0.91845703	-9.49218750	-9.22851563	+20.41259766	+1788	+7.08398438	-9.73388672	-0.62402344	+56.09619141	+7.05322266	-26.69677734	+1640
+1458240731.71530010	+9.67675781	-6.41162109	-1.14697266	+47.76855469	+3.18603516	-65.25878906	+1880	+9.83056641	-5.63818359	-0.91845703	-9.51416016	-9.20654297	+20.47851563	+1788	+7.08398438	-9.73388672	-0.62402344	+56.09619141	+7.05322266	-26.67480469	+1640
+1458240731.71950010	+9.68115234	-6.40722656	-1.14697266	+47.90039063	+3.03222656	-65.08300781	+1880	+9.83056641	-5.63818359	-0.91845703	-9.55810547	-9.18457031	+20.58837891	+1788	+7.08398438	-9.73388672	-0.62402344	+56.07421875	+7.05322266	-26.65283203	+1640
+1458240731.72370000	+9.68115234	-6.40722656	-1.15136719	+48.03222656	+2.92236328	-64.92919922	+1880	+9.83056641	-5.63818359	-0.91406250	-9.58007813	-9.16259766	+20.69824219	+1788	+7.08398438	-9.73388672	-0.62402344	+56.07421875	+7.05322266	-26.63085938	+1640
+1458240731.72779990	+9.68115234	-6.40722656	-1.15136719	+48.14208984	+2.79052734	-64.79736328	+1880	+9.83056641	-5.63378906	-0.91406250	-9.60205078	-9.11865234	+20.80810547	+1792	+7.08837891	-9.72949219	-0.62402344	+56.07421875	+7.05322266	-26.60888672	+1640
+1458240731.73200010	+9.68554688	-6.40283203	-1.15576172	+48.36181641	+2.54882813	-64.53369141	+1884	+9.83496094	-5.63378906	-0.90966797	-9.64599609	-9.09667969	+20.93994141	+1792	+7.09277344	-9.72949219	-0.62402344	+56.05224609	+7.03125000	-26.52099609	+1644
+1458240731.73610000	+9.68554688	-6.40283203	-1.15576172	+48.53759766	+2.37304688	-64.29199219	+1884	+9.83496094	-5.62939453	-0.90966797	-9.68994141	-9.05273438	+21.07177734	+1792	+7.09716797	-9.72509766	-0.61962891	+56.03027344	+7.00927734	-26.45507813	+1644
+1458240731.74029990	+9.68994141	-6.40283203	-1.15576172	+48.69140625	+2.19726563	-64.11621094	+1884	+9.83496094	-5.62939453	-0.90527344	-9.71191406	-9.03076172	+21.18164063	+1792	+7.10156250	-9.72509766	-0.61962891	+56.03027344	+7.00927734	-26.36718750	+1648
+1458240731.74449990	+9.68994141	-6.39843750	-1.16015625	+48.93310547	+1.93359375	-63.80859375	+1888	+9.83496094	-5.62500000	-0.90527344	-9.77783203	-8.98681641	+21.33544922	+1792	+7.11035156	-9.72070313	-0.61523438	+55.98632813	+6.94335938	-26.16943359	+1652
+1458240731.74860000	+9.69433594	-6.39404297	-1.16015625	+49.15283203	+1.73583984	-63.52294922	+1888	+9.83935547	-5.62060547	-0.90087891	-9.82177734	-8.94287109	+21.44531250	+1792	+7.11474609	-9.71630859	-0.61523438	+55.92041016	+6.92138672	-25.99365234	+1652
+1458240731.75280000	+9.69433594	-6.38964844	-1.16015625	+49.35058594	+1.51611328	-63.28125000	+1888	+9.83935547	-5.61621094	-0.90087891	-9.86572266	-8.89892578	+21.57714844	+1792	+7.11914063	-9.71630859	-0.61523438	+55.87646484	+6.85546875	-25.81787109	+1656
+1458240731.75700000	+9.69433594	-6.38525391	-1.16015625	+49.61425781	+1.25244141	-62.92968750	+1892	+9.83935547	-5.61181641	-0.89648438	-9.93164063	-8.87695313	+21.70898438	+1792	+7.12353516	-9.71191406	-0.61962891	+55.78857422	+6.74560547	-25.57617188	+1660
+1458240731.76110010	+9.69873047	-6.37646484	-1.16455078	+49.85595703	+1.03271484	-62.62207031	+1892	+9.83935547	-5.60302734	-0.89208984	-9.99755859	-8.83300781	+21.84082031	+1792	+7.12353516	-9.71191406	-0.62841797	+55.70068359	+6.65771484	-25.37841797	+1660
+1458240731.76530000	+9.70312500	-6.37207031	-1.16015625	+50.07568359	+0.76904297	-62.38037109	+1896	+9.84375000	-5.59863281	-0.88769531	-10.06347656	-8.83300781	+21.97265625	+1796	+7.12353516	-9.71191406	-0.63281250	+55.59082031	+6.54785156	-25.22460938	+1660
+1458240731.76950000	+9.70751953	-6.36767578	-1.16015625	+50.27343750	+0.50537109	-62.07275391	+1896	+9.84375000	-5.58984375	-0.88330078	-10.17333984	-8.81103516	+22.08251953	+1796	+7.11914063	-9.71191406	-0.64160156	+55.50292969	+6.41601563	-25.04882813	+1660
+1458240731.77360010	+9.71191406	-6.35449219	-1.16015625	+50.53710938	+0.26367188	-61.69921875	+1900	+9.84814453	-5.58105469	-0.87890625	-10.26123047	-8.81103516	+22.21435547	+1800	+7.11914063	-9.71191406	-0.65039063	+55.37109375	+6.28417969	-24.89501953	+1660
+1458240731.77780010	+9.71630859	-6.34570313	-1.15576172	+50.77880859	+0.00000000	-61.41357422	+1900	+9.84814453	-5.56787109	-0.87451172	-10.37109375	-8.81103516	+22.34619141	+1804	+7.11474609	-9.71191406	-0.65917969	+55.26123047	+6.13037109	-24.71923828	+1660
+1458240731.78200010	+9.72070313	-6.35009766	-1.15576172	+50.84472656	-0.24169922	-61.06201172	+1900	+9.85253906	-5.55468750	-0.86572266	-10.50292969	-8.83300781	+22.47802734	+1808	+7.11474609	-9.71630859	-0.67236328	+55.12939453	+5.95458984	-24.54345703	+1660
+1458240731.78609990	+9.72949219	-6.33691406	-1.15576172	+51.02050781	-0.48339844	-60.68847656	+1904	+9.85693359	-5.54150391	-0.86132813	-10.63476563	-8.87695313	+22.58789063	+1812	+7.11474609	-9.71191406	-0.68115234	+55.01953125	+5.75683594	-24.43359375	+1656
+1458240731.79029990	+9.74267578	-6.32373047	-1.15136719	+51.21826172	-0.74707031	-60.35888672	+1908	+9.86132813	-5.52392578	-0.85253906	-10.74462891	-8.92089844	+22.71972656	+1816	+7.11914063	-9.71191406	-0.69433594	+54.88769531	+5.55908203	-24.30175781	+1656
+1458240731.79450010	+9.75146484	-6.33251953	-1.14697266	+51.19628906	-0.98876953	-60.00732422	+1908	+9.87011719	-5.50634766	-0.84375000	-10.89843750	-9.00878906	+22.85156250	+1824	+7.12353516	-9.70751953	-0.70751953	+54.75585938	+5.31738281	-24.16992188	+1652
+1458240731.79860000	+9.76464844	-6.31933594	-1.14697266	+51.28417969	-1.23046875	-59.63378906	+1912	+9.87451172	-5.48437500	-0.83496094	-11.00830078	-9.09667969	+22.98339844	+1832	+7.12792969	-9.70312500	-0.71630859	+54.62402344	+5.07568359	-24.08203125	+1652
+1458240731.80279990	+9.78662109	-6.31054688	-1.14257813	+51.37207031	-1.47216797	-59.30419922	+1916	+9.87890625	-5.46679688	-0.82617188	-11.11816406	-9.18457031	+23.11523438	+1840	+7.13671875	-9.69873047	-0.72509766	+54.49218750	+4.83398438	-24.01611328	+1648
+1458240731.80699990	+9.79980469	-6.31933594	-1.14257813	+51.19628906	-1.69189453	-58.95263672	+1916	+9.89208984	-5.44042969	-0.81298828	-11.25000000	-9.33837891	+23.24707031	+1848	+7.14990234	-9.69433594	-0.73388672	+54.36035156	+4.57031250	-23.95019531	+1648
+1458240731.81110000	+9.82177734	-6.31054688	-1.13818359	+51.15234375	-1.91162109	-58.57910156	+1924	+9.90087891	-5.41406250	-0.79980469	-11.31591797	-9.47021484	+23.37890625	+1856	+7.16748047	-9.68554688	-0.73828125	+54.22851563	+4.30664063	-23.92822266	+1648
+1458240731.81530000	+9.84814453	-6.30175781	-1.13818359	+51.13037109	-2.13134766	-58.20556641	+1932	+9.90966797	-5.38769531	-0.79101563	-11.38183594	-9.60205078	+23.53271484	+1864	+7.18505859	-9.67236328	-0.74707031	+54.11865234	+4.02099609	-23.90625000	+1648
+1458240731.81940010	+9.87011719	-6.31494141	-1.13378906	+50.82275391	-2.30712891	-57.87597656	+1936	+9.91845703	-5.36132813	-0.77783203	-11.44775391	-9.75585938	+23.66455078	+1872	+7.21142578	-9.66357422	-0.76025391	+53.96484375	+3.69140625	-23.88427734	+1652
+1458240731.82360010	+9.89648438	-6.31054688	-1.13378906	+50.64697266	-2.50488281	-57.54638672	+1944	+9.93164063	-5.33056641	-0.76904297	-11.49169922	-9.93164063	+23.79638672	+1880	+7.23339844	-9.65039063	-0.76464844	+53.85498047	+3.40576172	-23.92822266	+1652
+1458240731.82780000	+9.93164063	-6.30615234	-1.13378906	+50.47119141	-2.72460938	-57.19482422	+1952	+9.94482422	-5.29980469	-0.75585938	-11.51367188	-10.08544922	+23.95019531	+1888	+7.25976563	-9.63281250	-0.77343750	+53.72314453	+3.12011719	-23.95019531	+1656
+1458240731.83189990	+9.95800781	-6.31054688	-1.12939453	+50.14160156	-2.92236328	-56.88720703	+1960	+9.95361328	-5.26904297	-0.74267578	-11.53564453	-10.28320313	+24.08203125	+1896	+7.29052734	-9.61962891	-0.78222656	+53.59130859	+2.79052734	-23.99414063	+1660
+1458240731.83610010	+9.98876953	-6.31054688	-1.12500000	+49.87792969	-3.12011719	-56.60156250	+1972	+9.97119141	-5.23388672	-0.72949219	-11.51367188	-10.48095703	+24.23583984	+1904	+7.32128906	-9.60205078	-0.78662109	+53.43750000	+2.50488281	-24.08203125	+1664
+1458240731.84030010	+10.02832031	-6.30615234	-1.12939453	+49.61425781	-3.33984375	-56.25000000	+1984	+9.98437500	-5.20312500	-0.71630859	-11.49169922	-10.65673828	+24.41162109	+1912	+7.34765625	-9.58447266	-0.79541016	+53.30566406	+2.21923828	-24.12597656	+1668
+1458240731.84439990	+10.05908203	-6.31494141	-1.12500000	+49.24072266	-3.51562500	-55.98632813	+1992	+9.99755859	-5.17236328	-0.70751953	-11.51367188	-10.85449219	+24.56542969	+1916	+7.37841797	-9.57128906	-0.80859375	+53.15185547	+1.93359375	-24.19189453	+1672
+1458240731.84859990	+10.09863281	-6.31494141	-1.12060547	+48.88916016	-3.75732422	-55.72265625	+2004	+10.01513672	-5.13720703	-0.69433594	-11.46972656	-11.03027344	+24.74121094	+1924	+7.40917969	-9.55371094	-0.81298828	+52.99804688	+1.66992188	-24.30175781	+1676
+1458240731.85279990	+10.13378906	-6.31494141	-1.12060547	+48.55957031	-3.97705078	-55.41503906	+2016	+10.03710938	-5.10205078	-0.68554688	-11.44775391	-11.22802734	+24.91699219	+1932	+7.43554688	-9.53613281	-0.83496094	+52.82226563	+1.36230469	-24.32373047	+1684
+1458240731.85690000	+10.16894531	-6.31494141	-1.12060547	+48.22998047	-4.17480469	-55.17333984	+2028	+10.05029297	-5.07128906	-0.67236328	-11.44775391	-11.42578125	+25.09277344	+1936	+7.46630859	-9.51855469	-0.85253906	+52.62451172	+1.07666016	-24.36767578	+1688
+1458240731.86110000	+10.20849609	-6.31054688	-1.11181641	+47.87841797	-4.41650391	-54.95361328	+2040	+10.07226563	-5.03613281	-0.66357422	-11.38183594	-11.60156250	+25.26855469	+1944	+7.49267578	-9.50537109	-0.86572266	+52.40478516	+0.79101563	-24.45556641	+1692
+1458240731.86529990	+10.24365234	-6.31054688	-1.11621094	+47.52685547	-4.65820313	-54.66796875	+2052	+10.09423828	-5.00537109	-0.65039063	-11.31591797	-11.82128906	+25.46630859	+1952	+7.51464844	-9.48779297	-0.88769531	+52.20703125	+0.50537109	-24.49951172	+1696
+1458240731.86940000	+10.28320313	-6.30615234	-1.11181641	+47.24121094	-4.89990234	-54.44824219	+2068	+10.11181641	-4.97460938	-0.63720703	-11.33789063	-12.01904297	+25.66406250	+1960	+7.54101563	-9.47021484	-0.91406250	+51.96533203	+0.24169922	-24.54345703	+1700
+1458240731.87360000	+10.31835938	-6.30175781	-1.10742188	+46.91162109	-5.14160156	-54.25048828	+2080	+10.13818359	-4.94384766	-0.62841797	-11.27197266	-12.19482422	+25.86181641	+1964	+7.56298828	-9.45703125	-0.93164063	+51.70166016	-0.02197266	-24.60937500	+1704
+1458240731.87780000	+10.35351563	-6.29736328	-1.11181641	+46.56005859	-5.38330078	-53.98681641	+2092	+10.16455078	-4.90869141	-0.61962891	-11.20605469	-12.37060547	+26.08154297	+1972	+7.58496094	-9.43945313	-0.96240234	+51.43798828	-0.30761719	-24.60937500	+1704
+1458240731.88190010	+10.38867188	-6.28857422	-1.10742188	+46.29638672	-5.62500000	-53.81103516	+2104	+10.18212891	-4.88232422	-0.61083984	-11.22802734	-12.54638672	+26.27929688	+1976	+7.60693359	-9.42626953	-0.98876953	+51.13037109	-0.54931641	-24.63134766	+1708
+1458240731.88610010	+10.42822266	-6.28417969	-1.10302734	+46.01074219	-5.91064453	-53.65722656	+2116	+10.20849609	-4.85156250	-0.60205078	-11.18408203	-12.72216797	+26.49902344	+1984	+7.62890625	-9.40869141	-1.01953125	+50.86669922	-0.81298828	-24.65332031	+1708
+1458240731.89019990	+10.45898438	-6.27539063	-1.10742188	+45.70312500	-6.15234375	-53.41552734	+2132	+10.23925781	-4.82080078	-0.59326172	-11.14013672	-12.89794922	+26.71875000	+1992	+7.65087891	-9.39550781	-1.05029297	+50.58105469	-1.05468750	-24.65332031	+1708
+1458240731.89439990	+10.49414063	-6.26220703	-1.10742188	+45.48339844	-6.39404297	-53.26171875	+2144	+10.26123047	-4.79882813	-0.58447266	-11.16210938	-13.07373047	+26.93847656	+1996	+7.67285156	-9.37792969	-1.08105469	+50.29541016	-1.29638672	-24.65332031	+1708
+1458240731.89860010	+10.52929688	-6.24902344	-1.10742188	+45.21972656	-6.65771484	-53.15185547	+2156	+10.29199219	-4.76806641	-0.57568359	-11.14013672	-13.22753906	+27.13623047	+2004	+7.69482422	-9.36035156	-1.11181641	+50.00976563	-1.53808594	-24.63134766	+1708
+1458240731.90269990	+10.56445313	-6.24023438	-1.11181641	+44.95605469	-6.87744141	-52.95410156	+2168	+10.32275391	-4.74169922	-0.56689453	-11.09619141	-13.38134766	+27.33398438	+2012	+7.71679688	-9.33837891	-1.13818359	+49.74609375	-1.73583984	-24.65332031	+1704
+1458240731.90689990	+10.60400391	-6.22705078	-1.11181641	+44.75830078	-7.11914063	-52.86621094	+2180	+10.35351563	-4.71972656	-0.56250000	-11.18408203	-13.53515625	+27.53173828	+2016	+7.74316406	-9.32080078	-1.16455078	+49.46044922	-1.91162109	-24.67529297	+1704
+1458240731.91109990	+10.63916016	-6.21386719	-1.11181641	+44.53857422	-7.36083984	-52.77832031	+2192	+10.38427734	-4.69335938	-0.55810547	-11.18408203	-13.68896484	+27.72949219	+2024	+7.77392578	-9.29882813	-1.19091797	+49.21875000	-2.08740234	-24.65332031	+1700
+1458240731.91520000	+10.67431641	-6.20068359	-1.12060547	+44.31884766	-7.55859375	-52.60253906	+2204	+10.41943359	-4.66699219	-0.55371094	-11.18408203	-13.77685547	+27.90527344	+2032	+7.80029297	-9.27685547	-1.21728516	+48.95507813	-2.24121094	-24.65332031	+1700
+1458240731.91940000	+10.71386719	-6.18750000	-1.12500000	+44.12109375	-7.75634766	-52.53662109	+2216	+10.45019531	-4.65380859	-0.55371094	-11.31591797	-13.88671875	+28.05908203	+2036	+7.83105469	-9.25488281	-1.23925781	+48.71337891	-2.39501953	-24.67529297	+1696
+1458240731.92360000	+10.74902344	-6.16992188	-1.12500000	+43.90136719	-7.97607422	-52.47070313	+2228	+10.48535156	-4.62744141	-0.55371094	-11.35986328	-13.99658203	+28.21289063	+2044	+7.87060547	-9.22412109	-1.26562500	+48.51562500	-2.52685547	-24.63134766	+1696
+1458240731.92770000	+10.78857422	-6.15673828	-1.13378906	+43.70361328	-8.12988281	-52.38281250	+2240	+10.52490234	-4.60107422	-0.55371094	-11.40380859	-14.06250000	+28.34472656	+2052	+7.90576172	-9.19335938	-1.27880859	+48.33984375	-2.61474609	-24.67529297	+1696
+1458240731.93190000	+10.83251953	-6.14355469	-1.14257813	+43.48388672	-8.30566406	-52.31689453	+2252	+10.56005859	-4.58789063	-0.55810547	-11.60156250	-14.15039063	+28.43261719	+2056	+7.94531250	-9.16259766	-1.29638672	+48.14208984	-2.70263672	-24.71923828	+1692
+1458240731.93610000	+10.87207031	-6.12597656	-1.14697266	+43.28613281	-8.45947266	-52.25097656	+2264	+10.59960938	-4.56591797	-0.55810547	-11.71142578	-14.21630859	+28.54248047	+2064	+7.98486328	-9.12744141	-1.31396484	+47.96630859	-2.79052734	-24.71923828	+1696
+1458240731.94020010	+10.91601563	-6.10839844	-1.15576172	+43.08837891	-8.59130859	-52.18505859	+2280	+10.64355469	-4.53955078	-0.56689453	-11.82128906	-14.26025391	+28.60839844	+2076	+8.02880859	-9.09228516	-1.32275391	+47.81250000	-2.83447266	-24.74121094	+1692
+1458240731.94440010	+10.95996094	-6.09521484	-1.16455078	+42.84667969	-8.70117188	-52.14111328	+2292	+10.68310547	-4.53076172	-0.57128906	-12.06298828	-14.30419922	+28.67431641	+2084	+8.07275391	-9.06152344	-1.33593750	+47.63671875	-2.87841797	-24.78515625	+1692
+1458240731.94860010	+11.00390625	-6.08203125	-1.17333984	+42.62695313	-8.81103516	-52.09716797	+2304	+10.72705078	-4.50878906	-0.58007813	-12.21679688	-14.32617188	+28.74023438	+2096	+8.12109375	-9.02197266	-1.34912109	+47.48291016	-2.90039063	-24.80712891	+1696
+1458240731.95269990	+11.04785156	-6.06445313	-1.18652344	+42.40722656	-8.89892578	-52.03125000	+2316	+10.77539063	-4.48242188	-0.58886719	-12.37060547	-14.34814453	+28.76220703	+2112	+8.16503906	-8.97802734	-1.35791016	+47.32910156	-2.92236328	-24.80712891	+1696
+1458240731.95689990	+11.09179688	-6.05126953	-1.19531250	+42.16552734	-8.98681641	-51.96533203	+2328	+10.81933594	-4.46923828	-0.59765625	-12.65625000	-14.37011719	+28.78417969	+2124	+8.21337891	-8.94287109	-1.37109375	+47.15332031	-2.94433594	-24.82910156	+1700
+1458240731.96110010	+11.13574219	-6.02929688	-1.20849609	+41.92382813	-9.05273438	-51.89941406	+2344	+10.86767578	-4.44726563	-0.61083984	-12.87597656	-14.37011719	+28.80615234	+2136	+8.25732422	-8.89892578	-1.38427734	+46.97753906	-2.96630859	-24.80712891	+1704
+1458240731.96519990	+11.18408203	-6.01171875	-1.21728516	+41.70410156	-9.11865234	-51.83349609	+2356	+10.91601563	-4.42529297	-0.61523438	-13.11767578	-14.41406250	+28.82812500	+2152	+8.30566406	-8.85498047	-1.39746094	+46.80175781	-2.96630859	-24.82910156	+1704
+1458240731.96939990	+11.23242188	-5.99414063	-1.23046875	+41.41845703	-9.18457031	-51.78955078	+2372	+10.96875000	-4.40771484	-0.62402344	-13.38134766	-14.43603516	+28.85009766	+2168	+8.34960938	-8.81542969	-1.40625000	+46.58203125	-2.98828125	-24.82910156	+1708
+1458240731.97350000	+11.28076172	-5.97216797	-1.23925781	+41.17675781	-9.20654297	-51.70166016	+2384	+11.01708984	-4.38574219	-0.63720703	-13.64501953	-14.43603516	+28.87207031	+2184	+8.39355469	-8.77148438	-1.41943359	+46.38427734	-2.96630859	-24.80712891	+1712
+1458240731.97770000	+11.32470703	-5.95019531	-1.25244141	+40.91308594	-9.25048828	-51.63574219	+2396	+11.06982422	-4.36376953	-0.64160156	-13.90869141	-14.47998047	+28.87207031	+2200	+8.43310547	-8.72753906	-1.43701172	+46.16455078	-2.98828125	-24.76318359	+1716
+1458240731.98190000	+11.37304688	-5.92822266	-1.26123047	+40.62744141	-9.29443359	-51.56982422	+2408	+11.12255859	-4.33740234	-0.65039063	-14.19433594	-14.47998047	+28.91601563	+2220	+8.47705078	-8.68798828	-1.45458984	+45.90087891	-2.98828125	-24.67529297	+1720
+1458240731.98600010	+11.42138672	-5.90625000	-1.27001953	+40.36376953	-9.33837891	-51.48193359	+2420	+11.17968750	-4.31542969	-0.65917969	-14.47998047	-14.47998047	+28.93798828	+2236	+8.51660156	-8.64404297	-1.47216797	+45.63720703	-2.98828125	-24.60937500	+1724
+1458240731.99020000	+11.46533203	-5.88427734	-1.28320313	+40.07812500	-9.36035156	-51.41601563	+2432	+11.23242188	-4.29345703	-0.66357422	-14.76562500	-14.52392578	+28.95996094	+2252	+8.55615234	-8.60009766	-1.49414063	+45.37353516	-2.98828125	-24.52148438	+1728
+1458240731.99440000	+11.51367188	-5.85791016	-1.29199219	+39.81445313	-9.40429688	-51.32812500	+2448	+11.28515625	-4.26269531	-0.67236328	-15.02929688	-14.52392578	+29.00390625	+2272	+8.59130859	-8.55615234	-1.51171875	+45.06591797	-2.98828125	-24.41162109	+1728
+1458240731.99850010	+11.56201172	-5.83154297	-1.30078125	+39.55078125	-9.42626953	-51.24023438	+2460	+11.33789063	-4.24072266	-0.67675781	-15.31494141	-14.52392578	+29.02587891	+2292	+8.62646484	-8.51220703	-1.53808594	+44.78027344	-2.96630859	-24.27978516	+1732
+1458240732.00270010	+11.60595703	-5.80078125	-1.30957031	+39.28710938	-9.47021484	-51.17431641	+2476	+11.39062500	-4.21435547	-0.68115234	-15.62255859	-14.56787109	+29.06982422	+2308	+8.66162109	-8.46826172	-1.55566406	+44.49462891	-2.96630859	-24.16992188	+1740
+1458240732.00690010	+11.65429688	-5.77001953	-1.31396484	+39.04541016	-9.51416016	-51.08642578	+2496	+11.44775391	-4.18359375	-0.68554688	-15.86425781	-14.56787109	+29.11376953	+2328	+8.69677734	-8.42431641	-1.57763672	+44.16503906	-2.94433594	-24.03808594	+1744
+1458240732.01099990	+11.70263672	-5.74365234	-1.32275391	+38.75976563	-9.53613281	-51.02050781	+2516	+11.50488281	-4.15722656	-0.68994141	-16.12792969	-14.56787109	+29.13574219	+2344	+8.73632813	-8.37597656	-1.59960938	+43.87939453	-2.92236328	-23.86230469	+1748
+1458240732.01519990	+11.74658203	-5.71728516	-1.33154297	+38.47412109	-9.58007813	-50.93261719	+2532	+11.55761719	-4.12646484	-0.68994141	-16.41357422	-14.56787109	+29.17968750	+2364	+8.77148438	-8.32763672	-1.62158203	+43.61572266	-2.87841797	-23.73046875	+1756
+1458240732.01939990	+11.79492188	-5.68212891	-1.33593750	+38.23242188	-9.60205078	-50.84472656	+2556	+11.61035156	-4.09130859	-0.69433594	-16.63330078	-14.54589844	+29.22363281	+2384	+8.80664063	-8.28369141	-1.63916016	+43.30810547	-2.85644531	-23.57666016	+1760
+1458240732.02350000	+11.84326172	-5.65136719	-1.34472656	+37.99072266	-9.66796875	-50.75683594	+2576	+11.66748047	-4.06054688	-0.69873047	-16.89697266	-14.52392578	+29.24560547	+2400	+8.84619141	-8.23095703	-1.66113281	+43.04443359	-2.81250000	-23.40087891	+1772
+1458240732.02769990	+11.88720703	-5.61621094	-1.34912109	+37.74902344	-9.71191406	-50.66894531	+2600	+11.72021484	-4.02978516	-0.69873047	-17.16064453	-14.52392578	+29.28955078	+2420	+8.88574219	-8.17822266	-1.66992188	+42.82470703	-2.79052734	-23.29101563	+1776
+1458240732.03189990	+11.93554688	-5.57666016	-1.35351563	+37.57324219	-9.75585938	-50.55908203	+2624	+11.77294922	-3.99023438	-0.70312500	-17.33642578	-14.50195313	+29.33349609	+2440	+8.92529297	-8.12988281	-1.68310547	+42.56103516	-2.74658203	-23.18115234	+1784
+1458240732.03600000	+11.97949219	-5.54150391	-1.35791016	+37.33154297	-9.82177734	-50.47119141	+2648	+11.82568359	-3.95507813	-0.70312500	-17.57812500	-14.47998047	+29.37744141	+2460	+8.96923828	-8.07275391	-1.69628906	+42.36328125	-2.70263672	-23.02734375	+1796
+1458240732.04020000	+12.02783203	-5.51074219	-1.36230469	+37.11181641	-9.88769531	-50.38330078	+2672	+11.87841797	-3.91992188	-0.70312500	-17.81982422	-14.43603516	+29.39941406	+2476	+9.01318359	-8.01123047	-1.70507813	+42.18750000	-2.65869141	-22.96142578	+1800
+1458240732.04430010	+12.08056641	-5.47119141	-1.36669922	+36.93603516	-9.95361328	-50.27343750	+2696	+11.93115234	-3.88037109	-0.70751953	-17.99560547	-14.39208984	+29.44335938	+2500	+9.06152344	-7.95410156	-1.70947266	+42.01171875	-2.61474609	-22.87353516	+1808
+1458240732.04850010	+12.12890625	-5.43164063	-1.37109375	+36.73828125	-10.01953125	-50.14160156	+2716	+11.98388672	-3.84521484	-0.71191406	-18.21533203	-14.34814453	+29.48730469	+2516	+9.10986328	-7.89257813	-1.71386719	+41.87988281	-2.59277344	-22.76367188	+1820
+1458240732.05270000	+12.17285156	-5.39648438	-1.37548828	+36.54052734	-10.10742188	-50.03173828	+2740	+12.03222656	-3.81005859	-0.71191406	-18.45703125	-14.30419922	+29.53125000	+2536	+9.15820313	-7.82666016	-1.70947266	+41.77001953	-2.57080078	-22.71972656	+1828
+1458240732.05679990	+12.22119141	-5.35253906	-1.37988281	+36.40869141	-10.19531250	-49.89990234	+2760	+12.08496094	-3.76611328	-0.71191406	-18.63281250	-14.23828125	+29.59716797	+2556	+9.20654297	-7.76513672	-1.70947266	+41.63818359	-2.54882813	-22.67578125	+1836
+1458240732.06100010	+12.26953125	-5.30859375	-1.38427734	+36.25488281	-10.28320313	-49.76806641	+2780	+12.13769531	-3.72656250	-0.71191406	-18.85253906	-14.17236328	+29.66308594	+2576	+9.25927734	-7.69482422	-1.70947266	+41.57226563	-2.52685547	-22.60986328	+1848
+1458240732.06520010	+12.31347656	-5.26904297	-1.38427734	+36.07910156	-10.37109375	-49.63623047	+2800	+12.18603516	-3.68701172	-0.71191406	-19.07226563	-14.10644531	+29.72900391	+2596	+9.31201172	-7.62890625	-1.70507813	+41.50634766	-2.52685547	-22.56591797	+1856
+1458240732.06929990	+12.36181641	-5.22070313	-1.38867188	+35.96923828	-10.48095703	-49.52636719	+2820	+12.23437500	-3.63867188	-0.71191406	-19.22607422	-14.06250000	+29.79492188	+2616	+9.36035156	-7.56298828	-1.70068359	+41.39648438	-2.50488281	-22.50000000	+1864
+1458240732.07349990	+12.41015625	-5.17675781	-1.38867188	+35.83740234	-10.56884766	-49.39453125	+2836	+12.28271484	-3.59912109	-0.70751953	-19.44580078	-13.99658203	+29.88281250	+2636	+9.40869141	-7.49267578	-1.69628906	+41.35253906	-2.50488281	-22.43408203	+1876
+1458240732.07769990	+12.45410156	-5.13720703	-1.38867188	+35.66162109	-10.65673828	-49.26269531	+2852	+12.33105469	-3.55957031	-0.70751953	-19.66552734	-13.93066406	+29.94873047	+2656	+9.45703125	-7.42675781	-1.69189453	+41.28662109	-2.50488281	-22.41210938	+1888
+1458240732.08180000	+12.49804688	-5.08886719	-1.38867188	+35.57373047	-10.76660156	-49.15283203	+2872	+12.37939453	-3.51123047	-0.70312500	-19.81933594	-13.88671875	+30.01464844	+2676	+9.50537109	-7.36083984	-1.68750000	+41.17675781	-2.50488281	-22.34619141	+1896
+1458240732.08600000	+12.54638672	-5.04492188	-1.38867188	+35.44189453	-10.87646484	-49.02099609	+2888	+12.42773438	-3.47167969	-0.69873047	-20.03906250	-13.82080078	+30.10253906	+2696	+9.54931641	-7.29492188	-1.68310547	+41.11083984	-2.50488281	-22.25830078	+1904
+1458240732.09019990	+12.58593750	-4.99658203	-1.39306641	+35.33203125	-10.96435547	-48.88916016	+2904	+12.47167969	-3.42773438	-0.69433594	-20.23681641	-13.75488281	+30.16845703	+2716	+9.59765625	-7.22900391	-1.68310547	+41.04492188	-2.50488281	-22.17041016	+1912
+1458240732.09430000	+12.62548828	-4.94824219	-1.38867188	+35.24414063	-11.05224609	-48.80126953	+2920	+12.51562500	-3.37939453	-0.68994141	-20.39062500	-13.73291016	+30.25634766	+2740	+9.63720703	-7.16308594	-1.68310547	+40.91308594	-2.48291016	-22.03857422	+1920
+1458240732.09850000	+12.66943359	-4.90429688	-1.38867188	+35.11230469	-11.16210938	-48.71337891	+2940	+12.56396484	-3.33544922	-0.68115234	-20.56640625	-13.68896484	+30.34423828	+2760	+9.67675781	-7.10595703	-1.68310547	+40.80322266	-2.48291016	-21.92871094	+1924
+1458240732.10270000	+12.70898438	-4.85595703	-1.38427734	+35.00244141	-11.25000000	-48.64746094	+2956	+12.60791016	-3.29589844	-0.67236328	-20.76416016	-13.66699219	+30.41015625	+2780	+9.71630859	-7.04003906	-1.68750000	+40.71533203	-2.46093750	-21.81884766	+1932
+1458240732.10680010	+12.74853516	-4.80761719	-1.37988281	+34.91455078	-11.35986328	-48.58154297	+2976	+12.65185547	-3.24316406	-0.66357422	-20.89599609	-13.64501953	+30.49804688	+2800	+9.75146484	-6.98291016	-1.69189453	+40.53955078	-2.43896484	-21.66503906	+1940
+1458240732.11100010	+12.78808594	-4.76367188	-1.37109375	+34.80468750	-11.44775391	-48.51562500	+2996	+12.70019531	-3.19921875	-0.65478516	-21.07177734	-13.64501953	+30.56396484	+2820	+9.78662109	-6.93017578	-1.69628906	+40.40771484	-2.39501953	-21.53320313	+1944
+1458240732.11520000	+12.82763672	-4.71533203	-1.37109375	+34.69482422	-11.51367188	-48.44970703	+3012	+12.74414063	-3.15527344	-0.64160156	-21.24755859	-13.62304688	+30.65185547	+2840	+9.82617188	-6.87304688	-1.70068359	+40.27587891	-2.37304688	-21.37939453	+1952
+1458240732.11929990	+12.86279297	-4.67138672	-1.36669922	+34.60693359	-11.60156250	-48.40576172	+3036	+12.78369141	-3.10693359	-0.63281250	-21.35742188	-13.60107422	+30.71777344	+2860	+9.85693359	-6.82031250	-1.70947266	+40.07812500	-2.32910156	-21.20361328	+1960
+1458240732.12350010	+12.90234375	-4.62304688	-1.35791016	+34.51904297	-11.68945313	-48.36181641	+3056	+12.82763672	-3.05859375	-0.62402344	-21.48925781	-13.57910156	+30.80566406	+2880	+9.89208984	-6.76318359	-1.71826172	+39.94628906	-2.28515625	-21.02783203	+1968
+1458240732.12760000	+12.94189453	-4.57470703	-1.35351563	+34.40917969	-11.75537109	-48.29589844	+3080	+12.87158203	-3.01464844	-0.61083984	-21.64306641	-13.55712891	+30.87158203	+2900	+9.92724609	-6.71044922	-1.72265625	+39.81445313	-2.24121094	-20.87402344	+1976
+1458240732.13179990	+12.97705078	-4.52636719	-1.34912109	+34.34326172	-11.84326172	-48.25195313	+3100	+12.91552734	-2.96191406	-0.59765625	-21.73095703	-13.55712891	+30.95947266	+2920	+9.95800781	-6.65771484	-1.72705078	+39.63867188	-2.19726563	-20.72021484	+1984
+1458240732.13599990	+13.01660156	-4.47802734	-1.34472656	+34.25537109	-11.93115234	-48.20800781	+3124	+12.95947266	-2.91796875	-0.58886719	-21.86279297	-13.55712891	+31.04736328	+2936	+9.99316406	-6.60058594	-1.73583984	+39.50683594	-2.15332031	-20.56640625	+1992
+1458240732.14010000	+13.05615234	-4.43408203	-1.33593750	+34.14550781	-12.01904297	-48.18603516	+3148	+12.99902344	-2.87402344	-0.57568359	-22.01660156	-13.55712891	+31.13525391	+2952	+10.02832031	-6.54785156	-1.73583984	+39.37500000	-2.10937500	-20.45654297	+2000
+1458240732.14430000	+13.09570313	-4.38574219	-1.33154297	+34.07958984	-12.08496094	-48.09814453	+3168	+13.04296875	-2.82568359	-0.56250000	-22.10449219	-13.51318359	+31.24511719	+2968	+10.05908203	-6.49511719	-1.73583984	+39.22119141	-2.06542969	-20.34667969	+2004
+1458240732.14850000	+13.13085938	-4.33740234	-1.32714844	+33.99169922	-12.15087891	-48.03222656	+3192	+13.08251953	-2.77734375	-0.55371094	-22.21435547	-13.49121094	+31.33300781	+2984	+10.09863281	-6.43798828	-1.74023438	+39.13330078	-2.02148438	-20.21484375	+2016
+1458240732.15260000	+13.17480469	-4.29345703	-1.32275391	+33.90380859	-12.21679688	-47.94433594	+3212	+13.12207031	-2.73339844	-0.54492188	-22.34619141	-13.42529297	+31.44287109	+2996	+10.13818359	-6.38085938	-1.74023438	+39.06738281	-1.99951172	-20.10498047	+2024
+1458240732.15680000	+13.21435547	-4.24072266	-1.31835938	+33.85986328	-12.28271484	-47.85644531	+3232	+13.16162109	-2.68505859	-0.54052734	-22.41210938	-13.38134766	+31.55273438	+3012	+10.17333984	-6.32373047	-1.73583984	+38.95751953	-1.97753906	-20.01708984	+2032
+1458240732.16100000	+13.25390625	-4.19238281	-1.31835938	+33.79394531	-12.34863281	-47.74658203	+3252	+13.20117188	-2.64111328	-0.53173828	-22.54394531	-13.31542969	+31.66259766	+3028	+10.21728516	-6.26220703	-1.73583984	+38.93554688	-1.95556641	-19.95117188	+2040
+1458240732.16510010	+13.29345703	-4.14404297	-1.31396484	+33.70605469	-12.43652344	-47.65869141	+3272	+13.24072266	-2.59716797	-0.52294922	-22.67578125	-13.27148438	+31.77246094	+3040	+10.26123047	-6.20068359	-1.72705078	+38.91357422	-1.97753906	-19.90722656	+2056
+1458240732.16930010	+13.33300781	-4.09130859	-1.30957031	+33.68408203	-12.50244141	-47.54882813	+3288	+13.28027344	-2.54882813	-0.51416016	-22.74169922	-13.22753906	+31.90429688	+3052	+10.30078125	-6.13916016	-1.71826172	+38.84765625	-1.97753906	-19.88525391	+2064
+1458240732.17350010	+13.37695313	-4.04736328	-1.30957031	+33.59619141	-12.56835938	-47.43896484	+3304	+13.32421875	-2.50927734	-0.50537109	-22.87353516	-13.18359375	+32.01416016	+3064	+10.34472656	-6.07763672	-1.70947266	+38.84765625	-1.97753906	-19.86328125	+2080
+1458240732.17759990	+13.41650391	-4.00341797	-1.30957031	+33.53027344	-12.63427734	-47.32910156	+3316	+13.35937500	-2.46533203	-0.50097656	-22.98339844	-13.09570313	+32.12402344	+3076	+10.38867188	-6.01611328	-1.70068359	+38.84765625	-1.99951172	-19.84130859	+2092
+1458240732.18179990	+13.46044922	-3.95507813	-1.30517578	+33.48632813	-12.67822266	-47.21923828	+3332	+13.39892578	-2.42138672	-0.49658203	-23.07128906	-13.02978516	+32.23388672	+3088	+10.42822266	-5.95898438	-1.69189453	+38.78173828	-1.99951172	-19.81933594	+2100
+1458240732.18600010	+13.50000000	-3.90673828	-1.30517578	+33.44238281	-12.74414063	-47.10937500	+3344	+13.43847656	-2.37744141	-0.49218750	-23.20312500	-12.94189453	+32.34375000	+3100	+10.47216797	-5.89746094	-1.68310547	+38.78173828	-2.02148438	-19.81933594	+2116
+1458240732.19010000	+13.54394531	-3.85839844	-1.30517578	+33.39843750	-12.78808594	-46.97753906	+3352	+13.47363281	-2.33789063	-0.49218750	-23.31298828	-12.85400391	+32.43164063	+3108	+10.51611328	-5.83593750	-1.67431641	+38.78173828	-2.06542969	-19.77539063	+2124
+1458240732.19429990	+13.57910156	-3.81005859	-1.30078125	+33.35449219	-12.85400391	-46.88964844	+3364	+13.51318359	-2.29394531	-0.48779297	-23.37890625	-12.83203125	+32.54150391	+3124	+10.55566406	-5.77880859	-1.66992188	+38.73779297	-2.06542969	-19.77539063	+2136
+1458240732.19840000	+13.61865234	-3.76611328	-1.30078125	+33.28857422	-12.91992188	-46.80175781	+3372	+13.55273438	-2.25439453	-0.47900391	-23.51074219	-12.83203125	+32.65136719	+3136	+10.59521484	-5.72167969	-1.66113281	+38.71582031	-2.10937500	-19.77539063	+2148
+1458240732.20260000	+13.65820313	-3.72656250	-1.29638672	+33.22265625	-12.96386719	-46.71386719	+3380	+13.59228516	-2.21484375	-0.47460938	-23.62060547	-12.78808594	+32.73925781	+3148	+10.63916016	-5.66894531	-1.65673828	+38.67187500	-2.13134766	-19.77539063	+2160
+1458240732.20680000	+13.69775391	-3.67822266	-1.29199219	+33.17871094	-13.02978516	-46.64794922	+3388	+13.62744141	-2.17089844	-0.46582031	-23.70849609	-12.78808594	+32.82714844	+3160	+10.67431641	-5.61621094	-1.65234375	+38.58398438	-2.13134766	-19.77539063	+2168
+1458240732.21090010	+13.73730469	-3.63867188	-1.28759766	+33.11279297	-13.09570313	-46.58203125	+3400	+13.67138672	-2.13134766	-0.46142578	-23.81835938	-12.76611328	+32.89306641	+3172	+10.71386719	-5.57226563	-1.64794922	+38.49609375	-2.15332031	-19.75341797	+2176
+1458240732.21510000	+13.77685547	-3.59912109	-1.28759766	+33.04687500	-13.11767578	-46.49414063	+3408	+13.70654297	-2.09619141	-0.45703125	-23.90625000	-12.74414063	+32.93701172	+3184	+10.75341797	-5.52392578	-1.65234375	+38.40820313	-2.15332031	-19.70947266	+2180
+1458240732.21930000	+13.81201172	-3.55517578	-1.27880859	+33.00292969	-13.16162109	-46.47216797	+3420	+13.74609375	-2.05224609	-0.44824219	-23.97216797	-12.78808594	+32.98095703	+3200	+10.78417969	-5.47998047	-1.65234375	+38.25439453	-2.13134766	-19.66552734	+2188
+1458240732.22340010	+13.84716797	-3.51562500	-1.27441406	+32.91503906	-13.22753906	-46.42822266	+3432	+13.78564453	-2.01269531	-0.43945313	-24.06005859	-12.83203125	+33.04687500	+3216	+10.81933594	-5.43603516	-1.65673828	+38.12255859	-2.13134766	-19.62158203	+2192
+1458240732.22760010	+13.88232422	-3.47607422	-1.27001953	+32.84912109	-13.27148438	-46.40625000	+3444	+13.82519531	-1.97753906	-0.43066406	-24.16992188	-12.85400391	+33.06884766	+3228	+10.85888672	-5.39648438	-1.66113281	+37.99072266	-2.10937500	-19.57763672	+2200
+1458240732.23180010	+13.91748047	-3.43652344	-1.26123047	+32.78320313	-13.33740234	-46.38427734	+3456	+13.86474609	-1.93359375	-0.42187500	-24.19189453	-12.94189453	+33.13476563	+3244	+10.88964844	-5.35693359	-1.66992188	+37.81494141	-2.08740234	-19.53369141	+2204
+1458240732.23589990	+13.94824219	-3.40136719	-1.25683594	+32.67333984	-13.38134766	-46.36230469	+3472	+13.90429688	-1.89843750	-0.40869141	-24.25781250	-13.02978516	+33.15673828	+3260	+10.92041016	-5.32177734	-1.67431641	+37.63916016	-2.06542969	-19.46777344	+2212
+1458240732.24009990	+13.98339844	-3.36621094	-1.24804688	+32.58544922	-13.46923828	-46.36230469	+3488	+13.94384766	-1.85888672	-0.39550781	-24.34570313	-13.09570313	+33.17871094	+3276	+10.95556641	-5.28222656	-1.67871094	+37.48535156	-2.04345703	-19.44580078	+2216
+1458240732.24429990	+14.01855469	-3.32666016	-1.23486328	+32.51953125	-13.53515625	-46.38427734	+3504	+13.98339844	-1.81494141	-0.38671875	-24.32373047	-13.18359375	+33.20068359	+3292	+10.98632813	-5.24707031	-1.68750000	+37.28759766	-2.02148438	-19.40185547	+2220
+1458240732.24840000	+14.05810547	-3.29589844	-1.22607422	+32.43164063	-13.60107422	-46.38427734	+3524	+14.02294922	-1.77978516	-0.37353516	-24.36767578	-13.27148438	+33.22265625	+3308	+11.02148438	-5.21191406	-1.69189453	+37.11181641	-2.02148438	-19.35791016	+2224
+1458240732.25260000	+14.08886719	-3.26074219	-1.21728516	+32.34375000	-13.64501953	-46.34033203	+3540	+14.05810547	-1.74462891	-0.36914063	-24.43359375	-13.33740234	+33.20068359	+3324	+11.05664063	-5.17675781	-1.69628906	+36.95800781	-1.99951172	-19.31396484	+2232
+1458240732.25679990	+14.12402344	-3.22119141	-1.21289063	+32.25585938	-13.68896484	-46.34033203	+3560	+14.09765625	-1.70068359	-0.35595703	-24.38964844	-13.44726563	+33.20068359	+3340	+11.08740234	-5.14160156	-1.70068359	+36.78222656	-1.99951172	-19.29199219	+2236
+1458240732.26090000	+14.15478516	-3.19042969	-1.20410156	+32.12402344	-13.77685547	-46.31835938	+3580	+14.13720703	-1.66552734	-0.34716797	-24.38964844	-13.55712891	+33.22265625	+3356	+11.12255859	-5.10205078	-1.70947266	+36.65039063	-1.99951172	-19.27001953	+2244
+1458240732.26510000	+14.19433594	-3.15966797	-1.19531250	+32.01416016	-13.88671875	-46.31835938	+3604	+14.17675781	-1.62597656	-0.33837891	-24.38964844	-13.64501953	+33.20068359	+3372	+11.15771484	-5.06250000	-1.70947266	+36.51855469	-2.04345703	-19.27001953	+2248
+1458240732.26930000	+14.22949219	-3.12890625	-1.18212891	+31.92626953	-13.97460938	-46.29638672	+3624	+14.21191406	-1.58203125	-0.32958984	-24.30175781	-13.75488281	+33.20068359	+3392	+11.19287109	-5.02294922	-1.70507813	+36.40869141	-2.08740234	-19.31396484	+2256
+1458240732.27340010	+14.26464844	-3.09814453	-1.17333984	+31.79443359	-14.08447266	-46.27441406	+3644	+14.25146484	-1.54687500	-0.32080078	-24.25781250	-13.88671875	+33.20068359	+3408	+11.23242188	-4.98339844	-1.70068359	+36.29882813	-2.13134766	-19.33593750	+2264
+1458240732.27760000	+14.30419922	-3.06738281	-1.16894531	+31.68457031	-14.15039063	-46.25244141	+3660	+14.28662109	-1.51171875	-0.31640625	-24.23583984	-13.95263672	+33.15673828	+3420	+11.27197266	-4.93945313	-1.69628906	+36.18896484	-2.19726563	-19.37988281	+2272
+1458240732.28169990	+14.34375000	-3.03222656	-1.16015625	+31.59667969	-14.21630859	-46.20849609	+3680	+14.32177734	-1.46777344	-0.31201172	-24.10400391	-14.04052734	+33.13476563	+3440	+11.30712891	-4.89550781	-1.68750000	+36.12304688	-2.28515625	-19.46777344	+2284
+1458240732.28590010	+14.37890625	-3.00585938	-1.15136719	+31.46484375	-14.30419922	-46.16455078	+3696	+14.35693359	-1.43261719	-0.30761719	-24.03808594	-14.12841797	+33.09082031	+3456	+11.34667969	-4.85156250	-1.67871094	+36.05712891	-2.39501953	-19.53369141	+2296
+1458240732.29010010	+14.41406250	-2.97509766	-1.15136719	+31.33300781	-14.37011719	-46.12060547	+3712	+14.38769531	-1.39746094	-0.30761719	-23.95019531	-14.19433594	+33.04687500	+3468	+11.39062500	-4.80761719	-1.67431641	+36.01318359	-2.48291016	-19.59960938	+2304
+1458240732.29419990	+14.44921875	-2.94433594	-1.14697266	+31.22314453	-14.45800781	-46.05468750	+3728	+14.42285156	-1.35351563	-0.30761719	-23.77441406	-14.30419922	+33.00292969	+3484	+11.42578125	-4.75927734	-1.66552734	+35.96923828	-2.59277344	-19.68750000	+2316
+1458240732.29839990	+14.48437500	-2.91796875	-1.13818359	+31.09130859	-14.54589844	-46.01074219	+3740	+14.45361328	-1.31835938	-0.30322266	-23.66455078	-14.39208984	+32.95898438	+3500	+11.46533203	-4.71533203	-1.65673828	+35.90332031	-2.70263672	-19.75341797	+2328
+1458240732.30259990	+14.51953125	-2.89160156	-1.13378906	+30.95947266	-14.63378906	-45.98876953	+3752	+14.48876953	-1.28320313	-0.29882813	-23.53271484	-14.52392578	+32.91503906	+3512	+11.50488281	-4.67138672	-1.64355469	+35.85937500	-2.83447266	-19.86328125	+2340
+1458240732.30670000	+14.55908203	-2.85644531	-1.12060547	+30.87158203	-14.74365234	-45.96679688	+3768	+14.51953125	-1.23925781	-0.29443359	-23.35693359	-14.61181641	+32.84912109	+3528	+11.54443359	-4.62744141	-1.63037109	+35.81542969	-2.96630859	-19.95117188	+2352
+1458240732.31090000	+14.59423828	-2.83447266	-1.11181641	+30.76171875	-14.85351563	-45.96679688	+3780	+14.55029297	-1.20849609	-0.29003906	-23.20312500	-14.72167969	+32.78320313	+3540	+11.57958984	-4.58789063	-1.62158203	+35.74951172	-3.07617188	-20.06103516	+2364
+1458240732.31510000	+14.62939453	-2.80810547	-1.10742188	+30.62988281	-14.87548828	-45.94482422	+3788	+14.58105469	-1.17333984	-0.28564453	-23.07128906	-14.85351563	+32.71728516	+3552	+11.61914063	-4.54833984	-1.61279297	+35.68359375	-3.18603516	-20.12695313	+2376
+1458240732.31920000	+14.66015625	-2.77734375	-1.10302734	+30.54199219	-14.94140625	-45.94482422	+3804	+14.61181641	-1.13378906	-0.28125000	-22.87353516	-14.96337891	+32.62939453	+3568	+11.65429688	-4.50439453	-1.60839844	+35.63964844	-3.29589844	-20.19287109	+2384
+1458240732.32340000	+14.69091797	-2.75097656	-1.09863281	+30.41015625	-15.00732422	-45.94482422	+3812	+14.64257813	-1.09863281	-0.28125000	-22.67578125	-15.07324219	+32.56347656	+3580	+11.68945313	-4.46923828	-1.59960938	+35.52978516	-3.38378906	-20.25878906	+2392
+1458240732.32760000	+14.71728516	-2.72900391	-1.08984375	+30.27832031	-15.07324219	-45.96679688	+3828	+14.66894531	-1.06347656	-0.26806641	-22.50000000	-15.22705078	+32.49755859	+3596	+11.72021484	-4.43408203	-1.59960938	+35.44189453	-3.44970703	-20.28076172	+2400
+1458240732.33170010	+14.74804688	-2.69824219	-1.07666016	+30.19042969	-15.20507813	-46.05468750	+3840	+14.69970703	-1.02392578	-0.25927734	-22.30224609	-15.38085938	+32.45361328	+3612	+11.75097656	-4.39892578	-1.59960938	+35.35400391	-3.51562500	-20.32470703	+2408
+1458240732.33590010	+14.77880859	-2.67626953	-1.05908203	+30.08056641	-15.29296875	-46.16455078	+3856	+14.72607422	-0.99316406	-0.24609375	-22.14843750	-15.55664063	+32.38769531	+3628	+11.78173828	-4.37695313	-1.59960938	+35.20019531	-3.55957031	-20.36865234	+2412
+1458240732.34010000	+14.80517578	-2.64990234	-1.04589844	+29.97070313	-15.38085938	-46.27441406	+3872	+14.75244141	-0.96240234	-0.22851563	-21.97265625	-15.75439453	+32.32177734	+3644	+11.81250000	-4.35058594	-1.60400391	+35.02441406	-3.60351563	-20.39062500	+2416
+1458240732.34419990	+14.83593750	-2.62353516	-1.03271484	+29.88281250	-15.46875000	-46.38427734	+3892	+14.78320313	-0.92285156	-0.21533203	-21.77490234	-15.93017578	+32.25585938	+3660	+11.83886719	-4.32421875	-1.60839844	+34.89257813	-3.64746094	-20.41259766	+2420
+1458240732.34840010	+14.86230469	-2.60595703	-1.01953125	+29.77294922	-15.53466797	-46.49414063	+3908	+14.81396484	-0.89208984	-0.20214844	-21.59912109	-16.10595703	+32.16796875	+3672	+11.86962891	-4.30224609	-1.60839844	+34.71679688	-3.69140625	-20.41259766	+2424
+1458240732.35250000	+14.88427734	-2.58398438	-1.00634766	+29.66308594	-15.60058594	-46.60400391	+3928	+14.84033203	-0.85693359	-0.18896484	-21.40136719	-16.28173828	+32.10205078	+3692	+11.89599609	-4.28027344	-1.61718750	+34.54101563	-3.71337891	-20.41259766	+2428
+1458240732.35669990	+14.90625000	-2.55761719	-0.99316406	+29.55322266	-15.68847656	-46.73583984	+3948	+14.86669922	-0.81738281	-0.17578125	-21.20361328	-16.45751953	+32.03613281	+3708	+11.91796875	-4.25390625	-1.62597656	+34.38720703	-3.71337891	-20.41259766	+2432
+1458240732.36089990	+14.92822266	-2.53564453	-0.97998047	+29.44335938	-15.77636719	-46.84570313	+3972	+14.88867188	-0.78662109	-0.15820313	-21.02783203	-16.63330078	+31.97021484	+3724	+11.94433594	-4.23193359	-1.63037109	+34.21142578	-3.73535156	-20.41259766	+2436
+1458240732.36500000	+14.95458984	-2.51806641	-0.96240234	+29.31152344	-15.88623047	-46.99951172	+3996	+14.91503906	-0.75146484	-0.14501953	-20.83007813	-16.80908203	+31.90429688	+3740	+11.97070313	-4.20996094	-1.63916016	+34.01367188	-3.75732422	-20.41259766	+2440
+1458240732.36920000	+14.98095703	-2.49169922	-0.94921875	+29.22363281	-15.97412109	-47.10937500	+4020	+14.94140625	-0.71191406	-0.12744141	-20.61035156	-16.98486328	+31.83837891	+3760	+11.99707031	-4.18798828	-1.64355469	+33.88183594	-3.80126953	-20.41259766	+2444
+1458240732.37340000	+15.00732422	-2.47412109	-0.93603516	+29.09179688	-16.04003906	-47.21923828	+4044	+14.96777344	-0.67675781	-0.11425781	-20.41259766	-17.16064453	+31.75048828	+3776	+12.01904297	-4.16601563	-1.64794922	+33.70605469	-3.82324219	-20.43457031	+2444
+1458240732.37750010	+15.02929688	-2.45654297	-0.91845703	+28.93798828	-16.12792969	-47.32910156	+4068	+14.99414063	-0.64599609	-0.10107422	-20.21484375	-17.31445313	+31.66259766	+3792	+12.04541016	-4.14404297	-1.64794922	+33.55224609	-3.88916016	-20.47851563	+2448
+1458240732.38170000	+15.05566406	-2.43457031	-0.91406250	+28.82812500	-16.12792969	-47.35107422	+4092	+15.02050781	-0.61083984	-0.09667969	-19.95117188	-17.44628906	+31.53076172	+3808	+12.07177734	-4.11767578	-1.64355469	+33.44238281	-3.93310547	-20.50048828	+2456
+1458240732.38590000	+15.07763672	-2.41699219	-0.90966797	+28.67431641	-16.14990234	-47.37304688	+4116	+15.04248047	-0.58007813	-0.08789063	-19.75341797	-17.53417969	+31.42089844	+3824	+12.09814453	-4.08691406	-1.64355469	+33.33251953	-3.99902344	-20.52246094	+2460
+1458240732.39000010	+15.09960938	-2.39941406	-0.90087891	+28.52050781	-16.19384766	-47.37304688	+4140	+15.06445313	-0.54492188	-0.08349609	-19.53369141	-17.64404297	+31.31103516	+3840	+12.12451172	-4.05615234	-1.63916016	+33.24462891	-4.08691406	-20.56640625	+2468
+1458240732.39420010	+15.12597656	-2.37744141	-0.90087891	+28.41064453	-16.21582031	-47.35107422	+4160	+15.08642578	-0.50976563	-0.08349609	-19.27001953	-17.73193359	+31.20117188	+3856	+12.15087891	-4.02099609	-1.63476563	+33.20068359	-4.19677734	-20.58837891	+2476
+1458240732.39840010	+15.14794922	-2.35986328	-0.89648438	+28.23486328	-16.21582031	-47.30712891	+4180	+15.10839844	-0.47900391	-0.07910156	-19.02832031	-17.81982422	+31.09130859	+3872	+12.17724609	-3.98583984	-1.63037109	+33.13476563	-4.28466797	-20.63232422	+2484
+1458240732.40249990	+15.17431641	-2.34228516	-0.89208984	+28.08105469	-16.25976563	-47.28515625	+4200	+15.13037109	-0.44824219	-0.07470703	-18.78662109	-17.90771484	+30.98144531	+3888	+12.20361328	-3.95507813	-1.61718750	+33.06884766	-4.39453125	-20.72021484	+2496
+1458240732.40669990	+15.20507813	-2.32031250	-0.88769531	+27.97119141	-16.23779297	-47.19726563	+4216	+15.15234375	-0.41748047	-0.07470703	-18.54492188	-17.97363281	+30.84960938	+3900	+12.22998047	-3.91552734	-1.60400391	+33.06884766	-4.52636719	-20.76416016	+2508
+1458240732.41090010	+15.23144531	-2.30273438	-0.89208984	+27.81738281	-16.21582031	-47.10937500	+4228	+15.17431641	-0.39111328	-0.07470703	-18.30322266	-18.03955078	+30.71777344	+3916	+12.25634766	-3.88037109	-1.59082031	+33.04687500	-4.63623047	-20.83007813	+2516
+1458240732.41500000	+15.25341797	-2.28955078	-0.89208984	+27.66357422	-16.14990234	-47.02148438	+4240	+15.19628906	-0.36035156	-0.07470703	-18.06152344	-18.08349609	+30.60791016	+3928	+12.28271484	-3.84521484	-1.58203125	+33.02490234	-4.74609375	-20.89599609	+2528
+1458240732.41919990	+15.27539063	-2.26318359	-0.89648438	+27.55371094	-16.10595703	-46.91162109	+4256	+15.21386719	-0.33398438	-0.07910156	-17.88574219	-18.10546875	+30.47607422	+3944	+12.30908203	-3.80566406	-1.56884766	+33.02490234	-4.83398438	-20.93994141	+2540
+1458240732.42339990	+15.29736328	-2.24560547	-0.90087891	+27.42187500	-16.06201172	-46.80175781	+4264	+15.23144531	-0.30761719	-0.08349609	-17.66601563	-18.10546875	+30.36621094	+3956	+12.33544922	-3.77490234	-1.56005859	+33.02490234	-4.94384766	-21.00585938	+2552
+1458240732.42750000	+15.31933594	-2.22802734	-0.90087891	+27.29003906	-16.04003906	-46.71386719	+4276	+15.24902344	-0.27685547	-0.08349609	-17.46826172	-18.14941406	+30.27832031	+3972	+12.35742188	-3.73974609	-1.55126953	+33.00292969	-5.03173828	-21.02783203	+2560
+1458240732.43170000	+15.34130859	-2.20605469	-0.89648438	+27.22412109	-16.06201172	-46.64794922	+4284	+15.26660156	-0.25488281	-0.07910156	-17.33642578	-18.19335938	+30.21240234	+3984	+12.38378906	-3.70458984	-1.54248047	+33.00292969	-5.09765625	-21.07177734	+2568
+1458240732.43580010	+15.36767578	-2.18847656	-0.89208984	+27.11425781	-16.04003906	-46.60400391	+4292	+15.28857422	-0.22851563	-0.07470703	-17.18261719	-18.23730469	+30.14648438	+3996	+12.40576172	-3.67822266	-1.53808594	+32.95898438	-5.16357422	-21.11572266	+2576
+1458240732.44000010	+15.38525391	-2.16650391	-0.88769531	+27.00439453	-16.01806641	-46.53808594	+4300	+15.30615234	-0.19775391	-0.07031250	-17.02880859	-18.30322266	+30.08056641	+4008	+12.42773438	-3.65185547	-1.53369141	+32.89306641	-5.20751953	-21.13769531	+2584
+1458240732.44420000	+15.40722656	-2.14453125	-0.88330078	+26.98242188	-16.04003906	-46.51611328	+4308	+15.32812500	-0.18017578	-0.06591797	-17.00683594	-18.32519531	+30.03662109	+4020	+12.44531250	-3.62109375	-1.52929688	+32.87109375	-5.22949219	-21.15966797	+2592
+1458240732.44829990	+15.42480469	-2.12255859	-0.87451172	+26.91650391	-16.01806641	-46.49414063	+4316	+15.35009766	-0.14941406	-0.06591797	-16.94091797	-18.36914063	+29.97070313	+4032	+12.46728516	-3.60351563	-1.52929688	+32.78320313	-5.25146484	-21.18164063	+2596
+1458240732.45250010	+15.44238281	-2.10498047	-0.87451172	+26.85058594	-15.97412109	-46.47216797	+4324	+15.36767578	-0.12304688	-0.06152344	-16.87500000	-18.39111328	+29.94873047	+4044	+12.48486328	-3.58154297	-1.53369141	+32.69531250	-5.22949219	-21.15966797	+2600
+1458240732.45670010	+15.45556641	-2.08300781	-0.87011719	+26.80664063	-15.99609375	-46.49414063	+4336	+15.38085938	-0.10107422	-0.05712891	-16.89697266	-18.43505859	+29.92675781	+4056	+12.50244141	-3.56396484	-1.54248047	+32.58544922	-5.18554688	-21.11572266	+2608
+1458240732.46079990	+15.46875000	-2.06103516	-0.86132813	+26.76269531	-16.01806641	-46.49414063	+4348	+15.39843750	-0.07470703	-0.04833984	-16.89697266	-18.50097656	+29.92675781	+4072	+12.52001953	-3.54638672	-1.55126953	+32.47558594	-5.11962891	-21.09375000	+2612
+1458240732.46499990	+15.48193359	-2.03906250	-0.85253906	+26.71875000	-16.04003906	-46.51611328	+4364	+15.41601563	-0.04833984	-0.03955078	-16.91894531	-18.54492188	+29.94873047	+4084	+12.53320313	-3.53320313	-1.56005859	+32.36572266	-5.07568359	-21.07177734	+2612
+1458240732.46919990	+15.49951172	-2.01269531	-0.83935547	+26.71875000	-16.08398438	-46.56005859	+4376	+15.43359375	-0.02636719	-0.03076172	-16.98486328	-18.63281250	+29.97070313	+4096	+12.55078125	-3.51562500	-1.57324219	+32.25585938	-5.00976563	-21.04980469	+2616
+1458240732.47330000	+15.51708984	-1.99511719	-0.82617188	+26.67480469	-16.12792969	-46.60400391	+4392	+15.45117188	+0.00000000	-0.01757813	-17.07275391	-18.72070313	+29.99267578	+4108	+12.56835938	-3.50244141	-1.58203125	+32.14599609	-4.94384766	-21.02783203	+2620
+1458240732.47750000	+15.53027344	-1.97314453	-0.82177734	+26.65283203	-16.12792969	-46.62597656	+4412	+15.46875000	+0.02197266	-0.00878906	-17.13867188	-18.76464844	+30.01464844	+4124	+12.58154297	-3.48925781	-1.59082031	+32.01416016	-4.87792969	-21.00585938	+2624
+1458240732.48169990	+15.54345703	-1.95117188	-0.81738281	+26.60888672	-16.08398438	-46.64794922	+4428	+15.49072266	+0.04394531	-0.00878906	-17.24853516	-18.78662109	+30.03662109	+4136	+12.59912109	-3.47607422	-1.60400391	+31.92626953	-4.81201172	-20.98388672	+2624
+1458240732.48580000	+15.55224609	-1.93359375	-0.81738281	+26.56494141	-16.06201172	-46.62597656	+4448	+15.50390625	+0.06591797	-0.00439453	-17.35839844	-18.80859375	+30.05859375	+4148	+12.61230469	-3.45849609	-1.61279297	+31.81640625	-4.74609375	-20.93994141	+2628
+1458240732.49000000	+15.56982422	-1.91601563	-0.81738281	+26.52099609	-16.04003906	-46.60400391	+4468	+15.52148438	+0.08789063	-0.00439453	-17.46826172	-18.80859375	+30.08056641	+4160	+12.62988281	-3.44531250	-1.62158203	+31.72851563	-4.68017578	-20.89599609	+2632
+1458240732.49420000	+15.58300781	-1.89404297	-0.81738281	+26.47705078	-16.01806641	-46.60400391	+4488	+15.53466797	+0.11425781	+0.00000000	-17.57812500	-18.85253906	+30.12451172	+4172	+12.64306641	-3.42773438	-1.63037109	+31.64062500	-4.63623047	-20.89599609	+2632
+1458240732.50250010	+15.61376953	-1.85888672	-0.81298828	+26.36718750	-16.06201172	-46.56005859	+4528	+15.56542969	+0.14501953	+0.00878906	-17.86376953	-18.89648438	+30.23437500	+4196	+12.67822266	-3.38378906	-1.63476563	+31.53076172	-4.61425781	-20.89599609	+2640
+1458240732.50659990	+15.63134766	-1.83691406	-0.81738281	+26.32324219	-15.99609375	-46.47216797	+4548	+15.58300781	+0.16699219	+0.00439453	-17.97363281	-18.87451172	+30.25634766	+4208	+12.69580078	-3.35742188	-1.63037109	+31.53076172	-4.61425781	-20.91796875	+2644
+1458240732.51079990	+15.64892578	-1.82373047	-0.82177734	+26.23535156	-15.95214844	-46.38427734	+4564	+15.60058594	+0.18017578	+0.00000000	-18.12744141	-18.83056641	+30.30029297	+4216	+12.71337891	-3.33105469	-1.63037109	+31.53076172	-4.63623047	-20.91796875	+2648
+1458240732.51500010	+15.66650391	-1.81054688	-0.83496094	+26.14746094	-15.86425781	-46.29638672	+4580	+15.61376953	+0.19335938	-0.00439453	-18.25927734	-18.80859375	+30.32226563	+4228	+12.73095703	-3.30468750	-1.62158203	+31.50878906	-4.68017578	-20.96191406	+2652
+1458240732.51910000	+15.68408203	-1.79736328	-0.83935547	+26.08154297	-15.79833984	-46.20849609	+4596	+15.62695313	+0.21093750	-0.00878906	-18.36914063	-18.74267578	+30.34423828	+4240	+12.74853516	-3.27832031	-1.61718750	+31.53076172	-4.70214844	-20.98388672	+2660
+1458240732.52329990	+15.70166016	-1.77978516	-0.84814453	+26.01562500	-15.77636719	-46.12060547	+4608	+15.64013672	+0.22412109	-0.01757813	-18.52294922	-18.67675781	+30.38818359	+4252	+12.76611328	-3.24755859	-1.60839844	+31.57470703	-4.76806641	-20.98388672	+2668
+1458240732.52749990	+15.72363281	-1.76220703	-0.85693359	+25.94970703	-15.75439453	-45.98876953	+4616	+15.65332031	+0.23291016	-0.02636719	-18.65478516	-18.61083984	+30.43212891	+4264	+12.78369141	-3.21240234	-1.59960938	+31.59667969	-4.81201172	-21.02783203	+2676
+1458240732.53160000	+15.74121094	-1.74023438	-0.86132813	+25.88378906	-15.75439453	-45.90087891	+4624	+15.66650391	+0.25048828	-0.03076172	-18.80859375	-18.58886719	+30.47607422	+4276	+12.80126953	-3.18164063	-1.59082031	+31.64062500	-4.87792969	-21.04980469	+2684
+1458240732.53580000	+15.75878906	-1.72705078	-0.86572266	+25.81787109	-15.75439453	-45.81298828	+4628	+15.68408203	+0.25927734	-0.03515625	-18.96240234	-18.54492188	+30.52001953	+4284	+12.81884766	-3.15087891	-1.58203125	+31.66259766	-4.94384766	-21.07177734	+2692
+1458240732.54000000	+15.78076172	-1.70947266	-0.86572266	+25.72998047	-15.75439453	-45.74707031	+4632	+15.69726563	+0.27246094	-0.03515625	-19.11621094	-18.54492188	+30.58593750	+4292	+12.84082031	-3.12451172	-1.56884766	+31.68457031	-5.00976563	-21.11572266	+2700
+1458240732.54410000	+15.79833984	-1.69628906	-0.87011719	+25.66406250	-15.75439453	-45.68115234	+4632	+15.71484375	+0.28125000	-0.03515625	-19.27001953	-18.50097656	+30.62988281	+4304	+12.85839844	-3.09375000	-1.56005859	+31.70654297	-5.05371094	-21.11572266	+2708
+1458240732.54830000	+15.82031250	-1.68310547	-0.87011719	+25.59814453	-15.73242188	-45.59326172	+4632	+15.72802734	+0.29443359	-0.03955078	-19.42382813	-18.45703125	+30.67382813	+4312	+12.87597656	-3.06738281	-1.55126953	+31.70654297	-5.11962891	-21.13769531	+2716
+1458240732.55250000	+15.83349609	-1.66552734	-0.87451172	+25.51025391	-15.71044922	-45.50537109	+4632	+15.74121094	+0.30322266	-0.04394531	-19.57763672	-18.43505859	+30.71777344	+4324	+12.89355469	-3.04101563	-1.55126953	+31.70654297	-5.11962891	-21.11572266	+2720
+1458240732.55660010	+15.85107422	-1.64794922	-0.87451172	+25.44433594	-15.75439453	-45.48339844	+4632	+15.75439453	+0.31201172	-0.03955078	-19.79736328	-18.45703125	+30.78369141	+4332	+12.90673828	-3.01904297	-1.55126953	+31.66259766	-5.11962891	-21.11572266	+2728
+1458240732.56080010	+15.86425781	-1.63476563	-0.87011719	+25.40039063	-15.82031250	-45.46142578	+4632	+15.76757813	+0.32080078	-0.03076172	-19.97314453	-18.47900391	+30.87158203	+4344	+12.92431641	-2.99707031	-1.55566406	+31.59667969	-5.11962891	-21.09375000	+2728
+1458240732.56909990	+15.89062500	-1.59960938	-0.85253906	+25.26855469	-15.95214844	-45.46142578	+4640	+15.79833984	+0.34277344	-0.01318359	-20.39062500	-18.58886719	+31.04736328	+4364	+12.95507813	-2.96630859	-1.56445313	+31.44287109	-5.09765625	-21.02783203	+2736
+1458240732.57329990	+15.90380859	-1.59082031	-0.84375000	+25.18066406	-15.99609375	-45.48339844	+4644	+15.81591797	+0.35156250	+0.00000000	-20.63232422	-18.67675781	+31.13525391	+4376	+12.96826172	-2.95751953	-1.56884766	+31.28906250	-5.07568359	-21.00585938	+2740
+1458240732.57750010	+15.91699219	-1.57763672	-0.83496094	+25.09277344	-16.04003906	-45.50537109	+4652	+15.83349609	+0.36035156	+0.01318359	-20.85205078	-18.78662109	+31.22314453	+4388	+12.98144531	-2.95312500	-1.57763672	+31.13525391	-5.00976563	-20.96191406	+2740
+1458240732.58160000	+15.93017578	-1.56445313	-0.82617188	+25.00488281	-16.08398438	-45.54931641	+4664	+15.84667969	+0.36914063	+0.02636719	-21.07177734	-18.85253906	+31.28906250	+4400	+12.99462891	-2.94433594	-1.59082031	+30.98144531	-4.94384766	-20.91796875	+2744
+1458240732.58579990	+15.93896484	-1.55566406	-0.81738281	+24.89501953	-16.12792969	-45.57128906	+4676	+15.86425781	+0.37353516	+0.03955078	-21.31347656	-18.94042969	+31.37695313	+4412	+13.00781250	-2.93554688	-1.59960938	+30.82763672	-4.89990234	-20.87402344	+2744
+1458240732.58990000	+15.94775391	-1.54687500	-0.80859375	+24.78515625	-16.19384766	-45.59326172	+4688	+15.87744141	+0.37792969	+0.04833984	-21.55517578	-18.98437500	+31.44287109	+4424	+13.02099609	-2.93115234	-1.61279297	+30.67382813	-4.83398438	-20.83007813	+2744
+1458240732.59410000	+15.95654297	-1.53369141	-0.79980469	+24.67529297	-16.23779297	-45.61523438	+4708	+15.89501953	+0.38232422	+0.06152344	-21.81884766	-19.09423828	+31.55273438	+4440	+13.03417969	-2.92675781	-1.62597656	+30.49804688	-4.76806641	-20.78613281	+2744
+1458240732.59830000	+15.96533203	-1.52490234	-0.79101563	+24.56542969	-16.30371094	-45.63720703	+4724	+15.90820313	+0.38671875	+0.07910156	-22.06054688	-19.22607422	+31.66259766	+4452	+13.04736328	-2.92236328	-1.63916016	+30.30029297	-4.72412109	-20.74218750	+2748
+1458240732.60240010	+15.97851563	-1.52050781	-0.77783203	+24.43359375	-16.36962891	-45.68115234	+4744	+15.93017578	+0.39111328	+0.09667969	-22.32421875	-19.33593750	+31.77246094	+4468	+13.05615234	-2.91796875	-1.64355469	+30.12451172	-4.70214844	-20.72021484	+2744
+1458240732.60660000	+15.99169922	-1.51171875	-0.76904297	+24.30175781	-16.41357422	-45.70312500	+4768	+15.94775391	+0.39990234	+0.10546875	-22.54394531	-19.40185547	+31.86035156	+4480	+13.07373047	-2.90917969	-1.64794922	+29.94873047	-4.70214844	-20.72021484	+2744
+1458240732.61080000	+16.00488281	-1.51171875	-0.76025391	+24.14794922	-16.43554688	-45.72509766	+4788	+15.96972656	+0.39990234	+0.11865234	-22.80761719	-19.46777344	+31.94824219	+4496	+13.08691406	-2.90039063	-1.65234375	+29.81689453	-4.70214844	-20.72021484	+2744
+1458240732.61490010	+16.01806641	-1.50732422	-0.75585938	+23.97216797	-16.45751953	-45.70312500	+4808	+15.98291016	+0.39990234	+0.12304688	-23.07128906	-19.48974609	+32.03613281	+4508	+13.10009766	-2.89160156	-1.65673828	+29.66308594	-4.72412109	-20.69824219	+2744
+1458240732.62330010	+16.04003906	-1.50292969	-0.75585938	+23.64257813	-16.45751953	-45.61523438	+4848	+16.01367188	+0.39990234	+0.12744141	-23.53271484	-19.51171875	+32.18994141	+4540	+13.12646484	-2.86083984	-1.65673828	+29.48730469	-4.76806641	-20.69824219	+2748
+1458240732.62739990	+16.05761719	-1.49853516	-0.75585938	+23.46679688	-16.45751953	-45.54931641	+4864	+16.02685547	+0.39990234	+0.12744141	-23.79638672	-19.48974609	+32.27783203	+4556	+13.13964844	-2.84326172	-1.65234375	+29.42138672	-4.83398438	-20.69824219	+2752
+1458240732.63159990	+16.07080078	-1.49414063	-0.75585938	+23.31298828	-16.47949219	-45.48339844	+4880	+16.04443359	+0.39990234	+0.13183594	-24.03808594	-19.51171875	+32.38769531	+4568	+13.15722656	-2.82128906	-1.64355469	+29.37744141	-4.94384766	-20.74218750	+2756
+1458240732.63579990	+16.08837891	-1.49414063	-0.75585938	+23.13720703	-16.50146484	-45.41748047	+4896	+16.06201172	+0.39550781	+0.13183594	-24.30175781	-19.51171875	+32.47558594	+4584	+13.17041016	-2.79931641	-1.63037109	+29.33349609	-5.05371094	-20.76416016	+2764
+1458240732.63990000	+16.10595703	-1.49414063	-0.75585938	+22.96142578	-16.50146484	-45.35156250	+4908	+16.07958984	+0.39111328	+0.13623047	-24.56542969	-19.53369141	+32.56347656	+4600	+13.18798828	-2.77734375	-1.61718750	+29.28955078	-5.18554688	-20.80810547	+2772
+1458240732.64410000	+16.12792969	-1.48974609	-0.76025391	+22.78564453	-16.47949219	-45.26367188	+4916	+16.09716797	+0.39111328	+0.12744141	-24.78515625	-19.46777344	+32.62939453	+4612	+13.20117188	-2.75537109	-1.60839844	+29.26757813	-5.29541016	-20.83007813	+2780
+1458240732.64829990	+16.14550781	-1.48974609	-0.76464844	+22.60986328	-16.45751953	-45.17578125	+4924	+16.11474609	+0.39111328	+0.11865234	-25.00488281	-19.40185547	+32.69531250	+4628	+13.21875000	-2.72900391	-1.59521484	+29.24560547	-5.40527344	-20.85205078	+2788
+1458240732.65240000	+16.15869141	-1.48535156	-0.77343750	+22.43408203	-16.41357422	-45.06591797	+4932	+16.12792969	+0.38671875	+0.10986328	-25.22460938	-19.31396484	+32.73925781	+4644	+13.23632813	-2.70703125	-1.58642578	+29.22363281	-5.51513672	-20.87402344	+2796
+1458240732.65660000	+16.17187500	-1.48535156	-0.77783203	+22.25830078	-16.41357422	-45.00000000	+4936	+16.14111328	+0.38671875	+0.10546875	-25.46630859	-19.29199219	+32.80517578	+4660	+13.24951172	-2.68505859	-1.57763672	+29.22363281	-5.60302734	-20.87402344	+2804
+1458240732.66070010	+16.18945313	-1.48095703	-0.78222656	+22.12646484	-16.41357422	-44.91210938	+4940	+16.14990234	+0.38671875	+0.10107422	-25.70800781	-19.27001953	+32.89306641	+4672	+13.26269531	-2.66308594	-1.56884766	+29.17968750	-5.69091797	-20.87402344	+2812
+1458240732.66490010	+16.20263672	-1.47216797	-0.78662109	+21.97265625	-16.41357422	-44.84619141	+4944	+16.16748047	+0.38232422	+0.10107422	-25.92773438	-19.27001953	+32.98095703	+4688	+13.28027344	-2.64550781	-1.56445313	+29.13574219	-5.77880859	-20.87402344	+2820
+1458240732.66910000	+16.22021484	-1.46777344	-0.78662109	+21.84082031	-16.45751953	-44.78027344	+4944	+16.18066406	+0.38232422	+0.10546875	-26.16943359	-19.27001953	+33.06884766	+4700	+13.29345703	-2.62353516	-1.56005859	+29.09179688	-5.86669922	-20.89599609	+2828
+1458240732.67740010	+16.24658203	-1.46337891	-0.78662109	+21.55517578	-16.47949219	-44.75830078	+4948	+16.21582031	+0.38232422	+0.10546875	-26.60888672	-19.29199219	+33.17871094	+4724	+13.32421875	-2.60595703	-1.55566406	+28.87207031	-5.95458984	-20.87402344	+2836
+1458240732.68160010	+16.25537109	-1.46337891	-0.78222656	+21.42333984	-16.47949219	-44.78027344	+4952	+16.23339844	+0.38671875	+0.10546875	-26.80664063	-19.29199219	+33.22265625	+4736	+13.33300781	-2.60156250	-1.56445313	+28.76220703	-5.93261719	-20.85205078	+2844
+1458240732.68989990	+16.27294922	-1.45458984	-0.78222656	+21.18164063	-16.50146484	-44.78027344	+4960	+16.25537109	+0.39550781	+0.10546875	-27.15820313	-19.31396484	+33.31054688	+4768	+13.35937500	-2.59716797	-1.58642578	+28.43261719	-5.86669922	-20.74218750	+2848
+1458240732.69409990	+16.27734375	-1.44580078	-0.77783203	+21.09375000	-16.56738281	-44.80224609	+4972	+16.26855469	+0.39990234	+0.11425781	-27.37792969	-19.40185547	+33.39843750	+4784	+13.37255859	-2.59716797	-1.59960938	+28.25683594	-5.80078125	-20.69824219	+2852
+1458240732.69820000	+16.28613281	-1.44580078	-0.77343750	+20.96191406	-16.63330078	-44.86816406	+4984	+16.28173828	+0.39990234	+0.12744141	-27.59765625	-19.51171875	+33.48632813	+4800	+13.38134766	-2.60156250	-1.61718750	+28.05908203	-5.75683594	-20.67626953	+2856
+1458240732.70240000	+16.29052734	-1.44580078	-0.76025391	+20.85205078	-16.74316406	-44.93408203	+5000	+16.29492188	+0.39990234	+0.14062500	-27.81738281	-19.62158203	+33.57421875	+4820	+13.39013672	-2.60595703	-1.63037109	+27.86132813	-5.69091797	-20.63232422	+2856
+1458240732.70660000	+16.30371094	-1.44140625	-0.74707031	+20.76416016	-16.83105469	-45.00000000	+5016	+16.30810547	+0.40429688	+0.15380859	-28.01513672	-19.68750000	+33.66210938	+4840	+13.40332031	-2.61035156	-1.64355469	+27.68554688	-5.62500000	-20.61035156	+2860
+1458240732.71070000	+16.31250000	-1.44580078	-0.73388672	+20.63232422	-16.91894531	-45.06591797	+5036	+16.32568359	+0.40869141	+0.16699219	-28.21289063	-19.77539063	+33.72802734	+4860	+13.41650391	-2.61474609	-1.65673828	+27.46582031	-5.58105469	-20.56640625	+2860
+1458240732.71490000	+16.31689453	-1.45019531	-0.72949219	+20.50048828	-16.96289063	-45.10986328	+5056	+16.33447266	+0.40869141	+0.17138672	-28.43261719	-19.84130859	+33.79394531	+4880	+13.42529297	-2.62353516	-1.67431641	+27.26806641	-5.49316406	-20.54443359	+2860
+1458240732.71910000	+16.32568359	-1.45019531	-0.72509766	+20.39062500	-17.00683594	-45.15380859	+5076	+16.34765625	+0.40869141	+0.18017578	-28.63037109	-19.90722656	+33.85986328	+4900	+13.43847656	-2.62792969	-1.68750000	+27.09228516	-5.42724609	-20.52246094	+2860
+1458240732.72320010	+16.33007813	-1.44580078	-0.72070313	+20.30273438	-17.05078125	-45.17578125	+5100	+16.35644531	+0.40869141	+0.18896484	-28.82812500	-19.95117188	+33.94775391	+4924	+13.44726563	-2.62792969	-1.70068359	+26.96044922	-5.38330078	-20.47851563	+2864
+1458240732.72740010	+16.33886719	-1.44580078	-0.70751953	+20.19287109	-17.16064453	-45.19775391	+5124	+16.36523438	+0.40869141	+0.19775391	-29.04785156	-19.99511719	+34.05761719	+4944	+13.45605469	-2.62792969	-1.70947266	+26.82861328	-5.36132813	-20.47851563	+2860
+1458240732.73160000	+16.35205078	-1.44140625	-0.69873047	+20.12695313	-17.24853516	-45.24169922	+5152	+16.37402344	+0.41308594	+0.20654297	-29.28955078	-20.08300781	+34.18945313	+4968	+13.46923828	-2.61914063	-1.70947266	+26.74072266	-5.38330078	-20.47851563	+2860
+1458240732.73990010	+16.37402344	-1.45019531	-0.68115234	+19.88525391	-17.42431641	-45.26367188	+5200	+16.39599609	+0.39990234	+0.22851563	-29.79492188	-20.21484375	+34.43115234	+5016	+13.49121094	-2.60595703	-1.70947266	+26.56494141	-5.47119141	-20.54443359	+2860
+1458240732.74400000	+16.39160156	-1.45019531	-0.68115234	+19.81933594	-17.44628906	-45.21972656	+5220	+16.40917969	+0.39550781	+0.22412109	-30.05859375	-20.17089844	+34.49707031	+5040	+13.50439453	-2.59716797	-1.70068359	+26.54296875	-5.55908203	-20.56640625	+2860
+1458240732.74819990	+16.40478516	-1.45019531	-0.68115234	+19.73144531	-17.49023438	-45.17578125	+5236	+16.42236328	+0.39111328	+0.21972656	-30.30029297	-20.12695313	+34.58496094	+5060	+13.51757813	-2.57958984	-1.69189453	+26.54296875	-5.66894531	-20.61035156	+2868
+1458240732.75239990	+16.41796875	-1.45019531	-0.68554688	+19.64355469	-17.49023438	-45.10986328	+5252	+16.42675781	+0.38671875	+0.21533203	-30.54199219	-20.06103516	+34.67285156	+5084	+13.53076172	-2.55761719	-1.68310547	+26.56494141	-5.75683594	-20.63232422	+2872
+1458240732.75650000	+16.42675781	-1.44580078	-0.68994141	+19.57763672	-17.51220703	-45.04394531	+5268	+16.43115234	+0.38232422	+0.21533203	-30.84960938	-20.06103516	+34.80468750	+5104	+13.54394531	-2.54003906	-1.67431641	+26.58691406	-5.86669922	-20.67626953	+2876
+1458240732.76070000	+16.43994141	-1.43701172	-0.69433594	+19.53369141	-17.53417969	-44.97802734	+5280	+16.43994141	+0.37353516	+0.21533203	-31.13525391	-20.03906250	+34.93652344	+5124	+13.55273438	-2.51806641	-1.66113281	+26.63085938	-5.99853516	-20.69824219	+2884
+1458240732.76490000	+16.45312500	-1.43261719	-0.69433594	+19.46777344	-17.57812500	-44.91210938	+5288	+16.44873047	+0.36914063	+0.21533203	-31.44287109	-20.01708984	+35.09033203	+5144	+13.56591797	-2.49609375	-1.64794922	+26.67480469	-6.13037109	-20.76416016	+2892
+1458240732.76900010	+16.46630859	-1.42822266	-0.69433594	+19.40185547	-17.66601563	-44.86816406	+5292	+16.46191406	+0.36035156	+0.21533203	-31.79443359	-19.97314453	+35.22216797	+5164	+13.57910156	-2.47412109	-1.63476563	+26.71875000	-6.26220703	-20.80810547	+2900
+1458240732.77320000	+16.48388672	-1.43261719	-0.68994141	+19.31396484	-17.73193359	-44.84619141	+5292	+16.47509766	+0.35156250	+0.21093750	-32.14599609	-19.95117188	+35.37597656	+5180	+13.59228516	-2.46093750	-1.61718750	+26.74072266	-6.41601563	-20.87402344	+2908
+1458240732.77740000	+16.49267578	-1.43261719	-0.69433594	+19.22607422	-17.75390625	-44.80224609	+5296	+16.48388672	+0.34277344	+0.21093750	-32.49755859	-19.92919922	+35.50781250	+5200	+13.60107422	-2.44335938	-1.60839844	+26.74072266	-6.50390625	-20.89599609	+2916
+1458240732.78150010	+16.50146484	-1.43261719	-0.69873047	+19.18212891	-17.75390625	-44.75830078	+5296	+16.49267578	+0.32519531	+0.21533203	-32.91503906	-19.90722656	+35.66162109	+5216	+13.61425781	-2.43017578	-1.60400391	+26.76269531	-6.59179688	-20.93994141	+2920
+1458240732.78570010	+16.51464844	-1.42822266	-0.70312500	+19.13818359	-17.77587891	-44.71435547	+5296	+16.50146484	+0.32080078	+0.21533203	-33.31054688	-19.88525391	+35.83740234	+5232	+13.62304688	-2.41699219	-1.59960938	+26.74072266	-6.67968750	-20.96191406	+2928
+1458240732.79399990	+16.52343750	-1.42382813	-0.69433594	+19.05029297	-17.97363281	-44.75830078	+5296	+16.51464844	+0.29882813	+0.22851563	-34.16748047	-19.86328125	+36.23291016	+5264	+13.64501953	-2.39941406	-1.60400391	+26.65283203	-6.72363281	-20.96191406	+2936
+1458240732.79819990	+16.52783203	-1.42382813	-0.68115234	+18.98437500	-18.10546875	-44.82421875	+5296	+16.52343750	+0.29003906	+0.23730469	-34.60693359	-19.88525391	+36.45263672	+5280	+13.65380859	-2.40380859	-1.60839844	+26.54296875	-6.74560547	-20.98388672	+2940
+1458240732.80240010	+16.53222656	-1.42382813	-0.66796875	+18.91845703	-18.23730469	-44.91210938	+5300	+16.53222656	+0.28125000	+0.25488281	-35.06835938	-19.95117188	+36.69433594	+5296	+13.66259766	-2.40820313	-1.61718750	+26.41113281	-6.74560547	-21.00585938	+2940
+1458240732.80650000	+16.53662109	-1.42382813	-0.65039063	+18.87451172	-18.39111328	-44.97802734	+5308	+16.54541016	+0.26806641	+0.26806641	-35.55175781	-19.97314453	+36.93603516	+5312	+13.67138672	-2.40820313	-1.62597656	+26.30126953	-6.72363281	-21.00585938	+2944
+1458240732.81069990	+16.54541016	-1.42822266	-0.63720703	+18.80859375	-18.50097656	-45.08789063	+5320	+16.55859375	+0.25927734	+0.28564453	-36.05712891	-20.01708984	+37.17773438	+5324	+13.68457031	-2.42138672	-1.63916016	+26.12548828	-6.67968750	-21.02783203	+2948
+1458240732.81480000	+16.54541016	-1.43261719	-0.62402344	+18.74267578	-18.65478516	-45.19775391	+5332	+16.56738281	+0.25048828	+0.29882813	-36.54052734	-20.01708984	+37.41943359	+5340	+13.69335938	-2.43457031	-1.65234375	+25.97167969	-6.61376953	-21.02783203	+2952
+1458240732.81900000	+16.54541016	-1.43701172	-0.60644531	+18.69873047	-18.78662109	-45.30761719	+5348	+16.57617188	+0.23730469	+0.31201172	-37.04589844	-20.03906250	+37.66113281	+5356	+13.70214844	-2.44335938	-1.66992188	+25.81787109	-6.54785156	-21.00585938	+2960
+1458240732.82320000	+16.54541016	-1.43261719	-0.58886719	+18.69873047	-18.91845703	-45.41748047	+5368	+16.58056641	+0.22851563	+0.32519531	-37.50732422	-20.01708984	+37.90283203	+5368	+13.71093750	-2.45214844	-1.68750000	+25.66406250	-6.48193359	-21.00585938	+2960
+1458240732.82730010	+16.54980469	-1.43261719	-0.56689453	+18.67675781	-19.09423828	-45.52734375	+5388	+16.58935547	+0.22412109	+0.33837891	-37.99072266	-20.01708984	+38.16650391	+5380	+13.71533203	-2.46093750	-1.70068359	+25.51025391	-6.43798828	-21.02783203	+2964
+1458240732.83150010	+16.55419922	-1.42822266	-0.54931641	+18.65478516	-19.24804688	-45.65917969	+5412	+16.59375000	+0.21533203	+0.35595703	-38.51806641	-20.01708984	+38.45214844	+5396	+13.72412109	-2.46972656	-1.70947266	+25.37841797	-6.39404297	-21.04980469	+2964
+1458240732.83570000	+16.55859375	-1.43261719	-0.52734375	+18.58886719	-19.42382813	-45.79101563	+5440	+16.60253906	+0.20654297	+0.36914063	-39.04541016	-20.01708984	+38.73779297	+5412	+13.73291016	-2.47851563	-1.72265625	+25.24658203	-6.37207031	-21.07177734	+2968
+1458240732.83979990	+16.56298828	-1.44140625	-0.50537109	+18.52294922	-19.62158203	-45.92285156	+5468	+16.61572266	+0.19775391	+0.38671875	-39.55078125	-19.99511719	+39.02343750	+5424	+13.74169922	-2.48730469	-1.72705078	+25.11474609	-6.37207031	-21.13769531	+2968
+1458240732.84400010	+16.57177734	-1.44580078	-0.49218750	+18.50097656	-19.70947266	-46.01074219	+5496	+16.62451172	+0.18896484	+0.39550781	-40.07812500	-19.92919922	+39.26513672	+5436	+13.75048828	-2.49169922	-1.72705078	+25.02685547	-6.39404297	-21.15966797	+2964
+1458240732.84820010	+16.58056641	-1.44140625	-0.48339844	+18.50097656	-19.79736328	-46.05468750	+5524	+16.63330078	+0.18017578	+0.39990234	-40.58349609	-19.86328125	+39.48486328	+5448	+13.75927734	-2.48730469	-1.73144531	+24.98291016	-6.41601563	-21.20361328	+2964
+1458240732.85649990	+16.59814453	-1.44140625	-0.47021484	+18.45703125	-19.90722656	-46.14257813	+5572	+16.63769531	+0.15380859	+0.39990234	-41.66015625	-19.59960938	+39.94628906	+5472	+13.78125000	-2.47851563	-1.72705078	+24.93896484	-6.52587891	-21.29150391	+2968
+1458240732.86069990	+16.60693359	-1.44140625	-0.47021484	+18.41308594	-19.95117188	-46.16455078	+5592	+16.63769531	+0.14501953	+0.39990234	-42.20947266	-19.44580078	+40.20996094	+5484	+13.79003906	-2.46093750	-1.72265625	+24.96093750	-6.61376953	-21.33544922	+2972
+1458240732.86480000	+16.62011719	-1.44140625	-0.46582031	+18.36914063	-19.99511719	-46.16455078	+5612	+16.63769531	+0.13623047	+0.39990234	-42.75878906	-19.29199219	+40.47363281	+5496	+13.79882813	-2.44775391	-1.70947266	+25.00488281	-6.74560547	-21.40136719	+2980
+1458240732.86900000	+16.63330078	-1.44140625	-0.47021484	+18.34716797	-20.01708984	-46.16455078	+5628	+16.64208984	+0.12304688	+0.39990234	-43.33007813	-19.11621094	+40.73730469	+5508	+13.80761719	-2.43017578	-1.69628906	+25.07080078	-6.87744141	-21.46728516	+2988
+1458240732.87319990	+16.64648438	-1.44140625	-0.47460938	+18.32519531	-20.03906250	-46.14257813	+5640	+16.64648438	+0.10546875	+0.39550781	-43.92333984	-18.94042969	+40.97900391	+5520	+13.81640625	-2.41699219	-1.67871094	+25.13671875	-7.03125000	-21.53320313	+3000
+1458240732.87730000	+16.65966797	-1.44140625	-0.47460938	+18.28125000	-20.03906250	-46.14257813	+5648	+16.65087891	+0.08789063	+0.39111328	-44.51660156	-18.72070313	+41.19873047	+5532	+13.82958984	-2.40380859	-1.66552734	+25.18066406	-7.16308594	-21.59912109	+3008
+1458240732.88150000	+16.66845703	-1.44140625	-0.48339844	+18.25927734	-19.99511719	-46.12060547	+5656	+16.65527344	+0.06591797	+0.37792969	-45.15380859	-18.47900391	+41.41845703	+5544	+13.83837891	-2.39062500	-1.65673828	+25.24658203	-7.27294922	-21.64306641	+3020
+1458240732.88570000	+16.68164063	-1.44140625	-0.49218750	+18.23730469	-19.95117188	-46.09863281	+5664	+16.65966797	+0.05273438	+0.36035156	-45.74707031	-18.19335938	+41.61621094	+5560	+13.84716797	-2.37304688	-1.64355469	+25.31250000	-7.38281250	-21.68701172	+3028
+1458240732.88980010	+16.69042969	-1.43701172	-0.50537109	+18.23730469	-19.90722656	-46.05468750	+5668	+16.65527344	+0.03515625	+0.35156250	-46.34033203	-17.92968750	+41.85791016	+5572	+13.86035156	-2.35546875	-1.63476563	+25.40039063	-7.49267578	-21.73095703	+3040
+1458240732.89400010	+16.69921875	-1.43261719	-0.51416016	+18.23730469	-19.88525391	-46.05468750	+5668	+16.65527344	+0.01757813	+0.35156250	-47.02148438	-17.73193359	+42.16552734	+5584	+13.86474609	-2.33789063	-1.62597656	+25.44433594	-7.58056641	-21.77490234	+3052
+1458240732.89809990	+16.70361328	-1.43261719	-0.51855469	+18.21533203	-19.88525391	-46.05468750	+5668	+16.65527344	+0.00000000	+0.35156250	-47.70263672	-17.51220703	+42.47314453	+5596	+13.87353516	-2.32910156	-1.61718750	+25.48828125	-7.69042969	-21.81884766	+3060
+1458240732.90229990	+16.71240234	-1.43701172	-0.51855469	+18.17138672	-19.90722656	-46.09863281	+5668	+16.65966797	-0.01757813	+0.35595703	-48.38378906	-17.27050781	+42.80273438	+5608	+13.88232422	-2.32031250	-1.60839844	+25.51025391	-7.75634766	-21.86279297	+3072
+1458240732.91059990	+16.72558594	-1.43261719	-0.51416016	+18.19335938	-19.99511719	-46.18652344	+5668	+16.67724609	-0.06152344	+0.36035156	-49.85595703	-16.76513672	+43.46191406	+5628	+13.90429688	-2.31591797	-1.60400391	+25.46630859	-7.86621094	-21.92871094	+3088
+1458240732.91479990	+16.72558594	-1.43261719	-0.50976563	+18.21533203	-20.01708984	-46.25244141	+5668	+16.67724609	-0.07470703	+0.36474609	-50.55908203	-16.54541016	+43.81347656	+5644	+13.91308594	-2.32031250	-1.60839844	+25.42236328	-7.86621094	-21.95068359	+3092
+1458240732.91899990	+16.72119141	-1.43261719	-0.50097656	+18.23730469	-20.06103516	-46.34033203	+5672	+16.68164063	-0.09667969	+0.38232422	-51.32812500	-16.32568359	+44.20898438	+5656	+13.92187500	-2.32470703	-1.61279297	+25.33447266	-7.84423828	-21.97265625	+3100
+1458240732.92310000	+16.71679688	-1.42822266	-0.49218750	+18.23730469	-20.10498047	-46.42822266	+5676	+16.68164063	-0.11425781	+0.39550781	-52.07519531	-16.08398438	+44.62646484	+5672	+13.92626953	-2.33349609	-1.62597656	+25.22460938	-7.80029297	-21.99462891	+3108
+1458240732.92730000	+16.71679688	-1.42822266	-0.47900391	+18.25927734	-20.19287109	-46.53808594	+5688	+16.68603516	-0.12744141	+0.41748047	-52.84423828	-15.84228516	+45.06591797	+5684	+13.93505859	-2.34228516	-1.63476563	+25.13671875	-7.75634766	-22.01660156	+3116
+1458240732.93150000	+16.71240234	-1.42822266	-0.46142578	+18.28125000	-20.32470703	-46.66992188	+5700	+16.68603516	-0.14501953	+0.44384766	-53.63525391	-15.64453125	+45.54931641	+5700	+13.94384766	-2.35107422	-1.64794922	+25.00488281	-7.71240234	-22.03857422	+3124
+1458240732.93560000	+16.70800781	-1.42822266	-0.44384766	+18.30322266	-20.45654297	-46.82373047	+5716	+16.69482422	-0.16699219	+0.46582031	-54.42626953	-15.40283203	+46.03271484	+5716	+13.94824219	-2.36865234	-1.65673828	+24.87304688	-7.66845703	-22.06054688	+3132
+1458240732.93980000	+16.70800781	-1.42822266	-0.41748047	+18.34716797	-20.61035156	-46.97753906	+5736	+16.69921875	-0.18457031	+0.49218750	-55.21728516	-15.13916016	+46.49414063	+5732	+13.95703125	-2.38183594	-1.66992188	+24.71923828	-7.62451172	-22.08251953	+3136
+1458240732.94400000	+16.70361328	-1.42382813	-0.39550781	+18.39111328	-20.74218750	-47.13134766	+5756	+16.70361328	-0.19775391	+0.51416016	-55.98632813	-14.85351563	+46.93359375	+5744	+13.96582031	-2.39941406	-1.67871094	+24.56542969	-7.58056641	-22.12646484	+3140
+1458240732.94810010	+16.70361328	-1.42382813	-0.37792969	+18.41308594	-20.87402344	-47.26318359	+5780	+16.70800781	-0.21533203	+0.53173828	-56.73339844	-14.54589844	+47.32910156	+5760	+13.97021484	-2.41259766	-1.69189453	+24.43359375	-7.55859375	-22.14843750	+3144
+1458240732.95230010	+16.69921875	-1.42382813	-0.35595703	+18.45703125	-20.98388672	-47.39501953	+5804	+16.70800781	-0.23291016	+0.54492188	-57.48046875	-14.21630859	+47.70263672	+5772	+13.97900391	-2.42138672	-1.70068359	+24.30175781	-7.51464844	-22.19238281	+3148
+1458240732.95650010	+16.69921875	-1.42382813	-0.34277344	+18.45703125	-21.09375000	-47.52685547	+5828	+16.70361328	-0.24609375	+0.55810547	-58.20556641	-13.90869141	+48.07617188	+5784	+13.98339844	-2.43017578	-1.70507813	+24.21386719	-7.49267578	-22.21435547	+3148
+1458240732.96059990	+16.69482422	-1.41943359	-0.32519531	+18.50097656	-21.20361328	-47.63671875	+5852	+16.70361328	-0.26367188	+0.56689453	-58.93066406	-13.55712891	+48.47167969	+5800	+13.98779297	-2.43457031	-1.71386719	+24.14794922	-7.49267578	-22.25830078	+3148
+1458240732.96890000	+16.70361328	-1.41064453	-0.29443359	+18.56689453	-21.37939453	-47.83447266	+5904	+16.70361328	-0.30322266	+0.58007813	-60.35888672	-12.78808594	+49.13085938	+5820	+14.00097656	-2.43457031	-1.70947266	+24.06005859	-7.62451172	-22.34619141	+3144
+1458240732.97309990	+16.70800781	-1.41064453	-0.29003906	+18.58886719	-21.44531250	-47.90039063	+5928	+16.70361328	-0.32519531	+0.58007813	-61.06201172	-12.39257813	+49.39453125	+5832	+14.00537109	-2.42578125	-1.70507813	+24.06005859	-7.69042969	-22.39013672	+3144
+1458240732.97729990	+16.71679688	-1.41064453	-0.28564453	+18.61083984	-21.46728516	-47.94433594	+5948	+16.70361328	-0.34716797	+0.57128906	-61.76513672	-11.97509766	+49.61425781	+5844	+14.00976563	-2.42138672	-1.69628906	+24.06005859	-7.80029297	-22.43408203	+3148
+1458240732.98140000	+16.72119141	-1.41064453	-0.28564453	+18.61083984	-21.44531250	-47.96630859	+5964	+16.69921875	-0.37353516	+0.55371094	-62.44628906	-11.53564453	+49.76806641	+5856	+14.01855469	-2.41259766	-1.68750000	+24.10400391	-7.88818359	-22.47802734	+3152
+1458240732.98560000	+16.72998047	-1.41064453	-0.29003906	+18.63281250	-21.42333984	-47.98828125	+5980	+16.69921875	-0.39550781	+0.53613281	-63.12744141	-11.07421875	+49.92187500	+5872	+14.02294922	-2.39941406	-1.67431641	+24.16992188	-7.99804688	-22.52197266	+3156
+1458240732.98980000	+16.73876953	-1.40625000	-0.29443359	+18.63281250	-21.37939453	-47.98828125	+5996	+16.69482422	-0.41748047	+0.51855469	-63.80859375	-10.59082031	+50.07568359	+5884	+14.03173828	-2.38623047	-1.66113281	+24.25781250	-8.12988281	-22.56591797	+3160
+1458240732.99810000	+16.74755859	-1.40185547	-0.31201172	+18.67675781	-21.31347656	-47.98828125	+6016	+16.68603516	-0.47460938	+0.48339844	-65.25878906	-9.62402344	+50.38330078	+5908	+14.04052734	-2.35546875	-1.63916016	+24.41162109	-8.34960938	-22.65380859	+3172
+1458240733.00230000	+16.75634766	-1.40185547	-0.32080078	+18.72070313	-21.26953125	-48.01025391	+6020	+16.68603516	-0.50097656	+0.46582031	-65.98388672	-9.14062500	+50.55908203	+5920	+14.04492188	-2.34667969	-1.62597656	+24.47753906	-8.48144531	-22.69775391	+3180
+1458240733.00640010	+16.76513672	-1.39746094	-0.32519531	+18.76464844	-21.22558594	-48.01025391	+6024	+16.68603516	-0.53173828	+0.44824219	-66.70898438	-8.63525391	+50.69091797	+5932	+14.04931641	-2.33349609	-1.61718750	+24.56542969	-8.59130859	-22.74169922	+3188
+1458240733.01060010	+16.77392578	-1.39746094	-0.33398438	+18.80859375	-21.15966797	-48.03222656	+6028	+16.68603516	-0.55810547	+0.43066406	-67.41210938	-8.12988281	+50.80078125	+5940	+14.05810547	-2.32470703	-1.60400391	+24.60937500	-8.70117188	-22.78564453	+3196
+1458240733.01480010	+16.77832031	-1.39746094	-0.34277344	+18.83056641	-21.11572266	-48.05419922	+6024	+16.68164063	-0.58007813	+0.41748047	-68.13720703	-7.64648438	+50.93261719	+5952	+14.06250000	-2.31591797	-1.59521484	+24.67529297	-8.81103516	-22.82958984	+3200
+1458240733.01889990	+16.78271484	-1.39746094	-0.34716797	+18.87451172	-21.07177734	-48.07617188	+6024	+16.67724609	-0.61083984	+0.40429688	-68.88427734	-7.14111328	+51.08642578	+5960	+14.06689453	-2.31152344	-1.58642578	+24.71923828	-8.87695313	-22.87353516	+3204
+1458240733.02309990	+16.78710938	-1.39746094	-0.35156250	+18.94042969	-21.02783203	-48.12011719	+6020	+16.67724609	-0.63281250	+0.39111328	-69.58740234	-6.61376953	+51.21826172	+5968	+14.07128906	-2.31152344	-1.58203125	+24.74121094	-8.94287109	-22.89550781	+3212
+1458240733.02729990	+16.78710938	-1.39746094	-0.35156250	+19.00634766	-21.00585938	-48.16406250	+6016	+16.67285156	-0.65478516	+0.38671875	-70.31250000	-6.10839844	+51.41601563	+5976	+14.07568359	-2.31152344	-1.57763672	+24.74121094	-8.98681641	-22.93945313	+3212
+1458240733.03559990	+16.79150391	-1.38867188	-0.34277344	+19.18212891	-21.02783203	-48.29589844	+6012	+16.66406250	-0.69433594	+0.39550781	-71.69677734	-5.14160156	+51.87744141	+5984	+14.08447266	-2.32031250	-1.58203125	+24.69726563	-9.03076172	-23.00537109	+3220
+1458240733.03979990	+16.79150391	-1.38867188	-0.33398438	+19.29199219	-21.07177734	-48.40576172	+6012	+16.65966797	-0.71191406	+0.40869141	-72.39990234	-4.68017578	+52.14111328	+5988	+14.08886719	-2.32910156	-1.58203125	+24.63134766	-9.00878906	-23.02734375	+3224
+1458240733.04390000	+16.79150391	-1.38427734	-0.32519531	+19.37988281	-21.09375000	-48.51562500	+6012	+16.65966797	-0.72509766	+0.42626953	-73.01513672	-4.24072266	+52.40478516	+5992	+14.09326172	-2.34228516	-1.59082031	+24.56542969	-8.98681641	-23.07128906	+3232
+1458240733.04810000	+16.79150391	-1.38427734	-0.31201172	+19.48974609	-21.13769531	-48.62548828	+6012	+16.65966797	-0.73828125	+0.43945313	-73.63037109	-3.77929688	+52.64648438	+5996	+14.09765625	-2.35546875	-1.59521484	+24.47753906	-8.96484375	-23.09326172	+3236
+1458240733.05220010	+16.78710938	-1.37988281	-0.29443359	+19.62158203	-21.18164063	-48.73535156	+6016	+16.65527344	-0.75585938	+0.45263672	-74.24560547	-3.33984375	+52.88818359	+6000	+14.09765625	-2.37304688	-1.60400391	+24.38964844	-8.94287109	-23.13720703	+3240
+1458240733.05640010	+16.78710938	-1.37988281	-0.27685547	+19.75341797	-21.22558594	-48.86718750	+6024	+16.64648438	-0.76464844	+0.46582031	-74.79492188	-2.90039063	+53.12988281	+6004	+14.10205078	-2.39062500	-1.61718750	+24.30175781	-8.87695313	-23.15917969	+3248
+1458240733.06060000	+16.77832031	-1.37548828	-0.25927734	+19.88525391	-21.26953125	-48.99902344	+6032	+16.63769531	-0.78222656	+0.47900391	-75.38818359	-2.43896484	+53.34960938	+6008	+14.10644531	-2.40380859	-1.63037109	+24.19189453	-8.83300781	-23.18115234	+3252
+1458240733.06890010	+16.77392578	-1.36230469	-0.21972656	+20.19287109	-21.37939453	-49.28466797	+6056	+16.62451172	-0.81298828	+0.51416016	-76.46484375	-1.58203125	+53.85498047	+6016	+14.11083984	-2.43896484	-1.64794922	+24.01611328	-8.76708984	-23.24707031	+3260
+1458240733.07310010	+16.76953125	-1.35791016	-0.19775391	+20.34667969	-21.37939453	-49.41650391	+6072	+16.62011719	-0.83056641	+0.53173828	-77.01416016	-1.16455078	+54.09667969	+6024	+14.11083984	-2.45214844	-1.65234375	+23.95019531	-8.74511719	-23.29101563	+3260
+1458240733.07719990	+16.76953125	-1.35351563	-0.17578125	+20.47851563	-21.40136719	-49.52636719	+6088	+16.61572266	-0.85253906	+0.53613281	-77.56347656	-0.72509766	+54.22851563	+6028	+14.11523438	-2.46533203	-1.65673828	+23.88427734	-8.76708984	-23.33496094	+3260
+1458240733.08139990	+16.76513672	-1.34912109	-0.16259766	+20.61035156	-21.33544922	-49.61425781	+6104	+16.61132813	-0.86132813	+0.53613281	-78.00292969	-0.30761719	+54.33837891	+6028	+14.11962891	-2.47412109	-1.66113281	+23.86230469	-8.78906250	-23.35693359	+3260
+1458240733.08559990	+16.76513672	-1.34912109	-0.15820313	+20.72021484	-21.20361328	-49.63623047	+6120	+16.60253906	-0.88769531	+0.53173828	-78.50830078	+0.13183594	+54.44824219	+6032	+14.11962891	-2.47851563	-1.66113281	+23.86230469	-8.81103516	-23.40087891	+3260
+1458240733.08970000	+16.76513672	-1.34472656	-0.15380859	+20.80810547	-21.04980469	-49.63623047	+6132	+16.59814453	-0.91406250	+0.52294922	-79.01367188	+0.59326172	+54.47021484	+6040	+14.12402344	-2.47851563	-1.66113281	+23.88427734	-8.87695313	-23.42285156	+3260
+1458240733.09390000	+16.76513672	-1.34033203	-0.16259766	+20.87402344	-20.83007813	-49.59228516	+6148	+16.58935547	-0.93164063	+0.50537109	-79.47509766	+1.05468750	+54.49218750	+6044	+14.12402344	-2.47851563	-1.65234375	+23.92822266	-8.94287109	-23.44482422	+3260
+1458240733.09809990	+16.76513672	-1.34033203	-0.17138672	+20.91796875	-20.56640625	-49.50439453	+6160	+16.58056641	-0.95800781	+0.48779297	-79.95849609	+1.47216797	+54.49218750	+6052	+14.12841797	-2.47412109	-1.64794922	+23.97216797	-9.03076172	-23.48876953	+3264
+1458240733.10640000	+16.77832031	-1.34033203	-0.20214844	+20.93994141	-20.01708984	-49.28466797	+6172	+16.57177734	-1.00634766	+0.46142578	-80.88134766	+2.28515625	+54.49218750	+6064	+14.13281250	-2.46533203	-1.62597656	+24.08203125	-9.25048828	-23.57666016	+3268
+1458240733.11060000	+16.78710938	-1.34033203	-0.21972656	+20.91796875	-19.68750000	-49.15283203	+6176	+16.56738281	-1.03271484	+0.44384766	-81.32080078	+2.68066406	+54.47021484	+6068	+14.13720703	-2.45654297	-1.61718750	+24.14794922	-9.36035156	-23.62060547	+3272
+1458240733.11470010	+16.79150391	-1.34472656	-0.23730469	+20.89599609	-19.37988281	-49.02099609	+6176	+16.56298828	-1.05908203	+0.42187500	-81.76025391	+3.03222656	+54.40429688	+6076	+14.13720703	-2.44775391	-1.60400391	+24.21386719	-9.47021484	-23.66455078	+3280
+1458240733.11890010	+16.80029297	-1.34912109	-0.25927734	+20.80810547	-18.96240234	-48.84521484	+6176	+16.55419922	-1.07666016	+0.39550781	-82.17773438	+3.40576172	+54.25048828	+6084	+14.14160156	-2.44335938	-1.59521484	+24.27978516	-9.55810547	-23.68652344	+3284
+1458240733.12310000	+16.80468750	-1.35351563	-0.28125000	+20.74218750	-18.58886719	-48.66943359	+6168	+16.54541016	-1.09863281	+0.36035156	-82.57324219	+3.75732422	+54.09667969	+6092	+14.14160156	-2.43457031	-1.58642578	+24.32373047	-9.64599609	-23.73046875	+3292
+1458240733.12719990	+16.80908203	-1.34912109	-0.29443359	+20.69824219	-18.28125000	-48.51562500	+6160	+16.53662109	-1.11621094	+0.34716797	-82.96875000	+4.02099609	+54.07470703	+6096	+14.14599609	-2.43017578	-1.57763672	+24.38964844	-9.75585938	-23.75244141	+3296
+1458240733.13140010	+16.81347656	-1.35351563	-0.30322266	+20.61035156	-17.97363281	-48.38378906	+6148	+16.53222656	-1.13378906	+0.34277344	-83.34228516	+4.28466797	+54.07470703	+6096	+14.14599609	-2.42578125	-1.56884766	+24.43359375	-9.82177734	-23.77441406	+3300
+1458240733.13969990	+16.82226563	-1.35351563	-0.29443359	+20.47851563	-17.51220703	-48.27392578	+6116	+16.52343750	-1.15136719	+0.33837891	-84.04541016	+4.65820313	+54.03076172	+6096	+14.15039063	-2.41699219	-1.55566406	+24.49951172	-9.99755859	-23.86230469	+3312
+1458240733.14389990	+16.81787109	-1.36230469	-0.28564453	+20.36865234	-17.27050781	-48.22998047	+6104	+16.52343750	-1.16015625	+0.33398438	-84.35302734	+4.81201172	+53.98681641	+6100	+14.15039063	-2.41699219	-1.54687500	+24.52148438	-10.06347656	-23.88427734	+3316
+1458240733.14800000	+16.82226563	-1.36230469	-0.27246094	+20.28076172	-17.05078125	-48.20800781	+6096	+16.51904297	-1.16015625	+0.32958984	-84.63867188	+4.94384766	+53.94287109	+6100	+14.15039063	-2.41699219	-1.54687500	+24.52148438	-10.10742188	-23.92822266	+3324
+1458240733.15220000	+16.81787109	-1.36230469	-0.26806641	+20.21484375	-16.78710938	-48.18603516	+6084	+16.51025391	-1.16455078	+0.33398438	-84.92431641	+5.03173828	+53.94287109	+6100	+14.15039063	-2.42138672	-1.54687500	+24.49951172	-10.15136719	-23.95019531	+3328
+1458240733.15640000	+16.80908203	-1.36230469	-0.25927734	+20.10498047	-16.58935547	-48.18603516	+6080	+16.50146484	-1.16455078	+0.34716797	-85.23193359	+5.07568359	+54.03076172	+6104	+14.15478516	-2.42578125	-1.54687500	+24.45556641	-10.17333984	-23.99414063	+3332
+1458240733.16050000	+16.80029297	-1.35791016	-0.24609375	+20.03906250	-16.36962891	-48.18603516	+6076	+16.49707031	-1.16015625	+0.36474609	-85.47363281	+5.07568359	+54.11865234	+6108	+14.15478516	-2.43457031	-1.55126953	+24.41162109	-10.19531250	-24.03808594	+3336
+1458240733.16470000	+16.79150391	-1.35791016	-0.23730469	+19.97314453	-16.14990234	-48.18603516	+6076	+16.49707031	-1.15576172	+0.37792969	-85.73730469	+5.05371094	+54.18457031	+6112	+14.15478516	-2.44335938	-1.56005859	+24.34570313	-10.19531250	-24.08203125	+3344
+1458240733.16890000	+16.78710938	-1.35791016	-0.21972656	+19.88525391	-15.99609375	-48.22998047	+6076	+16.49707031	-1.14697266	+0.39990234	-85.93505859	+5.03173828	+54.33837891	+6120	+14.15039063	-2.45654297	-1.56884766	+24.23583984	-10.19531250	-24.12597656	+3348
+1458240733.17720010	+16.77832031	-1.36669922	-0.19335938	+19.66552734	-15.60058594	-48.36181641	+6084	+16.49267578	-1.14697266	+0.43505859	-86.44042969	+4.92187500	+54.55810547	+6128	+14.15039063	-2.49169922	-1.59082031	+24.01611328	-10.19531250	-24.25781250	+3360
+1458240733.18140010	+16.77392578	-1.37109375	-0.19335938	+19.57763672	-15.33691406	-48.40576172	+6092	+16.49267578	-1.14257813	+0.45263672	-86.66015625	+4.85595703	+54.71191406	+6132	+14.15039063	-2.51367188	-1.60839844	+23.86230469	-10.17333984	-24.36767578	+3368
+1458240733.18549990	+16.76513672	-1.37109375	-0.18896484	+19.51171875	-15.09521484	-48.40576172	+6100	+16.48828125	-1.14257813	+0.47021484	-86.90185547	+4.76806641	+54.84375000	+6136	+14.15039063	-2.53564453	-1.62158203	+23.75244141	-10.17333984	-24.45556641	+3376
+1458240733.18969990	+16.76074219	-1.36669922	-0.20214844	+19.42382813	-14.76562500	-48.40576172	+6112	+16.48828125	-1.14697266	+0.47900391	-87.14355469	+4.70214844	+54.93164063	+6140	+14.15039063	-2.54882813	-1.63476563	+23.64257813	-10.17333984	-24.56542969	+3376
+1458240733.19390010	+16.75634766	-1.36669922	-0.20654297	+19.37988281	-14.50195313	-48.40576172	+6120	+16.48828125	-1.14257813	+0.49218750	-87.34130859	+4.61425781	+55.08544922	+6144	+14.15039063	-2.56640625	-1.64355469	+23.53271484	-10.19531250	-24.69726563	+3380
+1458240733.19800000	+16.75195313	-1.37109375	-0.21533203	+19.29199219	-14.23828125	-48.40576172	+6132	+16.48388672	-1.15136719	+0.50976563	-87.60498047	+4.54833984	+55.26123047	+6148	+14.14599609	-2.57958984	-1.65234375	+23.48876953	-10.26123047	-24.80712891	+3380
+1458240733.20630000	+16.76074219	-1.37988281	-0.23291016	+19.11621094	-13.66699219	-48.40576172	+6144	+16.48388672	-1.16455078	+0.50537109	-88.08837891	+4.46044922	+55.37109375	+6148	+14.15039063	-2.58837891	-1.64794922	+23.46679688	-10.50292969	-25.07080078	+3376
+1458240733.21050000	+16.76513672	-1.38427734	-0.24609375	+19.05029297	-13.33740234	-48.36181641	+6148	+16.48828125	-1.18212891	+0.50097656	-88.39599609	+4.41650391	+55.41503906	+6148	+14.15039063	-2.58837891	-1.64355469	+23.48876953	-10.63476563	-25.20263672	+3376
+1458240733.21470000	+16.76953125	-1.38867188	-0.26367188	+18.98437500	-13.00781250	-48.31787109	+6152	+16.48388672	-1.19970703	+0.49218750	-88.68164063	+4.37255859	+55.45898438	+6148	+14.15039063	-2.58837891	-1.63476563	+23.51074219	-10.78857422	-25.33447266	+3376
+1458240733.21880010	+16.76953125	-1.38867188	-0.28564453	+18.94042969	-12.63427734	-48.25195313	+6152	+16.47509766	-1.21728516	+0.48339844	-88.96728516	+4.35058594	+55.45898438	+6148	+14.15039063	-2.58398438	-1.62597656	+23.57666016	-10.92041016	-25.44433594	+3380
+1458240733.22300000	+16.76953125	-1.38867188	-0.30761719	+18.89648438	-12.26074219	-48.16406250	+6152	+16.47070313	-1.23046875	+0.47460938	-89.23095703	+4.35058594	+55.48095703	+6148	+14.15039063	-2.57519531	-1.61718750	+23.64257813	-11.05224609	-25.55419922	+3380
+1458240733.22720000	+16.76953125	-1.38867188	-0.32519531	+18.85253906	-11.88720703	-48.07617188	+6148	+16.46630859	-1.24804688	+0.46142578	-89.49462891	+4.35058594	+55.45898438	+6148	+14.15478516	-2.56640625	-1.60400391	+23.70849609	-11.20605469	-25.66406250	+3384
+1458240733.23130010	+16.76953125	-1.38867188	-0.34277344	+18.85253906	-11.55761719	-48.01025391	+6140	+16.46191406	-1.25683594	+0.44384766	-89.73632813	+4.37255859	+55.43701172	+6148	+14.15478516	-2.56201172	-1.59082031	+23.79638672	-11.33789063	-25.75195313	+3388
+1458240733.23550010	+16.77392578	-1.39306641	-0.36035156	+18.80859375	-11.20605469	-47.96630859	+6128	+16.46191406	-1.27441406	+0.42626953	-90.00000000	+4.39453125	+55.39306641	+6148	+14.15478516	-2.55322266	-1.58203125	+23.84033203	-11.46972656	-25.83984375	+3392
+1458240733.24379990	+16.78271484	-1.39746094	-0.37792969	+18.74267578	-10.56884766	-47.90039063	+6100	+16.44873047	-1.30957031	+0.40869141	-90.50537109	+4.46044922	+55.43701172	+6140	+14.15478516	-2.54882813	-1.56445313	+23.95019531	-11.68945313	-26.01562500	+3396
+1458240733.24799990	+16.78271484	-1.39746094	-0.39111328	+18.76464844	-10.23925781	-47.85644531	+6084	+16.44873047	-1.31835938	+0.39550781	-90.70312500	+4.48242188	+55.41503906	+6140	+14.15478516	-2.54443359	-1.55566406	+23.97216797	-11.77734375	-26.08154297	+3400
+1458240733.25219990	+16.77392578	-1.39306641	-0.41308594	+18.76464844	-9.82177734	-47.81250000	+6072	+16.43994141	-1.32714844	+0.39111328	-90.90087891	+4.50439453	+55.43701172	+6136	+14.15478516	-2.54443359	-1.55566406	+23.99414063	-11.79931641	-26.12548828	+3400
+1458240733.25630000	+16.76513672	-1.38867188	-0.42187500	+18.78662109	-9.53613281	-47.81250000	+6056	+16.43554688	-1.33154297	+0.38232422	-91.07666016	+4.54833984	+55.43701172	+6132	+14.15039063	-2.54443359	-1.55566406	+23.99414063	-11.82128906	-26.16943359	+3404
+1458240733.26050000	+16.75634766	-1.39306641	-0.42626953	+18.78662109	-9.27246094	-47.85644531	+6044	+16.43115234	-1.33154297	+0.37792969	-91.20849609	+4.57031250	+55.43701172	+6128	+14.15039063	-2.55322266	-1.56005859	+23.97216797	-11.79931641	-26.21337891	+3404
+1458240733.26469990	+16.75195313	-1.39746094	-0.43945313	+18.78662109	-8.94287109	-47.87841797	+6032	+16.42675781	-1.33154297	+0.37353516	-91.34033203	+4.61425781	+55.48095703	+6124	+14.14599609	-2.55761719	-1.56884766	+23.95019531	-11.75537109	-26.25732422	+3408
+1458240733.27300000	+16.73876953	-1.40185547	-0.43066406	+18.83056641	-8.61328125	-48.14208984	+6012	+16.42675781	-1.32275391	+0.37353516	-91.51611328	+4.63623047	+55.56884766	+6116	+14.14160156	-2.57958984	-1.58642578	+23.84033203	-11.66748047	-26.34521484	+3416
+1458240733.27720000	+16.72998047	-1.40625000	-0.43945313	+18.83056641	-8.32763672	-48.25195313	+6008	+16.42675781	-1.31835938	+0.37792969	-91.60400391	+4.61425781	+55.63476563	+6112	+14.14160156	-2.59716797	-1.59960938	+23.75244141	-11.57958984	-26.41113281	+3420
+1458240733.28130010	+16.72119141	-1.40625000	-0.44384766	+18.85253906	-8.12988281	-48.40576172	+6004	+16.42236328	-1.30957031	+0.38232422	-91.66992188	+4.61425781	+55.67871094	+6108	+14.13720703	-2.61474609	-1.61718750	+23.66455078	-11.49169922	-26.45507813	+3428
+1458240733.28550000	+16.70800781	-1.41064453	-0.44824219	+18.87451172	-7.93212891	-48.53759766	+6004	+16.42236328	-1.30078125	+0.38232422	-91.71386719	+4.59228516	+55.70068359	+6108	+14.13281250	-2.63232422	-1.63476563	+23.57666016	-11.38183594	-26.52099609	+3432
+1458240733.28959990	+16.69482422	-1.41503906	-0.46582031	+18.89648438	-7.64648438	-48.64746094	+6012	+16.41796875	-1.29199219	+0.37792969	-91.77978516	+4.54833984	+55.67871094	+6108	+14.13281250	-2.64990234	-1.65234375	+23.46679688	-11.25000000	-26.56494141	+3436
+1458240733.29380010	+16.68164063	-1.41503906	-0.47021484	+18.91845703	-7.53662109	-48.82324219	+6016	+16.41796875	-1.28320313	+0.37353516	-91.80175781	+4.52636719	+55.72265625	+6104	+14.12841797	-2.67626953	-1.67431641	+23.35693359	-11.11816406	-26.65283203	+3440
+1458240733.29800010	+16.66845703	-1.41943359	-0.46582031	+18.96240234	-7.44873047	-49.02099609	+6024	+16.41796875	-1.27880859	+0.37353516	-91.86767578	+4.48242188	+55.74462891	+6104	+14.12402344	-2.69824219	-1.69628906	+23.26904297	-10.98632813	-26.74072266	+3444
+1458240733.30629990	+16.66406250	-1.42822266	-0.47900391	+19.02832031	-7.18505859	-49.30664063	+6040	+16.41357422	-1.27001953	+0.36035156	-91.99951172	+4.37255859	+55.78857422	+6096	+14.11962891	-2.74658203	-1.73583984	+23.09326172	-10.81054688	-26.98242188	+3452
+1458240733.31049990	+16.65966797	-1.43261719	-0.48779297	+19.07226563	-7.03125000	-49.43847656	+6052	+16.41357422	-1.27001953	+0.35595703	-92.10937500	+4.30664063	+55.76660156	+6096	+14.11523438	-2.76416016	-1.75341797	+23.02734375	-10.74462891	-27.11425781	+3452
+1458240733.31460000	+16.65966797	-1.43701172	-0.50537109	+19.11621094	-6.83349609	-49.52636719	+6060	+16.40917969	-1.27441406	+0.34277344	-92.21923828	+4.24072266	+55.72265625	+6092	+14.11523438	-2.78173828	-1.76220703	+23.00537109	-10.72265625	-27.22412109	+3452
+1458240733.31880000	+16.65527344	-1.44140625	-0.52294922	+19.16015625	-6.65771484	-49.59228516	+6072	+16.40917969	-1.27880859	+0.32519531	-92.32910156	+4.19677734	+55.67871094	+6092	+14.11083984	-2.79492188	-1.77539063	+23.00537109	-10.70068359	-27.33398438	+3452
+1458240733.32300000	+16.65087891	-1.44580078	-0.54492188	+19.20410156	-6.45996094	-49.61425781	+6080	+16.40478516	-1.28759766	+0.30761719	-92.46093750	+4.13085938	+55.61279297	+6092	+14.11083984	-2.79931641	-1.77978516	+23.04931641	-10.70068359	-27.44384766	+3448
+1458240733.32710000	+16.65087891	-1.44580078	-0.55810547	+19.27001953	-6.30615234	-49.63623047	+6088	+16.40039063	-1.29638672	+0.29003906	-92.59277344	+4.10888672	+55.54687500	+6092	+14.11083984	-2.79931641	-1.78417969	+23.11523438	-10.74462891	-27.55371094	+3444
+1458240733.33130000	+16.65527344	-1.44580078	-0.57568359	+19.33593750	-6.15234375	-49.63623047	+6088	+16.40039063	-1.30517578	+0.26806641	-92.72460938	+4.06494141	+55.48095703	+6088	+14.11083984	-2.79492188	-1.78417969	+23.20312500	-10.81054688	-27.64160156	+3436
+1458240733.33550000	+16.65966797	-1.45019531	-0.59326172	+19.40185547	-5.99853516	-49.63623047	+6088	+16.39599609	-1.31835938	+0.25048828	-92.87841797	+4.04296875	+55.41503906	+6088	+14.11083984	-2.79492188	-1.77978516	+23.31298828	-10.87646484	-27.72949219	+3432
+1458240733.33960010	+16.66406250	-1.45458984	-0.61083984	+19.46777344	-5.82275391	-49.61425781	+6084	+16.39160156	-1.33593750	+0.23291016	-93.03222656	+4.02099609	+55.37109375	+6088	+14.11083984	-2.79052734	-1.77099609	+23.40087891	-10.98632813	-27.83935547	+3432
+1458240733.34800000	+16.68164063	-1.45898438	-0.65917969	+19.62158203	-5.40527344	-49.48242188	+6072	+16.38720703	-1.36230469	+0.18017578	-93.33984375	+3.97705078	+55.10742188	+6084	+14.11083984	-2.78173828	-1.76220703	+23.59863281	-11.14013672	-27.97119141	+3428
+1458240733.35209990	+16.68603516	-1.46337891	-0.68554688	+19.68750000	-5.16357422	-49.37255859	+6060	+16.38281250	-1.37548828	+0.15380859	-93.49365234	+3.97705078	+54.97558594	+6084	+14.10644531	-2.77294922	-1.75781250	+23.70849609	-11.20605469	-28.01513672	+3428
+1458240733.35630010	+16.69042969	-1.46337891	-0.71191406	+19.77539063	-4.92187500	-49.26269531	+6044	+16.38281250	-1.38427734	+0.13183594	-93.58154297	+3.97705078	+54.88769531	+6080	+14.10644531	-2.76855469	-1.75781250	+23.79638672	-11.25000000	-28.05908203	+3428
+1458240733.36040000	+16.69482422	-1.46777344	-0.73828125	+19.88525391	-4.72412109	-49.17480469	+6028	+16.37841797	-1.39306641	+0.11425781	-93.69140625	+3.97705078	+54.79980469	+6076	+14.10644531	-2.76416016	-1.75781250	+23.88427734	-11.29394531	-28.10302734	+3424
+1458240733.36459990	+16.69921875	-1.46777344	-0.76025391	+19.97314453	-4.52636719	-49.06494141	+6012	+16.37841797	-1.40185547	+0.09667969	-93.77929688	+3.99902344	+54.73388672	+6072	+14.10644531	-2.75976563	-1.75781250	+23.97216797	-11.31591797	-28.14697266	+3424
+1458240733.36879990	+16.70361328	-1.46337891	-0.77783203	+20.10498047	-4.37255859	-48.97705078	+5992	+16.37402344	-1.41064453	+0.07910156	-93.84521484	+4.02099609	+54.66796875	+6064	+14.10205078	-2.75976563	-1.76220703	+24.03808594	-11.33789063	-28.19091797	+3424
+1458240733.37290000	+16.70800781	-1.46777344	-0.79541016	+20.21484375	-4.21875000	-48.93310547	+5968	+16.37402344	-1.41064453	+0.06152344	-93.86718750	+4.02099609	+54.58007813	+6056	+14.10205078	-2.76416016	-1.76220703	+24.08203125	-11.35986328	-28.23486328	+3424
+1458240733.37710000	+16.71240234	-1.47216797	-0.81738281	+20.32470703	-4.02099609	-48.88916016	+5952	+16.37402344	-1.41503906	+0.04394531	-93.88916016	+4.04296875	+54.51416016	+6052	+14.09765625	-2.76855469	-1.77099609	+24.10400391	-11.33789063	-28.25683594	+3424
+1458240733.38540010	+16.70800781	-1.47656250	-0.85253906	+20.54443359	-3.73535156	-48.88916016	+5916	+16.36962891	-1.41064453	+0.02197266	-93.84521484	+4.06494141	+54.44824219	+6036	+14.09326172	-2.79492188	-1.80175781	+24.08203125	-11.22802734	-28.32275391	+3432
+1458240733.38960000	+16.69921875	-1.48095703	-0.87451172	+20.65429688	-3.55957031	-48.86718750	+5904	+16.36962891	-1.41064453	+0.00878906	-93.82324219	+4.08691406	+54.42626953	+6028	+14.08886719	-2.81250000	-1.82373047	+24.03808594	-11.11816406	-28.36669922	+3436
+1458240733.39380000	+16.69042969	-1.48095703	-0.88769531	+20.78613281	-3.47167969	-48.93310547	+5896	+16.36523438	-1.40185547	+0.00439453	-93.73535156	+4.10888672	+54.42626953	+6020	+14.08447266	-2.83447266	-1.85009766	+23.99414063	-10.98632813	-28.41064453	+3440
+1458240733.39790010	+16.68164063	-1.48535156	-0.90087891	+20.91796875	-3.40576172	-48.99902344	+5888	+16.36523438	-1.39746094	+0.00439453	-93.64746094	+4.13085938	+54.47021484	+6012	+14.08007813	-2.85644531	-1.87646484	+23.92822266	-10.85449219	-28.45458984	+3444
+1458240733.40210010	+16.67724609	-1.48974609	-0.91406250	+21.02783203	-3.33984375	-49.06494141	+5884	+16.36083984	-1.39306641	+0.00000000	-93.55957031	+4.15283203	+54.49218750	+6004	+14.07568359	-2.88281250	-1.90283203	+23.88427734	-10.74462891	-28.52050781	+3448
+1458240733.40630010	+16.67285156	-1.48974609	-0.92285156	+21.15966797	-3.29589844	-49.15283203	+5880	+16.36083984	-1.38867188	-0.00878906	-93.44970703	+4.17480469	+54.51416016	+5996	+14.06689453	-2.91357422	-1.93359375	+23.79638672	-10.61279297	-28.60839844	+3456
+1458240733.41459990	+16.66406250	-1.50292969	-0.95361328	+21.42333984	-3.14208984	-49.35058594	+5884	+16.35644531	-1.37988281	-0.02636719	-93.18603516	+4.26269531	+54.55810547	+5984	+14.05810547	-2.97070313	-1.99072266	+23.66455078	-10.34912109	-28.76220703	+3464
+1458240733.41880010	+16.65527344	-1.51171875	-0.97558594	+21.55517578	-3.03222656	-49.43847656	+5892	+16.35205078	-1.37548828	-0.03515625	-92.98828125	+4.32861328	+54.58007813	+5980	+14.05371094	-3.00146484	-2.02148438	+23.62060547	-10.21728516	-28.85009766	+3468
+1458240733.42709990	+16.64208984	-1.52050781	-1.01513672	+21.81884766	-2.87841797	-49.54833984	+5908	+16.35205078	-1.37548828	-0.05712891	-92.70263672	+4.48242188	+54.64599609	+5968	+14.04492188	-3.03662109	-2.07421875	+23.66455078	-10.06347656	-29.02587891	+3464
+1458240733.43129990	+16.64208984	-1.52490234	-1.04150391	+21.99462891	-2.81250000	-49.57031250	+5912	+16.34765625	-1.37548828	-0.07910156	-92.52685547	+4.59228516	+54.62402344	+5964	+14.04052734	-3.04980469	-2.09179688	+23.70849609	-10.04150391	-29.11376953	+3460
+1458240733.43960000	+16.64648438	-1.53369141	-1.08544922	+22.25830078	-2.68066406	-49.61425781	+5916	+16.35205078	-1.39306641	-0.13623047	-92.30712891	+4.79003906	+54.53613281	+5956	+14.04052734	-3.06738281	-2.11376953	+23.86230469	-10.06347656	-29.31152344	+3452
+1458240733.44370010	+16.65087891	-1.54248047	-1.11181641	+22.39013672	-2.59277344	-49.61425781	+5916	+16.35644531	-1.40625000	-0.17138672	-92.24121094	+4.89990234	+54.40429688	+5956	+14.04052734	-3.07617188	-2.11816406	+23.95019531	-10.08544922	-29.42138672	+3444
+1458240733.44790010	+16.65966797	-1.55126953	-1.13818359	+22.52197266	-2.50488281	-49.59228516	+5908	+16.35644531	-1.41503906	-0.21093750	-92.17529297	+5.00976563	+54.29443359	+5956	+14.04052734	-3.07617188	-2.12695313	+24.08203125	-10.10742188	-29.48730469	+3436
+1458240733.45619990	+16.66845703	-1.56445313	-1.20849609	+22.74169922	-2.24121094	-49.52636719	+5892	+16.36083984	-1.44580078	-0.29003906	-92.08740234	+5.18554688	+54.00878906	+5948	+14.04492188	-3.07617188	-2.14453125	+24.34570313	-10.15136719	-29.64111328	+3424
+1458240733.46460010	+16.68164063	-1.57763672	-1.28320313	+22.96142578	-2.02148438	-49.46044922	+5864	+16.36523438	-1.48095703	-0.37353516	-92.06542969	+5.33935547	+53.74511719	+5944	+14.04931641	-3.07177734	-2.16210938	+24.63134766	-10.21728516	-29.79492188	+3416
+1458240733.47289990	+16.70361328	-1.59960938	-1.33154297	+23.07128906	-1.97753906	-49.54833984	+5820	+16.37402344	-1.52050781	-0.46582031	-92.08740234	+5.44921875	+53.45947266	+5940	+14.05371094	-3.07617188	-2.17968750	+24.82910156	-10.28320313	-29.97070313	+3404
+1458240733.48120000	+16.71679688	-1.63476563	-1.40625000	+23.13720703	-1.77978516	-49.70214844	+5780	+16.37841797	-1.56005859	-0.54931641	-92.13134766	+5.42724609	+53.26171875	+5932	+14.05810547	-3.09814453	-2.21923828	+24.96093750	-10.19531250	-30.16845703	+3404
+1458240733.49370000	+16.72558594	-1.69628906	-1.52050781	+23.13720703	-1.60400391	-50.14160156	+5720	+16.38281250	-1.61279297	-0.66796875	-92.15332031	+5.29541016	+53.08593750	+5920	+14.06250000	-3.15966797	-2.31591797	+24.93896484	-9.88769531	-30.49804688	+3412
+1458240733.50210000	+16.73437500	-1.75341797	-1.57763672	+23.02734375	-1.62597656	-50.66894531	+5696	+16.39160156	-1.65234375	-0.72949219	-92.15332031	+5.09765625	+53.17382813	+5916	+14.06689453	-3.23437500	-2.39501953	+24.76318359	-9.60205078	-30.80566406	+3424
+1458240733.50620010	+16.73876953	-1.78417969	-1.60400391	+22.93945313	-1.66992188	-50.99853516	+5688	+16.40039063	-1.67431641	-0.75146484	-92.15332031	+4.96582031	+53.28369141	+5912	+14.06689453	-3.28710938	-2.44335938	+24.60937500	-9.42626953	-31.02539063	+3432
+1458240733.51040010	+16.74316406	-1.81933594	-1.62597656	+22.85156250	-1.71386719	-51.35009766	+5684	+16.40478516	-1.69189453	-0.77343750	-92.15332031	+4.83398438	+53.39355469	+5912	+14.06689453	-3.33544922	-2.48730469	+24.45556641	-9.27246094	-31.24511719	+3440
+1458240733.51449990	+16.74755859	-1.85449219	-1.66552734	+22.78564453	-1.66992188	-51.65771484	+5684	+16.41357422	-1.71386719	-0.80859375	-92.15332031	+4.65820313	+53.37158203	+5912	+14.07128906	-3.37939453	-2.54443359	+24.32373047	-9.05273438	-31.42089844	+3448
+1458240733.52290010	+16.74316406	-1.92919922	-1.73583984	+22.54394531	-1.73583984	-52.36083984	+5704	+16.42236328	-1.75781250	-0.86572266	-92.19726563	+4.30664063	+53.65722656	+5912	+14.07128906	-3.48486328	-2.64990234	+23.97216797	-8.67919922	-31.90429688	+3468
+1458240733.52700000	+16.75195313	-1.96435547	-1.77099609	+22.43408203	-1.77978516	-52.73437500	+5720	+16.43554688	-1.77978516	-0.90087891	-92.21923828	+4.10888672	+53.72314453	+5916	+14.07568359	-3.53320313	-2.70263672	+23.81835938	-8.52539063	-32.14599609	+3476
+1458240733.53119990	+16.75634766	-2.00830078	-1.79736328	+22.30224609	-1.88964844	-53.17382813	+5732	+16.44433594	-1.80615234	-0.92724609	-92.24121094	+3.91113281	+53.92089844	+5916	+14.08007813	-3.59033203	-2.75097656	+23.64257813	-8.39355469	-32.45361328	+3480
+1458240733.53539990	+16.76513672	-2.05224609	-1.82373047	+22.14843750	-1.99951172	-53.59130859	+5752	+16.45312500	-1.84130859	-0.95800781	-92.30712891	+3.69140625	+54.09667969	+5924	+14.08447266	-3.63867188	-2.80371094	+23.48876953	-8.26171875	-32.73925781	+3488
+1458240733.53950000	+16.78271484	-2.09619141	-1.85888672	+22.03857422	-2.06542969	-54.03076172	+5772	+16.47070313	-1.87646484	-0.99755859	-92.37304688	+3.44970703	+54.20654297	+5928	+14.09326172	-3.69140625	-2.85205078	+23.35693359	-8.17382813	-33.06884766	+3492
+1458240733.54370000	+16.79589844	-2.14013672	-1.90283203	+21.88476563	-2.04345703	-54.42626953	+5796	+16.47949219	-1.91601563	-1.03710938	-92.48291016	+3.18603516	+54.33837891	+5936	+14.10205078	-3.74414063	-2.90039063	+23.20312500	-8.06396484	-33.39843750	+3500
+1458240733.55200000	+16.83544922	-2.23681641	-2.00390625	+21.57714844	-2.06542969	-55.17333984	+5840	+16.51025391	-2.00390625	-1.13818359	-92.72460938	+2.68066406	+54.47021484	+5956	+14.12402344	-3.82763672	-2.99267578	+23.04931641	-7.97607422	-34.03564453	+3504
+1458240733.56040000	+16.87500000	-2.34667969	-2.10058594	+21.20361328	-2.17529297	-56.03027344	+5876	+16.53222656	-2.10498047	-1.25244141	-93.03222656	+2.15332031	+54.71191406	+5976	+14.15039063	-3.91113281	-3.08056641	+22.91748047	-7.93212891	-34.69482422	+3508
+1458240733.56450010	+16.91015625	-2.40380859	-2.15332031	+21.04980469	-2.21923828	-56.44775391	+5888	+16.55419922	-2.16210938	-1.31396484	-93.20800781	+1.86767578	+54.79980469	+5984	+14.17236328	-3.94628906	-3.11572266	+22.87353516	-7.99804688	-35.06835938	+3508
+1458240733.57290010	+16.96728516	-2.52685547	-2.26757813	+20.65429688	-2.30712891	-57.37060547	+5904	+16.58496094	-2.28515625	-1.43701172	-93.58154297	+1.25244141	+55.06347656	+6008	+14.21191406	-4.03417969	-3.19042969	+22.74169922	-8.08593750	-35.83740234	+3504
+1458240733.57699990	+17.00244141	-2.59277344	-2.33349609	+20.47851563	-2.28515625	-57.83203125	+5908	+16.60253906	-2.34667969	-1.51171875	-93.77929688	+0.94482422	+55.10742188	+6020	+14.23388672	-4.07812500	-3.22998047	+22.69775391	-8.12988281	-36.25488281	+3504
+1458240733.58119990	+17.03320313	-2.66308594	-2.39941406	+20.25878906	-2.30712891	-58.35937500	+5908	+16.62011719	-2.41259766	-1.58203125	-93.99902344	+0.63720703	+55.19531250	+6032	+14.25585938	-4.12646484	-3.27392578	+22.60986328	-8.15185547	-36.62841797	+3504
+1458240733.58540010	+17.06835938	-2.73779297	-2.46533203	+20.01708984	-2.35107422	-58.88671875	+5908	+16.63330078	-2.47851563	-1.66113281	-94.19677734	+0.32958984	+55.28320313	+6044	+14.27783203	-4.17480469	-3.32226563	+22.54394531	-8.15185547	-37.02392578	+3504
+1458240733.58950000	+17.10351563	-2.81250000	-2.53564453	+19.79736328	-2.35107422	-59.41406250	+5900	+16.65527344	-2.54443359	-1.73144531	-94.39453125	+0.00000000	+55.39306641	+6056	+14.30419922	-4.22314453	-3.36621094	+22.47802734	-8.19580078	-37.41943359	+3504
+1458240733.59780000	+17.16064453	-2.97509766	-2.65429688	+19.31396484	-2.57080078	-60.71044922	+5888	+16.69042969	-2.67626953	-1.86767578	-94.76806641	-0.68115234	+55.72265625	+6080	+14.34375000	-4.34619141	-3.46728516	+22.17041016	-8.17382813	-38.32031250	+3508
+1458240733.60620000	+17.22656250	-3.13769531	-2.76416016	+18.89648438	-2.83447266	-62.16064453	+5872	+16.73876953	-2.81250000	-1.99951172	-95.11962891	-1.40625000	+56.11816406	+6104	+14.38769531	-4.49121094	-3.57714844	+21.79687500	-8.08593750	-39.30908203	+3516
+1458240733.61450000	+17.28808594	-3.31347656	-2.86962891	+18.47900391	-3.07617188	-63.78662109	+5868	+16.79589844	-2.93554688	-2.13134766	-95.40527344	-2.15332031	+56.57958984	+6128	+14.43164063	-4.66259766	-3.70458984	+21.35742188	-7.88818359	-40.34179688	+3532
+1458240733.62280010	+17.33203125	-3.48925781	-2.96630859	+18.01757813	-3.38378906	-65.50048828	+5876	+16.85302734	-3.06298828	-2.25000000	-95.66894531	-2.94433594	+57.06298828	+6152	+14.46240234	-4.85595703	-3.85400391	+20.78613281	-7.55859375	-41.41845703	+3560
+1458240733.63120010	+17.38476563	-3.65625000	-3.04541016	+17.68798828	-3.84521484	-67.34619141	+5900	+16.91894531	-3.19042969	-2.35986328	-95.95458984	-3.77929688	+57.70019531	+6172	+14.49316406	-5.05810547	-4.00341797	+20.21484375	-7.27294922	-42.62695313	+3588
+1458240733.63949990	+17.44628906	-3.82763672	-3.11132813	+17.42431641	-4.37255859	-69.27978516	+5940	+16.99365234	-3.32666016	-2.46533203	-96.21826172	-4.65820313	+58.38134766	+6200	+14.52832031	-5.26904297	-4.14843750	+19.64355469	-6.98730469	-43.92333984	+3620
+1458240733.64780000	+17.50781250	-4.00781250	-3.19921875	+17.07275391	-4.72412109	-71.16943359	+6000	+17.07275391	-3.48046875	-2.58398438	-96.54785156	-5.60302734	+58.93066406	+6224	+14.56787109	-5.47558594	-4.30664063	+19.13818359	-6.67968750	-45.19775391	+3652
+1458240733.65619990	+17.57373047	-4.19238281	-3.29150391	+16.78710938	-5.05371094	-73.05908203	+6064	+17.14306641	-3.64306641	-2.69384766	-96.94335938	-6.56982422	+59.58984375	+6248	+14.61181641	-5.68212891	-4.45166016	+18.72070313	-6.48193359	-46.53808594	+3684
+1458240733.67700000	+17.79345703	-4.70654297	-3.57714844	+16.04003906	-5.80078125	-77.73925781	+6208	+17.32324219	-4.12646484	-3.04541016	-98.17382813	-9.09667969	+60.88623047	+6324	+14.77001953	-6.13476563	-4.74609375	+18.03955078	-6.59179688	-50.00976563	+3728
+1458240733.68950010	+17.92968750	-5.07128906	-3.83203125	+15.38085938	-5.73486328	-80.41992188	+6256	+17.41113281	-4.44726563	-3.30468750	-99.00878906	-10.67871094	+61.34765625	+6376	+14.88427734	-6.38964844	-4.90429688	+17.77587891	-6.83349609	-52.07519531	+3724
+1458240733.69779990	+18.01318359	-5.31298828	-4.00341797	+15.07324219	-5.75683594	-82.28759766	+6260	+17.45507813	-4.66699219	-3.48486328	-99.60205078	-11.73339844	+61.63330078	+6416	+14.96337891	-6.56542969	-5.00976563	+17.57812500	-6.96533203	-53.39355469	+3708
+1458240733.70610000	+18.11865234	-5.57226563	-4.15283203	+14.76562500	-5.86669922	-84.26513672	+6240	+17.52099609	-4.88671875	-3.65185547	-100.15136719	-12.85400391	+62.02880859	+6448	+15.05126953	-6.75439453	-5.10644531	+17.35839844	-7.11914063	-54.79980469	+3688
+1458240733.71450000	+18.20214844	-5.82275391	-4.31103516	+14.47998047	-5.88867188	-86.24267578	+6212	+17.59130859	-5.08886719	-3.82324219	-100.59082031	-13.90869141	+62.40234375	+6476	+15.12158203	-6.96533203	-5.22070313	+17.05078125	-7.14111328	-56.20605469	+3668
+1458240733.72280000	+18.28125000	-6.05126953	-4.46923828	+14.37011719	-5.88867188	-88.19824219	+6180	+17.65283203	-5.29101563	-3.98583984	-101.07421875	-14.98535156	+62.77587891	+6500	+15.17871094	-7.18945313	-5.35253906	+16.67724609	-6.98730469	-57.61230469	+3652
+1458240733.73110010	+18.35595703	-6.26220703	-4.54833984	+14.39208984	-6.26220703	-90.30761719	+6140	+17.74072266	-5.48437500	-4.09570313	-101.57958984	-16.06201172	+63.47900391	+6516	+15.22705078	-7.43115234	-5.49316406	+16.23779297	-6.74560547	-59.08447266	+3644
+1458240733.73950000	+18.44384766	-6.45117188	-4.60107422	+14.56787109	-6.74560547	-92.48291016	+6112	+17.83740234	-5.66894531	-4.20556641	-102.04101563	-17.16064453	+64.20410156	+6524	+15.25781250	-7.69042969	-5.63818359	+15.75439453	-6.37207031	-60.62255859	+3640
+1458240733.74780010	+18.52294922	-6.64013672	-4.70214844	+14.67773438	-6.87744141	-94.37255859	+6100	+17.94287109	-5.85791016	-4.33300781	-102.48046875	-18.21533203	+64.79736328	+6524	+15.29296875	-7.94531250	-5.80078125	+15.31494141	-5.88867188	-62.11669922	+3644
+1458240733.75609990	+18.58886719	-6.81152344	-4.74609375	+14.85351563	-7.20703125	-96.28417969	+6104	+18.03955078	-6.05126953	-4.42968750	-103.00781250	-19.27001953	+65.52246094	+6520	+15.31494141	-8.20019531	-5.95019531	+14.85351563	-5.44921875	-63.61083984	+3664
+1458240733.76440000	+18.67675781	-6.98730469	-4.78564453	+15.07324219	-7.69042969	-98.15185547	+6116	+18.13183594	-6.25781250	-4.53515625	-103.62304688	-20.34667969	+66.22558594	+6516	+15.34130859	-8.43750000	-6.08642578	+14.45800781	-5.11962891	-65.10498047	+3688
+1458240733.77280000	+18.76464844	-7.18945313	-4.88232422	+15.11718750	-7.73437500	-99.77783203	+6140	+18.24169922	-6.46875000	-4.67138672	-104.17236328	-21.37939453	+66.75292969	+6500	+15.38085938	-8.67041016	-6.21826172	+14.10644531	-4.83398438	-66.53320313	+3716
+1458240733.78110000	+18.85253906	-7.41357422	-5.00976563	+15.05126953	-7.64648438	-101.27197266	+6168	+18.32519531	-6.69726563	-4.82080078	-104.76562500	-22.43408203	+67.14843750	+6488	+15.43798828	-8.89453125	-6.33251953	+13.75488281	-4.68017578	-67.91748047	+3740
+1458240733.79360010	+18.96240234	-7.82666016	-5.26904297	+14.54589844	-7.33886719	-103.22753906	+6188	+18.40869141	-7.07958984	-5.08447266	-105.79833984	-24.01611328	+67.52197266	+6472	+15.54345703	-9.21093750	-6.48193359	+13.27148438	-4.79003906	-69.76318359	+3740
+1458240733.80189990	+19.05029297	-8.11669922	-5.45800781	+14.21630859	-7.07519531	-104.52392578	+6172	+18.45263672	-7.34765625	-5.26904297	-106.47949219	-25.07080078	+67.74169922	+6468	+15.61816406	-9.42187500	-6.55664063	+12.91992188	-4.98779297	-71.08154297	+3720
+1458240733.81030010	+19.14257813	-8.42871094	-5.70410156	+13.77685547	-6.52587891	-105.64453125	+6132	+18.49658203	-7.61572266	-5.49316406	-107.05078125	-26.10351563	+67.69775391	+6460	+15.71484375	-9.63720703	-6.65771484	+12.56835938	-5.14160156	-72.20214844	+3672
+1458240733.81859990	+19.19531250	-8.74511719	-5.91064453	+13.27148438	-6.08642578	-106.85302734	+6072	+18.52294922	-7.88378906	-5.68212891	-107.68798828	-27.15820313	+67.78564453	+6452	+15.78955078	-9.86572266	-6.76318359	+12.15087891	-5.22949219	-73.30078125	+3612
+1458240733.82690000	+19.26562500	-9.04833984	-6.09082031	+12.83203125	-5.80078125	-108.08349609	+5992	+18.54931641	-8.14306641	-5.86669922	-108.34716797	-28.14697266	+67.93945313	+6448	+15.85107422	-10.08544922	-6.86865234	+11.77734375	-5.25146484	-74.42138672	+3536
+1458240733.83520010	+19.34912109	-9.30761719	-6.24902344	+12.63427734	-5.60302734	-109.33593750	+5892	+18.60644531	-8.37597656	-6.03808594	-108.85253906	-29.11376953	+68.20312500	+6432	+15.90820313	-10.30957031	-6.96533203	+11.42578125	-5.22949219	-75.69580078	+3460
+1458240733.84360000	+19.41943359	-9.52734375	-6.34130859	+12.54638672	-5.51513672	-110.72021484	+5796	+18.68554688	-8.59570313	-6.16113281	-109.40185547	-30.01464844	+68.68652344	+6404	+15.93896484	-10.53808594	-7.09277344	+11.09619141	-4.92187500	-76.90429688	+3392
+1458240733.85610010	+19.52050781	-9.79541016	-6.40722656	+12.56835938	-5.66894531	-112.76367188	+5672	+18.83496094	-8.88574219	-6.31933594	-110.08300781	-31.33300781	+69.49951172	+6344	+15.94335938	-10.87646484	-7.29931641	+10.63476563	-4.15283203	-78.70605469	+3316
+1458240733.86439990	+19.59960938	-9.94042969	-6.41601563	+12.76611328	-5.93261719	-114.14794922	+5616	+18.94921875	-9.05712891	-6.38525391	-110.61035156	-32.14599609	+70.31250000	+6284	+15.93017578	-11.08740234	-7.41796875	+10.34912109	-3.64746094	-80.00244141	+3292
+1458240733.87270000	+19.68310547	-10.07226563	-6.44238281	+13.02978516	-6.08642578	-115.46630859	+5568	+19.08105469	-9.22851563	-6.46875000	-111.02783203	-32.93701172	+70.99365234	+6216	+15.93017578	-11.29833984	-7.54541016	+10.08544922	-3.12011719	-81.18896484	+3296
+1458240733.88109990	+19.74902344	-10.19970703	-6.47753906	+13.20556641	-6.10839844	-116.69677734	+5544	+19.19531250	-9.40869141	-6.55664063	-111.44531250	-33.75000000	+71.56494141	+6144	+15.92138672	-11.50927734	-7.66845703	+9.77783203	-2.54882813	-82.30957031	+3324
+1458240733.88940000	+19.81494141	-10.38867188	-6.54345703	+13.22753906	-6.10839844	-117.79541016	+5532	+19.28320313	-9.60644531	-6.65771484	-111.95068359	-34.58496094	+72.04833984	+6068	+15.91259766	-11.71582031	-7.77392578	+9.38232422	-2.15332031	-83.36425781	+3368
+1458240733.90190010	+19.88525391	-10.74023438	-6.74560547	+12.98583984	-5.62500000	-119.22363281	+5516	+19.36230469	-9.94921875	-6.82910156	-112.85156250	-35.85937500	+72.61962891	+5964	+15.95654297	-12.01904297	-7.90576172	+8.81103516	-1.99951172	-84.83642578	+3420
+1458240733.91440010	+19.92480469	-11.19287109	-7.09716797	+12.30468750	-4.52636719	-120.27832031	+5472	+19.37109375	-10.35351563	-7.07958984	-113.70849609	-37.22167969	+72.57568359	+5884	+16.06201172	-12.34423828	-8.03320313	+8.10791016	-2.10937500	-86.02294922	+3400
+1458240733.92269990	+19.92919922	-11.51367188	-7.35205078	+11.79931641	-3.75732422	-120.84960938	+5420	+19.36669922	-10.62158203	-7.24218750	-114.27978516	-38.07861328	+72.55371094	+5832	+16.13232422	-12.53759766	-8.10351563	+7.66845703	-2.28515625	-86.66015625	+3340
+1458240733.93100000	+19.93359375	-11.86083984	-7.56738281	+11.22802734	-3.14208984	-121.50878906	+5336	+19.34033203	-10.88964844	-7.38720703	-114.96093750	-38.89160156	+72.57568359	+5792	+16.21582031	-12.73974609	-8.16943359	+7.18505859	-2.59277344	-87.36328125	+3252
+1458240733.93940000	+19.93359375	-12.15527344	-7.78271484	+10.76660156	-2.46093750	-122.14599609	+5240	+19.31396484	-11.15332031	-7.54101563	-115.57617188	-39.72656250	+72.53173828	+5756	+16.28173828	-12.95947266	-8.23974609	+6.70166016	-2.72460938	-88.08837891	+3140
+1458240733.94770000	+19.97753906	-12.40136719	-7.96728516	+10.52490234	-1.97753906	-122.73925781	+5120	+19.33593750	-11.37744141	-7.68164063	-116.01562500	-40.40771484	+72.55371094	+5708	+16.35205078	-13.15283203	-8.31005859	+6.28417969	-2.76855469	-88.76953125	+3016
+1458240733.95600010	+19.99072266	-12.62109375	-8.04199219	+10.26123047	-1.80175781	-123.44238281	+4992	+19.37548828	-11.55761719	-7.76513672	-116.47705078	-40.97900391	+72.81738281	+5652	+16.36083984	-13.29785156	-8.40673828	+5.97656250	-2.48291016	-89.34082031	+2904
+1458240733.96440010	+20.03466797	-12.76611328	-8.05517578	+10.21728516	-1.86767578	-124.21142578	+4876	+19.43701172	-11.71582031	-7.83544922	-116.93847656	-41.48437500	+73.21289063	+5584	+16.36083984	-13.46044922	-8.48583984	+5.66894531	-2.13134766	-90.10986328	+2812
+1458240733.97270010	+20.13134766	-12.85839844	-8.01123047	+10.37109375	-2.17529297	-124.98046875	+4772	+19.53369141	-11.86083984	-7.90136719	-117.33398438	-41.90185547	+73.60839844	+5504	+16.35644531	-13.61865234	-8.56494141	+5.42724609	-1.64794922	-90.92285156	+2740
+1458240733.99350000	+20.29833984	-13.02539063	-7.91894531	+10.72265625	-2.68066406	-126.62841797	+4616	+19.79296875	-12.15966797	-8.02880859	-118.03710938	-42.75878906	+74.48730469	+5256	+16.26416016	-13.89550781	-8.81542969	+4.96582031	+0.10986328	-92.39501953	+2732
+1458240734.00180010	+20.37304688	-13.12207031	-7.91015625	+10.81054688	-2.79052734	-127.22167969	+4596	+19.84570313	-12.31347656	-8.10791016	-118.38867188	-43.15429688	+74.59716797	+5164	+16.22900391	-14.05371094	-8.88574219	+4.61425781	+0.61523438	-93.12011719	+2792
+1458240734.01020000	+20.44775391	-13.27148438	-7.98486328	+10.76660156	-2.63671875	-127.68310547	+4572	+19.91162109	-12.47607422	-8.21337891	-118.60839844	-43.54980469	+74.59716797	+5076	+16.23339844	-14.20312500	-8.99121094	+4.26269531	+1.03271484	-93.51562500	+2856
+1458240734.01850010	+20.43896484	-13.45166016	-8.13867188	+10.54687500	-2.02148438	-128.01269531	+4564	+19.90283203	-12.63867188	-8.36279297	-118.71826172	-43.96728516	+74.15771484	+5000	+16.25976563	-14.35253906	-9.07031250	+3.88916016	+1.18652344	-93.88916016	+2892
+1458240734.02679990	+20.42578125	-13.75048828	-8.32324219	+9.99755859	-1.45019531	-128.36425781	+4536	+19.84130859	-12.85400391	-8.53417969	-118.93798828	-44.51660156	+73.58642578	+4952	+16.30371094	-14.54150391	-9.10546875	+3.31787109	+0.92285156	-94.28466797	+2896
+1458240734.03099990	+20.43896484	-13.89111328	-8.40673828	+9.82177734	-1.23046875	-128.58398438	+4504	+19.81933594	-12.95507813	-8.61328125	-119.04785156	-44.80224609	+73.38867188	+4928	+16.33886719	-14.64257813	-9.11865234	+3.05419922	+0.70312500	-94.50439453	+2884
+1458240734.03930000	+20.43457031	-14.14599609	-8.61328125	+9.53613281	-0.52734375	-129.00146484	+4428	+19.77099609	-13.15722656	-8.76708984	-119.26757813	-45.37353516	+73.03710938	+4892	+16.40478516	-14.84472656	-9.14941406	+2.48291016	+0.32958984	-94.94384766	+2816
+1458240734.04349990	+20.42578125	-14.27343750	-8.74511719	+9.38232422	-0.06591797	-129.15527344	+4384	+19.75341797	-13.26269531	-8.85498047	-119.33349609	-45.65917969	+72.77343750	+4876	+16.43994141	-14.93701172	-9.18457031	+2.21923828	+0.17578125	-95.07568359	+2760
+1458240734.05180000	+20.39062500	-14.53271484	-8.96484375	+8.96484375	+0.65917969	-129.44091797	+4276	+19.68750000	-13.46484375	-9.01757813	-119.57519531	-46.20849609	+72.26806641	+4840	+16.49707031	-15.10400391	-9.24169922	+1.71386719	-0.08789063	-95.22949219	+2632
+1458240734.05600000	+20.38183594	-14.65136719	-9.03515625	+8.78906250	+0.87890625	-129.66064453	+4216	+19.66113281	-13.55273438	-9.08349609	-119.68505859	-46.47216797	+72.11425781	+4824	+16.51464844	-15.17871094	-9.24169922	+1.49414063	-0.28564453	-95.44921875	+2568
+1458240734.06010010	+20.37304688	-14.74365234	-9.10107422	+8.65722656	+1.05468750	-129.85839844	+4156	+19.63037109	-13.63623047	-9.14062500	-119.83886719	-46.71386719	+72.00439453	+4812	+16.53662109	-15.26660156	-9.25048828	+1.27441406	-0.41748047	-95.66894531	+2512
+1458240734.06430010	+20.37744141	-14.84472656	-9.15380859	+8.52539063	+1.20849609	-130.12207031	+4092	+19.62597656	-13.73730469	-9.17578125	-120.10253906	-46.97753906	+72.07031250	+4792	+16.54101563	-15.33251953	-9.28125000	+1.07666016	-0.41748047	-95.80078125	+2452
+1458240734.07259990	+20.43017578	-14.93701172	-9.23291016	+8.67919922	+1.34033203	-130.53955078	+3948	+19.69628906	-13.86474609	-9.23291016	-120.43212891	-47.39501953	+72.42187500	+4732	+16.55859375	-15.46435547	-9.34277344	+0.83496094	-0.26367188	-96.28417969	+2340
+1458240734.07680010	+20.43896484	-14.96337891	-9.22851563	+8.70117188	+1.36230469	-130.75927734	+3880	+19.73144531	-13.90429688	-9.23291016	-120.62988281	-47.52685547	+72.66357422	+4700	+16.54101563	-15.49511719	-9.38671875	+0.76904297	+0.02197266	-96.43798828	+2292
+1458240734.08509990	+20.46533203	-15.00292969	-9.21972656	+8.70117188	+1.34033203	-131.08886719	+3760	+19.80615234	-13.99658203	-9.25927734	-120.93750000	-47.76855469	+72.97119141	+4632	+16.50585938	-15.56103516	-9.46142578	+0.70312500	+0.63720703	-96.85546875	+2204
+1458240734.08929990	+20.48730469	-15.02490234	-9.19775391	+8.67919922	+1.25244141	-131.28662109	+3712	+19.83691406	-14.05371094	-9.26367188	-121.17919922	-47.92236328	+73.14697266	+4600	+16.47070313	-15.58300781	-9.51855469	+0.65917969	+1.05468750	-97.00927734	+2172
+1458240734.09349990	+20.51806641	-15.03369141	-9.16259766	+8.74511719	+1.07666016	-131.50634766	+3668	+19.88085938	-14.08447266	-9.24609375	-121.39892578	-48.03222656	+73.47656250	+4564	+16.44433594	-15.60498047	-9.55371094	+0.65917969	+1.40625000	-97.29492188	+2152
+1458240734.09760000	+20.54882813	-15.04248047	-9.11865234	+8.83300781	+0.92285156	-131.77001953	+3636	+19.94238281	-14.10205078	-9.22851563	-121.55273438	-48.14208984	+73.85009766	+4532	+16.41357422	-15.62255859	-9.58447266	+0.63720703	+1.77978516	-97.60253906	+2144
+1458240734.10599990	+20.60595703	-15.05126953	-9.05273438	+9.03076172	+0.70312500	-132.27539063	+3584	+20.08300781	-14.13281250	-9.20654297	-121.83837891	-48.36181641	+74.55322266	+4464	+16.37841797	-15.67529297	-9.65917969	+0.65917969	+2.50488281	-98.17382813	+2168
+1458240734.11010000	+20.63671875	-15.06884766	-9.03076172	+9.07470703	+0.65917969	-132.51708984	+3564	+20.14453125	-14.17675781	-9.20214844	-122.01416016	-48.53759766	+74.81689453	+4420	+16.35205078	-15.69726563	-9.70751953	+0.65917969	+2.92236328	-98.37158203	+2196
+1458240734.11430000	+20.65429688	-15.09082031	-9.00878906	+9.11865234	+0.63720703	-132.75878906	+3552	+20.18408203	-14.22070313	-9.21093750	-122.14599609	-48.73535156	+74.94873047	+4376	+16.33007813	-15.72363281	-9.75146484	+0.63720703	+3.31787109	-98.61328125	+2232
+1458240734.12260010	+20.66308594	-15.17431641	-8.97802734	+9.00878906	+0.65917969	-133.24218750	+3548	+20.22802734	-14.31738281	-9.23291016	-122.43164063	-49.13085938	+75.21240234	+4296	+16.29492188	-15.78955078	-9.80419922	+0.48339844	+3.80126953	-99.05273438	+2320
+1458240734.12680010	+20.66748047	-15.23583984	-8.99560547	+8.94287109	+0.76904297	-133.48388672	+3552	+20.24121094	-14.37011719	-9.26367188	-122.51953125	-49.39453125	+75.23437500	+4256	+16.30810547	-15.85986328	-9.80859375	+0.35156250	+3.77929688	-99.42626953	+2364
+1458240734.13089990	+20.66308594	-15.31054688	-9.03076172	+8.85498047	+0.92285156	-133.74755859	+3552	+20.24121094	-14.43164063	-9.29443359	-122.65136719	-49.68017578	+75.25634766	+4220	+16.33007813	-15.91699219	-9.82617188	+0.24169922	+3.80126953	-99.64599609	+2396
+1458240734.13509990	+20.65869141	-15.41162109	-9.07031250	+8.72314453	+1.09863281	-134.05517578	+3556	+20.23242188	-14.50634766	-9.33398438	-122.78320313	-50.00976563	+75.27832031	+4184	+16.35205078	-15.97851563	-9.83056641	+0.10986328	+3.66943359	-99.88769531	+2420
+1458240734.14340000	+20.61914063	-15.64892578	-9.21533203	+8.37158203	+1.71386719	-134.64843750	+3552	+20.20166016	-14.66455078	-9.44384766	-122.98095703	-50.71289063	+75.12451172	+4128	+16.44873047	-16.13232422	-9.83935547	-0.13183594	+3.27392578	-100.43701172	+2436
+1458240734.14759990	+20.58837891	-15.79394531	-9.31201172	+8.10791016	+2.10937500	-134.91210938	+3544	+20.16650391	-14.76562500	-9.50537109	-123.11279297	-51.10839844	+74.97070313	+4104	+16.49707031	-16.22900391	-9.84375000	-0.35156250	+3.01025391	-100.67871094	+2424
+1458240734.15179990	+20.55322266	-15.93896484	-9.42187500	+7.84423828	+2.52685547	-135.13183594	+3532	+20.10937500	-14.87109375	-9.58447266	-123.17871094	-51.50390625	+74.66308594	+4084	+16.52783203	-16.32568359	-9.85253906	-0.57128906	+2.79052734	-100.87646484	+2400
+1458240734.15590000	+20.51367188	-16.10156250	-9.54052734	+7.55859375	+3.01025391	-135.39550781	+3512	+20.04785156	-14.97656250	-9.65917969	-123.26660156	-51.92138672	+74.39941406	+4068	+16.55419922	-16.41357422	-9.85693359	-0.81298828	+2.57080078	-101.11816406	+2376
+1458240734.16430000	+20.43896484	-16.38720703	-9.75146484	+7.05322266	+3.75732422	-135.96679688	+3456	+19.95996094	-15.13916016	-9.79980469	-123.44238281	-52.66845703	+74.06982422	+4032	+16.62451172	-16.60253906	-9.83496094	-1.29638672	+1.86767578	-101.68945313	+2320
+1458240734.16840000	+20.40820313	-16.52343750	-9.86572266	+6.85546875	+4.13085938	-136.25244141	+3420	+19.92919922	-15.21826172	-9.86132813	-123.55224609	-53.04199219	+74.00390625	+4012	+16.66406250	-16.69921875	-9.81298828	-1.51611328	+1.47216797	-102.06298828	+2284
+1458240734.17260000	+20.38623047	-16.63330078	-9.98437500	+6.72363281	+4.54833984	-136.49414063	+3380	+19.90283203	-15.30175781	-9.92724609	-123.64013672	-53.41552734	+73.89404297	+3996	+16.70361328	-16.79589844	-9.82177734	-1.66992188	+1.27441406	-102.39257813	+2252
+1458240734.18090010	+20.34228516	-16.83544922	-10.13378906	+6.43798828	+5.18554688	-137.04345703	+3296	+19.85888672	-15.48632813	-10.03710938	-123.90380859	-54.20654297	+73.76220703	+3960	+16.72558594	-16.93652344	-9.85253906	-1.97753906	+1.16455078	-102.94189453	+2176
+1458240734.18510010	+20.33789063	-16.90136719	-10.19091797	+6.35009766	+5.42724609	-137.26318359	+3252	+19.85888672	-15.54345703	-10.08544922	-124.01367188	-54.51416016	+73.76220703	+3936	+16.73437500	-17.01123047	-9.87011719	-2.15332031	+1.20849609	-103.27148438	+2144
+1458240734.18930010	+20.32470703	-16.96289063	-10.22607422	+6.21826172	+5.60302734	-137.50488281	+3212	+19.87646484	-15.59179688	-10.12060547	-124.16748047	-54.77783203	+73.87207031	+3908	+16.71240234	-17.05957031	-9.89208984	-2.28515625	+1.36230469	-103.53515625	+2112
+1458240734.19339990	+20.33349609	-16.98486328	-10.22607422	+6.21826172	+5.64697266	-137.76855469	+3164	+19.90283203	-15.61816406	-10.13818359	-124.38720703	-55.01953125	+74.11376953	+3876	+16.68603516	-17.09472656	-9.88330078	-2.37304688	+1.45019531	-103.93066406	+2076
+1458240734.19759990	+20.34228516	-16.98486328	-10.21728516	+6.24023438	+5.66894531	-138.03222656	+3124	+19.93359375	-15.64892578	-10.15136719	-124.58496094	-55.26123047	+74.39941406	+3844	+16.65966797	-17.11669922	-9.88769531	-2.41699219	+1.69189453	-104.32617188	+2044
+1458240734.20590000	+20.39062500	-16.97607422	-10.16015625	+6.35009766	+5.53710938	-138.64746094	+3052	+20.04785156	-15.73681641	-10.12500000	-125.31005859	-55.76660156	+75.36621094	+3780	+16.61132813	-17.14746094	-9.92724609	-2.39501953	+2.32910156	-105.11718750	+1992
+1458240734.21009990	+20.42578125	-16.96728516	-10.13378906	+6.43798828	+5.53710938	-138.91113281	+3020	+20.11816406	-15.77636719	-10.11181641	-125.68359375	-56.00830078	+75.89355469	+3748	+16.58496094	-17.16503906	-9.95800781	-2.39501953	+2.74658203	-105.46875000	+1980
+1458240734.21420000	+20.45214844	-16.95849609	-10.09423828	+6.45996094	+5.51513672	-139.21875000	+3000	+20.17968750	-15.80712891	-10.10742188	-125.99121094	-56.22802734	+76.31103516	+3708	+16.54101563	-17.16943359	-9.98876953	-2.39501953	+3.25195313	-105.79833984	+1976
+1458240734.21840000	+20.47412109	-16.95410156	-10.05468750	+6.48193359	+5.49316406	-139.48242188	+2980	+20.23242188	-15.82910156	-10.10302734	-126.27685547	-56.42578125	+76.68457031	+3672	+16.48828125	-17.16943359	-10.02832031	-2.43896484	+3.80126953	-106.08398438	+1984
+1458240734.22260000	+20.50048828	-16.94531250	-9.99755859	+6.48193359	+5.38330078	-139.79003906	+2972	+20.28076172	-15.85546875	-10.09423828	-126.62841797	-56.60156250	+77.10205078	+3632	+16.42675781	-17.16503906	-10.04589844	-2.50488281	+4.21875000	-106.36962891	+2008
+1458240734.23090000	+20.55322266	-16.93212891	-9.90087891	+6.48193359	+5.16357422	-140.40527344	+2976	+20.39062500	-15.91699219	-10.04589844	-127.57324219	-56.93115234	+78.22265625	+3560	+16.34326172	-17.19580078	-10.07666016	-2.68066406	+4.85595703	-107.05078125	+2088
+1458240734.23510000	+20.57519531	-16.94091797	-9.86572266	+6.45996094	+5.11962891	-140.73486328	+2984	+20.43017578	-15.96093750	-10.01074219	-128.14453125	-57.12890625	+78.85986328	+3528	+16.30810547	-17.21337891	-10.08984375	-2.76855469	+5.09765625	-107.35839844	+2144
+1458240734.23920010	+20.60156250	-16.96289063	-9.83935547	+6.45996094	+5.09765625	-141.06445313	+2992	+20.45654297	-16.00927734	-10.00195313	-128.58398438	-57.37060547	+79.29931641	+3496	+16.29492188	-17.25732422	-10.09863281	-2.87841797	+5.27343750	-107.75390625	+2200
+1458240734.24340010	+20.61474609	-17.00244141	-9.83935547	+6.37207031	+5.18554688	-141.39404297	+3008	+20.46533203	-16.06640625	-10.01953125	-128.91357422	-57.63427734	+79.56298828	+3464	+16.29052734	-17.30566406	-10.15136719	-3.01025391	+5.51513672	-107.88574219	+2256
+1458240734.25169990	+20.63232422	-17.14746094	-9.87451172	+6.08642578	+5.44921875	-141.98730469	+3032	+20.43017578	-16.21582031	-10.08544922	-129.57275391	-58.20556641	+79.78271484	+3420	+16.30371094	-17.45507813	-10.19091797	-3.49365234	+5.40527344	-108.23730469	+2332
+1458240734.25589990	+20.61474609	-17.24414063	-9.92285156	+5.84472656	+5.69091797	-142.27294922	+3044	+20.38623047	-16.28173828	-10.12060547	-129.90234375	-58.49121094	+79.84863281	+3408	+16.30810547	-17.52978516	-10.20849609	-3.71337891	+5.29541016	-108.39111328	+2356
+1458240734.26009990	+20.58837891	-17.35839844	-9.97998047	+5.58105469	+5.95458984	-142.55859375	+3052	+20.32910156	-16.36523438	-10.15136719	-130.31982422	-58.77685547	+79.95849609	+3400	+16.32128906	-17.61767578	-10.21289063	-3.97705078	+5.05371094	-108.58886719	+2364
+1458240734.26420000	+20.55761719	-17.48144531	-10.05029297	+5.29541016	+6.21826172	-142.84423828	+3056	+20.26757813	-16.45312500	-10.19091797	-130.71533203	-59.12841797	+80.04638672	+3404	+16.35205078	-17.72314453	-10.21289063	-4.26269531	+4.72412109	-108.83056641	+2356
+1458240734.26840000	+20.53564453	-17.61767578	-10.13818359	+5.03173828	+6.54785156	-143.17382813	+3052	+20.20166016	-16.55419922	-10.24804688	-131.04492188	-59.50195313	+80.04638672	+3408	+16.39160156	-17.83300781	-10.21728516	-4.52636719	+4.35058594	-109.05029297	+2332
+1458240734.27259990	+20.50927734	-17.75830078	-10.23046875	+4.81201172	+6.89941406	-143.45947266	+3040	+20.13134766	-16.65527344	-10.31396484	-131.30859375	-59.91943359	+79.95849609	+3420	+16.43554688	-17.94726563	-10.23046875	-4.79003906	+4.02099609	-109.24804688	+2304
+1458240734.28090000	+20.43017578	-18.04394531	-10.42822266	+4.28466797	+7.71240234	-143.98681641	+3008	+19.96435547	-16.86181641	-10.48095703	-131.61621094	-60.77636719	+79.43115234	+3452	+16.50146484	-18.17578125	-10.27880859	-5.36132813	+3.42773438	-109.57763672	+2240
+1458240734.28500010	+20.38623047	-18.18017578	-10.53369141	+3.97705078	+8.10791016	-144.20654297	+2992	+19.88085938	-16.95849609	-10.56445313	-131.74804688	-61.14990234	+79.14550781	+3468	+16.52783203	-18.29003906	-10.30517578	-5.64697266	+3.16406250	-109.70947266	+2204
+1458240734.28920010	+20.33349609	-18.31640625	-10.62158203	+3.64746094	+8.43750000	-144.42626953	+2976	+19.81054688	-17.05957031	-10.63476563	-131.96777344	-61.50146484	+78.99169922	+3484	+16.54101563	-18.39111328	-10.32714844	-5.93261719	+2.92236328	-109.84130859	+2164
+1458240734.29340000	+20.29833984	-18.42626953	-10.68310547	+3.42773438	+8.67919922	-144.66796875	+2960	+19.75341797	-17.15185547	-10.69189453	-132.27539063	-61.85302734	+78.96972656	+3496	+16.55419922	-18.48779297	-10.31835938	-6.17431641	+2.61474609	-110.12695313	+2124
+1458240734.29749990	+20.26318359	-18.50976563	-10.74023438	+3.25195313	+8.89892578	-144.90966797	+2940	+19.71386719	-17.23535156	-10.74462891	-132.58300781	-62.18261719	+79.01367188	+3504	+16.56738281	-18.56689453	-10.32275391	-6.35009766	+2.46093750	-110.43457031	+2080
+1458240734.30170010	+20.24121094	-18.59326172	-10.76660156	+3.05419922	+9.05273438	-145.21728516	+2920	+19.68750000	-17.31884766	-10.78417969	-132.97851563	-62.51220703	+79.23339844	+3504	+16.56738281	-18.63281250	-10.33154297	-6.48193359	+2.43896484	-110.72021484	+2036
+1458240734.30590010	+20.25000000	-18.65039063	-10.77099609	+2.96630859	+9.09667969	-145.45898438	+2896	+19.69189453	-17.39355469	-10.82373047	-133.28613281	-62.79785156	+79.43115234	+3496	+16.57177734	-18.67236328	-10.33154297	-6.52587891	+2.41699219	-111.02783203	+1996
+1458240734.31419990	+20.28515625	-18.72509766	-10.74902344	+2.81250000	+9.05273438	-145.92041016	+2844	+19.74902344	-17.49902344	-10.88525391	-133.87939453	-63.23730469	+79.91455078	+3460	+16.56298828	-18.70312500	-10.36230469	-6.50390625	+2.79052734	-111.57714844	+1928
+1458240734.31839990	+20.29833984	-18.74267578	-10.71826172	+2.76855469	+8.98681641	-146.09619141	+2820	+19.79296875	-17.53857422	-10.88964844	-134.27490234	-63.39111328	+80.33203125	+3436	+16.54541016	-18.69873047	-10.36669922	-6.45996094	+3.03222656	-111.81884766	+1900
+1458240734.32670000	+20.34667969	-18.74707031	-10.62158203	+2.68066406	+8.67919922	-146.53564453	+2772	+19.91162109	-17.61767578	-10.85449219	-135.52734375	-63.56689453	+81.67236328	+3380	+16.49267578	-18.66357422	-10.35791016	-6.35009766	+3.55957031	-112.43408203	+1860
+1458240734.33090000	+20.38623047	-18.73388672	-10.56005859	+2.70263672	+8.48144531	-146.73339844	+2752	+19.97753906	-17.64843750	-10.82812500	-136.18652344	-63.61083984	+82.41943359	+3348	+16.47070313	-18.62841797	-10.34033203	-6.24023438	+3.80126953	-112.76367188	+1848
+1458240734.33500000	+20.43457031	-18.71630859	-10.48095703	+2.76855469	+8.21777344	-146.97509766	+2732	+20.04785156	-17.67041016	-10.80615234	-136.75781250	-63.67675781	+83.14453125	+3312	+16.44433594	-18.59326172	-10.31396484	-6.10839844	+4.06494141	-113.11523438	+1840
+1458240734.34340000	+20.53125000	-18.68115234	-10.34033203	+2.92236328	+7.75634766	-147.39257813	+2692	+20.19287109	-17.70996094	-10.74462891	-137.92236328	-63.74267578	+84.59472656	+3236	+16.39599609	-18.53613281	-10.28759766	-5.91064453	+4.65820313	-113.79638672	+1852
+1458240734.34750010	+20.57958984	-18.67236328	-10.27880859	+2.98828125	+7.55859375	-147.59033203	+2680	+20.25878906	-17.73193359	-10.70947266	-138.55957031	-63.76464844	+85.34179688	+3196	+16.37402344	-18.51416016	-10.27441406	-5.88867188	+4.87792969	-114.06005859	+1880
+1458240734.35170010	+20.62353516	-18.66357422	-10.22607422	+3.03222656	+7.36083984	-147.78808594	+2668	+20.31152344	-17.75390625	-10.68310547	-139.10888672	-63.76464844	+85.93505859	+3152	+16.35205078	-18.50537109	-10.26562500	-5.86669922	+5.05371094	-114.30175781	+1916
+1458240734.35590000	+20.65429688	-18.65478516	-10.17773438	+3.07617188	+7.20703125	-147.94189453	+2664	+20.34228516	-17.77148438	-10.66552734	-139.59228516	-63.78662109	+86.46240234	+3108	+16.33007813	-18.49658203	-10.26123047	-5.88867188	+5.20751953	-114.45556641	+1964
+1458240734.35999990	+20.68505859	-18.65917969	-10.12939453	+3.09814453	+7.05322266	-148.13964844	+2660	+20.35986328	-17.80664063	-10.64794922	-140.16357422	-63.83056641	+86.98974609	+3068	+16.30810547	-18.50537109	-10.24365234	-5.97656250	+5.20751953	-114.63134766	+2016
+1458240734.36420010	+20.71142578	-18.67236328	-10.09423828	+3.14208984	+6.94335938	-148.31542969	+2656	+20.35986328	-17.84619141	-10.63037109	-140.71289063	-63.89648438	+87.47314453	+3028	+16.31250000	-18.54931641	-10.22607422	-6.08642578	+5.09765625	-114.87304688	+2072
+1458240734.36830000	+20.73339844	-18.69433594	-10.07666016	+3.16406250	+6.89941406	-148.49121094	+2648	+20.35107422	-17.88574219	-10.62597656	-141.15234375	-63.96240234	+87.84667969	+2992	+16.32568359	-18.59765625	-10.23046875	-6.19628906	+4.96582031	-114.98291016	+2112
+1458240734.37669990	+20.75097656	-18.78222656	-10.09423828	+3.09814453	+6.96533203	-148.79882813	+2636	+20.30273438	-17.95605469	-10.64355469	-141.76757813	-64.20410156	+88.24218750	+2936	+16.36523438	-18.74707031	-10.23925781	-6.54785156	+4.54833984	-115.18066406	+2164
+1458240734.38080000	+20.73779297	-18.84375000	-10.12500000	+2.98828125	+7.11914063	-148.93066406	+2624	+20.26757813	-17.98681641	-10.66992188	-141.87744141	-64.33593750	+88.19824219	+2916	+16.38281250	-18.81738281	-10.25683594	-6.72363281	+4.35058594	-115.18066406	+2168
+1458240734.38500000	+20.72021484	-18.91845703	-10.17333984	+2.87841797	+7.29492188	-149.04052734	+2616	+20.21923828	-18.03515625	-10.69628906	-142.00927734	-64.46777344	+88.15429688	+2900	+16.40039063	-18.89648438	-10.27441406	-6.94335938	+4.10888672	-115.18066406	+2164
+1458240734.38920000	+20.69384766	-19.00195313	-10.23046875	+2.74658203	+7.51464844	-149.12841797	+2604	+20.16210938	-18.08349609	-10.73144531	-142.14111328	-64.62158203	+88.02246094	+2896	+16.41796875	-18.98437500	-10.29638672	-7.18505859	+3.86718750	-115.13671875	+2152
+1458240734.39330010	+20.65869141	-19.09423828	-10.30517578	+2.59277344	+7.77832031	-149.21630859	+2596	+20.10058594	-18.12744141	-10.76220703	-142.25097656	-64.75341797	+87.89062500	+2888	+16.43554688	-19.06347656	-10.31396484	-7.40478516	+3.58154297	-115.13671875	+2140
+1458240734.39750000	+20.61914063	-19.19091797	-10.38427734	+2.41699219	+8.06396484	-149.28222656	+2584	+20.03906250	-18.16699219	-10.79736328	-142.31689453	-64.90722656	+87.71484375	+2892	+16.45312500	-19.14257813	-10.33154297	-7.60253906	+3.31787109	-115.11474609	+2120
+1458240734.40170000	+20.57080078	-19.29199219	-10.46337891	+2.21923828	+8.37158203	-149.37011719	+2576	+19.97753906	-18.20654297	-10.83251953	-142.38281250	-65.06103516	+87.56103516	+2896	+16.46630859	-19.22607422	-10.34912109	-7.82226563	+3.05419922	-115.11474609	+2096
+1458240734.40580010	+20.51806641	-19.40625000	-10.55566406	+2.02148438	+8.70117188	-149.43603516	+2572	+19.93359375	-18.24169922	-10.86328125	-142.40478516	-65.19287109	+87.38525391	+2900	+16.49267578	-19.31835938	-10.36669922	-8.04199219	+2.70263672	-115.11474609	+2072
+1458240734.41420010	+20.42138672	-19.59082031	-10.73144531	+1.69189453	+9.36035156	-149.47998047	+2560	+19.85009766	-18.31201172	-10.93359375	-142.36083984	-65.45654297	+86.96777344	+2912	+16.53222656	-19.45458984	-10.43261719	-8.34960938	+2.37304688	-115.04882813	+2012
+1458240734.41829990	+20.38623047	-19.65673828	-10.79296875	+1.56005859	+9.60205078	-149.47998047	+2548	+19.81933594	-18.33837891	-10.96435547	-142.31689453	-65.54443359	+86.77001953	+2920	+16.53662109	-19.48535156	-10.44580078	-8.43750000	+2.28515625	-115.04882813	+1976
+1458240734.42249990	+20.35107422	-19.70947266	-10.83251953	+1.42822266	+9.75585938	-149.50195313	+2536	+19.79736328	-18.35595703	-10.98632813	-142.29492188	-65.61035156	+86.61621094	+2928	+16.53222656	-19.50292969	-10.46337891	-8.45947266	+2.28515625	-115.04882813	+1948
+1458240734.42670010	+20.32910156	-19.74902344	-10.85009766	+1.31835938	+9.82177734	-149.52392578	+2520	+19.78417969	-18.37353516	-11.00390625	-142.31689453	-65.65429688	+86.52832031	+2932	+16.52343750	-19.49853516	-10.47216797	-8.45947266	+2.35107422	-115.07080078	+1916
+1458240734.43080000	+20.32910156	-19.76220703	-10.84130859	+1.29638672	+9.79980469	-149.54589844	+2500	+19.77978516	-18.38671875	-11.00830078	-142.40478516	-65.67626953	+86.55029297	+2932	+16.51904297	-19.48535156	-10.47216797	-8.39355469	+2.43896484	-115.15869141	+1888
+1458240734.43499990	+20.33789063	-19.75341797	-10.82373047	+1.31835938	+9.73388672	-149.58984375	+2476	+19.78857422	-18.39550781	-11.01269531	-142.49267578	-65.67626953	+86.61621094	+2932	+16.51464844	-19.45898438	-10.47216797	-8.28369141	+2.57080078	-115.24658203	+1864
+1458240734.44330000	+20.36425781	-19.72265625	-10.75781250	+1.38427734	+9.51416016	-149.63378906	+2444	+19.82373047	-18.40429688	-11.00390625	-142.69042969	-65.65429688	+86.81396484	+2932	+16.50585938	-19.39746094	-10.46777344	-8.06396484	+2.87841797	-115.40039063	+1832
+1458240734.44750000	+20.38623047	-19.69628906	-10.72265625	+1.42822266	+9.38232422	-149.63378906	+2428	+19.85449219	-18.39990234	-10.99072266	-142.77832031	-65.61035156	+86.94580078	+2932	+16.49707031	-19.37109375	-10.47216797	-7.97607422	+3.03222656	-115.44433594	+1820
+1458240734.45160010	+20.41259766	-19.66552734	-10.67871094	+1.51611328	+9.22851563	-149.65576172	+2412	+19.88525391	-18.39550781	-10.98193359	-142.86621094	-65.56640625	+87.07763672	+2928	+16.48828125	-19.33593750	-10.47216797	-7.86621094	+3.20800781	-115.51025391	+1816
+1458240734.45580010	+20.43017578	-19.64355469	-10.65234375	+1.56005859	+9.14062500	-149.65576172	+2396	+19.91162109	-18.38671875	-10.96875000	-142.93212891	-65.52246094	+87.20947266	+2924	+16.47509766	-19.29638672	-10.47216797	-7.75634766	+3.40576172	-115.55419922	+1812
+1458240734.46000000	+20.44775391	-19.62158203	-10.62158203	+1.62597656	+9.03076172	-149.67773438	+2384	+19.94238281	-18.37792969	-10.95556641	-143.02001953	-65.45654297	+87.36328125	+2920	+16.45751953	-19.25683594	-10.46337891	-7.64648438	+3.60351563	-115.62011719	+1812
+1458240734.46409990	+20.46972656	-19.59960938	-10.58642578	+1.66992188	+8.89892578	-149.67773438	+2368	+19.96875000	-18.36914063	-10.93798828	-143.12988281	-65.41259766	+87.53906250	+2912	+16.43994141	-19.21728516	-10.45458984	-7.53662109	+3.77929688	-115.70800781	+1816
+1458240734.46830010	+20.48730469	-19.58203125	-10.56005859	+1.73583984	+8.81103516	-149.69970703	+2352	+19.99951172	-18.35595703	-10.92041016	-143.23974609	-65.36865234	+87.71484375	+2904	+16.40917969	-19.13818359	-10.44580078	-7.31689453	+4.15283203	-115.83984375	+1828
+1458240734.47659990	+20.52246094	-19.54687500	-10.51171875	+1.84570313	+8.63525391	-149.72167969	+2328	+20.05664063	-18.33837891	-10.89404297	-143.39355469	-65.25878906	+88.02246094	+2880	+16.36962891	-19.04150391	-10.43701172	-7.03125000	+4.65820313	-116.03759766	+1868
+1458240734.48079990	+20.54003906	-19.52929688	-10.49414063	+1.93359375	+8.54736328	-149.72167969	+2312	+20.07421875	-18.32958984	-10.88525391	-143.41552734	-65.23681641	+88.08837891	+2868	+16.35205078	-19.01074219	-10.45019531	-6.94335938	+4.89990234	-116.05957031	+1896
+1458240734.48499990	+20.55761719	-19.51611328	-10.47656250	+1.97753906	+8.50341797	-149.72167969	+2300	+20.08740234	-18.32080078	-10.88085938	-143.43750000	-65.21484375	+88.11035156	+2852	+16.34326172	-19.01074219	-10.45019531	-6.92138672	+4.96582031	-116.05957031	+1928
+1458240734.48910000	+20.57080078	-19.51171875	-10.46337891	+2.02148438	+8.45947266	-149.72167969	+2288	+20.09619141	-18.31201172	-10.88085938	-143.41552734	-65.21484375	+88.11035156	+2836	+16.34326172	-19.03271484	-10.45458984	-6.98730469	+4.92187500	-116.03759766	+1952
+1458240734.49330000	+20.57958984	-19.50732422	-10.45458984	+2.06542969	+8.41552734	-149.72167969	+2276	+20.09619141	-18.30761719	-10.88525391	-143.39355469	-65.21484375	+88.11035156	+2820	+16.34765625	-19.05468750	-10.45458984	-7.03125000	+4.83398438	-116.01562500	+1972
+1458240734.49749990	+20.58837891	-19.50732422	-10.45458984	+2.08740234	+8.41552734	-149.72167969	+2264	+20.09179688	-18.30761719	-10.88964844	-143.37158203	-65.23681641	+88.06640625	+2804	+16.35644531	-19.08544922	-10.45458984	-7.09716797	+4.72412109	-116.01562500	+1984
+1458240734.50160000	+20.59277344	-19.51171875	-10.45458984	+2.10937500	+8.41552734	-149.72167969	+2252	+20.08740234	-18.30761719	-10.89404297	-143.34960938	-65.25878906	+88.00048828	+2792	+16.36962891	-19.12939453	-10.45898438	-7.18505859	+4.57031250	-115.99365234	+1996
+1458240734.50580000	+20.59716797	-19.51611328	-10.45898438	+2.13134766	+8.43750000	-149.72167969	+2240	+20.07861328	-18.30761719	-10.90283203	-143.30566406	-65.28076172	+87.93457031	+2780	+16.37841797	-19.14257813	-10.45898438	-7.20703125	+4.50439453	-115.99365234	+2000
+1458240734.51410010	+20.59277344	-19.52929688	-10.47216797	+2.13134766	+8.48144531	-149.72167969	+2224	+20.05224609	-18.31201172	-10.92919922	-143.17382813	-65.34667969	+87.69287109	+2760	+16.39160156	-19.18212891	-10.46777344	-7.29492188	+4.37255859	-115.94970703	+2008
+1458240734.51830010	+20.59277344	-19.53808594	-10.48095703	+2.13134766	+8.52539063	-149.72167969	+2216	+20.04345703	-18.31201172	-10.93798828	-143.10791016	-65.36865234	+87.60498047	+2752	+16.39599609	-19.20410156	-10.47216797	-7.31689453	+4.30664063	-115.92773438	+2008
+1458240734.52239990	+20.58837891	-19.54687500	-10.48974609	+2.13134766	+8.54736328	-149.69970703	+2212	+20.03027344	-18.31201172	-10.94677734	-143.04199219	-65.39062500	+87.49511719	+2744	+16.40478516	-19.22607422	-10.47656250	-7.36083984	+4.21875000	-115.90576172	+2008
+1458240734.52659990	+20.58398438	-19.55566406	-10.49853516	+2.13134766	+8.59130859	-149.69970703	+2208	+20.02148438	-18.31640625	-10.95556641	-142.99804688	-65.41259766	+87.40722656	+2740	+16.40917969	-19.24804688	-10.47656250	-7.42675781	+4.13085938	-115.88378906	+2008
+1458240734.53080010	+20.57519531	-19.57324219	-10.51611328	+2.10937500	+8.65722656	-149.69970703	+2204	+20.01269531	-18.31640625	-10.96435547	-142.95410156	-65.43457031	+87.31933594	+2732	+16.43554688	-19.33154297	-10.48095703	-7.60253906	+3.75732422	-115.79589844	+2004
+1458240734.53490000	+20.57080078	-19.58642578	-10.52929688	+2.10937500	+8.72314453	-149.69970703	+2200	+20.00390625	-18.32080078	-10.97314453	-142.91015625	-65.43457031	+87.25341797	+2728	+16.45751953	-19.40625000	-10.48535156	-7.73437500	+3.47167969	-115.72998047	+2000
+1458240734.53909990	+20.56640625	-19.59521484	-10.54248047	+2.10937500	+8.76708984	-149.69970703	+2196	+19.99951172	-18.32080078	-10.97753906	-142.86621094	-65.45654297	+87.18750000	+2720	+16.47070313	-19.45898438	-10.48974609	-7.84423828	+3.27392578	-115.64208984	+1988
+1458240734.54329990	+20.55761719	-19.60839844	-10.56005859	+2.13134766	+8.83300781	-149.67773438	+2196	+19.99072266	-18.32080078	-10.98193359	-142.82226563	-65.45654297	+87.12158203	+2716	+16.48388672	-19.51611328	-10.48974609	-7.93212891	+3.05419922	-115.57617188	+1980
+1458240734.54740000	+20.55322266	-19.61718750	-10.57324219	+2.15332031	+8.89892578	-149.65576172	+2196	+19.99072266	-18.32080078	-10.98632813	-142.80029297	-65.45654297	+87.07763672	+2712	+16.49267578	-19.54248047	-10.48974609	-7.95410156	+2.96630859	-115.51025391	+1968
+1458240734.55580000	+20.55322266	-19.61718750	-10.58203125	+2.24121094	+8.92089844	-149.61181641	+2196	+19.98632813	-18.31640625	-10.98632813	-142.75634766	-65.45654297	+87.01171875	+2704	+16.47949219	-19.52050781	-10.48095703	-7.86621094	+3.01025391	-115.42236328	+1944
+1458240734.55990000	+20.55761719	-19.60839844	-10.57324219	+2.28515625	+8.89892578	-149.58984375	+2196	+19.98632813	-18.31201172	-10.98632813	-142.75634766	-65.43457031	+87.01171875	+2700	+16.47070313	-19.49414063	-10.46777344	-7.80029297	+3.07617188	-115.42236328	+1940
+1458240734.56410000	+20.56640625	-19.59082031	-10.56005859	+2.37304688	+8.85498047	-149.56787109	+2200	+19.99072266	-18.31201172	-10.98193359	-142.75634766	-65.41259766	+87.03369141	+2696	+16.45751953	-19.45898438	-10.45019531	-7.69042969	+3.16406250	-115.44433594	+1936
+1458240734.56830000	+20.57958984	-19.57324219	-10.54687500	+2.43896484	+8.78906250	-149.54589844	+2200	+19.99511719	-18.30761719	-10.97753906	-142.77832031	-65.36865234	+87.05566406	+2692	+16.45312500	-19.44580078	-10.44580078	-7.66845703	+3.18603516	-115.44433594	+1932
+1458240734.57240010	+20.59277344	-19.55126953	-10.52929688	+2.50488281	+8.70117188	-149.52392578	+2204	+20.00390625	-18.30322266	-10.96875000	-142.80029297	-65.34667969	+87.09960938	+2692	+16.44873047	-19.43701172	-10.44140625	-7.64648438	+3.22998047	-115.46630859	+1928
+1458240734.57660010	+20.60595703	-19.52490234	-10.50732422	+2.59277344	+8.63525391	-149.50195313	+2208	+20.00830078	-18.29443359	-10.95996094	-142.82226563	-65.30273438	+87.14355469	+2688	+16.44433594	-19.41943359	-10.43701172	-7.60253906	+3.27392578	-115.46630859	+1928
+1458240734.58080010	+20.61914063	-19.49414063	-10.48095703	+2.70263672	+8.52539063	-149.45800781	+2216	+20.02148438	-18.28564453	-10.94677734	-142.86621094	-65.23681641	+87.20947266	+2688	+16.43994141	-19.41064453	-10.43261719	-7.58056641	+3.31787109	-115.46630859	+1928
+1458240734.58489990	+20.63671875	-19.46337891	-10.45458984	+2.79052734	+8.39355469	-149.41406250	+2220	+20.03466797	-18.27685547	-10.93359375	-142.93212891	-65.19287109	+87.29736328	+2688	+16.43994141	-19.40185547	-10.43261719	-7.55859375	+3.33984375	-115.46630859	+1928
+1458240734.59320000	+20.67626953	-19.38427734	-10.38427734	+3.01025391	+8.10791016	-149.28222656	+2236	+20.07421875	-18.25048828	-10.88525391	-143.08593750	-64.99511719	+87.56103516	+2688	+16.42236328	-19.34912109	-10.41943359	-7.42675781	+3.47167969	-115.42236328	+1932
+1458240734.59740000	+20.69384766	-19.34033203	-10.34912109	+3.14208984	+7.95410156	-149.21630859	+2244	+20.09619141	-18.23730469	-10.85888672	-143.17382813	-64.86328125	+87.69287109	+2688	+16.40917969	-19.30957031	-10.41064453	-7.36083984	+3.55957031	-115.40039063	+1936
+1458240734.60159990	+20.71142578	-19.30517578	-10.31835938	+3.25195313	+7.82226563	-149.15039063	+2252	+20.11376953	-18.22412109	-10.83251953	-143.26171875	-64.77539063	+87.80273438	+2688	+16.40039063	-19.27880859	-10.40185547	-7.29492188	+3.60351563	-115.37841797	+1940
+1458240734.60570000	+20.72460938	-19.27441406	-10.29199219	+3.36181641	+7.69042969	-149.04052734	+2260	+20.13574219	-18.20654297	-10.80175781	-143.34960938	-64.64355469	+87.91259766	+2688	+16.39160156	-19.24365234	-10.39746094	-7.20703125	+3.64746094	-115.29052734	+1948
+1458240734.60990000	+20.72900391	-19.25683594	-10.27880859	+3.42773438	+7.62451172	-148.95263672	+2264	+20.14892578	-18.19335938	-10.77978516	-143.39355469	-64.55566406	+87.95654297	+2684	+16.39160156	-19.22167969	-10.39746094	-7.14111328	+3.64746094	-115.20263672	+1956
+1458240734.61410000	+20.72900391	-19.25244141	-10.28320313	+3.47167969	+7.62451172	-148.82080078	+2264	+20.14892578	-18.18896484	-10.76660156	-143.39355469	-64.48974609	+87.93457031	+2680	+16.39599609	-19.20849609	-10.39746094	-7.11914063	+3.60351563	-115.07080078	+1960
+1458240734.61820010	+20.71582031	-19.25683594	-10.30078125	+3.49365234	+7.66845703	-148.71093750	+2264	+20.14453125	-18.18457031	-10.76220703	-143.37158203	-64.44580078	+87.84667969	+2676	+16.40039063	-19.20849609	-10.40185547	-7.11914063	+3.55957031	-115.00488281	+1964
+1458240734.62660000	+20.67626953	-19.29199219	-10.36230469	+3.42773438	+7.84423828	-148.46923828	+2260	+20.10937500	-18.18457031	-10.76660156	-143.26171875	-64.42382813	+87.51708984	+2668	+16.41796875	-19.22607422	-10.41503906	-7.18505859	+3.36181641	-114.80712891	+1960
+1458240734.63070010	+20.65429688	-19.31396484	-10.39306641	+3.38378906	+7.91015625	-148.35937500	+2256	+20.08740234	-18.19335938	-10.77539063	-143.17382813	-64.42382813	+87.34130859	+2668	+16.42675781	-19.23486328	-10.41503906	-7.20703125	+3.27392578	-114.74121094	+1956
+1458240734.63490010	+20.63671875	-19.34033203	-10.42382813	+3.33984375	+8.02001953	-148.27148438	+2256	+20.06103516	-18.19775391	-10.78857422	-143.08593750	-64.44580078	+87.12158203	+2668	+16.43994141	-19.24804688	-10.41943359	-7.22900391	+3.16406250	-114.69726563	+1952
+1458240734.63910010	+20.61474609	-19.36230469	-10.45898438	+3.29589844	+8.12988281	-148.18359375	+2256	+20.03027344	-18.20654297	-10.80175781	-142.99804688	-64.46777344	+86.92382813	+2668	+16.44873047	-19.25683594	-10.41943359	-7.25097656	+3.07617188	-114.60937500	+1948
+1458240734.64319990	+20.59277344	-19.38427734	-10.49853516	+3.27392578	+8.23974609	-148.09570313	+2256	+20.00830078	-18.21533203	-10.81054688	-142.93212891	-64.46777344	+86.72607422	+2668	+16.47509766	-19.28320313	-10.42822266	-7.29492188	+2.85644531	-114.45556641	+1940
+1458240734.64739990	+20.57080078	-19.40625000	-10.53808594	+3.22998047	+8.34960938	-147.96386719	+2256	+19.98632813	-18.21972656	-10.81933594	-142.84423828	-64.46777344	+86.52832031	+2668	+16.50146484	-19.30957031	-10.43701172	-7.33886719	+2.65869141	-114.30175781	+1932
+1458240734.65159990	+20.55322266	-19.41943359	-10.56884766	+3.18603516	+8.45947266	-147.83203125	+2256	+19.96435547	-18.21972656	-10.82373047	-142.75634766	-64.44580078	+86.35253906	+2668	+16.51464844	-19.32275391	-10.44580078	-7.38281250	+2.48291016	-114.10400391	+1924
+1458240734.65570000	+20.53564453	-19.43261719	-10.59521484	+3.16406250	+8.52539063	-147.70019531	+2256	+19.94677734	-18.21972656	-10.83251953	-142.66845703	-64.40185547	+86.13281250	+2668	+16.54541016	-19.32714844	-10.44580078	-7.42675781	+2.17529297	-113.79638672	+1912
+1458240734.66409990	+20.50927734	-19.42822266	-10.61718750	+3.14208984	+8.52539063	-147.43652344	+2252	+19.92919922	-18.21093750	-10.82812500	-142.53662109	-64.24804688	+85.84716797	+2668	+16.57617188	-19.27441406	-10.42822266	-7.29492188	+1.84570313	-113.29101563	+1892
+1458240734.66820000	+20.50927734	-19.41503906	-10.60839844	+3.16406250	+8.45947266	-147.28271484	+2248	+19.93798828	-18.19775391	-10.80615234	-142.53662109	-64.09423828	+85.82519531	+2668	+16.58496094	-19.23046875	-10.41503906	-7.18505859	+1.80175781	-113.11523438	+1884
+1458240734.67240000	+20.50927734	-19.38867188	-10.59082031	+3.18603516	+8.37158203	-147.12890625	+2248	+19.95556641	-18.18017578	-10.77978516	-142.55859375	-63.91845703	+85.82519531	+2672	+16.59375000	-19.17333984	-10.40625000	-7.03125000	+1.82373047	-112.93945313	+1880
+1458240734.67650010	+20.51367188	-19.35791016	-10.56884766	+3.22998047	+8.26171875	-146.97509766	+2248	+19.98193359	-18.15380859	-10.74902344	-142.53662109	-63.72070313	+85.84716797	+2676	+16.58935547	-19.10302734	-10.39746094	-6.85546875	+1.93359375	-112.76367188	+1884
+1458240734.68070010	+20.52685547	-19.30078125	-10.52490234	+3.31787109	+8.08593750	-146.75537109	+2252	+20.02148438	-18.11425781	-10.70947266	-142.47070313	-63.43505859	+85.82519531	+2680	+16.57617188	-19.03710938	-10.39306641	-6.72363281	+2.06542969	-112.63183594	+1888
+1458240734.68490000	+20.54443359	-19.24365234	-10.47656250	+3.40576172	+7.86621094	-146.53564453	+2260	+20.06542969	-18.07031250	-10.66992188	-142.38281250	-63.14941406	+85.80322266	+2684	+16.56298828	-18.96679688	-10.38867188	-6.56982422	+2.24121094	-112.47802734	+1892
+1458240734.68899990	+20.56201172	-19.18212891	-10.41503906	+3.51562500	+7.62451172	-146.31591797	+2264	+20.10937500	-18.03076172	-10.62597656	-142.29492188	-62.84179688	+85.78125000	+2688	+16.54101563	-18.89208984	-10.38427734	-6.43798828	+2.41699219	-112.32421875	+1900
+1458240734.69740010	+20.62792969	-18.99316406	-10.20410156	+3.84521484	+6.78955078	-145.76660156	+2304	+20.23242188	-17.91210938	-10.49853516	-142.16308594	-62.05078125	+85.89111328	+2692	+16.49267578	-18.72949219	-10.36669922	-6.15234375	+2.76855469	-111.97265625	+1924
+1458240734.70149990	+20.65869141	-18.90527344	-10.12060547	+4.04296875	+6.45996094	-145.52490234	+2324	+20.28515625	-17.85937500	-10.44140625	-142.07519531	-61.74316406	+85.93505859	+2688	+16.47509766	-18.65917969	-10.35351563	-6.02050781	+2.90039063	-111.84082031	+1940
+1458240734.70569990	+20.68505859	-18.80419922	-10.04150391	+4.26269531	+6.13037109	-145.19531250	+2348	+20.33349609	-17.80224609	-10.39306641	-141.92138672	-61.39160156	+85.89111328	+2684	+16.45312500	-18.58007813	-10.35351563	-5.88867188	+3.12011719	-111.59912109	+1968
+1458240734.70989990	+20.71142578	-18.72509766	-9.98876953	+4.48242188	+5.91064453	-144.90966797	+2372	+20.36865234	-17.75390625	-10.35351563	-141.74560547	-61.10595703	+85.75927734	+2676	+16.42675781	-18.51855469	-10.35351563	-5.82275391	+3.25195313	-111.35742188	+2000
+1458240734.71400000	+20.72900391	-18.66357422	-9.96679688	+4.65820313	+5.77880859	-144.58007813	+2392	+20.38183594	-17.70556641	-10.34472656	-141.39404297	-60.88623047	+85.45166016	+2668	+16.40917969	-18.47900391	-10.35351563	-5.82275391	+3.31787109	-111.13769531	+2032
+1458240734.71820000	+20.73339844	-18.61523438	-9.96240234	+4.81201172	+5.73486328	-144.27246094	+2408	+20.37744141	-17.66162109	-10.34912109	-140.99853516	-60.71044922	+84.99023438	+2656	+16.39599609	-18.45263672	-10.35791016	-5.86669922	+3.33984375	-110.87402344	+2060
+1458240734.72240000	+20.72900391	-18.59326172	-9.97119141	+4.89990234	+5.71289063	-144.00878906	+2416	+20.35107422	-17.63525391	-10.36669922	-140.64697266	-60.60058594	+84.50683594	+2648	+16.38720703	-18.43945313	-10.35351563	-5.95458984	+3.22998047	-110.61035156	+2084
+1458240734.73070000	+20.70703125	-18.58886719	-10.05029297	+5.03173828	+5.86669922	-143.50341797	+2420	+20.27197266	-17.60888672	-10.41064453	-140.09765625	-60.42480469	+83.56201172	+2640	+16.40039063	-18.47021484	-10.33593750	-6.19628906	+2.76855469	-110.14892578	+2104
+1458240734.73490000	+20.68945313	-18.58886719	-10.11621094	+5.11962891	+6.02050781	-143.26171875	+2416	+20.21923828	-17.59570313	-10.43261719	-139.81201172	-60.38085938	+83.10058594	+2640	+16.40917969	-18.50097656	-10.33154297	-6.35009766	+2.48291016	-109.92919922	+2104
+1458240734.73900010	+20.67187500	-18.59326172	-10.19091797	+5.18554688	+6.19628906	-142.97607422	+2412	+20.16210938	-17.57812500	-10.46777344	-139.48242188	-60.33691406	+82.57324219	+2652	+16.42236328	-18.53173828	-10.32714844	-6.52587891	+2.19726563	-109.73144531	+2100
+1458240734.74320010	+20.65869141	-18.59765625	-10.26562500	+5.25146484	+6.39404297	-142.71240234	+2404	+20.10498047	-17.56494141	-10.51171875	-139.08691406	-60.29296875	+81.95800781	+2664	+16.43554688	-18.56689453	-10.32275391	-6.70166016	+1.86767578	-109.46777344	+2096
+1458240734.74740000	+20.64111328	-18.59765625	-10.34912109	+5.33935547	+6.59179688	-142.42675781	+2396	+20.04345703	-17.55175781	-10.56445313	-138.69140625	-60.24902344	+81.29882813	+2684	+16.45312500	-18.59326172	-10.32275391	-6.85546875	+1.56005859	-109.18212891	+2084
+1458240734.75149990	+20.62353516	-18.59765625	-10.42382813	+5.36132813	+6.76757813	-142.11914063	+2388	+19.97753906	-17.53417969	-10.61279297	-138.27392578	-60.18310547	+80.61767578	+2704	+16.46191406	-18.60644531	-10.32714844	-7.03125000	+1.27441406	-108.83056641	+2064
+1458240734.75570010	+20.60156250	-18.59326172	-10.49414063	+5.40527344	+6.92138672	-141.81152344	+2380	+19.91601563	-17.51220703	-10.65673828	-137.85644531	-60.09521484	+79.93652344	+2728	+16.47070313	-18.61523438	-10.32275391	-7.22900391	+0.87890625	-108.41308594	+2044
+1458240734.75980000	+20.57958984	-18.57568359	-10.56005859	+5.44921875	+7.03125000	-141.48193359	+2368	+19.85888672	-17.48144531	-10.69189453	-137.46093750	-59.98535156	+79.32128906	+2752	+16.47509766	-18.61523438	-10.32714844	-7.38281250	+0.63720703	-108.03955078	+2016
+1458240734.76819990	+20.55761719	-18.53173828	-10.64794922	+5.55908203	+7.11914063	-140.80078125	+2348	+19.77099609	-17.41992188	-10.70947266	-136.91162109	-59.61181641	+78.37646484	+2800	+16.47509766	-18.55810547	-10.31835938	-7.49267578	+0.30761719	-107.35839844	+1964
+1458240734.77230000	+20.56201172	-18.48339844	-10.68310547	+5.66894531	+7.11914063	-140.42724609	+2336	+19.74902344	-17.36718750	-10.70947266	-136.60400391	-59.34814453	+77.93701172	+2828	+16.48388672	-18.50097656	-10.32275391	-7.38281250	+0.32958984	-107.07275391	+1940
+1458240734.77650000	+20.56201172	-18.41748047	-10.69628906	+5.77880859	+7.05322266	-140.03173828	+2324	+19.74023438	-17.30566406	-10.69628906	-136.29638672	-59.04052734	+77.56347656	+2860	+16.47949219	-18.41308594	-10.33154297	-7.22900391	+0.48339844	-106.74316406	+1924
+1458240734.78070000	+20.57080078	-18.32519531	-10.69628906	+5.93261719	+6.92138672	-139.54833984	+2316	+19.75341797	-17.22216797	-10.67871094	-135.90087891	-58.64501953	+77.10205078	+2892	+16.46630859	-18.32519531	-10.34472656	-7.05322266	+0.68115234	-106.41357422	+1912
+1458240734.78480010	+20.57958984	-18.22412109	-10.67871094	+6.06445313	+6.74560547	-139.08691406	+2304	+19.77539063	-17.13427734	-10.65673828	-135.52734375	-58.22753906	+76.75048828	+2928	+16.45312500	-18.22851563	-10.36230469	-6.87744141	+0.92285156	-106.06201172	+1900
+1458240734.78900000	+20.59277344	-18.12304688	-10.63037109	+6.19628906	+6.50390625	-138.66943359	+2292	+19.81054688	-17.05078125	-10.61279297	-135.28564453	-57.78808594	+76.50878906	+2960	+16.43554688	-18.12304688	-10.37548828	-6.67968750	+1.20849609	-105.68847656	+1896
+1458240734.79320000	+20.61474609	-17.98242188	-10.54687500	+6.37207031	+6.10839844	-138.18603516	+2288	+19.86328125	-16.94091797	-10.54248047	-135.02197266	-57.23876953	+76.35498047	+3000	+16.41357422	-18.01318359	-10.38427734	-6.43798828	+1.51611328	-105.33691406	+1892
+1458240734.80150010	+20.66308594	-17.72314453	-10.36669922	+6.76757813	+5.33935547	-137.35107422	+2276	+19.96875000	-16.72998047	-10.40625000	-134.56054688	-56.25000000	+76.13525391	+3072	+16.36083984	-17.78906250	-10.39746094	-5.97656250	+2.17529297	-104.74365234	+1904
+1458240734.80570010	+20.69824219	-17.56933594	-10.27441406	+7.05322266	+4.94384766	-136.86767578	+2284	+20.02587891	-16.62011719	-10.34912109	-134.23095703	-55.74462891	+75.95947266	+3100	+16.33886719	-17.66162109	-10.41503906	-5.66894531	+2.54882813	-104.37011719	+1928
+1458240734.80979990	+20.72460938	-17.42871094	-10.20410156	+7.31689453	+4.63623047	-136.42822266	+2292	+20.08300781	-16.51904297	-10.30078125	-133.87939453	-55.28320313	+75.73974609	+3128	+16.31689453	-17.54736328	-10.41943359	-5.40527344	+2.83447266	-103.99658203	+1968
+1458240734.81399990	+20.74658203	-17.29687500	-10.13378906	+7.58056641	+4.37255859	-136.01074219	+2312	+20.13134766	-16.41357422	-10.27441406	-133.46191406	-54.86572266	+75.41015625	+3148	+16.30371094	-17.43750000	-10.43261719	-5.14160156	+3.09814453	-103.60107422	+2012
+1458240734.81820010	+20.74658203	-17.16943359	-10.06787109	+7.77832031	+4.15283203	-135.57128906	+2340	+20.17089844	-16.29931641	-10.24804688	-133.00048828	-54.44824219	+75.08056641	+3168	+16.27734375	-17.31884766	-10.46337891	-4.89990234	+3.44970703	-103.07373047	+2072
+1458240734.82230000	+20.73779297	-17.09472656	-9.99755859	+7.86621094	+3.93310547	-135.21972656	+2368	+20.19287109	-16.22021484	-10.21289063	-132.73681641	-54.11865234	+74.83886719	+3180	+16.24658203	-17.22656250	-10.47656250	-4.79003906	+3.60351563	-102.59033203	+2124
+1458240734.82649990	+20.72900391	-17.03320313	-9.97119141	+7.97607422	+3.80126953	-134.84619141	+2392	+20.19287109	-16.15429688	-10.19970703	-132.45117188	-53.81103516	+74.50927734	+3188	+16.24218750	-17.17382813	-10.47656250	-4.72412109	+3.60351563	-102.23876953	+2172
+1458240734.83480000	+20.69384766	-16.95410156	-9.97998047	+8.12988281	+3.75732422	-134.14306641	+2432	+20.15771484	-16.04003906	-10.18652344	-131.94580078	-53.37158203	+73.82812500	+3204	+16.27734375	-17.06835938	-10.44140625	-4.52636719	+3.27392578	-101.49169922	+2240
+1458240734.83900000	+20.67187500	-16.91455078	-10.02832031	+8.26171875	+3.88916016	-133.72558594	+2452	+20.12255859	-15.98730469	-10.20849609	-131.52832031	-53.21777344	+73.32275391	+3216	+16.30810547	-17.02001953	-10.41943359	-4.41650391	+3.01025391	-101.16210938	+2260
+1458240734.84310010	+20.64111328	-16.88818359	-10.09423828	+8.32763672	+4.08691406	-133.30810547	+2468	+20.08740234	-15.93457031	-10.23925781	-131.11083984	-53.08593750	+72.75146484	+3232	+16.33886719	-16.97607422	-10.42382813	-4.37255859	+2.76855469	-100.70068359	+2264
+1458240734.84730010	+20.60595703	-16.87060547	-10.16894531	+8.37158203	+4.28466797	-132.84667969	+2480	+20.04785156	-15.89062500	-10.27441406	-130.71533203	-52.97607422	+72.20214844	+3244	+16.36523438	-16.94531250	-10.42382813	-4.37255859	+2.50488281	-100.21728516	+2252
+1458240734.85150000	+20.55761719	-16.85742188	-10.24365234	+8.37158203	+4.48242188	-132.34130859	+2488	+19.99072266	-15.84667969	-10.29638672	-130.40771484	-52.82226563	+71.67480469	+3260	+16.38720703	-16.91015625	-10.41943359	-4.39453125	+2.21923828	-99.71191406	+2220
+1458240734.85560010	+20.52246094	-16.83105469	-10.30957031	+8.41552734	+4.63623047	-131.87988281	+2488	+19.93798828	-15.79394531	-10.30957031	-130.10009766	-52.66845703	+71.14746094	+3276	+16.41357422	-16.87060547	-10.40185547	-4.41650391	+1.84570313	-99.18457031	+2184
+1458240734.85980010	+20.48291016	-16.79589844	-10.36669922	+8.45947266	+4.72412109	-131.41845703	+2488	+19.88085938	-15.74121094	-10.32275391	-129.81445313	-52.49267578	+70.64208984	+3292	+16.43994141	-16.82226563	-10.37988281	-4.39453125	+1.49414063	-98.72314453	+2148
+1458240734.86809990	+20.41699219	-16.72119141	-10.49414063	+8.61328125	+4.89990234	-130.42968750	+2488	+19.77978516	-15.62255859	-10.36230469	-129.06738281	-52.09716797	+69.52148438	+3336	+16.49267578	-16.69921875	-10.32714844	-4.28466797	+0.79101563	-97.80029297	+2072
+1458240734.87229990	+20.39501953	-16.65527344	-10.56884766	+8.76708984	+5.00976563	-129.88037109	+2484	+19.74902344	-15.53906250	-10.39746094	-128.56201172	-51.89941406	+68.90625000	+3360	+16.51904297	-16.63330078	-10.31835938	-4.17480469	+0.59326172	-97.31689453	+2032
+1458240734.87649990	+20.37304688	-16.58496094	-10.61718750	+8.87695313	+5.07568359	-129.33105469	+2480	+19.72265625	-15.45117188	-10.39746094	-128.16650391	-51.63574219	+68.42285156	+3384	+16.52343750	-16.54541016	-10.32714844	-4.04296875	+0.54931641	-96.76757813	+2000
+1458240734.88060000	+20.36865234	-16.48388672	-10.65234375	+9.09667969	+5.05371094	-128.69384766	+2480	+19.71826172	-15.34570313	-10.39306641	-127.68310547	-51.30615234	+67.89550781	+3412	+16.51464844	-16.44873047	-10.33593750	-3.91113281	+0.54931641	-96.21826172	+1968
+1458240734.88480000	+20.37304688	-16.36083984	-10.66113281	+9.33837891	+4.94384766	-128.07861328	+2476	+19.71826172	-15.24023438	-10.37548828	-127.28759766	-50.91064453	+67.47802734	+3436	+16.51464844	-16.35205078	-10.35791016	-3.73535156	+0.68115234	-95.66894531	+1940
+1458240734.88899990	+20.37304688	-16.22900391	-10.63916016	+9.53613281	+4.72412109	-127.48535156	+2476	+19.72265625	-15.13037109	-10.34472656	-126.95800781	-50.49316406	+67.17041016	+3460	+16.48828125	-16.23779297	-10.37988281	-3.55957031	+0.90087891	-95.09765625	+1908
+1458240734.89310000	+20.39062500	-16.05322266	-10.58203125	+9.84375000	+4.35058594	-126.80419922	+2480	+19.74902344	-14.99853516	-10.29638672	-126.58447266	-49.98779297	+66.90673828	+3488	+16.47070313	-16.10595703	-10.36230469	-3.27392578	+1.01074219	-94.63623047	+1880
+1458240734.89730000	+20.40380859	-15.88183594	-10.52490234	+10.15136719	+4.04296875	-126.21093750	+2492	+19.78417969	-14.85791016	-10.24365234	-126.18896484	-49.50439453	+66.68701172	+3516	+16.44873047	-15.97851563	-10.35791016	-2.96630859	+1.20849609	-94.24072266	+1856
+1458240734.90560010	+20.46533203	-15.53466797	-10.36230469	+10.83251953	+3.27392578	-125.04638672	+2532	+19.90283203	-14.56347656	-10.12060547	-125.39794922	-48.49365234	+66.46728516	+3568	+16.40039063	-15.71484375	-10.38867188	-2.35107422	+1.80175781	-93.27392578	+1840
+1458240734.90980010	+20.50048828	-15.36328125	-10.28320313	+11.18408203	+2.90039063	-124.45312500	+2556	+19.96435547	-14.42724609	-10.05908203	-124.98046875	-48.01025391	+66.31347656	+3588	+16.36523438	-15.59619141	-10.41943359	-2.08740234	+2.21923828	-92.76855469	+1852
+1458240734.91389990	+20.52246094	-15.19189453	-10.19970703	+11.51367188	+2.54882813	-123.83789063	+2588	+20.00390625	-14.29101563	-9.98876953	-124.62890625	-47.52685547	+66.18164063	+3608	+16.31250000	-15.47314453	-10.45019531	-1.84570313	+2.65869141	-92.21923828	+1872
+1458240734.91810010	+20.53564453	-14.98535156	-10.10302734	+11.88720703	+2.15332031	-123.15673828	+2632	+20.04345703	-14.13720703	-9.90527344	-124.23339844	-46.99951172	+66.02783203	+3624	+16.26416016	-15.33691406	-10.47656250	-1.56005859	+3.07617188	-91.64794922	+1916
+1458240734.92230010	+20.54003906	-14.82275391	-10.01074219	+12.19482422	+1.77978516	-122.58544922	+2680	+20.06982422	-14.01416016	-9.81738281	-123.99169922	-46.51611328	+65.98388672	+3644	+16.22021484	-15.20507813	-10.47656250	-1.31835938	+3.31787109	-91.14257813	+1960
+1458240734.92639990	+20.55322266	-14.66894531	-9.93164063	+12.50244141	+1.42822266	-122.03613281	+2728	+20.09179688	-13.89111328	-9.76025391	-123.66210938	-46.03271484	+65.80810547	+3652	+16.18945313	-15.09082031	-10.46777344	-1.09863281	+3.47167969	-90.70312500	+2016
+1458240734.93479990	+20.54443359	-14.42285156	-9.79541016	+12.89794922	+0.81298828	-120.95947266	+2828	+20.13574219	-13.62744141	-9.63720703	-122.93701172	-45.15380859	+65.58837891	+3672	+16.13671875	-14.86669922	-10.45458984	-0.68115234	+3.69140625	-89.69238281	+2132
+1458240734.93890000	+20.53564453	-14.32177734	-9.76904297	+13.11767578	+0.63720703	-120.41015625	+2872	+20.13134766	-13.49560547	-9.61523438	-122.45361328	-44.75830078	+65.21484375	+3676	+16.12792969	-14.78320313	-10.44580078	-0.52734375	+3.71337891	-89.27490234	+2192
+1458240734.94310000	+20.50927734	-14.23828125	-9.77343750	+13.24951172	+0.57128906	-119.77294922	+2912	+20.10498047	-13.36376953	-9.61523438	-121.88232422	-44.36279297	+64.64355469	+3688	+16.12353516	-14.69091797	-10.46777344	-0.35156250	+3.80126953	-88.61572266	+2248
+1458240734.94730000	+20.48291016	-14.15917969	-9.77343750	+13.38134766	+0.48339844	-119.15771484	+2944	+20.06103516	-13.27587891	-9.61523438	-121.48681641	-44.01123047	+64.13818359	+3692	+16.11914063	-14.59863281	-10.45898438	-0.24169922	+3.69140625	-88.02246094	+2288
+1458240734.95140000	+20.44335938	-14.06250000	-9.80419922	+13.49121094	+0.46142578	-118.43261719	+2976	+19.99072266	-13.18359375	-9.63281250	-121.02539063	-43.65966797	+63.47900391	+3704	+16.11914063	-14.50634766	-10.43261719	-0.17578125	+3.49365234	-87.47314453	+2320
+1458240734.95560000	+20.39062500	-13.97460938	-9.83935547	+13.57910156	+0.48339844	-117.72949219	+3004	+19.92919922	-13.07373047	-9.64160156	-120.56396484	-43.28613281	+62.88574219	+3720	+16.13232422	-14.40087891	-10.40625000	-0.04394531	+3.25195313	-86.85791016	+2344
+1458240734.95980000	+20.33789063	-13.91748047	-9.86132813	+13.57910156	+0.43945313	-117.09228516	+3020	+19.86767578	-12.98144531	-9.64160156	-120.23437500	-42.93457031	+62.42431641	+3740	+16.14111328	-14.31298828	-10.36230469	+0.04394531	+2.92236328	-86.28662109	+2356
+1458240734.96810010	+20.27636719	-13.80322266	-9.91845703	+13.71093750	+0.26367188	-115.86181641	+3032	+19.75781250	-12.78369141	-9.70312500	-119.31152344	-42.18750000	+61.21582031	+3788	+16.19384766	-14.14599609	-10.30078125	+0.28564453	+2.26318359	-85.14404297	+2344
+1458240734.97230010	+20.25000000	-13.71533203	-9.95361328	+13.86474609	+0.24169922	-115.22460938	+3036	+19.69628906	-12.67822266	-9.74707031	-118.78417969	-41.85791016	+60.51269531	+3812	+16.22021484	-14.05810547	-10.27880859	+0.39550781	+1.97753906	-84.57275391	+2324
+1458240734.97639990	+20.20605469	-13.60986328	-9.98876953	+13.99658203	+0.26367188	-114.54345703	+3036	+19.62158203	-12.57714844	-9.76464844	-118.34472656	-41.50634766	+59.87548828	+3840	+16.22460938	-13.95703125	-10.25244141	+0.50537109	+1.77978516	-83.93554688	+2296
+1458240734.98060010	+20.16650391	-13.50000000	-10.03271484	+14.12841797	+0.30761719	-113.75244141	+3036	+19.56005859	-12.48486328	-9.79101563	-117.90527344	-41.13281250	+59.17236328	+3872	+16.24218750	-13.83837891	-10.22167969	+0.68115234	+1.51611328	-83.32031250	+2268
+1458240734.98470000	+20.13134766	-13.37695313	-10.07666016	+14.30419922	+0.32958984	-112.98339844	+3032	+19.49414063	-12.38818359	-9.80859375	-117.57568359	-40.73730469	+58.57910156	+3900	+16.26416016	-13.72851563	-10.18652344	+0.87890625	+1.27441406	-82.68310547	+2236
+1458240734.98889990	+20.09179688	-13.25830078	-10.08984375	+14.39208984	+0.26367188	-112.23632813	+3028	+19.44140625	-12.30029297	-9.79541016	-117.35595703	-40.34179688	+58.16162109	+3928	+16.25976563	-13.60107422	-10.16455078	+1.05468750	+1.14257813	-82.00195313	+2200
+1458240734.99720000	+20.06982422	-12.94189453	-10.02392578	+14.94140625	-0.19775391	-111.07177734	+3024	+19.40185547	-12.04980469	-9.71630859	-116.78466797	-39.46289063	+57.65625000	+3988	+16.25976563	-13.35937500	-10.09863281	+1.49414063	+0.87890625	-80.92529297	+2132
+1458240735.00140000	+20.06542969	-12.78369141	-9.95800781	+15.22705078	-0.48339844	-110.56640625	+3032	+19.38867188	-11.92236328	-9.65039063	-116.58691406	-39.02343750	+57.54638672	+4020	+16.24218750	-13.22753906	-10.08544922	+1.75781250	+0.92285156	-80.35400391	+2108
+1458240735.00560000	+20.08300781	-12.61669922	-9.89648438	+15.55664063	-0.76904297	-109.99511719	+3044	+19.38427734	-11.79931641	-9.60205078	-116.34521484	-38.56201172	+57.30468750	+4052	+16.22900391	-13.09570313	-10.05908203	+2.04345703	+0.92285156	-79.82666016	+2088
+1458240735.00970010	+20.09179688	-12.42333984	-9.84814453	+15.95214844	-0.98876953	-109.42382813	+3060	+19.38427734	-11.64990234	-9.54931641	-116.03759766	-38.07861328	+57.06298828	+4084	+16.21582031	-12.95947266	-10.04589844	+2.37304688	+1.05468750	-79.32128906	+2072
+1458240735.01390000	+20.06982422	-12.22558594	-9.77343750	+16.25976563	-1.20849609	-108.83056641	+3080	+19.37548828	-11.50488281	-9.47460938	-115.79589844	-37.59521484	+56.93115234	+4120	+16.17187500	-12.80566406	-10.04150391	+2.65869141	+1.29638672	-78.72802734	+2072
+1458240735.01810000	+20.05224609	-12.02783203	-9.69433594	+16.58935547	-1.45019531	-108.21533203	+3112	+19.38867188	-11.34228516	-9.38232422	-115.55419922	-37.11181641	+56.88720703	+4160	+16.13671875	-12.65185547	-10.02832031	+2.98828125	+1.49414063	-78.13476563	+2080
+1458240735.02640010	+20.03466797	-11.67187500	-9.50976563	+17.16064453	-2.17529297	-107.13867188	+3204	+19.41943359	-11.01269531	-9.17578125	-115.15869141	-36.03515625	+56.99707031	+4236	+16.04882813	-12.37500000	-9.99755859	+3.51562500	+1.84570313	-77.03613281	+2120
+1458240735.03060010	+20.04785156	-11.48730469	-9.40429688	+17.53417969	-2.63671875	-106.67724609	+3260	+19.43701172	-10.84570313	-9.07910156	-114.91699219	-35.48583984	+57.04101563	+4272	+16.01367188	-12.23437500	-9.98437500	+3.80126953	+1.99951172	-76.46484375	+2152
+1458240735.03469990	+20.04785156	-11.31152344	-9.29443359	+17.88574219	-3.03222656	-106.23779297	+3324	+19.45019531	-10.66992188	-8.98242188	-114.63134766	-34.95849609	+57.04101563	+4308	+15.96972656	-12.09814453	-9.97119141	+4.06494141	+2.19726563	-75.93750000	+2192
+1458240735.03889990	+20.03906250	-11.13134766	-9.20214844	+18.25927734	-3.36181641	-105.77636719	+3396	+19.44580078	-10.49853516	-8.89892578	-114.30175781	-34.43115234	+56.97509766	+4340	+15.92138672	-11.96630859	-9.94921875	+4.26269531	+2.35107422	-75.43212891	+2236
+1458240735.04720000	+19.99511719	-10.81933594	-9.10107422	+18.76464844	-3.80126953	-104.41406250	+3524	+19.45019531	-10.16015625	-8.74072266	-113.66455078	-33.35449219	+56.75537109	+4408	+15.86425781	-11.68066406	-9.91406250	+4.79003906	+2.59277344	-74.11376953	+2344
+1458240735.05139990	+19.95996094	-10.67871094	-9.07031250	+18.96240234	-3.97705078	-103.68896484	+3588	+19.42822266	-9.99316406	-8.68359375	-113.31298828	-32.80517578	+56.51367188	+4436	+15.83349609	-11.54882813	-9.88330078	+4.98779297	+2.59277344	-73.49853516	+2396
+1458240735.05559990	+19.92041016	-10.52929688	-9.03515625	+19.20410156	-4.17480469	-102.96386719	+3652	+19.40625000	-9.82177734	-8.62646484	-112.91748047	-32.27783203	+56.29394531	+4464	+15.81591797	-11.40380859	-9.86572266	+5.22949219	+2.63671875	-72.72949219	+2452
+1458240735.05970000	+19.87646484	-10.41503906	-8.98681641	+19.33593750	-4.46044922	-102.32666016	+3708	+19.37548828	-9.68554688	-8.56933594	-112.65380859	-31.77246094	+56.09619141	+4488	+15.78515625	-11.26318359	-9.82617188	+5.38330078	+2.57080078	-72.00439453	+2500
+1458240735.06390000	+19.84130859	-10.30517578	-8.96923828	+19.51171875	-4.68017578	-101.64550781	+3764	+19.33154297	-9.54492188	-8.52099609	-112.34619141	-31.28906250	+55.83251953	+4516	+15.77197266	-11.14453125	-9.76904297	+5.47119141	+2.35107422	-71.38916016	+2544
+1458240735.07220010	+19.77099609	-10.07226563	-8.98242188	+19.90722656	-4.96582031	-100.04150391	+3856	+19.24804688	-9.28564453	-8.45947266	-111.68701172	-30.30029297	+55.15136719	+4564	+15.78955078	-10.86767578	-9.65478516	+5.88867188	+1.86767578	-69.98291016	+2608
+1458240735.07640000	+19.71826172	-9.95361328	-8.98681641	+20.08300781	-5.05371094	-99.22851563	+3892	+19.18652344	-9.15380859	-8.44628906	-111.29150391	-29.83886719	+54.64599609	+4592	+15.78076172	-10.72705078	-9.59765625	+6.08642578	+1.66992188	-69.27978516	+2632
+1458240735.08049990	+19.66992188	-9.83056641	-9.00000000	+20.28076172	-5.11962891	-98.34960938	+3932	+19.12939453	-9.02197266	-8.44628906	-110.87402344	-29.37744141	+54.11865234	+4624	+15.78515625	-10.57763672	-9.54931641	+6.30615234	+1.47216797	-68.48876953	+2652
+1458240735.08470010	+19.61279297	-9.72070313	-9.00000000	+20.41259766	-5.27343750	-97.51464844	+3956	+19.06347656	-8.89892578	-8.44189453	-110.52246094	-28.93798828	+53.63525391	+4648	+15.78955078	-10.43701172	-9.48779297	+6.50390625	+1.20849609	-67.71972656	+2660
+1458240735.08890010	+19.55126953	-9.61083984	-9.00878906	+20.54443359	-5.40527344	-96.65771484	+3976	+18.99755859	-8.78027344	-8.42431641	-110.21484375	-28.47656250	+53.17382813	+4676	+15.78076172	-10.29638672	-9.43066406	+6.70166016	+0.98876953	-66.97265625	+2664
+1458240735.09299990	+19.50732422	-9.47460938	-8.98681641	+20.83007813	-5.66894531	-95.88867188	+3996	+18.93603516	-8.65283203	-8.39794922	-109.86328125	-27.99316406	+52.77832031	+4704	+15.78076172	-10.15136719	-9.36035156	+6.96533203	+0.70312500	-66.29150391	+2672
+1458240735.10139990	+19.42382813	-9.20214844	-8.92529297	+21.42333984	-6.17431641	-94.50439453	+4020	+18.82177734	-8.40673828	-8.34082031	-109.20410156	-27.09228516	+52.05322266	+4756	+15.75878906	-9.87011719	-9.23291016	+7.44873047	+0.35156250	-64.97314453	+2672
+1458240735.10550000	+19.39746094	-9.06152344	-8.87255859	+21.77490234	-6.48193359	-93.86718750	+4028	+18.77783203	-8.27929688	-8.31005859	-108.83056641	-26.63085938	+51.74560547	+4784	+15.75000000	-9.72949219	-9.17138672	+7.73437500	+0.17578125	-64.35791016	+2672
+1458240735.10970000	+19.37109375	-8.89892578	-8.82421875	+22.17041016	-6.76757813	-93.22998047	+4040	+18.72949219	-8.13427734	-8.28369141	-108.39111328	-26.16943359	+51.39404297	+4808	+15.74121094	-9.60644531	-9.11865234	+8.02001953	+0.06591797	-63.76464844	+2668
+1458240735.11389990	+19.32275391	-8.73632813	-8.76269531	+22.54394531	-7.05322266	-92.59277344	+4052	+18.68115234	-7.98925781	-8.22656250	-108.03955078	-25.72998047	+51.15234375	+4836	+15.71044922	-9.46142578	-9.08789063	+8.34960938	+0.15380859	-63.10546875	+2668
+1458240735.11800000	+19.29199219	-8.56054688	-8.67919922	+23.02734375	-7.42675781	-92.06542969	+4072	+18.64599609	-7.84423828	-8.16503906	-107.66601563	-25.26855469	+50.97656250	+4868	+15.67529297	-9.32080078	-9.04394531	+8.70117188	+0.19775391	-62.51220703	+2668
+1458240735.12640000	+19.22167969	-8.20458984	-8.48583984	+23.99414063	-8.26171875	-91.09863281	+4128	+18.58447266	-7.52343750	-8.01562500	-106.89697266	-24.27978516	+50.77880859	+4928	+15.58300781	-9.07031250	-8.96923828	+9.29443359	+0.37353516	-61.43554688	+2664
+1458240735.13050010	+19.19970703	-8.02880859	-8.36718750	+24.49951172	-8.76708984	-90.72509766	+4164	+18.56689453	-7.36523438	-7.91894531	-106.54541016	-23.79638672	+50.82275391	+4964	+15.54345703	-8.94287109	-8.92968750	+9.66796875	+0.41748047	-60.95214844	+2668
+1458240735.13470010	+19.17773438	-7.83984375	-8.25732422	+25.04882813	-9.18457031	-90.35156250	+4208	+18.54492188	-7.19384766	-7.82666016	-106.12792969	-23.31298828	+50.86669922	+5000	+15.50390625	-8.82421875	-8.89013672	+10.01953125	+0.54931641	-60.51269531	+2672
+1458240735.13879990	+19.15136719	-7.65527344	-8.14746094	+25.62011719	-9.60205078	-90.02197266	+4252	+18.52734375	-7.02685547	-7.72998047	-105.73242188	-22.87353516	+50.93261719	+5032	+15.45556641	-8.70117188	-8.85058594	+10.34912109	+0.68115234	-60.05126953	+2684
+1458240735.14299990	+19.12500000	-7.47949219	-8.05078125	+26.10351563	-9.93164063	-89.58251953	+4300	+18.51416016	-6.86865234	-7.64208984	-105.35888672	-22.43408203	+50.91064453	+5064	+15.41162109	-8.57812500	-8.81982422	+10.72265625	+0.83496094	-59.52392578	+2704
+1458240735.15130000	+19.04589844	-7.12792969	-7.86621094	+27.02636719	-10.61279297	-88.72558594	+4396	+18.46582031	-6.54345703	-7.46630859	-104.56787109	-21.51123047	+50.88867188	+5120	+15.31494141	-8.33642578	-8.74072266	+11.38183594	+1.05468750	-58.51318359	+2744
+1458240735.15549990	+18.99755859	-6.96093750	-7.78710938	+27.39990234	-10.87646484	-88.22021484	+4444	+18.43505859	-6.38085938	-7.37402344	-104.17236328	-21.07177734	+50.88867188	+5148	+15.27099609	-8.20898438	-8.69677734	+11.75537109	+1.12060547	-57.98583984	+2768
+1458240735.15969990	+18.94921875	-6.80273438	-7.70800781	+27.77343750	-11.16210938	-87.71484375	+4492	+18.40429688	-6.23144531	-7.28173828	-103.84277344	-20.61035156	+50.88867188	+5172	+15.22705078	-8.08154297	-8.64843750	+12.12890625	+1.14257813	-57.48046875	+2796
+1458240735.16380000	+18.90966797	-6.64892578	-7.62890625	+28.12500000	-11.46972656	-87.27539063	+4540	+18.37353516	-6.08203125	-7.19384766	-103.49121094	-20.17089844	+50.91064453	+5200	+15.19189453	-7.96728516	-8.57812500	+12.41455078	+1.05468750	-57.04101563	+2824
+1458240735.16800000	+18.87011719	-6.50830078	-7.58496094	+28.36669922	-11.60156250	-86.66015625	+4584	+18.33837891	-5.94580078	-7.12792969	-103.16162109	-19.73144531	+50.77880859	+5216	+15.16992188	-7.84423828	-8.51660156	+12.76611328	+0.96679688	-56.49169922	+2852
+1458240735.17630000	+18.76904297	-6.25781250	-7.49707031	+28.74023438	-11.88720703	-85.45166016	+4648	+18.25927734	-5.69091797	-6.98730469	-102.54638672	-18.96240234	+50.51513672	+5248	+15.13037109	-7.58935547	-8.37158203	+13.42529297	+0.63720703	-55.45898438	+2908
+1458240735.18050000	+18.71191406	-6.14355469	-7.48388672	+28.80615234	-11.84326172	-84.63867188	+4676	+18.21093750	-5.56787109	-6.93017578	-102.21679688	-18.54492188	+50.27343750	+5264	+15.11718750	-7.46191406	-8.30126953	+13.79882813	+0.43945313	-54.84375000	+2936
+1458240735.18470000	+18.65039063	-6.03808594	-7.47509766	+28.82812500	-11.84326172	-83.82568359	+4696	+18.16259766	-5.45800781	-6.87304688	-101.97509766	-18.12744141	+50.05371094	+5272	+15.10400391	-7.32568359	-8.22216797	+14.15039063	+0.19775391	-54.22851563	+2960
+1458240735.19300010	+18.54052734	-5.83593750	-7.42675781	+28.85009766	-11.97509766	-82.30957031	+4720	+18.04394531	-5.24707031	-6.76757813	-101.49169922	-17.29248047	+49.54833984	+5288	+15.07763672	-7.07080078	-8.05517578	+14.78759766	-0.35156250	-53.04199219	+2992
+1458240735.19720010	+18.48779297	-5.73925781	-7.40478516	+28.85009766	-11.99707031	-81.54052734	+4724	+17.98242188	-5.14599609	-6.71923828	-101.22802734	-16.89697266	+49.28466797	+5296	+15.06884766	-6.94335938	-7.97167969	+15.11718750	-0.61523438	-52.47070313	+3004
+1458240735.20129990	+18.44384766	-5.64697266	-7.36523438	+28.85009766	-12.10693359	-80.85937500	+4724	+17.93408203	-5.04931641	-6.64892578	-101.03027344	-16.52343750	+49.19677734	+5308	+15.06005859	-6.82031250	-7.87939453	+15.40283203	-0.94482422	-51.94335938	+3012
+1458240735.20549990	+18.39550781	-5.55468750	-7.33886719	+28.85009766	-12.12890625	-80.11230469	+4716	+17.89453125	-4.95703125	-6.59179688	-100.81054688	-16.12792969	+48.97705078	+5316	+15.05126953	-6.70166016	-7.79150391	+15.71044922	-1.25244141	-51.37207031	+3020
+1458240735.20970010	+18.35595703	-5.45361328	-7.31250000	+28.89404297	-12.15087891	-79.34326172	+4708	+17.85058594	-4.86035156	-6.53466797	-100.56884766	-15.75439453	+48.75732422	+5320	+15.04248047	-6.58300781	-7.71240234	+16.04003906	-1.53808594	-50.82275391	+3020
+1458240735.21380000	+18.30761719	-5.35693359	-7.26416016	+28.91601563	-12.23876953	-78.64013672	+4704	+17.79785156	-4.76367188	-6.47314453	-100.32714844	-15.35888672	+48.53759766	+5324	+15.02490234	-6.46435547	-7.63769531	+16.36962891	-1.73583984	-50.22949219	+3020
+1458240735.22210000	+18.21533203	-5.15039063	-7.14111328	+29.04785156	-12.52441406	-77.38769531	+4692	+17.69677734	-4.56591797	-6.34570313	-99.82177734	-14.58984375	+48.22998047	+5336	+14.97216797	-6.24462891	-7.49267578	+16.91894531	-2.08740234	-49.17480469	+3008
+1458240735.22630000	+18.17138672	-5.04052734	-7.06201172	+29.17968750	-12.74414063	-76.86035156	+4692	+17.65722656	-4.46923828	-6.26220703	-99.58007813	-14.21630859	+48.20800781	+5344	+14.94580078	-6.14355469	-7.42675781	+17.18261719	-2.24121094	-48.66943359	+3000
+1458240735.23050000	+18.13623047	-4.93505859	-6.96972656	+29.31152344	-13.00781250	-76.42089844	+4696	+17.62207031	-4.37695313	-6.17871094	-99.36035156	-13.86474609	+48.20800781	+5352	+14.91064453	-6.04687500	-7.35205078	+17.42431641	-2.39501953	-48.25195313	+2996
+1458240735.23880000	+18.07031250	-4.69335938	-6.77197266	+29.83886719	-13.51318359	-75.62988281	+4712	+17.56054688	-4.16162109	-6.00732422	-98.76708984	-13.16162109	+48.27392578	+5372	+14.84912109	-5.87988281	-7.22900391	+17.90771484	-2.59277344	-47.48291016	+2984
+1458240735.24300000	+18.03515625	-4.57910156	-6.66210938	+30.08056641	-13.82080078	-75.32226563	+4728	+17.53417969	-4.05175781	-5.91064453	-98.45947266	-12.83203125	+48.33984375	+5380	+14.80957031	-5.80517578	-7.17187500	+18.12744141	-2.61474609	-47.10937500	+2976
+1458240735.24710010	+18.00000000	-4.45605469	-6.55224609	+30.36621094	-14.12841797	-75.01464844	+4748	+17.50781250	-3.94628906	-5.81835938	-98.15185547	-12.50244141	+48.40576172	+5388	+14.77441406	-5.72607422	-7.11914063	+18.32519531	-2.65869141	-46.75781250	+2972
+1458240735.25550010	+17.92529297	-4.21875000	-6.31933594	+30.91552734	-14.78759766	-74.50927734	+4800	+17.44628906	-3.74853516	-5.62939453	-97.60253906	-11.84326172	+48.58154297	+5404	+14.69091797	-5.58105469	-7.00927734	+18.74267578	-2.68066406	-46.07666016	+2972
+1458240735.26379990	+17.85937500	-3.99902344	-6.08642578	+31.48681641	-15.51269531	-74.11376953	+4864	+17.39355469	-3.55078125	-5.42724609	-97.03125000	-11.22802734	+48.93310547	+5424	+14.62060547	-5.45361328	-6.88623047	+19.09423828	-2.83447266	-45.52734375	+2984
+1458240735.26799990	+17.83300781	-3.89794922	-5.97656250	+31.75048828	-15.84228516	-73.89404297	+4896	+17.37158203	-3.45410156	-5.32617188	-96.76757813	-10.92041016	+49.08691406	+5432	+14.59423828	-5.39208984	-6.82470703	+19.27001953	-2.92236328	-45.24169922	+2996
+1458240735.27210000	+17.80224609	-3.80126953	-5.87109375	+32.01416016	-16.17187500	-73.69628906	+4932	+17.34960938	-3.36621094	-5.22949219	-96.50390625	-10.63476563	+49.24072266	+5436	+14.56787109	-5.32617188	-6.76318359	+19.46777344	-3.03222656	-44.95605469	+3004
+1458240735.27630000	+17.77587891	-3.70898438	-5.76562500	+32.25585938	-16.52343750	-73.52050781	+4964	+17.32763672	-3.28271484	-5.13720703	-96.26220703	-10.37109375	+49.37255859	+5440	+14.54589844	-5.26904297	-6.68847656	+19.64355469	-3.18603516	-44.73632813	+3020
+1458240735.28460000	+17.70556641	-3.54199219	-5.58544922	+32.60742188	-17.09472656	-72.94921875	+5028	+17.26611328	-3.12890625	-4.97021484	-95.82275391	-9.77783203	+49.48242188	+5448	+14.50195313	-5.13281250	-6.56542969	+20.03906250	-3.40576172	-44.05517578	+3044
+1458240735.28880000	+17.68359375	-3.47607422	-5.50634766	+32.71728516	-17.38037109	-72.66357422	+5052	+17.24414063	-3.06298828	-4.87792969	-95.64697266	-9.51416016	+49.63623047	+5448	+14.48876953	-5.06689453	-6.48193359	+20.21484375	-3.69140625	-43.79150391	+3060
+1458240735.29290010	+17.65722656	-3.41455078	-5.43603516	+32.82714844	-17.62207031	-72.33398438	+5076	+17.21337891	-3.00585938	-4.79443359	-95.51513672	-9.25048828	+49.72412109	+5448	+14.47998047	-4.99658203	-6.39843750	+20.41259766	-3.95507813	-43.48388672	+3076
+1458240735.29710010	+17.62646484	-3.36181641	-5.37011719	+32.87109375	-17.86376953	-72.02636719	+5092	+17.18701172	-2.94873047	-4.71533203	-95.38330078	-8.98681641	+49.81201172	+5444	+14.47119141	-4.92626953	-6.31933594	+20.63232422	-4.24072266	-43.17626953	+3092
+1458240735.30130000	+17.60888672	-3.30908203	-5.29980469	+32.93701172	-18.17138672	-71.74072266	+5108	+17.16064453	-2.89160156	-4.63183594	-95.25146484	-8.72314453	+49.92187500	+5444	+14.47119141	-4.86035156	-6.22265625	+20.83007813	-4.63623047	-42.95654297	+3108
+1458240735.30960010	+17.56933594	-3.21240234	-5.17675781	+33.02490234	-18.67675781	-71.10351563	+5124	+17.10791016	-2.79492188	-4.49121094	-95.03173828	-8.23974609	+49.98779297	+5432	+14.47119141	-4.71972656	-6.05126953	+21.24755859	-5.29541016	-42.36328125	+3132
+1458240735.31380010	+17.54736328	-3.16845703	-5.11523438	+33.06884766	-18.94042969	-70.77392578	+5128	+17.08593750	-2.75537109	-4.41650391	-94.94384766	-7.99804688	+50.07568359	+5428	+14.47119141	-4.64941406	-5.96337891	+21.46728516	-5.64697266	-42.07763672	+3140
+1458240735.31789990	+17.52099609	-3.12890625	-5.05371094	+33.06884766	-19.18212891	-70.48828125	+5132	+17.05078125	-2.72021484	-4.34179688	-94.89990234	-7.77832031	+50.11962891	+5420	+14.46679688	-4.58349609	-5.87988281	+21.66503906	-5.97656250	-41.77001953	+3148
+1458240735.32209990	+17.49902344	-3.08935547	-4.99658203	+33.09082031	-19.42382813	-70.18066406	+5128	+17.02001953	-2.68066406	-4.27148438	-94.81201172	-7.55859375	+50.18554688	+5412	+14.46240234	-4.51318359	-5.80078125	+21.88476563	-6.30615234	-41.46240234	+3156
+1458240735.32629990	+17.48583984	-3.04980469	-4.93505859	+33.11279297	-19.70947266	-69.91699219	+5128	+16.99804688	-2.64111328	-4.19677734	-94.74609375	-7.31689453	+50.31738281	+5408	+14.46679688	-4.44726563	-5.70849609	+22.10449219	-6.70166016	-41.22070313	+3160
+1458240735.33460000	+17.45507813	-2.97070313	-4.79003906	+33.24462891	-20.39062500	-69.56542969	+5124	+16.94970703	-2.56201172	-4.04296875	-94.61425781	-6.92138672	+50.60302734	+5400	+14.46240234	-4.33300781	-5.54150391	+22.43408203	-7.38281250	-40.80322266	+3164
+1458240735.33880000	+17.44189453	-2.92236328	-4.70654297	+33.39843750	-20.74218750	-69.45556641	+5124	+16.93212891	-2.51806641	-3.95947266	-94.50439453	-6.72363281	+50.77880859	+5400	+14.46240234	-4.27587891	-5.46679688	+22.60986328	-7.66845703	-40.60546875	+3168
+1458240735.34290000	+17.41992188	-2.87841797	-4.61865234	+33.50830078	-21.09375000	-69.36767578	+5124	+16.91015625	-2.47851563	-3.87597656	-94.41650391	-6.54785156	+50.95458984	+5396	+14.45361328	-4.23193359	-5.39648438	+22.74169922	-7.91015625	-40.40771484	+3164
+1458240735.34710000	+17.40673828	-2.82568359	-4.53955078	+33.66210938	-21.42333984	-69.27978516	+5128	+16.88818359	-2.43457031	-3.79687500	-94.32861328	-6.37207031	+51.10839844	+5396	+14.44482422	-4.18798828	-5.33056641	+22.85156250	-8.15185547	-40.23193359	+3164
+1458240735.35130000	+17.39355469	-2.77294922	-4.45166016	+33.85986328	-21.77490234	-69.19189453	+5132	+16.87060547	-2.39062500	-3.70898438	-94.21875000	-6.19628906	+51.35009766	+5396	+14.44042969	-4.14404297	-5.26904297	+23.00537109	-8.34960938	-40.03417969	+3160
+1458240735.35960010	+17.35400391	-2.67626953	-4.26269531	+34.21142578	-22.54394531	-69.23583984	+5152	+16.83105469	-2.30273438	-3.52880859	-94.02099609	-5.88867188	+51.87744141	+5408	+14.40966797	-4.08251953	-5.15478516	+23.11523438	-8.63525391	-39.74853516	+3156
+1458240735.36380000	+17.34521484	-2.62353516	-4.15283203	+34.45312500	-22.98339844	-69.32373047	+5172	+16.82226563	-2.25439453	-3.42773438	-93.88916016	-5.73486328	+52.20703125	+5412	+14.40087891	-4.05175781	-5.09326172	+23.18115234	-8.81103516	-39.66064453	+3156
+1458240735.36789990	+17.33203125	-2.57519531	-4.04736328	+34.65087891	-23.37890625	-69.41162109	+5188	+16.80908203	-2.21044922	-3.33544922	-93.75732422	-5.60302734	+52.51464844	+5420	+14.39208984	-4.02978516	-5.04052734	+23.20312500	-8.96484375	-39.55078125	+3156
+1458240735.37210010	+17.32324219	-2.52685547	-3.94628906	+34.87060547	-23.77441406	-69.49951172	+5208	+16.80029297	-2.16650391	-3.24316406	-93.64746094	-5.47119141	+52.80029297	+5428	+14.38330078	-4.00781250	-4.98779297	+23.24707031	-9.09667969	-39.46289063	+3156
+1458240735.37620000	+17.31005859	-2.47851563	-3.84521484	+35.11230469	-24.14794922	-69.60937500	+5232	+16.79589844	-2.12695313	-3.15087891	-93.51562500	-5.36132813	+53.08593750	+5436	+14.37890625	-3.98583984	-4.93505859	+23.26904297	-9.25048828	-39.37500000	+3160
+1458240735.38039990	+17.29248047	-2.43457031	-3.75292969	+35.28808594	-24.47753906	-69.69726563	+5256	+16.78271484	-2.08740234	-3.06298828	-93.42773438	-5.27343750	+53.34960938	+5444	+14.37011719	-3.97265625	-4.88671875	+23.24707031	-9.33837891	-39.28710938	+3160
+1458240735.38870000	+17.27490234	-2.35546875	-3.56396484	+35.61767578	-25.20263672	-69.82910156	+5308	+16.76513672	-2.01708984	-2.89160156	-93.25195313	-5.05371094	+53.89892578	+5460	+14.35693359	-3.91992188	-4.78564453	+23.31298828	-9.62402344	-39.06738281	+3172
+1458240735.39290000	+17.26171875	-2.32031250	-3.47607422	+35.72753906	-25.53222656	-69.89501953	+5336	+16.75195313	-1.98193359	-2.81250000	-93.18603516	-4.96582031	+54.14062500	+5468	+14.35253906	-3.90234375	-4.72851563	+23.31298828	-9.77783203	-39.00146484	+3180
+1458240735.39710000	+17.24414063	-2.29394531	-3.38378906	+35.81542969	-25.86181641	-69.93896484	+5364	+16.74316406	-1.95556641	-2.73339844	-93.14208984	-4.87792969	+54.38232422	+5476	+14.34814453	-3.87158203	-4.67578125	+23.35693359	-9.95361328	-38.91357422	+3188
+1458240735.40120010	+17.24414063	-2.27197266	-3.30029297	+35.92529297	-26.21337891	-70.00488281	+5388	+16.74316406	-1.92919922	-2.66308594	-93.09814453	-4.79003906	+54.60205078	+5484	+14.35693359	-3.84960938	-4.60986328	+23.37890625	-10.23925781	-38.84765625	+3200
+1458240735.40540000	+17.23535156	-2.25000000	-3.22558594	+35.94726563	-26.45507813	-70.00488281	+5412	+16.73437500	-1.90283203	-2.59277344	-93.05419922	-4.70214844	+54.79980469	+5492	+14.36132813	-3.82763672	-4.54833984	+23.37890625	-10.48095703	-38.78173828	+3212
+1458240735.40960000	+17.23095703	-2.23681641	-3.15527344	+35.94726563	-26.71875000	-69.98291016	+5432	+16.72558594	-1.88964844	-2.52246094	-93.05419922	-4.63623047	+54.99755859	+5500	+14.37011719	-3.79248047	-4.49121094	+23.46679688	-10.72265625	-38.67187500	+3220
+1458240735.41790010	+17.21777344	-2.21044922	-3.03662109	+35.85937500	-27.15820313	-69.85107422	+5464	+16.70800781	-1.86767578	-2.41699219	-93.09814453	-4.50439453	+55.23925781	+5512	+14.38769531	-3.73095703	-4.35937500	+23.57666016	-11.29394531	-38.49609375	+3244
+1458240735.42210010	+17.20898438	-2.20166016	-2.98388672	+35.79345703	-27.37792969	-69.76318359	+5480	+16.69482422	-1.85888672	-2.36425781	-93.14208984	-4.43847656	+55.37109375	+5520	+14.39648438	-3.69140625	-4.29345703	+23.66455078	-11.62353516	-38.40820313	+3256
+1458240735.42619990	+17.20898438	-2.19726563	-2.93115234	+35.70556641	-27.59765625	-69.67529297	+5488	+16.69042969	-1.85009766	-2.31152344	-93.16406250	-4.35058594	+55.52490234	+5528	+14.40966797	-3.65185547	-4.22753906	+23.77441406	-11.97509766	-38.32031250	+3268
+1458240735.43460010	+17.20019531	-2.18847656	-2.82128906	+35.55175781	-28.01513672	-69.54345703	+5504	+16.67724609	-1.84130859	-2.21044922	-93.25195313	-4.26269531	+55.85449219	+5540	+14.43603516	-3.58593750	-4.09130859	+23.90625000	-12.67822266	-38.21044922	+3292
+1458240735.44289990	+17.19580078	-2.17968750	-2.72021484	+35.39794922	-28.41064453	-69.45556641	+5516	+16.66845703	-1.83691406	-2.12255859	-93.33984375	-4.17480469	+56.11816406	+5556	+14.46679688	-3.52441406	-3.96386719	+24.06005859	-13.31542969	-38.12255859	+3308
+1458240735.44700000	+17.19580078	-2.17529297	-2.67187500	+35.31005859	-28.58642578	-69.38964844	+5520	+16.66406250	-1.83251953	-2.07861328	-93.38378906	-4.13085938	+56.27197266	+5564	+14.47998047	-3.49365234	-3.90234375	+24.12597656	-13.62304688	-38.07861328	+3316
+1458240735.45120000	+17.19140625	-2.16650391	-2.62353516	+35.24414063	-28.76220703	-69.32373047	+5524	+16.65527344	-1.82812500	-2.03027344	-93.42773438	-4.08691406	+56.46972656	+5576	+14.49316406	-3.46728516	-3.84960938	+24.19189453	-13.88671875	-38.01269531	+3324
+1458240735.45950010	+17.17822266	-2.14892578	-2.51367188	+35.17822266	-29.20166016	-69.36767578	+5540	+16.64648438	-1.81054688	-1.93359375	-93.47167969	-3.99902344	+56.84326172	+5596	+14.51074219	-3.42333984	-3.74414063	+24.21386719	-14.39208984	-38.01269531	+3336
+1458240735.46370010	+17.17822266	-2.13574219	-2.44775391	+35.20019531	-29.44335938	-69.45556641	+5552	+16.64648438	-1.80175781	-1.87646484	-93.47167969	-3.97705078	+57.06298828	+5608	+14.52392578	-3.40576172	-3.70019531	+24.23583984	-14.58984375	-38.01269531	+3340
+1458240735.46790000	+17.17382813	-2.12255859	-2.37304688	+35.24414063	-29.75097656	-69.60937500	+5564	+16.64648438	-1.79296875	-1.82373047	-93.49365234	-3.93310547	+57.28271484	+5620	+14.52832031	-3.39697266	-3.66064453	+24.19189453	-14.78759766	-38.01269531	+3344
+1458240735.47620010	+17.17382813	-2.09619141	-2.22802734	+35.37597656	-30.30029297	-69.96093750	+5600	+16.65087891	-1.76660156	-1.71386719	-93.44970703	-3.86718750	+57.76611328	+5652	+14.54589844	-3.39257813	-3.59033203	+24.03808594	-15.02929688	-38.05664063	+3352
+1458240735.48040010	+17.17382813	-2.08300781	-2.15332031	+35.44189453	-30.56396484	-70.13671875	+5624	+16.65087891	-1.75341797	-1.65673828	-93.42773438	-3.84521484	+58.00781250	+5668	+14.55029297	-3.39697266	-3.55957031	+23.95019531	-15.09521484	-38.07861328	+3356
+1458240735.48449990	+17.17382813	-2.06542969	-2.08300781	+35.50781250	-30.84960938	-70.29052734	+5648	+16.65087891	-1.73583984	-1.59960938	-93.40576172	-3.82324219	+58.27148438	+5684	+14.55468750	-3.39697266	-3.53320313	+23.86230469	-15.18310547	-38.07861328	+3360
+1458240735.48869990	+17.16943359	-2.05224609	-2.01269531	+35.59570313	-31.11328125	-70.46630859	+5680	+16.65087891	-1.71826172	-1.53808594	-93.38378906	-3.80126953	+58.53515625	+5700	+14.55908203	-3.39257813	-3.50683594	+23.77441406	-15.24902344	-38.10058594	+3364
+1458240735.49700000	+17.16503906	-2.02148438	-1.85449219	+35.83740234	-31.72851563	-70.94970703	+5748	+16.65527344	-1.68310547	-1.41943359	-93.31787109	-3.75732422	+59.06250000	+5736	+14.56787109	-3.39697266	-3.46728516	+23.59863281	-15.33691406	-38.10058594	+3376
+1458240735.50539990	+17.17382813	-1.99511719	-1.70947266	+36.01318359	-32.27783203	-71.34521484	+5820	+16.66845703	-1.65234375	-1.30078125	-93.25195313	-3.71337891	+59.58984375	+5776	+14.58105469	-3.40136719	-3.41455078	+23.42285156	-15.49072266	-38.12255859	+3392
+1458240735.50950000	+17.17382813	-1.98632813	-1.63916016	+36.05712891	-32.54150391	-71.52099609	+5860	+16.67285156	-1.63916016	-1.24365234	-93.25195313	-3.69140625	+59.85351563	+5792	+14.58544922	-3.39697266	-3.38818359	+23.33496094	-15.55664063	-38.12255859	+3404
+1458240735.51370000	+17.17822266	-1.98193359	-1.58642578	+36.05712891	-32.73925781	-71.60888672	+5896	+16.67724609	-1.62597656	-1.19091797	-93.25195313	-3.69140625	+60.07324219	+5812	+14.59423828	-3.39257813	-3.36181641	+23.26904297	-15.64453125	-38.10058594	+3416
+1458240735.51790000	+17.17382813	-1.97314453	-1.54687500	+36.05712891	-32.87109375	-71.65283203	+5932	+16.67724609	-1.61718750	-1.13818359	-93.25195313	-3.66943359	+60.29296875	+5832	+14.59863281	-3.38818359	-3.33544922	+23.20312500	-15.71044922	-38.05664063	+3428
+1458240735.52620010	+17.17822266	-1.96435547	-1.46337891	+35.96923828	-33.17871094	-71.67480469	+6000	+16.67724609	-1.60400391	-1.05029297	-93.31787109	-3.64746094	+60.64453125	+5868	+14.61621094	-3.35742188	-3.26953125	+23.18115234	-15.99609375	-37.96875000	+3456
+1458240735.53449990	+17.18701172	-1.96435547	-1.40185547	+35.83740234	-33.39843750	-71.60888672	+6060	+16.68164063	-1.60400391	-0.97558594	-93.44970703	-3.60351563	+60.95214844	+5900	+14.64257813	-3.31347656	-3.18164063	+23.22509766	-16.39160156	-37.88085938	+3488
+1458240735.54279990	+17.20019531	-1.96875000	-1.36230469	+35.61767578	-33.55224609	-71.43310547	+6104	+16.68603516	-1.61279297	-0.90966797	-93.60351563	-3.58154297	+61.23779297	+5932	+14.66894531	-3.26513672	-3.08935547	+23.29101563	-16.85302734	-37.77099609	+3524
+1458240735.54699990	+17.20458984	-1.96875000	-1.34912109	+35.48583984	-33.59619141	-71.27929688	+6124	+16.68164063	-1.62158203	-0.87890625	-93.69140625	-3.55957031	+61.34765625	+5952	+14.68652344	-3.23437500	-3.04101563	+23.35693359	-17.09472656	-37.68310547	+3544
+1458240735.55119990	+17.20458984	-1.96875000	-1.34033203	+35.35400391	-33.59619141	-71.12548828	+6136	+16.68164063	-1.62597656	-0.85253906	-93.80126953	-3.55957031	+61.43554688	+5968	+14.69531250	-3.20361328	-3.00146484	+23.42285156	-17.29248047	-37.59521484	+3556
+1458240735.55950000	+17.20458984	-1.95996094	-1.31835938	+35.13427734	-33.68408203	-70.86181641	+6164	+16.67285156	-1.65234375	-0.76464844	-94.17480469	-3.47167969	+61.80908203	+6016	+14.71728516	-3.14208984	-2.91357422	+23.59863281	-17.75390625	-37.46337891	+3588
+1458240735.56780000	+17.21337891	-1.95117188	-1.27880859	+35.00244141	-33.85986328	-70.68603516	+6184	+16.68164063	-1.65673828	-0.68994141	-94.32861328	-3.42773438	+62.16064453	+6056	+14.73925781	-3.09375000	-2.83007813	+23.73046875	-18.17138672	-37.37548828	+3612
+1458240735.57200000	+17.22216797	-1.94238281	-1.25244141	+35.00244141	-33.96972656	-70.66406250	+6192	+16.68603516	-1.65234375	-0.65478516	-94.37255859	-3.40576172	+62.35839844	+6076	+14.75244141	-3.07617188	-2.79052734	+23.73046875	-18.36914063	-37.33154297	+3624
+1458240735.57620000	+17.21777344	-1.93359375	-1.23046875	+35.00244141	-34.05761719	-70.64208984	+6200	+16.68164063	-1.64355469	-0.61962891	-94.41650391	-3.40576172	+62.51220703	+6096	+14.76123047	-3.05859375	-2.76416016	+23.75244141	-18.47900391	-37.28759766	+3632
+1458240735.58450010	+17.21337891	-1.90722656	-1.16894531	+35.04638672	-34.27734375	-70.66406250	+6224	+16.68164063	-1.62597656	-0.55810547	-94.43847656	-3.36181641	+62.77587891	+6140	+14.77001953	-3.04101563	-2.71582031	+23.70849609	-18.65478516	-37.24365234	+3644
+1458240735.58870010	+17.20898438	-1.88525391	-1.13378906	+35.13427734	-34.43115234	-70.72998047	+6240	+16.68603516	-1.60839844	-0.51855469	-94.41650391	-3.33984375	+62.99560547	+6160	+14.77441406	-3.03662109	-2.69824219	+23.68652344	-18.72070313	-37.19970703	+3648
+1458240735.59279990	+17.20458984	-1.86767578	-1.08984375	+35.24414063	-34.62890625	-70.86181641	+6256	+16.69042969	-1.59082031	-0.47460938	-94.39453125	-3.29589844	+63.21533203	+6180	+14.77880859	-3.03222656	-2.68505859	+23.62060547	-18.74267578	-37.19970703	+3652
+1458240735.59699990	+17.20019531	-1.85009766	-1.03710938	+35.39794922	-34.84863281	-71.05957031	+6276	+16.69482422	-1.57324219	-0.42626953	-94.35058594	-3.27392578	+63.47900391	+6204	+14.78320313	-3.03222656	-2.67187500	+23.55468750	-18.78662109	-37.19970703	+3656
+1458240735.60110000	+17.20019531	-1.82812500	-0.97998047	+35.57373047	-35.11230469	-71.25732422	+6296	+16.69921875	-1.55126953	-0.37353516	-94.28466797	-3.27392578	+63.74267578	+6224	+14.78320313	-3.03662109	-2.65869141	+23.46679688	-18.80859375	-37.19970703	+3660
+1458240735.60529990	+17.19580078	-1.81054688	-0.92724609	+35.72753906	-35.33203125	-71.43310547	+6320	+16.70361328	-1.53369141	-0.32958984	-94.24072266	-3.25195313	+63.94042969	+6244	+14.78759766	-3.04101563	-2.64550781	+23.40087891	-18.85253906	-37.22167969	+3664
+1458240735.61360000	+17.19140625	-1.76660156	-0.81738281	+36.07910156	-35.77148438	-71.80664063	+6368	+16.70800781	-1.49853516	-0.24169922	-94.15283203	-3.22998047	+64.35791016	+6280	+14.79199219	-3.04980469	-2.61914063	+23.20312500	-18.87451172	-37.24365234	+3672
+1458240735.61780000	+17.18701172	-1.74902344	-0.76904297	+36.21093750	-35.94726563	-71.96044922	+6396	+16.70800781	-1.48095703	-0.20654297	-94.10888672	-3.20800781	+64.48974609	+6292	+14.79199219	-3.05419922	-2.61035156	+23.13720703	-18.87451172	-37.24365234	+3676
+1458240735.62200000	+17.17822266	-1.73144531	-0.72070313	+36.34277344	-36.14501953	-72.13623047	+6424	+16.70800781	-1.46337891	-0.17578125	-94.06494141	-3.20800781	+64.64355469	+6304	+14.79199219	-3.05419922	-2.59716797	+23.07128906	-18.89648438	-37.26562500	+3680
+1458240735.62610010	+17.17382813	-1.71826172	-0.67675781	+36.47460938	-36.34277344	-72.26806641	+6448	+16.71240234	-1.44580078	-0.14062500	-94.02099609	-3.18603516	+64.79736328	+6316	+14.79199219	-3.05419922	-2.58398438	+23.00537109	-18.94042969	-37.26562500	+3684
+1458240735.63030000	+17.17382813	-1.70068359	-0.62841797	+36.60644531	-36.54052734	-72.39990234	+6476	+16.71240234	-1.42822266	-0.10107422	-93.95507813	-3.16406250	+64.97314453	+6328	+14.79638672	-3.04980469	-2.57080078	+22.96142578	-18.98437500	-37.26562500	+3692
+1458240735.63860010	+17.17382813	-1.67431641	-0.54931641	+36.78222656	-36.89208984	-72.57568359	+6524	+16.70800781	-1.40625000	-0.03076172	-93.91113281	-3.16406250	+65.30273438	+6344	+14.80078125	-3.04101563	-2.53125000	+22.93945313	-19.16015625	-37.30957031	+3704
+1458240735.64280010	+17.17382813	-1.66552734	-0.52734375	+36.80419922	-36.95800781	-72.57568359	+6544	+16.70800781	-1.39746094	-0.01318359	-93.88916016	-3.18603516	+65.34667969	+6348	+14.80517578	-3.02783203	-2.50927734	+22.93945313	-19.27001953	-37.30957031	+3712
+1458240735.64700010	+17.16943359	-1.65673828	-0.50976563	+36.76025391	-37.02392578	-72.50976563	+6560	+16.70361328	-1.39306641	+0.00000000	-93.88916016	-3.18603516	+65.36865234	+6352	+14.80517578	-3.01464844	-2.48291016	+22.98339844	-19.40185547	-37.30957031	+3724
+1458240735.65109990	+17.16943359	-1.65673828	-0.50097656	+36.69433594	-37.06787109	-72.39990234	+6572	+16.70361328	-1.39306641	+0.00878906	-93.88916016	-3.18603516	+65.39062500	+6352	+14.80957031	-2.99267578	-2.45654297	+23.07128906	-19.51171875	-37.28759766	+3732
+1458240735.65529990	+17.16503906	-1.65234375	-0.49218750	+36.62841797	-37.08984375	-72.29003906	+6584	+16.69921875	-1.38867188	+0.02197266	-93.86718750	-3.18603516	+65.43457031	+6356	+14.81396484	-2.97070313	-2.43017578	+23.15917969	-19.66552734	-37.26562500	+3744
+1458240735.65949990	+17.16064453	-1.64794922	-0.48779297	+36.54052734	-37.13378906	-72.15820313	+6592	+16.69482422	-1.38427734	+0.03955078	-93.86718750	-3.18603516	+65.47851563	+6356	+14.81835938	-2.94433594	-2.40380859	+23.24707031	-19.81933594	-37.24365234	+3752
+1458240735.66779990	+17.16064453	-1.64355469	-0.48339844	+36.36474609	-37.19970703	-71.85058594	+6600	+16.68603516	-1.37988281	+0.06152344	-93.86718750	-3.20800781	+65.52246094	+6360	+14.82714844	-2.88720703	-2.34228516	+23.48876953	-20.17089844	-37.19970703	+3776
+1458240735.67199990	+17.16064453	-1.63916016	-0.48339844	+36.27685547	-37.19970703	-71.67480469	+6604	+16.68164063	-1.37988281	+0.07031250	-93.86718750	-3.22998047	+65.54443359	+6360	+14.83154297	-2.86083984	-2.30712891	+23.62060547	-20.34667969	-37.15576172	+3784
+1458240735.67610000	+17.16064453	-1.63916016	-0.48339844	+36.16699219	-37.19970703	-71.52099609	+6600	+16.67724609	-1.37988281	+0.07910156	-93.86718750	-3.22998047	+65.58837891	+6360	+14.83154297	-2.83447266	-2.28076172	+23.75244141	-20.50048828	-37.13378906	+3796
+1458240735.68030000	+17.15625000	-1.63476563	-0.48779297	+36.07910156	-37.19970703	-71.36718750	+6596	+16.67724609	-1.37988281	+0.09228516	-93.86718750	-3.25195313	+65.58837891	+6360	+14.83593750	-2.80371094	-2.25000000	+23.88427734	-20.63232422	-37.08984375	+3804
+1458240735.68440010	+17.15185547	-1.63037109	-0.48779297	+36.01318359	-37.19970703	-71.23535156	+6592	+16.67285156	-1.37548828	+0.10107422	-93.84521484	-3.27392578	+65.61035156	+6360	+14.83593750	-2.77734375	-2.22363281	+23.99414063	-20.76416016	-37.04589844	+3812
+1458240735.68860010	+17.14746094	-1.62597656	-0.48339844	+35.96923828	-37.22167969	-71.10351563	+6588	+16.66845703	-1.37109375	+0.10986328	-93.82324219	-3.27392578	+65.63232422	+6360	+14.84033203	-2.75537109	-2.20166016	+24.10400391	-20.87402344	-37.00195313	+3820
+1458240735.69689990	+17.13867188	-1.60400391	-0.46142578	+35.99121094	-37.39746094	-70.99365234	+6580	+16.66406250	-1.35791016	+0.14501953	-93.73535156	-3.31787109	+65.74218750	+6364	+14.83593750	-2.72021484	-2.16210938	+24.23583984	-21.00585938	-36.93603516	+3828
+1458240735.70110010	+17.13427734	-1.59521484	-0.43945313	+36.05712891	-37.50732422	-71.01562500	+6576	+16.66406250	-1.34912109	+0.16699219	-93.66943359	-3.33984375	+65.85205078	+6368	+14.83593750	-2.71142578	-2.14453125	+24.25781250	-21.04980469	-36.93603516	+3828
+1458240735.70530010	+17.12988281	-1.57763672	-0.41308594	+36.16699219	-37.61718750	-71.05957031	+6576	+16.66406250	-1.34033203	+0.18896484	-93.60351563	-3.36181641	+65.93994141	+6372	+14.83593750	-2.70703125	-2.13574219	+24.27978516	-21.07177734	-36.91406250	+3828
+1458240735.70939990	+17.12548828	-1.56445313	-0.38232422	+36.27685547	-37.74902344	-71.14746094	+6576	+16.66406250	-1.32275391	+0.21533203	-93.51562500	-3.38378906	+66.02783203	+6372	+14.83154297	-2.70703125	-2.12255859	+24.25781250	-21.07177734	-36.89208984	+3828
+1458240735.71359990	+17.12109375	-1.54687500	-0.35156250	+36.43066406	-37.88085938	-71.23535156	+6576	+16.66406250	-1.30517578	+0.24169922	-93.40576172	-3.40576172	+66.15966797	+6376	+14.82714844	-2.70703125	-2.11816406	+24.23583984	-21.04980469	-36.89208984	+3828
+1458240735.71779990	+17.11230469	-1.52929688	-0.31640625	+36.60644531	-38.03466797	-71.36718750	+6580	+16.66845703	-1.28320313	+0.27685547	-93.27392578	-3.44970703	+66.29150391	+6384	+14.82275391	-2.70703125	-2.11376953	+24.21386719	-21.00585938	-36.87011719	+3828
+1458240735.72610000	+17.09912109	-1.48974609	-0.24169922	+36.97998047	-38.38623047	-71.65283203	+6592	+16.66845703	-1.23925781	+0.34716797	-92.98828125	-3.51562500	+66.59912109	+6392	+14.81396484	-2.71142578	-2.10498047	+24.12597656	-20.93994141	-36.84814453	+3824
+1458240735.73029990	+17.09033203	-1.47216797	-0.20214844	+37.19970703	-38.60595703	-71.80664063	+6604	+16.66845703	-1.21289063	+0.38671875	-92.83447266	-3.55957031	+66.77490234	+6400	+14.80957031	-2.71582031	-2.10058594	+24.08203125	-20.89599609	-36.84814453	+3824
+1458240735.73440000	+17.08593750	-1.45019531	-0.15820313	+37.44140625	-38.80371094	-71.98242188	+6612	+16.67285156	-1.18652344	+0.42626953	-92.68066406	-3.60351563	+66.90673828	+6400	+14.80517578	-2.71582031	-2.09619141	+24.06005859	-20.85205078	-36.84814453	+3828
+1458240735.73860000	+17.07714844	-1.43261719	-0.11865234	+37.63916016	-39.00146484	-72.13623047	+6624	+16.67285156	-1.16455078	+0.46142578	-92.52685547	-3.64746094	+67.06054688	+6404	+14.80078125	-2.72021484	-2.09179688	+24.01611328	-20.83007813	-36.82617188	+3828
+1458240735.74280000	+17.07275391	-1.41943359	-0.08349609	+37.83691406	-39.15527344	-72.26806641	+6636	+16.67285156	-1.13818359	+0.49218750	-92.37304688	-3.69140625	+67.17041016	+6404	+14.80078125	-2.72460938	-2.08740234	+23.99414063	-20.80810547	-36.82617188	+3828
+1458240735.75110010	+17.05957031	-1.38867188	-0.03076172	+38.12255859	-39.41894531	-72.37792969	+6656	+16.66845703	-1.10742188	+0.54492188	-92.10937500	-3.80126953	+67.30224609	+6404	+14.79199219	-2.71582031	-2.07421875	+23.99414063	-20.78613281	-36.78222656	+3832
+1458240735.75939990	+17.04199219	-1.36669922	+0.00000000	+38.29833984	-39.63867188	-72.31201172	+6676	+16.65966797	-1.08544922	+0.57568359	-91.93359375	-3.91113281	+67.32421875	+6400	+14.78759766	-2.70263672	-2.05224609	+24.06005859	-20.80810547	-36.73828125	+3840
+1458240735.76770000	+17.03320313	-1.35351563	+0.01318359	+38.34228516	-39.77050781	-72.09228516	+6684	+16.65087891	-1.08105469	+0.59326172	-91.80175781	-4.02099609	+67.28027344	+6388	+14.78320313	-2.67187500	-2.01708984	+24.21386719	-20.93994141	-36.65039063	+3852
+1458240735.78440000	+17.02441406	-1.34912109	-0.01318359	+38.10058594	-39.79248047	-71.25732422	+6684	+16.62890625	-1.07666016	+0.58886719	-91.58203125	-4.30664063	+66.92871094	+6368	+14.77880859	-2.57958984	-1.92041016	+24.71923828	-21.31347656	-36.47460938	+3884
+1458240735.79270010	+17.02001953	-1.34472656	-0.03955078	+37.92480469	-39.74853516	-70.75195313	+6672	+16.61572266	-1.08105469	+0.58007813	-91.51611328	-4.43847656	+66.73095703	+6364	+14.77880859	-2.53125000	-1.87207031	+25.00488281	-21.51123047	-36.36474609	+3896
+1458240735.80110000	+17.01562500	-1.34472656	-0.05273438	+37.77099609	-39.74853516	-70.35644531	+6652	+16.61132813	-1.07666016	+0.58447266	-91.38427734	-4.59228516	+66.62109375	+6356	+14.77880859	-2.49609375	-1.82812500	+25.20263672	-21.66503906	-36.29882813	+3904
+1458240735.80940010	+17.02001953	-1.34912109	-0.04833984	+37.70507813	-39.79248047	-70.04882813	+6632	+16.60253906	-1.06787109	+0.58886719	-91.25244141	-4.72412109	+66.55517578	+6352	+14.77441406	-2.47412109	-1.79736328	+25.31250000	-21.75292969	-36.25488281	+3908
+1458240735.81769990	+17.01562500	-1.34033203	-0.03076172	+37.74902344	-39.85839844	-69.93896484	+6612	+16.60253906	-1.05029297	+0.60644531	-91.09863281	-4.85595703	+66.55517578	+6348	+14.77001953	-2.47412109	-1.78417969	+25.31250000	-21.68701172	-36.21093750	+3900
+1458240735.82610010	+17.00683594	-1.32275391	+0.00439453	+37.88085938	-39.99023438	-69.96093750	+6600	+16.59814453	-1.02392578	+0.64160156	-90.92285156	-4.96582031	+66.68701172	+6348	+14.76123047	-2.48291016	-1.78857422	+25.24658203	-21.53320313	-36.16699219	+3896
+1458240735.83439990	+17.00244141	-1.30517578	+0.05273438	+38.07861328	-40.16601563	-70.15869141	+6596	+16.60253906	-1.00195313	+0.68115234	-90.74707031	-5.05371094	+66.86279297	+6348	+14.75244141	-2.50048828	-1.79296875	+25.13671875	-21.42333984	-36.14501953	+3888
+1458240735.84270000	+16.99804688	-1.29638672	+0.10546875	+38.29833984	-40.34179688	-70.35644531	+6596	+16.60253906	-0.97558594	+0.72070313	-90.57128906	-5.14160156	+67.06054688	+6348	+14.74804688	-2.52246094	-1.79736328	+24.98291016	-21.26953125	-36.14501953	+3888
+1458240735.85100010	+16.99365234	-1.27441406	+0.14941406	+38.51806641	-40.49560547	-70.51025391	+6604	+16.60253906	-0.95361328	+0.75585938	-90.41748047	-5.22949219	+67.21435547	+6348	+14.73925781	-2.54443359	-1.80615234	+24.87304688	-21.11572266	-36.14501953	+3884
+1458240735.85940000	+16.98046875	-1.26123047	+0.18457031	+38.69384766	-40.58349609	-70.62011719	+6612	+16.59814453	-0.93603516	+0.78662109	-90.26367188	-5.31738281	+67.36816406	+6344	+14.73046875	-2.55761719	-1.81494141	+24.78515625	-20.98388672	-36.10107422	+3880
+1458240735.86770010	+16.97607422	-1.24804688	+0.20654297	+38.78173828	-40.64941406	-70.64208984	+6624	+16.59814453	-0.92285156	+0.80419922	-90.10986328	-5.40527344	+67.43408203	+6340	+14.72167969	-2.56640625	-1.81933594	+24.71923828	-20.89599609	-36.07910156	+3876
+1458240735.87599990	+16.97607422	-1.23925781	+0.21972656	+38.80371094	-40.64941406	-70.55419922	+6632	+16.59375000	-0.92285156	+0.80859375	-90.00000000	-5.53710938	+67.43408203	+6332	+14.71728516	-2.57080078	-1.81494141	+24.71923828	-20.87402344	-36.05712891	+3872
+1458240735.88019990	+16.97607422	-1.23925781	+0.21533203	+38.75976563	-40.62744141	-70.46630859	+6632	+16.59375000	-0.92285156	+0.80859375	-89.95605469	-5.60302734	+67.39013672	+6328	+14.71289063	-2.56640625	-1.81054688	+24.74121094	-20.87402344	-36.03515625	+3872
+1458240735.88850000	+16.97607422	-1.23925781	+0.18896484	+38.58398438	-40.47363281	-70.13671875	+6636	+16.58496094	-0.92724609	+0.79541016	-89.84619141	-5.75683594	+67.25830078	+6320	+14.70849609	-2.55322266	-1.79296875	+24.82910156	-20.89599609	-35.96923828	+3872
+1458240735.89689990	+16.97167969	-1.24804688	+0.15820313	+38.34228516	-40.34179688	-69.71923828	+6636	+16.58056641	-0.94042969	+0.77343750	-89.71435547	-5.95458984	+67.03857422	+6320	+14.70410156	-2.52685547	-1.77099609	+25.00488281	-21.00585938	-35.88134766	+3872
+1458240735.90930010	+16.97607422	-1.26562500	+0.11865234	+37.92480469	-40.16601563	-69.14794922	+6624	+16.56738281	-0.95800781	+0.73388672	-89.42871094	-6.37207031	+66.64306641	+6316	+14.69970703	-2.47851563	-1.71826172	+25.35644531	-21.26953125	-35.74951172	+3880
+1458240735.91350010	+16.97607422	-1.27001953	+0.10546875	+37.79296875	-40.10009766	-68.97216797	+6616	+16.56738281	-0.96679688	+0.72070313	-89.31884766	-6.54785156	+66.48925781	+6316	+14.69970703	-2.46093750	-1.70507813	+25.44433594	-21.31347656	-35.68359375	+3884
+1458240735.92179990	+16.97167969	-1.28759766	+0.08789063	+37.48535156	-40.01220703	-68.62060547	+6600	+16.55419922	-0.98437500	+0.69433594	-89.03320313	-6.98730469	+66.18164063	+6320	+14.69091797	-2.43457031	-1.67871094	+25.62011719	-21.40136719	-35.57373047	+3884
+1458240735.93020010	+16.96289063	-1.29199219	+0.09228516	+37.35351563	-40.03417969	-68.46679688	+6576	+16.55419922	-0.97998047	+0.69873047	-88.68164063	-7.36083984	+66.07177734	+6312	+14.68652344	-2.42578125	-1.66992188	+25.70800781	-21.40136719	-35.48583984	+3880
+1458240735.93849990	+16.95410156	-1.29638672	+0.11865234	+37.33154297	-40.14404297	-68.46679688	+6556	+16.55419922	-0.97558594	+0.72070313	-88.35205078	-7.75634766	+66.09375000	+6308	+14.67773438	-2.43896484	-1.66992188	+25.64208984	-21.31347656	-35.41992188	+3876
+1458240735.94680000	+16.94091797	-1.29638672	+0.15380859	+37.37548828	-40.27587891	-68.55468750	+6544	+16.55419922	-0.96240234	+0.75585938	-88.00048828	-8.17382813	+66.15966797	+6308	+14.66894531	-2.45654297	-1.68310547	+25.51025391	-21.15966797	-35.37597656	+3872
+1458240735.95520000	+16.92333984	-1.28759766	+0.18896484	+37.46337891	-40.36376953	-68.64257813	+6540	+16.55419922	-0.94482422	+0.78662109	-87.62695313	-8.54736328	+66.22558594	+6308	+14.66015625	-2.48291016	-1.70507813	+25.35644531	-20.96191406	-35.31005859	+3872
+1458240735.95930000	+16.91015625	-1.28320313	+0.21093750	+37.52929688	-40.42968750	-68.73046875	+6540	+16.55419922	-0.93603516	+0.80419922	-87.45117188	-8.72314453	+66.26953125	+6304	+14.65576172	-2.49169922	-1.71386719	+25.29052734	-20.85205078	-35.26611328	+3872
+1458240735.96770000	+16.89697266	-1.27441406	+0.25048828	+37.68310547	-40.56152344	-68.88427734	+6544	+16.55859375	-0.91845703	+0.83935547	-87.12158203	-9.07470703	+66.37939453	+6300	+14.64697266	-2.51806641	-1.73583984	+25.13671875	-20.67626953	-35.22216797	+3872
+1458240735.97600010	+16.88818359	-1.26562500	+0.27685547	+37.79296875	-40.62744141	-68.92822266	+6552	+16.55859375	-0.91406250	+0.86572266	-86.81396484	-9.44824219	+66.37939453	+6296	+14.63378906	-2.54003906	-1.74902344	+25.00488281	-20.50048828	-35.17822266	+3868
+1458240735.98429990	+16.87500000	-1.25683594	+0.28125000	+37.77099609	-40.53955078	-68.81835938	+6556	+16.56298828	-0.90966797	+0.87011719	-86.48437500	-9.82177734	+66.26953125	+6284	+14.62500000	-2.55761719	-1.76660156	+24.91699219	-20.34667969	-35.11230469	+3864
+1458240735.99260000	+16.86621094	-1.25683594	+0.26367188	+37.63916016	-40.40771484	-68.57666016	+6564	+16.56298828	-0.90527344	+0.86132813	-86.08886719	-10.21728516	+66.07177734	+6272	+14.61621094	-2.56201172	-1.77099609	+24.91699219	-20.23681641	-35.02441406	+3856
+1458240736.00099990	+16.86621094	-1.25683594	+0.23291016	+37.44140625	-40.20996094	-68.20312500	+6564	+16.56298828	-0.91845703	+0.84814453	-85.80322266	-10.65673828	+65.83007813	+6264	+14.60742188	-2.55322266	-1.76660156	+24.98291016	-20.21484375	-34.95849609	+3844
+1458240736.00930000	+16.86621094	-1.26123047	+0.18457031	+37.11181641	-39.92431641	-67.69775391	+6556	+16.56738281	-0.92285156	+0.82617188	-85.34179688	-11.20605469	+65.45654297	+6256	+14.59863281	-2.53564453	-1.74902344	+25.15869141	-20.25878906	-34.84863281	+3840
+1458240736.01760010	+16.87060547	-1.27441406	+0.12304688	+36.73828125	-39.59472656	-67.12646484	+6548	+16.56738281	-0.91845703	+0.79541016	-84.77050781	-11.77734375	+65.03906250	+6248	+14.58984375	-2.50048828	-1.73144531	+25.42236328	-20.30273438	-34.71679688	+3836
+1458240736.02600000	+16.87060547	-1.27880859	+0.07031250	+36.38671875	-39.26513672	-66.57714844	+6528	+16.57177734	-0.91845703	+0.77343750	-84.22119141	-12.43652344	+64.68750000	+6240	+14.58105469	-2.46972656	-1.71386719	+25.68603516	-20.34667969	-34.56298828	+3832
+1458240736.03430010	+16.87939453	-1.28320313	+0.02197266	+36.05712891	-38.97949219	-66.09375000	+6500	+16.57617188	-0.90087891	+0.76025391	-83.47412109	-13.18359375	+64.33593750	+6232	+14.57666016	-2.43896484	-1.69189453	+25.90576172	-20.36865234	-34.43115234	+3828
