# Supplementary material for: A direct effect of perception on action when grasping a cup
Source: Sci Rep. 2018 Jan 9;8:171. doi: 10.1038/s41598-017-18591-5 (PMC5760564; doi:10.1038/s41598-017-18591-5)
Supplement: Supplementary file 6 — Supplementary Information [file 41598_2017_18591_MOESM6_ESM.zip › SciRep_Data/S02instruct/S02_100instruct_Tr18.dat]

+1000000000000.00000000	+0.00000000	+0.00000000	+0.00000000	+0.00000000	+0.00000000	+0.00000000	+0	+0.00000000	+0.00000000	+0.00000000	+0.00000000	+0.00000000	+0.00000000	+0	+0.00000000	+0.00000000	+0.00000000	+0.00000000	+0.00000000	+0.00000000	+0
+1458240736.03850010	+16.87939453	-1.28320313	+0.00878906	+35.94726563	-38.86962891	-65.91796875	+6484	+16.58056641	-0.89648438	+0.76025391	-83.12255859	-13.60107422	+64.18212891	+6224	+14.57226563	-2.43457031	-1.68750000	+25.97167969	-20.32470703	-34.36523438	+3820
+1458240736.04679990	+16.87939453	-1.28759766	-0.00878906	+35.72753906	-38.62792969	-65.61035156	+6452	+16.58496094	-0.86132813	+0.75585938	-82.15576172	-14.47998047	+63.78662109	+6220	+14.56347656	-2.43457031	-1.69628906	+26.03759766	-20.17089844	-34.23339844	+3808
+1458240736.05929990	+16.87060547	-1.27441406	-0.01318359	+35.57373047	-38.36425781	-65.39062500	+6412	+16.59375000	-0.79980469	+0.77343750	-80.63964844	-15.95214844	+63.30322266	+6216	+14.54150391	-2.45214844	-1.73144531	+25.97167969	-19.70947266	-33.99169922	+3796
+1458240736.06760000	+16.86621094	-1.26123047	+0.00439453	+35.55175781	-38.23242188	-65.36865234	+6396	+16.60693359	-0.75585938	+0.79101563	-79.51904297	-16.98486328	+63.01757813	+6216	+14.52832031	-2.47412109	-1.76220703	+25.83984375	-19.37988281	-33.88183594	+3788
+1458240736.07590010	+16.85742188	-1.25244141	+0.01757813	+35.46386719	-38.05664063	-65.34667969	+6388	+16.61572266	-0.72070313	+0.80419922	-78.33251953	-18.03955078	+62.60009766	+6212	+14.51513672	-2.50488281	-1.79296875	+25.70800781	-19.02832031	-33.77197266	+3784
+1458240736.08430000	+16.84863281	-1.24365234	+0.01757813	+35.31005859	-37.74902344	-65.23681641	+6388	+16.62451172	-0.68115234	+0.80859375	-77.10205078	-19.09423828	+62.16064453	+6212	+14.50195313	-2.53125000	-1.82373047	+25.59814453	-18.67675781	-33.64013672	+3780
+1458240736.09260010	+16.84423828	-1.23486328	+0.01318359	+35.09033203	-37.39746094	-65.06103516	+6392	+16.63330078	-0.64599609	+0.80419922	-75.82763672	-20.08300781	+61.67724609	+6208	+14.48876953	-2.54882813	-1.85449219	+25.51025391	-18.34716797	-33.50830078	+3772
+1458240743.84760000	+9.67236328	-6.02929688	-1.26123047	+44.75830078	+1.95556641	-64.92919922	+1628	+9.69433594	-5.18554688	-1.02832031	+6.74560547	-5.82275391	+16.17187500	+1592	+7.11474609	-9.21093750	-0.76904297	+59.23828125	+7.84423828	-23.59863281	+1716
+1458240743.85180000	+9.67236328	-6.02929688	-1.26123047	+44.75830078	+1.95556641	-64.92919922	+1628	+9.69433594	-5.18554688	-1.02832031	+6.74560547	-5.82275391	+16.19384766	+1592	+7.11474609	-9.21093750	-0.76904297	+59.23828125	+7.84423828	-23.62060547	+1716
+1458240743.85590000	+9.67236328	-6.02929688	-1.26123047	+44.75830078	+1.95556641	-64.90722656	+1628	+9.68994141	-5.18115234	-1.02832031	+6.74560547	-5.82275391	+16.19384766	+1592	+7.11474609	-9.21093750	-0.76904297	+59.23828125	+7.84423828	-23.62060547	+1716
+1458240743.86430000	+9.67236328	-6.02929688	-1.26123047	+44.78027344	+1.95556641	-64.90722656	+1624	+9.68994141	-5.18115234	-1.02832031	+6.74560547	-5.82275391	+16.19384766	+1588	+7.11474609	-9.21093750	-0.76904297	+59.23828125	+7.84423828	-23.59863281	+1716
+1458240743.86840010	+9.67236328	-6.02929688	-1.26123047	+44.78027344	+1.95556641	-64.90722656	+1624	+9.68994141	-5.18115234	-1.02832031	+6.74560547	-5.82275391	+16.19384766	+1588	+7.11474609	-9.21093750	-0.76904297	+59.21630859	+7.84423828	-23.59863281	+1720
+1458240743.87260010	+9.67236328	-6.02929688	-1.26123047	+44.78027344	+1.97753906	-64.90722656	+1624	+9.68994141	-5.18115234	-1.02832031	+6.72363281	-5.82275391	+16.19384766	+1588	+7.11035156	-9.21093750	-0.76904297	+59.21630859	+7.82226563	-23.59863281	+1720
+1458240743.87669990	+9.67236328	-6.02929688	-1.26123047	+44.78027344	+1.97753906	-64.90722656	+1620	+9.68994141	-5.18115234	-1.02832031	+6.72363281	-5.82275391	+16.19384766	+1588	+7.11035156	-9.21093750	-0.77343750	+59.19433594	+7.82226563	-23.57666016	+1720
+1458240743.88089990	+9.67236328	-6.02490234	-1.26123047	+44.78027344	+1.97753906	-64.90722656	+1620	+9.68994141	-5.18115234	-1.02832031	+6.72363281	-5.82275391	+16.19384766	+1588	+7.10595703	-9.21093750	-0.77343750	+59.17236328	+7.82226563	-23.57666016	+1720
+1458240743.88509990	+9.67236328	-6.02490234	-1.26123047	+44.78027344	+1.97753906	-64.90722656	+1620	+9.68994141	-5.18115234	-1.02832031	+6.72363281	-5.82275391	+16.19384766	+1588	+7.10595703	-9.21093750	-0.77343750	+59.17236328	+7.80029297	-23.55468750	+1720
+1458240743.88920000	+9.67236328	-6.02490234	-1.26123047	+44.78027344	+1.97753906	-64.90722656	+1620	+9.68994141	-5.18115234	-1.02832031	+6.72363281	-5.80078125	+16.19384766	+1588	+7.10156250	-9.21533203	-0.77783203	+59.15039063	+7.80029297	-23.55468750	+1720
+1458240743.89340000	+9.67236328	-6.02490234	-1.26123047	+44.78027344	+1.97753906	-64.90722656	+1620	+9.68994141	-5.18115234	-1.02832031	+6.72363281	-5.80078125	+16.17187500	+1588	+7.10156250	-9.21533203	-0.77783203	+59.15039063	+7.80029297	-23.55468750	+1720
+1458240743.89759990	+9.67236328	-6.02490234	-1.26123047	+44.78027344	+1.97753906	-64.90722656	+1620	+9.68994141	-5.18115234	-1.02832031	+6.72363281	-5.80078125	+16.17187500	+1588	+7.10156250	-9.21533203	-0.77783203	+59.12841797	+7.80029297	-23.53271484	+1720
+1458240743.90170000	+9.67236328	-6.02490234	-1.26123047	+44.78027344	+1.97753906	-64.88525391	+1620	+9.68994141	-5.18115234	-1.02832031	+6.72363281	-5.80078125	+16.17187500	+1588	+7.09716797	-9.21533203	-0.78222656	+59.10644531	+7.77832031	-23.53271484	+1720
+1458240743.90590000	+9.67236328	-6.02490234	-1.26123047	+44.80224609	+1.97753906	-64.88525391	+1620	+9.68994141	-5.18115234	-1.02832031	+6.72363281	-5.80078125	+16.17187500	+1588	+7.09716797	-9.21533203	-0.78222656	+59.08447266	+7.77832031	-23.51074219	+1720
+1458240743.91420010	+9.67236328	-6.02490234	-1.26123047	+44.80224609	+1.97753906	-64.88525391	+1620	+9.68994141	-5.18115234	-1.02832031	+6.72363281	-5.80078125	+16.17187500	+1588	+7.09277344	-9.21972656	-0.78222656	+59.08447266	+7.77832031	-23.51074219	+1716
+1458240743.91840000	+9.67236328	-6.02490234	-1.26123047	+44.80224609	+1.97753906	-64.88525391	+1620	+9.68994141	-5.18115234	-1.02832031	+6.72363281	-5.80078125	+16.17187500	+1592	+7.09277344	-9.21972656	-0.78222656	+59.08447266	+7.77832031	-23.51074219	+1716
+1458240743.92260000	+9.67236328	-6.02490234	-1.26123047	+44.80224609	+1.97753906	-64.88525391	+1620	+9.68994141	-5.18115234	-1.02832031	+6.72363281	-5.80078125	+16.17187500	+1592	+7.09277344	-9.21972656	-0.78222656	+59.06250000	+7.77832031	-23.51074219	+1716
+1458240743.92670010	+9.67236328	-6.02490234	-1.26123047	+44.80224609	+1.97753906	-64.88525391	+1620	+9.68994141	-5.18115234	-1.02832031	+6.72363281	-5.80078125	+16.17187500	+1592	+7.09277344	-9.21972656	-0.78222656	+59.08447266	+7.77832031	-23.51074219	+1712
+1458240743.93090010	+9.67236328	-6.02490234	-1.26123047	+44.80224609	+1.97753906	-64.88525391	+1620	+9.68994141	-5.18115234	-1.02832031	+6.70166016	-5.82275391	+16.17187500	+1592	+7.09277344	-9.21533203	-0.78222656	+59.08447266	+7.77832031	-23.51074219	+1712
+1458240743.93510010	+9.67236328	-6.02490234	-1.26123047	+44.80224609	+1.97753906	-64.88525391	+1620	+9.68994141	-5.18115234	-1.02832031	+6.70166016	-5.82275391	+16.17187500	+1592	+7.09277344	-9.21533203	-0.78222656	+59.08447266	+7.77832031	-23.51074219	+1712
+1458240743.93919990	+9.67236328	-6.02490234	-1.26123047	+44.80224609	+1.97753906	-64.88525391	+1620	+9.68994141	-5.18115234	-1.02832031	+6.70166016	-5.82275391	+16.17187500	+1592	+7.09277344	-9.21533203	-0.78222656	+59.08447266	+7.77832031	-23.51074219	+1712
+1458240743.94759990	+9.67236328	-6.02490234	-1.26123047	+44.78027344	+1.97753906	-64.88525391	+1620	+9.68994141	-5.18115234	-1.02832031	+6.70166016	-5.82275391	+16.19384766	+1592	+7.09716797	-9.21533203	-0.78222656	+59.08447266	+7.80029297	-23.53271484	+1712
+1458240743.95170000	+9.67236328	-6.02490234	-1.26123047	+44.78027344	+1.97753906	-64.88525391	+1620	+9.68994141	-5.18115234	-1.02832031	+6.70166016	-5.82275391	+16.19384766	+1592	+7.09716797	-9.21533203	-0.77783203	+59.10644531	+7.80029297	-23.53271484	+1708
+1458240743.95590000	+9.67236328	-6.02490234	-1.26123047	+44.78027344	+1.97753906	-64.88525391	+1620	+9.68994141	-5.18115234	-1.02832031	+6.70166016	-5.82275391	+16.19384766	+1592	+7.09716797	-9.21533203	-0.77783203	+59.10644531	+7.80029297	-23.53271484	+1708
+1458240743.96000000	+9.67236328	-6.02490234	-1.26123047	+44.78027344	+1.97753906	-64.86328125	+1620	+9.68994141	-5.18115234	-1.02832031	+6.70166016	-5.82275391	+16.19384766	+1592	+7.09716797	-9.21533203	-0.77783203	+59.10644531	+7.80029297	-23.53271484	+1708
+1458240743.96420000	+9.67236328	-6.02490234	-1.26123047	+44.78027344	+1.97753906	-64.86328125	+1620	+9.68994141	-5.18115234	-1.02832031	+6.70166016	-5.82275391	+16.19384766	+1592	+7.09716797	-9.21533203	-0.77783203	+59.10644531	+7.80029297	-23.53271484	+1708
+1458240743.97250010	+9.67236328	-6.02490234	-1.26123047	+44.78027344	+1.97753906	-64.86328125	+1616	+9.68994141	-5.18115234	-1.02832031	+6.70166016	-5.82275391	+16.19384766	+1592	+7.09716797	-9.21533203	-0.77783203	+59.10644531	+7.80029297	-23.55468750	+1708
+1458240743.97670010	+9.67236328	-6.02490234	-1.26123047	+44.78027344	+1.97753906	-64.86328125	+1616	+9.68994141	-5.18115234	-1.02832031	+6.70166016	-5.82275391	+16.19384766	+1592	+7.09716797	-9.21533203	-0.77783203	+59.10644531	+7.80029297	-23.55468750	+1708
+1458240743.98090000	+9.67236328	-6.02490234	-1.26123047	+44.78027344	+1.97753906	-64.86328125	+1616	+9.68994141	-5.18115234	-1.02832031	+6.70166016	-5.82275391	+16.19384766	+1592	+7.09716797	-9.21533203	-0.77783203	+59.10644531	+7.80029297	-23.55468750	+1708
+1458240743.98499990	+9.67236328	-6.02490234	-1.26123047	+44.78027344	+1.97753906	-64.86328125	+1616	+9.68994141	-5.18115234	-1.02832031	+6.70166016	-5.82275391	+16.19384766	+1592	+7.09716797	-9.21533203	-0.77783203	+59.10644531	+7.80029297	-23.55468750	+1708
+1458240743.99340010	+9.67236328	-6.02490234	-1.26123047	+44.78027344	+1.97753906	-64.86328125	+1616	+9.68994141	-5.18115234	-1.02832031	+6.70166016	-5.82275391	+16.19384766	+1592	+7.09716797	-9.21533203	-0.77783203	+59.08447266	+7.80029297	-23.55468750	+1708
+1458240743.99749990	+9.67236328	-6.02490234	-1.26123047	+44.78027344	+1.97753906	-64.88525391	+1616	+9.68994141	-5.18554688	-1.02832031	+6.70166016	-5.82275391	+16.19384766	+1592	+7.09716797	-9.21533203	-0.77783203	+59.08447266	+7.80029297	-23.55468750	+1708
+1458240744.00169990	+9.67236328	-6.02490234	-1.26123047	+44.78027344	+1.97753906	-64.88525391	+1616	+9.68994141	-5.18554688	-1.02832031	+6.70166016	-5.82275391	+16.19384766	+1592	+7.09716797	-9.21533203	-0.77783203	+59.08447266	+7.80029297	-23.55468750	+1708
+1458240744.00589990	+9.67236328	-6.02490234	-1.26123047	+44.78027344	+1.97753906	-64.88525391	+1616	+9.68994141	-5.18554688	-1.02832031	+6.67968750	-5.82275391	+16.19384766	+1592	+7.09277344	-9.21533203	-0.77783203	+59.08447266	+7.80029297	-23.55468750	+1708
+1458240744.01420000	+9.67236328	-6.02490234	-1.26123047	+44.78027344	+1.97753906	-64.88525391	+1616	+9.68994141	-5.18554688	-1.02832031	+6.67968750	-5.82275391	+16.19384766	+1592	+7.09277344	-9.21972656	-0.77783203	+59.06250000	+7.80029297	-23.53271484	+1708
+1458240744.01840000	+9.67236328	-6.02490234	-1.26123047	+44.78027344	+1.97753906	-64.88525391	+1616	+9.68994141	-5.18554688	-1.02832031	+6.67968750	-5.82275391	+16.19384766	+1592	+7.09277344	-9.21972656	-0.77783203	+59.06250000	+7.80029297	-23.53271484	+1708
+1458240744.02250000	+9.67236328	-6.02490234	-1.26123047	+44.78027344	+1.97753906	-64.88525391	+1616	+9.68994141	-5.18554688	-1.02832031	+6.67968750	-5.82275391	+16.19384766	+1592	+7.09277344	-9.21972656	-0.78222656	+59.06250000	+7.80029297	-23.53271484	+1708
+1458240744.02670000	+9.67236328	-6.02490234	-1.26123047	+44.78027344	+1.97753906	-64.88525391	+1616	+9.68994141	-5.18554688	-1.02832031	+6.67968750	-5.82275391	+16.19384766	+1592	+7.09277344	-9.21972656	-0.78222656	+59.06250000	+7.80029297	-23.53271484	+1708
+1458240744.03080010	+9.67236328	-6.02490234	-1.26123047	+44.78027344	+1.97753906	-64.88525391	+1616	+9.68994141	-5.18554688	-1.02832031	+6.67968750	-5.82275391	+16.19384766	+1592	+7.09277344	-9.21972656	-0.78222656	+59.06250000	+7.80029297	-23.53271484	+1704
+1458240744.03500010	+9.67236328	-6.02490234	-1.26123047	+44.78027344	+1.97753906	-64.88525391	+1616	+9.68994141	-5.18554688	-1.02832031	+6.67968750	-5.82275391	+16.19384766	+1592	+7.09277344	-9.21972656	-0.78222656	+59.06250000	+7.80029297	-23.55468750	+1704
+1458240744.04329990	+9.67236328	-6.02929688	-1.26123047	+44.78027344	+1.97753906	-64.88525391	+1620	+9.68994141	-5.18554688	-1.02832031	+6.67968750	-5.82275391	+16.19384766	+1592	+7.09277344	-9.21972656	-0.77783203	+59.06250000	+7.80029297	-23.55468750	+1704
+1458240744.05170010	+9.67236328	-6.02929688	-1.26123047	+44.78027344	+1.97753906	-64.88525391	+1620	+9.68994141	-5.18554688	-1.02832031	+6.65771484	-5.82275391	+16.19384766	+1592	+7.09277344	-9.21972656	-0.77783203	+59.06250000	+7.82226563	-23.55468750	+1704
+1458240744.05999990	+9.67236328	-6.02929688	-1.26123047	+44.75830078	+1.97753906	-64.88525391	+1620	+9.68994141	-5.18554688	-1.02832031	+6.65771484	-5.82275391	+16.19384766	+1592	+7.09277344	-9.21972656	-0.77783203	+59.06250000	+7.82226563	-23.57666016	+1704
+1458240744.06419990	+9.67236328	-6.02929688	-1.26123047	+44.75830078	+1.97753906	-64.88525391	+1620	+9.68994141	-5.18554688	-1.02832031	+6.65771484	-5.82275391	+16.19384766	+1592	+7.09716797	-9.21972656	-0.77783203	+59.06250000	+7.82226563	-23.57666016	+1704
+1458240744.07250000	+9.67236328	-6.02929688	-1.26123047	+44.75830078	+1.97753906	-64.88525391	+1620	+9.68994141	-5.18554688	-1.02832031	+6.65771484	-5.82275391	+16.19384766	+1592	+7.09716797	-9.21972656	-0.77783203	+59.06250000	+7.84423828	-23.57666016	+1704
+1458240744.07670000	+9.67236328	-6.02929688	-1.26123047	+44.75830078	+1.97753906	-64.88525391	+1620	+9.68994141	-5.18554688	-1.02832031	+6.65771484	-5.82275391	+16.19384766	+1592	+7.09716797	-9.21972656	-0.77343750	+59.08447266	+7.84423828	-23.57666016	+1704
+1458240744.08080010	+9.67236328	-6.02929688	-1.26123047	+44.75830078	+1.97753906	-64.88525391	+1620	+9.68994141	-5.18554688	-1.02832031	+6.65771484	-5.82275391	+16.19384766	+1592	+7.09716797	-9.21972656	-0.77343750	+59.08447266	+7.84423828	-23.57666016	+1704
+1458240744.08500000	+9.67236328	-6.02929688	-1.26123047	+44.75830078	+1.97753906	-64.88525391	+1620	+9.68994141	-5.18554688	-1.02832031	+6.65771484	-5.82275391	+16.19384766	+1592	+7.09716797	-9.21972656	-0.77343750	+59.08447266	+7.84423828	-23.59863281	+1704
+1458240744.08920000	+9.67236328	-6.02929688	-1.26123047	+44.75830078	+1.97753906	-64.88525391	+1616	+9.68994141	-5.18554688	-1.02832031	+6.65771484	-5.82275391	+16.19384766	+1592	+7.09716797	-9.21972656	-0.77343750	+59.08447266	+7.86621094	-23.59863281	+1704
+1458240744.09750010	+9.67236328	-6.02929688	-1.26123047	+44.75830078	+1.97753906	-64.88525391	+1616	+9.68994141	-5.18554688	-1.02832031	+6.63574219	-5.82275391	+16.19384766	+1592	+7.09716797	-9.21972656	-0.77343750	+59.08447266	+7.86621094	-23.59863281	+1704
+1458240744.10170010	+9.67236328	-6.02929688	-1.26123047	+44.75830078	+1.97753906	-64.88525391	+1616	+9.68994141	-5.18994141	-1.02832031	+6.63574219	-5.80078125	+16.19384766	+1592	+7.09716797	-9.21972656	-0.77343750	+59.06250000	+7.86621094	-23.59863281	+1704
+1458240744.10579990	+9.67236328	-6.03369141	-1.26123047	+44.75830078	+1.97753906	-64.88525391	+1616	+9.68994141	-5.18994141	-1.02832031	+6.63574219	-5.80078125	+16.19384766	+1592	+7.09716797	-9.21972656	-0.77343750	+59.06250000	+7.86621094	-23.59863281	+1704
+1458240744.10999990	+9.67236328	-6.03369141	-1.26123047	+44.75830078	+1.97753906	-64.88525391	+1616	+9.68994141	-5.18994141	-1.02832031	+6.63574219	-5.80078125	+16.19384766	+1592	+7.09716797	-9.21972656	-0.77343750	+59.06250000	+7.86621094	-23.59863281	+1708
+1458240744.11410000	+9.67236328	-6.03369141	-1.26123047	+44.75830078	+1.97753906	-64.88525391	+1616	+9.68994141	-5.18994141	-1.02832031	+6.63574219	-5.80078125	+16.19384766	+1592	+7.09716797	-9.21972656	-0.77343750	+59.06250000	+7.86621094	-23.59863281	+1708
+1458240744.12249990	+9.67236328	-6.03369141	-1.26123047	+44.75830078	+1.97753906	-64.90722656	+1616	+9.68994141	-5.18994141	-1.03271484	+6.63574219	-5.80078125	+16.19384766	+1592	+7.09277344	-9.21972656	-0.77343750	+59.04052734	+7.86621094	-23.59863281	+1708
+1458240744.12660000	+9.67236328	-6.03369141	-1.26123047	+44.75830078	+1.97753906	-64.90722656	+1616	+9.68994141	-5.18994141	-1.03271484	+6.63574219	-5.80078125	+16.19384766	+1592	+7.09277344	-9.22412109	-0.77343750	+59.04052734	+7.86621094	-23.59863281	+1708
+1458240744.13080000	+9.67236328	-6.03369141	-1.26123047	+44.75830078	+1.97753906	-64.90722656	+1616	+9.68994141	-5.18994141	-1.03271484	+6.63574219	-5.80078125	+16.19384766	+1592	+7.09277344	-9.22412109	-0.77783203	+59.01855469	+7.86621094	-23.59863281	+1708
+1458240744.13500000	+9.67236328	-6.03369141	-1.26123047	+44.75830078	+1.97753906	-64.90722656	+1620	+9.68994141	-5.18994141	-1.03271484	+6.61376953	-5.80078125	+16.19384766	+1592	+7.09277344	-9.22412109	-0.77783203	+59.01855469	+7.86621094	-23.59863281	+1708
+1458240744.13910010	+9.67236328	-6.03369141	-1.26123047	+44.75830078	+1.97753906	-64.90722656	+1620	+9.68994141	-5.18994141	-1.03271484	+6.61376953	-5.80078125	+16.19384766	+1592	+7.09277344	-9.22412109	-0.77783203	+58.99658203	+7.86621094	-23.59863281	+1708
+1458240744.14330010	+9.67236328	-6.03369141	-1.26123047	+44.75830078	+1.97753906	-64.90722656	+1620	+9.68994141	-5.18994141	-1.03271484	+6.61376953	-5.80078125	+16.19384766	+1592	+7.09277344	-9.22412109	-0.77783203	+58.99658203	+7.88818359	-23.59863281	+1708
+1458240744.15159990	+9.67236328	-6.03369141	-1.26123047	+44.75830078	+1.97753906	-64.90722656	+1620	+9.68994141	-5.19433594	-1.03271484	+6.61376953	-5.80078125	+16.19384766	+1592	+7.09277344	-9.22412109	-0.77783203	+58.99658203	+7.88818359	-23.59863281	+1704
+1458240744.15580010	+9.67236328	-6.03808594	-1.26123047	+44.75830078	+1.97753906	-64.90722656	+1620	+9.69433594	-5.19433594	-1.03271484	+6.61376953	-5.80078125	+16.19384766	+1596	+7.09277344	-9.22851563	-0.77783203	+58.99658203	+7.88818359	-23.59863281	+1704
+1458240744.16000010	+9.67236328	-6.03808594	-1.26123047	+44.75830078	+1.97753906	-64.90722656	+1620	+9.69433594	-5.19433594	-1.03271484	+6.61376953	-5.80078125	+16.19384766	+1596	+7.09277344	-9.22851563	-0.77343750	+58.99658203	+7.91015625	-23.59863281	+1704
+1458240744.16409990	+9.67236328	-6.03808594	-1.26123047	+44.75830078	+1.97753906	-64.90722656	+1620	+9.69433594	-5.19433594	-1.03271484	+6.61376953	-5.80078125	+16.19384766	+1596	+7.09277344	-9.22851563	-0.77343750	+58.99658203	+7.91015625	-23.62060547	+1708
+1458240744.16829990	+9.67236328	-6.03808594	-1.26123047	+44.75830078	+1.97753906	-64.90722656	+1620	+9.69433594	-5.19433594	-1.03271484	+6.61376953	-5.80078125	+16.19384766	+1596	+7.09277344	-9.22851563	-0.77343750	+59.01855469	+7.93212891	-23.62060547	+1708
+1458240744.17249990	+9.67236328	-6.03808594	-1.26123047	+44.75830078	+1.97753906	-64.90722656	+1620	+9.69433594	-5.19433594	-1.03271484	+6.61376953	-5.80078125	+16.19384766	+1596	+7.09716797	-9.22851563	-0.76904297	+59.01855469	+7.93212891	-23.64257813	+1708
+1458240744.17660000	+9.67236328	-6.04248047	-1.26123047	+44.75830078	+1.97753906	-64.90722656	+1620	+9.69433594	-5.19433594	-1.03271484	+6.61376953	-5.80078125	+16.19384766	+1596	+7.09716797	-9.22851563	-0.76904297	+59.04052734	+7.95410156	-23.64257813	+1708
+1458240744.18080000	+9.67236328	-6.04248047	-1.26123047	+44.75830078	+1.97753906	-64.90722656	+1620	+9.69433594	-5.19873047	-1.03271484	+6.61376953	-5.80078125	+16.19384766	+1596	+7.10156250	-9.22851563	-0.76904297	+59.04052734	+7.95410156	-23.66455078	+1712
+1458240744.18490000	+9.67236328	-6.04248047	-1.26123047	+44.75830078	+1.97753906	-64.90722656	+1620	+9.69433594	-5.19873047	-1.03271484	+6.61376953	-5.80078125	+16.19384766	+1596	+7.10156250	-9.22851563	-0.76464844	+59.06250000	+7.97607422	-23.68652344	+1712
+1458240744.18910000	+9.67236328	-6.04248047	-1.26123047	+44.75830078	+1.97753906	-64.90722656	+1620	+9.69433594	-5.19873047	-1.03271484	+6.61376953	-5.82275391	+16.19384766	+1592	+7.10595703	-9.22851563	-0.76464844	+59.06250000	+7.99804688	-23.68652344	+1712
+1458240744.19330000	+9.67236328	-6.04687500	-1.26123047	+44.75830078	+1.97753906	-64.90722656	+1624	+9.69433594	-5.19873047	-1.03271484	+6.61376953	-5.82275391	+16.19384766	+1592	+7.10595703	-9.22851563	-0.76025391	+59.08447266	+7.99804688	-23.70849609	+1716
+1458240744.19740010	+9.67236328	-6.04687500	-1.26562500	+44.75830078	+1.97753906	-64.90722656	+1624	+9.69433594	-5.19873047	-1.03271484	+6.61376953	-5.82275391	+16.17187500	+1592	+7.11035156	-9.22851563	-0.76025391	+59.08447266	+8.02001953	-23.70849609	+1716
+1458240744.20160010	+9.67236328	-6.04687500	-1.26562500	+44.75830078	+1.97753906	-64.90722656	+1624	+9.69433594	-5.19873047	-1.03271484	+6.61376953	-5.82275391	+16.17187500	+1592	+7.11035156	-9.22851563	-0.76025391	+59.08447266	+8.02001953	-23.70849609	+1716
+1458240744.20580010	+9.67236328	-6.04687500	-1.26562500	+44.75830078	+1.97753906	-64.90722656	+1624	+9.69433594	-5.19873047	-1.03271484	+6.61376953	-5.82275391	+16.17187500	+1592	+7.11035156	-9.22851563	-0.76025391	+59.08447266	+8.04199219	-23.70849609	+1716
+1458240744.20989990	+9.67236328	-6.04687500	-1.26562500	+44.75830078	+1.97753906	-64.90722656	+1624	+9.69433594	-5.19873047	-1.03271484	+6.61376953	-5.82275391	+16.17187500	+1592	+7.11035156	-9.23291016	-0.76025391	+59.08447266	+8.04199219	-23.70849609	+1720
+1458240744.21409990	+9.67236328	-6.04687500	-1.26562500	+44.75830078	+1.97753906	-64.90722656	+1624	+9.69433594	-5.20312500	-1.03271484	+6.61376953	-5.82275391	+16.14990234	+1592	+7.11035156	-9.23291016	-0.76025391	+59.06250000	+8.04199219	-23.70849609	+1720
+1458240744.21830010	+9.67236328	-6.05126953	-1.26562500	+44.75830078	+1.97753906	-64.90722656	+1624	+9.69433594	-5.20312500	-1.03271484	+6.61376953	-5.82275391	+16.14990234	+1592	+7.10595703	-9.23291016	-0.76025391	+59.06250000	+8.04199219	-23.68652344	+1720
+1458240744.22240000	+9.67236328	-6.05126953	-1.26562500	+44.78027344	+1.99951172	-64.90722656	+1624	+9.69433594	-5.20312500	-1.03271484	+6.61376953	-5.82275391	+16.14990234	+1592	+7.10595703	-9.23730469	-0.76464844	+59.04052734	+8.04199219	-23.68652344	+1720
+1458240744.22659990	+9.67236328	-6.05126953	-1.26562500	+44.78027344	+1.99951172	-64.90722656	+1624	+9.69433594	-5.20312500	-1.03271484	+6.61376953	-5.82275391	+16.12792969	+1592	+7.10156250	-9.23730469	-0.76464844	+59.01855469	+8.04199219	-23.66455078	+1724
+1458240744.23079990	+9.67236328	-6.05126953	-1.26562500	+44.78027344	+1.99951172	-64.92919922	+1624	+9.69433594	-5.20312500	-1.03710938	+6.61376953	-5.82275391	+16.12792969	+1592	+7.10156250	-9.24169922	-0.76904297	+58.99658203	+8.04199219	-23.66455078	+1724
+1458240744.23490000	+9.67236328	-6.05126953	-1.26562500	+44.78027344	+2.02148438	-64.92919922	+1624	+9.69433594	-5.20312500	-1.03710938	+6.63574219	-5.80078125	+16.10595703	+1592	+7.09716797	-9.24169922	-0.76904297	+58.97460938	+8.04199219	-23.64257813	+1724
+1458240744.23910000	+9.67236328	-6.05126953	-1.26562500	+44.78027344	+2.02148438	-64.92919922	+1624	+9.69433594	-5.20312500	-1.03710938	+6.63574219	-5.80078125	+16.10595703	+1596	+7.09716797	-9.24609375	-0.76904297	+58.95263672	+8.04199219	-23.62060547	+1724
+1458240744.24330000	+9.67236328	-6.05126953	-1.26562500	+44.80224609	+2.02148438	-64.92919922	+1624	+9.69433594	-5.20751953	-1.03710938	+6.63574219	-5.80078125	+16.08398438	+1596	+7.09716797	-9.24609375	-0.77343750	+58.93066406	+8.04199219	-23.59863281	+1724
+1458240744.24740000	+9.67236328	-6.05126953	-1.26562500	+44.80224609	+2.02148438	-64.92919922	+1624	+9.69433594	-5.20751953	-1.03710938	+6.63574219	-5.80078125	+16.08398438	+1596	+7.09277344	-9.24609375	-0.77343750	+58.90869141	+8.02001953	-23.59863281	+1724
+1458240744.25160000	+9.67236328	-6.05126953	-1.26562500	+44.80224609	+2.04345703	-64.92919922	+1624	+9.69433594	-5.20751953	-1.03710938	+6.63574219	-5.80078125	+16.08398438	+1600	+7.09277344	-9.25048828	-0.77343750	+58.90869141	+8.04199219	-23.57666016	+1724
+1458240744.25580000	+9.67236328	-6.05126953	-1.26562500	+44.80224609	+2.04345703	-64.92919922	+1624	+9.69433594	-5.20751953	-1.03710938	+6.63574219	-5.80078125	+16.06201172	+1600	+7.09277344	-9.25048828	-0.77343750	+58.88671875	+8.04199219	-23.57666016	+1724
+1458240744.25990010	+9.67236328	-6.05126953	-1.26562500	+44.80224609	+2.04345703	-64.92919922	+1628	+9.69433594	-5.20751953	-1.03710938	+6.63574219	-5.80078125	+16.06201172	+1600	+7.08837891	-9.25048828	-0.77343750	+58.88671875	+8.04199219	-23.57666016	+1720
+1458240744.26410010	+9.67236328	-6.05126953	-1.26562500	+44.80224609	+2.04345703	-64.92919922	+1628	+9.69433594	-5.21191406	-1.03710938	+6.63574219	-5.80078125	+16.04003906	+1604	+7.08837891	-9.25048828	-0.77343750	+58.88671875	+8.04199219	-23.57666016	+1720
+1458240744.26819990	+9.67236328	-6.05126953	-1.26562500	+44.82421875	+2.06542969	-64.92919922	+1628	+9.69433594	-5.21191406	-1.03710938	+6.63574219	-5.77880859	+16.04003906	+1604	+7.09277344	-9.25488281	-0.77343750	+58.88671875	+8.04199219	-23.57666016	+1720
+1458240744.27239990	+9.67236328	-6.05566406	-1.26562500	+44.82421875	+2.06542969	-64.92919922	+1628	+9.69433594	-5.21191406	-1.03710938	+6.63574219	-5.77880859	+16.04003906	+1604	+7.09277344	-9.25488281	-0.77343750	+58.88671875	+8.06396484	-23.57666016	+1716
+1458240744.27659990	+9.67236328	-6.05566406	-1.27001953	+44.82421875	+2.06542969	-64.92919922	+1628	+9.69433594	-5.21191406	-1.03710938	+6.63574219	-5.77880859	+16.04003906	+1608	+7.09277344	-9.25488281	-0.77343750	+58.88671875	+8.06396484	-23.57666016	+1716
+1458240744.28070000	+9.67236328	-6.05566406	-1.27001953	+44.82421875	+2.06542969	-64.92919922	+1628	+9.69433594	-5.21191406	-1.03710938	+6.63574219	-5.80078125	+16.04003906	+1608	+7.09277344	-9.25488281	-0.76904297	+58.88671875	+8.08593750	-23.57666016	+1716
+1458240744.28490000	+9.67675781	-6.05566406	-1.27001953	+44.82421875	+2.06542969	-64.92919922	+1628	+9.69433594	-5.21191406	-1.03710938	+6.63574219	-5.80078125	+16.04003906	+1608	+7.09716797	-9.25488281	-0.76904297	+58.90869141	+8.08593750	-23.59863281	+1716
+1458240744.28909990	+9.67675781	-6.05566406	-1.27001953	+44.82421875	+2.06542969	-64.92919922	+1628	+9.69433594	-5.21191406	-1.03710938	+6.63574219	-5.80078125	+16.04003906	+1608	+7.09716797	-9.25048828	-0.76464844	+58.93066406	+8.10791016	-23.59863281	+1716
+1458240744.29320000	+9.67675781	-6.05566406	-1.27001953	+44.82421875	+2.06542969	-64.92919922	+1628	+9.69433594	-5.21191406	-1.03710938	+6.63574219	-5.80078125	+16.04003906	+1608	+7.10156250	-9.25048828	-0.76464844	+58.93066406	+8.10791016	-23.62060547	+1720
+1458240744.29740000	+9.67675781	-6.05566406	-1.27001953	+44.82421875	+2.04345703	-64.92919922	+1628	+9.69433594	-5.21630859	-1.03710938	+6.63574219	-5.80078125	+16.04003906	+1608	+7.10156250	-9.25048828	-0.76025391	+58.95263672	+8.12988281	-23.62060547	+1720
+1458240744.30160000	+9.67675781	-6.05566406	-1.27001953	+44.82421875	+2.04345703	-64.92919922	+1628	+9.69433594	-5.21630859	-1.03710938	+6.63574219	-5.80078125	+16.04003906	+1608	+7.10595703	-9.25048828	-0.76025391	+58.95263672	+8.12988281	-23.64257813	+1720
+1458240744.30570010	+9.67675781	-6.05566406	-1.27001953	+44.84619141	+2.04345703	-64.92919922	+1628	+9.69433594	-5.21630859	-1.03710938	+6.63574219	-5.80078125	+16.04003906	+1608	+7.10595703	-9.25048828	-0.76025391	+58.97460938	+8.15185547	-23.64257813	+1720
+1458240744.30990000	+9.67675781	-6.06005859	-1.27001953	+44.84619141	+2.04345703	-64.92919922	+1628	+9.69433594	-5.21630859	-1.03710938	+6.63574219	-5.82275391	+16.04003906	+1608	+7.11035156	-9.25048828	-0.75585938	+58.97460938	+8.15185547	-23.66455078	+1720
+1458240744.31410000	+9.67675781	-6.06005859	-1.27001953	+44.84619141	+2.04345703	-64.92919922	+1628	+9.69433594	-5.21630859	-1.03710938	+6.63574219	-5.82275391	+16.04003906	+1608	+7.11035156	-9.25048828	-0.75585938	+58.99658203	+8.15185547	-23.66455078	+1720
+1458240744.31820010	+9.67675781	-6.06005859	-1.27001953	+44.84619141	+2.04345703	-64.95117188	+1628	+9.69433594	-5.21630859	-1.03710938	+6.63574219	-5.82275391	+16.01806641	+1608	+7.11035156	-9.25048828	-0.75585938	+58.99658203	+8.17382813	-23.68652344	+1720
+1458240744.32240010	+9.67675781	-6.06005859	-1.27001953	+44.84619141	+2.04345703	-64.95117188	+1628	+9.69433594	-5.21630859	-1.03710938	+6.63574219	-5.82275391	+16.01806641	+1608	+7.11035156	-9.25048828	-0.75585938	+58.99658203	+8.17382813	-23.68652344	+1720
+1458240744.32660010	+9.67675781	-6.06005859	-1.27001953	+44.84619141	+2.04345703	-64.95117188	+1628	+9.69433594	-5.21630859	-1.03710938	+6.63574219	-5.82275391	+16.01806641	+1608	+7.11035156	-9.25048828	-0.75585938	+58.99658203	+8.17382813	-23.68652344	+1720
+1458240744.33069990	+9.67675781	-6.06005859	-1.27001953	+44.84619141	+2.04345703	-64.95117188	+1628	+9.69433594	-5.21630859	-1.03710938	+6.63574219	-5.82275391	+16.01806641	+1604	+7.11035156	-9.25048828	-0.75585938	+58.97460938	+8.17382813	-23.68652344	+1720
+1458240744.33489990	+9.67675781	-6.06005859	-1.27001953	+44.84619141	+2.04345703	-64.95117188	+1628	+9.69873047	-5.21630859	-1.03710938	+6.63574219	-5.82275391	+16.01806641	+1604	+7.11035156	-9.25048828	-0.75585938	+58.97460938	+8.15185547	-23.68652344	+1724
+1458240744.33909990	+9.67675781	-6.06005859	-1.27001953	+44.84619141	+2.04345703	-64.95117188	+1628	+9.69873047	-5.21630859	-1.03710938	+6.63574219	-5.84472656	+16.01806641	+1604	+7.10595703	-9.25048828	-0.75585938	+58.95263672	+8.15185547	-23.68652344	+1724
+1458240744.34320000	+9.67675781	-6.06005859	-1.27001953	+44.84619141	+2.04345703	-64.97314453	+1628	+9.69873047	-5.21630859	-1.03710938	+6.63574219	-5.84472656	+16.01806641	+1604	+7.10595703	-9.25488281	-0.75585938	+58.95263672	+8.15185547	-23.66455078	+1724
+1458240744.34740000	+9.67675781	-6.06005859	-1.27001953	+44.84619141	+2.06542969	-64.97314453	+1628	+9.69873047	-5.21630859	-1.03710938	+6.63574219	-5.84472656	+15.99609375	+1604	+7.10595703	-9.25488281	-0.76025391	+58.93066406	+8.15185547	-23.66455078	+1724
+1458240744.35150000	+9.67675781	-6.06005859	-1.27001953	+44.84619141	+2.06542969	-64.97314453	+1624	+9.69873047	-5.21630859	-1.03710938	+6.63574219	-5.84472656	+15.99609375	+1604	+7.10595703	-9.25488281	-0.76025391	+58.93066406	+8.15185547	-23.66455078	+1724
+1458240744.35570000	+9.67675781	-6.06005859	-1.27001953	+44.84619141	+2.06542969	-64.97314453	+1624	+9.69873047	-5.21630859	-1.03710938	+6.63574219	-5.84472656	+15.99609375	+1604	+7.10156250	-9.25488281	-0.76025391	+58.90869141	+8.12988281	-23.66455078	+1724
+1458240744.35990000	+9.67675781	-6.06005859	-1.26562500	+44.84619141	+2.06542969	-64.97314453	+1624	+9.69873047	-5.21630859	-1.03710938	+6.63574219	-5.84472656	+15.99609375	+1604	+7.10156250	-9.25488281	-0.76025391	+58.90869141	+8.12988281	-23.66455078	+1720
+1458240744.36400010	+9.67675781	-6.06005859	-1.26562500	+44.84619141	+2.06542969	-64.97314453	+1624	+9.69873047	-5.21630859	-1.03710938	+6.63574219	-5.84472656	+15.99609375	+1604	+7.10156250	-9.25488281	-0.76025391	+58.90869141	+8.12988281	-23.66455078	+1720
+1458240744.36820010	+9.67675781	-6.06005859	-1.26562500	+44.84619141	+2.06542969	-64.97314453	+1624	+9.69873047	-5.21630859	-1.03710938	+6.63574219	-5.84472656	+15.99609375	+1604	+7.10156250	-9.25488281	-0.76025391	+58.88671875	+8.12988281	-23.66455078	+1720
+1458240744.37240000	+9.67675781	-6.06005859	-1.26562500	+44.84619141	+2.06542969	-64.99511719	+1624	+9.69873047	-5.21630859	-1.03710938	+6.63574219	-5.84472656	+15.99609375	+1604	+7.10156250	-9.25488281	-0.76025391	+58.88671875	+8.12988281	-23.66455078	+1720
+1458240744.37649990	+9.67675781	-6.06005859	-1.26562500	+44.84619141	+2.06542969	-64.99511719	+1624	+9.69873047	-5.21630859	-1.03710938	+6.63574219	-5.86669922	+15.99609375	+1608	+7.10156250	-9.25927734	-0.76464844	+58.88671875	+8.12988281	-23.66455078	+1720
+1458240744.38070010	+9.67675781	-6.06005859	-1.26562500	+44.84619141	+2.06542969	-64.99511719	+1624	+9.69873047	-5.21630859	-1.03710938	+6.63574219	-5.86669922	+15.99609375	+1608	+7.10156250	-9.25927734	-0.76464844	+58.88671875	+8.12988281	-23.66455078	+1720
+1458240744.38490010	+9.67675781	-6.06005859	-1.26562500	+44.84619141	+2.06542969	-64.99511719	+1624	+9.69873047	-5.21630859	-1.03710938	+6.63574219	-5.86669922	+15.99609375	+1608	+7.10156250	-9.25927734	-0.76464844	+58.88671875	+8.12988281	-23.66455078	+1716
+1458240744.38899990	+9.67675781	-6.06005859	-1.26562500	+44.84619141	+2.06542969	-64.99511719	+1624	+9.69873047	-5.21630859	-1.03710938	+6.63574219	-5.86669922	+15.99609375	+1608	+7.10156250	-9.25488281	-0.76464844	+58.88671875	+8.12988281	-23.66455078	+1716
+1458240744.39319990	+9.67675781	-6.06005859	-1.26562500	+44.84619141	+2.04345703	-64.99511719	+1624	+9.69873047	-5.21630859	-1.03710938	+6.63574219	-5.86669922	+15.99609375	+1608	+7.10156250	-9.25488281	-0.76025391	+58.88671875	+8.12988281	-23.66455078	+1716
+1458240744.39739990	+9.67675781	-6.06005859	-1.26562500	+44.84619141	+2.04345703	-64.99511719	+1624	+9.69873047	-5.21630859	-1.03710938	+6.63574219	-5.86669922	+15.99609375	+1608	+7.10156250	-9.25488281	-0.76025391	+58.88671875	+8.12988281	-23.66455078	+1716
+1458240744.40150000	+9.67675781	-6.06005859	-1.26562500	+44.84619141	+2.04345703	-64.99511719	+1624	+9.69873047	-5.21630859	-1.03271484	+6.63574219	-5.88867188	+15.99609375	+1608	+7.10156250	-9.25488281	-0.76025391	+58.88671875	+8.12988281	-23.66455078	+1716
+1458240744.40570000	+9.67675781	-6.06005859	-1.26562500	+44.84619141	+2.04345703	-64.99511719	+1624	+9.69873047	-5.21630859	-1.03271484	+6.61376953	-5.88867188	+16.01806641	+1608	+7.10156250	-9.25488281	-0.76025391	+58.88671875	+8.12988281	-23.66455078	+1716
+1458240744.40990000	+9.67675781	-6.06005859	-1.26562500	+44.84619141	+2.04345703	-64.99511719	+1624	+9.69873047	-5.21630859	-1.03271484	+6.61376953	-5.88867188	+16.01806641	+1608	+7.10156250	-9.25488281	-0.76025391	+58.88671875	+8.12988281	-23.68652344	+1716
+1458240744.41400000	+9.68115234	-6.06005859	-1.26562500	+44.84619141	+2.04345703	-64.99511719	+1624	+9.69873047	-5.21630859	-1.03271484	+6.61376953	-5.88867188	+16.01806641	+1608	+7.10595703	-9.25488281	-0.76025391	+58.90869141	+8.12988281	-23.68652344	+1716
+1458240744.41820000	+9.68115234	-6.06005859	-1.26562500	+44.84619141	+2.04345703	-64.99511719	+1624	+9.69873047	-5.21630859	-1.03271484	+6.61376953	-5.91064453	+16.01806641	+1608	+7.10595703	-9.25488281	-0.76025391	+58.90869141	+8.12988281	-23.68652344	+1716
+1458240744.42230010	+9.68115234	-6.06005859	-1.26562500	+44.84619141	+2.02148438	-64.99511719	+1624	+9.69873047	-5.21630859	-1.03271484	+6.61376953	-5.91064453	+16.04003906	+1608	+7.10595703	-9.25488281	-0.76025391	+58.90869141	+8.12988281	-23.68652344	+1716
+1458240744.42650010	+9.68115234	-6.06005859	-1.26562500	+44.84619141	+2.02148438	-64.99511719	+1624	+9.69873047	-5.21630859	-1.03271484	+6.61376953	-5.91064453	+16.04003906	+1608	+7.10595703	-9.25488281	-0.76025391	+58.90869141	+8.10791016	-23.70849609	+1716
+1458240744.43070010	+9.68115234	-6.06005859	-1.26562500	+44.84619141	+2.02148438	-64.99511719	+1624	+9.69873047	-5.21630859	-1.03271484	+6.61376953	-5.93261719	+16.04003906	+1608	+7.10595703	-9.25488281	-0.76025391	+58.90869141	+8.10791016	-23.70849609	+1716
+1458240744.43479990	+9.68115234	-6.06005859	-1.26562500	+44.84619141	+2.02148438	-64.99511719	+1624	+9.70312500	-5.21630859	-1.03271484	+6.59179688	-5.93261719	+16.06201172	+1608	+7.10595703	-9.25488281	-0.75585938	+58.90869141	+8.10791016	-23.70849609	+1716
+1458240744.43899990	+9.68115234	-6.06005859	-1.26562500	+44.84619141	+2.02148438	-64.99511719	+1624	+9.70312500	-5.21630859	-1.03271484	+6.59179688	-5.95458984	+16.06201172	+1608	+7.11035156	-9.25488281	-0.75585938	+58.90869141	+8.10791016	-23.73046875	+1716
+1458240744.44320010	+9.68115234	-6.06005859	-1.26562500	+44.84619141	+1.99951172	-64.99511719	+1620	+9.70312500	-5.21630859	-1.02832031	+6.59179688	-5.95458984	+16.08398438	+1608	+7.11035156	-9.25048828	-0.76025391	+58.90869141	+8.10791016	-23.73046875	+1716
+1458240744.44730000	+9.68115234	-6.06005859	-1.26562500	+44.84619141	+1.99951172	-64.99511719	+1620	+9.70312500	-5.21630859	-1.02832031	+6.56982422	-5.97656250	+16.08398438	+1608	+7.11035156	-9.25048828	-0.76025391	+58.90869141	+8.08593750	-23.73046875	+1716
+1458240744.45149990	+9.68115234	-6.06005859	-1.26562500	+44.84619141	+1.99951172	-64.99511719	+1624	+9.70312500	-5.21630859	-1.02832031	+6.56982422	-5.99853516	+16.10595703	+1608	+7.11035156	-9.25048828	-0.76025391	+58.90869141	+8.08593750	-23.73046875	+1716
+1458240744.45569990	+9.68115234	-6.06005859	-1.26562500	+44.86816406	+1.99951172	-65.01708984	+1624	+9.70312500	-5.21630859	-1.02392578	+6.54785156	-6.02050781	+16.10595703	+1608	+7.10595703	-9.25488281	-0.76025391	+58.88671875	+8.06396484	-23.73046875	+1716
+1458240744.45980000	+9.68115234	-6.06005859	-1.26123047	+44.86816406	+1.97753906	-65.01708984	+1624	+9.70312500	-5.21191406	-1.02392578	+6.52587891	-6.04248047	+16.12792969	+1608	+7.10595703	-9.25488281	-0.76025391	+58.88671875	+8.04199219	-23.75244141	+1716
+1458240744.46400000	+9.68115234	-6.06005859	-1.26123047	+44.86816406	+1.97753906	-65.01708984	+1624	+9.70751953	-5.21191406	-1.01953125	+6.50390625	-6.08642578	+16.14990234	+1608	+7.10595703	-9.25488281	-0.76025391	+58.86474609	+8.02001953	-23.75244141	+1716
+1458240744.46820000	+9.68115234	-6.06005859	-1.26123047	+44.86816406	+1.95556641	-65.01708984	+1624	+9.70751953	-5.21191406	-1.01953125	+6.48193359	-6.10839844	+16.17187500	+1612	+7.10595703	-9.25488281	-0.76464844	+58.84277344	+7.99804688	-23.75244141	+1716
+1458240744.47230010	+9.68115234	-6.06005859	-1.26123047	+44.86816406	+1.95556641	-65.03906250	+1624	+9.70751953	-5.21191406	-1.01513672	+6.45996094	-6.15234375	+16.19384766	+1612	+7.10595703	-9.25488281	-0.76464844	+58.82080078	+7.97607422	-23.75244141	+1716
+1458240744.47650000	+9.68554688	-6.05566406	-1.25683594	+44.89013672	+1.93359375	-65.03906250	+1624	+9.71191406	-5.21191406	-1.01074219	+6.43798828	-6.19628906	+16.21582031	+1616	+7.10595703	-9.25488281	-0.76464844	+58.77685547	+7.93212891	-23.77441406	+1716
+1458240744.48070000	+9.68554688	-6.05566406	-1.25683594	+44.89013672	+1.88964844	-65.06103516	+1624	+9.71191406	-5.21191406	-1.00634766	+6.39404297	-6.26220703	+16.25976563	+1616	+7.10156250	-9.25488281	-0.76904297	+58.75488281	+7.88818359	-23.79638672	+1716
+1458240744.48480010	+9.68554688	-6.05566406	-1.25244141	+44.91210938	+1.86767578	-65.06103516	+1628	+9.71630859	-5.20751953	-1.00634766	+6.37207031	-6.32812500	+16.28173828	+1620	+7.10156250	-9.25488281	-0.76904297	+58.73291016	+7.84423828	-23.81835938	+1712
+1458240744.48900010	+9.68994141	-6.05566406	-1.25244141	+44.93408203	+1.80175781	-65.08300781	+1628	+9.71630859	-5.20751953	-0.99755859	+6.32812500	-6.41601563	+16.34765625	+1624	+7.10595703	-9.25488281	-0.76904297	+58.68896484	+7.77832031	-23.86230469	+1712
+1458240744.49320010	+9.68994141	-6.05126953	-1.24804688	+44.95605469	+1.75781250	-65.10498047	+1632	+9.72070313	-5.20312500	-0.99316406	+6.26220703	-6.52587891	+16.39160156	+1628	+7.10595703	-9.25488281	-0.76904297	+58.66699219	+7.71240234	-23.92822266	+1712
+1458240744.49729990	+9.69433594	-6.05126953	-1.24365234	+44.97802734	+1.66992188	-65.12695313	+1636	+9.72509766	-5.20312500	-0.98437500	+6.21826172	-6.63574219	+16.43554688	+1628	+7.11035156	-9.25488281	-0.76904297	+58.62304688	+7.64648438	-23.97216797	+1712
+1458240744.50149990	+9.69873047	-6.04687500	-1.23486328	+45.02197266	+1.53808594	-65.17089844	+1640	+9.72949219	-5.19873047	-0.97558594	+6.15234375	-6.76757813	+16.52343750	+1632	+7.11914063	-9.25488281	-0.76464844	+58.60107422	+7.55859375	-24.08203125	+1716
+1458240744.50560000	+9.70751953	-6.04248047	-1.22607422	+45.04394531	+1.40625000	-65.21484375	+1644	+9.73828125	-5.19873047	-0.97119141	+6.08642578	-6.89941406	+16.58935547	+1636	+7.12792969	-9.25048828	-0.76025391	+58.57910156	+7.47070313	-24.16992188	+1716
+1458240744.50980000	+9.71191406	-6.04248047	-1.21728516	+45.08789063	+1.25244141	-65.23681641	+1648	+9.74267578	-5.19433594	-0.96240234	+6.02050781	-7.03125000	+16.67724609	+1640	+7.13671875	-9.24609375	-0.75585938	+58.55712891	+7.38281250	-24.27978516	+1720
+1458240744.51399990	+9.72509766	-6.03808594	-1.20410156	+45.15380859	+0.98876953	-65.28076172	+1652	+9.75146484	-5.18994141	-0.94921875	+5.91064453	-7.22900391	+16.76513672	+1644	+7.14990234	-9.24169922	-0.75146484	+58.53515625	+7.25097656	-24.41162109	+1724
+1458240744.51810000	+9.73388672	-6.03369141	-1.19531250	+45.19775391	+0.76904297	-65.32470703	+1660	+9.76025391	-5.18554688	-0.94042969	+5.82275391	-7.40478516	+16.85302734	+1648	+7.16308594	-9.23730469	-0.74707031	+58.49121094	+7.14111328	-24.56542969	+1732
+1458240744.52230000	+9.74707031	-6.02929688	-1.18212891	+45.24169922	+0.54931641	-65.34667969	+1668	+9.76904297	-5.18115234	-0.93164063	+5.75683594	-7.58056641	+16.91894531	+1652	+7.17187500	-9.23291016	-0.74267578	+58.46923828	+7.00927734	-24.69726563	+1736
+1458240744.52650000	+9.76025391	-6.02490234	-1.16894531	+45.30761719	+0.24169922	-65.39062500	+1680	+9.77783203	-5.18115234	-0.91845703	+5.60302734	-7.82226563	+17.00683594	+1652	+7.18945313	-9.22412109	-0.73828125	+58.42529297	+6.83349609	-24.85107422	+1744
+1458240744.53060010	+9.76904297	-6.02050781	-1.15576172	+45.37353516	-0.02197266	-65.41259766	+1688	+9.78662109	-5.17675781	-0.90527344	+5.51513672	-8.02001953	+17.09472656	+1656	+7.20263672	-9.21972656	-0.73388672	+58.35937500	+6.67968750	-25.00488281	+1748
+1458240744.53480010	+9.78222656	-6.01611328	-1.14257813	+45.41748047	-0.26367188	-65.43457031	+1696	+9.79980469	-5.16796875	-0.89208984	+5.42724609	-8.23974609	+17.16064453	+1660	+7.21142578	-9.21533203	-0.73388672	+58.29345703	+6.50390625	-25.13671875	+1752
+1458240744.53900000	+9.79541016	-6.01171875	-1.12939453	+45.48339844	-0.59326172	-65.45654297	+1708	+9.80859375	-5.16796875	-0.87451172	+5.27343750	-8.50341797	+17.24853516	+1664	+7.22021484	-9.21533203	-0.73828125	+58.16162109	+6.28417969	-25.24658203	+1756
+1458240744.54310010	+9.80419922	-6.00292969	-1.11621094	+45.57128906	-0.87890625	-65.45654297	+1716	+9.82177734	-5.15917969	-0.85693359	+5.16357422	-8.74511719	+17.33642578	+1672	+7.22900391	-9.21093750	-0.73828125	+58.05175781	+6.06445313	-25.40039063	+1760
+1458240744.54730010	+9.81738281	-5.99414063	-1.09863281	+45.65917969	-1.16455078	-65.47851563	+1728	+9.83496094	-5.15039063	-0.84375000	+5.05371094	-9.03076172	+17.42431641	+1676	+7.24218750	-9.21093750	-0.74267578	+57.94189453	+5.82275391	-25.53222656	+1764
+1458240744.55150010	+9.83056641	-5.98974609	-1.08105469	+45.74707031	-1.53808594	-65.52246094	+1740	+9.84375000	-5.14599609	-0.82177734	+4.89990234	-9.33837891	+17.51220703	+1684	+7.25097656	-9.21093750	-0.75146484	+57.76611328	+5.53710938	-25.66406250	+1768
+1458240744.55559990	+9.84375000	-5.97656250	-1.06347656	+45.87890625	-1.88964844	-65.54443359	+1752	+9.85693359	-5.13720703	-0.80419922	+4.79003906	-9.64599609	+17.60009766	+1692	+7.25976563	-9.20654297	-0.75585938	+57.63427734	+5.27343750	-25.83984375	+1768
+1458240744.55979990	+9.86132813	-5.96777344	-1.04589844	+46.01074219	-2.24121094	-65.58837891	+1764	+9.87451172	-5.12841797	-0.78222656	+4.68017578	-9.97558594	+17.68798828	+1700	+7.26855469	-9.20654297	-0.76025391	+57.48046875	+5.00976563	-25.99365234	+1772
+1458240744.56399990	+9.87451172	-5.95898438	-1.02392578	+46.14257813	-2.68066406	-65.61035156	+1780	+9.88769531	-5.12402344	-0.76025391	+4.52636719	-10.30517578	+17.77587891	+1708	+7.27734375	-9.21093750	-0.77343750	+57.28271484	+4.65820313	-26.19140625	+1772
+1458240744.56810000	+9.89208984	-5.94580078	-1.00195313	+46.31835938	-3.09814453	-65.65429688	+1796	+9.90527344	-5.11083984	-0.73828125	+4.41650391	-10.70068359	+17.86376953	+1720	+7.29492188	-9.20654297	-0.77343750	+57.15087891	+4.37255859	-26.43310547	+1772
+1458240744.57230000	+9.90966797	-5.93261719	-0.98437500	+46.51611328	-3.51562500	-65.67626953	+1808	+9.92285156	-5.09765625	-0.71630859	+4.30664063	-11.07421875	+17.99560547	+1732	+7.30810547	-9.20214844	-0.78662109	+57.01904297	+4.02099609	-26.63085938	+1776
+1458240744.57640000	+9.92724609	-5.92382813	-0.96240234	+46.64794922	-3.93310547	-65.72021484	+1824	+9.93603516	-5.08886719	-0.69433594	+4.15283203	-11.49169922	+18.08349609	+1744	+7.32128906	-9.20654297	-0.79541016	+56.84326172	+3.71337891	-26.82861328	+1772
+1458240744.58060000	+9.94482422	-5.90625000	-0.94042969	+46.86767578	-4.37255859	-65.78613281	+1844	+9.95361328	-5.07128906	-0.66796875	+4.04296875	-11.95312500	+18.19335938	+1756	+7.34326172	-9.19775391	-0.79541016	+56.73339844	+3.38378906	-27.13623047	+1776
+1458240744.58480000	+9.96679688	-5.89306641	-0.92285156	+47.08740234	-4.83398438	-65.85205078	+1860	+9.97558594	-5.05810547	-0.64599609	+3.93310547	-12.37060547	+18.32519531	+1768	+7.36523438	-9.19335938	-0.80419922	+56.64550781	+3.01025391	-27.42187500	+1776
+1458240744.58890010	+9.98876953	-5.88427734	-0.89648438	+47.21923828	-5.29541016	-65.96191406	+1880	+9.99316406	-5.04492188	-0.61962891	+3.82324219	-12.89794922	+18.41308594	+1780	+7.39160156	-9.19335938	-0.80859375	+56.49169922	+2.68066406	-27.75146484	+1776
+1458240744.59310010	+10.01074219	-5.86669922	-0.87451172	+47.43896484	-5.75683594	-66.07177734	+1900	+10.01513672	-5.02734375	-0.59326172	+3.75732422	-13.44726563	+18.50097656	+1796	+7.42236328	-9.18457031	-0.80859375	+56.42578125	+2.32910156	-28.14697266	+1776
+1458240744.59730010	+10.04150391	-5.85351563	-0.85693359	+47.65869141	-6.21826172	-66.13769531	+1920	+10.03710938	-5.00976563	-0.57128906	+3.66943359	-13.93066406	+18.65478516	+1812	+7.45312500	-9.18017578	-0.81298828	+56.35986328	+1.93359375	-28.52050781	+1780
+1458240744.60139990	+10.06347656	-5.84912109	-0.83496094	+47.72460938	-6.65771484	-66.29150391	+1940	+10.05468750	-4.99658203	-0.54492188	+3.60351563	-14.50195313	+18.72070313	+1824	+7.48388672	-9.18017578	-0.81738281	+56.22802734	+1.58203125	-28.91601563	+1780
+1458240744.60560010	+10.09423828	-5.83154297	-0.81298828	+47.90039063	-7.11914063	-66.42333984	+1964	+10.08105469	-4.97460938	-0.51855469	+3.55957031	-15.09521484	+18.80859375	+1840	+7.52783203	-9.16699219	-0.81738281	+56.18408203	+1.20849609	-29.39941406	+1784
+1458240744.60980010	+10.12500000	-5.81835938	-0.79541016	+48.09814453	-7.58056641	-66.53320313	+1988	+10.10302734	-4.95703125	-0.50097656	+3.51562500	-15.62255859	+18.91845703	+1856	+7.56738281	-9.15820313	-0.82177734	+56.14013672	+0.76904297	-29.83886719	+1788
+1458240744.61389990	+10.15576172	-5.81835938	-0.77343750	+48.05419922	-7.99804688	-66.75292969	+2008	+10.12500000	-4.93945313	-0.47460938	+3.53759766	-16.28173828	+18.96240234	+1872	+7.60693359	-9.15820313	-0.82617188	+56.03027344	+0.39550781	-30.34423828	+1788
+1458240744.61809990	+10.18652344	-5.80957031	-0.75146484	+48.16406250	-8.43750000	-66.99462891	+2036	+10.15136719	-4.91748047	-0.44824219	+3.58154297	-16.94091797	+19.00634766	+1892	+7.65087891	-9.14501953	-0.82617188	+55.96435547	+0.00000000	-30.87158203	+1792
+1458240744.62229990	+10.22607422	-5.79638672	-0.73828125	+48.25195313	-8.85498047	-67.14843750	+2064	+10.18212891	-4.89990234	-0.43505859	+3.60351563	-17.49023438	+19.07226563	+1908	+7.69921875	-9.14062500	-0.83056641	+55.89843750	-0.43945313	-31.37695313	+1796
+1458240744.62640000	+10.25683594	-5.80078125	-0.71630859	+48.12011719	-9.27246094	-67.41210938	+2088	+10.20410156	-4.87792969	-0.41308594	+3.69140625	-18.17138672	+19.02832031	+1924	+7.74316406	-9.14062500	-0.83496094	+55.74462891	-0.83496094	-31.92626953	+1800
+1458240744.63060000	+10.29638672	-5.79199219	-0.69873047	+48.12011719	-9.66796875	-67.67578125	+2116	+10.23486328	-4.85595703	-0.38671875	+3.82324219	-18.87451172	+19.00634766	+1944	+7.78710938	-9.13183594	-0.83935547	+55.65673828	-1.25244141	-32.49755859	+1804
+1458240744.63890000	+10.37548828	-5.79638672	-0.66796875	+47.85644531	-10.41503906	-68.15917969	+2172	+10.29199219	-4.81640625	-0.36035156	+4.08691406	-20.12695313	+18.89648438	+1976	+7.87939453	-9.12304688	-0.86132813	+55.34912109	-2.08740234	-33.53027344	+1808
+1458240744.64310000	+10.41503906	-5.79199219	-0.65478516	+47.72460938	-10.78857422	-68.42285156	+2204	+10.32275391	-4.79443359	-0.34716797	+4.28466797	-20.76416016	+18.80859375	+1996	+7.92333984	-9.11865234	-0.87451172	+55.17333984	-2.52685547	-34.05761719	+1812
+1458240744.64730000	+10.46337891	-5.79199219	-0.64160156	+47.57080078	-11.14013672	-68.66455078	+2236	+10.35351563	-4.77246094	-0.33837891	+4.48242188	-21.33544922	+18.72070313	+2012	+7.97167969	-9.11425781	-0.89648438	+54.99755859	-2.94433594	-34.54101563	+1816
+1458240744.65140010	+10.50292969	-5.79638672	-0.62841797	+47.28515625	-11.51367188	-68.97216797	+2268	+10.38427734	-4.75048828	-0.32958984	+4.70214844	-21.99462891	+18.54492188	+2028	+8.01123047	-9.11425781	-0.91406250	+54.75585938	-3.33984375	-35.04638672	+1820
+1458240744.65560010	+10.54687500	-5.80078125	-0.61523438	+47.04345703	-11.82128906	-69.25781250	+2300	+10.41943359	-4.72851563	-0.31640625	+4.98779297	-22.60986328	+18.36914063	+2048	+8.05078125	-9.11425781	-0.93603516	+54.51416016	-3.71337891	-35.48583984	+1820
+1458240744.65969990	+10.59521484	-5.80078125	-0.61083984	+46.80175781	-12.12890625	-69.49951172	+2332	+10.45898438	-4.70654297	-0.31640625	+5.27343750	-23.13720703	+18.17138672	+2060	+8.09472656	-9.11425781	-0.96679688	+54.25048828	-4.08691406	-35.90332031	+1820
+1458240744.66810010	+10.68310547	-5.81835938	-0.59765625	+46.14257813	-12.72216797	-70.02685547	+2396	+10.52929688	-4.66699219	-0.31640625	+5.77880859	-24.23583984	+17.68798828	+2088	+8.16943359	-9.11865234	-1.02832031	+53.63525391	-4.79003906	-36.67236328	+1820
+1458240744.67220000	+10.73144531	-5.82275391	-0.59765625	+45.81298828	-12.98583984	-70.26855469	+2428	+10.56884766	-4.64501953	-0.32958984	+6.08642578	-24.69726563	+17.44628906	+2104	+8.20898438	-9.11865234	-1.06347656	+53.34960938	-5.11962891	-36.97998047	+1816
+1458240744.67639990	+10.77978516	-5.83154297	-0.59765625	+45.43945313	-13.24951172	-70.51025391	+2456	+10.60839844	-4.63183594	-0.33398438	+6.30615234	-25.18066406	+17.16064453	+2116	+8.24853516	-9.12304688	-1.09863281	+52.99804688	-5.40527344	-37.33154297	+1812
+1458240744.68059990	+10.82812500	-5.84033203	-0.59765625	+45.08789063	-13.51318359	-70.75195313	+2488	+10.64794922	-4.60546875	-0.34716797	+6.59179688	-25.64208984	+16.85302734	+2132	+8.28808594	-9.11865234	-1.14257813	+52.66845703	-5.69091797	-37.61718750	+1812
+1458240744.68470000	+10.88085938	-5.84912109	-0.60205078	+44.69238281	-13.73291016	-70.97167969	+2516	+10.69189453	-4.58349609	-0.36035156	+6.92138672	-26.05957031	+16.52343750	+2148	+8.32763672	-9.11865234	-1.18212891	+52.36083984	-5.95458984	-37.90283203	+1808
+1458240744.68890000	+10.93359375	-5.85791016	-0.60644531	+44.29687500	-13.97460938	-71.19140625	+2548	+10.73583984	-4.56591797	-0.37792969	+7.14111328	-26.47705078	+16.19384766	+2160	+8.36718750	-9.12304688	-1.22167969	+52.00927734	-6.17431641	-38.23242188	+1804
+1458240744.69310000	+10.98632813	-5.87109375	-0.61523438	+43.87939453	-14.17236328	-71.38916016	+2572	+10.77978516	-4.54394531	-0.39550781	+7.40478516	-26.89453125	+15.84228516	+2176	+8.41552734	-9.11865234	-1.27001953	+51.70166016	-6.41601563	-38.47412109	+1804
+1458240744.70140000	+11.09619141	-5.89306641	-0.63720703	+43.00048828	-14.56787109	-71.76269531	+2628	+10.87646484	-4.50878906	-0.44824219	+7.84423828	-27.59765625	+15.11718750	+2212	+8.50341797	-9.11425781	-1.35791016	+51.02050781	-6.81152344	-39.02343750	+1808
+1458240744.70560000	+11.14892578	-5.90625000	-0.65478516	+42.53906250	-14.78759766	-71.96044922	+2656	+10.92480469	-4.48681641	-0.47900391	+8.08593750	-27.97119141	+14.74365234	+2228	+8.55615234	-9.10546875	-1.40185547	+50.73486328	-7.03125000	-39.28710938	+1816
+1458240744.70970010	+11.21044922	-5.92382813	-0.66796875	+42.05566406	-14.98535156	-72.13623047	+2680	+10.97753906	-4.46044922	-0.50976563	+8.32763672	-28.32275391	+14.34814453	+2248	+8.60888672	-9.09667969	-1.44580078	+50.47119141	-7.22900391	-39.59472656	+1824
+1458240744.71390010	+11.26757813	-5.93261719	-0.68554688	+41.59423828	-15.20507813	-72.31201172	+2704	+11.02587891	-4.44287109	-0.54052734	+8.50341797	-28.69628906	+13.95263672	+2268	+8.66601563	-9.08789063	-1.48974609	+50.16357422	-7.42675781	-39.92431641	+1828
+1458240744.71810010	+11.32910156	-5.95019531	-0.70312500	+41.08886719	-15.42480469	-72.50976563	+2728	+11.07421875	-4.41650391	-0.57128906	+8.72314453	-29.06982422	+13.51318359	+2288	+8.72753906	-9.07470703	-1.53369141	+49.92187500	-7.62451172	-40.23193359	+1840
+1458240744.72219990	+11.39062500	-5.96777344	-0.72070313	+40.56152344	-15.64453125	-72.70751953	+2748	+11.13134766	-4.39453125	-0.60644531	+8.94287109	-29.44335938	+13.11767578	+2308	+8.78906250	-9.06152344	-1.57324219	+49.70214844	-7.82226563	-40.60546875	+1848
+1458240744.73050000	+11.51367188	-5.99414063	-0.75585938	+39.57275391	-16.12792969	-73.08105469	+2792	+11.23681641	-4.35058594	-0.68115234	+9.29443359	-30.19042969	+12.26074219	+2348	+8.91650391	-9.03076172	-1.65673828	+49.19677734	-8.23974609	-41.35253906	+1864
+1458240744.73470000	+11.57958984	-6.01171875	-0.77783203	+39.02343750	-16.39160156	-73.27880859	+2808	+11.29394531	-4.32421875	-0.72070313	+9.49218750	-30.60791016	+11.82128906	+2368	+8.98681641	-9.00878906	-1.70068359	+48.97705078	-8.48144531	-41.72607422	+1876
+1458240744.73889990	+11.64111328	-6.02050781	-0.79980469	+38.54003906	-16.65527344	-73.47656250	+2828	+11.35107422	-4.30224609	-0.75585938	+9.66796875	-31.02539063	+11.40380859	+2388	+9.05273438	-8.99560547	-1.74023438	+48.71337891	-8.72314453	-42.12158203	+1880
+1458240744.74300000	+11.70703125	-6.03369141	-0.81738281	+38.01269531	-16.94091797	-73.67431641	+2848	+11.40380859	-4.27587891	-0.79541016	+9.84375000	-31.44287109	+10.96435547	+2408	+9.12304688	-8.96923828	-1.78857422	+48.49365234	-8.96484375	-42.53906250	+1892
+1458240744.74720000	+11.76855469	-6.04687500	-0.83935547	+37.46337891	-17.27050781	-73.91601563	+2864	+11.46533203	-4.24951172	-0.82617188	+10.06347656	-31.92626953	+10.48095703	+2428	+9.19335938	-8.94726563	-1.83251953	+48.27392578	-9.25048828	-42.97851563	+1900
+1458240744.75140000	+11.83447266	-6.05126953	-0.85253906	+37.00195313	-17.60009766	-74.15771484	+2884	+11.51806641	-4.21875000	-0.86572266	+10.23925781	-32.38769531	+10.06347656	+2444	+9.25927734	-8.92529297	-1.87207031	+48.03222656	-9.49218750	-43.41796875	+1908
+1458240744.75550010	+11.90478516	-6.06445313	-0.87451172	+36.51855469	-17.92968750	-74.39941406	+2900	+11.57958984	-4.19238281	-0.90527344	+10.43701172	-32.80517578	+9.62402344	+2464	+9.32958984	-8.90332031	-1.92041016	+47.79052734	-9.75585938	-43.85742188	+1916
+1458240744.75970010	+11.96630859	-6.07324219	-0.88769531	+35.99121094	-18.25927734	-74.66308594	+2920	+11.63671875	-4.16601563	-0.93603516	+10.63476563	-33.33251953	+9.14062500	+2484	+9.39550781	-8.88134766	-1.97314453	+47.52685547	-10.04150391	-44.27490234	+1924
+1458240744.76390000	+12.03222656	-6.06884766	-0.90527344	+35.59570313	-18.63281250	-74.92675781	+2940	+11.69384766	-4.13964844	-0.97558594	+10.81054688	-33.81591797	+8.72314453	+2500	+9.45703125	-8.85937500	-2.02148438	+47.21923828	-10.32714844	-44.69238281	+1928
+1458240744.76799990	+12.09814453	-6.07324219	-0.92285156	+35.13427734	-18.98437500	-75.19042969	+2960	+11.75537109	-4.11328125	-1.01513672	+11.00830078	-34.25537109	+8.28369141	+2520	+9.52294922	-8.83740234	-2.07861328	+46.93359375	-10.59082031	-45.08789063	+1936
+1458240744.77220010	+12.15527344	-6.07324219	-0.94042969	+34.65087891	-19.33593750	-75.45410156	+2984	+11.81689453	-4.08251953	-1.04150391	+11.25000000	-34.80468750	+7.77832031	+2536	+9.58447266	-8.81542969	-2.13574219	+46.64794922	-10.87646484	-45.46142578	+1948
+1458240744.77640010	+12.22119141	-6.06445313	-0.95361328	+34.29931641	-19.73144531	-75.73974609	+3008	+11.87402344	-4.05175781	-1.07666016	+11.42578125	-35.28808594	+7.33886719	+2556	+9.64160156	-8.79345703	-2.19287109	+46.31835938	-11.14013672	-45.87890625	+1956
+1458240744.78049990	+12.28710938	-6.06005859	-0.97558594	+33.90380859	-20.08300781	-76.02539063	+3036	+11.93554688	-4.02099609	-1.11621094	+11.62353516	-35.74951172	+6.87744141	+2572	+9.69873047	-8.76708984	-2.25439453	+45.98876953	-11.38183594	-46.23046875	+1968
+1458240744.78469990	+12.34423828	-6.05566406	-0.98437500	+33.48632813	-20.45654297	-76.35498047	+3060	+11.99707031	-3.99023438	-1.14257813	+11.86523438	-36.32080078	+6.35009766	+2588	+9.75585938	-8.74511719	-2.31152344	+45.68115234	-11.64550781	-46.62597656	+1980
+1458240744.78889990	+12.41015625	-6.03808594	-0.99755859	+33.20068359	-20.87402344	-76.66259766	+3088	+12.05859375	-3.95507813	-1.17773438	+12.04101563	-36.78222656	+5.91064453	+2604	+9.80419922	-8.72314453	-2.36865234	+45.30761719	-11.90917969	-47.04345703	+1992
+1458240744.79300000	+12.47167969	-6.02929688	-1.01513672	+32.87109375	-21.22558594	-76.97021484	+3120	+12.12011719	-3.92431641	-1.22167969	+12.21679688	-37.19970703	+5.44921875	+2624	+9.86132813	-8.69677734	-2.43457031	+44.97802734	-12.12890625	-47.35107422	+2008
+1458240744.79720000	+12.53320313	-6.02050781	-1.02832031	+32.51953125	-21.57714844	-77.29980469	+3152	+12.18603516	-3.89355469	-1.24365234	+12.45849609	-37.74902344	+4.89990234	+2636	+9.91406250	-8.67041016	-2.49169922	+44.64843750	-12.34863281	-47.72460938	+2024
+1458240744.80139990	+12.59472656	-5.99414063	-1.04589844	+32.23388672	-21.92871094	-77.56347656	+3184	+12.24755859	-3.85839844	-1.28320313	+12.63427734	-38.18847656	+4.46044922	+2656	+9.96679688	-8.64404297	-2.55322266	+44.29687500	-12.56835938	-48.09814453	+2044
+1458240744.80550000	+12.65625000	-5.98095703	-1.07226563	+31.90429688	-22.25830078	-77.80517578	+3220	+12.30908203	-3.82324219	-1.32275391	+12.81005859	-38.58398438	+3.99902344	+2672	+10.02392578	-8.61328125	-2.62353516	+43.98925781	-12.78808594	-48.36181641	+2064
+1458240744.80970000	+12.71337891	-5.96777344	-1.08984375	+31.57470703	-22.60986328	-78.11279297	+3252	+12.37060547	-3.79248047	-1.34912109	+13.02978516	-39.08935547	+3.47167969	+2688	+10.08105469	-8.58251953	-2.67187500	+43.72558594	-13.00781250	-48.77929688	+2084
+1458240744.81380010	+12.77490234	-5.94140625	-1.10742188	+31.31103516	-22.96142578	-78.37646484	+3292	+12.43212891	-3.75292969	-1.38867188	+13.18359375	-39.48486328	+3.03222656	+2708	+10.13378906	-8.55175781	-2.72900391	+43.41796875	-13.22753906	-49.15283203	+2104
+1458240744.81800010	+12.83642578	-5.92382813	-1.12939453	+31.00341797	-23.29101563	-78.61816406	+3324	+12.49365234	-3.72216797	-1.42822266	+13.31542969	-39.85839844	+2.59277344	+2724	+10.19091797	-8.51660156	-2.79052734	+43.13232422	-13.42529297	-49.43847656	+2128
+1458240744.82220010	+12.89794922	-5.90625000	-1.14697266	+30.71777344	-23.62060547	-78.92578125	+3360	+12.55957031	-3.69140625	-1.45458984	+13.49121094	-40.34179688	+2.04345703	+2740	+10.25683594	-8.48583984	-2.83447266	+42.91259766	-13.62304688	-49.87792969	+2148
+1458240744.82629990	+12.95947266	-5.87988281	-1.17333984	+30.45410156	-23.95019531	-79.10156250	+3396	+12.62109375	-3.65185547	-1.49414063	+13.60107422	-40.69335938	+1.66992188	+2760	+10.31835938	-8.44628906	-2.87841797	+42.69287109	-13.86474609	-50.25146484	+2168
+1458240744.83049990	+13.02099609	-5.86669922	-1.19970703	+30.12451172	-24.21386719	-79.27734375	+3432	+12.68261719	-3.62109375	-1.53808594	+13.68896484	-41.00097656	+1.25244141	+2776	+10.38867188	-8.40234375	-2.93554688	+42.49511719	-14.08447266	-50.53710938	+2192
+1458240744.83470010	+13.07812500	-5.84912109	-1.22607422	+29.77294922	-24.52148438	-79.47509766	+3464	+12.74414063	-3.58593750	-1.56884766	+13.82080078	-41.44042969	+0.76904297	+2792	+10.45898438	-8.36279297	-2.97070313	+42.31933594	-14.32617188	-50.95458984	+2208
+1458240744.83880000	+13.13964844	-5.82714844	-1.25683594	+29.46533203	-24.80712891	-79.58496094	+3500	+12.80566406	-3.54638672	-1.60839844	+13.90869141	-41.74804688	+0.41748047	+2812	+10.52490234	-8.31445313	-3.01025391	+42.14355469	-14.58984375	-51.32812500	+2224
+1458240744.84299990	+13.19677734	-5.80957031	-1.29199219	+29.11376953	-25.04882813	-79.67285156	+3532	+12.86718750	-3.51123047	-1.65234375	+13.95263672	-42.01171875	+0.04394531	+2828	+10.59960938	-8.26611328	-3.05859375	+42.01171875	-14.83154297	-51.59179688	+2244
+1458240744.84719990	+13.25390625	-5.79199219	-1.31396484	+28.78417969	-25.35644531	-79.84863281	+3556	+12.92871094	-3.47607422	-1.67871094	+14.04052734	-42.45117188	-0.39550781	+2844	+10.67431641	-8.21777344	-3.09375000	+41.87988281	-15.09521484	-51.98730469	+2260
+1458240744.85130000	+13.31542969	-5.76562500	-1.34033203	+28.47656250	-25.66406250	-79.93652344	+3588	+12.98583984	-3.43652344	-1.71826172	+14.08447266	-42.75878906	-0.72509766	+2860	+10.74902344	-8.16503906	-3.12890625	+41.77001953	-15.40283203	-52.33886719	+2272
+1458240744.85550000	+13.37695313	-5.74804688	-1.37109375	+28.12500000	-25.92773438	-80.02441406	+3612	+13.04736328	-3.39697266	-1.75781250	+14.12841797	-43.02246094	-1.05468750	+2876	+10.82373047	-8.11669922	-3.17285156	+41.61621094	-15.64453125	-52.60253906	+2284
+1458240744.85970000	+13.43408203	-5.73046875	-1.39306641	+27.79541016	-26.21337891	-80.15625000	+3636	+13.10888672	-3.36181641	-1.78417969	+14.19433594	-43.43994141	-1.47216797	+2892	+10.89843750	-8.06396484	-3.20361328	+41.50634766	-15.93017578	-52.95410156	+2292
+1458240744.86380000	+13.49121094	-5.69970703	-1.42822266	+27.48779297	-26.45507813	-80.17822266	+3664	+13.17041016	-3.31347656	-1.81933594	+14.23828125	-43.70361328	-1.75781250	+2908	+10.96875000	-8.00683594	-3.23876953	+41.37451172	-16.21582031	-53.23974609	+2300
+1458240744.86800000	+13.55273438	-5.67773438	-1.46337891	+27.11425781	-26.67480469	-80.17822266	+3688	+13.23193359	-3.27392578	-1.85888672	+14.26025391	-43.96728516	-2.04345703	+2924	+11.03906250	-7.95410156	-3.28271484	+41.22070313	-16.47949219	-53.43750000	+2308
+1458240744.87220000	+13.60546875	-5.65576172	-1.48535156	+26.78466797	-26.96044922	-80.26611328	+3708	+13.28906250	-3.22998047	-1.88085938	+14.32617188	-44.34082031	-2.41699219	+2940	+11.10937500	-7.89697266	-3.32226563	+41.06689453	-16.74316406	-53.65722656	+2312
+1458240744.87630010	+13.66259766	-5.62500000	-1.50732422	+26.47705078	-27.24609375	-80.31005859	+3728	+13.35058594	-3.18164063	-1.90722656	+14.37011719	-44.62646484	-2.68066406	+2960	+11.17529297	-7.83984375	-3.36181641	+40.89111328	-17.00683594	-53.85498047	+2320
+1458240744.88050010	+13.71972656	-5.59423828	-1.52929688	+26.19140625	-27.50976563	-80.33203125	+3752	+13.40771484	-3.13769531	-1.94238281	+14.39208984	-44.89013672	-2.96630859	+2976	+11.23681641	-7.79150391	-3.41015625	+40.69335938	-17.24853516	-54.00878906	+2324
+1458240744.88459990	+13.77685547	-5.55908203	-1.54248047	+25.92773438	-27.81738281	-80.44189453	+3772	+13.46923828	-3.09375000	-1.95556641	+14.47998047	-45.28564453	-3.33984375	+2992	+11.29833984	-7.73437500	-3.45410156	+40.51757813	-17.49023438	-54.20654297	+2332
+1458240744.88879990	+13.83398438	-5.51513672	-1.56005859	+25.70800781	-28.12500000	-80.48583984	+3796	+13.53076172	-3.03662109	-1.97753906	+14.54589844	-45.57128906	-3.58154297	+3008	+11.35546875	-7.68164063	-3.49365234	+40.29785156	-17.70996094	-54.36035156	+2336
+1458240744.89299990	+13.89111328	-5.47998047	-1.57763672	+25.44433594	-28.36669922	-80.52978516	+3816	+13.59228516	-2.98828125	-2.00390625	+14.58984375	-45.83496094	-3.86718750	+3028	+11.40820313	-7.63330078	-3.54638672	+40.05615234	-17.88574219	-54.44824219	+2344
+1458240744.89710000	+13.94384766	-5.44042969	-1.58642578	+25.20263672	-28.67431641	-80.61767578	+3840	+13.64941406	-2.93994141	-2.01269531	+14.72167969	-46.20849609	-4.24072266	+3044	+11.46093750	-7.58056641	-3.59033203	+39.81445313	-18.06152344	-54.58007813	+2352
+1458240744.90130000	+14.00097656	-5.39208984	-1.59960938	+25.00488281	-28.93798828	-80.63964844	+3864	+13.71093750	-2.87841797	-2.03027344	+14.80957031	-46.47216797	-4.50439453	+3064	+11.50927734	-7.52783203	-3.64306641	+39.55078125	-18.23730469	-54.64599609	+2364
+1458240744.90549990	+14.05371094	-5.34814453	-1.61718750	+24.76318359	-29.20166016	-80.63964844	+3892	+13.77246094	-2.83007813	-2.05224609	+14.87548828	-46.71386719	-4.76806641	+3080	+11.55761719	-7.47949219	-3.69580078	+39.28710938	-18.39111328	-54.71191406	+2380
+1458240744.90960000	+14.10644531	-5.30419922	-1.62158203	+24.54345703	-29.53125000	-80.70556641	+3916	+13.82958984	-2.78173828	-2.06103516	+14.96337891	-47.04345703	-5.11962891	+3096	+11.60595703	-7.42675781	-3.73974609	+39.04541016	-18.54492188	-54.79980469	+2392
+1458240744.91380000	+14.15917969	-5.25146484	-1.62597656	+24.38964844	-29.83886719	-80.74951172	+3944	+13.89111328	-2.72460938	-2.07421875	+15.05126953	-47.32910156	-5.36132813	+3116	+11.65429688	-7.36962891	-3.78808594	+38.78173828	-18.69873047	-54.88769531	+2408
+1458240744.91800000	+14.21191406	-5.20312500	-1.63037109	+24.19189453	-30.12451172	-80.77148438	+3972	+13.94824219	-2.67187500	-2.08740234	+15.13916016	-47.57080078	-5.64697266	+3132	+11.70263672	-7.32128906	-3.83642578	+38.54003906	-18.83056641	-54.95361328	+2428
+1458240744.92210010	+14.26464844	-5.15478516	-1.63037109	+24.01611328	-30.45410156	-80.85937500	+4004	+14.00976563	-2.61474609	-2.09179688	+15.27099609	-47.90039063	-5.99853516	+3148	+11.75097656	-7.26855469	-3.87158203	+38.32031250	-19.00634766	-55.12939453	+2444
+1458240744.92630000	+14.31738281	-5.10205078	-1.63476563	+23.84033203	-30.71777344	-80.83740234	+4036	+14.06689453	-2.55322266	-2.10058594	+15.40283203	-48.14208984	-6.24023438	+3168	+11.80371094	-7.21582031	-3.90673828	+38.10058594	-19.18212891	-55.23925781	+2464
+1458240744.93050000	+14.37011719	-5.05810547	-1.64355469	+23.59863281	-30.98144531	-80.81542969	+4064	+14.12841797	-2.50048828	-2.11376953	+15.46875000	-48.33984375	-6.50390625	+3184	+11.85644531	-7.16308594	-3.95068359	+37.88085938	-19.33593750	-55.30517578	+2484
+1458240744.93460010	+14.41845703	-5.01855469	-1.64794922	+23.35693359	-31.24511719	-80.81542969	+4096	+14.18115234	-2.45214844	-2.11816406	+15.55664063	-48.62548828	-6.78955078	+3200	+11.91357422	-7.10595703	-3.97705078	+37.70507813	-19.53369141	-55.48095703	+2504
+1458240744.93880010	+14.46679688	-4.97021484	-1.65673828	+23.13720703	-31.48681641	-80.72753906	+4128	+14.23828125	-2.39062500	-2.12695313	+15.64453125	-48.82324219	-6.98730469	+3220	+11.96630859	-7.04882813	-4.00781250	+37.55126953	-19.73144531	-55.56884766	+2528
+1458240744.94300010	+14.51513672	-4.92626953	-1.66552734	+22.85156250	-31.72851563	-80.63964844	+4156	+14.29101563	-2.34228516	-2.14013672	+15.66650391	-49.02099609	-7.18505859	+3236	+12.02783203	-6.98291016	-4.04296875	+37.41943359	-19.95117188	-55.63476563	+2548
+1458240744.94709990	+14.56347656	-4.88232422	-1.66992188	+22.60986328	-31.99218750	-80.57373047	+4188	+14.34375000	-2.28955078	-2.14013672	+15.68847656	-49.28466797	-7.40478516	+3252	+12.09375000	-6.92138672	-4.05175781	+37.30957031	-20.23681641	-55.85449219	+2564
+1458240744.95129990	+14.61181641	-4.83398438	-1.67871094	+22.39013672	-32.23388672	-80.46386719	+4216	+14.40087891	-2.22802734	-2.14892578	+15.75439453	-49.48242188	-7.51464844	+3268	+12.15527344	-6.85546875	-4.06494141	+37.22167969	-20.54443359	-55.98632813	+2580
+1458240744.95549990	+14.66015625	-4.80322266	-1.68750000	+22.08251953	-32.45361328	-80.35400391	+4244	+14.45361328	-2.17968750	-2.16210938	+15.75439453	-49.65820313	-7.64648438	+3284	+12.22119141	-6.78955078	-4.08251953	+37.13378906	-20.83007813	-56.09619141	+2596
+1458240744.95960000	+14.70410156	-4.76806641	-1.69189453	+21.75292969	-32.69531250	-80.24414063	+4268	+14.50195313	-2.13134766	-2.15771484	+15.77636719	-49.92187500	-7.82226563	+3300	+12.29150391	-6.72363281	-4.08691406	+37.08984375	-21.13769531	-56.29394531	+2608
+1458240744.96380000	+14.75244141	-4.72851563	-1.70947266	+21.46728516	-32.87109375	-80.04638672	+4296	+14.55029297	-2.06982422	-2.16210938	+15.79833984	-50.07568359	-7.88818359	+3316	+12.36181641	-6.65332031	-4.10009766	+37.02392578	-21.46728516	-56.38183594	+2620
+1458240744.96790000	+14.80078125	-4.69335938	-1.72705078	+21.11572266	-33.04687500	-79.80468750	+4320	+14.59863281	-2.02148438	-2.17089844	+15.75439453	-50.22949219	-7.93212891	+3332	+12.43212891	-6.58300781	-4.11328125	+36.95800781	-21.77490234	-56.44775391	+2628
+1458240744.97210000	+14.84912109	-4.65820313	-1.73583984	+20.78613281	-33.24462891	-79.62890625	+4344	+14.64697266	-1.97314453	-2.17089844	+15.71044922	-50.44921875	-7.99804688	+3348	+12.49804688	-6.51269531	-4.11328125	+36.91406250	-22.12646484	-56.55761719	+2636
+1458240744.97630000	+14.89306641	-4.61865234	-1.74462891	+20.47851563	-33.46435547	-79.43115234	+4364	+14.69531250	-1.91601563	-2.17529297	+15.68847656	-50.60302734	-7.99804688	+3364	+12.56396484	-6.43798828	-4.11767578	+36.84814453	-22.45605469	-56.60156250	+2644
+1458240744.98040010	+14.93701172	-4.58349609	-1.75341797	+20.17089844	-33.66210938	-79.21142578	+4388	+14.74365234	-1.86767578	-2.17968750	+15.62255859	-50.75683594	-7.99804688	+3380	+12.62988281	-6.37207031	-4.13085938	+36.76025391	-22.78564453	-56.60156250	+2644
+1458240744.98460010	+14.98095703	-4.54394531	-1.75341797	+19.86328125	-33.90380859	-79.03564453	+4408	+14.78759766	-1.81494141	-2.17089844	+15.60058594	-50.97656250	-8.04199219	+3396	+12.69580078	-6.30175781	-4.13085938	+36.71630859	-23.11523438	-56.66748047	+2648
+1458240744.98880000	+15.02929688	-4.50439453	-1.75341797	+19.57763672	-34.14550781	-78.83789063	+4428	+14.83593750	-1.75781250	-2.16650391	+15.62255859	-51.17431641	-8.04199219	+3416	+12.76171875	-6.23144531	-4.13525391	+36.62841797	-23.44482422	-56.68945313	+2652
+1458240744.99289990	+15.07763672	-4.46484375	-1.75781250	+19.27001953	-34.34326172	-78.64013672	+4444	+14.88427734	-1.70507813	-2.15771484	+15.60058594	-51.35009766	-8.06396484	+3436	+12.82324219	-6.17431641	-4.14843750	+36.51855469	-23.70849609	-56.66748047	+2652
+1458240744.99710010	+15.12158203	-4.42968750	-1.74902344	+18.98437500	-34.58496094	-78.46435547	+4464	+14.92822266	-1.65673828	-2.14892578	+15.62255859	-51.56982422	-8.15185547	+3456	+12.88037109	-6.10839844	-4.15722656	+36.38671875	-23.97216797	-56.64550781	+2652
+1458240745.00130010	+15.16552734	-4.38574219	-1.74462891	+18.72070313	-34.82666016	-78.28857422	+4488	+14.97656250	-1.59960938	-2.13574219	+15.66650391	-51.74560547	-8.17382813	+3476	+12.93310547	-6.04687500	-4.17041016	+36.25488281	-24.19189453	-56.57958984	+2652
+1458240745.00539990	+15.21386719	-4.33740234	-1.73583984	+18.47900391	-35.04638672	-78.09082031	+4512	+15.02490234	-1.55126953	-2.12695313	+15.68847656	-51.92138672	-8.21777344	+3496	+12.98583984	-5.99414063	-4.18798828	+36.07910156	-24.38964844	-56.51367188	+2656
+1458240745.00959990	+15.25781250	-4.28466797	-1.72265625	+18.28125000	-35.31005859	-77.95898438	+4536	+15.06884766	-1.49853516	-2.11376953	+15.75439453	-52.09716797	-8.32763672	+3516	+13.03857422	-5.93701172	-4.20117188	+35.90332031	-24.56542969	-56.42578125	+2660
+1458240745.01379990	+15.30175781	-4.23193359	-1.70068359	+18.12744141	-35.61767578	-77.87109375	+4568	+15.11718750	-1.44140625	-2.09619141	+15.86425781	-52.31689453	-8.43750000	+3540	+13.08251953	-5.88427734	-4.21875000	+35.74951172	-24.74121094	-56.35986328	+2668
+1458240745.01790000	+15.34130859	-4.18798828	-1.67431641	+17.92968750	-35.90332031	-77.80517578	+4596	+15.16552734	-1.38867188	-2.07861328	+15.97412109	-52.53662109	-8.56933594	+3560	+13.12646484	-5.84033203	-4.23632813	+35.52978516	-24.87304688	-56.29394531	+2676
+1458240745.02210000	+15.38525391	-4.14404297	-1.65234375	+17.73193359	-36.18896484	-77.76123047	+4628	+15.21386719	-1.34033203	-2.05224609	+16.12792969	-52.75634766	-8.74511719	+3584	+13.17480469	-5.79199219	-4.25390625	+35.37597656	-25.00488281	-56.27197266	+2684
+1458240745.02630000	+15.42919922	-4.09130859	-1.62597656	+17.60009766	-36.49658203	-77.69531250	+4664	+15.26660156	-1.27880859	-2.03027344	+16.32568359	-52.99804688	-8.92089844	+3608	+13.21875000	-5.74365234	-4.27148438	+35.20019531	-25.13671875	-56.22802734	+2696
+1458240745.03040000	+15.47314453	-4.04736328	-1.60400391	+17.44628906	-36.76025391	-77.65136719	+4700	+15.31494141	-1.23046875	-2.00830078	+16.50146484	-53.21777344	-9.11865234	+3628	+13.26269531	-5.70410156	-4.28906250	+35.00244141	-25.22460938	-56.16210938	+2712
+1458240745.03460000	+15.51708984	-3.99902344	-1.58203125	+17.31445313	-36.97998047	-77.60742188	+4740	+15.36328125	-1.17773438	-1.99072266	+16.67724609	-53.39355469	-9.31640625	+3648	+13.30664063	-5.66015625	-4.30664063	+34.82666016	-25.31250000	-56.14013672	+2728
+1458240745.03870010	+15.55664063	-3.94628906	-1.56005859	+17.22656250	-37.26562500	-77.58544922	+4780	+15.40722656	-1.12060547	-1.97314453	+16.91894531	-53.59130859	-9.51416016	+3672	+13.35058594	-5.61621094	-4.31982422	+34.67285156	-25.40039063	-56.11816406	+2744
+1458240745.04290010	+15.59179688	-3.90234375	-1.53369141	+17.07275391	-37.52929688	-77.58544922	+4820	+15.45556641	-1.07666016	-1.95556641	+17.09472656	-53.76708984	-9.73388672	+3692	+13.39453125	-5.57226563	-4.33300781	+34.51904297	-25.51025391	-56.09619141	+2764
+1458240745.04710010	+15.63134766	-3.86279297	-1.51611328	+16.91894531	-37.72705078	-77.58544922	+4860	+15.49951172	-1.02832031	-1.93798828	+17.29248047	-53.94287109	-9.97558594	+3712	+13.44287109	-5.52832031	-4.34179688	+34.40917969	-25.62011719	-56.14013672	+2784
+1458240745.05119990	+15.67529297	-3.81445313	-1.49414063	+16.85302734	-37.99072266	-77.60742188	+4900	+15.54345703	-0.97119141	-1.92041016	+17.57812500	-54.16259766	-10.21728516	+3736	+13.49560547	-5.47998047	-4.34619141	+34.36523438	-25.79589844	-56.20605469	+2804
+1458240745.05539990	+15.71044922	-3.78369141	-1.47216797	+16.69921875	-38.25439453	-77.67333984	+4940	+15.58740234	-0.92724609	-1.89843750	+17.84179688	-54.40429688	-10.50292969	+3756	+13.54394531	-5.43164063	-4.35058594	+34.29931641	-25.94970703	-56.27197266	+2828
+1458240745.05960010	+15.75000000	-3.74853516	-1.46777344	+16.52343750	-38.43017578	-77.67333984	+4980	+15.63134766	-0.88330078	-1.88964844	+18.03955078	-54.55810547	-10.72265625	+3776	+13.60107422	-5.38769531	-4.34619141	+34.25537109	-26.14746094	-56.40380859	+2852
+1458240745.06370000	+15.78955078	-3.71337891	-1.46337891	+16.41357422	-38.60595703	-77.69531250	+5016	+15.67529297	-0.83496094	-1.88525391	+18.30322266	-54.71191406	-10.94238281	+3796	+13.65820313	-5.33496094	-4.34179688	+34.27734375	-26.36718750	-56.51367188	+2876
+1458240745.06789990	+15.82470703	-3.68261719	-1.45458984	+16.23779297	-38.78173828	-77.71728516	+5048	+15.71484375	-0.79541016	-1.87646484	+18.52294922	-54.86572266	-11.20605469	+3816	+13.71533203	-5.28222656	-4.33300781	+34.29931641	-26.60888672	-56.64550781	+2900
+1458240745.07209990	+15.85986328	-3.65185547	-1.45898438	+16.06201172	-38.89160156	-77.73925781	+5080	+15.75000000	-0.75585938	-1.88085938	+18.74267578	-54.93164063	-11.46972656	+3836	+13.77246094	-5.22509766	-4.32861328	+34.32128906	-26.85058594	-56.75537109	+2924
+1458240745.07620000	+15.89501953	-3.61669922	-1.45458984	+15.95214844	-39.08935547	-77.82714844	+5112	+15.78515625	-0.71191406	-1.88085938	+19.05029297	-55.08544922	-11.77734375	+3856	+13.83398438	-5.16796875	-4.31542969	+34.43115234	-27.13623047	-56.93115234	+2944
+1458240745.08040000	+15.92578125	-3.59033203	-1.45019531	+15.82031250	-39.30908203	-77.91503906	+5140	+15.82031250	-0.67236328	-1.87646484	+19.35791016	-55.23925781	-12.10693359	+3876	+13.89111328	-5.11083984	-4.30224609	+34.49707031	-27.42187500	-57.10693359	+2968
+1458240745.08460000	+15.96093750	-3.56396484	-1.45458984	+15.66650391	-39.46289063	-77.98095703	+5168	+15.85546875	-0.63281250	-1.88085938	+19.66552734	-55.34912109	-12.43652344	+3896	+13.95263672	-5.05371094	-4.28906250	+34.60693359	-27.70751953	-57.30468750	+2988
+1458240745.08870010	+15.99609375	-3.53320313	-1.45019531	+15.55664063	-39.66064453	-78.11279297	+5192	+15.89062500	-0.58886719	-1.88085938	+20.03906250	-55.50292969	-12.78808594	+3916	+14.01416016	-4.99218750	-4.26708984	+34.76074219	-28.05908203	-57.56835938	+3008
+1458240745.09290000	+16.03125000	-3.50683594	-1.45019531	+15.46875000	-39.85839844	-78.26660156	+5212	+15.92578125	-0.54931641	-1.88085938	+20.45654297	-55.65673828	-13.22753906	+3940	+14.07568359	-4.93945313	-4.24951172	+34.87060547	-28.36669922	-57.83203125	+3024
+1458240745.09710000	+16.05761719	-3.48046875	-1.45019531	+15.35888672	-40.05615234	-78.42041016	+5232	+15.95654297	-0.50976563	-1.88525391	+20.89599609	-55.74462891	-13.71093750	+3960	+14.13281250	-4.88671875	-4.23632813	+34.98046875	-28.63037109	-58.07373047	+3040
+1458240745.10120010	+16.08837891	-3.44531250	-1.44140625	+15.33691406	-40.29785156	-78.61816406	+5256	+15.99169922	-0.46582031	-1.88964844	+21.40136719	-55.85449219	-14.21630859	+3984	+14.18994141	-4.83398438	-4.22314453	+35.13427734	-28.91601563	-58.31542969	+3056
+1458240745.10540010	+16.11914063	-3.41015625	-1.43261719	+15.31494141	-40.51757813	-78.83789063	+5276	+16.01806641	-0.42626953	-1.89404297	+21.92871094	-55.96435547	-14.76562500	+4004	+14.24267578	-4.78564453	-4.20996094	+35.24414063	-29.17968750	-58.60107422	+3068
+1458240745.10960010	+16.14111328	-3.37500000	-1.42382813	+15.31494141	-40.75927734	-79.07958984	+5296	+16.04882813	-0.38232422	-1.89404297	+22.54394531	-56.07421875	-15.38085938	+4028	+14.29541016	-4.73730469	-4.20556641	+35.33203125	-29.37744141	-58.82080078	+3080
+1458240745.11369990	+16.17187500	-3.33984375	-1.40185547	+15.38085938	-41.13281250	-79.40917969	+5320	+16.07958984	-0.33398438	-1.88085938	+23.22509766	-56.27197266	-16.08398438	+4052	+14.33935547	-4.68457031	-4.19238281	+35.48583984	-29.61914063	-59.15039063	+3092
+1458240745.11789990	+16.19824219	-3.30029297	-1.37548828	+15.49072266	-41.48437500	-79.76074219	+5344	+16.11035156	-0.29003906	-1.86767578	+23.97216797	-56.46972656	-16.85302734	+4076	+14.38769531	-4.65380859	-4.18359375	+35.57373047	-29.83886719	-59.50195313	+3100
+1458240745.12200000	+16.22460938	-3.25634766	-1.34472656	+15.62255859	-41.83593750	-80.17822266	+5372	+16.14111328	-0.24169922	-1.85449219	+24.76318359	-56.68945313	-17.66601563	+4104	+14.42724609	-4.61865234	-4.17480469	+35.68359375	-29.99267578	-59.85351563	+3112
+1458240745.12620000	+16.25097656	-3.20800781	-1.31396484	+15.79833984	-42.20947266	-80.57373047	+5400	+16.17187500	-0.19335938	-1.83691406	+25.55419922	-56.84326172	-18.47900391	+4124	+14.46679688	-4.58349609	-4.16601563	+35.81542969	-30.14648438	-60.24902344	+3128
+1458240745.13039990	+16.27294922	-3.16406250	-1.27880859	+15.99609375	-42.58300781	-80.99121094	+5428	+16.20703125	-0.14062500	-1.82373047	+26.38916016	-57.01904297	-19.35791016	+4148	+14.51074219	-4.56152344	-4.15722656	+35.90332031	-30.27832031	-60.64453125	+3140
+1458240745.13450000	+16.29052734	-3.11572266	-1.23925781	+16.19384766	-42.97851563	-81.45263672	+5460	+16.23339844	-0.09228516	-1.80175781	+27.29003906	-57.21679688	-20.30273438	+4176	+14.54150391	-4.53515625	-4.15722656	+35.96923828	-30.34423828	-60.99609375	+3156
+1458240745.13870000	+16.31250000	-3.06298828	-1.19531250	+16.47949219	-43.41796875	-81.93603516	+5496	+16.25976563	-0.03955078	-1.77539063	+28.21289063	-57.41455078	-21.26953125	+4200	+14.57226563	-4.50439453	-4.15722656	+36.07910156	-30.43212891	-61.36962891	+3172
+1458240745.14290000	+16.33447266	-3.01025391	-1.14697266	+16.76513672	-43.87939453	-82.41943359	+5532	+16.28613281	+0.00878906	-1.74902344	+29.13574219	-57.61230469	-22.23632813	+4224	+14.60742188	-4.47802734	-4.15283203	+36.16699219	-30.54199219	-61.74316406	+3192
+1458240745.14700010	+16.35644531	-2.95751953	-1.10742188	+17.05078125	-44.29687500	-82.90283203	+5572	+16.31689453	+0.05712891	-1.72265625	+30.01464844	-57.83203125	-23.18115234	+4248	+14.63818359	-4.45166016	-4.14843750	+36.27685547	-30.65185547	-62.16064453	+3216
+1458240745.15120010	+16.37402344	-2.90478516	-1.06347656	+17.33642578	-44.71435547	-83.38623047	+5608	+16.34326172	+0.10986328	-1.70068359	+30.91552734	-58.00781250	-24.12597656	+4268	+14.67333984	-4.42089844	-4.13525391	+36.43066406	-30.78369141	-62.57812500	+3240
+1458240745.15540000	+16.39160156	-2.86083984	-1.02392578	+17.57812500	-45.10986328	-83.89160156	+5648	+16.36962891	+0.15820313	-1.67431641	+31.79443359	-58.18359375	-25.09277344	+4288	+14.70410156	-4.39892578	-4.12646484	+36.56250000	-30.91552734	-63.01757813	+3268
+1458240745.15949990	+16.41357422	-2.81689453	-0.97998047	+17.84179688	-45.54931641	-84.39697266	+5684	+16.39599609	+0.20654297	-1.64794922	+32.67333984	-58.35937500	-26.05957031	+4312	+14.73486328	-4.37695313	-4.11328125	+36.69433594	-31.04736328	-63.47900391	+3296
+1458240745.16370010	+16.43115234	-2.76416016	-0.94482422	+18.10546875	-45.90087891	-84.81445313	+5724	+16.42236328	+0.25488281	-1.63037109	+33.50830078	-58.49121094	-26.93847656	+4332	+14.77441406	-4.34179688	-4.10449219	+36.87011719	-31.17919922	-63.85253906	+3328
+1458240745.16790010	+16.45312500	-2.72021484	-0.90966797	+18.30322266	-46.27441406	-85.20996094	+5764	+16.44433594	+0.29882813	-1.61279297	+34.25537109	-58.60107422	-27.79541016	+4348	+14.80517578	-4.30664063	-4.09570313	+37.02392578	-31.35498047	-64.20410156	+3360
+1458240745.17199990	+16.46630859	-2.67626953	-0.88769531	+18.45703125	-46.56005859	-85.56152344	+5796	+16.46191406	+0.33837891	-1.59521484	+34.95849609	-58.73291016	-28.58642578	+4368	+14.84033203	-4.27148438	-4.08251953	+37.15576172	-31.55273438	-64.55566406	+3392
+1458240745.17619990	+16.48388672	-2.63671875	-0.87011719	+18.58886719	-46.82373047	-85.86914063	+5832	+16.47949219	+0.38671875	-1.58203125	+35.63964844	-58.82080078	-29.33349609	+4384	+14.87548828	-4.22753906	-4.06933594	+37.35351563	-31.75048828	-64.86328125	+3428
+1458240745.18039990	+16.49707031	-2.61035156	-0.85253906	+18.63281250	-47.10937500	-86.15478516	+5860	+16.49267578	+0.42187500	-1.56884766	+36.27685547	-58.93066406	-30.08056641	+4400	+14.91064453	-4.17919922	-4.05175781	+37.52929688	-32.01416016	-65.19287109	+3456
+1458240745.18450000	+16.51464844	-2.58398438	-0.83935547	+18.63281250	-47.37304688	-86.41845703	+5888	+16.51025391	+0.45703125	-1.56005859	+36.84814453	-59.04052734	-30.76171875	+4416	+14.95019531	-4.13525391	-4.02978516	+37.72705078	-32.32177734	-65.54443359	+3488
+1458240745.18870000	+16.53222656	-2.55322266	-0.83935547	+18.58886719	-47.54882813	-86.59423828	+5912	+16.52783203	+0.49218750	-1.55566406	+37.37548828	-59.10644531	-31.37695313	+4428	+14.99414063	-4.08251953	-4.00781250	+37.94677734	-32.62939453	-65.83007813	+3520
+1458240745.19280000	+16.54980469	-2.53125000	-0.83935547	+18.52294922	-47.74658203	-86.74804688	+5932	+16.54541016	+0.52294922	-1.55126953	+37.85888672	-59.15039063	-31.97021484	+4444	+15.03369141	-4.03857422	-3.98583984	+38.12255859	-32.93701172	-66.11572266	+3544
+1458240745.19700000	+16.56298828	-2.50927734	-0.83496094	+18.43505859	-47.94433594	-86.92382813	+5956	+16.55419922	+0.55371094	-1.54248047	+38.34228516	-59.26025391	-32.60742188	+4456	+15.06884766	-3.99023438	-3.96826172	+38.29833984	-33.24462891	-66.35742188	+3568
+1458240745.20120000	+16.57617188	-2.48730469	-0.83496094	+18.32519531	-48.09814453	-87.03369141	+5976	+16.56738281	+0.58886719	-1.53369141	+38.82568359	-59.32617188	-33.17871094	+4472	+15.10839844	-3.93750000	-3.95068359	+38.47412109	-33.55224609	-66.55517578	+3588
+1458240745.20530010	+16.58496094	-2.46972656	-0.83935547	+18.17138672	-48.25195313	-87.09960938	+5992	+16.57617188	+0.61523438	-1.52490234	+39.24316406	-59.39208984	-33.70605469	+4488	+15.14355469	-3.88916016	-3.93750000	+38.62792969	-33.85986328	-66.75292969	+3604
+1458240745.20950010	+16.59814453	-2.45214844	-0.84375000	+17.97363281	-48.42773438	-87.16552734	+6004	+16.58496094	+0.64599609	-1.51171875	+39.68261719	-59.52392578	-34.27734375	+4504	+15.17431641	-3.83642578	-3.91992188	+38.78173828	-34.16748047	-66.92871094	+3616
+1458240745.21370010	+16.61132813	-2.43017578	-0.84375000	+17.81982422	-48.62548828	-87.23144531	+6016	+16.59814453	+0.67675781	-1.49853516	+40.10009766	-59.61181641	-34.80468750	+4524	+15.20507813	-3.78808594	-3.90234375	+38.93554688	-34.49707031	-67.14843750	+3628
+1458240745.21779990	+16.62011719	-2.41699219	-0.83935547	+17.64404297	-48.82324219	-87.29736328	+6028	+16.60693359	+0.70312500	-1.48535156	+40.51757813	-59.72167969	-35.35400391	+4544	+15.23583984	-3.74853516	-3.88037109	+39.06738281	-34.80468750	-67.36816406	+3636
+1458240745.22199990	+16.62890625	-2.40380859	-0.82177734	+17.49023438	-49.13085938	-87.40722656	+6040	+16.62011719	+0.72949219	-1.46337891	+41.00097656	-59.89746094	-35.96923828	+4564	+15.26220703	-3.70898438	-3.86718750	+39.17724609	-35.09033203	-67.58789063	+3644
+1458240745.22620010	+16.64648438	-2.37744141	-0.80419922	+17.38037109	-49.41650391	-87.47314453	+6052	+16.63330078	+0.75585938	-1.43701172	+41.46240234	-60.02929688	-36.54052734	+4584	+15.29296875	-3.66503906	-3.84960938	+39.30908203	-35.37597656	-67.78564453	+3648
+1458240745.23029990	+16.65527344	-2.35546875	-0.78662109	+17.27050781	-49.68017578	-87.51708984	+6064	+16.65087891	+0.78662109	-1.41503906	+41.90185547	-60.18310547	-37.08984375	+4604	+15.31933594	-3.63867188	-3.83642578	+39.37500000	-35.61767578	-68.00537109	+3652
+1458240745.23449990	+16.65966797	-2.32470703	-0.76025391	+17.20458984	-50.00976563	-87.60498047	+6076	+16.65966797	+0.81738281	-1.37988281	+42.42919922	-60.35888672	-37.72705078	+4628	+15.33691406	-3.61230469	-3.83203125	+39.44091797	-35.79345703	-68.18115234	+3656
+1458240745.23869990	+16.66406250	-2.29394531	-0.72509766	+17.18261719	-50.38330078	-87.71484375	+6092	+16.66845703	+0.84814453	-1.34912109	+42.95654297	-60.53466797	-38.34228516	+4652	+15.35009766	-3.58154297	-3.81884766	+39.52880859	-35.99121094	-68.40087891	+3660
+1458240745.24280000	+16.66845703	-2.26757813	-0.68554688	+17.13867188	-50.77880859	-87.82470703	+6104	+16.68164063	+0.88330078	-1.31396484	+43.48388672	-60.71044922	-38.95751953	+4676	+15.36767578	-3.55957031	-3.81005859	+39.59472656	-36.16699219	-68.64257813	+3668
+1458240745.24700000	+16.67285156	-2.24121094	-0.64160156	+17.07275391	-51.21826172	-87.91259766	+6124	+16.69042969	+0.91406250	-1.27441406	+44.03320313	-60.93017578	-39.59472656	+4700	+15.38085938	-3.53759766	-3.80126953	+39.66064453	-36.34277344	-68.86230469	+3676
+1458240745.25120000	+16.68164063	-2.20605469	-0.58886719	+17.05078125	-51.70166016	-87.97851563	+6140	+16.70361328	+0.94921875	-1.23046875	+44.60449219	-61.17187500	-40.25390625	+4724	+15.39404297	-3.51562500	-3.79248047	+39.72656250	-36.51855469	-69.10400391	+3684
+1458240745.25530000	+16.69042969	-2.17529297	-0.54052734	+17.07275391	-52.14111328	-88.08837891	+6160	+16.71679688	+0.98437500	-1.18652344	+45.17578125	-61.39160156	-40.91308594	+4752	+15.40722656	-3.50244141	-3.78369141	+39.77050781	-36.65039063	-69.36767578	+3696
+1458240745.25950000	+16.69482422	-2.14013672	-0.48339844	+17.09472656	-52.64648438	-88.22021484	+6180	+16.72998047	+1.01513672	-1.14697266	+45.74707031	-61.61132813	-41.52832031	+4772	+15.41601563	-3.49365234	-3.77050781	+39.81445313	-36.80419922	-69.63134766	+3712
+1458240745.26370000	+16.69482422	-2.10058594	-0.43505859	+17.11669922	-53.06396484	-88.28613281	+6204	+16.73876953	+1.05029297	-1.10742188	+46.27441406	-61.80908203	-42.09960938	+4796	+15.42919922	-3.47167969	-3.76171875	+39.88037109	-36.93603516	-69.82910156	+3732
+1458240745.26780010	+16.69482422	-2.06982422	-0.38671875	+17.07275391	-53.50341797	-88.30810547	+6224	+16.74755859	+1.08105469	-1.07226563	+46.75781250	-62.00683594	-42.64892578	+4816	+15.44238281	-3.44970703	-3.75732422	+39.94628906	-37.08984375	-70.00488281	+3748
+1458240745.27200010	+16.69482422	-2.04345703	-0.34277344	+16.96289063	-53.87695313	-88.28613281	+6244	+16.75195313	+1.11181641	-1.03710938	+47.19726563	-62.20458984	-43.13232422	+4840	+15.45117188	-3.42773438	-3.75292969	+39.99023438	-37.22167969	-70.18066406	+3772
+1458240745.27609990	+16.69482422	-2.01269531	-0.30322266	+16.87500000	-54.27246094	-88.26416016	+6264	+16.76074219	+1.14697266	-0.99755859	+47.70263672	-62.44628906	-43.68164063	+4860	+15.45996094	-3.40136719	-3.74414063	+40.07812500	-37.35351563	-70.31250000	+3796
+1458240745.28029990	+16.69042969	-1.99072266	-0.26367188	+16.74316406	-54.66796875	-88.22021484	+6284	+16.76074219	+1.16894531	-0.95800781	+48.14208984	-62.70996094	-44.20898438	+4884	+15.46435547	-3.37500000	-3.73974609	+40.12207031	-37.52929688	-70.44433594	+3824
+1458240745.28449990	+16.69482422	-1.96875000	-0.22851563	+16.54541016	-55.01953125	-88.13232422	+6300	+16.76513672	+1.19091797	-0.93164063	+48.40576172	-62.92968750	-44.53857422	+4900	+15.48193359	-3.34863281	-3.72216797	+40.20996094	-37.79296875	-70.64208984	+3848
+1458240745.28860000	+16.69921875	-1.94677734	-0.20654297	+16.34765625	-55.28320313	-88.00048828	+6316	+16.76953125	+1.21289063	-0.90966797	+48.64746094	-63.10546875	-44.80224609	+4920	+15.49951172	-3.31787109	-3.71337891	+40.27587891	-38.01269531	-70.70800781	+3876
+1458240745.29279990	+16.69482422	-1.93798828	-0.18457031	+16.06201172	-55.54687500	-87.84667969	+6328	+16.77832031	+1.23046875	-0.88769531	+48.82324219	-63.32519531	-45.06591797	+4936	+15.50830078	-3.28710938	-3.70019531	+40.34179688	-38.23242188	-70.77392578	+3900
+1458240745.29699990	+16.69482422	-1.92919922	-0.17578125	+15.73242188	-55.74462891	-87.62695313	+6336	+16.77832031	+1.24365234	-0.87451172	+48.91113281	-63.52294922	-45.21972656	+4948	+15.52148438	-3.25634766	-3.68701172	+40.36376953	-38.49609375	-70.83984375	+3924
+1458240745.30110000	+16.68603516	-1.92041016	-0.18017578	+15.35888672	-55.85449219	-87.36328125	+6344	+16.77832031	+1.25683594	-0.86132813	+48.97705078	-63.69873047	-45.35156250	+4960	+15.53906250	-3.22119141	-3.67822266	+40.42968750	-38.75976563	-70.81787109	+3948
+1458240745.30530000	+16.68603516	-1.92480469	-0.18457031	+14.87548828	-55.96435547	-87.05566406	+6352	+16.77832031	+1.26123047	-0.85253906	+48.99902344	-63.91845703	-45.43945313	+4972	+15.55664063	-3.17724609	-3.66943359	+40.47363281	-39.04541016	-70.77392578	+3968
+1458240745.30950000	+16.68164063	-1.93359375	-0.19335938	+14.37011719	-56.07421875	-86.72607422	+6356	+16.77392578	+1.27001953	-0.84375000	+48.91113281	-64.16015625	-45.46142578	+4984	+15.56982422	-3.13769531	-3.66064453	+40.49560547	-39.33105469	-70.72998047	+3984
+1458240745.31360010	+16.68164063	-1.93798828	-0.19775391	+13.90869141	-56.18408203	-86.41845703	+6356	+16.77392578	+1.27441406	-0.83496094	+48.86718750	-64.37988281	-45.48339844	+4996	+15.58300781	-3.09814453	-3.64746094	+40.53955078	-39.61669922	-70.66406250	+3996
+1458240745.31780000	+16.68164063	-1.94238281	-0.20214844	+13.42529297	-56.29394531	-86.11083984	+6356	+16.77392578	+1.27880859	-0.82177734	+48.80126953	-64.64355469	-45.50537109	+5012	+15.59619141	-3.06738281	-3.63867188	+40.51757813	-39.90234375	-70.62011719	+4004
+1458240745.32200000	+16.68164063	-1.95117188	-0.21093750	+12.96386719	-56.42578125	-85.80322266	+6356	+16.77392578	+1.27880859	-0.81298828	+48.66943359	-64.90722656	-45.48339844	+5024	+15.60937500	-3.03662109	-3.62548828	+40.53955078	-40.20996094	-70.64208984	+4012
+1458240745.32610010	+16.68164063	-1.95996094	-0.21972656	+12.48046875	-56.49169922	-85.47363281	+6356	+16.77392578	+1.27880859	-0.80419922	+48.53759766	-65.17089844	-45.43945313	+5032	+15.62695313	-3.01025391	-3.60791016	+40.56152344	-40.49560547	-70.64208984	+4016
+1458240745.33030010	+16.68164063	-1.96875000	-0.22851563	+11.99707031	-56.55761719	-85.16601563	+6352	+16.77392578	+1.28320313	-0.79980469	+48.36181641	-65.43457031	-45.35156250	+5044	+15.64453125	-2.98388672	-3.59472656	+40.56152344	-40.75927734	-70.62011719	+4016
+1458240745.33450010	+16.67724609	-1.97753906	-0.23291016	+11.51367188	-56.64550781	-84.85839844	+6348	+16.77392578	+1.28759766	-0.78662109	+48.22998047	-65.72021484	-45.30761719	+5056	+15.65771484	-2.95751953	-3.59472656	+40.53955078	-40.95703125	-70.55419922	+4016
+1458240745.33859990	+16.67724609	-1.98193359	-0.23730469	+11.07421875	-56.77734375	-84.55078125	+6344	+16.76953125	+1.29199219	-0.77343750	+48.14208984	-66.00585938	-45.30761719	+5068	+15.66210938	-2.93554688	-3.59033203	+40.51757813	-41.13281250	-70.51025391	+4012
+1458240745.34279990	+16.67724609	-1.98193359	-0.23730469	+10.65673828	-56.90917969	-84.24316406	+6340	+16.76953125	+1.29638672	-0.75585938	+48.05419922	-66.33544922	-45.30761719	+5080	+15.67089844	-2.91357422	-3.59033203	+40.47363281	-41.30859375	-70.48828125	+4008
+1458240745.34690000	+16.67724609	-1.98193359	-0.22412109	+10.28320313	-57.12890625	-83.97949219	+6332	+16.76513672	+1.30517578	-0.73388672	+48.01025391	-66.68701172	-45.32958984	+5096	+15.67529297	-2.89160156	-3.58593750	+40.45166016	-41.46240234	-70.46630859	+4000
+1458240745.35110000	+16.68164063	-1.97753906	-0.20214844	+9.95361328	-57.43652344	-83.73779297	+6332	+16.76953125	+1.30957031	-0.70751953	+47.96630859	-67.06054688	-45.39550781	+5112	+15.67968750	-2.87841797	-3.58154297	+40.45166016	-41.61621094	-70.53222656	+3996
+1458240745.35529990	+16.68164063	-1.96435547	-0.17578125	+9.71191406	-57.72216797	-83.56201172	+6332	+16.76953125	+1.32275391	-0.68115234	+47.96630859	-67.43408203	-45.46142578	+5128	+15.68408203	-2.87402344	-3.57275391	+40.42968750	-41.74804688	-70.64208984	+3992
+1458240745.35940000	+16.68164063	-1.95117188	-0.14501953	+9.49218750	-58.02978516	-83.40820313	+6332	+16.77392578	+1.33593750	-0.65039063	+48.01025391	-67.82958984	-45.57128906	+5144	+15.68847656	-2.86962891	-3.56835938	+40.40771484	-41.83593750	-70.75195313	+3988
+1458240745.36360000	+16.68164063	-1.93798828	-0.11865234	+9.22851563	-58.29345703	-83.21044922	+6336	+16.77832031	+1.34912109	-0.61523438	+48.07617188	-68.22509766	-45.68115234	+5156	+15.69287109	-2.86523438	-3.56835938	+40.38574219	-41.92382813	-70.86181641	+3984
+1458240745.36780000	+16.68164063	-1.92041016	-0.09228516	+8.98681641	-58.57910156	-82.99072266	+6344	+16.77832031	+1.36669922	-0.58447266	+48.14208984	-68.64257813	-45.79101563	+5172	+15.69726563	-2.86083984	-3.56835938	+40.36376953	-41.98974609	-70.94970703	+3984
+1458240745.37190010	+16.68164063	-1.90722656	-0.06152344	+8.76708984	-58.86474609	-82.81494141	+6352	+16.78271484	+1.38427734	-0.54931641	+48.18603516	-69.03808594	-45.90087891	+5188	+15.69726563	-2.85205078	-3.57275391	+40.34179688	-42.01171875	-71.01562500	+3984
+1458240745.37610010	+16.68164063	-1.88525391	-0.02636719	+8.59130859	-59.21630859	-82.63916016	+6360	+16.78710938	+1.40185547	-0.51416016	+48.25195313	-69.45556641	-45.98876953	+5204	+15.69287109	-2.84765625	-3.57714844	+40.29785156	-42.03369141	-71.08154297	+3988
+1458240745.38030000	+16.67724609	-1.86767578	+0.01318359	+8.39355469	-59.56787109	-82.46337891	+6372	+16.78710938	+1.41503906	-0.47900391	+48.27392578	-69.89501953	-46.07666016	+5216	+15.68847656	-2.84326172	-3.58154297	+40.27587891	-42.05566406	-71.14746094	+3996
+1458240745.38439990	+16.68164063	-1.85009766	+0.04394531	+8.19580078	-59.87548828	-82.28759766	+6384	+16.79589844	+1.42822266	-0.44824219	+48.20800781	-70.31250000	-46.07666016	+5232	+15.68847656	-2.83886719	-3.58154297	+40.23193359	-42.12158203	-71.25732422	+4004
+1458240745.38860010	+16.68603516	-1.83691406	+0.07470703	+7.93212891	-60.16113281	-82.06787109	+6396	+16.80029297	+1.44140625	-0.41748047	+48.09814453	-70.77392578	-46.05468750	+5244	+15.69287109	-2.83447266	-3.58154297	+40.20996094	-42.18750000	-71.36718750	+4012
+1458240745.39280010	+16.68603516	-1.82812500	+0.10107422	+7.66845703	-60.42480469	-81.87011719	+6404	+16.80468750	+1.45019531	-0.38232422	+47.98828125	-71.23535156	-46.01074219	+5256	+15.69726563	-2.83007813	-3.57714844	+40.20996094	-42.27539063	-71.47705078	+4024
+1458240745.39689990	+16.68603516	-1.82373047	+0.11865234	+7.40478516	-60.60058594	-81.67236328	+6416	+16.81347656	+1.45458984	-0.36035156	+47.72460938	-71.65283203	-45.83496094	+5268	+15.70166016	-2.82568359	-3.57714844	+40.16601563	-42.36328125	-71.56494141	+4032
+1458240745.40109990	+16.68164063	-1.81054688	+0.12744141	+7.14111328	-60.73242188	-81.45263672	+6424	+16.81347656	+1.45898438	-0.33837891	+47.39501953	-72.07031250	-45.59326172	+5276	+15.70605469	-2.81689453	-3.58154297	+40.12207031	-42.40722656	-71.58691406	+4048
+1458240745.40529990	+16.67724609	-1.81494141	+0.13183594	+6.76757813	-60.86425781	-81.18896484	+6432	+16.81787109	+1.45898438	-0.32080078	+46.93359375	-72.50976563	-45.26367188	+5284	+15.70605469	-2.79931641	-3.58593750	+40.05615234	-42.49511719	-71.52099609	+4060
+1458240745.40940000	+16.68164063	-1.81933594	+0.12304688	+6.39404297	-60.90820313	-80.90332031	+6440	+16.81787109	+1.45019531	-0.30761719	+46.31835938	-72.92724609	-44.78027344	+5292	+15.71044922	-2.78173828	-3.59033203	+39.99023438	-42.60498047	-71.47705078	+4072
+1458240745.41360000	+16.68164063	-1.82373047	+0.11865234	+6.02050781	-60.99609375	-80.66162109	+6448	+16.82226563	+1.44580078	-0.29003906	+45.65917969	-73.38867188	-44.27490234	+5300	+15.71484375	-2.76416016	-3.59033203	+39.92431641	-42.73681641	-71.41113281	+4084
+1458240745.41779990	+16.68164063	-1.84130859	+0.11425781	+5.58105469	-61.08398438	-80.41992188	+6456	+16.82226563	+1.42822266	-0.27685547	+44.95605469	-73.85009766	-43.74755859	+5308	+15.72363281	-2.74658203	-3.59033203	+39.88037109	-42.91259766	-71.34521484	+4092
+1458240745.42190000	+16.68603516	-1.86328125	+0.09228516	+5.11962891	-61.06201172	-80.15625000	+6460	+16.82666016	+1.41064453	-0.26806641	+44.07714844	-74.28955078	-43.02246094	+5320	+15.73242188	-2.72900391	-3.58593750	+39.81445313	-43.11035156	-71.30126953	+4100
+1458240745.42610000	+16.69042969	-1.88085938	+0.07031250	+4.70214844	-61.01806641	-79.91455078	+6468	+16.82666016	+1.39746094	-0.25927734	+43.08837891	-74.75097656	-42.20947266	+5328	+15.74560547	-2.71582031	-3.58154297	+39.72656250	-43.28613281	-71.21337891	+4104
+1458240745.43020010	+16.69042969	-1.90283203	+0.04394531	+4.30664063	-60.97412109	-79.69482422	+6472	+16.82666016	+1.37548828	-0.25488281	+42.05566406	-75.19042969	-41.37451172	+5336	+15.75878906	-2.69824219	-3.57714844	+39.66064453	-43.48388672	-71.10351563	+4108
+1458240745.43440010	+16.68603516	-1.92480469	+0.01318359	+3.93310547	-60.90820313	-79.51904297	+6476	+16.82666016	+1.35351563	-0.24609375	+41.00097656	-75.62988281	-40.49560547	+5348	+15.76757813	-2.67626953	-3.57714844	+39.55078125	-43.65966797	-70.97167969	+4104
+1458240745.43860010	+16.68164063	-1.93798828	+0.00000000	+3.66943359	-60.93017578	-79.40917969	+6472	+16.82666016	+1.32714844	-0.23730469	+39.92431641	-76.11328125	-39.61669922	+5356	+15.77636719	-2.65869141	-3.57714844	+39.48486328	-43.83544922	-70.86181641	+4104
+1458240745.44269990	+16.68164063	-1.95556641	-0.01757813	+3.40576172	-60.97412109	-79.29931641	+6472	+16.82666016	+1.30957031	-0.22412109	+38.84765625	-76.59667969	-38.67187500	+5368	+15.78515625	-2.63671875	-3.57714844	+39.39697266	-44.01123047	-70.75195313	+4100
+1458240745.44689990	+16.68603516	-1.97314453	-0.03955078	+3.14208984	-60.97412109	-79.21142578	+6468	+16.82666016	+1.29199219	-0.21972656	+37.55126953	-77.03613281	-37.55126953	+5376	+15.79394531	-2.61914063	-3.57714844	+39.30908203	-44.18701172	-70.64208984	+4092
+1458240745.45110010	+16.69042969	-1.98632813	-0.04833984	+2.98828125	-61.08398438	-79.18945313	+6460	+16.82226563	+1.27441406	-0.21093750	+36.32080078	-77.56347656	-36.45263672	+5388	+15.79833984	-2.60595703	-3.56835938	+39.24316406	-44.38476563	-70.59814453	+4084
+1458240745.45520000	+16.69042969	-1.99511719	-0.06152344	+2.87841797	-61.19384766	-79.21142578	+6452	+16.82226563	+1.25683594	-0.19775391	+35.20019531	-78.06884766	-35.46386719	+5396	+15.81152344	-2.59716797	-3.56396484	+39.19921875	-44.56054688	-70.57617188	+4076
+1458240745.45939990	+16.68603516	-2.00390625	-0.06152344	+2.85644531	-61.34765625	-79.32128906	+6444	+16.82226563	+1.24365234	-0.18457031	+34.10156250	-78.57421875	-34.47509766	+5408	+15.82031250	-2.58837891	-3.55957031	+39.13330078	-44.71435547	-70.57617188	+4064
+1458240745.46359990	+16.68603516	-2.00830078	-0.05273438	+2.90039063	-61.61132813	-79.47509766	+6436	+16.82666016	+1.23046875	-0.16699219	+32.93701172	-79.12353516	-33.44238281	+5416	+15.82470703	-2.57958984	-3.55517578	+39.08935547	-44.82421875	-70.62011719	+4052
+1458240745.46770000	+16.68603516	-1.99951172	-0.03955078	+3.09814453	-61.87500000	-79.71679688	+6428	+16.82666016	+1.23046875	-0.14941406	+31.79443359	-79.65087891	-32.34375000	+5424	+15.83349609	-2.57519531	-3.55078125	+39.06738281	-44.93408203	-70.68603516	+4044
+1458240745.47190000	+16.68164063	-1.98632813	-0.02197266	+3.38378906	-62.16064453	-80.00244141	+6424	+16.82666016	+1.23046875	-0.13623047	+30.56396484	-80.15625000	-31.15722656	+5432	+15.84228516	-2.57080078	-3.55078125	+39.06738281	-45.00000000	-70.77392578	+4036
+1458240745.47610000	+16.68164063	-1.96875000	+0.00439453	+3.75732422	-62.55615234	-80.39794922	+6424	+16.83105469	+1.23046875	-0.11425781	+29.42138672	-80.72753906	-30.05859375	+5440	+15.84228516	-2.57080078	-3.55078125	+39.06738281	-45.04394531	-70.90576172	+4028
+1458240745.48020010	+16.67724609	-1.94677734	+0.03955078	+4.24072266	-62.99560547	-80.85937500	+6428	+16.83105469	+1.23925781	-0.08789063	+28.32275391	-81.32080078	-28.98193359	+5448	+15.84667969	-2.57080078	-3.54638672	+39.08935547	-45.08789063	-71.05957031	+4024
+1458240745.48440000	+16.67724609	-1.92919922	+0.07470703	+4.76806641	-63.41308594	-81.38671875	+6432	+16.83105469	+1.24804688	-0.06591797	+27.00439453	-81.87011719	-27.70751953	+5456	+15.85107422	-2.57080078	-3.54199219	+39.13330078	-45.13183594	-71.25732422	+4020
+1458240745.48860000	+16.67724609	-1.90283203	+0.11865234	+5.47119141	-63.96240234	-82.06787109	+6440	+16.83105469	+1.25244141	-0.04833984	+25.44433594	-82.41943359	-26.19140625	+5464	+15.85546875	-2.57519531	-3.53320313	+39.17724609	-45.17578125	-71.49902344	+4020
+1458240745.49270010	+16.68164063	-1.88085938	+0.16259766	+6.17431641	-64.46777344	-82.74902344	+6448	+16.83544922	+1.26123047	-0.03076172	+23.84033203	-82.96875000	-24.63134766	+5468	+15.85986328	-2.57958984	-3.52880859	+39.24316406	-45.19775391	-71.76269531	+4024
+1458240745.49690010	+16.67724609	-1.85449219	+0.20214844	+6.94335938	-64.88525391	-83.51806641	+6456	+16.83984375	+1.26562500	-0.00878906	+22.03857422	-83.49609375	-22.89550781	+5476	+15.86425781	-2.58398438	-3.52441406	+39.28710938	-45.19775391	-72.00439453	+4032
+1458240745.50099990	+16.67285156	-1.82812500	+0.24169922	+7.91015625	-65.41259766	-84.48486328	+6468	+16.84423828	+1.27441406	+0.00878906	+19.90722656	-84.02343750	-20.83007813	+5480	+15.86865234	-2.58398438	-3.52441406	+39.37500000	-45.17578125	-72.29003906	+4040
+1458240745.50519990	+16.66845703	-1.80615234	+0.28125000	+8.76708984	-65.85205078	-85.34179688	+6476	+16.84423828	+1.27880859	+0.02197266	+17.38037109	-84.52880859	-18.36914063	+5480	+15.87304688	-2.58398438	-3.52001953	+39.41894531	-45.17578125	-72.50976563	+4048
+1458240745.50939990	+16.66845703	-1.78417969	+0.30322266	+9.58007813	-66.18164063	-86.15478516	+6484	+16.84423828	+1.28759766	+0.03515625	+14.30419922	-84.96826172	-15.33691406	+5484	+15.87744141	-2.58398438	-3.51562500	+39.48486328	-45.19775391	-72.72949219	+4064
+1458240745.51350000	+16.66845703	-1.76660156	+0.32519531	+10.43701172	-66.51123047	-87.01171875	+6492	+16.84423828	+1.28759766	+0.04394531	+10.52490234	-85.40771484	-11.66748047	+5484	+15.88183594	-2.58398438	-3.51123047	+39.55078125	-45.24169922	-72.94921875	+4076
+1458240745.51770000	+16.66406250	-1.76220703	+0.34277344	+11.18408203	-66.86279297	-87.89062500	+6500	+16.83984375	+1.28320313	+0.05712891	+6.13037109	-85.84716797	-7.42675781	+5488	+15.88183594	-2.57958984	-3.50683594	+39.59472656	-45.28564453	-73.14697266	+4092
+1458240745.52189990	+16.66845703	-1.76220703	+0.35156250	+11.93115234	-67.12646484	-88.74755859	+6500	+16.84423828	+1.27441406	+0.06152344	+0.81298828	-86.22070313	-2.26318359	+5488	+15.88623047	-2.57958984	-3.50244141	+39.61669922	-45.37353516	-73.34472656	+4108
+1458240745.52600000	+16.66406250	-1.76660156	+0.35156250	+12.59033203	-67.30224609	-89.56054688	+6500	+16.84423828	+1.26562500	+0.06591797	-5.60302734	-86.48437500	+3.97705078	+5488	+15.89501953	-2.57958984	-3.49804688	+39.61669922	-45.46142578	-73.47656250	+4124
+1458240745.53020000	+16.66406250	-1.77978516	+0.35156250	+13.22753906	-67.45605469	-90.35156250	+6504	+16.84423828	+1.25683594	+0.06152344	-12.67822266	-86.70410156	+10.87646484	+5488	+15.90380859	-2.57080078	-3.49365234	+39.61669922	-45.57128906	-73.56445313	+4136
+1458240745.53850010	+16.65966797	-1.80175781	+0.31201172	+14.32617188	-67.60986328	-91.80175781	+6508	+16.83984375	+1.23046875	+0.04394531	-28.30078125	-86.92382813	+26.14746094	+5488	+15.92138672	-2.55761719	-3.49365234	+39.55078125	-45.76904297	-73.60839844	+4164
+1458240745.54270010	+16.65527344	-1.81933594	+0.29003906	+14.80957031	-67.67578125	-92.48291016	+6512	+16.83105469	+1.21728516	+0.03515625	-36.71630859	-86.94580078	+34.36523438	+5492	+15.92578125	-2.54443359	-3.49365234	+39.50683594	-45.87890625	-73.58642578	+4172
+1458240745.54690000	+16.65527344	-1.83691406	+0.26806641	+15.29296875	-67.74169922	-93.16406250	+6512	+16.82666016	+1.19970703	+0.03076172	-45.35156250	-86.90185547	+42.80273438	+5492	+15.93017578	-2.53564453	-3.49365234	+39.44091797	-46.01074219	-73.54248047	+4180
+1458240745.55100010	+16.65087891	-1.85888672	+0.24609375	+15.73242188	-67.82958984	-93.84521484	+6512	+16.82226563	+1.18212891	+0.02197266	-53.45947266	-86.77001953	+50.71289063	+5496	+15.93896484	-2.52246094	-3.48925781	+39.39697266	-46.16455078	-73.52050781	+4184
+1458240745.55520010	+16.65087891	-1.88085938	+0.22851563	+16.21582031	-67.89550781	-94.54833984	+6512	+16.82226563	+1.16894531	+0.01318359	-60.64453125	-86.59423828	+57.67822266	+5496	+15.94335938	-2.51367188	-3.48486328	+39.33105469	-46.31835938	-73.52050781	+4188
+1458240745.55940010	+16.65087891	-1.89843750	+0.21093750	+16.76513672	-68.00537109	-95.31738281	+6508	+16.82226563	+1.15576172	+0.00439453	-66.86279297	-86.39648438	+63.72070313	+5500	+15.95214844	-2.50488281	-3.48486328	+39.28710938	-46.47216797	-73.52050781	+4188
+1458240745.56349990	+16.65087891	-1.91162109	+0.18896484	+17.27050781	-68.02734375	-95.97656250	+6508	+16.82226563	+1.14697266	-0.00878906	-71.58691406	-86.15478516	+68.24707031	+5508	+15.95654297	-2.50048828	-3.48046875	+39.22119141	-46.60400391	-73.52050781	+4188
+1458240745.56769990	+16.65087891	-1.91601563	+0.16699219	+17.81982422	-68.02734375	-96.63574219	+6500	+16.81787109	+1.14257813	-0.02636719	-75.54199219	-85.86914063	+72.04833984	+5512	+15.96533203	-2.48730469	-3.48486328	+39.15527344	-46.71386719	-73.47656250	+4184
+1458240745.57189990	+16.64208984	-1.92041016	+0.15820313	+18.43505859	-68.15917969	-97.36083984	+6496	+16.80908203	+1.13378906	-0.02636719	-80.26611328	-85.60546875	+76.64062500	+5516	+15.96972656	-2.47412109	-3.48486328	+39.11132813	-46.80175781	-73.45458984	+4184
+1458240745.57600000	+16.63769531	-1.92041016	+0.15380859	+19.07226563	-68.29101563	-98.12988281	+6488	+16.80908203	+1.12939453	-0.03076172	-83.78173828	-85.31982422	+80.00244141	+5524	+15.96972656	-2.46533203	-3.48486328	+39.06738281	-46.88964844	-73.45458984	+4176
+1458240745.58020000	+16.63769531	-1.91162109	+0.15380859	+19.77539063	-68.42285156	-98.89892578	+6480	+16.80468750	+1.12500000	-0.03515625	-86.85791016	-85.01220703	+82.94677734	+5528	+15.96972656	-2.46093750	-3.48486328	+39.02343750	-46.97753906	-73.52050781	+4172
+1458240745.58430000	+16.63769531	-1.89843750	+0.17138672	+20.67626953	-68.70849609	-99.84375000	+6480	+16.80908203	+1.12060547	-0.02636719	-90.70312500	-84.70458984	+86.63818359	+5536	+15.96972656	-2.45214844	-3.48486328	+39.00146484	-47.04345703	-73.60839844	+4168
+1458240745.58850000	+16.63769531	-1.88525391	+0.18896484	+21.48925781	-68.90625000	-100.70068359	+6476	+16.80908203	+1.12500000	-0.02197266	-93.03222656	-84.41894531	+88.92333984	+5540	+15.96972656	-2.45214844	-3.48486328	+39.00146484	-47.08740234	-73.71826172	+4160
+1458240745.59270000	+16.63769531	-1.86328125	+0.20214844	+22.39013672	-69.06005859	-101.60156250	+6476	+16.81347656	+1.12939453	-0.01757813	-95.11962891	-84.11132813	+90.94482422	+5548	+15.96972656	-2.45214844	-3.48486328	+39.00146484	-47.10937500	-73.89404297	+4156
+1458240745.59680010	+16.63769531	-1.83691406	+0.23730469	+23.44482422	-69.34570313	-102.63427734	+6480	+16.81347656	+1.13818359	+0.00000000	-97.95410156	-83.80371094	+93.75732422	+5556	+15.96972656	-2.45214844	-3.48486328	+39.00146484	-47.10937500	-74.06982422	+4152
+1458240745.60100010	+16.63769531	-1.81054688	+0.25927734	+24.32373047	-69.52148438	-103.49121094	+6484	+16.81787109	+1.14697266	+0.00878906	-99.42626953	-83.56201172	+95.20751953	+5560	+15.96972656	-2.45654297	-3.48925781	+39.02343750	-47.06542969	-74.26757813	+4152
+1458240745.60929990	+16.63330078	-1.75781250	+0.32080078	+26.10351563	-69.96093750	-105.22705078	+6496	+16.82226563	+1.15136719	+0.03076172	-102.59033203	-83.01269531	+98.28369141	+5568	+15.96093750	-2.46093750	-3.49365234	+39.02343750	-46.95556641	-74.64111328	+4152
+1458240745.61350010	+16.62890625	-1.73583984	+0.34716797	+26.82861328	-70.15869141	-106.01806641	+6500	+16.82666016	+1.16015625	+0.04833984	-103.79882813	-82.77099609	+99.49218750	+5568	+15.95654297	-2.46533203	-3.49365234	+39.04541016	-46.91162109	-74.88281250	+4156
+1458240745.61770010	+16.62890625	-1.71826172	+0.37792969	+27.57568359	-70.35644531	-106.80908203	+6504	+16.83105469	+1.16455078	+0.06591797	-105.00732422	-82.50732422	+100.74462891	+5572	+15.95214844	-2.46972656	-3.49365234	+39.06738281	-46.84570313	-75.12451172	+4164
+1458240745.62179990	+16.63330078	-1.70068359	+0.41308594	+28.34472656	-70.57617188	-107.66601563	+6512	+16.83544922	+1.16894531	+0.08789063	-106.41357422	-82.24365234	+102.17285156	+5572	+15.94775391	-2.47412109	-3.48925781	+39.08935547	-46.82373047	-75.38818359	+4172
+1458240745.62599990	+16.63769531	-1.68750000	+0.43066406	+28.78417969	-70.66406250	-108.19335938	+6512	+16.83984375	+1.17773438	+0.10107422	-107.16064453	-82.04589844	+102.96386719	+5572	+15.94775391	-2.48291016	-3.48925781	+39.08935547	-46.75781250	-75.62988281	+4180
+1458240745.63019990	+16.63769531	-1.67871094	+0.44384766	+29.11376953	-70.72998047	-108.67675781	+6512	+16.84423828	+1.18212891	+0.11425781	-107.86376953	-81.82617188	+103.68896484	+5572	+15.94775391	-2.48291016	-3.49365234	+39.08935547	-46.71386719	-75.80566406	+4188
+1458240745.63430000	+16.63330078	-1.66992188	+0.45703125	+29.39941406	-70.81787109	-109.09423828	+6512	+16.84863281	+1.18212891	+0.12304688	-108.32519531	-81.60644531	+104.19433594	+5568	+15.94775391	-2.48291016	-3.49365234	+39.06738281	-46.69189453	-75.95947266	+4196
+1458240745.64270000	+16.62451172	-1.68750000	+0.45263672	+29.24560547	-70.79589844	-109.40185547	+6508	+16.84863281	+1.18652344	+0.13183594	-108.83056641	-81.27685547	+104.76562500	+5556	+15.93896484	-2.47412109	-3.49804688	+38.97949219	-46.64794922	-76.11328125	+4216
+1458240745.64680000	+16.62890625	-1.70068359	+0.43945313	+28.95996094	-70.72998047	-109.37988281	+6504	+16.84863281	+1.18212891	+0.13183594	-109.00634766	-81.10107422	+104.96337891	+5552	+15.93457031	-2.46533203	-3.49804688	+38.93554688	-46.69189453	-76.15722656	+4224
+1458240745.65510010	+16.63330078	-1.74023438	+0.39111328	+28.10302734	-70.48828125	-109.09423828	+6500	+16.84423828	+1.17333984	+0.13183594	-109.29199219	-80.79345703	+105.29296875	+5544	+15.93457031	-2.44775391	-3.49804688	+38.78173828	-46.80175781	-76.13525391	+4232
+1458240745.65930010	+16.63330078	-1.75781250	+0.36914063	+27.70751953	-70.37841797	-109.00634766	+6496	+16.83984375	+1.16894531	+0.12304688	-109.22607422	-80.63964844	+105.27099609	+5540	+15.93457031	-2.43896484	-3.49804688	+38.71582031	-46.86767578	-76.11328125	+4232
+1458240745.66350010	+16.63330078	-1.77539063	+0.33837891	+27.18017578	-70.18066406	-108.74267578	+6492	+16.83544922	+1.16455078	+0.11425781	-109.07226563	-80.50781250	+105.13916016	+5540	+15.93896484	-2.43017578	-3.49804688	+38.60595703	-46.93359375	-76.06933594	+4232
+1458240745.66759990	+16.62890625	-1.79736328	+0.30761719	+26.58691406	-69.98291016	-108.45703125	+6488	+16.83105469	+1.15576172	+0.10107422	-108.85253906	-80.35400391	+104.91943359	+5536	+15.93896484	-2.41699219	-3.50244141	+38.51806641	-46.99951172	-75.98144531	+4232
+1458240745.67179990	+16.62890625	-1.81933594	+0.27246094	+26.01562500	-69.78515625	-108.19335938	+6484	+16.82226563	+1.14697266	+0.08349609	-108.58886719	-80.22216797	+104.65576172	+5540	+15.93896484	-2.39941406	-3.50244141	+38.40820313	-47.06542969	-75.87158203	+4228
+1458240745.68010000	+16.62451172	-1.85009766	+0.21972656	+25.15869141	-69.47753906	-107.86376953	+6468	+16.80908203	+1.13378906	+0.05273438	-108.19335938	-79.95849609	+104.23828125	+5544	+15.93017578	-2.37304688	-3.50244141	+38.23242188	-47.19726563	-75.71777344	+4216
+1458240745.68429990	+16.62451172	-1.85888672	+0.19775391	+24.85107422	-69.34570313	-107.79785156	+6456	+16.80029297	+1.12939453	+0.03955078	-108.10546875	-79.82666016	+104.15039063	+5544	+15.93017578	-2.35986328	-3.50244141	+38.16650391	-47.26318359	-75.65185547	+4208
+1458240745.68849990	+16.62890625	-1.86328125	+0.17578125	+24.56542969	-69.19189453	-107.73193359	+6444	+16.79150391	+1.12060547	+0.02197266	-108.01757813	-79.67285156	+104.04052734	+5548	+15.93017578	-2.34667969	-3.50244141	+38.07861328	-47.32910156	-75.62988281	+4200
+1458240745.69260000	+16.63330078	-1.86328125	+0.15820313	+24.36767578	-69.03808594	-107.68798828	+6432	+16.78710938	+1.12060547	+0.00878906	-107.92968750	-79.54101563	+103.97460938	+5548	+15.93017578	-2.33789063	-3.49804688	+38.01269531	-47.37304688	-75.60791016	+4188
+1458240745.69680000	+16.62890625	-1.85888672	+0.15380859	+24.34570313	-68.99414063	-107.86376953	+6420	+16.77832031	+1.12060547	+0.00000000	-107.97363281	-79.40917969	+104.01855469	+5548	+15.93017578	-2.32910156	-3.49804688	+37.96875000	-47.39501953	-75.62988281	+4180
+1458240745.70100000	+16.62451172	-1.85009766	+0.16259766	+24.45556641	-68.99414063	-108.10546875	+6408	+16.77392578	+1.12500000	-0.00878906	-108.01757813	-79.27734375	+104.06250000	+5548	+15.93017578	-2.32031250	-3.49365234	+37.94677734	-47.39501953	-75.67382813	+4168
+1458240745.70510010	+16.62451172	-1.83251953	+0.17138672	+24.63134766	-69.01611328	-108.36914063	+6400	+16.76953125	+1.12500000	-0.01318359	-108.03955078	-79.16748047	+104.08447266	+5552	+15.93017578	-2.31591797	-3.49365234	+37.92480469	-47.39501953	-75.76171875	+4160
+1458240745.70930000	+16.62451172	-1.81054688	+0.18896484	+24.82910156	-69.03808594	-108.65478516	+6396	+16.76953125	+1.12939453	-0.01757813	-108.28125000	-79.03564453	+104.34814453	+5548	+15.92578125	-2.30712891	-3.48925781	+37.92480469	-47.37304688	-75.87158203	+4152
+1458240745.71350000	+16.62451172	-1.78857422	+0.21093750	+25.20263672	-69.12597656	-109.07226563	+6392	+16.76953125	+1.13378906	-0.01318359	-108.56689453	-78.90380859	+104.65576172	+5548	+15.92138672	-2.30273438	-3.48486328	+37.94677734	-47.35107422	-76.02539063	+4144
+1458240745.71760010	+16.62890625	-1.76220703	+0.23291016	+25.62011719	-69.23583984	-109.53369141	+6392	+16.76953125	+1.14257813	-0.00878906	-108.91845703	-78.79394531	+105.02929688	+5548	+15.92138672	-2.30273438	-3.47607422	+37.99072266	-47.30712891	-76.20117188	+4140
+1458240745.72600010	+16.63330078	-1.70507813	+0.29003906	+26.54296875	-69.45556641	-110.52246094	+6396	+16.77392578	+1.16455078	+0.01318359	-109.73144531	-78.57421875	+105.93017578	+5552	+15.92138672	-2.29833984	-3.46289063	+38.10058594	-47.21923828	-76.66259766	+4136
+1458240745.73009990	+16.63769531	-1.67871094	+0.32080078	+26.98242188	-69.54345703	-110.98388672	+6400	+16.77392578	+1.17333984	+0.02197266	-110.14892578	-78.46435547	+106.36962891	+5552	+15.92138672	-2.30273438	-3.45849609	+38.14453125	-47.15332031	-76.90429688	+4136
+1458240745.73429990	+16.63330078	-1.65673828	+0.34277344	+27.39990234	-69.60937500	-111.44531250	+6404	+16.77832031	+1.18212891	+0.03515625	-110.58837891	-78.37646484	+106.83105469	+5556	+15.91699219	-2.30273438	-3.44970703	+38.18847656	-47.08740234	-77.12402344	+4140
+1458240745.73840000	+16.63330078	-1.63037109	+0.36914063	+27.86132813	-69.69726563	-111.92871094	+6408	+16.78271484	+1.19091797	+0.04833984	-110.93994141	-78.28857422	+107.20458984	+5556	+15.91699219	-2.30273438	-3.44531250	+38.23242188	-47.02148438	-77.34375000	+4144
+1458240745.74260000	+16.63330078	-1.61718750	+0.39550781	+28.27880859	-69.80712891	-112.41210938	+6416	+16.78710938	+1.19970703	+0.05712891	-111.29150391	-78.22265625	+107.57812500	+5556	+15.90820313	-2.30273438	-3.44091797	+38.25439453	-46.95556641	-77.51953125	+4152
+1458240745.74679990	+16.63769531	-1.60400391	+0.40869141	+28.49853516	-69.82910156	-112.74169922	+6416	+16.78710938	+1.20410156	+0.07031250	-111.64306641	-78.13476563	+107.95166016	+5556	+15.90380859	-2.29833984	-3.43652344	+38.25439453	-46.91162109	-77.67333984	+4160
+1458240745.75090000	+16.64208984	-1.59521484	+0.41308594	+28.69628906	-69.80712891	-112.98339844	+6420	+16.79150391	+1.20849609	+0.07910156	-111.92871094	-78.06884766	+108.28125000	+5552	+15.90380859	-2.29394531	-3.43212891	+38.25439453	-46.88964844	-77.78320313	+4168
+1458240745.75510000	+16.64208984	-1.59521484	+0.41308594	+28.80615234	-69.78515625	-113.24707031	+6420	+16.79150391	+1.21289063	+0.09228516	-112.28027344	-78.00292969	+108.65478516	+5552	+15.89941406	-2.29394531	-3.43212891	+38.23242188	-46.86767578	-77.87109375	+4176
+1458240745.75930000	+16.64208984	-1.59960938	+0.40429688	+28.82812500	-69.69726563	-113.40087891	+6420	+16.79589844	+1.21728516	+0.10107422	-112.58789063	-77.95898438	+108.96240234	+5552	+15.89501953	-2.28955078	-3.42773438	+38.16650391	-46.86767578	-77.93701172	+4180
+1458240745.76340010	+16.64208984	-1.60839844	+0.39111328	+28.78417969	-69.56542969	-113.48876953	+6424	+16.79589844	+1.21728516	+0.10546875	-112.78564453	-77.91503906	+109.16015625	+5548	+15.89501953	-2.28955078	-3.43212891	+38.07861328	-46.86767578	-77.91503906	+4188
+1458240745.76760010	+16.63769531	-1.62158203	+0.37353516	+28.63037109	-69.43359375	-113.53271484	+6424	+16.79589844	+1.21728516	+0.10986328	-112.96142578	-77.87109375	+109.35791016	+5548	+15.89062500	-2.28076172	-3.43212891	+37.96875000	-46.88964844	-77.82714844	+4192
+1458240745.77589990	+16.63330078	-1.66113281	+0.32080078	+28.21289063	-69.10400391	-113.51074219	+6432	+16.79150391	+1.21728516	+0.11425781	-113.20312500	-77.80517578	+109.55566406	+5540	+15.88183594	-2.26318359	-3.44531250	+37.70507813	-46.91162109	-77.58544922	+4200
+1458240745.78010010	+16.63330078	-1.68310547	+0.29443359	+28.01513672	-68.95019531	-113.53271484	+6436	+16.79150391	+1.21289063	+0.11425781	-113.31298828	-77.78320313	+109.66552734	+5540	+15.87744141	-2.25439453	-3.45410156	+37.55126953	-46.95556641	-77.45361328	+4200
+1458240745.78430010	+16.63330078	-1.70947266	+0.26806641	+27.77343750	-68.77441406	-113.53271484	+6436	+16.78710938	+1.21289063	+0.10986328	-113.40087891	-77.76123047	+109.73144531	+5536	+15.87304688	-2.24560547	-3.45849609	+37.41943359	-46.99951172	-77.29980469	+4196
+1458240745.78839990	+16.63330078	-1.73583984	+0.24169922	+27.55371094	-68.59863281	-113.51074219	+6436	+16.78710938	+1.20849609	+0.10986328	-113.46679688	-77.71728516	+109.77539063	+5536	+15.87304688	-2.23681641	-3.46289063	+37.26562500	-47.04345703	-77.16796875	+4192
+1458240745.79259990	+16.63330078	-1.75341797	+0.21093750	+27.37792969	-68.42285156	-113.51074219	+6436	+16.78271484	+1.20410156	+0.10546875	-113.53271484	-77.69531250	+109.84130859	+5532	+15.86865234	-2.22802734	-3.46728516	+37.13378906	-47.08740234	-77.01416016	+4188
+1458240745.79679990	+16.62890625	-1.77099609	+0.18457031	+27.26806641	-68.24707031	-113.55468750	+6432	+16.77832031	+1.19970703	+0.10107422	-113.57666016	-77.67333984	+109.86328125	+5532	+15.86865234	-2.21923828	-3.47167969	+36.97998047	-47.13134766	-76.86035156	+4180
+1458240745.80090000	+16.62890625	-1.78857422	+0.16259766	+27.22412109	-68.11523438	-113.66455078	+6424	+16.77832031	+1.19531250	+0.09667969	-113.59863281	-77.62939453	+109.88525391	+5532	+15.86425781	-2.21484375	-3.48046875	+36.82617188	-47.15332031	-76.72851563	+4168
+1458240745.80510000	+16.62451172	-1.80175781	+0.14501953	+27.20214844	-68.00537109	-113.79638672	+6416	+16.77392578	+1.19531250	+0.08789063	-113.62060547	-77.60742188	+109.88525391	+5532	+15.86425781	-2.20605469	-3.48925781	+36.69433594	-47.17529297	-76.59667969	+4160
+1458240745.80920000	+16.62451172	-1.81494141	+0.13183594	+27.24609375	-67.91748047	-113.97216797	+6408	+16.76953125	+1.19091797	+0.08349609	-113.64257813	-77.56347656	+109.90722656	+5532	+15.85986328	-2.19726563	-3.49804688	+36.56250000	-47.17529297	-76.46484375	+4148
+1458240745.81340000	+16.62451172	-1.81933594	+0.12744141	+27.39990234	-67.89550781	-114.21386719	+6396	+16.76513672	+1.18652344	+0.07470703	-113.75244141	-77.51953125	+109.97314453	+5532	+15.85546875	-2.18847656	-3.50244141	+36.45263672	-47.17529297	-76.37695313	+4136
+1458240745.81760000	+16.62451172	-1.81933594	+0.12744141	+27.66357422	-67.89550781	-114.54345703	+6384	+16.76074219	+1.18652344	+0.07031250	-113.88427734	-77.47558594	+110.10498047	+5532	+15.85546875	-2.18408203	-3.50244141	+36.38671875	-47.19726563	-76.35498047	+4124
+1458240745.82590010	+16.62890625	-1.80175781	+0.14941406	+28.45458984	-67.98339844	-115.37841797	+6368	+16.75634766	+1.18652344	+0.06591797	-114.23583984	-77.34375000	+110.45654297	+5528	+15.85107422	-2.18408203	-3.51123047	+36.27685547	-47.17529297	-76.42089844	+4100
+1458240745.83010010	+16.62890625	-1.78417969	+0.16699219	+28.93798828	-68.04931641	-115.83984375	+6364	+16.75195313	+1.18652344	+0.06152344	-114.43359375	-77.27783203	+110.67626953	+5528	+15.85107422	-2.18408203	-3.51123047	+36.25488281	-47.15332031	-76.50878906	+4088
+1458240745.83419990	+16.62890625	-1.76220703	+0.18457031	+29.50927734	-68.13720703	-116.36718750	+6360	+16.75195313	+1.19091797	+0.06152344	-114.67529297	-77.18994141	+110.93994141	+5524	+15.85107422	-2.18408203	-3.51123047	+36.23291016	-47.10937500	-76.59667969	+4080
+1458240745.83839990	+16.62451172	-1.73583984	+0.21093750	+30.12451172	-68.26904297	-116.93847656	+6360	+16.75195313	+1.19531250	+0.06152344	-114.98291016	-77.12402344	+111.26953125	+5524	+15.85107422	-2.18408203	-3.51562500	+36.23291016	-47.06542969	-76.72851563	+4072
+1458240745.84260010	+16.62451172	-1.71386719	+0.23730469	+30.76171875	-68.42285156	-117.55371094	+6360	+16.75195313	+1.19970703	+0.06591797	-115.33447266	-77.03613281	+111.64306641	+5524	+15.84667969	-2.18847656	-3.51562500	+36.25488281	-47.02148438	-76.88232422	+4068
+1458240745.84670000	+16.62890625	-1.69189453	+0.26367188	+31.37695313	-68.53271484	-118.12500000	+6364	+16.75634766	+1.20410156	+0.07031250	-115.70800781	-76.97021484	+112.03857422	+5520	+15.84667969	-2.18847656	-3.51123047	+36.29882813	-46.99951172	-77.03613281	+4064
+1458240745.85089990	+16.62890625	-1.66552734	+0.29443359	+32.05810547	-68.68652344	-118.78417969	+6364	+16.75634766	+1.20849609	+0.07470703	-116.10351563	-76.88232422	+112.43408203	+5520	+15.84667969	-2.18847656	-3.51123047	+36.34277344	-46.97753906	-77.23388672	+4064
+1458240745.85509990	+16.62890625	-1.64355469	+0.32080078	+32.73925781	-68.84033203	-119.44335938	+6368	+16.76074219	+1.21728516	+0.08349609	-116.52099609	-76.81640625	+112.87353516	+5516	+15.84228516	-2.19287109	-3.50683594	+36.38671875	-46.95556641	-77.45361328	+4064
+1458240745.85920000	+16.63330078	-1.61718750	+0.33837891	+33.33251953	-68.95019531	-120.01464844	+6372	+16.76513672	+1.22167969	+0.08789063	-116.89453125	-76.75048828	+113.24707031	+5516	+15.84667969	-2.19287109	-3.50244141	+36.43066406	-46.93359375	-77.65136719	+4068
+1458240745.86340000	+16.62890625	-1.59082031	+0.35595703	+33.94775391	-69.01611328	-120.58593750	+6376	+16.76953125	+1.22607422	+0.08789063	-117.26806641	-76.68457031	+113.64257813	+5512	+15.84667969	-2.19287109	-3.50244141	+36.49658203	-46.91162109	-77.84912109	+4072
+1458240745.86760000	+16.62890625	-1.57763672	+0.36474609	+34.38720703	-69.08203125	-121.06933594	+6380	+16.76953125	+1.22607422	+0.09228516	-117.64160156	-76.64062500	+114.01611328	+5508	+15.84667969	-2.18847656	-3.50244141	+36.51855469	-46.91162109	-78.00292969	+4080
+1458240745.87170000	+16.62890625	-1.56884766	+0.36035156	+34.60693359	-69.06005859	-121.35498047	+6376	+16.76953125	+1.23046875	+0.09228516	-117.97119141	-76.61865234	+114.32373047	+5504	+15.84667969	-2.18408203	-3.50683594	+36.51855469	-46.91162109	-78.06884766	+4088
+1458240745.88010000	+16.62451172	-1.57324219	+0.32958984	+34.80468750	-68.97216797	-121.83837891	+6380	+16.76953125	+1.23046875	+0.08349609	-118.63037109	-76.57470703	+114.89501953	+5500	+15.84228516	-2.16650391	-3.51562500	+36.45263672	-46.95556641	-78.11279297	+4100
+1458240745.88420010	+16.62451172	-1.58642578	+0.30322266	+34.71679688	-68.88427734	-121.92626953	+6380	+16.76953125	+1.22607422	+0.07470703	-118.89404297	-76.57470703	+115.11474609	+5496	+15.84228516	-2.15771484	-3.52441406	+36.36474609	-46.99951172	-78.04687500	+4108
+1458240745.88840010	+16.62451172	-1.60400391	+0.26806641	+34.56298828	-68.73046875	-121.94824219	+6384	+16.76513672	+1.22607422	+0.06591797	-119.15771484	-76.57470703	+115.29052734	+5496	+15.84228516	-2.14892578	-3.53759766	+36.27685547	-47.04345703	-77.98095703	+4112
+1458240745.89249990	+16.62890625	-1.61718750	+0.22851563	+34.40917969	-68.57666016	-121.99218750	+6384	+16.76513672	+1.22167969	+0.05273438	-119.37744141	-76.59667969	+115.46630859	+5492	+15.84228516	-2.14013672	-3.54638672	+36.16699219	-47.08740234	-77.87109375	+4116
+1458240745.89669990	+16.62451172	-1.63037109	+0.18017578	+34.23339844	-68.37890625	-121.97021484	+6384	+16.76074219	+1.21728516	+0.03955078	-119.59716797	-76.61865234	+115.59814453	+5492	+15.84228516	-2.12695313	-3.56396484	+36.05712891	-47.13134766	-77.73925781	+4120
+1458240745.90089990	+16.62451172	-1.64355469	+0.12744141	+33.96972656	-68.13720703	-121.88232422	+6384	+16.75634766	+1.21289063	+0.02197266	-119.79492188	-76.66259766	+115.68603516	+5492	+15.84228516	-2.11816406	-3.58154297	+35.92529297	-47.15332031	-77.58544922	+4120
+1458240745.90500000	+16.62011719	-1.66552734	+0.07470703	+33.66210938	-67.89550781	-121.79443359	+6380	+16.75195313	+1.20849609	+0.00000000	-119.92675781	-76.72851563	+115.75195313	+5492	+15.84228516	-2.10498047	-3.59912109	+35.77148438	-47.17529297	-77.40966797	+4120
+1458240745.90920000	+16.62011719	-1.68310547	+0.02636719	+33.42041016	-67.69775391	-121.75048828	+6376	+16.74755859	+1.20410156	-0.01757813	-120.08056641	-76.77246094	+115.79589844	+5492	+15.83789063	-2.09179688	-3.62109375	+35.61767578	-47.19726563	-77.18994141	+4116
+1458240745.91339990	+16.62011719	-1.70507813	-0.01318359	+33.28857422	-67.54394531	-121.83837891	+6372	+16.74316406	+1.19970703	-0.04394531	-120.21240234	-76.83837891	+115.83984375	+5496	+15.83349609	-2.07861328	-3.64306641	+35.44189453	-47.19726563	-77.01416016	+4112
+1458240745.92170000	+16.62011719	-1.70947266	-0.08349609	+33.37646484	-67.28027344	-122.14599609	+6348	+16.73437500	+1.19970703	-0.08789063	-120.52001953	-76.94824219	+115.94970703	+5496	+15.82910156	-2.05664063	-3.68261719	+35.17822266	-47.21923828	-76.75048828	+4096
+1458240745.92590000	+16.62451172	-1.70947266	-0.11865234	+33.44238281	-67.14843750	-122.29980469	+6336	+16.73437500	+1.19970703	-0.10986328	-120.67382813	-76.99218750	+116.03759766	+5496	+15.82470703	-2.04785156	-3.70458984	+35.04638672	-47.19726563	-76.66259766	+4088
+1458240745.93000010	+16.62890625	-1.68750000	-0.14941406	+33.61816406	-66.99462891	-122.45361328	+6324	+16.73437500	+1.20849609	-0.13183594	-120.80566406	-77.03613281	+116.10351563	+5500	+15.82470703	-2.03466797	-3.72656250	+34.93652344	-47.17529297	-76.59667969	+4076
+1458240745.93420000	+16.62890625	-1.66552734	-0.16699219	+33.96972656	-66.95068359	-122.78320313	+6312	+16.73437500	+1.22167969	-0.14941406	-120.95947266	-77.08007813	+116.21337891	+5504	+15.82470703	-2.02587891	-3.75292969	+34.87060547	-47.13134766	-76.57470703	+4068
+1458240745.93840000	+16.63330078	-1.64355469	-0.17138672	+34.40917969	-66.97265625	-123.22265625	+6300	+16.73437500	+1.23486328	-0.16699219	-121.11328125	-77.10205078	+116.34521484	+5508	+15.82031250	-2.01708984	-3.77490234	+34.82666016	-47.04345703	-76.59667969	+4056
+1458240745.94250010	+16.63330078	-1.61279297	-0.17138672	+34.87060547	-66.99462891	-123.66210938	+6292	+16.73876953	+1.25244141	-0.18017578	-121.26708984	-77.12402344	+116.49902344	+5508	+15.81591797	-2.00830078	-3.79687500	+34.82666016	-46.95556641	-76.68457031	+4048
+1458240745.94670010	+16.63769531	-1.58203125	-0.17138672	+35.37597656	-67.03857422	-124.12353516	+6280	+16.74316406	+1.27001953	-0.19335938	-121.39892578	-77.14599609	+116.63085938	+5512	+15.81152344	-1.99951172	-3.81445313	+34.84863281	-46.86767578	-76.79443359	+4036
+1458240745.95090010	+16.63769531	-1.57324219	-0.16699219	+35.50781250	-67.06054688	-124.25537109	+6268	+16.74755859	+1.29199219	-0.20654297	-121.57470703	-77.14599609	+116.80664063	+5512	+15.80273438	-1.99072266	-3.83642578	+34.89257813	-46.77978516	-76.97021484	+4028
+1458240745.95919990	+16.64648438	-1.53369141	-0.16259766	+36.10107422	-67.10449219	-124.73876953	+6244	+16.76074219	+1.34472656	-0.23291016	-121.83837891	-77.12402344	+117.13623047	+5512	+15.79833984	-1.97314453	-3.87158203	+35.04638672	-46.58203125	-77.40966797	+4016
+1458240745.96750000	+16.65527344	-1.46777344	-0.15820313	+36.95800781	-67.14843750	-125.44189453	+6232	+16.77832031	+1.40625000	-0.26367188	-121.88232422	-77.12402344	+117.24609375	+5512	+15.79394531	-1.94238281	-3.91992188	+35.24414063	-46.29638672	-77.78320313	+4012
+1458240745.97170000	+16.65966797	-1.43261719	-0.16259766	+37.37548828	-67.12646484	-125.77148438	+6228	+16.78710938	+1.43701172	-0.28564453	-121.79443359	-77.14599609	+117.18017578	+5512	+15.78955078	-1.92919922	-3.94628906	+35.28808594	-46.14257813	-77.91503906	+4016
+1458240745.97580000	+16.66406250	-1.38427734	-0.17138672	+37.90283203	-67.10449219	-126.21093750	+6224	+16.79150391	+1.46777344	-0.30761719	-121.68457031	-77.16796875	+117.11425781	+5512	+15.78515625	-1.91601563	-3.97705078	+35.35400391	-46.01074219	-78.04687500	+4016
+1458240745.98420000	+16.67724609	-1.30957031	-0.20214844	+38.64990234	-67.01660156	-126.84814453	+6216	+16.80468750	+1.52490234	-0.36474609	-121.28906250	-77.21191406	+116.76269531	+5516	+15.77636719	-1.88085938	-4.03417969	+35.37597656	-45.79101563	-78.17871094	+4024
+1458240745.98830010	+16.68603516	-1.27001953	-0.24169922	+38.84765625	-66.86279297	-127.00195313	+6216	+16.80908203	+1.55126953	-0.39990234	-120.89355469	-77.27783203	+116.34521484	+5520	+15.77636719	-1.85888672	-4.07373047	+35.33203125	-45.68115234	-78.11279297	+4028
+1458240745.99670000	+16.70800781	-1.22167969	-0.33837891	+38.80371094	-66.44531250	-126.95800781	+6208	+16.81787109	+1.59082031	-0.48779297	-119.97070313	-77.43164063	+115.35644531	+5524	+15.77636719	-1.81933594	-4.15283203	+35.13427734	-45.43945313	-77.87109375	+4032
+1458240746.00079990	+16.71679688	-1.20410156	-0.40429688	+38.56201172	-66.13769531	-126.76025391	+6204	+16.82226563	+1.60839844	-0.54052734	-119.33349609	-77.54150391	+114.67529297	+5528	+15.77636719	-1.79736328	-4.20117188	+35.00244141	-45.30761719	-77.67333984	+4032
+1458240746.00500010	+16.72558594	-1.19531250	-0.47900391	+38.23242188	-65.80810547	-126.49658203	+6200	+16.82226563	+1.62597656	-0.59326172	-118.63037109	-77.65136719	+113.90625000	+5532	+15.77197266	-1.77539063	-4.24511719	+34.82666016	-45.19775391	-77.40966797	+4028
+1458240746.01329990	+16.74755859	-1.19091797	-0.63720703	+37.37548828	-65.12695313	-125.83740234	+6180	+16.82226563	+1.66113281	-0.70751953	-117.00439453	-77.89306641	+112.14843750	+5540	+15.76318359	-1.72705078	-4.33740234	+34.47509766	-44.97802734	-76.90429688	+4020
+1458240746.01749990	+16.75634766	-1.19091797	-0.71630859	+36.95800781	-64.77539063	-125.50781250	+6172	+16.82226563	+1.67431641	-0.76464844	-116.16943359	-78.02490234	+111.22558594	+5544	+15.76318359	-1.70068359	-4.38574219	+34.29931641	-44.86816406	-76.64062500	+4008
+1458240746.02580000	+16.77832031	-1.18212891	-0.87011719	+36.25488281	-64.11621094	-124.98046875	+6144	+16.82666016	+1.69628906	-0.88330078	-114.32373047	-78.26660156	+109.22607422	+5548	+15.76318359	-1.65673828	-4.48242188	+33.94775391	-44.62646484	-76.13525391	+3984
+1458240746.03000000	+16.79150391	-1.17333984	-0.94482422	+35.94726563	-63.76464844	-124.71679688	+6128	+16.82666016	+1.71386719	-0.94482422	-113.18115234	-78.39843750	+107.99560547	+5552	+15.76757813	-1.63037109	-4.53515625	+33.77197266	-44.47265625	-75.87158203	+3972
+1458240746.03420000	+16.80468750	-1.16015625	-1.01953125	+35.68359375	-63.43505859	-124.51904297	+6112	+16.83105469	+1.73583984	-1.00195313	-112.14843750	-78.53027344	+106.94091797	+5556	+15.76318359	-1.59960938	-4.58789063	+33.64013672	-44.29687500	-75.60791016	+3956
+1458240746.03830000	+16.81787109	-1.14697266	-1.08544922	+35.46386719	-63.14941406	-124.32128906	+6096	+16.83105469	+1.75781250	-1.05908203	-111.13769531	-78.64013672	+105.88623047	+5556	+15.75878906	-1.57324219	-4.63623047	+33.53027344	-44.14306641	-75.41015625	+3940
+1458240746.04660010	+16.83984375	-1.09423828	-1.19970703	+35.28808594	-62.66601563	-124.10156250	+6064	+16.83984375	+1.81054688	-1.16015625	-109.09423828	-78.83789063	+103.84277344	+5564	+15.75439453	-1.51171875	-4.72851563	+33.39843750	-43.79150391	-75.10253906	+3908
+1458240746.05080010	+16.85302734	-1.06347656	-1.23925781	+35.35400391	-62.53417969	-124.10156250	+6044	+16.84863281	+1.84130859	-1.20410156	-108.08349609	-78.90380859	+102.83203125	+5564	+15.75000000	-1.48535156	-4.77685547	+33.35449219	-43.59375000	-75.03662109	+3892
+1458240746.05500010	+16.86621094	-1.01953125	-1.27001953	+35.50781250	-62.40234375	-124.16748047	+6024	+16.85742188	+1.87646484	-1.25244141	-107.02880859	-78.99169922	+101.82128906	+5568	+15.75439453	-1.45898438	-4.82080078	+33.37646484	-43.39599609	-75.01464844	+3876
+1458240746.05909990	+16.87939453	-0.97558594	-1.29638672	+35.70556641	-62.31445313	-124.25537109	+6008	+16.86621094	+1.91162109	-1.29199219	-106.08398438	-79.05761719	+100.92041016	+5568	+15.75439453	-1.42822266	-4.86474609	+33.44238281	-43.17626953	-75.03662109	+3860
+1458240746.06750010	+16.90576172	-0.87451172	-1.35351563	+36.14501953	-62.09472656	-124.38720703	+5976	+16.88378906	+1.99072266	-1.37548828	-103.93066406	-79.21142578	+98.87695313	+5572	+15.75000000	-1.36230469	-4.95263672	+33.64013672	-42.69287109	-75.10253906	+3836
+1458240746.07160000	+16.91894531	-0.81738281	-1.37988281	+36.40869141	-62.00683594	-124.45312500	+5964	+16.89257813	+2.03906250	-1.41943359	-102.78808594	-79.29931641	+97.82226563	+5576	+15.74560547	-1.32714844	-4.99658203	+33.75000000	-42.45117188	-75.14648438	+3824
+1458240746.07579990	+16.92773438	-0.76025391	-1.39746094	+36.67236328	-61.94091797	-124.54101563	+5952	+16.90136719	+2.08300781	-1.45458984	-101.77734375	-79.36523438	+96.89941406	+5580	+15.73681641	-1.29199219	-5.04052734	+33.88183594	-42.18750000	-75.23437500	+3816
+1458240746.07999990	+16.93652344	-0.70312500	-1.41503906	+36.95800781	-61.89697266	-124.65087891	+5940	+16.90576172	+2.12695313	-1.49414063	-100.85449219	-79.40917969	+96.04248047	+5580	+15.72802734	-1.26123047	-5.08447266	+34.01367188	-41.96777344	-75.30029297	+3812
+1458240746.08410000	+16.94531250	-0.65039063	-1.44140625	+37.17773438	-61.80908203	-124.73876953	+5928	+16.91455078	+2.17089844	-1.52929688	-99.90966797	-79.47509766	+95.16357422	+5580	+15.72802734	-1.23046875	-5.11962891	+34.12353516	-41.77001953	-75.36621094	+3804
+1458240746.08830000	+16.95849609	-0.59326172	-1.46777344	+37.41943359	-61.69921875	-124.78271484	+5916	+16.93212891	+2.25000000	-1.59960938	-97.75634766	-79.62890625	+93.14208984	+5596	+15.72363281	-1.19531250	-5.16357422	+34.23339844	-41.52832031	-75.43212891	+3800
+1458240746.09660010	+16.98046875	-0.48779297	-1.53808594	+37.79296875	-61.43554688	-124.87060547	+5896	+16.94531250	+2.34228516	-1.70507813	-95.05371094	-79.84863281	+90.57128906	+5604	+15.71484375	-1.12939453	-5.24707031	+34.40917969	-41.13281250	-75.47607422	+3788
+1458240746.10080000	+16.98925781	-0.43945313	-1.58642578	+37.88085938	-61.21582031	-124.82666016	+5888	+16.94531250	+2.39062500	-1.75341797	-93.84521484	-79.95849609	+89.45068359	+5608	+15.71044922	-1.08984375	-5.29541016	+34.47509766	-40.91308594	-75.43212891	+3784
+1458240746.10500000	+16.99365234	-0.39990234	-1.63476563	+37.88085938	-60.99609375	-124.76074219	+5880	+16.94531250	+2.42138672	-1.80175781	-92.74658203	-80.04638672	+88.37402344	+5608	+15.70166016	-1.05468750	-5.33935547	+34.49707031	-40.71533203	-75.32226563	+3780
+1458240746.10910010	+17.00244141	-0.36474609	-1.69628906	+37.79296875	-60.73242188	-124.60693359	+5868	+16.94531250	+2.45214844	-1.85009766	-91.47216797	-80.17822266	+87.09960938	+5612	+15.69726563	-1.02392578	-5.38769531	+34.47509766	-40.56152344	-75.16845703	+3776
+1458240746.11330010	+17.00683594	-0.33398438	-1.76220703	+37.70507813	-60.46875000	-124.49707031	+5856	+16.94531250	+2.48291016	-1.89843750	-90.46142578	-80.26611328	+86.06689453	+5612	+15.68847656	-0.97998047	-5.44482422	+34.40917969	-40.38574219	-74.99267578	+3768
+1458240746.12159990	+17.01562500	-0.28564453	-1.89404297	+37.48535156	-59.89746094	-124.27734375	+5828	+16.94091797	+2.55322266	-1.99511719	-88.15429688	-80.50781250	+83.82568359	+5620	+15.68408203	-0.90527344	-5.54150391	+34.32128906	-40.16601563	-74.66308594	+3740
+1458240746.12579990	+17.02441406	-0.26806641	-1.97314453	+37.33154297	-59.56787109	-124.16748047	+5812	+16.94091797	+2.58837891	-2.04785156	-86.87988281	-80.63964844	+82.57324219	+5628	+15.68408203	-0.87011719	-5.58544922	+34.27734375	-40.07812500	-74.48730469	+3724
+1458240746.12990000	+17.02880859	-0.24609375	-2.04785156	+37.17773438	-59.26025391	-124.05761719	+5792	+16.93652344	+2.62353516	-2.10058594	-85.62744141	-80.77148438	+81.34277344	+5632	+15.68408203	-0.83496094	-5.63378906	+34.23339844	-39.99023438	-74.31152344	+3704
+1458240746.13410000	+17.02880859	-0.22851563	-2.11816406	+37.04589844	-58.95263672	-123.96972656	+5772	+16.93212891	+2.65429688	-2.15332031	-84.41894531	-80.90332031	+80.15625000	+5632	+15.67968750	-0.79541016	-5.67773438	+34.21142578	-39.85839844	-74.13574219	+3684
+1458240746.13829990	+17.02880859	-0.20654297	-2.18408203	+36.93603516	-58.68896484	-123.90380859	+5748	+16.92773438	+2.68505859	-2.19726563	-83.58398438	-81.03515625	+79.34326172	+5636	+15.67089844	-0.76025391	-5.72167969	+34.18945313	-39.77050781	-74.00390625	+3664
+1458240746.14660000	+17.02880859	-0.16259766	-2.30273438	+36.82617188	-58.24951172	-123.85986328	+5696	+16.91015625	+2.76416016	-2.27636719	-82.11181641	-81.23291016	+77.98095703	+5644	+15.66650391	-0.67236328	-5.80517578	+34.23339844	-39.66064453	-73.74023438	+3616
+1458240746.15080000	+17.02880859	-0.14062500	-2.35107422	+36.84814453	-58.11767578	-123.94775391	+5668	+16.90576172	+2.79492188	-2.30712891	-81.60644531	-81.34277344	+77.49755859	+5648	+15.66210938	-0.63281250	-5.83593750	+34.29931641	-39.66064453	-73.71826172	+3584
+1458240746.15490010	+17.03320313	-0.10546875	-2.39062500	+36.97998047	-57.98583984	-124.05761719	+5640	+16.90136719	+2.84326172	-2.33789063	-81.10107422	-81.45263672	+77.08007813	+5652	+15.66650391	-0.59765625	-5.86669922	+34.40917969	-39.63867188	-73.76220703	+3556
+1458240746.15910010	+17.02880859	-0.06591797	-2.41699219	+37.17773438	-57.96386719	-124.23339844	+5612	+16.89697266	+2.88720703	-2.36425781	-80.83740234	-81.58447266	+76.90429688	+5656	+15.66650391	-0.55810547	-5.89746094	+34.56298828	-39.57275391	-73.82812500	+3528
+1458240746.16739990	+17.02880859	+0.02636719	-2.44775391	+37.72705078	-57.96386719	-124.67285156	+5560	+16.89257813	+2.98388672	-2.41259766	-80.20019531	-81.80419922	+76.44287109	+5660	+15.66650391	-0.47900391	-5.94580078	+34.95849609	-39.50683594	-74.13574219	+3476
+1458240746.17160010	+17.02880859	+0.07910156	-2.45654297	+38.03466797	-58.00781250	-124.89257813	+5536	+16.88818359	+3.03222656	-2.42138672	-80.59570313	-81.89208984	+76.94824219	+5660	+15.66210938	-0.43505859	-5.96777344	+35.22216797	-39.44091797	-74.26757813	+3452
+1458240746.17580010	+17.02880859	+0.13623047	-2.45654297	+38.40820313	-58.11767578	-125.15625000	+5512	+16.88378906	+3.07617188	-2.42578125	-81.07910156	-82.00195313	+77.49755859	+5660	+15.65332031	-0.39111328	-5.98095703	+35.50781250	-39.41894531	-74.53125000	+3428
+1458240746.17989990	+17.02441406	+0.20214844	-2.44775391	+38.84765625	-58.24951172	-125.44189453	+5488	+16.88378906	+3.12890625	-2.42578125	-81.56250000	-82.11181641	+78.09082031	+5660	+15.65332031	-0.35156250	-5.99414063	+35.81542969	-39.39697266	-74.81689453	+3408
+1458240746.18409990	+17.02441406	+0.26806641	-2.43896484	+39.30908203	-58.42529297	-125.77148438	+5468	+16.88378906	+3.18603516	-2.42578125	-82.19970703	-82.19970703	+78.85986328	+5660	+15.65332031	-0.31640625	-6.00292969	+36.10107422	-39.41894531	-75.12451172	+3388
+1458240746.19240000	+17.02001953	+0.39990234	-2.40380859	+40.29785156	-58.77685547	-126.49658203	+5424	+16.88378906	+3.28710938	-2.43017578	-83.12255859	-82.44140625	+79.93652344	+5656	+15.65771484	-0.24169922	-6.01611328	+36.71630859	-39.46289063	-75.78369141	+3356
+1458240746.19660000	+17.01562500	+0.46582031	-2.39062500	+40.78125000	-58.93066406	-126.82617188	+5404	+16.88378906	+3.33544922	-2.42578125	-83.97949219	-82.55126953	+80.85937500	+5656	+15.65771484	-0.20214844	-6.01611328	+37.04589844	-39.48486328	-76.11328125	+3344
+1458240746.20070000	+17.01123047	+0.53173828	-2.38183594	+41.22070313	-59.06250000	-127.13378906	+5384	+16.87939453	+3.38378906	-2.42578125	-84.57275391	-82.68310547	+81.54052734	+5656	+15.65771484	-0.16259766	-6.02929688	+37.35351563	-39.44091797	-76.37695313	+3336
+1458240746.20490000	+17.00683594	+0.58886719	-2.37304688	+41.61621094	-59.17236328	-127.41943359	+5364	+16.87500000	+3.43212891	-2.42138672	-85.10009766	-82.81494141	+82.17773438	+5656	+15.64892578	-0.12304688	-6.03369141	+37.61718750	-39.44091797	-76.59667969	+3332
+1458240746.21320010	+16.99804688	+0.70312500	-2.36865234	+42.29736328	-59.37011719	-127.88085938	+5324	+16.86181641	+3.53320313	-2.41699219	-86.30859375	-83.03466797	+83.54003906	+5652	+15.64892578	-0.04394531	-6.04687500	+38.05664063	-39.52880859	-77.01416016	+3320
+1458240746.21740010	+16.98925781	+0.74707031	-2.37304688	+42.56103516	-59.43603516	-128.14453125	+5300	+16.86181641	+3.56835938	-2.41259766	-87.07763672	-83.18847656	+84.33105469	+5652	+15.64453125	-0.00878906	-6.05126953	+38.23242188	-39.59472656	-77.18994141	+3312
+1458240746.22160010	+16.98486328	+0.78222656	-2.37744141	+42.78076172	-59.47998047	-128.36425781	+5276	+16.85742188	+3.59912109	-2.41699219	-87.42919922	-83.34228516	+84.68261719	+5648	+15.64892578	+0.02197266	-6.05126953	+38.38623047	-39.72656250	-77.38769531	+3304
+1458240746.22569990	+16.97607422	+0.81738281	-2.39062500	+42.95654297	-59.45800781	-128.56201172	+5256	+16.84863281	+3.63427734	-2.43017578	-87.45117188	-83.49609375	+84.72656250	+5648	+15.65332031	+0.06152344	-6.06005859	+38.49609375	-39.77050781	-77.40966797	+3300
+1458240746.22989990	+16.96728516	+0.84814453	-2.40820313	+43.06640625	-59.43603516	-128.73779297	+5232	+16.83984375	+3.66943359	-2.44335938	-87.49511719	-83.67187500	+84.77050781	+5648	+15.65332031	+0.10107422	-6.07324219	+38.58398438	-39.83642578	-77.40966797	+3292
+1458240746.23819990	+16.94970703	+0.89648438	-2.46093750	+43.17626953	-59.28222656	-128.93554688	+5192	+16.81347656	+3.73535156	-2.45654297	-87.93457031	-83.97949219	+85.25390625	+5652	+15.64892578	+0.18017578	-6.09960938	+38.71582031	-39.96826172	-77.29980469	+3276
+1458240746.24239990	+16.94091797	+0.91406250	-2.48730469	+43.17626953	-59.19433594	-129.00146484	+5176	+16.80029297	+3.76611328	-2.46533203	-88.06640625	-84.11132813	+85.36376953	+5656	+15.64013672	+0.21972656	-6.11718750	+38.73779297	-40.03417969	-77.21191406	+3264
+1458240746.25070000	+16.91894531	+0.94482422	-2.53564453	+43.22021484	-59.10644531	-129.26513672	+5148	+16.77392578	+3.81884766	-2.48291016	-88.33007813	-84.39697266	+85.60546875	+5664	+15.64013672	+0.29443359	-6.13037109	+38.78173828	-40.27587891	-77.08007813	+3228
+1458240746.25490000	+16.91015625	+0.96240234	-2.55322266	+43.30810547	-59.06250000	-129.41894531	+5136	+16.76074219	+3.84521484	-2.49169922	-88.52783203	-84.55078125	+85.78125000	+5672	+15.64453125	+0.32958984	-6.13476563	+38.82568359	-40.40771484	-77.05810547	+3208
+1458240746.26320000	+16.89257813	+1.00634766	-2.57958984	+43.54980469	-59.01855469	-129.77050781	+5124	+16.73437500	+3.90234375	-2.50048828	-89.05517578	-84.83642578	+86.28662109	+5684	+15.64013672	+0.39990234	-6.14355469	+38.97949219	-40.58349609	-76.99218750	+3164
+1458240746.26740000	+16.88378906	+1.03271484	-2.59277344	+43.65966797	-58.99658203	-129.90234375	+5120	+16.72119141	+3.93750000	-2.50927734	-88.81347656	-84.96826172	+86.08886719	+5692	+15.64013672	+0.43945313	-6.15234375	+39.06738281	-40.64941406	-76.94824219	+3144
+1458240746.27570010	+16.86181641	+1.08984375	-2.58398438	+44.03320313	-59.12841797	-130.31982422	+5116	+16.69482422	+4.00341797	-2.47851563	-91.40625000	-85.12207031	+88.76953125	+5708	+15.62255859	+0.51855469	-6.14794922	+39.35302734	-40.75927734	-77.01416016	+3104
+1458240746.27990010	+16.85302734	+1.12500000	-2.57519531	+44.29687500	-59.21630859	-130.53955078	+5116	+16.68603516	+4.03857422	-2.46093750	-92.50488281	-85.18798828	+89.89013672	+5720	+15.62255859	+0.54931641	-6.13916016	+39.55078125	-40.82519531	-77.16796875	+3084
+1458240746.28819990	+16.83984375	+1.20849609	-2.52246094	+45.04394531	-59.56787109	-131.15478516	+5128	+16.67285156	+4.10888672	-2.42578125	-94.85595703	-85.29785156	+92.35107422	+5740	+15.62255859	+0.61083984	-6.10839844	+40.01220703	-40.97900391	-77.58544922	+3052
+1458240746.29239990	+16.83544922	+1.25683594	-2.49169922	+45.46142578	-59.74365234	-131.46240234	+5132	+16.66406250	+4.14843750	-2.41259766	-95.66894531	-85.36376953	+93.25195313	+5748	+15.63134766	+0.64160156	-6.09082031	+40.27587891	-41.04492188	-77.84912109	+3040
+1458240746.29650000	+16.83105469	+1.30517578	-2.45214844	+45.92285156	-59.96337891	-131.83593750	+5140	+16.65527344	+4.19238281	-2.37744141	-97.75634766	-85.36376953	+95.42724609	+5760	+15.62695313	+0.67236328	-6.07324219	+40.58349609	-41.06689453	-78.11279297	+3032
+1458240746.30069990	+16.82226563	+1.35351563	-2.41699219	+46.31835938	-60.13916016	-132.12158203	+5144	+16.65087891	+4.23632813	-2.34667969	-99.36035156	-85.38574219	+97.14111328	+5772	+15.62255859	+0.70312500	-6.05566406	+40.89111328	-41.06689453	-78.37646484	+3028
+1458240746.30900000	+16.80908203	+1.44580078	-2.33789063	+47.13134766	-60.53466797	-132.71484375	+5148	+16.63330078	+4.30664063	-2.28515625	-102.19482422	-85.38574219	+100.12939453	+5788	+15.61376953	+0.76025391	-6.01171875	+41.44042969	-41.13281250	-78.88183594	+3036
+1458240746.31740000	+16.80029297	+1.53369141	-2.25878906	+47.94433594	-60.93017578	-133.28613281	+5152	+16.62451172	+4.37695313	-2.21923828	-105.02929688	-85.36376953	+103.11767578	+5804	+15.60937500	+0.81298828	-5.95898438	+41.98974609	-41.24267578	-79.43115234	+3064
+1458240746.32150010	+16.79589844	+1.57324219	-2.21923828	+48.31787109	-61.10595703	-133.59375000	+5148	+16.62011719	+4.40771484	-2.18847656	-106.08398438	-85.36376953	+104.23828125	+5812	+15.61376953	+0.83496094	-5.92822266	+42.20947266	-41.35253906	-79.69482422	+3080
+1458240746.32990000	+16.79150391	+1.64355469	-2.16210938	+48.84521484	-61.34765625	-133.94531250	+5136	+16.60253906	+4.46923828	-2.14453125	-107.46826172	-85.38574219	+105.77636719	+5824	+15.61376953	+0.89208984	-5.89746094	+42.56103516	-41.41845703	-79.91455078	+3112
+1458240746.33400010	+16.78710938	+1.67431641	-2.14013672	+49.04296875	-61.43554688	-134.07714844	+5128	+16.58935547	+4.49560547	-2.12255859	-108.03955078	-85.40771484	+106.39160156	+5832	+15.61376953	+0.91406250	-5.87988281	+42.69287109	-41.48437500	-80.00244141	+3128
+1458240746.34240010	+16.77392578	+1.71826172	-2.10937500	+49.24072266	-61.52343750	-134.20898438	+5104	+16.57177734	+4.53076172	-2.08300781	-109.16015625	-85.38574219	+107.55615234	+5844	+15.60058594	+0.97119141	-5.86230469	+42.82470703	-41.55029297	-79.89257813	+3156
+1458240746.34649990	+16.76513672	+1.73583984	-2.10058594	+49.24072266	-61.52343750	-134.18701172	+5092	+16.55859375	+4.54394531	-2.07421875	-108.83056641	-85.42968750	+107.24853516	+5848	+15.59619141	+0.99316406	-5.85351563	+42.78076172	-41.63818359	-79.80468750	+3164
+1458240746.35069990	+16.76074219	+1.74902344	-2.10058594	+49.19677734	-61.50146484	-134.16503906	+5080	+16.54980469	+4.55712891	-2.06982422	-108.63281250	-85.47363281	+107.05078125	+5856	+15.60058594	+1.01074219	-5.84912109	+42.75878906	-41.68212891	-79.69482422	+3168
+1458240746.35900000	+16.75195313	+1.76220703	-2.10498047	+49.04296875	-61.43554688	-134.05517578	+5060	+16.52783203	+4.57910156	-2.06103516	-108.47900391	-85.56152344	+106.85302734	+5872	+15.59619141	+1.05468750	-5.84472656	+42.67089844	-41.81396484	-79.40917969	+3172
+1458240746.36730000	+16.73876953	+1.77539063	-2.12255859	+48.77929688	-61.32568359	-133.83544922	+5048	+16.50146484	+4.60107422	-2.05224609	-107.90771484	-85.62744141	+106.28173828	+5888	+15.59179688	+1.09423828	-5.84912109	+42.53906250	-41.87988281	-79.03564453	+3160
+1458240746.37150000	+16.72998047	+1.77978516	-2.13574219	+48.62548828	-61.23779297	-133.68164063	+5048	+16.48828125	+4.60986328	-2.05664063	-107.24853516	-85.67138672	+105.62255859	+5896	+15.58740234	+1.11621094	-5.85791016	+42.45117188	-41.90185547	-78.81591797	+3152
+1458240746.37570000	+16.72119141	+1.78417969	-2.14453125	+48.49365234	-61.17187500	-133.57177734	+5044	+16.47949219	+4.61425781	-2.05664063	-106.80908203	-85.71533203	+105.18310547	+5908	+15.58300781	+1.13378906	-5.85791016	+42.40722656	-41.92382813	-78.66210938	+3136
+1458240746.37980010	+16.71240234	+1.79296875	-2.15771484	+48.36181641	-61.12792969	-133.48388672	+5044	+16.47070313	+4.62304688	-2.05664063	-106.45751953	-85.75927734	+104.78759766	+5916	+15.57861328	+1.15136719	-5.85791016	+42.36328125	-41.94580078	-78.50830078	+3124
+1458240746.38820000	+16.69921875	+1.80175781	-2.17089844	+48.16406250	-61.04003906	-133.30810547	+5048	+16.45312500	+4.64062500	-2.04345703	-106.65527344	-85.80322266	+104.96337891	+5940	+15.56982422	+1.19091797	-5.85351563	+42.29736328	-42.03369141	-78.26660156	+3096
+1458240746.39229990	+16.69042969	+1.81054688	-2.17529297	+48.09814453	-60.99609375	-133.24218750	+5052	+16.44873047	+4.65820313	-2.03466797	-106.87500000	-85.80322266	+105.20507813	+5952	+15.56982422	+1.20849609	-5.84912109	+42.29736328	-42.07763672	-78.22265625	+3076
+1458240746.39650010	+16.68603516	+1.82373047	-2.17529297	+48.09814453	-60.99609375	-133.19824219	+5056	+16.43994141	+4.67138672	-2.01708984	-107.46826172	-85.78125000	+105.82031250	+5964	+15.56542969	+1.22607422	-5.84033203	+42.34130859	-42.07763672	-78.20068359	+3060
+1458240746.40070010	+16.67724609	+1.84130859	-2.17089844	+48.12011719	-61.01806641	-133.19824219	+5060	+16.43554688	+4.68896484	-2.00390625	-108.03955078	-85.78125000	+106.43554688	+5976	+15.56103516	+1.23925781	-5.83154297	+42.42919922	-42.09960938	-78.26660156	+3048
+1458240746.40479990	+16.67285156	+1.85888672	-2.16210938	+48.18603516	-61.06201172	-133.22021484	+5068	+16.42675781	+4.71093750	-1.98632813	-108.43505859	-85.75927734	+106.89697266	+5988	+15.56103516	+1.25244141	-5.81835938	+42.53906250	-42.09960938	-78.35449219	+3036
+1458240746.40899990	+16.66406250	+1.87646484	-2.14892578	+48.29589844	-61.12792969	-133.26416016	+5072	+16.42675781	+4.73291016	-1.96435547	-109.20410156	-85.71533203	+107.73193359	+6000	+15.55664063	+1.26562500	-5.80078125	+42.64892578	-42.09960938	-78.46435547	+3028
+1458240746.41730000	+16.65527344	+1.92480469	-2.10498047	+48.64746094	-61.32568359	-133.48388672	+5088	+16.42236328	+4.77246094	-1.90283203	-111.42333984	-85.58349609	+110.03906250	+6028	+15.54785156	+1.28759766	-5.75683594	+42.97851563	-42.14355469	-78.81591797	+3028
+1458240746.42150000	+16.65087891	+1.94677734	-2.07421875	+48.86718750	-61.45751953	-133.65966797	+5092	+16.42236328	+4.79003906	-1.86767578	-112.78564453	-85.49560547	+111.42333984	+6040	+15.54785156	+1.29199219	-5.73046875	+43.15429688	-42.18750000	-79.05761719	+3032
+1458240746.42569990	+16.64648438	+1.97753906	-2.04345703	+49.15283203	-61.63330078	-133.83544922	+5100	+16.42236328	+4.81201172	-1.83251953	-113.99414063	-85.38574219	+112.71972656	+6052	+15.54785156	+1.30078125	-5.69970703	+43.37402344	-42.20947266	-79.34326172	+3040
+1458240746.42980000	+16.64208984	+2.00390625	-2.00830078	+49.41650391	-61.78710938	-134.01123047	+5104	+16.41796875	+4.83837891	-1.79296875	-114.93896484	-85.27587891	+113.73046875	+6060	+15.54785156	+1.30957031	-5.67333984	+43.54980469	-42.23144531	-79.58496094	+3052
+1458240746.43400000	+16.63769531	+2.03027344	-1.96875000	+49.68017578	-61.94091797	-134.20898438	+5108	+16.41796875	+4.86035156	-1.76220703	-115.59814453	-85.18798828	+114.47753906	+6068	+15.54785156	+1.31835938	-5.64697266	+43.74755859	-42.23144531	-79.80468750	+3068
+1458240746.43810010	+16.62890625	+2.05664063	-1.92919922	+49.96582031	-62.11669922	-134.40673828	+5112	+16.41357422	+4.88232422	-1.73144531	-116.10351563	-85.12207031	+115.07080078	+6076	+15.54345703	+1.32714844	-5.61621094	+43.94531250	-42.23144531	-80.02441406	+3084
+1458240746.44650010	+16.62011719	+2.10058594	-1.85449219	+50.40527344	-62.42431641	-134.71435547	+5108	+16.40917969	+4.90429688	-1.67431641	-116.78466797	-84.99023438	+115.79589844	+6088	+15.53027344	+1.34472656	-5.56787109	+44.14306641	-42.27539063	-80.24414063	+3128
+1458240746.45059990	+16.61572266	+2.11376953	-1.82812500	+50.53710938	-62.53417969	-134.80224609	+5108	+16.40478516	+4.91308594	-1.65234375	-116.93847656	-84.92431641	+115.97167969	+6092	+15.53027344	+1.35351563	-5.55468750	+44.18701172	-42.29736328	-80.22216797	+3148
+1458240746.45479990	+16.61572266	+2.12255859	-1.80615234	+50.60302734	-62.62207031	-134.84619141	+5100	+16.40478516	+4.91748047	-1.62597656	-117.11425781	-84.85839844	+116.14746094	+6096	+15.52587891	+1.36669922	-5.54589844	+44.18701172	-42.31933594	-80.17822266	+3168
+1458240746.45900010	+16.61132813	+2.13134766	-1.78857422	+50.60302734	-62.68798828	-134.82421875	+5096	+16.39599609	+4.92187500	-1.60839844	-116.78466797	-84.81445313	+115.81787109	+6100	+15.52148438	+1.37548828	-5.53710938	+44.14306641	-42.36328125	-80.09033203	+3184
+1458240746.46310000	+16.60693359	+2.13574219	-1.77978516	+50.53710938	-62.70996094	-134.75830078	+5088	+16.39160156	+4.92187500	-1.60400391	-116.19140625	-84.81445313	+115.22460938	+6100	+15.52148438	+1.38427734	-5.53271484	+44.07714844	-42.36328125	-79.93652344	+3196
+1458240746.46729990	+16.60253906	+2.13574219	-1.77539063	+50.42724609	-62.70996094	-134.67041016	+5084	+16.38281250	+4.92187500	-1.59960938	-115.33447266	-84.81445313	+114.36767578	+6100	+15.51708984	+1.40185547	-5.53710938	+43.98925781	-42.36328125	-79.69482422	+3208
+1458240746.47149990	+16.59814453	+2.13134766	-1.77539063	+50.25146484	-62.68798828	-134.51660156	+5076	+16.37402344	+4.92187500	-1.59960938	-114.21386719	-84.83642578	+113.22509766	+6100	+15.51269531	+1.41503906	-5.54150391	+43.85742188	-42.36328125	-79.40917969	+3216
+1458240746.47560000	+16.59814453	+2.12695313	-1.77978516	+50.07568359	-62.66601563	-134.36279297	+5072	+16.36523438	+4.91748047	-1.59960938	-113.22509766	-84.83642578	+112.23632813	+6100	+15.50390625	+1.43261719	-5.54589844	+43.72558594	-42.36328125	-79.12353516	+3220
+1458240746.47980000	+16.59375000	+2.12255859	-1.78417969	+49.85595703	-62.62207031	-134.16503906	+5072	+16.35644531	+4.91308594	-1.60400391	-112.12646484	-84.83642578	+111.09375000	+6104	+15.49511719	+1.44580078	-5.55029297	+43.57177734	-42.36328125	-78.79394531	+3224
+1458240746.48810010	+16.58935547	+2.10937500	-1.80175781	+49.41650391	-62.51220703	-133.76953125	+5072	+16.33886719	+4.89990234	-1.61279297	-109.66552734	-84.81445313	+108.56689453	+6112	+15.48193359	+1.47656250	-5.56347656	+43.17626953	-42.40722656	-78.04687500	+3220
+1458240746.49230000	+16.58935547	+2.10498047	-1.81054688	+49.17480469	-62.44628906	-133.57177734	+5072	+16.33447266	+4.89550781	-1.61279297	-108.36914063	-84.79248047	+107.24853516	+6116	+15.48193359	+1.49414063	-5.56787109	+43.00048828	-42.42919922	-77.67333984	+3212
+1458240746.49650000	+16.58496094	+2.10058594	-1.81933594	+48.95507813	-62.38037109	-133.35205078	+5076	+16.32568359	+4.89111328	-1.62158203	-106.96289063	-84.77050781	+105.79833984	+6120	+15.47753906	+1.50732422	-5.57226563	+42.84667969	-42.42919922	-77.34375000	+3200
+1458240746.50060010	+16.58496094	+2.09619141	-1.82812500	+48.75732422	-62.33642578	-133.17626953	+5076	+16.31689453	+4.89111328	-1.62597656	-105.51269531	-84.72656250	+104.32617188	+6124	+15.46875000	+1.52929688	-5.57226563	+42.67089844	-42.42919922	-76.97021484	+3184
+1458240746.50480010	+16.58496094	+2.09179688	-1.83691406	+48.55957031	-62.29248047	-132.97851563	+5080	+16.30810547	+4.88671875	-1.63476563	-103.95263672	-84.70458984	+102.74414063	+6128	+15.46435547	+1.53808594	-5.57666016	+42.53906250	-42.38525391	-76.66259766	+3164
+1458240746.50889990	+16.58496094	+2.08740234	-1.84130859	+48.36181641	-62.24853516	-132.78076172	+5084	+16.30371094	+4.88671875	-1.63476563	-102.65625000	-84.63867188	+101.44775391	+6132	+15.45556641	+1.55126953	-5.57666016	+42.45117188	-42.34130859	-76.42089844	+3144
+1458240746.51309990	+16.58056641	+2.08740234	-1.84570313	+48.16406250	-62.22656250	-132.58300781	+5084	+16.29931641	+4.88671875	-1.63476563	-101.49169922	-84.52880859	+100.26123047	+6136	+15.44677734	+1.55566406	-5.56787109	+42.38525391	-42.34130859	-76.28906250	+3128
+1458240746.51729990	+16.58056641	+2.08740234	-1.85009766	+48.01025391	-62.18261719	-132.40722656	+5088	+16.29492188	+4.88671875	-1.62597656	-100.48095703	-84.41894531	+99.27246094	+6140	+15.44677734	+1.55566406	-5.55468750	+42.38525391	-42.31933594	-76.26708984	+3112
+1458240746.52560000	+16.58056641	+2.09619141	-1.84130859	+47.72460938	-62.20458984	-132.05566406	+5092	+16.29052734	+4.89550781	-1.60839844	-98.78906250	-84.15527344	+97.62451172	+6152	+15.44677734	+1.56005859	-5.52392578	+42.47314453	-42.31933594	-76.35498047	+3092
+1458240746.52979990	+16.58056641	+2.10498047	-1.83251953	+47.63671875	-62.22656250	-131.87988281	+5096	+16.29052734	+4.90429688	-1.59521484	-98.12988281	-84.02343750	+97.00927734	+6156	+15.45117188	+1.56005859	-5.51074219	+42.51708984	-42.29736328	-76.42089844	+3084
+1458240746.53390000	+16.57617188	+2.11376953	-1.82373047	+47.57080078	-62.27050781	-131.74804688	+5100	+16.29052734	+4.91308594	-1.57763672	-97.77832031	-83.86962891	+96.70166016	+6164	+15.44677734	+1.56005859	-5.50195313	+42.58300781	-42.20947266	-76.46484375	+3076
+1458240746.53810000	+16.57617188	+2.13134766	-1.80175781	+47.54882813	-62.33642578	-131.59423828	+5100	+16.29052734	+4.92626953	-1.55566406	-97.47070313	-83.71582031	+96.50390625	+6168	+15.44238281	+1.56005859	-5.49316406	+42.64892578	-42.14355469	-76.53076172	+3076
+1458240746.54230000	+16.57177734	+2.14892578	-1.77978516	+47.52685547	-62.42431641	-131.48437500	+5104	+16.29492188	+4.93505859	-1.53369141	-97.25097656	-83.58398438	+96.37207031	+6176	+15.43798828	+1.56005859	-5.48437500	+42.71484375	-42.07763672	-76.61865234	+3076
+1458240746.54640010	+16.56738281	+2.16650391	-1.75781250	+47.54882813	-62.51220703	-131.37451172	+5104	+16.29492188	+4.94384766	-1.51611328	-97.05322266	-83.43017578	+96.24023438	+6180	+15.43359375	+1.55566406	-5.47119141	+42.75878906	-42.03369141	-76.70654297	+3084
+1458240746.55480000	+16.56298828	+2.20605469	-1.70507813	+47.65869141	-62.73193359	-131.24267578	+5104	+16.30371094	+4.96142578	-1.46777344	-96.94335938	-83.14453125	+96.30615234	+6188	+15.42919922	+1.55566406	-5.44042969	+42.91259766	-42.01171875	-76.88232422	+3108
+1458240746.56310010	+16.55859375	+2.23681641	-1.66113281	+47.72460938	-62.86376953	-131.13281250	+5096	+16.30810547	+4.97460938	-1.43701172	-96.39404297	-82.94677734	+95.93261719	+6192	+15.43359375	+1.55126953	-5.42724609	+42.93457031	-41.94580078	-76.94824219	+3132
+1458240746.57139990	+16.55419922	+2.25439453	-1.64355469	+47.61474609	-62.90771484	-130.93505859	+5084	+16.30810547	+4.97900391	-1.41943359	-95.49316406	-82.79296875	+95.14160156	+6192	+15.42480469	+1.55126953	-5.43164063	+42.84667969	-41.83593750	-76.77246094	+3156
+1458240746.57559990	+16.54980469	+2.25439453	-1.64355469	+47.50488281	-62.88574219	-130.82519531	+5072	+16.30810547	+4.97460938	-1.41943359	-94.94384766	-82.72705078	+94.61425781	+6192	+15.42041016	+1.55126953	-5.43603516	+42.80273438	-41.81396484	-76.64062500	+3168
+1458240746.58390000	+16.54980469	+2.24560547	-1.65673828	+47.19726563	-62.79785156	-130.58349609	+5060	+16.30810547	+4.96142578	-1.42822266	-93.60351563	-82.61718750	+93.27392578	+6196	+15.40722656	+1.55566406	-5.44482422	+42.60498047	-41.81396484	-76.28906250	+3188
+1458240746.59220000	+16.54980469	+2.23242188	-1.67871094	+46.84570313	-62.64404297	-130.34179688	+5052	+16.30810547	+4.94824219	-1.44580078	-92.24121094	-82.55126953	+91.86767578	+6200	+15.40722656	+1.56445313	-5.46240234	+42.34130859	-41.83593750	-75.84960938	+3196
+1458240746.60060000	+16.54980469	+2.21484375	-1.70507813	+46.51611328	-62.49023438	-130.10009766	+5052	+16.30810547	+4.93505859	-1.46777344	-90.79101563	-82.50732422	+90.39550781	+6204	+15.40283203	+1.56884766	-5.48437500	+42.01171875	-41.81396484	-75.32226563	+3192
+1458240746.60890010	+16.54980469	+2.19726563	-1.73583984	+46.20849609	-62.35839844	-129.90234375	+5052	+16.30371094	+4.91748047	-1.49414063	-89.29687500	-82.46337891	+88.83544922	+6212	+15.39404297	+1.57324219	-5.51074219	+41.72607422	-41.79199219	-74.77294922	+3172
+1458240746.62560010	+16.54980469	+2.17089844	-1.77099609	+45.83496094	-62.18261719	-129.66064453	+5056	+16.30810547	+4.89111328	-1.52490234	-87.64892578	-82.41943359	+87.05566406	+6224	+15.39404297	+1.56884766	-5.52832031	+41.39648438	-41.87988281	-74.28955078	+3104
+1458240746.63389990	+16.54980469	+2.16210938	-1.77978516	+45.72509766	-62.11669922	-129.59472656	+5060	+16.31250000	+4.88671875	-1.53369141	-87.20947266	-82.39746094	+86.57226563	+6224	+15.39843750	+1.56005859	-5.52392578	+41.46240234	-41.85791016	-74.39941406	+3072
+1458240746.64220000	+16.54980469	+2.16210938	-1.78417969	+45.65917969	-62.11669922	-129.57275391	+5060	+16.31689453	+4.88671875	-1.52490234	-87.16552734	-82.41943359	+86.55029297	+6228	+15.39843750	+1.54687500	-5.51074219	+41.59423828	-41.85791016	-74.61914063	+3048
+1458240746.65060000	+16.54980469	+2.15771484	-1.77978516	+45.63720703	-62.11669922	-129.57275391	+5060	+16.32128906	+4.89111328	-1.51171875	-87.25341797	-82.46337891	+86.66015625	+6228	+15.39843750	+1.54248047	-5.49755859	+41.72607422	-41.85791016	-74.83886719	+3036
+1458240746.65890000	+16.54980469	+2.16210938	-1.77099609	+45.63720703	-62.16064453	-129.57275391	+5060	+16.32568359	+4.89990234	-1.49853516	-87.42919922	-82.55126953	+86.85791016	+6228	+15.39843750	+1.53369141	-5.48437500	+41.87988281	-41.87988281	-75.08056641	+3028
+1458240746.66300010	+16.54980469	+2.16650391	-1.76660156	+45.68115234	-62.20458984	-129.59472656	+5060	+16.33007813	+4.90869141	-1.48095703	-87.53906250	-82.63916016	+87.01171875	+6232	+15.40283203	+1.52929688	-5.47558594	+41.96777344	-41.87988281	-75.23437500	+3028
+1458240746.67140010	+16.54541016	+2.17529297	-1.74462891	+45.70312500	-62.31445313	-129.63867188	+5060	+16.33886719	+4.92626953	-1.45458984	-87.58300781	-82.90283203	+87.14355469	+6232	+15.40283203	+1.52050781	-5.45800781	+42.16552734	-41.85791016	-75.56396484	+3036
+1458240746.67969990	+16.54541016	+2.19287109	-1.71386719	+45.70312500	-62.49023438	-129.59472656	+5056	+16.34765625	+4.97021484	-1.41064453	-86.15478516	-83.75976563	+85.89111328	+6240	+15.39843750	+1.49414063	-5.41845703	+42.75878906	-41.81396484	-76.39892578	+3068
+1458240746.68800000	+16.54101563	+2.21044922	-1.68310547	+45.46142578	-62.70996094	-129.39697266	+5052	+16.35644531	+4.99658203	-1.39746094	-81.01318359	-84.99023438	+80.85937500	+6240	+15.40283203	+1.48095703	-5.39208984	+43.13232422	-41.81396484	-76.90429688	+3104
+1458240746.69219990	+16.54101563	+2.21484375	-1.66552734	+45.24169922	-62.81982422	-129.19921875	+5048	+16.35644531	+5.00097656	-1.41064453	-76.92626953	-85.47363281	+76.79443359	+6236	+15.40283203	+1.47656250	-5.38769531	+43.22021484	-41.79199219	-77.01416016	+3120
+1458240746.70050000	+16.53662109	+2.21484375	-1.66113281	+44.38476563	-62.90771484	-128.51806641	+5032	+16.34765625	+5.00537109	-1.42822266	-65.61035156	-86.44042969	+65.61035156	+6236	+15.40283203	+1.47656250	-5.39648438	+43.26416016	-41.74804688	-76.97021484	+3148
+1458240746.70890000	+16.52783203	+2.18847656	-1.68750000	+43.08837891	-62.86376953	-127.46337891	+5024	+16.34765625	+4.99658203	-1.47216797	-43.63769531	-87.16552734	+43.59375000	+6240	+15.39843750	+1.47656250	-5.41845703	+43.19824219	-41.66015625	-76.72851563	+3160
+1458240746.71300010	+16.52783203	+2.17089844	-1.70947266	+42.29736328	-62.81982422	-126.78222656	+5020	+16.34326172	+4.99218750	-1.49853516	-27.13623047	-87.25341797	+27.13623047	+6244	+15.39843750	+1.47656250	-5.42285156	+43.17626953	-41.66015625	-76.66259766	+3164
+1458240746.72140000	+16.52343750	+2.12695313	-1.76220703	+40.69335938	-62.66601563	-125.44189453	+5024	+16.34765625	+4.98339844	-1.53808594	+3.05419922	-86.94580078	-3.01025391	+6252	+15.39404297	+1.48095703	-5.43603516	+43.13232422	-41.63818359	-76.50878906	+3168
+1458240746.72970010	+16.52783203	+2.09179688	-1.81494141	+39.02343750	-62.51220703	-123.94775391	+5032	+16.34765625	+4.98779297	-1.58203125	+24.01611328	-85.78125000	-23.77441406	+6256	+15.39404297	+1.48095703	-5.44921875	+43.08837891	-41.61621094	-76.31103516	+3160
+1458240746.73799990	+16.52343750	+2.05664063	-1.85888672	+37.33154297	-62.46826172	-122.29980469	+5040	+16.34765625	+4.99218750	-1.60839844	+36.16699219	-84.37500000	-35.70556641	+6256	+15.38525391	+1.47656250	-5.47119141	+43.06640625	-41.52832031	-76.02539063	+3144
+1458240746.74630000	+16.51904297	+2.04345703	-1.88525391	+35.68359375	-62.55615234	-120.52001953	+5044	+16.35644531	+5.01416016	-1.62597656	+43.57177734	-82.81494141	-42.80273438	+6256	+15.38085938	+1.47216797	-5.48876953	+43.15429688	-41.44042969	-75.87158203	+3116
+1458240746.75050000	+16.51904297	+2.04345703	-1.88525391	+34.69482422	-62.70996094	-119.39941406	+5044	+16.36083984	+5.02734375	-1.62597656	+46.36230469	-82.02392578	-45.43945313	+6256	+15.37207031	+1.46777344	-5.48876953	+43.26416016	-41.41845703	-75.89355469	+3104
+1458240746.75880000	+16.51464844	+2.05664063	-1.86328125	+32.91503906	-63.08349609	-117.31201172	+5040	+16.36962891	+5.08007813	-1.61718750	+51.26220703	-80.37597656	-49.87792969	+6256	+15.36767578	+1.45019531	-5.47998047	+43.59375000	-41.39648438	-76.17919922	+3084
+1458240746.76720000	+16.50585938	+2.08740234	-1.82373047	+30.67382813	-63.61083984	-114.54345703	+5036	+16.37402344	+5.12841797	-1.62597656	+54.68994141	-78.53027344	-52.88818359	+6256	+15.35888672	+1.43261719	-5.47119141	+43.92333984	-41.30859375	-76.53076172	+3072
+1458240746.77550010	+16.49267578	+2.11816406	-1.77978516	+28.03710938	-64.11621094	-111.42333984	+5024	+16.37402344	+5.17675781	-1.62158203	+57.67822266	-76.66259766	-55.50292969	+6252	+15.35009766	+1.41503906	-5.45800781	+44.29687500	-41.24267578	-76.92626953	+3076
+1458240746.78379990	+16.48828125	+2.12695313	-1.74462891	+25.20263672	-64.48974609	-108.28125000	+5004	+16.38281250	+5.22509766	-1.62158203	+60.13916016	-74.75097656	-57.65625000	+6252	+15.33251953	+1.38867188	-5.43603516	+44.62646484	-41.22070313	-77.36572266	+3096
+1458240746.78800010	+16.48388672	+2.13134766	-1.73583984	+23.42285156	-64.59960938	-106.36962891	+4988	+16.37841797	+5.25146484	-1.63476563	+61.01806641	-73.69628906	-58.40332031	+6252	+15.32812500	+1.37988281	-5.43164063	+44.78027344	-41.19873047	-77.54150391	+3108
+1458240746.79629990	+16.47949219	+2.10937500	-1.73583984	+20.10498047	-64.64355469	-102.91992188	+4956	+16.37841797	+5.28662109	-1.66992188	+62.55615234	-71.54296875	-59.74365234	+6256	+15.31933594	+1.35351563	-5.43603516	+44.97802734	-41.15478516	-77.73925781	+3136
+1458240746.80469990	+16.47070313	+2.06103516	-1.76660156	+16.52343750	-64.37988281	-99.40429688	+4932	+16.36523438	+5.29980469	-1.71386719	+63.65478516	-69.36767578	-60.73242188	+6256	+15.30615234	+1.33593750	-5.45361328	+45.04394531	-41.04492188	-77.65136719	+3160
+1458240746.81300000	+16.46630859	+1.99951172	-1.82812500	+12.81005859	-63.83056641	-95.84472656	+4920	+16.36523438	+5.29980469	-1.78417969	+64.20410156	-67.14843750	-61.28173828	+6264	+15.29296875	+1.31396484	-5.48437500	+44.89013672	-41.02294922	-77.32177734	+3180
+1458240746.83380010	+16.45751953	+1.80175781	-2.01269531	+4.76806641	-61.98486328	-88.39599609	+4912	+16.36083984	+5.27343750	-2.01269531	+64.33593750	-61.67724609	-61.39160156	+6292	+15.27099609	+1.25244141	-5.59863281	+44.14306641	-40.89111328	-75.91552734	+3160
+1458240746.84209990	+16.44873047	+1.73583984	-2.09179688	+2.26318359	-61.14990234	-86.04492188	+4912	+16.36083984	+5.25585938	-2.09619141	+64.27001953	-59.69970703	-61.30371094	+6304	+15.24902344	+1.22607422	-5.65136719	+43.79150391	-40.78125000	-75.21240234	+3128
+1458240746.85050010	+16.43994141	+1.68310547	-2.15332031	+0.26367188	-60.42480469	-84.04541016	+4912	+16.37841797	+5.23828125	-2.19287109	+63.98437500	-57.78808594	-61.01806641	+6320	+15.22705078	+1.19091797	-5.69091797	+43.48388672	-40.64941406	-74.70703125	+3088
+1458240746.85460000	+16.43115234	+1.66552734	-2.17529297	-0.50537109	-60.16113281	-83.25439453	+4908	+16.37841797	+5.24707031	-2.23681641	+63.94042969	-56.86523438	-60.86425781	+6324	+15.22705078	+1.16894531	-5.70849609	+43.37402344	-40.58349609	-74.57519531	+3064
+1458240746.86299990	+16.41796875	+1.63476563	-2.21044922	-1.60400391	-59.67773438	-81.97998047	+4900	+16.38720703	+5.26025391	-2.32031250	+63.80859375	-55.15136719	-60.55664063	+6328	+15.20947266	+1.14257813	-5.73046875	+43.33007813	-40.40771484	-74.42138672	+3020
+1458240746.87130000	+16.39599609	+1.63037109	-2.23242188	-2.13134766	-59.30419922	-81.12304688	+4876	+16.40039063	+5.26464844	-2.39501953	+63.61083984	-53.50341797	-60.22705078	+6328	+15.19628906	+1.12060547	-5.74804688	+43.33007813	-40.20996094	-74.35546875	+2980
+1458240746.87960000	+16.37402344	+1.63916016	-2.23681641	-2.30712891	-59.19433594	-80.52978516	+4852	+16.41357422	+5.26904297	-2.44335938	+63.63281250	-52.11914063	-60.11718750	+6320	+15.16552734	+1.07226563	-5.77001953	+43.30810547	-39.90234375	-74.31152344	+2956
+1458240746.88800000	+16.36083984	+1.64794922	-2.23681641	-2.10937500	-59.10644531	-80.31005859	+4824	+16.42675781	+5.27783203	-2.51367188	+63.41308594	-50.73486328	-59.74365234	+6312	+15.13037109	+1.01074219	-5.79638672	+43.33007813	-39.46289063	-74.35546875	+2948
+1458240746.89630010	+16.34765625	+1.64794922	-2.24121094	-1.62597656	-59.06250000	-80.41992188	+4788	+16.43554688	+5.27343750	-2.58398438	+63.19335938	-49.43847656	-59.34814453	+6292	+15.09521484	+0.93603516	-5.82275391	+43.35205078	-38.97949219	-74.42138672	+2952
+1458240746.90459990	+16.33007813	+1.64355469	-2.25878906	-0.96679688	-58.90869141	-80.72753906	+4748	+16.43994141	+5.25146484	-2.65429688	+62.90771484	-48.22998047	-58.95263672	+6272	+15.04687500	+0.85253906	-5.86230469	+43.33007813	-38.32031250	-74.37744141	+2968
+1458240746.91290000	+16.31689453	+1.63037109	-2.29394531	-0.10986328	-58.68896484	-81.25488281	+4716	+16.43994141	+5.21191406	-2.76416016	+62.27050781	-46.99951172	-58.20556641	+6256	+14.99853516	+0.77343750	-5.90185547	+43.15429688	-37.72705078	-74.20166016	+2988
+1458240746.91710000	+16.30810547	+1.61279297	-2.31591797	+0.32958984	-58.53515625	-81.56250000	+4700	+16.44433594	+5.18115234	-2.81250000	+61.96289063	-46.45019531	-57.85400391	+6248	+14.97656250	+0.72949219	-5.91943359	+43.02246094	-37.46337891	-74.02587891	+2996
+1458240746.95460010	+16.26855469	+1.26562500	-2.76855469	+5.09765625	-54.97558594	-85.62744141	+4636	+16.42236328	+4.78125000	-3.48486328	+56.90917969	-41.46240234	-52.49267578	+6184	+14.77001953	+0.38232422	-6.13476563	+40.91308594	-35.00244141	-70.92773438	+2912
+1458240746.96289990	+16.25537109	+1.17773438	-2.86523438	+6.19628906	-53.98681641	-86.46240234	+4624	+16.41796875	+4.68017578	-3.62109375	+55.65673828	-40.62744141	-51.28417969	+6160	+14.71289063	+0.29882813	-6.17871094	+40.49560547	-34.36523438	-70.24658203	+2864
+1458240746.97120000	+16.22900391	+1.11621094	-2.94433594	+7.31689453	-53.08593750	-87.18750000	+4604	+16.40478516	+4.58789063	-3.73974609	+54.40429688	-39.88037109	-50.03173828	+6132	+14.65136719	+0.20654297	-6.21826172	+40.12207031	-33.64013672	-69.63134766	+2812
+1458240746.97540000	+16.22021484	+1.08984375	-2.97070313	+7.91015625	-52.73437500	-87.51708984	+4592	+16.40478516	+4.53076172	-3.77929688	+53.78906250	-39.61669922	-49.50439453	+6116	+14.61621094	+0.16259766	-6.22265625	+39.99023438	-33.28857422	-69.43359375	+2788
+1458240746.98370000	+16.19824219	+1.03710938	-3.00585938	+9.14062500	-52.09716797	-88.24218750	+4556	+16.40917969	+4.43847656	-3.84960938	+52.66845703	-39.19921875	-48.51562500	+6072	+14.55029297	+0.05273438	-6.24023438	+39.77050781	-32.51953125	-69.14794922	+2744
+1458240746.99210000	+16.18066406	+0.99316406	-3.02783203	+10.48095703	-51.45996094	-88.98925781	+4516	+16.41357422	+4.35058594	-3.89355469	+51.54785156	-38.86962891	-47.61474609	+6024	+14.48876953	-0.06152344	-6.25341797	+39.59472656	-31.70654297	-68.95019531	+2708
+1458240747.00040010	+16.14990234	+0.96240234	-3.03222656	+11.90917969	-50.86669922	-89.73632813	+4464	+16.40917969	+4.25830078	-3.93310547	+50.40527344	-38.56201172	-46.66992188	+5964	+14.40966797	-0.18017578	-6.26660156	+39.46289063	-30.76171875	-68.75244141	+2684
+1458240747.00869990	+16.12353516	+0.90527344	-3.04101563	+13.18359375	-50.18554688	-90.43945313	+4408	+16.40917969	+4.14404297	-3.97705078	+49.08691406	-38.25439453	-45.61523438	+5908	+14.33056641	-0.30761719	-6.27099609	+39.26513672	-29.81689453	-68.51074219	+2672
+1458240747.01710010	+16.09716797	+0.84814453	-3.05419922	+14.41406250	-49.43847656	-91.07666016	+4364	+16.40478516	+4.02539063	-4.00781250	+47.68066406	-38.03466797	-44.56054688	+5844	+14.25146484	-0.43066406	-6.27099609	+39.08935547	-28.89404297	-68.22509766	+2660
+1458240747.02119990	+16.08398438	+0.81738281	-3.05859375	+14.98535156	-49.08691406	-91.38427734	+4340	+16.40478516	+3.95947266	-4.02539063	+46.91162109	-37.92480469	-43.98925781	+5812	+14.21191406	-0.49658203	-6.26660156	+38.95751953	-28.47656250	-68.11523438	+2660
+1458240747.02959990	+16.06201172	+0.73828125	-3.09814453	+15.95214844	-48.03222656	-91.84570313	+4312	+16.40039063	+3.82324219	-4.09130859	+45.26367188	-37.55126953	-42.60498047	+5748	+14.13720703	-0.61962891	-6.27099609	+38.67187500	-27.53173828	-67.54394531	+2656
+1458240747.03790000	+16.02685547	+0.64599609	-3.15527344	+16.74316406	-46.82373047	-92.13134766	+4284	+16.38720703	+3.66943359	-4.17041016	+43.39599609	-37.08984375	-41.04492188	+5684	+14.05810547	-0.74267578	-6.26660156	+38.32031250	-26.65283203	-66.88476563	+2648
+1458240747.06699990	+15.91259766	+0.22412109	-3.45410156	+18.12744141	-41.81396484	-91.99951172	+4196	+16.30810547	+3.04980469	-4.46923828	+36.07910156	-35.57373047	-34.71679688	+5468	+13.78125000	-1.16455078	-6.20507813	+36.95800781	-23.86230469	-64.00634766	+2564
+1458240747.07540010	+15.86865234	+0.10107422	-3.53320313	+18.47900391	-40.36376953	-91.77978516	+4160	+16.26416016	+2.86523438	-4.53955078	+34.05761719	-35.22216797	-32.82714844	+5400	+13.69335938	-1.27880859	-6.17871094	+36.67236328	-23.04931641	-63.17138672	+2528
+1458240747.08369990	+15.81591797	-0.01318359	-3.59472656	+18.91845703	-39.00146484	-91.58203125	+4116	+16.21582031	+2.69384766	-4.57031250	+32.16796875	-35.11230469	-31.02539063	+5324	+13.60107422	-1.41064453	-6.14794922	+36.45263672	-22.19238281	-62.49023438	+2492
+1458240747.09200000	+15.77197266	-0.10986328	-3.63427734	+19.51171875	-37.81494141	-91.40625000	+4068	+16.17187500	+2.53564453	-4.57470703	+30.45410156	-35.17822266	-29.28955078	+5240	+13.51318359	-1.54687500	-6.11279297	+36.32080078	-21.31347656	-61.85302734	+2456
+1458240747.10040000	+15.71484375	-0.18896484	-3.65185547	+20.23681641	-36.71630859	-91.23046875	+4020	+16.11035156	+2.38183594	-4.56152344	+28.82812500	-35.28808594	-27.57568359	+5144	+13.40771484	-1.68310547	-6.08203125	+36.27685547	-20.25878906	-61.23779297	+2428
+1458240747.10870000	+15.64892578	-0.27685547	-3.66064453	+20.98388672	-35.63964844	-91.05468750	+3980	+16.04443359	+2.21484375	-4.52636719	+27.18017578	-35.48583984	-25.88378906	+5052	+13.29785156	-1.82812500	-6.04687500	+36.21093750	-19.13818359	-60.66650391	+2412
+1458240747.11700010	+15.58740234	-0.35156250	-3.65185547	+21.84082031	-34.67285156	-90.83496094	+3944	+15.98291016	+2.06542969	-4.46923828	+25.64208984	-35.77148438	-24.16992188	+4960	+13.18359375	-1.97314453	-6.01611328	+36.21093750	-18.01757813	-60.00732422	+2404
+1458240747.12120010	+15.56103516	-0.39111328	-3.63867188	+22.28027344	-34.23339844	-90.79101563	+3932	+15.94775391	+1.98632813	-4.43408203	+24.85107422	-35.96923828	-23.31298828	+4916	+13.12646484	-2.05224609	-5.98974609	+36.18896484	-17.46826172	-59.76562500	+2404
+1458240747.12949990	+15.49951172	-0.46582031	-3.63427734	+23.15917969	-33.17871094	-90.46142578	+3908	+15.87744141	+1.82812500	-4.38134766	+23.20312500	-36.07910156	-21.51123047	+4820	+13.01660156	-2.19287109	-5.95898438	+36.21093750	-16.28173828	-58.93066406	+2408
+1458240747.13780000	+15.43359375	-0.54492188	-3.63427734	+23.92822266	-32.08007813	-90.06591797	+3892	+15.79394531	+1.66113281	-4.33300781	+21.48925781	-36.10107422	-19.64355469	+4720	+12.89794922	-2.33789063	-5.91503906	+36.21093750	-15.16113281	-58.09570313	+2416
+1458240747.14619990	+15.36767578	-0.64599609	-3.63867188	+24.54345703	-30.95947266	-89.56054688	+3884	+15.71044922	+1.48095703	-4.29345703	+19.66552734	-36.05712891	-17.70996094	+4628	+12.77929688	-2.47851563	-5.85791016	+36.18896484	-14.12841797	-57.21679688	+2424
+1458240747.15450000	+15.30175781	-0.75146484	-3.65625000	+25.11474609	-29.77294922	-88.94531250	+3872	+15.62255859	+1.30078125	-4.25830078	+17.79785156	-35.85937500	-15.75439453	+4536	+12.67382813	-2.60595703	-5.80078125	+36.27685547	-13.22753906	-56.18408203	+2428
+1458240747.16280010	+15.23583984	-0.86132813	-3.68261719	+25.59814453	-28.56445313	-88.26416016	+3860	+15.53027344	+1.11181641	-4.23632813	+15.84228516	-35.55175781	-13.77685547	+4444	+12.57275391	-2.73339844	-5.71728516	+36.36474609	-12.48046875	-55.23925781	+2428
+1458240747.17120000	+15.15673828	-0.97998047	-3.71337891	+25.92773438	-27.33398438	-87.45117188	+3840	+15.43359375	+0.90966797	-4.21435547	+13.82080078	-35.20019531	-11.77734375	+4356	+12.47167969	-2.85644531	-5.63818359	+36.47460938	-11.77734375	-54.25048828	+2424
+1458240747.17950010	+15.07324219	-1.09863281	-3.73535156	+26.25732422	-26.21337891	-86.61621094	+3812	+15.33251953	+0.71630859	-4.17480469	+11.84326172	-34.91455078	-9.82177734	+4268	+12.36621094	-2.97070313	-5.55029297	+36.67236328	-11.16210938	-53.28369141	+2408
+1458240747.18779990	+14.98974609	-1.20849609	-3.73974609	+26.63085938	-25.22460938	-85.82519531	+3772	+15.23583984	+0.51855469	-4.11767578	+9.75585938	-34.73876953	-7.84423828	+4180	+12.26953125	-3.08496094	-5.45361328	+36.93603516	-10.65673828	-52.42675781	+2388
+1458240747.19199990	+14.95019531	-1.26562500	-3.73974609	+26.82861328	-24.71923828	-85.45166016	+3748	+15.18310547	+0.41748047	-4.09130859	+8.72314453	-34.62890625	-6.89941406	+4140	+12.21679688	-3.15087891	-5.40966797	+37.04589844	-10.34912109	-52.00927734	+2380
+1458240747.20030000	+14.85351563	-1.36230469	-3.73095703	+27.29003906	-23.81835938	-84.68261719	+3696	+15.08203125	+0.22412109	-4.01220703	+6.72363281	-34.49707031	-4.98779297	+4064	+12.11132813	-3.26953125	-5.31298828	+37.33154297	-9.77783203	-51.17431641	+2356
+1458240747.20860000	+14.75683594	-1.46337891	-3.70458984	+27.75146484	-23.02734375	-83.95751953	+3648	+14.97656250	+0.03955078	-3.91552734	+4.72412109	-34.43115234	-3.09814453	+3996	+12.00146484	-3.40136719	-5.22070313	+37.61718750	-9.11865234	-50.40527344	+2340
+1458240747.21700000	+14.65576172	-1.54687500	-3.65625000	+28.38867188	-22.34619141	-83.25439453	+3600	+14.87109375	-0.13623047	-3.81445313	+2.83447266	-34.29931641	-1.27441406	+3936	+11.88281250	-3.53320313	-5.14160156	+37.92480469	-8.41552734	-49.59228516	+2324
+1458240747.22110010	+14.60742188	-1.58642578	-3.62548828	+28.71826172	-22.03857422	-82.99072266	+3580	+14.82275391	-0.21972656	-3.74853516	+1.91162109	-34.34326172	-0.41748047	+3908	+11.82568359	-3.60351563	-5.08886719	+38.07861328	-8.06396484	-49.26269531	+2324
+1458240747.22950010	+14.50634766	-1.66113281	-3.57275391	+29.44335938	-21.35742188	-82.30957031	+3540	+14.71728516	-0.37792969	-3.65625000	+0.17578125	-34.01367188	+1.27441406	+3856	+11.70263672	-3.73974609	-5.00976563	+38.43017578	-7.29492188	-48.40576172	+2316
+1458240747.23779990	+14.39208984	-1.73144531	-3.51123047	+30.19042969	-20.74218750	-81.62841797	+3504	+14.60742188	-0.52294922	-3.54638672	-1.36230469	-33.72802734	+2.83447266	+3808	+11.57958984	-3.87158203	-4.92187500	+38.80371094	-6.56982422	-47.61474609	+2320
+1458240747.24609990	+14.28222656	-1.81054688	-3.44531250	+30.89355469	-20.17089844	-80.99121094	+3480	+14.49755859	-0.67236328	-3.44091797	-2.79052734	-33.35449219	+4.26269531	+3764	+11.46093750	-4.00781250	-4.83398438	+39.19921875	-5.86669922	-46.84570313	+2328
+1458240747.25029990	+14.22949219	-1.84130859	-3.41894531	+31.28906250	-19.86328125	-80.61767578	+3464	+14.44482422	-0.73388672	-3.39697266	-3.42773438	-33.04687500	+4.96582031	+3740	+11.39941406	-4.06494141	-4.78564453	+39.41894531	-5.58105469	-46.40625000	+2332
+1458240747.25860000	+14.11962891	-1.92041016	-3.36181641	+31.94824219	-19.24804688	-79.93652344	+3444	+14.33056641	-0.87890625	-3.30908203	-4.65820313	-32.49755859	+6.17431641	+3700	+11.28515625	-4.19677734	-4.68896484	+39.85839844	-4.98779297	-45.65917969	+2344
+1458240747.26700000	+14.00537109	-1.99951172	-3.31787109	+32.54150391	-18.58886719	-79.12353516	+3416	+14.21630859	-1.01074219	-3.24316406	-5.66894531	-31.70654297	+7.29492188	+3656	+11.17529297	-4.30664063	-4.59667969	+40.38574219	-4.48242188	-44.78027344	+2348
+1458240747.27530000	+13.89550781	-2.08300781	-3.26513672	+33.00292969	-17.99560547	-78.31054688	+3388	+14.10205078	-1.13378906	-3.16845703	-6.52587891	-30.95947266	+8.30566406	+3612	+11.07861328	-4.41650391	-4.48242188	+40.93505859	-4.15283203	-44.03320313	+2352
+1458240747.28360010	+13.78564453	-2.17089844	-3.21240234	+33.39843750	-17.42431641	-77.49755859	+3356	+13.98779297	-1.27001953	-3.10253906	-7.25097656	-30.16845703	+9.14062500	+3576	+10.98632813	-4.52197266	-4.36816406	+41.50634766	-3.86718750	-43.33007813	+2352
+1458240747.29189990	+13.68017578	-2.25878906	-3.17285156	+33.68408203	-16.74316406	-76.61865234	+3316	+13.87792969	-1.38867188	-3.04980469	-7.73437500	-29.17968750	+9.90966797	+3536	+10.88964844	-4.62304688	-4.25830078	+42.09960938	-3.58154297	-42.49511719	+2344
+1458240747.30029990	+13.57470703	-2.35107422	-3.11572266	+33.90380859	-16.14990234	-75.78369141	+3276	+13.76367188	-1.49853516	-2.98388672	-8.02001953	-28.25683594	+10.59082031	+3496	+10.79736328	-4.72412109	-4.13964844	+42.69287109	-3.31787109	-41.74804688	+2336
+1458240747.30440000	+13.51757813	-2.39941406	-3.09814453	+33.99169922	-15.82031250	-75.32226563	+3252	+13.70654297	-1.55566406	-2.95751953	-8.12988281	-27.70751953	+10.87646484	+3480	+10.75341797	-4.77246094	-4.09130859	+42.97851563	-3.16406250	-41.30859375	+2332
+1458240747.31279990	+13.41650391	-2.48730469	-3.03222656	+34.21142578	-15.24902344	-74.53125000	+3212	+13.59667969	-1.65673828	-2.89160156	-8.15185547	-26.76269531	+11.42578125	+3440	+10.65673828	-4.87353516	-3.97265625	+43.54980469	-2.87841797	-40.51757813	+2320
+1458240747.32110000	+13.31103516	-2.57519531	-2.97070313	+34.38720703	-14.63378906	-73.74023438	+3168	+13.49121094	-1.76660156	-2.82128906	-8.10791016	-25.77392578	+11.86523438	+3408	+10.56005859	-4.98339844	-3.86718750	+44.09912109	-2.48291016	-39.68261719	+2308
+1458240747.32940010	+13.20996094	-2.65869141	-2.90917969	+34.60693359	-13.99658203	-72.92724609	+3128	+13.38574219	-1.85449219	-2.75976563	-7.84423828	-24.69726563	+12.34863281	+3368	+10.45458984	-5.09326172	-3.77490234	+44.58251953	-2.06542969	-38.71582031	+2296
+1458240747.33360000	+13.15722656	-2.69824219	-2.86962891	+34.71679688	-13.73291016	-72.59765625	+3108	+13.33740234	-1.89843750	-2.72021484	-7.73437500	-24.25781250	+12.52441406	+3356	+10.40185547	-5.15039063	-3.72656250	+44.82421875	-1.84570313	-38.29833984	+2292
+1458240747.34190010	+13.05175781	-2.77294922	-2.80371094	+35.00244141	-13.11767578	-71.80664063	+3076	+13.23193359	-1.98193359	-2.64990234	-7.33886719	-23.22509766	+12.96386719	+3320	+10.28759766	-5.26904297	-3.64306641	+45.24169922	-1.40625000	-37.28759766	+2284
+1458240747.35439990	+12.89794922	-2.88720703	-2.69384766	+35.41992188	-12.34863281	-70.75195313	+3036	+13.08251953	-2.10498047	-2.53564453	-6.78955078	-21.88476563	+13.55712891	+3268	+10.12500000	-5.44042969	-3.51123047	+45.87890625	-0.83496094	-35.92529297	+2280
+1458240747.36270000	+12.80126953	-2.96630859	-2.62353516	+35.68359375	-11.84326172	-70.04882813	+3016	+12.98144531	-2.18408203	-2.45654297	-6.39404297	-21.04980469	+13.97460938	+3236	+10.01513672	-5.55908203	-3.41894531	+46.25244141	-0.52734375	-35.06835938	+2280
+1458240747.37520000	+12.65185547	-3.08496094	-2.52246094	+36.01318359	-11.14013672	-68.99414063	+2992	+12.83203125	-2.30712891	-2.34228516	-5.86669922	-19.84130859	+14.58984375	+3188	+9.87011719	-5.71728516	-3.28710938	+46.88964844	-0.17578125	-33.85986328	+2276
+1458240747.37940000	+12.60351563	-3.12890625	-2.49169922	+36.10107422	-10.92041016	-68.64257813	+2984	+12.78369141	-2.35107422	-2.30712891	-5.71289063	-19.46777344	+14.78759766	+3176	+9.82617188	-5.76562500	-3.24316406	+47.15332031	-0.10986328	-33.44238281	+2272
+1458240747.38770010	+12.51562500	-3.21240234	-2.42138672	+36.27685547	-10.54687500	-67.96142578	+2964	+12.69140625	-2.43896484	-2.23242188	-5.44921875	-18.74267578	+15.24902344	+3144	+9.74267578	-5.86230469	-3.14208984	+47.59277344	-0.02197266	-32.84912109	+2268
+1458240747.39610000	+12.42333984	-3.30029297	-2.35546875	+36.38671875	-10.15136719	-67.28027344	+2944	+12.59472656	-2.52685547	-2.16210938	-5.20751953	-18.03955078	+15.66650391	+3112	+9.67236328	-5.95019531	-3.04101563	+48.14208984	+0.04394531	-32.23388672	+2256
+1458240747.40440010	+12.33544922	-3.38818359	-2.30273438	+36.51855469	-9.73388672	-66.53320313	+2920	+12.50244141	-2.61035156	-2.10058594	-4.98779297	-17.27050781	+16.12792969	+3080	+9.59765625	-6.03808594	-2.94433594	+48.62548828	+0.13183594	-31.64062500	+2248
+1458240747.40860010	+12.29150391	-3.43212891	-2.26757813	+36.58447266	-9.58007813	-66.22558594	+2908	+12.45849609	-2.65429688	-2.06103516	-4.89990234	-16.96289063	+16.34765625	+3064	+9.56689453	-6.08203125	-2.89160156	+48.91113281	+0.13183594	-31.37695313	+2240
+1458240747.41689990	+12.20800781	-3.51562500	-2.20166016	+36.73828125	-9.25048828	-65.54443359	+2876	+12.36621094	-2.73779297	-1.99951172	-4.68017578	-16.23779297	+16.83105469	+3032	+9.49218750	-6.16992188	-2.79492188	+49.39453125	+0.21972656	-30.82763672	+2224
+1458240747.42520000	+12.12451172	-3.59912109	-2.14013672	+36.91406250	-8.94287109	-64.88525391	+2844	+12.27832031	-2.82128906	-1.92919922	-4.48242188	-15.57861328	+17.29248047	+3004	+9.42187500	-6.25781250	-2.69384766	+49.83398438	+0.28564453	-30.30029297	+2212
+1458240747.43350010	+12.04101563	-3.67822266	-2.07861328	+37.08984375	-8.63525391	-64.22607422	+2812	+12.19042969	-2.90478516	-1.85888672	-4.26269531	-14.91943359	+17.73193359	+2972	+9.35156250	-6.34130859	-2.61035156	+50.33935547	+0.37353516	-29.72900391	+2192
+1458240747.44190000	+11.95312500	-3.75732422	-2.01269531	+37.30957031	-8.37158203	-63.63281250	+2780	+12.10253906	-2.98388672	-1.79296875	-4.02099609	-14.28222656	+18.17138672	+2944	+9.26806641	-6.43798828	-2.53125000	+50.66894531	+0.48339844	-29.09179688	+2176
+1458240747.45020010	+11.86962891	-3.82763672	-1.94238281	+37.55126953	-8.17382813	-63.10546875	+2752	+12.02343750	-3.05859375	-1.72265625	-3.77929688	-13.75488281	+18.61083984	+2916	+9.18896484	-6.53466797	-2.45654297	+50.97656250	+0.57128906	-28.47656250	+2160
+1458240747.45849990	+11.79052734	-3.90234375	-1.87646484	+37.79296875	-7.95410156	-62.57812500	+2728	+11.93994141	-3.13330078	-1.65234375	-3.51562500	-13.24951172	+18.98437500	+2892	+9.10546875	-6.62695313	-2.39062500	+51.28417969	+0.63720703	-27.83935547	+2144
+1458240747.46690010	+11.70703125	-3.97265625	-1.81054688	+38.01269531	-7.77832031	-62.09472656	+2712	+11.86083984	-3.20361328	-1.58203125	-3.25195313	-12.78808594	+19.35791016	+2868	+9.01757813	-6.72802734	-2.32910156	+51.50390625	+0.68115234	-27.24609375	+2128
+1458240747.47100000	+11.66748047	-4.00781250	-1.77978516	+38.14453125	-7.71240234	-61.85302734	+2700	+11.82128906	-3.23876953	-1.54687500	-3.12011719	-12.56835938	+19.55566406	+2856	+8.97802734	-6.77197266	-2.29833984	+51.63574219	+0.65917969	-26.96044922	+2120
+1458240747.47939990	+11.58398438	-4.07812500	-1.71386719	+38.34228516	-7.62451172	-61.45751953	+2692	+11.74218750	-3.31347656	-1.47656250	-2.85644531	-12.23876953	+19.86328125	+2836	+8.89453125	-6.86865234	-2.23681641	+51.83349609	+0.65917969	-26.43310547	+2108
+1458240747.48770000	+11.50927734	-4.14843750	-1.65234375	+38.56201172	-7.51464844	-61.06201172	+2680	+11.66748047	-3.37939453	-1.41064453	-2.59277344	-11.90917969	+20.17089844	+2812	+8.81982422	-6.96093750	-2.17529297	+52.03125000	+0.61523438	-25.99365234	+2092
+1458240747.49600010	+11.43457031	-4.21435547	-1.59521484	+38.75976563	-7.44873047	-60.68847656	+2668	+11.59277344	-3.44970703	-1.34912109	-2.35107422	-11.60156250	+20.45654297	+2792	+8.75390625	-7.04003906	-2.10937500	+52.33886719	+0.54931641	-25.62011719	+2076
+1458240747.50440000	+11.36425781	-4.28027344	-1.53808594	+38.95751953	-7.40478516	-60.35888672	+2656	+11.51806641	-3.51562500	-1.29199219	-2.08740234	-11.35986328	+20.74218750	+2772	+8.69238281	-7.11914063	-2.04345703	+52.64648438	+0.48339844	-25.33447266	+2056
+1458240747.51270010	+11.29394531	-4.34619141	-1.48535156	+39.15527344	-7.36083984	-60.00732422	+2640	+11.44775391	-3.58154297	-1.23486328	-1.84570313	-11.11816406	+21.00585938	+2748	+8.63525391	-7.18945313	-1.97753906	+52.97607422	+0.39550781	-25.11474609	+2036
+1458240747.52099990	+11.22802734	-4.40771484	-1.43701172	+39.37500000	-7.33886719	-59.69970703	+2616	+11.37304688	-3.64306641	-1.18212891	-1.56005859	-10.87646484	+21.24755859	+2724	+8.58251953	-7.25537109	-1.90722656	+53.39355469	+0.32958984	-24.93896484	+2016
+1458240747.52519990	+11.19287109	-4.43847656	-1.41064453	+39.48486328	-7.31689453	-59.54589844	+2604	+11.33789063	-3.67382813	-1.15576172	-1.42822266	-10.76660156	+21.35742188	+2712	+8.55615234	-7.29052734	-1.87207031	+53.54736328	+0.30761719	-24.87304688	+2004
+1458240747.53350000	+11.12695313	-4.50000000	-1.36669922	+39.72656250	-7.27294922	-59.26025391	+2576	+11.27197266	-3.73535156	-1.10742188	-1.14257813	-10.54687500	+21.57714844	+2684	+8.50781250	-7.35644531	-1.81054688	+53.94287109	+0.26367188	-24.69726563	+1980
+1458240747.54180000	+11.06103516	-4.55273438	-1.32714844	+39.96826172	-7.25097656	-58.99658203	+2548	+11.20166016	-3.79248047	-1.06347656	-0.85693359	-10.32714844	+21.79687500	+2652	+8.45507813	-7.42236328	-1.74902344	+54.27246094	+0.24169922	-24.54345703	+1956
+1458240747.55020000	+10.99511719	-4.60986328	-1.28320313	+40.20996094	-7.22900391	-58.75488281	+2516	+11.13134766	-3.84521484	-1.01953125	-0.57128906	-10.10742188	+21.99462891	+2620	+8.39794922	-7.48828125	-1.69628906	+54.58007813	+0.21972656	-24.32373047	+1928
+1458240747.55850010	+10.93359375	-4.66259766	-1.24804688	+40.47363281	-7.16308594	-58.53515625	+2484	+11.06542969	-3.89355469	-0.97998047	-0.28564453	-9.88769531	+22.17041016	+2592	+8.33642578	-7.55859375	-1.65234375	+54.79980469	+0.21972656	-24.06005859	+1904
+1458240747.56680010	+10.86767578	-4.71093750	-1.20849609	+40.67138672	-7.09716797	-58.33740234	+2456	+11.00390625	-3.94628906	-0.94482422	-0.04394531	-9.66796875	+22.32421875	+2560	+8.26611328	-7.63330078	-1.61718750	+54.93164063	+0.24169922	-23.77441406	+1880
+1458240747.57100010	+10.83251953	-4.73730469	-1.19531250	+40.80322266	-7.05322266	-58.20556641	+2440	+10.97314453	-3.96826172	-0.92724609	+0.06591797	-9.55810547	+22.41210938	+2544	+8.23095703	-7.66845703	-1.59960938	+55.01953125	+0.21972656	-23.59863281	+1868
+1458240747.57929990	+10.76660156	-4.78564453	-1.16455078	+40.97900391	-6.96533203	-58.05175781	+2420	+10.90722656	-4.02099609	-0.89208984	+0.26367188	-9.38232422	+22.54394531	+2520	+8.16064453	-7.73876953	-1.56884766	+55.08544922	+0.21972656	-23.31298828	+1848
+1458240747.58769990	+10.70507813	-4.83398438	-1.13378906	+41.15478516	-6.87744141	-57.91992188	+2400	+10.84570313	-4.06933594	-0.86132813	+0.41748047	-9.20654297	+22.67578125	+2492	+8.09033203	-7.80908203	-1.54248047	+55.12939453	+0.19775391	-23.00537109	+1824
+1458240747.59600000	+10.64794922	-4.87792969	-1.10742188	+41.33056641	-6.76757813	-57.78808594	+2380	+10.78857422	-4.11328125	-0.83496094	+0.59326172	-9.05273438	+22.80761719	+2468	+8.02001953	-7.87500000	-1.51611328	+55.19531250	+0.19775391	-22.74169922	+1800
+1458240747.60430000	+10.58642578	-4.92626953	-1.08544922	+41.46240234	-6.65771484	-57.67822266	+2368	+10.73144531	-4.16162109	-0.80859375	+0.70312500	-8.92089844	+22.89550781	+2444	+7.95849609	-7.93652344	-1.48535156	+55.23925781	+0.19775391	-22.54394531	+1776
+1458240747.61260010	+10.53369141	-4.97021484	-1.06347656	+41.59423828	-6.56982422	-57.56835938	+2352	+10.67431641	-4.20996094	-0.78222656	+0.81298828	-8.78906250	+23.00537109	+2416	+7.90576172	-7.99365234	-1.45458984	+55.34912109	+0.19775391	-22.41210938	+1752
+1458240747.62100010	+10.48535156	-5.01416016	-1.04150391	+41.72607422	-6.50390625	-57.48046875	+2332	+10.62158203	-4.24951172	-0.76464844	+0.92285156	-8.67919922	+23.11523438	+2392	+7.85742188	-8.04199219	-1.41943359	+55.52490234	+0.24169922	-22.34619141	+1732
+1458240747.62930010	+10.43701172	-5.05810547	-1.02392578	+41.83593750	-6.41601563	-57.43652344	+2312	+10.57324219	-4.29345703	-0.74267578	+1.03271484	-8.56933594	+23.18115234	+2368	+7.81347656	-8.09033203	-1.37988281	+55.70068359	+0.30761719	-22.30224609	+1716
+1458240747.63759990	+10.38867188	-5.09765625	-1.01074219	+41.94580078	-6.30615234	-57.34863281	+2288	+10.52490234	-4.33740234	-0.72949219	+1.14257813	-8.41552734	+23.24707031	+2340	+7.77392578	-8.13427734	-1.34472656	+55.89843750	+0.37353516	-22.25830078	+1700
+1458240747.64599990	+10.34912109	-5.13720703	-1.00195313	+42.05566406	-6.19628906	-57.26074219	+2256	+10.47656250	-4.37255859	-0.72070313	+1.25244141	-8.23974609	+23.31298828	+2308	+7.73437500	-8.17382813	-1.30957031	+56.11816406	+0.48339844	-22.19238281	+1692
+1458240747.65430000	+10.30517578	-5.18115234	-0.98876953	+42.12158203	-6.06445313	-57.23876953	+2228	+10.42822266	-4.41210938	-0.71191406	+1.38427734	-8.10791016	+23.31298828	+2280	+7.69482422	-8.21337891	-1.27880859	+56.29394531	+0.63720703	-22.12646484	+1684
+1458240747.66680000	+10.24365234	-5.23828125	-0.98437500	+42.18750000	-5.80078125	-57.12890625	+2188	+10.36669922	-4.46484375	-0.71191406	+1.53808594	-7.75634766	+23.31298828	+2232	+7.62890625	-8.27490234	-1.24365234	+56.44775391	+0.90087891	-21.88476563	+1672
+1458240747.67510010	+10.19970703	-5.27783203	-0.99316406	+42.18750000	-5.55908203	-57.06298828	+2164	+10.32275391	-4.50439453	-0.72070313	+1.60400391	-7.49267578	+23.26904297	+2208	+7.58056641	-8.31884766	-1.23925781	+56.49169922	+1.09863281	-21.64306641	+1664
+1458240747.68339990	+10.16015625	-5.31298828	-0.99755859	+42.20947266	-5.33935547	-57.01904297	+2140	+10.28759766	-4.53515625	-0.72949219	+1.73583984	-7.22900391	+23.20312500	+2180	+7.52783203	-8.36279297	-1.23486328	+56.46972656	+1.27441406	-21.40136719	+1660
+1458240747.69180010	+10.12500000	-5.34814453	-1.00195313	+42.16552734	-5.09765625	-57.01904297	+2120	+10.25244141	-4.57470703	-0.74267578	+1.77978516	-7.03125000	+23.09326172	+2160	+7.47949219	-8.41113281	-1.23046875	+56.38183594	+1.47216797	-21.18164063	+1652
+1458240747.70009990	+10.08544922	-5.38330078	-1.01513672	+42.12158203	-4.83398438	-56.99707031	+2100	+10.22167969	-4.60546875	-0.75585938	+1.84570313	-6.78955078	+23.00537109	+2140	+7.42675781	-8.45947266	-1.23925781	+56.27197266	+1.62597656	-20.91796875	+1644
+1458240747.70840000	+10.05468750	-5.41406250	-1.02832031	+42.12158203	-4.65820313	-56.99707031	+2084	+10.19091797	-4.63623047	-0.76904297	+1.93359375	-6.61376953	+22.91748047	+2116	+7.37841797	-8.49902344	-1.24365234	+56.18408203	+1.77978516	-20.76416016	+1632
+1458240747.71680000	+10.02392578	-5.44482422	-1.03710938	+42.09960938	-4.50439453	-57.04101563	+2068	+10.16015625	-4.66699219	-0.77783203	+1.99951172	-6.50390625	+22.80761719	+2096	+7.33886719	-8.53857422	-1.24804688	+56.09619141	+1.91162109	-20.67626953	+1616
+1458240747.72510000	+9.99755859	-5.47119141	-1.04150391	+42.09960938	-4.39453125	-57.10693359	+2052	+10.13378906	-4.69335938	-0.78662109	+2.06542969	-6.43798828	+22.71972656	+2080	+7.30810547	-8.57373047	-1.24804688	+56.03027344	+2.02148438	-20.63232422	+1600
+1458240747.73340010	+9.97558594	-5.49755859	-1.04589844	+42.14355469	-4.35058594	-57.15087891	+2036	+10.11181641	-4.71533203	-0.79101563	+2.17529297	-6.41601563	+22.65380859	+2056	+7.28173828	-8.60009766	-1.24365234	+56.05224609	+2.10937500	-20.67626953	+1584
+1458240747.74180010	+9.95361328	-5.51953125	-1.05029297	+42.16552734	-4.32861328	-57.19482422	+2020	+10.08984375	-4.73730469	-0.79541016	+2.26318359	-6.43798828	+22.60986328	+2036	+7.26416016	-8.62207031	-1.23486328	+56.09619141	+2.19726563	-20.74218750	+1568
+1458240747.74589990	+9.94482422	-5.52832031	-1.05029297	+42.18750000	-4.35058594	-57.23876953	+2008	+10.08105469	-4.74609375	-0.79541016	+2.32910156	-6.45996094	+22.58789063	+2028	+7.25976563	-8.63525391	-1.23046875	+56.14013672	+2.24121094	-20.80810547	+1560
+1458240747.75420000	+9.92724609	-5.55029297	-1.05468750	+42.20947266	-4.37255859	-57.30468750	+1988	+10.05908203	-4.76367188	-0.79541016	+2.39501953	-6.50390625	+22.56591797	+2004	+7.25097656	-8.65283203	-1.21728516	+56.22802734	+2.30712891	-20.91796875	+1548
+1458240747.76259990	+9.91406250	-5.57226563	-1.05468750	+42.23144531	-4.41650391	-57.37060547	+1968	+10.04150391	-4.78125000	-0.79541016	+2.48291016	-6.54785156	+22.54394531	+1984	+7.24218750	-8.67041016	-1.19970703	+56.31591797	+2.39501953	-21.04980469	+1536
+1458240747.76670000	+9.90527344	-5.58105469	-1.05468750	+42.25341797	-4.41650391	-57.37060547	+1960	+10.03271484	-4.78564453	-0.79541016	+2.52685547	-6.54785156	+22.54394531	+1976	+7.23779297	-8.67919922	-1.19531250	+56.33789063	+2.41699219	-21.09375000	+1532
+1458240747.77510000	+9.89208984	-5.59423828	-1.05468750	+42.29736328	-4.46044922	-57.41455078	+1940	+10.01513672	-4.80322266	-0.79541016	+2.59277344	-6.56982422	+22.52197266	+1956	+7.22900391	-8.69238281	-1.18652344	+56.40380859	+2.46093750	-21.18164063	+1520
+1458240747.77920010	+9.88330078	-5.60302734	-1.05468750	+42.29736328	-4.46044922	-57.43652344	+1932	+10.00634766	-4.81201172	-0.79541016	+2.61474609	-6.59179688	+22.50000000	+1948	+7.22021484	-8.70117188	-1.18212891	+56.40380859	+2.50488281	-21.22558594	+1520
+1458240747.78760000	+9.87011719	-5.62060547	-1.05468750	+42.31933594	-4.48242188	-57.50244141	+1920	+9.99316406	-4.82519531	-0.79541016	+2.65869141	-6.61376953	+22.47802734	+1928	+7.20703125	-8.71875000	-1.17773438	+56.40380859	+2.54882813	-21.26953125	+1512
+1458240747.79169990	+9.86132813	-5.62500000	-1.05029297	+42.31933594	-4.48242188	-57.52441406	+1912	+9.98876953	-4.83398438	-0.79541016	+2.68066406	-6.59179688	+22.45605469	+1920	+7.19824219	-8.72753906	-1.17773438	+56.35986328	+2.57080078	-21.29150391	+1512
+1458240747.80010010	+9.84814453	-5.64257813	-1.05468750	+42.34130859	-4.48242188	-57.56835938	+1896	+9.97119141	-4.85156250	-0.79980469	+2.70263672	-6.59179688	+22.43408203	+1904	+7.17626953	-8.74951172	-1.18212891	+56.25000000	+2.59277344	-21.26953125	+1504
+1458240747.80419990	+9.84375000	-5.64697266	-1.05468750	+42.36328125	-4.48242188	-57.56835938	+1892	+9.96679688	-4.85595703	-0.79980469	+2.72460938	-6.59179688	+22.41210938	+1900	+7.16748047	-8.75830078	-1.18652344	+56.20605469	+2.59277344	-21.26953125	+1504
+1458240747.80839990	+9.83496094	-5.65576172	-1.05468750	+42.36328125	-4.48242188	-57.59033203	+1884	+9.96240234	-4.86035156	-0.79980469	+2.74658203	-6.61376953	+22.39013672	+1892	+7.15429688	-8.77148438	-1.18652344	+56.14013672	+2.59277344	-21.26953125	+1500
+1458240747.81670000	+9.82177734	-5.66455078	-1.05468750	+42.38525391	-4.48242188	-57.65625000	+1872	+9.94921875	-4.87353516	-0.79980469	+2.74658203	-6.63574219	+22.34619141	+1880	+7.13232422	-8.78906250	-1.19531250	+56.00830078	+2.61474609	-21.26953125	+1496
+1458240747.82090000	+9.81738281	-5.67333984	-1.05468750	+42.40722656	-4.48242188	-57.70019531	+1864	+9.94482422	-4.88232422	-0.79980469	+2.76855469	-6.63574219	+22.30224609	+1872	+7.11914063	-8.80224609	-1.19970703	+55.94238281	+2.61474609	-21.26953125	+1492
+1458240747.82920000	+9.80859375	-5.68652344	-1.05468750	+42.42919922	-4.48242188	-57.74414063	+1856	+9.93603516	-4.89550781	-0.79980469	+2.76855469	-6.65771484	+22.25830078	+1860	+7.10156250	-8.82421875	-1.20410156	+55.81054688	+2.63671875	-21.29150391	+1484
+1458240747.83340000	+9.80419922	-5.69091797	-1.05468750	+42.45117188	-4.48242188	-57.76611328	+1848	+9.93164063	-4.89990234	-0.79980469	+2.79052734	-6.67968750	+22.23632813	+1856	+7.08837891	-8.83300781	-1.20410156	+55.74462891	+2.63671875	-21.29150391	+1480
+1458240747.84170010	+9.79541016	-5.69970703	-1.05468750	+42.47314453	-4.48242188	-57.81005859	+1840	+9.92724609	-4.90869141	-0.79541016	+2.79052734	-6.70166016	+22.21435547	+1844	+7.07519531	-8.85058594	-1.20849609	+55.65673828	+2.65869141	-21.29150391	+1468
+1458240747.84590010	+9.79101563	-5.70849609	-1.05468750	+42.49511719	-4.48242188	-57.83203125	+1836	+9.92285156	-4.91308594	-0.79541016	+2.81250000	-6.72363281	+22.19238281	+1840	+7.07080078	-8.85937500	-1.20849609	+55.61279297	+2.68066406	-21.31347656	+1460
+1458240747.85419990	+9.78662109	-5.71728516	-1.05029297	+42.51708984	-4.50439453	-57.89794922	+1828	+9.91845703	-4.92626953	-0.79541016	+2.81250000	-6.74560547	+22.14843750	+1832	+7.06640625	-8.87255859	-1.20410156	+55.61279297	+2.72460938	-21.40136719	+1448
+1458240747.85840010	+9.78662109	-5.72167969	-1.05029297	+42.53906250	-4.52636719	-57.91992188	+1824	+9.91845703	-4.93066406	-0.79541016	+2.83447266	-6.74560547	+22.12646484	+1828	+7.06640625	-8.87695313	-1.19970703	+55.61279297	+2.74658203	-21.42333984	+1444
+1458240747.86669990	+9.78662109	-5.73486328	-1.05029297	+42.56103516	-4.54833984	-57.94189453	+1816	+9.91406250	-4.93945313	-0.79541016	+2.83447266	-6.76757813	+22.10449219	+1816	+7.07080078	-8.88574219	-1.19091797	+55.61279297	+2.79052734	-21.48925781	+1432
+1458240747.87089990	+9.78662109	-5.73925781	-1.05029297	+42.58300781	-4.54833984	-57.96386719	+1812	+9.91406250	-4.94384766	-0.79541016	+2.83447266	-6.76757813	+22.08251953	+1812	+7.07080078	-8.88574219	-1.18212891	+55.63476563	+2.81250000	-21.53320313	+1428
+1458240747.87920000	+9.78222656	-5.74804688	-1.05029297	+42.58300781	-4.54833984	-58.00781250	+1808	+9.91406250	-4.94824219	-0.79541016	+2.83447266	-6.76757813	+22.03857422	+1804	+7.07958984	-8.89453125	-1.17333984	+55.67871094	+2.85644531	-21.62109375	+1424
+1458240747.88340000	+9.78662109	-5.75244141	-1.05029297	+42.60498047	-4.57031250	-58.05175781	+1804	+9.91406250	-4.95263672	-0.79541016	+2.83447266	-6.78955078	+22.01660156	+1796	+7.08398438	-8.89453125	-1.16455078	+55.70068359	+2.87841797	-21.66503906	+1420
+1458240747.89170000	+9.78662109	-5.76123047	-1.05029297	+42.60498047	-4.57031250	-58.11767578	+1804	+9.91406250	-4.96142578	-0.79541016	+2.83447266	-6.81152344	+21.97265625	+1788	+7.08837891	-8.89892578	-1.15136719	+55.74462891	+2.92236328	-21.77490234	+1420
+1458240747.89590000	+9.78662109	-5.76562500	-1.04589844	+42.60498047	-4.57031250	-58.13964844	+1800	+9.91406250	-4.96582031	-0.79541016	+2.83447266	-6.81152344	+21.92871094	+1784	+7.09277344	-8.90332031	-1.14257813	+55.74462891	+2.94433594	-21.81884766	+1420
+1458240747.90420010	+9.78662109	-5.77441406	-1.04589844	+42.62695313	-4.54833984	-58.22753906	+1800	+9.91406250	-4.97021484	-0.79541016	+2.83447266	-6.83349609	+21.86279297	+1776	+7.10156250	-8.90771484	-1.13378906	+55.74462891	+2.98828125	-21.90673828	+1420
+1458240747.90829990	+9.79101563	-5.77880859	-1.04150391	+42.62695313	-4.54833984	-58.29345703	+1800	+9.91406250	-4.97460938	-0.79541016	+2.83447266	-6.85546875	+21.81884766	+1772	+7.10156250	-8.91210938	-1.12939453	+55.74462891	+2.98828125	-21.97265625	+1420
+1458240747.91669990	+9.79101563	-5.78759766	-1.03710938	+42.64892578	-4.52636719	-58.42529297	+1804	+9.91406250	-4.97900391	-0.79101563	+2.83447266	-6.89941406	+21.70898438	+1764	+7.10595703	-8.92089844	-1.12060547	+55.70068359	+3.01025391	-22.08251953	+1420
+1458240747.92080000	+9.79541016	-5.78759766	-1.03271484	+42.67089844	-4.52636719	-58.51318359	+1804	+9.91845703	-4.97900391	-0.79101563	+2.85644531	-6.92138672	+21.64306641	+1760	+7.10595703	-8.92529297	-1.11621094	+55.65673828	+3.01025391	-22.14843750	+1424
+1458240747.92500000	+9.79541016	-5.79199219	-1.02832031	+42.69287109	-4.50439453	-58.60107422	+1804	+9.91845703	-4.98339844	-0.78662109	+2.85644531	-6.96533203	+21.55517578	+1756	+7.10595703	-8.93408203	-1.11181641	+55.61279297	+3.01025391	-22.21435547	+1424
+1458240747.93330000	+9.79980469	-5.79638672	-1.01953125	+42.73681641	-4.48242188	-58.82080078	+1808	+9.92724609	-4.99218750	-0.78222656	+2.90039063	-7.05322266	+21.37939453	+1756	+7.10595703	-8.94726563	-1.10302734	+55.50292969	+3.01025391	-22.34619141	+1428
+1458240747.94170000	+9.80859375	-5.80078125	-1.00634766	+42.78076172	-4.43847656	-59.08447266	+1812	+9.93164063	-4.99658203	-0.77343750	+2.94433594	-7.18505859	+21.11572266	+1756	+7.10595703	-8.96044922	-1.09863281	+55.37109375	+2.98828125	-22.52197266	+1428
+1458240747.94580010	+9.81298828	-5.80078125	-1.00195313	+42.80273438	-4.41650391	-59.21630859	+1812	+9.93603516	-5.00097656	-0.76904297	+2.96630859	-7.25097656	+21.00585938	+1756	+7.10595703	-8.96484375	-1.09423828	+55.30517578	+2.98828125	-22.60986328	+1432
+1458240747.95420000	+9.82177734	-5.80517578	-0.98876953	+42.86865234	-4.39453125	-59.54589844	+1820	+9.94482422	-5.00537109	-0.75585938	+3.05419922	-7.42675781	+20.76416016	+1756	+7.11035156	-8.97802734	-1.08544922	+55.21728516	+2.98828125	-22.85156250	+1432
+1458240747.95830010	+9.82617188	-5.80517578	-0.97998047	+42.89062500	-4.37255859	-59.67773438	+1820	+9.95361328	-5.00537109	-0.75146484	+3.07617188	-7.49267578	+20.65429688	+1756	+7.11035156	-8.98242188	-1.07666016	+55.17333984	+2.98828125	-22.96142578	+1436
+1458240747.96670010	+9.83496094	-5.80957031	-0.97119141	+42.95654297	-4.37255859	-60.00732422	+1828	+9.96240234	-5.00976563	-0.74267578	+3.16406250	-7.66845703	+20.41259766	+1760	+7.12353516	-8.98681641	-1.05908203	+55.12939453	+2.98828125	-23.24707031	+1440
+1458240747.97499990	+9.84814453	-5.81396484	-0.96240234	+42.97851563	-4.37255859	-60.29296875	+1836	+9.97119141	-5.01416016	-0.73388672	+3.25195313	-7.84423828	+20.23681641	+1764	+7.14111328	-8.99121094	-1.03710938	+55.12939453	+2.98828125	-23.55468750	+1452
+1458240747.97910000	+9.85253906	-5.81835938	-0.95800781	+43.00048828	-4.37255859	-60.44677734	+1840	+9.97558594	-5.01416016	-0.73388672	+3.29589844	-7.93212891	+20.17089844	+1764	+7.15429688	-8.99121094	-1.02832031	+55.15136719	+2.98828125	-23.70849609	+1460
+1458240747.98750000	+9.86572266	-5.82275391	-0.94921875	+43.02246094	-4.41650391	-60.75439453	+1848	+9.98437500	-5.01855469	-0.72509766	+3.40576172	-8.10791016	+19.99511719	+1764	+7.17626953	-8.99121094	-1.00195313	+55.21728516	+3.01025391	-24.06005859	+1476
+1458240747.99160000	+9.87011719	-5.82275391	-0.94482422	+43.02246094	-4.43847656	-60.90820313	+1852	+9.98876953	-5.01855469	-0.72070313	+3.44970703	-8.19580078	+19.92919922	+1764	+7.18505859	-8.99121094	-0.98876953	+55.26123047	+3.01025391	-24.21386719	+1484
+1458240748.00000000	+9.88330078	-5.82714844	-0.93603516	+43.04443359	-4.46044922	-61.17187500	+1864	+9.99755859	-5.01855469	-0.71630859	+3.55957031	-8.39355469	+19.79736328	+1764	+7.20703125	-8.98681641	-0.96240234	+55.32714844	+3.01025391	-24.52148438	+1504
+1458240748.00410010	+9.88330078	-5.83154297	-0.93164063	+43.04443359	-4.48242188	-61.30371094	+1868	+10.00195313	-5.02294922	-0.71191406	+3.60351563	-8.48144531	+19.75341797	+1764	+7.21582031	-8.98681641	-0.95361328	+55.37109375	+3.01025391	-24.67529297	+1512
+1458240748.01250000	+9.89208984	-5.83154297	-0.92285156	+43.08837891	-4.52636719	-61.58935547	+1880	+10.00634766	-5.02294922	-0.70751953	+3.71337891	-8.65722656	+19.64355469	+1764	+7.23339844	-8.98681641	-0.93603516	+55.43701172	+3.01025391	-24.91699219	+1532
+1458240748.01659990	+9.89648438	-5.83154297	-0.91845703	+43.11035156	-4.54833984	-61.72119141	+1888	+10.00634766	-5.02294922	-0.70312500	+3.77929688	-8.74511719	+19.57763672	+1764	+7.23779297	-8.98681641	-0.92724609	+55.45898438	+3.01025391	-25.04882813	+1540
+1458240748.02500010	+9.89648438	-5.83593750	-0.90966797	+43.15429688	-4.59228516	-61.96289063	+1900	+10.01074219	-5.02294922	-0.69433594	+3.88916016	-8.89892578	+19.46777344	+1764	+7.24218750	-8.99121094	-0.91845703	+55.45898438	+3.01025391	-25.24658203	+1552
+1458240748.02909990	+9.89648438	-5.83154297	-0.90527344	+43.17626953	-4.59228516	-62.09472656	+1904	+10.01074219	-5.02294922	-0.68994141	+3.95507813	-8.96484375	+19.42382813	+1764	+7.24218750	-8.99121094	-0.91406250	+55.45898438	+2.98828125	-25.31250000	+1556
+1458240748.03749990	+9.89648438	-5.83154297	-0.89648438	+43.26416016	-4.61425781	-62.29248047	+1916	+10.01074219	-5.02294922	-0.68554688	+4.08691406	-9.09667969	+19.33593750	+1764	+7.24218750	-9.00000000	-0.90966797	+55.43701172	+2.96630859	-25.44433594	+1568
+1458240748.04160000	+9.89648438	-5.83154297	-0.89208984	+43.30810547	-4.61425781	-62.40234375	+1920	+10.01074219	-5.02294922	-0.68115234	+4.15283203	-9.16259766	+19.29199219	+1764	+7.23779297	-9.00000000	-0.90966797	+55.41503906	+2.96630859	-25.48828125	+1572
+1458240748.05000000	+9.89648438	-5.82714844	-0.88769531	+43.37402344	-4.63623047	-62.60009766	+1928	+10.00634766	-5.02294922	-0.67675781	+4.26269531	-9.27246094	+19.20410156	+1768	+7.23339844	-9.00878906	-0.90966797	+55.39306641	+2.94433594	-25.59814453	+1584
+1458240748.05830000	+9.89208984	-5.82275391	-0.87890625	+43.46191406	-4.63623047	-62.77587891	+1936	+10.00634766	-5.02294922	-0.66796875	+4.39453125	-9.38232422	+19.11621094	+1768	+7.22460938	-9.01757813	-0.90966797	+55.34912109	+2.92236328	-25.68603516	+1592
+1458240748.06240010	+9.89208984	-5.82275391	-0.87890625	+43.50585938	-4.63623047	-62.86376953	+1940	+10.00634766	-5.02294922	-0.66796875	+4.43847656	-9.42626953	+19.07226563	+1768	+7.22021484	-9.01757813	-0.90966797	+55.34912109	+2.90039063	-25.70800781	+1596
+1458240748.07080010	+9.88769531	-5.81835938	-0.87451172	+43.57177734	-4.65820313	-63.01757813	+1948	+10.00195313	-5.01855469	-0.66357422	+4.54833984	-9.51416016	+19.00634766	+1772	+7.21582031	-9.02636719	-0.90966797	+55.32714844	+2.87841797	-25.79589844	+1600
+1458240748.07489990	+9.88769531	-5.81835938	-0.87011719	+43.59375000	-4.65820313	-63.08349609	+1948	+10.00195313	-5.01855469	-0.65917969	+4.59228516	-9.55810547	+18.96240234	+1772	+7.21142578	-9.02636719	-0.90966797	+55.32714844	+2.87841797	-25.83984375	+1604
+1458240748.08330010	+9.88769531	-5.81835938	-0.86572266	+43.63769531	-4.70214844	-63.21533203	+1956	+9.99755859	-5.01855469	-0.65917969	+4.68017578	-9.64599609	+18.89648438	+1776	+7.21142578	-9.03076172	-0.90527344	+55.32714844	+2.87841797	-25.92773438	+1608
+1458240748.09159990	+9.88769531	-5.81835938	-0.86132813	+43.65966797	-4.72412109	-63.34716797	+1964	+9.99755859	-5.01855469	-0.65478516	+4.74609375	-9.75585938	+18.80859375	+1776	+7.21582031	-9.03076172	-0.90087891	+55.37109375	+2.87841797	-26.03759766	+1612
+1458240748.09579990	+9.88769531	-5.81835938	-0.86132813	+43.65966797	-4.74609375	-63.41308594	+1968	+9.99755859	-5.01855469	-0.65039063	+4.76806641	-9.79980469	+18.78662109	+1776	+7.21582031	-9.03076172	-0.89648438	+55.39306641	+2.87841797	-26.10351563	+1616
+1458240748.10410000	+9.88769531	-5.82275391	-0.85693359	+43.65966797	-4.79003906	-63.54492188	+1972	+9.99316406	-5.02294922	-0.65039063	+4.81201172	-9.88769531	+18.69873047	+1780	+7.22021484	-9.02636719	-0.88769531	+55.43701172	+2.87841797	-26.21337891	+1624
+1458240748.10830000	+9.88769531	-5.82275391	-0.85693359	+43.63769531	-4.81201172	-63.61083984	+1976	+9.99316406	-5.02294922	-0.64599609	+4.81201172	-9.95361328	+18.67675781	+1780	+7.22460938	-9.02636719	-0.88330078	+55.45898438	+2.90039063	-26.25732422	+1628
+1458240748.11660000	+9.88769531	-5.82714844	-0.85253906	+43.61572266	-4.85595703	-63.74267578	+1984	+9.99316406	-5.02294922	-0.64599609	+4.83398438	-10.04150391	+18.61083984	+1776	+7.23339844	-9.02197266	-0.87451172	+55.50292969	+2.90039063	-26.36718750	+1636
+1458240748.12080000	+9.88769531	-5.82714844	-0.85253906	+43.59375000	-4.87792969	-63.80859375	+1988	+9.99316406	-5.02294922	-0.64160156	+4.85595703	-10.08544922	+18.56689453	+1776	+7.23339844	-9.02197266	-0.87011719	+55.52490234	+2.92236328	-26.41113281	+1640
+1458240748.12910010	+9.89208984	-5.83154297	-0.84814453	+43.57177734	-4.89990234	-63.94042969	+1996	+9.99316406	-5.02294922	-0.64160156	+4.87792969	-10.17333984	+18.47900391	+1776	+7.23779297	-9.01757813	-0.86132813	+55.56884766	+2.94433594	-26.49902344	+1652
+1458240748.13319990	+9.89208984	-5.83154297	-0.84375000	+43.54980469	-4.92187500	-64.00634766	+2000	+9.99316406	-5.02734375	-0.63720703	+4.87792969	-10.21728516	+18.43505859	+1776	+7.24218750	-9.01757813	-0.85693359	+55.59082031	+2.94433594	-26.54296875	+1656
+1458240748.14159990	+9.89208984	-5.83593750	-0.83935547	+43.50585938	-4.94384766	-64.16015625	+2008	+9.99316406	-5.02734375	-0.63720703	+4.89990234	-10.28320313	+18.34716797	+1772	+7.24218750	-9.01318359	-0.85253906	+55.59082031	+2.94433594	-26.60888672	+1664
+1458240748.14570000	+9.89208984	-5.83593750	-0.83935547	+43.50585938	-4.94384766	-64.22607422	+2012	+9.99316406	-5.02734375	-0.63720703	+4.89990234	-10.32714844	+18.28125000	+1772	+7.24658203	-9.01318359	-0.84814453	+55.59082031	+2.96630859	-26.63085938	+1668
+1458240748.15409990	+9.89208984	-5.83593750	-0.83496094	+43.48388672	-4.92187500	-64.37988281	+2016	+9.99316406	-5.02734375	-0.63281250	+4.94384766	-10.37109375	+18.17138672	+1768	+7.24218750	-9.01318359	-0.84814453	+55.59082031	+2.96630859	-26.67480469	+1672
+1458240748.15820000	+9.89208984	-5.83593750	-0.83496094	+43.48388672	-4.92187500	-64.44580078	+2020	+9.99316406	-5.02734375	-0.63281250	+4.96582031	-10.39306641	+18.12744141	+1768	+7.24218750	-9.01318359	-0.84814453	+55.59082031	+2.96630859	-26.69677734	+1676
+1458240748.16660000	+9.88769531	-5.83593750	-0.83056641	+43.46191406	-4.89990234	-64.59960938	+2024	+9.98876953	-5.02734375	-0.63281250	+5.00976563	-10.43701172	+18.01757813	+1768	+7.23779297	-9.01757813	-0.84814453	+55.54687500	+2.96630859	-26.71875000	+1680
+1458240748.17070010	+9.88769531	-5.83593750	-0.83056641	+43.46191406	-4.87792969	-64.64355469	+2024	+9.98876953	-5.02734375	-0.63281250	+5.00976563	-10.43701172	+17.97363281	+1764	+7.23779297	-9.01757813	-0.84814453	+55.54687500	+2.96630859	-26.71875000	+1684
+1458240748.17490010	+9.88769531	-5.83593750	-0.83056641	+43.46191406	-4.85595703	-64.70947266	+2024	+9.98876953	-5.02734375	-0.63720703	+5.05371094	-10.45898438	+17.90771484	+1764	+7.23339844	-9.01757813	-0.84814453	+55.52490234	+2.96630859	-26.71875000	+1688
+1458240748.18319990	+9.88330078	-5.83154297	-0.83056641	+43.46191406	-4.83398438	-64.81933594	+2028	+9.98876953	-5.02734375	-0.63720703	+5.09765625	-10.48095703	+17.81982422	+1764	+7.22900391	-9.02197266	-0.84814453	+55.50292969	+2.96630859	-26.74072266	+1692
+1458240748.18740010	+9.88330078	-5.83154297	-0.83056641	+43.46191406	-4.81201172	-64.88525391	+2028	+9.98876953	-5.02734375	-0.63720703	+5.11962891	-10.48095703	+17.77587891	+1764	+7.22900391	-9.02197266	-0.84814453	+55.48095703	+2.96630859	-26.74072266	+1692
+1458240748.19569990	+9.87890625	-5.83154297	-0.83056641	+43.46191406	-4.79003906	-64.95117188	+2028	+9.98876953	-5.02734375	-0.63720703	+5.16357422	-10.48095703	+17.68798828	+1768	+7.22021484	-9.02197266	-0.85253906	+55.43701172	+2.96630859	-26.74072266	+1696
+1458240748.19989990	+9.87890625	-5.83154297	-0.83056641	+43.46191406	-4.76806641	-64.99511719	+2028	+9.98876953	-5.02734375	-0.63720703	+5.16357422	-10.48095703	+17.66601563	+1768	+7.22021484	-9.02197266	-0.85253906	+55.43701172	+2.96630859	-26.74072266	+1696
+1458240748.20820000	+9.87890625	-5.83154297	-0.83056641	+43.43994141	-4.74609375	-65.03906250	+2028	+9.98437500	-5.02734375	-0.64160156	+5.20751953	-10.50292969	+17.60009766	+1768	+7.21582031	-9.02197266	-0.85253906	+55.41503906	+2.98828125	-26.76269531	+1696
+1458240748.21240000	+9.87890625	-5.83154297	-0.83056641	+43.43994141	-4.74609375	-65.06103516	+2028	+9.98437500	-5.02734375	-0.64160156	+5.22949219	-10.50292969	+17.57812500	+1768	+7.21582031	-9.02197266	-0.85253906	+55.43701172	+3.01025391	-26.76269531	+1696
+1458240748.21650000	+9.87890625	-5.83593750	-0.83056641	+43.43994141	-4.74609375	-65.10498047	+2028	+9.98437500	-5.02734375	-0.64160156	+5.22949219	-10.50292969	+17.55615234	+1768	+7.21582031	-9.02197266	-0.85253906	+55.43701172	+3.01025391	-26.78466797	+1696
+1458240748.22490000	+9.87890625	-5.83593750	-0.83056641	+43.41796875	-4.74609375	-65.14892578	+2028	+9.98437500	-5.03173828	-0.64599609	+5.27343750	-10.50292969	+17.51220703	+1768	+7.21582031	-9.02197266	-0.84814453	+55.48095703	+3.05419922	-26.82861328	+1700
+1458240748.22900010	+9.87890625	-5.83593750	-0.83496094	+43.41796875	-4.72412109	-65.14892578	+2028	+9.98437500	-5.03173828	-0.64599609	+5.29541016	-10.52490234	+17.46826172	+1768	+7.21582031	-9.01757813	-0.84375000	+55.50292969	+3.07617188	-26.85058594	+1700
+1458240748.23740010	+9.87890625	-5.84033203	-0.83496094	+43.39599609	-4.72412109	-65.19287109	+2028	+9.98437500	-5.03173828	-0.64599609	+5.31738281	-10.52490234	+17.42431641	+1764	+7.22021484	-9.01757813	-0.83935547	+55.54687500	+3.09814453	-26.87255859	+1704
+1458240748.24149990	+9.87890625	-5.84033203	-0.83496094	+43.39599609	-4.72412109	-65.19287109	+2028	+9.97998047	-5.03173828	-0.64599609	+5.33935547	-10.52490234	+17.40234375	+1764	+7.22021484	-9.01757813	-0.83935547	+55.56884766	+3.12011719	-26.89453125	+1704
+1458240748.24990010	+9.87890625	-5.84472656	-0.83496094	+43.39599609	-4.70214844	-65.23681641	+2028	+9.97998047	-5.03173828	-0.65039063	+5.36132813	-10.52490234	+17.35839844	+1760	+7.22460938	-9.01318359	-0.83496094	+55.61279297	+3.16406250	-26.91650391	+1708
+1458240748.25399990	+9.87890625	-5.84472656	-0.83496094	+43.39599609	-4.70214844	-65.25878906	+2028	+9.97998047	-5.03173828	-0.65039063	+5.38330078	-10.52490234	+17.31445313	+1760	+7.22460938	-9.01318359	-0.83056641	+55.63476563	+3.18603516	-26.93847656	+1712
+1458240748.26239990	+9.87890625	-5.84472656	-0.83935547	+43.39599609	-4.68017578	-65.30273438	+2032	+9.97998047	-5.03173828	-0.65039063	+5.42724609	-10.50292969	+17.24853516	+1756	+7.22900391	-9.01318359	-0.83056641	+55.67871094	+3.20800781	-26.96044922	+1712
+1458240748.26650000	+9.87890625	-5.84472656	-0.83935547	+43.39599609	-4.65820313	-65.30273438	+2032	+9.97998047	-5.03173828	-0.65478516	+5.44921875	-10.50292969	+17.22656250	+1752	+7.22900391	-9.01318359	-0.82617188	+55.67871094	+3.22998047	-26.96044922	+1712
+1458240748.27490000	+9.87451172	-5.84472656	-0.83935547	+43.41796875	-4.61425781	-65.34667969	+2032	+9.97558594	-5.03613281	-0.65478516	+5.49316406	-10.48095703	+17.13867188	+1752	+7.22460938	-9.01318359	-0.82617188	+55.70068359	+3.25195313	-26.96044922	+1716
+1458240748.27900000	+9.87451172	-5.84472656	-0.83935547	+43.41796875	-4.59228516	-65.36865234	+2032	+9.97558594	-5.03613281	-0.65917969	+5.51513672	-10.48095703	+17.11669922	+1748	+7.22460938	-9.01318359	-0.82617188	+55.70068359	+3.27392578	-26.96044922	+1716
+1458240748.28730010	+9.87451172	-5.84472656	-0.84375000	+43.43994141	-4.54833984	-65.41259766	+2032	+9.97119141	-5.03613281	-0.65917969	+5.55908203	-10.45898438	+17.00683594	+1748	+7.22021484	-9.01757813	-0.83056641	+55.70068359	+3.29589844	-26.93847656	+1720
+1458240748.29150010	+9.87451172	-5.84472656	-0.84375000	+43.43994141	-4.52636719	-65.43457031	+2028	+9.97119141	-5.04052734	-0.65917969	+5.58105469	-10.45898438	+16.96289063	+1748	+7.21582031	-9.01757813	-0.83056641	+55.70068359	+3.29589844	-26.91650391	+1720
+1458240748.29570010	+9.87011719	-5.84472656	-0.84375000	+43.43994141	-4.50439453	-65.47851563	+2028	+9.97119141	-5.04052734	-0.66357422	+5.62500000	-10.43701172	+16.91894531	+1748	+7.21582031	-9.02197266	-0.83056641	+55.67871094	+3.31787109	-26.89453125	+1720
+1458240748.29979990	+9.87011719	-5.84472656	-0.84814453	+43.46191406	-4.48242188	-65.50048828	+2028	+9.97119141	-5.04052734	-0.66357422	+5.64697266	-10.43701172	+16.87500000	+1748	+7.21142578	-9.02197266	-0.83496094	+55.67871094	+3.33984375	-26.87255859	+1720
+1458240748.30399990	+9.87011719	-5.84472656	-0.84814453	+43.46191406	-4.43847656	-65.52246094	+2028	+9.97119141	-5.04052734	-0.66357422	+5.64697266	-10.41503906	+16.83105469	+1748	+7.20703125	-9.02636719	-0.83496094	+55.65673828	+3.33984375	-26.85058594	+1720
+1458240748.30819990	+9.87011719	-5.84472656	-0.84814453	+43.48388672	-4.41650391	-65.54443359	+2028	+9.96679688	-5.04492188	-0.66796875	+5.66894531	-10.41503906	+16.78710938	+1748	+7.20703125	-9.02636719	-0.83496094	+55.65673828	+3.36181641	-26.82861328	+1724
+1458240748.31230000	+9.86572266	-5.84472656	-0.84814453	+43.48388672	-4.39453125	-65.56640625	+2028	+9.96679688	-5.04492188	-0.66796875	+5.69091797	-10.39306641	+16.74316406	+1752	+7.20263672	-9.03076172	-0.83935547	+55.63476563	+3.36181641	-26.80664063	+1724
+1458240748.31649990	+9.86572266	-5.84472656	-0.85253906	+43.48388672	-4.37255859	-65.58837891	+2028	+9.96679688	-5.04492188	-0.66796875	+5.71289063	-10.39306641	+16.72119141	+1752	+7.19824219	-9.03076172	-0.83935547	+55.63476563	+3.38378906	-26.80664063	+1720
+1458240748.32069990	+9.86572266	-5.84472656	-0.85253906	+43.48388672	-4.35058594	-65.61035156	+2028	+9.96679688	-5.04492188	-0.66796875	+5.73486328	-10.39306641	+16.67724609	+1752	+7.19824219	-9.03076172	-0.83935547	+55.63476563	+3.40576172	-26.80664063	+1720
+1458240748.32480000	+9.86572266	-5.84912109	-0.85253906	+43.48388672	-4.32861328	-65.61035156	+2024	+9.96679688	-5.04931641	-0.67236328	+5.75683594	-10.37109375	+16.65527344	+1752	+7.19824219	-9.03515625	-0.83935547	+55.65673828	+3.42773438	-26.78466797	+1720
+1458240748.32900000	+9.86572266	-5.84912109	-0.85253906	+43.48388672	-4.30664063	-65.63232422	+2024	+9.96679688	-5.04931641	-0.67236328	+5.77880859	-10.37109375	+16.61132813	+1752	+7.19824219	-9.03515625	-0.83935547	+55.65673828	+3.44970703	-26.80664063	+1720
+1458240748.33320000	+9.86572266	-5.84912109	-0.85693359	+43.48388672	-4.30664063	-65.65429688	+2024	+9.96679688	-5.04931641	-0.67236328	+5.80078125	-10.37109375	+16.58935547	+1752	+7.19824219	-9.03515625	-0.83496094	+55.67871094	+3.47167969	-26.80664063	+1720
+1458240748.33730010	+9.86572266	-5.85351563	-0.85693359	+43.48388672	-4.28466797	-65.65429688	+2024	+9.96679688	-5.04931641	-0.67675781	+5.80078125	-10.34912109	+16.56738281	+1752	+7.19824219	-9.03515625	-0.83496094	+55.70068359	+3.47167969	-26.80664063	+1720
+1458240748.34150000	+9.86572266	-5.85351563	-0.85693359	+43.48388672	-4.28466797	-65.67626953	+2024	+9.96679688	-5.04931641	-0.67675781	+5.82275391	-10.34912109	+16.54541016	+1752	+7.20263672	-9.03515625	-0.83056641	+55.72265625	+3.49365234	-26.82861328	+1720
+1458240748.34570000	+9.86572266	-5.85351563	-0.86132813	+43.48388672	-4.26269531	-65.67626953	+2024	+9.96679688	-5.04931641	-0.67675781	+5.84472656	-10.34912109	+16.54541016	+1752	+7.20263672	-9.03515625	-0.83056641	+55.74462891	+3.51562500	-26.82861328	+1720
+1458240748.34980010	+9.86572266	-5.85791016	-0.86132813	+43.48388672	-4.26269531	-65.69824219	+2024	+9.96679688	-5.04931641	-0.68115234	+5.86669922	-10.34912109	+16.52343750	+1748	+7.20703125	-9.03515625	-0.82617188	+55.76660156	+3.53759766	-26.85058594	+1720
+1458240748.35400010	+9.86572266	-5.85791016	-0.86132813	+43.48388672	-4.24072266	-65.69824219	+2028	+9.96679688	-5.05371094	-0.68115234	+5.88867188	-10.34912109	+16.50146484	+1748	+7.21142578	-9.03515625	-0.82177734	+55.81054688	+3.55957031	-26.87255859	+1724
+1458240748.35820010	+9.86572266	-5.85791016	-0.86132813	+43.48388672	-4.24072266	-65.72021484	+2028	+9.96679688	-5.05371094	-0.68115234	+5.88867188	-10.32714844	+16.50146484	+1748	+7.21142578	-9.03515625	-0.82177734	+55.83251953	+3.58154297	-26.89453125	+1724
+1458240748.36229990	+9.86572266	-5.86230469	-0.86132813	+43.48388672	-4.24072266	-65.72021484	+2028	+9.96679688	-5.05371094	-0.68115234	+5.91064453	-10.32714844	+16.47949219	+1744	+7.21582031	-9.03515625	-0.81738281	+55.85449219	+3.60351563	-26.89453125	+1728
+1458240748.36649990	+9.87011719	-5.86230469	-0.86132813	+43.48388672	-4.21875000	-65.72021484	+2028	+9.96679688	-5.05371094	-0.68554688	+5.91064453	-10.32714844	+16.45751953	+1744	+7.21582031	-9.03515625	-0.81298828	+55.87646484	+3.62548828	-26.91650391	+1728
+1458240748.37060000	+9.87011719	-5.86230469	-0.86572266	+43.48388672	-4.21875000	-65.74218750	+2028	+9.96679688	-5.05371094	-0.68554688	+5.93261719	-10.30517578	+16.45751953	+1744	+7.22021484	-9.03515625	-0.81298828	+55.89843750	+3.64746094	-26.91650391	+1728
+1458240748.37480000	+9.87011719	-5.86669922	-0.86572266	+43.48388672	-4.19677734	-65.74218750	+2028	+9.96679688	-5.05371094	-0.68554688	+5.95458984	-10.30517578	+16.43554688	+1740	+7.22021484	-9.03515625	-0.81298828	+55.92041016	+3.64746094	-26.93847656	+1732
+1458240748.37899990	+9.87011719	-5.86669922	-0.86572266	+43.48388672	-4.19677734	-65.76416016	+2028	+9.96240234	-5.05371094	-0.68554688	+5.95458984	-10.30517578	+16.43554688	+1740	+7.22021484	-9.03515625	-0.80859375	+55.92041016	+3.66943359	-26.93847656	+1732
+1458240748.38310000	+9.87011719	-5.86669922	-0.86572266	+43.50585938	-4.19677734	-65.78613281	+2028	+9.96240234	-5.05371094	-0.68994141	+5.97656250	-10.30517578	+16.41357422	+1736	+7.22021484	-9.03515625	-0.80859375	+55.92041016	+3.69140625	-26.93847656	+1732
+1458240748.38730000	+9.86572266	-5.86669922	-0.86572266	+43.50585938	-4.17480469	-65.78613281	+2028	+9.96240234	-5.05371094	-0.68994141	+5.97656250	-10.30517578	+16.39160156	+1736	+7.22021484	-9.03515625	-0.80859375	+55.92041016	+3.69140625	-26.93847656	+1736
+1458240748.39150000	+9.86572266	-5.86669922	-0.86572266	+43.50585938	-4.17480469	-65.80810547	+2028	+9.96240234	-5.05810547	-0.68994141	+5.97656250	-10.28320313	+16.36962891	+1736	+7.22021484	-9.03515625	-0.80859375	+55.92041016	+3.69140625	-26.91650391	+1736
+1458240748.39560010	+9.86572266	-5.86669922	-0.86572266	+43.50585938	-4.15283203	-65.83007813	+2028	+9.96240234	-5.05810547	-0.68994141	+5.99853516	-10.28320313	+16.34765625	+1736	+7.21582031	-9.03955078	-0.80859375	+55.92041016	+3.69140625	-26.91650391	+1736
+1458240748.39980010	+9.86572266	-5.87109375	-0.86572266	+43.50585938	-4.13085938	-65.85205078	+2028	+9.96240234	-5.05810547	-0.68994141	+5.99853516	-10.28320313	+16.34765625	+1736	+7.21582031	-9.03955078	-0.80859375	+55.89843750	+3.71337891	-26.89453125	+1736
+1458240748.40400000	+9.86572266	-5.87109375	-0.86572266	+43.50585938	-4.13085938	-65.85205078	+2028	+9.96240234	-5.05810547	-0.68994141	+6.02050781	-10.26123047	+16.32568359	+1736	+7.21582031	-9.04394531	-0.81298828	+55.89843750	+3.71337891	-26.87255859	+1740
+1458240748.40809990	+9.86572266	-5.87109375	-0.86572266	+43.50585938	-4.10888672	-65.87402344	+2028	+9.96240234	-5.05810547	-0.69433594	+6.02050781	-10.26123047	+16.30371094	+1736	+7.21142578	-9.04394531	-0.81298828	+55.87646484	+3.71337891	-26.87255859	+1740
+1458240748.41230010	+9.86572266	-5.87109375	-0.86572266	+43.48388672	-4.10888672	-65.89599609	+2028	+9.96240234	-5.05810547	-0.69433594	+6.02050781	-10.26123047	+16.28173828	+1736	+7.21142578	-9.04394531	-0.81298828	+55.85449219	+3.71337891	-26.85058594	+1740
+1458240748.41650010	+9.86572266	-5.87109375	-0.86572266	+43.48388672	-4.08691406	-65.91796875	+2028	+9.96240234	-5.06250000	-0.69433594	+6.04248047	-10.23925781	+16.25976563	+1736	+7.20703125	-9.04833984	-0.81738281	+55.83251953	+3.71337891	-26.82861328	+1740
+1458240748.42059990	+9.86132813	-5.87109375	-0.86572266	+43.48388672	-4.08691406	-65.93994141	+2028	+9.96240234	-5.06250000	-0.69433594	+6.04248047	-10.23925781	+16.23779297	+1736	+7.20263672	-9.04833984	-0.81738281	+55.83251953	+3.71337891	-26.80664063	+1744
+1458240748.42479990	+9.86132813	-5.87109375	-0.86572266	+43.48388672	-4.06494141	-65.93994141	+2028	+9.96240234	-5.06250000	-0.69433594	+6.06445313	-10.23925781	+16.21582031	+1736	+7.20263672	-9.04833984	-0.81738281	+55.81054688	+3.71337891	-26.80664063	+1744
+1458240748.42899990	+9.86132813	-5.87109375	-0.86572266	+43.48388672	-4.06494141	-65.96191406	+2028	+9.96240234	-5.06250000	-0.69433594	+6.08642578	-10.23925781	+16.19384766	+1736	+7.20263672	-9.05273438	-0.82177734	+55.78857422	+3.71337891	-26.78466797	+1744
+1458240748.43310000	+9.86132813	-5.87109375	-0.86572266	+43.48388672	-4.04296875	-65.98388672	+2028	+9.96240234	-5.06250000	-0.69873047	+6.08642578	-10.21728516	+16.17187500	+1736	+7.19824219	-9.05273438	-0.82177734	+55.78857422	+3.71337891	-26.78466797	+1744
+1458240748.43730000	+9.86132813	-5.87109375	-0.86572266	+43.48388672	-4.04296875	-65.98388672	+2028	+9.96240234	-5.06250000	-0.69873047	+6.10839844	-10.21728516	+16.14990234	+1736	+7.19824219	-9.05273438	-0.82177734	+55.78857422	+3.71337891	-26.76269531	+1740
+1458240748.44140010	+9.86132813	-5.87548828	-0.86572266	+43.46191406	-4.04296875	-66.00585938	+2028	+9.96240234	-5.06250000	-0.69873047	+6.10839844	-10.21728516	+16.14990234	+1740	+7.19824219	-9.05273438	-0.82177734	+55.78857422	+3.71337891	-26.76269531	+1740
+1458240748.44560000	+9.86132813	-5.87548828	-0.86572266	+43.46191406	-4.02099609	-66.00585938	+2028	+9.96240234	-5.06250000	-0.69873047	+6.13037109	-10.21728516	+16.12792969	+1740	+7.19824219	-9.05273438	-0.82177734	+55.78857422	+3.71337891	-26.76269531	+1740
+1458240748.44980000	+9.86132813	-5.87548828	-0.86572266	+43.46191406	-4.02099609	-66.00585938	+2024	+9.96240234	-5.06250000	-0.69873047	+6.15234375	-10.21728516	+16.10595703	+1740	+7.19824219	-9.05273438	-0.82177734	+55.78857422	+3.71337891	-26.76269531	+1740
+1458240748.45390010	+9.86132813	-5.87548828	-0.87011719	+43.46191406	-4.02099609	-66.00585938	+2024	+9.96240234	-5.06250000	-0.69873047	+6.15234375	-10.21728516	+16.10595703	+1740	+7.19824219	-9.05273438	-0.82177734	+55.81054688	+3.73535156	-26.76269531	+1740
+1458240748.45810010	+9.86132813	-5.87548828	-0.87011719	+43.46191406	-4.02099609	-66.00585938	+2024	+9.96240234	-5.06250000	-0.69873047	+6.17431641	-10.19531250	+16.08398438	+1740	+7.19824219	-9.05273438	-0.81738281	+55.81054688	+3.73535156	-26.76269531	+1740
+1458240748.46230010	+9.86132813	-5.87548828	-0.87011719	+43.46191406	-4.02099609	-66.02783203	+2024	+9.96240234	-5.06250000	-0.69873047	+6.19628906	-10.19531250	+16.08398438	+1740	+7.20263672	-9.05273438	-0.81738281	+55.83251953	+3.73535156	-26.76269531	+1740
+1458240748.46639990	+9.86132813	-5.87548828	-0.87011719	+43.46191406	-4.02099609	-66.00585938	+2024	+9.96240234	-5.06250000	-0.70312500	+6.19628906	-10.19531250	+16.08398438	+1740	+7.20263672	-9.05273438	-0.81738281	+55.83251953	+3.75732422	-26.78466797	+1740
+1458240748.47059990	+9.86132813	-5.87988281	-0.87011719	+43.46191406	-4.02099609	-66.00585938	+2028	+9.96240234	-5.06250000	-0.70312500	+6.21826172	-10.19531250	+16.06201172	+1736	+7.20263672	-9.04833984	-0.81298828	+55.85449219	+3.75732422	-26.78466797	+1740
+1458240748.47480010	+9.86132813	-5.87988281	-0.87011719	+43.43994141	-4.02099609	-66.00585938	+2028	+9.96240234	-5.06250000	-0.70312500	+6.21826172	-10.19531250	+16.06201172	+1736	+7.20263672	-9.04833984	-0.81298828	+55.85449219	+3.75732422	-26.78466797	+1740
+1458240748.47890000	+9.86132813	-5.87988281	-0.87011719	+43.43994141	-4.02099609	-66.00585938	+2028	+9.96240234	-5.06250000	-0.70312500	+6.24023438	-10.19531250	+16.06201172	+1736	+7.20703125	-9.04833984	-0.81298828	+55.87646484	+3.77929688	-26.80664063	+1744
+1458240748.48309990	+9.86132813	-5.87988281	-0.87451172	+43.43994141	-4.02099609	-66.00585938	+2028	+9.96240234	-5.06250000	-0.70312500	+6.24023438	-10.19531250	+16.06201172	+1736	+7.20703125	-9.04833984	-0.81298828	+55.89843750	+3.77929688	-26.80664063	+1744
+1458240748.48729990	+9.86132813	-5.87988281	-0.87451172	+43.43994141	-4.02099609	-66.00585938	+2028	+9.96240234	-5.06250000	-0.70312500	+6.26220703	-10.19531250	+16.06201172	+1736	+7.20703125	-9.04833984	-0.80859375	+55.89843750	+3.77929688	-26.80664063	+1744
+1458240748.49140000	+9.86132813	-5.87988281	-0.87451172	+43.43994141	-4.02099609	-66.00585938	+2028	+9.96240234	-5.06250000	-0.70312500	+6.26220703	-10.17333984	+16.04003906	+1732	+7.20703125	-9.04833984	-0.80859375	+55.89843750	+3.77929688	-26.80664063	+1744
+1458240748.49560000	+9.86132813	-5.87988281	-0.87451172	+43.43994141	-3.99902344	-66.00585938	+2028	+9.96240234	-5.06250000	-0.70312500	+6.26220703	-10.17333984	+16.04003906	+1732	+7.20703125	-9.04833984	-0.80859375	+55.92041016	+3.80126953	-26.82861328	+1744
+1458240748.49980000	+9.86132813	-5.87988281	-0.87451172	+43.43994141	-3.99902344	-66.00585938	+2028	+9.96240234	-5.06250000	-0.70312500	+6.28417969	-10.17333984	+16.04003906	+1732	+7.20703125	-9.04833984	-0.80859375	+55.92041016	+3.80126953	-26.82861328	+1744
+1458240748.50390010	+9.86132813	-5.87988281	-0.87451172	+43.43994141	-3.99902344	-66.00585938	+2028	+9.96240234	-5.06250000	-0.70312500	+6.28417969	-10.17333984	+16.04003906	+1732	+7.20703125	-9.04833984	-0.80859375	+55.92041016	+3.80126953	-26.80664063	+1744
+1458240748.50810000	+9.86132813	-5.87988281	-0.87451172	+43.43994141	-3.99902344	-66.00585938	+2028	+9.96240234	-5.06250000	-0.70312500	+6.28417969	-10.17333984	+16.01806641	+1732	+7.20703125	-9.04833984	-0.80859375	+55.92041016	+3.80126953	-26.80664063	+1748
+1458240748.51230000	+9.86132813	-5.87988281	-0.87451172	+43.43994141	-3.99902344	-66.00585938	+2028	+9.96240234	-5.06250000	-0.70312500	+6.28417969	-10.17333984	+16.01806641	+1732	+7.20703125	-9.04833984	-0.80859375	+55.92041016	+3.80126953	-26.80664063	+1748
+1458240748.51640010	+9.86132813	-5.87988281	-0.87451172	+43.43994141	-3.99902344	-66.00585938	+2028	+9.96240234	-5.06250000	-0.70312500	+6.30615234	-10.17333984	+16.01806641	+1728	+7.20703125	-9.04833984	-0.80859375	+55.92041016	+3.80126953	-26.80664063	+1748
+1458240748.52060010	+9.86132813	-5.87988281	-0.87451172	+43.43994141	-3.99902344	-66.00585938	+2028	+9.95800781	-5.06250000	-0.70312500	+6.30615234	-10.17333984	+15.99609375	+1728	+7.20703125	-9.04833984	-0.80859375	+55.92041016	+3.80126953	-26.80664063	+1748
+1458240748.52469990	+9.86132813	-5.87988281	-0.87451172	+43.43994141	-3.99902344	-66.00585938	+2028	+9.95800781	-5.06250000	-0.70312500	+6.30615234	-10.15136719	+15.99609375	+1728	+7.20703125	-9.04833984	-0.80859375	+55.92041016	+3.80126953	-26.78466797	+1748
+1458240748.52889990	+9.86132813	-5.87988281	-0.87451172	+43.43994141	-3.99902344	-66.00585938	+2028	+9.95800781	-5.06250000	-0.70312500	+6.30615234	-10.15136719	+15.97412109	+1728	+7.20263672	-9.04833984	-0.80859375	+55.89843750	+3.80126953	-26.78466797	+1748
+1458240748.53309990	+9.86132813	-5.87988281	-0.87451172	+43.43994141	-3.99902344	-66.00585938	+2028	+9.95800781	-5.06250000	-0.70312500	+6.30615234	-10.15136719	+15.97412109	+1728	+7.20263672	-9.04833984	-0.81298828	+55.89843750	+3.80126953	-26.76269531	+1748
+1458240748.53720000	+9.86132813	-5.87988281	-0.87451172	+43.43994141	-3.99902344	-66.00585938	+2028	+9.95800781	-5.06250000	-0.70312500	+6.32812500	-10.15136719	+15.95214844	+1728	+7.20263672	-9.04833984	-0.81298828	+55.89843750	+3.80126953	-26.76269531	+1748
+1458240748.54140000	+9.86132813	-5.87988281	-0.87451172	+43.43994141	-3.99902344	-66.00585938	+2028	+9.95800781	-5.06250000	-0.70312500	+6.32812500	-10.15136719	+15.95214844	+1728	+7.20263672	-9.04833984	-0.81298828	+55.89843750	+3.80126953	-26.74072266	+1752
+1458240748.54559990	+9.86132813	-5.87988281	-0.87451172	+43.43994141	-3.99902344	-66.00585938	+2028	+9.95800781	-5.06250000	-0.70312500	+6.32812500	-10.15136719	+15.95214844	+1732	+7.20263672	-9.04833984	-0.81298828	+55.87646484	+3.80126953	-26.74072266	+1752
+1458240748.54970000	+9.86132813	-5.87988281	-0.87451172	+43.43994141	-3.97705078	-66.00585938	+2028	+9.95800781	-5.06250000	-0.70312500	+6.32812500	-10.15136719	+15.93017578	+1732	+7.19824219	-9.04833984	-0.81298828	+55.87646484	+3.80126953	-26.74072266	+1752
+1458240748.55390000	+9.86132813	-5.87988281	-0.87451172	+43.43994141	-3.97705078	-66.00585938	+2028	+9.95800781	-5.06250000	-0.70312500	+6.35009766	-10.15136719	+15.93017578	+1732	+7.19824219	-9.04833984	-0.81738281	+55.87646484	+3.80126953	-26.71875000	+1752
+1458240748.55810000	+9.86132813	-5.87988281	-0.87451172	+43.43994141	-3.97705078	-66.00585938	+2028	+9.95800781	-5.06250000	-0.70312500	+6.35009766	-10.15136719	+15.90820313	+1732	+7.19824219	-9.04833984	-0.81738281	+55.87646484	+3.80126953	-26.71875000	+1748
+1458240748.56220010	+9.86132813	-5.87988281	-0.87451172	+43.43994141	-3.97705078	-66.00585938	+2028	+9.95800781	-5.06250000	-0.70312500	+6.35009766	-10.15136719	+15.90820313	+1732	+7.19824219	-9.04833984	-0.81738281	+55.87646484	+3.80126953	-26.69677734	+1748
+1458240748.56640010	+9.86132813	-5.87988281	-0.87451172	+43.41796875	-3.97705078	-66.00585938	+2028	+9.95800781	-5.06250000	-0.70312500	+6.37207031	-10.15136719	+15.90820313	+1732	+7.19824219	-9.04833984	-0.81738281	+55.87646484	+3.80126953	-26.69677734	+1748
+1458240748.57060000	+9.86132813	-5.87988281	-0.87451172	+43.41796875	-3.97705078	-66.00585938	+2028	+9.95800781	-5.06250000	-0.70312500	+6.37207031	-10.15136719	+15.90820313	+1732	+7.19824219	-9.04833984	-0.81738281	+55.89843750	+3.80126953	-26.67480469	+1748
+1458240748.57470010	+9.86132813	-5.87988281	-0.87451172	+43.41796875	-3.97705078	-66.00585938	+2028	+9.95800781	-5.06250000	-0.70312500	+6.37207031	-10.12939453	+15.90820313	+1732	+7.19824219	-9.04833984	-0.81738281	+55.89843750	+3.80126953	-26.67480469	+1748
+1458240748.57890010	+9.86132813	-5.87988281	-0.87451172	+43.41796875	-3.97705078	-66.00585938	+2028	+9.95361328	-5.06250000	-0.70312500	+6.39404297	-10.12939453	+15.88623047	+1732	+7.19824219	-9.04394531	-0.81738281	+55.92041016	+3.80126953	-26.67480469	+1748
+1458240748.58310010	+9.86132813	-5.87988281	-0.87451172	+43.41796875	-3.97705078	-66.00585938	+2028	+9.95361328	-5.06250000	-0.70312500	+6.39404297	-10.12939453	+15.88623047	+1732	+7.20263672	-9.04394531	-0.81738281	+55.92041016	+3.80126953	-26.67480469	+1748
+1458240748.58719990	+9.86132813	-5.87988281	-0.87451172	+43.41796875	-3.97705078	-66.00585938	+2028	+9.95361328	-5.06250000	-0.70312500	+6.41601563	-10.12939453	+15.88623047	+1732	+7.20263672	-9.04394531	-0.81738281	+55.94238281	+3.82324219	-26.67480469	+1748
+1458240748.59139990	+9.86132813	-5.87988281	-0.87451172	+43.41796875	-3.97705078	-66.00585938	+2028	+9.95361328	-5.06250000	-0.70751953	+6.41601563	-10.12939453	+15.88623047	+1732	+7.20263672	-9.04394531	-0.81298828	+55.96435547	+3.82324219	-26.65283203	+1748
+1458240748.59550000	+9.86132813	-5.87988281	-0.87451172	+43.41796875	-3.97705078	-66.00585938	+2028	+9.95361328	-5.06250000	-0.70751953	+6.43798828	-10.12939453	+15.88623047	+1732	+7.20263672	-9.03955078	-0.81298828	+55.96435547	+3.82324219	-26.65283203	+1748
+1458240748.59970000	+9.86132813	-5.87988281	-0.87451172	+43.41796875	-3.97705078	-66.00585938	+2028	+9.95361328	-5.05810547	-0.70751953	+6.43798828	-10.10742188	+15.88623047	+1732	+7.20703125	-9.03955078	-0.81298828	+55.98632813	+3.82324219	-26.65283203	+1748
+1458240748.60390000	+9.86132813	-5.87988281	-0.87451172	+43.41796875	-3.97705078	-66.00585938	+2028	+9.95361328	-5.05810547	-0.70751953	+6.43798828	-10.10742188	+15.88623047	+1732	+7.20703125	-9.03955078	-0.81298828	+56.00830078	+3.84521484	-26.65283203	+1752
+1458240748.60800000	+9.86132813	-5.87988281	-0.87451172	+43.41796875	-3.97705078	-66.00585938	+2028	+9.95361328	-5.05810547	-0.70751953	+6.45996094	-10.10742188	+15.88623047	+1732	+7.20703125	-9.03955078	-0.81298828	+56.03027344	+3.84521484	-26.65283203	+1752
+1458240748.61220000	+9.86132813	-5.87988281	-0.87890625	+43.41796875	-3.97705078	-66.00585938	+2028	+9.95361328	-5.05810547	-0.70751953	+6.45996094	-10.08544922	+15.88623047	+1728	+7.20703125	-9.03955078	-0.81298828	+56.03027344	+3.84521484	-26.63085938	+1752
+1458240748.61640000	+9.86132813	-5.87988281	-0.87890625	+43.41796875	-3.97705078	-66.00585938	+2028	+9.94921875	-5.05810547	-0.70751953	+6.48193359	-10.08544922	+15.88623047	+1728	+7.20703125	-9.03515625	-0.81298828	+56.05224609	+3.86718750	-26.63085938	+1752
+1458240748.62050010	+9.86132813	-5.87988281	-0.87890625	+43.41796875	-3.97705078	-66.00585938	+2028	+9.94921875	-5.05810547	-0.70751953	+6.48193359	-10.06347656	+15.88623047	+1728	+7.20703125	-9.03515625	-0.81298828	+56.05224609	+3.86718750	-26.60888672	+1752
+1458240748.62470010	+9.86132813	-5.87988281	-0.87890625	+43.41796875	-3.97705078	-65.98388672	+2028	+9.94921875	-5.05810547	-0.70751953	+6.50390625	-10.06347656	+15.86425781	+1728	+7.20703125	-9.03515625	-0.81298828	+56.05224609	+3.86718750	-26.58691406	+1752
+1458240748.62890010	+9.86132813	-5.87988281	-0.87890625	+43.41796875	-3.97705078	-65.98388672	+2024	+9.94921875	-5.05810547	-0.70751953	+6.50390625	-10.04150391	+15.86425781	+1728	+7.20703125	-9.03955078	-0.81298828	+56.05224609	+3.86718750	-26.58691406	+1752
+1458240748.63299990	+9.85693359	-5.87988281	-0.87890625	+43.41796875	-3.97705078	-65.98388672	+2024	+9.94921875	-5.05810547	-0.71191406	+6.52587891	-10.04150391	+15.86425781	+1728	+7.20263672	-9.03955078	-0.81298828	+56.03027344	+3.86718750	-26.56494141	+1752
+1458240748.63720010	+9.85693359	-5.87988281	-0.87890625	+43.43994141	-3.95507813	-65.98388672	+2024	+9.94921875	-5.05810547	-0.71191406	+6.52587891	-10.01953125	+15.84228516	+1728	+7.20263672	-9.03955078	-0.81738281	+56.03027344	+3.86718750	-26.54296875	+1752
+1458240748.64140010	+9.85693359	-5.87988281	-0.87890625	+43.43994141	-3.95507813	-65.98388672	+2024	+9.94921875	-5.05810547	-0.71191406	+6.52587891	-10.01953125	+15.84228516	+1728	+7.19824219	-9.03955078	-0.81738281	+56.00830078	+3.86718750	-26.52099609	+1752
+1458240748.64549990	+9.85693359	-5.87988281	-0.87890625	+43.43994141	-3.95507813	-65.98388672	+2024	+9.94921875	-5.05810547	-0.71191406	+6.54785156	-9.99755859	+15.82031250	+1728	+7.19824219	-9.03955078	-0.81738281	+56.00830078	+3.86718750	-26.49902344	+1752
+1458240748.64969990	+9.85693359	-5.87988281	-0.87890625	+43.43994141	-3.95507813	-65.98388672	+2024	+9.94921875	-5.05810547	-0.71191406	+6.54785156	-9.99755859	+15.82031250	+1728	+7.19384766	-9.03955078	-0.82177734	+55.98632813	+3.86718750	-26.47705078	+1752
+1458240748.65389990	+9.85693359	-5.87988281	-0.87890625	+43.43994141	-3.93310547	-65.98388672	+2024	+9.94921875	-5.05810547	-0.71191406	+6.54785156	-9.99755859	+15.82031250	+1728	+7.19384766	-9.04394531	-0.82177734	+55.98632813	+3.86718750	-26.45507813	+1752
+1458240748.65800000	+9.85693359	-5.87988281	-0.87890625	+43.43994141	-3.93310547	-65.98388672	+2024	+9.94921875	-5.06250000	-0.71191406	+6.56982422	-9.97558594	+15.79833984	+1728	+7.18945313	-9.04394531	-0.82177734	+55.96435547	+3.88916016	-26.43310547	+1752
+1458240748.66220000	+9.85693359	-5.87988281	-0.87890625	+43.43994141	-3.93310547	-65.98388672	+2024	+9.94921875	-5.06250000	-0.71191406	+6.56982422	-9.97558594	+15.79833984	+1728	+7.18945313	-9.04394531	-0.82177734	+55.96435547	+3.88916016	-26.41113281	+1748
+1458240748.66640000	+9.85693359	-5.87988281	-0.87890625	+43.46191406	-3.93310547	-65.98388672	+2020	+9.94921875	-5.06250000	-0.71191406	+6.56982422	-9.95361328	+15.79833984	+1728	+7.18945313	-9.04394531	-0.82617188	+55.94238281	+3.88916016	-26.38916016	+1748
+1458240748.67050000	+9.85693359	-5.87988281	-0.87890625	+43.46191406	-3.91113281	-65.98388672	+2020	+9.94482422	-5.06250000	-0.71191406	+6.56982422	-9.95361328	+15.79833984	+1728	+7.18505859	-9.04833984	-0.82617188	+55.94238281	+3.88916016	-26.36718750	+1748
+1458240748.67470000	+9.85693359	-5.87988281	-0.88330078	+43.46191406	-3.91113281	-65.96191406	+2020	+9.94482422	-5.06250000	-0.71630859	+6.56982422	-9.93164063	+15.79833984	+1728	+7.18505859	-9.04833984	-0.82617188	+55.94238281	+3.88916016	-26.34521484	+1744
+1458240748.67880010	+9.85693359	-5.87988281	-0.88330078	+43.46191406	-3.91113281	-65.96191406	+2020	+9.94482422	-5.06250000	-0.71630859	+6.56982422	-9.93164063	+15.79833984	+1728	+7.18505859	-9.04833984	-0.82617188	+55.96435547	+3.91113281	-26.34521484	+1744
+1458240748.68300010	+9.85693359	-5.87988281	-0.88330078	+43.46191406	-3.88916016	-65.96191406	+2020	+9.94482422	-5.06250000	-0.71630859	+6.59179688	-9.90966797	+15.79833984	+1728	+7.18505859	-9.04833984	-0.82617188	+55.96435547	+3.91113281	-26.32324219	+1744
+1458240748.68720010	+9.85693359	-5.87988281	-0.88330078	+43.46191406	-3.88916016	-65.93994141	+2016	+9.94482422	-5.06250000	-0.71630859	+6.59179688	-9.90966797	+15.79833984	+1728	+7.18945313	-9.04394531	-0.82177734	+55.98632813	+3.93310547	-26.32324219	+1740
+1458240748.69129990	+9.85693359	-5.87988281	-0.88330078	+43.48388672	-3.88916016	-65.93994141	+2016	+9.94482422	-5.06250000	-0.71630859	+6.59179688	-9.88769531	+15.79833984	+1728	+7.18945313	-9.04394531	-0.82177734	+56.00830078	+3.93310547	-26.32324219	+1740
+1458240748.69549990	+9.85693359	-5.87988281	-0.88769531	+43.48388672	-3.86718750	-65.91796875	+2016	+9.94482422	-5.06250000	-0.71630859	+6.59179688	-9.88769531	+15.79833984	+1728	+7.18945313	-9.04394531	-0.82177734	+56.00830078	+3.95507813	-26.30126953	+1740
+1458240748.69970010	+9.85693359	-5.87988281	-0.88769531	+43.48388672	-3.86718750	-65.89599609	+2016	+9.94482422	-5.06250000	-0.72070313	+6.59179688	-9.88769531	+15.82031250	+1728	+7.19384766	-9.04394531	-0.81738281	+56.03027344	+3.95507813	-26.30126953	+1740
+1458240748.70380000	+9.85693359	-5.87988281	-0.88769531	+43.48388672	-3.86718750	-65.89599609	+2012	+9.94482422	-5.06250000	-0.72070313	+6.59179688	-9.86572266	+15.82031250	+1728	+7.19384766	-9.04394531	-0.81738281	+56.05224609	+3.97705078	-26.30126953	+1740
+1458240748.70799990	+9.85693359	-5.88427734	-0.88769531	+43.48388672	-3.86718750	-65.87402344	+2012	+9.94482422	-5.06250000	-0.72070313	+6.59179688	-9.86572266	+15.82031250	+1728	+7.19824219	-9.03955078	-0.81738281	+56.07421875	+3.99902344	-26.27929688	+1740
+1458240748.71219990	+9.85693359	-5.88427734	-0.88769531	+43.48388672	-3.86718750	-65.85205078	+2012	+9.94482422	-5.06250000	-0.72070313	+6.59179688	-9.84375000	+15.82031250	+1728	+7.19824219	-9.03955078	-0.81298828	+56.09619141	+3.99902344	-26.27929688	+1740
+1458240748.71630000	+9.85693359	-5.88427734	-0.89208984	+43.48388672	-3.84521484	-65.85205078	+2012	+9.94482422	-5.06250000	-0.72070313	+6.56982422	-9.84375000	+15.84228516	+1728	+7.20263672	-9.03955078	-0.81298828	+56.11816406	+4.02099609	-26.27929688	+1740
+1458240748.72050000	+9.85693359	-5.88427734	-0.89208984	+43.48388672	-3.84521484	-65.83007813	+2012	+9.94482422	-5.06250000	-0.72070313	+6.56982422	-9.82177734	+15.84228516	+1728	+7.20263672	-9.03955078	-0.81298828	+56.11816406	+4.02099609	-26.25732422	+1740
+1458240748.72470000	+9.85253906	-5.88427734	-0.89208984	+43.48388672	-3.84521484	-65.80810547	+2008	+9.94482422	-5.06250000	-0.72070313	+6.56982422	-9.82177734	+15.84228516	+1728	+7.20263672	-9.03955078	-0.81298828	+56.14013672	+4.04296875	-26.25732422	+1740
+1458240748.72880010	+9.85253906	-5.88427734	-0.89208984	+43.48388672	-3.84521484	-65.80810547	+2008	+9.94482422	-5.06250000	-0.72070313	+6.56982422	-9.82177734	+15.84228516	+1728	+7.20263672	-9.03955078	-0.80859375	+56.14013672	+4.04296875	-26.23535156	+1740
+1458240748.73300000	+9.85253906	-5.88427734	-0.89208984	+43.48388672	-3.82324219	-65.78613281	+2008	+9.94482422	-5.06250000	-0.72509766	+6.56982422	-9.79980469	+15.84228516	+1728	+7.20263672	-9.03955078	-0.80859375	+56.11816406	+4.04296875	-26.21337891	+1740
+1458240748.73720000	+9.85253906	-5.88867188	-0.89648438	+43.48388672	-3.82324219	-65.78613281	+2008	+9.94482422	-5.06250000	-0.72509766	+6.56982422	-9.79980469	+15.84228516	+1728	+7.20263672	-9.03955078	-0.81298828	+56.11816406	+4.06494141	-26.19140625	+1740
+1458240748.74550010	+9.85253906	-5.88867188	-0.89648438	+43.48388672	-3.82324219	-65.74218750	+2004	+9.94482422	-5.06689453	-0.72509766	+6.56982422	-9.79980469	+15.84228516	+1728	+7.19824219	-9.04394531	-0.81298828	+56.07421875	+4.06494141	-26.14746094	+1744
+1458240748.74959990	+9.85253906	-5.88867188	-0.89648438	+43.48388672	-3.82324219	-65.74218750	+2004	+9.94482422	-5.06689453	-0.72509766	+6.54785156	-9.77783203	+15.84228516	+1728	+7.19824219	-9.04394531	-0.81298828	+56.05224609	+4.06494141	-26.10351563	+1744
+1458240748.75379990	+9.85253906	-5.88867188	-0.89648438	+43.48388672	-3.82324219	-65.72021484	+2004	+9.94482422	-5.06689453	-0.72509766	+6.54785156	-9.77783203	+15.86425781	+1724	+7.19384766	-9.04394531	-0.81738281	+56.03027344	+4.06494141	-26.08154297	+1744
+1458240748.75799990	+9.85253906	-5.88867188	-0.89648438	+43.48388672	-3.80126953	-65.72021484	+2000	+9.94482422	-5.06689453	-0.72509766	+6.54785156	-9.77783203	+15.86425781	+1724	+7.19384766	-9.04833984	-0.81738281	+55.98632813	+4.06494141	-26.05957031	+1744
+1458240748.76210000	+9.85253906	-5.88867188	-0.89648438	+43.48388672	-3.80126953	-65.69824219	+2000	+9.94482422	-5.06689453	-0.72509766	+6.54785156	-9.77783203	+15.86425781	+1724	+7.18945313	-9.04833984	-0.82177734	+55.96435547	+4.04296875	-26.01562500	+1744
+1458240748.76630000	+9.85253906	-5.89306641	-0.89648438	+43.48388672	-3.80126953	-65.67626953	+2000	+9.94482422	-5.06689453	-0.72509766	+6.54785156	-9.75585938	+15.86425781	+1724	+7.18505859	-9.05273438	-0.82177734	+55.92041016	+4.04296875	-25.99365234	+1744
+1458240748.77049990	+9.85253906	-5.89306641	-0.89648438	+43.46191406	-3.80126953	-65.67626953	+1996	+9.94482422	-5.06689453	-0.72509766	+6.52587891	-9.75585938	+15.86425781	+1724	+7.18505859	-9.05273438	-0.82617188	+55.89843750	+4.04296875	-25.97167969	+1744
+1458240748.77880000	+9.85253906	-5.89306641	-0.89648438	+43.46191406	-3.80126953	-65.63232422	+1996	+9.94482422	-5.07128906	-0.72509766	+6.50390625	-9.73388672	+15.86425781	+1728	+7.18066406	-9.05712891	-0.82617188	+55.83251953	+4.04296875	-25.90576172	+1744
+1458240748.78300000	+9.85253906	-5.89306641	-0.89648438	+43.46191406	-3.80126953	-65.61035156	+1996	+9.94482422	-5.07128906	-0.72509766	+6.50390625	-9.73388672	+15.86425781	+1728	+7.18066406	-9.05712891	-0.83056641	+55.81054688	+4.04296875	-25.86181641	+1740
+1458240748.78710010	+9.85253906	-5.89746094	-0.90087891	+43.43994141	-3.80126953	-65.58837891	+1992	+9.94482422	-5.07128906	-0.72509766	+6.48193359	-9.71191406	+15.88623047	+1728	+7.17626953	-9.05712891	-0.83056641	+55.78857422	+4.04296875	-25.83984375	+1740
+1458240748.79130010	+9.85253906	-5.89746094	-0.90087891	+43.43994141	-3.80126953	-65.54443359	+1992	+9.94921875	-5.07128906	-0.72949219	+6.45996094	-9.68994141	+15.88623047	+1728	+7.17626953	-9.05712891	-0.83056641	+55.76660156	+4.06494141	-25.79589844	+1740
+1458240748.79550000	+9.85253906	-5.89746094	-0.90087891	+43.43994141	-3.82324219	-65.50048828	+1992	+9.94921875	-5.07568359	-0.72949219	+6.43798828	-9.66796875	+15.90820313	+1728	+7.17626953	-9.05712891	-0.83056641	+55.76660156	+4.06494141	-25.77392578	+1736
+1458240748.79959990	+9.85253906	-5.90185547	-0.90087891	+43.41796875	-3.82324219	-65.45654297	+1992	+9.94921875	-5.07568359	-0.72949219	+6.39404297	-9.64599609	+15.93017578	+1728	+7.17626953	-9.05712891	-0.83056641	+55.74462891	+4.06494141	-25.72998047	+1736
+1458240748.80380010	+9.85253906	-5.90185547	-0.90087891	+43.41796875	-3.82324219	-65.41259766	+1992	+9.94921875	-5.08007813	-0.72949219	+6.37207031	-9.62402344	+15.95214844	+1728	+7.18066406	-9.05712891	-0.83056641	+55.74462891	+4.08691406	-25.70800781	+1736
+1458240748.81209990	+9.85693359	-5.90625000	-0.90527344	+43.39599609	-3.86718750	-65.30273438	+1992	+9.95361328	-5.08447266	-0.73388672	+6.30615234	-9.58007813	+16.01806641	+1732	+7.18505859	-9.05712891	-0.82617188	+55.74462891	+4.10888672	-25.66406250	+1736
+1458240748.81629990	+9.85693359	-5.91064453	-0.90527344	+43.37402344	-3.88916016	-65.25878906	+1992	+9.95361328	-5.08447266	-0.73388672	+6.26220703	-9.55810547	+16.04003906	+1732	+7.18945313	-9.05712891	-0.82617188	+55.74462891	+4.13085938	-25.62011719	+1736
+1458240748.82049990	+9.85693359	-5.91064453	-0.90527344	+43.37402344	-3.88916016	-65.19287109	+1992	+9.95361328	-5.08447266	-0.73388672	+6.21826172	-9.53613281	+16.08398438	+1732	+7.18945313	-9.05273438	-0.82177734	+55.76660156	+4.15283203	-25.59814453	+1736
+1458240748.82460000	+9.85693359	-5.91503906	-0.90966797	+43.35205078	-3.91113281	-65.14892578	+1992	+9.95361328	-5.08886719	-0.73388672	+6.17431641	-9.51416016	+16.10595703	+1728	+7.19384766	-9.05273438	-0.82177734	+55.76660156	+4.19677734	-25.57617188	+1736
+1458240748.82880000	+9.86132813	-5.91503906	-0.90966797	+43.35205078	-3.93310547	-65.08300781	+1992	+9.95800781	-5.08886719	-0.73388672	+6.15234375	-9.49218750	+16.12792969	+1728	+7.19824219	-9.05273438	-0.81738281	+55.76660156	+4.21875000	-25.55419922	+1736
+1458240748.83710000	+9.86132813	-5.91943359	-0.90966797	+43.33007813	-3.95507813	-64.99511719	+1992	+9.95800781	-5.09326172	-0.73828125	+6.08642578	-9.47021484	+16.17187500	+1728	+7.20263672	-9.05273438	-0.81298828	+55.74462891	+4.26269531	-25.48828125	+1740
+1458240748.84130000	+9.86132813	-5.91943359	-0.90966797	+43.30810547	-3.95507813	-64.95117188	+1992	+9.96240234	-5.09326172	-0.73828125	+6.04248047	-9.44824219	+16.19384766	+1728	+7.20263672	-9.05273438	-0.81298828	+55.74462891	+4.26269531	-25.46630859	+1740
+1458240748.84540010	+9.86132813	-5.91943359	-0.91406250	+43.30810547	-3.95507813	-64.90722656	+1992	+9.96240234	-5.09765625	-0.73828125	+6.02050781	-9.42626953	+16.21582031	+1728	+7.20263672	-9.05273438	-0.81298828	+55.70068359	+4.28466797	-25.42236328	+1740
+1458240748.84960010	+9.86132813	-5.91943359	-0.91406250	+43.30810547	-3.95507813	-64.88525391	+1992	+9.96240234	-5.09765625	-0.73828125	+5.97656250	-9.40429688	+16.23779297	+1724	+7.19824219	-9.05273438	-0.81298828	+55.67871094	+4.28466797	-25.40039063	+1740
+1458240748.85380010	+9.86132813	-5.91943359	-0.91406250	+43.28613281	-3.95507813	-64.86328125	+1996	+9.96240234	-5.09765625	-0.73828125	+5.95458984	-9.40429688	+16.23779297	+1724	+7.19384766	-9.05273438	-0.81738281	+55.65673828	+4.30664063	-25.35644531	+1740
