# Supplementary material for: A direct effect of perception on action when grasping a cup
Source: Sci Rep. 2018 Jan 9;8:171. doi: 10.1038/s41598-017-18591-5 (PMC5760564; doi:10.1038/s41598-017-18591-5)
Supplement: Supplementary file 6 — Supplementary Information [file 41598_2017_18591_MOESM6_ESM.zip › SciRep_Data/S02instruct/S02_100instruct_Tr19.dat]

+1000000000000.00000000	+0.00000000	+0.00000000	+0.00000000	+0.00000000	+0.00000000	+0.00000000	+0	+0.00000000	+0.00000000	+0.00000000	+0.00000000	+0.00000000	+0.00000000	+0	+0.00000000	+0.00000000	+0.00000000	+0.00000000	+0.00000000	+0.00000000	+0
+1458240748.85789990	+9.86132813	-5.91943359	-0.91406250	+43.28613281	-3.95507813	-64.84130859	+1996	+9.96240234	-5.09765625	-0.73828125	+5.93261719	-9.38232422	+16.23779297	+1724	+7.19384766	-9.05712891	-0.81738281	+55.61279297	+4.30664063	-25.33447266	+1740
+1458240748.86209990	+9.86132813	-5.91943359	-0.91406250	+43.26416016	-3.93310547	-64.79736328	+1996	+9.96240234	-5.09765625	-0.73828125	+5.91064453	-9.36035156	+16.25976563	+1724	+7.18945313	-9.05712891	-0.81738281	+55.56884766	+4.30664063	-25.29052734	+1740
+1458240748.87040000	+9.86132813	-5.91943359	-0.91406250	+43.24218750	-3.93310547	-64.77539063	+1996	+9.96679688	-5.09765625	-0.73828125	+5.86669922	-9.31640625	+16.25976563	+1728	+7.18066406	-9.06152344	-0.82617188	+55.48095703	+4.30664063	-25.22460938	+1740
+1458240748.87459990	+9.86132813	-5.91943359	-0.91406250	+43.24218750	-3.93310547	-64.75341797	+1996	+9.96679688	-5.09765625	-0.73828125	+5.84472656	-9.31640625	+16.28173828	+1728	+7.17626953	-9.06152344	-0.82617188	+55.43701172	+4.32861328	-25.18066406	+1740
+1458240748.87879990	+9.86132813	-5.91943359	-0.91406250	+43.24218750	-3.91113281	-64.73144531	+1996	+9.96679688	-5.10205078	-0.74267578	+5.82275391	-9.29443359	+16.28173828	+1732	+7.17187500	-9.06152344	-0.83056641	+55.39306641	+4.30664063	-25.15869141	+1740
+1458240748.88290000	+9.86132813	-5.91943359	-0.91406250	+43.22021484	-3.91113281	-64.70947266	+1996	+9.96679688	-5.10205078	-0.74267578	+5.80078125	-9.27246094	+16.28173828	+1732	+7.16748047	-9.06591797	-0.83056641	+55.37109375	+4.32861328	-25.11474609	+1740
+1458240748.88710000	+9.86132813	-5.92382813	-0.91406250	+43.22021484	-3.91113281	-64.70947266	+1996	+9.96679688	-5.10205078	-0.74267578	+5.77880859	-9.27246094	+16.30371094	+1736	+7.16748047	-9.06591797	-0.83056641	+55.32714844	+4.32861328	-25.09277344	+1736
+1458240755.20100000	+9.88769531	-6.09082031	-1.12939453	+43.70361328	-1.36230469	-67.21435547	+1888	+9.99755859	-5.22949219	-1.05908203	+6.37207031	-8.63525391	+8.23974609	+1716	+7.20703125	-9.17138672	-0.77783203	+55.59082031	+6.74560547	-26.38916016	+1776
+1458240755.20520000	+9.88769531	-6.09082031	-1.12939453	+43.70361328	-1.38427734	-67.23632813	+1888	+9.99755859	-5.22949219	-1.05908203	+6.37207031	-8.65722656	+8.23974609	+1716	+7.21142578	-9.16699219	-0.77343750	+55.61279297	+6.74560547	-26.41113281	+1776
+1458240755.20939990	+9.88769531	-6.09082031	-1.12939453	+43.70361328	-1.38427734	-67.23632813	+1888	+9.99755859	-5.22949219	-1.05908203	+6.37207031	-8.65722656	+8.23974609	+1716	+7.21142578	-9.16699219	-0.77343750	+55.63476563	+6.74560547	-26.43310547	+1776
+1458240755.21350000	+9.88769531	-6.09082031	-1.12939453	+43.70361328	-1.38427734	-67.23632813	+1888	+9.99755859	-5.22949219	-1.05908203	+6.37207031	-8.65722656	+8.23974609	+1716	+7.21582031	-9.16699219	-0.76904297	+55.65673828	+6.76757813	-26.45507813	+1776
+1458240755.21770000	+9.89208984	-6.09082031	-1.12939453	+43.70361328	-1.40625000	-67.23632813	+1888	+9.99755859	-5.22949219	-1.05908203	+6.37207031	-8.67919922	+8.23974609	+1716	+7.22021484	-9.16259766	-0.76464844	+55.67871094	+6.76757813	-26.47705078	+1776
+1458240755.22190000	+9.89208984	-6.09082031	-1.12939453	+43.70361328	-1.40625000	-67.23632813	+1888	+9.99755859	-5.22949219	-1.05908203	+6.37207031	-8.67919922	+8.23974609	+1716	+7.22021484	-9.16259766	-0.76464844	+55.70068359	+6.76757813	-26.49902344	+1776
+1458240755.22600010	+9.89208984	-6.09082031	-1.12939453	+43.70361328	-1.42822266	-67.23632813	+1888	+9.99755859	-5.22949219	-1.05908203	+6.37207031	-8.67919922	+8.23974609	+1716	+7.22460938	-9.16259766	-0.76025391	+55.70068359	+6.76757813	-26.52099609	+1776
+1458240755.23020010	+9.89208984	-6.09521484	-1.12939453	+43.72558594	-1.42822266	-67.25830078	+1888	+9.99755859	-5.22949219	-1.05908203	+6.37207031	-8.70117188	+8.23974609	+1716	+7.22900391	-9.15820313	-0.76025391	+55.72265625	+6.78955078	-26.52099609	+1776
+1458240755.23440000	+9.89208984	-6.09521484	-1.12939453	+43.72558594	-1.45019531	-67.25830078	+1892	+9.99755859	-5.22949219	-1.05908203	+6.37207031	-8.70117188	+8.23974609	+1716	+7.22900391	-9.15820313	-0.75585938	+55.76660156	+6.78955078	-26.56494141	+1776
+1458240755.23850010	+9.89648438	-6.09521484	-1.12939453	+43.72558594	-1.45019531	-67.25830078	+1892	+9.99755859	-5.22949219	-1.05908203	+6.37207031	-8.72314453	+8.23974609	+1716	+7.23339844	-9.15820313	-0.75146484	+55.78857422	+6.78955078	-26.58691406	+1780
+1458240755.24270010	+9.89648438	-6.09521484	-1.12939453	+43.72558594	-1.47216797	-67.25830078	+1892	+9.99755859	-5.22949219	-1.05908203	+6.37207031	-8.72314453	+8.23974609	+1716	+7.23779297	-9.15380859	-0.75146484	+55.81054688	+6.81152344	-26.60888672	+1780
+1458240755.24679990	+9.89648438	-6.09521484	-1.12939453	+43.72558594	-1.47216797	-67.25830078	+1892	+9.99755859	-5.22949219	-1.05908203	+6.39404297	-8.74511719	+8.23974609	+1716	+7.24218750	-9.15380859	-0.74707031	+55.85449219	+6.81152344	-26.63085938	+1784
+1458240755.25099990	+9.89648438	-6.09521484	-1.12939453	+43.72558594	-1.47216797	-67.28027344	+1896	+9.99755859	-5.22509766	-1.05908203	+6.39404297	-8.74511719	+8.23974609	+1716	+7.24658203	-9.14941406	-0.74707031	+55.87646484	+6.81152344	-26.65283203	+1784
+1458240755.25519990	+9.89648438	-6.09521484	-1.12939453	+43.72558594	-1.47216797	-67.28027344	+1896	+10.00195313	-5.22509766	-1.05468750	+6.39404297	-8.74511719	+8.23974609	+1712	+7.24658203	-9.14941406	-0.74267578	+55.87646484	+6.81152344	-26.67480469	+1784
+1458240755.25930000	+9.89648438	-6.09521484	-1.12939453	+43.74755859	-1.49414063	-67.28027344	+1896	+10.00195313	-5.22509766	-1.05468750	+6.39404297	-8.76708984	+8.23974609	+1712	+7.24658203	-9.14941406	-0.74267578	+55.89843750	+6.81152344	-26.67480469	+1788
+1458240755.26350000	+9.89648438	-6.09521484	-1.12939453	+43.74755859	-1.49414063	-67.30224609	+1896	+10.00195313	-5.22509766	-1.05468750	+6.39404297	-8.76708984	+8.23974609	+1712	+7.24658203	-9.14941406	-0.74267578	+55.89843750	+6.81152344	-26.67480469	+1788
+1458240755.26770000	+9.89648438	-6.09521484	-1.12939453	+43.74755859	-1.49414063	-67.30224609	+1900	+10.00195313	-5.22509766	-1.05468750	+6.39404297	-8.76708984	+8.23974609	+1712	+7.24658203	-9.14941406	-0.74267578	+55.89843750	+6.81152344	-26.67480469	+1788
+1458240755.27180000	+9.89648438	-6.09521484	-1.12939453	+43.74755859	-1.49414063	-67.32421875	+1900	+10.00195313	-5.22509766	-1.05468750	+6.39404297	-8.76708984	+8.21777344	+1708	+7.24658203	-9.14941406	-0.74267578	+55.87646484	+6.78955078	-26.67480469	+1788
+1458240755.27600000	+9.89648438	-6.09521484	-1.12939453	+43.74755859	-1.47216797	-67.32421875	+1900	+10.00195313	-5.22509766	-1.05468750	+6.39404297	-8.78906250	+8.21777344	+1708	+7.24658203	-9.14941406	-0.74707031	+55.87646484	+6.78955078	-26.67480469	+1792
+1458240755.28020000	+9.89648438	-6.09521484	-1.12939453	+43.76953125	-1.47216797	-67.34619141	+1900	+10.00195313	-5.22509766	-1.05468750	+6.39404297	-8.78906250	+8.21777344	+1708	+7.24218750	-9.14941406	-0.74707031	+55.85449219	+6.78955078	-26.67480469	+1792
+1458240755.28430010	+9.89648438	-6.09521484	-1.12500000	+43.76953125	-1.47216797	-67.36816406	+1900	+10.00195313	-5.22509766	-1.05468750	+6.39404297	-8.78906250	+8.19580078	+1708	+7.24218750	-9.15380859	-0.74707031	+55.85449219	+6.78955078	-26.67480469	+1792
+1458240755.28850010	+9.89648438	-6.09521484	-1.12500000	+43.76953125	-1.47216797	-67.36816406	+1900	+10.00195313	-5.22509766	-1.05468750	+6.39404297	-8.78906250	+8.19580078	+1708	+7.24218750	-9.15380859	-0.74707031	+55.85449219	+6.76757813	-26.65283203	+1792
+1458240755.29270010	+9.89648438	-6.09521484	-1.12500000	+43.76953125	-1.47216797	-67.39013672	+1900	+10.00195313	-5.22509766	-1.05468750	+6.39404297	-8.81103516	+8.19580078	+1708	+7.24218750	-9.15380859	-0.74707031	+55.83251953	+6.76757813	-26.65283203	+1792
+1458240755.29679990	+9.89648438	-6.09521484	-1.12500000	+43.76953125	-1.47216797	-67.39013672	+1900	+10.00195313	-5.22509766	-1.05029297	+6.39404297	-8.81103516	+8.17382813	+1708	+7.24218750	-9.15380859	-0.75146484	+55.83251953	+6.76757813	-26.65283203	+1792
+1458240755.30100010	+9.89648438	-6.09521484	-1.12500000	+43.79150391	-1.47216797	-67.41210938	+1900	+10.00195313	-5.22509766	-1.05029297	+6.41601563	-8.81103516	+8.17382813	+1708	+7.23779297	-9.15380859	-0.75146484	+55.83251953	+6.76757813	-26.65283203	+1792
+1458240755.30520010	+9.89648438	-6.09521484	-1.12500000	+43.79150391	-1.47216797	-67.43408203	+1900	+10.00195313	-5.22509766	-1.05029297	+6.41601563	-8.81103516	+8.15185547	+1708	+7.23779297	-9.15380859	-0.75146484	+55.81054688	+6.76757813	-26.65283203	+1792
+1458240755.30929990	+9.89648438	-6.09521484	-1.12500000	+43.79150391	-1.45019531	-67.43408203	+1900	+10.00195313	-5.22509766	-1.05029297	+6.41601563	-8.83300781	+8.15185547	+1708	+7.23779297	-9.15380859	-0.75146484	+55.81054688	+6.76757813	-26.65283203	+1792
+1458240755.31349990	+9.89648438	-6.09521484	-1.12500000	+43.79150391	-1.45019531	-67.45605469	+1900	+10.00195313	-5.22509766	-1.05029297	+6.41601563	-8.83300781	+8.15185547	+1708	+7.23779297	-9.15380859	-0.75146484	+55.81054688	+6.76757813	-26.65283203	+1792
+1458240755.31769990	+9.89648438	-6.09521484	-1.12060547	+43.79150391	-1.45019531	-67.45605469	+1900	+10.00195313	-5.22509766	-1.05029297	+6.41601563	-8.83300781	+8.12988281	+1708	+7.23779297	-9.15380859	-0.75146484	+55.81054688	+6.76757813	-26.65283203	+1792
+1458240755.32180000	+9.89648438	-6.09521484	-1.12060547	+43.79150391	-1.45019531	-67.47802734	+1900	+10.00195313	-5.22509766	-1.05029297	+6.41601563	-8.85498047	+8.12988281	+1708	+7.23779297	-9.15380859	-0.75146484	+55.81054688	+6.74560547	-26.65283203	+1792
+1458240755.32600000	+9.89648438	-6.09521484	-1.12060547	+43.81347656	-1.45019531	-67.50000000	+1900	+10.00195313	-5.22509766	-1.05029297	+6.41601563	-8.85498047	+8.12988281	+1708	+7.23779297	-9.15380859	-0.75146484	+55.81054688	+6.74560547	-26.65283203	+1792
+1458240755.33010010	+9.89648438	-6.09521484	-1.12060547	+43.81347656	-1.45019531	-67.50000000	+1900	+10.00195313	-5.22509766	-1.05029297	+6.41601563	-8.85498047	+8.12988281	+1708	+7.23779297	-9.15380859	-0.75146484	+55.81054688	+6.74560547	-26.65283203	+1792
+1458240755.33430000	+9.89648438	-6.09521484	-1.12060547	+43.81347656	-1.45019531	-67.50000000	+1900	+10.00195313	-5.22509766	-1.05029297	+6.41601563	-8.87695313	+8.12988281	+1708	+7.23779297	-9.15380859	-0.75146484	+55.81054688	+6.74560547	-26.65283203	+1788
+1458240755.33850000	+9.89648438	-6.09521484	-1.12060547	+43.81347656	-1.47216797	-67.52197266	+1900	+10.00195313	-5.22509766	-1.05029297	+6.41601563	-8.87695313	+8.10791016	+1708	+7.23779297	-9.15380859	-0.75146484	+55.81054688	+6.74560547	-26.67480469	+1788
+1458240755.34260010	+9.89648438	-6.09521484	-1.12060547	+43.81347656	-1.47216797	-67.52197266	+1900	+10.00195313	-5.22509766	-1.05029297	+6.41601563	-8.87695313	+8.10791016	+1708	+7.23779297	-9.15380859	-0.75146484	+55.81054688	+6.74560547	-26.67480469	+1788
+1458240755.34680010	+9.90087891	-6.09521484	-1.12060547	+43.81347656	-1.47216797	-67.54394531	+1900	+10.00195313	-5.22509766	-1.04589844	+6.41601563	-8.87695313	+8.10791016	+1708	+7.23779297	-9.15380859	-0.75146484	+55.83251953	+6.74560547	-26.67480469	+1788
+1458240755.35100010	+9.90087891	-6.09521484	-1.12060547	+43.81347656	-1.47216797	-67.54394531	+1900	+10.00634766	-5.22509766	-1.04589844	+6.39404297	-8.89892578	+8.10791016	+1704	+7.24218750	-9.15380859	-0.75146484	+55.83251953	+6.74560547	-26.67480469	+1788
+1458240755.35509990	+9.90087891	-6.09521484	-1.12060547	+43.81347656	-1.47216797	-67.56591797	+1900	+10.00634766	-5.22509766	-1.04589844	+6.39404297	-8.89892578	+8.10791016	+1704	+7.24218750	-9.15380859	-0.75146484	+55.83251953	+6.74560547	-26.67480469	+1788
+1458240755.35929990	+9.90087891	-6.09521484	-1.12060547	+43.81347656	-1.47216797	-67.56591797	+1900	+10.00634766	-5.22509766	-1.04589844	+6.39404297	-8.89892578	+8.10791016	+1704	+7.24218750	-9.15380859	-0.75146484	+55.83251953	+6.74560547	-26.69677734	+1788
+1458240755.36350010	+9.90087891	-6.09521484	-1.12060547	+43.81347656	-1.47216797	-67.58789063	+1900	+10.00634766	-5.22509766	-1.04589844	+6.39404297	-8.89892578	+8.08593750	+1704	+7.24218750	-9.15380859	-0.75146484	+55.83251953	+6.74560547	-26.69677734	+1788
+1458240755.36760000	+9.90087891	-6.09521484	-1.12060547	+43.81347656	-1.47216797	-67.60986328	+1900	+10.00634766	-5.22509766	-1.04589844	+6.39404297	-8.89892578	+8.08593750	+1704	+7.24218750	-9.15380859	-0.75146484	+55.83251953	+6.74560547	-26.69677734	+1788
+1458240755.37179990	+9.90087891	-6.09521484	-1.12060547	+43.81347656	-1.47216797	-67.60986328	+1900	+10.00634766	-5.22509766	-1.04589844	+6.39404297	-8.92089844	+8.08593750	+1700	+7.24218750	-9.15380859	-0.75146484	+55.83251953	+6.74560547	-26.69677734	+1788
+1458240755.37599990	+9.90087891	-6.09521484	-1.11621094	+43.81347656	-1.47216797	-67.63183594	+1900	+10.00634766	-5.22509766	-1.04589844	+6.39404297	-8.92089844	+8.08593750	+1700	+7.24218750	-9.15380859	-0.75146484	+55.83251953	+6.74560547	-26.69677734	+1788
+1458240755.38010000	+9.90087891	-6.09521484	-1.11621094	+43.81347656	-1.47216797	-67.65380859	+1904	+10.00634766	-5.22509766	-1.04589844	+6.39404297	-8.92089844	+8.06396484	+1700	+7.24218750	-9.15380859	-0.75146484	+55.83251953	+6.74560547	-26.69677734	+1788
+1458240755.38430000	+9.90087891	-6.09521484	-1.11621094	+43.81347656	-1.45019531	-67.67578125	+1904	+10.00634766	-5.22509766	-1.04589844	+6.41601563	-8.92089844	+8.06396484	+1700	+7.24218750	-9.15380859	-0.75146484	+55.83251953	+6.72363281	-26.69677734	+1788
+1458240755.38850000	+9.90087891	-6.09521484	-1.11621094	+43.81347656	-1.45019531	-67.69775391	+1904	+10.00634766	-5.22509766	-1.04589844	+6.41601563	-8.92089844	+8.04199219	+1700	+7.23779297	-9.15380859	-0.75146484	+55.81054688	+6.72363281	-26.69677734	+1788
+1458240755.39260010	+9.90087891	-6.09521484	-1.11621094	+43.81347656	-1.45019531	-67.71972656	+1904	+10.00634766	-5.22509766	-1.04589844	+6.41601563	-8.92089844	+8.04199219	+1700	+7.23779297	-9.15380859	-0.75146484	+55.81054688	+6.72363281	-26.69677734	+1788
+1458240755.39680000	+9.90087891	-6.09521484	-1.11181641	+43.81347656	-1.45019531	-67.74169922	+1904	+10.00634766	-5.22509766	-1.04589844	+6.41601563	-8.92089844	+8.04199219	+1700	+7.23779297	-9.15380859	-0.75146484	+55.78857422	+6.72363281	-26.69677734	+1788
+1458240755.40089990	+9.90087891	-6.09521484	-1.11181641	+43.81347656	-1.45019531	-67.76367188	+1900	+10.00634766	-5.22509766	-1.04589844	+6.41601563	-8.92089844	+8.02001953	+1700	+7.23779297	-9.15820313	-0.75585938	+55.78857422	+6.72363281	-26.67480469	+1788
+1458240755.40510010	+9.90087891	-6.09521484	-1.11181641	+43.83544922	-1.45019531	-67.78564453	+1900	+10.00634766	-5.22509766	-1.04589844	+6.41601563	-8.94287109	+8.02001953	+1700	+7.23339844	-9.15820313	-0.75585938	+55.78857422	+6.70166016	-26.67480469	+1788
+1458240755.40930010	+9.90087891	-6.09521484	-1.10742188	+43.83544922	-1.45019531	-67.80761719	+1900	+10.00634766	-5.22509766	-1.04589844	+6.41601563	-8.94287109	+7.99804688	+1700	+7.23339844	-9.15820313	-0.75585938	+55.76660156	+6.70166016	-26.67480469	+1788
+1458240755.41339990	+9.90087891	-6.09521484	-1.10742188	+43.83544922	-1.42822266	-67.82958984	+1900	+10.00634766	-5.22509766	-1.04589844	+6.41601563	-8.94287109	+7.99804688	+1700	+7.23339844	-9.15820313	-0.76025391	+55.74462891	+6.70166016	-26.67480469	+1788
+1458240755.41759990	+9.90087891	-6.09521484	-1.10742188	+43.83544922	-1.42822266	-67.82958984	+1900	+10.00634766	-5.22509766	-1.04589844	+6.41601563	-8.94287109	+7.97607422	+1700	+7.22900391	-9.15820313	-0.76025391	+55.74462891	+6.67968750	-26.67480469	+1788
+1458240755.42179990	+9.90087891	-6.09521484	-1.10742188	+43.81347656	-1.42822266	-67.85156250	+1900	+10.00634766	-5.22509766	-1.04589844	+6.41601563	-8.94287109	+7.97607422	+1704	+7.22900391	-9.16259766	-0.76025391	+55.72265625	+6.67968750	-26.67480469	+1788
+1458240755.42590000	+9.90087891	-6.09521484	-1.10742188	+43.81347656	-1.42822266	-67.87353516	+1900	+10.00634766	-5.22509766	-1.04589844	+6.41601563	-8.94287109	+7.97607422	+1704	+7.22900391	-9.16259766	-0.76025391	+55.70068359	+6.67968750	-26.67480469	+1788
+1458240755.43010000	+9.90087891	-6.09521484	-1.10302734	+43.81347656	-1.42822266	-67.87353516	+1900	+10.00634766	-5.22509766	-1.04589844	+6.41601563	-8.94287109	+7.97607422	+1704	+7.22900391	-9.16259766	-0.76464844	+55.70068359	+6.65771484	-26.67480469	+1784
+1458240755.43429990	+9.90087891	-6.09521484	-1.10302734	+43.81347656	-1.42822266	-67.89550781	+1900	+10.00634766	-5.22509766	-1.04589844	+6.41601563	-8.94287109	+7.95410156	+1704	+7.22460938	-9.16259766	-0.76464844	+55.70068359	+6.65771484	-26.67480469	+1784
+1458240755.43840000	+9.90087891	-6.09521484	-1.10302734	+43.81347656	-1.42822266	-67.89550781	+1900	+10.00634766	-5.22509766	-1.04589844	+6.39404297	-8.94287109	+7.95410156	+1704	+7.22900391	-9.16259766	-0.76464844	+55.70068359	+6.65771484	-26.67480469	+1784
+1458240755.44260000	+9.90087891	-6.09521484	-1.10302734	+43.81347656	-1.42822266	-67.91748047	+1900	+10.00634766	-5.22509766	-1.04589844	+6.39404297	-8.94287109	+7.95410156	+1704	+7.22900391	-9.16259766	-0.76025391	+55.72265625	+6.65771484	-26.69677734	+1784
+1458240755.44680000	+9.90087891	-6.09521484	-1.10302734	+43.81347656	-1.42822266	-67.91748047	+1896	+10.00634766	-5.22509766	-1.04589844	+6.39404297	-8.96484375	+7.95410156	+1704	+7.22900391	-9.16259766	-0.76025391	+55.72265625	+6.65771484	-26.69677734	+1780
+1458240755.45090010	+9.90087891	-6.09521484	-1.10302734	+43.81347656	-1.42822266	-67.91748047	+1896	+10.00634766	-5.22509766	-1.04589844	+6.39404297	-8.96484375	+7.95410156	+1704	+7.22900391	-9.15820313	-0.76025391	+55.72265625	+6.65771484	-26.69677734	+1780
+1458240755.45510010	+9.90087891	-6.09521484	-1.10302734	+43.81347656	-1.42822266	-67.91748047	+1896	+10.00634766	-5.22509766	-1.04589844	+6.39404297	-8.96484375	+7.95410156	+1704	+7.22900391	-9.15820313	-0.76025391	+55.72265625	+6.65771484	-26.71875000	+1780
+1458240755.45930000	+9.90087891	-6.09521484	-1.10302734	+43.81347656	-1.42822266	-67.91748047	+1896	+10.00634766	-5.22509766	-1.04589844	+6.39404297	-8.96484375	+7.95410156	+1708	+7.22900391	-9.15820313	-0.76025391	+55.74462891	+6.65771484	-26.71875000	+1780
+1458240755.46339990	+9.90087891	-6.09521484	-1.10302734	+43.79150391	-1.42822266	-67.91748047	+1896	+10.00634766	-5.22509766	-1.04589844	+6.39404297	-8.96484375	+7.95410156	+1708	+7.23339844	-9.15820313	-0.76025391	+55.74462891	+6.65771484	-26.74072266	+1780
+1458240755.46760010	+9.90087891	-6.09521484	-1.10742188	+43.79150391	-1.42822266	-67.91748047	+1896	+10.00634766	-5.22509766	-1.04589844	+6.39404297	-8.96484375	+7.95410156	+1708	+7.23339844	-9.15820313	-0.75585938	+55.74462891	+6.65771484	-26.74072266	+1780
+1458240755.47180010	+9.90087891	-6.09521484	-1.10742188	+43.79150391	-1.42822266	-67.91748047	+1896	+10.00634766	-5.22509766	-1.04589844	+6.39404297	-8.96484375	+7.95410156	+1704	+7.23339844	-9.15820313	-0.75585938	+55.74462891	+6.65771484	-26.74072266	+1780
+1458240755.47589990	+9.90527344	-6.09521484	-1.10742188	+43.79150391	-1.42822266	-67.91748047	+1896	+10.00634766	-5.22509766	-1.04589844	+6.39404297	-8.96484375	+7.95410156	+1704	+7.23339844	-9.15820313	-0.75585938	+55.76660156	+6.65771484	-26.74072266	+1780
+1458240755.48009990	+9.90527344	-6.09521484	-1.10742188	+43.79150391	-1.42822266	-67.91748047	+1896	+10.00634766	-5.22509766	-1.04589844	+6.39404297	-8.96484375	+7.95410156	+1704	+7.23339844	-9.15820313	-0.75585938	+55.76660156	+6.65771484	-26.74072266	+1780
+1458240755.48420000	+9.90527344	-6.09521484	-1.10742188	+43.79150391	-1.42822266	-67.91748047	+1896	+10.00634766	-5.22509766	-1.04589844	+6.39404297	-8.96484375	+7.95410156	+1704	+7.23339844	-9.15820313	-0.75585938	+55.76660156	+6.65771484	-26.76269531	+1780
+1458240755.48840000	+9.90527344	-6.09521484	-1.10742188	+43.79150391	-1.42822266	-67.91748047	+1896	+10.00634766	-5.22509766	-1.04589844	+6.39404297	-8.96484375	+7.95410156	+1704	+7.23339844	-9.15820313	-0.75585938	+55.76660156	+6.65771484	-26.76269531	+1780
+1458240755.49260000	+9.90527344	-6.09521484	-1.10742188	+43.79150391	-1.42822266	-67.91748047	+1896	+10.00634766	-5.22509766	-1.04589844	+6.39404297	-8.96484375	+7.95410156	+1704	+7.23339844	-9.15820313	-0.75585938	+55.76660156	+6.65771484	-26.76269531	+1780
+1458240755.49670000	+9.90527344	-6.09521484	-1.10742188	+43.79150391	-1.42822266	-67.91748047	+1896	+10.00634766	-5.22509766	-1.04150391	+6.39404297	-8.96484375	+7.95410156	+1704	+7.23339844	-9.15820313	-0.75585938	+55.76660156	+6.65771484	-26.76269531	+1780
+1458240755.50090000	+9.90527344	-6.09521484	-1.10742188	+43.79150391	-1.42822266	-67.91748047	+1896	+10.00634766	-5.22509766	-1.04150391	+6.39404297	-8.96484375	+7.95410156	+1704	+7.23339844	-9.15820313	-0.75585938	+55.76660156	+6.65771484	-26.76269531	+1780
+1458240755.50510000	+9.90527344	-6.09521484	-1.10742188	+43.79150391	-1.42822266	-67.91748047	+1896	+10.00634766	-5.22509766	-1.04150391	+6.39404297	-8.96484375	+7.95410156	+1704	+7.23339844	-9.15820313	-0.75585938	+55.74462891	+6.65771484	-26.76269531	+1780
+1458240755.50920010	+9.90527344	-6.09521484	-1.10742188	+43.79150391	-1.42822266	-67.91748047	+1896	+10.00634766	-5.22509766	-1.04150391	+6.39404297	-8.96484375	+7.95410156	+1704	+7.23339844	-9.15820313	-0.75585938	+55.74462891	+6.65771484	-26.76269531	+1780
+1458240755.51340010	+9.90527344	-6.09521484	-1.10742188	+43.79150391	-1.42822266	-67.91748047	+1896	+10.00634766	-5.22509766	-1.04150391	+6.39404297	-8.96484375	+7.95410156	+1704	+7.23339844	-9.15820313	-0.75585938	+55.74462891	+6.65771484	-26.76269531	+1780
+1458240755.51760010	+9.90527344	-6.09521484	-1.10742188	+43.81347656	-1.42822266	-67.91748047	+1896	+10.00634766	-5.22509766	-1.04150391	+6.37207031	-8.96484375	+7.95410156	+1704	+7.22900391	-9.15820313	-0.75585938	+55.74462891	+6.65771484	-26.76269531	+1780
+1458240755.52169990	+9.90527344	-6.09521484	-1.10742188	+43.81347656	-1.42822266	-67.91748047	+1896	+10.00634766	-5.22509766	-1.04150391	+6.39404297	-8.96484375	+7.93212891	+1704	+7.22900391	-9.15820313	-0.76025391	+55.74462891	+6.65771484	-26.74072266	+1780
+1458240755.52589990	+9.90527344	-6.09521484	-1.10742188	+43.81347656	-1.42822266	-67.91748047	+1896	+10.00634766	-5.22509766	-1.04150391	+6.39404297	-8.96484375	+7.93212891	+1704	+7.22900391	-9.15820313	-0.76025391	+55.72265625	+6.63574219	-26.74072266	+1780
+1458240755.53010010	+9.90527344	-6.09521484	-1.10742188	+43.81347656	-1.42822266	-67.91748047	+1896	+10.00634766	-5.22509766	-1.04150391	+6.39404297	-8.98681641	+7.93212891	+1708	+7.22900391	-9.15820313	-0.76025391	+55.72265625	+6.63574219	-26.74072266	+1780
+1458240755.53420000	+9.90527344	-6.09521484	-1.10742188	+43.81347656	-1.42822266	-67.91748047	+1896	+10.00634766	-5.22509766	-1.04150391	+6.39404297	-8.98681641	+7.93212891	+1708	+7.22900391	-9.15820313	-0.76025391	+55.72265625	+6.63574219	-26.74072266	+1780
+1458240755.53839990	+9.90527344	-6.09521484	-1.10742188	+43.81347656	-1.42822266	-67.91748047	+1896	+10.00634766	-5.22509766	-1.04150391	+6.39404297	-8.98681641	+7.93212891	+1708	+7.22900391	-9.15820313	-0.76025391	+55.72265625	+6.63574219	-26.74072266	+1780
+1458240755.54259990	+9.90527344	-6.09521484	-1.10742188	+43.81347656	-1.42822266	-67.91748047	+1896	+10.00634766	-5.22509766	-1.04150391	+6.39404297	-8.98681641	+7.93212891	+1708	+7.22460938	-9.16259766	-0.76025391	+55.70068359	+6.63574219	-26.74072266	+1780
+1458240755.54670000	+9.90527344	-6.09521484	-1.10742188	+43.81347656	-1.42822266	-67.91748047	+1896	+10.00634766	-5.22509766	-1.04150391	+6.39404297	-8.98681641	+7.93212891	+1708	+7.22460938	-9.16259766	-0.76464844	+55.70068359	+6.63574219	-26.74072266	+1776
+1458240755.55090000	+9.90527344	-6.09521484	-1.10742188	+43.81347656	-1.42822266	-67.91748047	+1896	+10.00634766	-5.22509766	-1.04150391	+6.39404297	-8.98681641	+7.93212891	+1708	+7.22460938	-9.16259766	-0.76464844	+55.70068359	+6.63574219	-26.74072266	+1776
+1458240755.55500010	+9.90527344	-6.09521484	-1.10742188	+43.81347656	-1.42822266	-67.91748047	+1896	+10.00634766	-5.22509766	-1.04150391	+6.37207031	-8.98681641	+7.93212891	+1708	+7.22460938	-9.16259766	-0.76025391	+55.70068359	+6.63574219	-26.74072266	+1776
+1458240755.55920000	+9.90527344	-6.09521484	-1.10742188	+43.81347656	-1.42822266	-67.91748047	+1896	+10.00634766	-5.22509766	-1.04150391	+6.37207031	-8.98681641	+7.93212891	+1708	+7.22900391	-9.15820313	-0.76025391	+55.72265625	+6.63574219	-26.74072266	+1776
+1458240755.56340000	+9.90527344	-6.09521484	-1.10742188	+43.81347656	-1.42822266	-67.91748047	+1896	+10.00634766	-5.22509766	-1.04150391	+6.37207031	-8.98681641	+7.93212891	+1708	+7.22900391	-9.15820313	-0.76025391	+55.72265625	+6.63574219	-26.74072266	+1776
+1458240755.56750010	+9.90527344	-6.09521484	-1.10742188	+43.81347656	-1.42822266	-67.91748047	+1896	+10.00634766	-5.22509766	-1.04150391	+6.37207031	-8.98681641	+7.93212891	+1708	+7.22900391	-9.15820313	-0.76025391	+55.72265625	+6.63574219	-26.76269531	+1776
+1458240755.57170010	+9.90527344	-6.09521484	-1.10742188	+43.81347656	-1.42822266	-67.91748047	+1896	+10.00634766	-5.22509766	-1.04150391	+6.37207031	-8.98681641	+7.93212891	+1708	+7.22900391	-9.15820313	-0.76025391	+55.72265625	+6.63574219	-26.76269531	+1776
+1458240755.57590010	+9.90527344	-6.09521484	-1.10742188	+43.81347656	-1.42822266	-67.91748047	+1896	+10.00634766	-5.22509766	-1.04150391	+6.37207031	-8.98681641	+7.93212891	+1708	+7.22900391	-9.15820313	-0.76025391	+55.72265625	+6.63574219	-26.76269531	+1776
+1458240755.57999990	+9.90527344	-6.09521484	-1.10742188	+43.81347656	-1.42822266	-67.91748047	+1896	+10.00634766	-5.22509766	-1.04150391	+6.37207031	-8.98681641	+7.93212891	+1712	+7.22900391	-9.15820313	-0.76025391	+55.74462891	+6.63574219	-26.76269531	+1776
+1458240755.58419990	+9.90527344	-6.09521484	-1.10742188	+43.81347656	-1.42822266	-67.91748047	+1896	+10.00634766	-5.22509766	-1.04150391	+6.37207031	-8.98681641	+7.93212891	+1712	+7.22900391	-9.15820313	-0.76025391	+55.74462891	+6.63574219	-26.78466797	+1776
+1458240755.58839990	+9.90527344	-6.09521484	-1.10742188	+43.81347656	-1.42822266	-67.91748047	+1896	+10.00634766	-5.22509766	-1.04150391	+6.37207031	-8.98681641	+7.93212891	+1712	+7.23339844	-9.15820313	-0.76025391	+55.74462891	+6.63574219	-26.78466797	+1776
+1458240755.59250000	+9.90527344	-6.09521484	-1.10742188	+43.81347656	-1.42822266	-67.91748047	+1896	+10.00634766	-5.22509766	-1.04150391	+6.37207031	-8.98681641	+7.95410156	+1712	+7.23339844	-9.15820313	-0.76025391	+55.74462891	+6.63574219	-26.78466797	+1776
+1458240755.59670000	+9.90527344	-6.09521484	-1.10742188	+43.81347656	-1.42822266	-67.91748047	+1896	+10.00634766	-5.22509766	-1.04150391	+6.37207031	-8.98681641	+7.95410156	+1712	+7.23339844	-9.15820313	-0.75585938	+55.74462891	+6.63574219	-26.78466797	+1776
+1458240755.60089990	+9.90527344	-6.09521484	-1.10742188	+43.81347656	-1.42822266	-67.91748047	+1896	+10.00634766	-5.22509766	-1.04150391	+6.37207031	-8.98681641	+7.95410156	+1712	+7.23339844	-9.15820313	-0.75585938	+55.74462891	+6.63574219	-26.78466797	+1776
+1458240755.60500000	+9.90527344	-6.09521484	-1.10742188	+43.81347656	-1.42822266	-67.91748047	+1900	+10.00634766	-5.22509766	-1.04150391	+6.37207031	-8.98681641	+7.95410156	+1712	+7.23339844	-9.15820313	-0.75585938	+55.74462891	+6.63574219	-26.78466797	+1776
+1458240755.60920000	+9.90527344	-6.09521484	-1.10742188	+43.81347656	-1.42822266	-67.91748047	+1900	+10.00634766	-5.22509766	-1.04150391	+6.37207031	-8.98681641	+7.95410156	+1712	+7.23339844	-9.15820313	-0.75585938	+55.74462891	+6.63574219	-26.80664063	+1776
+1458240755.61340000	+9.90527344	-6.09521484	-1.10742188	+43.81347656	-1.42822266	-67.91748047	+1900	+10.00634766	-5.22509766	-1.04150391	+6.37207031	-8.98681641	+7.95410156	+1712	+7.23339844	-9.15820313	-0.75585938	+55.74462891	+6.63574219	-26.80664063	+1776
+1458240755.61750010	+9.90527344	-6.09521484	-1.10742188	+43.81347656	-1.42822266	-67.91748047	+1900	+10.00634766	-5.22509766	-1.04150391	+6.37207031	-8.98681641	+7.95410156	+1712	+7.23339844	-9.15820313	-0.75585938	+55.74462891	+6.63574219	-26.80664063	+1776
+1458240755.62170000	+9.90527344	-6.09521484	-1.10742188	+43.81347656	-1.42822266	-67.91748047	+1900	+10.00634766	-5.22509766	-1.04150391	+6.37207031	-8.98681641	+7.95410156	+1712	+7.23339844	-9.15820313	-0.75585938	+55.74462891	+6.63574219	-26.80664063	+1776
+1458240755.62590000	+9.90527344	-6.09521484	-1.10742188	+43.81347656	-1.42822266	-67.91748047	+1900	+10.00634766	-5.22509766	-1.04150391	+6.37207031	-8.98681641	+7.95410156	+1712	+7.23339844	-9.15820313	-0.75585938	+55.74462891	+6.63574219	-26.80664063	+1776
+1458240755.63000010	+9.90527344	-6.09521484	-1.10742188	+43.81347656	-1.42822266	-67.91748047	+1900	+10.00634766	-5.22509766	-1.04150391	+6.37207031	-8.98681641	+7.95410156	+1712	+7.23339844	-9.15820313	-0.75585938	+55.74462891	+6.63574219	-26.78466797	+1776
+1458240755.63420010	+9.90527344	-6.09521484	-1.10742188	+43.81347656	-1.42822266	-67.91748047	+1900	+10.00634766	-5.22509766	-1.04150391	+6.37207031	-8.98681641	+7.95410156	+1712	+7.22900391	-9.15820313	-0.76025391	+55.72265625	+6.63574219	-26.78466797	+1776
+1458240755.63829990	+9.90527344	-6.09521484	-1.10742188	+43.81347656	-1.42822266	-67.91748047	+1900	+10.00634766	-5.22509766	-1.04150391	+6.37207031	-8.98681641	+7.95410156	+1712	+7.22900391	-9.15820313	-0.76025391	+55.72265625	+6.63574219	-26.78466797	+1776
+1458240755.64249990	+9.90527344	-6.09521484	-1.10742188	+43.81347656	-1.42822266	-67.91748047	+1900	+10.00634766	-5.22509766	-1.04150391	+6.35009766	-8.98681641	+7.95410156	+1712	+7.22900391	-9.15820313	-0.76025391	+55.72265625	+6.63574219	-26.78466797	+1776
+1458240755.64669990	+9.90527344	-6.09521484	-1.10742188	+43.81347656	-1.42822266	-67.91748047	+1900	+10.00634766	-5.22509766	-1.04150391	+6.35009766	-8.98681641	+7.95410156	+1712	+7.22900391	-9.16259766	-0.76025391	+55.72265625	+6.63574219	-26.78466797	+1776
+1458240755.65080000	+9.90527344	-6.09521484	-1.10742188	+43.81347656	-1.42822266	-67.91748047	+1900	+10.00634766	-5.22509766	-1.04150391	+6.35009766	-8.98681641	+7.95410156	+1712	+7.22900391	-9.16259766	-0.76025391	+55.72265625	+6.61376953	-26.78466797	+1772
+1458240755.65500000	+9.90527344	-6.09521484	-1.10742188	+43.81347656	-1.42822266	-67.91748047	+1900	+10.00634766	-5.22509766	-1.04150391	+6.35009766	-8.98681641	+7.95410156	+1712	+7.22900391	-9.16259766	-0.76025391	+55.70068359	+6.61376953	-26.78466797	+1772
+1458240755.65920000	+9.90527344	-6.09521484	-1.10742188	+43.81347656	-1.42822266	-67.91748047	+1900	+10.00634766	-5.22509766	-1.04150391	+6.35009766	-8.98681641	+7.97607422	+1712	+7.22900391	-9.16259766	-0.76025391	+55.70068359	+6.61376953	-26.78466797	+1772
+1458240755.66330000	+9.90527344	-6.09521484	-1.10742188	+43.81347656	-1.42822266	-67.91748047	+1900	+10.00634766	-5.22509766	-1.04150391	+6.35009766	-8.98681641	+7.97607422	+1712	+7.22900391	-9.16259766	-0.76025391	+55.70068359	+6.61376953	-26.78466797	+1772
+1458240755.66750000	+9.90527344	-6.09521484	-1.10742188	+43.81347656	-1.42822266	-67.91748047	+1900	+10.00634766	-5.22509766	-1.04150391	+6.35009766	-8.98681641	+7.97607422	+1712	+7.22900391	-9.16259766	-0.76025391	+55.70068359	+6.61376953	-26.78466797	+1772
+1458240755.67170000	+9.90527344	-6.09521484	-1.10742188	+43.81347656	-1.42822266	-67.89550781	+1900	+10.00634766	-5.22509766	-1.04150391	+6.35009766	-8.98681641	+7.97607422	+1712	+7.22900391	-9.16259766	-0.76025391	+55.70068359	+6.61376953	-26.78466797	+1772
+1458240755.67580010	+9.90527344	-6.09521484	-1.10742188	+43.81347656	-1.42822266	-67.89550781	+1900	+10.00634766	-5.22509766	-1.04150391	+6.35009766	-9.00878906	+7.97607422	+1712	+7.22900391	-9.16259766	-0.76025391	+55.70068359	+6.61376953	-26.78466797	+1772
+1458240755.68000010	+9.90527344	-6.09521484	-1.10742188	+43.83544922	-1.45019531	-67.89550781	+1900	+10.00634766	-5.22509766	-1.04150391	+6.35009766	-9.00878906	+7.99804688	+1712	+7.22900391	-9.16259766	-0.76025391	+55.72265625	+6.61376953	-26.78466797	+1772
+1458240755.68420000	+9.90527344	-6.09521484	-1.10742188	+43.83544922	-1.45019531	-67.89550781	+1900	+10.00634766	-5.22509766	-1.04150391	+6.35009766	-9.00878906	+7.99804688	+1712	+7.22900391	-9.16259766	-0.76025391	+55.72265625	+6.61376953	-26.78466797	+1772
+1458240755.68829990	+9.90527344	-6.09521484	-1.10742188	+43.83544922	-1.45019531	-67.89550781	+1900	+10.00634766	-5.22509766	-1.04150391	+6.35009766	-9.00878906	+7.99804688	+1712	+7.23339844	-9.16259766	-0.76025391	+55.72265625	+6.61376953	-26.78466797	+1772
+1458240755.69250010	+9.90527344	-6.09521484	-1.10742188	+43.83544922	-1.45019531	-67.89550781	+1900	+10.00634766	-5.22509766	-1.03710938	+6.35009766	-9.00878906	+8.02001953	+1712	+7.23339844	-9.15820313	-0.76025391	+55.72265625	+6.61376953	-26.78466797	+1772
+1458240755.69670010	+9.90527344	-6.09521484	-1.10742188	+43.83544922	-1.45019531	-67.89550781	+1900	+10.00634766	-5.22509766	-1.03710938	+6.32812500	-9.00878906	+8.02001953	+1712	+7.23339844	-9.15820313	-0.76025391	+55.72265625	+6.61376953	-26.78466797	+1772
+1458240755.70079990	+9.90527344	-6.09521484	-1.10742188	+43.83544922	-1.45019531	-67.89550781	+1900	+10.01074219	-5.22509766	-1.03710938	+6.32812500	-9.03076172	+8.04199219	+1712	+7.23339844	-9.15820313	-0.76025391	+55.74462891	+6.61376953	-26.78466797	+1772
+1458240755.70499990	+9.90527344	-6.09521484	-1.10742188	+43.83544922	-1.47216797	-67.89550781	+1900	+10.01074219	-5.22509766	-1.03710938	+6.32812500	-9.03076172	+8.06396484	+1712	+7.23339844	-9.15820313	-0.75585938	+55.74462891	+6.61376953	-26.80664063	+1772
+1458240755.70919990	+9.90527344	-6.09521484	-1.10742188	+43.83544922	-1.47216797	-67.89550781	+1900	+10.01074219	-5.22509766	-1.03710938	+6.32812500	-9.05273438	+8.08593750	+1716	+7.23779297	-9.15820313	-0.75585938	+55.74462891	+6.61376953	-26.80664063	+1772
+1458240755.71330000	+9.90527344	-6.09521484	-1.10742188	+43.83544922	-1.47216797	-67.87353516	+1900	+10.01074219	-5.22509766	-1.03271484	+6.30615234	-9.07470703	+8.08593750	+1716	+7.23779297	-9.15820313	-0.75585938	+55.74462891	+6.59179688	-26.80664063	+1772
+1458240755.71750000	+9.90527344	-6.09082031	-1.10742188	+43.83544922	-1.49414063	-67.87353516	+1900	+10.01074219	-5.22509766	-1.03271484	+6.30615234	-9.09667969	+8.12988281	+1716	+7.23779297	-9.15820313	-0.75585938	+55.74462891	+6.59179688	-26.80664063	+1772
+1458240755.72160010	+9.90966797	-6.09082031	-1.10742188	+43.85742188	-1.51611328	-67.87353516	+1900	+10.01513672	-5.22070313	-1.03271484	+6.28417969	-9.11865234	+8.15185547	+1716	+7.23779297	-9.15820313	-0.75585938	+55.74462891	+6.56982422	-26.82861328	+1772
+1458240755.72580000	+9.90966797	-6.09082031	-1.10742188	+43.85742188	-1.53808594	-67.87353516	+1900	+10.01513672	-5.22070313	-1.02832031	+6.28417969	-9.14062500	+8.19580078	+1716	+7.23779297	-9.15820313	-0.75585938	+55.74462891	+6.54785156	-26.82861328	+1772
+1458240755.73000000	+9.90966797	-6.09082031	-1.10302734	+43.85742188	-1.56005859	-67.87353516	+1900	+10.01513672	-5.22070313	-1.02392578	+6.26220703	-9.18457031	+8.21777344	+1716	+7.24218750	-9.15820313	-0.75585938	+55.74462891	+6.52587891	-26.82861328	+1772
+1458240755.73410010	+9.90966797	-6.08642578	-1.10302734	+43.87939453	-1.60400391	-67.85156250	+1904	+10.01953125	-5.21630859	-1.01953125	+6.24023438	-9.22851563	+8.28369141	+1720	+7.24218750	-9.15380859	-0.76025391	+55.72265625	+6.50390625	-26.82861328	+1772
+1458240755.73830010	+9.90966797	-6.08642578	-1.09863281	+43.87939453	-1.62597656	-67.85156250	+1904	+10.01953125	-5.21191406	-1.01513672	+6.24023438	-9.27246094	+8.34960938	+1720	+7.24218750	-9.15380859	-0.76025391	+55.70068359	+6.45996094	-26.82861328	+1772
+1458240755.74250010	+9.91406250	-6.08203125	-1.09863281	+43.90136719	-1.66992188	-67.82958984	+1908	+10.02392578	-5.21191406	-1.01074219	+6.21826172	-9.33837891	+8.39355469	+1724	+7.24218750	-9.15380859	-0.76025391	+55.67871094	+6.41601563	-26.82861328	+1772
+1458240755.74659990	+9.91406250	-6.07763672	-1.09423828	+43.92333984	-1.75781250	-67.80761719	+1908	+10.02392578	-5.20751953	-1.00634766	+6.17431641	-9.40429688	+8.48144531	+1728	+7.23779297	-9.15380859	-0.76464844	+55.65673828	+6.35009766	-26.82861328	+1772
+1458240755.75079990	+9.91845703	-6.07324219	-1.08984375	+43.94531250	-1.84570313	-67.78564453	+1912	+10.02832031	-5.20312500	-0.99755859	+6.15234375	-9.47021484	+8.56933594	+1732	+7.23779297	-9.15380859	-0.76904297	+55.61279297	+6.28417969	-26.82861328	+1776
+1458240755.75500010	+9.92285156	-6.06884766	-1.08544922	+43.94531250	-1.91162109	-67.76367188	+1912	+10.03271484	-5.19873047	-0.99316406	+6.10839844	-9.53613281	+8.65722656	+1736	+7.23779297	-9.15380859	-0.77343750	+55.56884766	+6.21826172	-26.82861328	+1776
+1458240755.75910000	+9.92285156	-6.06445313	-1.08105469	+43.98925781	-2.04345703	-67.71972656	+1916	+10.03710938	-5.19433594	-0.98437500	+6.06445313	-9.62402344	+8.76708984	+1740	+7.23779297	-9.15380859	-0.77783203	+55.52490234	+6.08642578	-26.82861328	+1776
+1458240755.76329990	+9.92724609	-6.05566406	-1.07666016	+44.01123047	-2.17529297	-67.65380859	+1920	+10.03710938	-5.18994141	-0.97558594	+6.02050781	-9.68994141	+8.89892578	+1744	+7.23779297	-9.14941406	-0.78222656	+55.45898438	+5.97656250	-26.82861328	+1776
+1458240755.76749990	+9.93164063	-6.05126953	-1.06787109	+44.03320313	-2.30712891	-67.60986328	+1924	+10.04150391	-5.18115234	-0.96679688	+5.97656250	-9.77783203	+9.00878906	+1752	+7.24218750	-9.14941406	-0.78662109	+55.43701172	+5.88867188	-26.82861328	+1776
+1458240755.77160000	+9.93603516	-6.04248047	-1.06347656	+44.07714844	-2.50488281	-67.52197266	+1928	+10.04589844	-5.17675781	-0.95800781	+5.93261719	-9.86572266	+9.16259766	+1756	+7.24658203	-9.14062500	-0.79101563	+55.39306641	+5.73486328	-26.82861328	+1776
+1458240755.77580000	+9.94482422	-6.03369141	-1.05468750	+44.09912109	-2.65869141	-67.45605469	+1932	+10.05029297	-5.17236328	-0.94921875	+5.86669922	-9.95361328	+9.31640625	+1760	+7.25097656	-9.13623047	-0.79101563	+55.37109375	+5.60302734	-26.85058594	+1776
+1458240755.78000000	+9.94921875	-6.02929688	-1.05029297	+44.14306641	-2.81250000	-67.36816406	+1936	+10.05468750	-5.16796875	-0.94482422	+5.82275391	-10.04150391	+9.47021484	+1764	+7.25537109	-9.13183594	-0.79101563	+55.37109375	+5.49316406	-26.89453125	+1776
+1458240755.78410010	+9.95361328	-6.02050781	-1.04589844	+44.16503906	-3.01025391	-67.25830078	+1940	+10.05908203	-5.15917969	-0.93164063	+5.75683594	-10.12939453	+9.64599609	+1768	+7.26416016	-9.12304688	-0.79101563	+55.37109375	+5.33935547	-26.91650391	+1780
+1458240755.78830000	+9.95800781	-6.01611328	-1.04150391	+44.20898438	-3.18603516	-67.14843750	+1944	+10.05908203	-5.15478516	-0.92724609	+5.69091797	-10.21728516	+9.82177734	+1772	+7.27734375	-9.11425781	-0.79101563	+55.39306641	+5.22949219	-26.96044922	+1780
+1458240755.79239990	+9.96240234	-6.00732422	-1.03271484	+44.25292969	-3.36181641	-67.03857422	+1948	+10.06347656	-5.14599609	-0.91845703	+5.62500000	-10.30517578	+10.01953125	+1772	+7.28613281	-9.10546875	-0.79101563	+55.41503906	+5.09765625	-26.98242188	+1784
+1458240755.79660010	+9.96679688	-5.99853516	-1.02832031	+44.29687500	-3.55957031	-66.92871094	+1952	+10.06787109	-5.13720703	-0.90527344	+5.55908203	-10.39306641	+10.23925781	+1776	+7.29492188	-9.09228516	-0.79101563	+55.45898438	+4.96582031	-27.00439453	+1788
+1458240755.80080010	+9.97119141	-5.98974609	-1.02392578	+44.34082031	-3.73535156	-66.81884766	+1960	+10.07226563	-5.12841797	-0.90087891	+5.49316406	-10.45898438	+10.45898438	+1780	+7.30810547	-9.08349609	-0.79101563	+55.48095703	+4.83398438	-27.02636719	+1788
+1458240755.80489990	+9.97558594	-5.98095703	-1.01953125	+44.40673828	-3.91113281	-66.70898438	+1964	+10.07226563	-5.11962891	-0.88769531	+5.42724609	-10.56884766	+10.65673828	+1780	+7.31689453	-9.07031250	-0.79101563	+55.52490234	+4.72412109	-27.04833984	+1792
+1458240755.80909990	+9.98437500	-5.97216797	-1.01074219	+44.47265625	-4.10888672	-66.59912109	+1972	+10.07666016	-5.11083984	-0.87890625	+5.36132813	-10.67871094	+10.89843750	+1784	+7.33007813	-9.06152344	-0.79101563	+55.56884766	+4.57031250	-27.07031250	+1796
+1458240755.81329990	+9.98876953	-5.96337891	-1.00634766	+44.51660156	-4.26269531	-66.46728516	+1976	+10.08105469	-5.10205078	-0.86572266	+5.29541016	-10.76660156	+11.14013672	+1784	+7.33886719	-9.04833984	-0.79101563	+55.56884766	+4.43847656	-27.07031250	+1800
+1458240755.81740000	+9.99316406	-5.95019531	-1.00195313	+44.58251953	-4.43847656	-66.35742188	+1984	+10.08544922	-5.09326172	-0.85693359	+5.20751953	-10.87646484	+11.38183594	+1788	+7.34326172	-9.03955078	-0.79541016	+55.59082031	+4.30664063	-27.07031250	+1804
+1458240755.82160000	+9.99755859	-5.94140625	-0.99316406	+44.62646484	-4.61425781	-66.22558594	+1988	+10.08984375	-5.08007813	-0.84375000	+5.09765625	-10.98632813	+11.64550781	+1788	+7.35205078	-9.03076172	-0.80419922	+55.56884766	+4.13085938	-27.02636719	+1808
+1458240755.82579990	+10.00195313	-5.92822266	-0.98876953	+44.69238281	-4.79003906	-66.11572266	+1996	+10.09423828	-5.07128906	-0.83496094	+5.03173828	-11.07421875	+11.90917969	+1792	+7.35644531	-9.02636719	-0.81298828	+55.54687500	+3.97705078	-27.00439453	+1812
+1458240755.82990000	+10.00634766	-5.91503906	-0.97998047	+44.75830078	-4.96582031	-66.00585938	+2004	+10.09863281	-5.05810547	-0.82177734	+4.94384766	-11.20605469	+12.15087891	+1796	+7.35644531	-9.01757813	-0.82177734	+55.52490234	+3.80126953	-26.93847656	+1816
+1458240755.83410000	+10.01074219	-5.90625000	-0.97558594	+44.80224609	-5.11962891	-65.89599609	+2008	+10.10302734	-5.04492188	-0.80859375	+4.83398438	-11.33789063	+12.43652344	+1800	+7.36083984	-9.00878906	-0.83496094	+55.48095703	+3.60351563	-26.89453125	+1816
+1458240755.83830000	+10.01513672	-5.89306641	-0.96679688	+44.86816406	-5.29541016	-65.78613281	+2016	+10.10742188	-5.03613281	-0.79541016	+4.72412109	-11.46972656	+12.70019531	+1804	+7.36083984	-9.00000000	-0.84375000	+55.41503906	+3.40576172	-26.82861328	+1820
+1458240755.84240010	+10.02392578	-5.87988281	-0.95800781	+44.91210938	-5.44921875	-65.69824219	+2020	+10.11181641	-5.02294922	-0.77783203	+4.61425781	-11.62353516	+12.96386719	+1808	+7.36523438	-8.99560547	-0.85693359	+55.37109375	+3.22998047	-26.76269531	+1820
+1458240755.84660010	+10.02832031	-5.86669922	-0.95361328	+44.93408203	-5.60302734	-65.58837891	+2028	+10.11621094	-5.00976563	-0.76464844	+4.50439453	-11.75537109	+13.22753906	+1812	+7.36523438	-8.98681641	-0.87011719	+55.28320313	+3.03222656	-26.69677734	+1820
+1458240755.85080000	+10.03271484	-5.85791016	-0.94482422	+44.97802734	-5.75683594	-65.47851563	+2032	+10.12060547	-5.00097656	-0.75146484	+4.41650391	-11.90917969	+13.51318359	+1816	+7.36523438	-8.98242188	-0.88330078	+55.21728516	+2.83447266	-26.63085938	+1820
+1458240755.85489990	+10.04150391	-5.84472656	-0.94042969	+45.02197266	-5.91064453	-65.36865234	+2036	+10.12500000	-4.98779297	-0.73828125	+4.30664063	-12.04101563	+13.79882813	+1824	+7.36962891	-8.97363281	-0.90087891	+55.15136719	+2.63671875	-26.56494141	+1820
+1458240755.85910010	+10.04589844	-5.83154297	-0.93164063	+45.04394531	-6.06445313	-65.25878906	+2040	+10.12939453	-4.97460938	-0.72509766	+4.19677734	-12.19482422	+14.08447266	+1828	+7.36962891	-8.96923828	-0.91406250	+55.06347656	+2.43896484	-26.49902344	+1820
+1458240755.86330010	+10.05468750	-5.81835938	-0.92724609	+45.08789063	-6.24023438	-65.17089844	+2044	+10.13378906	-4.95703125	-0.70751953	+4.10888672	-12.34863281	+14.37011719	+1836	+7.37841797	-8.96044922	-0.92724609	+55.01953125	+2.21923828	-26.45507813	+1816
+1458240755.86739990	+10.06347656	-5.80517578	-0.92285156	+45.13183594	-6.41601563	-65.06103516	+2048	+10.14257813	-4.94384766	-0.69433594	+3.99902344	-12.50244141	+14.65576172	+1840	+7.38281250	-8.94726563	-0.94042969	+54.97558594	+2.04345703	-26.41113281	+1816
+1458240755.87159990	+10.07226563	-5.79638672	-0.91406250	+45.13183594	-6.56982422	-64.97314453	+2052	+10.14697266	-4.92626953	-0.68115234	+3.95507813	-12.65625000	+14.96337891	+1848	+7.39160156	-8.93847656	-0.95361328	+54.93164063	+1.84570313	-26.38916016	+1812
+1458240755.87570000	+10.08105469	-5.78320313	-0.90966797	+45.15380859	-6.76757813	-64.88525391	+2056	+10.15136719	-4.91308594	-0.66796875	+3.88916016	-12.81005859	+15.24902344	+1852	+7.40039063	-8.92968750	-0.96679688	+54.88769531	+1.64794922	-26.36718750	+1808
+1458240755.87990000	+10.08984375	-5.77001953	-0.90087891	+45.17578125	-6.94335938	-64.77539063	+2060	+10.15576172	-4.89550781	-0.65917969	+3.82324219	-12.91992188	+15.53466797	+1860	+7.40917969	-8.91650391	-0.97558594	+54.86572266	+1.47216797	-26.36718750	+1808
+1458240755.88410000	+10.09863281	-5.76123047	-0.89648438	+45.17578125	-7.11914063	-64.66552734	+2064	+10.16455078	-4.87792969	-0.64599609	+3.84521484	-13.07373047	+15.82031250	+1864	+7.42675781	-8.90332031	-0.98437500	+54.86572266	+1.29638672	-26.36718750	+1804
+1458240755.88820000	+10.11181641	-5.74804688	-0.89208984	+45.17578125	-7.31689453	-64.57763672	+2068	+10.16894531	-4.86035156	-0.63720703	+3.86718750	-13.20556641	+16.10595703	+1868	+7.43994141	-8.89013672	-0.98876953	+54.86572266	+1.14257813	-26.38916016	+1800
+1458240755.89240000	+10.12500000	-5.73486328	-0.88769531	+45.19775391	-7.51464844	-64.46777344	+2072	+10.17333984	-4.83837891	-0.62841797	+3.86718750	-13.29345703	+16.39160156	+1872	+7.45751953	-8.87255859	-0.99755859	+54.88769531	+0.96679688	-26.41113281	+1800
+1458240755.89660000	+10.13378906	-5.72607422	-0.88330078	+45.15380859	-7.73437500	-64.35791016	+2076	+10.18212891	-4.81640625	-0.61962891	+3.95507813	-13.42529297	+16.65527344	+1880	+7.47949219	-8.85937500	-1.00634766	+54.90966797	+0.79101563	-26.43310547	+1796
+1458240755.90070010	+10.14697266	-5.71289063	-0.87890625	+45.13183594	-7.93212891	-64.24804688	+2080	+10.18652344	-4.79443359	-0.61083984	+4.04296875	-13.55712891	+16.91894531	+1884	+7.49707031	-8.84179688	-1.01074219	+54.93164063	+0.61523438	-26.47705078	+1796
+1458240755.90490010	+10.16455078	-5.69970703	-0.87451172	+45.10986328	-8.15185547	-64.16015625	+2088	+10.19531250	-4.77246094	-0.60205078	+4.13085938	-13.64501953	+17.18261719	+1884	+7.51904297	-8.82421875	-1.01513672	+54.95361328	+0.43945313	-26.52099609	+1796
+1458240755.90910010	+10.17773438	-5.69531250	-0.87011719	+45.02197266	-8.37158203	-64.07226563	+2092	+10.20410156	-4.74169922	-0.59326172	+4.28466797	-13.77685547	+17.40234375	+1888	+7.54101563	-8.80664063	-1.02392578	+54.95361328	+0.26367188	-26.56494141	+1792
+1458240755.91319990	+10.19091797	-5.68212891	-0.86572266	+44.95605469	-8.56933594	-63.96240234	+2100	+10.20849609	-4.71972656	-0.58447266	+4.43847656	-13.88671875	+17.60009766	+1892	+7.55859375	-8.78906250	-1.02832031	+54.95361328	+0.08789063	-26.60888672	+1792
+1458240755.91739990	+10.20849609	-5.67333984	-0.86132813	+44.89013672	-8.76708984	-63.87451172	+2108	+10.21728516	-4.69335938	-0.58447266	+4.61425781	-13.95263672	+17.81982422	+1892	+7.57617188	-8.77148438	-1.03710938	+54.93164063	-0.08789063	-26.63085938	+1792
+1458240755.92160010	+10.22607422	-5.66455078	-0.85693359	+44.73632813	-8.96484375	-63.74267578	+2112	+10.22167969	-4.66259766	-0.57568359	+4.81201172	-14.06250000	+17.99560547	+1896	+7.59814453	-8.75830078	-1.04589844	+54.90966797	-0.28564453	-26.65283203	+1792
+1458240755.92569990	+10.24365234	-5.65576172	-0.85253906	+44.62646484	-9.16259766	-63.63281250	+2120	+10.23046875	-4.63183594	-0.56689453	+5.03173828	-14.17236328	+18.17138672	+1896	+7.61572266	-8.74072266	-1.05468750	+54.84375000	-0.46142578	-26.69677734	+1788
+1458240755.92989990	+10.26123047	-5.64257813	-0.84814453	+44.51660156	-9.33837891	-63.54492188	+2128	+10.23925781	-4.60107422	-0.56689453	+5.25146484	-14.26025391	+18.32519531	+1900	+7.63330078	-8.72314453	-1.06787109	+54.77783203	-0.63720703	-26.69677734	+1788
+1458240755.93409990	+10.27880859	-5.63818359	-0.83935547	+44.31884766	-9.53613281	-63.45703125	+2136	+10.24804688	-4.57470703	-0.55810547	+5.47119141	-14.37011719	+18.45703125	+1900	+7.64648438	-8.70996094	-1.08105469	+54.68994141	-0.83496094	-26.69677734	+1788
+1458240755.93820000	+10.29638672	-5.62500000	-0.83496094	+44.16503906	-9.68994141	-63.34716797	+2144	+10.25683594	-4.53955078	-0.55371094	+5.73486328	-14.47998047	+18.58886719	+1904	+7.65966797	-8.69677734	-1.09423828	+54.55810547	-1.01074219	-26.67480469	+1784
+1458240755.94240000	+10.31396484	-5.61621094	-0.83056641	+44.01123047	-9.84375000	-63.25927734	+2152	+10.26562500	-4.50878906	-0.54931641	+5.99853516	-14.54589844	+18.69873047	+1904	+7.66845703	-8.68359375	-1.10742188	+54.42626953	-1.20849609	-26.63085938	+1784
+1458240755.94650010	+10.33154297	-5.61181641	-0.82617188	+43.76953125	-9.99755859	-63.17138672	+2156	+10.27441406	-4.48242188	-0.54492188	+6.17431641	-14.63378906	+18.76464844	+1904	+7.68164063	-8.67041016	-1.12500000	+54.27246094	-1.38427734	-26.58691406	+1780
+1458240755.95070000	+10.34912109	-5.60302734	-0.82617188	+43.57177734	-10.12939453	-63.03955078	+2164	+10.28320313	-4.45166016	-0.54052734	+6.41601563	-14.72167969	+18.85253906	+1904	+7.69042969	-8.66162109	-1.14257813	+54.07470703	-1.53808594	-26.52099609	+1776
+1458240755.95490000	+10.37109375	-5.59423828	-0.82177734	+43.37402344	-10.23925781	-62.90771484	+2172	+10.29638672	-4.41650391	-0.54052734	+6.65771484	-14.76562500	+18.94042969	+1908	+7.69921875	-8.64843750	-1.16015625	+53.87695313	-1.71386719	-26.43310547	+1772
+1458240755.95900010	+10.38867188	-5.58984375	-0.82177734	+43.13232422	-10.34912109	-62.81982422	+2180	+10.30517578	-4.39453125	-0.54052734	+6.81152344	-14.80957031	+19.00634766	+1904	+7.70800781	-8.63964844	-1.17773438	+53.65722656	-1.86767578	-26.34521484	+1768
+1458240755.96320010	+10.41064453	-5.58105469	-0.81738281	+42.91259766	-10.45898438	-62.73193359	+2188	+10.31396484	-4.36376953	-0.53613281	+7.03125000	-14.85351563	+19.07226563	+1908	+7.71679688	-8.62646484	-1.19970703	+53.45947266	-1.99951172	-26.23535156	+1760
+1458240755.96740010	+10.43261719	-5.57226563	-0.81738281	+42.67089844	-10.54687500	-62.62207031	+2196	+10.32714844	-4.32861328	-0.54052734	+7.25097656	-14.89746094	+19.16015625	+1912	+7.72558594	-8.60888672	-1.21728516	+53.23974609	-2.13134766	-26.12548828	+1756
+1458240755.97149990	+10.45019531	-5.56787109	-0.81738281	+42.42919922	-10.63476563	-62.53417969	+2204	+10.34033203	-4.30664063	-0.54052734	+7.33886719	-14.91943359	+19.20410156	+1908	+7.73437500	-8.60009766	-1.23486328	+53.02001953	-2.21923828	-26.03759766	+1752
+1458240755.97569990	+10.47216797	-5.55908203	-0.81738281	+42.18750000	-10.70068359	-62.44628906	+2212	+10.35351563	-4.28027344	-0.54052734	+7.49267578	-14.94140625	+19.24804688	+1912	+7.74755859	-8.58251953	-1.25683594	+52.80029297	-2.30712891	-25.90576172	+1748
+1458240755.97989990	+10.49853516	-5.55029297	-0.82617188	+41.96777344	-10.74462891	-62.33642578	+2220	+10.37109375	-4.24951172	-0.54492188	+7.66845703	-14.94140625	+19.29199219	+1916	+7.75634766	-8.56933594	-1.27441406	+52.58056641	-2.37304688	-25.77392578	+1740
+1458240755.98400000	+10.52050781	-5.54589844	-0.83056641	+41.68212891	-10.76660156	-62.24853516	+2228	+10.38427734	-4.22753906	-0.55371094	+7.71240234	-14.91943359	+19.33593750	+1916	+7.77392578	-8.55615234	-1.28759766	+52.36083984	-2.41699219	-25.68603516	+1736
+1458240755.98819990	+10.54248047	-5.53710938	-0.83056641	+41.44042969	-10.81054688	-62.16064453	+2236	+10.40185547	-4.20556641	-0.55810547	+7.80029297	-14.89746094	+19.35791016	+1920	+7.79150391	-8.53417969	-1.30517578	+52.16308594	-2.46093750	-25.57617188	+1732
+1458240755.99239990	+10.57324219	-5.52832031	-0.84375000	+41.19873047	-10.83251953	-62.05078125	+2244	+10.42382813	-4.17480469	-0.56689453	+7.88818359	-14.85351563	+19.40185547	+1924	+7.80908203	-8.51220703	-1.32275391	+51.98730469	-2.48291016	-25.46630859	+1728
+1458240755.99650000	+10.59521484	-5.52392578	-0.85253906	+40.91308594	-10.83251953	-61.98486328	+2256	+10.44580078	-4.15283203	-0.58007813	+7.88818359	-14.80957031	+19.44580078	+1928	+7.83105469	-8.49462891	-1.33593750	+51.78955078	-2.48291016	-25.40039063	+1720
+1458240756.00070000	+10.62597656	-5.51953125	-0.85693359	+40.67138672	-10.85449219	-61.94091797	+2264	+10.46777344	-4.12646484	-0.58886719	+7.93212891	-14.78759766	+19.46777344	+1936	+7.85742188	-8.46826172	-1.34912109	+51.65771484	-2.48291016	-25.33447266	+1720
+1458240756.00490000	+10.65673828	-5.51074219	-0.87011719	+40.42968750	-10.85449219	-61.85302734	+2276	+10.49414063	-4.10009766	-0.60644531	+7.95410156	-14.74365234	+19.48974609	+1944	+7.88378906	-8.44189453	-1.36230469	+51.52587891	-2.46093750	-25.26855469	+1716
+1458240756.00900010	+10.68310547	-5.50634766	-0.88330078	+40.14404297	-10.85449219	-61.78710938	+2284	+10.53369141	-4.06494141	-0.62402344	+7.88818359	-14.67773438	+19.51171875	+1956	+7.91455078	-8.41992188	-1.37548828	+51.35009766	-2.43896484	-25.24658203	+1712
+1458240756.01320000	+10.71826172	-5.49755859	-0.89648438	+39.90234375	-10.85449219	-61.74316406	+2292	+10.56445313	-4.03857422	-0.64160156	+7.86621094	-14.65576172	+19.48974609	+1960	+7.94531250	-8.38916016	-1.38427734	+51.21826172	-2.41699219	-25.24658203	+1708
+1458240756.01740000	+10.74902344	-5.48876953	-0.90966797	+39.66064453	-10.83251953	-61.67724609	+2304	+10.59960938	-4.01220703	-0.65917969	+7.84423828	-14.61181641	+19.51171875	+1968	+7.98046875	-8.36279297	-1.39746094	+51.08642578	-2.41699219	-25.22460938	+1708
+1458240756.02150010	+10.78417969	-5.47998047	-0.92724609	+39.37500000	-10.83251953	-61.63330078	+2316	+10.63037109	-3.99023438	-0.67675781	+7.73437500	-14.58984375	+19.48974609	+1976	+8.01123047	-8.33642578	-1.41064453	+50.91064453	-2.37304688	-25.22460938	+1704
+1458240756.02570010	+10.81933594	-5.47119141	-0.94042969	+39.13330078	-10.81054688	-61.58935547	+2324	+10.66552734	-3.96826172	-0.69433594	+7.66845703	-14.58984375	+19.46777344	+1984	+8.04638672	-8.30126953	-1.41943359	+50.77880859	-2.35107422	-25.26855469	+1704
+1458240756.02979990	+10.85449219	-5.45800781	-0.95361328	+38.86962891	-10.81054688	-61.52343750	+2336	+10.70068359	-3.94189453	-0.70751953	+7.60253906	-14.61181641	+19.46777344	+1992	+8.08154297	-8.27050781	-1.43701172	+50.66894531	-2.35107422	-25.24658203	+1704
+1458240756.03399990	+10.88964844	-5.44921875	-0.97119141	+38.60595703	-10.81054688	-61.47949219	+2344	+10.73583984	-3.91992188	-0.72509766	+7.47070313	-14.63378906	+19.42382813	+1996	+8.11669922	-8.23974609	-1.45019531	+50.49316406	-2.35107422	-25.26855469	+1704
+1458240756.03819990	+10.92919922	-5.43603516	-0.98876953	+38.36425781	-10.76660156	-61.43554688	+2356	+10.77099609	-3.89355469	-0.73828125	+7.38281250	-14.67773438	+19.37988281	+2000	+8.15185547	-8.20898438	-1.46337891	+50.33935547	-2.32910156	-25.29052734	+1700
+1458240756.04230000	+10.96435547	-5.42285156	-1.00195313	+38.14453125	-10.76660156	-61.41357422	+2364	+10.81054688	-3.86718750	-0.75146484	+7.31689453	-14.72167969	+19.35791016	+2008	+8.18701172	-8.17822266	-1.48095703	+50.16357422	-2.32910156	-25.31250000	+1700
+1458240756.04650000	+11.00390625	-5.40966797	-1.01513672	+37.88085938	-10.74462891	-61.34765625	+2376	+10.85009766	-3.84521484	-0.76904297	+7.18505859	-14.76562500	+19.31396484	+2016	+8.21777344	-8.14746094	-1.49853516	+49.96582031	-2.32910156	-25.33447266	+1696
+1458240756.05069990	+11.04345703	-5.39208984	-1.03271484	+37.63916016	-10.67871094	-61.25976563	+2384	+10.88964844	-3.81884766	-0.78222656	+7.07519531	-14.80957031	+19.27001953	+2020	+8.25292969	-8.11669922	-1.51611328	+49.74609375	-2.30712891	-25.35644531	+1696
+1458240756.05480000	+11.08300781	-5.37890625	-1.04589844	+37.41943359	-10.65673828	-61.21582031	+2392	+10.92919922	-3.79687500	-0.79541016	+6.98730469	-14.89746094	+19.20410156	+2028	+8.28369141	-8.08593750	-1.53808594	+49.54833984	-2.32910156	-25.31250000	+1692
+1458240756.05900000	+11.11816406	-5.35693359	-1.06347656	+37.17773438	-10.59082031	-61.12792969	+2400	+10.96875000	-3.77050781	-0.80419922	+6.83349609	-14.96337891	+19.16015625	+2036	+8.31445313	-8.05517578	-1.56005859	+49.28466797	-2.30712891	-25.29052734	+1692
+1458240756.06320000	+11.15771484	-5.33935547	-1.08544922	+36.93603516	-10.50292969	-60.99609375	+2412	+11.01269531	-3.74414063	-0.82177734	+6.72363281	-15.00732422	+19.13818359	+2044	+8.34521484	-8.02441406	-1.58203125	+49.06494141	-2.30712891	-25.24658203	+1692
+1458240756.06730010	+11.19726563	-5.31738281	-1.09423828	+36.73828125	-10.45898438	-60.95214844	+2416	+11.05664063	-3.71337891	-0.83056641	+6.61376953	-15.11718750	+19.07226563	+2052	+8.37597656	-7.99365234	-1.60400391	+48.82324219	-2.32910156	-25.22460938	+1692
+1458240756.07150010	+11.23681641	-5.29541016	-1.11181641	+36.51855469	-10.37109375	-60.82031250	+2424	+11.09619141	-3.68261719	-0.83935547	+6.50390625	-15.20507813	+19.00634766	+2060	+8.40234375	-7.96289063	-1.62597656	+48.55957031	-2.32910156	-25.18066406	+1692
+1458240756.07570000	+11.28076172	-5.27343750	-1.12939453	+36.29882813	-10.26123047	-60.68847656	+2432	+11.14013672	-3.65625000	-0.84814453	+6.39404297	-15.27099609	+18.96240234	+2072	+8.43310547	-7.93212891	-1.65234375	+48.29589844	-2.30712891	-25.11474609	+1692
+1458240756.07979990	+11.32031250	-5.25146484	-1.13818359	+36.07910156	-10.17333984	-60.60058594	+2440	+11.18847656	-3.62548828	-0.85693359	+6.28417969	-15.38085938	+18.87451172	+2080	+8.46386719	-7.89697266	-1.67431641	+48.05419922	-2.30712891	-25.07080078	+1692
+1458240756.08400010	+11.36425781	-5.22949219	-1.15576172	+35.85937500	-10.04150391	-60.40283203	+2452	+11.23242188	-3.59033203	-0.86572266	+6.17431641	-15.44677734	+18.83056641	+2092	+8.49462891	-7.86621094	-1.69628906	+47.76855469	-2.30712891	-25.00488281	+1696
+1458240756.08820010	+11.40820313	-5.20312500	-1.17773438	+35.66162109	-9.88769531	-60.18310547	+2464	+11.27636719	-3.55957031	-0.87890625	+6.06445313	-15.51269531	+18.78662109	+2104	+8.52978516	-7.83105469	-1.71826172	+47.54882813	-2.30712891	-24.93896484	+1700
+1458240756.09229990	+11.45214844	-5.17675781	-1.19091797	+35.46386719	-9.75585938	-60.00732422	+2476	+11.32031250	-3.52441406	-0.88330078	+5.95458984	-15.62255859	+18.72070313	+2116	+8.56054688	-7.79150391	-1.73583984	+47.32910156	-2.30712891	-24.89501953	+1704
+1458240756.09649990	+11.49609375	-5.15039063	-1.20849609	+35.26611328	-9.60205078	-59.78759766	+2492	+11.36865234	-3.48925781	-0.89208984	+5.88867188	-15.71044922	+18.67675781	+2128	+8.59570313	-7.75634766	-1.75781250	+47.08740234	-2.32910156	-24.82910156	+1708
+1458240756.10060000	+11.54003906	-5.12402344	-1.22607422	+35.04638672	-9.44824219	-59.54589844	+2504	+11.41259766	-3.44970703	-0.89648438	+5.80078125	-15.79833984	+18.61083984	+2140	+8.63525391	-7.71679688	-1.77978516	+46.91162109	-2.35107422	-24.76318359	+1716
+1458240756.10480000	+11.58398438	-5.09765625	-1.23925781	+34.84863281	-9.31640625	-59.34814453	+2520	+11.45654297	-3.41455078	-0.90087891	+5.71289063	-15.90820313	+18.54492188	+2152	+8.67480469	-7.67285156	-1.79296875	+46.73583984	-2.37304688	-24.76318359	+1720
+1458240756.10900000	+11.63232422	-5.06689453	-1.25683594	+34.65087891	-9.16259766	-59.08447266	+2532	+11.50488281	-3.37060547	-0.90966797	+5.64697266	-16.01806641	+18.50097656	+2164	+8.70996094	-7.63330078	-1.80615234	+46.53808594	-2.39501953	-24.76318359	+1724
+1458240756.11310010	+11.68066406	-5.04052734	-1.27441406	+34.47509766	-9.00878906	-58.82080078	+2548	+11.54882813	-3.33105469	-0.91406250	+5.58105469	-16.10595703	+18.45703125	+2176	+8.75390625	-7.58496094	-1.81933594	+46.38427734	-2.43896484	-24.74121094	+1732
+1458240756.11730000	+11.72900391	-5.00976563	-1.29199219	+34.25537109	-8.85498047	-58.55712891	+2560	+11.59716797	-3.29150391	-0.91845703	+5.49316406	-16.21582031	+18.41308594	+2188	+8.79785156	-7.53662109	-1.82812500	+46.25244141	-2.48291016	-24.76318359	+1740
+1458240756.12150000	+11.77734375	-4.97900391	-1.30957031	+34.07958984	-8.67919922	-58.24951172	+2572	+11.64111328	-3.24755859	-0.92285156	+5.42724609	-16.30371094	+18.36914063	+2204	+8.84179688	-7.48828125	-1.83691406	+46.09863281	-2.52685547	-24.78515625	+1744
+1458240756.12560010	+11.82568359	-4.94824219	-1.32714844	+33.90380859	-8.52539063	-57.94189453	+2584	+11.68945313	-3.20800781	-0.92724609	+5.36132813	-16.39160156	+18.34716797	+2216	+8.89013672	-7.43554688	-1.84570313	+46.01074219	-2.59277344	-24.80712891	+1752
+1458240756.12980010	+11.87402344	-4.92187500	-1.34472656	+33.70605469	-8.39355469	-57.65625000	+2596	+11.73339844	-3.16406250	-0.93164063	+5.29541016	-16.50146484	+18.30322266	+2228	+8.93847656	-7.38281250	-1.85009766	+45.90087891	-2.65869141	-24.85107422	+1760
+1458240756.13400010	+11.92236328	-4.88671875	-1.35791016	+33.55224609	-8.28369141	-57.37060547	+2604	+11.77734375	-3.11572266	-0.93164063	+5.25146484	-16.61132813	+18.28125000	+2236	+8.98681641	-7.33007813	-1.85449219	+45.74707031	-2.74658203	-24.89501953	+1768
+1458240756.13809990	+11.97070313	-4.85595703	-1.37109375	+33.37646484	-8.17382813	-57.10693359	+2612	+11.82568359	-3.07177734	-0.93603516	+5.16357422	-16.69921875	+18.23730469	+2248	+9.03515625	-7.27734375	-1.86328125	+45.63720703	-2.81250000	-24.91699219	+1772
+1458240756.14229990	+12.01904297	-4.82519531	-1.38427734	+33.17871094	-8.08593750	-56.82128906	+2620	+11.86962891	-3.02783203	-0.93603516	+5.07568359	-16.85302734	+18.19335938	+2260	+9.08349609	-7.22021484	-1.86328125	+45.52734375	-2.90039063	-24.98291016	+1780
+1458240756.14650010	+12.06738281	-4.78564453	-1.39746094	+33.04687500	-7.99804688	-56.55761719	+2628	+11.91796875	-2.98388672	-0.93603516	+5.00976563	-16.94091797	+18.17138672	+2272	+9.12744141	-7.16748047	-1.86767578	+45.39550781	-2.98828125	-25.02685547	+1788
+1458240756.15060000	+12.11572266	-4.75488281	-1.40625000	+32.87109375	-7.93212891	-56.27197266	+2632	+11.96630859	-2.93994141	-0.93603516	+4.89990234	-17.02880859	+18.14941406	+2280	+9.17578125	-7.11035156	-1.87207031	+45.26367188	-3.05419922	-25.07080078	+1792
+1458240756.15479990	+12.16406250	-4.71972656	-1.41943359	+32.69531250	-7.86621094	-55.98632813	+2640	+12.01025391	-2.89160156	-0.93603516	+4.81201172	-17.13867188	+18.10546875	+2292	+9.21972656	-7.05322266	-1.87646484	+45.13183594	-3.16406250	-25.11474609	+1800
+1458240756.15899990	+12.20800781	-4.68017578	-1.42382813	+32.58544922	-7.82226563	-55.72265625	+2644	+12.05859375	-2.84765625	-0.93603516	+4.72412109	-17.22656250	+18.06152344	+2304	+9.25927734	-7.00488281	-1.88085938	+44.93408203	-3.25195313	-25.13671875	+1804
+1458240756.16310000	+12.25634766	-4.64501953	-1.42822266	+32.43164063	-7.82226563	-55.50292969	+2648	+12.10253906	-2.79931641	-0.93164063	+4.61425781	-17.31445313	+18.03955078	+2312	+9.30322266	-6.94775391	-1.88525391	+44.75830078	-3.33984375	-25.13671875	+1808
+1458240756.16730000	+12.30029297	-4.60986328	-1.43701172	+32.27783203	-7.82226563	-55.23925781	+2656	+12.15087891	-2.75097656	-0.92724609	+4.50439453	-17.46826172	+17.99560547	+2328	+9.34277344	-6.89501953	-1.89404297	+44.58251953	-3.42773438	-25.15869141	+1816
+1458240756.17150000	+12.34423828	-4.56591797	-1.43701172	+32.16796875	-7.84423828	-55.01953125	+2660	+12.19921875	-2.70263672	-0.91845703	+4.39453125	-17.57812500	+17.95166016	+2340	+9.38232422	-6.84228516	-1.90283203	+44.36279297	-3.49365234	-25.13671875	+1820
+1458240756.17560010	+12.39257813	-4.53076172	-1.43701172	+32.01416016	-7.88818359	-54.82177734	+2668	+12.24316406	-2.65869141	-0.91406250	+4.26269531	-17.70996094	+17.88574219	+2352	+9.41748047	-6.79394531	-1.91162109	+44.14306641	-3.55957031	-25.13671875	+1828
+1458240756.17980000	+12.43212891	-4.49121094	-1.43701172	+31.88232422	-7.91015625	-54.58007813	+2680	+12.29150391	-2.61035156	-0.90527344	+4.13085938	-17.84179688	+17.81982422	+2364	+9.45703125	-6.74121094	-1.92041016	+43.92333984	-3.64746094	-25.11474609	+1832
+1458240756.18390010	+12.47607422	-4.44726563	-1.43701172	+31.77246094	-7.95410156	-54.38232422	+2692	+12.33984375	-2.55761719	-0.89648438	+4.02099609	-17.97363281	+17.77587891	+2376	+9.49218750	-6.69287109	-1.92919922	+43.65966797	-3.71337891	-25.09277344	+1840
+1458240756.18810010	+12.52001953	-4.40332031	-1.43261719	+31.66259766	-8.04199219	-54.18457031	+2704	+12.38378906	-2.51367188	-0.88769531	+3.88916016	-18.08349609	+17.73193359	+2392	+9.52734375	-6.64013672	-1.93798828	+43.43994141	-3.80126953	-25.07080078	+1848
+1458240756.19230010	+12.55957031	-4.36376953	-1.43261719	+31.53076172	-8.10791016	-53.98681641	+2720	+12.43212891	-2.46093750	-0.87890625	+3.73535156	-18.21533203	+17.66601563	+2404	+9.56250000	-6.59179688	-1.94677734	+43.19824219	-3.88916016	-25.02685547	+1852
+1458240756.19639990	+12.59912109	-4.31542969	-1.42382813	+31.42089844	-8.19580078	-53.81103516	+2736	+12.47607422	-2.40820313	-0.86572266	+3.64746094	-18.34716797	+17.62207031	+2420	+9.59326172	-6.54345703	-1.95996094	+42.93457031	-3.93310547	-24.98291016	+1860
+1458240756.20059990	+12.64306641	-4.27587891	-1.41943359	+31.31103516	-8.30566406	-53.61328125	+2756	+12.52441406	-2.35986328	-0.85693359	+3.49365234	-18.47900391	+17.57812500	+2436	+9.63281250	-6.49072266	-1.96875000	+42.71484375	-4.02099609	-24.91699219	+1868
+1458240756.20479990	+12.68261719	-4.23193359	-1.41064453	+31.20117188	-8.39355469	-53.43750000	+2776	+12.56835938	-2.31152344	-0.84375000	+3.33984375	-18.63281250	+17.53417969	+2452	+9.66796875	-6.43798828	-1.97314453	+42.51708984	-4.10888672	-24.91699219	+1876
+1458240756.20890000	+12.72656250	-4.18359375	-1.40185547	+31.11328125	-8.52539063	-53.26171875	+2796	+12.61669922	-2.25439453	-0.83056641	+3.25195313	-18.76464844	+17.51220703	+2472	+9.70312500	-6.38525391	-1.98193359	+42.27539063	-4.19677734	-24.91699219	+1884
+1458240756.21310000	+12.76611328	-4.13964844	-1.39306641	+31.00341797	-8.65722656	-53.10791016	+2820	+12.66064453	-2.20605469	-0.81738281	+3.12011719	-18.89648438	+17.49023438	+2484	+9.74267578	-6.33251953	-1.98632813	+42.07763672	-4.28466797	-24.87304688	+1892
+1458240756.21729990	+12.80566406	-4.09570313	-1.38427734	+30.89355469	-8.78906250	-52.93212891	+2840	+12.70458984	-2.15771484	-0.79980469	+2.96630859	-19.05029297	+17.44628906	+2504	+9.78222656	-6.27539063	-1.98632813	+41.87988281	-4.37255859	-24.87304688	+1896
+1458240756.22140000	+12.84960938	-4.04736328	-1.37548828	+30.82763672	-8.92089844	-52.71240234	+2864	+12.74853516	-2.10058594	-0.79101563	+2.90039063	-19.13818359	+17.46826172	+2520	+9.81738281	-6.22265625	-1.99072266	+41.68212891	-4.46044922	-24.85107422	+1904
+1458240756.22560000	+12.88916016	-4.00341797	-1.37109375	+30.71777344	-9.05273438	-52.51464844	+2888	+12.79248047	-2.05224609	-0.77783203	+2.76855469	-19.24804688	+17.46826172	+2536	+9.86132813	-6.16552734	-1.99511719	+41.55029297	-4.54833984	-24.82910156	+1912
+1458240756.22980000	+12.92871094	-3.95947266	-1.36230469	+30.60791016	-9.18457031	-52.29492188	+2908	+12.83642578	-2.00390625	-0.76464844	+2.61474609	-19.35791016	+17.49023438	+2552	+9.90527344	-6.10400391	-1.99072266	+41.41845703	-4.68017578	-24.85107422	+1924
+1458240756.23390010	+12.97265625	-3.91113281	-1.35351563	+30.54199219	-9.33837891	-52.09716797	+2928	+12.88037109	-1.94677734	-0.75146484	+2.59277344	-19.46777344	+17.51220703	+2568	+9.94482422	-6.04248047	-1.98632813	+41.26464844	-4.79003906	-24.85107422	+1932
+1458240756.23810010	+13.01220703	-3.86718750	-1.34472656	+30.43212891	-9.49218750	-51.89941406	+2948	+12.92431641	-1.89843750	-0.73828125	+2.46093750	-19.55566406	+17.53417969	+2584	+9.98876953	-5.98095703	-1.98193359	+41.15478516	-4.89990234	-24.82910156	+1940
+1458240756.24230000	+13.05615234	-3.82324219	-1.33154297	+30.34423828	-9.64599609	-51.70166016	+2964	+12.96386719	-1.85449219	-0.72070313	+2.32910156	-19.66552734	+17.55615234	+2600	+10.03271484	-5.91943359	-1.97314453	+41.06689453	-5.00976563	-24.87304688	+1952
+1458240756.24640010	+13.09570313	-3.77490234	-1.32275391	+30.30029297	-9.79980469	-51.50390625	+2980	+13.00781250	-1.79736328	-0.70751953	+2.30712891	-19.75341797	+17.60009766	+2616	+10.07226563	-5.86230469	-1.96435547	+40.93505859	-5.14160156	-24.89501953	+1960
+1458240756.25060010	+13.13964844	-3.73095703	-1.31396484	+30.19042969	-9.95361328	-51.30615234	+2996	+13.05175781	-1.74902344	-0.69873047	+2.21923828	-19.81933594	+17.64404297	+2628	+10.11621094	-5.80078125	-1.95556641	+40.84716797	-5.25146484	-24.91699219	+1972
+1458240756.25469990	+13.17919922	-3.69140625	-1.30517578	+30.08056641	-10.08544922	-51.08642578	+3008	+13.09130859	-1.70507813	-0.68554688	+2.13134766	-19.88525391	+17.68798828	+2640	+10.16015625	-5.73486328	-1.94677734	+40.75927734	-5.36132813	-24.91699219	+1980
+1458240756.25889990	+13.21875000	-3.64306641	-1.29638672	+29.99267578	-10.21728516	-50.88867188	+3020	+13.13525391	-1.64794922	-0.67236328	+2.10937500	-19.95117188	+17.70996094	+2656	+10.19970703	-5.67773438	-1.93798828	+40.62744141	-5.44921875	-24.91699219	+1988
+1458240756.26309990	+13.25830078	-3.60351563	-1.28759766	+29.90478516	-10.37109375	-50.69091797	+3028	+13.17480469	-1.60400391	-0.65917969	+2.04345703	-20.01708984	+17.75390625	+2668	+10.24365234	-5.61621094	-1.93359375	+40.53955078	-5.55908203	-24.89501953	+1996
+1458240756.26720000	+13.29785156	-3.55957031	-1.28320313	+29.81689453	-10.50292969	-50.47119141	+3040	+13.21435547	-1.55566406	-0.64599609	+1.95556641	-20.08300781	+17.77587891	+2684	+10.28320313	-5.55468750	-1.92480469	+40.42968750	-5.66894531	-24.89501953	+2008
+1458240756.27140000	+13.33740234	-3.51123047	-1.26562500	+29.75097656	-10.67871094	-50.33935547	+3048	+13.24951172	-1.50732422	-0.63281250	+1.95556641	-20.17089844	+17.79785156	+2696	+10.32275391	-5.49755859	-1.91162109	+40.31982422	-5.75683594	-24.89501953	+2016
+1458240756.27560000	+13.37255859	-3.47167969	-1.25244141	+29.66308594	-10.85449219	-50.20751953	+3060	+13.29345703	-1.45898438	-0.61962891	+1.91162109	-20.25878906	+17.81982422	+2708	+10.36230469	-5.44042969	-1.90722656	+40.18798828	-5.86669922	-24.89501953	+2020
+1458240756.27970000	+13.41210938	-3.42773438	-1.23925781	+29.57519531	-11.00830078	-50.07568359	+3068	+13.33300781	-1.41503906	-0.60644531	+1.86767578	-20.32470703	+17.79785156	+2720	+10.39746094	-5.38769531	-1.90283203	+40.05615234	-5.93261719	-24.87304688	+2028
+1458240756.28390000	+13.44726563	-3.38378906	-1.22607422	+29.53125000	-11.16210938	-49.96582031	+3080	+13.37255859	-1.36230469	-0.58886719	+1.88964844	-20.43457031	+17.79785156	+2736	+10.43261719	-5.33496094	-1.89843750	+39.88037109	-5.99853516	-24.85107422	+2032
+1458240756.28810000	+13.48242188	-3.34423828	-1.20849609	+29.44335938	-11.31591797	-49.87792969	+3092	+13.41210938	-1.31835938	-0.57568359	+1.84570313	-20.52246094	+17.77587891	+2748	+10.46777344	-5.28662109	-1.89404297	+39.70458984	-6.08642578	-24.80712891	+2036
+1458240756.29220010	+13.51757813	-3.30468750	-1.19970703	+29.35546875	-11.42578125	-49.74609375	+3100	+13.44726563	-1.27001953	-0.56250000	+1.82373047	-20.58837891	+17.75390625	+2760	+10.50292969	-5.23828125	-1.89404297	+39.55078125	-6.13037109	-24.76318359	+2040
+1458240756.29640010	+13.54833984	-3.25634766	-1.18652344	+29.33349609	-11.60156250	-49.70214844	+3116	+13.48242188	-1.22167969	-0.54492188	+1.84570313	-20.72021484	+17.73193359	+2772	+10.52929688	-5.18994141	-1.89404297	+39.35302734	-6.19628906	-24.71923828	+2044
+1458240756.30060010	+13.57910156	-3.21679688	-1.16894531	+29.26757813	-11.77734375	-49.68017578	+3132	+13.52197266	-1.17773438	-0.52734375	+1.82373047	-20.85205078	+17.68798828	+2784	+10.56445313	-5.14599609	-1.89843750	+39.17724609	-6.24023438	-24.67529297	+2044
+1458240756.30469990	+13.61425781	-3.17285156	-1.15136719	+29.22363281	-11.93115234	-49.65820313	+3144	+13.55712891	-1.12939453	-0.51416016	+1.80175781	-20.96191406	+17.64404297	+2800	+10.59521484	-5.10205078	-1.89843750	+39.00146484	-6.28417969	-24.63134766	+2048
+1458240756.30890010	+13.64501953	-3.12451172	-1.13378906	+29.22363281	-12.12890625	-49.65820313	+3164	+13.59228516	-1.08105469	-0.49658203	+1.82373047	-21.09375000	+17.62207031	+2812	+10.62597656	-5.05810547	-1.89843750	+38.82568359	-6.35009766	-24.60937500	+2052
+1458240756.31310010	+13.67578125	-3.08935547	-1.11181641	+29.17968750	-12.30468750	-49.65820313	+3180	+13.63183594	-1.03710938	-0.47900391	+1.82373047	-21.22558594	+17.57812500	+2828	+10.65673828	-5.01855469	-1.90283203	+38.64990234	-6.39404297	-24.56542969	+2052
+1458240756.31719990	+13.70654297	-3.04980469	-1.09863281	+29.11376953	-12.43652344	-49.65820313	+3200	+13.66259766	-0.99316406	-0.46142578	+1.77978516	-21.33544922	+17.53417969	+2840	+10.69189453	-4.97900391	-1.90283203	+38.47412109	-6.43798828	-24.54345703	+2056
+1458240756.32139990	+13.73730469	-3.00146484	-1.08544922	+29.13574219	-12.59033203	-49.65820313	+3220	+13.70214844	-0.94482422	-0.44824219	+1.82373047	-21.46728516	+17.49023438	+2856	+10.72265625	-4.93505859	-1.90722656	+38.32031250	-6.48193359	-24.49951172	+2060
+1458240756.32559990	+13.76806641	-2.96191406	-1.06787109	+29.11376953	-12.76611328	-49.68017578	+3240	+13.73291016	-0.90087891	-0.43066406	+1.77978516	-21.59912109	+17.46826172	+2868	+10.75341797	-4.89111328	-1.90722656	+38.16650391	-6.52587891	-24.47753906	+2060
+1458240756.32970000	+13.79882813	-2.92236328	-1.05468750	+29.09179688	-12.89794922	-49.70214844	+3264	+13.76367188	-0.85693359	-0.41748047	+1.75781250	-21.73095703	+17.44628906	+2880	+10.78857422	-4.85156250	-1.90722656	+38.03466797	-6.59179688	-24.45556641	+2064
+1458240756.33390000	+13.82958984	-2.87402344	-1.04150391	+29.13574219	-13.07373047	-49.72412109	+3284	+13.79882813	-0.80859375	-0.39990234	+1.75781250	-21.84082031	+17.44628906	+2896	+10.81933594	-4.80761719	-1.90722656	+37.92480469	-6.65771484	-24.45556641	+2068
+1458240756.33800010	+13.85595703	-2.83447266	-1.02392578	+29.11376953	-13.24951172	-49.76806641	+3308	+13.82519531	-0.76904297	-0.38671875	+1.71386719	-21.97265625	+17.44628906	+2908	+10.85009766	-4.75927734	-1.90283203	+37.81494141	-6.72363281	-24.43359375	+2072
+1458240756.34220000	+13.89111328	-2.79931641	-1.00634766	+29.11376953	-13.42529297	-49.79003906	+3328	+13.86035156	-0.72949219	-0.37353516	+1.66992188	-22.08251953	+17.44628906	+2920	+10.88525391	-4.71533203	-1.89843750	+37.72705078	-6.81152344	-24.47753906	+2080
+1458240756.34640000	+13.92626953	-2.75537109	-0.99316406	+29.15771484	-13.60107422	-49.81201172	+3348	+13.89111328	-0.68115234	-0.36035156	+1.66992188	-22.17041016	+17.44628906	+2932	+10.92041016	-4.66699219	-1.88964844	+37.68310547	-6.89941406	-24.49951172	+2088
+1458240756.35050010	+13.95703125	-2.72021484	-0.97998047	+29.15771484	-13.75488281	-49.81201172	+3364	+13.92187500	-0.64599609	-0.34716797	+1.62597656	-22.25830078	+17.44628906	+2944	+10.95556641	-4.62304688	-1.88085938	+37.63916016	-7.00927734	-24.52148438	+2096
+1458240756.35470010	+13.98339844	-2.68066406	-0.97119141	+29.13574219	-13.86474609	-49.81201172	+3380	+13.94824219	-0.60644531	-0.33837891	+1.56005859	-22.34619141	+17.46826172	+2952	+10.99072266	-4.57470703	-1.86767578	+37.59521484	-7.09716797	-24.56542969	+2104
+1458240756.35890010	+14.01416016	-2.64111328	-0.96679688	+29.20166016	-13.99658203	-49.81201172	+3396	+13.97900391	-0.56689453	-0.32958984	+1.53808594	-22.41210938	+17.49023438	+2964	+11.02587891	-4.52197266	-1.85888672	+37.57324219	-7.18505859	-24.60937500	+2108
+1458240756.36719990	+14.07568359	-2.56201172	-0.94482422	+29.24560547	-14.30419922	-49.81201172	+3420	+14.03173828	-0.48779297	-0.31201172	+1.45019531	-22.52197266	+17.55615234	+2984	+11.09619141	-4.42529297	-1.83251953	+37.57324219	-7.40478516	-24.69726563	+2124
+1458240756.37140010	+14.10644531	-2.52246094	-0.93164063	+29.33349609	-14.47998047	-49.81201172	+3432	+14.05810547	-0.44824219	-0.30761719	+1.42822266	-22.58789063	+17.60009766	+2992	+11.12695313	-4.37255859	-1.81933594	+37.59521484	-7.51464844	-24.76318359	+2136
+1458240756.37550000	+14.13281250	-2.48730469	-0.91845703	+29.35546875	-14.63378906	-49.81201172	+3440	+14.08447266	-0.40869141	-0.29882813	+1.38427734	-22.65380859	+17.62207031	+3004	+11.16210938	-4.32861328	-1.80615234	+37.59521484	-7.62451172	-24.80712891	+2144
+1458240756.37969990	+14.16357422	-2.45214844	-0.90966797	+29.37744141	-14.76562500	-49.81201172	+3448	+14.11083984	-0.37353516	-0.28564453	+1.31835938	-22.71972656	+17.64404297	+3012	+11.19287109	-4.28027344	-1.79296875	+37.59521484	-7.71240234	-24.87304688	+2148
+1458240756.38389990	+14.18994141	-2.41259766	-0.90087891	+29.46533203	-14.91943359	-49.81201172	+3452	+14.13720703	-0.33398438	-0.28125000	+1.27441406	-22.76367188	+17.68798828	+3020	+11.22363281	-4.23193359	-1.78417969	+37.61718750	-7.80029297	-24.91699219	+2156
+1458240756.38800000	+14.22070313	-2.37304688	-0.89208984	+29.53125000	-15.07324219	-49.79003906	+3460	+14.16357422	-0.29443359	-0.27246094	+1.23046875	-22.80761719	+17.73193359	+3028	+11.25439453	-4.18798828	-1.77099609	+37.59521484	-7.88818359	-24.96093750	+2160
+1458240756.39220000	+14.24267578	-2.33789063	-0.88769531	+29.59716797	-15.18310547	-49.79003906	+3464	+14.18554688	-0.25488281	-0.26806641	+1.16455078	-22.82958984	+17.75390625	+3040	+11.28515625	-4.14404297	-1.76220703	+37.59521484	-7.93212891	-24.98291016	+2164
+1458240756.39640000	+14.26904297	-2.29394531	-0.87451172	+29.70703125	-15.35888672	-49.79003906	+3468	+14.20751953	-0.21533203	-0.25488281	+1.07666016	-22.89550781	+17.79785156	+3048	+11.31152344	-4.10009766	-1.75781250	+37.57324219	-7.97607422	-24.98291016	+2168
+1458240756.40050010	+14.29101563	-2.25878906	-0.86572266	+29.79492188	-15.55664063	-49.81201172	+3472	+14.23388672	-0.18017578	-0.24609375	+1.01074219	-22.98339844	+17.84179688	+3060	+11.33789063	-4.06494141	-1.74902344	+37.52929688	-8.02001953	-24.98291016	+2172
+1458240756.40470000	+14.31738281	-2.21923828	-0.85253906	+29.86083984	-15.73242188	-49.85595703	+3480	+14.25585938	-0.14062500	-0.23291016	+0.92285156	-23.07128906	+17.88574219	+3072	+11.36425781	-4.02978516	-1.74462891	+37.48535156	-8.04199219	-25.00488281	+2172
+1458240756.41300010	+14.36572266	-2.14453125	-0.82177734	+30.08056641	-16.12792969	-49.89990234	+3492	+14.30419922	-0.06591797	-0.20654297	+0.68115234	-23.24707031	+17.97363281	+3096	+11.41259766	-3.95947266	-1.74023438	+37.35351563	-8.06396484	-24.98291016	+2176
+1458240756.41720010	+14.38330078	-2.10937500	-0.81298828	+30.16845703	-16.28173828	-49.92187500	+3500	+14.32617188	-0.03076172	-0.19335938	+0.54931641	-23.33496094	+18.01757813	+3108	+11.43457031	-3.93310547	-1.74023438	+37.26562500	-8.06396484	-24.96093750	+2176
+1458240756.42129990	+14.40527344	-2.06982422	-0.80419922	+30.30029297	-16.45751953	-49.94384766	+3512	+14.34814453	+0.00439453	-0.18017578	+0.41748047	-23.40087891	+18.08349609	+3120	+11.45654297	-3.89794922	-1.74462891	+37.17773438	-8.04199219	-24.93896484	+2176
+1458240756.42549990	+14.42285156	-2.03466797	-0.79101563	+30.38818359	-16.63330078	-49.96582031	+3524	+14.37011719	+0.03515625	-0.16699219	+0.26367188	-23.48876953	+18.12744141	+3132	+11.47851563	-3.87158203	-1.74462891	+37.08984375	-8.02001953	-24.89501953	+2176
+1458240756.42969990	+14.44482422	-1.99951172	-0.77783203	+30.49804688	-16.80908203	-49.98779297	+3536	+14.39208984	+0.07031250	-0.15380859	+0.08789063	-23.55468750	+18.19335938	+3148	+11.50048828	-3.84521484	-1.74462891	+36.97998047	-7.99804688	-24.87304688	+2172
+1458240756.43380000	+14.46240234	-1.95996094	-0.76464844	+30.60791016	-16.98486328	-49.98779297	+3548	+14.41406250	+0.10546875	-0.14062500	-0.06591797	-23.66455078	+18.28125000	+3160	+11.52246094	-3.81445313	-1.74902344	+36.89208984	-7.99804688	-24.82910156	+2172
+1458240756.44219990	+14.50195313	-1.89404297	-0.73828125	+30.76171875	-17.35839844	-50.03173828	+3576	+14.45800781	+0.16259766	-0.10986328	-0.46142578	-23.86230469	+18.43505859	+3188	+11.56640625	-3.76171875	-1.74902344	+36.69433594	-7.97607422	-24.76318359	+2176
+1458240756.45050000	+14.54589844	-1.82812500	-0.72070313	+30.91552734	-17.62207031	-49.94384766	+3604	+14.50195313	+0.21972656	-0.08789063	-0.85693359	-23.97216797	+18.63281250	+3212	+11.61035156	-3.70019531	-1.74462891	+36.56250000	-7.97607422	-24.69726563	+2176
+1458240756.45470000	+14.56787109	-1.79736328	-0.71191406	+30.98144531	-17.75390625	-49.92187500	+3616	+14.51953125	+0.24609375	-0.07910156	-1.09863281	-23.99414063	+18.74267578	+3224	+11.63232422	-3.66943359	-1.73583984	+36.49658203	-7.99804688	-24.67529297	+2180
+1458240756.45880010	+14.58544922	-1.76660156	-0.71191406	+31.02539063	-17.81982422	-49.81201172	+3628	+14.54150391	+0.27246094	-0.07031250	-1.29638672	-24.03808594	+18.85253906	+3236	+11.65429688	-3.63867188	-1.73144531	+36.45263672	-8.02001953	-24.63134766	+2184
+1458240756.46300010	+14.60302734	-1.73583984	-0.71191406	+31.04736328	-17.88574219	-49.72412109	+3640	+14.55908203	+0.29882813	-0.06152344	-1.53808594	-24.08203125	+18.98437500	+3248	+11.68066406	-3.60351563	-1.72705078	+36.43066406	-8.04199219	-24.58740234	+2184
+1458240756.46720000	+14.62500000	-1.70947266	-0.70312500	+31.09130859	-18.01757813	-49.63623047	+3652	+14.58105469	+0.32080078	-0.05273438	-1.80175781	-24.10400391	+19.16015625	+3260	+11.70263672	-3.56835938	-1.71826172	+36.38671875	-8.10791016	-24.56542969	+2192
+1458240756.47129990	+14.64697266	-1.67871094	-0.69873047	+31.13525391	-18.08349609	-49.50439453	+3660	+14.59863281	+0.34277344	-0.04394531	-2.06542969	-24.12597656	+19.33593750	+3268	+11.72460938	-3.53320313	-1.70507813	+36.38671875	-8.17382813	-24.56542969	+2196
+1458240756.47550010	+14.66894531	-1.65234375	-0.69433594	+31.11328125	-18.12744141	-49.37255859	+3664	+14.62060547	+0.36035156	-0.03955078	-2.37304688	-24.12597656	+19.51171875	+3280	+11.74658203	-3.49365234	-1.69628906	+36.36474609	-8.23974609	-24.54345703	+2200
+1458240756.47970010	+14.69091797	-1.63037109	-0.69433594	+31.11328125	-18.19335938	-49.26269531	+3668	+14.63818359	+0.38232422	-0.03515625	-2.65869141	-24.10400391	+19.68750000	+3288	+11.77294922	-3.45849609	-1.67871094	+36.34277344	-8.30566406	-24.54345703	+2208
+1458240756.48379990	+14.71289063	-1.60400391	-0.69873047	+31.09130859	-18.17138672	-49.08691406	+3672	+14.65576172	+0.39990234	-0.03076172	-2.98828125	-24.08203125	+19.86328125	+3296	+11.79492188	-3.41894531	-1.66992188	+36.34277344	-8.37158203	-24.49951172	+2212
+1458240756.48799990	+14.73486328	-1.57763672	-0.70312500	+31.09130859	-18.17138672	-48.91113281	+3676	+14.67773438	+0.41748047	-0.03076172	-3.31787109	-24.06005859	+20.06103516	+3304	+11.81689453	-3.38378906	-1.65673828	+36.34277344	-8.41552734	-24.47753906	+2216
+1458240756.49210000	+14.75244141	-1.55126953	-0.70312500	+31.06933594	-18.14941406	-48.75732422	+3676	+14.69531250	+0.43945313	-0.02636719	-3.66943359	-24.01611328	+20.28076172	+3312	+11.83886719	-3.34863281	-1.64794922	+36.32080078	-8.48144531	-24.43359375	+2220
+1458240756.49630000	+14.77001953	-1.52929688	-0.70751953	+31.04736328	-18.12744141	-48.58154297	+3676	+14.71289063	+0.45263672	-0.02197266	-4.08691406	-24.01611328	+20.52246094	+3320	+11.86083984	-3.31347656	-1.63916016	+36.27685547	-8.52539063	-24.36767578	+2224
+1458240756.50050000	+14.78759766	-1.50292969	-0.71630859	+31.00341797	-18.08349609	-48.40576172	+3676	+14.73046875	+0.47021484	-0.02197266	-4.48242188	-23.99414063	+20.76416016	+3332	+11.88281250	-3.28271484	-1.63037109	+36.23291016	-8.54736328	-24.32373047	+2228
+1458240756.50880000	+14.83154297	-1.45458984	-0.71630859	+30.93750000	-18.06152344	-48.07617188	+3672	+14.77001953	+0.50097656	-0.00878906	-5.38330078	-23.95019531	+21.29150391	+3352	+11.92236328	-3.21679688	-1.61279297	+36.14501953	-8.61328125	-24.21386719	+2232
+1458240756.51300000	+14.84912109	-1.43261719	-0.71630859	+30.89355469	-18.03955078	-47.92236328	+3672	+14.79199219	+0.51416016	-0.00439453	-5.86669922	-23.95019531	+21.53320313	+3364	+11.93994141	-3.19042969	-1.60839844	+36.03515625	-8.63525391	-24.14794922	+2236
+1458240756.51710010	+14.86669922	-1.41064453	-0.71630859	+30.84960938	-17.97363281	-47.79052734	+3672	+14.80957031	+0.52734375	+0.00439453	-6.32812500	-23.92822266	+21.79687500	+3376	+11.96191406	-3.16845703	-1.60839844	+35.92529297	-8.61328125	-24.06005859	+2232
+1458240756.52130010	+14.87988281	-1.38867188	-0.72070313	+30.80566406	-17.90771484	-47.65869141	+3672	+14.83154297	+0.54052734	+0.01318359	-6.85546875	-23.95019531	+22.06054688	+3388	+11.97509766	-3.14648438	-1.60839844	+35.79345703	-8.56933594	-23.95019531	+2232
+1458240756.52550010	+14.89746094	-1.36669922	-0.72509766	+30.73974609	-17.84179688	-47.50488281	+3676	+14.84912109	+0.54931641	+0.02197266	-7.36083984	-23.95019531	+22.32421875	+3400	+11.99267578	-3.12451172	-1.61279297	+35.63964844	-8.52539063	-23.84033203	+2232
+1458240756.52959990	+14.91503906	-1.34912109	-0.72509766	+30.69580078	-17.79785156	-47.37304688	+3680	+14.87109375	+0.56250000	+0.03076172	-7.88818359	-23.95019531	+22.60986328	+3412	+12.01025391	-3.10693359	-1.62158203	+35.48583984	-8.45947266	-23.70849609	+2228
+1458240756.53379990	+14.92822266	-1.32714844	-0.71630859	+30.65185547	-17.79785156	-47.28515625	+3684	+14.89306641	+0.57568359	+0.04394531	-8.43750000	-23.99414063	+22.89550781	+3428	+12.02783203	-3.08496094	-1.62597656	+35.33203125	-8.39355469	-23.59863281	+2228
+1458240756.53800010	+14.94140625	-1.30957031	-0.71191406	+30.58593750	-17.79785156	-47.19726563	+3692	+14.91503906	+0.58447266	+0.06152344	-9.00878906	-24.01611328	+23.18115234	+3440	+12.04101563	-3.07177734	-1.63476563	+35.15625000	-8.32763672	-23.48876953	+2228
+1458240756.54210000	+14.95898438	-1.29199219	-0.70312500	+30.52001953	-17.79785156	-47.10937500	+3704	+14.93701172	+0.59326172	+0.07470703	-9.58007813	-24.06005859	+23.46679688	+3456	+12.05859375	-3.05859375	-1.63916016	+34.95849609	-8.26171875	-23.37890625	+2224
+1458240756.54629990	+14.97656250	-1.27441406	-0.69873047	+30.43212891	-17.77587891	-47.02148438	+3712	+14.95898438	+0.60644531	+0.09228516	-10.08544922	-24.10400391	+23.75244141	+3472	+12.07617188	-3.04101563	-1.64794922	+34.78271484	-8.19580078	-23.26904297	+2224
+1458240756.55049990	+14.99414063	-1.26123047	-0.69433594	+30.34423828	-17.75390625	-46.91162109	+3724	+14.98095703	+0.61083984	+0.10546875	-10.65673828	-24.14794922	+24.03808594	+3488	+12.09375000	-3.02783203	-1.65234375	+34.58496094	-8.12988281	-23.15917969	+2220
+1458240756.55460000	+15.00732422	-1.24804688	-0.68994141	+30.23437500	-17.70996094	-46.82373047	+3736	+15.00292969	+0.61523438	+0.11865234	-11.22802734	-24.14794922	+24.32373047	+3504	+12.10693359	-3.01464844	-1.66113281	+34.38720703	-8.06396484	-23.02734375	+2220
+1458240756.55880000	+15.02490234	-1.23486328	-0.68554688	+30.14648438	-17.68798828	-46.73583984	+3748	+15.02490234	+0.62402344	+0.13183594	-11.73339844	-24.16992188	+24.63134766	+3520	+12.12451172	-3.00146484	-1.66992188	+34.21142578	-7.99804688	-22.91748047	+2220
+1458240756.56290010	+15.03808594	-1.22167969	-0.68115234	+30.03662109	-17.66601563	-46.62597656	+3764	+15.04248047	+0.62841797	+0.14062500	-12.28271484	-24.16992188	+24.93896484	+3532	+12.13769531	-2.98388672	-1.67871094	+34.03564453	-7.93212891	-22.80761719	+2216
+1458240756.56710000	+15.05566406	-1.20849609	-0.67675781	+29.94873047	-17.66601563	-46.51611328	+3780	+15.06445313	+0.63281250	+0.14941406	-12.85400391	-24.14794922	+25.22460938	+3548	+12.15527344	-2.96630859	-1.67871094	+33.85986328	-7.91015625	-22.71972656	+2216
+1458240756.57130000	+15.07324219	-1.19531250	-0.67236328	+29.83886719	-17.64404297	-46.40625000	+3792	+15.08642578	+0.64160156	+0.16259766	-13.33740234	-24.14794922	+25.53222656	+3564	+12.17285156	-2.94873047	-1.68310547	+33.72802734	-7.91015625	-22.63183594	+2216
+1458240756.57960010	+15.10839844	-1.17773438	-0.66357422	+29.57519531	-17.60009766	-46.16455078	+3816	+15.13037109	+0.63720703	+0.17578125	-14.47998047	-24.08203125	+26.14746094	+3596	+12.21240234	-2.90478516	-1.67871094	+33.46435547	-7.93212891	-22.50000000	+2216
+1458240756.58380010	+15.13037109	-1.16455078	-0.66796875	+29.46533203	-17.53417969	-45.98876953	+3828	+15.15234375	+0.63720703	+0.18017578	-14.98535156	-24.01611328	+26.43310547	+3608	+12.22998047	-2.88281250	-1.66992188	+33.35449219	-7.97607422	-22.43408203	+2220
+1458240756.58789990	+15.14794922	-1.15576172	-0.67236328	+29.33349609	-17.44628906	-45.81298828	+3840	+15.16992188	+0.63720703	+0.18017578	-15.51269531	-23.90625000	+26.71875000	+3624	+12.24755859	-2.85644531	-1.66552734	+33.26660156	-8.02001953	-22.36816406	+2224
+1458240756.59209990	+15.16992188	-1.14257813	-0.68115234	+29.20166016	-17.33642578	-45.63720703	+3848	+15.19189453	+0.63720703	+0.17578125	-16.04003906	-23.77441406	+27.00439453	+3640	+12.26953125	-2.83007813	-1.66113281	+33.17871094	-8.04199219	-22.30224609	+2228
+1458240756.59629990	+15.18750000	-1.13378906	-0.68994141	+29.09179688	-17.27050781	-45.46142578	+3856	+15.20947266	+0.63720703	+0.17138672	-16.58935547	-23.66455078	+27.31201172	+3652	+12.28710938	-2.80371094	-1.65673828	+33.11279297	-8.10791016	-22.23632813	+2236
+1458240756.60040000	+15.20507813	-1.12060547	-0.69433594	+28.95996094	-17.18261719	-45.30761719	+3860	+15.23144531	+0.63281250	+0.16699219	-17.13867188	-23.55468750	+27.59765625	+3668	+12.30468750	-2.77734375	-1.65234375	+33.04687500	-8.17382813	-22.19238281	+2240
+1458240756.60460000	+15.22705078	-1.10742188	-0.69873047	+28.85009766	-17.11669922	-45.13183594	+3868	+15.25341797	+0.62841797	+0.16699219	-17.68798828	-23.46679688	+27.92724609	+3684	+12.32226563	-2.75097656	-1.64355469	+32.95898438	-8.23974609	-22.12646484	+2248
+1458240756.60879990	+15.24462891	-1.09863281	-0.70751953	+28.74023438	-17.02880859	-44.95605469	+3868	+15.27099609	+0.62402344	+0.16699219	-18.30322266	-23.35693359	+28.23486328	+3700	+12.33984375	-2.72460938	-1.63037109	+32.91503906	-8.30566406	-22.08251953	+2256
+1458240756.61290000	+15.26660156	-1.08984375	-0.71191406	+28.60839844	-16.94091797	-44.80224609	+3872	+15.29296875	+0.61523438	+0.16699219	-18.91845703	-23.24707031	+28.54248047	+3716	+12.36181641	-2.70263672	-1.62158203	+32.80517578	-8.39355469	-22.06054688	+2260
+1458240756.61710000	+15.28857422	-1.08544922	-0.72509766	+28.47656250	-16.83105469	-44.64843750	+3872	+15.31494141	+0.60644531	+0.16699219	-19.53369141	-23.11523438	+28.87207031	+3732	+12.37939453	-2.68505859	-1.62158203	+32.69531250	-8.41552734	-21.99462891	+2264
+1458240756.62130000	+15.30615234	-1.07666016	-0.73388672	+28.36669922	-16.72119141	-44.49462891	+3876	+15.33251953	+0.59326172	+0.16259766	-20.23681641	-23.00537109	+29.20166016	+3748	+12.39697266	-2.66308594	-1.61718750	+32.60742188	-8.45947266	-21.92871094	+2272
+1458240756.62540010	+15.32373047	-1.06787109	-0.74267578	+28.27880859	-16.63330078	-44.36279297	+3880	+15.35449219	+0.58886719	+0.16259766	-20.87402344	-22.87353516	+29.55322266	+3764	+12.41455078	-2.64550781	-1.61279297	+32.49755859	-8.48144531	-21.88476563	+2276
+1458240756.62960000	+15.33691406	-1.05908203	-0.75146484	+28.16894531	-16.52343750	-44.23095703	+3888	+15.37646484	+0.58447266	+0.16699219	-21.55517578	-22.76367188	+29.90478516	+3780	+12.43212891	-2.62792969	-1.61718750	+32.36572266	-8.48144531	-21.81884766	+2280
+1458240756.63790010	+15.37207031	-1.04589844	-0.74707031	+27.97119141	-16.45751953	-44.09912109	+3896	+15.41601563	+0.55810547	+0.18896484	-23.13720703	-22.65380859	+30.71777344	+3824	+12.46289063	-2.60595703	-1.62158203	+32.03613281	-8.48144531	-21.68701172	+2284
+1458240756.64210010	+15.38525391	-1.04589844	-0.74707031	+27.86132813	-16.43554688	-44.05517578	+3900	+15.43798828	+0.54492188	+0.20214844	-23.95019531	-22.60986328	+31.17919922	+3844	+12.48046875	-2.60156250	-1.62597656	+31.83837891	-8.43750000	-21.64306641	+2288
+1458240756.64619990	+15.40283203	-1.03710938	-0.74267578	+27.77343750	-16.43554688	-44.01123047	+3904	+15.45996094	+0.52734375	+0.21533203	-24.85107422	-22.54394531	+31.61865234	+3868	+12.49804688	-2.59716797	-1.63037109	+31.64062500	-8.41552734	-21.57714844	+2288
+1458240756.65039990	+15.42041016	-1.03710938	-0.73828125	+27.68554688	-16.41357422	-43.96728516	+3908	+15.48193359	+0.51416016	+0.22851563	-25.70800781	-22.45605469	+32.08007813	+3888	+12.51562500	-2.59277344	-1.63916016	+31.42089844	-8.39355469	-21.53320313	+2292
+1458240756.65459990	+15.43359375	-1.03271484	-0.73828125	+27.59765625	-16.36962891	-43.92333984	+3916	+15.50390625	+0.50097656	+0.24169922	-26.58691406	-22.34619141	+32.51953125	+3912	+12.52880859	-2.59277344	-1.64794922	+31.20117188	-8.30566406	-21.46728516	+2292
+1458240756.65870000	+15.44238281	-1.02832031	-0.73388672	+27.50976563	-16.36962891	-43.92333984	+3924	+15.52148438	+0.48339844	+0.25927734	-27.53173828	-22.28027344	+33.02490234	+3936	+12.54638672	-2.58837891	-1.66113281	+31.00341797	-8.26171875	-21.40136719	+2296
+1458240756.66290000	+15.45556641	-1.02392578	-0.72949219	+27.44384766	-16.36962891	-43.90136719	+3936	+15.53906250	+0.46582031	+0.27246094	-28.47656250	-22.19238281	+33.53027344	+3960	+12.55957031	-2.58837891	-1.66992188	+30.80566406	-8.21777344	-21.33544922	+2300
+1458240756.66710000	+15.46875000	-1.02392578	-0.72070313	+27.35595703	-16.39160156	-43.87939453	+3948	+15.56103516	+0.44824219	+0.29003906	-29.44335938	-22.08251953	+34.05761719	+3988	+12.57714844	-2.58398438	-1.67871094	+30.58593750	-8.17382813	-21.29150391	+2300
+1458240756.67120000	+15.48193359	-1.01513672	-0.70751953	+27.29003906	-16.45751953	-43.87939453	+3964	+15.57861328	+0.43066406	+0.31201172	-30.38818359	-21.99462891	+34.60693359	+4012	+12.59472656	-2.57958984	-1.68750000	+30.41015625	-8.15185547	-21.24755859	+2300
+1458240756.67540000	+15.49951172	-1.01513672	-0.69433594	+27.20214844	-16.50146484	-43.85742188	+3980	+15.59619141	+0.40869141	+0.32958984	-31.37695313	-21.88476563	+35.13427734	+4036	+12.61230469	-2.57519531	-1.69628906	+30.21240234	-8.12988281	-21.22558594	+2300
+1458240756.67960000	+15.51269531	-1.01513672	-0.68554688	+27.11425781	-16.54541016	-43.85742188	+3996	+15.61816406	+0.38671875	+0.34277344	-32.36572266	-21.73095703	+35.66162109	+4064	+12.62988281	-2.57519531	-1.70068359	+30.01464844	-8.12988281	-21.18164063	+2304
+1458240756.68790010	+15.54785156	-1.00634766	-0.67675781	+26.96044922	-16.47949219	-43.72558594	+4028	+15.65332031	+0.34716797	+0.36035156	-34.23339844	-21.33544922	+36.65039063	+4108	+12.66503906	-2.55761719	-1.70507813	+29.75097656	-8.17382813	-21.13769531	+2304
+1458240756.69210000	+15.56542969	-0.99755859	-0.67236328	+26.89453125	-16.45751953	-43.65966797	+4044	+15.67089844	+0.32080078	+0.36474609	-35.20019531	-21.11572266	+37.15576172	+4132	+12.67822266	-2.54443359	-1.70507813	+29.61914063	-8.21777344	-21.09375000	+2308
+1458240756.69619990	+15.57861328	-0.98876953	-0.67236328	+26.82861328	-16.41357422	-43.54980469	+4060	+15.68847656	+0.30322266	+0.37353516	-36.10107422	-20.91796875	+37.66113281	+4156	+12.69580078	-2.52685547	-1.70507813	+29.53125000	-8.28369141	-21.07177734	+2312
+1458240756.70040010	+15.59619141	-0.98437500	-0.67236328	+26.74072266	-16.36962891	-43.43994141	+4076	+15.70166016	+0.28125000	+0.38232422	-37.02392578	-20.69824219	+38.18847656	+4180	+12.71337891	-2.50927734	-1.70507813	+29.46533203	-8.34960938	-21.04980469	+2316
+1458240756.70460010	+15.61376953	-0.97998047	-0.66796875	+26.65283203	-16.39160156	-43.33007813	+4088	+15.71484375	+0.25488281	+0.38671875	-37.96875000	-20.43457031	+38.67187500	+4200	+12.73095703	-2.49609375	-1.69628906	+29.37744141	-8.48144531	-21.02783203	+2324
+1458240756.70869990	+15.63574219	-0.97119141	-0.66357422	+26.58691406	-16.32568359	-43.19824219	+4100	+15.72802734	+0.22851563	+0.39111328	-38.89160156	-20.17089844	+39.15527344	+4220	+12.74853516	-2.47412109	-1.68310547	+29.33349609	-8.61328125	-21.02783203	+2332
+1458240756.71289990	+15.65771484	-0.96679688	-0.66357422	+26.49902344	-16.23779297	-43.04443359	+4112	+15.74560547	+0.20654297	+0.39111328	-39.79248047	-19.88525391	+39.63867188	+4240	+12.77050781	-2.45654297	-1.67431641	+29.26757813	-8.74511719	-21.00585938	+2340
+1458240756.72120000	+15.69287109	-0.95361328	-0.67236328	+26.34521484	-16.01806641	-42.75878906	+4128	+15.76757813	+0.15380859	+0.39990234	-41.63818359	-19.33593750	+40.56152344	+4284	+12.80126953	-2.41699219	-1.66113281	+29.17968750	-8.98681641	-20.96191406	+2356
+1458240756.72540000	+15.71044922	-0.94482422	-0.68115234	+26.27929688	-15.88623047	-42.58300781	+4136	+15.78076172	+0.12744141	+0.39990234	-42.53906250	-19.00634766	+41.00097656	+4304	+12.81884766	-2.39941406	-1.65234375	+29.11376953	-9.09667969	-20.91796875	+2364
+1458240756.72950010	+15.72363281	-0.93603516	-0.68554688	+26.21337891	-15.75439453	-42.42919922	+4144	+15.78515625	+0.10546875	+0.40429688	-43.43994141	-18.69873047	+41.44042969	+4324	+12.83642578	-2.38183594	-1.64794922	+29.06982422	-9.20654297	-20.87402344	+2372
+1458240756.73370000	+15.74121094	-0.92285156	-0.68554688	+26.16943359	-15.66650391	-42.27539063	+4148	+15.79394531	+0.07470703	+0.40869141	-44.40673828	-18.41308594	+41.92382813	+4344	+12.84960938	-2.36425781	-1.63916016	+29.02587891	-9.33837891	-20.85205078	+2380
+1458240756.73790000	+15.75878906	-0.92285156	-0.68554688	+26.10351563	-15.57861328	-42.16552734	+4148	+15.80273438	+0.05273438	+0.41308594	-45.35156250	-18.10546875	+42.34130859	+4364	+12.86718750	-2.35107422	-1.63476563	+28.93798828	-9.44824219	-20.83007813	+2388
+1458240756.74200010	+15.76757813	-0.91845703	-0.68554688	+26.03759766	-15.49072266	-42.05566406	+4152	+15.80712891	+0.03076172	+0.42626953	-46.27441406	-17.84179688	+42.82470703	+4384	+12.88037109	-2.34228516	-1.63037109	+28.85009766	-9.53613281	-20.78613281	+2396
+1458240756.74620010	+15.78515625	-0.90966797	-0.67675781	+26.01562500	-15.44677734	-41.96777344	+4156	+15.81591797	+0.00878906	+0.43505859	-47.19726563	-17.53417969	+43.24218750	+4404	+12.89794922	-2.32910156	-1.63037109	+28.78417969	-9.62402344	-20.74218750	+2400
+1458240756.75040010	+15.79833984	-0.90966797	-0.67236328	+25.97167969	-15.38085938	-41.90185547	+4156	+15.82470703	-0.00878906	+0.44384766	-48.07617188	-17.22656250	+43.63769531	+4424	+12.91113281	-2.32910156	-1.62597656	+28.65234375	-9.68994141	-20.69824219	+2404
+1458240756.75449990	+15.80273438	-0.90527344	-0.67236328	+25.92773438	-15.24902344	-41.81396484	+4160	+15.82910156	-0.02636719	+0.45703125	-48.97705078	-16.96289063	+44.05517578	+4444	+12.92431641	-2.32910156	-1.63476563	+28.49853516	-9.68994141	-20.65429688	+2408
+1458240756.76290010	+15.81591797	-0.89208984	-0.66357422	+25.97167969	-15.16113281	-41.74804688	+4176	+15.83789063	-0.04833984	+0.48339844	-50.62500000	-16.39160156	+44.84619141	+4480	+12.95068359	-2.32910156	-1.65234375	+28.25683594	-9.66796875	-20.50048828	+2416
+1458240756.76700000	+15.82031250	-0.88769531	-0.65478516	+25.97167969	-15.11718750	-41.70410156	+4184	+15.83789063	-0.06152344	+0.50097656	-51.43798828	-16.10595703	+45.21972656	+4500	+12.95947266	-2.32910156	-1.66113281	+28.10302734	-9.66796875	-20.45654297	+2420
+1458240756.77119990	+15.82470703	-0.87451172	-0.64160156	+26.03759766	-15.16113281	-41.70410156	+4192	+15.84228516	-0.06591797	+0.51416016	-52.14111328	-15.82031250	+45.59326172	+4516	+12.97265625	-2.32910156	-1.66552734	+27.99316406	-9.64599609	-20.39062500	+2420
+1458240756.77539990	+15.82470703	-0.87011719	-0.62841797	+26.10351563	-15.20507813	-41.72607422	+4208	+15.84667969	-0.07470703	+0.53173828	-52.88818359	-15.53466797	+45.94482422	+4532	+12.98144531	-2.33789063	-1.67431641	+27.83935547	-9.64599609	-20.32470703	+2424
+1458240756.77950000	+15.82910156	-0.86132813	-0.61523438	+26.14746094	-15.18310547	-41.74804688	+4220	+15.85546875	-0.08789063	+0.54931641	-53.63525391	-15.27099609	+46.29638672	+4552	+12.99023438	-2.34667969	-1.68310547	+27.68554688	-9.62402344	-20.28076172	+2428
+1458240756.78370000	+15.82910156	-0.85253906	-0.60644531	+26.25732422	-15.18310547	-41.74804688	+4236	+15.85986328	-0.08349609	+0.56250000	-54.16259766	-14.96337891	+46.60400391	+4564	+12.99902344	-2.34667969	-1.69189453	+27.59765625	-9.55810547	-20.21484375	+2428
+1458240756.78790000	+15.83349609	-0.84375000	-0.59765625	+26.36718750	-15.18310547	-41.74804688	+4252	+15.86425781	-0.08789063	+0.57128906	-54.77783203	-14.63378906	+46.86767578	+4580	+13.00781250	-2.35107422	-1.70507813	+27.48779297	-9.51416016	-20.12695313	+2428
+1458240756.79200010	+15.82910156	-0.83056641	-0.59326172	+26.45507813	-15.13916016	-41.72607422	+4272	+15.86425781	-0.09667969	+0.58007813	-55.37109375	-14.28222656	+47.13134766	+4596	+13.01660156	-2.35107422	-1.70947266	+27.37792969	-9.47021484	-20.03906250	+2428
+1458240756.79620000	+15.82910156	-0.81738281	-0.58886719	+26.60888672	-15.11718750	-41.68212891	+4288	+15.86865234	-0.09667969	+0.58447266	-55.85449219	-13.95263672	+47.37304688	+4604	+13.02539063	-2.34667969	-1.71826172	+27.33398438	-9.47021484	-19.97314453	+2428
+1458240756.80029990	+15.82470703	-0.79980469	-0.58886719	+26.76269531	-15.11718750	-41.63818359	+4308	+15.86865234	-0.10546875	+0.58886719	-56.40380859	-13.57910156	+47.61474609	+4616	+13.02978516	-2.34228516	-1.72265625	+27.31201172	-9.44824219	-19.88525391	+2428
+1458240756.80870010	+15.83349609	-0.76464844	-0.57568359	+27.07031250	-15.09521484	-41.52832031	+4344	+15.87744141	-0.12304688	+0.59326172	-57.41455078	-12.78808594	+48.03222656	+4636	+13.04296875	-2.32470703	-1.71386719	+27.29003906	-9.51416016	-19.75341797	+2432
+1458240756.81279990	+15.83789063	-0.75146484	-0.57568359	+27.22412109	-15.05126953	-41.44042969	+4360	+15.87744141	-0.14062500	+0.58886719	-57.94189453	-12.34863281	+48.20800781	+4648	+13.04736328	-2.31152344	-1.70947266	+27.31201172	-9.53613281	-19.66552734	+2436
+1458240756.81699990	+15.83789063	-0.73828125	-0.57568359	+27.35595703	-15.00732422	-41.33056641	+4372	+15.88183594	-0.15820313	+0.58447266	-58.49121094	-11.93115234	+48.36181641	+4660	+13.05175781	-2.29833984	-1.70068359	+27.33398438	-9.60205078	-19.59960938	+2440
+1458240756.82119990	+15.84228516	-0.72509766	-0.58447266	+27.46582031	-14.89746094	-41.19873047	+4384	+15.88183594	-0.17578125	+0.57568359	-58.99658203	-11.46972656	+48.49365234	+4672	+13.06054688	-2.28515625	-1.69189453	+27.37792969	-9.64599609	-19.48974609	+2444
+1458240756.82530000	+15.84667969	-0.71191406	-0.59326172	+27.59765625	-14.78759766	-41.02294922	+4396	+15.88183594	-0.19335938	+0.56689453	-59.50195313	-11.00830078	+48.60351563	+4680	+13.06494141	-2.26318359	-1.68750000	+27.46582031	-9.71191406	-19.40185547	+2452
+1458240756.82950000	+15.85107422	-0.69433594	-0.60205078	+27.72949219	-14.72167969	-40.84716797	+4408	+15.88183594	-0.21093750	+0.55810547	-60.02929688	-10.52490234	+48.75732422	+4688	+13.06933594	-2.24121094	-1.67431641	+27.53173828	-9.77783203	-19.31396484	+2460
+1458240756.83369990	+15.85546875	-0.67675781	-0.60644531	+27.86132813	-14.63378906	-40.67138672	+4412	+15.88183594	-0.23291016	+0.55371094	-60.60058594	-10.04150391	+48.91113281	+4696	+13.07373047	-2.22363281	-1.66113281	+27.59765625	-9.86572266	-19.20410156	+2468
+1458240756.83780000	+15.85986328	-0.66357422	-0.61083984	+28.01513672	-14.56787109	-40.49560547	+4420	+15.87744141	-0.25927734	+0.54931641	-61.17187500	-9.55810547	+49.04296875	+4708	+13.07812500	-2.20605469	-1.64794922	+27.64160156	-9.95361328	-19.11621094	+2476
+1458240756.84200000	+15.86865234	-0.64599609	-0.61083984	+28.14697266	-14.52392578	-40.34179688	+4420	+15.87744141	-0.28125000	+0.54492188	-61.74316406	-9.07470703	+49.19677734	+4716	+13.08251953	-2.18847656	-1.63476563	+27.70751953	-10.04150391	-19.02832031	+2484
+1458240756.84620000	+15.87744141	-0.63281250	-0.61523438	+28.25683594	-14.41406250	-40.14404297	+4420	+15.87744141	-0.30761719	+0.54052734	-62.35839844	-8.59130859	+49.35058594	+4724	+13.08691406	-2.17529297	-1.62597656	+27.72949219	-10.10742188	-18.94042969	+2492
+1458240756.85450010	+15.88623047	-0.61523438	-0.62841797	+28.41064453	-14.21630859	-39.74853516	+4420	+15.87744141	-0.34277344	+0.53613281	-63.50097656	-7.62451172	+49.63623047	+4736	+13.09130859	-2.14892578	-1.61279297	+27.72949219	-10.19531250	-18.69873047	+2504
+1458240756.85870000	+15.88623047	-0.60644531	-0.63281250	+28.49853516	-14.12841797	-39.55078125	+4416	+15.87304688	-0.36914063	+0.54052734	-64.11621094	-7.14111328	+49.79003906	+4744	+13.09570313	-2.14013672	-1.60839844	+27.70751953	-10.19531250	-18.58886719	+2508
+1458240756.86279990	+15.88623047	-0.59765625	-0.63281250	+28.56445313	-14.04052734	-39.37500000	+4416	+15.87304688	-0.37792969	+0.54052734	-64.68750000	-6.65771484	+49.92187500	+4748	+13.09570313	-2.13574219	-1.60400391	+27.66357422	-10.21728516	-18.47900391	+2512
+1458240756.86700010	+15.89062500	-0.58886719	-0.63281250	+28.65234375	-13.97460938	-39.22119141	+4416	+15.86865234	-0.39111328	+0.54492188	-65.25878906	-6.17431641	+50.09765625	+4756	+13.10009766	-2.13134766	-1.60839844	+27.59765625	-10.19531250	-18.32519531	+2516
+1458240756.87109990	+15.88623047	-0.58007813	-0.62841797	+28.69628906	-13.93066406	-39.08935547	+4412	+15.86425781	-0.41308594	+0.55371094	-65.91796875	-5.71289063	+50.29541016	+4764	+13.10009766	-2.12695313	-1.61279297	+27.50976563	-10.17333984	-18.21533203	+2520
+1458240756.87529990	+15.89062500	-0.58007813	-0.62402344	+28.71826172	-13.88671875	-38.97949219	+4412	+15.86425781	-0.41748047	+0.56250000	-66.48925781	-5.25146484	+50.47119141	+4768	+13.10009766	-2.13134766	-1.61718750	+27.35595703	-10.12939453	-18.08349609	+2520
+1458240756.87949990	+15.88623047	-0.57568359	-0.61523438	+28.74023438	-13.84277344	-38.86962891	+4412	+15.86425781	-0.41748047	+0.57128906	-67.03857422	-4.79003906	+50.62500000	+4772	+13.10009766	-2.13574219	-1.62597656	+27.22412109	-10.08544922	-17.92968750	+2524
+1458240756.88360000	+15.88183594	-0.57568359	-0.61083984	+28.74023438	-13.77685547	-38.75976563	+4416	+15.85986328	-0.43066406	+0.57568359	-67.69775391	-4.32861328	+50.75683594	+4780	+13.10009766	-2.14453125	-1.63476563	+27.04833984	-9.99755859	-17.79785156	+2524
+1458240756.88780000	+15.87744141	-0.57568359	-0.61083984	+28.74023438	-13.71093750	-38.62792969	+4420	+15.85986328	-0.43505859	+0.58007813	-68.29101563	-3.84521484	+50.86669922	+4784	+13.10009766	-2.14892578	-1.64794922	+26.89453125	-9.93164063	-17.64404297	+2528
+1458240756.89610000	+15.86865234	-0.57128906	-0.61083984	+28.74023438	-13.53515625	-38.34228516	+4432	+15.85107422	-0.44824219	+0.59326172	-69.56542969	-2.87841797	+51.10839844	+4800	+13.10449219	-2.16210938	-1.67431641	+26.54296875	-9.75585938	-17.33642578	+2532
+1458240756.90030000	+15.85986328	-0.57128906	-0.61083984	+28.74023438	-13.49121094	-38.21044922	+4440	+15.84667969	-0.45263672	+0.59765625	-70.22460938	-2.37304688	+51.24023438	+4804	+13.10009766	-2.17089844	-1.68750000	+26.36718750	-9.66796875	-17.20458984	+2532
+1458240756.90450000	+15.85986328	-0.57128906	-0.60644531	+28.71826172	-13.44726563	-38.07861328	+4448	+15.84667969	-0.45263672	+0.59765625	-70.88378906	-1.84570313	+51.30615234	+4812	+13.10009766	-2.17529297	-1.69628906	+26.19140625	-9.60205078	-17.05078125	+2528
+1458240756.90860010	+15.85986328	-0.57128906	-0.61083984	+28.71826172	-13.38134766	-37.94677734	+4456	+15.84228516	-0.46582031	+0.59326172	-71.65283203	-1.29638672	+51.37207031	+4816	+13.10449219	-2.17968750	-1.70507813	+26.01562500	-9.55810547	-16.91894531	+2528
+1458240756.91280010	+15.85986328	-0.57128906	-0.61083984	+28.69628906	-13.29345703	-37.77099609	+4468	+15.83789063	-0.47900391	+0.58886719	-72.37792969	-0.74707031	+51.41601563	+4824	+13.10449219	-2.18408203	-1.71386719	+25.86181641	-9.49218750	-16.78710938	+2524
+1458240756.91700010	+15.85986328	-0.57568359	-0.61523438	+28.67431641	-13.22753906	-37.59521484	+4476	+15.83789063	-0.48339844	+0.58447266	-73.12500000	-0.17578125	+51.41601563	+4832	+13.10449219	-2.18847656	-1.72265625	+25.70800781	-9.47021484	-16.65527344	+2520
+1458240756.92109990	+15.85986328	-0.57128906	-0.62402344	+28.67431641	-13.09570313	-37.37548828	+4488	+15.83349609	-0.50097656	+0.57128906	-73.91601563	+0.39550781	+51.39404297	+4840	+13.10888672	-2.18847656	-1.72265625	+25.57617188	-9.44824219	-16.54541016	+2516
+1458240756.92529990	+15.85546875	-0.57128906	-0.63281250	+28.67431641	-12.98583984	-37.13378906	+4496	+15.83349609	-0.52294922	+0.55810547	-74.77294922	+0.98876953	+51.35009766	+4848	+13.10888672	-2.18408203	-1.72705078	+25.48828125	-9.44824219	-16.41357422	+2512
+1458240756.92950010	+15.85986328	-0.57128906	-0.64599609	+28.67431641	-12.85400391	-36.87011719	+4504	+15.82910156	-0.54492188	+0.54492188	-75.60791016	+1.62597656	+51.28417969	+4856	+13.10888672	-2.17968750	-1.72265625	+25.40039063	-9.47021484	-16.30371094	+2508
+1458240756.93359990	+15.86425781	-0.56689453	-0.65478516	+28.69628906	-12.74414063	-36.60644531	+4512	+15.82031250	-0.57128906	+0.53173828	-76.48681641	+2.21923828	+51.26220703	+4864	+13.11328125	-2.17089844	-1.71826172	+25.33447266	-9.53613281	-16.21582031	+2504
+1458240756.94199990	+15.87304688	-0.56689453	-0.67236328	+28.74023438	-12.56835938	-36.16699219	+4516	+15.81591797	-0.61523438	+0.50097656	-78.22265625	+3.44970703	+51.10839844	+4876	+13.11328125	-2.15332031	-1.70068359	+25.22460938	-9.66796875	-16.04003906	+2504
+1458240756.94610000	+15.87744141	-0.55810547	-0.67675781	+28.80615234	-12.48046875	-35.92529297	+4516	+15.81152344	-0.63720703	+0.48339844	-79.05761719	+4.06494141	+50.99853516	+4880	+13.11767578	-2.14453125	-1.68750000	+25.18066406	-9.75585938	-15.97412109	+2508
+1458240756.95030000	+15.88183594	-0.55810547	-0.68554688	+28.85009766	-12.37060547	-35.68359375	+4516	+15.81152344	-0.66796875	+0.46582031	-79.95849609	+4.68017578	+50.84472656	+4888	+13.12207031	-2.13574219	-1.67871094	+25.15869141	-9.84375000	-15.88623047	+2512
+1458240756.95440010	+15.88623047	-0.55810547	-0.69433594	+28.89404297	-12.21679688	-35.44189453	+4512	+15.80712891	-0.69433594	+0.44824219	-80.85937500	+5.27343750	+50.71289063	+4892	+13.12207031	-2.12695313	-1.66552734	+25.11474609	-9.90966797	-15.82031250	+2512
+1458240756.95860000	+15.88623047	-0.55371094	-0.70312500	+28.95996094	-12.08496094	-35.24414063	+4508	+15.80273438	-0.72070313	+0.43505859	-81.69433594	+5.86669922	+50.62500000	+4896	+13.12207031	-2.12255859	-1.65673828	+25.07080078	-9.97558594	-15.75439453	+2516
+1458240756.96280000	+15.88623047	-0.54931641	-0.71191406	+29.02587891	-11.95312500	-35.04638672	+4504	+15.79394531	-0.74267578	+0.42626953	-82.52929688	+6.43798828	+50.51513672	+4896	+13.12646484	-2.11376953	-1.64794922	+25.02685547	-10.04150391	-15.68847656	+2520
+1458240756.96690010	+15.89062500	-0.54931641	-0.72070313	+29.11376953	-11.82128906	-34.89257813	+4496	+15.79394531	-0.76464844	+0.41308594	-83.34228516	+6.98730469	+50.40527344	+4900	+13.12646484	-2.10937500	-1.63916016	+24.98291016	-10.10742188	-15.62255859	+2524
+1458240756.97110010	+15.89062500	-0.54492188	-0.72070313	+29.20166016	-11.75537109	-34.76074219	+4484	+15.78515625	-0.78222656	+0.40429688	-84.13330078	+7.55859375	+50.31738281	+4900	+13.12646484	-2.10498047	-1.63037109	+24.93896484	-10.15136719	-15.57861328	+2528
+1458240756.97939990	+15.89062500	-0.54931641	-0.71630859	+29.37744141	-11.53564453	-34.65087891	+4468	+15.78076172	-0.82177734	+0.39111328	-85.69335938	+8.59130859	+50.09765625	+4904	+13.13085938	-2.10937500	-1.62158203	+24.74121094	-10.21728516	-15.46875000	+2536
+1458240756.98359990	+15.89062500	-0.54931641	-0.71630859	+29.46533203	-11.42578125	-34.60693359	+4460	+15.78076172	-0.83056641	+0.38671875	-86.39648438	+9.07470703	+50.03173828	+4900	+13.13085938	-2.11376953	-1.62158203	+24.65332031	-10.19531250	-15.42480469	+2540
+1458240756.98779990	+15.89062500	-0.55371094	-0.71630859	+29.53125000	-11.27197266	-34.58496094	+4452	+15.77636719	-0.84814453	+0.38671875	-87.09960938	+9.55810547	+49.94384766	+4900	+13.13085938	-2.12255859	-1.62158203	+24.49951172	-10.19531250	-15.38085938	+2544
+1458240756.99190000	+15.88623047	-0.55810547	-0.72509766	+29.61914063	-11.07421875	-34.56298828	+4448	+15.77197266	-0.86132813	+0.37792969	-87.82470703	+10.01953125	+49.81201172	+4900	+13.13525391	-2.13574219	-1.62597656	+24.36767578	-10.12939453	-15.33691406	+2548
+1458240756.99609990	+15.88183594	-0.56689453	-0.72509766	+29.66308594	-10.94238281	-34.58496094	+4444	+15.76757813	-0.87451172	+0.38232422	-88.50585938	+10.48095703	+49.76806641	+4896	+13.13525391	-2.14892578	-1.63476563	+24.21386719	-10.08544922	-15.29296875	+2552
+1458240757.00029990	+15.87304688	-0.57128906	-0.72509766	+29.72900391	-10.78857422	-34.62890625	+4444	+15.76318359	-0.88330078	+0.38232422	-89.18701172	+10.92041016	+49.68017578	+4892	+13.13525391	-2.16210938	-1.63916016	+24.06005859	-10.01953125	-15.24902344	+2560
+1458240757.00440000	+15.86865234	-0.58007813	-0.72509766	+29.79492188	-10.65673828	-34.69482422	+4444	+15.75878906	-0.89648438	+0.38232422	-89.84619141	+11.33789063	+49.61425781	+4892	+13.13525391	-2.17968750	-1.64794922	+23.86230469	-9.95361328	-15.20507813	+2564
+1458240757.01280000	+15.86425781	-0.59765625	-0.71630859	+29.88281250	-10.34912109	-34.84863281	+4456	+15.75000000	-0.91845703	+0.38671875	-91.16455078	+12.15087891	+49.48242188	+4888	+13.13964844	-2.21484375	-1.66552734	+23.51074219	-9.82177734	-15.13916016	+2572
+1458240757.01690010	+15.85986328	-0.61083984	-0.72070313	+29.90478516	-10.15136719	-34.91455078	+4464	+15.75000000	-0.93603516	+0.38232422	-91.84570313	+12.54638672	+49.37255859	+4888	+13.13964844	-2.23242188	-1.67431641	+23.31298828	-9.73388672	-15.11718750	+2576
+1458240757.02110000	+15.85986328	-0.62402344	-0.72509766	+29.90478516	-9.90966797	-34.98046875	+4472	+15.74560547	-0.95361328	+0.38232422	-92.50488281	+12.91992188	+49.30664063	+4888	+13.14404297	-2.25439453	-1.68310547	+23.13720703	-9.64599609	-15.11718750	+2580
+1458240757.02519990	+15.85546875	-0.63720703	-0.73388672	+29.92675781	-9.68994141	-35.02441406	+4484	+15.74121094	-0.97119141	+0.38232422	-93.16406250	+13.29345703	+49.21875000	+4888	+13.14404297	-2.27197266	-1.69189453	+22.96142578	-9.55810547	-15.09521484	+2584
+1458240757.02940010	+15.85546875	-0.64599609	-0.73828125	+29.97070313	-9.47021484	-35.09033203	+4496	+15.73681641	-0.98876953	+0.36914063	-93.84521484	+13.64501953	+49.06494141	+4892	+13.14843750	-2.28955078	-1.70068359	+22.80761719	-9.49218750	-15.09521484	+2588
+1458240757.03360010	+15.85107422	-0.65917969	-0.74267578	+29.97070313	-9.25048828	-35.15625000	+4508	+15.72802734	-1.00195313	+0.36474609	-94.48242188	+14.01855469	+48.97705078	+4892	+13.15283203	-2.30712891	-1.70507813	+22.65380859	-9.44824219	-15.09521484	+2588
+1458240757.04189990	+15.85546875	-0.68554688	-0.74707031	+29.94873047	-8.85498047	-35.33203125	+4528	+15.72363281	-1.06347656	+0.34716797	-95.91064453	+14.69970703	+48.71337891	+4904	+13.16162109	-2.33349609	-1.70507813	+22.41210938	-9.40429688	-15.13916016	+2584
+1458240757.05020000	+15.86865234	-0.71630859	-0.76025391	+29.92675781	-8.37158203	-35.44189453	+4548	+15.71923828	-1.11621094	+0.32519531	-97.25097656	+15.33691406	+48.47167969	+4912	+13.17041016	-2.35107422	-1.69628906	+22.25830078	-9.44824219	-15.22705078	+2584
+1458240757.05440000	+15.87744141	-0.72949219	-0.76904297	+29.90478516	-8.08593750	-35.48583984	+4556	+15.71484375	-1.14697266	+0.30322266	-97.97607422	+15.62255859	+48.25195313	+4920	+13.17480469	-2.35986328	-1.68750000	+22.21435547	-9.49218750	-15.29296875	+2584
+1458240757.05859990	+15.88183594	-0.74707031	-0.78222656	+29.88281250	-7.80029297	-35.55175781	+4564	+15.71044922	-1.17333984	+0.28564453	-98.61328125	+15.90820313	+48.07617188	+4924	+13.17919922	-2.36425781	-1.68310547	+22.17041016	-9.53613281	-15.33691406	+2588
+1458240757.06270000	+15.88623047	-0.76025391	-0.79541016	+29.88281250	-7.55859375	-35.59570313	+4568	+15.70605469	-1.20410156	+0.26367188	-99.29443359	+16.19384766	+47.90039063	+4932	+13.18359375	-2.37304688	-1.67431641	+22.14843750	-9.58007813	-15.40283203	+2588
+1458240757.07110000	+15.90380859	-0.78662109	-0.80859375	+29.88281250	-7.14111328	-35.70556641	+4564	+15.70166016	-1.26562500	+0.22412109	-100.56884766	+16.74316406	+47.54882813	+4940	+13.19238281	-2.38183594	-1.65673828	+22.10449219	-9.68994141	-15.53466797	+2592
+1458240757.07520010	+15.91259766	-0.80419922	-0.80859375	+29.86083984	-6.94335938	-35.81542969	+4564	+15.70166016	-1.30078125	+0.21093750	-101.20605469	+16.98486328	+47.41699219	+4944	+13.19677734	-2.38623047	-1.64355469	+22.06054688	-9.75585938	-15.60058594	+2600
+1458240757.07940010	+15.92578125	-0.82617188	-0.82177734	+29.81689453	-6.67968750	-35.88134766	+4560	+15.69726563	-1.33593750	+0.18896484	-101.86523438	+17.20458984	+47.26318359	+4952	+13.20556641	-2.39941406	-1.63916016	+22.03857422	-9.82177734	-15.68847656	+2604
+1458240757.08360000	+15.93457031	-0.84375000	-0.83056641	+29.81689453	-6.48193359	-35.99121094	+4556	+15.69726563	-1.36230469	+0.17138672	-102.39257813	+17.42431641	+47.13134766	+4952	+13.20996094	-2.40820313	-1.63037109	+21.99462891	-9.86572266	-15.77636719	+2612
+1458240757.08769990	+15.94335938	-0.86132813	-0.83935547	+29.81689453	-6.28417969	-36.10107422	+4552	+15.69726563	-1.38867188	+0.14941406	-102.91992188	+17.62207031	+46.99951172	+4956	+13.21435547	-2.42138672	-1.62597656	+21.95068359	-9.90966797	-15.86425781	+2620
+1458240757.09190010	+15.94335938	-0.87890625	-0.85693359	+29.79492188	-6.02050781	-36.16699219	+4552	+15.69287109	-1.41503906	+0.12744141	-103.46923828	+17.79785156	+46.82373047	+4960	+13.22314453	-2.43457031	-1.62597656	+21.88476563	-9.93164063	-15.95214844	+2624
+1458240757.09610010	+15.94775391	-0.89648438	-0.86572266	+29.79492188	-5.86669922	-36.29882813	+4548	+15.68847656	-1.43261719	+0.11425781	-103.88671875	+17.97363281	+46.77978516	+4960	+13.22753906	-2.45214844	-1.63037109	+21.81884766	-9.93164063	-16.04003906	+2632
+1458240757.10439990	+15.95214844	-0.93603516	-0.87890625	+29.79492188	-5.58105469	-36.60644531	+4544	+15.68847656	-1.48095703	+0.09228516	-104.80957031	+18.25927734	+46.69189453	+4960	+13.24072266	-2.50048828	-1.64355469	+21.62109375	-9.88769531	-16.23779297	+2652
+1458240757.10850000	+15.95654297	-0.95361328	-0.88330078	+29.81689453	-5.49316406	-36.80419922	+4544	+15.68847656	-1.49853516	+0.08349609	-105.16113281	+18.41308594	+46.71386719	+4960	+13.24951172	-2.53564453	-1.65673828	+21.46728516	-9.82177734	-16.36962891	+2664
+1458240757.11270000	+15.96093750	-0.97998047	-0.88330078	+29.79492188	-5.40527344	-37.02392578	+4544	+15.68847656	-1.51611328	+0.07910156	-105.53466797	+18.52294922	+46.73583984	+4964	+13.25390625	-2.57080078	-1.66992188	+21.31347656	-9.77783203	-16.50146484	+2676
+1458240757.11690000	+15.96093750	-1.00634766	-0.89208984	+29.77294922	-5.22949219	-37.19970703	+4552	+15.68408203	-1.53808594	+0.07031250	-105.90820313	+18.61083984	+46.73583984	+4964	+13.26269531	-2.60595703	-1.68750000	+21.13769531	-9.71191406	-16.61132813	+2688
+1458240757.12520000	+15.96093750	-1.05468750	-0.91406250	+29.75097656	-5.03173828	-37.59521484	+4572	+15.68408203	-1.56445313	+0.05712891	-106.52343750	+18.78662109	+46.82373047	+4968	+13.27148438	-2.68505859	-1.73144531	+20.80810547	-9.51416016	-16.87500000	+2716
+1458240757.13350010	+15.96093750	-1.09863281	-0.93164063	+29.77294922	-4.85595703	-37.94677734	+4604	+15.68408203	-1.59521484	+0.04394531	-107.09472656	+18.91845703	+46.95556641	+4976	+13.28466797	-2.75097656	-1.77539063	+20.52246094	-9.33837891	-17.11669922	+2740
+1458240757.13770010	+15.96093750	-1.12939453	-0.94042969	+29.75097656	-4.81201172	-38.16650391	+4620	+15.68408203	-1.62158203	+0.04394531	-107.40234375	+18.98437500	+47.04345703	+4984	+13.28906250	-2.79052734	-1.79736328	+20.39062500	-9.27246094	-17.22656250	+2748
+1458240757.14599990	+15.96972656	-1.18652344	-0.95800781	+29.75097656	-4.65820313	-38.51806641	+4660	+15.68847656	-1.66113281	+0.03076172	-107.95166016	+19.05029297	+47.15332031	+4996	+13.29785156	-2.85644531	-1.82373047	+20.14892578	-9.20654297	-17.51220703	+2764
+1458240757.15019990	+15.97412109	-1.21289063	-0.97119141	+29.75097656	-4.54833984	-38.67187500	+4676	+15.68847656	-1.68750000	+0.02197266	-108.23730469	+19.07226563	+47.17529297	+5004	+13.30224609	-2.88720703	-1.84130859	+20.08300781	-9.18457031	-17.64404297	+2768
+1458240757.15440010	+15.97851563	-1.24365234	-0.99316406	+29.75097656	-4.43847656	-38.78173828	+4696	+15.69287109	-1.71386719	+0.01318359	-108.54492188	+19.07226563	+47.19726563	+5012	+13.30664063	-2.91796875	-1.85009766	+19.99511719	-9.18457031	-17.77587891	+2776
+1458240757.15850000	+15.98291016	-1.26562500	-1.01513672	+29.79492188	-4.30664063	-38.89160156	+4716	+15.69287109	-1.73144531	+0.00000000	-108.76464844	+19.07226563	+47.17529297	+5020	+13.31542969	-2.93994141	-1.86328125	+19.97314453	-9.16259766	-17.88574219	+2780
+1458240757.16269990	+15.98730469	-1.29199219	-1.03710938	+29.83886719	-4.19677734	-38.95751953	+4736	+15.69287109	-1.76220703	-0.01318359	-109.05029297	+19.07226563	+47.17529297	+5028	+13.31982422	-2.96191406	-1.87646484	+19.97314453	-9.16259766	-18.01757813	+2788
+1458240757.17100000	+16.00488281	-1.33593750	-1.08544922	+29.94873047	-3.97705078	-39.08935547	+4760	+15.69726563	-1.81933594	-0.04833984	-109.59960938	+19.05029297	+47.10937500	+5048	+13.32861328	-3.00146484	-1.88085938	+20.01708984	-9.25048828	-18.30322266	+2796
+1458240757.17520000	+16.01367188	-1.36230469	-1.10742188	+30.01464844	-3.84521484	-39.17724609	+4768	+15.69726563	-1.85009766	-0.06591797	-109.88525391	+19.00634766	+47.06542969	+5060	+13.33740234	-3.02343750	-1.88525391	+20.03906250	-9.29443359	-18.43505859	+2804
+1458240757.17930010	+16.02685547	-1.38867188	-1.13378906	+30.08056641	-3.71337891	-39.24316406	+4776	+15.69726563	-1.88085938	-0.08789063	-110.19287109	+18.96240234	+46.99951172	+5072	+13.34179688	-3.04541016	-1.88964844	+20.06103516	-9.33837891	-18.58886719	+2808
+1458240757.18770000	+16.04882813	-1.43701172	-1.19531250	+30.23437500	-3.38378906	-39.37500000	+4784	+15.70166016	-1.93798828	-0.14062500	-110.69824219	+18.85253906	+46.82373047	+5092	+13.35498047	-3.08056641	-1.89404297	+20.17089844	-9.40429688	-18.87451172	+2824
+1458240757.19180010	+16.05761719	-1.45898438	-1.23486328	+30.34423828	-3.14208984	-39.39697266	+4784	+15.70166016	-1.97314453	-0.17138672	-110.96191406	+18.76464844	+46.69189453	+5100	+13.36376953	-3.10253906	-1.90722656	+20.23681641	-9.38232422	-19.02832031	+2836
+1458240757.19600010	+16.06201172	-1.48095703	-1.27001953	+30.45410156	-2.98828125	-39.46289063	+4784	+15.70166016	-1.99951172	-0.19775391	-111.18164063	+18.69873047	+46.58203125	+5112	+13.36816406	-3.12451172	-1.91601563	+20.28076172	-9.36035156	-19.16015625	+2848
+1458240757.20020010	+16.07080078	-1.50292969	-1.30517578	+30.54199219	-2.81250000	-39.57275391	+4780	+15.70166016	-2.02587891	-0.22851563	-111.42333984	+18.61083984	+46.47216797	+5120	+13.37255859	-3.15087891	-1.92919922	+20.32470703	-9.33837891	-19.31396484	+2860
+1458240757.20429990	+16.07958984	-1.52929688	-1.34033203	+30.62988281	-2.63671875	-39.66064453	+4780	+15.70605469	-2.05664063	-0.25927734	-111.66503906	+18.50097656	+46.36230469	+5132	+13.38134766	-3.17724609	-1.94677734	+20.34667969	-9.27246094	-19.44580078	+2872
+1458240757.20849990	+16.08398438	-1.56005859	-1.37109375	+30.71777344	-2.52685547	-39.81445313	+4772	+15.71044922	-2.08300781	-0.29003906	-111.86279297	+18.41308594	+46.25244141	+5140	+13.38574219	-3.20361328	-1.95996094	+20.36865234	-9.22851563	-19.59960938	+2888
+1458240757.21269990	+16.09716797	-1.59082031	-1.39746094	+30.78369141	-2.37304688	-39.99023438	+4768	+15.71484375	-2.11376953	-0.32080078	-112.08251953	+18.30322266	+46.16455078	+5148	+13.39453125	-3.24316406	-1.97753906	+20.32470703	-9.16259766	-19.77539063	+2904
+1458240757.22100000	+16.10156250	-1.65234375	-1.47656250	+30.91552734	-1.97753906	-40.31982422	+4772	+15.71923828	-2.17089844	-0.38671875	-112.47802734	+18.08349609	+45.96679688	+5168	+13.40332031	-3.32666016	-2.03906250	+20.23681641	-8.83300781	-20.06103516	+2940
+1458240757.22519990	+16.10156250	-1.68310547	-1.51171875	+30.95947266	-1.80175781	-40.51757813	+4772	+15.72363281	-2.19726563	-0.41748047	-112.65380859	+17.95166016	+45.90087891	+5180	+13.41210938	-3.37500000	-2.07421875	+20.14892578	-8.65722656	-20.19287109	+2960
+1458240757.22930000	+16.10156250	-1.71826172	-1.55126953	+31.00341797	-1.58203125	-40.67138672	+4780	+15.73242188	-2.22802734	-0.44824219	-112.80761719	+17.81982422	+45.81298828	+5188	+13.41650391	-3.41894531	-2.11376953	+20.08300781	-8.45947266	-20.32470703	+2980
+1458240757.23350000	+16.10156250	-1.75341797	-1.58642578	+31.04736328	-1.42822266	-40.91308594	+4788	+15.73681641	-2.25439453	-0.48339844	-112.96142578	+17.68798828	+45.76904297	+5200	+13.42089844	-3.47167969	-2.15332031	+19.99511719	-8.26171875	-20.50048828	+2996
+1458240757.23770000	+16.09716797	-1.79296875	-1.62158203	+31.06933594	-1.29638672	-41.15478516	+4800	+15.74121094	-2.28515625	-0.51416016	-113.09326172	+17.57812500	+45.74707031	+5212	+13.42529297	-3.52441406	-2.19287109	+19.86328125	-8.06396484	-20.65429688	+3016
+1458240757.24600010	+16.10595703	-1.87646484	-1.68750000	+31.09130859	-0.98876953	-41.66015625	+4828	+15.75878906	-2.34667969	-0.57128906	-113.35693359	+17.31445313	+45.74707031	+5236	+13.43408203	-3.63427734	-2.27197266	+19.64355469	-7.66845703	-20.98388672	+3048
+1458240757.25020000	+16.11035156	-1.92041016	-1.71826172	+31.11328125	-0.83496094	-41.90185547	+4848	+15.76757813	-2.37744141	-0.60205078	-113.46679688	+17.16064453	+45.76904297	+5248	+13.44287109	-3.69140625	-2.31152344	+19.53369141	-7.47070313	-21.15966797	+3060
+1458240757.25430010	+16.11474609	-1.96435547	-1.76660156	+31.11328125	-0.61523438	-42.12158203	+4872	+15.77636719	-2.41259766	-0.63720703	-113.57666016	+17.02880859	+45.76904297	+5260	+13.44726563	-3.74414063	-2.35546875	+19.44580078	-7.27294922	-21.33544922	+3076
+1458240757.26259990	+16.11474609	-2.04785156	-1.85888672	+31.17919922	-0.21972656	-42.51708984	+4920	+15.79394531	-2.49169922	-0.70751953	-113.79638672	+16.67724609	+45.81298828	+5292	+13.45605469	-3.84960938	-2.44775391	+19.29199219	-6.87744141	-21.68701172	+3100
+1458240757.26679990	+16.12792969	-2.09179688	-1.90283203	+31.20117188	-0.06591797	-42.71484375	+4944	+15.80712891	-2.53125000	-0.74707031	-113.88427734	+16.52343750	+45.83496094	+5308	+13.46923828	-3.90234375	-2.48291016	+19.24804688	-6.74560547	-21.88476563	+3112
+1458240757.27099990	+16.13671875	-2.13574219	-1.94677734	+31.22314453	+0.08789063	-42.91259766	+4968	+15.81591797	-2.57519531	-0.79101563	-113.99414063	+16.30371094	+45.87890625	+5328	+13.47363281	-3.95068359	-2.51806641	+19.20410156	-6.65771484	-22.10449219	+3120
+1458240757.27510000	+16.14990234	-2.18408203	-1.99072266	+31.22314453	+0.24169922	-43.11035156	+4992	+15.82910156	-2.61914063	-0.83496094	-114.10400391	+16.12792969	+45.92285156	+5344	+13.48681641	-3.99902344	-2.54882813	+19.18212891	-6.56982422	-22.34619141	+3128
+1458240757.27930000	+16.16748047	-2.23242188	-2.03906250	+31.22314453	+0.41748047	-43.33007813	+5012	+15.83789063	-2.66308594	-0.87890625	-114.21386719	+15.90820313	+45.92285156	+5360	+13.49560547	-4.04736328	-2.57958984	+19.18212891	-6.50390625	-22.56591797	+3132
+1458240757.28350000	+16.18945313	-2.28076172	-2.09179688	+31.24511719	+0.63720703	-43.48388672	+5032	+15.85546875	-2.72021484	-0.94042969	-114.32373047	+15.64453125	+45.90087891	+5380	+13.50878906	-4.09130859	-2.60595703	+19.18212891	-6.45996094	-22.80761719	+3140
+1458240757.28760000	+16.20703125	-2.32470703	-2.14892578	+31.28906250	+0.83496094	-43.61572266	+5048	+15.86425781	-2.77294922	-0.99755859	-114.45556641	+15.40283203	+45.85693359	+5396	+13.51757813	-4.13085938	-2.63671875	+19.22607422	-6.39404297	-23.02734375	+3148
+1458240757.29600000	+16.24658203	-2.42138672	-2.27197266	+31.33300781	+1.27441406	-43.85742188	+5072	+15.89062500	-2.89160156	-1.11621094	-114.74121094	+14.87548828	+45.76904297	+5436	+13.54394531	-4.21435547	-2.69384766	+19.29199219	-6.30615234	-23.51074219	+3160
+1458240757.30010010	+16.26416016	-2.47412109	-2.33349609	+31.33300781	+1.47216797	-43.98925781	+5080	+15.89941406	-2.93994141	-1.17333984	-114.85107422	+14.61181641	+45.76904297	+5452	+13.55712891	-4.25830078	-2.72460938	+19.31396484	-6.28417969	-23.75244141	+3168
+1458240757.30850010	+16.31689453	-2.57958984	-2.43896484	+31.33300781	+1.73583984	-44.36279297	+5084	+15.93017578	-3.04980469	-1.29199219	-115.02685547	+14.10644531	+45.76904297	+5484	+13.58789063	-4.35058594	-2.76855469	+19.35791016	-6.28417969	-24.27978516	+3184
+1458240757.31259990	+16.34326172	-2.63671875	-2.49169922	+31.31103516	+1.91162109	-44.56054688	+5084	+15.94775391	-3.11132813	-1.34912109	-115.15869141	+13.82080078	+45.74707031	+5500	+13.60546875	-4.39892578	-2.79492188	+19.35791016	-6.26220703	-24.56542969	+3192
+1458240757.31680010	+16.36523438	-2.69384766	-2.54882813	+31.31103516	+2.10937500	-44.75830078	+5080	+15.96093750	-3.17285156	-1.40625000	-115.26855469	+13.53515625	+45.79101563	+5516	+13.62304688	-4.45166016	-2.83007813	+19.35791016	-6.19628906	-24.82910156	+3204
+1458240757.32509990	+16.40478516	-2.82128906	-2.67187500	+31.22314453	+2.52685547	-45.13183594	+5076	+15.99169922	-3.29589844	-1.51611328	-115.48828125	+12.94189453	+45.81298828	+5548	+13.64941406	-4.57031250	-2.90478516	+19.27001953	-5.99853516	-25.35644531	+3228
+1458240757.32929990	+16.42236328	-2.88281250	-2.72900391	+31.17919922	+2.70263672	-45.32958984	+5076	+16.00927734	-3.35302734	-1.56884766	-115.55419922	+12.67822266	+45.87890625	+5564	+13.66699219	-4.63183594	-2.94873047	+19.22607422	-5.86669922	-25.62011719	+3240
+1458240757.33349990	+16.43994141	-2.94873047	-2.77734375	+31.09130859	+2.83447266	-45.59326172	+5072	+16.02246094	-3.41455078	-1.61279297	-115.64208984	+12.41455078	+45.98876953	+5580	+13.68017578	-4.70214844	-2.99707031	+19.09423828	-5.73486328	-25.88378906	+3252
+1458240757.33760000	+16.45312500	-3.01904297	-2.82568359	+31.00341797	+2.96630859	-45.90087891	+5072	+16.04003906	-3.46728516	-1.66113281	-115.66406250	+12.12890625	+46.09863281	+5596	+13.68896484	-4.78125000	-3.04541016	+18.91845703	-5.55908203	-26.16943359	+3268
+1458240757.34590010	+16.48828125	-3.16406250	-2.91357422	+30.78369141	+3.25195313	-46.56005859	+5080	+16.08837891	-3.58154297	-1.73144531	-115.75195313	+11.57958984	+46.47216797	+5624	+13.71533203	-4.94824219	-3.14648438	+18.56689453	-5.18554688	-26.78466797	+3296
+1458240757.35010000	+16.50146484	-3.23876953	-2.96191406	+30.69580078	+3.42773438	-46.86767578	+5088	+16.11035156	-3.64306641	-1.76660156	-115.79589844	+11.31591797	+46.64794922	+5640	+13.72851563	-5.03173828	-3.20361328	+18.39111328	-4.96582031	-27.07031250	+3312
+1458240757.35430000	+16.51464844	-3.31347656	-3.01464844	+30.58593750	+3.60351563	-47.17529297	+5104	+16.13232422	-3.70458984	-1.80615234	-115.86181641	+11.03027344	+46.80175781	+5656	+13.74169922	-5.11962891	-3.26074219	+18.19335938	-4.74609375	-27.35595703	+3328
+1458240757.35840010	+16.51904297	-3.39257813	-3.06738281	+30.43212891	+3.82324219	-47.48291016	+5120	+16.14990234	-3.77050781	-1.84570313	-115.94970703	+10.74462891	+46.97753906	+5676	+13.75048828	-5.21191406	-3.32666016	+17.97363281	-4.48242188	-27.64160156	+3344
+1458240757.36260010	+16.52783203	-3.46728516	-3.12451172	+30.30029297	+4.02099609	-47.76855469	+5144	+16.17187500	-3.82324219	-1.88525391	-115.97167969	+10.48095703	+47.13134766	+5692	+13.75488281	-5.29541016	-3.38818359	+17.77587891	-4.21875000	-27.90527344	+3356
+1458240757.36680010	+16.54541016	-3.54199219	-3.17285156	+30.19042969	+4.15283203	-48.09814453	+5164	+16.19824219	-3.87597656	-1.92041016	-115.99365234	+10.23925781	+47.35107422	+5708	+13.76806641	-5.38330078	-3.44091797	+17.55615234	-4.04296875	-28.21289063	+3368
+1458240757.37089990	+16.55859375	-3.62548828	-3.22558594	+30.01464844	+4.30664063	-48.42773438	+5188	+16.22460938	-3.93750000	-1.95556641	-116.05957031	+9.97558594	+47.57080078	+5724	+13.77685547	-5.47558594	-3.49804688	+17.33642578	-3.84521484	-28.52050781	+3380
+1458240757.37930010	+16.59814453	-3.77929688	-3.32226563	+29.77294922	+4.57031250	-49.10888672	+5240	+16.27734375	-4.07373047	-2.02587891	-116.25732422	+9.42626953	+47.98828125	+5756	+13.79882813	-5.65576172	-3.60351563	+16.91894531	-3.49365234	-29.15771484	+3400
+1458240757.38759990	+16.63769531	-3.94628906	-3.45849609	+29.44335938	+5.05371094	-49.59228516	+5296	+16.32128906	-4.21875000	-2.12695313	-116.60888672	+8.85498047	+48.18603516	+5792	+13.82958984	-5.81396484	-3.70898438	+16.61132813	-3.16406250	-29.72900391	+3416
+1458240757.39590000	+16.68603516	-4.11328125	-3.59472656	+29.11376953	+5.42724609	-50.05371094	+5344	+16.36523438	-4.37255859	-2.24560547	-116.98242188	+8.28369141	+48.33984375	+5828	+13.86474609	-5.96337891	-3.78808594	+16.32568359	-3.01025391	-30.32226563	+3424
+1458240757.40430000	+16.75195313	-4.28027344	-3.72656250	+28.82812500	+5.73486328	-50.53710938	+5376	+16.41796875	-4.53955078	-2.36425781	-117.39990234	+7.66845703	+48.51562500	+5864	+13.90869141	-6.09521484	-3.85839844	+16.12792969	-2.94433594	-30.95947266	+3428
+1458240757.41260000	+16.82666016	-4.46044922	-3.86279297	+28.43261719	+6.08642578	-51.06445313	+5392	+16.47070313	-4.72412109	-2.50048828	-117.92724609	+7.00927734	+48.60351563	+5900	+13.96142578	-6.23144531	-3.92431641	+15.95214844	-2.90039063	-31.59667969	+3428
+1458240757.42090010	+16.89257813	-4.64941406	-4.00781250	+28.03710938	+6.48193359	-51.54785156	+5388	+16.51464844	-4.91748047	-2.64990234	-118.52050781	+6.32812500	+48.58154297	+5936	+14.01416016	-6.37207031	-3.99462891	+15.77636719	-2.83447266	-32.21191406	+3428
+1458240757.42919990	+16.96728516	-4.83398438	-4.15722656	+27.66357422	+6.83349609	-52.05322266	+5372	+16.56738281	-5.10205078	-2.79931641	-119.00390625	+5.66894531	+48.60351563	+5964	+14.06689453	-6.50390625	-4.06494141	+15.62255859	-2.76855469	-32.84912109	+3432
+1458240757.43339990	+17.00244141	-4.93066406	-4.22314453	+27.44384766	+6.96533203	-52.40478516	+5356	+16.59814453	-5.19873047	-2.86523438	-119.26757813	+5.31738281	+48.69140625	+5972	+14.09326172	-6.57861328	-4.10449219	+15.49072266	-2.70263672	-33.17871094	+3432
+1458240757.43759990	+17.03320313	-5.02734375	-4.28906250	+27.24609375	+7.14111328	-52.75634766	+5340	+16.62890625	-5.28662109	-2.93115234	-119.46533203	+4.98779297	+48.77929688	+5984	+14.11962891	-6.66210938	-4.14843750	+15.33691406	-2.61474609	-33.53027344	+3436
+1458240757.44170000	+17.06396484	-5.11962891	-4.35058594	+27.04833984	+7.29492188	-53.12988281	+5320	+16.65966797	-5.37890625	-2.99267578	-119.66308594	+4.65820313	+48.91113281	+5988	+14.14160156	-6.74121094	-4.19677734	+15.20507813	-2.52685547	-33.88183594	+3436
+1458240757.44590000	+17.09472656	-5.22070313	-4.41210938	+26.82861328	+7.44873047	-53.50341797	+5304	+16.69482422	-5.47119141	-3.05859375	-119.90478516	+4.30664063	+48.97705078	+5996	+14.16796875	-6.83349609	-4.24951172	+15.00732422	-2.35107422	-34.21142578	+3444
+1458240757.45420000	+17.14746094	-5.40966797	-4.53515625	+26.45507813	+7.82226563	-54.27246094	+5276	+16.76513672	-5.63818359	-3.18603516	-120.23437500	+3.66943359	+49.17480469	+6004	+14.20312500	-7.02685547	-4.36816406	+14.56787109	-1.95556641	-34.87060547	+3456
+1458240757.45840000	+17.16064453	-5.50634766	-4.59667969	+26.25732422	+7.99804688	-54.66796875	+5268	+16.80029297	-5.72167969	-3.23437500	-120.38818359	+3.36181641	+49.32861328	+6004	+14.21191406	-7.13232422	-4.43847656	+14.28222656	-1.69189453	-35.20019531	+3468
+1458240757.46260000	+17.17822266	-5.59423828	-4.65820313	+26.08154297	+8.17382813	-55.06347656	+5260	+16.83984375	-5.79638672	-3.28710938	-120.49804688	+3.09814453	+49.50439453	+6004	+14.22070313	-7.23779297	-4.50878906	+14.01855469	-1.42822266	-35.55175781	+3476
+1458240757.46670010	+17.20019531	-5.68212891	-4.70654297	+25.90576172	+8.26171875	-55.48095703	+5256	+16.88378906	-5.87109375	-3.32666016	-120.58593750	+2.85644531	+49.76806641	+6000	+14.23388672	-7.34326172	-4.57470703	+13.75488281	-1.16455078	-35.90332031	+3484
+1458240757.47090010	+17.22216797	-5.77441406	-4.75927734	+25.72998047	+8.39355469	-55.92041016	+5256	+16.92773438	-5.94580078	-3.36621094	-120.69580078	+2.59277344	+50.00976563	+5996	+14.24707031	-7.45312500	-4.64941406	+13.49121094	-0.90087891	-36.23291016	+3492
+1458240757.47510000	+17.24414063	-5.86669922	-4.81201172	+25.57617188	+8.52539063	-56.33789063	+5260	+16.96728516	-6.02490234	-3.41015625	-120.82763672	+2.32910156	+50.22949219	+5992	+14.25585938	-7.56298828	-4.72412109	+13.20556641	-0.59326172	-36.58447266	+3504
+1458240757.47919990	+17.26171875	-5.95898438	-4.86035156	+25.37841797	+8.63525391	-56.79931641	+5268	+17.00683594	-6.10400391	-3.44970703	-120.93750000	+2.06542969	+50.47119141	+5988	+14.26025391	-7.67724609	-4.79443359	+12.89794922	-0.32958984	-36.95800781	+3512
+1458240757.48760010	+17.30566406	-6.14355469	-4.97900391	+25.04882813	+8.92089844	-57.48046875	+5300	+17.08593750	-6.26220703	-3.55957031	-121.22314453	+1.53808594	+50.73486328	+5984	+14.28222656	-7.88818359	-4.93505859	+12.39257813	+0.19775391	-37.61718750	+3524
+1458240757.49169990	+17.33203125	-6.23583984	-5.02734375	+24.87304688	+8.96484375	-57.85400391	+5316	+17.12548828	-6.34130859	-3.60351563	-121.37695313	+1.31835938	+50.93261719	+5976	+14.29101563	-7.99365234	-5.00097656	+12.12890625	+0.41748047	-37.94677734	+3532
+1458240757.49589990	+17.35400391	-6.33691406	-5.08007813	+24.65332031	+9.09667969	-58.18359375	+5332	+17.16503906	-6.42919922	-3.64746094	-121.57470703	+1.07666016	+51.13037109	+5972	+14.30859375	-8.09033203	-5.06689453	+11.88720703	+0.63720703	-38.27636719	+3536
+1458240757.50000000	+17.37597656	-6.42919922	-5.13720703	+24.45556641	+9.18457031	-58.51318359	+5352	+17.20019531	-6.52148438	-3.69140625	-121.77246094	+0.81298828	+51.35009766	+5972	+14.32177734	-8.17822266	-5.13281250	+11.68945313	+0.83496094	-38.58398438	+3536
+1458240757.50420000	+17.41113281	-6.53466797	-5.18994141	+24.23583984	+9.20654297	-58.90869141	+5368	+17.23535156	-6.61376953	-3.73974609	-121.99218750	+0.54931641	+51.52587891	+5968	+14.33935547	-8.27050781	-5.17236328	+11.46972656	+0.90087891	-38.97949219	+3532
+1458240757.50840000	+17.45507813	-6.64013672	-5.25585938	+24.01611328	+9.29443359	-59.19433594	+5380	+17.26611328	-6.71044922	-3.81005859	-122.25585938	+0.26367188	+51.56982422	+5968	+14.37451172	-8.35839844	-5.21630859	+11.29394531	+0.94482422	-39.30908203	+3528
+1458240757.51250000	+17.49902344	-6.74560547	-5.32177734	+23.79638672	+9.38232422	-59.50195313	+5388	+17.29687500	-6.81591797	-3.88037109	-122.54150391	-0.04394531	+51.61376953	+5968	+14.40527344	-8.43750000	-5.26025391	+11.16210938	+0.98876953	-39.63867188	+3516
+1458240757.51670000	+17.54296875	-6.85986328	-5.37451172	+23.55468750	+9.40429688	-59.85351563	+5392	+17.32324219	-6.93017578	-3.95507813	-122.84912109	-0.35156250	+51.65771484	+5972	+14.43164063	-8.51660156	-5.28662109	+10.98632813	+0.98876953	-39.99023438	+3508
+1458240757.52500010	+17.62207031	-7.09277344	-5.51513672	+22.98339844	+9.60205078	-60.35888672	+5392	+17.37158203	-7.15869141	-4.11328125	-123.53027344	-0.98876953	+51.65771484	+5972	+14.49755859	-8.66162109	-5.35253906	+10.67871094	+0.94482422	-40.62744141	+3484
+1458240757.52920010	+17.66162109	-7.20703125	-5.58105469	+22.71972656	+9.66796875	-60.62255859	+5380	+17.39355469	-7.27294922	-4.18798828	-123.88183594	-1.29638672	+51.72363281	+5968	+14.53271484	-8.73193359	-5.37890625	+10.52490234	+0.87890625	-40.95703125	+3468
+1458240757.53340010	+17.70996094	-7.32128906	-5.64697266	+22.45605469	+9.71191406	-60.95214844	+5360	+17.41992188	-7.39160156	-4.25830078	-124.23339844	-1.60400391	+51.78955078	+5964	+14.57226563	-8.80224609	-5.40527344	+10.39306641	+0.81298828	-41.28662109	+3448
+1458240757.53749990	+17.75390625	-7.44433594	-5.71728516	+22.17041016	+9.79980469	-61.25976563	+5340	+17.43750000	-7.51464844	-4.32861328	-124.60693359	-1.93359375	+51.85546875	+5956	+14.60742188	-8.87695313	-5.43603516	+10.23925781	+0.76904297	-41.63818359	+3428
+1458240757.54169990	+17.79785156	-7.56738281	-5.77880859	+21.88476563	+9.86572266	-61.63330078	+5312	+17.45947266	-7.64208984	-4.39892578	-124.98046875	-2.26318359	+51.94335938	+5952	+14.64257813	-8.95605469	-5.45361328	+10.04150391	+0.70312500	-42.01171875	+3408
+1458240757.54590010	+17.84619141	-7.69042969	-5.84472656	+21.59912109	+9.95361328	-61.96289063	+5284	+17.48583984	-7.76513672	-4.47802734	-125.35400391	-2.61474609	+51.96533203	+5944	+14.67773438	-9.03515625	-5.47558594	+9.86572266	+0.63720703	-42.38525391	+3388
+1458240757.55000000	+17.89453125	-7.80468750	-5.91503906	+21.35742188	+10.04150391	-62.29248047	+5248	+17.51220703	-7.88378906	-4.56152344	-125.68359375	-2.94433594	+51.98730469	+5932	+14.71289063	-9.12304688	-5.50195313	+9.64599609	+0.57128906	-42.75878906	+3368
+1458240757.55419990	+17.92529297	-7.91455078	-5.97656250	+21.09375000	+10.12939453	-62.60009766	+5208	+17.53417969	-7.99804688	-4.62304688	-126.01318359	-3.22998047	+52.09716797	+5920	+14.73486328	-9.19775391	-5.54589844	+9.47021484	+0.65917969	-43.06640625	+3352
+1458240757.56250000	+17.98242188	-8.13427734	-6.09082031	+20.54443359	+10.30517578	-63.32519531	+5132	+17.59130859	-8.21337891	-4.72412109	-126.62841797	-3.75732422	+52.44873047	+5884	+14.77001953	-9.38232422	-5.65136719	+8.94287109	+0.87890625	-43.76953125	+3328
+1458240757.56670000	+18.00439453	-8.23974609	-6.14794922	+20.30273438	+10.37109375	-63.69873047	+5096	+17.62207031	-8.32324219	-4.76367188	-126.93603516	-3.97705078	+52.69042969	+5868	+14.78320313	-9.47900391	-5.70849609	+8.67919922	+1.03271484	-44.12109375	+3316
+1458240757.57080010	+18.03515625	-8.34082031	-6.19189453	+20.08300781	+10.39306641	-64.13818359	+5060	+17.65722656	-8.41992188	-4.79882813	-127.17773438	-4.19677734	+52.93212891	+5844	+14.79199219	-9.58007813	-5.76562500	+8.39355469	+1.18652344	-44.49462891	+3304
+1458240757.57500000	+18.06152344	-8.43750000	-6.23583984	+19.88525391	+10.45898438	-64.59960938	+5028	+17.69677734	-8.51220703	-4.83837891	-127.37548828	-4.41650391	+53.17382813	+5820	+14.80078125	-9.69433594	-5.82714844	+8.06396484	+1.38427734	-44.91210938	+3296
+1458240757.57920000	+18.07910156	-8.52978516	-6.26660156	+19.64355469	+10.48095703	-65.06103516	+5000	+17.73193359	-8.60009766	-4.86474609	-127.59521484	-4.61425781	+53.45947266	+5796	+14.79638672	-9.80419922	-5.89746094	+7.73437500	+1.64794922	-45.28564453	+3288
+1458240757.58330010	+18.09667969	-8.62646484	-6.31054688	+19.42382813	+10.54687500	-65.50048828	+4976	+17.77587891	-8.69238281	-4.89990234	-127.79296875	-4.83398438	+53.70117188	+5776	+14.79638672	-9.91406250	-5.97216797	+7.42675781	+1.91162109	-45.65917969	+3284
+1458240757.58750010	+18.11865234	-8.71435547	-6.35009766	+19.22607422	+10.59082031	-65.91796875	+4960	+17.81542969	-8.76708984	-4.93066406	-127.96875000	-5.00976563	+53.94287109	+5748	+14.79199219	-10.02392578	-6.04248047	+7.11914063	+2.17529297	-46.03271484	+3280
+1458240757.59170010	+18.12744141	-8.79785156	-6.38525391	+19.02832031	+10.61279297	-66.31347656	+4944	+17.85498047	-8.84179688	-4.95703125	-128.14453125	-5.18554688	+54.20654297	+5724	+14.78320313	-10.12939453	-6.12158203	+6.78955078	+2.46093750	-46.38427734	+3280
+1458240757.59999990	+18.15380859	-8.95605469	-6.45556641	+18.63281250	+10.65673828	-67.17041016	+4936	+17.93408203	-8.99121094	-5.00537109	-128.47412109	-5.47119141	+54.75585938	+5672	+14.77441406	-10.33154297	-6.28417969	+6.19628906	+3.03222656	-47.04345703	+3284
+1458240757.60419990	+18.17578125	-9.04394531	-6.48193359	+18.43505859	+10.61279297	-67.63183594	+4936	+17.97363281	-9.07031250	-5.03613281	-128.64990234	-5.64697266	+55.01953125	+5648	+14.77001953	-10.44140625	-6.34130859	+5.86669922	+3.18603516	-47.43896484	+3280
+1458240757.60830000	+18.20214844	-9.13183594	-6.51269531	+18.21533203	+10.59082031	-68.07128906	+4936	+18.01318359	-9.15380859	-5.07568359	-128.82568359	-5.82275391	+55.26123047	+5624	+14.78320313	-10.53808594	-6.39843750	+5.62500000	+3.31787109	-47.79052734	+3280
+1458240757.61250000	+18.23291016	-9.22412109	-6.54785156	+17.99560547	+10.59082031	-68.51074219	+4936	+18.05273438	-9.23291016	-5.11523438	-129.00146484	-6.02050781	+55.48095703	+5596	+14.78759766	-10.63037109	-6.45556641	+5.36132813	+3.44970703	-48.16406250	+3276
+1458240757.61669990	+18.26367188	-9.31201172	-6.58300781	+17.79785156	+10.56884766	-68.95019531	+4940	+18.08349609	-9.30761719	-5.15478516	-129.17724609	-6.24023438	+55.67871094	+5572	+14.79638672	-10.72705078	-6.49951172	+5.05371094	+3.53759766	-48.55957031	+3272
+1458240757.62080000	+18.29003906	-9.40869141	-6.64892578	+17.55615234	+10.70068359	-69.23583984	+4948	+18.10986328	-9.38671875	-5.20751953	-129.39697266	-6.45996094	+55.78857422	+5548	+14.81835938	-10.81054688	-6.55224609	+4.87792969	+3.60351563	-48.82324219	+3268
+1458240757.62500000	+18.31201172	-9.50976563	-6.70605469	+17.27050781	+10.76660156	-69.54345703	+4948	+18.13183594	-9.48339844	-5.26464844	-129.66064453	-6.70166016	+55.89843750	+5528	+14.84033203	-10.87207031	-6.59619141	+4.70214844	+3.62548828	-49.10888672	+3256
+1458240757.62920000	+18.34277344	-9.61962891	-6.76318359	+16.98486328	+10.78857422	-69.87304688	+4944	+18.15380859	-9.58447266	-5.33056641	-129.96826172	-6.92138672	+55.98632813	+5504	+14.86669922	-10.94677734	-6.61816406	+4.50439453	+3.49365234	-49.43847656	+3240
+1458240757.63750000	+18.42187500	-9.84814453	-6.87304688	+16.41357422	+10.78857422	-70.57617188	+4920	+18.18896484	-9.79101563	-5.44921875	-130.56152344	-7.42675781	+56.27197266	+5460	+14.94140625	-11.07861328	-6.64892578	+4.17480469	+3.18603516	-50.07568359	+3200
+1458240757.64170000	+18.46582031	-9.97119141	-6.92578125	+16.10595703	+10.78857422	-70.97167969	+4900	+18.20214844	-9.90087891	-5.50634766	-130.84716797	-7.71240234	+56.44775391	+5436	+14.98095703	-11.14892578	-6.65771484	+3.99902344	+3.01025391	-50.42724609	+3180
+1458240757.64580010	+18.51416016	-10.09863281	-6.99169922	+15.79833984	+10.85449219	-71.30126953	+4872	+18.21533203	-10.00634766	-5.57666016	-131.17675781	-7.99804688	+56.53564453	+5412	+15.02929688	-11.21044922	-6.66650391	+3.86718750	+2.79052734	-50.75683594	+3152
+1458240757.65000010	+18.55810547	-10.23046875	-7.06640625	+15.46875000	+10.96435547	-71.63085938	+4836	+18.22851563	-10.11181641	-5.65576172	-131.46240234	-8.30566406	+56.60156250	+5388	+15.07763672	-11.28076172	-6.67529297	+3.71337891	+2.61474609	-51.06445313	+3124
+1458240757.65409990	+18.58447266	-10.35791016	-7.13232422	+15.09521484	+11.05224609	-71.96044922	+4796	+18.23730469	-10.21728516	-5.72607422	-131.77001953	-8.61328125	+56.66748047	+5364	+15.11279297	-11.33789063	-6.69287109	+3.55957031	+2.46093750	-51.35009766	+3092
+1458240757.65829990	+18.61083984	-10.48535156	-7.19824219	+14.76562500	+11.14013672	-72.26806641	+4752	+18.24609375	-10.31835938	-5.79199219	-132.05566406	-8.89892578	+56.75537109	+5340	+15.14794922	-11.39941406	-6.70605469	+3.40576172	+2.30712891	-51.63574219	+3060
+1458240757.66249990	+18.64160156	-10.61279297	-7.26416016	+14.43603516	+11.22802734	-72.57568359	+4704	+18.25927734	-10.42382813	-5.85351563	-132.38525391	-9.16259766	+56.88720703	+5312	+15.18310547	-11.46093750	-6.71484375	+3.25195313	+2.15332031	-51.94335938	+3032
+1458240757.67080000	+18.70751953	-10.85009766	-7.35644531	+13.86474609	+11.22802734	-73.36669922	+4588	+18.29003906	-10.63916016	-5.95458984	-132.97851563	-9.62402344	+57.28271484	+5260	+15.24023438	-11.58837891	-6.75878906	+2.90039063	+1.93359375	-52.62451172	+2976
+1458240757.67500000	+18.74267578	-10.95556641	-7.40039063	+13.64501953	+11.27197266	-73.82812500	+4532	+18.31640625	-10.71386719	-6.00732422	-133.15429688	-9.88769531	+57.48046875	+5228	+15.26660156	-11.68066406	-6.78076172	+2.65869141	+1.88964844	-53.02001953	+2952
+1458240757.67910000	+18.76025391	-11.05664063	-7.43554688	+13.38134766	+11.33789063	-74.26757813	+4476	+18.33837891	-10.79296875	-6.03808594	-133.35205078	-10.10742188	+57.74414063	+5200	+15.27539063	-11.76416016	-6.82470703	+2.43896484	+1.95556641	-53.37158203	+2932
+1458240757.68330000	+18.77783203	-11.15771484	-7.47070313	+13.11767578	+11.40380859	-74.66308594	+4424	+18.37792969	-10.86328125	-6.07763672	-133.50585938	-10.32714844	+57.94189453	+5168	+15.27978516	-11.85205078	-6.87304688	+2.19726563	+2.06542969	-53.74511719	+2916
+1458240757.68750000	+18.79541016	-11.24560547	-7.51464844	+12.91992188	+11.49169922	-75.05859375	+4376	+18.40869141	-10.93798828	-6.11718750	-133.70361328	-10.52490234	+58.16162109	+5136	+15.28417969	-11.94873047	-6.92578125	+1.93359375	+2.19726563	-54.11865234	+2900
+1458240757.69160010	+18.79101563	-11.32031250	-7.55859375	+12.70019531	+11.64550781	-75.41015625	+4336	+18.43945313	-11.01269531	-6.14794922	-133.90136719	-10.72265625	+58.40332031	+5104	+15.27099609	-12.03222656	-6.99169922	+1.71386719	+2.43896484	-54.44824219	+2888
+1458240757.69580010	+18.79980469	-11.37744141	-7.58056641	+12.59033203	+11.66748047	-75.87158203	+4300	+18.47900391	-11.07421875	-6.16113281	-134.03320313	-10.85449219	+58.75488281	+5072	+15.25781250	-12.11572266	-7.05761719	+1.47216797	+2.65869141	-54.84375000	+2880
+1458240757.70000000	+18.80859375	-11.43017578	-7.59814453	+12.50244141	+11.71142578	-76.33300781	+4272	+18.52294922	-11.12255859	-6.17431641	-134.12109375	-11.00830078	+59.10644531	+5040	+15.24023438	-12.21240234	-7.11474609	+1.18652344	+2.87841797	-55.28320313	+2876
+1458240757.70830010	+18.85693359	-11.54003906	-7.62890625	+12.30468750	+11.71142578	-77.32177734	+4236	+18.62402344	-11.23242188	-6.20507813	-134.31884766	-11.35986328	+59.80957031	+4972	+15.22265625	-12.41894531	-7.24218750	+0.65917969	+3.27392578	-56.20605469	+2872
+1458240757.71250010	+18.87451172	-11.60156250	-7.65087891	+12.17285156	+11.77734375	-77.80517578	+4228	+18.66796875	-11.29394531	-6.23144531	-134.45068359	-11.60156250	+60.11718750	+4940	+15.20947266	-12.52441406	-7.31250000	+0.41748047	+3.51562500	-56.64550781	+2876
+1458240757.71659990	+18.88330078	-11.65429688	-7.67285156	+12.04101563	+11.86523438	-78.28857422	+4228	+18.70751953	-11.35107422	-6.26220703	-134.58251953	-11.86523438	+60.38085938	+4908	+15.18750000	-12.62548828	-7.37402344	+0.13183594	+3.77929688	-57.10693359	+2884
+1458240757.72079990	+18.88330078	-11.71142578	-7.71240234	+11.86523438	+12.01904297	-78.70605469	+4240	+18.75146484	-11.39941406	-6.28857422	-134.67041016	-12.10693359	+60.66650391	+4876	+15.18310547	-12.71337891	-7.43994141	-0.06591797	+3.99902344	-57.48046875	+2892
+1458240757.72490000	+18.89648438	-11.78173828	-7.74316406	+11.68945313	+12.10693359	-79.12353516	+4248	+18.78662109	-11.46972656	-6.31054688	-134.84619141	-12.34863281	+60.99609375	+4844	+15.16992188	-12.78808594	-7.49267578	-0.26367188	+4.15283203	-57.87597656	+2900
+1458240757.72910000	+18.91845703	-11.85644531	-7.78271484	+11.53564453	+12.17285156	-79.58496094	+4260	+18.81738281	-11.53564453	-6.35009766	-135.00000000	-12.63427734	+61.25976563	+4816	+15.17431641	-12.87597656	-7.53662109	-0.46142578	+4.21875000	-58.35937500	+2908
+1458240757.73330000	+18.94482422	-11.93115234	-7.82226563	+11.38183594	+12.28271484	-80.04638672	+4272	+18.83935547	-11.61914063	-6.38964844	-135.24169922	-12.94189453	+61.56738281	+4788	+15.19189453	-12.95068359	-7.58056641	-0.59326172	+4.24072266	-58.77685547	+2912
+1458240757.73740010	+18.96679688	-12.01464844	-7.85302734	+11.16210938	+12.30468750	-80.55175781	+4280	+18.85693359	-11.70263672	-6.43359375	-135.48339844	-13.31542969	+61.85302734	+4760	+15.20507813	-13.02539063	-7.61572266	-0.74707031	+4.24072266	-59.23828125	+2908
+1458240757.74580000	+19.05029297	-12.23876953	-7.94091797	+10.61279297	+12.39257813	-81.58447266	+4276	+18.88769531	-11.88281250	-6.56542969	-135.94482422	-14.15039063	+62.24853516	+4716	+15.27978516	-13.19677734	-7.62890625	-1.09863281	+3.86718750	-60.18310547	+2900
+1458240757.74990010	+19.08544922	-12.37939453	-8.00244141	+10.23925781	+12.50244141	-82.06787109	+4268	+18.88769531	-12.00146484	-6.63574219	-136.31835938	-14.58984375	+62.44628906	+4692	+15.32812500	-13.26269531	-7.64208984	-1.20849609	+3.66943359	-60.55664063	+2884
+1458240757.75410010	+19.10302734	-12.51123047	-8.07714844	+9.90966797	+12.67822266	-82.50732422	+4252	+18.87451172	-12.11572266	-6.70605469	-136.71386719	-15.07324219	+62.60009766	+4672	+15.36767578	-13.31982422	-7.65527344	-1.31835938	+3.51562500	-60.93017578	+2864
+1458240757.75830010	+19.12500000	-12.63427734	-8.15185547	+9.60205078	+12.85400391	-82.99072266	+4224	+18.85693359	-12.22558594	-6.77636719	-137.06542969	-15.53466797	+62.81982422	+4648	+15.41162109	-13.37695313	-7.66406250	-1.40625000	+3.31787109	-61.28173828	+2840
+1458240757.76239990	+19.14697266	-12.75732422	-8.21337891	+9.27246094	+12.94189453	-83.47412109	+4192	+18.85253906	-12.32666016	-6.84228516	-137.37304688	-15.97412109	+63.01757813	+4624	+15.45556641	-13.42968750	-7.66845703	-1.51611328	+3.07617188	-61.69921875	+2808
+1458240757.76659990	+19.18212891	-12.89794922	-8.25732422	+8.92089844	+12.94189453	-84.02343750	+4148	+18.84814453	-12.43212891	-6.89941406	-137.70263672	-16.39160156	+63.28125000	+4600	+15.50390625	-13.49560547	-7.65527344	-1.64794922	+2.74658203	-62.13867188	+2780
+1458240757.77080010	+19.22607422	-13.03417969	-8.29687500	+8.59130859	+12.89794922	-84.57275391	+4092	+18.83935547	-12.55078125	-6.96533203	-138.09814453	-16.85302734	+63.52294922	+4576	+15.55664063	-13.56591797	-7.64648438	-1.80175781	+2.41699219	-62.55615234	+2740
+1458240757.77490000	+19.26562500	-13.16162109	-8.35400391	+8.28369141	+12.98583984	-85.14404297	+4032	+18.83056641	-12.66943359	-7.03564453	-138.49365234	-17.33642578	+63.74267578	+4552	+15.60498047	-13.63623047	-7.65087891	-1.95556641	+2.21923828	-62.99560547	+2700
+1458240757.78329990	+19.30957031	-13.39013672	-8.47265625	+7.71240234	+13.24951172	-86.17675781	+3908	+18.81298828	-12.87597656	-7.16308594	-139.15283203	-18.23730469	+64.18212891	+4508	+15.66650391	-13.76367188	-7.68603516	-2.26318359	+1.97753906	-63.76464844	+2620
+1458240757.78740000	+19.32714844	-13.50000000	-8.53417969	+7.42675781	+13.42529297	-86.68212891	+3840	+18.81738281	-12.95507813	-7.22021484	-139.39453125	-18.63281250	+64.40185547	+4480	+15.69726563	-13.84277344	-7.70800781	-2.43896484	+1.91162109	-64.16015625	+2580
+1458240757.79160000	+19.31835938	-13.60107422	-8.57373047	+7.07519531	+13.55712891	-87.18750000	+3776	+18.82177734	-13.03417969	-7.24658203	-139.70214844	-18.94042969	+64.73144531	+4448	+15.70605469	-13.89550781	-7.75195313	-2.57080078	+1.97753906	-64.48974609	+2544
+1458240757.79580000	+19.33154297	-13.67578125	-8.59130859	+6.85546875	+13.57910156	-87.71484375	+3712	+18.83056641	-13.11767578	-7.26855469	-140.03173828	-19.27001953	+65.06103516	+4420	+15.70605469	-13.96582031	-7.79150391	-2.76855469	+2.06542969	-64.92919922	+2512
+1458240757.79990010	+19.34033203	-13.73730469	-8.61328125	+6.70166016	+13.68896484	-88.26416016	+3652	+18.84375000	-13.18359375	-7.29492188	-140.27343750	-19.57763672	+65.41259766	+4392	+15.69726563	-14.04931641	-7.83984375	-3.01025391	+2.21923828	-65.41259766	+2484
+1458240757.80410000	+19.35791016	-13.79882813	-8.63085938	+6.50390625	+13.75488281	-88.81347656	+3596	+18.87011719	-13.24951172	-7.31689453	-140.53710938	-19.88525391	+65.76416016	+4364	+15.68408203	-14.13281250	-7.88818359	-3.22998047	+2.41699219	-65.89599609	+2456
+1458240757.80819990	+19.37548828	-13.86035156	-8.64843750	+6.32812500	+13.79882813	-89.34082031	+3548	+18.90966797	-13.30664063	-7.34765625	-140.71289063	-20.17089844	+66.09375000	+4332	+15.67089844	-14.21630859	-7.93652344	-3.42773438	+2.59277344	-66.40136719	+2432
+1458240757.81660010	+19.37988281	-13.94824219	-8.69238281	+5.95458984	+14.19433594	-90.39550781	+3480	+18.97558594	-13.40332031	-7.38281250	-141.08642578	-20.72021484	+66.75292969	+4272	+15.62695313	-14.37890625	-8.07714844	-3.80126953	+3.31787109	-67.32421875	+2404
+1458240757.82069990	+19.37109375	-13.98779297	-8.72314453	+5.75683594	+14.43603516	-90.85693359	+3460	+19.01074219	-13.45166016	-7.39599609	-141.30615234	-21.00585938	+67.08251953	+4244	+15.60058594	-14.45361328	-8.16503906	-3.97705078	+3.75732422	-67.74169922	+2400
+1458240757.82489990	+19.36230469	-14.04052734	-8.74072266	+5.51513672	+14.58984375	-91.34033203	+3448	+19.04589844	-13.50439453	-7.40478516	-141.52587891	-21.24755859	+67.43408203	+4216	+15.56542969	-14.53271484	-8.23535156	-4.19677734	+4.10888672	-68.18115234	+2400
+1458240757.82909990	+19.36230469	-14.09765625	-8.75830078	+5.27343750	+14.72167969	-91.82373047	+3444	+19.07666016	-13.55712891	-7.42675781	-141.76757813	-21.51123047	+67.74169922	+4192	+15.53466797	-14.61621094	-8.29248047	-4.43847656	+4.41650391	-68.64257813	+2400
+1458240757.83320000	+19.36669922	-14.14599609	-8.78027344	+5.05371094	+14.85351563	-92.30712891	+3448	+19.11181641	-13.60986328	-7.44433594	-141.98730469	-21.75292969	+68.09326172	+4164	+15.51269531	-14.68652344	-8.34521484	-4.61425781	+4.65820313	-69.10400391	+2408
+1458240757.83740000	+19.37988281	-14.19433594	-8.80224609	+4.87792969	+14.98535156	-92.76855469	+3452	+19.14697266	-13.67138672	-7.46630859	-142.22900391	-22.06054688	+68.40087891	+4140	+15.48632813	-14.75244141	-8.40234375	-4.76806641	+4.96582031	-69.56542969	+2416
+1458240757.84159990	+19.40185547	-14.25146484	-8.82861328	+4.72412109	+15.11718750	-93.29589844	+3464	+19.18212891	-13.73291016	-7.49707031	-142.47070313	-22.39013672	+68.73046875	+4116	+15.47753906	-14.83593750	-8.44189453	-4.96582031	+5.16357422	-70.09277344	+2428
+1458240757.84570000	+19.41503906	-14.32617188	-8.88574219	+4.46044922	+15.38085938	-93.71337891	+3480	+19.20849609	-13.80322266	-7.54101563	-142.69042969	-22.74169922	+68.97216797	+4096	+15.48193359	-14.90625000	-8.50341797	-5.11962891	+5.38330078	-70.44433594	+2440
+1458240757.85410000	+19.42822266	-14.51513672	-8.99121094	+3.82324219	+15.77636719	-94.61425781	+3508	+19.23486328	-13.95703125	-7.64208984	-143.26171875	-23.46679688	+69.41162109	+4060	+15.48193359	-15.04248047	-8.56933594	-5.53710938	+5.53710938	-71.23535156	+2452
+1458240757.85820010	+19.42822266	-14.60742188	-9.06591797	+3.51562500	+16.04003906	-95.00976563	+3512	+19.23486328	-14.04052734	-7.69921875	-143.56933594	-23.84033203	+69.58740234	+4044	+15.49951172	-15.09960938	-8.60009766	-5.71289063	+5.53710938	-71.52099609	+2448
+1458240757.86240010	+19.45019531	-14.72167969	-9.12744141	+3.22998047	+16.17187500	-95.42724609	+3508	+19.22607422	-14.14160156	-7.76074219	-143.94287109	-24.25781250	+69.78515625	+4028	+15.51708984	-15.14355469	-8.61328125	-5.88867188	+5.42724609	-71.82861328	+2440
+1458240757.86660000	+19.48095703	-14.84033203	-9.20214844	+2.94433594	+16.28173828	-95.82275391	+3488	+19.21728516	-14.24267578	-7.84423828	-144.27246094	-24.69726563	+69.91699219	+4012	+15.54785156	-15.20947266	-8.61328125	-6.08642578	+5.20751953	-72.18017578	+2424
+1458240757.87069990	+19.50732422	-14.95898438	-9.27685547	+2.65869141	+16.39160156	-96.24023438	+3460	+19.20410156	-14.33496094	-7.92333984	-144.58007813	-25.13671875	+70.07080078	+3996	+15.59179688	-15.26660156	-8.61328125	-6.24023438	+4.94384766	-72.48779297	+2400
+1458240757.87899990	+19.53808594	-15.20947266	-9.42187500	+2.02148438	+16.74316406	-97.14111328	+3380	+19.17333984	-14.51953125	-8.07275391	-145.17333984	-26.01562500	+70.42236328	+3964	+15.67529297	-15.37646484	-8.62207031	-6.54785156	+4.52636719	-73.10302734	+2336
+1458240757.88319990	+19.56005859	-15.32812500	-9.50097656	+1.71386719	+16.91894531	-97.55859375	+3324	+19.15576172	-14.61621094	-8.14746094	-145.50292969	-26.43310547	+70.55419922	+3948	+15.71484375	-15.43359375	-8.63525391	-6.72363281	+4.32861328	-73.32275391	+2304
+1458240757.88739990	+19.58203125	-15.45556641	-9.57128906	+1.40625000	+17.05078125	-97.97607422	+3260	+19.13378906	-14.72607422	-8.21337891	-145.89843750	-26.85058594	+70.72998047	+3936	+15.75878906	-15.49951172	-8.63964844	-6.94335938	+4.08691406	-73.56445313	+2276
+1458240757.89150000	+19.57763672	-15.57421875	-9.65917969	+1.05468750	+17.22656250	-98.30566406	+3196	+19.09423828	-14.83154297	-8.30126953	-146.27197266	-27.29003906	+70.81787109	+3924	+15.78076172	-15.54345703	-8.66162109	-7.11914063	+3.93310547	-73.76220703	+2240
+1458240757.89570000	+19.58203125	-15.66210938	-9.71630859	+0.85693359	+17.31445313	-98.70117188	+3124	+19.06787109	-14.91064453	-8.38037109	-146.53564453	-27.68554688	+70.94970703	+3908	+15.80273438	-15.58300781	-8.66162109	-7.27294922	+3.73535156	-74.06982422	+2208
+1458240757.89990000	+19.58203125	-15.75439453	-9.78222656	+0.61523438	+17.44628906	-99.11865234	+3056	+19.04589844	-14.98095703	-8.45507813	-146.77734375	-28.08105469	+71.10351563	+3892	+15.82910156	-15.62695313	-8.67919922	-7.38281250	+3.60351563	-74.37744141	+2176
+1458240757.90400000	+19.58642578	-15.85546875	-9.81738281	+0.32958984	+17.49023438	-99.58007813	+2992	+19.04150391	-15.07324219	-8.49023438	-147.12890625	-28.38867188	+71.41113281	+3872	+15.85107422	-15.66650391	-8.70556641	-7.47070313	+3.53759766	-74.64111328	+2144
+1458240757.90820000	+19.60400391	-15.93896484	-9.84814453	+0.13183594	+17.49023438	-100.01953125	+2924	+19.04150391	-15.15673828	-8.52978516	-147.43652344	-28.69628906	+71.69677734	+3852	+15.86865234	-15.71923828	-8.73632813	-7.60253906	+3.49365234	-75.01464844	+2120
+1458240757.91650010	+19.58203125	-16.07519531	-9.92285156	-0.32958984	+17.81982422	-100.87646484	+2808	+19.05908203	-15.28857422	-8.60009766	-147.96386719	-29.20166016	+72.26806641	+3812	+15.85986328	-15.83789063	-8.84619141	-7.91015625	+3.91113281	-75.69580078	+2088
+1458240757.92070010	+19.57324219	-16.11035156	-9.93603516	-0.48339844	+17.92968750	-101.25000000	+2752	+19.08984375	-15.33251953	-8.63525391	-148.09570313	-29.39941406	+72.50976563	+3784	+15.82910156	-15.88623047	-8.89892578	-8.04199219	+4.19677734	-76.06933594	+2076
+1458240757.92490010	+19.56884766	-16.14111328	-9.94482422	-0.61523438	+17.99560547	-101.62353516	+2704	+19.11181641	-15.38085938	-8.66601563	-148.27148438	-29.59716797	+72.75146484	+3756	+15.80273438	-15.93896484	-8.95605469	-8.17382813	+4.48242188	-76.46484375	+2060
+1458240757.92899990	+19.55126953	-16.16748047	-9.95800781	-0.79101563	+18.06152344	-101.97509766	+2660	+19.13818359	-15.42919922	-8.68798828	-148.49121094	-29.75097656	+73.03710938	+3728	+15.77636719	-15.98291016	-9.02636719	-8.28369141	+4.83398438	-76.81640625	+2044
+1458240757.93740010	+19.52929688	-16.20263672	-9.96679688	-0.98876953	+18.19335938	-102.63427734	+2604	+19.21289063	-15.49951172	-8.70996094	-148.79882813	-29.97070313	+73.71826172	+3668	+15.70166016	-16.07519531	-9.15820313	-8.50341797	+5.58105469	-77.67333984	+2020
+1458240757.94149990	+19.52490234	-16.23339844	-9.95800781	-1.09863281	+18.25927734	-103.07373047	+2596	+19.26562500	-15.53466797	-8.71435547	-148.95263672	-30.05859375	+74.11376953	+3640	+15.66650391	-16.13671875	-9.21533203	-8.65722656	+5.91064453	-78.15673828	+2016
+1458240757.94989990	+19.52929688	-16.29492188	-9.95800781	-1.36230469	+18.41308594	-103.75488281	+2600	+19.35351563	-15.61816406	-8.75390625	-149.26025391	-30.27832031	+74.64111328	+3576	+15.60058594	-16.26416016	-9.34716797	-9.03076172	+6.65771484	-78.90380859	+2036
+1458240757.95400000	+19.52050781	-16.30810547	-9.97558594	-1.47216797	+18.54492188	-104.04052734	+2612	+19.37548828	-15.65332031	-8.78906250	-149.41406250	-30.47607422	+74.79492188	+3544	+15.55664063	-16.33007813	-9.40429688	-9.27246094	+6.98730469	-79.29931641	+2052
+1458240757.95820000	+19.50732422	-16.31689453	-9.99755859	-1.58203125	+18.67675781	-104.28222656	+2632	+19.39306641	-15.67529297	-8.82421875	-149.50195313	-30.62988281	+74.94873047	+3512	+15.51708984	-16.37841797	-9.46142578	-9.42626953	+7.29492188	-79.58496094	+2076
+1458240757.96230010	+19.49414063	-16.35205078	-10.00634766	-1.73583984	+18.72070313	-104.54589844	+2660	+19.41064453	-15.71484375	-8.85498047	-149.65576172	-30.76171875	+75.14648438	+3484	+15.48632813	-16.40917969	-9.49658203	-9.58007813	+7.44873047	-79.87060547	+2096
+1458240757.96650000	+19.49853516	-16.40478516	-10.02392578	-1.86767578	+18.72070313	-104.87548828	+2684	+19.42382813	-15.76318359	-8.88574219	-149.80957031	-30.89355469	+75.36621094	+3452	+15.49511719	-16.48388672	-9.50976563	-9.77783203	+7.38281250	-80.28808594	+2116
+1458240757.97070000	+19.50292969	-16.47509766	-10.05029297	-2.04345703	+18.76464844	-105.18310547	+2704	+19.42822266	-15.81591797	-8.92089844	-150.05126953	-31.04736328	+75.56396484	+3428	+15.52148438	-16.54541016	-9.53173828	-9.90966797	+7.29492188	-80.55175781	+2128
+1458240757.97480010	+19.51611328	-16.54541016	-10.08544922	-2.19726563	+18.83056641	-105.49072266	+2724	+19.42382813	-15.88623047	-8.96484375	-150.31494141	-31.28906250	+75.76171875	+3404	+15.53906250	-16.61572266	-9.53613281	-10.12939453	+7.14111328	-80.88134766	+2132
+1458240757.97900010	+19.52929688	-16.62011719	-10.13378906	-2.35107422	+18.91845703	-105.82031250	+2736	+19.40625000	-15.95214844	-9.03076172	-150.53466797	-31.61865234	+75.87158203	+3388	+15.55664063	-16.69042969	-9.53173828	-10.39306641	+6.92138672	-81.21093750	+2140
+1458240757.98729990	+19.55126953	-16.80029297	-10.25244141	-2.72460938	+19.13818359	-106.34765625	+2740	+19.35791016	-16.08398438	-9.18457031	-150.90820313	-32.29980469	+75.91552734	+3356	+15.62255859	-16.80908203	-9.54052734	-10.72265625	+6.43798828	-81.51855469	+2116
+1458240757.99149990	+19.55126953	-16.90136719	-10.31835938	-2.94433594	+19.20410156	-106.58935547	+2728	+19.31396484	-16.15429688	-9.26367188	-151.12792969	-32.65136719	+75.91552734	+3348	+15.66210938	-16.86181641	-9.54052734	-10.89843750	+6.15234375	-81.65039063	+2096
+1458240757.99569990	+19.55126953	-17.00244141	-10.37988281	-3.18603516	+19.27001953	-106.83105469	+2704	+19.27441406	-16.21142578	-9.33398438	-151.32568359	-32.95898438	+75.93750000	+3336	+15.71044922	-16.90576172	-9.52734375	-10.98632813	+5.77880859	-81.82617188	+2076
+1458240757.99980000	+19.55126953	-17.10351563	-10.44580078	-3.38378906	+19.33593750	-107.09472656	+2672	+19.23486328	-16.27734375	-9.39990234	-151.56738281	-33.26660156	+76.00341797	+3332	+15.75000000	-16.94970703	-9.50537109	-11.11816406	+5.40527344	-82.04589844	+2052
+1458240758.00399990	+19.56005859	-17.21337891	-10.50292969	-3.55957031	+19.40185547	-107.35839844	+2632	+19.19970703	-16.35644531	-9.46142578	-151.80908203	-33.57421875	+76.11328125	+3324	+15.79394531	-16.99804688	-9.49218750	-11.22802734	+5.05371094	-82.26562500	+2028
+1458240758.00819990	+19.57763672	-17.32324219	-10.56445313	-3.73535156	+19.44580078	-107.64404297	+2592	+19.16894531	-16.43554688	-9.52734375	-152.05078125	-33.85986328	+76.22314453	+3320	+15.83349609	-17.04199219	-9.48779297	-11.33789063	+4.76806641	-82.46337891	+2008
+1458240758.01230000	+19.59082031	-17.41992188	-10.63037109	-3.88916016	+19.55566406	-107.95166016	+2556	+19.13818359	-16.50585938	-9.59765625	-152.29248047	-34.21142578	+76.28906250	+3316	+15.87744141	-17.10351563	-9.50097656	-11.44775391	+4.59228516	-82.66113281	+1988
+1458240758.01650000	+19.58203125	-17.51220703	-10.69189453	-4.10888672	+19.73144531	-108.21533203	+2516	+19.09863281	-16.57617188	-9.66357422	-152.53417969	-34.54101563	+76.35498047	+3312	+15.89501953	-17.13427734	-9.52734375	-11.51367188	+4.54833984	-82.77099609	+1964
+1458240758.02070000	+19.58203125	-17.57812500	-10.74462891	-4.24072266	+19.86328125	-108.43505859	+2480	+19.07226563	-16.62890625	-9.72509766	-152.68798828	-34.82666016	+76.37695313	+3308	+15.90380859	-17.16064453	-9.54052734	-11.57958984	+4.52636719	-82.94677734	+1944
+1458240758.02480010	+19.57324219	-17.63964844	-10.79296875	-4.39453125	+19.99511719	-108.65478516	+2444	+19.05908203	-16.67285156	-9.77343750	-152.84179688	-35.02441406	+76.44287109	+3300	+15.91259766	-17.18701172	-9.57128906	-11.60156250	+4.57031250	-83.12255859	+1924
+1458240758.03309990	+19.55566406	-17.76269531	-10.81494141	-4.76806641	+20.01708984	-109.13818359	+2372	+19.06347656	-16.76953125	-9.80859375	-153.25927734	-35.20019531	+76.83837891	+3272	+15.90820313	-17.22216797	-9.63281250	-11.62353516	+4.79003906	-83.56201172	+1884
+1458240758.03730010	+19.55126953	-17.78906250	-10.81054688	-4.89990234	+20.01708984	-109.40185547	+2340	+19.07226563	-16.80468750	-9.82177734	-153.45703125	-35.26611328	+77.08007813	+3256	+15.89941406	-17.25732422	-9.66796875	-11.62353516	+4.98779297	-83.89160156	+1872
+1458240758.04150010	+19.55126953	-17.80224609	-10.81054688	-4.98779297	+20.08300781	-109.68750000	+2312	+19.08544922	-16.84863281	-9.82177734	-153.65478516	-35.35400391	+77.36572266	+3240	+15.88183594	-17.28369141	-9.71191406	-11.62353516	+5.29541016	-84.24316406	+1864
+1458240758.04559990	+19.55566406	-17.79785156	-10.81054688	-5.00976563	+20.12695313	-109.90722656	+2284	+19.11621094	-16.87939453	-9.82177734	-153.80859375	-35.37597656	+77.62939453	+3224	+15.85546875	-17.31005859	-9.76464844	-11.62353516	+5.64697266	-84.55078125	+1860
+1458240758.04979990	+19.56005859	-17.79345703	-10.81054688	-5.03173828	+20.19287109	-110.14892578	+2256	+19.15576172	-16.90136719	-9.81738281	-153.94042969	-35.37597656	+77.89306641	+3204	+15.82470703	-17.34082031	-9.83056641	-11.62353516	+6.06445313	-84.83642578	+1856
+1458240758.05399990	+19.55566406	-17.79345703	-10.79296875	-5.11962891	+20.21484375	-110.36865234	+2236	+19.19970703	-16.91455078	-9.80859375	-154.05029297	-35.35400391	+78.15673828	+3184	+15.78076172	-17.36718750	-9.89208984	-11.66748047	+6.54785156	-85.10009766	+1860
+1458240758.05810000	+19.54687500	-17.79345703	-10.77099609	-5.20751953	+20.21484375	-110.58837891	+2220	+19.23925781	-16.91894531	-9.79101563	-154.13818359	-35.28808594	+78.39843750	+3160	+15.73681641	-17.38476563	-9.94921875	-11.66748047	+7.00927734	-85.38574219	+1864
+1458240758.06230000	+19.53808594	-17.79345703	-10.73583984	-5.29541016	+20.14892578	-110.78613281	+2212	+19.27441406	-16.93212891	-9.76464844	-154.29199219	-35.24414063	+78.70605469	+3140	+15.68847656	-17.39355469	-9.99316406	-11.68945313	+7.38281250	-85.67138672	+1872
+1458240758.06649990	+19.54248047	-17.78466797	-10.71386719	-5.36132813	+20.10498047	-111.00585938	+2212	+19.30957031	-16.94531250	-9.74267578	-154.42382813	-35.17822266	+78.99169922	+3120	+15.65771484	-17.41552734	-10.02392578	-11.71142578	+7.66845703	-86.00097656	+1880
+1458240758.07060000	+19.54687500	-17.77148438	-10.69189453	-5.36132813	+20.03906250	-111.20361328	+2220	+19.34472656	-16.95849609	-9.72509766	-154.55566406	-35.13427734	+79.29931641	+3096	+15.62695313	-17.44628906	-10.05908203	-11.75537109	+7.95410156	-86.30859375	+1900
+1458240758.07900000	+19.56884766	-17.75390625	-10.66113281	-5.33935547	+19.97314453	-111.62109375	+2256	+19.41064453	-16.98046875	-9.71191406	-154.75341797	-35.13427734	+79.82666016	+3052	+15.56982422	-17.52539063	-10.10742188	-11.93115234	+8.30566406	-86.94580078	+1952
+1458240758.08310010	+19.57763672	-17.75830078	-10.66992188	-5.36132813	+20.01708984	-111.79687500	+2276	+19.43701172	-16.99804688	-9.71191406	-154.84130859	-35.20019531	+80.04638672	+3028	+15.56103516	-17.56054688	-10.12939453	-11.99707031	+8.43750000	-87.12158203	+1980
+1458240758.08730010	+19.58642578	-17.78466797	-10.68310547	-5.42724609	+20.06103516	-111.99462891	+2300	+19.45458984	-17.02880859	-9.72070313	-154.99511719	-35.31005859	+80.26611328	+3004	+15.55224609	-17.58691406	-10.13818359	-12.10693359	+8.41552734	-87.29736328	+2004
+1458240758.09150000	+19.59082031	-17.81982422	-10.70507813	-5.51513672	+20.12695313	-112.17041016	+2320	+19.45019531	-17.05957031	-9.74707031	-155.14892578	-35.46386719	+80.37597656	+2980	+15.55664063	-17.62646484	-10.12939453	-12.23876953	+8.30566406	-87.49511719	+2024
+1458240758.09559990	+19.59521484	-17.86376953	-10.73583984	-5.60302734	+20.19287109	-112.34619141	+2336	+19.43261719	-17.09033203	-9.77783203	-155.30273438	-35.63964844	+80.50781250	+2960	+15.56542969	-17.65283203	-10.12060547	-12.34863281	+8.12988281	-87.62695313	+2036
+1458240758.09980010	+19.59521484	-17.92089844	-10.76660156	-5.71289063	+20.25878906	-112.52197266	+2348	+19.40625000	-17.12548828	-9.81298828	-155.47851563	-35.83740234	+80.59570313	+2944	+15.58740234	-17.68798828	-10.09863281	-12.45849609	+7.84423828	-87.78076172	+2044
+1458240758.10400010	+19.60400391	-17.98242188	-10.81494141	-5.80078125	+20.36865234	-112.71972656	+2356	+19.37988281	-17.16943359	-9.85693359	-155.63232422	-36.10107422	+80.70556641	+2932	+15.62255859	-17.73632813	-10.06787109	-12.56835938	+7.47070313	-87.97851563	+2048
+1458240758.10809990	+19.61279297	-18.05712891	-10.88085938	-5.88867188	+20.50048828	-112.93945313	+2356	+19.35351563	-17.22216797	-9.91406250	-155.80810547	-36.36474609	+80.79345703	+2920	+15.65771484	-17.78466797	-10.04150391	-12.67822266	+7.09716797	-88.13232422	+2040
+1458240758.11229990	+19.62597656	-18.14062500	-10.95556641	-5.99853516	+20.69824219	-113.18115234	+2340	+19.31835938	-17.27929688	-9.97998047	-155.96191406	-36.71630859	+80.85937500	+2912	+15.69287109	-17.84179688	-10.01953125	-12.81005859	+6.76757813	-88.26416016	+2032
+1458240758.12060000	+19.63037109	-18.33398438	-11.11376953	-6.28417969	+21.15966797	-113.68652344	+2308	+19.22607422	-17.39355469	-10.12500000	-156.31347656	-37.52929688	+80.90332031	+2904	+15.74560547	-17.93408203	-9.98437500	-13.09570313	+6.21826172	-88.52783203	+2000
+1458240758.12480000	+19.61718750	-18.43945313	-11.19726563	-6.50390625	+21.42333984	-113.95019531	+2296	+19.17773438	-17.45068359	-10.19091797	-156.48925781	-37.92480469	+80.92529297	+2904	+15.77636719	-17.97363281	-9.96679688	-13.20556641	+5.93261719	-88.63769531	+1976
+1458240758.12890010	+19.60400391	-18.54492188	-11.27636719	-6.72363281	+21.66503906	-114.21386719	+2284	+19.12939453	-17.50781250	-10.26562500	-156.66503906	-38.29833984	+80.94726563	+2908	+15.80712891	-18.00878906	-9.95800781	-13.29345703	+5.66894531	-88.74755859	+1952
+1458240758.13310000	+19.59960938	-18.63720703	-11.34228516	-6.87744141	+21.86279297	-114.54345703	+2268	+19.08544922	-17.56054688	-10.32714844	-156.84082031	-38.64990234	+81.01318359	+2908	+15.83789063	-18.05273438	-9.94482422	-13.38134766	+5.38330078	-88.92333984	+1932
+1458240758.13730000	+19.59960938	-18.70312500	-11.39941406	-6.98730469	+22.03857422	-114.87304688	+2248	+19.04589844	-17.59570313	-10.39306641	-156.95068359	-39.02343750	+81.07910156	+2912	+15.86425781	-18.09667969	-9.93603516	-13.44726563	+5.18554688	-89.12109375	+1912
+1458240758.14140010	+19.59521484	-18.75585938	-11.43017578	-7.09716797	+22.17041016	-115.22460938	+2228	+19.02392578	-17.63525391	-10.43701172	-157.12646484	-39.33105469	+81.25488281	+2916	+15.88183594	-18.13623047	-9.94042969	-13.46923828	+5.09765625	-89.34082031	+1892
+1458240758.14560010	+19.59521484	-18.79980469	-11.45214844	-7.20703125	+22.25830078	-115.55419922	+2208	+19.01513672	-17.67919922	-10.46777344	-157.28027344	-39.63867188	+81.45263672	+2912	+15.89062500	-18.17578125	-9.94921875	-13.49121094	+5.05371094	-89.58251953	+1872
+1458240758.14980010	+19.58203125	-18.83056641	-11.46533203	-7.33886719	+22.36816406	-115.92773438	+2184	+19.01513672	-17.71435547	-10.48974609	-157.43408203	-39.88037109	+81.69433594	+2908	+15.89941406	-18.21093750	-9.97119141	-13.46923828	+5.14160156	-89.84619141	+1860
+1458240758.15389990	+19.56005859	-18.85253906	-11.46533203	-7.49267578	+22.47802734	-116.25732422	+2164	+19.01953125	-17.74072266	-10.50732422	-157.58789063	-40.12207031	+81.93603516	+2900	+15.89062500	-18.22851563	-10.01074219	-13.44726563	+5.36132813	-90.08789063	+1852
+1458240758.16230010	+19.52050781	-18.83935547	-11.42578125	-7.69042969	+22.52197266	-116.82861328	+2120	+19.04589844	-17.75390625	-10.51611328	-157.80761719	-40.40771484	+82.41943359	+2880	+15.85107422	-18.25048828	-10.08105469	-13.31542969	+5.88867188	-90.65917969	+1844
+1458240758.16640000	+19.50732422	-18.81298828	-11.39501953	-7.75634766	+22.47802734	-117.11425781	+2096	+19.07666016	-17.75830078	-10.50292969	-157.93945313	-40.45166016	+82.74902344	+2868	+15.82910156	-18.26367188	-10.11181641	-13.20556641	+6.15234375	-90.96679688	+1844
+1458240758.17059990	+19.50292969	-18.78662109	-11.35107422	-7.77832031	+22.39013672	-117.37792969	+2076	+19.10742188	-17.76269531	-10.47656250	-158.09326172	-40.49560547	+83.14453125	+2856	+15.80712891	-18.27685547	-10.14697266	-13.09570313	+6.43798828	-91.34033203	+1848
+1458240758.17479990	+19.49853516	-18.75146484	-11.30273438	-7.80029297	+22.28027344	-117.68554688	+2060	+19.14697266	-17.76708984	-10.45019531	-158.24707031	-40.51757813	+83.54003906	+2844	+15.78076172	-18.28564453	-10.17773438	-12.96386719	+6.76757813	-91.73583984	+1856
+1458240758.17890000	+19.49853516	-18.71630859	-11.25000000	-7.82226563	+22.14843750	-118.03710938	+2048	+19.18212891	-17.76708984	-10.41943359	-158.42285156	-40.53955078	+83.97949219	+2832	+15.74121094	-18.29443359	-10.21728516	-12.87597656	+7.14111328	-92.13134766	+1876
+1458240758.18310000	+19.48974609	-18.68554688	-11.20605469	-7.88818359	+22.08251953	-118.32275391	+2048	+19.21728516	-17.77148438	-10.38867188	-158.57666016	-40.58349609	+84.37500000	+2816	+15.69287109	-18.29443359	-10.27441406	-12.76611328	+7.64648438	-92.54882813	+1904
+1458240758.18720010	+19.48095703	-18.66796875	-11.16650391	-7.95410156	+21.99462891	-118.58642578	+2052	+19.25683594	-17.78027344	-10.35791016	-158.77441406	-40.58349609	+84.79248047	+2796	+15.64892578	-18.29443359	-10.30957031	-12.67822266	+7.97607422	-92.90039063	+1932
+1458240758.19140010	+19.47216797	-18.64599609	-11.14013672	-7.99804688	+21.92871094	-118.82812500	+2068	+19.28320313	-17.78027344	-10.34472656	-158.92822266	-40.62744141	+85.12207031	+2776	+15.61816406	-18.30322266	-10.32714844	-12.61230469	+8.19580078	-93.25195313	+1960
+1458240758.19560000	+19.46337891	-18.63281250	-11.11816406	-8.06396484	+21.88476563	-119.06982422	+2088	+19.30078125	-17.78027344	-10.33154297	-159.10400391	-40.64941406	+85.45166016	+2752	+15.60058594	-18.30761719	-10.34033203	-12.50244141	+8.32763672	-93.58154297	+1992
+1458240758.20390010	+19.48095703	-18.62841797	-11.07861328	-8.08593750	+21.70898438	-119.59716797	+2136	+19.32714844	-17.80224609	-10.31835938	-159.45556641	-40.80322266	+86.11083984	+2704	+15.59179688	-18.33837891	-10.30957031	-12.43652344	+8.21777344	-94.28466797	+2056
+1458240758.20810010	+19.49853516	-18.65039063	-11.07861328	-8.12988281	+21.64306641	-119.86083984	+2160	+19.33154297	-17.82421875	-10.31396484	-159.67529297	-40.91308594	+86.46240234	+2680	+15.60937500	-18.36914063	-10.30078125	-12.43652344	+8.06396484	-94.57031250	+2084
+1458240758.21219990	+19.51171875	-18.68994141	-11.09179688	-8.19580078	+21.66503906	-120.14648438	+2180	+19.32714844	-17.85937500	-10.31396484	-159.91699219	-41.06689453	+86.81396484	+2660	+15.62695313	-18.40869141	-10.28759766	-12.45849609	+7.86621094	-94.81201172	+2104
+1458240758.21639990	+19.52050781	-18.74707031	-11.12695313	-8.28369141	+21.73095703	-120.41015625	+2200	+19.31396484	-17.89453125	-10.33154297	-160.11474609	-41.28662109	+87.07763672	+2644	+15.64892578	-18.45263672	-10.26562500	-12.52441406	+7.62451172	-95.07568359	+2116
+1458240758.22059990	+19.52490234	-18.81298828	-11.17529297	-8.37158203	+21.86279297	-120.67382813	+2212	+19.28320313	-17.92529297	-10.36669922	-160.29052734	-41.57226563	+87.25341797	+2632	+15.67529297	-18.48779297	-10.25683594	-12.56835938	+7.42675781	-95.20751953	+2124
+1458240758.22470000	+19.53808594	-18.88769531	-11.23242188	-8.45947266	+21.99462891	-120.91552734	+2216	+19.24804688	-17.96044922	-10.41503906	-160.46630859	-41.85791016	+87.40722656	+2624	+15.70166016	-18.52294922	-10.23925781	-12.63427734	+7.16308594	-95.33935547	+2124
+1458240758.22890000	+19.54687500	-18.96240234	-11.29394531	-8.54736328	+22.12646484	-121.13525391	+2208	+19.21289063	-18.00439453	-10.45898438	-160.64208984	-42.16552734	+87.53906250	+2616	+15.73681641	-18.56689453	-10.21289063	-12.72216797	+6.81152344	-95.49316406	+2116
+1458240758.23309990	+19.56445313	-19.04150391	-11.35546875	-8.61328125	+22.23632813	-121.37695313	+2196	+19.17773438	-18.04833984	-10.49853516	-160.79589844	-42.45117188	+87.69287109	+2608	+15.76757813	-18.60644531	-10.18652344	-12.78808594	+6.50390625	-95.64697266	+2104
+1458240758.23720000	+19.57324219	-19.12060547	-11.41699219	-8.67919922	+22.39013672	-121.64062500	+2180	+19.14697266	-18.08789063	-10.53808594	-160.94970703	-42.75878906	+87.86865234	+2600	+15.79833984	-18.65039063	-10.16455078	-12.87597656	+6.19628906	-95.80078125	+2092
+1458240758.24560000	+19.59082031	-19.30517578	-11.54003906	-8.89892578	+22.71972656	-122.25585938	+2152	+19.08984375	-18.17138672	-10.61279297	-161.25732422	-43.33007813	+88.22021484	+2588	+15.85107422	-18.75585938	-10.13378906	-13.07373047	+5.66894531	-96.15234375	+2052
+1458240758.24970010	+19.59960938	-19.39306641	-11.60156250	-9.00878906	+22.89550781	-122.56347656	+2144	+19.06787109	-18.21533203	-10.65234375	-161.38916016	-43.61572266	+88.37402344	+2580	+15.87304688	-18.80859375	-10.12939453	-13.16162109	+5.47119141	-96.28417969	+2028
+1458240758.25390010	+19.59082031	-19.47216797	-11.64990234	-9.16259766	+23.09326172	-122.82714844	+2132	+19.04589844	-18.25488281	-10.68750000	-161.54296875	-43.90136719	+88.52783203	+2572	+15.88183594	-18.84814453	-10.13378906	-13.27148438	+5.36132813	-96.39404297	+2008
+1458240758.25810000	+19.58203125	-19.52490234	-11.68066406	-9.29443359	+23.22509766	-123.06884766	+2124	+19.02832031	-18.28564453	-10.71386719	-161.67480469	-44.12109375	+88.68164063	+2564	+15.88623047	-18.87451172	-10.13818359	-13.33740234	+5.29541016	-96.52587891	+1980
+1458240758.26220010	+19.56884766	-19.56005859	-11.69384766	-9.38232422	+23.31298828	-123.31054688	+2108	+19.02392578	-18.30322266	-10.73144531	-161.76269531	-44.27490234	+88.83544922	+2552	+15.88183594	-18.90087891	-10.14257813	-13.38134766	+5.27343750	-96.70166016	+1960
+1458240758.26640010	+19.56005859	-19.58642578	-11.68066406	-9.51416016	+23.29101563	-123.55224609	+2096	+19.03271484	-18.32080078	-10.74023438	-161.87255859	-44.36279297	+89.03320313	+2540	+15.87304688	-18.92285156	-10.15136719	-13.42529297	+5.31738281	-96.85546875	+1936
+1458240758.27049990	+19.56445313	-19.59960938	-11.64550781	-9.60205078	+23.18115234	-123.75000000	+2084	+19.05029297	-18.33398438	-10.73583984	-161.93847656	-44.38476563	+89.23095703	+2524	+15.85986328	-18.93603516	-10.15136719	-13.44726563	+5.38330078	-97.05322266	+1912
+1458240758.27889990	+19.56445313	-19.59521484	-11.55322266	-9.77783203	+22.96142578	-124.18945313	+2064	+19.10302734	-18.34277344	-10.71826172	-162.13623047	-44.40673828	+89.71435547	+2496	+15.81152344	-18.96240234	-10.17773438	-13.42529297	+5.73486328	-97.47070313	+1884
+1458240758.28300000	+19.56005859	-19.58642578	-11.50927734	-9.86572266	+22.87353516	-124.32128906	+2060	+19.12939453	-18.34716797	-10.70507813	-162.22412109	-44.38476563	+89.89013672	+2484	+15.78515625	-18.96240234	-10.19970703	-13.40332031	+5.97656250	-97.64648438	+1876
+1458240758.28720000	+19.55566406	-19.57324219	-11.46533203	-9.93164063	+22.76367188	-124.43115234	+2052	+19.16015625	-18.34716797	-10.69189453	-162.31201172	-44.34082031	+90.08789063	+2472	+15.75000000	-18.95800781	-10.22607422	-13.38134766	+6.26220703	-97.82226563	+1868
+1458240758.29140000	+19.55126953	-19.55126953	-11.41259766	-9.99755859	+22.60986328	-124.51904297	+2052	+19.19091797	-18.35156250	-10.67431641	-162.42187500	-44.27490234	+90.26367188	+2456	+15.71044922	-18.94482422	-10.24804688	-13.35937500	+6.56982422	-97.97607422	+1868
+1458240758.29550000	+19.55126953	-19.53369141	-11.36425781	-10.01953125	+22.47802734	-124.58496094	+2048	+19.22167969	-18.35156250	-10.65234375	-162.48779297	-44.18701172	+90.41748047	+2444	+15.66650391	-18.93164063	-10.27001953	-13.33740234	+6.89941406	-98.12988281	+1868
+1458240758.29970000	+19.55126953	-19.51171875	-11.31152344	-10.06347656	+22.32421875	-124.65087891	+2048	+19.24804688	-18.34716797	-10.63037109	-162.55371094	-44.09912109	+90.57128906	+2432	+15.61816406	-18.90966797	-10.28320313	-13.29345703	+7.18505859	-98.28369141	+1872
+1458240758.30800010	+19.56445313	-19.47656250	-11.21484375	-10.12939453	+22.01660156	-124.78271484	+2052	+19.30517578	-18.33837891	-10.59521484	-162.66357422	-43.92333984	+90.81298828	+2408	+15.55224609	-18.88330078	-10.30517578	-13.18359375	+7.69042969	-98.61328125	+1888
+1458240758.31220010	+19.56884766	-19.46777344	-11.17968750	-10.15136719	+21.88476563	-124.84863281	+2056	+19.32275391	-18.34277344	-10.58642578	-162.75146484	-43.85742188	+90.92285156	+2392	+15.52148438	-18.87451172	-10.31396484	-13.16162109	+7.91015625	-98.72314453	+1900
+1458240758.31640010	+19.57324219	-19.46337891	-11.14453125	-10.17333984	+21.77490234	-124.89257813	+2064	+19.34033203	-18.35156250	-10.57324219	-162.81738281	-43.83544922	+91.01074219	+2380	+15.49951172	-18.87451172	-10.32275391	-13.16162109	+8.06396484	-98.83300781	+1916
+1458240758.32049990	+19.57763672	-19.46337891	-11.12255859	-10.21728516	+21.70898438	-124.93652344	+2072	+19.34912109	-18.36035156	-10.56884766	-162.90527344	-43.81347656	+91.07666016	+2364	+15.48632813	-18.87011719	-10.33593750	-13.16162109	+8.17382813	-98.83300781	+1932
+1458240758.32470010	+19.57763672	-19.46777344	-11.10498047	-10.28320313	+21.64306641	-124.98046875	+2080	+19.35351563	-18.37353516	-10.56005859	-162.99316406	-43.79150391	+91.14257813	+2352	+15.48193359	-18.87011719	-10.34472656	-13.16162109	+8.19580078	-98.81103516	+1940
+1458240758.32890010	+19.58203125	-19.48535156	-11.09619141	-10.32714844	+21.59912109	-125.02441406	+2092	+19.35351563	-18.38671875	-10.56445313	-163.05908203	-43.79150391	+91.16455078	+2340	+15.49511719	-18.88330078	-10.33593750	-13.16162109	+8.08593750	-98.81103516	+1948
+1458240758.33299990	+19.58203125	-19.50292969	-11.09179688	-10.37109375	+21.57714844	-125.06835938	+2100	+19.35351563	-18.39990234	-10.56445313	-163.10302734	-43.81347656	+91.16455078	+2324	+15.51269531	-18.89208984	-10.32714844	-13.16162109	+7.95410156	-98.78906250	+1956
+1458240758.34130000	+19.58642578	-19.55566406	-11.10058594	-10.48095703	+21.57714844	-125.17822266	+2112	+19.33154297	-18.43066406	-10.58642578	-163.21289063	-43.92333984	+91.18652344	+2304	+15.55664063	-18.92724609	-10.29638672	-13.20556641	+7.60253906	-98.78906250	+1956
+1458240758.34550000	+19.59082031	-19.58642578	-11.11376953	-10.54687500	+21.57714844	-125.24414063	+2116	+19.31835938	-18.44824219	-10.59521484	-163.27880859	-43.98925781	+91.18652344	+2296	+15.56982422	-18.94042969	-10.28759766	-13.20556641	+7.47070313	-98.76708984	+1952
+1458240758.34970000	+19.59082031	-19.62158203	-11.13134766	-10.59082031	+21.62109375	-125.31005859	+2120	+19.30517578	-18.47021484	-10.60839844	-163.34472656	-44.07714844	+91.18652344	+2288	+15.58740234	-18.95800781	-10.28320313	-13.22753906	+7.33886719	-98.74511719	+1944
+1458240758.35380010	+19.58642578	-19.66552734	-11.15332031	-10.67871094	+21.66503906	-125.39794922	+2120	+19.28320313	-18.49218750	-10.62597656	-163.41064453	-44.16503906	+91.18652344	+2280	+15.60937500	-18.97558594	-10.27441406	-13.24951172	+7.18505859	-98.72314453	+1936
+1458240758.35800000	+19.58203125	-19.71826172	-11.18408203	-10.76660156	+21.75292969	-125.48583984	+2120	+19.26562500	-18.51855469	-10.63916016	-163.47656250	-44.27490234	+91.16455078	+2272	+15.62695313	-18.99316406	-10.26562500	-13.29345703	+6.98730469	-98.70117188	+1924
+1458240758.36220000	+19.58203125	-19.77099609	-11.21484375	-10.85449219	+21.81884766	-125.59570313	+2116	+19.24365234	-18.53613281	-10.65234375	-163.52050781	-44.36279297	+91.14257813	+2268	+15.64892578	-19.01513672	-10.25244141	-13.33740234	+6.78955078	-98.65722656	+1908
+1458240758.36630010	+19.57763672	-19.81933594	-11.24560547	-10.92041016	+21.88476563	-125.68359375	+2116	+19.22167969	-18.55810547	-10.66992188	-163.56445313	-44.45068359	+91.12060547	+2260	+15.67089844	-19.03710938	-10.23925781	-13.38134766	+6.59179688	-98.61328125	+1892
+1458240758.37470010	+19.57324219	-19.94677734	-11.31591797	-11.09619141	+22.03857422	-125.99121094	+2104	+19.18212891	-18.59765625	-10.69628906	-163.67431641	-44.62646484	+91.09863281	+2252	+15.75000000	-19.13378906	-10.18652344	-13.53515625	+5.82275391	-98.54736328	+1856
+1458240758.37879990	+19.56445313	-19.99072266	-11.33789063	-11.18408203	+22.08251953	-126.12304688	+2096	+19.16455078	-18.61523438	-10.70507813	-163.74023438	-44.69238281	+91.12060547	+2252	+15.76757813	-19.16455078	-10.17773438	-13.60107422	+5.62500000	-98.52539063	+1836
+1458240758.38299990	+19.55566406	-20.02148438	-11.35986328	-11.22802734	+22.12646484	-126.25488281	+2084	+19.14697266	-18.63281250	-10.70947266	-163.78417969	-44.73632813	+91.14257813	+2248	+15.77197266	-19.19091797	-10.17333984	-13.64501953	+5.49316406	-98.52539063	+1812
+1458240758.38720010	+19.55126953	-20.03027344	-11.36865234	-11.22802734	+22.14843750	-126.34277344	+2064	+19.13378906	-18.65039063	-10.70947266	-163.85009766	-44.78027344	+91.14257813	+2248	+15.76757813	-19.20849609	-10.17773438	-13.66699219	+5.47119141	-98.52539063	+1792
+1458240758.39130000	+19.54248047	-20.02587891	-11.36425781	-11.25000000	+22.14843750	-126.40869141	+2048	+19.12500000	-18.65917969	-10.70947266	-163.89404297	-44.78027344	+91.14257813	+2244	+15.75439453	-19.21289063	-10.18652344	-13.66699219	+5.53710938	-98.50341797	+1772
+1458240758.39549990	+19.53369141	-20.00830078	-11.35546875	-11.22802734	+22.12646484	-126.40869141	+2028	+19.11621094	-18.66796875	-10.70507813	-163.91601563	-44.78027344	+91.14257813	+2244	+15.74560547	-19.21289063	-10.18652344	-13.66699219	+5.60302734	-98.52539063	+1752
+1458240758.39969990	+19.52490234	-19.98193359	-11.34228516	-11.22802734	+22.08251953	-126.40869141	+2008	+19.11181641	-18.67236328	-10.70068359	-163.93798828	-44.75830078	+91.14257813	+2240	+15.72363281	-19.20849609	-10.19091797	-13.64501953	+5.69091797	-98.54736328	+1740
+1458240758.40800000	+19.51171875	-19.92480469	-11.30712891	-11.16210938	+21.99462891	-126.36474609	+1968	+19.11181641	-18.67236328	-10.68310547	-163.95996094	-44.69238281	+91.16455078	+2236	+15.69287109	-19.19970703	-10.19970703	-13.62304688	+5.88867188	-98.61328125	+1716
+1458240758.41220000	+19.50732422	-19.89843750	-11.29394531	-11.14013672	+21.95068359	-126.34277344	+1948	+19.11181641	-18.67236328	-10.67871094	-163.95996094	-44.64843750	+91.16455078	+2236	+15.68408203	-19.19531250	-10.20410156	-13.60107422	+5.97656250	-98.63525391	+1704
+1458240758.41630010	+19.49853516	-19.86767578	-11.27636719	-11.09619141	+21.92871094	-126.32080078	+1928	+19.11621094	-18.66796875	-10.66992188	-163.95996094	-44.60449219	+91.16455078	+2232	+15.67089844	-19.19091797	-10.20849609	-13.60107422	+6.04248047	-98.65722656	+1696
+1458240758.42050000	+19.49414063	-19.85449219	-11.27197266	-11.09619141	+21.90673828	-126.29882813	+1908	+19.11621094	-18.66357422	-10.66552734	-163.95996094	-44.58251953	+91.16455078	+2232	+15.66210938	-19.18212891	-10.21289063	-13.57910156	+6.13037109	-98.65722656	+1688
+1458240758.42459990	+19.48974609	-19.83691406	-11.26757813	-11.07421875	+21.90673828	-126.27685547	+1888	+19.12060547	-18.66357422	-10.66113281	-163.95996094	-44.56054688	+91.16455078	+2228	+15.64892578	-19.17773438	-10.22167969	-13.57910156	+6.24023438	-98.67919922	+1684
+1458240758.42880010	+19.48535156	-19.82373047	-11.25878906	-11.07421875	+21.90673828	-126.23291016	+1872	+19.12060547	-18.65917969	-10.65673828	-163.93798828	-44.53857422	+91.14257813	+2228	+15.63574219	-19.17333984	-10.22607422	-13.55712891	+6.30615234	-98.67919922	+1680
+1458240758.43709990	+19.47656250	-19.79736328	-11.25000000	-11.05224609	+21.88476563	-126.18896484	+1836	+19.12060547	-18.65478516	-10.64794922	-163.91601563	-44.49462891	+91.12060547	+2224	+15.56103516	-19.14697266	-10.25244141	-13.53515625	+6.74560547	-98.72314453	+1696
+1458240758.44129990	+19.47216797	-19.78857422	-11.24560547	-11.05224609	+21.88476563	-126.14501953	+1816	+19.12500000	-18.65039063	-10.64794922	-163.89404297	-44.47265625	+91.09863281	+2224	+15.53466797	-19.13818359	-10.25683594	-13.53515625	+6.87744141	-98.72314453	+1704
+1458240758.44549990	+19.46337891	-19.77539063	-11.24560547	-11.03027344	+21.90673828	-126.12304688	+1800	+19.12500000	-18.64599609	-10.64355469	-163.87207031	-44.45068359	+91.07666016	+2220	+15.50830078	-19.13818359	-10.26562500	-13.53515625	+7.03125000	-98.72314453	+1716
+1458240758.44960000	+19.45898438	-19.76660156	-11.25000000	-11.03027344	+21.92871094	-126.07910156	+1788	+19.12060547	-18.64160156	-10.64355469	-163.85009766	-44.42871094	+91.05468750	+2220	+15.49072266	-19.13818359	-10.27001953	-13.53515625	+7.07519531	-98.67919922	+1728
+1458240758.45380000	+19.45019531	-19.76220703	-11.25439453	-11.00830078	+21.95068359	-126.05712891	+1772	+19.12060547	-18.63720703	-10.64355469	-163.82812500	-44.40673828	+91.01074219	+2220	+15.48193359	-19.14697266	-10.27001953	-13.55712891	+7.05322266	-98.59130859	+1740
+1458240758.45799990	+19.44580078	-19.76220703	-11.25878906	-11.00830078	+21.99462891	-126.01318359	+1760	+19.11621094	-18.63281250	-10.64355469	-163.76220703	-44.40673828	+90.94482422	+2216	+15.48193359	-19.15136719	-10.26562500	-13.57910156	+7.00927734	-98.54736328	+1748
+1458240758.46210000	+19.43701172	-19.76220703	-11.26757813	-11.00830078	+22.01660156	-125.99121094	+1748	+19.10742188	-18.62841797	-10.64355469	-163.71826172	-44.38476563	+90.87890625	+2216	+15.48632813	-19.16015625	-10.26123047	-13.60107422	+6.89941406	-98.48144531	+1756
+1458240758.47050000	+19.43261719	-19.76660156	-11.28076172	-11.00830078	+22.06054688	-125.92529297	+1724	+19.08544922	-18.61523438	-10.65234375	-163.58642578	-44.36279297	+90.68115234	+2220	+15.49951172	-19.16894531	-10.24804688	-13.62304688	+6.72363281	-98.37158203	+1764
+1458240758.47460010	+19.42822266	-19.77099609	-11.28955078	-10.98632813	+22.08251953	-125.92529297	+1716	+19.07226563	-18.60644531	-10.66113281	-163.49853516	-44.34082031	+90.54931641	+2224	+15.50390625	-19.17333984	-10.24365234	-13.62304688	+6.65771484	-98.32763672	+1768
+1458240758.47880010	+19.42822266	-19.77539063	-11.29394531	-10.96435547	+22.12646484	-125.90332031	+1704	+19.05908203	-18.59765625	-10.66552734	-163.41064453	-44.34082031	+90.39550781	+2228	+15.51269531	-19.17333984	-10.23925781	-13.64501953	+6.59179688	-98.28369141	+1772
+1458240758.48300000	+19.42382813	-19.77978516	-11.30273438	-10.96435547	+22.14843750	-125.85937500	+1692	+19.03271484	-18.58886719	-10.67871094	-163.23486328	-44.31884766	+90.15380859	+2232	+15.52587891	-19.17773438	-10.22607422	-13.64501953	+6.43798828	-98.17382813	+1772
+1458240758.48709990	+19.42382813	-19.77978516	-11.31152344	-10.94238281	+22.17041016	-125.83740234	+1684	+19.00634766	-18.57568359	-10.69189453	-163.05908203	-44.29687500	+89.89013672	+2240	+15.54345703	-19.17773438	-10.22167969	-13.62304688	+6.30615234	-98.04199219	+1768
+1458240758.49130010	+19.41943359	-19.78417969	-11.32470703	-10.89843750	+22.19238281	-125.79345703	+1676	+18.97998047	-18.56250000	-10.70507813	-162.90527344	-44.25292969	+89.62646484	+2248	+15.55664063	-19.17333984	-10.21728516	-13.62304688	+6.17431641	-97.88818359	+1768
+1458240758.49540000	+19.41503906	-19.77978516	-11.34228516	-10.83251953	+22.25830078	-125.68359375	+1668	+18.94921875	-18.53613281	-10.71386719	-162.61962891	-44.12109375	+89.20898438	+2260	+15.59179688	-19.14257813	-10.19970703	-13.53515625	+5.84472656	-97.40478516	+1764
+1458240758.50379990	+19.40185547	-19.75781250	-11.37304688	-10.63476563	+22.34619141	-125.39794922	+1656	+18.91406250	-18.47900391	-10.70947266	-162.13623047	-43.81347656	+88.46191406	+2280	+15.63134766	-19.05468750	-10.19091797	-13.29345703	+5.62500000	-96.59179688	+1748
+1458240758.50790000	+19.39746094	-19.71386719	-11.39062500	-10.37109375	+22.39013672	-125.02441406	+1656	+18.90966797	-18.43505859	-10.69189453	-161.76269531	-43.50585938	+87.95654297	+2296	+15.64453125	-18.97558594	-10.20410156	-13.07373047	+5.64697266	-96.08642578	+1744
+1458240758.51210000	+19.38867188	-19.66113281	-11.39941406	-10.08544922	+22.43408203	-124.67285156	+1652	+18.92285156	-18.38671875	-10.66992188	-161.38916016	-43.19824219	+87.47314453	+2312	+15.64453125	-18.90087891	-10.22167969	-12.87597656	+5.82275391	-95.64697266	+1744
+1458240758.51630000	+19.37548828	-19.59521484	-11.39941406	-9.84375000	+22.45605469	-124.27734375	+1652	+18.94042969	-18.33837891	-10.64355469	-161.01562500	-42.86865234	+87.03369141	+2332	+15.63134766	-18.82177734	-10.24804688	-12.67822266	+6.10839844	-95.25146484	+1744
+1458240758.52460000	+19.33593750	-19.32714844	-11.38623047	-8.96484375	+22.50000000	-122.78320313	+1668	+18.99755859	-18.19775391	-10.57763672	-160.09277344	-42.03369141	+85.84716797	+2368	+15.57861328	-18.66357422	-10.31396484	-12.34863281	+6.85546875	-94.48242188	+1748
+1458240758.52880000	+19.32275391	-19.20410156	-11.36865234	-8.59130859	+22.45605469	-122.12402344	+1680	+19.02392578	-18.14501953	-10.54248047	-159.74121094	-41.63818359	+85.34179688	+2384	+15.54345703	-18.58886719	-10.34472656	-12.21679688	+7.20703125	-94.13085938	+1752
+1458240758.53290010	+19.31835938	-19.02392578	-11.32910156	-8.06396484	+22.34619141	-121.22314453	+1708	+19.06787109	-18.06591797	-10.48974609	-159.30175781	-41.13281250	+84.79248047	+2404	+15.51708984	-18.50537109	-10.37988281	-12.04101563	+7.60253906	-93.73535156	+1756
+1458240758.53710010	+19.31396484	-18.89208984	-11.28515625	-7.66845703	+22.23632813	-120.54199219	+1744	+19.11181641	-17.99121094	-10.43261719	-158.90625000	-40.69335938	+84.33105469	+2424	+15.48632813	-18.43066406	-10.40625000	-11.88720703	+7.95410156	-93.38378906	+1764
+1458240758.54130010	+19.31835938	-18.77343750	-11.25000000	-7.33886719	+22.17041016	-119.99267578	+1784	+19.16015625	-17.92529297	-10.39306641	-158.46679688	-40.31982422	+83.91357422	+2440	+15.46435547	-18.37792969	-10.41503906	-11.79931641	+8.19580078	-93.07617188	+1776
+1458240758.54539990	+19.32275391	-18.68115234	-11.23681641	-7.05322266	+22.17041016	-119.44335938	+1828	+19.20849609	-17.86376953	-10.36230469	-158.00537109	-39.96826172	+83.40820313	+2448	+15.44677734	-18.32519531	-10.43261719	-11.71142578	+8.45947266	-92.65869141	+1796
+1458240758.54959990	+19.33154297	-18.61962891	-11.23242188	-6.83349609	+22.17041016	-118.95996094	+1868	+19.23486328	-17.82421875	-10.34033203	-157.65380859	-39.70458984	+82.96875000	+2448	+15.43359375	-18.27685547	-10.43701172	-11.66748047	+8.56933594	-92.26318359	+1812
+1458240758.55790000	+19.34033203	-18.54052734	-11.29394531	-6.41601563	+22.34619141	-118.03710938	+1936	+19.20410156	-17.72314453	-10.34912109	-156.92871094	-39.35302734	+81.78222656	+2440	+15.44238281	-18.19335938	-10.42822266	-11.55761719	+8.59130859	-91.40625000	+1844
+1458240758.56209990	+19.34912109	-18.52734375	-11.33789063	-6.21826172	+22.41210938	-117.59765625	+1956	+19.17773438	-17.67919922	-10.36230469	-156.57714844	-39.22119141	+81.21093750	+2440	+15.45556641	-18.15380859	-10.40625000	-11.51367188	+8.43750000	-90.98876953	+1852
+1458240758.56629990	+19.36230469	-18.52294922	-11.37744141	-6.04248047	+22.45605469	-117.15820313	+1964	+19.15576172	-17.64843750	-10.37109375	-156.24755859	-39.06738281	+80.68359375	+2432	+15.48193359	-18.13183594	-10.37548828	-11.51367188	+8.17382813	-90.59326172	+1852
+1458240758.57040000	+19.37548828	-18.52734375	-11.41259766	-5.84472656	+22.45605469	-116.76269531	+1960	+19.13818359	-17.62646484	-10.37548828	-155.93994141	-38.93554688	+80.20019531	+2424	+15.51708984	-18.10986328	-10.33154297	-11.49169922	+7.80029297	-90.15380859	+1852
+1458240758.57460000	+19.38867188	-18.52734375	-11.45214844	-5.64697266	+22.50000000	-116.38916016	+1956	+19.11621094	-17.60009766	-10.38427734	-155.63232422	-38.82568359	+79.71679688	+2416	+15.55664063	-18.08789063	-10.28320313	-11.46972656	+7.44873047	-89.75830078	+1848
+1458240758.57870010	+19.39306641	-18.52294922	-11.50048828	-5.42724609	+22.60986328	-115.94970703	+1944	+19.08105469	-17.56494141	-10.41503906	-155.25878906	-38.75976563	+79.10156250	+2412	+15.59179688	-18.06152344	-10.23486328	-11.44775391	+7.09716797	-89.38476563	+1844
+1458240758.58710000	+19.39306641	-18.48779297	-11.63232422	-4.87792969	+22.89550781	-114.93896484	+1924	+18.98876953	-17.48144531	-10.51611328	-154.37988281	-38.67187500	+77.60742188	+2412	+15.66210938	-18.00000000	-10.14257813	-11.38183594	+6.37207031	-88.43994141	+1832
+1458240758.59120010	+19.38867188	-18.46582031	-11.68066406	-4.61425781	+22.98339844	-114.36767578	+1908	+18.93603516	-17.44628906	-10.55126953	-154.00634766	-38.56201172	+76.88232422	+2412	+15.67968750	-17.95166016	-10.12060547	-11.31591797	+6.15234375	-87.93457031	+1820
+1458240758.59540010	+19.37988281	-18.43066406	-11.71582031	-4.28466797	+23.00537109	-113.70849609	+1896	+18.88769531	-17.39355469	-10.57763672	-153.56689453	-38.38623047	+76.11328125	+2420	+15.69726563	-17.89013672	-10.08984375	-11.22802734	+5.91064453	-87.42919922	+1804
+1458240758.59960010	+19.37109375	-18.36914063	-11.74658203	-3.93310547	+23.02734375	-113.04931641	+1884	+18.84814453	-17.32324219	-10.59521484	-153.10546875	-38.16650391	+75.34423828	+2432	+15.70605469	-17.84619141	-10.06787109	-11.16210938	+5.77880859	-87.01171875	+1784
+1458240758.60369990	+19.35351563	-18.30322266	-11.75976563	-3.60351563	+23.02734375	-112.41210938	+1868	+18.83056641	-17.26171875	-10.59521484	-152.66601563	-37.92480469	+74.72900391	+2444	+15.69726563	-17.78906250	-10.05029297	-11.07421875	+5.71289063	-86.59423828	+1764
+1458240758.60789990	+19.34472656	-18.19775391	-11.75976563	-3.12011719	+22.98339844	-111.62109375	+1856	+18.83496094	-17.18261719	-10.59960938	-152.11669922	-37.61718750	+74.04785156	+2456	+15.68408203	-17.72314453	-10.01953125	-10.98632813	+5.64697266	-86.24267578	+1740
+1458240758.61209990	+19.33593750	-18.07470703	-11.75976563	-2.61474609	+23.00537109	-110.87402344	+1844	+18.84814453	-17.09912109	-10.59960938	-151.54541016	-37.30957031	+73.36669922	+2468	+15.67529297	-17.66162109	-10.01953125	-10.83251953	+5.80078125	-85.84716797	+1724
+1458240758.62040000	+19.29638672	-17.78027344	-11.72460938	-1.58203125	+23.02734375	-109.24804688	+1824	+18.84375000	-16.87939453	-10.58642578	-150.33691406	-36.56250000	+71.76269531	+2496	+15.60937500	-17.48144531	-10.09423828	-10.39306641	+6.59179688	-84.94628906	+1708
+1458240758.62459990	+19.27441406	-17.61767578	-11.68945313	-1.05468750	+23.00537109	-108.43505859	+1812	+18.84814453	-16.75634766	-10.57324219	-149.72167969	-36.14501953	+70.97167969	+2516	+15.56103516	-17.41113281	-10.12939453	-10.23925781	+6.98730469	-84.50683594	+1696
+1458240758.62870000	+19.24804688	-17.46386719	-11.64111328	-0.59326172	+22.91748047	-107.64404297	+1804	+18.87451172	-16.64648438	-10.52929688	-149.21630859	-35.68359375	+70.40039063	+2536	+15.50390625	-17.32763672	-10.17333984	-10.10742188	+7.44873047	-84.06738281	+1688
+1458240758.63290000	+19.23486328	-17.27050781	-11.56201172	-0.02197266	+22.74169922	-106.80908203	+1812	+18.91845703	-16.51904297	-10.46337891	-148.62304688	-35.13427734	+69.87304688	+2556	+15.44677734	-17.23535156	-10.20410156	-9.88769531	+7.84423828	-83.64990234	+1680
+1458240758.63710000	+19.22167969	-17.09472656	-11.48730469	+0.50537109	+22.60986328	-106.06201172	+1836	+18.95800781	-16.40478516	-10.38867188	-148.11767578	-34.60693359	+69.45556641	+2580	+15.38964844	-17.13867188	-10.23925781	-9.68994141	+8.32763672	-83.27636719	+1684
+1458240758.64120010	+19.22607422	-16.93212891	-11.43017578	+1.07666016	+22.50000000	-105.40283203	+1872	+18.98437500	-16.27294922	-10.34033203	-147.54638672	-34.14550781	+68.92822266	+2596	+15.34130859	-17.05957031	-10.26562500	-9.49218750	+8.74511719	-82.96875000	+1696
+1458240758.64949990	+19.22167969	-16.63330078	-11.36425781	+2.17529297	+22.43408203	-103.90869141	+1964	+19.01074219	-16.03125000	-10.28759766	-146.44775391	-33.28857422	+67.67578125	+2616	+15.26660156	-16.88818359	-10.34033203	-9.03076172	+9.60205078	-82.04589844	+1740
+1458240758.65370010	+19.19970703	-16.49707031	-11.33349609	+2.63671875	+22.41210938	-103.20556641	+2016	+19.01074219	-15.92138672	-10.26123047	-145.96435547	-32.89306641	+67.03857422	+2628	+15.22705078	-16.80908203	-10.38427734	-8.83300781	+9.97558594	-81.58447266	+1768
+1458240758.65790010	+19.17773438	-16.36523438	-11.31152344	+3.09814453	+22.45605469	-102.41455078	+2076	+19.00195313	-15.79833984	-10.22607422	-145.45898438	-32.47558594	+66.44531250	+2640	+15.20068359	-16.70800781	-10.42822266	-8.54736328	+10.34912109	-81.01318359	+1804
+1458240758.66199990	+19.16894531	-16.27294922	-11.27197266	+3.47167969	+22.32421875	-101.71142578	+2132	+18.98876953	-15.69726563	-10.17773438	-145.06347656	-32.01416016	+65.98388672	+2656	+15.16992188	-16.61572266	-10.43261719	-8.34960938	+10.48095703	-80.55175781	+1832
+1458240758.66619990	+19.17333984	-16.18505859	-11.26318359	+3.91113281	+22.21435547	-100.98632813	+2184	+18.97558594	-15.59619141	-10.16894531	-144.62402344	-31.61865234	+65.39062500	+2668	+15.16113281	-16.54980469	-10.40625000	-8.26171875	+10.41503906	-80.20019531	+1848
+1458240758.67039990	+19.17333984	-16.09716797	-11.27636719	+4.37255859	+22.14843750	-100.19531250	+2228	+18.95800781	-15.49951172	-10.16455078	-144.20654297	-31.26708984	+64.84130859	+2680	+15.17871094	-16.45751953	-10.37548828	-7.99804688	+10.26123047	-79.71679688	+1868
+1458240758.67870000	+19.16455078	-15.96533203	-11.31152344	+5.20751953	+22.08251953	-98.70117188	+2296	+18.88769531	-15.34570313	-10.19091797	-143.41552734	-30.71777344	+63.58886719	+2700	+15.23583984	-16.27734375	-10.30517578	-7.49267578	+9.88769531	-78.79394531	+1892
+1458240758.68290000	+19.16015625	-15.91699219	-11.36425781	+5.60302734	+22.17041016	-97.80029297	+2316	+18.83496094	-15.25781250	-10.22607422	-142.99804688	-30.43212891	+62.81982422	+2712	+15.27099609	-16.19384766	-10.28759766	-7.25097656	+9.71191406	-78.17871094	+1892
+1458240758.68700000	+19.15136719	-15.88183594	-11.40380859	+5.91064453	+22.10449219	-96.92138672	+2316	+18.78222656	-15.18310547	-10.25244141	-142.64648438	-30.14648438	+62.11669922	+2724	+15.30175781	-16.11035156	-10.25244141	-7.07519531	+9.40429688	-77.62939453	+1884
+1458240758.69120000	+19.10742188	-15.82031250	-11.45654297	+6.24023438	+22.12646484	-95.93261719	+2308	+18.72949219	-15.10400391	-10.28320313	-142.31689453	-29.83886719	+61.41357422	+2736	+15.31933594	-16.01806641	-10.21728516	-6.92138672	+9.16259766	-77.01416016	+1864
+1458240758.69540000	+19.08105469	-15.71923828	-11.48730469	+6.74560547	+22.03857422	-94.85595703	+2300	+18.69873047	-15.00732422	-10.30517578	-141.87744141	-29.44335938	+60.77636719	+2752	+15.35449219	-15.90380859	-10.16455078	-6.63574219	+8.81103516	-76.46484375	+1852
+1458240758.69950010	+19.05908203	-15.62695313	-11.50927734	+7.25097656	+21.90673828	-93.84521484	+2288	+18.66796875	-14.91943359	-10.31835938	-141.48193359	-29.09179688	+60.16113281	+2764	+15.38525391	-15.79394531	-10.11181641	-6.37207031	+8.52539063	-75.91552734	+1832
+1458240758.70370010	+19.05908203	-15.54785156	-11.51806641	+7.71240234	+21.66503906	-92.96630859	+2272	+18.63281250	-14.83154297	-10.33593750	-141.08642578	-28.71826172	+59.56787109	+2776	+15.41601563	-15.68408203	-10.05468750	-6.08642578	+8.19580078	-75.41015625	+1820
+1458240758.71199990	+19.04150391	-15.36767578	-11.56640625	+8.70117188	+21.40136719	-90.96679688	+2220	+18.56689453	-14.65576172	-10.37548828	-140.31738281	-28.05908203	+58.31542969	+2800	+15.45996094	-15.50390625	-9.97119141	-5.64697266	+7.77832031	-74.37744141	+1784
+1458240758.71620010	+18.99755859	-15.25341797	-11.57519531	+9.11865234	+21.33544922	-89.93408203	+2192	+18.53173828	-14.57226563	-10.37109375	-140.03173828	-27.70751953	+57.78808594	+2808	+15.45556641	-15.38964844	-9.96240234	-5.36132813	+7.80029297	-73.76220703	+1768
+1458240758.72040010	+18.97558594	-15.10839844	-11.55761719	+9.68994141	+21.13769531	-88.87939453	+2168	+18.51416016	-14.47119141	-10.36230469	-139.63623047	-27.29003906	+57.26074219	+2820	+15.45556641	-15.27539063	-9.94482422	-5.05371094	+7.80029297	-73.23486328	+1752
+1458240758.72449990	+18.95361328	-14.97216797	-11.53125000	+10.23925781	+20.89599609	-87.89062500	+2144	+18.50976563	-14.34814453	-10.33593750	-139.21875000	-26.78466797	+56.79931641	+2828	+15.44677734	-15.17431641	-9.93164063	-4.76806641	+7.86621094	-72.72949219	+1736
+1458240758.72869990	+18.91845703	-14.83154297	-11.50048828	+10.74462891	+20.65429688	-86.87988281	+2124	+18.50537109	-14.22949219	-10.30517578	-138.84521484	-26.25732422	+56.38183594	+2840	+15.42480469	-15.05126953	-9.92724609	-4.43847656	+8.04199219	-72.20214844	+1720
+1458240758.73700000	+18.87011719	-14.49755859	-11.40820313	+11.97509766	+20.17089844	-85.07812500	+2104	+18.52294922	-13.97021484	-10.20849609	-138.03222656	-25.24658203	+55.74462891	+2864	+15.35888672	-14.84033203	-9.89208984	-3.82324219	+8.39355469	-71.41113281	+1692
+1458240758.74120000	+18.85693359	-14.33056641	-11.34228516	+12.54638672	+19.90722656	-84.28710938	+2104	+18.52734375	-13.85156250	-10.14697266	-137.68066406	-24.80712891	+55.50292969	+2876	+15.31933594	-14.73925781	-9.90087891	-3.47167969	+8.70117188	-71.01562500	+1684
+1458240758.74530010	+18.84814453	-14.17236328	-11.28076172	+13.13964844	+19.68750000	-83.49609375	+2112	+18.53613281	-13.73291016	-10.08544922	-137.32910156	-24.34570313	+55.21728516	+2892	+15.27978516	-14.64257813	-9.90966797	-3.16406250	+8.98681641	-70.59814453	+1684
+1458240758.74950000	+18.83056641	-14.03173828	-11.21044922	+13.62304688	+19.44580078	-82.74902344	+2120	+18.54931641	-13.59667969	-10.02392578	-136.95556641	-23.86230469	+54.99755859	+2904	+15.23583984	-14.55029297	-9.92285156	-2.85644531	+9.33837891	-70.22460938	+1688
+1458240758.75370000	+18.78222656	-13.87792969	-11.16210938	+14.10644531	+19.29199219	-81.91406250	+2136	+18.54931641	-13.45605469	-9.95361328	-136.60400391	-23.35693359	+54.73388672	+2920	+15.17431641	-14.44921875	-9.94042969	-2.57080078	+9.75585938	-69.78515625	+1700
+1458240758.75780010	+18.73828125	-13.72851563	-11.10058594	+14.56787109	+19.11621094	-81.18896484	+2160	+18.55810547	-13.31103516	-9.88330078	-136.20849609	-22.85156250	+54.49218750	+2940	+15.12158203	-14.33935547	-9.94921875	-2.24121094	+10.12939453	-69.34570313	+1724
+1458240758.76200010	+18.70312500	-13.57470703	-11.03466797	+15.02929688	+18.89648438	-80.48583984	+2192	+18.56689453	-13.17041016	-9.81298828	-135.83496094	-22.39013672	+54.27246094	+2956	+15.07324219	-14.22949219	-9.94482422	-1.91162109	+10.34912109	-68.95019531	+1752
+1458240758.77029990	+18.66357422	-13.29785156	-10.93359375	+15.95214844	+18.45703125	-79.21142578	+2264	+18.56250000	-12.90234375	-9.69873047	-135.13183594	-21.53320313	+53.78906250	+2992	+14.99853516	-14.03613281	-9.91845703	-1.34033203	+10.67871094	-68.20312500	+1820
+1458240758.77449990	+18.63720703	-13.17041016	-10.88525391	+16.34765625	+18.30322266	-78.61816406	+2300	+18.54492188	-12.78808594	-9.63720703	-134.89013672	-21.20361328	+53.54736328	+3008	+14.95458984	-13.93505859	-9.90087891	-1.07666016	+10.81054688	-67.85156250	+1856
+1458240758.77870010	+18.60205078	-13.04736328	-10.85449219	+16.74316406	+18.19335938	-78.00292969	+2344	+18.50976563	-12.67382813	-9.59326172	-134.60449219	-20.91796875	+53.23974609	+3024	+14.91943359	-13.85156250	-9.87451172	-0.87890625	+10.87646484	-67.52197266	+1892
+1458240758.78280000	+18.56689453	-12.93750000	-10.84130859	+17.07275391	+18.17138672	-77.29980469	+2384	+18.47460938	-12.56396484	-9.57128906	-134.34082031	-20.63232422	+52.82226563	+3044	+14.91503906	-13.75048828	-9.85693359	-0.54931641	+10.89843750	-67.06054688	+1932
+1458240758.78699990	+18.53173828	-12.84082031	-10.81494141	+17.33642578	+18.01757813	-76.68457031	+2420	+18.43945313	-12.45849609	-9.54492188	-134.12109375	-20.32470703	+52.42675781	+3060	+14.90625000	-13.64062500	-9.81738281	-0.26367188	+10.76660156	-66.62109375	+1964
+1458240758.79119990	+18.48779297	-12.74414063	-10.81054688	+17.60009766	+17.92968750	-76.00341797	+2452	+18.39111328	-12.34863281	-9.53173828	-133.85742188	-20.03906250	+51.94335938	+3080	+14.89746094	-13.53515625	-9.76025391	-0.04394531	+10.56884766	-66.22558594	+1996
+1458240758.79530000	+18.45263672	-12.64746094	-10.80615234	+17.86376953	+17.84179688	-75.38818359	+2476	+18.34277344	-12.24316406	-9.51416016	-133.63769531	-19.77539063	+51.52587891	+3100	+14.89746094	-13.42089844	-9.70312500	+0.24169922	+10.32714844	-65.78613281	+2024
+1458240758.80370000	+18.39550781	-12.45410156	-10.79736328	+18.39111328	+17.66601563	-74.20166016	+2516	+18.21972656	-12.08496094	-9.47900391	-133.35205078	-19.42382813	+50.71289063	+3144	+14.90185547	-13.22314453	-9.57128906	+0.70312500	+9.73388672	-65.03906250	+2064
+1458240758.80780010	+18.38232422	-12.35742188	-10.79736328	+18.72070313	+17.55615234	-73.60839844	+2532	+18.17138672	-12.00585938	-9.47460938	-133.19824219	-19.22607422	+50.29541016	+3168	+14.92382813	-13.11767578	-9.50537109	+0.98876953	+9.36035156	-64.64355469	+2080
+1458240758.81200000	+18.35595703	-12.26513672	-10.79296875	+18.98437500	+17.49023438	-73.03710938	+2540	+18.11865234	-11.92236328	-9.46582031	-133.02246094	-19.05029297	+49.87792969	+3192	+14.93701172	-13.01660156	-9.43945313	+1.27441406	+9.05273438	-64.24804688	+2088
+1458240758.81609990	+18.31640625	-12.16845703	-10.78417969	+19.22607422	+17.44628906	-72.46582031	+2544	+18.06152344	-11.83007813	-9.44824219	-132.86865234	-18.85253906	+49.46044922	+3216	+14.94140625	-12.91113281	-9.38232422	+1.53808594	+8.78906250	-63.83056641	+2088
+1458240758.82030010	+18.28564453	-12.06738281	-10.77099609	+19.48974609	+17.35839844	-71.91650391	+2544	+18.01757813	-11.73339844	-9.43066406	-132.62695313	-18.63281250	+49.06494141	+3240	+14.94580078	-12.79687500	-9.32080078	+1.84570313	+8.52539063	-63.43505859	+2088
+1458240758.82450010	+18.25927734	-11.96191406	-10.74902344	+19.75341797	+17.24853516	-71.38916016	+2544	+17.97363281	-11.63671875	-9.40429688	-132.42919922	-18.39111328	+48.71337891	+3260	+14.95019531	-12.69580078	-9.25488281	+2.13134766	+8.23974609	-63.06152344	+2088
+1458240758.83279990	+18.21972656	-11.73339844	-10.67871094	+20.36865234	+16.87500000	-70.46630859	+2540	+17.91650391	-11.44775391	-9.31201172	-132.05566406	-17.86376953	+48.27392578	+3304	+14.94580078	-12.48486328	-9.14062500	+2.70263672	+7.75634766	-62.33642578	+2076
+1458240758.83699990	+18.19775391	-11.60595703	-10.63037109	+20.74218750	+16.74316406	-70.07080078	+2540	+17.89013672	-11.33349609	-9.25488281	-131.81396484	-17.60009766	+48.09814453	+3332	+14.93261719	-12.40136719	-9.09228516	+2.98828125	+7.62451172	-62.05078125	+2068
+1458240758.84110000	+18.17138672	-11.48291016	-10.56445313	+21.04980469	+16.56738281	-69.71923828	+2540	+17.87255859	-11.22363281	-9.18896484	-131.59423828	-17.31445313	+48.01025391	+3360	+14.91503906	-12.30468750	-9.05712891	+3.31787109	+7.60253906	-61.69921875	+2064
+1458240758.84530000	+18.15380859	-11.35107422	-10.49414063	+21.42333984	+16.34765625	-69.36767578	+2552	+17.87255859	-11.10058594	-9.12304688	-131.26464844	-16.98486328	+47.85644531	+3388	+14.89746094	-12.20800781	-9.02636719	+3.64746094	+7.55859375	-61.36962891	+2056
+1458240758.84949990	+18.13623047	-11.20605469	-10.42382813	+21.81884766	+16.19384766	-69.01611328	+2564	+17.87255859	-10.96435547	-9.05273438	-130.93505859	-16.63330078	+47.74658203	+3416	+14.87988281	-12.12890625	-8.99560547	+3.93310547	+7.55859375	-61.08398438	+2048
+1458240758.85360000	+18.09667969	-11.06103516	-10.35351563	+22.19238281	+16.04003906	-68.62060547	+2580	+17.86816406	-10.83691406	-8.97363281	-130.64941406	-16.25976563	+47.63671875	+3444	+14.84033203	-12.03222656	-8.97363281	+4.24072266	+7.66845703	-60.71044922	+2044
+1458240758.85780000	+18.07031250	-10.90722656	-10.27001953	+22.60986328	+15.82031250	-68.26904297	+2608	+17.86816406	-10.70068359	-8.88134766	-130.31982422	-15.86425781	+47.61474609	+3476	+14.80078125	-11.93554688	-8.94726563	+4.54833984	+7.75634766	-60.38085938	+2048
+1458240758.86610010	+18.02197266	-10.62158203	-10.08105469	+23.31298828	+15.22705078	-67.67578125	+2684	+17.86376953	-10.43261719	-8.69238281	-129.74853516	-15.07324219	+47.61474609	+3536	+14.71728516	-11.77294922	-8.89892578	+5.07568359	+7.95410156	-59.74365234	+2060
+1458240758.87030010	+18.00439453	-10.47656250	-9.97998047	+23.66455078	+14.87548828	-67.39013672	+2728	+17.86816406	-10.29638672	-8.60449219	-129.41894531	-14.65576172	+47.57080078	+3568	+14.68652344	-11.68505859	-8.87255859	+5.36132813	+7.99804688	-59.41406250	+2072
+1458240758.87859990	+17.95166016	-10.18652344	-9.79541016	+24.41162109	+14.34814453	-66.79687500	+2832	+17.85937500	-10.02832031	-8.43310547	-128.82568359	-13.86474609	+47.43896484	+3624	+14.60302734	-11.51367188	-8.80664063	+5.86669922	+8.15185547	-58.77685547	+2112
+1458240758.88280010	+17.92529297	-10.04589844	-9.72070313	+24.78515625	+14.15039063	-66.40136719	+2888	+17.84619141	-9.89648438	-8.36279297	-128.51806641	-13.46923828	+47.28515625	+3648	+14.57666016	-11.41259766	-8.78027344	+6.19628906	+8.19580078	-58.35937500	+2136
+1458240758.88689990	+17.90332031	-9.91406250	-9.64599609	+25.09277344	+13.86474609	-66.02783203	+2944	+17.82861328	-9.78222656	-8.28369141	-128.29833984	-13.09570313	+47.15332031	+3672	+14.54150391	-11.31591797	-8.73632813	+6.45996094	+8.19580078	-57.98583984	+2160
+1458240758.89109990	+17.86816406	-9.79101563	-9.57128906	+25.33447266	+13.60107422	-65.63232422	+2996	+17.80664063	-9.66796875	-8.21337891	-128.07861328	-12.70019531	+46.99951172	+3696	+14.50634766	-11.22802734	-8.69238281	+6.67968750	+8.12988281	-57.61230469	+2184
+1458240758.89529990	+17.84619141	-9.66357422	-9.49658203	+25.59814453	+13.31542969	-65.21484375	+3052	+17.78466797	-9.55810547	-8.13867188	-127.88085938	-12.32666016	+46.88964844	+3716	+14.48876953	-11.12255859	-8.64404297	+6.98730469	+8.02001953	-57.19482422	+2216
+1458240758.90360000	+17.79785156	-9.44384766	-9.34716797	+26.01562500	+12.67822266	-64.51171875	+3156	+17.71435547	-9.35156250	-8.00244141	-127.55126953	-11.64550781	+46.58203125	+3756	+14.45800781	-10.91601563	-8.50781250	+7.49267578	+7.60253906	-56.46972656	+2276
+1458240758.90780000	+17.78466797	-9.33837891	-9.29443359	+26.23535156	+12.43652344	-64.07226563	+3200	+17.67919922	-9.25048828	-7.95410156	-127.37548828	-11.33789063	+46.34033203	+3772	+14.46240234	-10.80615234	-8.42871094	+7.80029297	+7.31689453	-56.05224609	+2308
+1458240758.91190000	+17.76708984	-9.24169922	-9.24169922	+26.45507813	+12.21679688	-63.67675781	+3232	+17.63964844	-9.16259766	-7.90576172	-127.24365234	-11.07421875	+46.07666016	+3784	+14.45800781	-10.69189453	-8.34960938	+8.08593750	+7.00927734	-55.67871094	+2336
+1458240758.91610000	+17.73632813	-9.14062500	-9.19775391	+26.65283203	+12.04101563	-63.21533203	+3260	+17.59130859	-9.07031250	-7.85742188	-127.11181641	-10.83251953	+45.81298828	+3800	+14.45361328	-10.58203125	-8.26611328	+8.37158203	+6.72363281	-55.30517578	+2360
+1458240758.92030000	+17.71435547	-9.03076172	-9.15820313	+26.89453125	+11.86523438	-62.73193359	+3284	+17.54736328	-8.98242188	-7.80468750	-127.00195313	-10.61279297	+45.59326172	+3812	+14.46240234	-10.45898438	-8.18261719	+8.72314453	+6.39404297	-54.88769531	+2384
+1458240758.92440010	+17.69238281	-8.93847656	-9.10986328	+27.09228516	+11.62353516	-62.29248047	+3304	+17.49902344	-8.89892578	-7.74755859	-126.91406250	-10.37109375	+45.39550781	+3828	+14.46679688	-10.34472656	-8.09472656	+9.05273438	+6.04248047	-54.49218750	+2404
+1458240758.93280010	+17.64843750	-8.74511719	-8.99121094	+27.46582031	+11.11816406	-61.47949219	+3324	+17.40234375	-8.72314453	-7.62890625	-126.69433594	-9.88769531	+45.04394531	+3856	+14.47119141	-10.11181641	-7.91455078	+9.66796875	+5.31738281	-53.72314453	+2432
+1458240758.93689990	+17.62646484	-8.64404297	-8.92968750	+27.66357422	+10.87646484	-61.12792969	+3328	+17.36279297	-8.62207031	-7.56738281	-126.54052734	-9.66796875	+44.89013672	+3872	+14.46679688	-10.00634766	-7.83105469	+9.97558594	+5.03173828	-53.37158203	+2444
+1458240758.94109990	+17.60449219	-8.54296875	-8.86376953	+27.90527344	+10.65673828	-60.79833984	+3332	+17.31445313	-8.52539063	-7.50146484	-126.38671875	-9.47021484	+44.73632813	+3892	+14.45800781	-9.90087891	-7.73876953	+10.26123047	+4.72412109	-53.06396484	+2456
+1458240758.94530010	+17.59130859	-8.43750000	-8.80224609	+28.21289063	+10.43701172	-60.42480469	+3332	+17.27929688	-8.42871094	-7.44433594	-126.23291016	-9.27246094	+44.53857422	+3908	+14.45800781	-9.79101563	-7.65087891	+10.56884766	+4.43847656	-52.71240234	+2468
+1458240758.94939990	+17.57373047	-8.32763672	-8.74511719	+28.54248047	+10.26123047	-60.05126953	+3324	+17.23974609	-8.32324219	-7.38281250	-126.05712891	-9.07470703	+44.36279297	+3928	+14.45361328	-9.69873047	-7.56298828	+10.85449219	+4.19677734	-52.36083984	+2476
+1458240758.95779990	+17.49902344	-8.09472656	-8.60009766	+29.09179688	+9.88769531	-59.28222656	+3320	+17.16943359	-8.11669922	-7.21582031	-125.72753906	-8.56933594	+44.18701172	+3972	+14.40966797	-9.48779297	-7.43554688	+11.46972656	+3.97705078	-51.54785156	+2488
+1458240758.96190000	+17.46386719	-7.97607422	-8.52099609	+29.39941406	+9.66796875	-58.93066406	+3324	+17.14306641	-8.00244141	-7.12353516	-125.50781250	-8.26171875	+44.14306641	+4000	+14.37890625	-9.40429688	-7.37402344	+11.68945313	+3.93310547	-51.17431641	+2488
+1458240758.96610000	+17.42871094	-7.86181641	-8.42871094	+29.68505859	+9.42626953	-58.64501953	+3332	+17.11230469	-7.88818359	-7.02685547	-125.31005859	-7.97607422	+44.09912109	+4024	+14.34375000	-9.31640625	-7.31689453	+11.90917969	+3.91113281	-50.80078125	+2492
+1458240758.97020010	+17.40234375	-7.73876953	-8.33203125	+30.01464844	+9.14062500	-58.35937500	+3344	+17.09033203	-7.76513672	-6.93457031	-125.06835938	-7.64648438	+44.03320313	+4052	+14.30859375	-9.22851563	-7.25537109	+12.15087891	+3.86718750	-50.42724609	+2496
+1458240758.97440000	+17.37158203	-7.61132813	-8.23974609	+30.38818359	+8.92089844	-58.07373047	+3360	+17.06835938	-7.63769531	-6.84228516	-124.76074219	-7.33886719	+43.96728516	+4080	+14.27343750	-9.15380859	-7.19824219	+12.34863281	+3.88916016	-50.05371094	+2500
+1458240758.97860000	+17.32324219	-7.47949219	-8.15185547	+30.73974609	+8.72314453	-57.74414063	+3380	+17.04199219	-7.51464844	-6.74121094	-124.51904297	-7.03125000	+43.94531250	+4112	+14.22949219	-9.07470703	-7.14550781	+12.54638672	+3.93310547	-49.70214844	+2508
+1458240758.98270010	+17.27929688	-7.35205078	-8.07275391	+31.09130859	+8.56933594	-57.37060547	+3400	+17.02001953	-7.39599609	-6.65332031	-124.25537109	-6.70166016	+43.81347656	+4140	+14.19433594	-8.99121094	-7.10156250	+12.78808594	+3.99902344	-49.24072266	+2520
+1458240758.99110010	+17.18701172	-7.10156250	-7.90576172	+31.75048828	+8.21777344	-56.62353516	+3460	+16.96289063	-7.16748047	-6.47314453	-123.81591797	-6.06445313	+43.59375000	+4192	+14.11083984	-8.82861328	-7.00488281	+13.20556641	+4.10888672	-48.38378906	+2540
+1458240758.99519990	+17.14306641	-6.98291016	-7.81787109	+32.05810547	+7.99804688	-56.29394531	+3496	+16.93652344	-7.05322266	-6.37646484	-123.57421875	-5.71289063	+43.50585938	+4220	+14.07128906	-8.74511719	-6.95654297	+13.42529297	+4.13085938	-47.92236328	+2556
+1458240758.99939990	+17.09912109	-6.85986328	-7.72558594	+32.36572266	+7.77832031	-55.96435547	+3536	+16.90576172	-6.93457031	-6.27978516	-123.31054688	-5.38330078	+43.43994141	+4248	+14.02734375	-8.65722656	-6.90820313	+13.66699219	+4.17480469	-47.48291016	+2572
+1458240759.00359990	+17.05517578	-6.74560547	-7.63769531	+32.65136719	+7.53662109	-55.70068359	+3576	+16.87500000	-6.82031250	-6.19189453	-123.04687500	-5.05371094	+43.35205078	+4276	+13.99658203	-8.57812500	-6.84228516	+13.84277344	+4.08691406	-47.13134766	+2592
+1458240759.00770000	+17.02441406	-6.62695313	-7.55859375	+32.98095703	+7.33886719	-55.32714844	+3616	+16.84423828	-6.71044922	-6.12158203	-122.80517578	-4.76806641	+43.15429688	+4300	+13.97460938	-8.48583984	-6.77636719	+14.12841797	+3.99902344	-46.73583984	+2612
+1458240759.01189990	+16.98925781	-6.51708984	-7.48388672	+33.28857422	+7.14111328	-54.97558594	+3656	+16.81347656	-6.60937500	-6.05126953	-122.60742188	-4.50439453	+42.97851563	+4320	+13.95263672	-8.39355469	-6.71044922	+14.41406250	+3.88916016	-46.31835938	+2632
+1458240759.02020000	+16.91455078	-6.29736328	-7.34326172	+33.85986328	+6.81152344	-54.20654297	+3728	+16.73437500	-6.42041016	-5.91064453	-122.23388672	-3.99902344	+42.62695313	+4360	+13.91308594	-8.20458984	-6.55664063	+14.96337891	+3.55957031	-45.50537109	+2676
+1458240759.02440000	+16.87939453	-6.19628906	-7.27734375	+34.10156250	+6.59179688	-53.81103516	+3760	+16.69482422	-6.32812500	-5.84033203	-122.05810547	-3.73535156	+42.45117188	+4380	+13.89990234	-8.09472656	-6.48632813	+15.31494141	+3.38378906	-45.04394531	+2696
+1458240759.02860000	+16.84863281	-6.09960938	-7.20263672	+34.32128906	+6.32812500	-53.50341797	+3792	+16.65527344	-6.23583984	-5.77441406	-121.88232422	-3.49365234	+42.27539063	+4400	+13.88671875	-7.98925781	-6.39843750	+15.62255859	+3.09814453	-44.67041016	+2716
+1458240759.03270010	+16.82666016	-6.00292969	-7.12353516	+34.56298828	+6.06445313	-53.19580078	+3816	+16.61572266	-6.14794922	-5.71289063	-121.68457031	-3.22998047	+42.12158203	+4416	+13.88671875	-7.87939453	-6.30615234	+15.99609375	+2.81250000	-44.29687500	+2736
+1458240759.03690000	+16.80468750	-5.89746094	-7.04882813	+34.82666016	+5.80078125	-52.86621094	+3836	+16.57617188	-6.05566406	-5.65136719	-121.48681641	-3.01025391	+41.94580078	+4432	+13.87792969	-7.77392578	-6.21826172	+16.34765625	+2.50488281	-43.94531250	+2756
+1458240759.04099990	+16.78271484	-5.79638672	-6.97412109	+35.09033203	+5.51513672	-52.55859375	+3856	+16.54101563	-5.96777344	-5.58105469	-121.31103516	-2.74658203	+41.85791016	+4448	+13.87353516	-7.66845703	-6.11718750	+16.69921875	+2.17529297	-43.65966797	+2772
+1458240759.04520010	+16.76074219	-5.70410156	-6.90820313	+35.33203125	+5.29541016	-52.20703125	+3868	+16.50585938	-5.88867188	-5.51953125	-121.15722656	-2.52685547	+41.68212891	+4460	+13.87353516	-7.56738281	-6.02929688	+17.05078125	+1.86767578	-43.28613281	+2788
+1458240759.05349990	+16.71240234	-5.50195313	-6.76757813	+35.83740234	+4.81201172	-51.52587891	+3880	+16.43554688	-5.71289063	-5.38769531	-120.78369141	-1.99951172	+41.41845703	+4488	+13.86035156	-7.35644531	-5.85791016	+17.77587891	+1.34033203	-42.56103516	+2808
+1458240759.05769990	+16.69042969	-5.40966797	-6.68408203	+36.05712891	+4.54833984	-51.28417969	+3884	+16.40039063	-5.62500000	-5.31738281	-120.58593750	-1.73583984	+41.35253906	+4504	+13.85156250	-7.25097656	-5.77880859	+18.12744141	+1.09863281	-42.20947266	+2820
+1458240759.06189990	+16.66406250	-5.30419922	-6.60498047	+36.32080078	+4.28466797	-51.02050781	+3888	+16.36523438	-5.53271484	-5.24267578	-120.36621094	-1.42822266	+41.28662109	+4520	+13.83837891	-7.15429688	-5.69531250	+18.45703125	+0.83496094	-41.90185547	+2828
+1458240759.06600000	+16.63769531	-5.20312500	-6.51708984	+36.58447266	+3.99902344	-50.77880859	+3888	+16.33447266	-5.43603516	-5.16357422	-120.12451172	-1.12060547	+41.26464844	+4536	+13.82958984	-7.05761719	-5.61621094	+18.80859375	+0.59326172	-41.59423828	+2832
+1458240759.07020000	+16.61132813	-5.10644531	-6.43359375	+36.80419922	+3.71337891	-50.55908203	+3892	+16.30810547	-5.34814453	-5.08447266	-119.90478516	-0.83496094	+41.22070313	+4548	+13.81201172	-6.96972656	-5.53710938	+19.09423828	+0.37353516	-41.28662109	+2840
+1458240759.07439990	+16.58496094	-5.00097656	-6.35449219	+37.08984375	+3.49365234	-50.36132813	+3892	+16.28173828	-5.25146484	-5.00976563	-119.64111328	-0.52734375	+41.17675781	+4564	+13.79443359	-6.89062500	-5.46679688	+19.33593750	+0.19775391	-41.02294922	+2844
+1458240759.08270000	+16.52343750	-4.80761719	-6.17431641	+37.59521484	+3.03222656	-50.03173828	+3904	+16.22460938	-5.06689453	-4.83398438	-119.15771484	+0.06591797	+41.24267578	+4596	+13.74609375	-6.74121094	-5.34814453	+19.79736328	+0.02197266	-40.45166016	+2848
+1458240759.08690000	+16.49267578	-4.70214844	-6.09082031	+37.85888672	+2.83447266	-49.87792969	+3912	+16.19824219	-4.96582031	-4.75048828	-118.87207031	+0.39550781	+41.26464844	+4616	+13.72412109	-6.66650391	-5.29541016	+20.01708984	-0.06591797	-40.14404297	+2852
+1458240759.09100010	+16.45751953	-4.60107422	-5.99853516	+38.12255859	+2.61474609	-49.76806641	+3924	+16.17626953	-4.86914063	-4.66259766	-118.58642578	+0.72509766	+41.30859375	+4632	+13.69775391	-6.59179688	-5.23828125	+20.23681641	-0.13183594	-39.85839844	+2860
+1458240759.09520010	+16.42236328	-4.50878906	-5.91064453	+38.32031250	+2.41699219	-49.65820313	+3940	+16.14990234	-4.77246094	-4.57910156	-118.32275391	+1.03271484	+41.35253906	+4648	+13.67138672	-6.52587891	-5.18554688	+20.41259766	-0.21972656	-39.59472656	+2864
+1458240759.09940000	+16.38281250	-4.41650391	-5.82275391	+38.54003906	+2.21923828	-49.52636719	+3960	+16.12353516	-4.67578125	-4.49560547	-118.03710938	+1.36230469	+41.39648438	+4668	+13.64062500	-6.45556641	-5.13720703	+20.58837891	-0.26367188	-39.33105469	+2872
+1458240759.10349990	+16.35644531	-4.32421875	-5.73046875	+38.75976563	+1.99951172	-49.48242188	+3980	+16.10156250	-4.58789063	-4.40771484	-117.75146484	+1.66992188	+41.48437500	+4684	+13.61865234	-6.39404297	-5.07568359	+20.76416016	-0.39550781	-39.11132813	+2880
+1458240759.10770010	+16.32568359	-4.23632813	-5.65136719	+38.97949219	+1.82373047	-49.35058594	+4004	+16.07958984	-4.50000000	-4.32421875	-117.53173828	+1.95556641	+41.55029297	+4700	+13.59228516	-6.33691406	-5.02294922	+20.87402344	-0.46142578	-38.86962891	+2888
+1458240759.11599990	+16.26855469	-4.06054688	-5.48437500	+39.41894531	+1.45019531	-49.17480469	+4056	+16.03564453	-4.32861328	-4.16601563	-117.02636719	+2.52685547	+41.63818359	+4732	+13.54833984	-6.20947266	-4.91748047	+21.22558594	-0.61523438	-38.36425781	+2912
+1458240759.12019990	+16.24218750	-3.98144531	-5.40527344	+39.57275391	+1.31835938	-49.02099609	+4080	+16.01367188	-4.24951172	-4.09570313	-116.82861328	+2.79052734	+41.66015625	+4744	+13.53076172	-6.14794922	-4.86474609	+21.37939453	-0.68115234	-38.12255859	+2924
+1458240759.12430000	+16.21142578	-3.89794922	-5.33056641	+39.74853516	+1.12060547	-48.86718750	+4108	+15.99169922	-4.17041016	-4.02539063	-116.63085938	+3.07617188	+41.66015625	+4756	+13.51318359	-6.06884766	-4.80761719	+21.59912109	-0.81298828	-37.83691406	+2936
+1458240759.12850000	+16.19384766	-3.81884766	-5.24707031	+39.92431641	+0.87890625	-48.75732422	+4136	+15.97412109	-4.09570313	-3.95507813	-116.43310547	+3.38378906	+41.70410156	+4768	+13.50439453	-6.00292969	-4.73730469	+21.79687500	-1.03271484	-37.63916016	+2952
+1458240759.13270000	+16.17187500	-3.74414063	-5.17236328	+40.07812500	+0.70312500	-48.58154297	+4160	+15.95214844	-4.02978516	-3.88916016	-116.30126953	+3.64746094	+41.66015625	+4776	+13.49560547	-5.93261719	-4.67578125	+21.97265625	-1.20849609	-37.39746094	+2964
+1458240759.13680010	+16.14990234	-3.66943359	-5.10644531	+40.23193359	+0.50537109	-48.40576172	+4180	+15.92578125	-3.96386719	-3.83203125	-116.16943359	+3.91113281	+41.61621094	+4780	+13.48681641	-5.85351563	-4.61425781	+22.21435547	-1.38427734	-37.15576172	+2980
+1458240759.14520000	+16.13232422	-3.52880859	-4.95703125	+40.49560547	+0.04394531	-48.14208984	+4216	+15.89062500	-3.84521484	-3.70898438	-115.94970703	+4.41650391	+41.52832031	+4788	+13.48681641	-5.71289063	-4.46484375	+22.63183594	-1.88964844	-36.76025391	+3008
+1458240759.14930010	+16.12353516	-3.45849609	-4.88671875	+40.64941406	-0.17578125	-47.94433594	+4228	+15.86865234	-3.78808594	-3.66064453	-115.86181641	+4.65820313	+41.44042969	+4788	+13.48681641	-5.63378906	-4.39453125	+22.89550781	-2.13134766	-36.51855469	+3024
+1458240759.15350010	+16.11914063	-3.38818359	-4.81640625	+40.80322266	-0.41748047	-47.79052734	+4240	+15.85546875	-3.72656250	-3.59912109	-115.77392578	+4.92187500	+41.39648438	+4788	+13.48681641	-5.55029297	-4.31982422	+23.15917969	-2.39501953	-36.29882813	+3036
+1458240759.15770010	+16.10595703	-3.32226563	-4.74609375	+40.91308594	-0.63720703	-47.61474609	+4244	+15.83349609	-3.67822266	-3.54638672	-115.72998047	+5.16357422	+41.28662109	+4788	+13.48681641	-5.47998047	-4.24951172	+23.35693359	-2.63671875	-36.10107422	+3044
+1458240759.16179990	+16.09277344	-3.25195313	-4.68017578	+41.04492188	-0.87890625	-47.43896484	+4248	+15.81152344	-3.62109375	-3.49365234	-115.66406250	+5.42724609	+41.19873047	+4788	+13.48242188	-5.40087891	-4.18359375	+23.59863281	-2.87841797	-35.88134766	+3056
+1458240759.16599990	+16.08837891	-3.18603516	-4.61425781	+41.15478516	-1.12060547	-47.28515625	+4252	+15.79833984	-3.56835938	-3.43652344	-115.59814453	+5.69091797	+41.15478516	+4784	+13.48681641	-5.32617188	-4.10888672	+23.84033203	-3.16406250	-35.68359375	+3064
+1458240759.17430000	+16.07519531	-3.05859375	-4.48242188	+41.39648438	-1.60400391	-47.06542969	+4244	+15.76318359	-3.46728516	-3.32666016	-115.48828125	+6.15234375	+41.04492188	+4780	+13.48242188	-5.19433594	-3.97705078	+24.19189453	-3.62548828	-35.31005859	+3076
+1458240759.17849990	+16.07080078	-2.99707031	-4.41210938	+41.52832031	-1.82373047	-46.95556641	+4240	+15.75439453	-3.41455078	-3.26513672	-115.40039063	+6.39404297	+41.02294922	+4776	+13.48242188	-5.12841797	-3.91992188	+24.38964844	-3.84521484	-35.11230469	+3080
+1458240759.18269990	+16.05761719	-2.94433594	-4.35058594	+41.59423828	-2.02148438	-46.86767578	+4232	+15.73681641	-3.36621094	-3.20800781	-115.35644531	+6.63574219	+41.02294922	+4776	+13.47363281	-5.06689453	-3.86279297	+24.52148438	-4.02099609	-34.93652344	+3080
+1458240759.18680000	+16.04882813	-2.88720703	-4.28906250	+41.68212891	-2.21923828	-46.75781250	+4228	+15.72363281	-3.30908203	-3.14648438	-115.26855469	+6.85546875	+41.02294922	+4772	+13.46923828	-5.01416016	-3.80566406	+24.65332031	-4.19677734	-34.73876953	+3084
+1458240759.19100000	+16.03564453	-2.82568359	-4.22753906	+41.77001953	-2.39501953	-46.64794922	+4224	+15.71484375	-3.25634766	-3.08056641	-115.18066406	+7.11914063	+41.04492188	+4772	+13.46484375	-4.95703125	-3.76171875	+24.80712891	-4.32861328	-34.54101563	+3084
+1458240759.19930010	+16.00488281	-2.71582031	-4.10449219	+41.94580078	-2.76855469	-46.51611328	+4216	+15.69287109	-3.14648438	-2.94873047	-114.98291016	+7.60253906	+41.17675781	+4776	+13.43847656	-4.86914063	-3.68261719	+24.89501953	-4.50439453	-34.14550781	+3080
+1458240759.20350000	+15.99609375	-2.66748047	-4.03857422	+42.03369141	-2.98828125	-46.49414063	+4220	+15.68847656	-3.08935547	-2.87841797	-114.85107422	+7.86621094	+41.28662109	+4780	+13.43408203	-4.82519531	-3.64306641	+24.96093750	-4.61425781	-33.99169922	+3080
+1458240759.20760010	+15.98730469	-2.61914063	-3.97705078	+42.07763672	-3.16406250	-46.47216797	+4220	+15.68408203	-3.03662109	-2.80810547	-114.74121094	+8.10791016	+41.39648438	+4784	+13.42089844	-4.79003906	-3.60351563	+24.98291016	-4.70214844	-33.81591797	+3076
+1458240759.21180010	+15.97412109	-2.57080078	-3.91992188	+42.14355469	-3.33984375	-46.42822266	+4224	+15.67968750	-2.98388672	-2.74218750	-114.65332031	+8.32763672	+41.48437500	+4784	+13.41650391	-4.75048828	-3.56835938	+25.00488281	-4.76806641	-33.64013672	+3076
+1458240759.21600010	+15.96533203	-2.52685547	-3.85400391	+42.18750000	-3.51562500	-46.40625000	+4232	+15.67529297	-2.93115234	-2.67187500	-114.54345703	+8.59130859	+41.61621094	+4788	+13.40771484	-4.71533203	-3.53759766	+25.04882813	-4.83398438	-33.46435547	+3076
+1458240759.22009990	+15.94775391	-2.48291016	-3.79687500	+42.23144531	-3.66943359	-46.36230469	+4240	+15.66650391	-2.88281250	-2.60156250	-114.47753906	+8.81103516	+41.70410156	+4792	+13.39892578	-4.68457031	-3.50683594	+25.02685547	-4.87792969	-33.26660156	+3076
+1458240759.22849990	+15.93017578	-2.38623047	-3.68261719	+42.34130859	-4.06494141	-46.23046875	+4264	+15.65771484	-2.78173828	-2.46972656	-114.27978516	+9.31640625	+41.87988281	+4800	+13.38574219	-4.60986328	-3.44091797	+25.09277344	-5.03173828	-32.91503906	+3080
+1458240759.23260000	+15.92138672	-2.34228516	-3.62548828	+42.38525391	-4.26269531	-46.18652344	+4280	+15.65332031	-2.73339844	-2.40820313	-114.21386719	+9.53613281	+41.94580078	+4804	+13.38134766	-4.57470703	-3.40576172	+25.11474609	-5.11962891	-32.76123047	+3080
+1458240759.23680000	+15.91259766	-2.29833984	-3.56835938	+42.45117188	-4.46044922	-46.12060547	+4296	+15.64453125	-2.68945313	-2.35107422	-114.14794922	+9.77783203	+42.01171875	+4808	+13.37695313	-4.53515625	-3.37060547	+25.15869141	-5.22949219	-32.60742188	+3084
+1458240759.24099990	+15.91259766	-2.25439453	-3.50244141	+42.49511719	-4.72412109	-46.12060547	+4312	+15.64453125	-2.64990234	-2.28955078	-114.08203125	+9.99755859	+42.12158203	+4808	+13.38134766	-4.49560547	-3.32226563	+25.20263672	-5.40527344	-32.49755859	+3088
+1458240759.24510000	+15.91259766	-2.21044922	-3.44531250	+42.53906250	-4.92187500	-46.03271484	+4324	+15.64013672	-2.61035156	-2.22802734	-114.03808594	+10.21728516	+42.16552734	+4812	+13.38134766	-4.45605469	-3.27832031	+25.26855469	-5.55908203	-32.36572266	+3096
+1458240759.24930000	+15.90820313	-2.17089844	-3.39257813	+42.58300781	-5.11962891	-45.94482422	+4340	+15.63574219	-2.57519531	-2.17529297	-114.03808594	+10.43701172	+42.18750000	+4812	+13.38574219	-4.40771484	-3.23437500	+25.37841797	-5.73486328	-32.21191406	+3104
+1458240759.25760010	+15.90820313	-2.08740234	-3.29150391	+42.67089844	-5.53710938	-45.72509766	+4360	+15.62255859	-2.51367188	-2.08300781	-114.06005859	+10.85449219	+42.16552734	+4808	+13.39892578	-4.31542969	-3.13769531	+25.57617188	-6.15234375	-31.97021484	+3120
+1458240759.26180010	+15.90820313	-2.03906250	-3.23876953	+42.71484375	-5.75683594	-45.59326172	+4368	+15.61816406	-2.47851563	-2.03906250	-114.06005859	+11.05224609	+42.14355469	+4808	+13.40332031	-4.25830078	-3.08935547	+25.72998047	-6.37207031	-31.83837891	+3128
+1458240759.26600000	+15.91259766	-1.99511719	-3.18603516	+42.78076172	-6.02050781	-45.50537109	+4376	+15.61816406	-2.44775391	-1.99511719	-114.06005859	+11.25000000	+42.12158203	+4808	+13.41210938	-4.20556641	-3.03662109	+25.88378906	-6.65771484	-31.75048828	+3136
+1458240759.27010010	+15.91259766	-1.95117188	-3.13330078	+42.82470703	-6.28417969	-45.41748047	+4380	+15.61376953	-2.41699219	-1.94677734	-114.03808594	+11.44775391	+42.14355469	+4804	+13.42089844	-4.15283203	-2.97949219	+26.01562500	-6.89941406	-31.64062500	+3148
+1458240759.27430010	+15.91699219	-1.91601563	-3.08056641	+42.84667969	-6.50390625	-45.30761719	+4380	+15.60937500	-2.39062500	-1.90283203	-114.06005859	+11.64550781	+42.16552734	+4804	+13.42968750	-4.10449219	-2.92675781	+26.14746094	-7.16308594	-31.55273438	+3156
+1458240759.27839990	+15.92138672	-1.87646484	-3.03222656	+42.86865234	-6.72363281	-45.19775391	+4380	+15.60937500	-2.36425781	-1.85888672	-114.10400391	+11.84326172	+42.16552734	+4796	+13.43847656	-4.05175781	-2.87402344	+26.30126953	-7.40478516	-31.44287109	+3164
+1458240759.28679990	+15.92578125	-1.80615234	-2.93994141	+42.89062500	-7.14111328	-44.95605469	+4376	+15.60058594	-2.31591797	-1.78417969	-114.16992188	+12.19482422	+42.12158203	+4788	+13.45605469	-3.95947266	-2.77734375	+26.49902344	-7.84423828	-31.22314453	+3180
+1458240759.29090000	+15.92578125	-1.76660156	-2.89599609	+42.91259766	-7.33886719	-44.82421875	+4368	+15.60058594	-2.28515625	-1.74462891	-114.16992188	+12.34863281	+42.09960938	+4784	+13.46044922	-3.91113281	-2.73339844	+26.63085938	-8.04199219	-31.09130859	+3184
+1458240759.29510000	+15.92578125	-1.73583984	-2.84326172	+42.91259766	-7.58056641	-44.73632813	+4364	+15.59619141	-2.25878906	-1.70507813	-114.16992188	+12.54638672	+42.12158203	+4780	+13.46484375	-3.87158203	-2.69384766	+26.69677734	-8.21777344	-30.98144531	+3188
+1458240759.29930000	+15.92578125	-1.70068359	-2.79492188	+42.93457031	-7.82226563	-44.67041016	+4360	+15.59619141	-2.22802734	-1.66113281	-114.16992188	+12.72216797	+42.14355469	+4776	+13.47363281	-3.83642578	-2.64990234	+26.76269531	-8.39355469	-30.89355469	+3192
+1458240759.30340000	+15.92578125	-1.66552734	-2.74218750	+42.93457031	-8.04199219	-44.60449219	+4360	+15.59619141	-2.20166016	-1.61718750	-114.14794922	+12.89794922	+42.20947266	+4776	+13.47802734	-3.79687500	-2.61474609	+26.82861328	-8.54736328	-30.78369141	+3196
+1458240759.30760000	+15.92578125	-1.63476563	-2.68945313	+42.95654297	-8.28369141	-44.51660156	+4356	+15.59619141	-2.17089844	-1.56884766	-114.12597656	+13.09570313	+42.25341797	+4772	+13.47802734	-3.77050781	-2.57958984	+26.82861328	-8.65722656	-30.65185547	+3196
+1458240759.31590010	+15.92138672	-1.58203125	-2.59716797	+42.91259766	-8.63525391	-44.40673828	+4352	+15.59619141	-2.11816406	-1.47656250	-114.08203125	+13.42529297	+42.38525391	+4768	+13.48681641	-3.72656250	-2.52246094	+26.74072266	-8.81103516	-30.43212891	+3196
+1458240759.32010010	+15.91699219	-1.55566406	-2.54882813	+42.89062500	-8.83300781	-44.36279297	+4356	+15.59619141	-2.08740234	-1.43261719	-114.03808594	+13.57910156	+42.42919922	+4768	+13.48681641	-3.70898438	-2.50048828	+26.67480469	-8.85498047	-30.30029297	+3192
+1458240759.32430010	+15.91259766	-1.52929688	-2.50048828	+42.89062500	-9.03076172	-44.29687500	+4360	+15.59619141	-2.05664063	-1.38427734	-113.99414063	+13.75488281	+42.47314453	+4768	+13.48681641	-3.69140625	-2.47851563	+26.58691406	-8.89892578	-30.16845703	+3192
+1458240759.32839990	+15.91259766	-1.49853516	-2.45214844	+42.91259766	-9.25048828	-44.27490234	+4368	+15.60058594	-2.02587891	-1.33593750	-113.95019531	+13.93066406	+42.53906250	+4772	+13.48681641	-3.67382813	-2.45654297	+26.54296875	-8.94287109	-30.03662109	+3188
+1458240759.33260010	+15.90820313	-1.47216797	-2.39941406	+42.91259766	-9.47021484	-44.25292969	+4376	+15.60058594	-1.99511719	-1.28320313	-113.86230469	+14.10644531	+42.67089844	+4776	+13.48681641	-3.66064453	-2.43457031	+26.45507813	-8.98681641	-29.92675781	+3188
+1458240759.33680010	+15.90380859	-1.44580078	-2.34228516	+42.91259766	-9.68994141	-44.25292969	+4388	+15.60058594	-1.96875000	-1.22607422	-113.81835938	+14.28222656	+42.78076172	+4776	+13.48681641	-3.64746094	-2.41259766	+26.36718750	-9.03076172	-29.79492188	+3184
+1458240759.34509990	+15.90820313	-1.40185547	-2.25000000	+42.89062500	-10.04150391	-44.20898438	+4416	+15.60498047	-1.92041016	-1.12939453	-113.73046875	+14.58984375	+42.95654297	+4784	+13.49121094	-3.62109375	-2.36425781	+26.21337891	-9.14062500	-29.59716797	+3180
+1458240759.34920000	+15.90820313	-1.37988281	-2.20605469	+42.86865234	-10.21728516	-44.14306641	+4428	+15.60937500	-1.89843750	-1.08544922	-113.70849609	+14.74365234	+43.02246094	+4788	+13.49121094	-3.60351563	-2.34228516	+26.14746094	-9.18457031	-29.46533203	+3180
+1458240759.35340000	+15.90820313	-1.35791016	-2.16650391	+42.84667969	-10.39306641	-44.07714844	+4440	+15.61376953	-1.87207031	-1.04150391	-113.66455078	+14.87548828	+43.06640625	+4788	+13.49560547	-3.58593750	-2.32031250	+26.08154297	-9.25048828	-29.35546875	+3176
+1458240759.35760000	+15.90820313	-1.34033203	-2.12255859	+42.84667969	-10.56884766	-44.03320313	+4452	+15.60937500	-1.85449219	-0.99755859	-113.64257813	+15.00732422	+43.13232422	+4792	+13.49560547	-3.56835938	-2.29394531	+26.05957031	-9.31640625	-29.24560547	+3176
+1458240759.36170010	+15.90820313	-1.31396484	-2.08300781	+42.84667969	-10.74462891	-43.96728516	+4468	+15.60937500	-1.83251953	-0.94921875	-113.62060547	+15.16113281	+43.22021484	+4796	+13.49560547	-3.54199219	-2.26757813	+26.05957031	-9.42626953	-29.13574219	+3180
+1458240759.36590000	+15.91699219	-1.29199219	-2.03906250	+42.84667969	-10.94238281	-43.92333984	+4480	+15.61376953	-1.81494141	-0.91406250	-113.62060547	+15.29296875	+43.24218750	+4800	+13.50439453	-3.51562500	-2.23242188	+26.08154297	-9.58007813	-29.04785156	+3180
+1458240759.37420010	+15.93017578	-1.24804688	-1.96435547	+42.80273438	-11.29394531	-43.74755859	+4500	+15.61816406	-1.78417969	-0.84375000	-113.64257813	+15.53466797	+43.26416016	+4800	+13.51757813	-3.45410156	-2.15771484	+26.16943359	-9.88769531	-28.89404297	+3188
+1458240759.37840010	+15.93896484	-1.23486328	-1.93359375	+42.75878906	-11.44775391	-43.65966797	+4504	+15.62255859	-1.77539063	-0.81298828	-113.68652344	+15.64453125	+43.24218750	+4800	+13.52197266	-3.42333984	-2.12255859	+26.21337891	-10.06347656	-28.80615234	+3192
+1458240759.38260010	+15.94335938	-1.21728516	-1.90283203	+42.73681641	-11.57958984	-43.52783203	+4508	+15.62255859	-1.76660156	-0.78662109	-113.73046875	+15.75439453	+43.22021484	+4796	+13.53076172	-3.39257813	-2.08740234	+26.27929688	-10.21728516	-28.74023438	+3196
+1458240759.38669990	+15.95214844	-1.19970703	-1.87646484	+42.71484375	-11.71142578	-43.39599609	+4508	+15.62255859	-1.75341797	-0.76025391	-113.77441406	+15.86425781	+43.17626953	+4796	+13.53955078	-3.35742188	-2.04785156	+26.36718750	-10.39306641	-28.65234375	+3200
+1458240759.39089990	+15.96093750	-1.17773438	-1.85009766	+42.69287109	-11.82128906	-43.24218750	+4508	+15.62255859	-1.74023438	-0.73828125	-113.84033203	+15.95214844	+43.11035156	+4792	+13.54394531	-3.32226563	-2.01269531	+26.45507813	-10.52490234	-28.54248047	+3204
+1458240759.39510010	+15.96533203	-1.15576172	-1.82373047	+42.69287109	-11.95312500	-43.13232422	+4508	+15.62695313	-1.73144531	-0.71630859	-113.86230469	+16.06201172	+43.04443359	+4788	+13.54833984	-3.29150391	-1.98193359	+26.52099609	-10.67871094	-28.47656250	+3208
+1458240759.40339990	+15.97851563	-1.12060547	-1.76660156	+42.64892578	-12.23876953	-42.91259766	+4500	+15.63134766	-1.71386719	-0.67675781	-113.99414063	+16.28173828	+42.91259766	+4784	+13.56152344	-3.22998047	-1.91601563	+26.63085938	-10.96435547	-28.32275391	+3216
+1458240759.40759990	+15.98730469	-1.09863281	-1.73144531	+42.60498047	-12.43652344	-42.78076172	+4500	+15.63574219	-1.70507813	-0.65917969	-114.06005859	+16.36962891	+42.84667969	+4780	+13.57031250	-3.19921875	-1.88525391	+26.67480469	-11.09619141	-28.25683594	+3220
+1458240759.41170000	+15.99609375	-1.08544922	-1.70068359	+42.56103516	-12.54638672	-42.71484375	+4492	+15.64013672	-1.69628906	-0.63720703	-114.10400391	+16.47949219	+42.78076172	+4776	+13.57470703	-3.18164063	-1.85449219	+26.67480469	-11.20605469	-28.19091797	+3224
+1458240759.41590000	+16.00048828	-1.07226563	-1.67871094	+42.51708984	-12.63427734	-42.60498047	+4484	+15.64013672	-1.68750000	-0.61962891	-114.16992188	+16.56738281	+42.71484375	+4772	+13.57910156	-3.15966797	-1.83251953	+26.67480469	-11.25000000	-28.10302734	+3224
+1458240759.42010000	+16.00048828	-1.05908203	-1.65234375	+42.49511719	-12.74414063	-42.53906250	+4480	+15.64013672	-1.67431641	-0.60205078	-114.19189453	+16.67724609	+42.67089844	+4768	+13.58349609	-3.14208984	-1.81494141	+26.65283203	-11.29394531	-28.01513672	+3224
+1458240759.42840000	+16.00488281	-1.02832031	-1.59960938	+42.47314453	-12.98583984	-42.42919922	+4476	+15.64453125	-1.64794922	-0.55810547	-114.21386719	+16.89697266	+42.56103516	+4768	+13.58789063	-3.12011719	-1.78417969	+26.54296875	-11.31591797	-27.83935547	+3220
+1458240759.43249990	+16.00048828	-1.01074219	-1.56445313	+42.47314453	-13.13964844	-42.42919922	+4480	+15.64892578	-1.63476563	-0.53613281	-114.19189453	+17.00683594	+42.56103516	+4772	+13.58789063	-3.11132813	-1.77539063	+26.47705078	-11.29394531	-27.77343750	+3216
+1458240759.43670010	+16.00048828	-1.00634766	-1.52490234	+42.42919922	-13.29345703	-42.47314453	+4480	+15.65332031	-1.62158203	-0.50976563	-114.19189453	+17.13867188	+42.56103516	+4772	+13.59228516	-3.10693359	-1.76660156	+26.36718750	-11.27197266	-27.68554688	+3212
+1458240759.44090010	+16.00048828	-0.99755859	-1.49414063	+42.38525391	-13.42529297	-42.49511719	+4484	+15.65332031	-1.60400391	-0.48339844	-114.14794922	+17.27050781	+42.56103516	+4776	+13.59228516	-3.10693359	-1.75781250	+26.25732422	-11.22802734	-27.59765625	+3208
+1458240759.44499990	+16.00048828	-0.98876953	-1.46337891	+42.36328125	-13.55712891	-42.51708984	+4492	+15.65771484	-1.59082031	-0.45703125	-114.12597656	+17.38037109	+42.60498047	+4780	+13.59667969	-3.10253906	-1.74902344	+26.14746094	-11.20605469	-27.55371094	+3204
+1458240759.44919990	+16.00048828	-0.97998047	-1.42822266	+42.34130859	-13.68896484	-42.53906250	+4500	+15.65771484	-1.57324219	-0.42626953	-114.06005859	+17.51220703	+42.64892578	+4784	+13.60107422	-3.10253906	-1.74023438	+26.03759766	-11.20605469	-27.48779297	+3200
+1458240759.45750000	+15.99609375	-0.95800781	-1.37548828	+42.31933594	-13.93066406	-42.58300781	+4520	+15.66210938	-1.53369141	-0.37792969	-113.95019531	+17.75390625	+42.69287109	+4796	+13.60107422	-3.09814453	-1.73144531	+25.83984375	-11.11816406	-27.35595703	+3188
+1458240759.46170000	+15.99169922	-0.94921875	-1.34033203	+42.31933594	-14.08447266	-42.62695313	+4532	+15.66650391	-1.52050781	-0.34716797	-113.88427734	+17.88574219	+42.73681641	+4804	+13.60107422	-3.09375000	-1.72705078	+25.77392578	-11.07421875	-27.29003906	+3184
+1458240759.46589990	+15.99169922	-0.93603516	-1.31835938	+42.29736328	-14.21630859	-42.64892578	+4544	+15.66650391	-1.50292969	-0.32080078	-113.84033203	+18.01757813	+42.78076172	+4808	+13.60546875	-3.08496094	-1.72265625	+25.70800781	-11.07421875	-27.22412109	+3180
+1458240759.47000000	+15.99169922	-0.92724609	-1.29199219	+42.29736328	-14.34814453	-42.67089844	+4556	+15.67089844	-1.48974609	-0.29882813	-113.79638672	+18.12744141	+42.82470703	+4812	+13.60986328	-3.07617188	-1.70947266	+25.68603516	-11.09619141	-27.20214844	+3180
+1458240759.47420000	+15.99609375	-0.91845703	-1.26562500	+42.27539063	-14.47998047	-42.69287109	+4564	+15.67529297	-1.47656250	-0.26806641	-113.73046875	+18.25927734	+42.89062500	+4816	+13.61425781	-3.06738281	-1.69628906	+25.64208984	-11.14013672	-27.15820313	+3176
+1458240759.48250010	+16.00488281	-0.90087891	-1.23486328	+42.25341797	-14.63378906	-42.67089844	+4584	+15.67529297	-1.45458984	-0.22851563	-113.66455078	+18.45703125	+42.93457031	+4824	+13.62304688	-3.04980469	-1.66992188	+25.62011719	-11.25000000	-27.11425781	+3176
+1458240759.49090000	+16.00927734	-0.87890625	-1.21728516	+42.23144531	-14.74365234	-42.53906250	+4592	+15.67968750	-1.44140625	-0.20214844	-113.66455078	+18.65478516	+42.93457031	+4824	+13.63183594	-3.01025391	-1.63476563	+25.70800781	-11.40380859	-27.07031250	+3180
+1458240759.49499990	+16.01367188	-0.87011719	-1.20849609	+42.20947266	-14.80957031	-42.49511719	+4592	+15.68408203	-1.43701172	-0.19335938	-113.68652344	+18.74267578	+42.91259766	+4820	+13.63623047	-2.98828125	-1.61718750	+25.77392578	-11.49169922	-27.02636719	+3184
+1458240759.50330000	+16.02246094	-0.85253906	-1.19531250	+42.18750000	-14.94140625	-42.40722656	+4592	+15.68408203	-1.42822266	-0.17138672	-113.73046875	+18.89648438	+42.91259766	+4816	+13.64062500	-2.94433594	-1.57324219	+25.92773438	-11.71142578	-27.00439453	+3192
+1458240759.50749990	+16.02685547	-0.84375000	-1.19091797	+42.18750000	-15.00732422	-42.36328125	+4584	+15.68847656	-1.42382813	-0.16699219	-113.75244141	+18.96240234	+42.89062500	+4812	+13.64501953	-2.92236328	-1.55126953	+25.99365234	-11.86523438	-27.00439453	+3196
+1458240759.51169990	+16.03564453	-0.83496094	-1.18212891	+42.18750000	-15.05126953	-42.31933594	+4580	+15.69287109	-1.42382813	-0.16259766	-113.77441406	+19.02832031	+42.84667969	+4808	+13.64941406	-2.90478516	-1.52490234	+26.05957031	-11.99707031	-27.00439453	+3204
+1458240759.52000000	+16.04003906	-0.82617188	-1.17773438	+42.14355469	-15.11718750	-42.23144531	+4560	+15.69287109	-1.42382813	-0.15820313	-113.86230469	+19.11621094	+42.75878906	+4800	+13.65380859	-2.86523438	-1.48974609	+26.19140625	-12.17285156	-26.98242188	+3208
+1458240759.52420000	+16.04003906	-0.81738281	-1.17333984	+42.14355469	-15.16113281	-42.18750000	+4552	+15.69726563	-1.42382813	-0.15820313	-113.90625000	+19.16015625	+42.71484375	+4796	+13.65820313	-2.84765625	-1.47656250	+26.25732422	-12.26074219	-26.96044922	+3212
+1458240759.53250000	+16.04443359	-0.79980469	-1.16455078	+42.16552734	-15.27099609	-42.14355469	+4532	+15.69726563	-1.41943359	-0.14941406	-113.95019531	+19.27001953	+42.64892578	+4788	+13.66259766	-2.81689453	-1.44580078	+26.34521484	-12.39257813	-26.91650391	+3216
+1458240759.54080010	+16.04882813	-0.78662109	-1.14257813	+42.18750000	-15.44677734	-42.20947266	+4516	+15.70166016	-1.41064453	-0.14062500	-113.99414063	+19.37988281	+42.58300781	+4784	+13.66259766	-2.79931641	-1.42382813	+26.32324219	-12.45849609	-26.89453125	+3216
+1458240759.54500010	+16.04882813	-0.78222656	-1.12939453	+42.20947266	-15.51269531	-42.25341797	+4508	+15.70166016	-1.40625000	-0.13623047	-113.99414063	+19.42382813	+42.56103516	+4780	+13.66259766	-2.79492188	-1.41943359	+26.30126953	-12.45849609	-26.87255859	+3216
+1458240759.55329990	+16.04443359	-0.76904297	-1.10742188	+42.25341797	-15.64453125	-42.31933594	+4492	+15.70166016	-1.39306641	-0.12304688	-113.99414063	+19.53369141	+42.51708984	+4780	+13.65820313	-2.79492188	-1.41503906	+26.21337891	-12.39257813	-26.80664063	+3208
+1458240759.56170010	+16.03564453	-0.76025391	-1.09423828	+42.27539063	-15.75439453	-42.38525391	+4484	+15.70166016	-1.37548828	-0.10107422	-113.92822266	+19.66552734	+42.45117188	+4784	+13.65820313	-2.79492188	-1.42382813	+26.08154297	-12.23876953	-26.71875000	+3200
+1458240759.56999990	+16.02685547	-0.74267578	-1.07226563	+42.31933594	-15.90820313	-42.47314453	+4480	+15.70166016	-1.34912109	-0.07470703	-113.84033203	+19.81933594	+42.42919922	+4788	+13.65380859	-2.79931641	-1.43261719	+25.94970703	-12.10693359	-26.63085938	+3192
+1458240759.57830000	+16.01806641	-0.72949219	-1.04589844	+42.38525391	-16.06201172	-42.58300781	+4484	+15.70166016	-1.32714844	-0.04394531	-113.75244141	+19.97314453	+42.36328125	+4796	+13.64501953	-2.80371094	-1.43701172	+25.79589844	-11.93115234	-26.54296875	+3184
+1458240759.58660010	+16.00927734	-0.71191406	-1.03271484	+42.40722656	-16.19384766	-42.64892578	+4492	+15.69287109	-1.27001953	+0.01318359	-113.53271484	+20.23681641	+42.16552734	+4812	+13.64062500	-2.80371094	-1.45019531	+25.68603516	-11.75537109	-26.45507813	+3176
+1458240759.59080000	+16.00488281	-0.70312500	-1.02392578	+42.42919922	-16.23779297	-42.64892578	+4496	+15.69287109	-1.26123047	+0.01318359	-113.51074219	+20.25878906	+42.03369141	+4812	+13.64062500	-2.80371094	-1.45019531	+25.64208984	-11.68945313	-26.41113281	+3172
+1458240759.59910010	+15.99169922	-0.68554688	-1.01513672	+42.47314453	-16.36962891	-42.62695313	+4512	+15.68847656	-1.24804688	+0.02197266	-113.53271484	+20.32470703	+41.85791016	+4812	+13.63183594	-2.79052734	-1.45458984	+25.59814453	-11.57958984	-26.34521484	+3164
+1458240759.60750010	+15.98730469	-0.66357422	-1.00634766	+42.49511719	-16.45751953	-42.58300781	+4520	+15.68847656	-1.24804688	+0.01757813	-113.59863281	+20.34667969	+41.66015625	+4800	+13.62744141	-2.77294922	-1.44140625	+25.64208984	-11.55761719	-26.30126953	+3156
+1458240759.61999990	+15.98291016	-0.63720703	-1.01074219	+42.47314453	-16.54541016	-42.42919922	+4532	+15.68847656	-1.25244141	+0.00000000	-113.73046875	+20.30273438	+41.28662109	+4788	+13.62304688	-2.72900391	-1.41503906	+25.77392578	-11.64550781	-26.25732422	+3152
+1458240759.62830000	+15.98730469	-0.62402344	-1.02392578	+42.45117188	-16.54541016	-42.27539063	+4532	+15.68408203	-1.25683594	-0.02197266	-113.84033203	+20.23681641	+41.04492188	+4780	+13.61865234	-2.68945313	-1.39306641	+25.90576172	-11.73339844	-26.23535156	+3152
+1458240759.63660000	+15.99169922	-0.61523438	-1.03271484	+42.40722656	-16.58935547	-42.16552734	+4524	+15.68847656	-1.26123047	-0.02636719	-113.86230469	+20.21484375	+40.95703125	+4768	+13.61425781	-2.65429688	-1.36669922	+26.03759766	-11.86523438	-26.23535156	+3152
+1458240759.64080000	+15.99169922	-0.61083984	-1.03271484	+42.40722656	-16.61132813	-42.12158203	+4516	+15.68847656	-1.26123047	-0.02636719	-113.86230469	+20.17089844	+40.91308594	+4764	+13.61425781	-2.64111328	-1.35791016	+26.08154297	-11.93115234	-26.23535156	+3152
+1458240759.64910010	+16.00048828	-0.60205078	-1.03710938	+42.36328125	-16.67724609	-42.07763672	+4500	+15.68408203	-1.26123047	-0.03076172	-113.81835938	+20.08300781	+40.84716797	+4752	+13.61425781	-2.61914063	-1.34033203	+26.12548828	-12.04101563	-26.25732422	+3152
+1458240759.65739990	+16.00048828	-0.60205078	-1.04150391	+42.29736328	-16.69921875	-42.07763672	+4484	+15.68408203	-1.25683594	-0.03515625	-113.73046875	+19.97314453	+40.82519531	+4744	+13.60986328	-2.60595703	-1.34033203	+26.10351563	-12.06298828	-26.23535156	+3144
+1458240759.66580010	+16.00048828	-0.59326172	-1.03710938	+42.27539063	-16.78710938	-42.12158203	+4468	+15.68408203	-1.24365234	-0.02636719	-113.55468750	+19.86328125	+40.91308594	+4736	+13.60546875	-2.60156250	-1.34472656	+26.01562500	-12.04101563	-26.23535156	+3136
+1458240759.67409990	+15.99609375	-0.58447266	-1.02832031	+42.25341797	-16.89697266	-42.25341797	+4456	+15.68408203	-1.23046875	-0.01318359	-113.33496094	+19.75341797	+41.02294922	+4732	+13.60107422	-2.60156250	-1.35791016	+25.90576172	-11.99707031	-26.23535156	+3128
+1458240759.67829990	+15.99169922	-0.58007813	-1.01953125	+42.25341797	-16.96289063	-42.34130859	+4452	+15.68408203	-1.22607422	-0.00878906	-113.20312500	+19.68750000	+41.11083984	+4728	+13.60107422	-2.60595703	-1.36669922	+25.81787109	-11.97509766	-26.23535156	+3124
+1458240759.68660000	+15.98730469	-0.57568359	-1.00634766	+42.25341797	-17.11669922	-42.51708984	+4452	+15.67968750	-1.20849609	+0.00439453	-112.91748047	+19.51171875	+41.30859375	+4724	+13.59667969	-2.61474609	-1.38427734	+25.66406250	-11.90917969	-26.23535156	+3116
+1458240759.69490000	+15.97412109	-0.56250000	-0.99755859	+42.23144531	-17.24853516	-42.71484375	+4456	+15.67968750	-1.18652344	+0.02197266	-112.50000000	+19.27001953	+41.55029297	+4724	+13.59228516	-2.62353516	-1.40625000	+25.48828125	-11.82128906	-26.25732422	+3112
+1458240759.70330000	+15.96533203	-0.55371094	-0.98876953	+42.23144531	-17.42431641	-42.89062500	+4464	+15.67529297	-1.16455078	+0.04394531	-112.03857422	+19.00634766	+41.85791016	+4720	+13.58349609	-2.63232422	-1.42822266	+25.33447266	-11.77734375	-26.25732422	+3104
+1458240759.71160010	+15.96093750	-0.54052734	-0.97558594	+42.25341797	-17.64404297	-43.06640625	+4480	+15.67089844	-1.14257813	+0.06152344	-111.51123047	+18.65478516	+42.23144531	+4724	+13.57910156	-2.63232422	-1.44580078	+25.20263672	-11.79931641	-26.30126953	+3096
+1458240759.71989990	+15.95654297	-0.54052734	-0.97558594	+42.20947266	-17.81982422	-43.13232422	+4488	+15.67089844	-1.12939453	+0.06591797	-111.15966797	+18.34716797	+42.45117188	+4720	+13.57470703	-2.62353516	-1.45458984	+25.11474609	-11.90917969	-26.38916016	+3084
+1458240759.72830010	+15.95214844	-0.53173828	-0.98437500	+42.20947266	-18.01757813	-43.08837891	+4492	+15.66650391	-1.12939453	+0.06152344	-110.91796875	+18.08349609	+42.60498047	+4716	+13.56591797	-2.60595703	-1.45458984	+25.13671875	-12.08496094	-26.45507813	+3080
+1458240759.73239990	+15.95214844	-0.52734375	-0.98437500	+42.20947266	-18.14941406	-43.08837891	+4492	+15.66650391	-1.12939453	+0.06152344	-110.83007813	+17.99560547	+42.67089844	+4716	+13.56152344	-2.58837891	-1.45019531	+25.20263672	-12.23876953	-26.52099609	+3076
+1458240759.74070000	+15.95214844	-0.52294922	-0.97558594	+42.20947266	-18.47900391	-43.08837891	+4484	+15.66650391	-1.13378906	+0.06152344	-110.67626953	+17.79785156	+42.80273438	+4708	+13.56152344	-2.55761719	-1.43701172	+25.29052734	-12.56835938	-26.65283203	+3076
+1458240759.74910000	+15.95214844	-0.51416016	-0.97119141	+42.23144531	-18.83056641	-43.04443359	+4472	+15.66650391	-1.14257813	+0.06152344	-110.54443359	+17.62207031	+42.95654297	+4704	+13.55712891	-2.52685547	-1.41503906	+25.40039063	-12.96386719	-26.78466797	+3076
+1458240759.75740000	+15.94775391	-0.50976563	-0.96679688	+42.23144531	-19.22607422	-43.00048828	+4452	+15.66210938	-1.14257813	+0.05712891	-110.47851563	+17.51220703	+43.02246094	+4700	+13.55273438	-2.49609375	-1.40625000	+25.51025391	-13.24951172	-26.89453125	+3076
+1458240759.76570010	+15.94335938	-0.49658203	-0.95800781	+42.29736328	-19.66552734	-42.97851563	+4432	+15.66210938	-1.14257813	+0.05712891	-110.39062500	+17.44628906	+43.08837891	+4696	+13.54833984	-2.47412109	-1.40185547	+25.55419922	-13.53515625	-27.00439453	+3068
+1458240759.77410010	+15.93896484	-0.49218750	-0.94921875	+42.31933594	-19.86328125	-43.02246094	+4412	+15.65771484	-1.14257813	+0.06591797	-110.23681641	+17.35839844	+43.24218750	+4692	+13.53955078	-2.46972656	-1.40625000	+25.51025391	-13.77685547	-27.11425781	+3064
+1458240759.78239990	+15.93017578	-0.48779297	-0.93603516	+42.38525391	-20.17089844	-43.06640625	+4396	+15.65332031	-1.13818359	+0.07910156	-109.99511719	+17.22656250	+43.50585938	+4692	+13.53515625	-2.47412109	-1.42382813	+25.35644531	-13.90869141	-27.18017578	+3056
+1458240759.78660010	+15.92578125	-0.48339844	-0.92724609	+42.42919922	-20.36865234	-43.11035156	+4388	+15.64892578	-1.13378906	+0.08789063	-109.81933594	+17.13867188	+43.65966797	+4692	+13.53076172	-2.48291016	-1.43261719	+25.29052734	-13.95263672	-27.20214844	+3056
+1458240759.79489990	+15.90820313	-0.47021484	-0.90527344	+42.53906250	-20.89599609	-43.24218750	+4376	+15.64013672	-1.11621094	+0.11425781	-109.33593750	+16.91894531	+44.12109375	+4696	+13.52197266	-2.49169922	-1.46337891	+25.11474609	-14.01855469	-27.24609375	+3048
+1458240759.80320000	+15.89062500	-0.46142578	-0.87890625	+42.67089844	-21.48925781	-43.41796875	+4372	+15.63134766	-1.09863281	+0.15380859	-108.74267578	+16.67724609	+44.67041016	+4700	+13.50878906	-2.50927734	-1.48535156	+24.91699219	-14.10644531	-27.31201172	+3044
+1458240759.81150010	+15.87304688	-0.44824219	-0.84814453	+42.84667969	-22.14843750	-43.63769531	+4376	+15.62255859	-1.08105469	+0.19775391	-108.06152344	+16.34765625	+45.35156250	+4712	+13.50439453	-2.52685547	-1.50732422	+24.74121094	-14.19433594	-27.35595703	+3032
+1458240759.81990000	+15.85986328	-0.43945313	-0.83056641	+42.97851563	-22.67578125	-43.79150391	+4384	+15.61816406	-1.07226563	+0.23291016	-107.49023438	+16.04003906	+45.87890625	+4716	+13.49560547	-2.53564453	-1.52490234	+24.60937500	-14.30419922	-27.42187500	+3020
+1458240759.82820010	+15.85107422	-0.43505859	-0.81298828	+43.06640625	-23.13720703	-43.85742188	+4392	+15.61376953	-1.06347656	+0.25048828	-107.02880859	+15.73242188	+46.31835938	+4720	+13.48681641	-2.53125000	-1.53369141	+24.56542969	-14.50195313	-27.48779297	+3008
+1458240759.83649990	+15.84228516	-0.43066406	-0.80419922	+43.15429688	-23.62060547	-43.92333984	+4396	+15.60498047	-1.06787109	+0.27246094	-106.65527344	+15.46875000	+46.71386719	+4724	+13.48242188	-2.51806641	-1.53369141	+24.60937500	-14.76562500	-27.55371094	+2992
+1458240759.84489990	+15.84228516	-0.42626953	-0.79101563	+43.24218750	-24.03808594	-43.94531250	+4400	+15.60498047	-1.07666016	+0.28125000	-106.39160156	+15.20507813	+46.99951172	+4724	+13.47802734	-2.50048828	-1.51611328	+24.71923828	-15.07324219	-27.61962891	+2980
+1458240759.85320000	+15.84228516	-0.41748047	-0.79101563	+43.28613281	-24.41162109	-43.87939453	+4392	+15.60058594	-1.08544922	+0.27685547	-106.12792969	+14.94140625	+47.24121094	+4716	+13.47363281	-2.47412109	-1.50292969	+24.89501953	-15.40283203	-27.68554688	+2972
+1458240759.85739990	+15.84228516	-0.41748047	-0.79541016	+43.30810547	-24.56542969	-43.85742188	+4388	+15.59619141	-1.08544922	+0.27685547	-105.99609375	+14.83154297	+47.35107422	+4716	+13.47363281	-2.46093750	-1.49853516	+24.98291016	-15.53466797	-27.70751953	+2968
+1458240759.86570000	+15.83789063	-0.41308594	-0.79541016	+43.35205078	-24.89501953	-43.81347656	+4376	+15.58740234	-1.09423828	+0.27685547	-105.75439453	+14.56787109	+47.57080078	+4712	+13.46923828	-2.43457031	-1.48535156	+25.13671875	-15.84228516	-27.77343750	+2960
+1458240759.87400010	+15.83789063	-0.40869141	-0.79101563	+43.41796875	-25.20263672	-43.81347656	+4360	+15.58300781	-1.09423828	+0.28125000	-105.42480469	+14.32617188	+47.85644531	+4708	+13.46923828	-2.41259766	-1.47216797	+25.29052734	-16.10595703	-27.81738281	+2956
+1458240759.88240000	+15.83349609	-0.40429688	-0.79101563	+43.50585938	-25.44433594	-43.85742188	+4340	+15.58300781	-1.09423828	+0.29003906	-105.02929688	+14.01855469	+48.16406250	+4712	+13.46484375	-2.40380859	-1.46777344	+25.37841797	-16.25976563	-27.86132813	+2944
+1458240759.89070010	+15.82910156	-0.39990234	-0.78662109	+43.59375000	-25.62011719	-43.92333984	+4320	+15.57861328	-1.08544922	+0.29882813	-104.54589844	+13.64501953	+48.49365234	+4716	+13.46044922	-2.39941406	-1.47656250	+25.42236328	-16.36962891	-27.90527344	+2936
+1458240759.89899990	+15.82031250	-0.39990234	-0.78662109	+43.65966797	-25.77392578	-44.03320313	+4304	+15.57861328	-1.06787109	+0.32080078	-103.86474609	+13.22753906	+48.97705078	+4724	+13.45605469	-2.40820313	-1.49414063	+25.37841797	-16.39160156	-27.92724609	+2932
+1458240759.90319990	+15.81591797	-0.39990234	-0.77783203	+43.72558594	-25.83984375	-44.14306641	+4300	+15.57861328	-1.05908203	+0.33837891	-103.51318359	+12.98583984	+49.21875000	+4728	+13.45605469	-2.41699219	-1.50292969	+25.35644531	-16.39160156	-27.92724609	+2928
+1458240759.91150000	+15.80712891	-0.39990234	-0.76464844	+43.81347656	-25.94970703	-44.34082031	+4288	+15.58740234	-1.03710938	+0.37792969	-102.63427734	+12.41455078	+49.83398438	+4740	+13.45166016	-2.43457031	-1.52050781	+25.26855469	-16.36962891	-27.97119141	+2928
+1458240759.91980000	+15.79833984	-0.40429688	-0.75585938	+43.92333984	-26.03759766	-44.53857422	+4288	+15.59179688	-1.01953125	+0.41308594	-101.71142578	+11.73339844	+50.40527344	+4744	+13.44726563	-2.46093750	-1.53808594	+25.18066406	-16.30371094	-27.99316406	+2924
+1458240759.92820000	+15.78515625	-0.40869141	-0.74267578	+44.01123047	-26.10351563	-44.73632813	+4288	+15.59619141	-1.00634766	+0.43945313	-100.83251953	+11.03027344	+50.88867188	+4748	+13.44287109	-2.48291016	-1.56005859	+25.11474609	-16.25976563	-27.99316406	+2924
+1458240759.93650010	+15.77636719	-0.40869141	-0.72949219	+44.09912109	-26.16943359	-44.91210938	+4292	+15.60498047	-0.98876953	+0.47460938	-99.79980469	+10.23925781	+51.45996094	+4752	+13.43847656	-2.50048828	-1.57763672	+25.07080078	-16.25976563	-27.99316406	+2920
+1458240759.94070010	+15.77197266	-0.40869141	-0.72509766	+44.14306641	-26.21337891	-45.00000000	+4296	+15.60937500	-0.99316406	+0.49218750	-99.38232422	+9.84375000	+51.70166016	+4752	+13.43847656	-2.50488281	-1.58203125	+25.07080078	-16.28173828	-28.01513672	+2916
+1458240759.94899990	+15.76757813	-0.41308594	-0.71191406	+44.23095703	-26.27929688	-45.10986328	+4304	+15.61816406	-0.98876953	+0.51416016	-98.41552734	+9.00878906	+52.14111328	+4752	+13.43847656	-2.51367188	-1.58203125	+25.13671875	-16.36962891	-28.01513672	+2904
+1458240759.95729990	+15.76318359	-0.41308594	-0.70751953	+44.29687500	-26.32324219	-45.15380859	+4312	+15.61816406	-0.98876953	+0.51855469	-97.42675781	+8.08593750	+52.44873047	+4748	+13.43408203	-2.50927734	-1.57763672	+25.29052734	-16.50146484	-28.01513672	+2896
+1458240759.96149990	+15.75878906	-0.40869141	-0.70312500	+44.31884766	-26.34521484	-45.15380859	+4316	+15.62255859	-0.99316406	+0.51855469	-96.92138672	+7.60253906	+52.58056641	+4752	+13.43408203	-2.50488281	-1.57324219	+25.37841797	-16.58935547	-28.01513672	+2892
+1458240759.96980000	+15.75878906	-0.40869141	-0.70312500	+44.36279297	-26.41113281	-45.13183594	+4320	+15.63134766	-0.99316406	+0.54052734	-95.77880859	+6.56982422	+53.02001953	+4760	+13.42968750	-2.48730469	-1.56005859	+25.64208984	-16.80908203	-28.01513672	+2888
+1458240759.97400000	+15.75878906	-0.40869141	-0.69873047	+44.38476563	-26.43310547	-45.10986328	+4320	+15.63574219	-1.00195313	+0.55371094	-95.20751953	+5.99853516	+53.23974609	+4764	+13.42529297	-2.47851563	-1.54687500	+25.77392578	-16.94091797	-28.01513672	+2888
+1458240759.98230000	+15.75439453	-0.40429688	-0.69873047	+44.40673828	-26.45507813	-45.04394531	+4320	+15.64453125	-1.00634766	+0.57128906	-93.91113281	+4.74609375	+53.63525391	+4772	+13.42089844	-2.45654297	-1.52929688	+26.08154297	-17.18261719	-27.99316406	+2888
+1458240759.98650000	+15.75439453	-0.39990234	-0.69873047	+44.40673828	-26.45507813	-45.00000000	+4316	+15.64892578	-1.00634766	+0.57568359	-93.22998047	+4.08691406	+53.81103516	+4776	+13.42089844	-2.44775391	-1.52050781	+26.23535156	-17.29248047	-27.99316406	+2888
+1458240759.99480010	+15.75439453	-0.39990234	-0.70312500	+44.38476563	-26.43310547	-44.91210938	+4312	+15.66210938	-0.99755859	+0.61083984	-91.64794922	+2.59277344	+54.33837891	+4792	+13.41210938	-2.42578125	-1.51171875	+26.56494141	-17.46826172	-27.94921875	+2884
+1458240760.00309990	+15.75000000	-0.39550781	-0.70312500	+44.36279297	-26.38916016	-44.84619141	+4304	+15.67968750	-1.00195313	+0.65478516	-90.04394531	+0.90087891	+54.88769531	+4808	+13.40332031	-2.42578125	-1.51171875	+26.76269531	-17.55615234	-27.97119141	+2876
+1458240760.00729990	+15.75000000	-0.39550781	-0.70312500	+44.36279297	-26.34521484	-44.82421875	+4300	+15.68847656	-0.98437500	+0.68554688	-89.05517578	-0.04394531	+55.26123047	+4820	+13.39892578	-2.43017578	-1.51611328	+26.87255859	-17.57812500	-27.99316406	+2872
+1458240760.01560000	+15.74560547	-0.39550781	-0.69873047	+44.31884766	-26.23535156	-44.80224609	+4288	+15.71484375	-0.96240234	+0.73828125	-87.12158203	-2.08740234	+55.81054688	+4836	+13.39013672	-2.44775391	-1.52929688	+26.98242188	-17.55615234	-28.03710938	+2872
+1458240760.01979990	+15.74121094	-0.39550781	-0.69873047	+44.29687500	-26.14746094	-44.80224609	+4284	+15.71923828	-0.94042969	+0.77343750	-86.00097656	-3.18603516	+56.18408203	+4848	+13.38574219	-2.46093750	-1.54248047	+27.02636719	-17.49023438	-28.08105469	+2872
+1458240760.02810000	+15.73681641	-0.39550781	-0.68994141	+44.23095703	-25.90576172	-44.84619141	+4276	+15.74121094	-0.91406250	+0.83056641	-83.89160156	-5.47119141	+56.73339844	+4868	+13.37255859	-2.48730469	-1.57324219	+27.09228516	-17.35839844	-28.14697266	+2876
+1458240760.03230000	+15.73242188	-0.39990234	-0.68554688	+44.18701172	-25.68603516	-44.91210938	+4272	+15.75000000	-0.89208984	+0.87011719	-82.74902344	-6.67968750	+57.06298828	+4880	+13.36816406	-2.50488281	-1.58642578	+27.15820313	-17.29248047	-28.23486328	+2876
+1458240760.04060010	+15.71923828	-0.40869141	-0.66796875	+44.09912109	-25.22460938	-45.13183594	+4272	+15.76757813	-0.84375000	+0.92285156	-80.39794922	-9.16259766	+57.45849609	+4896	+13.35498047	-2.53564453	-1.60839844	+27.24609375	-17.18261719	-28.41064453	+2876
+1458240760.04480000	+15.71044922	-0.41308594	-0.65478516	+44.05517578	-24.82910156	-45.32958984	+4276	+15.77197266	-0.81738281	+0.94482422	-79.23339844	-10.41503906	+57.61230469	+4904	+13.35058594	-2.55322266	-1.62158203	+27.33398438	-17.13867188	-28.52050781	+2876
+1458240760.05310010	+15.70166016	-0.42626953	-0.63720703	+43.94531250	-24.14794922	-45.63720703	+4280	+15.78955078	-0.76025391	+0.97119141	-76.77246094	-12.81005859	+57.70019531	+4920	+13.34179688	-2.57519531	-1.63916016	+27.55371094	-17.07275391	-28.71826172	+2872
+1458240760.05730010	+15.69287109	-0.43505859	-0.63281250	+43.87939453	-23.75244141	-45.83496094	+4284	+15.78955078	-0.73828125	+0.97998047	-75.62988281	-13.99658203	+57.70019531	+4924	+13.33300781	-2.58398438	-1.64794922	+27.70751953	-17.05078125	-28.82812500	+2868
+1458240760.06559990	+15.68408203	-0.44384766	-0.62841797	+43.79150391	-23.18115234	-46.07666016	+4292	+15.79394531	-0.67675781	+0.98437500	-73.16894531	-16.21582031	+57.48046875	+4936	+13.32421875	-2.58837891	-1.65234375	+28.08105469	-17.09472656	-29.04785156	+2856
+1458240760.06979990	+15.67968750	-0.44824219	-0.62841797	+43.74755859	-22.91748047	-46.20849609	+4292	+15.79394531	-0.66357422	+0.97558594	-72.09228516	-17.22656250	+57.23876953	+4936	+13.31982422	-2.58837891	-1.64794922	+28.32275391	-17.16064453	-29.15771484	+2848
+1458240760.07810000	+15.67529297	-0.45703125	-0.62841797	+43.63769531	-22.43408203	-46.36230469	+4292	+15.80273438	-0.60205078	+0.94482422	-69.63134766	-19.16015625	+56.64550781	+4952	+13.31103516	-2.58837891	-1.63916016	+28.74023438	-17.29248047	-29.42138672	+2840
+1458240760.08229990	+15.67529297	-0.46142578	-0.63281250	+43.59375000	-22.21435547	-46.40625000	+4288	+15.80273438	-0.57568359	+0.93164063	-68.48876953	-20.08300781	+56.27197266	+4956	+13.31103516	-2.58398438	-1.63476563	+29.00390625	-17.33642578	-29.50927734	+2836
+1458240760.09480000	+15.66210938	-0.47460938	-0.65478516	+43.37402344	-21.64306641	-46.49414063	+4272	+15.80273438	-0.50097656	+0.89208984	-64.90722656	-22.69775391	+54.99755859	+4964	+13.29345703	-2.57080078	-1.62158203	+29.75097656	-17.46826172	-29.77294922	+2820
+1458240760.09890010	+15.65771484	-0.48339844	-0.65917969	+43.30810547	-21.51123047	-46.56005859	+4264	+15.80273438	-0.47460938	+0.87451172	-63.65478516	-23.55468750	+54.47021484	+4968	+13.28466797	-2.57519531	-1.61718750	+29.94873047	-17.51220703	-29.88281250	+2816
+1458240760.10730000	+15.64892578	-0.49218750	-0.66357422	+43.22021484	-21.31347656	-46.69189453	+4244	+15.80273438	-0.40429688	+0.86572266	-60.99609375	-25.33447266	+53.45947266	+4968	+13.26708984	-2.57519531	-1.61279297	+30.38818359	-17.55615234	-30.08056641	+2808
+1458240760.11139990	+15.64453125	-0.49658203	-0.66357422	+43.15429688	-21.26953125	-46.77978516	+4236	+15.80712891	-0.37353516	+0.85693359	-59.58984375	-26.21337891	+52.82226563	+4972	+13.25830078	-2.58837891	-1.60839844	+30.54199219	-17.55615234	-30.16845703	+2804
+1458240760.11970000	+15.62255859	-0.51416016	-0.66357422	+43.06640625	-21.18164063	-46.93359375	+4220	+15.79833984	-0.28564453	+0.86572266	-56.46972656	-28.16894531	+51.56982422	+4976	+13.23193359	-2.61035156	-1.61718750	+30.87158203	-17.44628906	-30.32226563	+2804
+1458240760.12389990	+15.61376953	-0.51855469	-0.65917969	+43.04443359	-21.18164063	-47.06542969	+4208	+15.79394531	-0.25048828	+0.86132813	-54.82177734	-29.09179688	+50.82275391	+4976	+13.21875000	-2.62792969	-1.62158203	+31.00341797	-17.38037109	-30.41015625	+2800
+1458240760.12809990	+15.60058594	-0.52734375	-0.65917969	+43.02246094	-21.18164063	-47.19726563	+4200	+15.78515625	-0.21533203	+0.86572266	-53.17382813	-30.05859375	+50.09765625	+4972	+13.20117188	-2.64550781	-1.63037109	+31.13525391	-17.27050781	-30.47607422	+2804
+1458240760.13640000	+15.56982422	-0.54052734	-0.64599609	+43.04443359	-21.33544922	-47.57080078	+4188	+15.76318359	-0.11425781	+0.87451172	-49.43847656	-31.90429688	+48.44970703	+4976	+13.16601563	-2.68505859	-1.64794922	+31.39892578	-17.07275391	-30.60791016	+2804
+1458240760.14470010	+15.52587891	-0.55810547	-0.61962891	+43.15429688	-21.55517578	-48.12011719	+4176	+15.74121094	-0.01757813	+0.86572266	-45.48339844	-33.55224609	+46.56005859	+4976	+13.12646484	-2.73339844	-1.66552734	+31.66259766	-16.83105469	-30.76171875	+2808
+1458240760.14890000	+15.50390625	-0.56689453	-0.60644531	+43.24218750	-21.68701172	-48.42773438	+4176	+15.72802734	+0.03076172	+0.84814453	-43.39599609	-34.23339844	+45.48339844	+4972	+13.10449219	-2.75537109	-1.67431641	+31.77246094	-16.72119141	-30.84960938	+2808
+1458240760.15720010	+15.44677734	-0.58447266	-0.58886719	+43.50585938	-21.92871094	-49.10888672	+4172	+15.68847656	+0.11425781	+0.81738281	-39.37500000	-35.41992188	+43.37402344	+4968	+13.06054688	-2.79931641	-1.69628906	+32.10205078	-16.43554688	-30.93750000	+2812
+1458240760.16140010	+15.41601563	-0.59326172	-0.58007813	+43.68164063	-22.08251953	-49.43847656	+4172	+15.66650391	+0.15820313	+0.79101563	-37.35351563	-35.85937500	+42.27539063	+4964	+13.03417969	-2.82128906	-1.70507813	+32.27783203	-16.30371094	-31.00341797	+2812
+1458240760.16969990	+15.35888672	-0.59765625	-0.56689453	+44.14306641	-22.32421875	-50.11962891	+4164	+15.62255859	+0.22412109	+0.74707031	-33.61816406	-36.54052734	+40.18798828	+4944	+12.98583984	-2.85205078	-1.71386719	+32.69531250	-16.08398438	-31.11328125	+2808
+1458240760.17389990	+15.33251953	-0.61083984	-0.56250000	+44.34082031	-22.43408203	-50.40527344	+4160	+15.60058594	+0.25927734	+0.71630859	-31.79443359	-36.76025391	+39.13330078	+4936	+12.96386719	-2.87402344	-1.71826172	+32.91503906	-15.99609375	-31.15722656	+2808
+1458240760.18220000	+15.28417969	-0.61962891	-0.57128906	+44.78027344	-22.54394531	-50.86669922	+4148	+15.55224609	+0.31640625	+0.65478516	-28.43261719	-37.02392578	+37.13378906	+4908	+12.91113281	-2.90039063	-1.71826172	+33.44238281	-15.82031250	-31.24511719	+2796
+1458240760.18639990	+15.25341797	-0.62402344	-0.57568359	+45.00000000	-22.60986328	-51.04248047	+4140	+15.52587891	+0.34277344	+0.61523438	-26.80664063	-37.00195313	+36.14501953	+4892	+12.88476563	-2.91357422	-1.71826172	+33.70605469	-15.73242188	-31.28906250	+2792
+1458240760.19470000	+15.19628906	-0.63281250	-0.59765625	+45.50537109	-22.69775391	-51.37207031	+4120	+15.45996094	+0.37792969	+0.54931641	-23.88427734	-36.95800781	+34.34326172	+4852	+12.83203125	-2.92675781	-1.71826172	+34.34326172	-15.57861328	-31.31103516	+2776
+1458240760.19890000	+15.16552734	-0.63720703	-0.61083984	+45.72509766	-22.76367188	-51.52587891	+4108	+15.42919922	+0.39990234	+0.51855469	-22.52197266	-36.89208984	+33.48632813	+4828	+12.80126953	-2.93994141	-1.71826172	+34.60693359	-15.49072266	-31.28906250	+2772
+1458240760.20720010	+15.10400391	-0.65039063	-0.61962891	+46.25244141	-22.93945313	-51.78955078	+4080	+15.36328125	+0.43066406	+0.45703125	-19.90722656	-36.67236328	+31.88232422	+4780	+12.74414063	-2.95751953	-1.70507813	+35.22216797	-15.33691406	-31.31103516	+2752
