# Supplementary material for: A direct effect of perception on action when grasping a cup
Source: Sci Rep. 2018 Jan 9;8:171. doi: 10.1038/s41598-017-18591-5 (PMC5760564; doi:10.1038/s41598-017-18591-5)
Supplement: Supplementary file 6 — Supplementary Information [file 41598_2017_18591_MOESM6_ESM.zip › SciRep_Data/S02instruct/S02_100instruct_Tr2.dat]

+1000000000000.00000000	+0.00000000	+0.00000000	+0.00000000	+0.00000000	+0.00000000	+0.00000000	+0	+0.00000000	+0.00000000	+0.00000000	+0.00000000	+0.00000000	+0.00000000	+0	+0.00000000	+0.00000000	+0.00000000	+0.00000000	+0.00000000	+0.00000000	+0
+1458240502.93470000	+19.56445313	-18.74267578	-10.29199219	+7.22900391	+7.84423828	-102.43652344	+2528	+18.91845703	-17.91210938	-9.26367188	-157.25830078	-16.25976563	+81.27685547	+2444	+15.51269531	-18.53613281	-9.53613281	-13.07373047	-0.48339844	-87.89062500	+2140
+1458240502.93890000	+19.52490234	-18.89648438	-10.39306641	+6.89941406	+7.99804688	-102.52441406	+2508	+18.87451172	-17.98681641	-9.31201172	-157.45605469	-16.50146484	+81.34277344	+2452	+15.53906250	-18.59326172	-9.50976563	-13.29345703	-0.92285156	-87.93457031	+2124
+1458240502.94310000	+19.49853516	-19.05908203	-10.49414063	+6.56982422	+8.12988281	-102.65625000	+2484	+18.83496094	-18.05712891	-9.36474609	-157.65380859	-16.74316406	+81.40869141	+2460	+15.56982422	-18.66796875	-9.47460938	-13.55712891	-1.47216797	-88.00048828	+2108
+1458240502.94720010	+19.48095703	-19.19091797	-10.59521484	+6.32812500	+8.30566406	-102.76611328	+2460	+18.79980469	-18.11865234	-9.41748047	-157.80761719	-16.98486328	+81.45263672	+2472	+15.60058594	-18.73388672	-9.45703125	-13.75488281	-1.88964844	-88.04443359	+2092
+1458240502.95140000	+19.45898438	-19.29638672	-10.65673828	+6.13037109	+8.43750000	-102.87597656	+2436	+18.76904297	-18.18017578	-9.44824219	-157.98339844	-17.18261719	+81.56250000	+2484	+15.61816406	-18.76904297	-9.46142578	-13.88671875	-2.10937500	-88.04443359	+2072
+1458240502.95560000	+19.45019531	-19.36669922	-10.68310547	+6.02050781	+8.50341797	-103.00781250	+2404	+18.76025391	-18.22851563	-9.46142578	-158.11523438	-17.31445313	+81.67236328	+2492	+15.62255859	-18.79541016	-9.46142578	-13.97460938	-2.24121094	-88.15429688	+2048
+1458240502.95970010	+19.44580078	-19.38867188	-10.69628906	+5.97656250	+8.59130859	-103.11767578	+2368	+18.76025391	-18.25488281	-9.46582031	-158.20312500	-17.35839844	+81.78222656	+2500	+15.62255859	-18.82617188	-9.48339844	-14.01855469	-2.21923828	-88.26416016	+2032
+1458240521.16440010	+9.50976563	-6.20507813	-0.43066406	+69.16992188	-15.66650391	-73.47656250	+2648	+9.53173828	-5.40527344	+0.02197266	-3.95507813	-25.94970703	+25.07080078	+2472	+7.34765625	-10.36669922	-0.14941406	+58.60107422	-0.35156250	-42.20947266	+1636
+1458240521.16860010	+9.50976563	-6.20507813	-0.43066406	+69.16992188	-15.66650391	-73.47656250	+2648	+9.53173828	-5.40527344	+0.02197266	-3.95507813	-25.94970703	+25.07080078	+2472	+7.33447266	-10.37109375	-0.16259766	+58.51318359	-0.41748047	-42.12158203	+1644
+1458240521.17269990	+9.50976563	-6.20507813	-0.43066406	+69.16992188	-15.66650391	-73.47656250	+2648	+9.53173828	-5.40527344	+0.02197266	-3.95507813	-25.92773438	+25.07080078	+2472	+7.33007813	-10.37109375	-0.16699219	+58.46923828	-0.43945313	-42.09960938	+1644
+1458240521.17689990	+9.50976563	-6.20507813	-0.43066406	+69.16992188	-15.64453125	-73.47656250	+2648	+9.53173828	-5.40527344	+0.02197266	-3.95507813	-25.92773438	+25.07080078	+2472	+7.32568359	-10.37548828	-0.17138672	+58.42529297	-0.46142578	-42.05566406	+1644
+1458240521.18109990	+9.50976563	-6.20507813	-0.43066406	+69.16992188	-15.64453125	-73.47656250	+2648	+9.53173828	-5.40527344	+0.02197266	-3.95507813	-25.92773438	+25.07080078	+2472	+7.31689453	-10.37548828	-0.17578125	+58.38134766	-0.48339844	-42.03369141	+1644
+1458240521.18520000	+9.50976563	-6.20507813	-0.43066406	+69.16992188	-15.64453125	-73.47656250	+2648	+9.53173828	-5.40527344	+0.02197266	-3.95507813	-25.92773438	+25.07080078	+2472	+7.31250000	-10.37988281	-0.18017578	+58.35937500	-0.48339844	-42.01171875	+1644
+1458240521.18940000	+9.50976563	-6.20507813	-0.43066406	+69.16992188	-15.64453125	-73.47656250	+2652	+9.53173828	-5.40527344	+0.02197266	-3.95507813	-25.92773438	+25.07080078	+2472	+7.31250000	-10.37988281	-0.18017578	+58.33740234	-0.48339844	-41.98974609	+1640
+1458240521.19350000	+9.50976563	-6.20507813	-0.43066406	+69.19189453	-15.64453125	-73.47656250	+2652	+9.53173828	-5.40527344	+0.02197266	-3.95507813	-25.92773438	+25.07080078	+2472	+7.30810547	-10.37988281	-0.18457031	+58.31542969	-0.50537109	-41.98974609	+1640
+1458240521.19770000	+9.50976563	-6.20507813	-0.43066406	+69.19189453	-15.64453125	-73.47656250	+2652	+9.53173828	-5.40527344	+0.02197266	-3.95507813	-25.92773438	+25.04882813	+2472	+7.28613281	-10.38867188	-0.20654297	+58.13964844	-0.57128906	-41.83593750	+1644
+1458240521.20190000	+9.50976563	-6.20507813	-0.43066406	+69.19189453	-15.64453125	-73.47656250	+2652	+9.53173828	-5.40527344	+0.02197266	-3.95507813	-25.92773438	+25.04882813	+2472	+7.26416016	-10.39306641	-0.22412109	+57.98583984	-0.63720703	-41.72607422	+1644
+1458240521.20600010	+9.50976563	-6.20507813	-0.43066406	+69.19189453	-15.62255859	-73.47656250	+2652	+9.53173828	-5.40527344	+0.02197266	-3.95507813	-25.92773438	+25.04882813	+2472	+7.24658203	-10.39746094	-0.23730469	+57.85400391	-0.68115234	-41.63818359	+1644
+1458240521.21020010	+9.50976563	-6.20507813	-0.43066406	+69.19189453	-15.62255859	-73.47656250	+2652	+9.53173828	-5.40527344	+0.02197266	-3.95507813	-25.92773438	+25.04882813	+2472	+7.21582031	-10.41064453	-0.26367188	+57.63427734	-0.76904297	-41.46240234	+1644
+1458240521.21849990	+9.50976563	-6.20507813	-0.43066406	+69.19189453	-15.62255859	-73.47656250	+2652	+9.53173828	-5.40527344	+0.02197266	-3.93310547	-25.92773438	+25.04882813	+2472	+7.19824219	-10.41503906	-0.27685547	+57.50244141	-0.81298828	-41.37451172	+1624
+1458240521.22270010	+9.50976563	-6.20507813	-0.43066406	+69.19189453	-15.62255859	-73.47656250	+2652	+9.53173828	-5.40527344	+0.02197266	-3.93310547	-25.92773438	+25.04882813	+2472	+7.20263672	-10.41503906	-0.27246094	+57.52441406	-0.79101563	-41.39648438	+1612
+1458240521.22690010	+9.50976563	-6.20507813	-0.43066406	+69.19189453	-15.62255859	-73.47656250	+2652	+9.53173828	-5.40527344	+0.02197266	-3.93310547	-25.92773438	+25.04882813	+2476	+7.21142578	-10.41064453	-0.26806641	+57.59033203	-0.76904297	-41.44042969	+1604
+1458240521.23099990	+9.50976563	-6.20507813	-0.43066406	+69.19189453	-15.62255859	-73.47656250	+2652	+9.53173828	-5.40527344	+0.02197266	-3.93310547	-25.92773438	+25.04882813	+2476	+7.22460938	-10.40625000	-0.25927734	+57.67822266	-0.74707031	-41.50634766	+1596
+1458240521.23519990	+9.50976563	-6.20507813	-0.43066406	+69.19189453	-15.62255859	-73.47656250	+2652	+9.53173828	-5.40527344	+0.02197266	-3.93310547	-25.92773438	+25.04882813	+2476	+7.22900391	-10.40625000	-0.25488281	+57.70019531	-0.72509766	-41.52832031	+1588
+1458240521.23939990	+9.50976563	-6.20507813	-0.43066406	+69.19189453	-15.62255859	-73.47656250	+2652	+9.53173828	-5.40527344	+0.02197266	-3.93310547	-25.92773438	+25.04882813	+2476	+7.23339844	-10.40625000	-0.25048828	+57.74414063	-0.72509766	-41.55029297	+1580
+1458240521.24770000	+9.50976563	-6.20507813	-0.43066406	+69.19189453	-15.62255859	-73.47656250	+2652	+9.53173828	-5.40527344	+0.02197266	-3.93310547	-25.92773438	+25.04882813	+2476	+7.24218750	-10.40185547	-0.24169922	+57.78808594	-0.70312500	-41.59423828	+1568
+1458240521.25190000	+9.50976563	-6.20507813	-0.43066406	+69.19189453	-15.62255859	-73.47656250	+2652	+9.53173828	-5.40527344	+0.02197266	-3.93310547	-25.92773438	+25.04882813	+2476	+7.24218750	-10.40185547	-0.24169922	+57.81005859	-0.68115234	-41.59423828	+1560
+1458240521.25600000	+9.50976563	-6.20507813	-0.43066406	+69.19189453	-15.62255859	-73.47656250	+2652	+9.53173828	-5.40527344	+0.02197266	-3.93310547	-25.92773438	+25.04882813	+2476	+7.24218750	-10.40185547	-0.24169922	+57.81005859	-0.68115234	-41.59423828	+1556
+1458240521.26020000	+9.50976563	-6.20507813	-0.43066406	+69.19189453	-15.62255859	-73.47656250	+2652	+9.53173828	-5.40527344	+0.02197266	-3.95507813	-25.92773438	+25.04882813	+2476	+7.24658203	-10.40185547	-0.23730469	+57.85400391	-0.68115234	-41.61621094	+1552
+1458240521.26430010	+9.50976563	-6.20507813	-0.43066406	+69.19189453	-15.62255859	-73.47656250	+2652	+9.53173828	-5.40527344	+0.02197266	-3.95507813	-25.92773438	+25.04882813	+2476	+7.25097656	-10.39746094	-0.23291016	+57.87597656	-0.65917969	-41.63818359	+1544
+1458240521.26850010	+9.50976563	-6.20507813	-0.43066406	+69.19189453	-15.62255859	-73.47656250	+2652	+9.53173828	-5.40527344	+0.02197266	-3.95507813	-25.92773438	+25.04882813	+2476	+7.25537109	-10.39746094	-0.23291016	+57.89794922	-0.65917969	-41.66015625	+1544
+1458240521.27270010	+9.50976563	-6.20507813	-0.43066406	+69.19189453	-15.64453125	-73.47656250	+2652	+9.53173828	-5.40527344	+0.02197266	-3.95507813	-25.92773438	+25.04882813	+2476	+7.26416016	-10.39306641	-0.22412109	+57.98583984	-0.63720703	-41.70410156	+1544
+1458240521.27679990	+9.50976563	-6.20507813	-0.43066406	+69.19189453	-15.64453125	-73.47656250	+2652	+9.53173828	-5.40527344	+0.02197266	-3.95507813	-25.92773438	+25.04882813	+2476	+7.27294922	-10.39306641	-0.21972656	+58.02978516	-0.61523438	-41.74804688	+1544
+1458240521.28520010	+9.50976563	-6.20507813	-0.43066406	+69.19189453	-15.64453125	-73.47656250	+2652	+9.53173828	-5.40527344	+0.02197266	-3.95507813	-25.92773438	+25.04882813	+2476	+7.28173828	-10.38867188	-0.21093750	+58.09570313	-0.59326172	-41.79199219	+1540
+1458240521.30180000	+9.50976563	-6.20507813	-0.43066406	+69.19189453	-15.64453125	-73.47656250	+2652	+9.53173828	-5.40527344	+0.02197266	-3.95507813	-25.92773438	+25.04882813	+2476	+7.27734375	-10.39306641	-0.21972656	+58.05175781	-0.61523438	-41.74804688	+1532
+1458240521.30600000	+9.50976563	-6.20507813	-0.43066406	+69.19189453	-15.64453125	-73.47656250	+2652	+9.53173828	-5.40527344	+0.02197266	-3.95507813	-25.92773438	+25.04882813	+2476	+7.27734375	-10.39306641	-0.21972656	+58.02978516	-0.63720703	-41.72607422	+1532
+1458240521.31020000	+9.50976563	-6.20507813	-0.43066406	+69.19189453	-15.64453125	-73.47656250	+2652	+9.53173828	-5.40527344	+0.02197266	-3.95507813	-25.92773438	+25.04882813	+2476	+7.27294922	-10.39306641	-0.21972656	+58.02978516	-0.63720703	-41.70410156	+1528
+1458240521.31850000	+9.50976563	-6.20507813	-0.42626953	+69.19189453	-15.62255859	-73.47656250	+2652	+9.53173828	-5.40527344	+0.02197266	-3.95507813	-25.92773438	+25.04882813	+2476	+7.27294922	-10.39306641	-0.22412109	+58.00781250	-0.63720703	-41.70410156	+1524
+1458240521.32270000	+9.50976563	-6.20507813	-0.42626953	+69.19189453	-15.62255859	-73.47656250	+2652	+9.53173828	-5.40527344	+0.02197266	-3.95507813	-25.92773438	+25.04882813	+2476	+7.27294922	-10.39306641	-0.22412109	+58.00781250	-0.63720703	-41.70410156	+1520
+1458240521.32680010	+9.50976563	-6.20507813	-0.42626953	+69.19189453	-15.62255859	-73.47656250	+2652	+9.53173828	-5.40527344	+0.02197266	-3.95507813	-25.92773438	+25.04882813	+2476	+7.27294922	-10.39306641	-0.22412109	+58.00781250	-0.63720703	-41.70410156	+1516
+1458240521.33100010	+9.50976563	-6.20507813	-0.42626953	+69.19189453	-15.62255859	-73.47656250	+2652	+9.53173828	-5.40527344	+0.02197266	-3.95507813	-25.92773438	+25.04882813	+2476	+7.26855469	-10.39306641	-0.22412109	+58.00781250	-0.63720703	-41.68212891	+1516
+1458240521.33929990	+9.50976563	-6.20507813	-0.42626953	+69.19189453	-15.62255859	-73.49853516	+2652	+9.53173828	-5.40527344	+0.02197266	-3.93310547	-25.92773438	+25.04882813	+2476	+7.26855469	-10.39306641	-0.22412109	+58.00781250	-0.65917969	-41.68212891	+1508
+1458240521.34760000	+9.50976563	-6.20507813	-0.42626953	+69.21386719	-15.62255859	-73.49853516	+2652	+9.53173828	-5.40527344	+0.02197266	-3.95507813	-25.92773438	+25.04882813	+2476	+7.26855469	-10.39306641	-0.22412109	+58.00781250	-0.63720703	-41.70410156	+1504
+1458240521.35180000	+9.50976563	-6.20507813	-0.42626953	+69.21386719	-15.62255859	-73.49853516	+2652	+9.53173828	-5.40527344	+0.02197266	-3.95507813	-25.92773438	+25.04882813	+2476	+7.27294922	-10.39306641	-0.22412109	+58.00781250	-0.63720703	-41.70410156	+1504
+1458240521.35599990	+9.50976563	-6.20507813	-0.42626953	+69.21386719	-15.62255859	-73.49853516	+2652	+9.53173828	-5.40527344	+0.02197266	-3.95507813	-25.92773438	+25.04882813	+2476	+7.27294922	-10.39306641	-0.22412109	+58.00781250	-0.63720703	-41.70410156	+1500
+1458240521.36010000	+9.50976563	-6.20507813	-0.42626953	+69.21386719	-15.62255859	-73.49853516	+2652	+9.53173828	-5.40527344	+0.02197266	-3.95507813	-25.92773438	+25.04882813	+2476	+7.27294922	-10.39306641	-0.22412109	+58.02978516	-0.63720703	-41.70410156	+1500
+1458240521.36430000	+9.50976563	-6.20507813	-0.42626953	+69.21386719	-15.62255859	-73.49853516	+2652	+9.53173828	-5.40527344	+0.02197266	-3.95507813	-25.92773438	+25.04882813	+2476	+7.27294922	-10.39306641	-0.22412109	+58.02978516	-0.63720703	-41.72607422	+1500
+1458240521.36850000	+9.50976563	-6.20507813	-0.42626953	+69.21386719	-15.64453125	-73.49853516	+2652	+9.53173828	-5.40527344	+0.02197266	-3.95507813	-25.92773438	+25.04882813	+2476	+7.27734375	-10.39306641	-0.21972656	+58.02978516	-0.63720703	-41.72607422	+1496
+1458240521.37260010	+9.50976563	-6.20507813	-0.42626953	+69.21386719	-15.64453125	-73.49853516	+2652	+9.53173828	-5.40527344	+0.02197266	-3.95507813	-25.92773438	+25.04882813	+2476	+7.27734375	-10.39306641	-0.21972656	+58.05175781	-0.61523438	-41.74804688	+1496
+1458240521.38100000	+9.50976563	-6.20507813	-0.42626953	+69.21386719	-15.64453125	-73.49853516	+2652	+9.53173828	-5.40527344	+0.02197266	-3.95507813	-25.92773438	+25.04882813	+2476	+7.28173828	-10.38867188	-0.21533203	+58.09570313	-0.61523438	-41.77001953	+1500
+1458240521.38509990	+9.50976563	-6.20507813	-0.42626953	+69.19189453	-15.64453125	-73.49853516	+2656	+9.53173828	-5.40527344	+0.02197266	-3.95507813	-25.92773438	+25.04882813	+2476	+7.29052734	-10.38867188	-0.20654297	+58.13964844	-0.59326172	-41.81396484	+1500
+1458240521.38930010	+9.50976563	-6.20507813	-0.42626953	+69.19189453	-15.64453125	-73.49853516	+2656	+9.53173828	-5.40527344	+0.02197266	-3.95507813	-25.92773438	+25.04882813	+2476	+7.29052734	-10.38427734	-0.20214844	+58.16162109	-0.57128906	-41.85791016	+1504
+1458240521.39350010	+9.51416016	-6.20507813	-0.42626953	+69.19189453	-15.64453125	-73.49853516	+2656	+9.53173828	-5.40527344	+0.02197266	-3.95507813	-25.92773438	+25.04882813	+2476	+7.29492188	-10.38427734	-0.20214844	+58.18359375	-0.57128906	-41.85791016	+1504
+1458240521.40179990	+9.51416016	-6.20507813	-0.42626953	+69.19189453	-15.64453125	-73.49853516	+2656	+9.53173828	-5.40527344	+0.02197266	-3.95507813	-25.94970703	+25.04882813	+2476	+7.29492188	-10.38427734	-0.19775391	+58.18359375	-0.57128906	-41.87988281	+1508
+1458240521.41010000	+9.51416016	-6.20507813	-0.42626953	+69.19189453	-15.64453125	-73.49853516	+2656	+9.53173828	-5.40527344	+0.02197266	-3.95507813	-25.94970703	+25.04882813	+2476	+7.29052734	-10.38427734	-0.19775391	+58.18359375	-0.57128906	-41.87988281	+1512
+1458240521.41840000	+9.50976563	-6.20507813	-0.42626953	+69.19189453	-15.64453125	-73.49853516	+2656	+9.53173828	-5.40527344	+0.02197266	-3.95507813	-25.94970703	+25.04882813	+2476	+7.28613281	-10.38427734	-0.20214844	+58.13964844	-0.59326172	-41.85791016	+1516
+1458240521.42260000	+9.50976563	-6.20507813	-0.42626953	+69.21386719	-15.64453125	-73.49853516	+2656	+9.53173828	-5.40527344	+0.02197266	-3.95507813	-25.94970703	+25.04882813	+2476	+7.28613281	-10.38427734	-0.20214844	+58.13964844	-0.59326172	-41.85791016	+1516
+1458240521.42680000	+9.50976563	-6.20507813	-0.42626953	+69.21386719	-15.64453125	-73.49853516	+2656	+9.53173828	-5.40527344	+0.02197266	-3.95507813	-25.94970703	+25.04882813	+2476	+7.28613281	-10.38427734	-0.20214844	+58.11767578	-0.59326172	-41.85791016	+1516
+1458240521.43090010	+9.50976563	-6.20507813	-0.42626953	+69.21386719	-15.64453125	-73.49853516	+2656	+9.53173828	-5.40527344	+0.02197266	-3.95507813	-25.94970703	+25.04882813	+2476	+7.28613281	-10.38427734	-0.20654297	+58.11767578	-0.59326172	-41.83593750	+1516
+1458240521.43510010	+9.50976563	-6.20507813	-0.42626953	+69.21386719	-15.64453125	-73.49853516	+2656	+9.53173828	-5.40527344	+0.02636719	-3.95507813	-25.94970703	+25.04882813	+2476	+7.28173828	-10.38427734	-0.20654297	+58.11767578	-0.59326172	-41.83593750	+1516
+1458240521.44339990	+9.50976563	-6.20507813	-0.42626953	+69.21386719	-15.64453125	-73.52050781	+2656	+9.53173828	-5.40527344	+0.02636719	-3.95507813	-25.94970703	+25.04882813	+2476	+7.28173828	-10.38427734	-0.20654297	+58.09570313	-0.59326172	-41.83593750	+1520
+1458240521.44759990	+9.50976563	-6.20068359	-0.42626953	+69.21386719	-15.64453125	-73.52050781	+2656	+9.53173828	-5.40527344	+0.02636719	-3.95507813	-25.94970703	+25.04882813	+2476	+7.27734375	-10.38867188	-0.20654297	+58.09570313	-0.61523438	-41.81396484	+1520
+1458240521.45180010	+9.50976563	-6.20068359	-0.42626953	+69.21386719	-15.64453125	-73.52050781	+2656	+9.53173828	-5.40527344	+0.02636719	-3.95507813	-25.94970703	+25.04882813	+2476	+7.27734375	-10.38867188	-0.21093750	+58.07373047	-0.61523438	-41.81396484	+1520
+1458240521.45590000	+9.50976563	-6.20068359	-0.42187500	+69.21386719	-15.64453125	-73.52050781	+2660	+9.53173828	-5.40527344	+0.02636719	-3.95507813	-25.94970703	+25.04882813	+2476	+7.27734375	-10.38867188	-0.21093750	+58.07373047	-0.61523438	-41.81396484	+1520
+1458240521.46009990	+9.50976563	-6.20068359	-0.42187500	+69.21386719	-15.64453125	-73.52050781	+2660	+9.53173828	-5.40527344	+0.02636719	-3.95507813	-25.94970703	+25.04882813	+2476	+7.27734375	-10.38867188	-0.21093750	+58.07373047	-0.61523438	-41.81396484	+1520
+1458240521.46429990	+9.50976563	-6.20068359	-0.42626953	+69.21386719	-15.64453125	-73.52050781	+2660	+9.53173828	-5.40527344	+0.02636719	-3.95507813	-25.94970703	+25.04882813	+2476	+7.27734375	-10.38867188	-0.21093750	+58.07373047	-0.61523438	-41.81396484	+1520
+1458240521.46840000	+9.50976563	-6.20068359	-0.42626953	+69.21386719	-15.64453125	-73.52050781	+2660	+9.53173828	-5.40527344	+0.02636719	-3.95507813	-25.94970703	+25.04882813	+2476	+7.27734375	-10.38427734	-0.21093750	+58.09570313	-0.61523438	-41.81396484	+1520
+1458240521.47260000	+9.50976563	-6.20068359	-0.42626953	+69.21386719	-15.64453125	-73.52050781	+2660	+9.53173828	-5.40527344	+0.02636719	-3.95507813	-25.94970703	+25.04882813	+2476	+7.27734375	-10.38427734	-0.20654297	+58.09570313	-0.61523438	-41.81396484	+1520
+1458240521.47680000	+9.50976563	-6.20068359	-0.42626953	+69.21386719	-15.64453125	-73.52050781	+2660	+9.53173828	-5.40527344	+0.02636719	-3.95507813	-25.94970703	+25.04882813	+2476	+7.28173828	-10.38427734	-0.20654297	+58.09570313	-0.61523438	-41.83593750	+1520
+1458240521.48090000	+9.50976563	-6.20068359	-0.42626953	+69.21386719	-15.64453125	-73.52050781	+2660	+9.53173828	-5.40527344	+0.02636719	-3.95507813	-25.94970703	+25.04882813	+2476	+7.28173828	-10.38427734	-0.20654297	+58.11767578	-0.59326172	-41.83593750	+1520
+1458240521.48510000	+9.51416016	-6.20068359	-0.42626953	+69.21386719	-15.66650391	-73.52050781	+2660	+9.53173828	-5.40527344	+0.02197266	-3.95507813	-25.94970703	+25.04882813	+2476	+7.28173828	-10.38427734	-0.20654297	+58.11767578	-0.59326172	-41.83593750	+1520
+1458240521.48930000	+9.51416016	-6.20068359	-0.42626953	+69.21386719	-15.66650391	-73.52050781	+2660	+9.53173828	-5.40527344	+0.02197266	-3.95507813	-25.94970703	+25.04882813	+2476	+7.28173828	-10.38427734	-0.20654297	+58.11767578	-0.59326172	-41.83593750	+1520
+1458240521.49340010	+9.51416016	-6.20068359	-0.42626953	+69.21386719	-15.66650391	-73.52050781	+2660	+9.53173828	-5.40527344	+0.02197266	-3.95507813	-25.94970703	+25.04882813	+2476	+7.28613281	-10.38427734	-0.20214844	+58.13964844	-0.59326172	-41.85791016	+1524
+1458240521.49760010	+9.51416016	-6.20068359	-0.42626953	+69.21386719	-15.66650391	-73.49853516	+2660	+9.53173828	-5.40527344	+0.02197266	-3.95507813	-25.94970703	+25.07080078	+2476	+7.28613281	-10.38427734	-0.20214844	+58.13964844	-0.59326172	-41.85791016	+1524
+1458240521.50169990	+9.51416016	-6.20068359	-0.42626953	+69.21386719	-15.66650391	-73.49853516	+2660	+9.53173828	-5.40527344	+0.02197266	-3.95507813	-25.94970703	+25.07080078	+2476	+7.28613281	-10.38427734	-0.20214844	+58.16162109	-0.59326172	-41.85791016	+1524
+1458240521.50589990	+9.51416016	-6.20068359	-0.42626953	+69.21386719	-15.66650391	-73.49853516	+2660	+9.53173828	-5.40527344	+0.02197266	-3.95507813	-25.94970703	+25.07080078	+2476	+7.29052734	-10.38427734	-0.20214844	+58.16162109	-0.57128906	-41.87988281	+1528
+1458240521.51009990	+9.51416016	-6.20507813	-0.42626953	+69.21386719	-15.66650391	-73.49853516	+2660	+9.53173828	-5.40527344	+0.02197266	-3.95507813	-25.94970703	+25.07080078	+2476	+7.29052734	-10.37988281	-0.19775391	+58.18359375	-0.57128906	-41.87988281	+1528
+1458240521.51840000	+9.51416016	-6.20507813	-0.42626953	+69.21386719	-15.66650391	-73.49853516	+2664	+9.53173828	-5.40527344	+0.02197266	-3.95507813	-25.94970703	+25.07080078	+2476	+7.29052734	-10.37988281	-0.19775391	+58.18359375	-0.57128906	-41.87988281	+1528
+1458240521.52259990	+9.51416016	-6.20068359	-0.42626953	+69.21386719	-15.66650391	-73.49853516	+2664	+9.53173828	-5.40527344	+0.02197266	-3.95507813	-25.94970703	+25.07080078	+2476	+7.29052734	-10.37988281	-0.19775391	+58.18359375	-0.57128906	-41.87988281	+1532
+1458240521.52670000	+9.51416016	-6.20068359	-0.42626953	+69.21386719	-15.66650391	-73.49853516	+2664	+9.53173828	-5.40527344	+0.02197266	-3.95507813	-25.94970703	+25.07080078	+2476	+7.29052734	-10.38427734	-0.19775391	+58.18359375	-0.57128906	-41.87988281	+1532
+1458240521.53090000	+9.51416016	-6.20068359	-0.42626953	+69.21386719	-15.66650391	-73.49853516	+2664	+9.53173828	-5.40527344	+0.02197266	-3.95507813	-25.94970703	+25.07080078	+2476	+7.29052734	-10.38427734	-0.20214844	+58.18359375	-0.57128906	-41.85791016	+1532
+1458240521.53510000	+9.51416016	-6.20068359	-0.42626953	+69.21386719	-15.66650391	-73.49853516	+2664	+9.53173828	-5.40527344	+0.02197266	-3.95507813	-25.94970703	+25.07080078	+2476	+7.29052734	-10.38427734	-0.20214844	+58.16162109	-0.57128906	-41.85791016	+1532
+1458240521.53920010	+9.51416016	-6.20068359	-0.42626953	+69.21386719	-15.66650391	-73.49853516	+2664	+9.53173828	-5.40527344	+0.02197266	-3.95507813	-25.94970703	+25.07080078	+2476	+7.28613281	-10.38427734	-0.20214844	+58.16162109	-0.59326172	-41.85791016	+1532
+1458240521.54340000	+9.51416016	-6.20068359	-0.42626953	+69.21386719	-15.66650391	-73.49853516	+2664	+9.53173828	-5.40527344	+0.02197266	-3.95507813	-25.94970703	+25.07080078	+2476	+7.28613281	-10.38427734	-0.20214844	+58.16162109	-0.59326172	-41.85791016	+1532
+1458240521.54760000	+9.51416016	-6.20068359	-0.42626953	+69.21386719	-15.66650391	-73.49853516	+2664	+9.53173828	-5.40527344	+0.02197266	-3.95507813	-25.94970703	+25.07080078	+2476	+7.28613281	-10.38427734	-0.20214844	+58.13964844	-0.59326172	-41.83593750	+1532
+1458240521.55170010	+9.51416016	-6.20068359	-0.42626953	+69.21386719	-15.66650391	-73.49853516	+2664	+9.53173828	-5.40527344	+0.02197266	-3.95507813	-25.94970703	+25.07080078	+2476	+7.28613281	-10.38427734	-0.20654297	+58.13964844	-0.59326172	-41.83593750	+1532
+1458240521.55590010	+9.51416016	-6.20068359	-0.42626953	+69.21386719	-15.66650391	-73.49853516	+2664	+9.53173828	-5.40527344	+0.02197266	-3.95507813	-25.94970703	+25.07080078	+2476	+7.28173828	-10.38427734	-0.20654297	+58.11767578	-0.59326172	-41.83593750	+1532
+1458240521.56010010	+9.51416016	-6.20068359	-0.42626953	+69.21386719	-15.66650391	-73.52050781	+2664	+9.53173828	-5.40527344	+0.02197266	-3.95507813	-25.94970703	+25.07080078	+2476	+7.28173828	-10.38427734	-0.20654297	+58.11767578	-0.59326172	-41.81396484	+1532
+1458240521.56419990	+9.51416016	-6.20068359	-0.42626953	+69.21386719	-15.66650391	-73.52050781	+2664	+9.53173828	-5.40527344	+0.02197266	-3.95507813	-25.94970703	+25.07080078	+2476	+7.28173828	-10.38867188	-0.20654297	+58.09570313	-0.59326172	-41.81396484	+1532
+1458240521.56839990	+9.51416016	-6.20068359	-0.42626953	+69.21386719	-15.66650391	-73.52050781	+2664	+9.53173828	-5.40527344	+0.02197266	-3.95507813	-25.94970703	+25.07080078	+2476	+7.27734375	-10.38867188	-0.21093750	+58.09570313	-0.61523438	-41.81396484	+1532
+1458240521.57250000	+9.51416016	-6.20068359	-0.42626953	+69.21386719	-15.66650391	-73.52050781	+2664	+9.53173828	-5.40527344	+0.02197266	-3.95507813	-25.94970703	+25.07080078	+2476	+7.27734375	-10.38867188	-0.21093750	+58.09570313	-0.61523438	-41.81396484	+1528
+1458240521.57670000	+9.51416016	-6.20068359	-0.42626953	+69.21386719	-15.66650391	-73.52050781	+2664	+9.53173828	-5.40527344	+0.02197266	-3.95507813	-25.94970703	+25.07080078	+2476	+7.27734375	-10.38867188	-0.21093750	+58.09570313	-0.61523438	-41.81396484	+1528
+1458240521.58090000	+9.51416016	-6.20068359	-0.42626953	+69.21386719	-15.66650391	-73.52050781	+2664	+9.53173828	-5.40527344	+0.02197266	-3.95507813	-25.94970703	+25.07080078	+2476	+7.27734375	-10.38867188	-0.21093750	+58.09570313	-0.61523438	-41.81396484	+1528
+1458240521.58500000	+9.51416016	-6.20068359	-0.42626953	+69.21386719	-15.66650391	-73.52050781	+2664	+9.53173828	-5.40527344	+0.02197266	-3.95507813	-25.94970703	+25.07080078	+2476	+7.28173828	-10.38867188	-0.20654297	+58.09570313	-0.61523438	-41.81396484	+1528
+1458240521.58920000	+9.51416016	-6.20068359	-0.42626953	+69.21386719	-15.66650391	-73.52050781	+2664	+9.53173828	-5.40527344	+0.02197266	-3.95507813	-25.94970703	+25.07080078	+2476	+7.28173828	-10.38867188	-0.20654297	+58.09570313	-0.59326172	-41.81396484	+1524
+1458240521.59340000	+9.51416016	-6.20068359	-0.42626953	+69.21386719	-15.66650391	-73.49853516	+2664	+9.53173828	-5.40527344	+0.02197266	-3.95507813	-25.94970703	+25.07080078	+2472	+7.28173828	-10.38867188	-0.20654297	+58.11767578	-0.59326172	-41.81396484	+1524
+1458240521.59750010	+9.51416016	-6.20068359	-0.42626953	+69.21386719	-15.66650391	-73.49853516	+2664	+9.53173828	-5.40527344	+0.02197266	-3.95507813	-25.94970703	+25.07080078	+2472	+7.28173828	-10.38867188	-0.20654297	+58.11767578	-0.59326172	-41.83593750	+1524
+1458240521.60170010	+9.51416016	-6.20507813	-0.42626953	+69.21386719	-15.66650391	-73.49853516	+2664	+9.53173828	-5.40527344	+0.02197266	-3.95507813	-25.94970703	+25.07080078	+2472	+7.28613281	-10.38427734	-0.20654297	+58.11767578	-0.59326172	-41.83593750	+1524
+1458240521.60590000	+9.51416016	-6.20507813	-0.42626953	+69.21386719	-15.66650391	-73.49853516	+2664	+9.53173828	-5.40527344	+0.02197266	-3.95507813	-25.94970703	+25.07080078	+2472	+7.28613281	-10.38427734	-0.20214844	+58.13964844	-0.59326172	-41.83593750	+1524
+1458240521.60999990	+9.51416016	-6.20507813	-0.42626953	+69.21386719	-15.66650391	-73.49853516	+2664	+9.53173828	-5.40527344	+0.02197266	-3.97705078	-25.94970703	+25.07080078	+2472	+7.28613281	-10.38427734	-0.20214844	+58.13964844	-0.59326172	-41.85791016	+1524
+1458240521.61840010	+9.51416016	-6.20507813	-0.42626953	+69.21386719	-15.68847656	-73.49853516	+2664	+9.53173828	-5.40527344	+0.02197266	-3.97705078	-25.94970703	+25.07080078	+2472	+7.29052734	-10.38427734	-0.20214844	+58.16162109	-0.57128906	-41.85791016	+1524
+1458240521.62249990	+9.51416016	-6.20507813	-0.42626953	+69.21386719	-15.68847656	-73.49853516	+2664	+9.53173828	-5.40527344	+0.02197266	-3.97705078	-25.94970703	+25.07080078	+2472	+7.29052734	-10.38427734	-0.19775391	+58.18359375	-0.57128906	-41.87988281	+1524
+1458240521.62669990	+9.51416016	-6.20507813	-0.42626953	+69.21386719	-15.68847656	-73.49853516	+2664	+9.53173828	-5.40527344	+0.02197266	-3.97705078	-25.94970703	+25.09277344	+2472	+7.29492188	-10.38427734	-0.19775391	+58.18359375	-0.57128906	-41.87988281	+1524
+1458240521.63089990	+9.51416016	-6.20507813	-0.42626953	+69.21386719	-15.68847656	-73.49853516	+2664	+9.53173828	-5.40527344	+0.02197266	-3.97705078	-25.94970703	+25.09277344	+2472	+7.29492188	-10.38427734	-0.19775391	+58.18359375	-0.57128906	-41.90185547	+1528
+1458240521.63500000	+9.51416016	-6.20507813	-0.42626953	+69.21386719	-15.68847656	-73.49853516	+2664	+9.53173828	-5.40527344	+0.02197266	-3.97705078	-25.94970703	+25.09277344	+2472	+7.29492188	-10.38427734	-0.19775391	+58.20556641	-0.57128906	-41.90185547	+1528
+1458240521.63920000	+9.51416016	-6.20507813	-0.42626953	+69.21386719	-15.68847656	-73.49853516	+2664	+9.53173828	-5.40527344	+0.02197266	-3.97705078	-25.94970703	+25.09277344	+2472	+7.29492188	-10.38427734	-0.19775391	+58.18359375	-0.57128906	-41.90185547	+1528
+1458240521.64340000	+9.51416016	-6.20507813	-0.42626953	+69.21386719	-15.68847656	-73.49853516	+2664	+9.53173828	-5.40527344	+0.02636719	-3.97705078	-25.94970703	+25.09277344	+2472	+7.29492188	-10.38427734	-0.19775391	+58.18359375	-0.57128906	-41.87988281	+1528
+1458240521.64750000	+9.51416016	-6.20507813	-0.42626953	+69.21386719	-15.68847656	-73.49853516	+2664	+9.53173828	-5.40527344	+0.02636719	-3.97705078	-25.94970703	+25.09277344	+2472	+7.29492188	-10.38427734	-0.19775391	+58.18359375	-0.57128906	-41.87988281	+1524
+1458240521.65170000	+9.51416016	-6.20507813	-0.42626953	+69.21386719	-15.68847656	-73.49853516	+2664	+9.53173828	-5.40527344	+0.02636719	-3.97705078	-25.94970703	+25.09277344	+2472	+7.29052734	-10.38427734	-0.19775391	+58.16162109	-0.59326172	-41.87988281	+1524
+1458240521.65580010	+9.51416016	-6.20507813	-0.42626953	+69.21386719	-15.68847656	-73.49853516	+2664	+9.53173828	-5.40527344	+0.02636719	-3.97705078	-25.94970703	+25.09277344	+2472	+7.29052734	-10.38427734	-0.20214844	+58.16162109	-0.59326172	-41.87988281	+1524
+1458240521.66000010	+9.51416016	-6.20068359	-0.42626953	+69.21386719	-15.68847656	-73.49853516	+2664	+9.53173828	-5.40527344	+0.02636719	-3.97705078	-25.94970703	+25.09277344	+2472	+7.29052734	-10.38427734	-0.20214844	+58.16162109	-0.59326172	-41.87988281	+1524
+1458240521.66420010	+9.51416016	-6.20068359	-0.42626953	+69.21386719	-15.68847656	-73.49853516	+2664	+9.53173828	-5.40527344	+0.02636719	-3.97705078	-25.94970703	+25.09277344	+2472	+7.29052734	-10.38427734	-0.20214844	+58.13964844	-0.59326172	-41.85791016	+1524
+1458240521.66829990	+9.51416016	-6.20068359	-0.42626953	+69.21386719	-15.68847656	-73.49853516	+2664	+9.53173828	-5.40527344	+0.02636719	-3.97705078	-25.94970703	+25.09277344	+2472	+7.29052734	-10.38427734	-0.20214844	+58.13964844	-0.61523438	-41.85791016	+1524
+1458240521.67249990	+9.51416016	-6.20068359	-0.42626953	+69.21386719	-15.68847656	-73.49853516	+2664	+9.53173828	-5.40527344	+0.02636719	-3.99902344	-25.94970703	+25.11474609	+2472	+7.28613281	-10.38427734	-0.20654297	+58.13964844	-0.61523438	-41.85791016	+1524
+1458240521.67670010	+9.51416016	-6.20068359	-0.42187500	+69.21386719	-15.68847656	-73.49853516	+2664	+9.53173828	-5.40527344	+0.02636719	-3.99902344	-25.94970703	+25.11474609	+2472	+7.28613281	-10.38427734	-0.20654297	+58.11767578	-0.63720703	-41.83593750	+1524
+1458240521.68080000	+9.51416016	-6.20068359	-0.42187500	+69.21386719	-15.68847656	-73.49853516	+2664	+9.53613281	-5.40527344	+0.02636719	-3.99902344	-25.94970703	+25.11474609	+2472	+7.28613281	-10.38427734	-0.20654297	+58.11767578	-0.63720703	-41.83593750	+1524
+1458240521.68499990	+9.51416016	-6.20068359	-0.42187500	+69.21386719	-15.71044922	-73.49853516	+2664	+9.53613281	-5.40527344	+0.02636719	-3.99902344	-25.94970703	+25.13671875	+2472	+7.28613281	-10.38427734	-0.21093750	+58.09570313	-0.65917969	-41.81396484	+1520
+1458240521.68919990	+9.51416016	-6.20068359	-0.42187500	+69.21386719	-15.71044922	-73.49853516	+2664	+9.53613281	-5.40527344	+0.03076172	-4.02099609	-25.92773438	+25.15869141	+2472	+7.28613281	-10.38427734	-0.21093750	+58.09570313	-0.68115234	-41.81396484	+1520
+1458240521.69330000	+9.51416016	-6.20068359	-0.42187500	+69.21386719	-15.73242188	-73.49853516	+2664	+9.53613281	-5.40087891	+0.03076172	-4.02099609	-25.92773438	+25.18066406	+2472	+7.28613281	-10.37988281	-0.21093750	+58.09570313	-0.72509766	-41.81396484	+1520
+1458240521.69750000	+9.51416016	-6.19628906	-0.42187500	+69.21386719	-15.75439453	-73.49853516	+2664	+9.53613281	-5.40087891	+0.03076172	-4.04296875	-25.92773438	+25.24658203	+2476	+7.28613281	-10.37988281	-0.21533203	+58.11767578	-0.74707031	-41.81396484	+1520
+1458240521.70170000	+9.51416016	-6.19628906	-0.42187500	+69.23583984	-15.79833984	-73.49853516	+2664	+9.53613281	-5.39648438	+0.03515625	-4.04296875	-25.92773438	+25.29052734	+2476	+7.29052734	-10.37548828	-0.21533203	+58.13964844	-0.79101563	-41.79199219	+1520
+1458240521.70580010	+9.51855469	-6.19189453	-0.41748047	+69.23583984	-15.82031250	-73.49853516	+2664	+9.54052734	-5.39208984	+0.03955078	-4.06494141	-25.92773438	+25.35644531	+2476	+7.29931641	-10.37109375	-0.21093750	+58.16162109	-0.83496094	-41.81396484	+1524
+1458240521.71000000	+9.51855469	-6.18750000	-0.41748047	+69.23583984	-15.90820313	-73.47656250	+2668	+9.54052734	-5.38769531	+0.04394531	-4.06494141	-25.92773438	+25.44433594	+2480	+7.30810547	-10.36669922	-0.21093750	+58.22753906	-0.90087891	-41.81396484	+1528
+1458240521.71830010	+9.52734375	-6.18310547	-0.40869141	+69.25781250	-16.08398438	-73.47656250	+2672	+9.54492188	-5.37890625	+0.05273438	-4.08691406	-25.92773438	+25.62011719	+2488	+7.33007813	-10.35351563	-0.20214844	+58.33740234	-1.03271484	-41.83593750	+1536
+1458240521.72250010	+9.53173828	-6.17431641	-0.40869141	+69.25781250	-16.21582031	-73.45458984	+2676	+9.54492188	-5.37011719	+0.05712891	-4.06494141	-25.92773438	+25.70800781	+2488	+7.34765625	-10.34033203	-0.20214844	+58.44726563	-1.16455078	-41.81396484	+1544
+1458240521.72659990	+9.53613281	-6.16992188	-0.40429688	+69.27978516	-16.34765625	-73.45458984	+2680	+9.54931641	-5.36132813	+0.06152344	-4.04296875	-25.92773438	+25.77392578	+2492	+7.36083984	-10.33154297	-0.19775391	+58.51318359	-1.27441406	-41.79199219	+1552
+1458240521.73079990	+9.54052734	-6.16552734	-0.39990234	+69.27978516	-16.47949219	-73.45458984	+2684	+9.54931641	-5.35693359	+0.06152344	-4.02099609	-25.90576172	+25.83984375	+2496	+7.37402344	-10.32714844	-0.20214844	+58.53515625	-1.38427734	-41.72607422	+1556
+1458240521.73499990	+9.54492188	-6.16113281	-0.39550781	+69.27978516	-16.61132813	-73.43261719	+2692	+9.55371094	-5.34814453	+0.06591797	-3.95507813	-25.88378906	+25.88378906	+2500	+7.38281250	-10.31835938	-0.20654297	+58.55712891	-1.53808594	-41.63818359	+1564
+1458240521.73910000	+9.54931641	-6.15234375	-0.39111328	+69.27978516	-16.74316406	-73.43261719	+2696	+9.55371094	-5.33935547	+0.07031250	-3.91113281	-25.86181641	+25.90576172	+2500	+7.38281250	-10.31396484	-0.21533203	+58.51318359	-1.66992188	-41.50634766	+1568
+1458240521.74330000	+9.55371094	-6.14794922	-0.38671875	+69.27978516	-16.85302734	-73.41064453	+2700	+9.55810547	-5.33496094	+0.07031250	-3.84521484	-25.81787109	+25.92773438	+2504	+7.37841797	-10.30957031	-0.22851563	+58.44726563	-1.77978516	-41.37451172	+1568
+1458240521.74749990	+9.55810547	-6.14355469	-0.38232422	+69.25781250	-16.98486328	-73.38867188	+2708	+9.55810547	-5.32617188	+0.07031250	-3.77929688	-25.79589844	+25.92773438	+2504	+7.37402344	-10.30957031	-0.24169922	+58.38134766	-1.91162109	-41.22070313	+1572
+1458240521.75160000	+9.56250000	-6.13476563	-0.37792969	+69.23583984	-17.09472656	-73.34472656	+2712	+9.56250000	-5.32177734	+0.07470703	-3.69140625	-25.75195313	+25.92773438	+2508	+7.36962891	-10.30517578	-0.25048828	+58.27148438	-2.04345703	-41.04492188	+1572
+1458240521.75580000	+9.56689453	-6.13037109	-0.37353516	+69.21386719	-17.18261719	-73.30078125	+2720	+9.56689453	-5.31298828	+0.07470703	-3.60351563	-25.70800781	+25.90576172	+2508	+7.36083984	-10.30517578	-0.26806641	+58.16162109	-2.15332031	-40.86914063	+1576
+1458240521.76000000	+9.57568359	-6.12597656	-0.36914063	+69.14794922	-17.31445313	-73.21289063	+2724	+9.56689453	-5.30419922	+0.07470703	-3.51562500	-25.66406250	+25.88378906	+2508	+7.35205078	-10.30078125	-0.28564453	+58.02978516	-2.30712891	-40.62744141	+1576
+1458240521.76410010	+9.58007813	-6.11718750	-0.36914063	+69.06005859	-17.42431641	-73.10302734	+2728	+9.57128906	-5.29980469	+0.07031250	-3.42773438	-25.59814453	+25.86181641	+2504	+7.34765625	-10.29638672	-0.30761719	+57.91992188	-2.43896484	-40.42968750	+1576
+1458240521.76830010	+9.58447266	-6.11279297	-0.36474609	+68.99414063	-17.53417969	-72.99316406	+2732	+9.57128906	-5.29101563	+0.07031250	-3.31787109	-25.53222656	+25.83984375	+2504	+7.33886719	-10.29638672	-0.32519531	+57.81005859	-2.57080078	-40.20996094	+1576
+1458240521.77250000	+9.59326172	-6.10839844	-0.36474609	+68.86230469	-17.68798828	-72.86132813	+2736	+9.57568359	-5.28222656	+0.07031250	-3.20800781	-25.46630859	+25.79589844	+2504	+7.33447266	-10.28759766	-0.34277344	+57.70019531	-2.70263672	-39.99023438	+1576
+1458240521.77659990	+9.59765625	-6.10400391	-0.36035156	+68.75244141	-17.81982422	-72.68554688	+2740	+9.58007813	-5.27343750	+0.07031250	-3.09814453	-25.40039063	+25.75195313	+2500	+7.33007813	-10.28320313	-0.36035156	+57.61230469	-2.81250000	-39.79248047	+1572
+1458240521.78080010	+9.60644531	-6.10400391	-0.36035156	+68.64257813	-17.92968750	-72.53173828	+2744	+9.58007813	-5.26464844	+0.06591797	-2.98828125	-25.31250000	+25.68603516	+2500	+7.32568359	-10.27880859	-0.37353516	+57.52441406	-2.90039063	-39.59472656	+1568
+1458240521.78500010	+9.61523438	-6.09960938	-0.36035156	+68.46679688	-18.10546875	-72.29003906	+2748	+9.58447266	-5.25146484	+0.06152344	-2.85644531	-25.20263672	+25.64208984	+2496	+7.33007813	-10.27001953	-0.38671875	+57.45849609	-2.98828125	-39.39697266	+1568
+1458240521.78909990	+9.61962891	-6.09521484	-0.36474609	+68.31298828	-18.25927734	-72.07031250	+2752	+9.58886719	-5.24267578	+0.05712891	-2.74658203	-25.09277344	+25.57617188	+2492	+7.33447266	-10.26123047	-0.39990234	+57.41455078	-3.05419922	-39.22119141	+1564
+1458240521.79329990	+9.62841797	-6.09521484	-0.36914063	+68.13720703	-18.39111328	-71.87255859	+2752	+9.58886719	-5.22949219	+0.05273438	-2.61474609	-24.98291016	+25.53222656	+2488	+7.33886719	-10.24804688	-0.40869141	+57.39257813	-3.14208984	-39.06738281	+1564
+1458240521.79749990	+9.63720703	-6.09082031	-0.37353516	+67.96142578	-18.58886719	-71.58691406	+2756	+9.59326172	-5.21630859	+0.04833984	-2.48291016	-24.80712891	+25.46630859	+2484	+7.34765625	-10.23486328	-0.42187500	+57.39257813	-3.18603516	-38.89160156	+1568
+1458240521.80160000	+9.64599609	-6.09082031	-0.37792969	+67.78564453	-18.76464844	-71.34521484	+2760	+9.59326172	-5.19873047	+0.03955078	-2.35107422	-24.65332031	+25.42236328	+2480	+7.36083984	-10.22167969	-0.43066406	+57.41455078	-3.22998047	-38.75976563	+1568
+1458240521.80580000	+9.65039063	-6.08642578	-0.38232422	+67.60986328	-18.91845703	-71.10351563	+2764	+9.59765625	-5.18554688	+0.03515625	-2.24121094	-24.52148438	+25.37841797	+2472	+7.37402344	-10.20849609	-0.43945313	+57.45849609	-3.27392578	-38.62792969	+1572
+1458240521.81410000	+9.66796875	-6.08642578	-0.39111328	+67.25830078	-19.27001953	-70.64208984	+2768	+9.60205078	-5.15478516	+0.01757813	-1.99951172	-24.19189453	+25.31250000	+2460	+7.40039063	-10.17773438	-0.45263672	+57.52441406	-3.31787109	-38.40820313	+1580
+1458240521.81830000	+9.67675781	-6.08203125	-0.39550781	+67.08251953	-19.44580078	-70.37841797	+2772	+9.60205078	-5.14160156	+0.00878906	-1.93359375	-24.03808594	+25.29052734	+2452	+7.41357422	-10.16455078	-0.46582031	+57.54638672	-3.33984375	-38.27636719	+1584
+1458240521.82240010	+9.68554688	-6.08203125	-0.40429688	+66.92871094	-19.62158203	-70.13671875	+2776	+9.60205078	-5.12402344	-0.00439453	-1.84570313	-23.86230469	+25.26855469	+2440	+7.41796875	-10.16015625	-0.46582031	+57.54638672	-3.33984375	-38.25439453	+1584
+1458240521.82660010	+9.68994141	-6.07763672	-0.40869141	+66.77490234	-19.79736328	-69.91699219	+2776	+9.60205078	-5.11083984	-0.01318359	-1.75781250	-23.70849609	+25.26855469	+2432	+7.42236328	-10.15136719	-0.47021484	+57.56835938	-3.36181641	-38.18847656	+1584
+1458240521.83080010	+9.69873047	-6.07324219	-0.42187500	+66.59912109	-19.99511719	-69.65332031	+2780	+9.60205078	-5.09765625	-0.02636719	-1.71386719	-23.55468750	+25.26855469	+2420	+7.43115234	-10.14257813	-0.47900391	+57.59033203	-3.36181641	-38.12255859	+1584
+1458240521.83489990	+9.70751953	-6.07324219	-0.42626953	+66.44531250	-20.17089844	-69.45556641	+2780	+9.60205078	-5.08007813	-0.03515625	-1.62597656	-23.42285156	+25.24658203	+2408	+7.43994141	-10.13378906	-0.49218750	+57.61230469	-3.40576172	-38.03466797	+1592
+1458240521.83909990	+9.71191406	-6.06884766	-0.43066406	+66.31347656	-20.34667969	-69.27978516	+2780	+9.60205078	-5.06250000	-0.04394531	-1.56005859	-23.31298828	+25.22460938	+2396	+7.44873047	-10.12060547	-0.50537109	+57.61230469	-3.42773438	-37.92480469	+1596
+1458240521.84330010	+9.72070313	-6.06445313	-0.43945313	+66.18164063	-20.52246094	-69.08203125	+2784	+9.60205078	-5.04931641	-0.05712891	-1.51611328	-23.18115234	+25.22460938	+2380	+7.45751953	-10.10742188	-0.51855469	+57.59033203	-3.47167969	-37.81494141	+1600
+1458240521.84740000	+9.72949219	-6.06005859	-0.44824219	+66.04980469	-20.67626953	-68.92822266	+2780	+9.60205078	-5.03173828	-0.07031250	-1.45019531	-23.04931641	+25.20263672	+2368	+7.46630859	-10.08984375	-0.54492188	+57.56835938	-3.51562500	-37.63916016	+1608
+1458240521.85159990	+9.73828125	-6.05566406	-0.45263672	+65.93994141	-20.83007813	-68.77441406	+2780	+9.60205078	-5.01416016	-0.07910156	-1.38427734	-22.96142578	+25.15869141	+2352	+7.47070313	-10.07666016	-0.56689453	+57.50244141	-3.58154297	-37.48535156	+1612
+1458240521.85579990	+9.74267578	-6.04687500	-0.46142578	+65.80810547	-20.98388672	-68.57666016	+2780	+9.59765625	-5.00097656	-0.09228516	-1.31835938	-22.85156250	+25.13671875	+2336	+7.47070313	-10.06347656	-0.58886719	+57.41455078	-3.62548828	-37.30957031	+1616
+1458240521.85990000	+9.75146484	-6.04687500	-0.47021484	+65.65429688	-21.11572266	-68.44482422	+2776	+9.59765625	-4.98339844	-0.10546875	-1.23046875	-22.76367188	+25.09277344	+2320	+7.47070313	-10.05029297	-0.62402344	+57.30468750	-3.73535156	-37.08984375	+1620
+1458240521.86410000	+9.76025391	-6.03808594	-0.47460938	+65.56640625	-21.24755859	-68.33496094	+2776	+9.59765625	-4.96582031	-0.11865234	-1.16455078	-22.69775391	+25.07080078	+2300	+7.46630859	-10.03710938	-0.65478516	+57.17285156	-3.80126953	-36.91406250	+1620
+1458240521.86830000	+9.76904297	-6.02929688	-0.48339844	+65.45654297	-21.40136719	-68.18115234	+2772	+9.59765625	-4.94824219	-0.12744141	-1.07666016	-22.60986328	+25.02685547	+2280	+7.46630859	-10.02832031	-0.68554688	+57.04101563	-3.88916016	-36.73828125	+1620
+1458240521.87240000	+9.77343750	-6.02929688	-0.48779297	+65.30273438	-21.48925781	-68.11523438	+2768	+9.59765625	-4.93066406	-0.14062500	-1.01074219	-22.56591797	+24.98291016	+2264	+7.46191406	-10.01513672	-0.72070313	+56.88720703	-3.99902344	-36.54052734	+1616
+1458240521.87660000	+9.78222656	-6.02490234	-0.49218750	+65.19287109	-21.59912109	-68.02734375	+2764	+9.59765625	-4.91308594	-0.14941406	-0.90087891	-22.52197266	+24.93896484	+2244	+7.45312500	-10.00634766	-0.75146484	+56.71142578	-4.06494141	-36.34277344	+1612
+1458240521.88070010	+9.79541016	-6.01611328	-0.50097656	+65.06103516	-21.68701172	-67.91748047	+2760	+9.59765625	-4.89550781	-0.15820313	-0.81298828	-22.47802734	+24.89501953	+2224	+7.44873047	-9.99755859	-0.77783203	+56.55761719	-4.15283203	-36.18896484	+1608
+1458240521.88490010	+9.80419922	-6.02050781	-0.50537109	+64.86328125	-21.75292969	-67.85156250	+2752	+9.59765625	-4.87792969	-0.17138672	-0.74707031	-22.43408203	+24.85107422	+2204	+7.44873047	-9.98876953	-0.80419922	+56.38183594	-4.19677734	-36.03515625	+1600
+1458240521.89319990	+9.83056641	-6.00732422	-0.52734375	+64.55566406	-21.88476563	-67.63183594	+2744	+9.60644531	-4.83837891	-0.19335938	-0.52734375	-22.34619141	+24.76318359	+2172	+7.44433594	-9.96679688	-0.85253906	+56.07421875	-4.30664063	-35.72753906	+1584
+1458240521.89739990	+9.84375000	-6.01171875	-0.53613281	+64.29199219	-21.92871094	-67.54394531	+2736	+9.60644531	-4.82519531	-0.20654297	-0.50537109	-22.30224609	+24.71923828	+2152	+7.44873047	-9.95800781	-0.87890625	+55.92041016	-4.37255859	-35.57373047	+1580
+1458240521.90159990	+9.85693359	-6.00292969	-0.54492188	+64.09423828	-21.95068359	-67.47802734	+2732	+9.61083984	-4.80322266	-0.21972656	-0.37353516	-22.25830078	+24.65332031	+2136	+7.45751953	-9.94042969	-0.90087891	+55.78857422	-4.41650391	-35.41992188	+1572
+1458240521.90570000	+9.87890625	-5.99853516	-0.55810547	+63.89648438	-21.97265625	-67.39013672	+2728	+9.61962891	-4.78125000	-0.23291016	-0.24169922	-22.21435547	+24.60937500	+2120	+7.47070313	-9.92724609	-0.91406250	+55.70068359	-4.41650391	-35.33203125	+1564
+1458240521.91409990	+9.91406250	-5.99853516	-0.58007813	+63.34716797	-21.97265625	-67.23632813	+2720	+9.63720703	-4.75048828	-0.25927734	-0.19775391	-22.10449219	+24.47753906	+2088	+7.50585938	-9.88769531	-0.94042969	+55.52490234	-4.39453125	-35.15625000	+1556
+1458240521.91820000	+9.93603516	-5.99414063	-0.59765625	+63.08349609	-21.95068359	-67.12646484	+2716	+9.65478516	-4.72851563	-0.27685547	-0.08789063	-22.01660156	+24.41162109	+2076	+7.52343750	-9.87011719	-0.94921875	+55.43701172	-4.35058594	-35.09033203	+1552
+1458240521.92240000	+9.95800781	-5.99853516	-0.61083984	+62.75390625	-21.90673828	-67.03857422	+2712	+9.66357422	-4.72412109	-0.29443359	-0.19775391	-21.95068359	+24.32373047	+2060	+7.55419922	-9.84814453	-0.95800781	+55.34912109	-4.30664063	-35.02441406	+1548
+1458240521.92660000	+9.97998047	-5.99414063	-0.62841797	+62.46826172	-21.88476563	-66.95068359	+2712	+9.68115234	-4.69775391	-0.31201172	-0.15380859	-21.86279297	+24.25781250	+2052	+7.58056641	-9.82177734	-0.96679688	+55.28320313	-4.26269531	-34.95849609	+1548
+1458240521.93070010	+10.00634766	-5.98535156	-0.64599609	+62.20458984	-21.84082031	-66.84082031	+2708	+9.70312500	-4.67578125	-0.33398438	-0.08789063	-21.77490234	+24.16992188	+2044	+7.60693359	-9.79541016	-0.97558594	+55.19531250	-4.24072266	-34.89257813	+1548
+1458240521.93490000	+10.03271484	-5.98535156	-0.66357422	+61.85302734	-21.77490234	-66.77490234	+2708	+9.72070313	-4.66699219	-0.35156250	-0.21972656	-21.70898438	+24.08203125	+2032	+7.63769531	-9.76464844	-0.97998047	+55.12939453	-4.17480469	-34.84863281	+1552
+1458240521.93910000	+10.05908203	-5.97656250	-0.67675781	+61.58935547	-21.70898438	-66.70898438	+2708	+9.74267578	-4.64501953	-0.36914063	-0.19775391	-21.64306641	+23.97216797	+2024	+7.66845703	-9.73828125	-0.98876953	+55.01953125	-4.13085938	-34.80468750	+1552
+1458240521.94320010	+10.08984375	-5.96777344	-0.69433594	+61.30371094	-21.64306641	-66.66503906	+2704	+9.76904297	-4.62304688	-0.39111328	-0.17578125	-21.55517578	+23.86230469	+2020	+7.69921875	-9.70751953	-0.99755859	+54.93164063	-4.08691406	-34.76074219	+1556
+1458240521.94740010	+10.11621094	-5.96777344	-0.70751953	+60.95214844	-21.57714844	-66.59912109	+2704	+9.79541016	-4.60986328	-0.40869141	-0.30761719	-21.48925781	+23.73046875	+2012	+7.72998047	-9.68115234	-1.00634766	+54.82177734	-4.02099609	-34.71679688	+1560
+1458240521.95160010	+10.15136719	-5.95458984	-0.72509766	+60.66650391	-21.51123047	-66.53320313	+2704	+9.82177734	-4.58789063	-0.43066406	-0.32958984	-21.44531250	+23.59863281	+2012	+7.75634766	-9.65039063	-1.01074219	+54.66796875	-3.95507813	-34.69482422	+1564
+1458240521.95569990	+10.18212891	-5.94580078	-0.73828125	+60.40283203	-21.44531250	-66.46728516	+2704	+9.85253906	-4.56152344	-0.44824219	-0.35156250	-21.37939453	+23.46679688	+2008	+7.78271484	-9.61962891	-1.02832031	+54.49218750	-3.93310547	-34.58496094	+1572
+1458240521.95989990	+10.21289063	-5.93701172	-0.75585938	+60.02929688	-21.35742188	-66.42333984	+2704	+9.88330078	-4.54833984	-0.47021484	-0.48339844	-21.33544922	+23.33496094	+2004	+7.80908203	-9.58886719	-1.05029297	+54.29443359	-3.91113281	-34.49707031	+1576
+1458240521.96400000	+10.24804688	-5.92382813	-0.76904297	+59.74365234	-21.26953125	-66.40136719	+2704	+9.91845703	-4.52197266	-0.48779297	-0.52734375	-21.29150391	+23.18115234	+2004	+7.83105469	-9.55810547	-1.06347656	+54.07470703	-3.88916016	-34.43115234	+1580
+1458240521.96820000	+10.28759766	-5.90625000	-0.78222656	+59.47998047	-21.20361328	-66.40136719	+2704	+9.95361328	-4.49560547	-0.50537109	-0.54931641	-21.26953125	+23.02734375	+2004	+7.85302734	-9.52734375	-1.08984375	+53.85498047	-3.88916016	-34.32128906	+1588
+1458240521.97240000	+10.32275391	-5.89306641	-0.79541016	+59.17236328	-21.11572266	-66.40136719	+2704	+9.98876953	-4.47363281	-0.52294922	-0.68115234	-21.26953125	+22.87353516	+2000	+7.87500000	-9.49658203	-1.11181641	+53.59130859	-3.86718750	-34.21142578	+1592
+1458240521.97650000	+10.36230469	-5.87548828	-0.80419922	+58.88671875	-21.02783203	-66.40136719	+2704	+10.02392578	-4.44726563	-0.54052734	-0.72509766	-21.24755859	+22.71972656	+2004	+7.89697266	-9.46582031	-1.13378906	+53.30566406	-3.84521484	-34.10156250	+1600
+1458240521.98070000	+10.40185547	-5.85791016	-0.81738281	+58.60107422	-20.93994141	-66.42333984	+2704	+10.06347656	-4.42089844	-0.55810547	-0.76904297	-21.24755859	+22.54394531	+2008	+7.91455078	-9.43066406	-1.16015625	+52.99804688	-3.82324219	-33.96972656	+1600
+1458240521.98900010	+10.48095703	-5.82275391	-0.84375000	+57.94189453	-20.76416016	-66.40136719	+2700	+10.14697266	-4.36816406	-0.59765625	-0.96679688	-21.18164063	+22.23632813	+2012	+7.95849609	-9.36474609	-1.21289063	+52.40478516	-3.80126953	-33.70605469	+1608
+1458240521.99320010	+10.52490234	-5.80517578	-0.85253906	+57.65625000	-20.67626953	-66.40136719	+2696	+10.19091797	-4.33740234	-0.61083984	-1.03271484	-21.20361328	+22.08251953	+2016	+7.98046875	-9.32958984	-1.24365234	+52.09716797	-3.77929688	-33.55224609	+1612
+1458240521.99740000	+10.56445313	-5.78320313	-0.86572266	+57.30468750	-20.58837891	-66.40136719	+2696	+10.23046875	-4.31103516	-0.62841797	-1.16455078	-21.15966797	+21.92871094	+2020	+8.00244141	-9.29443359	-1.27001953	+51.76757813	-3.75732422	-33.39843750	+1616
+1458240522.00149990	+10.60839844	-5.76123047	-0.87890625	+56.99707031	-20.50048828	-66.40136719	+2696	+10.27441406	-4.28027344	-0.64599609	-1.25244141	-21.09375000	+21.79687500	+2028	+8.02880859	-9.25048828	-1.30078125	+51.48193359	-3.71337891	-33.20068359	+1620
+1458240522.00570010	+10.65234375	-5.73925781	-0.89208984	+56.66748047	-20.41259766	-66.40136719	+2692	+10.32275391	-4.24511719	-0.66357422	-1.34033203	-21.09375000	+21.64306641	+2032	+8.05517578	-9.20654297	-1.32275391	+51.19628906	-3.66943359	-33.06884766	+1624
+1458240522.00990010	+10.69628906	-5.71728516	-0.90527344	+56.31591797	-20.32470703	-66.35742188	+2692	+10.37109375	-4.21875000	-0.68115234	-1.49414063	-21.02783203	+21.51123047	+2040	+8.08593750	-9.16699219	-1.34472656	+50.93261719	-3.62548828	-32.93701172	+1628
+1458240522.01399990	+10.74462891	-5.69091797	-0.92285156	+55.96435547	-20.23681641	-66.31347656	+2688	+10.41943359	-4.18359375	-0.70312500	-1.62597656	-20.93994141	+21.40136719	+2048	+8.11669922	-9.11865234	-1.37109375	+50.69091797	-3.55957031	-32.76123047	+1636
+1458240522.01819990	+10.78857422	-5.66894531	-0.93603516	+55.61279297	-20.17089844	-66.29150391	+2688	+10.46777344	-4.14843750	-0.71630859	-1.73583984	-20.91796875	+21.24755859	+2056	+8.15185547	-9.07031250	-1.38867188	+50.44921875	-3.49365234	-32.62939453	+1644
+1458240522.02239990	+10.83691406	-5.64697266	-0.95800781	+55.21728516	-20.08300781	-66.18164063	+2688	+10.51611328	-4.11767578	-0.73828125	-1.91162109	-20.80810547	+21.15966797	+2064	+8.19140625	-9.02197266	-1.40185547	+50.20751953	-3.42773438	-32.49755859	+1648
+1458240522.02650000	+10.88525391	-5.62060547	-0.97558594	+54.84375000	-20.01708984	-66.09375000	+2688	+10.56884766	-4.07812500	-0.75585938	-2.06542969	-20.69824219	+21.07177734	+2072	+8.23535156	-8.96044922	-1.42382813	+50.03173828	-3.36181641	-32.34375000	+1660
+1458240522.03070000	+10.93359375	-5.59423828	-0.99316406	+54.47021484	-19.97314453	-66.02783203	+2688	+10.62158203	-4.04296875	-0.77343750	-2.21923828	-20.63232422	+20.98388672	+2080	+8.27929688	-8.90332031	-1.43261719	+49.85595703	-3.29589844	-32.23388672	+1668
+1458240522.03490000	+10.98193359	-5.56787109	-1.01074219	+54.07470703	-19.90722656	-65.91796875	+2688	+10.66992188	-4.00341797	-0.79101563	-2.39501953	-20.52246094	+20.91796875	+2088	+8.32763672	-8.84619141	-1.44580078	+49.68017578	-3.22998047	-32.12402344	+1676
+1458240522.03900000	+11.03027344	-5.54150391	-1.03271484	+53.67919922	-19.84130859	-65.80810547	+2688	+10.72265625	-3.96826172	-0.81298828	-2.57080078	-20.41259766	+20.87402344	+2096	+8.37597656	-8.78027344	-1.45898438	+49.54833984	-3.18603516	-31.99218750	+1684
+1458240522.04320000	+11.08300781	-5.51074219	-1.05029297	+53.30566406	-19.79736328	-65.72021484	+2684	+10.77539063	-3.92871094	-0.82617188	-2.74658203	-20.32470703	+20.80810547	+2104	+8.42431641	-8.71435547	-1.46337891	+49.39453125	-3.12011719	-31.92626953	+1696
+1458240522.04730010	+11.13134766	-5.48437500	-1.06787109	+52.88818359	-19.75341797	-65.61035156	+2688	+10.82812500	-3.88476563	-0.84375000	-2.92236328	-20.23681641	+20.76416016	+2116	+8.47265625	-8.65283203	-1.47216797	+49.24072266	-3.07617188	-31.83837891	+1704
+1458240522.05150010	+11.18408203	-5.45361328	-1.08544922	+52.49267578	-19.70947266	-65.47851563	+2688	+10.88525391	-3.84521484	-0.86132813	-3.09814453	-20.12695313	+20.72021484	+2124	+8.52539063	-8.58691406	-1.47656250	+49.08691406	-3.03222656	-31.75048828	+1712
+1458240522.05570010	+11.23242188	-5.42285156	-1.09863281	+52.09716797	-19.66552734	-65.39062500	+2688	+10.93798828	-3.80566406	-0.87451172	-3.27392578	-20.06103516	+20.67626953	+2132	+8.57373047	-8.51660156	-1.48535156	+48.95507813	-3.03222656	-31.66259766	+1724
+1458240522.06399990	+11.33789063	-5.35253906	-1.12939453	+51.32812500	-19.62158203	-65.21484375	+2688	+11.04785156	-3.71777344	-0.90087891	-3.60351563	-19.92919922	+20.65429688	+2148	+8.67041016	-8.38476563	-1.50292969	+48.60351563	-2.98828125	-31.48681641	+1744
+1458240522.06820010	+11.38623047	-5.31738281	-1.13818359	+50.95458984	-19.59960938	-65.14892578	+2688	+11.10058594	-3.67382813	-0.90966797	-3.80126953	-19.88525391	+20.63232422	+2156	+8.71875000	-8.31445313	-1.51611328	+48.42773438	-3.01025391	-31.37695313	+1756
+1458240522.07230000	+11.43896484	-5.27783203	-1.14697266	+50.60302734	-19.59960938	-65.12695313	+2688	+11.15332031	-3.62109375	-0.91845703	-3.91113281	-19.88525391	+20.61035156	+2168	+8.76269531	-8.24853516	-1.52929688	+48.18603516	-3.01025391	-31.28906250	+1764
+1458240522.07649990	+11.49169922	-5.24267578	-1.15136719	+50.25146484	-19.57763672	-65.10498047	+2688	+11.21044922	-3.57714844	-0.92724609	-4.06494141	-19.88525391	+20.58837891	+2176	+8.80224609	-8.18261719	-1.53808594	+47.96630859	-3.03222656	-31.22314453	+1772
+1458240522.08069990	+11.54003906	-5.20312500	-1.15576172	+49.92187500	-19.57763672	-65.10498047	+2688	+11.26757813	-3.52880859	-0.93164063	-4.24072266	-19.88525391	+20.58837891	+2184	+8.84619141	-8.12109375	-1.55566406	+47.74658203	-3.07617188	-31.11328125	+1780
+1458240522.08480000	+11.59277344	-5.15917969	-1.16015625	+49.59228516	-19.59960938	-65.12695313	+2688	+11.32031250	-3.47607422	-0.93603516	-4.32861328	-19.92919922	+20.56640625	+2192	+8.88134766	-8.05957031	-1.57324219	+47.43896484	-3.09814453	-31.00341797	+1788
+1458240522.08900000	+11.64111328	-5.11962891	-1.16015625	+49.28466797	-19.59960938	-65.14892578	+2688	+11.37744141	-3.42773438	-0.94042969	-4.46044922	-19.97314453	+20.54443359	+2200	+8.92089844	-7.99804688	-1.59082031	+47.17529297	-3.14208984	-30.91552734	+1796
+1458240522.09320000	+11.69384766	-5.07128906	-1.16015625	+48.97705078	-19.62158203	-65.17089844	+2692	+11.43017578	-3.37939453	-0.94042969	-4.61425781	-20.03906250	+20.54443359	+2212	+8.95605469	-7.93652344	-1.61718750	+46.91162109	-3.18603516	-30.78369141	+1804
+1458240522.09730010	+11.73779297	-5.02294922	-1.16015625	+48.71337891	-19.64355469	-65.23681641	+2696	+11.48730469	-3.32226563	-0.94042969	-4.68017578	-20.12695313	+20.52246094	+2224	+8.98681641	-7.87939453	-1.63916016	+46.58203125	-3.20800781	-30.65185547	+1812
+1458240522.10150000	+11.79052734	-4.97900391	-1.15576172	+48.44970703	-19.68750000	-65.28076172	+2704	+11.54003906	-3.26953125	-0.93603516	-4.79003906	-20.21484375	+20.52246094	+2236	+9.02197266	-7.81787109	-1.66113281	+46.29638672	-3.25195313	-30.54199219	+1824
+1458240522.10570000	+11.83886719	-4.93066406	-1.15136719	+48.16406250	-19.75341797	-65.34667969	+2712	+11.59277344	-3.21679688	-0.93603516	-4.92187500	-20.30273438	+20.52246094	+2248	+9.06152344	-7.75634766	-1.68310547	+46.05468750	-3.31787109	-30.43212891	+1836
+1458240522.10980010	+11.88720703	-4.87792969	-1.15136719	+47.94433594	-19.79736328	-65.41259766	+2724	+11.64990234	-3.15966797	-0.93164063	-4.98779297	-20.41259766	+20.54443359	+2260	+9.09228516	-7.69921875	-1.70507813	+45.70312500	-3.36181641	-30.34423828	+1844
+1458240522.11400010	+11.93554688	-4.83398438	-1.14697266	+47.68066406	-19.86328125	-65.47851563	+2736	+11.70263672	-3.10693359	-0.92724609	-5.09765625	-20.52246094	+20.54443359	+2272	+9.12744141	-7.63330078	-1.72705078	+45.46142578	-3.40576172	-30.25634766	+1860
+1458240522.11809990	+11.98388672	-4.78564453	-1.14257813	+47.41699219	-19.90722656	-65.54443359	+2752	+11.75537109	-3.05419922	-0.92285156	-5.20751953	-20.65429688	+20.54443359	+2288	+9.16699219	-7.57177734	-1.74462891	+45.24169922	-3.44970703	-30.19042969	+1872
+1458240522.12229990	+12.03222656	-4.72851563	-1.13818359	+47.21923828	-19.97314453	-65.58837891	+2768	+11.80810547	-2.99707031	-0.92285156	-5.27343750	-20.74218750	+20.58837891	+2300	+9.20214844	-7.51464844	-1.76220703	+44.93408203	-3.47167969	-30.12451172	+1884
+1458240522.12649990	+12.08056641	-4.68457031	-1.13818359	+46.97753906	-20.06103516	-65.61035156	+2784	+11.86083984	-2.94433594	-0.91845703	-5.38330078	-20.83007813	+20.61035156	+2312	+9.24609375	-7.44873047	-1.78417969	+44.73632813	-3.53759766	-30.03662109	+1896
+1458240522.13060000	+12.12890625	-4.63623047	-1.13818359	+46.73583984	-20.12695313	-65.63232422	+2800	+11.91357422	-2.89160156	-0.91845703	-5.51513672	-20.91796875	+20.65429688	+2324	+9.29003906	-7.38281250	-1.79736328	+44.56054688	-3.60351563	-30.01464844	+1912
+1458240522.13480000	+12.17285156	-4.57910156	-1.13818359	+46.53808594	-20.21484375	-65.65429688	+2816	+11.96630859	-2.83447266	-0.91406250	-5.58105469	-20.98388672	+20.72021484	+2340	+9.32958984	-7.31689453	-1.80615234	+44.31884766	-3.64746094	-29.99267578	+1920
+1458240522.14310000	+12.26953125	-4.49121094	-1.13818359	+46.03271484	-20.39062500	-65.65429688	+2848	+12.07177734	-2.73339844	-0.91406250	-5.86669922	-21.15966797	+20.83007813	+2360	+9.43066406	-7.17187500	-1.82373047	+44.12109375	-3.80126953	-29.99267578	+1948
+1458240522.14730000	+12.31787109	-4.44287109	-1.14257813	+45.81298828	-20.47851563	-65.63232422	+2860	+12.12011719	-2.67626953	-0.91406250	-5.95458984	-21.20361328	+20.91796875	+2372	+9.47900391	-7.10595703	-1.82812500	+43.96728516	-3.86718750	-30.03662109	+1960
+1458240522.15150000	+12.36621094	-4.39892578	-1.14697266	+45.57128906	-20.56640625	-65.58837891	+2872	+12.17285156	-2.62792969	-0.91406250	-6.10839844	-21.26953125	+21.00585938	+2380	+9.53173828	-7.03125000	-1.83251953	+43.90136719	-3.93310547	-30.05859375	+1972
+1458240522.15560010	+12.41455078	-4.35498047	-1.15136719	+45.30761719	-20.65429688	-65.56640625	+2884	+12.22558594	-2.57958984	-0.91845703	-6.26220703	-21.29150391	+21.07177734	+2392	+9.58886719	-6.95654297	-1.83251953	+43.83544922	-4.02099609	-30.10253906	+1984
+1458240522.15980010	+12.46289063	-4.30664063	-1.16015625	+45.08789063	-20.72021484	-65.50048828	+2896	+12.27392578	-2.52246094	-0.92285156	-6.37207031	-21.33544922	+21.15966797	+2400	+9.63720703	-6.89062500	-1.83251953	+43.70361328	-4.10888672	-30.14648438	+1992
+1458240522.16400000	+12.51123047	-4.26269531	-1.16455078	+44.82421875	-20.80810547	-65.45654297	+2904	+12.32666016	-2.47851563	-0.92285156	-6.52587891	-21.35742188	+21.24755859	+2408	+9.68994141	-6.81591797	-1.83691406	+43.63769531	-4.19677734	-30.16845703	+2004
+1458240522.16810010	+12.56396484	-4.22314453	-1.16894531	+44.58251953	-20.91796875	-65.41259766	+2912	+12.37500000	-2.43017578	-0.92724609	-6.67968750	-21.40136719	+21.33544922	+2420	+9.74707031	-6.73681641	-1.83691406	+43.61572266	-4.30664063	-30.21240234	+2012
+1458240522.17230010	+12.61230469	-4.17919922	-1.17333984	+44.34082031	-21.02783203	-65.39062500	+2920	+12.42773438	-2.37304688	-0.92724609	-6.76757813	-21.46728516	+21.42333984	+2428	+9.79541016	-6.67089844	-1.83691406	+43.46191406	-4.39453125	-30.23437500	+2020
+1458240522.17650010	+12.66064453	-4.13964844	-1.17333984	+44.09912109	-21.11572266	-65.39062500	+2928	+12.48046875	-2.32910156	-0.92724609	-6.94335938	-21.53320313	+21.51123047	+2436	+9.84814453	-6.60058594	-1.83691406	+43.37402344	-4.48242188	-30.27832031	+2028
+1458240522.18059990	+12.70898438	-4.09570313	-1.17773438	+43.83544922	-21.20361328	-65.36865234	+2932	+12.52880859	-2.28076172	-0.92724609	-7.09716797	-21.57714844	+21.57714844	+2444	+9.90527344	-6.53466797	-1.84130859	+43.30810547	-4.59228516	-30.30029297	+2032
+1458240522.18479990	+12.75732422	-4.05175781	-1.17773438	+43.61572266	-21.29150391	-65.36865234	+2936	+12.58154297	-2.22802734	-0.92724609	-7.16308594	-21.66503906	+21.64306641	+2456	+9.94921875	-6.47314453	-1.84570313	+43.13232422	-4.68017578	-30.32226563	+2036
+1458240522.18899990	+12.81005859	-4.01220703	-1.17773438	+43.39599609	-21.37939453	-65.36865234	+2944	+12.63427734	-2.18408203	-0.92724609	-7.29492188	-21.73095703	+21.70898438	+2464	+9.99755859	-6.41162109	-1.85009766	+42.97851563	-4.76806641	-30.32226563	+2044
+1458240522.19310000	+12.85839844	-3.96826172	-1.18212891	+43.17626953	-21.46728516	-65.36865234	+2948	+12.68261719	-2.13574219	-0.93164063	-7.42675781	-21.79687500	+21.75292969	+2476	+10.04589844	-6.35009766	-1.86328125	+42.82470703	-4.85595703	-30.27832031	+2048
+1458240522.19730000	+12.90673828	-3.92431641	-1.17773438	+42.97851563	-21.57714844	-65.43457031	+2956	+12.73535156	-2.08300781	-0.92724609	-7.47070313	-21.92871094	+21.81884766	+2488	+10.08544922	-6.29736328	-1.87646484	+42.58300781	-4.92187500	-30.23437500	+2056
+1458240522.20140000	+12.95507813	-3.88037109	-1.17333984	+42.75878906	-21.68701172	-65.47851563	+2968	+12.78369141	-2.03466797	-0.92285156	-7.58056641	-22.06054688	+21.86279297	+2500	+10.12500000	-6.24462891	-1.88964844	+42.36328125	-4.98779297	-30.19042969	+2060
+1458240522.20560000	+12.99902344	-3.83642578	-1.16894531	+42.56103516	-21.79687500	-65.54443359	+2976	+12.83642578	-1.98632813	-0.91845703	-7.66845703	-22.19238281	+21.88476563	+2512	+10.16894531	-6.19189453	-1.90722656	+42.16552734	-5.05371094	-30.14648438	+2068
+1458240522.20980000	+13.04736328	-3.78808594	-1.16015625	+42.40722656	-21.92871094	-65.63232422	+2992	+12.88916016	-1.93359375	-0.91406250	-7.71240234	-22.36816406	+21.92871094	+2528	+10.20410156	-6.14355469	-1.92919922	+41.85791016	-5.09765625	-30.08056641	+2072
+1458240522.21390010	+13.09570313	-3.74853516	-1.15576172	+42.23144531	-22.06054688	-65.74218750	+3004	+12.94189453	-1.88964844	-0.90527344	-7.80029297	-22.56591797	+21.95068359	+2540	+10.24365234	-6.09960938	-1.94677734	+41.59423828	-5.16357422	-30.03662109	+2080
+1458240522.21810010	+13.13964844	-3.70898438	-1.14697266	+42.03369141	-22.17041016	-65.85205078	+3020	+12.99023438	-1.84130859	-0.90087891	-7.91015625	-22.71972656	+21.95068359	+2552	+10.28320313	-6.05566406	-1.96875000	+41.33056641	-5.20751953	-29.99267578	+2088
+1458240522.22639990	+13.23193359	-3.62109375	-1.13818359	+41.70410156	-22.41210938	-66.04980469	+3056	+13.09570313	-1.74462891	-0.88769531	-7.97607422	-23.07128906	+21.99462891	+2588	+10.35351563	-5.96777344	-2.01269531	+40.75927734	-5.31738281	-29.88281250	+2104
+1458240522.23060010	+13.27587891	-3.57714844	-1.13378906	+41.52832031	-22.52197266	-66.11572266	+3076	+13.14404297	-1.69628906	-0.88330078	-8.04199219	-23.24707031	+22.01660156	+2604	+10.39746094	-5.92382813	-2.03906250	+40.51757813	-5.36132813	-29.83886719	+2112
+1458240522.23480010	+13.32421875	-3.52880859	-1.12939453	+41.39648438	-22.67578125	-66.22558594	+3100	+13.19238281	-1.64355469	-0.87451172	-8.06396484	-23.46679688	+22.03857422	+2620	+10.43261719	-5.87988281	-2.06103516	+40.23193359	-5.40527344	-29.81689453	+2124
+1458240522.23889990	+13.36816406	-3.49365234	-1.12060547	+41.19873047	-22.82958984	-66.33544922	+3124	+13.24072266	-1.60400391	-0.87011719	-8.17382813	-23.68652344	+22.08251953	+2640	+10.47216797	-5.83593750	-2.08300781	+39.99023438	-5.47119141	-29.79492188	+2132
+1458240522.24309990	+13.41210938	-3.45849609	-1.11621094	+41.00097656	-22.98339844	-66.44531250	+3148	+13.28906250	-1.56445313	-0.86132813	-8.30566406	-23.88427734	+22.10449219	+2656	+10.51611328	-5.79199219	-2.09619141	+39.77050781	-5.55908203	-29.83886719	+2144
+1458240522.24729990	+13.46044922	-3.41455078	-1.11181641	+40.89111328	-23.13720703	-66.53320313	+3172	+13.33740234	-1.51611328	-0.86132813	-8.32763672	-24.08203125	+22.14843750	+2672	+10.55566406	-5.74365234	-2.10937500	+39.55078125	-5.66894531	-29.88281250	+2152
+1458240522.25140000	+13.50439453	-3.37939453	-1.10742188	+40.69335938	-23.26904297	-66.62109375	+3196	+13.38574219	-1.48095703	-0.85693359	-8.45947266	-24.27978516	+22.17041016	+2688	+10.60400391	-5.69531250	-2.12695313	+39.37500000	-5.77880859	-29.92675781	+2160
+1458240522.25560000	+13.55273438	-3.34863281	-1.10742188	+40.45166016	-23.42285156	-66.66503906	+3216	+13.43408203	-1.44580078	-0.85253906	-8.59130859	-24.45556641	+22.21435547	+2704	+10.65234375	-5.64697266	-2.13574219	+39.19921875	-5.91064453	-30.01464844	+2172
+1458240522.25980000	+13.59667969	-3.30908203	-1.11181641	+40.27587891	-23.53271484	-66.66503906	+3240	+13.48242188	-1.40185547	-0.85253906	-8.63525391	-24.60937500	+22.28027344	+2724	+10.69628906	-5.59423828	-2.14013672	+39.06738281	-6.04248047	-30.10253906	+2180
+1458240522.26390000	+13.64501953	-3.28271484	-1.12060547	+40.03417969	-23.68652344	-66.66503906	+3256	+13.52636719	-1.36669922	-0.85253906	-8.78906250	-24.78515625	+22.32421875	+2736	+10.74902344	-5.54150391	-2.14892578	+38.95751953	-6.19628906	-30.19042969	+2188
+1458240522.26810000	+13.68896484	-3.25634766	-1.12060547	+39.77050781	-23.84033203	-66.68701172	+3276	+13.57470703	-1.33593750	-0.84814453	-8.96484375	-24.93896484	+22.41210938	+2752	+10.80175781	-5.48437500	-2.14892578	+38.84765625	-6.37207031	-30.34423828	+2196
+1458240522.27220010	+13.73730469	-3.22119141	-1.12060547	+39.59472656	-23.99414063	-66.70898438	+3292	+13.61865234	-1.29638672	-0.85253906	-9.07470703	-25.09277344	+22.50000000	+2768	+10.85009766	-5.42724609	-2.15332031	+38.78173828	-6.54785156	-30.47607422	+2204
+1458240522.27640010	+13.78125000	-3.19921875	-1.12500000	+39.35302734	-24.16992188	-66.73095703	+3304	+13.66699219	-1.27001953	-0.85253906	-9.25048828	-25.24658203	+22.56591797	+2780	+10.90283203	-5.37011719	-2.15332031	+38.67187500	-6.72363281	-30.58593750	+2212
+1458240522.28060010	+13.82958984	-3.17285156	-1.12500000	+39.11132813	-24.32373047	-66.75292969	+3316	+13.71093750	-1.23925781	-0.84814453	-9.42626953	-25.40039063	+22.63183594	+2796	+10.95556641	-5.31738281	-2.14892578	+38.60595703	-6.94335938	-30.73974609	+2220
+1458240522.28469990	+13.87792969	-3.14648438	-1.12939453	+38.89160156	-24.45556641	-66.73095703	+3328	+13.75927734	-1.20410156	-0.85253906	-9.53613281	-25.53222656	+22.71972656	+2812	+11.00830078	-5.26025391	-2.14453125	+38.51806641	-7.14111328	-30.87158203	+2228
+1458240522.28889990	+13.92187500	-3.12451172	-1.13818359	+38.60595703	-24.58740234	-66.70898438	+3336	+13.80322266	-1.17333984	-0.85253906	-9.71191406	-25.64208984	+22.80761719	+2824	+11.05664063	-5.21191406	-2.14453125	+38.43017578	-7.31689453	-30.98144531	+2236
+1458240522.29310010	+13.96582031	-3.10253906	-1.14257813	+38.34228516	-24.71923828	-66.70898438	+3344	+13.84716797	-1.14697266	-0.85253906	-9.86572266	-25.79589844	+22.89550781	+2840	+11.10937500	-5.15917969	-2.14453125	+38.34228516	-7.51464844	-31.09130859	+2240
+1458240522.29720000	+14.00976563	-3.07617188	-1.14257813	+38.14453125	-24.87304688	-66.70898438	+3356	+13.89550781	-1.11181641	-0.85253906	-9.99755859	-25.90576172	+22.96142578	+2856	+11.15332031	-5.10205078	-2.14892578	+38.23242188	-7.69042969	-31.17919922	+2244
+1458240522.30559990	+14.09326172	-3.02783203	-1.13818359	+37.68310547	-25.20263672	-66.77490234	+3372	+13.98339844	-1.05468750	-0.85253906	-10.30517578	-26.16943359	+23.11523438	+2884	+11.24560547	-5.00976563	-2.15332031	+37.96875000	-7.99804688	-31.31103516	+2252
+1458240522.30970000	+14.13720703	-2.99707031	-1.12500000	+37.52929688	-25.40039063	-66.84082031	+3384	+14.02734375	-1.01513672	-0.84814453	-10.39306641	-26.32324219	+23.20312500	+2904	+11.28515625	-4.96142578	-2.16210938	+37.81494141	-8.12988281	-31.35498047	+2252
+1458240522.31390000	+14.17675781	-2.97070313	-1.11621094	+37.35351563	-25.55419922	-66.92871094	+3396	+14.07568359	-0.98876953	-0.83935547	-10.52490234	-26.47705078	+23.26904297	+2920	+11.32470703	-4.93066406	-2.17089844	+37.59521484	-8.23974609	-31.37695313	+2256
+1458240522.31810000	+14.21630859	-2.94873047	-1.10742188	+37.15576172	-25.70800781	-67.01660156	+3408	+14.11523438	-0.95800781	-0.83056641	-10.65673828	-26.65283203	+23.29101563	+2936	+11.36425781	-4.89550781	-2.18408203	+37.37548828	-8.30566406	-31.37695313	+2260
+1458240522.32220010	+14.25585938	-2.91796875	-1.09863281	+37.02392578	-25.86181641	-67.10449219	+3424	+14.15917969	-0.92285156	-0.82617188	-10.70068359	-26.80664063	+23.33496094	+2956	+11.39941406	-4.86035156	-2.20166016	+37.15576172	-8.37158203	-31.33300781	+2264
+1458240522.32640000	+14.29541016	-2.88720703	-1.08984375	+36.84814453	-26.01562500	-67.17041016	+3444	+14.20312500	-0.89208984	-0.81738281	-10.78857422	-26.96044922	+23.37890625	+2972	+11.43457031	-4.83398438	-2.22363281	+36.89208984	-8.41552734	-31.28906250	+2268
+1458240522.33060000	+14.33056641	-2.86083984	-1.07666016	+36.69433594	-26.16943359	-67.28027344	+3464	+14.24707031	-0.85693359	-0.80419922	-10.87646484	-27.15820313	+23.40087891	+2992	+11.46972656	-4.80322266	-2.24121094	+36.65039063	-8.45947266	-31.24511719	+2272
+1458240522.33470010	+14.36572266	-2.82128906	-1.05908203	+36.62841797	-26.36718750	-67.41210938	+3488	+14.28662109	-0.82177734	-0.79541016	-10.92041016	-27.31201172	+23.44482422	+3012	+11.50048828	-4.76806641	-2.26318359	+36.40869141	-8.50341797	-31.15722656	+2280
+1458240522.33890010	+14.40087891	-2.79492188	-1.03710938	+36.51855469	-26.56494141	-67.54394531	+3516	+14.33056641	-0.79101563	-0.78222656	-10.98632813	-27.48779297	+23.46679688	+3032	+11.53125000	-4.74169922	-2.28515625	+36.12304688	-8.50341797	-31.09130859	+2284
+1458240522.34310010	+14.44042969	-2.76416016	-1.02392578	+36.38671875	-26.71875000	-67.65380859	+3544	+14.37011719	-0.76025391	-0.76904297	-11.07421875	-27.68554688	+23.48876953	+3056	+11.56201172	-4.71972656	-2.30273438	+35.85937500	-8.52539063	-31.04736328	+2288
+1458240522.34719990	+14.47558594	-2.72900391	-1.01074219	+36.29882813	-26.87255859	-67.74169922	+3572	+14.40966797	-0.72070313	-0.75585938	-11.11816406	-27.86132813	+23.53271484	+3076	+11.59277344	-4.68896484	-2.32031250	+35.63964844	-8.54736328	-30.98144531	+2296
+1458240522.35139990	+14.51074219	-2.70263672	-1.00195313	+36.14501953	-27.00439453	-67.80761719	+3600	+14.44921875	-0.69433594	-0.74267578	-11.18408203	-28.01513672	+23.57666016	+3096	+11.62792969	-4.66259766	-2.34228516	+35.37597656	-8.54736328	-30.89355469	+2304
+1458240522.35970000	+14.58105469	-2.63671875	-0.97998047	+35.90332031	-27.26806641	-67.93945313	+3664	+14.52832031	-0.62841797	-0.72509766	-11.29394531	-28.27880859	+23.59863281	+3140	+11.69384766	-4.60107422	-2.36865234	+34.98046875	-8.59130859	-30.78369141	+2320
+1458240522.36389990	+14.61621094	-2.61035156	-0.97119141	+35.74951172	-27.39990234	-67.96142578	+3696	+14.56347656	-0.60205078	-0.72070313	-11.35986328	-28.36669922	+23.62060547	+3156	+11.72460938	-4.56152344	-2.38623047	+34.80468750	-8.61328125	-30.71777344	+2328
+1458240522.36800000	+14.65136719	-2.58837891	-0.96679688	+35.57373047	-27.53173828	-67.96142578	+3724	+14.59863281	-0.57568359	-0.71191406	-11.44775391	-28.45458984	+23.68652344	+3176	+11.76416016	-4.52636719	-2.38623047	+34.67285156	-8.70117188	-30.71777344	+2336
+1458240522.37220000	+14.68652344	-2.55761719	-0.96679688	+35.44189453	-27.61962891	-67.91748047	+3752	+14.63378906	-0.54052734	-0.70751953	-11.49169922	-28.54248047	+23.75244141	+3200	+11.79931641	-4.47802734	-2.39062500	+34.58496094	-8.81103516	-30.69580078	+2344
+1458240522.37640000	+14.72167969	-2.53564453	-0.96679688	+35.24414063	-27.72949219	-67.87353516	+3776	+14.66894531	-0.51855469	-0.70312500	-11.60156250	-28.60839844	+23.81835938	+3220	+11.83886719	-4.43847656	-2.39062500	+34.49707031	-8.89892578	-30.67382813	+2352
+1458240522.38050010	+14.75683594	-2.51806641	-0.96679688	+35.02441406	-27.81738281	-67.82958984	+3796	+14.70410156	-0.49218750	-0.69873047	-11.71142578	-28.67431641	+23.90625000	+3236	+11.87841797	-4.39453125	-2.38183594	+34.40917969	-9.03076172	-30.69580078	+2360
+1458240522.38470010	+14.79199219	-2.49169922	-0.97119141	+34.84863281	-27.88330078	-67.74169922	+3820	+14.73925781	-0.46142578	-0.69873047	-11.77734375	-28.67431641	+23.97216797	+3256	+11.91796875	-4.34619141	-2.37304688	+34.38720703	-9.16259766	-30.71777344	+2372
+1458240522.38890000	+14.82714844	-2.47412109	-0.97998047	+34.62890625	-27.94921875	-67.63183594	+3836	+14.77001953	-0.43945313	-0.69873047	-11.86523438	-28.67431641	+24.03808594	+3276	+11.95751953	-4.29785156	-2.36425781	+34.36523438	-9.31640625	-30.73974609	+2380
+1458240522.39299990	+14.86230469	-2.45654297	-0.98437500	+34.38720703	-28.01513672	-67.52197266	+3852	+14.80517578	-0.41308594	-0.70312500	-11.95312500	-28.67431641	+24.12597656	+3292	+11.99707031	-4.24951172	-2.35546875	+34.34326172	-9.47021484	-30.73974609	+2392
+1458240522.39720010	+14.89306641	-2.43017578	-0.99316406	+34.21142578	-28.08105469	-67.41210938	+3864	+14.83593750	-0.38671875	-0.70312500	-12.01904297	-28.67431641	+24.19189453	+3312	+12.03662109	-4.19677734	-2.34667969	+34.36523438	-9.62402344	-30.76171875	+2404
+1458240522.40140010	+14.92382813	-2.41259766	-0.99755859	+33.99169922	-28.14697266	-67.30224609	+3876	+14.86669922	-0.36474609	-0.70751953	-12.10693359	-28.65234375	+24.27978516	+3332	+12.07617188	-4.14843750	-2.33349609	+34.34326172	-9.77783203	-30.76171875	+2412
+1458240522.40549990	+14.95458984	-2.39501953	-1.00195313	+33.77197266	-28.21289063	-67.19238281	+3884	+14.89746094	-0.33837891	-0.70312500	-12.21679688	-28.67431641	+24.38964844	+3348	+12.11132813	-4.10009766	-2.32470703	+34.32128906	-9.90966797	-30.78369141	+2420
+1458240522.41389990	+15.02490234	-2.35107422	-1.01074219	+33.39843750	-28.36669922	-67.01660156	+3896	+14.95898438	-0.28564453	-0.69873047	-12.39257813	-28.69628906	+24.60937500	+3384	+12.18603516	-4.01220703	-2.30273438	+34.27734375	-10.19531250	-30.82763672	+2436
+1458240522.41800000	+15.05126953	-2.33349609	-1.00634766	+33.20068359	-28.45458984	-66.95068359	+3900	+14.98974609	-0.26367188	-0.69433594	-12.45849609	-28.74023438	+24.69726563	+3404	+12.22119141	-3.96826172	-2.29394531	+34.23339844	-10.28320313	-30.82763672	+2440
+1458240522.42220000	+15.07763672	-2.30712891	-1.00195313	+33.06884766	-28.54248047	-66.90673828	+3904	+15.02050781	-0.23291016	-0.68994141	-12.50244141	-28.76220703	+24.76318359	+3424	+12.25195313	-3.92871094	-2.29394531	+34.16748047	-10.37109375	-30.78369141	+2444
+1458240522.42630000	+15.10839844	-2.28515625	-0.99755859	+32.93701172	-28.63037109	-66.86279297	+3912	+15.05566406	-0.20654297	-0.68554688	-12.54638672	-28.78417969	+24.85107422	+3444	+12.28271484	-3.89794922	-2.28955078	+34.05761719	-10.45898438	-30.78369141	+2448
+1458240522.43050000	+15.13037109	-2.25878906	-0.99316406	+32.82714844	-28.71826172	-66.84082031	+3920	+15.08203125	-0.18017578	-0.67236328	-12.61230469	-28.82812500	+24.91699219	+3460	+12.30908203	-3.86718750	-2.29833984	+33.92578125	-10.45898438	-30.71777344	+2452
+1458240522.43470000	+15.15234375	-2.22802734	-0.97998047	+32.73925781	-28.87207031	-66.88476563	+3932	+15.10839844	-0.15380859	-0.65917969	-12.65625000	-28.91601563	+25.00488281	+3480	+12.33544922	-3.83642578	-2.30273438	+33.79394531	-10.48095703	-30.65185547	+2452
+1458240522.44300010	+15.20068359	-2.17968750	-0.94042969	+32.58544922	-29.15771484	-67.01660156	+3964	+15.16552734	-0.09667969	-0.62402344	-12.72216797	-29.15771484	+25.18066406	+3524	+12.38378906	-3.79687500	-2.32031250	+33.42041016	-10.45898438	-30.58593750	+2456
+1458240522.44720010	+15.22705078	-2.14892578	-0.91406250	+32.56347656	-29.35546875	-67.10449219	+3984	+15.19628906	-0.06591797	-0.60205078	-12.72216797	-29.26757813	+25.24658203	+3548	+12.41015625	-3.77490234	-2.32910156	+33.24462891	-10.43701172	-30.54199219	+2456
+1458240522.45129990	+15.25341797	-2.12255859	-0.89208984	+32.49755859	-29.50927734	-67.19238281	+4008	+15.22265625	-0.03955078	-0.58447266	-12.74414063	-29.37744141	+25.31250000	+3568	+12.43212891	-3.76171875	-2.33789063	+33.02490234	-10.41503906	-30.49804688	+2460
+1458240522.45549990	+15.27099609	-2.09619141	-0.86572266	+32.45361328	-29.66308594	-67.28027344	+4032	+15.25341797	-0.01318359	-0.56250000	-12.78808594	-29.50927734	+25.35644531	+3588	+12.45410156	-3.74414063	-2.34667969	+32.80517578	-10.37109375	-30.43212891	+2460
+1458240522.46380000	+15.31054688	-2.04345703	-0.81738281	+32.34375000	-29.97070313	-67.43408203	+4092	+15.30615234	+0.04394531	-0.52294922	-12.78808594	-29.70703125	+25.46630859	+3636	+12.49804688	-3.70898438	-2.37304688	+32.43164063	-10.28320313	-30.27832031	+2468
+1458240522.46799990	+15.33691406	-2.01708984	-0.79541016	+32.27783203	-30.14648438	-67.50000000	+4120	+15.33251953	+0.07031250	-0.50097656	-12.81005859	-29.81689453	+25.53222656	+3656	+12.52001953	-3.68701172	-2.37744141	+32.25585938	-10.28320313	-30.23437500	+2472
+1458240522.47219990	+15.35888672	-1.99072266	-0.76904297	+32.21191406	-30.30029297	-67.56591797	+4156	+15.35449219	+0.10107422	-0.47900391	-12.78808594	-29.92675781	+25.62011719	+3680	+12.54638672	-3.66503906	-2.38183594	+32.10205078	-10.28320313	-30.19042969	+2476
+1458240522.47630000	+15.38085938	-1.97314453	-0.74267578	+32.10205078	-30.45410156	-67.60986328	+4188	+15.37646484	+0.12304688	-0.45703125	-12.83203125	-30.03662109	+25.68603516	+3704	+12.56835938	-3.64306641	-2.38183594	+31.97021484	-10.28320313	-30.12451172	+2480
+1458240522.48050000	+15.40722656	-1.95556641	-0.72070313	+31.99218750	-30.62988281	-67.65380859	+4216	+15.40722656	+0.14501953	-0.43066406	-12.87597656	-30.14648438	+25.77392578	+3728	+12.59472656	-3.61669922	-2.37304688	+31.83837891	-10.34912109	-30.12451172	+2488
+1458240522.48470000	+15.43359375	-1.93798828	-0.70751953	+31.83837891	-30.71777344	-67.58789063	+4248	+15.43359375	+0.17138672	-0.41748047	-12.89794922	-30.16845703	+25.83984375	+3752	+12.62548828	-3.58593750	-2.36865234	+31.77246094	-10.41503906	-30.08056641	+2496
+1458240522.48880000	+15.45556641	-1.92041016	-0.69873047	+31.64062500	-30.80566406	-67.52197266	+4272	+15.45556641	+0.18896484	-0.40429688	-12.94189453	-30.19042969	+25.90576172	+3772	+12.65185547	-3.55078125	-2.35986328	+31.72851563	-10.50292969	-30.01464844	+2508
+1458240522.49720000	+15.50390625	-1.89404297	-0.69433594	+31.22314453	-30.87158203	-67.28027344	+4320	+15.49951172	+0.23291016	-0.38232422	-13.02978516	-30.16845703	+26.05957031	+3820	+12.70898438	-3.47607422	-2.32910156	+31.66259766	-10.72265625	-29.92675781	+2528
+1458240522.50130010	+15.53027344	-1.88525391	-0.68994141	+30.93750000	-30.91552734	-67.12646484	+4340	+15.52148438	+0.25048828	-0.37353516	-13.09570313	-30.14648438	+26.16943359	+3840	+12.73535156	-3.43212891	-2.31152344	+31.66259766	-10.85449219	-29.86083984	+2540
+1458240522.50959990	+15.58300781	-1.86767578	-0.68994141	+30.41015625	-31.00341797	-66.79687500	+4368	+15.56542969	+0.28564453	-0.35595703	-13.24951172	-30.05859375	+26.36718750	+3884	+12.79687500	-3.33984375	-2.26318359	+31.72851563	-11.18408203	-29.79492188	+2568
+1458240522.51379990	+15.60937500	-1.85888672	-0.68994141	+30.12451172	-31.02539063	-66.62109375	+4380	+15.58740234	+0.30322266	-0.35156250	-13.33740234	-29.99267578	+26.45507813	+3904	+12.82324219	-3.30029297	-2.24121094	+31.70654297	-11.31591797	-29.75097656	+2584
+1458240522.51799990	+15.63574219	-1.85009766	-0.68994141	+29.83886719	-31.04736328	-66.44531250	+4388	+15.61376953	+0.31640625	-0.34277344	-13.42529297	-29.92675781	+26.54296875	+3924	+12.85400391	-3.26074219	-2.21923828	+31.70654297	-11.44775391	-29.70703125	+2592
+1458240522.52210000	+15.65771484	-1.84130859	-0.68994141	+29.55322266	-31.04736328	-66.24755859	+4396	+15.63574219	+0.33398438	-0.33837891	-13.51318359	-29.83886719	+26.60888672	+3948	+12.88037109	-3.21679688	-2.20166016	+31.70654297	-11.55761719	-29.61914063	+2604
+1458240522.52630000	+15.68408203	-1.83251953	-0.69433594	+29.26757813	-31.02539063	-66.04980469	+4400	+15.65771484	+0.34716797	-0.33837891	-13.57910156	-29.75097656	+26.67480469	+3968	+12.90673828	-3.18164063	-2.17968750	+31.68457031	-11.66748047	-29.53125000	+2612
+1458240522.53049990	+15.70166016	-1.82812500	-0.69433594	+28.98193359	-31.02539063	-65.87402344	+4404	+15.67529297	+0.36474609	-0.32958984	-13.66699219	-29.66308594	+26.74072266	+3988	+12.92871094	-3.14208984	-2.16650391	+31.66259766	-11.73339844	-29.44335938	+2620
+1458240522.53460000	+15.72363281	-1.81933594	-0.68994141	+28.71826172	-31.06933594	-65.74218750	+4412	+15.69726563	+0.38232422	-0.32080078	-13.75488281	-29.61914063	+26.80664063	+4008	+12.95068359	-3.10693359	-2.15332031	+31.61865234	-11.79931641	-29.33349609	+2628
+1458240522.54300000	+15.75878906	-1.79296875	-0.66796875	+28.27880859	-31.17919922	-65.56640625	+4424	+15.73681641	+0.40869141	-0.29443359	-13.97460938	-29.57519531	+26.93847656	+4056	+12.99462891	-3.05859375	-2.13134766	+31.39892578	-11.84326172	-29.13574219	+2640
+1458240522.54710010	+15.78076172	-1.77978516	-0.64599609	+28.12500000	-31.28906250	-65.52246094	+4432	+15.76318359	+0.42626953	-0.27685547	-14.08447266	-29.55322266	+27.00439453	+4076	+13.01220703	-3.03662109	-2.12695313	+31.28906250	-11.82128906	-29.02587891	+2640
+1458240522.55130000	+15.80273438	-1.76660156	-0.62402344	+27.97119141	-31.37695313	-65.52246094	+4444	+15.78955078	+0.43945313	-0.25927734	-14.17236328	-29.55322266	+27.04833984	+4100	+13.02978516	-3.02783203	-2.12255859	+31.09130859	-11.75537109	-28.91601563	+2644
+1458240522.55550000	+15.81152344	-1.75341797	-0.60205078	+27.81738281	-31.44287109	-65.52246094	+4460	+15.80712891	+0.45703125	-0.23730469	-14.26025391	-29.57519531	+27.07031250	+4128	+13.04736328	-3.01904297	-2.12255859	+30.87158203	-11.66748047	-28.78417969	+2640
+1458240522.55960010	+15.82470703	-1.73583984	-0.57568359	+27.70751953	-31.53076172	-65.56640625	+4480	+15.82910156	+0.47460938	-0.21093750	-14.37011719	-29.64111328	+27.11425781	+4152	+13.06494141	-3.00585938	-2.13134766	+30.67382813	-11.55761719	-28.65234375	+2644
+1458240522.56380010	+15.83789063	-1.72265625	-0.54931641	+27.57568359	-31.61865234	-65.58837891	+4500	+15.84667969	+0.48779297	-0.18457031	-14.47998047	-29.68505859	+27.15820313	+4180	+13.07812500	-3.00146484	-2.13574219	+30.47607422	-11.44775391	-28.49853516	+2644
+1458240522.56800010	+15.85107422	-1.70507813	-0.52294922	+27.46582031	-31.70654297	-65.61035156	+4524	+15.86425781	+0.50537109	-0.15380859	-14.61181641	-29.75097656	+27.22412109	+4204	+13.09570313	-2.99267578	-2.14013672	+30.27832031	-11.31591797	-28.36669922	+2644
+1458240522.57209990	+15.86425781	-1.68750000	-0.49218750	+27.42187500	-31.86035156	-65.69824219	+4552	+15.88623047	+0.51855469	-0.12304688	-14.74365234	-29.81689453	+27.26806641	+4232	+13.11328125	-2.98388672	-2.14013672	+30.08056641	-11.20605469	-28.25683594	+2644
+1458240522.57629990	+15.87744141	-1.67431641	-0.45263672	+27.33398438	-32.03613281	-65.78613281	+4584	+15.90380859	+0.52734375	-0.09667969	-14.87548828	-29.88281250	+27.31201172	+4260	+13.12646484	-2.97949219	-2.14453125	+29.86083984	-11.09619141	-28.12500000	+2648
+1458240522.58040000	+15.89501953	-1.66113281	-0.42187500	+27.26806641	-32.16796875	-65.87402344	+4616	+15.92578125	+0.54052734	-0.06591797	-15.02929688	-29.94873047	+27.35595703	+4284	+13.14404297	-2.97509766	-2.14453125	+29.64111328	-10.98632813	-28.03710938	+2648
+1458240522.58460000	+15.90820313	-1.64355469	-0.39111328	+27.18017578	-32.25585938	-65.91796875	+4648	+15.94775391	+0.55371094	-0.03955078	-15.13916016	-29.97070313	+27.39990234	+4312	+13.16162109	-2.97070313	-2.14453125	+29.46533203	-10.87646484	-27.92724609	+2652
+1458240522.58880000	+15.92578125	-1.63037109	-0.36474609	+27.07031250	-32.34375000	-65.96191406	+4684	+15.96972656	+0.56250000	-0.01318359	-15.29296875	-30.01464844	+27.44384766	+4336	+13.17480469	-2.95751953	-2.14453125	+29.31152344	-10.78857422	-27.79541016	+2652
+1458240522.59710000	+15.95214844	-1.60839844	-0.33398438	+26.85058594	-32.40966797	-65.96191406	+4752	+16.00488281	+0.58007813	+0.01757813	-15.57861328	-29.94873047	+27.50976563	+4384	+13.21435547	-2.93554688	-2.13134766	+29.04785156	-10.65673828	-27.59765625	+2664
+1458240522.60130000	+15.96093750	-1.59960938	-0.31640625	+26.67480469	-32.45361328	-65.91796875	+4784	+16.01806641	+0.58886719	+0.03076172	-15.73242188	-29.90478516	+27.55371094	+4408	+13.22753906	-2.90917969	-2.12255859	+29.00390625	-10.63476563	-27.48779297	+2672
+1458240522.60540010	+15.98291016	-1.59960938	-0.30761719	+26.45507813	-32.47558594	-65.85205078	+4812	+16.04003906	+0.59326172	+0.03955078	-15.88623047	-29.79492188	+27.57568359	+4428	+13.24951172	-2.88720703	-2.10498047	+28.93798828	-10.65673828	-27.39990234	+2684
+1458240522.60960010	+16.00488281	-1.59082031	-0.30322266	+26.27929688	-32.49755859	-65.74218750	+4840	+16.06201172	+0.60644531	+0.04394531	-15.97412109	-29.70703125	+27.61962891	+4448	+13.27148438	-2.85644531	-2.08300781	+28.93798828	-10.72265625	-27.35595703	+2692
+1458240522.61380000	+16.02246094	-1.59082031	-0.29882813	+26.05957031	-32.47558594	-65.63232422	+4864	+16.07958984	+0.60644531	+0.05273438	-16.12792969	-29.61914063	+27.64160156	+4468	+13.28906250	-2.83007813	-2.06103516	+28.91601563	-10.76660156	-27.29003906	+2704
+1458240522.61789990	+16.04003906	-1.59082031	-0.29882813	+25.81787109	-32.43164063	-65.52246094	+4884	+16.09716797	+0.60644531	+0.04394531	-16.28173828	-29.44335938	+27.64160156	+4488	+13.31103516	-2.80371094	-2.03906250	+28.91601563	-10.83251953	-27.22412109	+2716
+1458240522.62210010	+16.06201172	-1.58642578	-0.30761719	+25.59814453	-32.29980469	-65.36865234	+4904	+16.11914063	+0.61083984	+0.03955078	-16.36962891	-29.26757813	+27.61962891	+4504	+13.32861328	-2.77294922	-2.01269531	+28.93798828	-10.92041016	-27.18017578	+2732
+1458240522.62630010	+16.07519531	-1.58642578	-0.32080078	+25.35644531	-32.18994141	-65.21484375	+4924	+16.13671875	+0.61962891	+0.03076172	-16.47949219	-29.11376953	+27.61962891	+4524	+13.35058594	-2.73779297	-1.98193359	+28.98193359	-11.03027344	-27.13623047	+2744
+1458240522.63039990	+16.09277344	-1.59082031	-0.33837891	+25.09277344	-32.05810547	-65.01708984	+4940	+16.15429688	+0.62402344	+0.02197266	-16.54541016	-28.91601563	+27.59765625	+4544	+13.37255859	-2.70263672	-1.96435547	+29.04785156	-11.07421875	-27.04833984	+2756
+1458240522.63459990	+16.11474609	-1.58642578	-0.34716797	+24.89501953	-31.99218750	-64.88525391	+4952	+16.16748047	+0.63281250	+0.01757813	-16.61132813	-28.80615234	+27.59765625	+4564	+13.39013672	-2.67187500	-1.93798828	+29.09179688	-11.18408203	-27.00439453	+2768
+1458240522.63879990	+16.12792969	-1.59082031	-0.35156250	+24.65332031	-31.94824219	-64.77539063	+4964	+16.18505859	+0.63281250	+0.01318359	-16.69921875	-28.69628906	+27.59765625	+4580	+13.40771484	-2.64550781	-1.91601563	+29.11376953	-11.27197266	-26.98242188	+2784
+1458240522.64710000	+16.16748047	-1.59082031	-0.35595703	+24.25781250	-31.88232422	-64.59960938	+4976	+16.22460938	+0.64160156	+0.01318359	-16.89697266	-28.52050781	+27.59765625	+4616	+13.44287109	-2.58837891	-1.86767578	+29.13574219	-11.42578125	-26.93847656	+2804
+1458240522.65130000	+16.18505859	-1.58642578	-0.35595703	+24.12597656	-31.83837891	-64.57763672	+4984	+16.24658203	+0.64599609	+0.01757813	-16.96289063	-28.47656250	+27.59765625	+4632	+13.46044922	-2.57519531	-1.84570313	+29.09179688	-11.51367188	-26.93847656	+2816
+1458240522.65540000	+16.19824219	-1.57763672	-0.35595703	+24.01611328	-31.77246094	-64.55566406	+4992	+16.25976563	+0.64599609	+0.01757813	-17.05078125	-28.43261719	+27.55371094	+4648	+13.47802734	-2.56201172	-1.84130859	+29.04785156	-11.46972656	-26.87255859	+2824
+1458240522.65960000	+16.21142578	-1.57324219	-0.34277344	+23.92822266	-31.83837891	-64.62158203	+5004	+16.27734375	+0.65039063	+0.02636719	-17.13867188	-28.43261719	+27.53173828	+4664	+13.49121094	-2.54882813	-1.83251953	+28.98193359	-11.44775391	-26.82861328	+2828
+1458240522.66370010	+16.22021484	-1.56445313	-0.32519531	+23.84033203	-31.90429688	-64.68750000	+5016	+16.29492188	+0.65917969	+0.03515625	-17.18261719	-28.43261719	+27.50976563	+4684	+13.50439453	-2.54443359	-1.82812500	+28.87207031	-11.42578125	-26.80664063	+2832
+1458240522.66790010	+16.22900391	-1.56005859	-0.30761719	+23.77441406	-31.99218750	-64.75341797	+5032	+16.31250000	+0.66796875	+0.05273438	-17.22656250	-28.49853516	+27.50976563	+4704	+13.51757813	-2.54003906	-1.82812500	+28.74023438	-11.35986328	-26.74072266	+2836
+1458240522.67619990	+16.25097656	-1.54248047	-0.24169922	+23.75244141	-32.34375000	-65.08300781	+5068	+16.34765625	+0.68115234	+0.10986328	-17.44628906	-28.82812500	+27.57568359	+4748	+13.53955078	-2.54882813	-1.83691406	+28.38867188	-11.18408203	-26.69677734	+2840
+1458240522.68039990	+16.25976563	-1.53369141	-0.20654297	+23.77441406	-32.51953125	-65.30273438	+5092	+16.36523438	+0.68554688	+0.14062500	-17.55615234	-28.98193359	+27.59765625	+4768	+13.55273438	-2.55761719	-1.84130859	+28.16894531	-11.07421875	-26.65283203	+2844
+1458240522.68460010	+16.26855469	-1.52050781	-0.17138672	+23.79638672	-32.67333984	-65.47851563	+5120	+16.38281250	+0.68554688	+0.16699219	-17.68798828	-29.09179688	+27.61962891	+4788	+13.56591797	-2.56201172	-1.84570313	+27.99316406	-10.96435547	-26.63085938	+2848
+1458240522.68870000	+16.27734375	-1.51611328	-0.13623047	+23.79638672	-32.80517578	-65.65429688	+5144	+16.40039063	+0.69433594	+0.19335938	-17.79785156	-29.20166016	+27.64160156	+4812	+13.57470703	-2.57080078	-1.85009766	+27.79541016	-10.87646484	-26.58691406	+2852
+1458240522.69289990	+16.28173828	-1.50732422	-0.10546875	+23.77441406	-32.93701172	-65.80810547	+5172	+16.41357422	+0.70312500	+0.21533203	-17.90771484	-29.31152344	+27.66357422	+4832	+13.58789063	-2.57958984	-1.86328125	+27.59765625	-10.74462891	-26.54296875	+2856
+1458240522.69709990	+16.28613281	-1.49853516	-0.07470703	+23.77441406	-33.09082031	-65.96191406	+5204	+16.42675781	+0.70751953	+0.24169922	-18.03955078	-29.44335938	+27.68554688	+4852	+13.59667969	-2.58837891	-1.87207031	+27.42187500	-10.59082031	-26.47705078	+2860
+1458240522.70120000	+16.29492188	-1.49414063	-0.04394531	+23.73046875	-33.26660156	-66.11572266	+5236	+16.43554688	+0.71630859	+0.26806641	-18.17138672	-29.55322266	+27.72949219	+4876	+13.60546875	-2.59277344	-1.88085938	+27.26806641	-10.45898438	-26.41113281	+2864
+1458240522.70540000	+16.30371094	-1.48974609	-0.01318359	+23.68652344	-33.42041016	-66.24755859	+5268	+16.44873047	+0.72070313	+0.29003906	-18.32519531	-29.61914063	+27.81738281	+4896	+13.61865234	-2.59277344	-1.88085938	+27.11425781	-10.41503906	-26.38916016	+2864
+1458240522.70960000	+16.31250000	-1.48095703	+0.00878906	+23.66455078	-33.48632813	-66.31347656	+5296	+16.46191406	+0.72509766	+0.30761719	-18.50097656	-29.68505859	+27.88330078	+4916	+13.63183594	-2.58837891	-1.88085938	+27.00439453	-10.37109375	-26.34521484	+2868
+1458240522.71370010	+16.32128906	-1.48095703	+0.02197266	+23.55468750	-33.55224609	-66.37939453	+5324	+16.47509766	+0.72949219	+0.32958984	-18.72070313	-29.72900391	+27.97119141	+4936	+13.64062500	-2.58398438	-1.87646484	+26.91650391	-10.32714844	-26.30126953	+2872
+1458240522.72210000	+16.35205078	-1.48535156	+0.02636719	+23.29101563	-33.46435547	-66.29150391	+5376	+16.49707031	+0.72509766	+0.33398438	-19.13818359	-29.59716797	+28.08105469	+4968	+13.66699219	-2.56640625	-1.85449219	+26.80664063	-10.34912109	-26.25732422	+2884
+1458240522.72620010	+16.36083984	-1.49414063	+0.01757813	+23.09326172	-33.39843750	-66.18164063	+5400	+16.50585938	+0.72509766	+0.32958984	-19.37988281	-29.48730469	+28.14697266	+4984	+13.68017578	-2.54443359	-1.84130859	+26.85058594	-10.37109375	-26.21337891	+2896
+1458240522.73040010	+16.36962891	-1.49853516	+0.00878906	+22.87353516	-33.31054688	-66.07177734	+5420	+16.51464844	+0.72070313	+0.31640625	-19.59960938	-29.31152344	+28.21289063	+5004	+13.69335938	-2.52246094	-1.82812500	+26.87255859	-10.43701172	-26.16943359	+2904
+1458240522.73449990	+16.38281250	-1.50292969	-0.00439453	+22.69775391	-33.20068359	-65.93994141	+5436	+16.51904297	+0.71191406	+0.31201172	-19.92919922	-29.17968750	+28.32275391	+5020	+13.70654297	-2.49609375	-1.80615234	+26.93847656	-10.50292969	-26.12548828	+2916
+1458240522.73869990	+16.39160156	-1.51171875	-0.01757813	+22.50000000	-33.11279297	-65.78613281	+5456	+16.52343750	+0.70751953	+0.30322266	-20.25878906	-29.04785156	+28.45458984	+5040	+13.71533203	-2.47412109	-1.78857422	+26.98242188	-10.59082031	-26.10351563	+2928
+1458240522.74289990	+16.40917969	-1.52050781	-0.03076172	+22.28027344	-33.00292969	-65.63232422	+5468	+16.53222656	+0.69873047	+0.29003906	-20.56640625	-28.87207031	+28.56445313	+5056	+13.72851563	-2.45214844	-1.76220703	+27.04833984	-10.67871094	-26.10351563	+2944
+1458240522.74700000	+16.42675781	-1.52929688	-0.05273438	+22.08251953	-32.87109375	-65.47851563	+5480	+16.54541016	+0.68554688	+0.27685547	-20.96191406	-28.69628906	+28.67431641	+5076	+13.74169922	-2.42138672	-1.73583984	+27.13623047	-10.81054688	-26.10351563	+2956
+1458240522.75539990	+16.44873047	-1.54687500	-0.08789063	+21.70898438	-32.60742188	-65.19287109	+5492	+16.56738281	+0.66796875	+0.24609375	-21.70898438	-28.32275391	+28.87207031	+5112	+13.76367188	-2.38183594	-1.69189453	+27.26806641	-10.98632813	-26.08154297	+2984
+1458240522.75950000	+16.45751953	-1.55566406	-0.10107422	+21.55517578	-32.54150391	-65.08300781	+5496	+16.57177734	+0.65039063	+0.23291016	-22.17041016	-28.14697266	+29.00390625	+5136	+13.77685547	-2.36425781	-1.67431641	+27.31201172	-11.05224609	-26.05957031	+2996
+1458240522.76370000	+16.46630859	-1.55566406	-0.10986328	+21.44531250	-32.45361328	-64.99511719	+5500	+16.57617188	+0.64160156	+0.21533203	-22.58789063	-27.97119141	+29.13574219	+5156	+13.78564453	-2.34667969	-1.65673828	+27.35595703	-11.14013672	-26.05957031	+3008
+1458240522.76790000	+16.47070313	-1.56005859	-0.11425781	+21.33544922	-32.40966797	-64.95117188	+5500	+16.58056641	+0.63281250	+0.20654297	-23.00537109	-27.83935547	+29.26757813	+5172	+13.79443359	-2.32910156	-1.64794922	+27.39990234	-11.14013672	-26.03759766	+3016
+1458240522.77200010	+16.47509766	-1.56005859	-0.10546875	+21.29150391	-32.49755859	-64.97314453	+5500	+16.58496094	+0.61523438	+0.21093750	-23.51074219	-27.77343750	+29.46533203	+5192	+13.79882813	-2.31591797	-1.63916016	+27.39990234	-11.16210938	-26.03759766	+3024
+1458240522.77620010	+16.47949219	-1.55566406	-0.09228516	+21.31347656	-32.56347656	-65.06103516	+5500	+16.59814453	+0.61083984	+0.21533203	-23.97216797	-27.75146484	+29.64111328	+5208	+13.80761719	-2.31591797	-1.62597656	+27.31201172	-11.18408203	-26.05957031	+3032
+1458240522.78449990	+16.48828125	-1.54687500	-0.05273438	+21.35742188	-32.76123047	-65.30273438	+5516	+16.61572266	+0.60205078	+0.23291016	-24.93896484	-27.70751953	+30.01464844	+5244	+13.82519531	-2.32470703	-1.63037109	+27.13623047	-11.05224609	-26.05957031	+3040
+1458240522.78870010	+16.49267578	-1.53369141	-0.03076172	+21.44531250	-32.87109375	-65.47851563	+5528	+16.62890625	+0.60205078	+0.23730469	-25.40039063	-27.68554688	+30.21240234	+5260	+13.83398438	-2.33349609	-1.63476563	+27.02636719	-10.98632813	-26.05957031	+3048
+1458240522.79290010	+16.48828125	-1.52050781	-0.00439453	+21.55517578	-33.00292969	-65.67626953	+5544	+16.62890625	+0.60644531	+0.25488281	-25.86181641	-27.70751953	+30.43212891	+5280	+13.84277344	-2.34228516	-1.64794922	+26.91650391	-10.85449219	-26.03759766	+3052
+1458240522.79699990	+16.48388672	-1.50732422	+0.02636719	+21.68701172	-33.17871094	-65.89599609	+5564	+16.63330078	+0.60205078	+0.27685547	-26.38916016	-27.79541016	+30.67382813	+5304	+13.84716797	-2.35546875	-1.66113281	+26.78466797	-10.72265625	-26.03759766	+3060
+1458240522.80119990	+16.47949219	-1.48974609	+0.06152344	+21.81884766	-33.37646484	-66.13769531	+5588	+16.63769531	+0.60644531	+0.29882813	-26.91650391	-27.86132813	+30.93750000	+5324	+13.85156250	-2.36865234	-1.67431641	+26.65283203	-10.61279297	-26.03759766	+3064
+1458240522.80539990	+16.47949219	-1.47656250	+0.09667969	+21.95068359	-33.53027344	-66.35742188	+5612	+16.64648438	+0.61083984	+0.31640625	-27.42187500	-27.88330078	+31.22314453	+5344	+13.85595703	-2.38183594	-1.68310547	+26.49902344	-10.50292969	-26.03759766	+3072
+1458240522.80950000	+16.47949219	-1.46777344	+0.12304688	+22.06054688	-33.70605469	-66.55517578	+5636	+16.65966797	+0.61083984	+0.34277344	-27.99316406	-27.97119141	+31.55273438	+5364	+13.86474609	-2.39062500	-1.69189453	+26.36718750	-10.41503906	-26.03759766	+3076
+1458240522.81370000	+16.48388672	-1.45898438	+0.15820313	+22.17041016	-33.90380859	-66.79687500	+5664	+16.66845703	+0.61523438	+0.37353516	-28.56445313	-28.08105469	+31.88232422	+5384	+13.86914063	-2.40380859	-1.70507813	+26.25732422	-10.34912109	-26.05957031	+3080
+1458240522.81780000	+16.48388672	-1.44580078	+0.18457031	+22.25830078	-34.07958984	-67.01660156	+5696	+16.67724609	+0.61962891	+0.39111328	-29.11376953	-28.10302734	+32.18994141	+5400	+13.87792969	-2.41699219	-1.71386719	+26.12548828	-10.26123047	-26.08154297	+3084
+1458240522.82200000	+16.48388672	-1.43701172	+0.20654297	+22.34619141	-34.14550781	-67.19238281	+5724	+16.68164063	+0.61962891	+0.40429688	-29.70703125	-28.12500000	+32.51953125	+5420	+13.88232422	-2.42578125	-1.71826172	+26.01562500	-10.19531250	-26.10351563	+3088
+1458240522.83030010	+16.48388672	-1.42382813	+0.22851563	+22.41210938	-34.27734375	-67.41210938	+5776	+16.69042969	+0.61523438	+0.42626953	-30.95947266	-28.03710938	+33.20068359	+5452	+13.89550781	-2.42138672	-1.72705078	+25.92773438	-10.15136719	-26.12548828	+3088
+1458240522.83450010	+16.48828125	-1.41943359	+0.22851563	+22.41210938	-34.29931641	-67.47802734	+5804	+16.69042969	+0.60644531	+0.44384766	-31.66259766	-28.05908203	+33.59619141	+5468	+13.90429688	-2.41699219	-1.72705078	+25.90576172	-10.17333984	-26.14746094	+3092
+1458240522.83870010	+16.48828125	-1.41943359	+0.23291016	+22.34619141	-34.32128906	-67.52197266	+5824	+16.69482422	+0.59326172	+0.45703125	-32.40966797	-28.03710938	+34.01367188	+5484	+13.90869141	-2.40820313	-1.72265625	+25.92773438	-10.21728516	-26.16943359	+3096
+1458240522.84279990	+16.50146484	-1.42822266	+0.22851563	+22.23632813	-34.34326172	-67.54394531	+5848	+16.69921875	+0.58007813	+0.46142578	-33.13476563	-27.92724609	+34.40917969	+5500	+13.91748047	-2.39501953	-1.70947266	+25.97167969	-10.32714844	-26.21337891	+3100
+1458240522.84699990	+16.51025391	-1.43701172	+0.21972656	+22.12646484	-34.29931641	-67.50000000	+5864	+16.70800781	+0.56689453	+0.45703125	-33.88183594	-27.77343750	+34.78271484	+5512	+13.92187500	-2.38183594	-1.69628906	+26.01562500	-10.43701172	-26.23535156	+3108
+1458240522.85120010	+16.52343750	-1.44580078	+0.20214844	+21.97265625	-34.21142578	-67.45605469	+5880	+16.71240234	+0.54492188	+0.45263672	-34.65087891	-27.61962891	+35.15625000	+5524	+13.93066406	-2.36425781	-1.68310547	+26.08154297	-10.56884766	-26.27929688	+3116
+1458240522.85529990	+16.53222656	-1.45458984	+0.18896484	+21.81884766	-34.14550781	-67.39013672	+5896	+16.71240234	+0.52734375	+0.44384766	-35.39794922	-27.44384766	+35.52978516	+5536	+13.93945313	-2.34667969	-1.66552734	+26.16943359	-10.70068359	-26.30126953	+3124
+1458240522.85949990	+16.54101563	-1.46337891	+0.16699219	+21.68701172	-34.03564453	-67.32421875	+5908	+16.70800781	+0.50537109	+0.43505859	-36.21093750	-27.29003906	+35.90332031	+5552	+13.94384766	-2.32910156	-1.65234375	+26.25732422	-10.83251953	-26.34521484	+3132
+1458240522.86369990	+16.54980469	-1.47656250	+0.14501953	+21.51123047	-33.92578125	-67.23632813	+5916	+16.70800781	+0.48339844	+0.43066406	-37.00195313	-27.11425781	+36.29882813	+5564	+13.95263672	-2.30712891	-1.63476563	+26.34521484	-10.96435547	-26.36718750	+3144
+1458240522.86780000	+16.55859375	-1.48535156	+0.12304688	+21.35742188	-33.83789063	-67.12646484	+5920	+16.70800781	+0.46142578	+0.42187500	-37.83691406	-26.91650391	+36.71630859	+5572	+13.96142578	-2.28515625	-1.62158203	+26.45507813	-11.09619141	-26.38916016	+3152
+1458240522.87200000	+16.56738281	-1.49853516	+0.10986328	+21.20361328	-33.79394531	-67.06054688	+5924	+16.70800781	+0.43505859	+0.41748047	-38.71582031	-26.74072266	+37.15576172	+5584	+13.96582031	-2.26757813	-1.60400391	+26.54296875	-11.22802734	-26.41113281	+3160
+1458240522.88030000	+16.58935547	-1.51611328	+0.09228516	+20.93994141	-33.77197266	-66.99462891	+5916	+16.70800781	+0.38671875	+0.41308594	-40.40771484	-26.38916016	+38.01269531	+5600	+13.97460938	-2.23242188	-1.57763672	+26.67480469	-11.49169922	-26.47705078	+3180
+1458240522.88450000	+16.59814453	-1.52490234	+0.08789063	+20.87402344	-33.79394531	-66.99462891	+5912	+16.70800781	+0.36914063	+0.41308594	-41.24267578	-26.19140625	+38.43017578	+5612	+13.98339844	-2.21923828	-1.56445313	+26.71875000	-11.60156250	-26.52099609	+3188
+1458240522.88860010	+16.60693359	-1.52490234	+0.08789063	+20.85205078	-33.79394531	-66.99462891	+5904	+16.70800781	+0.35156250	+0.40869141	-42.03369141	-25.99365234	+38.84765625	+5620	+13.98779297	-2.21044922	-1.55566406	+26.71875000	-11.68945313	-26.56494141	+3192
+1458240522.89280010	+16.60693359	-1.52050781	+0.08789063	+20.85205078	-33.81591797	-67.03857422	+5900	+16.70361328	+0.33837891	+0.41308594	-42.82470703	-25.86181641	+39.28710938	+5628	+13.99658203	-2.20166016	-1.55126953	+26.71875000	-11.75537109	-26.58691406	+3196
+1458240522.89700010	+16.60693359	-1.51611328	+0.09667969	+20.89599609	-33.90380859	-67.10449219	+5896	+16.69921875	+0.32080078	+0.43066406	-43.70361328	-25.75195313	+39.79248047	+5640	+14.00097656	-2.20166016	-1.55126953	+26.69677734	-11.77734375	-26.60888672	+3200
+1458240522.90109990	+16.60693359	-1.50732422	+0.11425781	+20.96191406	-34.01367188	-67.19238281	+5896	+16.69921875	+0.30761719	+0.44824219	-44.56054688	-25.64208984	+40.31982422	+5652	+14.00537109	-2.20166016	-1.55126953	+26.63085938	-11.77734375	-26.60888672	+3200
+1458240522.90529990	+16.60693359	-1.49853516	+0.13183594	+21.02783203	-34.14550781	-67.30224609	+5900	+16.69921875	+0.29443359	+0.47021484	-45.41748047	-25.55419922	+40.86914063	+5664	+14.00976563	-2.20605469	-1.56005859	+26.54296875	-11.75537109	-26.63085938	+3204
+1458240522.90949990	+16.60693359	-1.48974609	+0.15380859	+21.11572266	-34.29931641	-67.43408203	+5904	+16.69921875	+0.28564453	+0.49658203	-46.23046875	-25.44433594	+41.44042969	+5676	+14.01416016	-2.21484375	-1.56884766	+26.41113281	-11.73339844	-26.67480469	+3204
+1458240522.91360000	+16.60693359	-1.48095703	+0.18017578	+21.24755859	-34.47509766	-67.58789063	+5912	+16.70361328	+0.27685547	+0.52294922	-47.06542969	-25.35644531	+41.96777344	+5688	+14.01855469	-2.22802734	-1.57763672	+26.27929688	-11.68945313	-26.69677734	+3208
+1458240522.91779990	+16.60693359	-1.46777344	+0.20654297	+21.42333984	-34.65087891	-67.74169922	+5924	+16.70361328	+0.26806641	+0.54492188	-47.85644531	-25.24658203	+42.49511719	+5700	+14.02294922	-2.24121094	-1.59082031	+26.12548828	-11.62353516	-26.74072266	+3212
+1458240522.92199990	+16.60253906	-1.45458984	+0.23291016	+21.57714844	-34.80468750	-67.89550781	+5940	+16.70361328	+0.26367188	+0.57128906	-48.66943359	-25.13671875	+43.04443359	+5712	+14.02734375	-2.26318359	-1.60400391	+25.94970703	-11.53564453	-26.76269531	+3216
+1458240522.93030000	+16.59375000	-1.42822266	+0.27685547	+21.86279297	-35.06835938	-68.18115234	+5968	+16.70361328	+0.24169922	+0.61962891	-50.29541016	-24.85107422	+44.14306641	+5736	+14.04052734	-2.29394531	-1.63476563	+25.64208984	-11.38183594	-26.82861328	+3224
+1458240522.93860010	+16.58935547	-1.40625000	+0.31640625	+22.12646484	-35.33203125	-68.42285156	+6008	+16.69921875	+0.21533203	+0.66796875	-51.92138672	-24.56542969	+45.28564453	+5760	+14.04492188	-2.32031250	-1.66552734	+25.35644531	-11.25000000	-26.89453125	+3228
+1458240522.94700000	+16.58935547	-1.38867188	+0.34716797	+22.34619141	-35.55175781	-68.62060547	+6044	+16.70361328	+0.18896484	+0.69433594	-53.48144531	-24.12597656	+46.29638672	+5780	+14.05810547	-2.33789063	-1.67431641	+25.20263672	-11.27197266	-27.00439453	+3224
+1458240522.95530010	+16.59375000	-1.38427734	+0.36474609	+22.47802734	-35.66162109	-68.73046875	+6080	+16.70361328	+0.13623047	+0.70312500	-55.06347656	-23.59863281	+47.17529297	+5800	+14.07568359	-2.33349609	-1.66552734	+25.18066406	-11.40380859	-27.13623047	+3220
+1458240522.95950010	+16.59375000	-1.38427734	+0.36474609	+22.50000000	-35.68359375	-68.73046875	+6092	+16.69921875	+0.10986328	+0.70312500	-55.81054688	-23.31298828	+47.54882813	+5808	+14.08007813	-2.32910156	-1.65673828	+25.22460938	-11.49169922	-27.18017578	+3220
+1458240522.96779990	+16.59814453	-1.38867188	+0.36035156	+22.50000000	-35.66162109	-68.68652344	+6120	+16.69482422	+0.04833984	+0.68554688	-57.30468750	-22.65380859	+48.27392578	+5824	+14.09326172	-2.29833984	-1.63476563	+25.37841797	-11.73339844	-27.26806641	+3228
+1458240522.97610000	+16.60693359	-1.39746094	+0.34716797	+22.43408203	-35.59570313	-68.55468750	+6140	+16.69042969	-0.00878906	+0.65917969	-58.73291016	-21.97265625	+48.93310547	+5840	+14.10205078	-2.26757813	-1.60400391	+25.57617188	-12.01904297	-27.37792969	+3240
+1458240522.98440000	+16.62011719	-1.41064453	+0.32519531	+22.34619141	-35.52978516	-68.40087891	+6152	+16.69042969	-0.07470703	+0.63720703	-60.11718750	-21.35742188	+49.48242188	+5856	+14.11962891	-2.23242188	-1.56884766	+25.79589844	-12.32666016	-27.50976563	+3256
+1458240522.99690010	+16.64208984	-1.43261719	+0.28564453	+22.17041016	-35.26611328	-68.02734375	+6152	+16.68164063	-0.15820313	+0.60205078	-62.02880859	-20.50048828	+50.18554688	+5880	+14.13720703	-2.18408203	-1.52490234	+26.10351563	-12.74414063	-27.64160156	+3276
+1458240523.00530000	+16.65087891	-1.44140625	+0.25927734	+22.10449219	-35.13427734	-67.78564453	+6136	+16.67724609	-0.19775391	+0.59326172	-63.23730469	-20.08300781	+50.66894531	+5892	+14.15039063	-2.16210938	-1.50732422	+26.23535156	-12.94189453	-27.72949219	+3288
+1458240523.01360010	+16.66406250	-1.43701172	+0.25488281	+22.14843750	-35.04638672	-67.60986328	+6116	+16.68603516	-0.21972656	+0.59326172	-64.29199219	-19.77539063	+51.06445313	+5900	+14.15917969	-2.15332031	-1.49853516	+26.25732422	-13.05175781	-27.81738281	+3292
+1458240523.02609990	+16.66845703	-1.41064453	+0.27685547	+22.43408203	-34.98046875	-67.60986328	+6096	+16.69042969	-0.23730469	+0.64160156	-65.89599609	-19.62158203	+51.85546875	+5928	+14.17236328	-2.17089844	-1.52050781	+26.05957031	-13.02978516	-27.92724609	+3300
+1458240523.03440000	+16.66406250	-1.38427734	+0.30322266	+22.69775391	-34.98046875	-67.67578125	+6100	+16.69042969	-0.24169922	+0.67675781	-66.88476563	-19.62158203	+52.27294922	+5940	+14.17675781	-2.19726563	-1.55126953	+25.79589844	-12.85400391	-27.97119141	+3308
+1458240523.04270010	+16.65966797	-1.36230469	+0.33837891	+22.93945313	-35.02441406	-67.82958984	+6112	+16.69921875	-0.25048828	+0.71191406	-67.87353516	-19.75341797	+52.71240234	+5960	+14.17675781	-2.23681641	-1.58642578	+25.46630859	-12.67822266	-28.03710938	+3316
+1458240523.05110000	+16.65527344	-1.34033203	+0.38232422	+23.18115234	-35.06835938	-67.98339844	+6140	+16.70800781	-0.25488281	+0.75146484	-68.70849609	-19.92919922	+53.02001953	+5976	+14.18115234	-2.27636719	-1.62158203	+25.11474609	-12.50244141	-28.12500000	+3324
+1458240523.05940010	+16.65087891	-1.31835938	+0.41308594	+23.40087891	-34.98046875	-68.11523438	+6172	+16.71240234	-0.26367188	+0.76464844	-69.45556641	-20.14892578	+53.15185547	+5988	+14.18554688	-2.31152344	-1.64794922	+24.87304688	-12.39257813	-28.21289063	+3328
+1458240523.06769990	+16.65087891	-1.30517578	+0.43066406	+23.48876953	-34.84863281	-68.15917969	+6212	+16.71679688	-0.30322266	+0.76904297	-70.31250000	-20.36865234	+53.15185547	+6004	+14.18994141	-2.32031250	-1.66113281	+24.74121094	-12.37060547	-28.30078125	+3324
+1458240523.07610010	+16.65527344	-1.30517578	+0.43505859	+23.48876953	-34.65087891	-68.13720703	+6240	+16.72119141	-0.32958984	+0.74267578	-70.86181641	-20.58837891	+52.93212891	+6020	+14.19873047	-2.31591797	-1.65234375	+24.76318359	-12.48046875	-28.41064453	+3324
+1458240523.08439990	+16.67285156	-1.30957031	+0.41308594	+23.42285156	-34.29931641	-68.07128906	+6268	+16.72558594	-0.36474609	+0.71630859	-71.36718750	-20.85205078	+52.62451172	+6040	+14.20312500	-2.29833984	-1.63037109	+24.85107422	-12.67822266	-28.52050781	+3328
+1458240523.09270000	+16.69482422	-1.31835938	+0.36914063	+23.26904297	-33.83789063	-67.89550781	+6288	+16.72558594	-0.41308594	+0.66796875	-71.82861328	-21.02783203	+52.14111328	+6064	+14.21191406	-2.27197266	-1.60400391	+25.02685547	-12.89794922	-28.63037109	+3336
+1458240523.10110000	+16.71240234	-1.33154297	+0.32080078	+23.09326172	-33.33251953	-67.76367188	+6296	+16.72558594	-0.45263672	+0.61083984	-72.15820313	-21.18164063	+51.56982422	+6088	+14.21630859	-2.25000000	-1.58203125	+25.18066406	-13.05175781	-28.74023438	+3344
+1458240523.10940000	+16.72998047	-1.34033203	+0.27246094	+22.93945313	-32.89306641	-67.65380859	+6288	+16.72998047	-0.49658203	+0.57128906	-72.57568359	-21.26953125	+51.13037109	+6108	+14.22509766	-2.22363281	-1.56005859	+25.33447266	-13.22753906	-28.85009766	+3356
+1458240523.11770010	+16.75195313	-1.34912109	+0.23291016	+22.82958984	-32.45361328	-67.65380859	+6272	+16.73437500	-0.52294922	+0.52734375	-72.90527344	-21.24755859	+50.69091797	+6124	+14.22949219	-2.20605469	-1.53808594	+25.46630859	-13.35937500	-28.95996094	+3364
+1458240523.12190010	+16.76074219	-1.35351563	+0.21972656	+22.78564453	-32.25585938	-67.69775391	+6260	+16.73876953	-0.54931641	+0.50976563	-73.25683594	-21.22558594	+50.53710938	+6136	+14.23388672	-2.19726563	-1.53369141	+25.51025391	-13.40332031	-29.00390625	+3364
+1458240523.13019990	+16.76513672	-1.34912109	+0.20214844	+22.74169922	-31.92626953	-67.80761719	+6232	+16.74316406	-0.54931641	+0.47900391	-73.69628906	-21.02783203	+50.33935547	+6148	+14.23828125	-2.19726563	-1.52929688	+25.53222656	-13.40332031	-29.11376953	+3368
+1458240523.13850000	+16.76074219	-1.34033203	+0.21533203	+22.78564453	-31.77246094	-68.02734375	+6216	+16.75195313	-0.55810547	+0.48779297	-74.50927734	-20.83007813	+50.60302734	+6160	+14.23828125	-2.20605469	-1.53808594	+25.46630859	-13.29345703	-29.24560547	+3372
+1458240523.14689990	+16.75195313	-1.32275391	+0.25488281	+22.93945313	-31.77246094	-68.37890625	+6212	+16.76513672	-0.56250000	+0.49218750	-75.38818359	-20.45654297	+50.88867188	+6172	+14.24267578	-2.23242188	-1.56005859	+25.31250000	-13.11767578	-29.39941406	+3384
+1458240523.15520000	+16.74755859	-1.30957031	+0.29443359	+23.07128906	-31.79443359	-68.70849609	+6220	+16.77392578	-0.56250000	+0.50097656	-76.37695313	-19.99511719	+51.28417969	+6176	+14.24267578	-2.27197266	-1.58642578	+25.07080078	-12.87597656	-29.57519531	+3400
+1458240523.16350010	+16.72998047	-1.29638672	+0.34277344	+23.22509766	-31.88232422	-69.01611328	+6244	+16.77832031	-0.56250000	+0.51855469	-77.45361328	-19.53369141	+51.92138672	+6184	+14.24707031	-2.32910156	-1.63476563	+24.78515625	-12.50244141	-29.79492188	+3420
+1458240523.17190000	+16.71679688	-1.27441406	+0.38232422	+23.40087891	-31.97021484	-69.25781250	+6272	+16.77832031	-0.56250000	+0.53613281	-78.48632813	-19.02832031	+52.53662109	+6192	+14.24707031	-2.37304688	-1.66992188	+24.58740234	-12.23876953	-30.01464844	+3432
+1458240523.18020010	+16.71240234	-1.27001953	+0.41308594	+23.51074219	-32.08007813	-69.43359375	+6304	+16.78271484	-0.59765625	+0.54492188	-79.62890625	-18.58886719	+53.08593750	+6200	+14.25146484	-2.40380859	-1.68750000	+24.49951172	-12.17285156	-30.23437500	+3440
+1458240523.18849990	+16.71240234	-1.27441406	+0.41748047	+23.51074219	-32.03613281	-69.43359375	+6324	+16.77832031	-0.62841797	+0.51855469	-80.52978516	-18.14941406	+53.34960938	+6208	+14.25585938	-2.40820313	-1.68310547	+24.58740234	-12.23876953	-30.38818359	+3440
+1458240523.19680000	+16.71679688	-1.27880859	+0.40429688	+23.42285156	-31.92626953	-69.32373047	+6344	+16.76953125	-0.65917969	+0.50097656	-81.32080078	-17.81982422	+53.65722656	+6212	+14.26464844	-2.39501953	-1.66992188	+24.78515625	-12.39257813	-30.49804688	+3448
+1458240523.20520000	+16.71679688	-1.29199219	+0.38232422	+23.29101563	-31.79443359	-69.14794922	+6360	+16.75634766	-0.70751953	+0.48339844	-82.04589844	-17.57812500	+53.87695313	+6224	+14.26904297	-2.36425781	-1.64794922	+25.04882813	-12.63427734	-30.60791016	+3456
+1458240523.21350000	+16.72558594	-1.30078125	+0.35595703	+23.11523438	-31.61865234	-68.92822266	+6364	+16.74755859	-0.74267578	+0.44384766	-82.48535156	-17.38037109	+53.81103516	+6232	+14.27783203	-2.34228516	-1.62158203	+25.26855469	-12.87597656	-30.69580078	+3468
+1458240523.21770000	+16.72558594	-1.30517578	+0.34277344	+23.00537109	-31.53076172	-68.79638672	+6364	+16.74755859	-0.76904297	+0.43505859	-82.77099609	-17.33642578	+53.87695313	+6236	+14.27783203	-2.32910156	-1.60400391	+25.40039063	-13.02978516	-30.73974609	+3472
+1458240523.22600010	+16.73876953	-1.32714844	+0.29443359	+22.56591797	-31.11328125	-68.29101563	+6360	+16.73437500	-0.78662109	+0.39990234	-82.90283203	-17.20458984	+53.76708984	+6240	+14.28662109	-2.30712891	-1.58203125	+25.59814453	-13.24951172	-30.82763672	+3480
+1458240523.23429990	+16.74316406	-1.34912109	+0.23730469	+21.86279297	-30.49804688	-67.52197266	+6340	+16.72558594	-0.79980469	+0.39990234	-82.96875000	-17.09472656	+53.87695313	+6240	+14.29101563	-2.28515625	-1.56445313	+25.81787109	-13.44726563	-30.89355469	+3488
+1458240523.23850010	+16.74755859	-1.35351563	+0.21533203	+21.51123047	-30.19042969	-67.17041016	+6328	+16.72558594	-0.80419922	+0.39990234	-82.94677734	-17.05078125	+53.89892578	+6236	+14.29101563	-2.28076172	-1.55566406	+25.88378906	-13.55712891	-30.93750000	+3492
+1458240523.24679990	+16.74755859	-1.35791016	+0.22412109	+20.83007813	-29.75097656	-66.62109375	+6288	+16.72558594	-0.80419922	+0.42187500	-82.85888672	-16.98486328	+54.09667969	+6240	+14.29541016	-2.27636719	-1.54248047	+25.99365234	-13.71093750	-31.04736328	+3492
+1458240523.25519990	+16.73876953	-1.33593750	+0.25927734	+20.47851563	-29.37744141	-66.37939453	+6268	+16.72998047	-0.79541016	+0.44384766	-82.61718750	-16.89697266	+54.31640625	+6244	+14.29980469	-2.29394531	-1.54248047	+25.99365234	-13.79882813	-31.17919922	+3492
+1458240523.26350000	+16.72119141	-1.32275391	+0.29443359	+20.01708984	-28.87207031	-66.13769531	+6264	+16.72998047	-0.78222656	+0.47021484	-82.37548828	-16.80908203	+54.49218750	+6248	+14.30419922	-2.33349609	-1.56005859	+25.88378906	-13.75488281	-31.35498047	+3496
+1458240523.27180000	+16.69921875	-1.30078125	+0.36035156	+19.68750000	-28.52050781	-66.04980469	+6280	+16.72998047	-0.76904297	+0.49658203	-82.11181641	-16.72119141	+54.73388672	+6252	+14.29980469	-2.38623047	-1.59082031	+25.70800781	-13.64501953	-31.55273438	+3504
+1458240523.28010010	+16.68603516	-1.28759766	+0.41748047	+19.33593750	-28.05908203	-65.93994141	+6304	+16.72998047	-0.75585938	+0.52734375	-81.84814453	-16.63330078	+55.01953125	+6256	+14.29541016	-2.44775391	-1.62597656	+25.51025391	-13.49121094	-31.79443359	+3512
+1458240523.28850010	+16.67724609	-1.28320313	+0.43066406	+18.85253906	-27.18017578	-65.67626953	+6324	+16.72998047	-0.73828125	+0.57568359	-81.21093750	-16.36962891	+55.63476563	+6268	+14.29101563	-2.50488281	-1.65673828	+25.37841797	-13.33740234	-32.03613281	+3516
+1458240523.30100010	+16.65527344	-1.27880859	+0.41308594	+18.14941406	-25.70800781	-65.23681641	+6368	+16.71240234	-0.74267578	+0.62841797	-80.11230469	-15.75439453	+56.60156250	+6284	+14.28222656	-2.53564453	-1.67871094	+25.44433594	-13.27148438	-32.34375000	+3512
+1458240523.30929990	+16.65966797	-1.28759766	+0.36474609	+17.62207031	-24.54345703	-64.84130859	+6388	+16.70361328	-0.76904297	+0.61523438	-79.78271484	-15.42480469	+56.84326172	+6292	+14.27783203	-2.52685547	-1.66113281	+25.64208984	-13.40332031	-32.54150391	+3504
+1458240523.31349990	+16.66406250	-1.29638672	+0.34277344	+17.35839844	-23.95019531	-64.68750000	+6392	+16.69482422	-0.79101563	+0.60644531	-79.62890625	-15.29296875	+56.93115234	+6296	+14.27783203	-2.51806641	-1.65234375	+25.79589844	-13.51318359	-32.62939453	+3504
+1458240523.32180000	+16.67724609	-1.30957031	+0.25927734	+16.87500000	-22.58789063	-64.31396484	+6396	+16.68603516	-0.82617188	+0.55810547	-79.29931641	-15.00732422	+56.93115234	+6308	+14.27783203	-2.49609375	-1.62597656	+26.08154297	-13.73291016	-32.78320313	+3508
+1458240523.33010010	+16.69042969	-1.33154297	+0.16699219	+16.39160156	-21.22558594	-63.96240234	+6388	+16.66845703	-0.87011719	+0.50976563	-79.01367188	-14.72167969	+56.97509766	+6320	+14.28222656	-2.46533203	-1.59960938	+26.41113281	-13.97460938	-32.93701172	+3512
+1458240523.34260010	+16.69921875	-1.35791016	+0.07910156	+15.95214844	-19.77539063	-63.78662109	+6344	+16.65087891	-0.92285156	+0.47460938	-78.59619141	-14.39208984	+57.26074219	+6328	+14.28222656	-2.42138672	-1.56005859	+26.85058594	-14.32617188	-33.15673828	+3516
+1458240523.34680010	+16.70800781	-1.35791016	+0.06152344	+15.88623047	-19.37988281	-63.80859375	+6320	+16.65087891	-0.93603516	+0.46142578	-78.39843750	-14.30419922	+57.30468750	+6328	+14.28222656	-2.41259766	-1.54687500	+26.98242188	-14.45800781	-33.24462891	+3516
+1458240523.35509990	+16.71240234	-1.36669922	+0.02197266	+15.77636719	-18.54492188	-63.89648438	+6276	+16.64648438	-0.94482422	+0.45263672	-77.98095703	-14.15039063	+57.50244141	+6324	+14.28222656	-2.40380859	-1.52929688	+27.15820313	-14.65576172	-33.42041016	+3512
+1458240523.36340000	+16.69482422	-1.36230469	+0.02197266	+15.84228516	-18.08349609	-64.18212891	+6240	+16.63769531	-0.94482422	+0.47021484	-77.62939453	-14.01855469	+57.91992188	+6324	+14.27783203	-2.41699219	-1.53369141	+27.22412109	-14.72167969	-33.59619141	+3508
+1458240523.37179990	+16.67724609	-1.35791016	+0.04394531	+15.95214844	-17.79785156	-64.51171875	+6212	+16.62890625	-0.93603516	+0.51416016	-77.25585938	-13.90869141	+58.44726563	+6324	+14.27343750	-2.44775391	-1.55126953	+27.15820313	-14.69970703	-33.79394531	+3512
+1458240523.38010000	+16.65527344	-1.34033203	+0.09228516	+16.19384766	-17.64404297	-64.99511719	+6208	+16.63330078	-0.90527344	+0.55810547	-76.81640625	-13.82080078	+58.93066406	+6324	+14.26464844	-2.50048828	-1.57763672	+26.98242188	-14.58984375	-33.96972656	+3520
+1458240523.38840010	+16.63330078	-1.32275391	+0.13183594	+16.43554688	-17.40234375	-65.41259766	+6220	+16.63330078	-0.88330078	+0.59765625	-76.48681641	-13.68896484	+59.39208984	+6328	+14.25585938	-2.56201172	-1.61718750	+26.71875000	-14.41406250	-34.18945313	+3532
+1458240523.39680000	+16.60253906	-1.30517578	+0.14941406	+16.65527344	-17.11669922	-65.74218750	+6240	+16.62451172	-0.86572266	+0.63720703	-76.22314453	-13.51318359	+59.83154297	+6328	+14.24267578	-2.61914063	-1.66113281	+26.47705078	-14.21630859	-34.34326172	+3544
+1458240523.40510010	+16.58056641	-1.29199219	+0.17578125	+16.85302734	-16.94091797	-66.02783203	+6268	+16.61572266	-0.85253906	+0.65917969	-75.98144531	-13.31542969	+60.11718750	+6324	+14.23388672	-2.66308594	-1.69628906	+26.30126953	-14.10644531	-34.49707031	+3552
+1458240523.41339990	+16.57617188	-1.28320313	+0.18457031	+16.98486328	-16.56738281	-66.18164063	+6288	+16.61572266	-0.85253906	+0.65478516	-75.84960938	-13.09570313	+60.27099609	+6320	+14.22509766	-2.68945313	-1.70947266	+26.23535156	-14.10644531	-34.65087891	+3552
+1458240523.41759990	+16.57617188	-1.28320313	+0.16699219	+17.00683594	-16.28173828	-66.18164063	+6300	+16.61572266	-0.85253906	+0.64599609	-75.78369141	-12.96386719	+60.31494141	+6316	+14.22509766	-2.69384766	-1.71386719	+26.23535156	-14.17236328	-34.71679688	+3552
+1458240523.42590000	+16.57617188	-1.29199219	+0.10546875	+17.00683594	-15.55664063	-66.07177734	+6316	+16.60693359	-0.87890625	+0.61523438	-75.80566406	-12.67822266	+60.22705078	+6320	+14.22509766	-2.68945313	-1.70947266	+26.34521484	-14.30419922	-34.78271484	+3544
+1458240523.43420000	+16.58935547	-1.30517578	+0.03955078	+16.96289063	-14.89746094	-65.85205078	+6316	+16.59375000	-0.90527344	+0.56689453	-75.82763672	-12.41455078	+60.05126953	+6324	+14.22949219	-2.67187500	-1.69189453	+26.54296875	-14.54589844	-34.87060547	+3544
+1458240523.44260000	+16.60693359	-1.32714844	-0.01757813	+16.87500000	-14.30419922	-65.65429688	+6296	+16.58935547	-0.94042969	+0.51855469	-75.95947266	-12.15087891	+59.89746094	+6328	+14.22949219	-2.64990234	-1.66992188	+26.76269531	-14.85351563	-34.93652344	+3544
+1458240523.45090010	+16.62890625	-1.34912109	-0.08349609	+16.87500000	-13.68896484	-65.43457031	+6260	+16.58496094	-0.97558594	+0.47460938	-76.09130859	-11.90917969	+59.72167969	+6332	+14.23828125	-2.62792969	-1.63916016	+26.98242188	-15.18310547	-35.02441406	+3548
+1458240523.45919990	+16.63769531	-1.37109375	-0.14501953	+16.85302734	-13.16162109	-65.23681641	+6212	+16.57617188	-1.00195313	+0.43505859	-76.22314453	-11.66748047	+59.61181641	+6328	+14.23828125	-2.61035156	-1.61718750	+27.18017578	-15.51269531	-35.11230469	+3544
+1458240523.46760010	+16.64208984	-1.38427734	-0.18457031	+16.89697266	-12.83203125	-65.06103516	+6152	+16.56738281	-1.02392578	+0.40429688	-76.37695313	-11.44775391	+59.54589844	+6320	+14.24267578	-2.60156250	-1.59960938	+27.33398438	-15.77636719	-35.20019531	+3540
+1458240523.47589990	+16.63769531	-1.38867188	-0.18457031	+17.05078125	-12.78808594	-65.06103516	+6088	+16.55859375	-1.03710938	+0.39111328	-76.53076172	-11.25000000	+59.61181641	+6308	+14.23828125	-2.60595703	-1.59082031	+27.35595703	-16.01806641	-35.31005859	+3532
+1458240523.48009990	+16.62890625	-1.39306641	-0.18017578	+17.13867188	-12.76611328	-65.08300781	+6060	+16.55859375	-1.03710938	+0.39111328	-76.59667969	-11.18408203	+59.69970703	+6300	+14.23828125	-2.61474609	-1.59521484	+27.31201172	-16.08398438	-35.35400391	+3532
+1458240523.48840000	+16.61572266	-1.39746094	-0.16699219	+17.35839844	-12.81005859	-65.14892578	+6012	+16.55859375	-1.02832031	+0.40429688	-76.72851563	-11.05224609	+59.94140625	+6284	+14.22949219	-2.65429688	-1.61279297	+27.11425781	-16.12792969	-35.46386719	+3532
+1458240523.49670000	+16.59375000	-1.38867188	-0.14941406	+17.64404297	-12.91992188	-65.21484375	+5984	+16.54980469	-1.01074219	+0.42187500	-76.83837891	-10.89843750	+60.22705078	+6276	+14.22070313	-2.70263672	-1.65234375	+26.80664063	-16.04003906	-35.55175781	+3540
+1458240523.50500010	+16.56298828	-1.38427734	-0.11865234	+17.92968750	-13.13964844	-65.30273438	+5972	+16.54101563	-0.98876953	+0.44824219	-76.97021484	-10.78857422	+60.62255859	+6268	+14.20751953	-2.75537109	-1.70068359	+26.45507813	-15.90820313	-35.61767578	+3548
+1458240523.50920010	+16.55419922	-1.37988281	-0.10107422	+18.10546875	-13.22753906	-65.32470703	+5972	+16.54101563	-0.97998047	+0.47021484	-77.08007813	-10.72265625	+60.88623047	+6268	+14.19873047	-2.78613281	-1.72265625	+26.27929688	-15.84228516	-35.66162109	+3552
+1458240523.51749990	+16.53222656	-1.37548828	-0.07470703	+18.41308594	-13.38134766	-65.36865234	+5980	+16.54101563	-0.95361328	+0.50097656	-77.23388672	-10.61279297	+61.30371094	+6260	+14.18994141	-2.83886719	-1.76220703	+25.92773438	-15.73242188	-35.74951172	+3560
+1458240523.52589990	+16.51464844	-1.37548828	-0.07470703	+18.72070313	-13.31542969	-65.28076172	+6000	+16.53222656	-0.94042969	+0.51855469	-77.45361328	-10.48095703	+61.61132813	+6252	+14.18115234	-2.87402344	-1.80175781	+25.68603516	-15.62255859	-35.77148438	+3560
+1458240523.53420000	+16.51025391	-1.37988281	-0.09228516	+18.94042969	-13.16162109	-65.03906250	+6020	+16.52343750	-0.94482422	+0.50537109	-77.76123047	-10.30517578	+61.72119141	+6240	+14.17236328	-2.88720703	-1.81933594	+25.59814453	-15.64453125	-35.79345703	+3552
+1458240523.54250000	+16.51464844	-1.39306641	-0.12744141	+19.09423828	-12.91992188	-64.73144531	+6036	+16.51904297	-0.97119141	+0.47900391	-78.09082031	-10.12939453	+61.74316406	+6232	+14.17236328	-2.88720703	-1.82373047	+25.62011719	-15.75439453	-35.81542969	+3544
+1458240523.54670000	+16.52343750	-1.40185547	-0.15380859	+19.18212891	-12.70019531	-64.53369141	+6040	+16.51464844	-0.97998047	+0.45703125	-78.24462891	-10.04150391	+61.67724609	+6228	+14.17236328	-2.88281250	-1.81933594	+25.64208984	-15.84228516	-35.83740234	+3540
+1458240523.55920000	+16.54541016	-1.42382813	-0.25488281	+19.37988281	-11.90917969	-63.91845703	+6032	+16.50585938	-1.03710938	+0.37792969	-78.77197266	-9.71191406	+61.36962891	+6220	+14.17236328	-2.86083984	-1.79736328	+25.83984375	-16.08398438	-35.85937500	+3532
+1458240523.56750010	+16.56298828	-1.44580078	-0.32519531	+19.51171875	-11.44775391	-63.47900391	+6012	+16.49267578	-1.08105469	+0.31640625	-79.12353516	-9.47021484	+61.12792969	+6220	+14.17675781	-2.84326172	-1.78417969	+25.99365234	-16.23779297	-35.88134766	+3528
+1458240523.57590010	+16.57617188	-1.45898438	-0.36914063	+19.73144531	-11.14013672	-63.19335938	+5968	+16.48828125	-1.11621094	+0.26806641	-79.45312500	-9.25048828	+60.99609375	+6212	+14.17675781	-2.83007813	-1.77099609	+26.12548828	-16.41357422	-35.92529297	+3524
+1458240523.58419990	+16.58496094	-1.46777344	-0.41308594	+19.99511719	-10.83251953	-62.97363281	+5920	+16.48388672	-1.14697266	+0.22412109	-79.73876953	-9.07470703	+60.88623047	+6204	+14.18115234	-2.82128906	-1.76660156	+26.23535156	-16.52343750	-35.96923828	+3516
+1458240523.58830000	+16.58935547	-1.47216797	-0.43066406	+20.10498047	-10.72265625	-62.90771484	+5896	+16.48388672	-1.16015625	+0.20214844	-79.87060547	-8.98681641	+60.84228516	+6196	+14.18115234	-2.82568359	-1.76220703	+26.25732422	-16.56738281	-36.01318359	+3512
+1458240523.59670000	+16.57617188	-1.48095703	-0.46582031	+20.39062500	-10.54687500	-62.81982422	+5856	+16.48388672	-1.17773438	+0.17578125	-80.09033203	-8.85498047	+60.88623047	+6184	+14.18115234	-2.83886719	-1.77978516	+26.23535156	-16.56738281	-36.05712891	+3508
+1458240523.60500000	+16.56298828	-1.47656250	-0.47460938	+20.74218750	-10.54687500	-62.84179688	+5828	+16.48828125	-1.18212891	+0.16699219	-80.24414063	-8.78906250	+61.06201172	+6168	+14.17675781	-2.86962891	-1.80615234	+26.10351563	-16.45751953	-36.14501953	+3512
+1458240523.60920000	+16.55419922	-1.47656250	-0.47460938	+20.91796875	-10.56884766	-62.86376953	+5816	+16.48828125	-1.18212891	+0.15820313	-80.31005859	-8.76708984	+61.12792969	+6160	+14.17236328	-2.90039063	-1.83251953	+25.97167969	-16.36962891	-36.21093750	+3516
+1458240523.61750010	+16.54101563	-1.48974609	-0.47460938	+21.20361328	-10.56884766	-62.99560547	+5812	+16.49707031	-1.18212891	+0.14941406	-80.44189453	-8.76708984	+61.30371094	+6144	+14.16796875	-2.96630859	-1.88525391	+25.64208984	-16.10595703	-36.34277344	+3532
+1458240523.62579990	+16.52783203	-1.50292969	-0.49658203	+21.48925781	-10.48095703	-63.03955078	+5824	+16.50585938	-1.17773438	+0.14062500	-80.57373047	-8.85498047	+61.45751953	+6132	+14.15917969	-3.06738281	-1.97753906	+25.15869141	-15.62255859	-36.51855469	+3560
+1458240523.63000010	+16.52343750	-1.51171875	-0.50976563	+21.62109375	-10.41503906	-63.03955078	+5836	+16.51025391	-1.18212891	+0.12744141	-80.63964844	-8.87695313	+61.47949219	+6128	+14.15478516	-3.10693359	-2.01708984	+24.96093750	-15.40283203	-36.58447266	+3572
+1458240523.63829990	+16.51464844	-1.53369141	-0.54052734	+21.84082031	-10.32714844	-63.06152344	+5872	+16.51904297	-1.19091797	+0.09667969	-80.83740234	-9.00878906	+61.54541016	+6120	+14.14160156	-3.19482422	-2.10058594	+24.58740234	-14.98535156	-36.78222656	+3592
+1458240523.64669990	+16.52783203	-1.56005859	-0.58886719	+22.03857422	-10.08544922	-63.01757813	+5908	+16.52783203	-1.21289063	+0.04394531	-81.07910156	-9.16259766	+61.45751953	+6120	+14.14160156	-3.25634766	-2.15332031	+24.38964844	-14.74365234	-37.00195313	+3608
+1458240523.65500000	+16.55419922	-1.60839844	-0.66796875	+22.10449219	-9.66796875	-62.86376953	+5944	+16.53662109	-1.26123047	-0.03076172	-81.43066406	-9.38232422	+61.25976563	+6128	+14.15039063	-3.29589844	-2.19287109	+24.34570313	-14.61181641	-37.19970703	+3612
+1458240523.66330000	+16.57617188	-1.66113281	-0.77343750	+22.10449219	-9.16259766	-62.66601563	+5972	+16.54101563	-1.32275391	-0.12304688	-81.84814453	-9.66796875	+61.01806641	+6140	+14.15478516	-3.31787109	-2.22363281	+24.43359375	-14.58984375	-37.39746094	+3608
+1458240523.67160010	+16.61132813	-1.70947266	-0.87890625	+22.10449219	-8.70117188	-62.49023438	+5980	+16.54980469	-1.39746094	-0.24169922	-82.33154297	-9.97558594	+60.66650391	+6156	+14.17236328	-3.33544922	-2.25000000	+24.58740234	-14.65576172	-37.68310547	+3600
+1458240523.67580010	+16.62890625	-1.74462891	-0.92285156	+22.06054688	-8.54736328	-62.49023438	+5980	+16.55419922	-1.43701172	-0.29882813	-82.57324219	-10.17333984	+60.55664063	+6164	+14.18554688	-3.34423828	-2.25439453	+24.65332031	-14.74365234	-37.88085938	+3596
+1458240523.68409990	+16.67285156	-1.81933594	-1.05029297	+21.92871094	-8.02001953	-62.49023438	+5968	+16.56738281	-1.52050781	-0.41308594	-83.05664063	-10.63476563	+60.29296875	+6176	+14.20751953	-3.37500000	-2.28515625	+24.76318359	-14.85351563	-38.27636719	+3592
+1458240523.69250010	+16.70800781	-1.88085938	-1.18212891	+21.84082031	-7.47070313	-62.57812500	+5944	+16.58056641	-1.59082031	-0.52734375	-83.45214844	-11.14013672	+60.00732422	+6188	+14.23388672	-3.41455078	-2.33349609	+24.82910156	-14.87548828	-38.64990234	+3584
+1458240523.70079990	+16.72998047	-1.95556641	-1.27001953	+21.66503906	-7.31689453	-63.01757813	+5912	+16.59375000	-1.65234375	-0.63281250	-83.80371094	-11.75537109	+59.91943359	+6192	+14.25146484	-3.47607422	-2.39062500	+24.78515625	-14.89746094	-39.22119141	+3588
+1458240523.70910000	+16.75195313	-2.02587891	-1.35791016	+21.53320313	-7.16308594	-63.61083984	+5876	+16.61572266	-1.70947266	-0.72070313	-84.13330078	-12.41455078	+59.94140625	+6196	+14.27343750	-3.55517578	-2.47412109	+24.63134766	-14.76562500	-39.81445313	+3592
+1458240523.71330000	+16.76074219	-2.06542969	-1.38867188	+21.46728516	-7.16308594	-64.02832031	+5864	+16.62890625	-1.73144531	-0.76025391	-84.24316406	-12.78808594	+59.96337891	+6196	+14.28222656	-3.61230469	-2.51367188	+24.47753906	-14.67773438	-40.18798828	+3600
+1458240523.72160010	+16.77392578	-2.14013672	-1.46777344	+21.35742188	-7.05322266	-64.88525391	+5852	+16.66406250	-1.76660156	-0.84375000	-84.41894531	-13.62304688	+60.05126953	+6196	+14.29980469	-3.73535156	-2.63232422	+24.14794922	-14.30419922	-40.86914063	+3624
+1458240523.73000000	+16.78271484	-2.21044922	-1.53808594	+21.26953125	-7.00927734	-65.83007813	+5856	+16.69921875	-1.81494141	-0.92285156	-84.63867188	-14.45800781	+60.16113281	+6204	+14.31738281	-3.85839844	-2.75976563	+23.81835938	-13.90869141	-41.63818359	+3648
+1458240523.73830010	+16.79150391	-2.28955078	-1.58642578	+21.20361328	-7.18505859	-66.97265625	+5880	+16.73437500	-1.86328125	-0.99316406	-84.88037109	-15.38085938	+60.42480469	+6212	+14.32617188	-3.99902344	-2.88720703	+23.44482422	-13.49121094	-42.51708984	+3680
+1458240523.74659990	+16.82666016	-2.37304688	-1.66113281	+21.13769531	-7.18505859	-68.07128906	+5924	+16.79150391	-1.91601563	-1.08105469	-85.05615234	-16.30371094	+60.60058594	+6220	+14.34814453	-4.14404297	-3.00585938	+23.11523438	-13.16162109	-43.46191406	+3716
+1458240523.75490000	+16.86181641	-2.46972656	-1.74902344	+21.02783203	-7.11914063	-69.12597656	+5984	+16.83984375	-1.99951172	-1.18212891	-85.34179688	-17.24853516	+60.71044922	+6236	+14.37451172	-4.27587891	-3.12451172	+22.85156250	-12.83203125	-44.42871094	+3748
+1458240523.76329990	+16.89697266	-2.57958984	-1.85449219	+20.83007813	-6.94335938	-70.07080078	+6052	+16.87939453	-2.10058594	-1.29199219	-85.73730469	-18.19335938	+60.82031250	+6260	+14.39648438	-4.39453125	-3.24755859	+22.69775391	-12.52441406	-45.28564453	+3780
+1458240523.76740000	+16.93212891	-2.63671875	-1.91601563	+20.74218750	-6.87744141	-70.53222656	+6084	+16.91015625	-2.15771484	-1.36230469	-85.93505859	-18.63281250	+60.79833984	+6276	+14.42285156	-4.45166016	-3.28710938	+22.65380859	-12.54638672	-45.79101563	+3792
+1458240523.77580000	+16.99804688	-2.77294922	-2.06103516	+20.43457031	-6.59179688	-71.32324219	+6144	+16.94970703	-2.28515625	-1.51611328	-86.35253906	-19.53369141	+60.68847656	+6308	+14.47119141	-4.55712891	-3.37060547	+22.58789063	-12.52441406	-46.69189453	+3808
+1458240523.78410010	+17.08154297	-2.92236328	-2.21923828	+20.08300781	-6.26220703	-72.09228516	+6184	+16.99804688	-2.43017578	-1.67871094	-86.81396484	-20.43457031	+60.55664063	+6344	+14.53271484	-4.66259766	-3.44531250	+22.54394531	-12.61230469	-47.61474609	+3816
+1458240523.79239990	+17.16064453	-3.07617188	-2.39941406	+19.70947266	-5.86669922	-72.75146484	+6208	+17.04199219	-2.58837891	-1.85449219	-87.31933594	-21.33544922	+60.35888672	+6388	+14.60302734	-4.75927734	-3.52880859	+22.52197266	-12.70019531	-48.40576172	+3812
+1458240523.79660010	+17.19580078	-3.15966797	-2.48291016	+19.46777344	-5.71289063	-73.10302734	+6216	+17.05957031	-2.67187500	-1.94677734	-87.58300781	-21.77490234	+60.22705078	+6408	+14.62939453	-4.81640625	-3.57275391	+22.45605469	-12.72216797	-48.80126953	+3812
+1458240523.80489990	+17.27929688	-3.32666016	-2.65429688	+19.05029297	-5.44921875	-73.82812500	+6212	+17.10351563	-2.83007813	-2.12695313	-88.08837891	-22.67578125	+60.09521484	+6452	+14.69970703	-4.92626953	-3.65625000	+22.34619141	-12.83203125	-49.65820313	+3804
+1458240523.81329990	+17.36718750	-3.50244141	-2.82568359	+18.63281250	-5.22949219	-74.66308594	+6192	+17.15625000	-2.99267578	-2.30273438	-88.54980469	-23.57666016	+59.96337891	+6496	+14.77001953	-5.07128906	-3.74853516	+22.06054688	-12.85400391	-50.53710938	+3796
+1458240523.82160000	+17.43310547	-3.67382813	-2.96191406	+18.23730469	-5.14160156	-75.62988281	+6168	+17.22216797	-3.14208984	-2.44335938	-89.05517578	-24.54345703	+60.05126953	+6536	+14.82714844	-5.23828125	-3.87597656	+21.68701172	-12.61230469	-51.41601563	+3800
+1458240523.82990000	+17.49023438	-3.83203125	-3.08935547	+17.92968750	-5.09765625	-76.66259766	+6152	+17.29687500	-3.27392578	-2.57519531	-89.47265625	-25.46630859	+60.24902344	+6568	+14.87548828	-5.42724609	-4.02099609	+21.20361328	-12.23876953	-52.31689453	+3812
+1458240523.83410000	+17.51660156	-3.91113281	-3.13769531	+17.77587891	-5.16357422	-77.25585938	+6144	+17.34082031	-3.34423828	-2.62792969	-89.71435547	-25.92773438	+60.40283203	+6584	+14.88867188	-5.53271484	-4.10009766	+20.89599609	-12.01904297	-52.82226563	+3816
+1458240523.84240010	+17.57373047	-4.07373047	-3.21679688	+17.53417969	-5.40527344	-78.57421875	+6152	+17.43750000	-3.47607422	-2.72900391	-90.19775391	-26.87255859	+60.86425781	+6612	+14.91943359	-5.75683594	-4.24951172	+20.28076172	-11.51367188	-53.92089844	+3840
+1458240523.85069990	+17.63525391	-4.23193359	-3.30029297	+17.31445313	-5.55908203	-79.84863281	+6180	+17.54296875	-3.61230469	-2.82568359	-90.68115234	-27.81738281	+61.28173828	+6640	+14.95019531	-5.98974609	-4.42529297	+19.64355469	-10.85449219	-54.95361328	+3872
+1458240523.85910010	+17.68359375	-4.39013672	-3.37500000	+17.07275391	-5.73486328	-81.14501953	+6228	+17.64843750	-3.74414063	-2.91796875	-91.18652344	-28.74023438	+61.74316406	+6664	+14.97216797	-6.21826172	-4.60107422	+19.00634766	-10.17333984	-55.98632813	+3920
+1458240523.86739990	+17.74951172	-4.56591797	-3.45849609	+16.78710938	-5.95458984	-82.37548828	+6300	+17.74951172	-3.90673828	-3.01464844	-91.82373047	-29.59716797	+62.22656250	+6688	+14.99853516	-6.43359375	-4.76367188	+18.45703125	-9.62402344	-56.99707031	+3964
+1458240523.87570000	+17.82421875	-4.75048828	-3.57275391	+16.47949219	-5.97656250	-83.45214844	+6376	+17.83740234	-4.09130859	-3.13769531	-92.50488281	-30.43212891	+62.49023438	+6724	+15.03808594	-6.63574219	-4.92187500	+17.95166016	-9.16259766	-57.91992188	+4008
+1458240523.88410000	+17.92529297	-4.96142578	-3.70458984	+16.01806641	-5.93261719	-84.41894531	+6452	+17.92968750	-4.29345703	-3.29150391	-93.12011719	-31.22314453	+62.55615234	+6764	+15.09960938	-6.82910156	-5.04492188	+17.49023438	-8.96484375	-58.82080078	+4036
+1458240523.89240000	+18.02636719	-5.20312500	-3.88037109	+15.42480469	-5.75683594	-85.16601563	+6516	+17.99121094	-4.52197266	-3.46289063	-93.84521484	-31.97021484	+62.53417969	+6808	+15.16992188	-6.98730469	-5.16357422	+17.11669922	-8.89892578	-59.52392578	+4048
+1458240523.90070010	+18.12744141	-5.45361328	-4.09570313	+14.78759766	-5.36132813	-85.73730469	+6556	+18.03955078	-4.76806641	-3.65185547	-94.54833984	-32.62939453	+62.31445313	+6860	+15.25341797	-7.13671875	-5.27343750	+16.78710938	-8.92089844	-60.16113281	+4040
+1458240523.90490010	+18.18896484	-5.58544922	-4.18798828	+14.45800781	-5.31738281	-86.06689453	+6564	+18.06591797	-4.89550781	-3.74853516	-94.92187500	-32.95898438	+62.22656250	+6888	+15.30175781	-7.21582031	-5.30859375	+16.58935547	-9.07470703	-60.53466797	+4024
+1458240523.91319990	+18.31640625	-5.85351563	-4.40771484	+13.77685547	-4.96582031	-86.59423828	+6552	+18.12304688	-5.15478516	-3.97265625	-95.51513672	-33.61816406	+61.80908203	+6944	+15.39843750	-7.36962891	-5.39208984	+16.17187500	-9.29443359	-61.14990234	+3980
+1458240523.92150000	+18.41748047	-6.11718750	-4.61425781	+13.09570313	-4.61425781	-87.12158203	+6512	+18.16699219	-5.40527344	-4.15722656	-96.21826172	-34.27734375	+61.61132813	+6996	+15.48193359	-7.52343750	-5.49316406	+15.77636719	-9.36035156	-61.74316406	+3936
+1458240523.92989990	+18.50976563	-6.37207031	-4.82080078	+12.43652344	-4.26269531	-87.62695313	+6448	+18.21972656	-5.64257813	-4.34179688	-96.81152344	-34.84863281	+61.41357422	+7040	+15.55664063	-7.69042969	-5.60742188	+15.33691406	-9.31640625	-62.29248047	+3888
+1458240523.93820000	+18.60205078	-6.58740234	-4.98339844	+12.01904297	-4.10888672	-88.28613281	+6364	+18.29003906	-5.86230469	-4.50439453	-97.38281250	-35.41992188	+61.36962891	+7072	+15.60498047	-7.89257813	-5.71728516	+14.74365234	-9.18457031	-63.10546875	+3848
+1458240523.94650010	+18.68115234	-6.78515625	-5.08007813	+11.64550781	-4.15283203	-89.05517578	+6288	+18.39111328	-6.06884766	-4.61865234	-98.04199219	-36.01318359	+61.67724609	+7088	+15.63574219	-8.10351563	-5.85351563	+14.17236328	-8.78906250	-63.91845703	+3816
+1458240523.95490000	+18.74267578	-6.96533203	-5.16357422	+11.33789063	-4.15283203	-89.86816406	+6228	+18.49658203	-6.23583984	-4.71533203	-98.54736328	-36.56250000	+62.00683594	+7088	+15.64453125	-8.33642578	-6.01611328	+13.53515625	-8.10791016	-64.75341797	+3800
+1458240523.96320010	+18.79101563	-7.11474609	-5.23828125	+11.16210938	-4.19677734	-90.68115234	+6192	+18.61083984	-6.40283203	-4.79003906	-99.09667969	-37.04589844	+62.42431641	+7080	+15.63574219	-8.56054688	-6.18750000	+12.94189453	-7.36083984	-65.61035156	+3796
+1458240523.97149990	+18.86572266	-7.25537109	-5.26464844	+11.05224609	-4.50439453	-91.53808594	+6176	+18.73828125	-6.56542969	-4.86474609	-99.64599609	-37.48535156	+62.88574219	+7064	+15.62695313	-8.78906250	-6.33251953	+12.34863281	-6.72363281	-66.53320313	+3812
+1458240523.97980000	+18.93603516	-7.40917969	-5.28662109	+10.92041016	-4.81201172	-92.46093750	+6192	+18.86132813	-6.73242188	-4.93066406	-100.23925781	-37.99072266	+63.41308594	+7036	+15.61816406	-9.02197266	-6.47753906	+11.71142578	-6.06445313	-67.52197266	+3848
+1458240523.98819990	+19.00634766	-7.58056641	-5.35253906	+10.70068359	-4.87792969	-93.20800781	+6224	+18.96679688	-6.91259766	-5.01416016	-100.81054688	-38.45214844	+63.69873047	+7012	+15.63574219	-9.21533203	-6.63134766	+11.27197266	-5.49316406	-68.20312500	+3892
+1458240523.99650000	+19.07226563	-7.77392578	-5.47558594	+10.37109375	-4.79003906	-93.75732422	+6260	+19.04150391	-7.09716797	-5.15039063	-101.22802734	-38.93554688	+63.69873047	+6996	+15.67089844	-9.40429688	-6.74560547	+10.78857422	-5.25146484	-68.88427734	+3928
+1458240524.00480010	+19.15576172	-8.02441406	-5.62060547	+9.86572266	-4.72412109	-94.28466797	+6284	+19.09423828	-7.33886719	-5.29541016	-101.88720703	-39.46289063	+63.69873047	+6984	+15.72363281	-9.57568359	-6.82031250	+10.28320313	-5.36132813	-69.56542969	+3944
+1458240524.01320000	+19.25244141	-8.31005859	-5.79638672	+9.27246094	-4.50439453	-94.79003906	+6280	+19.12939453	-7.58056641	-5.48437500	-102.39257813	-40.01220703	+63.41308594	+6976	+15.82910156	-9.73828125	-6.89501953	+9.88769531	-5.64697266	-70.09277344	+3924
+1458240524.02150010	+19.31396484	-8.60449219	-6.04248047	+8.59130859	-3.95507813	-95.14160156	+6252	+19.14257813	-7.82226563	-5.68652344	-102.76611328	-40.62744141	+62.97363281	+6976	+15.92578125	-9.90087891	-6.96972656	+9.44824219	-5.95458984	-70.55419922	+3876
+1458240524.02979990	+19.36669922	-8.92968750	-6.29296875	+7.80029297	-3.47167969	-95.44921875	+6184	+19.13818359	-8.09033203	-5.89746094	-103.29345703	-41.24267578	+62.51220703	+6980	+16.01367188	-10.05468750	-7.03125000	+8.96484375	-6.37207031	-70.97167969	+3792
+1458240524.03819990	+19.44140625	-9.23291016	-6.49072266	+7.18505859	-3.25195313	-95.99853516	+6076	+19.14697266	-8.34082031	-6.10839844	-103.71093750	-41.87988281	+62.09472656	+6976	+16.09277344	-10.23046875	-7.07958984	+8.45947266	-6.76757813	-71.56494141	+3700
+1458240524.04650000	+19.50732422	-9.50976563	-6.66210938	+6.67968750	-3.03222656	-96.61376953	+5944	+19.18652344	-8.58251953	-6.27539063	-104.23828125	-42.53906250	+61.98486328	+6960	+16.15869141	-10.41943359	-7.15869141	+7.95410156	-6.94335938	-72.22412109	+3600
+1458240524.05060010	+19.53369141	-9.63281250	-6.75439453	+6.48193359	-2.85644531	-96.92138672	+5872	+19.20849609	-8.68798828	-6.35888672	-104.41406250	-42.84667969	+61.89697266	+6948	+16.19384766	-10.52929688	-7.20263672	+7.71240234	-6.94335938	-72.57568359	+3552
+1458240524.05900000	+19.56445313	-9.85693359	-6.84228516	+6.10839844	-2.81250000	-97.69042969	+5732	+19.27441406	-8.89892578	-6.45556641	-105.00732422	-43.52783203	+62.13867188	+6908	+16.18945313	-10.71386719	-7.31250000	+7.27294922	-6.61376953	-73.34472656	+3468
+1458240524.06730010	+19.60839844	-10.02392578	-6.87744141	+5.97656250	-2.98828125	-98.56933594	+5608	+19.37988281	-9.08349609	-6.53027344	-105.62255859	-44.12109375	+62.62207031	+6848	+16.16748047	-10.93359375	-7.42675781	+6.78955078	-6.08642578	-74.33349609	+3408
+1458240524.07559990	+19.67871094	-10.14257813	-6.85546875	+6.13037109	-3.36181641	-99.55810547	+5512	+19.51611328	-9.23730469	-6.56103516	-106.30371094	-44.73632813	+63.43505859	+6776	+16.14550781	-11.14453125	-7.54980469	+6.43798828	-5.44921875	-75.38818359	+3360
+1458240524.08400010	+19.72265625	-10.23046875	-6.85107422	+6.28417969	-3.49365234	-100.50292969	+5452	+19.66113281	-9.38232422	-6.56542969	-106.98486328	-45.41748047	+64.35791016	+6700	+16.11474609	-11.35546875	-7.68603516	+6.15234375	-4.65820313	-76.42089844	+3356
+1458240524.09229990	+19.77099609	-10.34912109	-6.84228516	+6.37207031	-3.71337891	-101.40380859	+5436	+19.78857422	-9.54052734	-6.59179688	-107.64404297	-46.07666016	+65.08300781	+6608	+16.07080078	-11.55322266	-7.80908203	+5.82275391	-3.93310547	-77.47558594	+3384
+1458240524.09649990	+19.79296875	-10.40185547	-6.82910156	+6.41601563	-3.84521484	-101.88720703	+5444	+19.85009766	-9.61523438	-6.60937500	-107.99560547	-46.40625000	+65.45654297	+6564	+16.04882813	-11.63671875	-7.87060547	+5.69091797	-3.55957031	-77.93701172	+3408
+1458240524.10480000	+19.86328125	-10.51611328	-6.83349609	+6.61376953	-4.10888672	-102.81005859	+5468	+19.95117188	-9.78662109	-6.64892578	-108.72070313	-47.10937500	+66.20361328	+6472	+16.03564453	-11.83007813	-7.96289063	+5.38330078	-3.16406250	-78.96972656	+3464
+1458240524.11310010	+19.92041016	-10.70947266	-6.95654297	+6.41601563	-3.82324219	-103.51318359	+5504	+20.01708984	-9.99755859	-6.73681641	-109.37988281	-47.90039063	+66.57714844	+6384	+16.07080078	-12.01025391	-8.05957031	+5.11962891	-2.94433594	-79.76074219	+3508
+1458240524.12150000	+19.97753906	-10.95117188	-7.13671875	+6.10839844	-3.36181641	-104.23828125	+5520	+20.01269531	-10.23486328	-6.89941406	-109.75341797	-48.80126953	+66.35742188	+6324	+16.12792969	-12.20361328	-8.12109375	+4.72412109	-3.03222656	-80.52978516	+3528
+1458240524.12980010	+20.03027344	-11.25878906	-7.33886719	+5.62500000	-2.94433594	-104.89746094	+5500	+19.98193359	-10.51611328	-7.09277344	-110.23681641	-49.63623047	+66.00585938	+6272	+16.19824219	-12.39697266	-8.16064453	+4.24072266	-3.44970703	-81.18896484	+3508
+1458240524.13809990	+20.07421875	-11.59277344	-7.57177734	+5.05371094	-2.41699219	-105.55664063	+5436	+19.92041016	-10.80615234	-7.29052734	-110.74218750	-50.55908203	+65.61035156	+6236	+16.27734375	-12.59912109	-8.20019531	+3.71337891	-3.91113281	-81.82617188	+3436
+1458240524.14640000	+20.13574219	-11.93994141	-7.80908203	+4.54833984	-1.86767578	-106.30371094	+5332	+19.85888672	-11.11816406	-7.49267578	-111.15966797	-51.56982422	+65.12695313	+6204	+16.36523438	-12.82763672	-8.22216797	+3.12011719	-4.48242188	-82.55126953	+3328
+1458240524.15479990	+20.16210938	-12.26953125	-8.02880859	+4.04296875	-1.31835938	-107.02880859	+5184	+19.80175781	-11.40380859	-7.70800781	-111.37939453	-52.49267578	+64.48974609	+6176	+16.43554688	-13.03417969	-8.26611328	+2.59277344	-4.81201172	-83.18847656	+3188
+1458240524.15890000	+20.17529297	-12.41015625	-8.10791016	+3.84521484	-1.14257813	-107.42431641	+5096	+19.77978516	-11.53564453	-7.80029297	-111.53320313	-52.95410156	+64.29199219	+6160	+16.45312500	-13.13525391	-8.28808594	+2.35107422	-4.92187500	-83.58398438	+3112
+1458240524.16730000	+20.18408203	-12.68701172	-8.23095703	+3.42773438	-0.87890625	-108.23730469	+4920	+19.76660156	-11.78613281	-7.92773438	-112.14843750	-53.81103516	+64.37988281	+6120	+16.47070313	-13.33740234	-8.35839844	+1.86767578	-4.89990234	-84.28710938	+2960
+1458240524.17560010	+20.23681641	-12.87158203	-8.25292969	+3.42773438	-0.96679688	-109.22607422	+4736	+19.83691406	-11.97949219	-8.01123047	-112.67578125	-54.64599609	+64.84130859	+6052	+16.48828125	-13.54833984	-8.39794922	+1.53808594	-4.76806641	-85.45166016	+2824
+1458240524.17980000	+20.24560547	-12.94189453	-8.23974609	+3.42773438	-1.03271484	-109.75341797	+4660	+19.88525391	-12.05859375	-8.02441406	-113.04931641	-55.01953125	+65.25878906	+6016	+16.47509766	-13.63183594	-8.44628906	+1.47216797	-4.46044922	-85.97900391	+2768
+1458240524.18390010	+20.26757813	-12.99902344	-8.22216797	+3.47167969	-1.07666016	-110.19287109	+4588	+19.95996094	-12.12451172	-8.04199219	-113.29101563	-55.34912109	+65.65429688	+5972	+16.47070313	-13.70214844	-8.49023438	+1.45019531	-4.10888672	-86.50634766	+2720
+1458240524.19230010	+20.28515625	-13.07373047	-8.18261719	+3.58154297	-1.18652344	-111.02783203	+4468	+20.09179688	-12.25195313	-8.03759766	-114.06005859	-55.98632813	+66.64306641	+5884	+16.43115234	-13.84716797	-8.59570313	+1.38427734	-3.31787109	-87.47314453	+2660
+1458240524.19639990	+20.29394531	-13.10009766	-8.14306641	+3.64746094	-1.34033203	-111.48925781	+4428	+20.16210938	-12.30908203	-8.01562500	-114.52148438	-56.31591797	+67.28027344	+5836	+16.39599609	-13.90429688	-8.64404297	+1.36230469	-2.87841797	-88.00048828	+2652
+1458240524.20470000	+20.33349609	-13.17480469	-8.04638672	+3.82324219	-1.73583984	-112.45605469	+4380	+20.32031250	-12.41015625	-7.97607422	-115.51025391	-56.88720703	+68.68652344	+5732	+16.33886719	-14.04052734	-8.72314453	+1.29638672	-2.10937500	-89.14306641	+2676
+1458240524.21310000	+20.40380859	-13.24511719	-7.97167969	+4.06494141	-2.04345703	-113.37890625	+4368	+20.48291016	-12.52001953	-7.97167969	-116.27929688	-57.43652344	+69.78515625	+5612	+16.31250000	-14.16357422	-8.79785156	+1.27441406	-1.42822266	-90.15380859	+2744
+1458240524.21720000	+20.42578125	-13.26708984	-7.97167969	+4.19677734	-2.06542969	-113.75244141	+4368	+20.53564453	-12.57714844	-7.97607422	-116.60888672	-57.74414063	+70.18066406	+5552	+16.29931641	-14.22949219	-8.84179688	+1.25244141	-1.09863281	-90.63720703	+2796
+1458240524.22140000	+20.42578125	-13.32861328	-8.01562500	+4.08691406	-1.86767578	-114.01611328	+4384	+20.57080078	-12.64746094	-7.98925781	-116.91650391	-58.05175781	+70.46630859	+5492	+16.29052734	-14.28662109	-8.92968750	+1.20849609	-0.63720703	-90.83496094	+2856
+1458240524.22970010	+20.43896484	-13.56591797	-8.10791016	+3.69140625	-1.69189453	-114.58740234	+4408	+20.58837891	-12.87158203	-8.06396484	-117.68554688	-58.73291016	+70.81787109	+5388	+16.27734375	-14.45361328	-8.98242188	+0.79101563	-0.59326172	-91.49414063	+2956
+1458240524.23810010	+20.46533203	-13.84277344	-8.23095703	+3.25195313	-1.45019531	-115.26855469	+4404	+20.54882813	-13.10009766	-8.20458984	-118.10302734	-59.43603516	+70.64208984	+5296	+16.32128906	-14.63818359	-9.02197266	+0.32958984	-0.81298828	-92.04345703	+3016
+1458240524.24219990	+20.48291016	-13.99218750	-8.31884766	+3.07617188	-1.23046875	-115.59814453	+4388	+20.52246094	-13.22753906	-8.27929688	-118.32275391	-59.83154297	+70.53222656	+5256	+16.36523438	-14.75244141	-9.02636719	+0.08789063	-1.07666016	-92.41699219	+3028
+1458240524.25060010	+20.47412109	-14.36132813	-8.59570313	+2.30712891	-0.43945313	-115.99365234	+4340	+20.43896484	-13.52636719	-8.45947266	-118.65234375	-60.68847656	+69.96093750	+5188	+16.45312500	-14.97656250	-9.09228516	-0.50537109	-1.51611328	-92.70263672	+2992
+1458240524.25889990	+20.43896484	-14.74804688	-8.86376953	+1.47216797	+0.30761719	-116.38916016	+4252	+20.28955078	-13.81201172	-8.67041016	-118.65234375	-61.56738281	+68.92822266	+5140	+16.50585938	-15.19628906	-9.12744141	-1.27441406	-2.06542969	-92.94433594	+2896
+1458240524.26309990	+20.42138672	-14.94580078	-8.98681641	+1.07666016	+0.59326172	-116.63085938	+4196	+20.23242188	-13.93945313	-8.77148438	-118.69628906	-61.91894531	+68.55468750	+5112	+16.53222656	-15.30615234	-9.13623047	-1.64794922	-2.41699219	-93.05419922	+2844
+1458240524.26720000	+20.39941406	-15.14355469	-9.07910156	+0.63720703	+0.81298828	-116.89453125	+4128	+20.17968750	-14.07568359	-8.85498047	-118.89404297	-62.27050781	+68.31298828	+5088	+16.55419922	-15.41162109	-9.13623047	-2.02148438	-2.76855469	-93.18603516	+2792
+1458240524.27560000	+20.39941406	-15.43359375	-9.23291016	+0.19775391	+1.14257813	-117.42187500	+3988	+20.10937500	-14.30419922	-9.00878906	-119.17968750	-62.90771484	+67.93945313	+5032	+16.60253906	-15.62695313	-9.12304688	-2.65869141	-3.36181641	-93.71337891	+2688
+1458240524.27970000	+20.39062500	-15.56542969	-9.29443359	-0.06591797	+1.31835938	-117.68554688	+3924	+20.08740234	-14.41406250	-9.04394531	-119.57519531	-63.30322266	+68.11523438	+5004	+16.59814453	-15.70166016	-9.14941406	-2.90039063	-3.38378906	-93.86718750	+2636
+1458240524.28800010	+20.39501953	-15.74560547	-9.39550781	-0.32958984	+1.51611328	-118.10302734	+3788	+20.12255859	-14.55468750	-9.08789063	-120.16845703	-63.80859375	+68.62060547	+4924	+16.60693359	-15.85986328	-9.18896484	-3.27392578	-3.36181641	-94.35058594	+2544
+1458240524.29220010	+20.37304688	-15.82470703	-9.38671875	-0.54931641	+1.47216797	-118.32275391	+3728	+20.14453125	-14.60742188	-9.07910156	-120.69580078	-63.94042969	+69.12597656	+4884	+16.57617188	-15.89941406	-9.21093750	-3.42773438	-3.16406250	-94.50439453	+2500
+1458240524.29640010	+20.38623047	-15.84228516	-9.32958984	-0.52734375	+1.23046875	-118.54248047	+3668	+20.18408203	-14.63378906	-9.06152344	-121.17919922	-64.02832031	+69.67529297	+4848	+16.54541016	-15.94335938	-9.19335938	-3.51562500	-3.07617188	-94.89990234	+2452
+1458240524.30469990	+20.42578125	-15.82910156	-9.18457031	-0.32958984	+0.68115234	-119.11376953	+3576	+20.31152344	-14.69970703	-8.97802734	-122.58544922	-64.22607422	+71.38916016	+4780	+16.50146484	-16.00048828	-9.20654297	-3.49365234	-2.57080078	-95.64697266	+2372
+1458240524.30890010	+20.45214844	-15.81591797	-9.12744141	-0.21972656	+0.46142578	-119.31152344	+3540	+20.39062500	-14.72607422	-8.92089844	-123.33251953	-64.31396484	+72.37792969	+4748	+16.47949219	-16.02685547	-9.21972656	-3.44970703	-2.28515625	-96.02050781	+2336
+1458240524.31719990	+20.50048828	-15.75878906	-8.98681641	+0.02197266	-0.02197266	-119.79492188	+3500	+20.54882813	-14.76562500	-8.79785156	-124.82666016	-64.51171875	+74.37744141	+4672	+16.40039063	-16.09277344	-9.26806641	-3.44970703	-1.42822266	-96.72363281	+2328
+1458240524.32550000	+20.53564453	-15.70605469	-8.86376953	+0.21972656	-0.43945313	-120.19042969	+3500	+20.68505859	-14.80517578	-8.70117188	-126.07910156	-64.59960938	+75.93750000	+4596	+16.31689453	-16.12792969	-9.31640625	-3.44970703	-0.63720703	-97.25097656	+2388
+1458240524.32970000	+20.55761719	-15.68847656	-8.79785156	+0.32958984	-0.65917969	-120.41015625	+3520	+20.75537109	-14.83154297	-8.65722656	-126.69433594	-64.64355469	+76.70654297	+4552	+16.29052734	-16.15869141	-9.32958984	-3.51562500	-0.41748047	-97.55859375	+2436
+1458240524.33390000	+20.57519531	-15.67529297	-8.74511719	+0.41748047	-0.85693359	-120.60791016	+3540	+20.80371094	-14.86230469	-8.61767578	-127.35351563	-64.70947266	+77.47558594	+4508	+16.26855469	-16.18066406	-9.35156250	-3.53759766	-0.19775391	-97.77832031	+2492
+1458240524.34220000	+20.62353516	-15.69726563	-8.65722656	+0.52734375	-1.23046875	-121.09130859	+3596	+20.86962891	-14.98974609	-8.56933594	-128.67187500	-65.01708984	+78.79394531	+4420	+16.24218750	-16.29052734	-9.33837891	-3.73535156	-0.13183594	-98.48144531	+2616
+1458240524.34640000	+20.63671875	-15.74560547	-8.66162109	+0.48339844	-1.25244141	-121.31103516	+3620	+20.88281250	-15.06005859	-8.58251953	-129.08935547	-65.21484375	+79.12353516	+4376	+16.25537109	-16.36083984	-9.37353516	-3.86718750	-0.06591797	-98.59130859	+2668
+1458240524.35470010	+20.64111328	-15.93017578	-8.74951172	+0.15380859	-1.03271484	-121.72851563	+3652	+20.84765625	-15.23144531	-8.66162109	-129.61669922	-65.69824219	+79.23339844	+4300	+16.26855469	-16.54101563	-9.40869141	-4.41650391	-0.30761719	-98.89892578	+2728
+1458240524.35879990	+20.62792969	-16.04882813	-8.82421875	-0.08789063	-0.81298828	-121.92626953	+3660	+20.79931641	-15.31933594	-8.71875000	-129.74853516	-65.98388672	+79.07958984	+4272	+16.28173828	-16.61132813	-9.43505859	-4.63623047	-0.46142578	-98.94287109	+2736
+1458240524.36719990	+20.59716797	-16.33886719	-8.99121094	-0.63720703	-0.41748047	-122.36572266	+3640	+20.67626953	-15.53906250	-8.85058594	-130.10009766	-66.57714844	+78.66210938	+4240	+16.33007813	-16.80468750	-9.43505859	-5.25146484	-1.23046875	-99.11865234	+2704
+1458240524.37130000	+20.57519531	-16.53222656	-9.10546875	-0.98876953	-0.15380859	-122.65136719	+3608	+20.60595703	-15.65771484	-8.92968750	-130.23193359	-66.88476563	+78.39843750	+4228	+16.36083984	-16.90136719	-9.43066406	-5.53710938	-1.66992188	-99.25048828	+2668
+1458240524.37969990	+20.50927734	-16.88818359	-9.34716797	-1.66992188	+0.43945313	-123.15673828	+3516	+20.42138672	-15.89501953	-9.09667969	-130.40771484	-67.56591797	+77.71728516	+4224	+16.41796875	-17.12109375	-9.45703125	-6.13037109	-2.37304688	-99.47021484	+2592
+1458240524.38380000	+20.46972656	-17.08154297	-9.47460938	-2.02148438	+0.79101563	-123.39843750	+3468	+20.32910156	-16.01367188	-9.18896484	-130.36376953	-67.89550781	+77.18994141	+4228	+16.43994141	-17.22656250	-9.47460938	-6.45996094	-2.68066406	-99.53613281	+2552
+1458240524.39220000	+20.39062500	-17.38037109	-9.68554688	-2.63671875	+1.31835938	-123.77197266	+3356	+20.17529297	-16.20703125	-9.34716797	-130.25390625	-68.37890625	+76.28906250	+4240	+16.46191406	-17.40673828	-9.52294922	-7.05322266	-3.16406250	-99.55810547	+2472
+1458240524.39630010	+20.35546875	-17.47265625	-9.75146484	-2.81250000	+1.42822266	-123.90380859	+3288	+20.12255859	-16.29052734	-9.39550781	-130.31982422	-68.55468750	+76.09130859	+4244	+16.46191406	-17.46826172	-9.51855469	-7.27294922	-3.40576172	-99.66796875	+2428
+1458240524.40470000	+20.30712891	-17.57812500	-9.80419922	-3.01025391	+1.49414063	-124.16748047	+3144	+20.05664063	-16.42675781	-9.44384766	-130.89111328	-68.79638672	+76.24511719	+4240	+16.46630859	-17.56933594	-9.55371094	-7.47070313	-3.49365234	-99.90966797	+2344
+1458240524.40879990	+20.31152344	-17.60888672	-9.78662109	-3.05419922	+1.34033203	-124.29931641	+3068	+20.06103516	-16.48388672	-9.44824219	-131.30859375	-68.86230469	+76.55273438	+4232	+16.46630859	-17.60009766	-9.55810547	-7.49267578	-3.47167969	-100.08544922	+2304
+1458240524.41300010	+20.32470703	-17.61328125	-9.76464844	-3.03222656	+1.25244141	-124.40917969	+2996	+20.09179688	-16.52343750	-9.45263672	-131.66015625	-68.86230469	+76.88232422	+4220	+16.46630859	-17.62207031	-9.58007813	-7.44873047	-3.29589844	-100.30517578	+2268
+1458240524.42129990	+20.32910156	-17.57373047	-9.68994141	-3.01025391	+1.01074219	-124.51904297	+2864	+20.17968750	-16.56738281	-9.41308594	-132.45117188	-68.81835938	+77.78320313	+4192	+16.43115234	-17.61767578	-9.61962891	-7.29492188	-2.70263672	-100.63476563	+2208
+1458240524.42549990	+20.33349609	-17.53417969	-9.64160156	-2.94433594	+0.85693359	-124.54101563	+2808	+20.24121094	-16.58056641	-9.38232422	-132.84667969	-68.73046875	+78.28857422	+4176	+16.40917969	-17.60888672	-9.63720703	-7.22900391	-2.37304688	-100.81054688	+2184
+1458240524.44210000	+20.39501953	-17.38037109	-9.40429688	-2.61474609	+0.08789063	-124.71679688	+2640	+20.55761719	-16.61132813	-9.21533203	-134.80224609	-68.37890625	+80.88134766	+4076	+16.28173828	-17.52539063	-9.68994141	-6.83349609	-0.94482422	-101.57958984	+2136
+1458240524.45050000	+20.43017578	-17.33203125	-9.29443359	-2.50488281	-0.26367188	-124.84863281	+2612	+20.71582031	-16.64648438	-9.14501953	-135.74707031	-68.24707031	+82.13378906	+3996	+16.21142578	-17.50781250	-9.72070313	-6.70166016	-0.19775391	-101.99707031	+2184
+1458240524.45460010	+20.44775391	-17.31445313	-9.25048828	-2.43896484	-0.41748047	-124.89257813	+2608	+20.78173828	-16.66406250	-9.11865234	-136.07666016	-68.20312500	+82.55126953	+3948	+16.18066406	-17.51660156	-9.72949219	-6.74560547	+0.04394531	-102.19482422	+2224
+1458240524.46300010	+20.46533203	-17.31884766	-9.19775391	-2.43896484	-0.54931641	-125.00244141	+2612	+20.85644531	-16.72998047	-9.09667969	-136.64794922	-68.24707031	+83.14453125	+3836	+16.12792969	-17.55175781	-9.75146484	-6.96533203	+0.30761719	-102.34863281	+2316
+1458240524.46709990	+20.46972656	-17.34960938	-9.18896484	-2.48291016	-0.61523438	-125.06835938	+2620	+20.86962891	-16.77832031	-9.10546875	-136.88964844	-68.31298828	+83.29833984	+3780	+16.13232422	-17.61328125	-9.74267578	-7.14111328	+0.13183594	-102.48046875	+2356
+1458240524.47550010	+20.47851563	-17.47265625	-9.19775391	-2.65869141	-0.63720703	-125.26611328	+2636	+20.84765625	-16.89697266	-9.14941406	-137.35107422	-68.55468750	+83.47412109	+3680	+16.16308594	-17.74511719	-9.72509766	-7.51464844	-0.30761719	-102.67822266	+2404
+1458240524.47960000	+20.48291016	-17.56054688	-9.22412109	-2.79052734	-0.59326172	-125.37597656	+2640	+20.81250000	-16.96728516	-9.19335938	-137.46093750	-68.70849609	+83.36425781	+3636	+16.18505859	-17.83300781	-9.71191406	-7.77832031	-0.65917969	-102.78808594	+2412
+1458240524.48799990	+20.46533203	-17.81103516	-9.36914063	-3.16406250	-0.19775391	-125.55175781	+2644	+20.69824219	-17.11230469	-9.30761719	-137.32910156	-69.08203125	+82.66113281	+3572	+16.23339844	-18.00878906	-9.70751953	-8.34960938	-1.31835938	-102.81005859	+2392
+1458240524.49210000	+20.44775391	-17.95166016	-9.45703125	-3.42773438	+0.02197266	-125.59570313	+2636	+20.62353516	-17.19140625	-9.37792969	-137.21923828	-69.27978516	+82.17773438	+3548	+16.25097656	-18.10986328	-9.70751953	-8.70117188	-1.69189453	-102.76611328	+2372
+1458240524.50050000	+20.40820313	-18.31640625	-9.68115234	-3.97705078	+0.57128906	-125.79345703	+2624	+20.45654297	-17.34082031	-9.50537109	-136.93359375	-69.63134766	+81.23291016	+3516	+16.29492188	-18.32080078	-9.69433594	-9.44824219	-2.59277344	-102.70019531	+2336
+1458240524.50460000	+20.39062500	-18.47900391	-9.76904297	-4.21875000	+0.74707031	-125.88134766	+2616	+20.37304688	-17.41552734	-9.56250000	-136.86767578	-69.78515625	+80.81542969	+3508	+16.31250000	-18.41748047	-9.68554688	-9.79980469	-3.01025391	-102.67822266	+2316
+1458240524.50880000	+20.39062500	-18.64599609	-9.86132813	-4.39453125	+0.87890625	-125.96923828	+2608	+20.29394531	-17.49023438	-9.62402344	-136.75781250	-69.91699219	+80.39794922	+3500	+16.33886719	-18.53613281	-9.66357422	-10.21728516	-3.55957031	-102.70019531	+2292
+1458240524.51710010	+20.39062500	-18.84375000	-9.99755859	-4.59228516	+1.16455078	-126.05712891	+2592	+20.17529297	-17.60888672	-9.72070313	-136.53808594	-70.09277344	+79.65087891	+3488	+16.36523438	-18.69433594	-9.68115234	-10.72265625	-3.97705078	-102.65625000	+2244
+1458240524.52130010	+20.39941406	-18.89208984	-10.02392578	-4.61425781	+1.23046875	-126.07910156	+2580	+20.14013672	-17.65722656	-9.74707031	-136.51611328	-70.13671875	+79.45312500	+3484	+16.36083984	-18.72070313	-9.68115234	-10.85449219	-4.02099609	-102.65625000	+2216
+1458240524.52959990	+20.42138672	-18.91845703	-9.99755859	-4.63623047	+1.12060547	-126.07910156	+2556	+20.12255859	-17.71875000	-9.75146484	-136.71386719	-70.04882813	+79.43115234	+3464	+16.34765625	-18.72509766	-9.70312500	-10.87646484	-3.75732422	-102.70019531	+2160
+1458240524.53790000	+20.46093750	-18.85693359	-9.87890625	-4.48242188	+0.70312500	-126.10107422	+2548	+20.17089844	-17.74072266	-9.69873047	-137.28515625	-69.85107422	+80.04638672	+3448	+16.33007813	-18.68994141	-9.68554688	-10.70068359	-3.47167969	-102.91992188	+2104
+1458240524.54210000	+20.49169922	-18.79980469	-9.79980469	-4.32861328	+0.46142578	-126.14501953	+2552	+20.21923828	-17.74511719	-9.65478516	-137.65869141	-69.71923828	+80.55175781	+3444	+16.31689453	-18.66357422	-9.68115234	-10.56884766	-3.22998047	-103.05175781	+2084
+1458240524.55460000	+20.56201172	-18.65478516	-9.63720703	-3.97705078	+0.00000000	-126.18896484	+2552	+20.41699219	-17.72314453	-9.50976563	-138.64746094	-69.30175781	+81.97998047	+3428	+16.27734375	-18.59326172	-9.67675781	-10.23925781	-2.54882813	-103.38134766	+2036
+1458240524.55880000	+20.57080078	-18.61523438	-9.58886719	-3.88916016	-0.10986328	-126.18896484	+2552	+20.48730469	-17.70556641	-9.46142578	-138.91113281	-69.16992188	+82.44140625	+3420	+16.25097656	-18.54931641	-9.68115234	-10.08544922	-2.15332031	-103.51318359	+2036
+1458240524.56290010	+20.58398438	-18.57568359	-9.53613281	-3.82324219	-0.24169922	-126.21093750	+2552	+20.55761719	-17.68798828	-9.40869141	-139.21875000	-69.01611328	+82.92480469	+3412	+16.21582031	-18.50537109	-9.67675781	-9.93164063	-1.80175781	-103.64501953	+2036
+1458240524.57130000	+20.61474609	-18.49218750	-9.42626953	-3.62548828	-0.54931641	-126.25488281	+2560	+20.68945313	-17.65283203	-9.31201172	-139.74609375	-68.75244141	+83.80371094	+3380	+16.14990234	-18.42626953	-9.65917969	-9.62402344	-1.09863281	-104.01855469	+2076
+1458240524.57540010	+20.62792969	-18.45703125	-9.37353516	-3.53759766	-0.68115234	-126.27685547	+2568	+20.74658203	-17.64843750	-9.27246094	-139.96582031	-68.64257813	+84.19921875	+3360	+16.11914063	-18.40429688	-9.64160156	-9.53613281	-0.85693359	-104.19433594	+2120
+1458240524.58380010	+20.64550781	-18.40869141	-9.30761719	-3.38378906	-0.85693359	-126.32080078	+2584	+20.81689453	-17.63964844	-9.25048828	-140.03173828	-68.57666016	+84.44091797	+3304	+16.11035156	-18.43505859	-9.62841797	-9.53613281	-0.72509766	-104.39208984	+2228
+1458240524.58789990	+20.64550781	-18.40429688	-9.29003906	-3.38378906	-0.87890625	-126.34277344	+2592	+20.82568359	-17.64843750	-9.25927734	-139.94384766	-68.59863281	+84.37500000	+3272	+16.11035156	-18.47900391	-9.62841797	-9.66796875	-0.81298828	-104.37011719	+2276
+1458240524.59620000	+20.63232422	-18.44384766	-9.29882813	-3.44970703	-0.81298828	-126.36474609	+2604	+20.79052734	-17.67041016	-9.31640625	-139.54833984	-68.70849609	+83.86962891	+3224	+16.12792969	-18.55810547	-9.63720703	-9.93164063	-1.12060547	-104.26025391	+2332
+1458240524.60040000	+20.61914063	-18.47460938	-9.31640625	-3.51562500	-0.76904297	-126.36474609	+2612	+20.75537109	-17.69238281	-9.35595703	-139.32861328	-68.77441406	+83.51806641	+3208	+16.13671875	-18.59326172	-9.63720703	-10.06347656	-1.29638672	-104.19433594	+2344
+1458240524.60460000	+20.60595703	-18.51855469	-9.34277344	-3.60351563	-0.68115234	-126.36474609	+2616	+20.70703125	-17.71875000	-9.39550781	-139.08691406	-68.88427734	+83.12255859	+3196	+16.15869141	-18.63720703	-9.63720703	-10.19531250	-1.56005859	-104.12841797	+2348
+1458240524.61290000	+20.57958984	-18.60644531	-9.41308594	-3.75732422	-0.48339844	-126.36474609	+2620	+20.61035156	-17.78027344	-9.48339844	-138.58154297	-69.08203125	+82.30957031	+3176	+16.18505859	-18.69873047	-9.63720703	-10.37109375	-1.86767578	-104.04052734	+2336
+1458240524.61710000	+20.56201172	-18.66357422	-9.45703125	-3.84521484	-0.35156250	-126.36474609	+2616	+20.55322266	-17.81103516	-9.53613281	-138.25195313	-69.19189453	+81.80419922	+3172	+16.19824219	-18.73388672	-9.64160156	-10.48095703	-2.02148438	-103.97460938	+2324
+1458240524.62540010	+20.50048828	-18.83935547	-9.61083984	-4.21875000	+0.06591797	-126.32080078	+2620	+20.42578125	-17.86816406	-9.65039063	-137.46093750	-69.43359375	+80.61767578	+3172	+16.25097656	-18.89648438	-9.66357422	-11.05224609	-2.81250000	-103.57910156	+2292
+1458240524.63369990	+20.43017578	-19.06347656	-9.78222656	-4.65820313	+0.52734375	-126.27685547	+2620	+20.30273438	-17.93847656	-9.74707031	-136.77978516	-69.63134766	+79.54101563	+3180	+16.29492188	-19.06787109	-9.68115234	-11.77734375	-3.77929688	-103.07373047	+2236
+1458240524.63790010	+20.39941406	-19.15576172	-9.86132813	-4.83398438	+0.72509766	-126.23291016	+2620	+20.25439453	-17.96484375	-9.78662109	-136.47216797	-69.69726563	+79.07958984	+3188	+16.32128906	-19.12060547	-9.69873047	-11.95312500	-4.04296875	-102.94189453	+2200
+1458240524.64619990	+20.36865234	-19.26123047	-9.93164063	-5.05371094	+0.90087891	-126.21093750	+2596	+20.20166016	-18.01757813	-9.83056641	-136.09863281	-69.78515625	+78.53027344	+3192	+16.33447266	-19.12060547	-9.71630859	-11.93115234	-3.99902344	-102.87597656	+2128
+1458240524.65039990	+20.37304688	-19.27001953	-9.93603516	-5.05371094	+0.92285156	-126.18896484	+2580	+20.19726563	-18.03076172	-9.83935547	-136.01074219	-69.78515625	+78.39843750	+3188	+16.33886719	-19.09863281	-9.72509766	-11.84326172	-3.82324219	-102.89794922	+2100
+1458240524.65870000	+20.39062500	-19.23486328	-9.88330078	-5.03173828	+0.79101563	-126.14501953	+2556	+20.22802734	-18.04394531	-9.83056641	-135.98876953	-69.71923828	+78.39843750	+3180	+16.32568359	-19.04150391	-9.74707031	-11.62353516	-3.38378906	-102.94189453	+2052
+1458240524.66290000	+20.40380859	-19.19970703	-9.83935547	-4.96582031	+0.65917969	-126.14501953	+2552	+20.25439453	-18.03955078	-9.81298828	-136.07666016	-69.65332031	+78.55224609	+3176	+16.31689453	-19.01513672	-9.75146484	-11.53564453	-3.22998047	-102.98583984	+2032
+1458240524.67120000	+20.43017578	-19.12939453	-9.76025391	-4.85595703	+0.43945313	-126.12304688	+2540	+20.32470703	-18.03076172	-9.76464844	-136.38427734	-69.52148438	+78.99169922	+3164	+16.30810547	-18.97558594	-9.75146484	-11.38183594	-3.01025391	-103.07373047	+1988
+1458240524.67540000	+20.43896484	-19.10302734	-9.72949219	-4.81201172	+0.35156250	-126.12304688	+2536	+20.35986328	-18.03076172	-9.73828125	-136.56005859	-69.45556641	+79.25537109	+3160	+16.30371094	-18.96240234	-9.75146484	-11.35986328	-2.96630859	-103.09570313	+1972
+1458240524.68370010	+20.46533203	-19.04589844	-9.66796875	-4.70214844	+0.19775391	-126.12304688	+2528	+20.43457031	-18.01318359	-9.68554688	-136.88964844	-69.30175781	+79.73876953	+3140	+16.28613281	-18.88330078	-9.75585938	-11.05224609	-2.48291016	-103.22753906	+1948
+1458240524.68790010	+20.47412109	-19.01513672	-9.63720703	-4.63623047	+0.10986328	-126.12304688	+2524	+20.47412109	-18.00439453	-9.65917969	-137.04345703	-69.21386719	+79.98046875	+3132	+16.26416016	-18.81738281	-9.76025391	-10.83251953	-2.13134766	-103.33740234	+1948
+1458240524.69619990	+20.50488281	-18.94042969	-9.55810547	-4.50439453	-0.10986328	-126.10107422	+2532	+20.56201172	-17.98242188	-9.59765625	-137.41699219	-69.01611328	+80.55175781	+3108	+16.20263672	-18.64599609	-9.76904297	-10.30517578	-1.25244141	-103.60107422	+1976
+1458240524.70040010	+20.51367188	-18.90527344	-9.51855469	-4.43847656	-0.21972656	-126.10107422	+2540	+20.61035156	-17.97363281	-9.56250000	-137.65869141	-68.88427734	+80.85937500	+3092	+16.17187500	-18.57568359	-9.76025391	-10.12939453	-0.98876953	-103.64501953	+2004
+1458240524.70450000	+20.52246094	-18.88330078	-9.48779297	-4.39453125	-0.30761719	-126.07910156	+2548	+20.64550781	-17.96484375	-9.53613281	-137.83447266	-68.79638672	+81.07910156	+3076	+16.17187500	-18.55810547	-9.74707031	-10.08544922	-1.01074219	-103.68896484	+2032
+1458240524.71289990	+20.53125000	-18.87011719	-9.47021484	-4.35058594	-0.37353516	-126.05712891	+2560	+20.68505859	-17.96484375	-9.51416016	-138.01025391	-68.64257813	+81.25488281	+3032	+16.20263672	-18.60644531	-9.75146484	-10.21728516	-1.31835938	-103.60107422	+2064
+1458240524.71700000	+20.53125000	-18.87890625	-9.48339844	-4.37255859	-0.35156250	-126.03515625	+2564	+20.68066406	-17.96923828	-9.51855469	-138.01025391	-68.59863281	+81.16699219	+3012	+16.22460938	-18.65039063	-9.75585938	-10.37109375	-1.56005859	-103.49121094	+2064
+1458240524.72540000	+20.51806641	-18.91406250	-9.51416016	-4.43847656	-0.24169922	-126.01318359	+2572	+20.64990234	-17.98681641	-9.54931641	-137.79052734	-68.62060547	+80.77148438	+2976	+16.23779297	-18.68115234	-9.76025391	-10.48095703	-1.69189453	-103.42529297	+2064
+1458240524.72950010	+20.50488281	-18.94482422	-9.54052734	-4.50439453	-0.17578125	-125.99121094	+2576	+20.61914063	-18.00000000	-9.57568359	-137.65869141	-68.64257813	+80.48583984	+2964	+16.24218750	-18.69873047	-9.76025391	-10.54687500	-1.77978516	-103.35937500	+2060
+1458240524.73790000	+20.49609375	-18.96679688	-9.56250000	-4.54833984	-0.13183594	-125.99121094	+2572	+20.57519531	-18.01757813	-9.60644531	-137.46093750	-68.68652344	+80.11230469	+2940	+16.24658203	-18.71191406	-9.76464844	-10.61279297	-1.86767578	-103.31542969	+2052
+1458240524.74200010	+20.49169922	-18.97558594	-9.57568359	-4.59228516	-0.10986328	-125.96923828	+2568	+20.54882813	-18.03076172	-9.62841797	-137.35107422	-68.70849609	+79.89257813	+2932	+16.25097656	-18.72070313	-9.76464844	-10.63476563	-1.93359375	-103.29345703	+2044
+1458240524.75029990	+20.47851563	-19.01513672	-9.61083984	-4.65820313	+0.00000000	-125.94726563	+2560	+20.51367188	-18.04394531	-9.65917969	-137.15332031	-68.77441406	+79.54101563	+2916	+16.31689453	-18.90527344	-9.77783203	-11.29394531	-2.90039063	-102.85400391	+2032
+1458240524.75449990	+20.47412109	-19.02832031	-9.62841797	-4.70214844	+0.04394531	-125.92529297	+2552	+20.49609375	-18.05273438	-9.67236328	-137.04345703	-68.77441406	+79.38720703	+2908	+16.33007813	-18.96240234	-9.79101563	-11.51367188	-3.14208984	-102.63427734	+2016
+1458240524.75869990	+20.45654297	-19.06347656	-9.66796875	-4.79003906	+0.13183594	-125.88134766	+2548	+20.47851563	-18.06152344	-9.68554688	-136.95556641	-68.79638672	+79.18945313	+2900	+16.33886719	-19.01953125	-9.79541016	-11.79931641	-3.49365234	-102.34863281	+2000
+1458240524.76280000	+20.44335938	-19.08105469	-9.69433594	-4.85595703	+0.19775391	-125.81542969	+2540	+20.46093750	-18.06591797	-9.69873047	-136.86767578	-68.81835938	+79.03564453	+2896	+16.33886719	-19.02392578	-9.80419922	-11.84326172	-3.53759766	-102.21679688	+1984
+1458240524.77119990	+20.43017578	-19.09863281	-9.71630859	-4.89990234	+0.21972656	-125.72753906	+2512	+20.44335938	-18.07031250	-9.70751953	-136.73583984	-68.79638672	+78.81591797	+2884	+16.33447266	-18.96679688	-9.79101563	-11.64550781	-3.33984375	-102.19482422	+1952
+1458240524.77530000	+20.43457031	-19.08544922	-9.71191406	-4.89990234	+0.19775391	-125.68359375	+2500	+20.44335938	-18.06591797	-9.71191406	-136.69189453	-68.77441406	+78.77197266	+2876	+16.33447266	-18.92285156	-9.78222656	-11.46972656	-3.18603516	-102.26074219	+1940
+1458240524.77950000	+20.43896484	-19.05908203	-9.69433594	-4.85595703	+0.13183594	-125.61767578	+2488	+20.44775391	-18.05712891	-9.70751953	-136.69189453	-68.73046875	+78.75000000	+2872	+16.32568359	-18.87011719	-9.76904297	-11.27197266	-2.94433594	-102.34863281	+1936
+1458240524.78370000	+20.44335938	-19.04150391	-9.68115234	-4.81201172	+0.08789063	-125.59570313	+2480	+20.46093750	-18.04833984	-9.69873047	-136.69189453	-68.66455078	+78.77197266	+2868	+16.32568359	-18.86132813	-9.76904297	-11.22802734	-2.90039063	-102.37060547	+1928
+1458240524.78780010	+20.44775391	-19.02392578	-9.66357422	-4.79003906	+0.04394531	-125.57373047	+2472	+20.47851563	-18.03515625	-9.68554688	-136.71386719	-68.59863281	+78.83789063	+2868	+16.32568359	-18.84814453	-9.76464844	-11.18408203	-2.83447266	-102.37060547	+1924
+1458240524.79620000	+20.46093750	-18.97119141	-9.62402344	-4.68017578	-0.08789063	-125.52978516	+2464	+20.53564453	-17.99121094	-9.63281250	-136.86767578	-68.35693359	+79.12353516	+2868	+16.31689453	-18.80859375	-9.76464844	-11.05224609	-2.65869141	-102.41455078	+1920
+1458240524.80029990	+20.46972656	-18.94042969	-9.59326172	-4.63623047	-0.17578125	-125.50781250	+2464	+20.57519531	-17.96044922	-9.59326172	-136.99951172	-68.18115234	+79.36523438	+2868	+16.30810547	-18.77783203	-9.76025391	-10.96435547	-2.54882813	-102.43652344	+1920
+1458240524.80450010	+20.47851563	-18.90527344	-9.56689453	-4.57031250	-0.26367188	-125.46386719	+2464	+20.61914063	-17.92968750	-9.55371094	-137.13134766	-68.02734375	+79.62890625	+2868	+16.30371094	-18.75146484	-9.75146484	-10.87646484	-2.43896484	-102.45849609	+1920
+1458240524.80870010	+20.50048828	-18.80419922	-9.48339844	-4.37255859	-0.50537109	-125.37597656	+2480	+20.68945313	-17.87695313	-9.48779297	-137.37304688	-67.71972656	+80.04638672	+2872	+16.28173828	-18.60644531	-9.72949219	-10.43701172	-1.93359375	-102.50244141	+1944
+1458240524.81279990	+20.52685547	-18.72070313	-9.41308594	-4.19677734	-0.74707031	-125.28808594	+2500	+20.75097656	-17.83740234	-9.43066406	-137.54882813	-67.47802734	+80.35400391	+2872	+16.25976563	-18.50537109	-9.70312500	-10.19531250	-1.60400391	-102.50244141	+1964
+1458240524.82110000	+20.55761719	-18.54931641	-9.30322266	-3.86718750	-1.07666016	-125.00244141	+2540	+20.82128906	-17.76708984	-9.34716797	-137.61474609	-67.06054688	+80.55175781	+2860	+16.23779297	-18.39111328	-9.68554688	-10.04150391	-1.31835938	-102.30468750	+2020
+1458240524.82530000	+20.55761719	-18.49658203	-9.27685547	-3.80126953	-1.14257813	-124.82666016	+2556	+20.83447266	-17.74951172	-9.32519531	-137.52685547	-66.90673828	+80.46386719	+2844	+16.23779297	-18.37353516	-9.68554688	-10.10742188	-1.36230469	-102.08496094	+2044
+1458240524.82950000	+20.55322266	-18.47900391	-9.27685547	-3.77929688	-1.16455078	-124.65087891	+2560	+20.82128906	-17.74072266	-9.32080078	-137.37304688	-66.79687500	+80.22216797	+2828	+16.25097656	-18.38232422	-9.68554688	-10.26123047	-1.58203125	-101.86523438	+2052
+1458240524.83780000	+20.53125000	-18.51855469	-9.32519531	-3.91113281	-1.05468750	-124.36523438	+2560	+20.75097656	-17.74511719	-9.32958984	-137.02148438	-66.68701172	+79.54101563	+2804	+16.27294922	-18.41308594	-9.67675781	-10.48095703	-1.93359375	-101.62353516	+2064
+1458240524.84200000	+20.51806641	-18.56250000	-9.37353516	-3.99902344	-0.92285156	-124.23339844	+2556	+20.69384766	-17.76269531	-9.35595703	-136.75781250	-66.70898438	+79.07958984	+2800	+16.28613281	-18.43505859	-9.67675781	-10.63476563	-2.15332031	-101.46972656	+2068
+1458240524.84610010	+20.50488281	-18.60205078	-9.42187500	-4.08691406	-0.81298828	-124.12353516	+2544	+20.64111328	-17.78466797	-9.38671875	-136.42822266	-66.73095703	+78.57421875	+2800	+16.29052734	-18.45263672	-9.67236328	-10.72265625	-2.30712891	-101.38183594	+2064
+1458240524.85030010	+20.48730469	-18.65039063	-9.47900391	-4.17480469	-0.65917969	-123.99169922	+2532	+20.58398438	-17.80224609	-9.43505859	-136.01074219	-66.77490234	+77.93701172	+2800	+16.30371094	-18.47021484	-9.67236328	-10.83251953	-2.46093750	-101.27197266	+2064
+1458240524.85450010	+20.46972656	-18.70312500	-9.54052734	-4.30664063	-0.48339844	-123.85986328	+2524	+20.51806641	-17.81982422	-9.47900391	-135.59326172	-66.81884766	+77.29980469	+2804	+16.30810547	-18.48779297	-9.67675781	-10.96435547	-2.59277344	-101.14013672	+2056
+1458240524.86279990	+20.43017578	-18.79101563	-9.64599609	-4.52636719	-0.21972656	-123.57421875	+2500	+20.40380859	-17.83740234	-9.55371094	-134.73632813	-66.79687500	+76.04736328	+2812	+16.34326172	-18.56250000	-9.68994141	-11.55761719	-3.38378906	-100.39306641	+2040
+1458240524.86700010	+20.41699219	-18.82617188	-9.68554688	-4.61425781	-0.10986328	-123.42041016	+2488	+20.35986328	-17.84179688	-9.57568359	-134.38476563	-66.75292969	+75.54199219	+2812	+16.35205078	-18.57128906	-9.68994141	-11.73339844	-3.64746094	-100.06347656	+2024
+1458240524.87109990	+20.41259766	-18.85253906	-9.71630859	-4.68017578	-0.08789063	-123.20068359	+2472	+20.32470703	-17.83300781	-9.58886719	-134.07714844	-66.66503906	+75.12451172	+2816	+16.36523438	-18.56250000	-9.66796875	-11.95312500	-4.13085938	-99.60205078	+2008
+1458240524.87529990	+20.40820313	-18.85693359	-9.72949219	-4.68017578	-0.06591797	-123.02490234	+2456	+20.31152344	-17.81542969	-9.58886719	-133.81347656	-66.53320313	+74.81689453	+2816	+16.37402344	-18.53613281	-9.65478516	-11.95312500	-4.24072266	-99.33837891	+1992
+1458240524.88360000	+20.42138672	-18.79541016	-9.71630859	-4.59228516	-0.17578125	-122.58544922	+2428	+20.32470703	-17.73632813	-9.56250000	-133.33007813	-66.11572266	+74.42138672	+2824	+16.36523438	-18.42187500	-9.65917969	-11.62353516	-3.93310547	-99.05273438	+1964
+1458240524.88780000	+20.43457031	-18.72509766	-9.68554688	-4.46044922	-0.28564453	-122.32177734	+2424	+20.35546875	-17.67480469	-9.53173828	-133.06640625	-65.85205078	+74.28955078	+2832	+16.36523438	-18.35156250	-9.66357422	-11.35986328	-3.69140625	-98.96484375	+1956
+1458240524.89200000	+20.45214844	-18.63720703	-9.63720703	-4.32861328	-0.43945313	-122.03613281	+2420	+20.39501953	-17.60009766	-9.49218750	-132.89062500	-65.52246094	+74.28955078	+2848	+16.36083984	-18.26367188	-9.66796875	-11.05224609	-3.38378906	-98.87695313	+1952
+1458240524.89610000	+20.47851563	-18.49218750	-9.55371094	-4.08691406	-0.70312500	-121.68457031	+2432	+20.46533203	-17.49462891	-9.41748047	-132.75878906	-65.08300781	+74.42138672	+2868	+16.35205078	-18.19775391	-9.66357422	-10.81054688	-3.14208984	-98.81103516	+1944
+1458240524.90440010	+20.53564453	-18.18457031	-9.35156250	-3.49365234	-1.34033203	-121.13525391	+2464	+20.62353516	-17.28369141	-9.24609375	-132.60498047	-64.22607422	+74.94873047	+2912	+16.32128906	-18.03955078	-9.65039063	-10.26123047	-2.63671875	-98.72314453	+1936
+1458240524.90860010	+20.57519531	-17.96044922	-9.22412109	-3.05419922	-1.73583984	-120.76171875	+2504	+20.73339844	-17.14306641	-9.14941406	-132.45117188	-63.67675781	+75.25634766	+2936	+16.30371094	-17.93847656	-9.64599609	-9.90966797	-2.28515625	-98.61328125	+1944
+1458240524.91280010	+20.61914063	-17.77148438	-9.11865234	-2.63671875	-2.08740234	-120.43212891	+2552	+20.82568359	-17.02441406	-9.06152344	-132.25341797	-63.21533203	+75.47607422	+2960	+16.28613281	-17.84179688	-9.64599609	-9.60205078	-1.93359375	-98.50341797	+1960
+1458240524.91689990	+20.65429688	-17.59570313	-9.03955078	-2.21923828	-2.32910156	-120.10253906	+2612	+20.89599609	-16.90576172	-8.99560547	-131.94580078	-62.79785156	+75.49804688	+2972	+16.26855469	-17.75390625	-9.65039063	-9.31640625	-1.60400391	-98.39355469	+1992
+1458240524.92529990	+20.67626953	-17.32763672	-8.93408203	-1.75781250	-2.63671875	-119.37744141	+2732	+20.98828125	-16.67285156	-8.89892578	-131.04492188	-62.00683594	+75.14648438	+2996	+16.22460938	-17.53417969	-9.68554688	-8.72314453	-0.83496094	-97.71240234	+2112
+1458240524.92940000	+20.68066406	-17.26171875	-8.93408203	-1.62597656	-2.65869141	-119.04785156	+2784	+20.99707031	-16.58056641	-8.89892578	-130.45166016	-61.72119141	+74.66308594	+3004	+16.22021484	-17.47265625	-9.68554688	-8.63525391	-0.79101563	-97.40478516	+2172
+1458240524.93359990	+20.67626953	-17.22656250	-8.96044922	-1.56005859	-2.61474609	-118.78417969	+2824	+20.98828125	-16.49707031	-8.90771484	-129.83642578	-61.45751953	+74.13574219	+3012	+16.22900391	-17.42871094	-9.68115234	-8.56933594	-0.87890625	-97.05322266	+2224
+1458240524.94190000	+20.66748047	-17.22656250	-9.05273438	-1.49414063	-2.43896484	-118.30078125	+2872	+20.89599609	-16.41357422	-8.96484375	-128.80371094	-61.14990234	+72.94921875	+3032	+16.25976563	-17.39355469	-9.65917969	-8.67919922	-1.31835938	-96.37207031	+2288
+1458240524.94610000	+20.66308594	-17.24853516	-9.10986328	-1.51611328	-2.30712891	-118.10302734	+2884	+20.83007813	-16.39160156	-9.02636719	-128.18847656	-61.04003906	+72.18017578	+3048	+16.28613281	-17.38916016	-9.65917969	-8.74511719	-1.58203125	-96.04248047	+2296
+1458240524.95030000	+20.65429688	-17.28808594	-9.18896484	-1.58203125	-2.13134766	-117.83935547	+2884	+20.75097656	-16.36962891	-9.09667969	-127.48535156	-60.95214844	+71.25732422	+3072	+16.32128906	-17.38916016	-9.65039063	-8.83300781	-1.91162109	-95.66894531	+2292
+1458240524.95440010	+20.63232422	-17.33203125	-9.27685547	-1.66992188	-1.91162109	-117.57568359	+2876	+20.65429688	-16.34326172	-9.17578125	-126.73828125	-60.86425781	+70.26855469	+3096	+16.35205078	-17.38476563	-9.64599609	-8.94287109	-2.26318359	-95.25146484	+2280
+1458240524.96280000	+20.58398438	-17.39794922	-9.42626953	-1.82373047	-1.53808594	-117.07031250	+2840	+20.45654297	-16.29931641	-9.32080078	-125.33203125	-60.71044922	+68.33496094	+3164	+16.40039063	-17.35839844	-9.61083984	-9.25048828	-3.09814453	-94.28466797	+2244
+1458240524.96690010	+20.55761719	-17.42871094	-9.50097656	-1.91162109	-1.38427734	-116.82861328	+2824	+20.35986328	-16.29052734	-9.38232422	-124.80468750	-60.62255859	+67.54394531	+3196	+16.41357422	-17.33642578	-9.59326172	-9.36035156	-3.47167969	-93.84521484	+2224
+1458240524.97110010	+20.54003906	-17.44628906	-9.56250000	-1.91162109	-1.29638672	-116.56494141	+2800	+20.28076172	-16.27294922	-9.43505859	-124.29931641	-60.49072266	+66.86279297	+3228	+16.44433594	-17.29248047	-9.55371094	-9.38232422	-3.97705078	-93.38378906	+2200
+1458240524.97519990	+20.52246094	-17.44189453	-9.62402344	-1.86767578	-1.16455078	-116.27929688	+2776	+20.21484375	-16.23779297	-9.48339844	-123.77197266	-60.35888672	+66.20361328	+3260	+16.47509766	-17.24414063	-9.54052734	-9.27246094	-4.24072266	-93.01025391	+2184
+1458240524.97939990	+20.50488281	-17.41992188	-9.66357422	-1.84570313	-1.09863281	-116.01562500	+2748	+20.15771484	-16.19384766	-9.50537109	-123.35449219	-60.22705078	+65.69824219	+3284	+16.48388672	-17.16943359	-9.53173828	-9.11865234	-4.32861328	-92.61474609	+2164
+1458240524.98359990	+20.49169922	-17.37158203	-9.68554688	-1.73583984	-1.05468750	-115.68603516	+2724	+20.11376953	-16.14111328	-9.52294922	-122.87109375	-60.05126953	+65.19287109	+3312	+16.47949219	-17.09033203	-9.51855469	-8.94287109	-4.35058594	-92.32910156	+2144
+1458240524.99190000	+20.46533203	-17.19580078	-9.67675781	-1.45019531	-1.09863281	-115.02685547	+2680	+20.10058594	-15.96972656	-9.51416016	-121.97021484	-59.50195313	+64.48974609	+3368	+16.46630859	-16.91455078	-9.54931641	-8.39355469	-3.95507813	-91.73583984	+2116
+1458240524.99609990	+20.45214844	-17.04199219	-9.62402344	-1.18652344	-1.23046875	-114.65332031	+2664	+20.12695313	-15.85546875	-9.46582031	-121.64062500	-59.17236328	+64.44580078	+3400	+16.44873047	-16.80029297	-9.54931641	-8.02001953	-3.69140625	-91.53808594	+2100
+1458240525.00020000	+20.44335938	-16.87060547	-9.55810547	-0.87890625	-1.38427734	-114.30175781	+2652	+20.17089844	-15.73242188	-9.39990234	-121.44287109	-58.82080078	+64.57763672	+3436	+16.42236328	-16.67724609	-9.55810547	-7.58056641	-3.31787109	-91.36230469	+2088
+1458240525.00860000	+20.45214844	-16.45751953	-9.36914063	-0.04394531	-1.91162109	-113.57666016	+2648	+20.30273438	-15.46875000	-9.22851563	-121.15722656	-58.05175781	+65.19287109	+3504	+16.36962891	-16.42675781	-9.58886719	-6.65771484	-2.46093750	-91.01074219	+2064
+1458240525.01270010	+20.46972656	-16.23779297	-9.26367188	+0.41748047	-2.15332031	-113.22509766	+2660	+20.38623047	-15.31494141	-9.14501953	-120.84960938	-57.67822266	+65.41259766	+3536	+16.34765625	-16.30810547	-9.60644531	-6.19628906	-1.97753906	-90.85693359	+2064
+1458240525.02110000	+20.47412109	-15.76757813	-9.03955078	+1.38427734	-2.59277344	-112.52197266	+2740	+20.54003906	-14.96337891	-8.98681641	-119.99267578	-56.82128906	+65.65429688	+3596	+16.25976563	-16.05761719	-9.66796875	-5.33935547	-0.85693359	-90.32958984	+2128
+1458240525.02519990	+20.47412109	-15.56982422	-8.92968750	+1.77978516	-2.83447266	-112.19238281	+2804	+20.59716797	-14.81396484	-8.90332031	-119.68505859	-56.42578125	+65.80810547	+3624	+16.20263672	-15.93896484	-9.68554688	-5.00976563	-0.43945313	-90.02197266	+2180
+1458240525.02940010	+20.47412109	-15.39404297	-8.84619141	+2.17529297	-3.01025391	-111.88476563	+2868	+20.64550781	-14.67333984	-8.83740234	-119.33349609	-56.03027344	+65.87402344	+3644	+16.16748047	-15.84228516	-9.69433594	-4.74609375	-0.13183594	-89.78027344	+2240
+1458240525.03360010	+20.46533203	-15.22265625	-8.78466797	+2.52685547	-3.14208984	-111.51123047	+2940	+20.68945313	-14.51953125	-8.76708984	-118.98193359	-55.65673828	+66.02783203	+3660	+16.14990234	-15.72802734	-9.70312500	-4.37255859	+0.10986328	-89.45068359	+2304
+1458240525.04189990	+20.45654297	-14.97656250	-8.72314453	+3.09814453	-3.22998047	-110.85205078	+3080	+20.71582031	-14.27343750	-8.68798828	-118.16894531	-55.10742188	+65.85205078	+3684	+16.14550781	-15.55664063	-9.66357422	-3.82324219	+0.10986328	-88.98925781	+2428
+1458240525.04609990	+20.45214844	-14.90185547	-8.75390625	+3.27392578	-3.07617188	-110.50048828	+3136	+20.69384766	-14.15478516	-8.69677734	-117.53173828	-54.82177734	+65.39062500	+3696	+16.16308594	-15.49072266	-9.67236328	-3.62548828	+0.08789063	-88.54980469	+2480
+1458240525.05020000	+20.44335938	-14.86669922	-8.78027344	+3.31787109	-2.96630859	-110.17089844	+3176	+20.65869141	-14.07568359	-8.71435547	-116.96044922	-54.58007813	+64.90722656	+3708	+16.18066406	-15.42041016	-9.65917969	-3.49365234	-0.08789063	-88.11035156	+2516
+1458240525.05440000	+20.42138672	-14.83154297	-8.82421875	+3.36181641	-2.79052734	-109.79736328	+3208	+20.60156250	-13.99218750	-8.74511719	-116.36718750	-54.33837891	+64.29199219	+3720	+16.19824219	-15.36767578	-9.63281250	-3.42773438	-0.37353516	-87.71484375	+2536
+1458240525.05850010	+20.38623047	-14.80517578	-8.87695313	+3.36181641	-2.57080078	-109.42382813	+3228	+20.52685547	-13.91308594	-8.77587891	-115.72998047	-54.11865234	+63.65478516	+3732	+16.22900391	-15.29736328	-9.60644531	-3.31787109	-0.68115234	-87.25341797	+2544
+1458240525.06270000	+20.35107422	-14.78759766	-8.92968750	+3.33984375	-2.41699219	-109.00634766	+3232	+20.43457031	-13.86474609	-8.80224609	-115.24658203	-53.92089844	+63.01757813	+3748	+16.25976563	-15.22705078	-9.56250000	-3.20800781	-1.12060547	-86.83593750	+2536
+1458240525.07100010	+20.31591797	-14.74804688	-9.05712891	+3.40576172	-2.10937500	-108.21533203	+3204	+20.23681641	-13.76367188	-8.90332031	-114.12597656	-53.48144531	+61.54541016	+3788	+16.33886719	-15.08203125	-9.47460938	-2.98828125	-2.08740234	-85.95703125	+2484
+1458240525.07520010	+20.29833984	-14.72167969	-9.12304688	+3.47167969	-1.93359375	-107.84179688	+3176	+20.15771484	-13.69775391	-8.95605469	-113.51074219	-53.23974609	+60.84228516	+3812	+16.37841797	-15.01611328	-9.44824219	-2.85644531	-2.43896484	-85.51757813	+2444
+1458240525.07940010	+20.27197266	-14.69091797	-9.18017578	+3.51562500	-1.73583984	-107.46826172	+3144	+20.07421875	-13.63183594	-8.97802734	-113.00537109	-52.97607422	+60.27099609	+3836	+16.40039063	-14.93701172	-9.42626953	-2.72460938	-2.70263672	-85.05615234	+2404
+1458240525.08349990	+20.25439453	-14.65576172	-9.22851563	+3.60351563	-1.58203125	-107.09472656	+3104	+19.99511719	-13.56152344	-9.01318359	-112.39013672	-52.66845703	+59.54589844	+3864	+16.41796875	-14.85351563	-9.39990234	-2.57080078	-2.96630859	-84.61669922	+2364
+1458240525.09190010	+20.20605469	-14.53710938	-9.29882813	+3.77929688	-1.29638672	-106.28173828	+3016	+19.84570313	-13.42529297	-9.04833984	-111.42333984	-52.05322266	+58.40332031	+3920	+16.42675781	-14.67773438	-9.36035156	-2.26318359	-3.27392578	-83.69384766	+2292
+1458240525.09600000	+20.18847656	-14.42285156	-9.28564453	+4.04296875	-1.34033203	-105.88623047	+2976	+19.79296875	-13.32861328	-9.03515625	-110.96191406	-51.70166016	+58.02978516	+3952	+16.41357422	-14.58105469	-9.31201172	-2.04345703	-3.44970703	-83.45214844	+2252
+1458240525.10019990	+20.17089844	-14.27783203	-9.26806641	+4.39453125	-1.36230469	-105.49072266	+2948	+19.76220703	-13.20117188	-9.01757813	-110.43457031	-51.30615234	+57.74414063	+3988	+16.40917969	-14.49316406	-9.29443359	-1.73583984	-3.40576172	-83.21044922	+2220
+1458240525.10439990	+20.16650391	-14.13720703	-9.22412109	+4.74609375	-1.45019531	-105.16113281	+2924	+19.75781250	-13.08691406	-8.96484375	-110.14892578	-50.93261719	+57.74414063	+4024	+16.38720703	-14.38330078	-9.29443359	-1.38427734	-3.18603516	-82.90283203	+2192
+1458240525.11270000	+20.17529297	-13.78125000	-9.08789063	+5.66894531	-1.73583984	-104.54589844	+2916	+19.80615234	-12.79687500	-8.83740234	-109.42382813	-50.09765625	+57.89794922	+4104	+16.33007813	-14.18554688	-9.29003906	-0.63720703	-2.68066406	-82.48535156	+2148
+1458240525.11690000	+20.15771484	-13.59667969	-9.01757813	+6.10839844	-1.80175781	-104.26025391	+2928	+19.83251953	-12.63867188	-8.76269531	-109.00634766	-49.70214844	+57.98583984	+4144	+16.28173828	-14.07128906	-9.29003906	-0.21972656	-2.28515625	-82.22167969	+2136
+1458240525.12100010	+20.14013672	-13.35937500	-8.92529297	+6.67968750	-1.91162109	-103.88671875	+2960	+19.86767578	-12.47607422	-8.68359375	-108.58886719	-49.28466797	+58.09570313	+4188	+16.22900391	-13.96142578	-9.29003906	+0.15380859	-1.88964844	-82.02392578	+2136
+1458240525.12930010	+20.13134766	-12.93750000	-8.73193359	+7.77832031	-2.37304688	-103.27148438	+3052	+19.92480469	-12.16845703	-8.52978516	-107.88574219	-48.53759766	+58.38134766	+4264	+16.11914063	-13.75927734	-9.29443359	+0.87890625	-1.14257813	-81.58447266	+2176
+1458240525.13350010	+20.12695313	-12.71777344	-8.62207031	+8.39355469	-2.65869141	-103.05175781	+3120	+19.95996094	-12.00585938	-8.43750000	-107.57812500	-48.18603516	+58.66699219	+4300	+16.07080078	-13.64501953	-9.29443359	+1.31835938	-0.81298828	-81.36474609	+2216
+1458240525.13770010	+20.10937500	-12.52441406	-8.51220703	+8.92089844	-2.90039063	-102.87597656	+3192	+19.99951172	-11.85205078	-8.34521484	-107.24853516	-47.83447266	+58.95263672	+4332	+16.01806641	-13.53076172	-9.29443359	+1.73583984	-0.48339844	-81.16699219	+2272
+1458240525.14179990	+20.10498047	-12.34423828	-8.42431641	+9.44824219	-3.12011719	-102.72216797	+3272	+20.03027344	-11.69384766	-8.26611328	-106.91894531	-47.48291016	+59.17236328	+4364	+15.98730469	-13.43847656	-9.28125000	+2.08740234	-0.24169922	-81.01318359	+2332
+1458240525.15019990	+20.07421875	-12.04541016	-8.31445313	+10.17333984	-3.31787109	-102.12890625	+3432	+20.05224609	-11.43017578	-8.12988281	-106.30371094	-46.88964844	+59.37011719	+4408	+15.93457031	-13.24072266	-9.28125000	+2.79052734	+0.15380859	-80.37597656	+2468
+1458240525.15430000	+20.04785156	-11.89599609	-8.28808594	+10.52490234	-3.33984375	-101.79931641	+3508	+20.03466797	-11.30712891	-8.10791016	-105.82031250	-46.60400391	+59.15039063	+4424	+15.91259766	-13.15722656	-9.26367188	+3.05419922	+0.17578125	-80.09033203	+2532
+1458240525.15850000	+19.99951172	-11.77294922	-8.28369141	+10.74462891	-3.25195313	-101.42578125	+3580	+19.99951172	-11.18408203	-8.09033203	-105.33691406	-46.31835938	+58.88671875	+4444	+15.90820313	-13.05615234	-9.25927734	+3.36181641	+0.19775391	-79.65087891	+2596
+1458240525.16269990	+19.95556641	-11.69824219	-8.26171875	+10.85449219	-3.29589844	-101.11816406	+3640	+19.95556641	-11.09179688	-8.06835938	-105.00732422	-46.05468750	+58.71093750	+4456	+15.89941406	-12.95068359	-9.23291016	+3.62548828	+0.02197266	-79.25537109	+2648
+1458240525.16680000	+19.93359375	-11.63232422	-8.25732422	+10.96435547	-3.33984375	-100.83251953	+3688	+19.90283203	-11.00390625	-8.05517578	-104.69970703	-45.76904297	+58.49121094	+4468	+15.92138672	-12.87158203	-9.18457031	+3.82324219	-0.30761719	-78.94775391	+2696
+1458240525.17100000	+19.89843750	-11.59277344	-8.27929688	+10.96435547	-3.29589844	-100.48095703	+3728	+19.85009766	-10.92480469	-8.03759766	-104.41406250	-45.50537109	+58.29345703	+4480	+15.95214844	-12.78369141	-9.14941406	+4.06494141	-0.63720703	-78.53027344	+2732
+1458240525.17520000	+19.85888672	-11.54882813	-8.30126953	+10.94238281	-3.18603516	-100.15136719	+3756	+19.78857422	-10.85449219	-8.02880859	-104.10644531	-45.28564453	+58.00781250	+4496	+15.98291016	-12.69140625	-9.10546875	+4.28466797	-0.98876953	-78.11279297	+2756
+1458240525.18350010	+19.76220703	-11.46093750	-8.38476563	+10.85449219	-2.83447266	-99.29443359	+3792	+19.63476563	-10.71386719	-8.08154297	-103.24951172	-44.71435547	+56.93115234	+4544	+16.03564453	-12.51123047	-9.02636719	+4.65820313	-1.69189453	-77.21191406	+2764
+1458240525.18770000	+19.71826172	-11.43017578	-8.44189453	+10.78857422	-2.65869141	-98.81103516	+3792	+19.55566406	-10.63916016	-8.11669922	-102.78808594	-44.38476563	+56.35986328	+4568	+16.06201172	-12.42333984	-8.98681641	+4.81201172	-2.04345703	-76.72851563	+2748
+1458240525.19180010	+19.66992188	-11.39501953	-8.49023438	+10.70068359	-2.46093750	-98.28369141	+3784	+19.48535156	-10.56445313	-8.13427734	-102.41455078	-44.05517578	+55.92041016	+4596	+16.07080078	-12.32666016	-8.94287109	+4.96582031	-2.35107422	-76.20117188	+2728
+1458240525.19600010	+19.62597656	-11.34667969	-8.51220703	+10.70068359	-2.39501953	-97.88818359	+3768	+19.41943359	-10.48095703	-8.13867188	-102.04101563	-43.74755859	+55.54687500	+4624	+16.07958984	-12.22998047	-8.89453125	+5.11962891	-2.70263672	-75.76171875	+2704
+1458240525.20020010	+19.57763672	-11.28955078	-8.53417969	+10.74462891	-2.28515625	-97.49267578	+3752	+19.36230469	-10.39746094	-8.13867188	-101.68945313	-43.41796875	+55.21728516	+4652	+16.09277344	-12.13769531	-8.85058594	+5.29541016	-2.98828125	-75.32226563	+2680
+1458240525.20849990	+19.52050781	-11.16210938	-8.52099609	+10.85449219	-2.30712891	-96.76757813	+3716	+19.27880859	-10.23925781	-8.09912109	-101.18408203	-42.78076172	+54.84375000	+4708	+16.09716797	-11.94433594	-8.76708984	+5.71289063	-3.44970703	-74.53125000	+2620
+1458240525.21260000	+19.50292969	-11.05664063	-8.52099609	+11.09619141	-2.24121094	-96.32812500	+3700	+19.25683594	-10.12500000	-8.08593750	-100.74462891	-42.40722656	+54.60205078	+4744	+16.09716797	-11.86962891	-8.74072266	+5.93261719	-3.51562500	-74.20166016	+2584
+1458240525.21680000	+19.46337891	-10.94238281	-8.49902344	+11.29394531	-2.19726563	-95.91064453	+3688	+19.24365234	-10.00634766	-8.05517578	-100.37109375	-42.09960938	+54.47021484	+4776	+16.06640625	-11.76416016	-8.73632813	+6.19628906	-3.38378906	-73.74023438	+2560
+1458240525.22510000	+19.42382813	-10.66552734	-8.40234375	+12.01904297	-2.37304688	-95.20751953	+3696	+19.24365234	-9.73828125	-7.96728516	-99.55810547	-41.35253906	+54.40429688	+4848	+15.99169922	-11.58837891	-8.70556641	+6.65771484	-3.12011719	-73.14697266	+2516
+1458240525.22930000	+19.40185547	-10.52490234	-8.33203125	+12.37060547	-2.50488281	-94.89990234	+3712	+19.25683594	-9.60205078	-7.89257813	-99.25048828	-41.00097656	+54.58007813	+4884	+15.94775391	-11.49609375	-8.70556641	+6.94335938	-2.90039063	-72.81738281	+2504
+1458240525.23350000	+19.39306641	-10.37109375	-8.23535156	+12.83203125	-2.79052734	-94.70214844	+3740	+19.27880859	-9.47021484	-7.80029297	-99.05273438	-40.71533203	+54.88769531	+4924	+15.90380859	-11.41259766	-8.69677734	+7.22900391	-2.72460938	-72.59765625	+2500
+1458240525.23760010	+19.37548828	-10.20410156	-8.13867188	+13.31542969	-3.03222656	-94.52636719	+3780	+19.29638672	-9.33398438	-7.71240234	-98.81103516	-40.47363281	+55.10742188	+4960	+15.85546875	-11.32910156	-8.69238281	+7.51464844	-2.46093750	-72.37792969	+2500
+1458240525.24600010	+19.36230469	-9.88769531	-7.95410156	+14.28222656	-3.53759766	-94.13085938	+3880	+19.34033203	-9.07470703	-7.56738281	-98.21777344	-39.99023438	+55.45898438	+5016	+15.76757813	-11.16650391	-8.69677734	+8.10791016	-1.93359375	-71.89453125	+2528
+1458240525.25009990	+19.35351563	-9.73388672	-7.87060547	+14.74365234	-3.75732422	-93.91113281	+3936	+19.35791016	-8.93847656	-7.49707031	-97.91015625	-39.72656250	+55.63476563	+5040	+15.72363281	-11.08740234	-8.69238281	+8.37158203	-1.71386719	-71.65283203	+2556
+1458240525.25430010	+19.33593750	-9.57568359	-7.80029297	+15.22705078	-3.93310547	-93.64746094	+3996	+19.35791016	-8.80224609	-7.43554688	-97.58056641	-39.44091797	+55.72265625	+5060	+15.67529297	-11.00830078	-8.68798828	+8.63525391	-1.49414063	-71.41113281	+2588
+1458240525.26259990	+19.28759766	-9.30761719	-7.64208984	+15.97412109	-4.35058594	-93.27392578	+4124	+19.33154297	-8.57812500	-7.29492188	-97.20703125	-39.00146484	+56.03027344	+5092	+15.58740234	-10.83251953	-8.67919922	+9.16259766	-1.20849609	-70.86181641	+2676
+1458240525.26679990	+19.27441406	-9.19335938	-7.57617188	+16.30371094	-4.59228516	-93.09814453	+4184	+19.31835938	-8.48583984	-7.23779297	-97.09716797	-38.80371094	+56.16210938	+5104	+15.56982422	-10.76220703	-8.65283203	+9.36035156	-1.27441406	-70.66406250	+2716
+1458240525.27099990	+19.25244141	-9.08789063	-7.53662109	+16.54541016	-4.72412109	-92.81250000	+4240	+19.29199219	-8.40673828	-7.18505859	-97.00927734	-38.60595703	+56.25000000	+5112	+15.56542969	-10.67871094	-8.63085938	+9.62402344	-1.36230469	-70.35644531	+2760
+1458240525.27510000	+19.22607422	-9.00439453	-7.49707031	+16.72119141	-4.83398438	-92.54882813	+4292	+19.26123047	-8.33642578	-7.13671875	-96.92138672	-38.45214844	+56.27197266	+5120	+15.55224609	-10.59082031	-8.60009766	+9.86572266	-1.51611328	-70.04882813	+2800
+1458240525.28350000	+19.17773438	-8.85058594	-7.50585938	+17.02880859	-4.79003906	-91.80175781	+4376	+19.14697266	-8.19140625	-7.11474609	-96.54785156	-38.05664063	+55.85449219	+5132	+15.56542969	-10.43261719	-8.50341797	+10.21728516	-2.06542969	-69.47753906	+2872
+1458240525.28760000	+19.14697266	-8.80664063	-7.52343750	+17.02880859	-4.74609375	-91.38427734	+4404	+19.08984375	-8.14306641	-7.10595703	-96.43798828	-37.83691406	+55.65673828	+5140	+15.57421875	-10.34912109	-8.45068359	+10.37109375	-2.43896484	-69.10400391	+2896
+1458240525.29180000	+19.10302734	-8.75830078	-7.53222656	+17.00683594	-4.70214844	-90.96679688	+4424	+19.01953125	-8.09472656	-7.08837891	-96.39404297	-37.59521484	+55.48095703	+5148	+15.58300781	-10.26562500	-8.39355469	+10.50292969	-2.83447266	-68.77441406	+2916
+1458240525.30010010	+19.02832031	-8.66162109	-7.55419922	+17.02880859	-4.63623047	-90.13183594	+4452	+18.87890625	-7.99365234	-7.05761719	-96.26220703	-37.13378906	+55.08544922	+5176	+15.60937500	-10.08105469	-8.27490234	+10.85449219	-3.64746094	-68.00537109	+2932
+1458240525.30430010	+18.99755859	-8.62207031	-7.55419922	+17.00683594	-4.68017578	-89.73632813	+4452	+18.81738281	-7.94531250	-7.04003906	-96.21826172	-36.91406250	+54.93164063	+5192	+15.62255859	-9.99316406	-8.20898438	+11.00830078	-4.08691406	-67.65380859	+2928
+1458240525.30839990	+18.97558594	-8.56933594	-7.56298828	+17.05078125	-4.70214844	-89.27490234	+4448	+18.76904297	-7.89257813	-7.02685547	-96.13037109	-36.69433594	+54.75585938	+5212	+15.64013672	-9.89648438	-8.14306641	+11.18408203	-4.52636719	-67.28027344	+2924
+1458240525.31259990	+18.95361328	-8.51220703	-7.58056641	+17.13867188	-4.65820313	-88.81347656	+4440	+18.72070313	-7.83105469	-7.00927734	-95.97656250	-36.45263672	+54.55810547	+5236	+15.65332031	-9.82177734	-8.08154297	+11.31591797	-4.87792969	-66.92871094	+2912
+1458240525.32090000	+18.88769531	-8.38037109	-7.54541016	+17.31445313	-4.74609375	-88.00048828	+4416	+18.61083984	-7.69042969	-6.95654297	-95.69091797	-35.94726563	+54.22851563	+5284	+15.64453125	-9.64599609	-7.95849609	+11.60156250	-5.44921875	-66.18164063	+2884
+1458240525.32509990	+18.86132813	-8.29687500	-7.51464844	+17.49023438	-4.85595703	-87.60498047	+4404	+18.57128906	-7.60253906	-6.93017578	-95.47119141	-35.63964844	+54.09667969	+5312	+15.64453125	-9.56689453	-7.90576172	+11.75537109	-5.69091797	-65.80810547	+2868
+1458240525.32929990	+18.82177734	-8.21777344	-7.46191406	+17.64404297	-5.03173828	-87.25341797	+4400	+18.54052734	-7.51904297	-6.86865234	-95.38330078	-35.35400391	+54.18457031	+5348	+15.62255859	-9.46582031	-7.87060547	+11.97509766	-5.77880859	-65.36865234	+2852
+1458240525.33340000	+18.80419922	-8.11230469	-7.37841797	+17.92968750	-5.33935547	-86.98974609	+4400	+18.52734375	-7.43115234	-6.78955078	-95.31738281	-35.09033203	+54.38232422	+5384	+15.60058594	-9.37353516	-7.82226563	+12.17285156	-5.91064453	-65.06103516	+2836
+1458240525.33760000	+18.78222656	-7.98925781	-7.29931641	+18.32519531	-5.62500000	-86.70410156	+4412	+18.51416016	-7.31689453	-6.71044922	-95.14160156	-34.82666016	+54.55810547	+5424	+15.57421875	-9.30322266	-7.78271484	+12.34863281	-5.93261719	-64.77539063	+2820
+1458240525.34180000	+18.76025391	-7.87060547	-7.20263672	+18.67675781	-5.95458984	-86.48437500	+4432	+18.50976563	-7.20263672	-6.61816406	-94.98779297	-34.58496094	+54.84375000	+5464	+15.53906250	-9.22851563	-7.74755859	+12.52441406	-5.91064453	-64.48974609	+2812
+1458240525.35010000	+18.73388672	-7.60693359	-6.99169922	+19.57763672	-6.70166016	-86.08886719	+4492	+18.51855469	-6.96533203	-6.43359375	-94.59228516	-34.05761719	+55.32714844	+5536	+15.47753906	-9.09228516	-7.67285156	+12.85400391	-5.84472656	-63.94042969	+2800
+1458240525.35430000	+18.70312500	-7.47070313	-6.87744141	+20.01708984	-7.07519531	-85.89111328	+4532	+18.51416016	-6.84228516	-6.33251953	-94.41650391	-33.77197266	+55.59082031	+5568	+15.42919922	-9.01757813	-7.65087891	+13.02978516	-5.71289063	-63.58886719	+2804
+1458240525.35840010	+18.67236328	-7.32568359	-6.76318359	+20.50048828	-7.42675781	-85.69335938	+4584	+18.51416016	-6.71923828	-6.23583984	-94.21875000	-33.48632813	+55.87646484	+5604	+15.38085938	-8.94287109	-7.62890625	+13.20556641	-5.55908203	-63.23730469	+2812
+1458240525.36260010	+18.64599609	-7.18945313	-6.64453125	+20.96191406	-7.86621094	-85.49560547	+4640	+18.50976563	-6.58740234	-6.13037109	-94.02099609	-33.17871094	+56.16210938	+5636	+15.33691406	-8.86376953	-7.60693359	+13.38134766	-5.42724609	-62.88574219	+2828
+1458240525.36669990	+18.61962891	-7.05761719	-6.52587891	+21.40136719	-8.30566406	-85.34179688	+4700	+18.50976563	-6.45996094	-6.02490234	-93.86718750	-32.87109375	+56.51367188	+5664	+15.29296875	-8.78906250	-7.57177734	+13.51318359	-5.38330078	-62.57812500	+2852
+1458240525.37089990	+18.59765625	-6.93017578	-6.41601563	+21.84082031	-8.72314453	-85.10009766	+4760	+18.50976563	-6.33691406	-5.91943359	-93.71337891	-32.58544922	+56.82128906	+5692	+15.26220703	-8.70996094	-7.53662109	+13.71093750	-5.36132813	-62.22656250	+2880
+1458240525.37509990	+18.57128906	-6.80273438	-6.31494141	+22.25830078	-9.09667969	-84.90234375	+4824	+18.50537109	-6.21826172	-5.82275391	-93.53759766	-32.29980469	+57.06298828	+5712	+15.22265625	-8.63525391	-7.50146484	+13.84277344	-5.33935547	-61.89697266	+2908
+1458240525.37920000	+18.54931641	-6.67529297	-6.21826172	+22.69775391	-9.47021484	-84.68261719	+4888	+18.49218750	-6.09960938	-5.73046875	-93.33984375	-32.01416016	+57.26074219	+5732	+15.18750000	-8.56933594	-7.44873047	+13.93066406	-5.38330078	-61.61132813	+2944
+1458240525.38340000	+18.51855469	-6.56103516	-6.14794922	+23.02734375	-9.64599609	-84.28710938	+4948	+18.46582031	-5.98535156	-5.66455078	-93.05419922	-31.66259766	+57.26074219	+5748	+15.16992188	-8.49023438	-7.41357422	+14.06250000	-5.38330078	-61.12792969	+2980
+1458240525.38759990	+18.48779297	-6.46435547	-6.08203125	+23.26904297	-9.90966797	-83.89160156	+5004	+18.43945313	-5.88427734	-5.60302734	-92.83447266	-31.33300781	+57.23876953	+5764	+15.14355469	-8.39355469	-7.37402344	+14.21630859	-5.49316406	-60.64453125	+3016
+1458240525.39170000	+18.45263672	-6.36767578	-6.02050781	+23.48876953	-10.15136719	-83.49609375	+5056	+18.39550781	-5.78320313	-5.54589844	-92.63671875	-30.95947266	+57.17285156	+5772	+15.12597656	-8.30126953	-7.31250000	+14.32617188	-5.66894531	-60.22705078	+3056
+1458240525.39590000	+18.41308594	-6.27978516	-5.98535156	+23.62060547	-10.23925781	-82.96875000	+5100	+18.35156250	-5.68652344	-5.49316406	-92.41699219	-30.56396484	+57.08496094	+5788	+15.12158203	-8.19580078	-7.25537109	+14.52392578	-5.86669922	-59.67773438	+3092
+1458240525.40010000	+18.37792969	-6.20507813	-5.95458984	+23.73046875	-10.37109375	-82.46337891	+5132	+18.30322266	-5.60742188	-5.44482422	-92.28515625	-30.21240234	+56.97509766	+5796	+15.10839844	-8.08593750	-7.19384766	+14.72167969	-6.08642578	-59.12841797	+3124
+1458240525.40420010	+18.35156250	-6.13916016	-5.91064453	+23.79638672	-10.59082031	-81.97998047	+5164	+18.25488281	-5.53271484	-5.39648438	-92.15332031	-29.88281250	+56.86523438	+5812	+15.10839844	-7.98486328	-7.10595703	+14.85351563	-6.45996094	-58.71093750	+3156
+1458240525.40840010	+18.32958984	-6.06884766	-5.88867188	+23.86230469	-10.70068359	-81.40869141	+5184	+18.20654297	-5.46240234	-5.36572266	-91.95556641	-29.48730469	+56.60156250	+5820	+15.12158203	-7.87939453	-7.02685547	+15.02929688	-6.81152344	-58.18359375	+3180
+1458240525.41260000	+18.30322266	-5.99853516	-5.86669922	+23.95019531	-10.78857422	-80.81542969	+5200	+18.15380859	-5.39208984	-5.34375000	-91.73583984	-29.11376953	+56.29394531	+5832	+15.13037109	-7.77392578	-6.94335938	+15.20507813	-7.16308594	-57.67822266	+3200
+1458240525.41669990	+18.27246094	-5.92822266	-5.84033203	+24.01611328	-10.87646484	-80.26611328	+5208	+18.09228516	-5.32177734	-5.30859375	-91.58203125	-28.74023438	+56.05224609	+5844	+15.12597656	-7.66406250	-6.85986328	+15.38085938	-7.47070313	-57.15087891	+3216
+1458240525.42090010	+18.24609375	-5.86230469	-5.81396484	+24.06005859	-10.92041016	-79.69482422	+5216	+18.03515625	-5.25146484	-5.27783203	-91.40625000	-28.36669922	+55.74462891	+5860	+15.13037109	-7.54980469	-6.78515625	+15.60058594	-7.75634766	-56.57958984	+3224
+1458240525.42510010	+18.21533203	-5.79199219	-5.78759766	+24.08203125	-11.00830078	-79.10156250	+5212	+17.97363281	-5.18554688	-5.24707031	-91.25244141	-27.97119141	+55.50292969	+5876	+15.13037109	-7.42675781	-6.70605469	+15.82031250	-8.06396484	-56.00830078	+3232
+1458240525.42919990	+18.18457031	-5.72167969	-5.74365234	+24.10400391	-11.18408203	-78.55224609	+5208	+17.92529297	-5.12402344	-5.19873047	-91.14257813	-27.59765625	+55.37109375	+5896	+15.12597656	-7.30810547	-6.62695313	+16.06201172	-8.34960938	-55.48095703	+3232
+1458240525.43339990	+18.15820313	-5.65136719	-5.68652344	+24.16992188	-11.40380859	-78.09082031	+5204	+17.88134766	-5.05810547	-5.14599609	-91.03271484	-27.22412109	+55.28320313	+5920	+15.12597656	-7.19384766	-6.53466797	+16.30371094	-8.67919922	-55.01953125	+3236
+1458240525.43759990	+18.13623047	-5.56787109	-5.63378906	+24.30175781	-11.57958984	-77.62939453	+5200	+17.83300781	-4.97900391	-5.09326172	-90.87890625	-26.89453125	+55.17333984	+5940	+15.12158203	-7.09277344	-6.45117188	+16.50146484	-8.96484375	-54.60205078	+3236
+1458240525.44590000	+18.08789063	-5.39648438	-5.47998047	+24.63134766	-12.08496094	-76.90429688	+5196	+17.76708984	-4.82519531	-4.94384766	-90.61523438	-26.30126953	+55.21728516	+5996	+15.09082031	-6.89062500	-6.30175781	+16.94091797	-9.33837891	-53.76708984	+3236
+1458240525.45000000	+18.06591797	-5.29541016	-5.40087891	+24.87304688	-12.32666016	-76.57470703	+5200	+17.73632813	-4.72851563	-4.86914063	-90.39550781	-25.97167969	+55.23925781	+6024	+15.07763672	-6.80712891	-6.23144531	+17.13867188	-9.47021484	-53.41552734	+3236
+1458240525.45420000	+18.02636719	-5.18554688	-5.30419922	+25.11474609	-12.59033203	-76.26708984	+5208	+17.70996094	-4.63183594	-4.77685547	-90.21972656	-25.66406250	+55.39306641	+6056	+15.04687500	-6.71484375	-6.18310547	+17.33642578	-9.49218750	-53.02001953	+3232
+1458240525.45840000	+17.98681641	-5.08447266	-5.19873047	+25.35644531	-12.91992188	-76.06933594	+5224	+17.68798828	-4.53515625	-4.66699219	-90.06591797	-25.40039063	+55.65673828	+6084	+15.01171875	-6.62695313	-6.12597656	+17.53417969	-9.51416016	-52.69042969	+3228
+1458240525.46250010	+17.95166016	-4.97021484	-5.08886719	+25.64208984	-13.24951172	-75.89355469	+5244	+17.67041016	-4.42529297	-4.55712891	-89.86816406	-25.13671875	+55.92041016	+6116	+14.97656250	-6.54785156	-6.07324219	+17.73193359	-9.51416016	-52.38281250	+3224
+1458240525.46670010	+17.92089844	-4.86035156	-4.97021484	+25.94970703	-13.62304688	-75.76171875	+5268	+17.65722656	-4.31982422	-4.43847656	-89.69238281	-24.91699219	+56.27197266	+6148	+14.94580078	-6.46875000	-6.02050781	+17.92968750	-9.53613281	-52.09716797	+3224
+1458240525.47090010	+17.88574219	-4.75048828	-4.85156250	+26.25732422	-13.99658203	-75.65185547	+5296	+17.64843750	-4.21435547	-4.31982422	-89.51660156	-24.67529297	+56.60156250	+6172	+14.91064453	-6.39404297	-5.96337891	+18.06152344	-9.55810547	-51.83349609	+3228
+1458240525.47499990	+17.85498047	-4.63623047	-4.73291016	+26.60888672	-14.34814453	-75.54199219	+5332	+17.63525391	-4.10009766	-4.20996094	-89.25292969	-24.45556641	+56.88720703	+6200	+14.87548828	-6.33251953	-5.91064453	+18.17138672	-9.53613281	-51.61376953	+3236
+1458240525.47919990	+17.81542969	-4.52197266	-4.60986328	+26.96044922	-14.72167969	-75.47607422	+5372	+17.62646484	-3.99023438	-4.09130859	-89.01123047	-24.23583984	+57.21679688	+6224	+14.83593750	-6.27539063	-5.85351563	+18.30322266	-9.55810547	-51.41601563	+3244
+1458240525.48340010	+17.77587891	-4.42089844	-4.50439453	+27.20214844	-14.98535156	-75.34423828	+5412	+17.60888672	-3.88037109	-3.98144531	-88.76953125	-24.01611328	+57.43652344	+6240	+14.80517578	-6.20947266	-5.80957031	+18.43505859	-9.49218750	-51.10839844	+3256
+1458240525.48750000	+17.73632813	-4.31542969	-4.39892578	+27.46582031	-15.27099609	-75.21240234	+5456	+17.58691406	-3.77929688	-3.87597656	-88.54980469	-23.79638672	+57.65625000	+6256	+14.77441406	-6.13037109	-5.76123047	+18.61083984	-9.47021484	-50.77880859	+3272
+1458240525.49169990	+17.69677734	-4.21435547	-4.29345703	+27.70751953	-15.55664063	-75.10253906	+5504	+17.56933594	-3.68261719	-3.77490234	-88.35205078	-23.55468750	+57.89794922	+6272	+14.74365234	-6.06005859	-5.69970703	+18.76464844	-9.53613281	-50.53710938	+3292
+1458240525.49589990	+17.65283203	-4.11767578	-4.20556641	+27.92724609	-15.73242188	-74.90478516	+5544	+17.54296875	-3.59033203	-3.67822266	-88.13232422	-23.33496094	+58.02978516	+6284	+14.71728516	-5.98974609	-5.64257813	+18.89648438	-9.55810547	-50.20751953	+3312
+1458240525.50000000	+17.60888672	-4.02978516	-4.12207031	+28.10302734	-15.93017578	-74.68505859	+5588	+17.51660156	-3.50683594	-3.59033203	-87.93457031	-23.11523438	+58.16162109	+6292	+14.68652344	-5.91064453	-5.58544922	+19.05029297	-9.60205078	-49.87792969	+3328
+1458240525.50420000	+17.58251953	-3.94628906	-4.02539063	+28.27880859	-16.19384766	-74.53125000	+5628	+17.49462891	-3.42773438	-3.50244141	-87.75878906	-22.89550781	+58.29345703	+6296	+14.66894531	-5.84472656	-5.49755859	+19.16015625	-9.82177734	-49.68017578	+3356
+1458240525.50840000	+17.55175781	-3.87597656	-3.95947266	+28.32275391	-16.28173828	-74.22363281	+5664	+17.46386719	-3.35302734	-3.43652344	-87.53906250	-22.65380859	+58.24951172	+6300	+14.66015625	-5.76562500	-5.42724609	+19.33593750	-9.97558594	-49.30664063	+3380
+1458240525.51250000	+17.51660156	-3.81005859	-3.90234375	+28.34472656	-16.36962891	-73.89404297	+5692	+17.42871094	-3.29150391	-3.37500000	-87.38525391	-22.43408203	+58.18359375	+6296	+14.64697266	-5.67773438	-5.35253906	+19.55566406	-10.12939453	-48.93310547	+3400
+1458240525.51670000	+17.49023438	-3.74414063	-3.84521484	+28.36669922	-16.43554688	-73.58642578	+5720	+17.39355469	-3.23437500	-3.31347656	-87.25341797	-22.19238281	+58.13964844	+6296	+14.64257813	-5.58984375	-5.26464844	+19.75341797	-10.39306641	-48.60351563	+3424
+1458240525.52080010	+17.45947266	-3.68701172	-3.81005859	+28.32275391	-16.36962891	-73.14697266	+5732	+17.34960938	-3.18164063	-3.26513672	-87.07763672	-21.95068359	+57.96386719	+6296	+14.63378906	-5.50634766	-5.18554688	+19.92919922	-10.56884766	-48.18603516	+3440
+1458240525.52500010	+17.42871094	-3.63867188	-3.77929688	+28.23486328	-16.30371094	-72.68554688	+5744	+17.30566406	-3.13330078	-3.22119141	-86.94580078	-21.68701172	+57.78808594	+6292	+14.62500000	-5.40966797	-5.10644531	+20.17089844	-10.78857422	-47.74658203	+3456
+1458240525.52920010	+17.40673828	-3.59033203	-3.73535156	+28.16894531	-16.34765625	-72.31201172	+5748	+17.27050781	-3.08935547	-3.16845703	-86.85791016	-21.44531250	+57.67822266	+6292	+14.62500000	-5.31738281	-5.00976563	+20.41259766	-11.09619141	-47.39501953	+3472
+1458240525.53749990	+17.35839844	-3.49804688	-3.64306641	+28.01513672	-16.41357422	-71.54296875	+5748	+17.19580078	-3.01025391	-3.07177734	-86.66015625	-20.98388672	+57.45849609	+6292	+14.61621094	-5.14160156	-4.82958984	+20.83007813	-11.62353516	-46.64794922	+3492
+1458240525.54169990	+17.34521484	-3.44531250	-3.59472656	+27.99316406	-16.50146484	-71.21337891	+5740	+17.16503906	-2.96630859	-3.01464844	-86.57226563	-20.78613281	+57.41455078	+6296	+14.61621094	-5.05810547	-4.74169922	+21.07177734	-11.88720703	-46.31835938	+3500
+1458240525.54580000	+17.32763672	-3.40136719	-3.54638672	+27.88330078	-16.50146484	-70.86181641	+5728	+17.13427734	-2.92675781	-2.96191406	-86.50634766	-20.56640625	+57.30468750	+6296	+14.60742188	-4.97900391	-4.65820313	+21.24755859	-12.10693359	-45.98876953	+3504
+1458240525.55000000	+17.31005859	-3.35302734	-3.50683594	+27.81738281	-16.47949219	-70.51025391	+5712	+17.10351563	-2.88281250	-2.91357422	-86.39648438	-20.34667969	+57.21679688	+6300	+14.60742188	-4.90429688	-4.57470703	+21.44531250	-12.34863281	-45.61523438	+3508
+1458240525.55419990	+17.28808594	-3.30908203	-3.45410156	+27.75146484	-16.50146484	-70.18066406	+5696	+17.07275391	-2.84326172	-2.85644531	-86.30859375	-20.14892578	+57.17285156	+6308	+14.59863281	-4.82519531	-4.50439453	+21.66503906	-12.52441406	-45.26367188	+3508
+1458240525.55830000	+17.26611328	-3.26074219	-3.38818359	+27.72949219	-16.61132813	-69.98291016	+5684	+17.04199219	-2.79931641	-2.79052734	-86.24267578	-19.97314453	+57.19482422	+6312	+14.58544922	-4.76367188	-4.42968750	+21.79687500	-12.67822266	-44.97802734	+3508
+1458240525.56250000	+17.24414063	-3.19921875	-3.32226563	+27.77343750	-16.74316406	-69.78515625	+5676	+17.01562500	-2.74218750	-2.72460938	-86.11083984	-19.79736328	+57.23876953	+6324	+14.57226563	-4.70214844	-4.35937500	+21.90673828	-12.81005859	-44.71435547	+3508
+1458240525.56670000	+17.22656250	-3.13769531	-3.24316406	+27.88330078	-16.91894531	-69.63134766	+5668	+17.00244141	-2.68505859	-2.64990234	-85.97900391	-19.62158203	+57.39257813	+6336	+14.55908203	-4.64501953	-4.30224609	+22.06054688	-12.91992188	-44.45068359	+3504
+1458240525.57080010	+17.20458984	-3.08056641	-3.15087891	+27.92724609	-17.13867188	-69.56542969	+5664	+16.98925781	-2.63232422	-2.56201172	-85.93505859	-19.48974609	+57.59033203	+6348	+14.54150391	-4.60107422	-4.24072266	+22.10449219	-13.00781250	-44.23095703	+3496
+1458240525.57500000	+17.18701172	-3.01904297	-3.06298828	+28.03710938	-17.33642578	-69.54345703	+5664	+16.98046875	-2.57080078	-2.47851563	-85.80322266	-19.35791016	+57.78808594	+6360	+14.52392578	-4.56152344	-4.18798828	+22.12646484	-13.05175781	-44.03320313	+3492
+1458240525.57920000	+17.16503906	-2.95312500	-2.97070313	+28.16894531	-17.51220703	-69.54345703	+5672	+16.96728516	-2.50927734	-2.39062500	-85.69335938	-19.24804688	+58.00781250	+6372	+14.51074219	-4.52636719	-4.13964844	+22.14843750	-13.07373047	-43.83544922	+3488
+1458240525.58750010	+17.11669922	-2.83886719	-2.79931641	+28.38867188	-17.86376953	-69.52148438	+5692	+16.93652344	-2.38623047	-2.22363281	-85.45166016	-19.00634766	+58.35937500	+6396	+14.47119141	-4.46923828	-4.05615234	+22.10449219	-13.02978516	-43.39599609	+3484
+1458240525.59170010	+17.09472656	-2.77734375	-2.71142578	+28.49853516	-18.03955078	-69.52148438	+5712	+16.92773438	-2.32470703	-2.14013672	-85.31982422	-18.87451172	+58.55712891	+6404	+14.45361328	-4.43847656	-4.01660156	+22.10449219	-13.00781250	-43.19824219	+3484
+1458240525.59579990	+17.06835938	-2.72460938	-2.61914063	+28.60839844	-18.28125000	-69.58740234	+5732	+16.91894531	-2.26757813	-2.05224609	-85.23193359	-18.76464844	+58.82080078	+6416	+14.43603516	-4.41650391	-3.97705078	+22.06054688	-12.98583984	-43.00048828	+3484
+1458240525.60830000	+17.01123047	-2.56640625	-2.36425781	+28.91601563	-18.89648438	-69.69726563	+5820	+16.89257813	-2.11816406	-1.81054688	-85.03417969	-18.47900391	+59.41406250	+6436	+14.39208984	-4.33740234	-3.85400391	+21.92871094	-13.00781250	-42.47314453	+3496
+1458240525.61250000	+16.99365234	-2.53125000	-2.29394531	+28.93798828	-19.05029297	-69.69726563	+5844	+16.87939453	-2.07861328	-1.73583984	-85.01220703	-18.39111328	+59.58984375	+6436	+14.38330078	-4.30664063	-3.81445313	+21.90673828	-13.02978516	-42.27539063	+3508
+1458240525.61660000	+16.98486328	-2.50048828	-2.22802734	+28.91601563	-19.18212891	-69.65332031	+5872	+16.87500000	-2.03906250	-1.67871094	-84.94628906	-18.28125000	+59.65576172	+6436	+14.37890625	-4.27587891	-3.76611328	+21.90673828	-13.13964844	-42.12158203	+3516
+1458240525.62080000	+16.96728516	-2.46972656	-2.17089844	+28.89404297	-19.24804688	-69.58740234	+5896	+16.86181641	-2.00830078	-1.62158203	-84.94628906	-18.17138672	+59.72167969	+6436	+14.37451172	-4.24511719	-3.71777344	+21.90673828	-13.20556641	-41.92382813	+3528
+1458240525.62500000	+16.94970703	-2.44335938	-2.11376953	+28.82812500	-19.37988281	-69.45556641	+5924	+16.84423828	-1.98632813	-1.56445313	-84.96826172	-18.08349609	+59.80957031	+6436	+14.37011719	-4.19677734	-3.66943359	+21.99462891	-13.31542969	-41.70410156	+3544
+1458240525.63330010	+16.94091797	-2.39501953	-2.03466797	+28.67431641	-19.51171875	-69.14794922	+5956	+16.82226563	-1.94677734	-1.48095703	-85.05615234	-17.88574219	+59.83154297	+6424	+14.37451172	-4.10449219	-3.55078125	+22.12646484	-13.73291016	-41.33056641	+3572
+1458240525.63750000	+16.93652344	-2.37744141	-1.99511719	+28.56445313	-19.59960938	-69.01611328	+5968	+16.81347656	-1.93798828	-1.43701172	-85.16601563	-17.84179688	+59.89746094	+6420	+14.37890625	-4.05175781	-3.48925781	+22.21435547	-13.95263672	-41.15478516	+3584
+1458240525.64159990	+16.94531250	-2.36425781	-1.95996094	+28.45458984	-19.66552734	-68.84033203	+5976	+16.80468750	-1.92919922	-1.40625000	-85.23193359	-17.75390625	+59.83154297	+6416	+14.38769531	-4.00341797	-3.42773438	+22.32421875	-14.19433594	-41.00097656	+3600
+1458240525.64580010	+16.94531250	-2.35107422	-1.93359375	+28.30078125	-19.70947266	-68.64257813	+5976	+16.79150391	-1.92041016	-1.37548828	-85.31982422	-17.70996094	+59.83154297	+6408	+14.39208984	-3.95507813	-3.36181641	+22.43408203	-14.45800781	-40.84716797	+3612
+1458240525.65000010	+16.94970703	-2.33789063	-1.90283203	+28.19091797	-19.75341797	-68.46679688	+5976	+16.77832031	-1.91601563	-1.34033203	-85.42968750	-17.64404297	+59.85351563	+6404	+14.40087891	-3.90234375	-3.30029297	+22.56591797	-14.72167969	-40.69335938	+3624
+1458240525.65409990	+16.94970703	-2.32470703	-1.88964844	+28.05908203	-19.70947266	-68.24707031	+5968	+16.76953125	-1.90722656	-1.31396484	-85.51757813	-17.57812500	+59.83154297	+6400	+14.41406250	-3.84521484	-3.24755859	+22.71972656	-14.94140625	-40.51757813	+3632
+1458240525.65829990	+16.94970703	-2.30712891	-1.86328125	+27.94921875	-19.79736328	-68.11523438	+5960	+16.76074219	-1.90283203	-1.28320313	-85.67138672	-17.53417969	+59.89746094	+6396	+14.41845703	-3.79687500	-3.19042969	+22.82958984	-15.18310547	-40.38574219	+3640
+1458240525.66249990	+16.94531250	-2.28955078	-1.83251953	+27.86132813	-19.88525391	-67.98339844	+5956	+16.75195313	-1.89843750	-1.24804688	-85.82519531	-17.51220703	+59.96337891	+6392	+14.42285156	-3.74853516	-3.13769531	+22.93945313	-15.40283203	-40.27587891	+3644
+1458240525.66660000	+16.94970703	-2.27197266	-1.81054688	+27.77343750	-19.95117188	-67.82958984	+5944	+16.74316406	-1.89404297	-1.22167969	-85.93505859	-17.46826172	+59.98535156	+6388	+14.43164063	-3.70019531	-3.09375000	+23.07128906	-15.60058594	-40.12207031	+3648
+1458240525.67080000	+16.95410156	-2.25439453	-1.77099609	+27.70751953	-20.12695313	-67.76367188	+5932	+16.73437500	-1.88964844	-1.18212891	-86.08886719	-17.46826172	+60.13916016	+6388	+14.43164063	-3.66064453	-3.04541016	+23.11523438	-15.79833984	-40.03417969	+3652
+1458240525.67490010	+16.95849609	-2.23681641	-1.73583984	+27.68554688	-20.28076172	-67.74169922	+5920	+16.73437500	-1.87207031	-1.13818359	-86.19873047	-17.46826172	+60.31494141	+6392	+14.44042969	-3.62988281	-3.00146484	+23.13720703	-15.99609375	-39.96826172	+3652
+1458240525.67910000	+16.95410156	-2.21484375	-1.70068359	+27.66357422	-20.39062500	-67.74169922	+5912	+16.72998047	-1.85888672	-1.08984375	-86.30859375	-17.49023438	+60.53466797	+6396	+14.44482422	-3.59912109	-2.97070313	+23.18115234	-16.06201172	-39.88037109	+3648
+1458240525.68330000	+16.94970703	-2.19287109	-1.65673828	+27.64160156	-20.58837891	-67.76367188	+5908	+16.72998047	-1.84130859	-1.04150391	-86.44042969	-17.51220703	+60.73242188	+6400	+14.44921875	-3.57714844	-2.94873047	+23.15917969	-16.14990234	-39.81445313	+3644
+1458240525.68740010	+16.94531250	-2.16650391	-1.60839844	+27.68554688	-20.76416016	-67.82958984	+5904	+16.72998047	-1.81933594	-0.98876953	-86.50634766	-17.51220703	+60.93017578	+6408	+14.45361328	-3.56396484	-2.92236328	+23.09326172	-16.19384766	-39.74853516	+3640
+1458240525.69160010	+16.93212891	-2.13574219	-1.56445313	+27.72949219	-20.93994141	-67.85156250	+5908	+16.72998047	-1.79296875	-0.94482422	-86.57226563	-17.51220703	+61.12792969	+6416	+14.45361328	-3.54638672	-2.91357422	+23.04931641	-16.17187500	-39.66064453	+3632
+1458240525.69580010	+16.91894531	-2.10498047	-1.50732422	+27.79541016	-21.22558594	-68.00537109	+5912	+16.72998047	-1.76660156	-0.88769531	-86.63818359	-17.53417969	+61.41357422	+6424	+14.44921875	-3.53759766	-2.90039063	+22.93945313	-16.17187500	-39.59472656	+3624
+1458240525.70409990	+16.90576172	-2.05224609	-1.38427734	+27.94921875	-21.79687500	-68.31298828	+5940	+16.73437500	-1.70947266	-0.77343750	-86.77001953	-17.60009766	+62.00683594	+6444	+14.44042969	-3.52441406	-2.88281250	+22.69775391	-16.10595703	-39.50683594	+3612
+1458240525.70830010	+16.90136719	-2.03027344	-1.32714844	+28.01513672	-22.10449219	-68.46679688	+5960	+16.74316406	-1.68310547	-0.71630859	-86.83593750	-17.62207031	+62.29248047	+6456	+14.44042969	-3.52441406	-2.86962891	+22.56591797	-16.08398438	-39.48486328	+3608
+1458240525.71659990	+16.88378906	-1.97753906	-1.21728516	+28.16894531	-22.58789063	-68.75244141	+6004	+16.75195313	-1.61718750	-0.61083984	-86.85791016	-17.68798828	+62.77587891	+6476	+14.44042969	-3.51562500	-2.85644531	+22.30224609	-16.01806641	-39.41894531	+3600
+1458240525.72079990	+16.87060547	-1.95117188	-1.16894531	+28.25683594	-22.80761719	-68.90625000	+6032	+16.75634766	-1.58642578	-0.56689453	-86.87988281	-17.70996094	+62.97363281	+6484	+14.44042969	-3.51123047	-2.85205078	+22.19238281	-15.99609375	-39.39697266	+3600
+1458240525.72490000	+16.86181641	-1.92480469	-1.12060547	+28.32275391	-23.07128906	-68.99414063	+6060	+16.75634766	-1.56445313	-0.52734375	-86.92382813	-17.70996094	+63.17138672	+6492	+14.43603516	-3.49804688	-2.84326172	+22.10449219	-15.99609375	-39.35302734	+3600
+1458240525.72910000	+16.85742188	-1.90283203	-1.08105469	+28.36669922	-23.26904297	-69.08203125	+6084	+16.76074219	-1.53808594	-0.49218750	-86.94580078	-17.73193359	+63.28125000	+6500	+14.43603516	-3.48486328	-2.83007813	+22.01660156	-16.01806641	-39.30908203	+3604
+1458240525.73740010	+16.84863281	-1.86328125	-1.00195313	+28.43261719	-23.73046875	-69.23583984	+6136	+16.76513672	-1.50292969	-0.41308594	-87.05566406	-17.81982422	+63.72070313	+6516	+14.43603516	-3.44970703	-2.79931641	+21.97265625	-16.17187500	-39.26513672	+3612
+1458240525.74160000	+16.85302734	-1.85449219	-0.97558594	+28.41064453	-23.88427734	-69.27978516	+6156	+16.76513672	-1.49414063	-0.38671875	-87.12158203	-17.86376953	+63.83056641	+6516	+14.44042969	-3.42773438	-2.77294922	+21.95068359	-16.30371094	-39.24316406	+3620
+1458240525.74580000	+16.85742188	-1.84130859	-0.96240234	+28.38867188	-23.95019531	-69.25781250	+6172	+16.76513672	-1.48535156	-0.36914063	-87.16552734	-17.88574219	+63.89648438	+6520	+14.44921875	-3.40136719	-2.74658203	+21.99462891	-16.47949219	-39.22119141	+3632
+1458240525.74990010	+16.86181641	-1.82812500	-0.95361328	+28.36669922	-24.01611328	-69.23583984	+6184	+16.76513672	-1.47216797	-0.35595703	-87.20947266	-17.90771484	+63.94042969	+6520	+14.45361328	-3.36621094	-2.71582031	+22.08251953	-16.65527344	-39.19921875	+3640
+1458240525.75410010	+16.86181641	-1.81494141	-0.94921875	+28.32275391	-24.06005859	-69.14794922	+6192	+16.76074219	-1.46337891	-0.34716797	-87.23144531	-17.95166016	+63.91845703	+6520	+14.46240234	-3.33105469	-2.68945313	+22.17041016	-16.83105469	-39.15527344	+3652
+1458240525.75819990	+16.86181641	-1.80175781	-0.94921875	+28.27880859	-24.10400391	-69.10400391	+6196	+16.75634766	-1.45019531	-0.34277344	-87.20947266	-17.97363281	+63.94042969	+6524	+14.47119141	-3.29150391	-2.65869141	+22.25830078	-17.05078125	-39.11132813	+3660
+1458240525.76239990	+16.86181641	-1.78857422	-0.94482422	+28.23486328	-24.14794922	-69.03808594	+6200	+16.75195313	-1.44580078	-0.33398438	-87.27539063	-18.01757813	+63.98437500	+6524	+14.47558594	-3.24755859	-2.62792969	+22.36816406	-17.27050781	-39.06738281	+3672
+1458240525.76659990	+16.86621094	-1.77978516	-0.94921875	+28.19091797	-24.19189453	-68.95019531	+6196	+16.74755859	-1.44580078	-0.32519531	-87.31933594	-18.06152344	+64.02832031	+6524	+14.48437500	-3.20361328	-2.59277344	+22.47802734	-17.49023438	-39.04541016	+3680
+1458240525.77070000	+16.87060547	-1.77099609	-0.94921875	+28.14697266	-24.25781250	-68.90625000	+6188	+16.74316406	-1.44580078	-0.31640625	-87.36328125	-18.08349609	+64.07226563	+6524	+14.48876953	-3.15966797	-2.56201172	+22.60986328	-17.73193359	-39.00146484	+3688
+1458240525.77490000	+16.87939453	-1.75781250	-0.94482422	+28.08105469	-24.30175781	-68.86230469	+6180	+16.73876953	-1.43701172	-0.30761719	-87.38525391	-18.12744141	+64.09423828	+6524	+14.49755859	-3.12011719	-2.52685547	+22.74169922	-17.97363281	-38.97949219	+3696
+1458240525.77909990	+16.88378906	-1.74902344	-0.94482422	+28.03710938	-24.34570313	-68.81835938	+6168	+16.73876953	-1.42822266	-0.30322266	-87.38525391	-18.14941406	+64.11621094	+6524	+14.50634766	-3.08056641	-2.50048828	+22.85156250	-18.14941406	-38.95751953	+3704
+1458240525.78320000	+16.88818359	-1.74023438	-0.94482422	+27.99316406	-24.38964844	-68.77441406	+6152	+16.73437500	-1.41943359	-0.29882813	-87.38525391	-18.14941406	+64.11621094	+6520	+14.51074219	-3.04541016	-2.47412109	+22.93945313	-18.32519531	-38.91357422	+3708
+1458240525.78740000	+16.89257813	-1.72705078	-0.94921875	+27.97119141	-24.38964844	-68.70849609	+6136	+16.73437500	-1.41064453	-0.29443359	-87.34130859	-18.17138672	+64.11621094	+6520	+14.51953125	-3.01464844	-2.45214844	+23.00537109	-18.47900391	-38.86962891	+3708
+1458240525.79160000	+16.89257813	-1.70947266	-0.94921875	+27.97119141	-24.43359375	-68.66455078	+6120	+16.72998047	-1.39306641	-0.29003906	-87.31933594	-18.17138672	+64.13818359	+6520	+14.51953125	-2.98388672	-2.43896484	+23.04931641	-18.56689453	-38.80371094	+3708
+1458240525.79570010	+16.88818359	-1.69189453	-0.94042969	+27.97119141	-24.52148438	-68.66455078	+6108	+16.72558594	-1.37988281	-0.28125000	-87.29736328	-18.19335938	+64.16015625	+6520	+14.51953125	-2.96191406	-2.43017578	+23.04931641	-18.61083984	-38.75976563	+3704
+1458240525.79990010	+16.88818359	-1.67431641	-0.93164063	+27.99316406	-24.63134766	-68.68652344	+6092	+16.72119141	-1.36230469	-0.27246094	-87.25341797	-18.17138672	+64.22607422	+6520	+14.51953125	-2.94433594	-2.42578125	+23.02734375	-18.65478516	-38.73779297	+3700
+1458240525.80410000	+16.88378906	-1.65673828	-0.90966797	+28.01513672	-24.78515625	-68.75244141	+6080	+16.72119141	-1.34033203	-0.25488281	-87.20947266	-18.17138672	+64.31396484	+6524	+14.51953125	-2.93115234	-2.42138672	+22.98339844	-18.65478516	-38.71582031	+3692
+1458240525.81660010	+16.87939453	-1.59082031	-0.82177734	+28.23486328	-25.33447266	-69.03808594	+6064	+16.72998047	-1.27001953	-0.19335938	-87.09960938	-18.08349609	+64.66552734	+6528	+14.51513672	-2.91796875	-2.42578125	+22.71972656	-18.52294922	-38.64990234	+3676
+1458240525.82069990	+16.87060547	-1.56445313	-0.78662109	+28.32275391	-25.55419922	-69.14794922	+6064	+16.73437500	-1.23486328	-0.16699219	-87.03369141	-18.03955078	+64.84130859	+6528	+14.51513672	-2.91796875	-2.43457031	+22.60986328	-18.43505859	-38.62792969	+3668
+1458240525.82900000	+16.85742188	-1.51171875	-0.70751953	+28.47656250	-25.99365234	-69.36767578	+6080	+16.73876953	-1.17773438	-0.10986328	-86.94580078	-17.92968750	+65.17089844	+6528	+14.50634766	-2.91796875	-2.45654297	+22.39013672	-18.21533203	-38.54003906	+3660
+1458240525.83320000	+16.85302734	-1.48535156	-0.66357422	+28.58642578	-26.27929688	-69.47753906	+6092	+16.74316406	-1.14697266	-0.07470703	-86.92382813	-17.84179688	+65.39062500	+6528	+14.50195313	-2.91357422	-2.46093750	+22.28027344	-18.14941406	-38.49609375	+3660
+1458240525.83740000	+16.84423828	-1.46337891	-0.61523438	+28.65234375	-26.54296875	-69.60937500	+6108	+16.74755859	-1.12060547	-0.03955078	-86.92382813	-17.77587891	+65.61035156	+6528	+14.49755859	-2.91357422	-2.46972656	+22.17041016	-18.06152344	-38.47412109	+3656
+1458240525.84150000	+16.84423828	-1.45019531	-0.57128906	+28.69628906	-26.80664063	-69.71923828	+6124	+16.75195313	-1.09863281	-0.00878906	-86.92382813	-17.68798828	+65.83007813	+6528	+14.49316406	-2.91357422	-2.47412109	+22.03857422	-17.99560547	-38.45214844	+3652
+1458240525.84570000	+16.83984375	-1.43261719	-0.53613281	+28.71826172	-26.98242188	-69.76318359	+6140	+16.75634766	-1.07666016	+0.02197266	-86.90185547	-17.60009766	+66.00585938	+6524	+14.49316406	-2.90917969	-2.47851563	+21.95068359	-17.92968750	-38.40820313	+3648
+1458240525.84990000	+16.83984375	-1.41943359	-0.50976563	+28.71826172	-27.15820313	-69.76318359	+6152	+16.76074219	-1.05908203	+0.04833984	-86.92382813	-17.51220703	+66.15966797	+6516	+14.49316406	-2.90039063	-2.47851563	+21.90673828	-17.88574219	-38.34228516	+3648
+1458240525.85400010	+16.83984375	-1.40625000	-0.49218750	+28.67431641	-27.26806641	-69.69726563	+6168	+16.76513672	-1.04589844	+0.06591797	-86.94580078	-17.42431641	+66.24755859	+6512	+14.49316406	-2.88720703	-2.47851563	+21.84082031	-17.88574219	-38.27636719	+3648
+1458240525.85820010	+16.83984375	-1.39746094	-0.47900391	+28.60839844	-27.33398438	-69.60937500	+6180	+16.76074219	-1.03710938	+0.07910156	-86.94580078	-17.33642578	+66.33544922	+6504	+14.49316406	-2.87402344	-2.47412109	+21.81884766	-17.88574219	-38.18847656	+3648
+1458240525.86240010	+16.83984375	-1.39306641	-0.47460938	+28.47656250	-27.39990234	-69.47753906	+6188	+16.76074219	-1.03271484	+0.08789063	-86.98974609	-17.24853516	+66.40136719	+6492	+14.49316406	-2.85205078	-2.46972656	+21.81884766	-17.88574219	-38.07861328	+3648
+1458240525.86649990	+16.84423828	-1.39306641	-0.47460938	+28.32275391	-27.44384766	-69.30175781	+6192	+16.76074219	-1.02832031	+0.09667969	-87.03369141	-17.13867188	+66.44531250	+6484	+14.49316406	-2.82568359	-2.45654297	+21.81884766	-17.97363281	-37.96875000	+3648
+1458240525.87069990	+16.84863281	-1.39306641	-0.47900391	+28.16894531	-27.44384766	-69.10400391	+6192	+16.76074219	-1.02832031	+0.09667969	-87.05566406	-17.02880859	+66.46728516	+6472	+14.49755859	-2.79492188	-2.43896484	+21.88476563	-18.08349609	-37.85888672	+3652
+1458240525.87490010	+16.85302734	-1.39306641	-0.48779297	+27.99316406	-27.42187500	-68.88427734	+6192	+16.76074219	-1.02832031	+0.09667969	-87.09960938	-16.94091797	+66.46728516	+6464	+14.49755859	-2.76416016	-2.42138672	+21.92871094	-18.19335938	-37.72705078	+3656
+1458240525.88319990	+16.86621094	-1.40185547	-0.52294922	+27.57568359	-27.31201172	-68.37890625	+6188	+16.75634766	-1.03271484	+0.08349609	-87.14355469	-16.72119141	+66.37939453	+6448	+14.50634766	-2.69824219	-2.38183594	+22.06054688	-18.45703125	-37.44140625	+3664
+1458240525.88739990	+16.87060547	-1.40625000	-0.54931641	+27.35595703	-27.20214844	-68.07128906	+6180	+16.75634766	-1.03710938	+0.07470703	-87.16552734	-16.58935547	+66.31347656	+6440	+14.51074219	-2.66308594	-2.36425781	+22.14843750	-18.56689453	-37.28759766	+3668
+1458240525.89990000	+16.88378906	-1.40625000	-0.61962891	+26.69677734	-26.96044922	-67.21435547	+6144	+16.74316406	-1.05468750	+0.03955078	-87.23144531	-16.21582031	+66.11572266	+6424	+14.51513672	-2.56201172	-2.31591797	+22.34619141	-18.91845703	-36.84814453	+3672
+1458240525.90400000	+16.88378906	-1.41064453	-0.63281250	+26.49902344	-26.96044922	-66.97265625	+6124	+16.73876953	-1.05908203	+0.03076172	-87.25341797	-16.08398438	+66.07177734	+6420	+14.51953125	-2.54003906	-2.30273438	+22.39013672	-19.00634766	-36.71630859	+3668
+1458240525.92070010	+16.88818359	-1.39306641	-0.62402344	+26.08154297	-27.15820313	-66.48925781	+6056	+16.73876953	-1.06347656	+0.02197266	-87.29736328	-15.49072266	+66.00585938	+6396	+14.51953125	-2.49609375	-2.28515625	+22.25830078	-19.07226563	-36.34277344	+3648
+1458240525.92479990	+16.88378906	-1.38427734	-0.60644531	+26.05957031	-27.31201172	-66.46728516	+6044	+16.73876953	-1.05908203	+0.03076172	-87.27539063	-15.33691406	+66.07177734	+6392	+14.51953125	-2.49609375	-2.28955078	+22.17041016	-19.02832031	-36.25488281	+3644
+1458240525.92899990	+16.87939453	-1.37548828	-0.58007813	+26.03759766	-27.48779297	-66.46728516	+6040	+16.73876953	-1.05029297	+0.04394531	-87.27539063	-15.20507813	+66.15966797	+6388	+14.51953125	-2.49609375	-2.29833984	+22.06054688	-18.96240234	-36.18896484	+3636
+1458240525.93730000	+16.87060547	-1.35351563	-0.51416016	+26.08154297	-27.94921875	-66.57714844	+6036	+16.74316406	-1.02392578	+0.09228516	-87.23144531	-14.96337891	+66.44531250	+6384	+14.51513672	-2.50927734	-2.30712891	+21.84082031	-18.87451172	-36.12304688	+3628
+1458240525.94149990	+16.86621094	-1.34472656	-0.47021484	+26.14746094	-28.21289063	-66.66503906	+6040	+16.74755859	-1.01513672	+0.12304688	-87.20947266	-14.85351563	+66.62109375	+6380	+14.51074219	-2.51806641	-2.31591797	+21.70898438	-18.80859375	-36.07910156	+3624
+1458240525.94569990	+16.86181641	-1.33154297	-0.43505859	+26.19140625	-28.43261719	-66.75292969	+6048	+16.75195313	-1.00195313	+0.15380859	-87.20947266	-14.74365234	+66.81884766	+6380	+14.51074219	-2.52685547	-2.32031250	+21.59912109	-18.74267578	-36.03515625	+3620
+1458240525.94980000	+16.85742188	-1.32275391	-0.39550781	+26.25732422	-28.67431641	-66.81884766	+6056	+16.75634766	-0.98876953	+0.18896484	-87.18750000	-14.65576172	+67.01660156	+6376	+14.51074219	-2.53125000	-2.32910156	+21.48925781	-18.67675781	-36.01318359	+3616
+1458240525.95400000	+16.85302734	-1.30957031	-0.36035156	+26.30126953	-28.89404297	-66.86279297	+6068	+16.75634766	-0.97558594	+0.22412109	-87.16552734	-14.56787109	+67.21435547	+6372	+14.51074219	-2.54003906	-2.33349609	+21.37939453	-18.61083984	-35.96923828	+3616
+1458240525.95820000	+16.84863281	-1.29638672	-0.32958984	+26.34521484	-29.09179688	-66.90673828	+6080	+16.75634766	-0.96240234	+0.25488281	-87.14355469	-14.47998047	+67.39013672	+6372	+14.51074219	-2.54443359	-2.34228516	+21.26953125	-18.56689453	-35.92529297	+3612
+1458240525.96230010	+16.84423828	-1.28759766	-0.29882813	+26.36718750	-29.28955078	-66.92871094	+6092	+16.75634766	-0.95361328	+0.29003906	-87.12158203	-14.39208984	+67.58789063	+6372	+14.50634766	-2.54882813	-2.34667969	+21.18164063	-18.52294922	-35.88134766	+3608
+1458240525.96650000	+16.83984375	-1.27880859	-0.27246094	+26.38916016	-29.48730469	-66.90673828	+6108	+16.75634766	-0.94482422	+0.32080078	-87.07763672	-14.32617188	+67.74169922	+6368	+14.50634766	-2.55322266	-2.34667969	+21.09375000	-18.50097656	-35.81542969	+3600
+1458240525.97070000	+16.83544922	-1.26562500	-0.25488281	+26.41113281	-29.64111328	-66.86279297	+6120	+16.75634766	-0.94042969	+0.34277344	-87.03369141	-14.23828125	+67.85156250	+6364	+14.50634766	-2.54882813	-2.34667969	+21.02783203	-18.47900391	-35.74951172	+3596
+1458240525.97480010	+16.83105469	-1.26123047	-0.23730469	+26.36718750	-29.75097656	-66.77490234	+6128	+16.75195313	-0.93603516	+0.36035156	-87.03369141	-14.17236328	+67.93945313	+6360	+14.50195313	-2.54443359	-2.34228516	+20.96191406	-18.50097656	-35.66162109	+3592
+1458240525.97900010	+16.83105469	-1.25683594	-0.23291016	+26.32324219	-29.81689453	-66.66503906	+6136	+16.75195313	-0.94042969	+0.37792969	-87.01171875	-14.08447266	+68.00537109	+6360	+14.50195313	-2.53564453	-2.33789063	+20.93994141	-18.52294922	-35.59570313	+3588
+1458240525.98309990	+16.83544922	-1.25244141	-0.23291016	+26.23535156	-29.83886719	-66.51123047	+6140	+16.74755859	-0.94042969	+0.38671875	-86.98974609	-14.04052734	+68.04931641	+6356	+14.50195313	-2.52246094	-2.32470703	+20.91796875	-18.58886719	-35.48583984	+3588
+1458240525.98729990	+16.83544922	-1.25244141	-0.23730469	+26.12548828	-29.83886719	-66.31347656	+6144	+16.74316406	-0.94921875	+0.39550781	-86.98974609	-13.95263672	+68.04931641	+6352	+14.50195313	-2.50488281	-2.31152344	+20.93994141	-18.65478516	-35.37597656	+3588
+1458240525.99149990	+16.83544922	-1.25244141	-0.25488281	+25.99365234	-29.81689453	-66.07177734	+6148	+16.73437500	-0.95361328	+0.39990234	-86.96777344	-13.88671875	+68.02734375	+6352	+14.50195313	-2.48730469	-2.29833984	+20.98388672	-18.76464844	-35.24414063	+3588
+1458240525.99560000	+16.83544922	-1.25244141	-0.27246094	+25.86181641	-29.75097656	-65.83007813	+6148	+16.72998047	-0.96240234	+0.39550781	-86.94580078	-13.84277344	+67.98339844	+6352	+14.50195313	-2.46093750	-2.28076172	+21.04980469	-18.87451172	-35.09033203	+3588
+1458240525.99980000	+16.83544922	-1.25683594	-0.29003906	+25.70800781	-29.70703125	-65.58837891	+6148	+16.72119141	-0.97119141	+0.39111328	-86.90185547	-13.77685547	+67.93945313	+6352	+14.50195313	-2.43457031	-2.25878906	+21.11572266	-19.00634766	-34.93652344	+3592
+1458240526.00399990	+16.83544922	-1.26123047	-0.30761719	+25.55419922	-29.66308594	-65.34667969	+6144	+16.71679688	-0.97998047	+0.38671875	-86.87988281	-13.71093750	+67.87353516	+6356	+14.50195313	-2.40820313	-2.23681641	+21.18164063	-19.16015625	-34.80468750	+3592
+1458240526.00810000	+16.83544922	-1.26562500	-0.32080078	+25.40039063	-29.64111328	-65.12695313	+6136	+16.70800781	-0.99316406	+0.38232422	-86.85791016	-13.66699219	+67.80761719	+6356	+14.50195313	-2.37744141	-2.21044922	+21.29150391	-19.33593750	-34.67285156	+3596
+1458240526.01230000	+16.83984375	-1.27001953	-0.33398438	+25.26855469	-29.61914063	-64.92919922	+6124	+16.70361328	-1.00195313	+0.37792969	-86.83593750	-13.62304688	+67.71972656	+6360	+14.50195313	-2.35546875	-2.18408203	+21.37939453	-19.51171875	-34.54101563	+3600
+1458240526.01650000	+16.84423828	-1.27441406	-0.34716797	+25.13671875	-29.59716797	-64.75341797	+6112	+16.69921875	-1.01074219	+0.36914063	-86.79199219	-13.60107422	+67.65380859	+6360	+14.50634766	-2.33349609	-2.16210938	+21.46728516	-19.64355469	-34.45312500	+3600
+1458240526.02060010	+16.83984375	-1.28320313	-0.35595703	+25.02685547	-29.59716797	-64.62158203	+6100	+16.69042969	-1.01953125	+0.36474609	-86.74804688	-13.55712891	+67.58789063	+6364	+14.50195313	-2.31591797	-2.14453125	+21.51123047	-19.75341797	-34.34326172	+3600
+1458240526.02480010	+16.83984375	-1.28320313	-0.36035156	+24.93896484	-29.61914063	-64.51171875	+6088	+16.68603516	-1.02832031	+0.36035156	-86.68212891	-13.55712891	+67.52197266	+6368	+14.50195313	-2.30273438	-2.13134766	+21.55517578	-19.84130859	-34.27734375	+3596
+1458240526.02900000	+16.83544922	-1.28320313	-0.35595703	+24.89501953	-29.68505859	-64.44580078	+6076	+16.67724609	-1.03271484	+0.36035156	-86.61621094	-13.53515625	+67.47802734	+6368	+14.50195313	-2.29394531	-2.12255859	+21.57714844	-19.88525391	-34.18945313	+3592
+1458240526.03730010	+16.82226563	-1.27880859	-0.32519531	+24.89501953	-29.94873047	-64.48974609	+6052	+16.66845703	-1.03271484	+0.37792969	-86.44042969	-13.55712891	+67.50000000	+6376	+14.49755859	-2.29394531	-2.10498047	+21.51123047	-19.95117188	-34.14550781	+3584
+1458240526.04150010	+16.81787109	-1.27880859	-0.29882813	+24.93896484	-30.14648438	-64.57763672	+6048	+16.66406250	-1.02392578	+0.39111328	-86.33056641	-13.60107422	+67.54394531	+6376	+14.49316406	-2.29833984	-2.10498047	+21.44531250	-19.95117188	-34.14550781	+3580
+1458240526.04559990	+16.81347656	-1.27441406	-0.27246094	+24.98291016	-30.32226563	-64.66552734	+6040	+16.66406250	-1.01513672	+0.40869141	-86.19873047	-13.64501953	+67.60986328	+6384	+14.49316406	-2.30712891	-2.10058594	+21.40136719	-19.95117188	-34.14550781	+3572
+1458240526.04979990	+16.80468750	-1.27001953	-0.24169922	+25.04882813	-30.49804688	-64.79736328	+6040	+16.66406250	-1.00634766	+0.43066406	-86.06689453	-13.71093750	+67.67578125	+6388	+14.49316406	-2.31591797	-2.10498047	+21.33544922	-19.90722656	-34.14550781	+3568
+1458240526.05399990	+16.80029297	-1.26562500	-0.21533203	+25.13671875	-30.69580078	-64.92919922	+6040	+16.66406250	-0.99316406	+0.45263672	-85.93505859	-13.77685547	+67.76367188	+6392	+14.48876953	-2.32470703	-2.10937500	+21.24755859	-19.86328125	-34.14550781	+3568
+1458240526.05810000	+16.78710938	-1.25683594	-0.18457031	+25.22460938	-30.87158203	-65.06103516	+6040	+16.65966797	-0.97558594	+0.47900391	-85.78125000	-13.86474609	+67.87353516	+6396	+14.48876953	-2.33349609	-2.11376953	+21.20361328	-19.81933594	-34.14550781	+3564
+1458240526.06230000	+16.77832031	-1.24804688	-0.15380859	+25.31250000	-31.06933594	-65.19287109	+6044	+16.65966797	-0.95800781	+0.50976563	-85.60546875	-13.97460938	+68.00537109	+6404	+14.48437500	-2.34228516	-2.11816406	+21.11572266	-19.77539063	-34.14550781	+3560
+1458240526.06640010	+16.76953125	-1.24365234	-0.12304688	+25.42236328	-31.28906250	-65.34667969	+6052	+16.65966797	-0.94042969	+0.54052734	-85.45166016	-14.08447266	+68.11523438	+6408	+14.48437500	-2.35107422	-2.12255859	+21.04980469	-19.75341797	-34.16748047	+3556
+1458240526.07060000	+16.76074219	-1.23486328	-0.08349609	+25.55419922	-31.55273438	-65.54443359	+6064	+16.65966797	-0.91845703	+0.57568359	-85.25390625	-14.19433594	+68.24707031	+6412	+14.47998047	-2.35546875	-2.12255859	+20.98388672	-19.70947266	-34.16748047	+3552
+1458240526.07480000	+16.74755859	-1.22607422	-0.04394531	+25.68603516	-31.81640625	-65.74218750	+6076	+16.65966797	-0.90527344	+0.60644531	-85.07812500	-14.32617188	+68.37890625	+6416	+14.47998047	-2.36425781	-2.12695313	+20.93994141	-19.68750000	-34.16748047	+3548
+1458240526.07890010	+16.74316406	-1.21728516	-0.00439453	+25.81787109	-32.03613281	-65.91796875	+6088	+16.66406250	-0.88769531	+0.63281250	-84.90234375	-14.47998047	+68.46679688	+6420	+14.47558594	-2.36865234	-2.12695313	+20.87402344	-19.66552734	-34.18945313	+3544
+1458240526.08310010	+16.73437500	-1.20849609	+0.02636719	+25.92773438	-32.25585938	-66.07177734	+6100	+16.66406250	-0.87011719	+0.65917969	-84.70458984	-14.65576172	+68.53271484	+6420	+14.47558594	-2.37304688	-2.12695313	+20.83007813	-19.66552734	-34.18945313	+3540
+1458240526.08730010	+16.72558594	-1.20410156	+0.05273438	+25.99365234	-32.43164063	-66.18164063	+6112	+16.66406250	-0.86132813	+0.68554688	-84.52880859	-14.80957031	+68.59863281	+6420	+14.47558594	-2.37744141	-2.12695313	+20.80810547	-19.64355469	-34.18945313	+3536
+1458240526.09139990	+16.72119141	-1.19970703	+0.07031250	+26.03759766	-32.54150391	-66.24755859	+6124	+16.66406250	-0.85693359	+0.70312500	-84.37500000	-14.96337891	+68.59863281	+6420	+14.47119141	-2.38183594	-2.12695313	+20.76416016	-19.64355469	-34.18945313	+3532
+1458240526.09559990	+16.71679688	-1.19970703	+0.07910156	+26.05957031	-32.62939453	-66.26953125	+6136	+16.65966797	-0.85253906	+0.71630859	-84.22119141	-15.13916016	+68.59863281	+6420	+14.47119141	-2.38183594	-2.12255859	+20.76416016	-19.66552734	-34.18945313	+3528
+1458240526.09980010	+16.71679688	-1.19970703	+0.08789063	+26.03759766	-32.69531250	-66.26953125	+6144	+16.65527344	-0.85693359	+0.72949219	-84.08935547	-15.31494141	+68.59863281	+6416	+14.46679688	-2.38183594	-2.11816406	+20.74218750	-19.68750000	-34.16748047	+3524
+1458240526.10390000	+16.71679688	-1.20410156	+0.08789063	+26.01562500	-32.73925781	-66.22558594	+6148	+16.65527344	-0.86572266	+0.73388672	-84.00146484	-15.46875000	+68.53271484	+6416	+14.46679688	-2.37744141	-2.11376953	+20.76416016	-19.70947266	-34.16748047	+3524
+1458240526.10809990	+16.72119141	-1.20849609	+0.08349609	+25.97167969	-32.73925781	-66.15966797	+6152	+16.65527344	-0.87890625	+0.73828125	-83.89160156	-15.64453125	+68.44482422	+6412	+14.46679688	-2.37304688	-2.10498047	+20.76416016	-19.77539063	-34.14550781	+3520
+1458240526.11229990	+16.72558594	-1.21728516	+0.07910156	+25.88378906	-32.71728516	-66.07177734	+6156	+16.65527344	-0.89208984	+0.73388672	-83.78173828	-15.79833984	+68.33496094	+6412	+14.46679688	-2.36425781	-2.09179688	+20.80810547	-19.84130859	-34.12353516	+3520
+1458240526.11640000	+16.72998047	-1.22167969	+0.06591797	+25.81787109	-32.67333984	-65.98388672	+6156	+16.65087891	-0.90966797	+0.73388672	-83.69384766	-15.95214844	+68.22509766	+6412	+14.46240234	-2.35546875	-2.08300781	+20.85205078	-19.90722656	-34.10156250	+3520
+1458240526.12060000	+16.72998047	-1.23046875	+0.05712891	+25.75195313	-32.62939453	-65.91796875	+6156	+16.64648438	-0.92724609	+0.72949219	-83.64990234	-16.10595703	+68.11523438	+6412	+14.46240234	-2.34228516	-2.06542969	+20.91796875	-20.03906250	-34.07958984	+3524
+1458240526.12480000	+16.73437500	-1.23486328	+0.04833984	+25.66406250	-32.58544922	-65.83007813	+6156	+16.63769531	-0.94482422	+0.72509766	-83.56201172	-16.25976563	+68.02734375	+6412	+14.46240234	-2.32910156	-2.04345703	+20.98388672	-20.14892578	-34.05761719	+3524
+1458240526.12890010	+16.73437500	-1.24365234	+0.03515625	+25.59814453	-32.54150391	-65.74218750	+6152	+16.63330078	-0.95800781	+0.72509766	-83.49609375	-16.36962891	+67.93945313	+6412	+14.46240234	-2.31591797	-2.02587891	+21.07177734	-20.28076172	-34.01367188	+3528
+1458240526.13310000	+16.73876953	-1.24804688	+0.02636719	+25.53222656	-32.51953125	-65.65429688	+6148	+16.62890625	-0.97119141	+0.72509766	-83.45214844	-16.47949219	+67.87353516	+6416	+14.46240234	-2.29394531	-1.99951172	+21.20361328	-20.45654297	-33.96972656	+3536
+1458240526.13720010	+16.73876953	-1.25683594	+0.02197266	+25.46630859	-32.49755859	-65.58837891	+6144	+16.62890625	-0.97998047	+0.72509766	-83.38623047	-16.58935547	+67.82958984	+6416	+14.45800781	-2.27636719	-1.97314453	+21.29150391	-20.61035156	-33.94775391	+3540
+1458240526.14140010	+16.74316406	-1.26123047	+0.01318359	+25.40039063	-32.47558594	-65.52246094	+6136	+16.62890625	-0.98876953	+0.73388672	-83.32031250	-16.69921875	+67.82958984	+6416	+14.45800781	-2.26318359	-1.95117188	+21.37939453	-20.74218750	-33.92578125	+3540
+1458240526.14560010	+16.74316406	-1.27001953	+0.00878906	+25.33447266	-32.47558594	-65.47851563	+6124	+16.62890625	-1.00195313	+0.74267578	-83.32031250	-16.80908203	+67.82958984	+6420	+14.45800781	-2.25000000	-1.93359375	+21.44531250	-20.85205078	-33.90380859	+3544
+1458240526.14969990	+16.74316406	-1.27441406	+0.00878906	+25.29052734	-32.47558594	-65.43457031	+6116	+16.62451172	-0.99755859	+0.75146484	-83.23242188	-16.89697266	+67.85156250	+6420	+14.45800781	-2.25000000	-1.91601563	+21.46728516	-20.96191406	-33.90380859	+3544
+1458240526.15389990	+16.74316406	-1.28320313	+0.00878906	+25.26855469	-32.49755859	-65.41259766	+6104	+16.62451172	-0.99316406	+0.76464844	-83.12255859	-16.98486328	+67.89550781	+6424	+14.45800781	-2.25000000	-1.90722656	+21.48925781	-21.00585938	-33.90380859	+3540
+1458240526.15809990	+16.74316406	-1.28320313	+0.01318359	+25.24658203	-32.51953125	-65.41259766	+6096	+16.62011719	-0.98876953	+0.77783203	-83.07861328	-17.05078125	+67.96142578	+6428	+14.45800781	-2.25000000	-1.90283203	+21.46728516	-21.00585938	-33.90380859	+3540
+1458240526.16220000	+16.73876953	-1.28759766	+0.02197266	+25.26855469	-32.58544922	-65.41259766	+6088	+16.62011719	-0.97998047	+0.79541016	-83.01269531	-17.13867188	+68.02734375	+6432	+14.45800781	-2.25878906	-1.89843750	+21.42333984	-20.98388672	-33.90380859	+3536
+1458240526.16640000	+16.73437500	-1.28759766	+0.03076172	+25.29052734	-32.65136719	-65.45654297	+6080	+16.62011719	-0.97119141	+0.81738281	-82.94677734	-17.20458984	+68.11523438	+6436	+14.45361328	-2.26757813	-1.90283203	+21.35742188	-20.93994141	-33.92578125	+3536
+1458240526.17059990	+16.73437500	-1.28759766	+0.04394531	+25.33447266	-32.73925781	-65.50048828	+6072	+16.62451172	-0.96679688	+0.83935547	-82.90283203	-17.27050781	+68.20312500	+6440	+14.45361328	-2.27636719	-1.90283203	+21.31347656	-20.91796875	-33.92578125	+3532
