# Supplementary material for: A direct effect of perception on action when grasping a cup
Source: Sci Rep. 2018 Jan 9;8:171. doi: 10.1038/s41598-017-18591-5 (PMC5760564; doi:10.1038/s41598-017-18591-5)
Supplement: Supplementary file 6 — Supplementary Information [file 41598_2017_18591_MOESM6_ESM.zip › SciRep_Data/S02instruct/S02_100instruct_Tr20.dat]

+1000000000000.00000000	+0.00000000	+0.00000000	+0.00000000	+0.00000000	+0.00000000	+0.00000000	+0	+0.00000000	+0.00000000	+0.00000000	+0.00000000	+0.00000000	+0.00000000	+0	+0.00000000	+0.00000000	+0.00000000	+0.00000000	+0.00000000	+0.00000000	+0
+1458240760.21140000	+15.07763672	-0.66357422	-0.63281250	+46.45019531	-22.98339844	-51.87744141	+4064	+15.33251953	+0.44384766	+0.42187500	-18.65478516	-36.47460938	+31.06933594	+4756	+12.71337891	-2.97509766	-1.70068359	+35.48583984	-15.22705078	-31.28906250	+2748
+1458240760.21970010	+15.00292969	-0.68554688	-0.65039063	+46.91162109	-23.09326172	-52.00927734	+4032	+15.25781250	+0.46582031	+0.36035156	-16.28173828	-36.10107422	+29.53125000	+4700	+12.64746094	-3.00585938	-1.70068359	+36.01318359	-14.96337891	-31.20117188	+2728
+1458240760.22390010	+14.96337891	-0.69873047	-0.65917969	+47.13134766	-23.15917969	-52.07519531	+4016	+15.21826172	+0.47021484	+0.32958984	-15.16113281	-35.85937500	+28.82812500	+4672	+12.61230469	-3.02783203	-1.70068359	+36.23291016	-14.78759766	-31.13525391	+2724
+1458240760.23219990	+14.88867188	-0.72509766	-0.66796875	+47.57080078	-23.24707031	-52.20703125	+3980	+15.14355469	+0.48339844	+0.28125000	-13.02978516	-35.44189453	+27.50976563	+4612	+12.53320313	-3.06738281	-1.70507813	+36.69433594	-14.43603516	-30.98144531	+2704
+1458240760.24050000	+14.80957031	-0.76464844	-0.67236328	+47.96630859	-23.26904297	-52.40478516	+3940	+15.06445313	+0.47900391	+0.23291016	-11.07421875	-34.95849609	+26.27929688	+4544	+12.44970703	-3.13769531	-1.71386719	+36.93603516	-13.97460938	-30.80566406	+2696
+1458240760.24470000	+14.76562500	-0.78222656	-0.67675781	+48.14208984	-23.22509766	-52.44873047	+3920	+15.02929688	+0.48339844	+0.21093750	-10.10742188	-34.69482422	+25.70800781	+4512	+12.41015625	-3.16845703	-1.72265625	+37.06787109	-13.73291016	-30.67382813	+2688
+1458240760.25300000	+14.68212891	-0.82177734	-0.68994141	+48.47167969	-23.04931641	-52.58056641	+3876	+14.95019531	+0.47021484	+0.16699219	-8.32763672	-34.12353516	+24.63134766	+4444	+12.31787109	-3.24316406	-1.74023438	+37.22167969	-13.18359375	-30.41015625	+2680
+1458240765.74650000	+9.61523438	-6.38085938	-1.30957031	+45.10986328	+4.19677734	-57.74414063	+1668	+9.81738281	-5.44921875	-0.79980469	+6.02050781	-7.44873047	+16.06201172	+1744	+6.97851563	-9.59326172	-0.76464844	+55.78857422	+6.72363281	-23.07128906	+1568
+1458240765.75070000	+9.61083984	-6.38085938	-1.30957031	+45.10986328	+4.19677734	-57.74414063	+1668	+9.81738281	-5.44921875	-0.79980469	+6.02050781	-7.44873047	+16.06201172	+1748	+6.97412109	-9.59326172	-0.76464844	+55.76660156	+6.72363281	-23.07128906	+1568
+1458240765.75480010	+9.61083984	-6.38085938	-1.30957031	+45.10986328	+4.19677734	-57.76611328	+1668	+9.81738281	-5.44921875	-0.79980469	+6.02050781	-7.44873047	+16.06201172	+1748	+6.97412109	-9.59326172	-0.76904297	+55.76660156	+6.72363281	-23.07128906	+1568
+1458240765.75900010	+9.61083984	-6.38085938	-1.30957031	+45.10986328	+4.19677734	-57.76611328	+1668	+9.81738281	-5.44921875	-0.79980469	+6.02050781	-7.44873047	+16.06201172	+1748	+6.97412109	-9.59326172	-0.76904297	+55.74462891	+6.72363281	-23.04931641	+1568
+1458240765.76320000	+9.61083984	-6.38085938	-1.30957031	+45.10986328	+4.21875000	-57.76611328	+1668	+9.81738281	-5.45361328	-0.79980469	+6.02050781	-7.42675781	+16.04003906	+1748	+6.96972656	-9.59326172	-0.76904297	+55.72265625	+6.72363281	-23.04931641	+1568
+1458240765.76729990	+9.61083984	-6.38085938	-1.30957031	+45.10986328	+4.21875000	-57.76611328	+1668	+9.81738281	-5.45361328	-0.79980469	+6.02050781	-7.42675781	+16.04003906	+1748	+6.96972656	-9.59765625	-0.76904297	+55.72265625	+6.72363281	-23.04931641	+1568
+1458240765.77150010	+9.61083984	-6.38085938	-1.30957031	+45.10986328	+4.21875000	-57.76611328	+1668	+9.81738281	-5.45361328	-0.79980469	+6.02050781	-7.42675781	+16.04003906	+1748	+6.96533203	-9.59765625	-0.77343750	+55.70068359	+6.70166016	-23.02734375	+1568
+1458240765.77560000	+9.61083984	-6.38085938	-1.30957031	+45.10986328	+4.21875000	-57.76611328	+1668	+9.81738281	-5.45361328	-0.79980469	+5.99853516	-7.42675781	+16.01806641	+1748	+6.96533203	-9.59765625	-0.77343750	+55.70068359	+6.70166016	-23.02734375	+1568
+1458240765.77979990	+9.61083984	-6.38085938	-1.30957031	+45.10986328	+4.21875000	-57.76611328	+1668	+9.81738281	-5.45361328	-0.79980469	+5.99853516	-7.42675781	+16.01806641	+1748	+6.96533203	-9.59765625	-0.77343750	+55.67871094	+6.70166016	-23.00537109	+1568
+1458240765.78399990	+9.61083984	-6.38085938	-1.30957031	+45.10986328	+4.21875000	-57.76611328	+1668	+9.81738281	-5.45361328	-0.79980469	+5.99853516	-7.42675781	+16.01806641	+1752	+6.96093750	-9.59765625	-0.77783203	+55.65673828	+6.70166016	-23.00537109	+1568
+1458240765.78810000	+9.61083984	-6.38085938	-1.30957031	+45.10986328	+4.24072266	-57.76611328	+1668	+9.81738281	-5.45361328	-0.79980469	+5.99853516	-7.42675781	+15.99609375	+1752	+6.96093750	-9.60205078	-0.77783203	+55.63476563	+6.67968750	-23.00537109	+1568
+1458240765.79230000	+9.61083984	-6.38085938	-1.30957031	+45.08789063	+4.24072266	-57.76611328	+1668	+9.81738281	-5.45361328	-0.79980469	+5.99853516	-7.42675781	+15.99609375	+1752	+6.95654297	-9.60205078	-0.77783203	+55.61279297	+6.67968750	-22.98339844	+1568
+1458240765.79650000	+9.61083984	-6.38085938	-1.30957031	+45.08789063	+4.24072266	-57.78808594	+1668	+9.81738281	-5.45361328	-0.79980469	+5.97656250	-7.42675781	+15.99609375	+1752	+6.95654297	-9.60205078	-0.77783203	+55.61279297	+6.67968750	-22.98339844	+1564
+1458240765.80060010	+9.61083984	-6.38525391	-1.30957031	+45.08789063	+4.24072266	-57.78808594	+1668	+9.81738281	-5.45361328	-0.79980469	+5.97656250	-7.42675781	+15.99609375	+1752	+6.95654297	-9.60205078	-0.77783203	+55.61279297	+6.67968750	-22.98339844	+1564
+1458240765.80480000	+9.61083984	-6.38525391	-1.30957031	+45.08789063	+4.24072266	-57.78808594	+1668	+9.81738281	-5.45361328	-0.79980469	+5.97656250	-7.42675781	+15.97412109	+1756	+6.95654297	-9.60205078	-0.77783203	+55.61279297	+6.67968750	-22.98339844	+1560
+1458240765.80900000	+9.61083984	-6.38525391	-1.30957031	+45.08789063	+4.24072266	-57.78808594	+1668	+9.81738281	-5.45800781	-0.79980469	+5.97656250	-7.44873047	+15.97412109	+1756	+6.95654297	-9.60205078	-0.77783203	+55.61279297	+6.70166016	-22.98339844	+1560
+1458240765.81310010	+9.61083984	-6.38525391	-1.30957031	+45.08789063	+4.24072266	-57.78808594	+1668	+9.81738281	-5.45800781	-0.79980469	+5.97656250	-7.44873047	+15.97412109	+1756	+6.96093750	-9.60205078	-0.77783203	+55.61279297	+6.70166016	-23.00537109	+1560
+1458240765.81730010	+9.61083984	-6.38525391	-1.30957031	+45.08789063	+4.24072266	-57.78808594	+1668	+9.81738281	-5.45800781	-0.79980469	+5.95458984	-7.44873047	+15.99609375	+1756	+6.96093750	-9.60205078	-0.77783203	+55.61279297	+6.70166016	-23.00537109	+1560
+1458240765.82150010	+9.61083984	-6.38525391	-1.30957031	+45.08789063	+4.24072266	-57.78808594	+1668	+9.81738281	-5.45800781	-0.79980469	+5.95458984	-7.44873047	+15.99609375	+1756	+6.96093750	-9.60205078	-0.77783203	+55.61279297	+6.70166016	-23.00537109	+1556
+1458240765.82559990	+9.61083984	-6.38525391	-1.30957031	+45.08789063	+4.21875000	-57.78808594	+1668	+9.81738281	-5.45800781	-0.79980469	+5.95458984	-7.44873047	+15.99609375	+1756	+6.96093750	-9.60205078	-0.77783203	+55.63476563	+6.70166016	-23.00537109	+1556
+1458240765.82979990	+9.61083984	-6.38525391	-1.30957031	+45.08789063	+4.21875000	-57.78808594	+1668	+9.81738281	-5.45800781	-0.79980469	+5.95458984	-7.44873047	+15.99609375	+1756	+6.96093750	-9.60205078	-0.77783203	+55.63476563	+6.70166016	-23.00537109	+1556
+1458240765.83400010	+9.61083984	-6.38525391	-1.30957031	+45.08789063	+4.21875000	-57.78808594	+1668	+9.81738281	-5.45800781	-0.79980469	+5.95458984	-7.44873047	+15.99609375	+1756	+6.96093750	-9.60205078	-0.77343750	+55.63476563	+6.70166016	-23.00537109	+1556
+1458240765.83810000	+9.61083984	-6.38525391	-1.30957031	+45.06591797	+4.21875000	-57.78808594	+1668	+9.81738281	-5.45800781	-0.79980469	+5.95458984	-7.44873047	+15.99609375	+1760	+6.96533203	-9.60205078	-0.77343750	+55.63476563	+6.72363281	-23.02734375	+1556
+1458240765.84229990	+9.61083984	-6.38525391	-1.30957031	+45.06591797	+4.21875000	-57.76611328	+1668	+9.82177734	-5.45800781	-0.79980469	+5.95458984	-7.44873047	+15.99609375	+1760	+6.96533203	-9.60205078	-0.77343750	+55.63476563	+6.72363281	-23.02734375	+1552
+1458240765.84640000	+9.61083984	-6.38525391	-1.30957031	+45.06591797	+4.21875000	-57.76611328	+1668	+9.82177734	-5.45800781	-0.79980469	+5.95458984	-7.44873047	+15.99609375	+1760	+6.96533203	-9.60205078	-0.77343750	+55.65673828	+6.72363281	-23.02734375	+1552
+1458240765.85060000	+9.61083984	-6.38525391	-1.30957031	+45.06591797	+4.21875000	-57.76611328	+1668	+9.82177734	-5.45800781	-0.79980469	+5.95458984	-7.44873047	+15.99609375	+1760	+6.96533203	-9.60205078	-0.77343750	+55.65673828	+6.72363281	-23.02734375	+1552
+1458240765.85480000	+9.61083984	-6.38964844	-1.30957031	+45.06591797	+4.21875000	-57.76611328	+1668	+9.82177734	-5.45800781	-0.79980469	+5.95458984	-7.44873047	+15.99609375	+1760	+6.96533203	-9.60205078	-0.77343750	+55.65673828	+6.72363281	-23.02734375	+1552
+1458240765.85890010	+9.61083984	-6.38964844	-1.30957031	+45.06591797	+4.21875000	-57.76611328	+1668	+9.82177734	-5.45800781	-0.79980469	+5.95458984	-7.44873047	+15.99609375	+1760	+6.96533203	-9.60205078	-0.77343750	+55.65673828	+6.72363281	-23.02734375	+1552
+1458240765.86310010	+9.61083984	-6.38964844	-1.30957031	+45.06591797	+4.21875000	-57.76611328	+1668	+9.81738281	-5.45800781	-0.79980469	+5.93261719	-7.44873047	+15.99609375	+1760	+6.96533203	-9.60205078	-0.77343750	+55.63476563	+6.72363281	-23.02734375	+1548
+1458240765.86730000	+9.61083984	-6.38964844	-1.30957031	+45.06591797	+4.21875000	-57.76611328	+1668	+9.81738281	-5.45800781	-0.79980469	+5.93261719	-7.44873047	+15.99609375	+1760	+6.96533203	-9.60205078	-0.77343750	+55.63476563	+6.72363281	-23.02734375	+1548
+1458240765.87140010	+9.61083984	-6.38964844	-1.30957031	+45.06591797	+4.21875000	-57.76611328	+1668	+9.81738281	-5.45800781	-0.79980469	+5.93261719	-7.44873047	+15.99609375	+1760	+6.96533203	-9.60205078	-0.77343750	+55.63476563	+6.72363281	-23.02734375	+1548
+1458240765.87560010	+9.61083984	-6.38964844	-1.30957031	+45.06591797	+4.21875000	-57.76611328	+1668	+9.81738281	-5.45800781	-0.79980469	+5.93261719	-7.44873047	+15.99609375	+1760	+6.96533203	-9.60205078	-0.77343750	+55.63476563	+6.72363281	-23.02734375	+1548
+1458240765.87980010	+9.61083984	-6.38964844	-1.30957031	+45.06591797	+4.24072266	-57.76611328	+1668	+9.81738281	-5.45800781	-0.79980469	+5.93261719	-7.44873047	+15.99609375	+1760	+6.96533203	-9.60205078	-0.77343750	+55.63476563	+6.72363281	-23.02734375	+1548
+1458240765.88389990	+9.61083984	-6.38964844	-1.30957031	+45.06591797	+4.24072266	-57.76611328	+1668	+9.81738281	-5.45800781	-0.79980469	+5.93261719	-7.44873047	+15.99609375	+1764	+6.96093750	-9.60205078	-0.77343750	+55.63476563	+6.72363281	-23.00537109	+1548
+1458240765.88809990	+9.61083984	-6.38964844	-1.30957031	+45.06591797	+4.24072266	-57.78808594	+1668	+9.81738281	-5.45800781	-0.79980469	+5.93261719	-7.44873047	+15.97412109	+1764	+6.96093750	-9.60205078	-0.77343750	+55.61279297	+6.72363281	-23.00537109	+1548
+1458240765.89229990	+9.61083984	-6.38964844	-1.30957031	+45.06591797	+4.24072266	-57.78808594	+1668	+9.81738281	-5.45800781	-0.79980469	+5.93261719	-7.44873047	+15.97412109	+1764	+6.96093750	-9.60205078	-0.77783203	+55.61279297	+6.72363281	-23.00537109	+1544
+1458240765.89640000	+9.61083984	-6.38964844	-1.30957031	+45.06591797	+4.24072266	-57.78808594	+1668	+9.81738281	-5.45800781	-0.79980469	+5.93261719	-7.44873047	+15.97412109	+1764	+6.96093750	-9.60205078	-0.77783203	+55.61279297	+6.72363281	-23.00537109	+1544
+1458240765.90060000	+9.61523438	-6.38964844	-1.30957031	+45.06591797	+4.24072266	-57.78808594	+1668	+9.81738281	-5.45800781	-0.79980469	+5.93261719	-7.44873047	+15.97412109	+1764	+6.96093750	-9.60205078	-0.77783203	+55.61279297	+6.72363281	-23.00537109	+1544
+1458240765.90479990	+9.61523438	-6.38964844	-1.30957031	+45.06591797	+4.24072266	-57.78808594	+1668	+9.81738281	-5.46240234	-0.79980469	+5.93261719	-7.44873047	+15.97412109	+1764	+6.96093750	-9.60205078	-0.77783203	+55.61279297	+6.72363281	-23.00537109	+1544
+1458240765.90890000	+9.61523438	-6.38964844	-1.30957031	+45.06591797	+4.24072266	-57.78808594	+1668	+9.81738281	-5.46240234	-0.79980469	+5.93261719	-7.44873047	+15.97412109	+1764	+6.96093750	-9.60205078	-0.77783203	+55.61279297	+6.72363281	-23.00537109	+1544
+1458240765.91310000	+9.61523438	-6.38964844	-1.30957031	+45.06591797	+4.24072266	-57.78808594	+1668	+9.81738281	-5.46240234	-0.79980469	+5.91064453	-7.44873047	+15.97412109	+1764	+6.96093750	-9.60205078	-0.77783203	+55.61279297	+6.72363281	-23.00537109	+1544
+1458240765.91730000	+9.61523438	-6.38964844	-1.30957031	+45.06591797	+4.24072266	-57.78808594	+1668	+9.81738281	-5.46240234	-0.79980469	+5.91064453	-7.44873047	+15.97412109	+1764	+6.96093750	-9.60205078	-0.77783203	+55.61279297	+6.72363281	-23.00537109	+1544
+1458240765.92140010	+9.61523438	-6.38964844	-1.30957031	+45.06591797	+4.24072266	-57.78808594	+1664	+9.81738281	-5.46240234	-0.79980469	+5.91064453	-7.44873047	+15.97412109	+1764	+6.96093750	-9.60205078	-0.77343750	+55.61279297	+6.72363281	-23.00537109	+1544
+1458240765.92560010	+9.61523438	-6.38964844	-1.30957031	+45.06591797	+4.24072266	-57.78808594	+1664	+9.81738281	-5.46240234	-0.79980469	+5.91064453	-7.47070313	+15.97412109	+1768	+6.96093750	-9.60205078	-0.77343750	+55.61279297	+6.74560547	-23.00537109	+1544
+1458240765.92969990	+9.61523438	-6.38964844	-1.30957031	+45.06591797	+4.24072266	-57.78808594	+1664	+9.81738281	-5.46240234	-0.79980469	+5.91064453	-7.47070313	+15.97412109	+1768	+6.96093750	-9.60205078	-0.77343750	+55.61279297	+6.74560547	-23.02734375	+1540
+1458240765.93390010	+9.61523438	-6.38964844	-1.30957031	+45.06591797	+4.24072266	-57.78808594	+1668	+9.82177734	-5.46240234	-0.79980469	+5.91064453	-7.47070313	+15.97412109	+1768	+6.96533203	-9.60205078	-0.77343750	+55.61279297	+6.74560547	-23.02734375	+1540
+1458240765.93810010	+9.61523438	-6.38964844	-1.30957031	+45.06591797	+4.24072266	-57.78808594	+1668	+9.82177734	-5.46240234	-0.79980469	+5.91064453	-7.47070313	+15.97412109	+1768	+6.96533203	-9.60205078	-0.77343750	+55.61279297	+6.74560547	-23.02734375	+1544
+1458240765.94219990	+9.61523438	-6.38964844	-1.30957031	+45.06591797	+4.24072266	-57.78808594	+1668	+9.82177734	-5.46240234	-0.79980469	+5.91064453	-7.47070313	+15.97412109	+1768	+6.96533203	-9.60205078	-0.77343750	+55.63476563	+6.74560547	-23.02734375	+1544
+1458240765.94639990	+9.61523438	-6.38964844	-1.30957031	+45.06591797	+4.24072266	-57.81005859	+1668	+9.82177734	-5.46240234	-0.79980469	+5.91064453	-7.47070313	+15.97412109	+1768	+6.96533203	-9.60205078	-0.77343750	+55.63476563	+6.74560547	-23.02734375	+1544
+1458240765.95059990	+9.61523438	-6.38964844	-1.30957031	+45.06591797	+4.24072266	-57.81005859	+1668	+9.82177734	-5.46240234	-0.79980469	+5.91064453	-7.47070313	+15.97412109	+1768	+6.96533203	-9.60205078	-0.76904297	+55.63476563	+6.76757813	-23.02734375	+1544
+1458240765.95470000	+9.61523438	-6.38964844	-1.30957031	+45.06591797	+4.24072266	-57.81005859	+1668	+9.82177734	-5.46240234	-0.79980469	+5.91064453	-7.47070313	+15.97412109	+1768	+6.96972656	-9.60205078	-0.76904297	+55.65673828	+6.76757813	-23.04931641	+1544
+1458240765.95890000	+9.61523438	-6.38964844	-1.30957031	+45.06591797	+4.24072266	-57.81005859	+1668	+9.82177734	-5.46240234	-0.79980469	+5.91064453	-7.47070313	+15.97412109	+1768	+6.96972656	-9.60205078	-0.76904297	+55.65673828	+6.76757813	-23.04931641	+1544
+1458240765.96310000	+9.61523438	-6.38964844	-1.30957031	+45.06591797	+4.24072266	-57.81005859	+1668	+9.82177734	-5.46240234	-0.79980469	+5.91064453	-7.47070313	+15.97412109	+1768	+6.96972656	-9.60205078	-0.76904297	+55.65673828	+6.76757813	-23.04931641	+1544
+1458240765.96720000	+9.61523438	-6.38964844	-1.30957031	+45.06591797	+4.24072266	-57.81005859	+1668	+9.82177734	-5.46240234	-0.79980469	+5.91064453	-7.47070313	+15.97412109	+1768	+6.96972656	-9.60205078	-0.76904297	+55.65673828	+6.76757813	-23.04931641	+1544
+1458240765.97140000	+9.61523438	-6.38964844	-1.30957031	+45.04394531	+4.24072266	-57.81005859	+1668	+9.82177734	-5.46240234	-0.79980469	+5.91064453	-7.47070313	+15.97412109	+1768	+6.96972656	-9.60205078	-0.76904297	+55.65673828	+6.76757813	-23.04931641	+1544
+1458240765.97560000	+9.61523438	-6.38964844	-1.30957031	+45.04394531	+4.24072266	-57.81005859	+1668	+9.82177734	-5.46240234	-0.79980469	+5.91064453	-7.47070313	+15.97412109	+1768	+6.96972656	-9.60205078	-0.76904297	+55.65673828	+6.76757813	-23.04931641	+1544
+1458240765.97970010	+9.61523438	-6.38964844	-1.30957031	+45.04394531	+4.24072266	-57.81005859	+1668	+9.82177734	-5.46240234	-0.79980469	+5.91064453	-7.47070313	+15.95214844	+1768	+6.96972656	-9.60205078	-0.76904297	+55.65673828	+6.76757813	-23.04931641	+1544
+1458240765.98390010	+9.61523438	-6.38964844	-1.30957031	+45.04394531	+4.24072266	-57.81005859	+1668	+9.82177734	-5.46240234	-0.79980469	+5.91064453	-7.47070313	+15.95214844	+1768	+6.96972656	-9.60205078	-0.76904297	+55.65673828	+6.76757813	-23.04931641	+1544
+1458240765.98810010	+9.61523438	-6.38964844	-1.30957031	+45.04394531	+4.24072266	-57.81005859	+1668	+9.82177734	-5.46240234	-0.79980469	+5.91064453	-7.47070313	+15.95214844	+1768	+6.96972656	-9.60205078	-0.76904297	+55.63476563	+6.76757813	-23.04931641	+1548
+1458240765.99219990	+9.61523438	-6.38964844	-1.30957031	+45.04394531	+4.24072266	-57.81005859	+1668	+9.82177734	-5.46240234	-0.79980469	+5.91064453	-7.47070313	+15.95214844	+1768	+6.96533203	-9.60205078	-0.76904297	+55.63476563	+6.76757813	-23.04931641	+1548
+1458240765.99640010	+9.61523438	-6.38964844	-1.30957031	+45.04394531	+4.24072266	-57.81005859	+1668	+9.82177734	-5.46240234	-0.79980469	+5.91064453	-7.47070313	+15.95214844	+1768	+6.96533203	-9.60205078	-0.76904297	+55.63476563	+6.76757813	-23.04931641	+1548
+1458240766.00050000	+9.61523438	-6.38964844	-1.30957031	+45.04394531	+4.24072266	-57.81005859	+1668	+9.82177734	-5.46240234	-0.79980469	+5.91064453	-7.47070313	+15.95214844	+1768	+6.96533203	-9.60205078	-0.76904297	+55.63476563	+6.76757813	-23.02734375	+1548
+1458240766.00469990	+9.61523438	-6.38964844	-1.30957031	+45.04394531	+4.24072266	-57.81005859	+1668	+9.82177734	-5.46240234	-0.79980469	+5.91064453	-7.47070313	+15.95214844	+1772	+6.96533203	-9.60205078	-0.77343750	+55.63476563	+6.76757813	-23.02734375	+1548
+1458240766.00889990	+9.61523438	-6.38964844	-1.30957031	+45.04394531	+4.26269531	-57.81005859	+1668	+9.82177734	-5.46240234	-0.79980469	+5.91064453	-7.47070313	+15.95214844	+1772	+6.96533203	-9.60205078	-0.77343750	+55.61279297	+6.76757813	-23.02734375	+1548
+1458240766.01300000	+9.61523438	-6.39404297	-1.30957031	+45.04394531	+4.26269531	-57.81005859	+1668	+9.82177734	-5.46240234	-0.79980469	+5.91064453	-7.47070313	+15.95214844	+1772	+6.96533203	-9.60205078	-0.77343750	+55.61279297	+6.76757813	-23.02734375	+1548
+1458240766.01720000	+9.61523438	-6.39404297	-1.30957031	+45.04394531	+4.26269531	-57.81005859	+1668	+9.82177734	-5.46240234	-0.79980469	+5.91064453	-7.47070313	+15.93017578	+1772	+6.96533203	-9.60205078	-0.77343750	+55.61279297	+6.76757813	-23.02734375	+1548
+1458240766.02140000	+9.61523438	-6.39404297	-1.30957031	+45.04394531	+4.26269531	-57.81005859	+1668	+9.82177734	-5.46240234	-0.79980469	+5.91064453	-7.47070313	+15.93017578	+1772	+6.96533203	-9.60205078	-0.77343750	+55.61279297	+6.76757813	-23.02734375	+1548
+1458240766.02550010	+9.61523438	-6.39404297	-1.30957031	+45.04394531	+4.26269531	-57.81005859	+1668	+9.82177734	-5.46240234	-0.79980469	+5.91064453	-7.47070313	+15.93017578	+1772	+6.96533203	-9.60644531	-0.77343750	+55.61279297	+6.76757813	-23.02734375	+1548
+1458240766.02970000	+9.61523438	-6.39404297	-1.30957031	+45.04394531	+4.26269531	-57.81005859	+1668	+9.82177734	-5.46240234	-0.79980469	+5.91064453	-7.47070313	+15.93017578	+1772	+6.96533203	-9.60644531	-0.77343750	+55.61279297	+6.76757813	-23.02734375	+1548
+1458240766.03390000	+9.61523438	-6.39404297	-1.30957031	+45.04394531	+4.26269531	-57.81005859	+1668	+9.82177734	-5.46240234	-0.79980469	+5.91064453	-7.47070313	+15.93017578	+1772	+6.96533203	-9.60644531	-0.77343750	+55.61279297	+6.76757813	-23.02734375	+1548
+1458240766.03800010	+9.61523438	-6.39404297	-1.30957031	+45.04394531	+4.26269531	-57.81005859	+1668	+9.82177734	-5.46240234	-0.79980469	+5.91064453	-7.47070313	+15.93017578	+1772	+6.96533203	-9.60644531	-0.77343750	+55.61279297	+6.78955078	-23.04931641	+1548
+1458240766.04220010	+9.61523438	-6.39404297	-1.30957031	+45.04394531	+4.26269531	-57.81005859	+1672	+9.82177734	-5.46240234	-0.79980469	+5.88867188	-7.47070313	+15.93017578	+1772	+6.96533203	-9.60205078	-0.76904297	+55.61279297	+6.78955078	-23.04931641	+1548
+1458240766.04640010	+9.61523438	-6.39404297	-1.30957031	+45.04394531	+4.26269531	-57.81005859	+1672	+9.82177734	-5.46240234	-0.79980469	+5.88867188	-7.47070313	+15.93017578	+1772	+6.96533203	-9.60205078	-0.76904297	+55.61279297	+6.78955078	-23.04931641	+1548
+1458240766.05049990	+9.61523438	-6.39404297	-1.30957031	+45.04394531	+4.26269531	-57.81005859	+1672	+9.82177734	-5.46240234	-0.79980469	+5.88867188	-7.47070313	+15.93017578	+1772	+6.96533203	-9.60205078	-0.76904297	+55.61279297	+6.78955078	-23.04931641	+1548
+1458240766.05469990	+9.61523438	-6.39404297	-1.30957031	+45.04394531	+4.26269531	-57.81005859	+1672	+9.82177734	-5.46240234	-0.79980469	+5.88867188	-7.44873047	+15.93017578	+1772	+6.96533203	-9.60205078	-0.76904297	+55.63476563	+6.78955078	-23.04931641	+1548
+1458240766.05890010	+9.61523438	-6.39404297	-1.30957031	+45.04394531	+4.26269531	-57.81005859	+1672	+9.82177734	-5.46240234	-0.79980469	+5.88867188	-7.44873047	+15.93017578	+1772	+6.96533203	-9.60205078	-0.76904297	+55.63476563	+6.78955078	-23.04931641	+1548
+1458240766.06300000	+9.61523438	-6.39404297	-1.30957031	+45.04394531	+4.26269531	-57.81005859	+1672	+9.82177734	-5.46240234	-0.79980469	+5.88867188	-7.44873047	+15.93017578	+1772	+6.96972656	-9.60205078	-0.76904297	+55.63476563	+6.81152344	-23.04931641	+1552
+1458240766.06719990	+9.61523438	-6.39404297	-1.30957031	+45.02197266	+4.26269531	-57.81005859	+1672	+9.82177734	-5.46240234	-0.79980469	+5.88867188	-7.44873047	+15.93017578	+1772	+6.96972656	-9.60205078	-0.76904297	+55.63476563	+6.81152344	-23.07128906	+1552
+1458240766.07139990	+9.61523438	-6.39404297	-1.30957031	+45.02197266	+4.26269531	-57.81005859	+1672	+9.82177734	-5.46240234	-0.79980469	+5.88867188	-7.44873047	+15.93017578	+1772	+6.96972656	-9.60205078	-0.76904297	+55.63476563	+6.81152344	-23.07128906	+1552
+1458240766.07550000	+9.61523438	-6.39404297	-1.30957031	+45.02197266	+4.26269531	-57.81005859	+1672	+9.82177734	-5.46679688	-0.79980469	+5.88867188	-7.44873047	+15.93017578	+1772	+6.96972656	-9.60205078	-0.76904297	+55.63476563	+6.81152344	-23.07128906	+1552
+1458240766.07970000	+9.61523438	-6.39404297	-1.30957031	+45.02197266	+4.26269531	-57.81005859	+1672	+9.82177734	-5.46679688	-0.79980469	+5.88867188	-7.44873047	+15.93017578	+1772	+6.96972656	-9.60205078	-0.76904297	+55.63476563	+6.81152344	-23.07128906	+1552
+1458240766.08380010	+9.61523438	-6.39404297	-1.30957031	+45.02197266	+4.28466797	-57.81005859	+1672	+9.82177734	-5.46679688	-0.79980469	+5.88867188	-7.44873047	+15.93017578	+1768	+6.96972656	-9.60205078	-0.76904297	+55.63476563	+6.81152344	-23.07128906	+1552
+1458240766.08800010	+9.61523438	-6.39404297	-1.30957031	+45.02197266	+4.28466797	-57.81005859	+1672	+9.82177734	-5.46679688	-0.79980469	+5.88867188	-7.44873047	+15.93017578	+1768	+6.96972656	-9.60205078	-0.76904297	+55.63476563	+6.81152344	-23.07128906	+1552
+1458240766.09220000	+9.61523438	-6.39404297	-1.30957031	+45.02197266	+4.28466797	-57.81005859	+1672	+9.82177734	-5.46679688	-0.79980469	+5.88867188	-7.44873047	+15.93017578	+1768	+6.96972656	-9.60205078	-0.76904297	+55.63476563	+6.81152344	-23.07128906	+1552
+1458240766.09629990	+9.61523438	-6.39404297	-1.30957031	+45.02197266	+4.28466797	-57.81005859	+1672	+9.82177734	-5.46679688	-0.79980469	+5.88867188	-7.44873047	+15.93017578	+1768	+6.96972656	-9.60205078	-0.76904297	+55.63476563	+6.81152344	-23.07128906	+1552
+1458240766.10050010	+9.61523438	-6.39404297	-1.30957031	+45.02197266	+4.28466797	-57.81005859	+1672	+9.82177734	-5.46679688	-0.79980469	+5.88867188	-7.44873047	+15.93017578	+1768	+6.96972656	-9.60205078	-0.76904297	+55.63476563	+6.81152344	-23.07128906	+1552
+1458240766.10470010	+9.61523438	-6.39404297	-1.30957031	+45.02197266	+4.28466797	-57.81005859	+1672	+9.82177734	-5.46679688	-0.79980469	+5.88867188	-7.44873047	+15.93017578	+1768	+6.96533203	-9.60644531	-0.76904297	+55.63476563	+6.81152344	-23.04931641	+1552
+1458240766.10879990	+9.61523438	-6.39404297	-1.30957031	+45.02197266	+4.28466797	-57.81005859	+1672	+9.82177734	-5.46679688	-0.79980469	+5.88867188	-7.44873047	+15.93017578	+1768	+6.96533203	-9.60644531	-0.76904297	+55.61279297	+6.81152344	-23.04931641	+1552
+1458240766.11299990	+9.61523438	-6.39404297	-1.30957031	+45.02197266	+4.28466797	-57.81005859	+1676	+9.82177734	-5.46679688	-0.79980469	+5.88867188	-7.44873047	+15.93017578	+1768	+6.96533203	-9.60644531	-0.76904297	+55.61279297	+6.81152344	-23.04931641	+1552
+1458240766.11719990	+9.61083984	-6.39404297	-1.30957031	+45.02197266	+4.28466797	-57.81005859	+1676	+9.82177734	-5.46679688	-0.79980469	+5.88867188	-7.44873047	+15.93017578	+1768	+6.96533203	-9.60644531	-0.76904297	+55.61279297	+6.81152344	-23.04931641	+1552
+1458240766.12130000	+9.61083984	-6.39404297	-1.30957031	+45.02197266	+4.28466797	-57.81005859	+1676	+9.82177734	-5.46679688	-0.79980469	+5.88867188	-7.44873047	+15.93017578	+1768	+6.96533203	-9.60644531	-0.76904297	+55.61279297	+6.81152344	-23.04931641	+1552
+1458240766.12550000	+9.61083984	-6.39404297	-1.30957031	+45.02197266	+4.28466797	-57.81005859	+1672	+9.82177734	-5.46679688	-0.79980469	+5.88867188	-7.44873047	+15.93017578	+1768	+6.96533203	-9.60644531	-0.76904297	+55.61279297	+6.81152344	-23.04931641	+1552
+1458240766.12969990	+9.61083984	-6.39404297	-1.30957031	+45.02197266	+4.28466797	-57.81005859	+1672	+9.82177734	-5.46679688	-0.79980469	+5.88867188	-7.44873047	+15.93017578	+1768	+6.96533203	-9.60644531	-0.76904297	+55.59082031	+6.81152344	-23.04931641	+1552
+1458240766.13380000	+9.61083984	-6.39843750	-1.30957031	+45.02197266	+4.30664063	-57.81005859	+1672	+9.82177734	-5.46679688	-0.79980469	+5.88867188	-7.42675781	+15.90820313	+1768	+6.96093750	-9.60644531	-0.76904297	+55.59082031	+6.81152344	-23.04931641	+1552
+1458240766.13800000	+9.61083984	-6.39843750	-1.30957031	+45.02197266	+4.30664063	-57.81005859	+1672	+9.82177734	-5.46679688	-0.79980469	+5.88867188	-7.42675781	+15.90820313	+1768	+6.96093750	-9.60644531	-0.76904297	+55.59082031	+6.81152344	-23.02734375	+1552
+1458240766.14220000	+9.61083984	-6.39843750	-1.30957031	+45.02197266	+4.30664063	-57.81005859	+1676	+9.82177734	-5.46679688	-0.80419922	+5.88867188	-7.42675781	+15.90820313	+1768	+6.96093750	-9.60644531	-0.76904297	+55.59082031	+6.83349609	-23.02734375	+1552
+1458240766.14630010	+9.61083984	-6.39843750	-1.31396484	+45.02197266	+4.30664063	-57.78808594	+1676	+9.82177734	-5.46679688	-0.80419922	+5.88867188	-7.42675781	+15.90820313	+1768	+6.96093750	-9.60644531	-0.76904297	+55.59082031	+6.83349609	-23.02734375	+1548
+1458240766.15050010	+9.61083984	-6.39843750	-1.31396484	+45.02197266	+4.30664063	-57.78808594	+1676	+9.82177734	-5.46679688	-0.80419922	+5.88867188	-7.42675781	+15.90820313	+1768	+6.96093750	-9.60644531	-0.76904297	+55.59082031	+6.83349609	-23.02734375	+1548
+1458240766.15459990	+9.61083984	-6.39843750	-1.31396484	+45.00000000	+4.30664063	-57.78808594	+1676	+9.82177734	-5.46679688	-0.80419922	+5.88867188	-7.42675781	+15.90820313	+1768	+6.96533203	-9.60644531	-0.76904297	+55.59082031	+6.83349609	-23.02734375	+1548
+1458240766.15879990	+9.61083984	-6.39843750	-1.31396484	+45.00000000	+4.30664063	-57.78808594	+1676	+9.82177734	-5.46679688	-0.80419922	+5.88867188	-7.42675781	+15.90820313	+1768	+6.96533203	-9.60644531	-0.76904297	+55.59082031	+6.83349609	-23.04931641	+1548
+1458240766.16300010	+9.61083984	-6.39843750	-1.31396484	+45.00000000	+4.30664063	-57.78808594	+1676	+9.82177734	-5.46679688	-0.80419922	+5.88867188	-7.42675781	+15.90820313	+1768	+6.96533203	-9.60644531	-0.76904297	+55.61279297	+6.83349609	-23.04931641	+1548
+1458240766.16710000	+9.61083984	-6.39843750	-1.31396484	+45.00000000	+4.30664063	-57.78808594	+1676	+9.82177734	-5.46679688	-0.80419922	+5.88867188	-7.42675781	+15.90820313	+1768	+6.96533203	-9.60644531	-0.76904297	+55.61279297	+6.83349609	-23.04931641	+1548
+1458240766.17129990	+9.61083984	-6.39843750	-1.31396484	+45.00000000	+4.30664063	-57.78808594	+1676	+9.82177734	-5.46679688	-0.80419922	+5.88867188	-7.42675781	+15.90820313	+1768	+6.96533203	-9.60644531	-0.76904297	+55.61279297	+6.83349609	-23.04931641	+1548
+1458240766.17549990	+9.61083984	-6.39843750	-1.31396484	+45.00000000	+4.30664063	-57.78808594	+1676	+9.82177734	-5.46679688	-0.80419922	+5.88867188	-7.42675781	+15.90820313	+1768	+6.96533203	-9.60644531	-0.76904297	+55.61279297	+6.85546875	-23.04931641	+1548
+1458240766.17960000	+9.61083984	-6.39843750	-1.31396484	+45.00000000	+4.30664063	-57.78808594	+1676	+9.82177734	-5.46679688	-0.80419922	+5.86669922	-7.42675781	+15.90820313	+1768	+6.96533203	-9.60644531	-0.76904297	+55.63476563	+6.85546875	-23.04931641	+1548
+1458240766.18380000	+9.61083984	-6.39843750	-1.31396484	+45.00000000	+4.30664063	-57.78808594	+1676	+9.82177734	-5.46679688	-0.80419922	+5.86669922	-7.42675781	+15.90820313	+1764	+6.96533203	-9.60644531	-0.76904297	+55.63476563	+6.85546875	-23.04931641	+1548
+1458240766.18800000	+9.61083984	-6.39843750	-1.31396484	+45.00000000	+4.30664063	-57.78808594	+1676	+9.82177734	-5.46679688	-0.80419922	+5.86669922	-7.42675781	+15.90820313	+1764	+6.96533203	-9.60644531	-0.76904297	+55.63476563	+6.85546875	-23.04931641	+1548
+1458240766.19210000	+9.61083984	-6.39843750	-1.31396484	+45.00000000	+4.30664063	-57.78808594	+1676	+9.82177734	-5.46679688	-0.80419922	+5.86669922	-7.42675781	+15.90820313	+1764	+6.96972656	-9.60644531	-0.76904297	+55.63476563	+6.85546875	-23.04931641	+1552
+1458240766.19630000	+9.61083984	-6.39843750	-1.31396484	+45.00000000	+4.30664063	-57.78808594	+1676	+9.82177734	-5.46679688	-0.80419922	+5.86669922	-7.42675781	+15.90820313	+1764	+6.96972656	-9.60644531	-0.76904297	+55.63476563	+6.85546875	-23.04931641	+1552
+1458240766.20050000	+9.61083984	-6.39843750	-1.31396484	+45.00000000	+4.30664063	-57.78808594	+1676	+9.82177734	-5.46679688	-0.80419922	+5.86669922	-7.40478516	+15.90820313	+1764	+6.96972656	-9.60644531	-0.76904297	+55.63476563	+6.85546875	-23.04931641	+1552
+1458240766.20460010	+9.61083984	-6.39843750	-1.31396484	+45.00000000	+4.30664063	-57.78808594	+1676	+9.82177734	-5.46679688	-0.80419922	+5.86669922	-7.40478516	+15.90820313	+1764	+6.96972656	-9.60644531	-0.76904297	+55.63476563	+6.85546875	-23.04931641	+1552
+1458240766.20880010	+9.61083984	-6.39843750	-1.31396484	+45.00000000	+4.30664063	-57.78808594	+1676	+9.82177734	-5.46679688	-0.80419922	+5.86669922	-7.40478516	+15.90820313	+1764	+6.96972656	-9.60644531	-0.76904297	+55.63476563	+6.85546875	-23.04931641	+1552
+1458240766.21300010	+9.61083984	-6.39843750	-1.31396484	+45.00000000	+4.30664063	-57.78808594	+1676	+9.82177734	-5.46679688	-0.80419922	+5.86669922	-7.40478516	+15.90820313	+1764	+6.96533203	-9.60644531	-0.76904297	+55.63476563	+6.85546875	-23.04931641	+1552
+1458240766.21709990	+9.61083984	-6.39843750	-1.31396484	+45.00000000	+4.30664063	-57.78808594	+1676	+9.82177734	-5.46679688	-0.80419922	+5.86669922	-7.40478516	+15.90820313	+1764	+6.96533203	-9.60644531	-0.76904297	+55.63476563	+6.85546875	-23.02734375	+1552
+1458240766.22129990	+9.61083984	-6.39843750	-1.31396484	+45.00000000	+4.30664063	-57.78808594	+1676	+9.82177734	-5.46679688	-0.80419922	+5.86669922	-7.40478516	+15.90820313	+1764	+6.96533203	-9.60644531	-0.76904297	+55.61279297	+6.85546875	-23.02734375	+1552
+1458240766.22550010	+9.61083984	-6.39843750	-1.31396484	+45.00000000	+4.30664063	-57.78808594	+1676	+9.82177734	-5.46679688	-0.80419922	+5.86669922	-7.40478516	+15.90820313	+1764	+6.96533203	-9.60644531	-0.76904297	+55.61279297	+6.85546875	-23.02734375	+1552
+1458240766.22960000	+9.61083984	-6.39843750	-1.31396484	+45.00000000	+4.32861328	-57.78808594	+1676	+9.82177734	-5.47119141	-0.80419922	+5.86669922	-7.40478516	+15.90820313	+1764	+6.96533203	-9.60644531	-0.76904297	+55.61279297	+6.85546875	-23.02734375	+1552
+1458240766.23379990	+9.61083984	-6.39843750	-1.31396484	+45.00000000	+4.32861328	-57.78808594	+1676	+9.82177734	-5.47119141	-0.80419922	+5.86669922	-7.40478516	+15.90820313	+1764	+6.96533203	-9.60644531	-0.76904297	+55.61279297	+6.85546875	-23.02734375	+1552
+1458240766.23790000	+9.61083984	-6.40283203	-1.31396484	+45.00000000	+4.32861328	-57.78808594	+1676	+9.82177734	-5.47119141	-0.80419922	+5.86669922	-7.40478516	+15.90820313	+1764	+6.96533203	-9.60644531	-0.76904297	+55.59082031	+6.85546875	-23.02734375	+1552
+1458240766.24210000	+9.61083984	-6.40283203	-1.31396484	+45.00000000	+4.32861328	-57.78808594	+1676	+9.82177734	-5.47119141	-0.80419922	+5.86669922	-7.40478516	+15.88623047	+1764	+6.96533203	-9.61083984	-0.76904297	+55.59082031	+6.85546875	-23.02734375	+1552
+1458240766.24630000	+9.61083984	-6.40283203	-1.31396484	+45.00000000	+4.32861328	-57.78808594	+1676	+9.82177734	-5.47119141	-0.80419922	+5.86669922	-7.40478516	+15.88623047	+1764	+6.96093750	-9.61083984	-0.76904297	+55.59082031	+6.85546875	-23.00537109	+1548
+1458240766.25040010	+9.61083984	-6.40283203	-1.31396484	+44.97802734	+4.32861328	-57.78808594	+1676	+9.82177734	-5.47119141	-0.80419922	+5.86669922	-7.40478516	+15.88623047	+1764	+6.96093750	-9.61083984	-0.76904297	+55.59082031	+6.85546875	-23.00537109	+1548
+1458240766.25460000	+9.61083984	-6.40283203	-1.31396484	+44.97802734	+4.32861328	-57.78808594	+1676	+9.82177734	-5.47119141	-0.80419922	+5.86669922	-7.40478516	+15.88623047	+1764	+6.96093750	-9.61083984	-0.76904297	+55.59082031	+6.85546875	-23.00537109	+1548
+1458240766.25880000	+9.61083984	-6.40283203	-1.31396484	+44.97802734	+4.32861328	-57.78808594	+1676	+9.82177734	-5.47119141	-0.80419922	+5.86669922	-7.40478516	+15.88623047	+1764	+6.96093750	-9.61083984	-0.76904297	+55.59082031	+6.85546875	-23.00537109	+1548
+1458240766.26290010	+9.61083984	-6.40283203	-1.31396484	+44.97802734	+4.32861328	-57.78808594	+1676	+9.82177734	-5.47119141	-0.80419922	+5.86669922	-7.40478516	+15.88623047	+1764	+6.96093750	-9.61083984	-0.76904297	+55.59082031	+6.85546875	-23.00537109	+1548
+1458240766.26710010	+9.61083984	-6.40283203	-1.31396484	+44.97802734	+4.32861328	-57.78808594	+1676	+9.82177734	-5.47119141	-0.80419922	+5.86669922	-7.40478516	+15.88623047	+1764	+6.96093750	-9.61083984	-0.76904297	+55.59082031	+6.85546875	-23.00537109	+1548
+1458240766.27130010	+9.61083984	-6.40283203	-1.31396484	+44.97802734	+4.32861328	-57.78808594	+1672	+9.82177734	-5.47119141	-0.80419922	+5.86669922	-7.40478516	+15.88623047	+1764	+6.96093750	-9.61083984	-0.76904297	+55.59082031	+6.87744141	-23.02734375	+1548
+1458240766.27539990	+9.61083984	-6.40283203	-1.31396484	+44.97802734	+4.32861328	-57.78808594	+1672	+9.82177734	-5.47119141	-0.80419922	+5.86669922	-7.38281250	+15.88623047	+1764	+6.96533203	-9.61083984	-0.76904297	+55.59082031	+6.87744141	-23.02734375	+1548
+1458240766.27959990	+9.61083984	-6.40283203	-1.31396484	+44.97802734	+4.32861328	-57.78808594	+1672	+9.82177734	-5.47119141	-0.80419922	+5.86669922	-7.40478516	+15.88623047	+1764	+6.96533203	-9.61083984	-0.76904297	+55.59082031	+6.87744141	-23.02734375	+1548
+1458240766.28379990	+9.61083984	-6.40283203	-1.31396484	+44.97802734	+4.32861328	-57.78808594	+1672	+9.82177734	-5.47119141	-0.80419922	+5.86669922	-7.40478516	+15.88623047	+1764	+6.96533203	-9.61083984	-0.76904297	+55.59082031	+6.87744141	-23.02734375	+1548
+1458240766.28790000	+9.61083984	-6.40283203	-1.31396484	+44.97802734	+4.32861328	-57.78808594	+1672	+9.82177734	-5.47119141	-0.80419922	+5.86669922	-7.40478516	+15.88623047	+1764	+6.96533203	-9.61083984	-0.76904297	+55.59082031	+6.87744141	-23.02734375	+1548
+1458240766.29210000	+9.61083984	-6.40283203	-1.31396484	+44.97802734	+4.32861328	-57.78808594	+1672	+9.82177734	-5.47119141	-0.80419922	+5.86669922	-7.40478516	+15.88623047	+1760	+6.96533203	-9.61083984	-0.76904297	+55.61279297	+6.87744141	-23.02734375	+1548
+1458240766.29629990	+9.61083984	-6.40283203	-1.31396484	+44.97802734	+4.32861328	-57.78808594	+1672	+9.82177734	-5.47119141	-0.80419922	+5.86669922	-7.40478516	+15.88623047	+1760	+6.96533203	-9.61083984	-0.76464844	+55.61279297	+6.87744141	-23.02734375	+1548
+1458240766.30040000	+9.61083984	-6.40283203	-1.31396484	+44.97802734	+4.32861328	-57.78808594	+1672	+9.82177734	-5.47119141	-0.80419922	+5.86669922	-7.40478516	+15.88623047	+1760	+6.96533203	-9.61083984	-0.76464844	+55.61279297	+6.87744141	-23.02734375	+1548
+1458240766.30460000	+9.61083984	-6.40283203	-1.31396484	+44.97802734	+4.32861328	-57.78808594	+1672	+9.82177734	-5.47119141	-0.80419922	+5.86669922	-7.40478516	+15.88623047	+1760	+6.96533203	-9.61083984	-0.76464844	+55.61279297	+6.87744141	-23.02734375	+1548
+1458240766.30870010	+9.61083984	-6.40283203	-1.31396484	+44.97802734	+4.32861328	-57.78808594	+1672	+9.82177734	-5.47119141	-0.80419922	+5.86669922	-7.40478516	+15.88623047	+1760	+6.96533203	-9.61083984	-0.76464844	+55.61279297	+6.89941406	-23.04931641	+1548
+1458240766.31290010	+9.61083984	-6.40283203	-1.31396484	+44.97802734	+4.32861328	-57.78808594	+1672	+9.82177734	-5.47119141	-0.80419922	+5.86669922	-7.40478516	+15.88623047	+1760	+6.96533203	-9.61083984	-0.76464844	+55.61279297	+6.89941406	-23.04931641	+1548
+1458240766.31710000	+9.61083984	-6.40283203	-1.31396484	+44.97802734	+4.35058594	-57.78808594	+1672	+9.82177734	-5.47119141	-0.80419922	+5.86669922	-7.40478516	+15.88623047	+1760	+6.96533203	-9.61083984	-0.76464844	+55.61279297	+6.89941406	-23.04931641	+1548
+1458240766.32119990	+9.61083984	-6.40283203	-1.31396484	+44.97802734	+4.35058594	-57.78808594	+1672	+9.82177734	-5.47119141	-0.80419922	+5.86669922	-7.40478516	+15.88623047	+1760	+6.96533203	-9.61083984	-0.76464844	+55.61279297	+6.89941406	-23.02734375	+1548
+1458240766.32540010	+9.61083984	-6.40283203	-1.31396484	+44.97802734	+4.35058594	-57.78808594	+1672	+9.82177734	-5.47119141	-0.80419922	+5.86669922	-7.40478516	+15.88623047	+1760	+6.96533203	-9.61083984	-0.76464844	+55.61279297	+6.89941406	-23.02734375	+1548
+1458240766.32960010	+9.61083984	-6.40283203	-1.31396484	+44.97802734	+4.35058594	-57.78808594	+1672	+9.82177734	-5.47119141	-0.80419922	+5.86669922	-7.40478516	+15.88623047	+1760	+6.96533203	-9.61083984	-0.76464844	+55.61279297	+6.89941406	-23.02734375	+1548
+1458240766.33369990	+9.61083984	-6.40283203	-1.31396484	+44.97802734	+4.35058594	-57.78808594	+1672	+9.82177734	-5.47119141	-0.80419922	+5.84472656	-7.40478516	+15.88623047	+1760	+6.96533203	-9.61083984	-0.76464844	+55.61279297	+6.89941406	-23.02734375	+1548
+1458240766.33789990	+9.61083984	-6.40283203	-1.31396484	+44.97802734	+4.35058594	-57.78808594	+1672	+9.82177734	-5.47119141	-0.80419922	+5.84472656	-7.40478516	+15.88623047	+1760	+6.96533203	-9.61083984	-0.76464844	+55.59082031	+6.87744141	-23.02734375	+1552
+1458240766.34209990	+9.61083984	-6.40283203	-1.31396484	+44.97802734	+4.35058594	-57.78808594	+1672	+9.82177734	-5.47119141	-0.80419922	+5.84472656	-7.40478516	+15.88623047	+1760	+6.96533203	-9.61083984	-0.76904297	+55.59082031	+6.87744141	-23.02734375	+1552
+1458240766.34620000	+9.61083984	-6.40283203	-1.31396484	+44.97802734	+4.35058594	-57.78808594	+1672	+9.82177734	-5.47119141	-0.80419922	+5.84472656	-7.40478516	+15.88623047	+1760	+6.96533203	-9.61083984	-0.76904297	+55.59082031	+6.87744141	-23.02734375	+1552
+1458240766.35040000	+9.61083984	-6.40283203	-1.31396484	+44.97802734	+4.35058594	-57.78808594	+1672	+9.82177734	-5.47119141	-0.80419922	+5.84472656	-7.40478516	+15.88623047	+1760	+6.96533203	-9.61083984	-0.76904297	+55.59082031	+6.87744141	-23.02734375	+1552
+1458240766.35460000	+9.61083984	-6.40283203	-1.31396484	+44.97802734	+4.35058594	-57.78808594	+1668	+9.82177734	-5.47119141	-0.80419922	+5.84472656	-7.40478516	+15.88623047	+1760	+6.96533203	-9.61083984	-0.76904297	+55.59082031	+6.87744141	-23.00537109	+1552
+1458240766.35870000	+9.61083984	-6.40283203	-1.31396484	+44.97802734	+4.35058594	-57.78808594	+1668	+9.82177734	-5.47119141	-0.80419922	+5.84472656	-7.40478516	+15.86425781	+1760	+6.96093750	-9.61083984	-0.76904297	+55.56884766	+6.87744141	-23.00537109	+1552
+1458240766.36290000	+9.61083984	-6.40283203	-1.31396484	+44.97802734	+4.35058594	-57.76611328	+1668	+9.82177734	-5.47119141	-0.80419922	+5.84472656	-7.40478516	+15.86425781	+1760	+6.96093750	-9.61083984	-0.76904297	+55.56884766	+6.87744141	-23.00537109	+1552
+1458240766.36710000	+9.61083984	-6.40283203	-1.31396484	+44.97802734	+4.35058594	-57.76611328	+1668	+9.82177734	-5.47119141	-0.80419922	+5.84472656	-7.38281250	+15.86425781	+1760	+6.96093750	-9.61083984	-0.76904297	+55.56884766	+6.87744141	-23.00537109	+1552
+1458240766.37120010	+9.61083984	-6.40283203	-1.31396484	+44.97802734	+4.35058594	-57.76611328	+1668	+9.82177734	-5.47119141	-0.80419922	+5.84472656	-7.38281250	+15.86425781	+1760	+6.96093750	-9.61083984	-0.76904297	+55.56884766	+6.87744141	-23.00537109	+1548
+1458240766.37540010	+9.61083984	-6.40283203	-1.31396484	+44.97802734	+4.35058594	-57.76611328	+1668	+9.82177734	-5.47119141	-0.80419922	+5.84472656	-7.38281250	+15.86425781	+1760	+6.96093750	-9.61083984	-0.76904297	+55.56884766	+6.87744141	-23.00537109	+1548
+1458240766.37960000	+9.61083984	-6.40283203	-1.31396484	+44.97802734	+4.35058594	-57.76611328	+1668	+9.82177734	-5.47119141	-0.80419922	+5.84472656	-7.38281250	+15.86425781	+1760	+6.96093750	-9.61083984	-0.76904297	+55.56884766	+6.87744141	-23.00537109	+1548
+1458240766.38369990	+9.61083984	-6.40283203	-1.31396484	+44.97802734	+4.35058594	-57.76611328	+1668	+9.82177734	-5.47119141	-0.80419922	+5.84472656	-7.38281250	+15.86425781	+1760	+6.96093750	-9.61083984	-0.76904297	+55.56884766	+6.87744141	-23.00537109	+1548
+1458240766.38790010	+9.61083984	-6.40283203	-1.31396484	+44.97802734	+4.35058594	-57.76611328	+1668	+9.82177734	-5.47119141	-0.80419922	+5.84472656	-7.38281250	+15.86425781	+1760	+6.96093750	-9.61083984	-0.76904297	+55.56884766	+6.87744141	-23.00537109	+1548
+1458240766.39200000	+9.61083984	-6.40283203	-1.31396484	+44.97802734	+4.35058594	-57.76611328	+1668	+9.82177734	-5.47119141	-0.80419922	+5.84472656	-7.38281250	+15.86425781	+1760	+6.96093750	-9.61083984	-0.76904297	+55.56884766	+6.89941406	-23.00537109	+1548
+1458240766.39619990	+9.61083984	-6.40283203	-1.31396484	+44.97802734	+4.35058594	-57.76611328	+1668	+9.82177734	-5.47119141	-0.80419922	+5.84472656	-7.38281250	+15.86425781	+1760	+6.96093750	-9.61083984	-0.76904297	+55.56884766	+6.89941406	-23.00537109	+1548
+1458240766.40039990	+9.61083984	-6.40283203	-1.31396484	+44.97802734	+4.35058594	-57.76611328	+1668	+9.82177734	-5.47119141	-0.80419922	+5.84472656	-7.38281250	+15.86425781	+1760	+6.96533203	-9.61083984	-0.76904297	+55.59082031	+6.89941406	-23.00537109	+1552
+1458240766.40450000	+9.61083984	-6.40283203	-1.31396484	+44.97802734	+4.35058594	-57.76611328	+1668	+9.82177734	-5.47119141	-0.80419922	+5.84472656	-7.38281250	+15.86425781	+1760	+6.96533203	-9.61083984	-0.76464844	+55.59082031	+6.89941406	-23.02734375	+1552
+1458240766.40870000	+9.61083984	-6.40283203	-1.31396484	+44.97802734	+4.35058594	-57.76611328	+1668	+9.82177734	-5.47119141	-0.80419922	+5.84472656	-7.38281250	+15.86425781	+1760	+6.96533203	-9.61083984	-0.76464844	+55.59082031	+6.89941406	-23.02734375	+1552
+1458240766.41290000	+9.61083984	-6.40283203	-1.31396484	+44.97802734	+4.35058594	-57.76611328	+1668	+9.82177734	-5.47119141	-0.80419922	+5.84472656	-7.38281250	+15.86425781	+1760	+6.96533203	-9.61083984	-0.76464844	+55.59082031	+6.89941406	-23.02734375	+1552
+1458240766.41700010	+9.61083984	-6.40283203	-1.31396484	+44.97802734	+4.35058594	-57.76611328	+1668	+9.82177734	-5.47119141	-0.80419922	+5.84472656	-7.38281250	+15.86425781	+1760	+6.96533203	-9.61083984	-0.76464844	+55.59082031	+6.89941406	-23.02734375	+1552
+1458240766.42120000	+9.61083984	-6.40283203	-1.31396484	+44.97802734	+4.35058594	-57.76611328	+1668	+9.82177734	-5.47119141	-0.80419922	+5.84472656	-7.38281250	+15.86425781	+1760	+6.96533203	-9.61083984	-0.76464844	+55.59082031	+6.89941406	-23.02734375	+1552
+1458240766.42540000	+9.61083984	-6.40283203	-1.31396484	+44.97802734	+4.35058594	-57.76611328	+1668	+9.82177734	-5.47119141	-0.80419922	+5.84472656	-7.38281250	+15.86425781	+1760	+6.96533203	-9.61083984	-0.76464844	+55.61279297	+6.89941406	-23.02734375	+1552
+1458240766.42950010	+9.61083984	-6.40283203	-1.31396484	+44.97802734	+4.35058594	-57.76611328	+1668	+9.82177734	-5.47119141	-0.80419922	+5.84472656	-7.38281250	+15.86425781	+1760	+6.96533203	-9.61083984	-0.76464844	+55.61279297	+6.92138672	-23.02734375	+1552
+1458240766.43370010	+9.61083984	-6.40283203	-1.31396484	+44.97802734	+4.35058594	-57.76611328	+1668	+9.82177734	-5.47119141	-0.80419922	+5.84472656	-7.38281250	+15.86425781	+1760	+6.96533203	-9.61083984	-0.76464844	+55.61279297	+6.92138672	-23.02734375	+1552
+1458240766.43790010	+9.61083984	-6.40283203	-1.31396484	+44.97802734	+4.35058594	-57.76611328	+1668	+9.82177734	-5.47119141	-0.80419922	+5.84472656	-7.38281250	+15.86425781	+1760	+6.96533203	-9.61083984	-0.76464844	+55.61279297	+6.92138672	-23.02734375	+1552
+1458240766.44199990	+9.61083984	-6.40283203	-1.31396484	+44.97802734	+4.35058594	-57.76611328	+1668	+9.82177734	-5.47119141	-0.80419922	+5.84472656	-7.38281250	+15.86425781	+1760	+6.96533203	-9.61083984	-0.76464844	+55.59082031	+6.92138672	-23.02734375	+1552
+1458240766.44619990	+9.61083984	-6.40283203	-1.31396484	+44.97802734	+4.35058594	-57.76611328	+1668	+9.82177734	-5.47119141	-0.80419922	+5.84472656	-7.38281250	+15.86425781	+1760	+6.96533203	-9.61083984	-0.76464844	+55.59082031	+6.92138672	-23.02734375	+1552
+1458240766.45040010	+9.61083984	-6.40283203	-1.31396484	+44.97802734	+4.35058594	-57.76611328	+1668	+9.82177734	-5.47119141	-0.80419922	+5.84472656	-7.38281250	+15.86425781	+1760	+6.96533203	-9.61083984	-0.76464844	+55.59082031	+6.92138672	-23.02734375	+1556
+1458240766.45450000	+9.61083984	-6.40283203	-1.31396484	+45.00000000	+4.35058594	-57.76611328	+1668	+9.82177734	-5.47119141	-0.80419922	+5.84472656	-7.38281250	+15.86425781	+1760	+6.96533203	-9.61083984	-0.76464844	+55.59082031	+6.92138672	-23.02734375	+1556
+1458240766.45869990	+9.61083984	-6.40283203	-1.31396484	+45.00000000	+4.35058594	-57.76611328	+1668	+9.82177734	-5.47119141	-0.80419922	+5.84472656	-7.38281250	+15.86425781	+1760	+6.96533203	-9.61083984	-0.76464844	+55.59082031	+6.89941406	-23.02734375	+1556
+1458240766.46280000	+9.61083984	-6.40283203	-1.31396484	+45.00000000	+4.35058594	-57.76611328	+1668	+9.82177734	-5.47119141	-0.80419922	+5.84472656	-7.38281250	+15.86425781	+1760	+6.96533203	-9.61083984	-0.76464844	+55.59082031	+6.89941406	-23.02734375	+1556
+1458240766.46700000	+9.61083984	-6.40283203	-1.31396484	+45.00000000	+4.35058594	-57.76611328	+1668	+9.82177734	-5.47119141	-0.80419922	+5.84472656	-7.38281250	+15.86425781	+1760	+6.96533203	-9.61083984	-0.76464844	+55.56884766	+6.89941406	-23.00537109	+1556
+1458240766.47120000	+9.61083984	-6.40283203	-1.31396484	+45.00000000	+4.35058594	-57.76611328	+1668	+9.82177734	-5.47119141	-0.80419922	+5.84472656	-7.38281250	+15.86425781	+1760	+6.96093750	-9.61083984	-0.76464844	+55.56884766	+6.89941406	-23.00537109	+1556
+1458240766.47530010	+9.61083984	-6.40283203	-1.31396484	+45.00000000	+4.35058594	-57.76611328	+1668	+9.81738281	-5.47119141	-0.80419922	+5.84472656	-7.38281250	+15.86425781	+1760	+6.96093750	-9.61523438	-0.76904297	+55.56884766	+6.89941406	-23.00537109	+1556
+1458240766.47950010	+9.61083984	-6.40283203	-1.31396484	+45.00000000	+4.37255859	-57.76611328	+1668	+9.81738281	-5.47119141	-0.80419922	+5.84472656	-7.38281250	+15.86425781	+1760	+6.96093750	-9.61523438	-0.76904297	+55.56884766	+6.89941406	-23.00537109	+1556
+1458240766.48370000	+9.61083984	-6.40283203	-1.31396484	+45.00000000	+4.37255859	-57.76611328	+1668	+9.81738281	-5.47119141	-0.80419922	+5.84472656	-7.38281250	+15.86425781	+1760	+6.96093750	-9.61523438	-0.76904297	+55.56884766	+6.89941406	-23.00537109	+1556
+1458240766.48779990	+9.61083984	-6.40283203	-1.31396484	+45.00000000	+4.37255859	-57.76611328	+1668	+9.81738281	-5.47119141	-0.80419922	+5.84472656	-7.38281250	+15.86425781	+1760	+6.96093750	-9.61523438	-0.76904297	+55.56884766	+6.89941406	-23.00537109	+1556
+1458240766.49200010	+9.61083984	-6.40283203	-1.31396484	+45.00000000	+4.37255859	-57.76611328	+1668	+9.81738281	-5.47119141	-0.80419922	+5.84472656	-7.38281250	+15.86425781	+1760	+6.96093750	-9.61523438	-0.76904297	+55.56884766	+6.89941406	-23.00537109	+1552
+1458240766.49620010	+9.61083984	-6.40283203	-1.31396484	+45.00000000	+4.37255859	-57.76611328	+1668	+9.81738281	-5.47119141	-0.80419922	+5.84472656	-7.38281250	+15.86425781	+1760	+6.96093750	-9.61523438	-0.76904297	+55.56884766	+6.89941406	-23.00537109	+1552
+1458240766.50029990	+9.61083984	-6.40283203	-1.31396484	+45.00000000	+4.37255859	-57.76611328	+1668	+9.82177734	-5.47119141	-0.80419922	+5.84472656	-7.38281250	+15.86425781	+1760	+6.96093750	-9.61523438	-0.76904297	+55.56884766	+6.89941406	-23.00537109	+1552
+1458240766.50449990	+9.61083984	-6.40283203	-1.31396484	+45.00000000	+4.37255859	-57.76611328	+1668	+9.82177734	-5.47119141	-0.80419922	+5.84472656	-7.38281250	+15.86425781	+1760	+6.96093750	-9.61523438	-0.76904297	+55.56884766	+6.89941406	-23.00537109	+1552
+1458240766.50869990	+9.61083984	-6.40283203	-1.31396484	+45.00000000	+4.37255859	-57.76611328	+1664	+9.82177734	-5.47119141	-0.80419922	+5.84472656	-7.38281250	+15.86425781	+1760	+6.96093750	-9.61523438	-0.76904297	+55.56884766	+6.89941406	-23.00537109	+1552
+1458240766.51280000	+9.61083984	-6.40283203	-1.31396484	+45.00000000	+4.37255859	-57.76611328	+1664	+9.82177734	-5.47119141	-0.80419922	+5.84472656	-7.38281250	+15.86425781	+1760	+6.96093750	-9.61523438	-0.76904297	+55.56884766	+6.89941406	-23.00537109	+1552
+1458240766.51700000	+9.61083984	-6.40283203	-1.31396484	+45.00000000	+4.35058594	-57.76611328	+1664	+9.82177734	-5.47119141	-0.80419922	+5.84472656	-7.38281250	+15.86425781	+1760	+6.96533203	-9.61523438	-0.76464844	+55.56884766	+6.89941406	-23.00537109	+1552
+1458240766.52119990	+9.61083984	-6.40283203	-1.31396484	+45.00000000	+4.35058594	-57.76611328	+1664	+9.82177734	-5.47119141	-0.80419922	+5.84472656	-7.38281250	+15.86425781	+1760	+6.96533203	-9.61523438	-0.76464844	+55.59082031	+6.89941406	-23.00537109	+1552
+1458240766.52530000	+9.61083984	-6.40283203	-1.31396484	+45.00000000	+4.35058594	-57.76611328	+1664	+9.82177734	-5.47119141	-0.80419922	+5.84472656	-7.38281250	+15.86425781	+1760	+6.96533203	-9.61523438	-0.76464844	+55.59082031	+6.92138672	-23.00537109	+1552
+1458240766.52950000	+9.61083984	-6.40283203	-1.31396484	+45.00000000	+4.35058594	-57.76611328	+1664	+9.82177734	-5.47119141	-0.80419922	+5.82275391	-7.38281250	+15.86425781	+1760	+6.96533203	-9.61083984	-0.76464844	+55.59082031	+6.92138672	-23.00537109	+1552
+1458240766.53370000	+9.61523438	-6.40283203	-1.31396484	+45.00000000	+4.35058594	-57.76611328	+1664	+9.82177734	-5.47119141	-0.80419922	+5.82275391	-7.38281250	+15.86425781	+1760	+6.96533203	-9.61083984	-0.76464844	+55.59082031	+6.92138672	-23.00537109	+1552
+1458240766.53780010	+9.61523438	-6.40283203	-1.31396484	+45.00000000	+4.35058594	-57.76611328	+1664	+9.82177734	-5.47119141	-0.80419922	+5.82275391	-7.38281250	+15.86425781	+1760	+6.96533203	-9.61083984	-0.76464844	+55.59082031	+6.92138672	-23.00537109	+1552
+1458240766.54200010	+9.61523438	-6.40283203	-1.31396484	+45.00000000	+4.35058594	-57.76611328	+1664	+9.82177734	-5.47119141	-0.80419922	+5.82275391	-7.38281250	+15.86425781	+1760	+6.96533203	-9.61083984	-0.76464844	+55.59082031	+6.92138672	-23.02734375	+1552
+1458240766.54609990	+9.61523438	-6.40283203	-1.31396484	+45.00000000	+4.35058594	-57.76611328	+1664	+9.82177734	-5.47119141	-0.80419922	+5.82275391	-7.38281250	+15.86425781	+1760	+6.96533203	-9.61083984	-0.76464844	+55.59082031	+6.92138672	-23.02734375	+1552
+1458240766.55029990	+9.61523438	-6.40283203	-1.31396484	+45.02197266	+4.35058594	-57.76611328	+1664	+9.82177734	-5.47119141	-0.80419922	+5.82275391	-7.38281250	+15.86425781	+1760	+6.96533203	-9.61083984	-0.76464844	+55.59082031	+6.92138672	-23.02734375	+1552
+1458240766.55450010	+9.61523438	-6.40283203	-1.31396484	+45.02197266	+4.35058594	-57.76611328	+1664	+9.82177734	-5.47119141	-0.80419922	+5.82275391	-7.38281250	+15.86425781	+1760	+6.96533203	-9.61083984	-0.76464844	+55.59082031	+6.92138672	-23.00537109	+1552
+1458240766.55859990	+9.61523438	-6.40283203	-1.31396484	+45.02197266	+4.35058594	-57.76611328	+1664	+9.82177734	-5.47119141	-0.80419922	+5.82275391	-7.38281250	+15.88623047	+1760	+6.96533203	-9.61083984	-0.76464844	+55.59082031	+6.92138672	-23.00537109	+1552
+1458240766.56279990	+9.61523438	-6.40283203	-1.31396484	+45.02197266	+4.35058594	-57.76611328	+1664	+9.82177734	-5.47119141	-0.80419922	+5.82275391	-7.38281250	+15.88623047	+1760	+6.96533203	-9.61083984	-0.76464844	+55.59082031	+6.89941406	-23.00537109	+1552
+1458240766.56699990	+9.61523438	-6.40283203	-1.31396484	+45.02197266	+4.35058594	-57.76611328	+1664	+9.82177734	-5.47119141	-0.80419922	+5.82275391	-7.38281250	+15.88623047	+1760	+6.96533203	-9.61083984	-0.76464844	+55.59082031	+6.89941406	-23.00537109	+1552
+1458240766.57110000	+9.61523438	-6.40283203	-1.31396484	+45.02197266	+4.35058594	-57.76611328	+1664	+9.82177734	-5.47119141	-0.80419922	+5.82275391	-7.38281250	+15.88623047	+1760	+6.96533203	-9.61083984	-0.76464844	+55.59082031	+6.89941406	-23.00537109	+1552
+1458240766.57530000	+9.61523438	-6.40283203	-1.31396484	+45.02197266	+4.35058594	-57.76611328	+1664	+9.82177734	-5.47119141	-0.80419922	+5.82275391	-7.38281250	+15.88623047	+1760	+6.96533203	-9.61083984	-0.76464844	+55.59082031	+6.89941406	-23.00537109	+1552
+1458240766.57950000	+9.61523438	-6.40283203	-1.31396484	+45.02197266	+4.35058594	-57.76611328	+1664	+9.82177734	-5.47119141	-0.80419922	+5.82275391	-7.38281250	+15.88623047	+1760	+6.96533203	-9.61083984	-0.76904297	+55.59082031	+6.89941406	-23.00537109	+1552
+1458240766.58360000	+9.61523438	-6.40283203	-1.31396484	+45.02197266	+4.35058594	-57.76611328	+1664	+9.82177734	-5.47119141	-0.80419922	+5.80078125	-7.38281250	+15.88623047	+1760	+6.96533203	-9.61083984	-0.76904297	+55.59082031	+6.89941406	-23.00537109	+1552
+1458240766.58780000	+9.61523438	-6.40283203	-1.31396484	+45.02197266	+4.35058594	-57.76611328	+1664	+9.82177734	-5.47119141	-0.80419922	+5.80078125	-7.38281250	+15.88623047	+1760	+6.96533203	-9.61523438	-0.76904297	+55.56884766	+6.89941406	-23.00537109	+1552
+1458240766.59200000	+9.61523438	-6.40283203	-1.31396484	+45.04394531	+4.35058594	-57.76611328	+1664	+9.82177734	-5.47119141	-0.80419922	+5.80078125	-7.38281250	+15.88623047	+1760	+6.96533203	-9.61523438	-0.76904297	+55.56884766	+6.87744141	-23.00537109	+1552
+1458240766.59610010	+9.61523438	-6.40283203	-1.31396484	+45.04394531	+4.32861328	-57.76611328	+1664	+9.82177734	-5.47119141	-0.80419922	+5.77880859	-7.38281250	+15.88623047	+1760	+6.96533203	-9.61523438	-0.76904297	+55.56884766	+6.87744141	-22.98339844	+1552
+1458240766.60030010	+9.61523438	-6.40283203	-1.31396484	+45.04394531	+4.32861328	-57.76611328	+1668	+9.82177734	-5.47119141	-0.80419922	+5.77880859	-7.38281250	+15.90820313	+1760	+6.96533203	-9.61523438	-0.76904297	+55.56884766	+6.87744141	-22.98339844	+1552
+1458240766.60450010	+9.61523438	-6.40283203	-1.31396484	+45.04394531	+4.32861328	-57.76611328	+1668	+9.82177734	-5.47119141	-0.80419922	+5.73486328	-7.40478516	+15.93017578	+1760	+6.96533203	-9.61523438	-0.76904297	+55.56884766	+6.87744141	-22.98339844	+1552
+1458240766.60859990	+9.61523438	-6.40283203	-1.31396484	+45.04394531	+4.32861328	-57.76611328	+1668	+9.82177734	-5.47119141	-0.80419922	+5.71289063	-7.40478516	+15.95214844	+1764	+6.96533203	-9.61523438	-0.76904297	+55.56884766	+6.87744141	-22.98339844	+1552
+1458240766.61279990	+9.61523438	-6.40283203	-1.31396484	+45.04394531	+4.32861328	-57.74414063	+1668	+9.82177734	-5.47119141	-0.79980469	+5.66894531	-7.42675781	+15.97412109	+1764	+6.96533203	-9.61523438	-0.76904297	+55.56884766	+6.87744141	-22.98339844	+1552
+1458240766.61690000	+9.61523438	-6.40283203	-1.31396484	+45.04394531	+4.30664063	-57.74414063	+1668	+9.82617188	-5.47119141	-0.79980469	+5.58105469	-7.47070313	+16.01806641	+1764	+6.96533203	-9.61523438	-0.76904297	+55.56884766	+6.87744141	-22.98339844	+1552
+1458240766.62109990	+9.61523438	-6.40283203	-1.31396484	+45.04394531	+4.30664063	-57.74414063	+1668	+9.82617188	-5.47119141	-0.79541016	+5.49316406	-7.49267578	+16.08398438	+1764	+6.96533203	-9.61083984	-0.76904297	+55.56884766	+6.85546875	-22.98339844	+1552
+1458240766.62529990	+9.61523438	-6.40283203	-1.31396484	+45.06591797	+4.30664063	-57.74414063	+1668	+9.83056641	-5.47119141	-0.79541016	+5.40527344	-7.53662109	+16.12792969	+1768	+6.96533203	-9.61083984	-0.76904297	+55.56884766	+6.85546875	-22.98339844	+1552
+1458240766.62940000	+9.61523438	-6.40283203	-1.30957031	+45.06591797	+4.26269531	-57.72216797	+1668	+9.83496094	-5.47119141	-0.78662109	+5.22949219	-7.62451172	+16.23779297	+1768	+6.96972656	-9.61083984	-0.76464844	+55.54687500	+6.83349609	-22.98339844	+1556
+1458240766.63360000	+9.61962891	-6.39843750	-1.30957031	+45.08789063	+4.21875000	-57.70019531	+1668	+9.83935547	-5.47119141	-0.78222656	+5.07568359	-7.69042969	+16.32568359	+1772	+6.97412109	-9.61083984	-0.76464844	+55.54687500	+6.81152344	-22.98339844	+1556
+1458240766.63780000	+9.61962891	-6.39843750	-1.30957031	+45.08789063	+4.17480469	-57.67822266	+1668	+9.84814453	-5.46679688	-0.77783203	+4.94384766	-7.77832031	+16.39160156	+1776	+6.97851563	-9.60644531	-0.76464844	+55.54687500	+6.78955078	-22.96142578	+1556
+1458240766.64190010	+9.62841797	-6.39843750	-1.30517578	+45.13183594	+4.04296875	-57.59033203	+1672	+9.85253906	-5.46679688	-0.77343750	+4.74609375	-7.86621094	+16.50146484	+1776	+6.98730469	-9.60644531	-0.76025391	+55.52490234	+6.72363281	-22.93945313	+1560
+1458240766.64610000	+9.63720703	-6.39843750	-1.30078125	+45.15380859	+3.91113281	-57.50244141	+1676	+9.86132813	-5.46679688	-0.76464844	+4.59228516	-7.97607422	+16.56738281	+1780	+6.99169922	-9.60205078	-0.76025391	+55.48095703	+6.63574219	-22.91748047	+1564
+1458240766.65030000	+9.64160156	-6.39404297	-1.29638672	+45.19775391	+3.77929688	-57.43652344	+1680	+9.86572266	-5.46240234	-0.76025391	+4.46044922	-8.08593750	+16.63330078	+1788	+7.00048828	-9.59765625	-0.76025391	+55.43701172	+6.54785156	-22.91748047	+1564
+1458240766.65440010	+9.65917969	-6.38964844	-1.28759766	+45.26367188	+3.47167969	-57.26074219	+1688	+9.87451172	-5.45800781	-0.75146484	+4.30664063	-8.21777344	+16.69921875	+1792	+7.00927734	-9.59326172	-0.76464844	+55.32714844	+6.37207031	-22.87353516	+1568
+1458240766.65860010	+9.66796875	-6.38525391	-1.27880859	+45.32958984	+3.25195313	-57.12890625	+1696	+9.87890625	-5.45361328	-0.73828125	+4.15283203	-8.37158203	+16.74316406	+1800	+7.01806641	-9.59326172	-0.76464844	+55.21728516	+6.19628906	-22.85156250	+1572
+1458240766.66280010	+9.67675781	-6.38085938	-1.27001953	+45.37353516	+3.03222656	-57.04101563	+1700	+9.88769531	-5.44921875	-0.72949219	+4.02099609	-8.52539063	+16.80908203	+1808	+7.02246094	-9.58886719	-0.76904297	+55.10742188	+6.02050781	-22.82958984	+1572
+1458240766.66689990	+9.68994141	-6.37646484	-1.25683594	+45.39550781	+2.79052734	-56.93115234	+1708	+9.89648438	-5.44482422	-0.71630859	+3.86718750	-8.72314453	+16.85302734	+1816	+7.02685547	-9.58886719	-0.77783203	+54.95361328	+5.80078125	-22.82958984	+1576
+1458240766.67109990	+9.70312500	-6.36767578	-1.24804688	+45.43945313	+2.57080078	-56.86523438	+1716	+9.90527344	-5.44042969	-0.70312500	+3.75732422	-8.94287109	+16.91894531	+1828	+7.03125000	-9.58886719	-0.78662109	+54.82177734	+5.58105469	-22.85156250	+1576
+1458240766.67529990	+9.71191406	-6.35888672	-1.23925781	+45.48339844	+2.37304688	-56.79931641	+1724	+9.91406250	-5.43164063	-0.68994141	+3.62548828	-9.14062500	+17.00683594	+1836	+7.03125000	-9.58886719	-0.79541016	+54.68994141	+5.36132813	-22.87353516	+1576
+1458240766.67940000	+9.72509766	-6.35888672	-1.23046875	+45.48339844	+2.15332031	-56.73339844	+1732	+9.92724609	-5.42285156	-0.67236328	+3.51562500	-9.40429688	+17.07275391	+1848	+7.03564453	-9.58447266	-0.80419922	+54.53613281	+5.09765625	-22.91748047	+1576
+1458240766.68359990	+9.73828125	-6.34570313	-1.21728516	+45.52734375	+1.93359375	-56.71142578	+1740	+9.93603516	-5.40966797	-0.65478516	+3.42773438	-9.68994141	+17.13867188	+1860	+7.04443359	-9.58447266	-0.81298828	+54.40429688	+4.83398438	-23.00537109	+1576
+1458240766.68779990	+9.75146484	-6.33691406	-1.20849609	+45.57128906	+1.66992188	-56.68945313	+1752	+9.94482422	-5.40087891	-0.63720703	+3.31787109	-9.97558594	+17.22656250	+1876	+7.05322266	-9.58007813	-0.82177734	+54.27246094	+4.57031250	-23.09326172	+1580
+1458240766.69190000	+9.76904297	-6.33251953	-1.19091797	+45.52734375	+1.40625000	-56.68945313	+1760	+9.95800781	-5.38330078	-0.61962891	+3.29589844	-10.30517578	+17.29248047	+1888	+7.06640625	-9.58007813	-0.83056641	+54.11865234	+4.21875000	-23.22509766	+1580
+1458240766.69610000	+9.78662109	-6.32373047	-1.17773438	+45.57128906	+1.14257813	-56.71142578	+1772	+9.97119141	-5.37011719	-0.59765625	+3.29589844	-10.65673828	+17.38037109	+1904	+7.07958984	-9.57568359	-0.83496094	+54.00878906	+3.91113281	-23.42285156	+1580
+1458240766.70020010	+9.81298828	-6.31054688	-1.16455078	+45.61523438	+0.83496094	-56.73339844	+1784	+9.98437500	-5.35253906	-0.58007813	+3.27392578	-10.98632813	+17.49023438	+1920	+7.09716797	-9.56689453	-0.84375000	+53.92089844	+3.58154297	-23.62060547	+1580
+1458240766.70440010	+9.83056641	-6.31054688	-1.15136719	+45.52734375	+0.52734375	-56.77734375	+1796	+9.99755859	-5.33056641	-0.56250000	+3.36181641	-11.38183594	+17.55615234	+1940	+7.12353516	-9.56250000	-0.85253906	+53.76708984	+3.16406250	-23.88427734	+1580
+1458240766.70860000	+9.85693359	-6.29296875	-1.12939453	+45.54931641	+0.19775391	-56.86523438	+1812	+10.01513672	-5.30859375	-0.53613281	+3.47167969	-11.82128906	+17.64404297	+1956	+7.15429688	-9.54931641	-0.85253906	+53.70117188	+2.81250000	-24.23583984	+1584
+1458240766.71269990	+9.88769531	-6.27978516	-1.11621094	+45.57128906	-0.17578125	-56.93115234	+1832	+10.02832031	-5.28662109	-0.51855469	+3.55957031	-12.23876953	+17.77587891	+1976	+7.18505859	-9.54052734	-0.85693359	+53.65722656	+2.41699219	-24.52148438	+1588
+1458240766.71690010	+9.91406250	-6.27978516	-1.09423828	+45.46142578	-0.52734375	-57.04101563	+1848	+10.04589844	-5.25585938	-0.49658203	+3.75732422	-12.72216797	+17.81982422	+1996	+7.21582031	-9.53613281	-0.86572266	+53.54736328	+2.02148438	-24.85107422	+1588
+1458240766.72110010	+9.94482422	-6.26220703	-1.07666016	+45.46142578	-0.92285156	-57.19482422	+1868	+10.06347656	-5.22509766	-0.47021484	+3.97705078	-13.24951172	+17.88574219	+2020	+7.25097656	-9.52294922	-0.86132813	+53.48144531	+1.62597656	-25.26855469	+1596
+1458240766.72519990	+9.98437500	-6.24902344	-1.05468750	+45.46142578	-1.36230469	-57.32666016	+1892	+10.08105469	-5.19873047	-0.45263672	+4.17480469	-13.71093750	+17.97363281	+2036	+7.29052734	-9.50976563	-0.86572266	+53.43750000	+1.18652344	-25.68603516	+1600
+1458240766.72939990	+10.01513672	-6.24902344	-1.02832031	+45.28564453	-1.80175781	-57.52441406	+1912	+10.09863281	-5.16796875	-0.42626953	+4.46044922	-14.30419922	+17.97363281	+2060	+7.32568359	-9.50097656	-0.87011719	+53.32763672	+0.76904297	-26.12548828	+1600
+1458240766.73359990	+10.05029297	-6.23583984	-1.00195313	+45.24169922	-2.28515625	-57.74414063	+1940	+10.12060547	-5.12841797	-0.39990234	+4.79003906	-14.91943359	+17.97363281	+2084	+7.36962891	-9.48779297	-0.86572266	+53.26171875	+0.32958984	-26.67480469	+1608
+1458240766.73770000	+10.09423828	-6.22265625	-0.97558594	+45.17578125	-2.79052734	-57.94189453	+1968	+10.14697266	-5.09326172	-0.38232422	+5.11962891	-15.44677734	+18.01757813	+2104	+7.41796875	-9.47460938	-0.87451172	+53.17382813	-0.15380859	-27.13623047	+1616
+1458240766.74190000	+10.12939453	-6.22265625	-0.94921875	+44.97802734	-3.29589844	-58.20556641	+1992	+10.16455078	-5.06250000	-0.36035156	+5.44921875	-16.10595703	+17.92968750	+2124	+7.45751953	-9.47021484	-0.87890625	+53.02001953	-0.63720703	-27.64160156	+1616
+1458240766.74609990	+10.17333984	-6.20947266	-0.91845703	+44.86816406	-3.84521484	-58.49121094	+2024	+10.19091797	-5.01855469	-0.32958984	+5.82275391	-16.80908203	+17.86376953	+2148	+7.51025391	-9.45703125	-0.87890625	+52.93212891	-1.14257813	-28.25683594	+1624
+1458240766.75020000	+10.21728516	-6.19628906	-0.88769531	+44.78027344	-4.43847656	-58.75488281	+2056	+10.21728516	-4.97900391	-0.31640625	+6.21826172	-17.40234375	+17.81982422	+2168	+7.55859375	-9.44384766	-0.89208984	+52.82226563	-1.69189453	-28.80615234	+1628
+1458240766.75440000	+10.25683594	-6.19189453	-0.85693359	+44.56054688	-5.03173828	-59.10644531	+2088	+10.23925781	-4.94824219	-0.29003906	+6.50390625	-18.12744141	+17.66601563	+2188	+7.60253906	-9.43945313	-0.90087891	+52.62451172	-2.21923828	-29.37744141	+1632
+1458240766.75860000	+10.30517578	-6.18310547	-0.81738281	+44.40673828	-5.64697266	-59.47998047	+2128	+10.26562500	-4.90869141	-0.26806641	+6.92138672	-18.85253906	+17.46826172	+2212	+7.65087891	-9.42626953	-0.90966797	+52.47070313	-2.74658203	-30.01464844	+1636
+1458240766.76270010	+10.35351563	-6.16992188	-0.78662109	+44.25292969	-6.28417969	-59.78759766	+2168	+10.29638672	-4.86474609	-0.25488281	+7.31689453	-19.48974609	+17.33642578	+2232	+7.69921875	-9.41748047	-0.92285156	+52.29492188	-3.33984375	-30.58593750	+1640
+1458240766.76690010	+10.39306641	-6.16552734	-0.75146484	+44.03320313	-6.92138672	-60.20507813	+2204	+10.32275391	-4.83837891	-0.23291016	+7.55859375	-20.21484375	+17.09472656	+2248	+7.74316406	-9.41308594	-0.94042969	+52.03125000	-3.86718750	-31.20117188	+1644
+1458240766.77099990	+10.44140625	-6.15673828	-0.71191406	+43.85742188	-7.60253906	-60.64453125	+2248	+10.35791016	-4.79882813	-0.21093750	+7.88818359	-20.93994141	+16.83105469	+2264	+7.78710938	-9.40429688	-0.95361328	+51.81152344	-4.41650391	-31.81640625	+1644
+1458240766.77519990	+10.48974609	-6.14794922	-0.68115234	+43.65966797	-8.26171875	-61.01806641	+2292	+10.38867188	-4.75927734	-0.20654297	+8.23974609	-21.57714844	+16.61132813	+2280	+7.83984375	-9.39550781	-0.97558594	+51.59179688	-4.98779297	-32.38769531	+1648
+1458240766.77940010	+10.53369141	-6.13916016	-0.64599609	+43.46191406	-8.96484375	-61.47949219	+2336	+10.41943359	-4.73730469	-0.19335938	+8.39355469	-22.30224609	+16.32568359	+2292	+7.87939453	-9.39550781	-0.99755859	+51.28417969	-5.51513672	-32.98095703	+1648
+1458240766.78350000	+10.57763672	-6.13037109	-0.61083984	+43.28613281	-9.66796875	-61.96289063	+2380	+10.45458984	-4.69775391	-0.18017578	+8.65722656	-23.00537109	+16.01806641	+2308	+7.92773438	-9.38671875	-1.02392578	+51.04248047	-6.06445313	-33.55224609	+1648
+1458240766.78769990	+10.62597656	-6.12158203	-0.58007813	+43.08837891	-10.34912109	-62.38037109	+2428	+10.49414063	-4.65820313	-0.17578125	+8.94287109	-23.64257813	+15.73242188	+2316	+7.97607422	-9.37792969	-1.05029297	+50.77880859	-6.59179688	-34.12353516	+1652
+1458240766.79189990	+10.67431641	-6.10839844	-0.54492188	+42.95654297	-11.07421875	-62.90771484	+2476	+10.52490234	-4.64062500	-0.17138672	+8.96484375	-24.32373047	+15.40283203	+2324	+8.02001953	-9.37792969	-1.07226563	+50.47119141	-7.07519531	-34.73876953	+1648
+1458240766.79600000	+10.72265625	-6.10400391	-0.50976563	+42.80273438	-11.77734375	-63.45703125	+2524	+10.56445313	-4.60986328	-0.16699219	+9.11865234	-24.98291016	+15.05126953	+2336	+8.06835938	-9.36914063	-1.10302734	+50.20751953	-7.55859375	-35.28808594	+1652
+1458240766.80020000	+10.77099609	-6.09521484	-0.48779297	+42.60498047	-12.43652344	-63.87451172	+2572	+10.60839844	-4.57470703	-0.17138672	+9.29443359	-25.59814453	+14.72167969	+2344	+8.12109375	-9.36035156	-1.13378906	+49.94384766	-8.02001953	-35.83740234	+1656
+1458240766.80440000	+10.81933594	-6.08642578	-0.46142578	+42.47314453	-13.11767578	-64.42382813	+2620	+10.64794922	-4.55712891	-0.17578125	+9.25048828	-26.21337891	+14.39208984	+2352	+8.16943359	-9.36035156	-1.16015625	+49.63623047	-8.43750000	-36.43066406	+1660
+1458240766.80850010	+10.86767578	-6.08203125	-0.43505859	+42.34130859	-13.79882813	-64.92919922	+2668	+10.69189453	-4.52636719	-0.18017578	+9.31640625	-26.82861328	+14.04052734	+2364	+8.22656250	-9.34716797	-1.19091797	+49.41650391	-8.87695313	-36.95800781	+1668
+1458240766.81270000	+10.92041016	-6.07324219	-0.42187500	+42.16552734	-14.43603516	-65.39062500	+2712	+10.74023438	-4.49560547	-0.19335938	+9.38232422	-27.39990234	+13.71093750	+2376	+8.28369141	-9.33398438	-1.22167969	+49.19677734	-9.27246094	-37.50732422	+1680
+1458240766.81690000	+10.96875000	-6.06445313	-0.39990234	+42.05566406	-15.09521484	-65.96191406	+2760	+10.78417969	-4.48242188	-0.21093750	+9.27246094	-27.99316406	+13.38134766	+2384	+8.34082031	-9.32958984	-1.24804688	+48.93310547	-9.64599609	-38.12255859	+1688
+1458240766.82100010	+11.02148438	-6.06005859	-0.37792969	+41.92382813	-15.75439453	-66.48925781	+2808	+10.82812500	-4.45166016	-0.22412109	+9.25048828	-28.56445313	+13.02978516	+2400	+8.40673828	-9.31201172	-1.27880859	+48.77929688	-9.99755859	-38.62792969	+1700
+1458240766.82520010	+11.07421875	-6.05566406	-0.36914063	+41.77001953	-16.34765625	-66.97265625	+2852	+10.88525391	-4.42529297	-0.24609375	+9.25048828	-29.11376953	+12.70019531	+2416	+8.47705078	-9.29443359	-1.30957031	+48.62548828	-10.34912109	-39.19921875	+1712
+1458240766.82940010	+11.13134766	-6.04687500	-0.36035156	+41.63818359	-16.96289063	-67.52197266	+2896	+10.93359375	-4.40771484	-0.26806641	+9.09667969	-29.66308594	+12.37060547	+2432	+8.54296875	-9.28125000	-1.33154297	+48.42773438	-10.65673828	-39.81445313	+1724
+1458240766.83349990	+11.18847656	-6.04248047	-0.35595703	+41.50634766	-17.53417969	-68.00537109	+2940	+10.98632813	-4.38134766	-0.29443359	+9.00878906	-30.19042969	+12.04101563	+2448	+8.61767578	-9.25927734	-1.36230469	+48.29589844	-10.96435547	-40.36376953	+1740
+1458240766.83769990	+11.24560547	-6.04248047	-0.35156250	+41.33056641	-18.08349609	-68.48876953	+2980	+11.04345703	-4.35937500	-0.31640625	+8.92089844	-30.73974609	+11.68945313	+2464	+8.69238281	-9.23730469	-1.38867188	+48.18603516	-11.27197266	-40.93505859	+1756
+1458240766.84190010	+11.29833984	-6.03808594	-0.35156250	+41.15478516	-18.63281250	-68.99414063	+3020	+11.09619141	-4.33740234	-0.34716797	+8.78906250	-31.24511719	+11.38183594	+2480	+8.76269531	-9.21972656	-1.41503906	+48.01025391	-11.55761719	-41.55029297	+1764
+1458240766.84600000	+11.35546875	-6.03369141	-0.35595703	+40.97900391	-19.16015625	-69.47753906	+3060	+11.14892578	-4.31103516	-0.38232422	+8.70117188	-31.72851563	+11.05224609	+2500	+8.84179688	-9.19335938	-1.45019531	+47.90039063	-11.84326172	-42.07763672	+1780
+1458240766.85019990	+11.41699219	-6.02929688	-0.35595703	+40.80322266	-19.66552734	-69.96093750	+3096	+11.21044922	-4.28906250	-0.41308594	+8.61328125	-32.25585938	+10.70068359	+2516	+8.92529297	-9.16699219	-1.48095703	+47.81250000	-12.15087891	-42.64892578	+1796
+1458240766.85430000	+11.47851563	-6.02929688	-0.36035156	+40.62744141	-20.21484375	-70.48828125	+3136	+11.26757813	-4.26708984	-0.44384766	+8.48144531	-32.78320313	+10.39306641	+2536	+8.99560547	-9.14501953	-1.50732422	+47.65869141	-12.41455078	-43.26416016	+1808
+1458240766.85850000	+11.53564453	-6.02490234	-0.36914063	+40.45166016	-20.67626953	-70.97167969	+3172	+11.32470703	-4.24511719	-0.48339844	+8.37158203	-33.24462891	+10.06347656	+2556	+9.07470703	-9.11865234	-1.54687500	+47.52685547	-12.67822266	-43.79150391	+1824
+1458240766.86270000	+11.60156250	-6.02050781	-0.37353516	+40.25390625	-21.13769531	-71.49902344	+3204	+11.39062500	-4.21875000	-0.51416016	+8.30566406	-33.79394531	+9.66796875	+2572	+9.15820313	-9.09228516	-1.57763672	+47.41699219	-12.94189453	-44.36279297	+1836
+1458240766.86680010	+11.66308594	-6.01171875	-0.38232422	+40.07812500	-21.62109375	-72.00439453	+3240	+11.45214844	-4.19238281	-0.54931641	+8.21777344	-34.29931641	+9.36035156	+2592	+9.22851563	-9.07031250	-1.61279297	+47.24121094	-13.20556641	-44.93408203	+1848
+1458240766.87100010	+11.72900391	-6.01171875	-0.39550781	+39.85839844	-22.03857422	-72.48779297	+3272	+11.51367188	-4.17041016	-0.59326172	+8.15185547	-34.76074219	+9.00878906	+2612	+9.30761719	-9.04394531	-1.65234375	+47.06542969	-13.44726563	-45.46142578	+1860
+1458240766.87520000	+11.79052734	-6.00292969	-0.40429688	+39.66064453	-22.47802734	-73.01513672	+3300	+11.57958984	-4.14404297	-0.62402344	+8.10791016	-35.31005859	+8.61328125	+2628	+9.38232422	-9.01757813	-1.69189453	+46.86767578	-13.68896484	-45.96679688	+1876
+1458240766.87930010	+11.85205078	-5.99414063	-0.41308594	+39.48486328	-22.91748047	-73.56445313	+3328	+11.64111328	-4.11767578	-0.66357422	+8.06396484	-35.79345703	+8.28369141	+2648	+9.44384766	-8.99121094	-1.73583984	+46.62597656	-13.93066406	-46.47216797	+1884
+1458240766.88350010	+11.91796875	-5.98535156	-0.42626953	+39.30908203	-23.31298828	-74.09179688	+3356	+11.70703125	-4.09130859	-0.70312500	+8.02001953	-36.25488281	+7.93212891	+2664	+9.51416016	-8.96484375	-1.78857422	+46.38427734	-14.12841797	-46.91162109	+1904
+1458240766.88770010	+11.97949219	-5.97216797	-0.43066406	+39.15527344	-23.73046875	-74.66308594	+3380	+11.77734375	-4.06494141	-0.73388672	+8.04199219	-36.82617188	+7.49267578	+2680	+9.58447266	-8.93847656	-1.83691406	+46.16455078	-14.34814453	-47.39501953	+1916
+1458240766.89179990	+12.04541016	-5.95898438	-0.43945313	+39.02343750	-24.16992188	-75.21240234	+3404	+11.84326172	-4.03417969	-0.76904297	+8.04199219	-37.33154297	+7.16308594	+2700	+9.64599609	-8.91210938	-1.88525391	+45.87890625	-14.56787109	-47.87841797	+1932
+1458240766.89599990	+12.11572266	-5.94580078	-0.45703125	+38.84765625	-24.52148438	-75.71777344	+3428	+11.90917969	-4.00341797	-0.80859375	+8.02001953	-37.77099609	+6.78955078	+2720	+9.71191406	-8.89013672	-1.94238281	+45.59326172	-14.74365234	-48.27392578	+1952
+1458240766.90019990	+12.17724609	-5.93261719	-0.46142578	+38.71582031	-24.91699219	-76.33300781	+3452	+11.97949219	-3.97705078	-0.83496094	+8.06396484	-38.38623047	+6.32812500	+2732	+9.77343750	-8.86376953	-1.99072266	+45.30761719	-14.91943359	-48.71337891	+1968
+1458240766.90430000	+12.24755859	-5.91064453	-0.47460938	+38.60595703	-25.31250000	-76.86035156	+3480	+12.04980469	-3.94189453	-0.87011719	+8.06396484	-38.84765625	+6.02050781	+2752	+9.83496094	-8.83740234	-2.04345703	+45.00000000	-15.09521484	-49.13085938	+1988
+1458240766.90850000	+12.31347656	-5.89306641	-0.49218750	+38.45214844	-25.66406250	-77.34375000	+3512	+12.12011719	-3.91552734	-0.91406250	+8.04199219	-39.28710938	+5.66894531	+2772	+9.89648438	-8.80664063	-2.10058594	+44.71435547	-15.27099609	-49.48242188	+2012
+1458240766.91269990	+12.37939453	-5.87109375	-0.50097656	+38.34228516	-26.05957031	-77.91503906	+3540	+12.19042969	-3.88476563	-0.93603516	+8.08593750	-39.88037109	+5.22949219	+2784	+9.96240234	-8.77587891	-2.15332031	+44.47265625	-15.42480469	-49.89990234	+2032
+1458240766.91680000	+12.44531250	-5.84472656	-0.51855469	+38.25439453	-26.43310547	-78.39843750	+3572	+12.26074219	-3.84960938	-0.97119141	+8.08593750	-40.34179688	+4.92187500	+2804	+10.02392578	-8.74072266	-2.20166016	+44.18701172	-15.62255859	-50.29541016	+2056
+1458240766.92100000	+12.51123047	-5.82275391	-0.53613281	+38.10058594	-26.74072266	-78.83789063	+3608	+12.32666016	-3.81884766	-1.01074219	+8.06396484	-40.75927734	+4.57031250	+2820	+10.08984375	-8.70556641	-2.26318359	+43.92333984	-15.75439453	-50.60302734	+2084
+1458240766.92520000	+12.57714844	-5.80078125	-0.54931641	+37.99072266	-27.11425781	-79.38720703	+3640	+12.40136719	-3.78808594	-1.03271484	+8.08593750	-41.33056641	+4.15283203	+2836	+10.15576172	-8.67041016	-2.30712891	+43.70361328	-15.90820313	-51.06445313	+2108
+1458240766.92930010	+12.64306641	-5.77441406	-0.56689453	+37.88085938	-27.46582031	-79.80468750	+3676	+12.47167969	-3.74853516	-1.06787109	+8.06396484	-41.77001953	+3.88916016	+2852	+10.22607422	-8.63085938	-2.35107422	+43.48388672	-16.10595703	-51.48193359	+2136
+1458240766.93350010	+12.70898438	-5.75244141	-0.59326172	+37.68310547	-27.77343750	-80.15625000	+3708	+12.54199219	-3.72216797	-1.10742188	+7.99804688	-42.16552734	+3.58154297	+2872	+10.30078125	-8.58691406	-2.40380859	+43.28613281	-16.25976563	-51.78955078	+2164
+1458240766.93759990	+12.77490234	-5.73046875	-0.60644531	+37.55126953	-28.10302734	-80.63964844	+3744	+12.61230469	-3.69140625	-1.12939453	+7.97607422	-42.69287109	+3.20800781	+2888	+10.37548828	-8.54296875	-2.43896484	+43.15429688	-16.45751953	-52.25097656	+2188
+1458240766.94180010	+12.84082031	-5.70410156	-0.63281250	+37.37548828	-28.41064453	-80.94726563	+3776	+12.68261719	-3.65185547	-1.16455078	+7.93212891	-43.06640625	+2.96630859	+2904	+10.45019531	-8.49462891	-2.47412109	+42.97851563	-16.65527344	-52.64648438	+2212
+1458240766.94600010	+12.90673828	-5.67773438	-0.66796875	+37.15576172	-28.67431641	-81.21093750	+3812	+12.74853516	-3.62109375	-1.20849609	+7.82226563	-43.39599609	+2.70263672	+2924	+10.52929688	-8.44628906	-2.52246094	+42.84667969	-16.85302734	-52.95410156	+2240
+1458240766.95009990	+12.96826172	-5.65576172	-0.68554688	+36.95800781	-28.98193359	-81.58447266	+3840	+12.81884766	-3.58593750	-1.23046875	+7.77832031	-43.87939453	+2.37304688	+2940	+10.61279297	-8.39355469	-2.55322266	+42.75878906	-17.05078125	-53.39355469	+2260
+1458240766.95429990	+13.03417969	-5.62939453	-0.71630859	+36.73828125	-29.28955078	-81.84814453	+3872	+12.88916016	-3.54638672	-1.26562500	+7.73437500	-44.23095703	+2.15332031	+2960	+10.69189453	-8.33642578	-2.58398438	+42.64892578	-17.29248047	-53.76708984	+2280
+1458240766.95849990	+13.09570313	-5.60302734	-0.75146484	+36.47460938	-29.50927734	-82.04589844	+3904	+12.95507813	-3.51123047	-1.30517578	+7.64648438	-44.51660156	+1.91162109	+2980	+10.77539063	-8.28369141	-2.62353516	+42.53906250	-17.49023438	-54.07470703	+2300
+1458240766.96680000	+13.22753906	-5.55029297	-0.79980469	+36.05712891	-30.03662109	-82.61718750	+3956	+13.09570313	-3.43652344	-1.36230469	+7.58056641	-45.26367188	+1.40625000	+3016	+10.93798828	-8.16503906	-2.67626953	+42.38525391	-17.95166016	-54.84375000	+2332
+1458240766.97100000	+13.29345703	-5.52392578	-0.83056641	+35.79345703	-30.23437500	-82.79296875	+3984	+13.16162109	-3.40136719	-1.40185547	+7.51464844	-45.50537109	+1.16455078	+3036	+11.02148438	-8.10791016	-2.71582031	+42.27539063	-18.14941406	-55.10742188	+2348
+1458240766.97510000	+13.35937500	-5.49755859	-0.85253906	+35.55175781	-30.49804688	-83.07861328	+4008	+13.22753906	-3.36181641	-1.42382813	+7.51464844	-45.90087891	+0.83496094	+3052	+11.10058594	-8.05078125	-2.74658203	+42.18750000	-18.36914063	-55.41503906	+2360
+1458240766.97930000	+13.42089844	-5.46240234	-0.87890625	+35.31005859	-30.71777344	-83.25439453	+4032	+13.29785156	-3.31347656	-1.45458984	+7.58056641	-46.16455078	+0.61523438	+3072	+11.17529297	-7.98925781	-2.77734375	+42.05566406	-18.58886719	-55.70068359	+2372
+1458240766.98350000	+13.48242188	-5.42724609	-0.91406250	+35.04638672	-30.89355469	-83.38623047	+4060	+13.36376953	-3.26953125	-1.48974609	+7.58056641	-46.40625000	+0.37353516	+3092	+11.25000000	-7.93652344	-2.81689453	+41.90185547	-18.76464844	-55.92041016	+2384
+1458240766.98760010	+13.54833984	-5.39648438	-0.93164063	+34.84863281	-31.13525391	-83.67187500	+4080	+13.42968750	-3.22998047	-1.50732422	+7.64648438	-46.75781250	+0.04394531	+3108	+11.32470703	-7.87500000	-2.85205078	+41.77001953	-18.96240234	-56.18408203	+2396
+1458240766.99180010	+13.60986328	-5.35253906	-0.94921875	+34.67285156	-31.37695313	-83.91357422	+4104	+13.50000000	-3.17285156	-1.53369141	+7.77832031	-47.04345703	-0.19775391	+3128	+11.39062500	-7.81787109	-2.88720703	+41.61621094	-19.13818359	-56.42578125	+2404
+1458240766.99600010	+13.67578125	-5.31738281	-0.97119141	+34.47509766	-31.53076172	-84.11132813	+4128	+13.57031250	-3.12890625	-1.56445313	+7.88818359	-47.30712891	-0.50537109	+3148	+11.45654297	-7.76953125	-2.92675781	+41.41845703	-19.27001953	-56.60156250	+2416
+1458240767.00009990	+13.73730469	-5.27783203	-0.97998047	+34.32128906	-31.77246094	-84.44091797	+4152	+13.63623047	-3.08056641	-1.57763672	+8.04199219	-47.65869141	-0.90087891	+3168	+11.52246094	-7.71240234	-2.96630859	+41.22070313	-19.40185547	-56.82128906	+2428
+1458240767.00430010	+13.79882813	-5.22509766	-0.99316406	+34.18945313	-31.99218750	-84.70458984	+4180	+13.70214844	-3.02343750	-1.59960938	+8.26171875	-47.92236328	-1.20849609	+3188	+11.57958984	-7.65966797	-3.00585938	+41.00097656	-19.53369141	-57.01904297	+2440
+1458240767.00840000	+13.86474609	-5.18115234	-1.00634766	+34.05761719	-32.21191406	-84.94628906	+4204	+13.77246094	-2.97070313	-1.62158203	+8.43750000	-48.18603516	-1.53808594	+3208	+11.63671875	-7.61132813	-3.04980469	+40.78125000	-19.64355469	-57.19482422	+2456
+1458240767.01259990	+13.92187500	-5.13720703	-1.01513672	+33.90380859	-32.43164063	-85.23193359	+4232	+13.83398438	-2.91796875	-1.63476563	+8.67919922	-48.51562500	-1.93359375	+3228	+11.69384766	-7.55859375	-3.08935547	+40.53955078	-19.75341797	-57.34863281	+2476
+1458240767.01679990	+13.98339844	-5.08007813	-1.02392578	+33.81591797	-32.67333984	-85.49560547	+4264	+13.89990234	-2.85205078	-1.64794922	+8.98681641	-48.80126953	-2.28515625	+3252	+11.74658203	-7.50585938	-3.13330078	+40.31982422	-19.86328125	-57.52441406	+2492
+1458240767.02090000	+14.04052734	-5.03613281	-1.03710938	+33.68408203	-32.89306641	-85.78125000	+4292	+13.96582031	-2.80371094	-1.66552734	+9.22851563	-49.06494141	-2.68066406	+3272	+11.79931641	-7.45312500	-3.18164063	+40.10009766	-19.95117188	-57.65625000	+2516
+1458240767.02510000	+14.09765625	-4.98779297	-1.03710938	+33.57421875	-33.15673828	-86.13281250	+4320	+14.03173828	-2.75097656	-1.66992188	+9.51416016	-49.41650391	-3.12011719	+3292	+11.85644531	-7.40478516	-3.21240234	+39.90234375	-20.08300781	-57.89794922	+2540
+1458240767.02930000	+14.15478516	-4.93066406	-1.03710938	+33.53027344	-33.42041016	-86.46240234	+4352	+14.09765625	-2.68505859	-1.68310547	+9.84375000	-49.70214844	-3.49365234	+3312	+11.91357422	-7.34765625	-3.24755859	+39.72656250	-20.21484375	-58.11767578	+2560
+1458240767.03340010	+14.21630859	-4.88671875	-1.03710938	+33.44238281	-33.66210938	-86.77001953	+4384	+14.15917969	-2.63232422	-1.69628906	+10.15136719	-49.96582031	-3.93310547	+3336	+11.97070313	-7.29931641	-3.28710938	+39.52880859	-20.32470703	-58.31542969	+2588
+1458240767.03760000	+14.26904297	-4.83837891	-1.03710938	+33.33251953	-33.92578125	-87.09960938	+4416	+14.22070313	-2.57958984	-1.70068359	+10.48095703	-50.29541016	-4.39453125	+3356	+12.02783203	-7.24658203	-3.31347656	+39.35302734	-20.45654297	-58.55712891	+2612
+1458240767.04590010	+14.37451172	-4.74169922	-1.05468750	+33.09082031	-34.38720703	-87.62695313	+4484	+14.34375000	-2.46093750	-1.72265625	+11.16210938	-50.80078125	-5.22949219	+3400	+12.14208984	-7.12353516	-3.37939453	+39.11132813	-20.78613281	-58.93066406	+2672
+1458240767.05010010	+14.42724609	-4.69775391	-1.05908203	+32.91503906	-34.65087891	-87.89062500	+4516	+14.39648438	-2.41259766	-1.72705078	+11.49169922	-51.08642578	-5.71289063	+3420	+12.20800781	-7.06640625	-3.39697266	+39.02343750	-21.00585938	-59.21630859	+2696
+1458240767.05430010	+14.47558594	-4.64941406	-1.07226563	+32.78320313	-34.89257813	-88.11035156	+4548	+14.45800781	-2.34667969	-1.74023438	+11.90917969	-51.32812500	-6.10839844	+3444	+12.27392578	-7.00048828	-3.41455078	+38.95751953	-21.24755859	-59.45800781	+2724
+1458240767.05839990	+14.52832031	-4.60986328	-1.08105469	+32.58544922	-35.11230469	-88.33007813	+4576	+14.51513672	-2.29833984	-1.74902344	+12.23876953	-51.56982422	-6.56982422	+3464	+12.33984375	-6.93457031	-3.43652344	+38.89160156	-21.48925781	-59.67773438	+2748
+1458240767.06259990	+14.57666016	-4.57470703	-1.08544922	+32.40966797	-35.37597656	-88.63769531	+4604	+14.56787109	-2.25000000	-1.75341797	+12.63427734	-51.85546875	-7.07519531	+3484	+12.41015625	-6.87304688	-3.44091797	+38.89160156	-21.79687500	-60.00732422	+2768
+1458240767.06680010	+14.62500000	-4.53076172	-1.08984375	+32.25585938	-35.63964844	-88.85742188	+4632	+14.62500000	-2.18847656	-1.76660156	+13.00781250	-52.05322266	-7.49267578	+3504	+12.48046875	-6.80273438	-3.44970703	+38.89160156	-22.10449219	-60.27099609	+2788
+1458240767.07090000	+14.67333984	-4.49560547	-1.09863281	+32.01416016	-35.85937500	-89.05517578	+4656	+14.67773438	-2.14453125	-1.77539063	+13.35937500	-52.22900391	-7.95410156	+3524	+12.55517578	-6.73681641	-3.45849609	+38.89160156	-22.41210938	-60.51269531	+2808
+1458240767.07509990	+14.71728516	-4.46044922	-1.10742188	+31.77246094	-36.10107422	-89.27490234	+4680	+14.72607422	-2.09179688	-1.78417969	+13.77685547	-52.44873047	-8.48144531	+3540	+12.62548828	-6.67089844	-3.46289063	+38.86962891	-22.74169922	-60.77636719	+2820
+1458240767.07929990	+14.76123047	-4.42089844	-1.12060547	+31.55273438	-36.29882813	-89.40673828	+4708	+14.77441406	-2.03466797	-1.79296875	+14.21630859	-52.64648438	-8.96484375	+3560	+12.69140625	-6.59619141	-3.47167969	+38.89160156	-23.07128906	-60.99609375	+2836
+1458240767.08340000	+14.80517578	-4.38574219	-1.13818359	+31.26708984	-36.51855469	-89.53857422	+4728	+14.82714844	-1.98632813	-1.80175781	+14.63378906	-52.82226563	-9.49218750	+3580	+12.75732422	-6.53027344	-3.48486328	+38.86962891	-23.40087891	-61.19384766	+2848
+1458240767.08760000	+14.84472656	-4.35058594	-1.13818359	+31.04736328	-36.80419922	-89.78027344	+4748	+14.87548828	-1.93798828	-1.80615234	+15.09521484	-53.06396484	-10.06347656	+3600	+12.82763672	-6.46435547	-3.48486328	+38.89160156	-23.75244141	-61.45751953	+2856
+1458240767.09170010	+14.88867188	-4.31103516	-1.13378906	+30.84960938	-37.11181641	-90.00000000	+4768	+14.92382813	-1.88085938	-1.81054688	+15.60058594	-53.23974609	-10.59082031	+3616	+12.89355469	-6.39404297	-3.48486328	+38.91357422	-24.12597656	-61.69921875	+2864
+1458240767.09590010	+14.92822266	-4.27587891	-1.13378906	+30.65185547	-37.39746094	-90.21972656	+4788	+14.97216797	-1.83251953	-1.81494141	+16.10595703	-53.43750000	-11.18408203	+3636	+12.95947266	-6.33251953	-3.48925781	+38.89160156	-24.45556641	-61.94091797	+2868
+1458240767.10010000	+14.96777344	-4.23632813	-1.12060547	+30.45410156	-37.72705078	-90.48339844	+4808	+15.02050781	-1.77978516	-1.81054688	+16.65527344	-53.65722656	-11.84326172	+3656	+13.02099609	-6.27099609	-3.49365234	+38.86962891	-24.76318359	-62.16064453	+2872
+1458240767.10419990	+15.00732422	-4.19238281	-1.11621094	+30.25634766	-38.01269531	-90.68115234	+4828	+15.06884766	-1.72265625	-1.80615234	+17.24853516	-53.85498047	-12.45849609	+3676	+13.07812500	-6.20507813	-3.50244141	+38.84765625	-25.09277344	-62.35839844	+2880
+1458240767.11260010	+15.08203125	-4.10449219	-1.09423828	+29.88281250	-38.64990234	-91.14257813	+4872	+15.15673828	-1.61718750	-1.79296875	+18.45703125	-54.29443359	-13.86474609	+3720	+13.18359375	-6.09521484	-3.52880859	+38.69384766	-25.62011719	-62.66601563	+2888
+1458240767.11669990	+15.11279297	-4.05615234	-1.07226563	+29.75097656	-39.00146484	-91.40625000	+4896	+15.20507813	-1.55566406	-1.77978516	+19.16015625	-54.51416016	-14.56787109	+3744	+13.22753906	-6.03369141	-3.53759766	+38.64990234	-25.90576172	-62.86376953	+2896
+1458240767.12089990	+15.14794922	-4.00781250	-1.05468750	+29.59716797	-39.37500000	-91.64794922	+4920	+15.25341797	-1.49853516	-1.76660156	+19.81933594	-54.73388672	-15.31494141	+3768	+13.27148438	-5.98535156	-3.55078125	+38.54003906	-26.12548828	-63.03955078	+2908
+1458240767.12509990	+15.18310547	-3.96386719	-1.01953125	+29.46533203	-39.81445313	-91.97753906	+4948	+15.29736328	-1.44580078	-1.74462891	+20.54443359	-55.01953125	-16.10595703	+3792	+13.31982422	-5.93701172	-3.56396484	+38.45214844	-26.36718750	-63.23730469	+2916
+1458240767.12920000	+15.21826172	-3.91113281	-0.98437500	+29.35546875	-40.23193359	-92.24121094	+4980	+15.34570313	-1.38427734	-1.72705078	+21.24755859	-55.23925781	-16.85302734	+3820	+13.36376953	-5.88427734	-3.57275391	+38.38623047	-26.60888672	-63.43505859	+2932
+1458240767.13340000	+15.25341797	-3.86718750	-0.95361328	+29.20166016	-40.62744141	-92.52685547	+5008	+15.38964844	-1.33593750	-1.70947266	+21.95068359	-55.45898438	-17.64404297	+3844	+13.40332031	-5.84033203	-3.59033203	+38.25439453	-26.82861328	-63.61083984	+2948
+1458240767.13759990	+15.28417969	-3.82324219	-0.91845703	+29.04785156	-41.04492188	-92.81250000	+5040	+15.43359375	-1.28320313	-1.68310547	+22.67578125	-55.72265625	-18.50097656	+3868	+13.44287109	-5.79638672	-3.60351563	+38.14453125	-27.02636719	-63.78662109	+2964
+1458240767.14170000	+15.31494141	-3.77050781	-0.88769531	+28.87207031	-41.41845703	-92.98828125	+5072	+15.47753906	-1.22167969	-1.66113281	+23.44482422	-55.92041016	-19.27001953	+3896	+13.48242188	-5.74365234	-3.61669922	+38.07861328	-27.24609375	-63.91845703	+2988
+1458240767.14590000	+15.34570313	-3.72656250	-0.86132813	+28.63037109	-41.79199219	-93.14208984	+5100	+15.52148438	-1.17333984	-1.63916016	+24.12597656	-56.14013672	-20.03906250	+3920	+13.52197266	-5.69970703	-3.63427734	+37.94677734	-27.46582031	-64.05029297	+3012
+1458240767.15010000	+15.37646484	-3.68701172	-0.82617188	+28.41064453	-42.23144531	-93.33984375	+5132	+15.56103516	-1.12500000	-1.61718750	+24.80712891	-56.38183594	-20.80810547	+3948	+13.56152344	-5.65576172	-3.63867188	+37.85888672	-27.72949219	-64.24804688	+3036
+1458240767.15420010	+15.40722656	-3.64306641	-0.79101563	+28.21289063	-42.64892578	-93.51562500	+5164	+15.60058594	-1.07226563	-1.59521484	+25.48828125	-56.55761719	-21.53320313	+3972	+13.60546875	-5.60302734	-3.65185547	+37.79296875	-27.99316406	-64.37988281	+3060
+1458240767.15840010	+15.43359375	-3.61230469	-0.75585938	+27.92724609	-43.06640625	-93.69140625	+5196	+15.64013672	-1.03271484	-1.57763672	+26.12548828	-56.73339844	-22.25830078	+3992	+13.64062500	-5.55908203	-3.66064453	+37.70507813	-28.21289063	-64.53369141	+3084
+1458240767.16249990	+15.46435547	-3.58593750	-0.72949219	+27.59765625	-43.46191406	-93.82324219	+5224	+15.67529297	-0.99316406	-1.55566406	+26.74072266	-56.93115234	-23.00537109	+4016	+13.68457031	-5.51953125	-3.65625000	+37.63916016	-28.52050781	-64.77539063	+3112
+1458240767.17090010	+15.51708984	-3.52880859	-0.69873047	+26.78466797	-44.05517578	-93.77929688	+5276	+15.75000000	-0.90966797	-1.52929688	+27.86132813	-57.17285156	-24.23583984	+4056	+13.77685547	-5.41406250	-3.66503906	+37.55126953	-29.11376953	-64.97314453	+3160
+1458240767.17500000	+15.54785156	-3.50244141	-0.68554688	+26.34521484	-44.36279297	-93.75732422	+5300	+15.78076172	-0.87451172	-1.51611328	+28.36669922	-57.28271484	-24.82910156	+4076	+13.82519531	-5.36572266	-3.66064453	+37.50732422	-29.44335938	-65.12695313	+3184
+1458240767.17919990	+15.56982422	-3.47607422	-0.67675781	+25.90576172	-44.64843750	-93.69140625	+5324	+15.81152344	-0.83496094	-1.51171875	+28.85009766	-57.34863281	-25.35644531	+4096	+13.86914063	-5.30859375	-3.66064453	+37.48535156	-29.77294922	-65.21484375	+3204
+1458240767.18339990	+15.59179688	-3.46289063	-0.66357422	+25.40039063	-44.93408203	-93.60351563	+5344	+15.84228516	-0.80419922	-1.50732422	+29.26757813	-57.43652344	-25.86181641	+4112	+13.91308594	-5.26025391	-3.66064453	+37.44140625	-30.10253906	-65.28076172	+3224
+1458240767.18750000	+15.61816406	-3.44970703	-0.65917969	+24.85107422	-45.17578125	-93.49365234	+5364	+15.86865234	-0.77343750	-1.49853516	+29.66308594	-57.52441406	-26.34521484	+4124	+13.96142578	-5.21191406	-3.65185547	+37.41943359	-30.45410156	-65.41259766	+3240
+1458240767.19170000	+15.64013672	-3.43212891	-0.65917969	+24.32373047	-45.41748047	-93.33984375	+5380	+15.89941406	-0.74267578	-1.49414063	+30.03662109	-57.59033203	-26.78466797	+4140	+14.00976563	-5.15478516	-3.64746094	+37.41943359	-30.82763672	-65.47851563	+3256
+1458240767.19590000	+15.66650391	-3.41894531	-0.66357422	+23.77441406	-45.59326172	-93.18603516	+5396	+15.92578125	-0.71191406	-1.48974609	+30.41015625	-57.63427734	-27.24609375	+4156	+14.05371094	-5.11083984	-3.64306641	+37.37548828	-31.13525391	-65.52246094	+3268
+1458240767.20000000	+15.68847656	-3.40576172	-0.65917969	+23.22509766	-45.83496094	-93.07617188	+5412	+15.95214844	-0.68115234	-1.48535156	+30.80566406	-57.70019531	-27.70751953	+4172	+14.09765625	-5.06250000	-3.63427734	+37.35351563	-31.46484375	-65.61035156	+3276
+1458240767.20420000	+15.71044922	-3.38818359	-0.65917969	+22.74169922	-46.03271484	-92.90039063	+5432	+15.97851563	-0.64599609	-1.48535156	+31.15722656	-57.72216797	-28.08105469	+4184	+14.14599609	-5.00537109	-3.62988281	+37.35351563	-31.77246094	-65.63232422	+3284
+1458240767.20840000	+15.73242188	-3.37060547	-0.66357422	+22.21435547	-46.20849609	-92.74658203	+5448	+16.00488281	-0.61523438	-1.48535156	+31.48681641	-57.74414063	-28.45458984	+4200	+14.18994141	-4.96142578	-3.62548828	+37.33154297	-32.05810547	-65.65429688	+3292
+1458240767.21250010	+15.75000000	-3.35302734	-0.66357422	+21.68701172	-46.38427734	-92.57080078	+5464	+16.02685547	-0.58447266	-1.48095703	+31.81640625	-57.78808594	-28.85009766	+4212	+14.22509766	-4.91308594	-3.62988281	+37.28759766	-32.32177734	-65.65429688	+3296
+1458240767.21670010	+15.77197266	-3.33105469	-0.65917969	+21.24755859	-46.62597656	-92.43896484	+5484	+16.05322266	-0.54931641	-1.47216797	+32.21191406	-57.85400391	-29.28955078	+4228	+14.26025391	-4.86474609	-3.62988281	+37.28759766	-32.58544922	-65.67626953	+3300
+1458240767.22090010	+15.79394531	-3.31347656	-0.65917969	+20.76416016	-46.82373047	-92.30712891	+5504	+16.07958984	-0.51855469	-1.46337891	+32.60742188	-57.91992188	-29.72900391	+4244	+14.29980469	-4.82958984	-3.62988281	+37.22167969	-32.78320313	-65.72021484	+3300
+1458240767.22919990	+15.83349609	-3.26513672	-0.62841797	+19.99511719	-47.37304688	-92.15332031	+5548	+16.13232422	-0.44824219	-1.43701172	+33.44238281	-58.07373047	-30.67382813	+4276	+14.36572266	-4.75488281	-3.62988281	+37.15576172	-33.17871094	-65.83007813	+3308
+1458240767.23340010	+15.85546875	-3.23876953	-0.61523438	+19.66552734	-47.61474609	-92.10937500	+5568	+16.15869141	-0.41308594	-1.42382813	+33.88183594	-58.13964844	-31.15722656	+4292	+14.39648438	-4.72412109	-3.62988281	+37.11181641	-33.33251953	-65.91796875	+3312
+1458240767.23750000	+15.87744141	-3.21240234	-0.59326172	+19.35791016	-47.90039063	-92.06542969	+5596	+16.18066406	-0.37353516	-1.40625000	+34.36523438	-58.22753906	-31.66259766	+4312	+14.42285156	-4.69775391	-3.63867188	+37.04589844	-33.42041016	-65.93994141	+3320
+1458240767.24169990	+15.89501953	-3.17285156	-0.57128906	+19.09423828	-48.18603516	-92.04345703	+5624	+16.20263672	-0.33398438	-1.38427734	+34.87060547	-58.31542969	-32.18994141	+4332	+14.44921875	-4.66259766	-3.64746094	+37.02392578	-33.50830078	-66.00585938	+3332
+1458240767.24580000	+15.91259766	-3.15087891	-0.54931641	+18.76464844	-48.49365234	-91.97753906	+5652	+16.22900391	-0.29882813	-1.36230469	+35.35400391	-58.42529297	-32.71728516	+4352	+14.47558594	-4.64062500	-3.65185547	+36.95800781	-33.59619141	-66.07177734	+3344
+1458240767.25000000	+15.93017578	-3.12451172	-0.52294922	+18.43505859	-48.80126953	-91.91162109	+5680	+16.25537109	-0.25927734	-1.34033203	+35.85937500	-58.53515625	-33.26660156	+4372	+14.49755859	-4.61425781	-3.66064453	+36.89208984	-33.70605469	-66.13769531	+3356
+1458240767.25420000	+15.95214844	-3.09375000	-0.49658203	+18.17138672	-49.13085938	-91.88964844	+5712	+16.27734375	-0.21972656	-1.31396484	+36.40869141	-58.64501953	-33.83789063	+4396	+14.51953125	-4.58349609	-3.66064453	+36.87011719	-33.81591797	-66.24755859	+3372
+1458240767.25830010	+15.96972656	-3.06738281	-0.47021484	+17.88574219	-49.43847656	-91.84570313	+5740	+16.30371094	-0.18457031	-1.28759766	+36.91406250	-58.77685547	-34.40917969	+4416	+14.54589844	-4.56152344	-3.66503906	+36.82617188	-33.90380859	-66.35742188	+3388
+1458240767.26250000	+15.98730469	-3.04541016	-0.43505859	+17.62207031	-49.79003906	-91.84570313	+5772	+16.32568359	-0.14941406	-1.25683594	+37.41943359	-58.88671875	-34.98046875	+4436	+14.57226563	-4.53955078	-3.66503906	+36.80419922	-34.01367188	-66.48925781	+3408
+1458240767.26670000	+16.00488281	-3.01464844	-0.40869141	+17.35839844	-50.09765625	-91.80175781	+5800	+16.34765625	-0.11425781	-1.23486328	+37.88085938	-58.97460938	-35.48583984	+4456	+14.59863281	-4.51318359	-3.66943359	+36.78222656	-34.12353516	-66.57714844	+3432
+1458240767.27080010	+16.02246094	-2.99707031	-0.38232422	+17.00683594	-50.38330078	-91.71386719	+5828	+16.37402344	-0.07910156	-1.21289063	+38.34228516	-59.04052734	-35.99121094	+4476	+14.62060547	-4.48681641	-3.66943359	+36.76025391	-34.25537109	-66.68701172	+3452
+1458240767.27500010	+16.04003906	-2.97949219	-0.36474609	+16.58935547	-50.64697266	-91.58203125	+5852	+16.39599609	-0.04833984	-1.19531250	+38.75976563	-59.10644531	-36.45263672	+4496	+14.64697266	-4.46044922	-3.66503906	+36.73828125	-34.38720703	-66.77490234	+3476
+1458240767.27920010	+16.05322266	-2.96191406	-0.34716797	+16.21582031	-50.86669922	-91.40625000	+5880	+16.41796875	-0.01318359	-1.17773438	+39.17724609	-59.17236328	-36.91406250	+4520	+14.67333984	-4.42968750	-3.66503906	+36.73828125	-34.54101563	-66.81884766	+3500
+1458240767.28749990	+16.08398438	-2.94433594	-0.32519531	+15.24902344	-51.32812500	-90.98876953	+5924	+16.45312500	+0.03955078	-1.15136719	+39.81445313	-59.26025391	-37.66113281	+4556	+14.72607422	-4.35498047	-3.65625000	+36.76025391	-34.98046875	-66.95068359	+3548
+1458240767.29169990	+16.10156250	-2.93115234	-0.31640625	+14.74365234	-51.52587891	-90.74707031	+5940	+16.47509766	+0.07031250	-1.14697266	+40.07812500	-59.26025391	-37.96875000	+4572	+14.76123047	-4.31542969	-3.65185547	+36.78222656	-35.22216797	-66.97265625	+3572
+1458240767.29580000	+16.11914063	-2.93115234	-0.31201172	+14.21630859	-51.67968750	-90.50537109	+5956	+16.49707031	+0.09228516	-1.14257813	+40.31982422	-59.26025391	-38.27636719	+4584	+14.78759766	-4.28027344	-3.64306641	+36.80419922	-35.48583984	-67.01660156	+3588
+1458240767.30000000	+16.13232422	-2.93115234	-0.31201172	+13.64501953	-51.81152344	-90.24169922	+5968	+16.51025391	+0.10986328	-1.14697266	+40.51757813	-59.23828125	-38.54003906	+4600	+14.81835938	-4.24511719	-3.63427734	+36.80419922	-35.74951172	-67.06054688	+3604
+1458240767.30419990	+16.14550781	-2.92675781	-0.32080078	+13.09570313	-51.87744141	-89.93408203	+5980	+16.52783203	+0.13183594	-1.15136719	+40.69335938	-59.19433594	-38.73779297	+4616	+14.84912109	-4.20556641	-3.62548828	+36.82617188	-36.03515625	-67.06054688	+3620
+1458240767.30830000	+16.15869141	-2.92675781	-0.32958984	+12.48046875	-51.94335938	-89.58251953	+5992	+16.54541016	+0.15380859	-1.16015625	+40.82519531	-59.15039063	-38.91357422	+4632	+14.87988281	-4.16162109	-3.61669922	+36.84814453	-36.32080078	-67.06054688	+3632
+1458240767.31250000	+16.16748047	-2.92675781	-0.34716797	+11.84326172	-51.96533203	-89.23095703	+6004	+16.55859375	+0.18017578	-1.16894531	+40.93505859	-59.08447266	-39.04541016	+4648	+14.90625000	-4.11328125	-3.61230469	+36.87011719	-36.56250000	-67.01660156	+3640
+1458240767.31660010	+16.18066406	-2.92236328	-0.35595703	+11.29394531	-52.07519531	-88.92333984	+6012	+16.57177734	+0.20214844	-1.17773438	+41.08886719	-59.04052734	-39.22119141	+4664	+14.93261719	-4.06933594	-3.60791016	+36.89208984	-36.82617188	-67.01660156	+3648
+1458240767.32500000	+16.20263672	-2.91796875	-0.36914063	+10.23925781	-52.25097656	-88.37402344	+6024	+16.59814453	+0.23730469	-1.19531250	+41.37451172	-58.97460938	-39.63867188	+4692	+14.98095703	-3.99902344	-3.59472656	+36.89208984	-37.33154297	-67.03857422	+3648
+1458240767.32909990	+16.22021484	-2.90917969	-0.37353516	+9.77783203	-52.38281250	-88.11035156	+6032	+16.61132813	+0.25488281	-1.19531250	+41.57226563	-58.97460938	-39.88037109	+4708	+15.00732422	-3.96386719	-3.58593750	+36.91406250	-37.57324219	-67.08251953	+3648
+1458240767.33330010	+16.23339844	-2.90478516	-0.38232422	+9.33837891	-52.44873047	-87.89062500	+6036	+16.62451172	+0.27685547	-1.19970703	+41.77001953	-58.97460938	-40.12207031	+4724	+15.03369141	-3.93750000	-3.58154297	+36.89208984	-37.79296875	-67.14843750	+3648
+1458240767.33750010	+16.23779297	-2.89599609	-0.38232422	+8.94287109	-52.55859375	-87.71484375	+6040	+16.63330078	+0.29882813	-1.19970703	+41.98974609	-58.97460938	-40.36376953	+4736	+15.05126953	-3.91113281	-3.58154297	+36.91406250	-37.92480469	-67.19238281	+3644
+1458240767.34159990	+16.24218750	-2.87841797	-0.37353516	+8.63525391	-52.75634766	-87.58300781	+6048	+16.64648438	+0.31640625	-1.19531250	+42.20947266	-59.01855469	-40.67138672	+4752	+15.06884766	-3.88476563	-3.58154297	+36.91406250	-38.05664063	-67.30224609	+3644
+1458240767.34579990	+16.25097656	-2.86083984	-0.36474609	+8.37158203	-52.95410156	-87.47314453	+6060	+16.65966797	+0.34277344	-1.19091797	+42.45117188	-59.08447266	-40.95703125	+4768	+15.08642578	-3.86718750	-3.58154297	+36.91406250	-38.18847656	-67.41210938	+3640
+1458240767.34999990	+16.25537109	-2.84326172	-0.34716797	+8.10791016	-53.19580078	-87.38525391	+6072	+16.66845703	+0.36474609	-1.16894531	+42.78076172	-59.21630859	-41.37451172	+4788	+15.09960938	-3.84521484	-3.58593750	+36.89208984	-38.25439453	-67.47802734	+3640
+1458240767.35410000	+16.26416016	-2.81689453	-0.31640625	+7.97607422	-53.54736328	-87.34130859	+6084	+16.67724609	+0.38671875	-1.13818359	+43.19824219	-59.41406250	-41.87988281	+4808	+15.10839844	-3.82763672	-3.58593750	+36.91406250	-38.34228516	-67.65380859	+3640
+1458240767.35830000	+16.27294922	-2.78613281	-0.28564453	+7.88818359	-53.85498047	-87.36328125	+6100	+16.69042969	+0.40869141	-1.10302734	+43.65966797	-59.61181641	-42.40722656	+4824	+15.12158203	-3.81884766	-3.59033203	+36.89208984	-38.40820313	-67.82958984	+3644
+1458240767.36250000	+16.28173828	-2.75976563	-0.25488281	+7.84423828	-54.20654297	-87.40722656	+6120	+16.69921875	+0.43505859	-1.07226563	+44.03320313	-59.80957031	-42.86865234	+4844	+15.13476563	-3.81005859	-3.58593750	+36.91406250	-38.45214844	-68.07128906	+3652
+1458240767.37080000	+16.29931641	-2.69824219	-0.18017578	+7.75634766	-54.90966797	-87.51708984	+6160	+16.72558594	+0.47460938	-1.01074219	+44.75830078	-60.24902344	-43.74755859	+4880	+15.16113281	-3.79248047	-3.58154297	+36.97998047	-38.58398438	-68.51074219	+3672
+1458240767.37500000	+16.30371094	-2.67187500	-0.14501953	+7.71240234	-55.23925781	-87.56103516	+6180	+16.73437500	+0.49658203	-0.97558594	+45.13183594	-60.51269531	-44.20898438	+4896	+15.17431641	-3.78369141	-3.58154297	+36.97998047	-38.62792969	-68.68652344	+3684
+1458240767.37910010	+16.30810547	-2.64111328	-0.10986328	+7.71240234	-55.59082031	-87.62695313	+6204	+16.74316406	+0.51855469	-0.94042969	+45.50537109	-60.75439453	-44.67041016	+4912	+15.18310547	-3.76611328	-3.58593750	+37.02392578	-38.67187500	-68.86230469	+3700
+1458240767.38330010	+16.30810547	-2.61474609	-0.07470703	+7.66845703	-55.94238281	-87.67089844	+6224	+16.75195313	+0.53613281	-0.90087891	+45.90087891	-61.06201172	-45.17578125	+4928	+15.18750000	-3.75292969	-3.58593750	+37.02392578	-38.73779297	-69.03808594	+3720
+1458240767.38750000	+16.31689453	-2.58837891	-0.04833984	+7.60253906	-56.27197266	-87.67089844	+6248	+16.76513672	+0.55810547	-0.86572266	+46.23046875	-61.32568359	-45.59326172	+4944	+15.20068359	-3.74414063	-3.58154297	+37.04589844	-38.86962891	-69.23583984	+3740
+1458240767.39159990	+16.32568359	-2.55761719	-0.01757813	+7.53662109	-56.57958984	-87.64892578	+6268	+16.77392578	+0.57568359	-0.83496094	+46.53808594	-61.58935547	-45.98876953	+4960	+15.21826172	-3.73095703	-3.57275391	+37.11181641	-39.00146484	-69.41162109	+3760
+1458240767.39580010	+16.33447266	-2.54443359	+0.00878906	+7.40478516	-56.88720703	-87.64892578	+6288	+16.78271484	+0.59326172	-0.80419922	+46.84570313	-61.87500000	-46.38427734	+4972	+15.23144531	-3.71337891	-3.56835938	+37.15576172	-39.15527344	-69.58740234	+3784
+1458240767.40409990	+16.34326172	-2.51367188	+0.02197266	+7.07519531	-57.19482422	-87.53906250	+6320	+16.80029297	+0.62402344	-0.77343750	+47.15332031	-62.27050781	-46.82373047	+4996	+15.27099609	-3.67382813	-3.55078125	+37.19970703	-39.50683594	-69.82910156	+3828
+1458240767.40829990	+16.34765625	-2.51367188	+0.02197266	+6.78955078	-57.30468750	-87.42919922	+6332	+16.80908203	+0.63281250	-0.76904297	+47.19726563	-62.42431641	-46.95556641	+5004	+15.28857422	-3.64746094	-3.54638672	+37.22167969	-39.68261719	-69.87304688	+3844
+1458240767.41240000	+16.35644531	-2.51806641	+0.00878906	+6.41601563	-57.37060547	-87.25341797	+6344	+16.81347656	+0.64160156	-0.76464844	+47.24121094	-62.60009766	-47.08740234	+5012	+15.30615234	-3.62109375	-3.54199219	+37.22167969	-39.90234375	-69.89501953	+3864
+1458240767.41660000	+16.36083984	-2.51367188	+0.00000000	+6.10839844	-57.43652344	-87.07763672	+6352	+16.81787109	+0.65478516	-0.76025391	+47.28515625	-62.73193359	-47.17529297	+5024	+15.32373047	-3.59033203	-3.53320313	+37.26562500	-40.14404297	-69.91699219	+3876
+1458240767.42080000	+16.36083984	-2.51806641	-0.00878906	+5.77880859	-57.50244141	-86.92382813	+6364	+16.82226563	+0.65917969	-0.76025391	+47.30712891	-62.86376953	-47.28515625	+5032	+15.34130859	-3.56396484	-3.52441406	+37.28759766	-40.36376953	-69.93896484	+3892
+1458240767.42910000	+16.37841797	-2.52685547	-0.03955078	+5.18554688	-57.59033203	-86.63818359	+6376	+16.83105469	+0.67236328	-0.77783203	+47.15332031	-63.01757813	-47.28515625	+5056	+15.38085938	-3.50683594	-3.50683594	+37.35351563	-40.84716797	-70.00488281	+3908
+1458240767.43330000	+16.38720703	-2.53564453	-0.05712891	+4.87792969	-57.61230469	-86.52832031	+6380	+16.83544922	+0.68115234	-0.79541016	+47.04345703	-63.06152344	-47.21923828	+5068	+15.40283203	-3.48046875	-3.50244141	+37.37548828	-41.04492188	-70.02685547	+3912
+1458240767.43740010	+16.38720703	-2.54443359	-0.07470703	+4.59228516	-57.61230469	-86.44042969	+6384	+16.83544922	+0.68994141	-0.80859375	+47.02148438	-63.10546875	-47.24121094	+5080	+15.42041016	-3.44970703	-3.49804688	+37.41943359	-41.22070313	-70.04882813	+3916
+1458240767.44160010	+16.39160156	-2.54882813	-0.08789063	+4.37255859	-57.63427734	-86.35253906	+6384	+16.83984375	+0.69433594	-0.81738281	+47.02148438	-63.17138672	-47.30712891	+5092	+15.42919922	-3.42773438	-3.49365234	+37.41943359	-41.37451172	-70.09277344	+3916
+1458240767.44580010	+16.39599609	-2.54882813	-0.10546875	+4.19677734	-57.65625000	-86.28662109	+6384	+16.83984375	+0.70312500	-0.82177734	+47.04345703	-63.23730469	-47.37304688	+5104	+15.44677734	-3.40136719	-3.48925781	+37.44140625	-41.55029297	-70.11474609	+3916
+1458240767.44989990	+16.39599609	-2.54882813	-0.11425781	+4.02099609	-57.74414063	-86.24267578	+6380	+16.83984375	+0.71191406	-0.82617188	+47.13134766	-63.30322266	-47.50488281	+5116	+15.45556641	-3.37500000	-3.48925781	+37.46337891	-41.66015625	-70.11474609	+3916
+1458240767.45409990	+16.40478516	-2.54443359	-0.10546875	+3.95507813	-57.96386719	-86.26464844	+6380	+16.83984375	+0.72070313	-0.82177734	+47.21923828	-63.41308594	-47.65869141	+5128	+15.46435547	-3.35742188	-3.48486328	+37.50732422	-41.79199219	-70.24658203	+3912
+1458240767.45830010	+16.40917969	-2.53125000	-0.09228516	+3.99902344	-58.18359375	-86.33056641	+6380	+16.84423828	+0.73388672	-0.81738281	+47.37304688	-63.50097656	-47.85644531	+5140	+15.47753906	-3.34423828	-3.47607422	+37.55126953	-41.90185547	-70.42236328	+3908
+1458240767.46240000	+16.41357422	-2.51367188	-0.07470703	+4.08691406	-58.44726563	-86.48437500	+6380	+16.84423828	+0.74707031	-0.80859375	+47.61474609	-63.61083984	-48.12011719	+5156	+15.48632813	-3.33105469	-3.47167969	+37.61718750	-41.96777344	-70.59814453	+3904
+1458240767.46659990	+16.41796875	-2.49169922	-0.05273438	+4.24072266	-58.68896484	-86.61621094	+6380	+16.85302734	+0.76464844	-0.79541016	+47.92236328	-63.74267578	-48.44970703	+5168	+15.49511719	-3.31787109	-3.47167969	+37.68310547	-42.01171875	-70.77392578	+3904
+1458240767.47070000	+16.42236328	-2.46972656	-0.03515625	+4.43847656	-58.93066406	-86.79199219	+6384	+16.85742188	+0.78662109	-0.77783203	+48.27392578	-63.89648438	-48.82324219	+5184	+15.50830078	-3.31347656	-3.46728516	+37.74902344	-42.05566406	-70.99365234	+3904
+1458240767.47490000	+16.42236328	-2.44335938	-0.00878906	+4.65820313	-59.19433594	-86.98974609	+6392	+16.86181641	+0.80859375	-0.75146484	+48.71337891	-64.09423828	-49.26269531	+5200	+15.51269531	-3.30468750	-3.46728516	+37.83691406	-42.05566406	-71.19140625	+3904
+1458240767.48320010	+16.41796875	-2.37744141	+0.06152344	+5.20751953	-59.94140625	-87.45117188	+6412	+16.86621094	+0.85253906	-0.69433594	+49.68017578	-64.46777344	-50.27343750	+5236	+15.51708984	-3.29150391	-3.46728516	+37.96875000	-42.03369141	-71.67480469	+3916
+1458240767.48740010	+16.41796875	-2.34667969	+0.09667969	+5.53710938	-60.29296875	-87.69287109	+6424	+16.87060547	+0.87451172	-0.65917969	+50.16357422	-64.66552734	-50.80078125	+5252	+15.52148438	-3.28710938	-3.46289063	+38.05664063	-42.03369141	-71.93847656	+3924
+1458240767.49160000	+16.42236328	-2.30712891	+0.13183594	+5.88867188	-60.64453125	-87.95654297	+6432	+16.87500000	+0.89648438	-0.63281250	+50.64697266	-64.84130859	-51.28417969	+5268	+15.52148438	-3.27832031	-3.46289063	+38.16650391	-42.05566406	-72.20214844	+3932
+1458240767.49569990	+16.42675781	-2.27636719	+0.16699219	+6.26220703	-60.97412109	-88.26416016	+6444	+16.88378906	+0.92285156	-0.60205078	+51.15234375	-65.03906250	-51.81152344	+5284	+15.53027344	-3.26953125	-3.45849609	+38.27636719	-42.07763672	-72.48779297	+3944
+1458240767.49990010	+16.43115234	-2.24560547	+0.19335938	+6.61376953	-61.25976563	-88.54980469	+6456	+16.88818359	+0.94921875	-0.57128906	+51.67968750	-65.21484375	-52.33886719	+5300	+15.53466797	-3.26513672	-3.45410156	+38.38623047	-42.09960938	-72.77343750	+3960
+1458240767.50410010	+16.42675781	-2.21484375	+0.21533203	+6.94335938	-61.47949219	-88.81347656	+6464	+16.89257813	+0.97558594	-0.54492188	+52.18505859	-65.39062500	-52.86621094	+5312	+15.53906250	-3.25634766	-3.44970703	+38.47412109	-42.09960938	-72.97119141	+3976
+1458240767.50819990	+16.42675781	-2.19287109	+0.23291016	+7.16308594	-61.69921875	-89.01123047	+6468	+16.89697266	+0.99755859	-0.51416016	+52.62451172	-65.56640625	-53.34960938	+5324	+15.54345703	-3.24316406	-3.44970703	+38.56201172	-42.09960938	-73.12500000	+3996
+1458240767.51239990	+16.42675781	-2.17529297	+0.24169922	+7.36083984	-61.85302734	-89.20898438	+6472	+16.90136719	+1.01074219	-0.49218750	+52.99804688	-65.69824219	-53.76708984	+5332	+15.54345703	-3.22998047	-3.44970703	+38.60595703	-42.16552734	-73.27880859	+4012
+1458240767.51659990	+16.42236328	-2.15771484	+0.24609375	+7.53662109	-61.98486328	-89.38476563	+6476	+16.90576172	+1.02832031	-0.47900391	+53.28369141	-65.85205078	-54.11865234	+5344	+15.54785156	-3.21240234	-3.44970703	+38.67187500	-42.20947266	-73.34472656	+4032
+1458240767.52070000	+16.42236328	-2.14892578	+0.25048828	+7.69042969	-62.13867188	-89.56054688	+6476	+16.90576172	+1.03710938	-0.46142578	+53.52539063	-65.96191406	-54.42626953	+5352	+15.55224609	-3.19482422	-3.44970703	+38.71582031	-42.27539063	-73.41064453	+4048
+1458240767.52490000	+16.43115234	-2.14013672	+0.25048828	+7.82226563	-62.22656250	-89.73632813	+6476	+16.90576172	+1.05029297	-0.45703125	+53.65722656	-66.07177734	-54.64599609	+5356	+15.55664063	-3.17724609	-3.44091797	+38.75976563	-42.40722656	-73.52050781	+4064
+1458240767.52909990	+16.43554688	-2.13574219	+0.23730469	+7.88818359	-62.20458984	-89.82421875	+6472	+16.91015625	+1.05908203	-0.45263672	+53.76708984	-66.18164063	-54.79980469	+5364	+15.56542969	-3.15966797	-3.43652344	+38.80371094	-42.53906250	-73.54248047	+4076
+1458240767.53320000	+16.43554688	-2.14013672	+0.21972656	+7.88818359	-62.18261719	-89.91210938	+6468	+16.91015625	+1.06347656	-0.44824219	+53.76708984	-66.29150391	-54.88769531	+5364	+15.57421875	-3.13769531	-3.43212891	+38.82568359	-42.64892578	-73.52050781	+4088
+1458240767.54160000	+16.43554688	-2.15332031	+0.18457031	+7.82226563	-62.11669922	-90.04394531	+6456	+16.91015625	+1.06347656	-0.45263672	+53.59130859	-66.51123047	-54.93164063	+5372	+15.59179688	-3.09814453	-3.41894531	+38.84765625	-42.89062500	-73.45458984	+4104
+1458240767.54570010	+16.43554688	-2.16210938	+0.16259766	+7.75634766	-62.05078125	-90.08789063	+6452	+16.90576172	+1.05908203	-0.46142578	+53.41552734	-66.62109375	-54.84375000	+5376	+15.59619141	-3.07617188	-3.41455078	+38.82568359	-43.00048828	-73.38867188	+4112
+1458240767.54990010	+16.43994141	-2.17089844	+0.14501953	+7.69042969	-62.02880859	-90.15380859	+6444	+16.90576172	+1.05029297	-0.46582031	+53.15185547	-66.75292969	-54.68994141	+5380	+15.60058594	-3.05419922	-3.41015625	+38.80371094	-43.13232422	-73.32275391	+4112
+1458240767.55399990	+16.43994141	-2.17529297	+0.12744141	+7.64648438	-61.98486328	-90.17578125	+6432	+16.90136719	+1.04589844	-0.47021484	+52.91015625	-66.92871094	-54.55810547	+5384	+15.60498047	-3.03222656	-3.40576172	+38.78173828	-43.26416016	-73.25683594	+4112
+1458240767.55819990	+16.44433594	-2.18408203	+0.10986328	+7.62451172	-61.94091797	-90.24169922	+6420	+16.89697266	+1.04150391	-0.47460938	+52.66845703	-67.12646484	-54.42626953	+5388	+15.60937500	-3.01464844	-3.40136719	+38.75976563	-43.39599609	-73.21289063	+4108
+1458240767.56240010	+16.44433594	-2.18847656	+0.10107422	+7.60253906	-61.96289063	-90.32958984	+6408	+16.89697266	+1.03710938	-0.47460938	+52.40478516	-67.34619141	-54.25048828	+5388	+15.61816406	-2.99707031	-3.39257813	+38.75976563	-43.50585938	-73.19091797	+4108
+1458240767.56649990	+16.44873047	-2.19287109	+0.09667969	+7.60253906	-61.98486328	-90.39550781	+6396	+16.89697266	+1.03271484	-0.47460938	+52.14111328	-67.60986328	-54.05273438	+5392	+15.62255859	-2.98388672	-3.38378906	+38.73779297	-43.61572266	-73.16894531	+4100
+1458240767.57069990	+16.45312500	-2.19287109	+0.09228516	+7.62451172	-62.00683594	-90.48339844	+6384	+16.89257813	+1.02832031	-0.47021484	+51.81152344	-67.89550781	-53.81103516	+5396	+15.62695313	-2.97070313	-3.37500000	+38.71582031	-43.72558594	-73.16894531	+4096
+1458240767.57489990	+16.44873047	-2.18847656	+0.09667969	+7.66845703	-62.07275391	-90.59326172	+6372	+16.89257813	+1.02392578	-0.46582031	+51.50390625	-68.22509766	-53.56933594	+5400	+15.63134766	-2.95751953	-3.36621094	+38.69384766	-43.79150391	-73.14697266	+4088
+1458240767.57900000	+16.44873047	-2.18408203	+0.10107422	+7.73437500	-62.16064453	-90.68115234	+6360	+16.88818359	+1.02392578	-0.45263672	+51.26220703	-68.62060547	-53.37158203	+5404	+15.63134766	-2.94433594	-3.36181641	+38.67187500	-43.83544922	-73.16894531	+4080
+1458240767.58740000	+16.44873047	-2.16210938	+0.12744141	+8.02001953	-62.44628906	-90.96679688	+6348	+16.88378906	+1.02832031	-0.41308594	+50.84472656	-69.52148438	-52.97607422	+5420	+15.63134766	-2.93115234	-3.35302734	+38.64990234	-43.90136719	-73.25683594	+4068
+1458240767.59150000	+16.44873047	-2.14453125	+0.15380859	+8.23974609	-62.66601563	-91.16455078	+6344	+16.88378906	+1.03710938	-0.38671875	+50.64697266	-70.07080078	-52.77832031	+5428	+15.63134766	-2.92675781	-3.34423828	+38.62792969	-43.94531250	-73.32275391	+4060
+1458240767.59570000	+16.44873047	-2.12695313	+0.18457031	+8.50341797	-62.90771484	-91.40625000	+6344	+16.88378906	+1.04150391	-0.35595703	+50.47119141	-70.62011719	-52.60253906	+5436	+15.62695313	-2.92675781	-3.33984375	+38.62792969	-43.94531250	-73.41064453	+4056
+1458240767.59990000	+16.44873047	-2.10498047	+0.21533203	+8.81103516	-63.14941406	-91.66992188	+6348	+16.88818359	+1.04589844	-0.32519531	+50.29541016	-71.16943359	-52.42675781	+5444	+15.62695313	-2.92675781	-3.33544922	+38.60595703	-43.94531250	-73.52050781	+4052
+1458240767.60400010	+16.44873047	-2.08300781	+0.24609375	+9.16259766	-63.41308594	-91.97753906	+6352	+16.88378906	+1.05468750	-0.29003906	+50.11962891	-71.82861328	-52.22900391	+5456	+15.62695313	-2.92675781	-3.33105469	+38.58398438	-43.92333984	-73.60839844	+4052
+1458240767.60820010	+16.44873047	-2.06103516	+0.27685547	+9.51416016	-63.67675781	-92.28515625	+6360	+16.88378906	+1.05908203	-0.25048828	+49.94384766	-72.44384766	-52.05322266	+5464	+15.62695313	-2.92236328	-3.32666016	+38.58398438	-43.92333984	-73.69628906	+4056
+1458240767.61240010	+16.44873047	-2.03906250	+0.30761719	+9.86572266	-63.89648438	-92.61474609	+6364	+16.88378906	+1.06787109	-0.21972656	+49.68017578	-72.99316406	-51.74560547	+5472	+15.62255859	-2.92236328	-3.32226563	+38.54003906	-43.90136719	-73.76220703	+4056
+1458240767.61649990	+16.44433594	-2.01269531	+0.33837891	+10.30517578	-64.18212891	-93.03222656	+6376	+16.87939453	+1.07666016	-0.18896484	+49.39453125	-73.60839844	-51.43798828	+5480	+15.61816406	-2.92236328	-3.31787109	+38.49609375	-43.87939453	-73.82812500	+4064
+1458240767.62069990	+16.43994141	-1.99951172	+0.37353516	+10.78857422	-64.48974609	-93.47167969	+6384	+16.87939453	+1.08105469	-0.16259766	+49.08691406	-74.20166016	-51.13037109	+5488	+15.61376953	-2.92236328	-3.31787109	+38.45214844	-43.85742188	-73.87207031	+4068
+1458240767.62480000	+16.43994141	-1.98632813	+0.39990234	+11.25000000	-64.70947266	-93.93310547	+6392	+16.87939453	+1.08105469	-0.13623047	+48.69140625	-74.75097656	-50.73486328	+5492	+15.61376953	-2.92236328	-3.31347656	+38.40820313	-43.85742188	-73.93798828	+4076
+1458240767.62899990	+16.43994141	-1.96875000	+0.42187500	+11.79931641	-64.92919922	-94.48242188	+6400	+16.87939453	+1.07666016	-0.11865234	+48.14208984	-75.32226563	-50.25146484	+5496	+15.61376953	-2.91796875	-3.30908203	+38.36425781	-43.87939453	-73.95996094	+4088
+1458240767.63319990	+16.44433594	-1.96875000	+0.44384766	+12.32666016	-65.12695313	-95.05371094	+6408	+16.87939453	+1.07226563	-0.09667969	+47.63671875	-75.87158203	-49.79003906	+5500	+15.61376953	-2.91357422	-3.30468750	+38.29833984	-43.90136719	-73.95996094	+4100
+1458240767.63730000	+16.44433594	-1.96875000	+0.44824219	+12.76611328	-65.23681641	-95.58105469	+6412	+16.87500000	+1.07226563	-0.08789063	+46.93359375	-76.31103516	-49.13085938	+5500	+15.61376953	-2.90917969	-3.30468750	+38.23242188	-43.92333984	-73.93798828	+4108
+1458240767.64150000	+16.44433594	-1.96875000	+0.44384766	+13.31542969	-65.30273438	-96.17431641	+6412	+16.87060547	+1.06787109	-0.08349609	+46.14257813	-76.79443359	-48.42773438	+5500	+15.61376953	-2.90478516	-3.30029297	+38.14453125	-43.96728516	-73.87207031	+4120
+1458240767.64980010	+16.43994141	-1.99951172	+0.42187500	+14.17236328	-65.34667969	-97.22900391	+6424	+16.86621094	+1.04589844	-0.08789063	+44.09912109	-77.65136719	-46.64794922	+5500	+15.61816406	-2.88281250	-3.30029297	+37.96875000	-44.07714844	-73.63037109	+4136
+1458240767.65400000	+16.43994141	-2.01708984	+0.40429688	+14.74365234	-65.39062500	-97.88818359	+6424	+16.86181641	+1.02392578	-0.09667969	+42.86865234	-78.11279297	-45.63720703	+5504	+15.61816406	-2.87402344	-3.30029297	+37.88085938	-44.14306641	-73.52050781	+4144
+1458240767.65820000	+16.43994141	-2.03466797	+0.39111328	+15.29296875	-65.43457031	-98.56933594	+6424	+16.86181641	+1.01513672	-0.10107422	+41.70410156	-78.55224609	-44.67041016	+5504	+15.62255859	-2.86083984	-3.29589844	+37.81494141	-44.23095703	-73.41064453	+4148
+1458240767.66230010	+16.43994141	-2.05224609	+0.36914063	+15.82031250	-65.41259766	-99.18457031	+6424	+16.85742188	+1.00634766	-0.10107422	+40.58349609	-78.99169922	-43.72558594	+5504	+15.62255859	-2.84765625	-3.29589844	+37.72705078	-44.31884766	-73.27880859	+4152
+1458240767.66650010	+16.44433594	-2.06982422	+0.33398438	+16.50146484	-65.34667969	-99.95361328	+6424	+16.85742188	+0.98437500	-0.10546875	+39.26513672	-79.45312500	-42.71484375	+5508	+15.62695313	-2.83447266	-3.29150391	+37.63916016	-44.40673828	-73.12500000	+4152
+1458240767.67070010	+16.44873047	-2.08740234	+0.30322266	+17.00683594	-65.28076172	-100.54687500	+6420	+16.85302734	+0.97558594	-0.10546875	+37.99072266	-79.89257813	-41.68212891	+5512	+15.63134766	-2.81689453	-3.28710938	+37.55126953	-44.51660156	-72.99316406	+4152
+1458240767.67479990	+16.44873047	-2.10058594	+0.28564453	+17.57812500	-65.28076172	-101.18408203	+6416	+16.85302734	+0.97119141	-0.10986328	+36.56250000	-80.28808594	-40.49560547	+5516	+15.63574219	-2.80371094	-3.28710938	+37.44140625	-44.60449219	-72.81738281	+4148
+1458240767.67899990	+16.44433594	-2.11376953	+0.27685547	+18.23730469	-65.34667969	-101.88720703	+6404	+16.85302734	+0.95800781	-0.10986328	+34.95849609	-80.74951172	-39.19921875	+5520	+15.64013672	-2.78613281	-3.28710938	+37.33154297	-44.69238281	-72.64160156	+4144
+1458240767.68319990	+16.43994141	-2.11376953	+0.26806641	+18.98437500	-65.41259766	-102.61230469	+6392	+16.84863281	+0.95361328	-0.11425781	+33.28857422	-81.18896484	-37.83691406	+5528	+15.64453125	-2.77294922	-3.28710938	+37.24365234	-44.75830078	-72.48779297	+4136
+1458240767.68730000	+16.44433594	-2.11376953	+0.26367188	+19.73144531	-65.50048828	-103.35937500	+6380	+16.84863281	+0.94921875	-0.10546875	+31.86035156	-81.65039063	-36.67236328	+5536	+15.64453125	-2.75537109	-3.28710938	+37.15576172	-44.82421875	-72.33398438	+4128
+1458240767.69149990	+16.44433594	-2.10937500	+0.26367188	+20.54443359	-65.58837891	-104.10644531	+6368	+16.85302734	+0.94042969	-0.08789063	+30.08056641	-82.15576172	-35.26611328	+5544	+15.64892578	-2.74218750	-3.28271484	+37.06787109	-44.91210938	-72.24609375	+4120
+1458240767.69569990	+16.44873047	-2.09619141	+0.25927734	+21.44531250	-65.65429688	-104.89746094	+6360	+16.86181641	+0.94921875	-0.07910156	+28.45458984	-82.61718750	-33.92578125	+5548	+15.64892578	-2.73339844	-3.28271484	+37.00195313	-44.95605469	-72.18017578	+4108
+1458240767.70400000	+16.44873047	-2.06103516	+0.30322266	+23.53271484	-66.04980469	-106.76513672	+6348	+16.87500000	+0.96679688	-0.03955078	+24.87304688	-83.54003906	-30.91552734	+5564	+15.64892578	-2.72460938	-3.28271484	+36.87011719	-44.97802734	-72.13623047	+4084
+1458240767.70810010	+16.44873047	-2.03906250	+0.32519531	+24.56542969	-66.18164063	-107.64404297	+6344	+16.87939453	+0.97558594	-0.02636719	+22.54394531	-83.95751953	-28.87207031	+5572	+15.64892578	-2.72460938	-3.28710938	+36.80419922	-44.95605469	-72.13623047	+4076
+1458240767.71230010	+16.44433594	-2.01269531	+0.34716797	+25.62011719	-66.35742188	-108.50097656	+6344	+16.88818359	+0.97998047	-0.00878906	+20.08300781	-84.39697266	-26.69677734	+5576	+15.64892578	-2.72460938	-3.28710938	+36.73828125	-44.91210938	-72.13623047	+4068
+1458240767.71650000	+16.44433594	-1.98632813	+0.36914063	+26.69677734	-66.51123047	-109.40185547	+6348	+16.89257813	+0.99316406	+0.00878906	+17.07275391	-84.77050781	-23.95019531	+5580	+15.64453125	-2.72460938	-3.29150391	+36.69433594	-44.86816406	-72.18017578	+4064
+1458240767.72059990	+16.43994141	-1.96435547	+0.39550781	+27.77343750	-66.68701172	-110.30273438	+6348	+16.89697266	+0.99755859	+0.02197266	+13.71093750	-85.10009766	-20.87402344	+5584	+15.64013672	-2.72460938	-3.29150391	+36.62841797	-44.82421875	-72.22412109	+4060
+1458240767.72480010	+16.44433594	-1.93798828	+0.42626953	+28.93798828	-66.86279297	-111.29150391	+6356	+16.91015625	+1.00195313	+0.03955078	+9.99755859	-85.47363281	-17.44628906	+5588	+15.63574219	-2.72900391	-3.29150391	+36.60644531	-44.78027344	-72.29003906	+4056
+1458240767.72900010	+16.44433594	-1.91162109	+0.44384766	+29.92675781	-66.92871094	-112.08251953	+6356	+16.91894531	+1.01074219	+0.05273438	+5.75683594	-85.71533203	-13.42529297	+5588	+15.63134766	-2.73339844	-3.29589844	+36.54052734	-44.73632813	-72.35595703	+4056
+1458240767.73309990	+16.44433594	-1.89404297	+0.45703125	+30.84960938	-66.97265625	-112.85156250	+6356	+16.93212891	+1.01074219	+0.05712891	+1.09863281	-85.91308594	-9.07470703	+5584	+15.62695313	-2.73339844	-3.29589844	+36.49658203	-44.67041016	-72.39990234	+4056
+1458240767.73729990	+16.44873047	-1.88085938	+0.47900391	+31.81640625	-67.06054688	-113.64257813	+6360	+16.93652344	+1.00634766	+0.07031250	-4.10888672	-86.11083984	-4.13085938	+5580	+15.62255859	-2.73779297	-3.29589844	+36.43066406	-44.62646484	-72.44384766	+4060
+1458240767.74560000	+16.43994141	-1.86767578	+0.49658203	+33.15673828	-67.08251953	-114.78515625	+6368	+16.94091797	+1.00195313	+0.07470703	-15.24902344	-86.26464844	+6.52587891	+5580	+15.61376953	-2.74218750	-3.30029297	+36.25488281	-44.49462891	-72.44384766	+4068
+1458240767.74980000	+16.43994141	-1.86767578	+0.49658203	+33.61816406	-67.03857422	-115.20263672	+6364	+16.94091797	+0.98437500	+0.07031250	-21.02783203	-86.24267578	+12.01904297	+5580	+15.60498047	-2.74218750	-3.30029297	+36.16699219	-44.45068359	-72.42187500	+4076
+1458240767.75399990	+16.44433594	-1.87207031	+0.48339844	+33.94775391	-66.92871094	-115.46630859	+6368	+16.94091797	+0.97998047	+0.06152344	-25.86181641	-86.15478516	+16.67724609	+5576	+15.60058594	-2.73779297	-3.30029297	+36.05712891	-44.42871094	-72.33398438	+4080
+1458240767.75810000	+16.44433594	-1.88525391	+0.46582031	+34.18945313	-66.84082031	-115.72998047	+6368	+16.94091797	+0.96679688	+0.05273438	-30.58593750	-86.04492188	+21.15966797	+5576	+15.59619141	-2.72900391	-3.29589844	+35.94726563	-44.42871094	-72.24609375	+4088
+1458240767.76230000	+16.44873047	-1.89843750	+0.46142578	+34.51904297	-66.77490234	-116.08154297	+6368	+16.94091797	+0.94921875	+0.04394531	-35.24414063	-85.93505859	+25.55419922	+5580	+15.58740234	-2.72021484	-3.29589844	+35.83740234	-44.45068359	-72.13623047	+4092
+1458240767.76650000	+16.44873047	-1.92041016	+0.43945313	+34.51904297	-66.62109375	-116.12548828	+6368	+16.93652344	+0.93603516	+0.03515625	-38.75976563	-85.78125000	+28.91601563	+5580	+15.58740234	-2.71142578	-3.29150391	+35.72753906	-44.45068359	-71.96044922	+4096
+1458240767.77060010	+16.44873047	-1.94238281	+0.41748047	+34.47509766	-66.44531250	-116.14746094	+6368	+16.93212891	+0.91845703	+0.02636719	-42.23144531	-85.58349609	+32.18994141	+5584	+15.58300781	-2.69824219	-3.29150391	+35.59570313	-44.47265625	-71.76269531	+4100
+1458240767.77480010	+16.44873047	-1.95996094	+0.39111328	+34.38720703	-66.29150391	-116.08154297	+6368	+16.92333984	+0.90087891	+0.01757813	-45.63720703	-85.40771484	+35.35400391	+5592	+15.57861328	-2.68505859	-3.29150391	+35.44189453	-44.51660156	-71.52099609	+4100
+1458240767.77889990	+16.44873047	-1.98193359	+0.36914063	+34.23339844	-66.15966797	-116.01562500	+6368	+16.91455078	+0.89208984	+0.00439453	-48.03222656	-85.20996094	+37.61718750	+5596	+15.57421875	-2.66748047	-3.28710938	+35.28808594	-44.53857422	-71.25732422	+4100
+1458240767.78309990	+16.44873047	-1.99951172	+0.34277344	+34.03564453	-66.00585938	-115.90576172	+6368	+16.91015625	+0.87890625	-0.00878906	-50.31738281	-84.96826172	+39.74853516	+5604	+15.57421875	-2.64990234	-3.28710938	+35.13427734	-44.58251953	-70.97167969	+4096
+1458240767.79140000	+16.45312500	-2.03466797	+0.31201172	+33.83789063	-65.83007813	-115.83984375	+6360	+16.90136719	+0.85253906	-0.01757813	-54.75585938	-84.59472656	+43.92333984	+5612	+15.56542969	-2.60595703	-3.28271484	+34.82666016	-44.67041016	-70.33447266	+4084
+1458240767.79559990	+16.45312500	-2.04345703	+0.29882813	+33.77197266	-65.72021484	-115.81787109	+6352	+16.89697266	+0.84375000	-0.02197266	-56.57958984	-84.41894531	+45.63720703	+5620	+15.56542969	-2.58398438	-3.27832031	+34.67285156	-44.69238281	-70.02685547	+4076
+1458240767.79979990	+16.45312500	-2.04785156	+0.28564453	+33.79394531	-65.63232422	-115.83984375	+6348	+16.89257813	+0.83935547	-0.01757813	-58.73291016	-84.24316406	+47.70263672	+5624	+15.56103516	-2.56640625	-3.27392578	+34.54101563	-44.71435547	-69.74121094	+4064
+1458240767.80390000	+16.45751953	-2.05224609	+0.28125000	+33.77197266	-65.56640625	-115.81787109	+6340	+16.89257813	+0.83496094	-0.01757813	-60.16113281	-84.08935547	+49.06494141	+5628	+15.55664063	-2.55322266	-3.26953125	+34.38720703	-44.71435547	-69.47753906	+4052
+1458240767.80810000	+16.45751953	-2.05224609	+0.27246094	+33.77197266	-65.50048828	-115.81787109	+6332	+16.89257813	+0.83496094	-0.01318359	-61.47949219	-83.91357422	+50.31738281	+5632	+15.55664063	-2.54003906	-3.26953125	+34.25537109	-44.69238281	-69.27978516	+4040
+1458240767.81230000	+16.46191406	-2.04345703	+0.26806641	+33.83789063	-65.45654297	-115.86181641	+6328	+16.88818359	+0.83496094	-0.00878906	-62.99560547	-83.73779297	+51.78955078	+5636	+15.55224609	-2.52685547	-3.27392578	+34.12353516	-44.60449219	-69.06005859	+4028
+1458240767.81640010	+16.46191406	-2.03906250	+0.27246094	+33.96972656	-65.45654297	-115.94970703	+6320	+16.88818359	+0.83935547	+0.00000000	-64.18212891	-83.60595703	+52.93212891	+5640	+15.54345703	-2.52246094	-3.27392578	+34.01367188	-44.53857422	-68.92822266	+4012
+1458240767.82060000	+16.46191406	-2.02587891	+0.28125000	+34.14550781	-65.45654297	-116.08154297	+6320	+16.89257813	+0.84375000	+0.00439453	-65.36865234	-83.45214844	+54.09667969	+5644	+15.53906250	-2.52246094	-3.27832031	+33.90380859	-44.45068359	-68.84033203	+4000
+1458240767.82480000	+16.46191406	-2.01269531	+0.29003906	+34.40917969	-65.50048828	-116.27929688	+6320	+16.89697266	+0.85253906	+0.02197266	-66.77490234	-83.34228516	+55.50292969	+5648	+15.53027344	-2.52246094	-3.27832031	+33.81591797	-44.34082031	-68.77441406	+3992
+1458240767.82890010	+16.46630859	-1.99951172	+0.30322266	+34.62890625	-65.52246094	-116.43310547	+6316	+16.90136719	+0.85693359	+0.03515625	-67.89550781	-83.23242188	+56.62353516	+5648	+15.52587891	-2.52246094	-3.27832031	+33.75000000	-44.27490234	-68.75244141	+3984
+1458240767.83310010	+16.46630859	-1.98632813	+0.31640625	+34.93652344	-65.56640625	-116.65283203	+6320	+16.90576172	+0.86572266	+0.04833984	-69.03808594	-83.12255859	+57.74414063	+5652	+15.52148438	-2.52685547	-3.27392578	+33.66210938	-44.18701172	-68.75244141	+3976
+1458240767.83730010	+16.47070313	-1.96875000	+0.32958984	+35.24414063	-65.58837891	-116.87255859	+6320	+16.91015625	+0.87451172	+0.06591797	-70.00488281	-82.99072266	+58.71093750	+5652	+15.51269531	-2.53564453	-3.27832031	+33.59619141	-44.05517578	-68.73046875	+3972
+1458240767.84559990	+16.47509766	-1.92919922	+0.36035156	+35.94726563	-65.67626953	-117.37792969	+6332	+16.91455078	+0.88769531	+0.08349609	-71.21337891	-82.77099609	+59.91943359	+5652	+15.49951172	-2.54443359	-3.28271484	+33.42041016	-43.83544922	-68.68652344	+3968
+1458240767.84980010	+16.47509766	-1.91601563	+0.37792969	+36.32080078	-65.72021484	-117.64160156	+6336	+16.91894531	+0.89208984	+0.09228516	-71.78466797	-82.66113281	+60.46875000	+5652	+15.49072266	-2.54882813	-3.28271484	+33.33251953	-43.72558594	-68.64257813	+3972
+1458240767.85390000	+16.47949219	-1.89404297	+0.39990234	+36.82617188	-65.76416016	-118.01513672	+6344	+16.92333984	+0.89648438	+0.10107422	-72.37792969	-82.55126953	+61.01806641	+5652	+15.48193359	-2.54882813	-3.28710938	+33.24462891	-43.61572266	-68.59863281	+3972
+1458240767.85809990	+16.47949219	-1.87646484	+0.42187500	+37.33154297	-65.83007813	-118.38867188	+6352	+16.92773438	+0.90087891	+0.11425781	-73.01513672	-82.46337891	+61.65527344	+5652	+15.47314453	-2.55322266	-3.28710938	+33.15673828	-43.52783203	-68.55468750	+3976
+1458240767.86220000	+16.47949219	-1.85888672	+0.43945313	+37.77099609	-65.87402344	-118.74023438	+6360	+16.92773438	+0.90527344	+0.12304688	-73.54248047	-82.37548828	+62.16064453	+5652	+15.46875000	-2.55322266	-3.28271484	+33.04687500	-43.46191406	-68.51074219	+3976
+1458240767.86640000	+16.48388672	-1.84570313	+0.45703125	+38.29833984	-65.87402344	-119.11376953	+6364	+16.93212891	+0.90966797	+0.12744141	-73.85009766	-82.26562500	+62.42431641	+5652	+15.46435547	-2.55322266	-3.28271484	+32.95898438	-43.41796875	-68.40087891	+3980
+1458240767.87060000	+16.48388672	-1.83691406	+0.46582031	+38.64990234	-65.85205078	-119.37744141	+6372	+16.93212891	+0.90966797	+0.13183594	-74.02587891	-82.15576172	+62.55615234	+5648	+15.45996094	-2.54882813	-3.28271484	+32.84912109	-43.37402344	-68.26904297	+3984
+1458240767.87470010	+16.48828125	-1.83691406	+0.46582031	+38.89160156	-65.78613281	-119.53125000	+6372	+16.93212891	+0.90966797	+0.12744141	-74.04785156	-82.04589844	+62.51220703	+5648	+15.45556641	-2.54443359	-3.27832031	+32.73925781	-43.33007813	-68.09326172	+3984
+1458240767.87890010	+16.48828125	-1.84130859	+0.46142578	+39.02343750	-65.69824219	-119.59716797	+6376	+16.93212891	+0.90527344	+0.12304688	-73.93798828	-81.93603516	+62.35839844	+5648	+15.45117188	-2.53564453	-3.27832031	+32.58544922	-43.30810547	-67.87353516	+3988
+1458240767.88310000	+16.48388672	-1.85009766	+0.44824219	+39.04541016	-65.58837891	-119.59716797	+6380	+16.92773438	+0.90087891	+0.11865234	-73.76220703	-81.82617188	+62.11669922	+5644	+15.44238281	-2.52246094	-3.27832031	+32.45361328	-43.28613281	-67.60986328	+3988
+1458240767.88720010	+16.48388672	-1.86767578	+0.43505859	+38.95751953	-65.47851563	-119.48730469	+6388	+16.92773438	+0.89648438	+0.10986328	-73.56445313	-81.71630859	+61.85302734	+5644	+15.44238281	-2.50927734	-3.27832031	+32.32177734	-43.28613281	-67.34619141	+3988
+1458240767.89560010	+16.48388672	-1.90283203	+0.38671875	+38.56201172	-65.19287109	-119.11376953	+6396	+16.92333984	+0.88769531	+0.09228516	-73.05908203	-81.49658203	+61.21582031	+5648	+15.43798828	-2.47412109	-3.26953125	+32.01416016	-43.35205078	-66.68701172	+3984
+1458240767.89969990	+16.48388672	-1.92041016	+0.36035156	+38.29833984	-65.03906250	-118.85009766	+6400	+16.92333984	+0.87890625	+0.08349609	-72.75146484	-81.36474609	+60.82031250	+5648	+15.43798828	-2.45654297	-3.26953125	+31.88232422	-43.35205078	-66.37939453	+3976
+1458240767.90389990	+16.48388672	-1.94238281	+0.32519531	+37.92480469	-64.84130859	-118.52050781	+6404	+16.91894531	+0.87451172	+0.07031250	-72.31201172	-81.25488281	+60.31494141	+5652	+15.43359375	-2.43457031	-3.26953125	+31.70654297	-43.37402344	-66.00585938	+3968
+1458240767.90809990	+16.48388672	-1.95996094	+0.29003906	+37.52929688	-64.64355469	-118.12500000	+6404	+16.91894531	+0.87011719	+0.05273438	-71.74072266	-81.12304688	+59.69970703	+5656	+15.43359375	-2.41699219	-3.26953125	+31.57470703	-43.37402344	-65.67626953	+3960
+1458240767.91220000	+16.48388672	-1.97753906	+0.25488281	+37.15576172	-64.48974609	-117.77343750	+6404	+16.91455078	+0.86572266	+0.03955078	-71.21337891	-81.01318359	+59.10644531	+5660	+15.43359375	-2.39501953	-3.27392578	+31.44287109	-43.33007813	-65.32470703	+3952
+1458240767.91640000	+16.48388672	-1.99072266	+0.22851563	+36.84814453	-64.35791016	-117.46582031	+6404	+16.91455078	+0.86132813	+0.02636719	-70.70800781	-80.88134766	+58.55712891	+5664	+15.42919922	-2.38183594	-3.27832031	+31.28906250	-43.28613281	-65.03906250	+3940
+1458240767.92059990	+16.48388672	-1.99951172	+0.20654297	+36.56250000	-64.24804688	-117.18017578	+6400	+16.91015625	+0.86132813	+0.01318359	-70.22460938	-80.77148438	+58.00781250	+5668	+15.42480469	-2.36865234	-3.27832031	+31.17919922	-43.24218750	-64.79736328	+3928
+1458240767.92890000	+16.48388672	-2.00390625	+0.18017578	+36.21093750	-64.11621094	-116.76269531	+6384	+16.91015625	+0.86132813	+0.00000000	-69.54345703	-80.55175781	+57.28271484	+5676	+15.41601563	-2.35546875	-3.28710938	+30.95947266	-43.08837891	-64.44580078	+3904
+1458240767.93300010	+16.48828125	-1.99951172	+0.17138672	+36.12304688	-64.09423828	-116.63085938	+6380	+16.91455078	+0.86572266	-0.00439453	-69.25781250	-80.46386719	+56.97509766	+5676	+15.41162109	-2.35546875	-3.29150391	+30.87158203	-43.02246094	-64.35791016	+3892
+1458240767.94140010	+16.49267578	-1.98193359	+0.17138672	+36.12304688	-64.09423828	-116.49902344	+6368	+16.91894531	+0.87451172	-0.00439453	-68.81835938	-80.31005859	+56.51367188	+5684	+15.40283203	-2.35546875	-3.30908203	+30.73974609	-42.78076172	-64.22607422	+3872
+1458240767.94970010	+16.49707031	-1.95996094	+0.18896484	+36.25488281	-64.13818359	-116.49902344	+6360	+16.92333984	+0.89208984	+0.00000000	-68.46679688	-80.15625000	+56.18408203	+5692	+15.39404297	-2.35986328	-3.33105469	+30.60791016	-42.49511719	-64.18212891	+3860
+1458240767.95799990	+16.50146484	-1.93798828	+0.20214844	+36.45263672	-64.22607422	-116.56494141	+6356	+16.93212891	+0.90966797	+0.01318359	-68.44482422	-80.06835938	+56.18408203	+5696	+15.38085938	-2.36425781	-3.34423828	+30.52001953	-42.29736328	-64.18212891	+3852
+1458240767.96639990	+16.50585938	-1.91162109	+0.22412109	+36.69433594	-64.31396484	-116.65283203	+6356	+16.94531250	+0.93164063	+0.03076172	-68.51074219	-79.98046875	+56.25000000	+5700	+15.37207031	-2.37304688	-3.36181641	+30.45410156	-42.09960938	-64.22607422	+3848
+1458240767.97050000	+16.50585938	-1.89843750	+0.23291016	+36.80419922	-64.37988281	-116.71875000	+6356	+16.94970703	+0.94482422	+0.03955078	-68.53271484	-79.95849609	+56.29394531	+5704	+15.37207031	-2.37304688	-3.36621094	+30.41015625	-42.01171875	-64.24804688	+3848
+1458240767.97890000	+16.51025391	-1.86767578	+0.25048828	+37.04589844	-64.44580078	-116.80664063	+6360	+16.95849609	+0.96679688	+0.04833984	-68.29101563	-79.87060547	+56.03027344	+5704	+15.36328125	-2.37304688	-3.38818359	+30.34423828	-41.81396484	-64.22607422	+3848
+1458240767.98720000	+16.51904297	-1.84130859	+0.25927734	+37.17773438	-64.51171875	-116.80664063	+6360	+16.96289063	+0.98437500	+0.04833984	-67.89550781	-79.80468750	+55.59082031	+5700	+15.35449219	-2.36425781	-3.41015625	+30.25634766	-41.63818359	-64.13818359	+3852
+1458240767.99140000	+16.52343750	-1.82812500	+0.25488281	+37.15576172	-64.53369141	-116.74072266	+6360	+16.96728516	+0.99316406	+0.04394531	-67.56591797	-79.76074219	+55.23925781	+5700	+15.35449219	-2.35546875	-3.41894531	+30.21240234	-41.59423828	-64.05029297	+3852
+1458240767.99970010	+16.53222656	-1.81054688	+0.22851563	+36.95800781	-64.46777344	-116.45507813	+6360	+16.96728516	+1.00634766	+0.01757813	-66.66503906	-79.65087891	+54.22851563	+5700	+15.35009766	-2.33349609	-3.44531250	+30.10253906	-41.46240234	-63.85253906	+3852
+1458240768.00799990	+16.53662109	-1.79736328	+0.18017578	+36.51855469	-64.31396484	-115.99365234	+6360	+16.96728516	+1.01953125	-0.03076172	-65.23681641	-79.54101563	+52.66845703	+5708	+15.35009766	-2.30273438	-3.47607422	+29.99267578	-41.35253906	-63.54492188	+3856
+1458240768.01220010	+16.54101563	-1.79736328	+0.14941406	+36.21093750	-64.20410156	-115.66406250	+6360	+16.96728516	+1.02392578	-0.06152344	-64.31396484	-79.45312500	+51.70166016	+5708	+15.34570313	-2.28076172	-3.49365234	+29.94873047	-41.30859375	-63.36914063	+3852
+1458240768.02049990	+16.55419922	-1.80175781	+0.04833984	+35.31005859	-63.87451172	-114.80712891	+6356	+16.95849609	+1.06347656	-0.25927734	-58.88671875	-78.90380859	+45.92285156	+5740	+15.34130859	-2.23242188	-3.54199219	+29.79492188	-41.17675781	-62.92968750	+3848
+1458240768.02880000	+16.56738281	-1.80615234	-0.08349609	+34.12353516	-63.36914063	-113.68652344	+6352	+16.95849609	+1.08544922	-0.36035156	-56.77734375	-78.64013672	+43.72558594	+5748	+15.33691406	-2.17968750	-3.59472656	+29.66308594	-41.02294922	-62.46826172	+3840
+1458240768.03720000	+16.58496094	-1.79736328	-0.22412109	+33.15673828	-62.88574219	-112.71972656	+6340	+16.95849609	+1.11621094	-0.45263672	-54.64599609	-78.39843750	+41.57226563	+5756	+15.33251953	-2.12695313	-3.65185547	+29.57519531	-40.82519531	-62.09472656	+3820
+1458240768.04550000	+16.60253906	-1.75781250	-0.34277344	+32.62939453	-62.51220703	-112.10449219	+6328	+16.95849609	+1.15576172	-0.53173828	-52.93212891	-78.20068359	+39.88037109	+5756	+15.31933594	-2.08300781	-3.71777344	+29.50927734	-40.53955078	-61.85302734	+3800
+1458240768.04970000	+16.61132813	-1.73144531	-0.37792969	+32.62939453	-62.40234375	-112.01660156	+6316	+16.95849609	+1.18212891	-0.56250000	-52.27294922	-78.13476563	+39.26513672	+5756	+15.31494141	-2.06103516	-3.75292969	+29.48730469	-40.36376953	-61.76513672	+3792
+1458240768.05800010	+16.63330078	-1.65234375	-0.42187500	+33.00292969	-62.33642578	-112.12646484	+6296	+16.96728516	+1.23925781	-0.60644531	-51.50390625	-78.04687500	+38.60595703	+5756	+15.30175781	-2.03466797	-3.81445313	+29.50927734	-40.03417969	-61.78710938	+3768
+1458240768.06629990	+16.65087891	-1.55566406	-0.43505859	+33.70605469	-62.38037109	-112.50000000	+6272	+16.97167969	+1.30078125	-0.64599609	-50.80078125	-78.00292969	+38.01269531	+5752	+15.28857422	-2.01269531	-3.88037109	+29.57519531	-39.66064453	-61.91894531	+3748
+1458240768.07049990	+16.66406250	-1.50292969	-0.43945313	+34.07958984	-62.40234375	-112.69775391	+6260	+16.98046875	+1.33593750	-0.66357422	-50.42724609	-78.00292969	+37.72705078	+5748	+15.28417969	-1.99951172	-3.91552734	+29.61914063	-39.44091797	-61.98486328	+3740
+1458240768.07880000	+16.67724609	-1.39746094	-0.46142578	+34.78271484	-62.33642578	-113.00537109	+6248	+16.98925781	+1.41943359	-0.69873047	-49.72412109	-77.98095703	+37.17773438	+5744	+15.26660156	-1.97314453	-3.99462891	+29.72900391	-38.95751953	-62.18261719	+3732
+1458240768.08299990	+16.68603516	-1.34912109	-0.47460938	+35.11230469	-62.33642578	-113.15917969	+6240	+16.98925781	+1.45458984	-0.71630859	-49.48242188	-78.00292969	+37.02392578	+5740	+15.25341797	-1.95556641	-4.03857422	+29.81689453	-38.73779297	-62.24853516	+3728
+1458240768.09130000	+16.70361328	-1.24804688	-0.52734375	+35.52978516	-62.13867188	-113.22509766	+6224	+16.99804688	+1.52490234	-0.75585938	-48.77929688	-77.98095703	+36.43066406	+5732	+15.24023438	-1.90722656	-4.11767578	+29.94873047	-38.32031250	-62.35839844	+3728
+1458240768.09550000	+16.71240234	-1.21289063	-0.56250000	+35.63964844	-62.02880859	-113.22509766	+6212	+16.99804688	+1.56005859	-0.77783203	-48.44970703	-77.95898438	+36.14501953	+5724	+15.23144531	-1.88085938	-4.15722656	+30.03662109	-38.14453125	-62.35839844	+3724
+1458240768.09960010	+16.72119141	-1.18212891	-0.60644531	+35.63964844	-61.83105469	-113.11523438	+6204	+17.00244141	+1.59082031	-0.81298828	-47.72460938	-77.91503906	+35.50781250	+5724	+15.22705078	-1.85449219	-4.19677734	+30.08056641	-37.99072266	-62.33642578	+3724
+1458240768.10800000	+16.72998047	-1.13378906	-0.72509766	+35.28808594	-61.32568359	-112.63183594	+6184	+16.99804688	+1.65234375	-0.90966797	-45.85693359	-77.73925781	+33.66210938	+5720	+15.22265625	-1.77978516	-4.28027344	+30.19042969	-37.68310547	-62.11669922	+3720
+1458240768.11630010	+16.73437500	-1.09423828	-0.87890625	+34.71679688	-60.66650391	-111.97265625	+6160	+16.98925781	+1.70507813	-1.01953125	-43.98925781	-77.49755859	+31.79443359	+5716	+15.20947266	-1.70068359	-4.35937500	+30.25634766	-37.44140625	-61.78710938	+3712
+1458240768.12050010	+16.73876953	-1.08105469	-0.95361328	+34.45312500	-60.35888672	-111.68701172	+6144	+16.98486328	+1.72705078	-1.07226563	-43.19824219	-77.38769531	+31.00341797	+5712	+15.20507813	-1.66113281	-4.39892578	+30.30029297	-37.33154297	-61.61132813	+3704
+1458240768.12879990	+16.75634766	-1.05908203	-1.10742188	+33.83789063	-59.67773438	-111.07177734	+6104	+16.97607422	+1.76660156	-1.19531250	-41.19873047	-77.08007813	+28.95996094	+5712	+15.20068359	-1.57763672	-4.46923828	+30.34423828	-37.17773438	-61.28173828	+3680
+1458240768.13710000	+16.76074219	-1.02832031	-1.26562500	+33.33251953	-58.99658203	-110.52246094	+6064	+16.96728516	+1.82812500	-1.31835938	-39.17724609	-76.77246094	+26.98242188	+5712	+15.19628906	-1.49853516	-4.54833984	+30.41015625	-36.95800781	-60.93017578	+3652
+1458240768.14960000	+16.76953125	-0.96240234	-1.45898438	+32.91503906	-58.16162109	-109.99511719	+5988	+16.94970703	+1.91601563	-1.48095703	-36.84814453	-76.39892578	+24.67529297	+5704	+15.18310547	-1.38427734	-4.66259766	+30.58593750	-36.60644531	-60.57861328	+3600
+1458240768.15380000	+16.77392578	-0.93603516	-1.49853516	+32.95898438	-58.02978516	-109.99511719	+5956	+16.94531250	+1.94238281	-1.52050781	-36.36474609	-76.31103516	+24.21386719	+5700	+15.17431641	-1.34912109	-4.69335938	+30.65185547	-36.47460938	-60.53466797	+3580
+1458240768.16210010	+16.78710938	-0.83935547	-1.56005859	+33.39843750	-57.83203125	-110.17089844	+5900	+16.94091797	+2.03906250	-1.59082031	-35.48583984	-76.24511719	+23.57666016	+5696	+15.16552734	-1.29199219	-4.76367188	+30.82763672	-36.18896484	-60.62255859	+3536
+1458240768.17039990	+16.80029297	-0.73388672	-1.59960938	+33.94775391	-57.70019531	-110.39062500	+5848	+16.94091797	+2.14013672	-1.64794922	-34.65087891	-76.17919922	+22.98339844	+5684	+15.15673828	-1.23925781	-4.83398438	+31.06933594	-35.85937500	-60.82031250	+3496
+1458240768.17880010	+16.80029297	-0.61083984	-1.60839844	+34.78271484	-57.76611328	-110.83007813	+5792	+16.93652344	+2.24560547	-1.68750000	-34.16748047	-76.20117188	+22.78564453	+5668	+15.13916016	-1.17773438	-4.90869141	+31.37695313	-35.44189453	-61.08398438	+3464
+1458240768.18709990	+16.80908203	-0.47900391	-1.60400391	+35.63964844	-57.85400391	-111.29150391	+5748	+16.93212891	+2.35546875	-1.71386719	-33.83789063	-76.24511719	+22.76367188	+5652	+15.12158203	-1.12500000	-4.97021484	+31.66259766	-35.09033203	-61.36962891	+3432
+1458240768.19129990	+16.80908203	-0.46142578	-1.60400391	+35.74951172	-57.87597656	-111.35742188	+5716	+16.93212891	+2.41259766	-1.73144531	-33.61816406	-76.26708984	+22.71972656	+5644	+15.11279297	-1.09863281	-5.00537109	+31.81640625	-34.93652344	-61.54541016	+3420
+1458240768.19960000	+16.81347656	-0.39111328	-1.60839844	+36.21093750	-57.89794922	-111.57714844	+5668	+16.93212891	+2.52246094	-1.77099609	-33.06884766	-76.28906250	+22.47802734	+5632	+15.10400391	-1.04150391	-5.06250000	+32.12402344	-34.65087891	-61.85302734	+3396
+1458240768.20790000	+16.81347656	-0.28564453	-1.62597656	+36.80419922	-57.85400391	-111.84082031	+5628	+16.92333984	+2.62353516	-1.81933594	-32.32177734	-76.26708984	+21.97265625	+5616	+15.08642578	-0.97119141	-5.12841797	+32.43164063	-34.34326172	-62.00683594	+3376
+1458240768.21630000	+16.81347656	-0.17578125	-1.67431641	+37.24365234	-57.70019531	-111.95068359	+5600	+16.90576172	+2.71582031	-1.88085938	-31.28906250	-76.17919922	+21.18164063	+5604	+15.07324219	-0.90087891	-5.18115234	+32.67333984	-34.18945313	-62.02880859	+3356
+1458240768.22460010	+16.80908203	-0.08789063	-1.74462891	+37.46337891	-57.45849609	-111.99462891	+5568	+16.89257813	+2.79052734	-1.94677734	-30.21240234	-76.09130859	+20.23681641	+5596	+15.06005859	-0.81738281	-5.22949219	+32.87109375	-34.12353516	-61.98486328	+3332
+1458240768.23289990	+16.80908203	-0.01318359	-1.85009766	+37.46337891	-57.01904297	-111.84082031	+5532	+16.87500000	+2.86083984	-2.03466797	-28.80615234	-75.91552734	+18.91845703	+5592	+15.06005859	-0.73388672	-5.27343750	+33.06884766	-34.10156250	-61.85302734	+3304
+1458240768.24120000	+16.80029297	+0.03955078	-1.95996094	+37.30957031	-56.55761719	-111.62109375	+5492	+16.84863281	+2.92675781	-2.11376953	-27.37792969	-75.78369141	+17.57812500	+5592	+15.05566406	-0.64599609	-5.31298828	+33.28857422	-34.10156250	-61.72119141	+3272
+1458240768.24959990	+16.78710938	+0.08349609	-2.06982422	+37.11181641	-56.09619141	-111.42333984	+5448	+16.82226563	+2.98828125	-2.19287109	-26.03759766	-75.67382813	+16.28173828	+5592	+15.04687500	-0.55371094	-5.35253906	+33.50830078	-34.12353516	-61.52343750	+3236
+1458240768.26210000	+16.77832031	+0.16699219	-2.19726563	+37.15576172	-55.63476563	-111.42333984	+5376	+16.78710938	+3.08056641	-2.28515625	-24.27978516	-75.65185547	+14.58984375	+5596	+15.03808594	-0.42626953	-5.39648438	+33.83789063	-34.21142578	-61.47949219	+3172
+1458240768.27040000	+16.77392578	+0.23730469	-2.25439453	+37.46337891	-55.45898438	-111.59912109	+5328	+16.76513672	+3.16406250	-2.33349609	-23.11523438	-75.65185547	+13.60107422	+5600	+15.03369141	-0.34716797	-5.41845703	+34.12353516	-34.27734375	-61.58935547	+3124
+1458240768.27870010	+16.76074219	+0.32958984	-2.27197266	+38.01269531	-55.50292969	-111.99462891	+5288	+16.73876953	+3.25634766	-2.33789063	-22.50000000	-75.84960938	+13.20556641	+5600	+15.02050781	-0.27246094	-5.44921875	+34.45312500	-34.18945313	-61.76513672	+3084
+1458240768.28710010	+16.75195313	+0.43945313	-2.25878906	+38.80371094	-55.70068359	-112.56591797	+5248	+16.72119141	+3.35742188	-2.33349609	-22.06054688	-76.06933594	+13.00781250	+5604	+15.00292969	-0.21093750	-5.47558594	+34.80468750	-34.10156250	-62.05078125	+3044
+1458240768.29539990	+16.74755859	+0.56250000	-2.21923828	+39.81445313	-56.00830078	-113.26904297	+5216	+16.70800781	+3.46728516	-2.32031250	-21.66503906	-76.31103516	+12.89794922	+5612	+14.98974609	-0.14941406	-5.49316406	+35.17822266	-34.03564453	-62.49023438	+3008
+1458240768.30370000	+16.73876953	+0.68994141	-2.17089844	+40.86914063	-56.35986328	-114.01611328	+5188	+16.69042969	+3.57714844	-2.28955078	-21.51123047	-76.61865234	+13.07373047	+5620	+14.97656250	-0.09228516	-5.51074219	+35.59570313	-33.92578125	-62.92968750	+2980
+1458240768.31209990	+16.72119141	+0.80859375	-2.12255859	+41.81396484	-56.66748047	-114.65332031	+5156	+16.66845703	+3.67382813	-2.26318359	-21.44531250	-76.83837891	+13.24951172	+5624	+14.96337891	-0.03076172	-5.52832031	+35.96923828	-33.81591797	-63.25927734	+2960
+1458240768.32040000	+16.70800781	+0.92285156	-2.08740234	+42.67089844	-56.95312500	-115.24658203	+5120	+16.65087891	+3.75732422	-2.23242188	-21.55517578	-77.10205078	+13.55712891	+5628	+14.93701172	+0.03515625	-5.55029297	+36.29882813	-33.72802734	-63.50097656	+2956
+1458240768.32870010	+16.69482422	+1.01074219	-2.06982422	+43.28613281	-57.10693359	-115.66406250	+5084	+16.63769531	+3.83203125	-2.23242188	-21.18164063	-77.23388672	+13.33740234	+5628	+14.93261719	+0.10107422	-5.55468750	+36.58447266	-33.79394531	-63.72070313	+2956
+1458240768.33290000	+16.68603516	+1.04589844	-2.06982422	+43.48388672	-57.12890625	-115.81787109	+5064	+16.62890625	+3.86279297	-2.23242188	-20.93994141	-77.29980469	+13.11767578	+5624	+14.92822266	+0.14062500	-5.55908203	+36.73828125	-33.83789063	-63.74267578	+2956
+1458240768.34120010	+16.67285156	+1.10742188	-2.09179688	+43.72558594	-57.08496094	-115.97167969	+5028	+16.59814453	+3.91552734	-2.23242188	-20.72021484	-77.40966797	+12.94189453	+5620	+14.92822266	+0.21533203	-5.56787109	+36.95800781	-33.96972656	-63.74267578	+2952
+1458240768.34949990	+16.65527344	+1.14697266	-2.13134766	+43.70361328	-56.95312500	-115.97167969	+4996	+16.57617188	+3.95068359	-2.24560547	-20.32470703	-77.43164063	+12.50244141	+5620	+14.91503906	+0.29882813	-5.57666016	+37.11181641	-34.10156250	-63.56689453	+2940
+1458240768.36200000	+16.62890625	+1.19531250	-2.19726563	+43.59375000	-56.75537109	-115.92773438	+4964	+16.53662109	+4.00781250	-2.27636719	-19.64355469	-77.45361328	+11.75537109	+5624	+14.91064453	+0.41308594	-5.56787109	+37.33154297	-34.47509766	-63.36914063	+2908
+1458240768.36620000	+16.62451172	+1.20849609	-2.21484375	+43.54980469	-56.71142578	-115.92773438	+4956	+16.52343750	+4.02978516	-2.28076172	-19.48974609	-77.47558594	+11.60156250	+5624	+14.91064453	+0.44824219	-5.56347656	+37.39746094	-34.60693359	-63.30322266	+2892
+1458240768.37870000	+16.60693359	+1.25683594	-2.26757813	+43.48388672	-56.55761719	-115.92773438	+4940	+16.47949219	+4.10449219	-2.28515625	-19.11621094	-77.51953125	+11.33789063	+5632	+14.91064453	+0.56250000	-5.55468750	+37.63916016	-34.89257813	-63.10546875	+2836
+1458240768.38700010	+16.58935547	+1.30957031	-2.27636719	+43.61572266	-56.57958984	-116.01562500	+4932	+16.44873047	+4.15722656	-2.27636719	-19.24804688	-77.58544922	+11.53564453	+5644	+14.90185547	+0.62841797	-5.55029297	+37.79296875	-35.04638672	-63.03955078	+2800
+1458240768.39120010	+16.58496094	+1.33593750	-2.27197266	+43.74755859	-56.64550781	-116.10351563	+4928	+16.43994141	+4.18798828	-2.26318359	-19.40185547	-77.65136719	+11.75537109	+5652	+14.89746094	+0.65917969	-5.54150391	+37.88085938	-35.13427734	-63.08349609	+2780
+1458240768.40370010	+16.56738281	+1.45019531	-2.22363281	+44.47265625	-56.99707031	-116.58691406	+4932	+16.41796875	+4.30224609	-2.19726563	-20.25878906	-77.98095703	+12.91992188	+5684	+14.89746094	+0.73388672	-5.51953125	+38.23242188	-35.31005859	-63.39111328	+2732
+1458240768.41199990	+16.55419922	+1.53369141	-2.16650391	+45.06591797	-57.30468750	-116.98242188	+4936	+16.40039063	+4.37255859	-2.14453125	-20.89599609	-78.15673828	+13.75488281	+5700	+14.88867188	+0.77783203	-5.51513672	+38.45214844	-35.28808594	-63.61083984	+2708
+1458240768.42030000	+16.54101563	+1.62158203	-2.10058594	+45.72509766	-57.67822266	-117.39990234	+4940	+16.38720703	+4.43847656	-2.09619141	-21.57714844	-78.35449219	+14.65576172	+5720	+14.87548828	+0.81738281	-5.50634766	+38.71582031	-35.28808594	-63.91845703	+2704
+1458240768.43280010	+16.52343750	+1.74902344	-2.00390625	+46.69189453	-58.22753906	-118.03710938	+4936	+16.37402344	+4.53515625	-2.00830078	-22.87353516	-78.70605469	+16.21582031	+5744	+14.87109375	+0.86132813	-5.47998047	+39.02343750	-35.33203125	-64.42382813	+2720
+1458240768.44120000	+16.51025391	+1.81054688	-1.95117188	+47.15332031	-58.49121094	-118.34472656	+4920	+16.36083984	+4.58789063	-1.97314453	-23.09326172	-78.83789063	+16.56738281	+5748	+14.86669922	+0.89208984	-5.47119141	+39.19921875	-35.33203125	-64.64355469	+2736
+1458240768.44950010	+16.49707031	+1.85449219	-1.92041016	+47.35107422	-58.64501953	-118.49853516	+4904	+16.34326172	+4.62304688	-1.95117188	-23.11523438	-78.88183594	+16.65527344	+5752	+14.85351563	+0.93603516	-5.46240234	+39.30908203	-35.37597656	-64.68750000	+2764
+1458240768.45779990	+16.48388672	+1.88085938	-1.91601563	+47.35107422	-58.66699219	-118.49853516	+4880	+16.32568359	+4.65820313	-1.93798828	-23.07128906	-78.92578125	+16.69921875	+5756	+14.84472656	+0.97558594	-5.45361328	+39.37500000	-35.46386719	-64.59960938	+2784
+1458240768.46199990	+16.47949219	+1.88964844	-1.92041016	+47.30712891	-58.64501953	-118.47656250	+4872	+16.31689453	+4.67138672	-1.93359375	-22.96142578	-78.92578125	+16.61132813	+5756	+14.84472656	+0.99755859	-5.44482422	+39.37500000	-35.55175781	-64.55566406	+2796
+1458240768.47030000	+16.47070313	+1.89843750	-1.94677734	+47.08740234	-58.53515625	-118.32275391	+4852	+16.29931641	+4.69335938	-1.94238281	-22.36816406	-78.88183594	+16.01806641	+5764	+14.84912109	+1.04150391	-5.43603516	+39.39697266	-35.68359375	-64.37988281	+2804
+1458240768.47860000	+16.46191406	+1.89843750	-1.97314453	+46.77978516	-58.35937500	-118.12500000	+4844	+16.27734375	+4.71093750	-1.95556641	-21.75292969	-78.77197266	+15.40283203	+5772	+14.84472656	+1.09423828	-5.43164063	+39.39697266	-35.79345703	-64.11621094	+2808
+1458240768.48700000	+16.45312500	+1.90283203	-2.00830078	+46.51611328	-58.20556641	-117.90527344	+4840	+16.25537109	+4.73730469	-1.96435547	-21.22558594	-78.70605469	+14.94140625	+5784	+14.83593750	+1.14257813	-5.42724609	+39.39697266	-35.92529297	-63.83056641	+2800
+1458240768.49530010	+16.44433594	+1.91162109	-2.03466797	+46.29638672	-58.05175781	-117.72949219	+4840	+16.24218750	+4.75927734	-1.96875000	-20.72021484	-78.61816406	+14.43603516	+5796	+14.83154297	+1.19091797	-5.41406250	+39.39697266	-36.05712891	-63.61083984	+2784
+1458240768.50359990	+16.43554688	+1.92480469	-2.05224609	+46.18652344	-57.96386719	-117.61962891	+4844	+16.23339844	+4.78125000	-1.96435547	-20.45654297	-78.59619141	+14.19433594	+5812	+14.83154297	+1.23925781	-5.40087891	+39.41894531	-36.16699219	-63.43505859	+2764
+1458240768.51200010	+16.43115234	+1.95117188	-2.05224609	+46.18652344	-57.91992188	-117.57568359	+4848	+16.22460938	+4.81640625	-1.94677734	-20.32470703	-78.57421875	+14.10644531	+5832	+14.82714844	+1.27441406	-5.39208984	+39.48486328	-36.21093750	-63.36914063	+2744
+1458240768.52029990	+16.42236328	+1.99072266	-2.03466797	+46.36230469	-57.98583984	-117.64160156	+4856	+16.22021484	+4.85595703	-1.91162109	-20.47851563	-78.64013672	+14.39208984	+5852	+14.81835938	+1.30517578	-5.37890625	+39.55078125	-36.18896484	-63.39111328	+2728
+1458240768.52449990	+16.41796875	+2.01269531	-2.02148438	+46.51611328	-58.05175781	-117.70751953	+4864	+16.22460938	+4.87353516	-1.88525391	-20.72021484	-78.70605469	+14.65576172	+5864	+14.81396484	+1.31396484	-5.37011719	+39.59472656	-36.16699219	-63.47900391	+2720
+1458240768.53280000	+16.41357422	+2.06103516	-1.98193359	+46.86767578	-58.22753906	-117.90527344	+4876	+16.22900391	+4.91308594	-1.83691406	-21.07177734	-78.81591797	+15.09521484	+5876	+14.81396484	+1.32714844	-5.35253906	+39.70458984	-36.14501953	-63.67675781	+2716
+1458240768.54530000	+16.40478516	+2.14892578	-1.90283203	+47.57080078	-58.53515625	-118.32275391	+4892	+16.23339844	+4.97900391	-1.74462891	-21.73095703	-78.99169922	+15.97412109	+5896	+14.80517578	+1.34472656	-5.33056641	+39.88037109	-35.99121094	-63.98437500	+2728
+1458240768.55360010	+16.39599609	+2.20166016	-1.85009766	+48.03222656	-58.73291016	-118.58642578	+4896	+16.23339844	+5.01416016	-1.69628906	-21.95068359	-79.03564453	+16.32568359	+5900	+14.79638672	+1.35791016	-5.31738281	+39.96826172	-35.90332031	-64.18212891	+2752
+1458240768.55780010	+16.39599609	+2.21923828	-1.82373047	+48.22998047	-58.84277344	-118.71826172	+4900	+16.23339844	+5.02294922	-1.67871094	-21.99462891	-79.05761719	+16.39160156	+5900	+14.79199219	+1.36669922	-5.30859375	+40.01220703	-35.85937500	-64.24804688	+2764
+1458240768.56609990	+16.39160156	+2.25439453	-1.78417969	+48.51562500	-58.95263672	-118.89404297	+4900	+16.23339844	+5.04492188	-1.64794922	-21.86279297	-79.03564453	+16.32568359	+5896	+14.79199219	+1.37988281	-5.29101563	+40.05615234	-35.83740234	-64.29199219	+2792
+1458240768.57439990	+16.38720703	+2.27636719	-1.76220703	+48.60351563	-58.97460938	-118.89404297	+4892	+16.22460938	+5.05810547	-1.63916016	-21.31347656	-78.92578125	+15.82031250	+5888	+14.79199219	+1.40625000	-5.28222656	+40.05615234	-35.81542969	-64.18212891	+2820
+1458240768.58279990	+16.38281250	+2.28076172	-1.75781250	+48.53759766	-58.90869141	-118.82812500	+4888	+16.21142578	+5.06250000	-1.64355469	-20.63232422	-78.75000000	+15.13916016	+5888	+14.78759766	+1.43261719	-5.27783203	+40.01220703	-35.81542969	-63.96240234	+2840
+1458240768.59110000	+16.38281250	+2.28076172	-1.76660156	+48.33984375	-58.82080078	-118.65234375	+4884	+16.20263672	+5.05810547	-1.66113281	-20.01708984	-78.53027344	+14.45800781	+5892	+14.78759766	+1.46337891	-5.26904297	+39.94628906	-35.88134766	-63.67675781	+2848
+1458240768.59940000	+16.38281250	+2.27197266	-1.77978516	+48.09814453	-58.68896484	-118.41064453	+4884	+16.19384766	+5.05371094	-1.67871094	-19.37988281	-78.28857422	+13.75488281	+5900	+14.79199219	+1.49414063	-5.26025391	+39.83642578	-35.94726563	-63.34716797	+2852
+1458240768.60780000	+16.38281250	+2.26757813	-1.79736328	+47.83447266	-58.53515625	-118.16894531	+4892	+16.18505859	+5.05371094	-1.69628906	-18.89648438	-78.04687500	+13.22753906	+5912	+14.79199219	+1.52929688	-5.25146484	+39.72656250	-35.99121094	-62.95166016	+2840
+1458240768.61610010	+16.38281250	+2.25878906	-1.81054688	+47.50488281	-58.38134766	-117.86132813	+4900	+16.18066406	+5.04931641	-1.70947266	-18.65478516	-77.80517578	+12.94189453	+5924	+14.78759766	+1.56445313	-5.24267578	+39.59472656	-35.99121094	-62.51220703	+2824
+1458240768.62030010	+16.38281250	+2.25878906	-1.81933594	+47.35107422	-58.31542969	-117.68554688	+4904	+16.18066406	+5.04931641	-1.71386719	-18.67675781	-77.69531250	+12.94189453	+5932	+14.78759766	+1.57763672	-5.23828125	+39.52880859	-35.99121094	-62.33642578	+2812
+1458240768.63270000	+16.38720703	+2.26318359	-1.82812500	+46.93359375	-58.13964844	-117.15820313	+4916	+16.18505859	+5.05810547	-1.69189453	-19.35791016	-77.49755859	+13.68896484	+5956	+14.78320313	+1.59521484	-5.21630859	+39.39697266	-35.92529297	-62.02880859	+2776
+1458240768.64109990	+16.39160156	+2.28076172	-1.81933594	+46.73583984	-58.09570313	-116.82861328	+4924	+16.18945313	+5.08007813	-1.66113281	-20.08300781	-77.38769531	+14.52392578	+5972	+14.77880859	+1.59521484	-5.20751953	+39.35302734	-35.79345703	-62.00683594	+2756
+1458240768.64940000	+16.39599609	+2.30712891	-1.78857422	+46.62597656	-58.16162109	-116.56494141	+4936	+16.19384766	+5.10205078	-1.62158203	-21.02783203	-77.32177734	+15.60058594	+5988	+14.77441406	+1.59082031	-5.19433594	+39.35302734	-35.63964844	-62.02880859	+2748
+1458240768.65770010	+16.40039063	+2.34667969	-1.74023438	+46.62597656	-58.33740234	-116.36718750	+4944	+16.20263672	+5.11962891	-1.57324219	-22.25830078	-77.25585938	+16.96289063	+6000	+14.76562500	+1.58642578	-5.18554688	+39.33105469	-35.50781250	-62.07275391	+2752
+1458240768.66190000	+16.40478516	+2.36425781	-1.71386719	+46.66992188	-58.44726563	-116.27929688	+4948	+16.20703125	+5.12841797	-1.54687500	-22.80761719	-77.23388672	+17.60009766	+6008	+14.76562500	+1.58203125	-5.18115234	+39.33105469	-35.46386719	-62.11669922	+2760
+1458240768.67020010	+16.40478516	+2.39501953	-1.66113281	+46.69189453	-58.62304688	-116.14746094	+4952	+16.21142578	+5.14599609	-1.50732422	-23.79638672	-77.14599609	+18.69873047	+6016	+14.76123047	+1.57763672	-5.17236328	+39.33105469	-35.35400391	-62.18261719	+2776
+1458240768.67860010	+16.40917969	+2.41699219	-1.63037109	+46.62597656	-58.73291016	-115.94970703	+4948	+16.21142578	+5.15917969	-1.48535156	-24.41162109	-76.99218750	+19.42382813	+6020	+14.75683594	+1.57324219	-5.16796875	+39.30908203	-35.24414063	-62.13867188	+2792
+1458240768.68689990	+16.40917969	+2.42138672	-1.61279297	+46.38427734	-58.75488281	-115.68603516	+4936	+16.20703125	+5.15039063	-1.47656250	-24.85107422	-76.81640625	+19.84130859	+6028	+14.74804688	+1.57763672	-5.16796875	+39.28710938	-35.17822266	-62.00683594	+2816
+1458240768.69520000	+16.40917969	+2.41259766	-1.62158203	+46.03271484	-58.66699219	-115.33447266	+4928	+16.20703125	+5.14160156	-1.48974609	-24.89501953	-76.59667969	+19.86328125	+6036	+14.74365234	+1.58642578	-5.16357422	+39.19921875	-35.15625000	-61.78710938	+2836
+1458240768.69939990	+16.40917969	+2.40820313	-1.63476563	+45.81298828	-58.60107422	-115.13671875	+4924	+16.20263672	+5.13281250	-1.49853516	-24.82910156	-76.48681641	+19.75341797	+6040	+14.74365234	+1.59082031	-5.16357422	+39.15527344	-35.15625000	-61.65527344	+2844
+1458240768.70770000	+16.40917969	+2.39062500	-1.66552734	+45.35156250	-58.40332031	-114.71923828	+4924	+16.19824219	+5.11962891	-1.52050781	-24.47753906	-76.26708984	+19.35791016	+6052	+14.73925781	+1.60839844	-5.16357422	+39.06738281	-35.15625000	-61.30371094	+2856
+1458240768.71600010	+16.40917969	+2.37304688	-1.70507813	+44.86816406	-58.16162109	-114.30175781	+4932	+16.19384766	+5.10205078	-1.54687500	-24.01611328	-76.00341797	+18.85253906	+6068	+14.73486328	+1.63037109	-5.16796875	+38.93554688	-35.17822266	-60.82031250	+2856
+1458240768.72440000	+16.40478516	+2.35107422	-1.74023438	+44.40673828	-57.91992188	-113.90625000	+4940	+16.18505859	+5.08447266	-1.57324219	-23.48876953	-75.76171875	+18.25927734	+6084	+14.73046875	+1.64794922	-5.17236328	+38.80371094	-35.24414063	-60.40283203	+2844
+1458240768.72849990	+16.40478516	+2.34228516	-1.75781250	+44.20898438	-57.83203125	-113.75244141	+4944	+16.18505859	+5.07568359	-1.58642578	-23.18115234	-75.65185547	+17.92968750	+6088	+14.73046875	+1.65673828	-5.17236328	+38.75976563	-35.28808594	-60.20507813	+2836
+1458240768.73690010	+16.40478516	+2.32910156	-1.78857422	+43.87939453	-57.63427734	-113.44482422	+4952	+16.18066406	+5.07128906	-1.60400391	-22.45605469	-75.45410156	+17.27050781	+6100	+14.73486328	+1.66552734	-5.16796875	+38.69384766	-35.33203125	-59.96337891	+2808
+1458240768.74519990	+16.40039063	+2.32470703	-1.80615234	+43.68164063	-57.50244141	-113.26904297	+4956	+16.17626953	+5.07128906	-1.60400391	-21.62109375	-75.32226563	+16.56738281	+6108	+14.73046875	+1.66113281	-5.16796875	+38.67187500	-35.31005859	-59.89746094	+2780
+1458240768.75350000	+16.39599609	+2.32470703	-1.80615234	+43.57177734	-57.45849609	-113.15917969	+4960	+16.17626953	+5.08447266	-1.59082031	-20.61035156	-75.23437500	+15.77636719	+6112	+14.72607422	+1.65234375	-5.16357422	+38.71582031	-35.26611328	-59.96337891	+2760
+1458240768.75770000	+16.39599609	+2.32470703	-1.80615234	+43.57177734	-57.45849609	-113.15917969	+4960	+16.17626953	+5.09326172	-1.57763672	-20.01708984	-75.21240234	+15.31494141	+6116	+14.72607422	+1.64794922	-5.16357422	+38.73779297	-35.24414063	-60.02929688	+2752
+1458240768.76600000	+16.39160156	+2.33789063	-1.78857422	+43.61572266	-57.48046875	-113.20312500	+4964	+16.18066406	+5.12402344	-1.53369141	-18.45703125	-75.32226563	+14.12841797	+6128	+14.72607422	+1.63476563	-5.15917969	+38.80371094	-35.20019531	-60.20507813	+2744
+1458240768.77440000	+16.38720703	+2.35107422	-1.76660156	+43.72558594	-57.52441406	-113.29101563	+4964	+16.18945313	+5.15478516	-1.48974609	-16.47949219	-75.45410156	+12.52441406	+6132	+14.72167969	+1.62158203	-5.15478516	+38.86962891	-35.15625000	-60.35888672	+2740
+1458240768.78270010	+16.38281250	+2.36865234	-1.73144531	+43.87939453	-57.61230469	-113.44482422	+4964	+16.18945313	+5.18115234	-1.45019531	-13.38134766	-75.52001953	+9.82177734	+6136	+14.72167969	+1.61279297	-5.15478516	+38.93554688	-35.13427734	-60.49072266	+2740
+1458240768.78679990	+16.38281250	+2.37744141	-1.71386719	+43.94531250	-57.63427734	-113.51074219	+4964	+16.19384766	+5.18994141	-1.43701172	-11.90917969	-75.56396484	+8.45947266	+6140	+14.72167969	+1.60839844	-5.15478516	+38.95751953	-35.11230469	-60.57861328	+2740
+1458240768.79520010	+16.37402344	+2.39941406	-1.66552734	+44.03320313	-57.70019531	-113.66455078	+4960	+16.19824219	+5.20312500	-1.43701172	-7.71240234	-75.38818359	+4.57031250	+6136	+14.71728516	+1.59082031	-5.15039063	+39.08935547	-35.04638672	-60.79833984	+2752
+1458240768.80769990	+16.36523438	+2.41259766	-1.63476563	+43.68164063	-57.52441406	-113.57666016	+4944	+16.19824219	+5.20312500	-1.47216797	-0.90087891	-74.83886719	-1.93359375	+6140	+14.71728516	+1.56884766	-5.14160156	+39.37500000	-34.93652344	-61.21582031	+2780
+1458240768.81600000	+16.36083984	+2.39941406	-1.65234375	+42.93457031	-57.23876953	-113.11523438	+4936	+16.19824219	+5.19873047	-1.52050781	+3.93310547	-74.11376953	-6.56982422	+6152	+14.71289063	+1.56005859	-5.13720703	+39.59472656	-34.89257813	-61.39160156	+2796
+1458240768.82430010	+16.35644531	+2.36865234	-1.68750000	+41.90185547	-56.86523438	-112.43408203	+4940	+16.20263672	+5.18115234	-1.57324219	+8.54736328	-73.30078125	-11.03027344	+6164	+14.71289063	+1.55566406	-5.13281250	+39.79248047	-34.87060547	-61.50146484	+2808
+1458240768.83270000	+16.35644531	+2.32910156	-1.74023438	+40.58349609	-56.42578125	-111.44531250	+4948	+16.20703125	+5.17675781	-1.63037109	+13.16162109	-72.15820313	-15.33691406	+6172	+14.71728516	+1.55566406	-5.13281250	+39.94628906	-34.87060547	-61.52343750	+2812
+1458240768.84100010	+16.36083984	+2.28955078	-1.78417969	+39.06738281	-56.03027344	-110.25878906	+4956	+16.20703125	+5.17675781	-1.67431641	+17.35839844	-70.94970703	-19.20410156	+6176	+14.71728516	+1.55126953	-5.13281250	+40.12207031	-34.87060547	-61.52343750	+2808
+1458240768.84520010	+16.36083984	+2.27197266	-1.80615234	+38.23242188	-55.85449219	-109.55566406	+4956	+16.20703125	+5.17675781	-1.70947266	+19.27001953	-70.20263672	-20.87402344	+6180	+14.71728516	+1.54687500	-5.13281250	+40.18798828	-34.84863281	-61.52343750	+2800
+1458240768.85349990	+16.36523438	+2.23681641	-1.82812500	+36.29882813	-55.63476563	-107.92968750	+4960	+16.21142578	+5.19433594	-1.72705078	+22.96142578	-68.95019531	-24.03808594	+6180	+14.71728516	+1.53808594	-5.13720703	+40.36376953	-34.80468750	-61.56738281	+2788
+1458240768.86180000	+16.36962891	+2.22363281	-1.81933594	+34.43115234	-55.61279297	-106.19384766	+4956	+16.22460938	+5.23388672	-1.72705078	+26.60888672	-67.67578125	-27.02636719	+6180	+14.71289063	+1.51171875	-5.13720703	+40.56152344	-34.76074219	-61.72119141	+2768
+1458240768.87010000	+16.37402344	+2.21484375	-1.77978516	+31.99218750	-55.65673828	-103.95263672	+4952	+16.22460938	+5.28222656	-1.72265625	+30.08056641	-66.20361328	-29.75097656	+6176	+14.71289063	+1.47656250	-5.13720703	+40.78125000	-34.65087891	-62.02880859	+2756
+1458240768.87430000	+16.37402344	+2.21923828	-1.75781250	+30.84960938	-55.72265625	-102.83203125	+4948	+16.22460938	+5.30419922	-1.72265625	+31.77246094	-65.43457031	-31.06933594	+6172	+14.70849609	+1.45458984	-5.14160156	+40.89111328	-34.58496094	-62.18261719	+2752
+1458240768.88260010	+16.36523438	+2.21044922	-1.70507813	+27.94921875	-55.85449219	-100.17333984	+4936	+16.22021484	+5.36132813	-1.71826172	+35.02441406	-63.89648438	-33.50830078	+6168	+14.69091797	+1.40625000	-5.14599609	+41.15478516	-34.43115234	-62.62207031	+2756
+1458240768.89100000	+16.36083984	+2.20605469	-1.66552734	+25.13671875	-55.89843750	-97.60253906	+4920	+16.22021484	+5.40966797	-1.71826172	+38.10058594	-62.29248047	-35.81542969	+6168	+14.67773438	+1.35351563	-5.14599609	+41.37451172	-34.32128906	-63.10546875	+2776
+1458240768.89930010	+16.35205078	+2.18847656	-1.63916016	+22.19238281	-55.76660156	-94.94384766	+4900	+16.20703125	+5.45361328	-1.74023438	+40.91308594	-60.49072266	-37.92480469	+6168	+14.66455078	+1.30078125	-5.15039063	+41.61621094	-34.25537109	-63.58886719	+2804
+1458240768.90759990	+16.33886719	+2.14892578	-1.63916016	+19.05029297	-55.39306641	-92.26318359	+4876	+16.18945313	+5.47998047	-1.77978516	+43.35205078	-58.73291016	-39.79248047	+6164	+14.64697266	+1.25683594	-5.15478516	+41.87988281	-34.18945313	-63.98437500	+2836
+1458240768.91179990	+16.33007813	+2.13134766	-1.66113281	+17.51220703	-55.04150391	-90.96679688	+4868	+16.17626953	+5.48437500	-1.83251953	+44.29687500	-57.63427734	-40.42968750	+6168	+14.63818359	+1.23925781	-5.16357422	+41.96777344	-34.18945313	-64.11621094	+2852
+1458240768.92010000	+16.31250000	+2.07421875	-1.70068359	+14.56787109	-54.42626953	-88.54980469	+4856	+16.14550781	+5.49316406	-1.89843750	+46.27441406	-55.92041016	-41.90185547	+6172	+14.62060547	+1.20410156	-5.16796875	+42.18750000	-34.23339844	-64.35791016	+2884
+1458240768.92849990	+16.30371094	+2.01708984	-1.76660156	+11.99707031	-53.56933594	-86.50634766	+4848	+16.12353516	+5.48437500	-2.02148438	+47.65869141	-54.03076172	-42.80273438	+6180	+14.61181641	+1.17773438	-5.17675781	+42.36328125	-34.36523438	-64.51171875	+2900
+1458240768.93680000	+16.28613281	+1.94238281	-1.83691406	+9.84375000	-52.64648438	-84.94628906	+4840	+16.08837891	+5.47119141	-2.15332031	+48.82324219	-52.22900391	-43.52783203	+6180	+14.60302734	+1.15136719	-5.18554688	+42.53906250	-34.47509766	-64.64355469	+2900
+1458240768.94510010	+16.26855469	+1.88525391	-1.91601563	+8.17382813	-51.78955078	-83.71582031	+4832	+16.05322266	+5.45800781	-2.27197266	+49.92187500	-50.71289063	-44.18701172	+6180	+14.58984375	+1.12060547	-5.19873047	+42.73681641	-34.54101563	-64.73144531	+2888
+1458240768.94930010	+16.25976563	+1.85449219	-1.95117188	+7.51464844	-51.35009766	-83.32031250	+4832	+16.03564453	+5.44921875	-2.34667969	+50.27343750	-49.92187500	-44.31884766	+6180	+14.58105469	+1.10742188	-5.20312500	+42.84667969	-34.56298828	-64.79736328	+2872
+1458240768.95339990	+16.25097656	+1.83251953	-1.98193359	+7.00927734	-51.02050781	-82.90283203	+4828	+16.01806641	+5.44042969	-2.40380859	+50.69091797	-49.30664063	-44.53857422	+6176	+14.57226563	+1.09423828	-5.20312500	+42.95654297	-34.56298828	-64.86328125	+2856
+1458240768.95760010	+16.24218750	+1.80615234	-2.00390625	+6.56982422	-50.71289063	-82.63916016	+4820	+16.00048828	+5.43603516	-2.45214844	+51.10839844	-48.71337891	-44.75830078	+6168	+14.56787109	+1.07226563	-5.20751953	+43.06640625	-34.56298828	-64.99511719	+2836
+1458240768.96589990	+16.22021484	+1.77099609	-2.03906250	+6.15234375	-50.16357422	-82.37548828	+4804	+15.96972656	+5.42724609	-2.56201172	+51.83349609	-47.57080078	-45.06591797	+6152	+14.55029297	+1.02392578	-5.21191406	+43.30810547	-34.43115234	-65.28076172	+2792
+1458240768.97009990	+16.21142578	+1.75781250	-2.05664063	+6.06445313	-49.87792969	-82.33154297	+4792	+15.95654297	+5.42285156	-2.61914063	+52.16308594	-46.99951172	-45.15380859	+6144	+14.54150391	+0.99316406	-5.21630859	+43.41796875	-34.29931641	-65.43457031	+2772
+1458240768.97429990	+16.19824219	+1.74462891	-2.06542969	+6.06445313	-49.68017578	-82.37548828	+4776	+15.93457031	+5.41845703	-2.65869141	+52.42675781	-46.53808594	-45.24169922	+6132	+14.52832031	+0.96679688	-5.22070313	+43.57177734	-34.12353516	-65.58837891	+2748
+1458240768.97840000	+16.18505859	+1.74462891	-2.06982422	+6.17431641	-49.48242188	-82.37548828	+4764	+15.91699219	+5.40966797	-2.68945313	+52.73437500	-46.14257813	-45.37353516	+6116	+14.50634766	+0.93164063	-5.22949219	+43.70361328	-33.85986328	-65.74218750	+2728
+1458240768.98260000	+16.17187500	+1.73144531	-2.07421875	+6.28417969	-49.28466797	-82.44140625	+4748	+15.89941406	+5.40966797	-2.72460938	+52.97607422	-45.72509766	-45.39550781	+6100	+14.48876953	+0.89208984	-5.23828125	+43.79150391	-33.61816406	-65.89599609	+2716
+1458240768.98680000	+16.16308594	+1.72265625	-2.06542969	+6.43798828	-49.17480469	-82.55126953	+4732	+15.88623047	+5.40527344	-2.75097656	+53.19580078	-45.37353516	-45.39550781	+6084	+14.46679688	+0.85253906	-5.23388672	+43.90136719	-33.37646484	-66.07177734	+2700
+1458240768.99510000	+16.14550781	+1.71386719	-2.06542969	+6.92138672	-48.82324219	-82.77099609	+4696	+15.86425781	+5.39208984	-2.81689453	+53.50341797	-44.60449219	-45.30761719	+6052	+14.42724609	+0.76464844	-5.24707031	+43.98925781	-32.71728516	-66.26953125	+2684
+1458240768.99930000	+16.14111328	+1.70507813	-2.06103516	+7.18505859	-48.64746094	-82.94677734	+4676	+15.85107422	+5.37890625	-2.83886719	+53.61328125	-44.27490234	-45.21972656	+6032	+14.40087891	+0.71630859	-5.24707031	+44.03320313	-32.38769531	-66.40136719	+2680
+1458240769.00340010	+16.13232422	+1.70068359	-2.06103516	+7.51464844	-48.38378906	-83.07861328	+4656	+15.83789063	+5.37011719	-2.86962891	+53.67919922	-43.90136719	-45.08789063	+6008	+14.37451172	+0.67675781	-5.26464844	+44.05517578	-31.94824219	-66.35742188	+2676
+1458240769.00760010	+16.12353516	+1.68750000	-2.06982422	+7.80029297	-48.05419922	-83.23242188	+4640	+15.82470703	+5.35253906	-2.90917969	+53.61328125	-43.48388672	-44.82421875	+5992	+14.34814453	+0.62841797	-5.27783203	+44.01123047	-31.50878906	-66.26953125	+2676
+1458240769.01180010	+16.11914063	+1.66992188	-2.07861328	+8.10791016	-47.72460938	-83.38623047	+4620	+15.81152344	+5.32617188	-2.93994141	+53.50341797	-43.11035156	-44.51660156	+5972	+14.31738281	+0.58447266	-5.28662109	+43.96728516	-31.13525391	-66.18164063	+2680
+1458240769.02010010	+16.11035156	+1.63037109	-2.11376953	+8.83300781	-46.77978516	-83.71582031	+4584	+15.79394531	+5.27343750	-3.01464844	+53.17382813	-42.38525391	-43.85742188	+5932	+14.26025391	+0.48779297	-5.31298828	+43.79150391	-30.25634766	-65.83007813	+2688
+1458240769.02420000	+16.11035156	+1.59960938	-2.13134766	+9.14062500	-46.29638672	-83.86962891	+4568	+15.78515625	+5.24267578	-3.05419922	+52.95410156	-42.01171875	-43.46191406	+5912	+14.23388672	+0.43945313	-5.31298828	+43.68164063	-29.90478516	-65.69824219	+2692
+1458240769.02839990	+16.11035156	+1.56884766	-2.17089844	+9.58007813	-45.52734375	-84.06738281	+4556	+15.77636719	+5.21191406	-3.10253906	+52.71240234	-41.57226563	-43.00048828	+5892	+14.21191406	+0.39550781	-5.32177734	+43.57177734	-29.46533203	-65.41259766	+2692
+1458240769.03259990	+16.11035156	+1.52490234	-2.21044922	+9.86572266	-44.86816406	-84.19921875	+4548	+15.76757813	+5.16796875	-3.15966797	+52.36083984	-41.11083984	-42.51708984	+5872	+14.18554688	+0.34716797	-5.33496094	+43.41796875	-29.04785156	-65.10498047	+2692
+1458240769.03670000	+16.11035156	+1.48095703	-2.25878906	+10.12939453	-44.14306641	-84.35302734	+4536	+15.75439453	+5.12402344	-3.22119141	+51.96533203	-40.62744141	-41.94580078	+5856	+14.15917969	+0.29443359	-5.34375000	+43.26416016	-28.65234375	-64.81933594	+2688
+1458240769.04090000	+16.11035156	+1.43261719	-2.32031250	+10.43701172	-43.28613281	-84.48486328	+4532	+15.74121094	+5.08007813	-3.27832031	+51.56982422	-40.18798828	-41.39648438	+5832	+14.13281250	+0.25048828	-5.35253906	+43.13232422	-28.25683594	-64.46777344	+2684
+1458240769.04920010	+16.11035156	+1.33593750	-2.43457031	+10.92041016	-41.72607422	-84.70458984	+4520	+15.71923828	+4.97460938	-3.40576172	+50.64697266	-39.26513672	-40.18798828	+5792	+14.08007813	+0.15820313	-5.36132813	+42.82470703	-27.50976563	-63.80859375	+2664
+1458240769.05340000	+16.11035156	+1.28759766	-2.48730469	+11.18408203	-41.02294922	-84.81445313	+4516	+15.70605469	+4.92187500	-3.47167969	+50.20751953	-38.82568359	-39.61669922	+5772	+14.05810547	+0.11425781	-5.36132813	+42.71484375	-27.20214844	-63.50097656	+2648
+1458240769.05760000	+16.11035156	+1.23486328	-2.53564453	+11.44775391	-40.31982422	-84.99023438	+4508	+15.69287109	+4.86914063	-3.52880859	+49.79003906	-38.43017578	-39.08935547	+5748	+14.03613281	+0.06152344	-5.35693359	+42.58300781	-26.87255859	-63.25927734	+2632
+1458240769.06170010	+16.10595703	+1.18652344	-2.59277344	+11.73339844	-39.55078125	-85.14404297	+4504	+15.67968750	+4.81201172	-3.59033203	+49.35058594	-37.99072266	-38.54003906	+5728	+14.00976563	+0.00878906	-5.35693359	+42.47314453	-26.52099609	-63.01757813	+2620
+1458240769.06590010	+16.10595703	+1.13818359	-2.64550781	+12.06298828	-38.86962891	-85.29785156	+4500	+15.66650391	+4.75927734	-3.65185547	+48.88916016	-37.59521484	-37.99072266	+5704	+13.98779297	-0.03955078	-5.35253906	+42.40722656	-26.19140625	-62.77587891	+2600
+1458240769.07419990	+16.08837891	+1.05029297	-2.74218750	+12.78808594	-37.50732422	-85.67138672	+4484	+15.63134766	+4.64501953	-3.76611328	+48.03222656	-36.80419922	-36.93603516	+5652	+13.93505859	-0.14941406	-5.34814453	+42.25341797	-25.42236328	-62.35839844	+2564
+1458240769.07839990	+16.07958984	+1.00634766	-2.77734375	+13.20556641	-36.95800781	-85.84716797	+4476	+15.61376953	+4.58349609	-3.81445313	+47.59277344	-36.51855469	-36.47460938	+5624	+13.90429688	-0.20214844	-5.33935547	+42.20947266	-25.09277344	-62.22656250	+2544
+1458240769.08260010	+16.06640625	+0.96679688	-2.80810547	+13.64501953	-36.43066406	-86.06689453	+4464	+15.59619141	+4.52636719	-3.85400391	+47.19726563	-36.23291016	-36.05712891	+5592	+13.87792969	-0.26367188	-5.33496094	+42.14355469	-24.69726563	-62.13867188	+2528
+1458240769.08670000	+16.05322266	+0.92724609	-2.83447266	+14.08447266	-35.92529297	-86.28662109	+4452	+15.57861328	+4.46923828	-3.89355469	+46.82373047	-35.99121094	-35.61767578	+5564	+13.84716797	-0.32519531	-5.33056641	+42.12158203	-24.27978516	-62.07275391	+2512
+1458240769.09089990	+16.04003906	+0.90087891	-2.85205078	+14.61181641	-35.52978516	-86.48437500	+4436	+15.56982422	+4.41210938	-3.91992188	+46.45019531	-35.79345703	-35.24414063	+5532	+13.81201172	-0.38232422	-5.32617188	+42.12158203	-23.86230469	-62.00683594	+2492
+1458240769.09500000	+16.02685547	+0.86572266	-2.86523438	+15.16113281	-35.11230469	-86.74804688	+4420	+15.55664063	+4.35058594	-3.94628906	+46.09863281	-35.59570313	-34.89257813	+5496	+13.78564453	-0.45703125	-5.32177734	+42.07763672	-23.42285156	-61.98486328	+2480
+1458240769.09920000	+16.00927734	+0.83056641	-2.87402344	+15.71044922	-34.71679688	-87.01171875	+4400	+15.53906250	+4.28906250	-3.96826172	+45.72509766	-35.44189453	-34.51904297	+5460	+13.74609375	-0.53173828	-5.31738281	+42.05566406	-22.89550781	-61.96289063	+2472
+1458240769.10750010	+15.96972656	+0.77343750	-2.90039063	+16.87500000	-33.85986328	-87.42919922	+4360	+15.50830078	+4.17041016	-4.00781250	+44.95605469	-35.11230469	-33.72802734	+5388	+13.66699219	-0.67675781	-5.32177734	+41.98974609	-21.86279297	-61.83105469	+2460
+1458240769.11170010	+15.94775391	+0.73828125	-2.90039063	+17.42431641	-33.48632813	-87.64892578	+4336	+15.49072266	+4.10449219	-4.02099609	+44.56054688	-34.98046875	-33.33251953	+5352	+13.62304688	-0.75146484	-5.31738281	+41.96777344	-21.31347656	-61.78710938	+2456
+1458240769.11590000	+15.92578125	+0.71191406	-2.90478516	+18.03955078	-33.06884766	-87.80273438	+4312	+15.47753906	+4.03857422	-4.03417969	+44.16503906	-34.82666016	-32.93701172	+5312	+13.57910156	-0.81738281	-5.31738281	+41.96777344	-20.78613281	-61.63330078	+2452
+1458240769.11999990	+15.90380859	+0.66796875	-2.91357422	+18.54492188	-32.62939453	-87.97851563	+4292	+15.46435547	+3.96826172	-4.04736328	+43.70361328	-34.69482422	-32.51953125	+5276	+13.53515625	-0.90087891	-5.32177734	+41.87988281	-20.19287109	-61.52343750	+2456
+1458240769.12420010	+15.88623047	+0.62402344	-2.91357422	+19.07226563	-32.23388672	-88.13232422	+4272	+15.45117188	+3.89794922	-4.05615234	+43.22021484	-34.60693359	-32.08007813	+5236	+13.49121094	-0.98437500	-5.31298828	+41.81396484	-19.66552734	-61.45751953	+2460
+1458240769.12840010	+15.86425781	+0.59326172	-2.93115234	+19.62158203	-31.68457031	-88.22021484	+4256	+15.43798828	+3.83203125	-4.06933594	+42.75878906	-34.40917969	-31.57470703	+5200	+13.45166016	-1.05468750	-5.30859375	+41.79199219	-19.11621094	-61.23779297	+2464
+1458240769.13669990	+15.82470703	+0.49218750	-2.96630859	+20.52246094	-30.60791016	-88.35205078	+4236	+15.40722656	+3.67382813	-4.10449219	+41.66015625	-34.01367188	-30.49804688	+5120	+13.36376953	-1.21728516	-5.29980469	+41.63818359	-18.03955078	-60.84228516	+2476
+1458240769.14089990	+15.79833984	+0.45263672	-2.99267578	+21.00585938	-29.97070313	-88.33007813	+4228	+15.38964844	+3.59912109	-4.12646484	+41.11083984	-33.77197266	-29.92675781	+5084	+13.32421875	-1.28320313	-5.29541016	+41.61621094	-17.49023438	-60.53466797	+2480
+1458240769.14500000	+15.77197266	+0.39111328	-3.02343750	+21.37939453	-29.28955078	-88.24218750	+4224	+15.36767578	+3.51123047	-4.14843750	+40.47363281	-33.50830078	-29.28955078	+5044	+13.27587891	-1.36230469	-5.29541016	+41.55029297	-16.96289063	-60.20507813	+2488
+1458240769.14920000	+15.75000000	+0.32958984	-3.05419922	+21.70898438	-28.65234375	-88.17626953	+4220	+15.35009766	+3.42773438	-4.17041016	+39.81445313	-33.26660156	-28.65234375	+5008	+13.23632813	-1.43701172	-5.27783203	+41.46240234	-16.50146484	-59.96337891	+2492
+1458240769.15339990	+15.72802734	+0.28125000	-3.08935547	+22.12646484	-27.94921875	-88.02246094	+4212	+15.33251953	+3.34423828	-4.19677734	+39.17724609	-32.98095703	-27.99316406	+4968	+13.20117188	-1.50292969	-5.26464844	+41.46240234	-16.08398438	-59.58984375	+2492
+1458240769.15750000	+15.70605469	+0.21533203	-3.12890625	+22.47802734	-27.22412109	-87.89062500	+4204	+15.31054688	+3.25634766	-4.22314453	+38.49609375	-32.69531250	-27.33398438	+4932	+13.16162109	-1.57763672	-5.25585938	+41.41845703	-15.64453125	-59.26025391	+2492
+1458240769.16590000	+15.66210938	+0.09667969	-3.21679688	+23.22509766	-25.72998047	-87.51708984	+4188	+15.26220703	+3.07617188	-4.27148438	+37.13378906	-32.10205078	-25.94970703	+4852	+13.09130859	-1.71826172	-5.21191406	+41.41845703	-14.87548828	-58.64501953	+2488
+1458240769.17000010	+15.63574219	+0.03515625	-3.26074219	+23.57666016	-24.96093750	-87.27539063	+4176	+15.23583984	+2.98828125	-4.29785156	+36.45263672	-31.79443359	-25.29052734	+4812	+13.05175781	-1.78857422	-5.19433594	+41.39648438	-14.50195313	-58.29345703	+2484
+1458240769.17420010	+15.60498047	-0.02636719	-3.30468750	+23.92822266	-24.19189453	-87.01171875	+4164	+15.20947266	+2.89599609	-4.31982422	+35.77148438	-31.50878906	-24.58740234	+4772	+13.01660156	-1.85888672	-5.17236328	+41.39648438	-14.10644531	-57.98583984	+2480
+1458240769.17829990	+15.57421875	-0.07910156	-3.34423828	+24.36767578	-23.51074219	-86.74804688	+4148	+15.18310547	+2.80810547	-4.33740234	+35.13427734	-31.24511719	-23.95019531	+4732	+12.97705078	-1.92041016	-5.14599609	+41.48437500	-13.77685547	-57.63427734	+2468
+1458240769.18249990	+15.53906250	-0.13623047	-3.37939453	+24.76318359	-22.80761719	-86.50634766	+4128	+15.15234375	+2.71582031	-4.35058594	+34.45312500	-31.00341797	-23.26904297	+4688	+12.93750000	-1.99511719	-5.12841797	+41.48437500	-13.40332031	-57.30468750	+2460
+1458240769.18670010	+15.50830078	-0.19775391	-3.41894531	+25.15869141	-22.10449219	-86.24267578	+4108	+15.12158203	+2.62353516	-4.36376953	+33.75000000	-30.76171875	-22.58789063	+4648	+12.89794922	-2.06982422	-5.10205078	+41.52832031	-13.05175781	-57.04101563	+2452
+1458240769.19499990	+15.44677734	-0.30322266	-3.48486328	+26.08154297	-20.83007813	-85.71533203	+4060	+15.06445313	+2.44335938	-4.37695313	+32.45361328	-30.36621094	-21.29150391	+4556	+12.81884766	-2.21484375	-5.04931641	+41.68212891	-12.32666016	-56.46972656	+2428
+1458240769.19919990	+15.40722656	-0.36035156	-3.50683594	+26.54296875	-20.21484375	-85.49560547	+4032	+15.02929688	+2.35107422	-4.37255859	+31.79443359	-30.21240234	-20.67626953	+4512	+12.77050781	-2.28955078	-5.02294922	+41.74804688	-11.93115234	-56.20605469	+2416
+1458240769.20330000	+15.36767578	-0.39990234	-3.52880859	+27.07031250	-19.64355469	-85.20996094	+4004	+14.99853516	+2.26318359	-4.36816406	+31.15722656	-30.03662109	-20.03906250	+4464	+12.72216797	-2.35986328	-5.00097656	+41.85791016	-11.51367188	-55.85449219	+2404
+1458240769.20750000	+15.32812500	-0.45263672	-3.55078125	+27.57568359	-19.09423828	-84.96826172	+3980	+14.96777344	+2.17089844	-4.35937500	+30.49804688	-29.88281250	-19.40185547	+4416	+12.67382813	-2.44335938	-4.98339844	+41.87988281	-11.05224609	-55.54687500	+2396
+1458240769.21170000	+15.28417969	-0.50097656	-3.56396484	+28.05908203	-18.54492188	-84.72656250	+3952	+14.92822266	+2.08300781	-4.34619141	+29.83886719	-29.77294922	-18.74267578	+4368	+12.62109375	-2.52685547	-4.96142578	+41.94580078	-10.56884766	-55.26123047	+2392
+1458240769.21580000	+15.23583984	-0.54492188	-3.57275391	+28.63037109	-18.08349609	-84.46289063	+3928	+14.89306641	+1.99951172	-4.32861328	+29.20166016	-29.66308594	-18.08349609	+4320	+12.56396484	-2.60156250	-4.94384766	+42.05566406	-10.10742188	-54.88769531	+2384
+1458240769.22420000	+15.14794922	-0.65039063	-3.58593750	+29.64111328	-17.16064453	-84.06738281	+3880	+14.82275391	+1.81494141	-4.28466797	+27.86132813	-29.50927734	-16.76513672	+4228	+12.45410156	-2.77734375	-4.90429688	+42.16552734	-9.07470703	-54.27246094	+2380
+1458240769.22830010	+15.09960938	-0.68994141	-3.59033203	+30.21240234	-16.69921875	-83.78173828	+3860	+14.78320313	+1.72705078	-4.26269531	+27.22412109	-29.37744141	-16.06201172	+4184	+12.39257813	-2.85205078	-4.88671875	+42.27539063	-8.56933594	-53.85498047	+2380
+1458240769.23250010	+15.05566406	-0.74267578	-3.59472656	+30.73974609	-16.25976563	-83.51806641	+3840	+14.74804688	+1.63476563	-4.24072266	+26.56494141	-29.24560547	-15.38085938	+4136	+12.33544922	-2.94433594	-4.87353516	+42.31933594	-8.02001953	-53.43750000	+2384
+1458240769.23670010	+15.00292969	-0.79101563	-3.59912109	+31.24511719	-15.82031250	-83.25439453	+3820	+14.70410156	+1.54248047	-4.21435547	+25.90576172	-29.15771484	-14.69970703	+4092	+12.27832031	-3.03222656	-4.85156250	+42.36328125	-7.49267578	-53.08593750	+2392
+1458240769.24079990	+14.95019531	-0.83056641	-3.60351563	+31.81640625	-15.35888672	-82.94677734	+3804	+14.66015625	+1.46337891	-4.19238281	+25.31250000	-28.98193359	-13.97460938	+4044	+12.21679688	-3.11132813	-4.83398438	+42.47314453	-6.98730469	-52.58056641	+2396
+1458240769.24910000	+14.84472656	-0.94482422	-3.61230469	+32.71728516	-14.52392578	-82.28759766	+3780	+14.57226563	+1.27880859	-4.13525391	+23.99414063	-28.69628906	-12.54638672	+3952	+12.09814453	-3.27832031	-4.79443359	+42.62695313	-5.99853516	-51.67968750	+2412
+1458240769.25330000	+14.79199219	-0.98876953	-3.61669922	+33.20068359	-14.12841797	-81.91406250	+3768	+14.52832031	+1.19970703	-4.11328125	+23.40087891	-28.47656250	-11.77734375	+3904	+12.03662109	-3.35742188	-4.77246094	+42.75878906	-5.58105469	-51.17431641	+2420
+1458240769.25749990	+14.74365234	-1.04589844	-3.61669922	+33.61816406	-13.73291016	-81.56250000	+3756	+14.47998047	+1.10742188	-4.09130859	+22.78564453	-28.25683594	-11.05224609	+3860	+11.97949219	-3.43212891	-4.75048828	+42.86865234	-5.14160156	-50.66894531	+2428
+1458240769.26160000	+14.69091797	-1.10302734	-3.61669922	+34.01367188	-13.38134766	-81.18896484	+3740	+14.43164063	+1.01513672	-4.06054688	+22.17041016	-28.08105469	-10.37109375	+3820	+11.93115234	-3.51562500	-4.71533203	+42.97851563	-4.79003906	-50.27343750	+2440
+1458240769.26580000	+14.63818359	-1.15576172	-3.62988281	+34.45312500	-12.96386719	-80.74951172	+3728	+14.38769531	+0.93164063	-4.04296875	+21.62109375	-27.79541016	-9.64599609	+3772	+11.87841797	-3.58593750	-4.68457031	+43.15429688	-4.46044922	-49.79003906	+2444
+1458240769.27000000	+14.58544922	-1.21289063	-3.63867188	+34.80468750	-12.56835938	-80.28808594	+3716	+14.33935547	+0.83935547	-4.02539063	+21.02783203	-27.50976563	-8.92089844	+3732	+11.82568359	-3.65625000	-4.65380859	+43.30810547	-4.13085938	-49.26269531	+2448
+1458240769.27830000	+14.47558594	-1.32714844	-3.64746094	+35.50781250	-11.86523438	-79.36523438	+3680	+14.23828125	+0.66796875	-3.97705078	+19.92919922	-26.93847656	-7.51464844	+3652	+11.72900391	-3.78808594	-4.57470703	+43.65966797	-3.62548828	-48.36181641	+2452
+1458240769.28250000	+14.42285156	-1.38427734	-3.65185547	+35.81542969	-11.53564453	-78.88183594	+3664	+14.18554688	+0.57128906	-3.95947266	+19.33593750	-26.60888672	-6.81152344	+3616	+11.68066406	-3.85400391	-4.53955078	+43.87939453	-3.38378906	-47.90039063	+2452
+1458240769.28660010	+14.36572266	-1.44580078	-3.65185547	+36.10107422	-11.27197266	-78.44238281	+3644	+14.13720703	+0.47900391	-3.92431641	+18.76464844	-26.41113281	-6.15234375	+3584	+11.63671875	-3.91992188	-4.49121094	+44.07714844	-3.18603516	-47.50488281	+2452
+1458240769.29080010	+14.31298828	-1.49853516	-3.64746094	+36.47460938	-11.00830078	-77.95898438	+3616	+14.08886719	+0.39550781	-3.90234375	+18.23730469	-26.08154297	-5.42724609	+3544	+11.58837891	-3.98144531	-4.44726563	+44.31884766	-3.01025391	-47.08740234	+2444
+1458240769.29500010	+14.26025391	-1.55566406	-3.64746094	+36.76025391	-10.74462891	-77.51953125	+3592	+14.04492188	+0.30322266	-3.88037109	+17.68798828	-25.77392578	-4.76806641	+3512	+11.54003906	-4.04736328	-4.40771484	+44.53857422	-2.79052734	-46.64794922	+2440
+1458240769.29909990	+14.20312500	-1.61718750	-3.64306641	+37.06787109	-10.48095703	-77.08007813	+3564	+13.99658203	+0.21093750	-3.84521484	+17.13867188	-25.53222656	-4.13085938	+3480	+11.49609375	-4.10888672	-4.36376953	+44.75830078	-2.59277344	-46.25244141	+2436
+1458240769.30749990	+14.08886719	-1.71826172	-3.63867188	+37.77099609	-9.95361328	-76.13525391	+3508	+13.89990234	+0.03515625	-3.79248047	+16.08398438	-24.89501953	-2.79052734	+3416	+11.39941406	-4.23632813	-4.28466797	+45.21972656	-2.15332031	-45.37353516	+2420
+1458240769.31160000	+14.02734375	-1.77539063	-3.62548828	+38.10058594	-9.75585938	-75.71777344	+3476	+13.85595703	-0.05273438	-3.74853516	+15.53466797	-24.69726563	-2.15332031	+3392	+11.35107422	-4.30224609	-4.24072266	+45.43945313	-1.93359375	-44.97802734	+2412
+1458240769.31580000	+13.96582031	-1.81494141	-3.61230469	+38.51806641	-9.60205078	-75.30029297	+3444	+13.80761719	-0.13623047	-3.71337891	+15.02929688	-24.41162109	-1.47216797	+3364	+11.29394531	-4.36376953	-4.20117188	+45.68115234	-1.71386719	-44.53857422	+2404
+1458240769.31999990	+13.90869141	-1.86767578	-3.59472656	+38.89160156	-9.42626953	-74.92675781	+3412	+13.75927734	-0.22851563	-3.67822266	+14.50195313	-24.12597656	-0.85693359	+3336	+11.24121094	-4.43408203	-4.16601563	+45.87890625	-1.45019531	-44.09912109	+2400
+1458240769.32410000	+13.84277344	-1.92041016	-3.57275391	+39.24316406	-9.25048828	-74.57519531	+3384	+13.71533203	-0.31640625	-3.62988281	+13.99658203	-23.95019531	-0.24169922	+3312	+11.18847656	-4.50439453	-4.12646484	+46.09863281	-1.18652344	-43.70361328	+2392
+1458240769.33240010	+13.72412109	-2.00830078	-3.53320313	+40.12207031	-8.94287109	-73.82812500	+3328	+13.62304688	-0.48339844	-3.54638672	+13.02978516	-23.46679688	+0.94482422	+3268	+11.07421875	-4.64501953	-4.06494141	+46.49414063	-0.61523438	-42.75878906	+2384
+1458240769.33660010	+13.65820313	-2.05664063	-3.50683594	+40.53955078	-8.81103516	-73.49853516	+3304	+13.57470703	-0.56689453	-3.49365234	+12.56835938	-23.29101563	+1.49414063	+3248	+11.01708984	-4.71972656	-4.02978516	+46.69189453	-0.32958984	-42.31933594	+2380
+1458240769.34080000	+13.59228516	-2.09179688	-3.48046875	+41.02294922	-8.67919922	-73.14697266	+3276	+13.52636719	-0.64160156	-3.44531250	+12.15087891	-23.04931641	+2.06542969	+3228	+10.95117188	-4.79003906	-3.99902344	+46.86767578	-0.04394531	-41.85791016	+2380
+1458240769.34489990	+13.52636719	-2.13574219	-3.45849609	+41.46240234	-8.54736328	-72.81738281	+3256	+13.47802734	-0.72949219	-3.40136719	+11.68945313	-22.80761719	+2.61474609	+3208	+10.89404297	-4.86035156	-3.96826172	+47.06542969	+0.21972656	-41.37451172	+2376
+1458240769.34910010	+13.46484375	-2.17968750	-3.42333984	+41.87988281	-8.48144531	-72.53173828	+3236	+13.42968750	-0.80859375	-3.34863281	+11.27197266	-22.65380859	+3.14208984	+3196	+10.83691406	-4.93066406	-3.93310547	+47.26318359	+0.46142578	-40.95703125	+2376
+1458240769.35739990	+13.34179688	-2.26318359	-3.35742188	+42.73681641	-8.32763672	-71.96044922	+3200	+13.33740234	-0.96679688	-3.25634766	+10.48095703	-22.23632813	+4.15283203	+3164	+10.71826172	-5.07128906	-3.87158203	+47.65869141	+0.92285156	-40.05615234	+2380
+1458240769.36159990	+13.28027344	-2.30712891	-3.32226563	+43.15429688	-8.26171875	-71.71875000	+3184	+13.28906250	-1.04589844	-3.20361328	+10.12939453	-22.08251953	+4.57031250	+3148	+10.66992188	-5.14160156	-3.83642578	+47.85644531	+1.09863281	-39.68261719	+2380
+1458240769.36579990	+13.21875000	-2.34667969	-3.29150391	+43.54980469	-8.17382813	-71.41113281	+3164	+13.24072266	-1.11621094	-3.15966797	+9.79980469	-21.86279297	+5.03173828	+3136	+10.60839844	-5.21191406	-3.79687500	+48.03222656	+1.29638672	-39.30908203	+2384
+1458240769.36990000	+13.16162109	-2.39062500	-3.26074219	+43.90136719	-8.08593750	-71.12548828	+3148	+13.19238281	-1.19531250	-3.11572266	+9.49218750	-21.64306641	+5.44921875	+3120	+10.56005859	-5.27343750	-3.76611328	+48.29589844	+1.45019531	-38.89160156	+2380
+1458240769.37410000	+13.10449219	-2.43457031	-3.22558594	+44.25292969	-8.04199219	-70.86181641	+3132	+13.14843750	-1.27001953	-3.06298828	+9.18457031	-21.46728516	+5.84472656	+3108	+10.51171875	-5.33496094	-3.72216797	+48.53759766	+1.53808594	-38.56201172	+2384
+1458240769.37830000	+13.04296875	-2.48291016	-3.19482422	+44.53857422	-7.93212891	-70.57617188	+3116	+13.10009766	-1.34033203	-3.01904297	+8.92089844	-21.24755859	+6.26220703	+3096	+10.46337891	-5.40087891	-3.68261719	+48.71337891	+1.64794922	-38.25439453	+2384
+1458240769.38240000	+12.98583984	-2.52685547	-3.16406250	+44.82421875	-7.84423828	-70.29052734	+3096	+13.05175781	-1.41503906	-2.97949219	+8.63525391	-21.02783203	+6.63574219	+3084	+10.41943359	-5.45361328	-3.64306641	+49.02099609	+1.71386719	-37.90283203	+2380
+1458240769.39080000	+12.88037109	-2.61914063	-3.09375000	+45.28564453	-7.71240234	-69.80712891	+3060	+12.95947266	-1.55566406	-2.89599609	+8.21777344	-20.61035156	+7.31689453	+3056	+10.34033203	-5.56347656	-3.55078125	+49.50439453	+1.77978516	-37.41943359	+2376
+1458240769.39490010	+12.82763672	-2.66748047	-3.06738281	+45.46142578	-7.55859375	-69.52148438	+3040	+12.91113281	-1.62597656	-2.85644531	+8.04199219	-20.34667969	+7.60253906	+3044	+10.30078125	-5.61621094	-3.50683594	+49.81201172	+1.82373047	-37.15576172	+2368
+1458240769.39910010	+12.77929688	-2.71142578	-3.03222656	+45.63720703	-7.44873047	-69.30175781	+3020	+12.86718750	-1.69628906	-2.81689453	+7.91015625	-20.14892578	+7.86621094	+3032	+10.26562500	-5.66894531	-3.45410156	+50.09765625	+1.82373047	-36.93603516	+2364
+1458240769.40319990	+12.72656250	-2.76416016	-3.00585938	+45.70312500	-7.27294922	-68.99414063	+2996	+12.82324219	-1.75781250	-2.78173828	+7.84423828	-19.86328125	+8.15185547	+3016	+10.22607422	-5.72607422	-3.41015625	+50.31738281	+1.84570313	-36.71630859	+2360
+1458240769.40739990	+12.67822266	-2.81250000	-2.98388672	+45.79101563	-7.07519531	-68.68652344	+2972	+12.77490234	-1.82373047	-2.75097656	+7.73437500	-19.55566406	+8.41552734	+3000	+10.19091797	-5.77441406	-3.36621094	+50.60302734	+1.86767578	-36.45263672	+2352
+1458240769.41160010	+12.63427734	-2.86083984	-2.95312500	+45.90087891	-6.94335938	-68.44482422	+2948	+12.73535156	-1.88964844	-2.71582031	+7.66845703	-19.29199219	+8.65722656	+2984	+10.16015625	-5.82275391	-3.31787109	+50.91064453	+1.86767578	-36.23291016	+2340
+1458240769.41989990	+12.53320313	-2.96191406	-2.90039063	+45.92285156	-6.50390625	-67.87353516	+2900	+12.64306641	-2.00830078	-2.65429688	+7.62451172	-18.69873047	+9.11865234	+2952	+10.08544922	-5.92822266	-3.22998047	+51.37207031	+1.93359375	-35.77148438	+2324
+1458240769.42409990	+12.49365234	-3.00585938	-2.86962891	+45.96679688	-6.32812500	-67.65380859	+2876	+12.60351563	-2.06982422	-2.62353516	+7.64648438	-18.41308594	+9.27246094	+2936	+10.05029297	-5.97656250	-3.18603516	+51.63574219	+1.95556641	-35.55175781	+2312
+1458240769.42820000	+12.44531250	-3.05859375	-2.84326172	+45.94482422	-6.08642578	-67.34619141	+2852	+12.55957031	-2.12255859	-2.59716797	+7.69042969	-18.06152344	+9.47021484	+2916	+10.01074219	-6.03369141	-3.14208984	+51.81152344	+1.99951172	-35.31005859	+2304
+1458240769.43240000	+12.39697266	-3.10693359	-2.82128906	+45.92285156	-5.82275391	-67.06054688	+2828	+12.51562500	-2.17968750	-2.57080078	+7.75634766	-17.70996094	+9.64599609	+2900	+9.97119141	-6.08642578	-3.10693359	+52.05322266	+2.06542969	-35.04638672	+2292
+1458240769.43660000	+12.35302734	-3.15527344	-2.79492188	+45.92285156	-5.55908203	-66.79687500	+2808	+12.47607422	-2.23242188	-2.54443359	+7.82226563	-17.40234375	+9.79980469	+2880	+9.93164063	-6.13916016	-3.07177734	+52.27294922	+2.10937500	-34.73876953	+2284
+1458240769.44070010	+12.30468750	-3.20361328	-2.76855469	+45.92285156	-5.31738281	-66.53320313	+2784	+12.43212891	-2.28515625	-2.51806641	+7.88818359	-17.07275391	+9.97558594	+2864	+9.88769531	-6.20068359	-3.04101563	+52.40478516	+2.19726563	-34.43115234	+2276
+1458240769.44910000	+12.21679688	-3.29589844	-2.72021484	+45.94482422	-4.81201172	-66.02783203	+2748	+12.34863281	-2.39062500	-2.46533203	+8.02001953	-16.43554688	+10.26123047	+2832	+9.80419922	-6.31054688	-2.97949219	+52.77832031	+2.35107422	-33.79394531	+2256
+1458240769.45320010	+12.17285156	-3.33984375	-2.69384766	+45.96679688	-4.59228516	-65.80810547	+2732	+12.30468750	-2.44335938	-2.43896484	+8.06396484	-16.12792969	+10.41503906	+2816	+9.75585938	-6.37207031	-2.95312500	+52.88818359	+2.43896484	-33.50830078	+2248
+1458240769.45740010	+12.12890625	-3.38818359	-2.67187500	+45.98876953	-4.32861328	-65.56640625	+2716	+12.26513672	-2.49169922	-2.41699219	+8.12988281	-15.82031250	+10.54687500	+2800	+9.71191406	-6.42480469	-2.92675781	+53.04199219	+2.52685547	-33.17871094	+2240
+1458240769.46160010	+12.08496094	-3.43652344	-2.64990234	+46.01074219	-4.08691406	-65.34667969	+2700	+12.22558594	-2.54003906	-2.39062500	+8.19580078	-15.53466797	+10.67871094	+2784	+9.66796875	-6.48193359	-2.90039063	+53.19580078	+2.59277344	-32.84912109	+2232
+1458240769.46569990	+12.04101563	-3.48046875	-2.62792969	+46.07666016	-3.86718750	-65.10498047	+2688	+12.18603516	-2.59277344	-2.36865234	+8.21777344	-15.22705078	+10.81054688	+2768	+9.61962891	-6.54345703	-2.87402344	+53.28369141	+2.70263672	-32.54150391	+2228
+1458240769.46989990	+12.00146484	-3.52441406	-2.61035156	+46.12060547	-3.64746094	-64.88525391	+2676	+12.14648438	-2.64111328	-2.34667969	+8.26171875	-14.94140625	+10.96435547	+2756	+9.57568359	-6.59619141	-2.85205078	+53.43750000	+2.76855469	-32.23388672	+2220
+1458240769.47410010	+11.96191406	-3.56835938	-2.59277344	+46.16455078	-3.42773438	-64.64355469	+2664	+12.10693359	-2.68505859	-2.32910156	+8.28369141	-14.65576172	+11.11816406	+2740	+9.53613281	-6.64892578	-2.83007813	+53.61328125	+2.83447266	-31.90429688	+2212
+1458240769.48239990	+11.87402344	-3.65625000	-2.55761719	+46.29638672	-3.01025391	-64.20410156	+2644	+12.02343750	-2.78173828	-2.28515625	+8.30566406	-14.10644531	+11.44775391	+2716	+9.45263672	-6.75439453	-2.78613281	+53.85498047	+2.96630859	-31.33300781	+2200
+1458240769.48650000	+11.83886719	-3.70019531	-2.54003906	+46.36230469	-2.83447266	-64.00634766	+2636	+11.98828125	-2.83007813	-2.26757813	+8.30566406	-13.86474609	+11.60156250	+2700	+9.41748047	-6.80273438	-2.75976563	+54.03076172	+3.03222656	-31.09130859	+2192
+1458240769.49070000	+11.79931641	-3.74414063	-2.52246094	+46.42822266	-2.65869141	-63.78662109	+2628	+11.94873047	-2.87402344	-2.25000000	+8.30566406	-13.60107422	+11.75537109	+2688	+9.37792969	-6.85986328	-2.73339844	+54.14062500	+3.09814453	-30.87158203	+2188
+1458240769.49490000	+11.75976563	-3.78808594	-2.50488281	+46.49414063	-2.50488281	-63.58886719	+2616	+11.91357422	-2.92236328	-2.23242188	+8.30566406	-13.33740234	+11.93115234	+2676	+9.34716797	-6.90380859	-2.70703125	+54.33837891	+3.14208984	-30.62988281	+2180
+1458240769.49900010	+11.72460938	-3.83203125	-2.49169922	+46.56005859	-2.32910156	-63.36914063	+2608	+11.87841797	-2.96630859	-2.21484375	+8.30566406	-13.07373047	+12.10693359	+2660	+9.31640625	-6.94775391	-2.68066406	+54.53613281	+3.18603516	-30.41015625	+2168
+1458240769.50320010	+11.68945313	-3.87597656	-2.48291016	+46.62597656	-2.15332031	-63.12744141	+2596	+11.83886719	-3.01025391	-2.19726563	+8.28369141	-12.81005859	+12.28271484	+2648	+9.28564453	-7.00048828	-2.64990234	+54.68994141	+3.25195313	-30.23437500	+2164
+1458240769.51149990	+11.61914063	-3.95947266	-2.45654297	+46.77978516	-1.88964844	-62.68798828	+2568	+11.76855469	-3.09814453	-2.17089844	+8.26171875	-12.30468750	+12.65625000	+2620	+9.23291016	-7.07958984	-2.59716797	+55.12939453	+3.29589844	-29.83886719	+2140
+1458240769.51570010	+11.58398438	-4.00341797	-2.44335938	+46.82373047	-1.75781250	-62.49023438	+2556	+11.72900391	-3.13769531	-2.15332031	+8.26171875	-12.06298828	+12.85400391	+2608	+9.20654297	-7.12792969	-2.56640625	+55.26123047	+3.36181641	-29.68505859	+2132
+1458240769.51990010	+11.55322266	-4.04296875	-2.43457031	+46.88964844	-1.64794922	-62.29248047	+2544	+11.69824219	-3.18164063	-2.14013672	+8.26171875	-11.82128906	+13.02978516	+2592	+9.18017578	-7.16748047	-2.53564453	+55.48095703	+3.40576172	-29.53125000	+2120
+1458240769.52399990	+11.52246094	-4.08691406	-2.42138672	+46.97753906	-1.56005859	-62.09472656	+2528	+11.66308594	-3.22119141	-2.12695313	+8.26171875	-11.60156250	+13.20556641	+2576	+9.15820313	-7.20703125	-2.50927734	+55.70068359	+3.42773438	-29.35546875	+2108
+1458240769.52819990	+11.48730469	-4.13085938	-2.40380859	+46.99951172	-1.45019531	-61.91894531	+2512	+11.63232422	-3.26513672	-2.11376953	+8.26171875	-11.38183594	+13.38134766	+2564	+9.13183594	-7.25097656	-2.48291016	+55.85449219	+3.49365234	-29.22363281	+2096
+1458240769.53239990	+11.45654297	-4.17041016	-2.39062500	+47.06542969	-1.36230469	-61.74316406	+2496	+11.59716797	-3.30468750	-2.09619141	+8.28369141	-11.16210938	+13.55712891	+2548	+9.10986328	-7.29052734	-2.45214844	+56.05224609	+3.51562500	-29.06982422	+2084
+1458240769.53650000	+11.42578125	-4.20996094	-2.38183594	+47.13134766	-1.27441406	-61.56738281	+2480	+11.56640625	-3.34423828	-2.08300781	+8.28369141	-10.96435547	+13.73291016	+2532	+9.08789063	-7.32568359	-2.43017578	+56.25000000	+3.53759766	-28.89404297	+2068
+1458240769.54489990	+11.36425781	-4.28466797	-2.35546875	+47.19726563	-1.12060547	-61.25976563	+2448	+11.50048828	-3.42333984	-2.05224609	+8.32763672	-10.59082031	+14.06250000	+2504	+9.03515625	-7.41357422	-2.38183594	+56.51367188	+3.62548828	-28.58642578	+2044
+1458240769.54900000	+11.33349609	-4.32421875	-2.33789063	+47.26318359	-1.05468750	-61.10595703	+2432	+11.47412109	-3.45849609	-2.03906250	+8.34960938	-10.41503906	+14.23828125	+2492	+9.00878906	-7.45312500	-2.36425781	+56.66748047	+3.62548828	-28.41064453	+2028
+1458240769.55320000	+11.30273438	-4.36376953	-2.32031250	+47.28515625	-1.01074219	-61.01806641	+2416	+11.44335938	-3.49804688	-2.02148438	+8.34960938	-10.28320313	+14.37011719	+2476	+8.97802734	-7.49707031	-2.34667969	+56.75537109	+3.66943359	-28.25683594	+2016
+1458240769.55730010	+11.27636719	-4.39892578	-2.30712891	+47.32910156	-0.94482422	-60.90820313	+2404	+11.41259766	-3.53759766	-2.00830078	+8.39355469	-10.12939453	+14.50195313	+2464	+8.95166016	-7.54101563	-2.32910156	+56.84326172	+3.69140625	-28.10302734	+2004
+1458240769.56150010	+11.24560547	-4.43408203	-2.28955078	+47.37304688	-0.87890625	-60.82031250	+2392	+11.38623047	-3.57275391	-1.99072266	+8.43750000	-9.97558594	+14.63378906	+2448	+8.92089844	-7.58496094	-2.31591797	+56.93115234	+3.69140625	-27.92724609	+1988
+1458240769.56570010	+11.21923828	-4.47363281	-2.27197266	+47.37304688	-0.81298828	-60.73242188	+2380	+11.35546875	-3.61230469	-1.97314453	+8.45947266	-9.84375000	+14.76562500	+2440	+8.88574219	-7.62890625	-2.29833984	+56.95312500	+3.73535156	-27.75146484	+1976
+1458240769.56979990	+11.18847656	-4.50439453	-2.25878906	+47.41699219	-0.74707031	-60.62255859	+2372	+11.32910156	-3.64306641	-1.95996094	+8.48144531	-9.71191406	+14.89746094	+2428	+8.85498047	-7.67285156	-2.28515625	+57.01904297	+3.73535156	-27.59765625	+1964
+1458240769.57820010	+11.13134766	-4.57031250	-2.22802734	+47.46093750	-0.61523438	-60.44677734	+2352	+11.27197266	-3.71337891	-1.92919922	+8.52539063	-9.47021484	+15.16113281	+2408	+8.78906250	-7.76074219	-2.26318359	+57.10693359	+3.73535156	-27.26806641	+1944
+1458240769.58229990	+11.10498047	-4.60107422	-2.21044922	+47.50488281	-0.54931641	-60.38085938	+2348	+11.24560547	-3.74853516	-1.91601563	+8.56933594	-9.33837891	+15.31494141	+2396	+8.75830078	-7.80468750	-2.25000000	+57.15087891	+3.73535156	-27.13623047	+1932
+1458240769.58649990	+11.07861328	-4.63183594	-2.19726563	+47.52685547	-0.48339844	-60.31494141	+2340	+11.21923828	-3.78369141	-1.89843750	+8.59130859	-9.22851563	+15.44677734	+2388	+8.73193359	-7.84423828	-2.23681641	+57.21679688	+3.73535156	-27.00439453	+1924
+1458240769.59069990	+11.05224609	-4.66699219	-2.17968750	+47.52685547	-0.41748047	-60.27099609	+2336	+11.19287109	-3.81884766	-1.88085938	+8.59130859	-9.11865234	+15.57861328	+2380	+8.70117188	-7.88818359	-2.22363281	+57.26074219	+3.73535156	-26.87255859	+1916
+1458240769.59480000	+11.03027344	-4.69775391	-2.16650391	+47.54882813	-0.32958984	-60.18310547	+2332	+11.16650391	-3.84960938	-1.86767578	+8.61328125	-9.00878906	+15.71044922	+2372	+8.67041016	-7.92773438	-2.21044922	+57.32666016	+3.73535156	-26.76269531	+1904
+1458240769.59900000	+11.00390625	-4.72851563	-2.15332031	+47.57080078	-0.26367188	-60.11718750	+2328	+11.14013672	-3.88037109	-1.85009766	+8.63525391	-8.92089844	+15.86425781	+2364	+8.64404297	-7.96728516	-2.19726563	+57.39257813	+3.73535156	-26.65283203	+1896
+1458240769.60320000	+10.97753906	-4.75927734	-2.13574219	+47.57080078	-0.17578125	-60.05126953	+2324	+11.11376953	-3.91552734	-1.83691406	+8.63525391	-8.78906250	+16.01806641	+2356	+8.61767578	-8.00683594	-2.18408203	+57.43652344	+3.73535156	-26.54296875	+1888
+1458240769.61150000	+10.93359375	-4.82080078	-2.10937500	+47.59277344	-0.04394531	-59.91943359	+2312	+11.06103516	-3.97265625	-1.81054688	+8.63525391	-8.61328125	+16.34765625	+2344	+8.57373047	-8.07714844	-2.14892578	+57.65625000	+3.69140625	-26.38916016	+1868
+1458240769.61570000	+10.90722656	-4.85156250	-2.09619141	+47.57080078	+0.02197266	-59.85351563	+2308	+11.03906250	-4.00781250	-1.79296875	+8.61328125	-8.54736328	+16.50146484	+2336	+8.55615234	-8.11230469	-2.13134766	+57.76611328	+3.66943359	-26.34521484	+1860
+1458240769.61980010	+10.88525391	-4.87792969	-2.08300781	+47.59277344	+0.06591797	-59.80957031	+2304	+11.01269531	-4.03417969	-1.77978516	+8.61328125	-8.48144531	+16.63330078	+2328	+8.53857422	-8.14306641	-2.10937500	+57.89794922	+3.66943359	-26.30126953	+1848
+1458240769.62400010	+10.86767578	-4.90869141	-2.06982422	+47.59277344	+0.10986328	-59.76562500	+2296	+10.99072266	-4.06494141	-1.76220703	+8.61328125	-8.41552734	+16.80908203	+2320	+8.52099609	-8.17382813	-2.08740234	+58.05175781	+3.64746094	-26.27929688	+1840
+1458240769.62820010	+10.84570313	-4.93945313	-2.05664063	+47.57080078	+0.17578125	-59.72167969	+2288	+10.96435547	-4.09570313	-1.74902344	+8.59130859	-8.39355469	+16.94091797	+2316	+8.50781250	-8.20458984	-2.06542969	+58.18359375	+3.62548828	-26.25732422	+1832
+1458240769.63229990	+10.82812500	-4.97021484	-2.04345703	+47.57080078	+0.19775391	-59.67773438	+2280	+10.94238281	-4.12207031	-1.73144531	+8.59130859	-8.34960938	+17.07275391	+2308	+8.49462891	-8.23095703	-2.04345703	+58.31542969	+3.62548828	-26.27929688	+1820
+1458240769.63649990	+10.80615234	-5.00097656	-2.03466797	+47.57080078	+0.24169922	-59.63378906	+2268	+10.92041016	-4.15283203	-1.71826172	+8.59130859	-8.30566406	+17.22656250	+2296	+8.48144531	-8.26171875	-2.02587891	+58.46923828	+3.58154297	-26.25732422	+1808
+1458240769.64479990	+10.76660156	-5.05810547	-2.00830078	+47.59277344	+0.30761719	-59.61181641	+2244	+10.87207031	-4.20556641	-1.68750000	+8.59130859	-8.26171875	+17.44628906	+2280	+8.45947266	-8.31884766	-1.98193359	+58.73291016	+3.53759766	-26.27929688	+1784
+1458240769.64899990	+10.74462891	-5.08447266	-1.99511719	+47.59277344	+0.30761719	-59.58984375	+2232	+10.85449219	-4.23193359	-1.67431641	+8.61328125	-8.23974609	+17.57812500	+2268	+8.44628906	-8.34521484	-1.95996094	+58.88671875	+3.51562500	-26.27929688	+1772
+1458240769.65310000	+10.72705078	-5.11083984	-1.98193359	+47.61474609	+0.32958984	-59.58984375	+2220	+10.82812500	-4.25830078	-1.65673828	+8.61328125	-8.26171875	+17.64404297	+2260	+8.43310547	-8.37158203	-1.94238281	+58.99658203	+3.49365234	-26.30126953	+1764
+1458240769.65730000	+10.70947266	-5.13720703	-1.96435547	+47.63671875	+0.35156250	-59.61181641	+2208	+10.81054688	-4.28466797	-1.63916016	+8.65722656	-8.28369141	+17.70996094	+2252	+8.41552734	-8.40234375	-1.92041016	+59.10644531	+3.49365234	-26.34521484	+1752
+1458240769.66560010	+10.66552734	-5.18994141	-1.94238281	+47.70263672	+0.37353516	-59.58984375	+2180	+10.76660156	-4.33300781	-1.61279297	+8.72314453	-8.26171875	+17.84179688	+2228	+8.38476563	-8.45947266	-1.88525391	+59.28222656	+3.47167969	-26.34521484	+1728
+1458240769.66980000	+10.64794922	-5.21191406	-1.92919922	+47.76855469	+0.39550781	-59.61181641	+2168	+10.74462891	-4.35498047	-1.59960938	+8.78906250	-8.26171875	+17.86376953	+2220	+8.36279297	-8.49023438	-1.86767578	+59.34814453	+3.47167969	-26.36718750	+1720
+1458240769.67400000	+10.62597656	-5.23828125	-1.92041016	+47.81250000	+0.41748047	-59.61181641	+2156	+10.72265625	-4.37695313	-1.59082031	+8.85498047	-8.21777344	+17.90771484	+2208	+8.34521484	-8.52099609	-1.85888672	+59.39208984	+3.42773438	-26.32324219	+1708
+1458240769.67810010	+10.60400391	-5.26025391	-1.90722656	+47.87841797	+0.41748047	-59.63378906	+2144	+10.70068359	-4.39892578	-1.57763672	+8.92089844	-8.21777344	+17.92968750	+2200	+8.32324219	-8.55175781	-1.85009766	+59.43603516	+3.42773438	-26.30126953	+1696
+1458240769.68230010	+10.58642578	-5.27783203	-1.89404297	+47.96630859	+0.43945313	-59.65576172	+2136	+10.67871094	-4.41650391	-1.56445313	+9.00878906	-8.21777344	+17.92968750	+2188	+8.29687500	-8.58251953	-1.83691406	+59.47998047	+3.42773438	-26.27929688	+1688
+1458240769.68650010	+10.56445313	-5.29980469	-1.88085938	+48.05419922	+0.43945313	-59.67773438	+2128	+10.65673828	-4.43847656	-1.55566406	+9.09667969	-8.17382813	+17.95166016	+2180	+8.27490234	-8.61328125	-1.82812500	+59.50195313	+3.42773438	-26.23535156	+1680
+1458240769.69059990	+10.54248047	-5.31738281	-1.86767578	+48.14208984	+0.46142578	-59.67773438	+2120	+10.63476563	-4.46044922	-1.54248047	+9.18457031	-8.17382813	+17.95166016	+2172	+8.24853516	-8.64404297	-1.81933594	+59.52392578	+3.42773438	-26.21337891	+1672
+1458240769.69899990	+10.49853516	-5.35693359	-1.85009766	+48.33984375	+0.50537109	-59.69970703	+2108	+10.59082031	-4.49560547	-1.52050781	+9.36035156	-8.10791016	+17.92968750	+2156	+8.19580078	-8.70556641	-1.80175781	+59.54589844	+3.42773438	-26.10351563	+1656
+1458240769.70310000	+10.47656250	-5.37451172	-1.83691406	+48.42773438	+0.50537109	-59.69970703	+2100	+10.56884766	-4.51757813	-1.51171875	+9.44824219	-8.08593750	+17.92968750	+2148	+8.17382813	-8.73632813	-1.79736328	+59.56787109	+3.42773438	-26.05957031	+1652
+1458240769.70729990	+10.45898438	-5.39208984	-1.82812500	+48.53759766	+0.50537109	-59.72167969	+2096	+10.55126953	-4.53515625	-1.50292969	+9.55810547	-8.06396484	+17.92968750	+2140	+8.15185547	-8.76269531	-1.78857422	+59.58984375	+3.42773438	-26.01562500	+1644
+1458240769.71140000	+10.43701172	-5.40966797	-1.81494141	+48.64746094	+0.50537109	-59.74365234	+2096	+10.52929688	-4.54833984	-1.49414063	+9.64599609	-8.02001953	+17.92968750	+2132	+8.12548828	-8.78906250	-1.77978516	+59.63378906	+3.42773438	-25.97167969	+1636
+1458240769.71560000	+10.41503906	-5.42724609	-1.80615234	+48.75732422	+0.50537109	-59.76562500	+2092	+10.50732422	-4.57031250	-1.48535156	+9.71191406	-7.99804688	+17.90771484	+2124	+8.10791016	-8.81542969	-1.77099609	+59.67773438	+3.44970703	-25.94970703	+1628
+1458240769.71980000	+10.39746094	-5.44042969	-1.79296875	+48.86718750	+0.50537109	-59.80957031	+2088	+10.48535156	-4.58349609	-1.47656250	+9.79980469	-7.99804688	+17.90771484	+2116	+8.08593750	-8.84179688	-1.76220703	+59.72167969	+3.44970703	-25.90576172	+1620
+1458240769.72390010	+10.37988281	-5.45800781	-1.78417969	+48.95507813	+0.48339844	-59.83154297	+2088	+10.46777344	-4.60107422	-1.47216797	+9.88769531	-7.97607422	+17.90771484	+2108	+8.06835938	-8.86376953	-1.74902344	+59.78759766	+3.47167969	-25.90576172	+1612
+1458240769.73230000	+10.34033203	-5.49316406	-1.76660156	+49.15283203	+0.43945313	-59.87548828	+2080	+10.42822266	-4.63623047	-1.45019531	+9.99755859	-7.97607422	+17.88574219	+2092	+8.04199219	-8.91210938	-1.72265625	+59.94140625	+3.51562500	-25.94970703	+1596
+1458240769.73639990	+10.32714844	-5.50634766	-1.75781250	+49.24072266	+0.41748047	-59.89746094	+2072	+10.41064453	-4.64941406	-1.44580078	+10.06347656	-7.97607422	+17.88574219	+2084	+8.03320313	-8.92968750	-1.70947266	+60.02929688	+3.51562500	-25.94970703	+1588
+1458240769.74060010	+10.30517578	-5.52392578	-1.74902344	+49.30664063	+0.39550781	-59.94140625	+2068	+10.39306641	-4.66699219	-1.43701172	+10.10742188	-7.97607422	+17.88574219	+2076	+8.02441406	-8.94726563	-1.69189453	+60.13916016	+3.55957031	-25.99365234	+1580
+1458240769.74480010	+10.29199219	-5.53710938	-1.74023438	+49.39453125	+0.35156250	-59.98535156	+2064	+10.37548828	-4.68457031	-1.43261719	+10.15136719	-7.97607422	+17.88574219	+2068	+8.01562500	-8.96484375	-1.67871094	+60.24902344	+3.58154297	-26.03759766	+1568
+1458240769.74889990	+10.27441406	-5.55468750	-1.73144531	+49.50439453	+0.32958984	-60.02929688	+2056	+10.35791016	-4.69775391	-1.42382813	+10.21728516	-7.97607422	+17.88574219	+2060	+8.00683594	-8.98242188	-1.66113281	+60.38085938	+3.60351563	-26.10351563	+1556
+1458240769.75309990	+10.25683594	-5.57226563	-1.72265625	+49.57031250	+0.28564453	-60.07324219	+2048	+10.34033203	-4.71093750	-1.41503906	+10.21728516	-7.99804688	+17.86376953	+2052	+8.00244141	-8.99560547	-1.64355469	+60.51269531	+3.62548828	-26.16943359	+1548
+1458240769.76140000	+10.22607422	-5.59863281	-1.70947266	+49.74609375	+0.21972656	-60.18310547	+2024	+10.30517578	-4.74169922	-1.39746094	+10.28320313	-8.02001953	+17.84179688	+2032	+7.98486328	-9.02636719	-1.60839844	+60.73242188	+3.71337891	-26.27929688	+1524
+1458240769.76560000	+10.21289063	-5.61181641	-1.70068359	+49.81201172	+0.19775391	-60.20507813	+2016	+10.28759766	-4.75488281	-1.39306641	+10.30517578	-8.04199219	+17.84179688	+2020	+7.98046875	-9.04394531	-1.59082031	+60.84228516	+3.73535156	-26.32324219	+1516
+1458240769.76979990	+10.19970703	-5.62500000	-1.69628906	+49.87792969	+0.17578125	-60.24902344	+2004	+10.27001953	-4.76806641	-1.38427734	+10.32714844	-8.02001953	+17.84179688	+2008	+7.97167969	-9.05712891	-1.57763672	+60.93017578	+3.77929688	-26.36718750	+1504
+1458240769.77390000	+10.18212891	-5.63818359	-1.68750000	+49.96582031	+0.15380859	-60.29296875	+1988	+10.25683594	-4.77685547	-1.37988281	+10.37109375	-8.02001953	+17.84179688	+2000	+7.96289063	-9.07031250	-1.56445313	+61.04003906	+3.80126953	-26.41113281	+1496
+1458240769.77810000	+10.16455078	-5.64697266	-1.67871094	+50.03173828	+0.13183594	-60.33691406	+1976	+10.23925781	-4.79003906	-1.37109375	+10.37109375	-8.02001953	+17.81982422	+1988	+7.95410156	-9.08789063	-1.55126953	+61.12792969	+3.82324219	-26.43310547	+1488
+1458240769.78230000	+10.15136719	-5.65576172	-1.67431641	+50.11962891	+0.10986328	-60.38085938	+1964	+10.22167969	-4.80322266	-1.36669922	+10.39306641	-7.99804688	+17.81982422	+1980	+7.94091797	-9.10107422	-1.53808594	+61.19384766	+3.84521484	-26.45507813	+1480
+1458240769.78640010	+10.13818359	-5.66894531	-1.66552734	+50.20751953	+0.08789063	-60.42480469	+1952	+10.20849609	-4.81201172	-1.35791016	+10.39306641	-7.99804688	+17.79785156	+1968	+7.92333984	-9.11425781	-1.53369141	+61.23779297	+3.86718750	-26.45507813	+1472
+1458240769.79469990	+10.10742188	-5.68652344	-1.65234375	+50.36132813	+0.08789063	-60.51269531	+1932	+10.17773438	-4.83398438	-1.34472656	+10.39306641	-7.97607422	+17.77587891	+1952	+7.89257813	-9.14941406	-1.51611328	+61.30371094	+3.88916016	-26.45507813	+1460
+1458240769.79889990	+10.09423828	-5.69531250	-1.64355469	+50.44921875	+0.08789063	-60.53466797	+1920	+10.16455078	-4.84277344	-1.34033203	+10.41503906	-7.95410156	+17.77587891	+1944	+7.87060547	-9.16699219	-1.51171875	+61.30371094	+3.88916016	-26.41113281	+1452
+1458240769.80310010	+10.07666016	-5.70410156	-1.63916016	+50.49316406	+0.08789063	-60.57861328	+1912	+10.14697266	-4.85595703	-1.33154297	+10.37109375	-7.91015625	+17.77587891	+1936	+7.85302734	-9.18017578	-1.51171875	+61.30371094	+3.88916016	-26.38916016	+1444
+1458240769.80720000	+10.06347656	-5.70849609	-1.63037109	+50.58105469	+0.06591797	-60.62255859	+1904	+10.13378906	-4.86474609	-1.32714844	+10.37109375	-7.88818359	+17.79785156	+1928	+7.83544922	-9.19775391	-1.50732422	+61.30371094	+3.88916016	-26.34521484	+1436
+1458240769.81139990	+10.05029297	-5.71289063	-1.62158203	+50.64697266	+0.06591797	-60.66650391	+1900	+10.12060547	-4.87353516	-1.31835938	+10.37109375	-7.88818359	+17.79785156	+1920	+7.81787109	-9.21093750	-1.50292969	+61.30371094	+3.86718750	-26.32324219	+1428
+1458240769.81559990	+10.03710938	-5.72167969	-1.61279297	+50.69091797	+0.06591797	-60.71044922	+1896	+10.10742188	-4.88232422	-1.31396484	+10.32714844	-7.86621094	+17.79785156	+1912	+7.79589844	-9.22851563	-1.49853516	+61.30371094	+3.86718750	-26.27929688	+1420
+1458240769.81970000	+10.02392578	-5.73046875	-1.60839844	+50.75683594	+0.04394531	-60.75439453	+1888	+10.09423828	-4.89111328	-1.30517578	+10.28320313	-7.84423828	+17.79785156	+1908	+7.77832031	-9.24169922	-1.49853516	+61.28173828	+3.84521484	-26.23535156	+1416
+1458240769.82810000	+10.00195313	-5.74365234	-1.58642578	+50.84472656	+0.04394531	-60.84228516	+1884	+10.06787109	-4.91308594	-1.29199219	+10.17333984	-7.82226563	+17.84179688	+1900	+7.74316406	-9.27246094	-1.48535156	+61.25976563	+3.84521484	-26.19140625	+1400
+1458240769.83220010	+9.99316406	-5.75244141	-1.57763672	+50.88867188	+0.02197266	-60.88623047	+1880	+10.05908203	-4.91748047	-1.28320313	+10.12939453	-7.80029297	+17.86376953	+1892	+7.72998047	-9.28125000	-1.48095703	+61.25976563	+3.84521484	-26.16943359	+1396
+1458240769.83640000	+9.98437500	-5.75683594	-1.56884766	+50.93261719	+0.00000000	-60.93017578	+1880	+10.04589844	-4.92626953	-1.27441406	+10.08544922	-7.80029297	+17.90771484	+1888	+7.71679688	-9.29443359	-1.47216797	+61.25976563	+3.84521484	-26.16943359	+1388
+1458240769.84060000	+9.97119141	-5.76562500	-1.56005859	+50.95458984	+0.00000000	-60.97412109	+1876	+10.03271484	-4.93505859	-1.26562500	+9.97558594	-7.77832031	+17.92968750	+1884	+7.70361328	-9.30322266	-1.45898438	+61.25976563	+3.84521484	-26.16943359	+1380
+1458240769.84470010	+9.96240234	-5.77441406	-1.55126953	+50.97656250	-0.02197266	-61.01806641	+1876	+10.02392578	-4.94384766	-1.25683594	+9.88769531	-7.77832031	+17.97363281	+1880	+7.69921875	-9.31201172	-1.45019531	+61.30371094	+3.84521484	-26.14746094	+1372
+1458240769.85310010	+9.94921875	-5.78759766	-1.52929688	+50.99853516	-0.06591797	-61.12792969	+1868	+10.00634766	-4.96142578	-1.23925781	+9.68994141	-7.80029297	+18.06152344	+1872	+7.68603516	-9.32519531	-1.41943359	+61.39160156	+3.88916016	-26.23535156	+1360
+1458240769.85719990	+9.94042969	-5.79638672	-1.52050781	+50.99853516	-0.06591797	-61.17187500	+1864	+9.99316406	-4.97021484	-1.23046875	+9.58007813	-7.80029297	+18.10546875	+1864	+7.68164063	-9.33398438	-1.40625000	+61.43554688	+3.91113281	-26.25732422	+1356
+1458240769.86139990	+9.93603516	-5.80517578	-1.50732422	+51.02050781	-0.08789063	-61.21582031	+1860	+9.98876953	-4.97460938	-1.22167969	+9.49218750	-7.80029297	+18.12744141	+1860	+7.67724609	-9.33837891	-1.38427734	+61.47949219	+3.93310547	-26.30126953	+1352
+1458240769.86550000	+9.92724609	-5.80957031	-1.50292969	+50.99853516	-0.10986328	-61.23779297	+1856	+9.97998047	-4.98339844	-1.21289063	+9.38232422	-7.80029297	+18.19335938	+1856	+7.67724609	-9.34277344	-1.37109375	+61.54541016	+3.95507813	-26.34521484	+1348
+1458240769.86970000	+9.92285156	-5.81835938	-1.48974609	+50.99853516	-0.13183594	-61.28173828	+1852	+9.97119141	-4.99218750	-1.20410156	+9.27246094	-7.77832031	+18.23730469	+1848	+7.67724609	-9.34716797	-1.35351563	+61.58935547	+3.97705078	-26.36718750	+1348
+1458240769.87389990	+9.91845703	-5.82275391	-1.48095703	+50.99853516	-0.15380859	-61.32568359	+1844	+9.96240234	-4.99658203	-1.19531250	+9.16259766	-7.77832031	+18.30322266	+1844	+7.67285156	-9.35156250	-1.33593750	+61.65527344	+3.99902344	-26.41113281	+1348
+1458240769.87800000	+9.91406250	-5.83154297	-1.47216797	+50.97656250	-0.15380859	-61.34765625	+1836	+9.95800781	-5.00537109	-1.18652344	+9.05273438	-7.77832031	+18.34716797	+1836	+7.67285156	-9.35156250	-1.31835938	+61.69921875	+4.02099609	-26.43310547	+1344
+1458240769.88640000	+9.90087891	-5.84472656	-1.45019531	+50.95458984	-0.19775391	-61.41357422	+1824	+9.94482422	-5.01855469	-1.16894531	+8.85498047	-7.75634766	+18.45703125	+1824	+7.66845703	-9.36035156	-1.28320313	+61.78710938	+4.06494141	-26.47705078	+1348
+1458240769.89050010	+9.89648438	-5.84912109	-1.44140625	+50.95458984	-0.19775391	-61.45751953	+1816	+9.93603516	-5.02294922	-1.16015625	+8.74511719	-7.75634766	+18.50097656	+1820	+7.66406250	-9.36474609	-1.26562500	+61.80908203	+4.08691406	-26.49902344	+1352
+1458240769.89470010	+9.89208984	-5.85351563	-1.43261719	+50.93261719	-0.21972656	-61.47949219	+1808	+9.93164063	-5.03173828	-1.15136719	+8.65722656	-7.73437500	+18.54492188	+1812	+7.65527344	-9.36914063	-1.25244141	+61.83105469	+4.08691406	-26.52099609	+1356
+1458240769.89890000	+9.88330078	-5.86230469	-1.41943359	+50.93261719	-0.21972656	-61.50146484	+1804	+9.92285156	-5.03613281	-1.13818359	+8.54736328	-7.73437500	+18.58886719	+1808	+7.64648438	-9.37353516	-1.23486328	+61.83105469	+4.10888672	-26.49902344	+1360
+1458240769.90300010	+9.87890625	-5.86669922	-1.41064453	+50.91064453	-0.21972656	-61.52343750	+1796	+9.91845703	-5.04052734	-1.12939453	+8.45947266	-7.71240234	+18.65478516	+1804	+7.63769531	-9.38232422	-1.22167969	+61.83105469	+4.08691406	-26.47705078	+1364
+1458240769.90720010	+9.87011719	-5.87109375	-1.39746094	+50.91064453	-0.21972656	-61.54541016	+1792	+9.90966797	-5.04492188	-1.12060547	+8.37158203	-7.69042969	+18.69873047	+1800	+7.62890625	-9.38671875	-1.21289063	+61.80908203	+4.08691406	-26.45507813	+1368
+1458240769.91549990	+9.85693359	-5.87988281	-1.37109375	+50.88867188	-0.21972656	-61.58935547	+1780	+9.89648438	-5.05810547	-1.09863281	+8.19580078	-7.64648438	+18.80859375	+1792	+7.60253906	-9.39990234	-1.19091797	+61.72119141	+4.04296875	-26.36718750	+1376
+1458240769.91969990	+9.85253906	-5.88427734	-1.35791016	+50.86669922	-0.19775391	-61.58935547	+1780	+9.89208984	-5.06250000	-1.08544922	+8.12988281	-7.62451172	+18.87451172	+1788	+7.58935547	-9.40869141	-1.18212891	+61.67724609	+4.02099609	-26.30126953	+1380
+1458240769.92389990	+9.84375000	-5.88867188	-1.34472656	+50.86669922	-0.19775391	-61.61132813	+1776	+9.88330078	-5.06689453	-1.07226563	+8.04199219	-7.60253906	+18.91845703	+1788	+7.57177734	-9.41748047	-1.16894531	+61.61132813	+3.99902344	-26.25732422	+1384
+1458240769.92800000	+9.83496094	-5.89306641	-1.33154297	+50.84472656	-0.19775391	-61.63330078	+1776	+9.87890625	-5.07568359	-1.05908203	+7.97607422	-7.58056641	+18.96240234	+1784	+7.55419922	-9.42626953	-1.16015625	+61.54541016	+3.97705078	-26.19140625	+1388
+1458240769.93220000	+9.82617188	-5.89746094	-1.31835938	+50.84472656	-0.17578125	-61.63330078	+1776	+9.87011719	-5.08007813	-1.04589844	+7.91015625	-7.55859375	+19.02832031	+1784	+7.53662109	-9.43505859	-1.15136719	+61.47949219	+3.95507813	-26.12548828	+1392
+1458240769.93639990	+9.82177734	-5.90185547	-1.30517578	+50.82275391	-0.17578125	-61.63330078	+1776	+9.86572266	-5.08447266	-1.03710938	+7.84423828	-7.51464844	+19.07226563	+1780	+7.52343750	-9.44384766	-1.13818359	+61.41357422	+3.93310547	-26.08154297	+1396
+1458240769.94050000	+9.81298828	-5.91064453	-1.29199219	+50.82275391	-0.17578125	-61.63330078	+1776	+9.85693359	-5.08886719	-1.02392578	+7.77832031	-7.49267578	+19.13818359	+1780	+7.50585938	-9.45263672	-1.12939453	+61.32568359	+3.88916016	-26.01562500	+1396
+1458240769.94880010	+9.79980469	-5.91503906	-1.26123047	+50.80078125	-0.15380859	-61.65527344	+1780	+9.84375000	-5.09765625	-0.99755859	+7.64648438	-7.47070313	+19.24804688	+1780	+7.47509766	-9.46582031	-1.10302734	+61.23779297	+3.86718750	-25.90576172	+1400
+1458240769.95300010	+9.79101563	-5.92382813	-1.24804688	+50.77880859	-0.15380859	-61.67724609	+1784	+9.83935547	-5.10644531	-0.98437500	+7.58056641	-7.44873047	+19.31396484	+1780	+7.46191406	-9.47460938	-1.08984375	+61.19384766	+3.84521484	-25.86181641	+1404
+1458240769.95720010	+9.78662109	-5.92822266	-1.23486328	+50.77880859	-0.15380859	-61.67724609	+1788	+9.83496094	-5.11083984	-0.97119141	+7.51464844	-7.44873047	+19.35791016	+1780	+7.45312500	-9.47900391	-1.07226563	+61.17187500	+3.84521484	-25.81787109	+1404
+1458240769.96129990	+9.77783203	-5.93261719	-1.22607422	+50.75683594	-0.15380859	-61.67724609	+1788	+9.83056641	-5.11523438	-0.96240234	+7.44873047	-7.40478516	+19.42382813	+1780	+7.44433594	-9.48339844	-1.05908203	+61.14990234	+3.86718750	-25.79589844	+1408
+1458240769.96550010	+9.77343750	-5.93701172	-1.21289063	+50.73486328	-0.13183594	-61.67724609	+1788	+9.82177734	-5.12402344	-0.95361328	+7.36083984	-7.38281250	+19.44580078	+1780	+7.43554688	-9.48779297	-1.03710938	+61.14990234	+3.88916016	-25.77392578	+1412
+1458240769.96970010	+9.76904297	-5.94580078	-1.19970703	+50.71289063	-0.13183594	-61.69921875	+1792	+9.81738281	-5.12841797	-0.94042969	+7.29492188	-7.38281250	+19.48974609	+1780	+7.43115234	-9.49218750	-1.01953125	+61.14990234	+3.91113281	-25.75195313	+1416
+1458240769.97799990	+9.76025391	-5.95898438	-1.18652344	+50.64697266	-0.10986328	-61.69921875	+1788	+9.81298828	-5.14160156	-0.93164063	+7.16308594	-7.33886719	+19.57763672	+1776	+7.42675781	-9.49658203	-0.98437500	+61.19384766	+3.99902344	-25.70800781	+1424
+1458240769.98219990	+9.76025391	-5.96337891	-1.17773438	+50.60302734	-0.08789063	-61.72119141	+1788	+9.80859375	-5.14599609	-0.92285156	+7.07519531	-7.33886719	+19.59960938	+1776	+7.42236328	-9.50097656	-0.96679688	+61.19384766	+4.04296875	-25.68603516	+1428
+1458240769.98630000	+9.75585938	-5.97216797	-1.17333984	+50.55908203	-0.04394531	-61.72119141	+1784	+9.80419922	-5.15478516	-0.91845703	+7.00927734	-7.29492188	+19.64355469	+1772	+7.42236328	-9.50097656	-0.94921875	+61.21582031	+4.10888672	-25.64208984	+1432
+1458240769.99050000	+9.75146484	-5.97656250	-1.16894531	+50.51513672	-0.02197266	-61.72119141	+1784	+9.80419922	-5.16357422	-0.91845703	+6.92138672	-7.27294922	+19.64355469	+1768	+7.41796875	-9.50537109	-0.93603516	+61.23779297	+4.17480469	-25.62011719	+1440
+1458240769.99470000	+9.75146484	-5.98535156	-1.16455078	+50.44921875	+0.02197266	-61.74316406	+1784	+9.79980469	-5.16796875	-0.91406250	+6.83349609	-7.25097656	+19.64355469	+1764	+7.41796875	-9.50537109	-0.91845703	+61.23779297	+4.26269531	-25.59814453	+1448
+1458240769.99880000	+9.74707031	-5.99414063	-1.16455078	+50.38330078	+0.06591797	-61.74316406	+1780	+9.79980469	-5.17675781	-0.91406250	+6.76757813	-7.18505859	+19.66552734	+1760	+7.41357422	-9.50976563	-0.90527344	+61.23779297	+4.32861328	-25.53222656	+1452
+1458240770.00720000	+9.74707031	-6.00732422	-1.16015625	+50.27343750	+0.17578125	-61.76513672	+1776	+9.79541016	-5.18994141	-0.91406250	+6.61376953	-7.11914063	+19.64355469	+1756	+7.40917969	-9.51416016	-0.88769531	+61.19384766	+4.50439453	-25.42236328	+1468
+1458240770.01130010	+9.74267578	-6.01611328	-1.16015625	+50.20751953	+0.24169922	-61.76513672	+1776	+9.79541016	-5.19873047	-0.91845703	+6.52587891	-7.07519531	+19.64355469	+1752	+7.40478516	-9.51855469	-0.87890625	+61.14990234	+4.57031250	-25.33447266	+1472
+1458240770.01550010	+9.74267578	-6.02050781	-1.16015625	+50.16357422	+0.28564453	-61.76513672	+1772	+9.79541016	-5.20312500	-0.91845703	+6.43798828	-7.03125000	+19.62158203	+1748	+7.39599609	-9.52294922	-0.87451172	+61.12792969	+4.63623047	-25.26855469	+1480
+1458240770.01959990	+9.73828125	-6.02490234	-1.16455078	+50.09765625	+0.35156250	-61.76513672	+1772	+9.79101563	-5.21191406	-0.92285156	+6.37207031	-6.98730469	+19.62158203	+1744	+7.38720703	-9.52734375	-0.87011719	+61.06201172	+4.70214844	-25.18066406	+1488
+1458240770.02379990	+9.73828125	-6.03369141	-1.16455078	+50.03173828	+0.41748047	-61.76513672	+1772	+9.79101563	-5.21630859	-0.92285156	+6.28417969	-6.94335938	+19.59960938	+1740	+7.37841797	-9.53173828	-0.87011719	+60.97412109	+4.76806641	-25.09277344	+1492
+1458240770.02800010	+9.73828125	-6.03808594	-1.16455078	+49.96582031	+0.46142578	-61.78710938	+1768	+9.79101563	-5.22509766	-0.92285156	+6.21826172	-6.89941406	+19.57763672	+1740	+7.36962891	-9.53613281	-0.87011719	+60.88623047	+4.81201172	-24.98291016	+1500
+1458240770.03210000	+9.73388672	-6.04248047	-1.16455078	+49.92187500	+0.50537109	-61.78710938	+1768	+9.79101563	-5.22949219	-0.92724609	+6.15234375	-6.85546875	+19.55566406	+1736	+7.35644531	-9.54492188	-0.87011719	+60.79833984	+4.87792969	-24.89501953	+1504
+1458240770.04049990	+9.72949219	-6.05566406	-1.16894531	+49.79003906	+0.63720703	-61.78710938	+1768	+9.79101563	-5.24267578	-0.93164063	+5.97656250	-6.76757813	+19.53369141	+1732	+7.33447266	-9.55371094	-0.87451172	+60.57861328	+4.94384766	-24.69726563	+1512
+1458240770.04460000	+9.72949219	-6.06005859	-1.16894531	+49.72412109	+0.70312500	-61.78710938	+1764	+9.79101563	-5.24707031	-0.93164063	+5.91064453	-6.72363281	+19.51171875	+1728	+7.32128906	-9.55810547	-0.87890625	+60.46875000	+4.96582031	-24.60937500	+1520
+1458240770.04880000	+9.72949219	-6.06445313	-1.16894531	+49.65820313	+0.76904297	-61.80908203	+1764	+9.78662109	-5.25585938	-0.93603516	+5.82275391	-6.70166016	+19.48974609	+1728	+7.30810547	-9.56689453	-0.87890625	+60.35888672	+4.98779297	-24.52148438	+1520
+1458240770.05300000	+9.72509766	-6.07324219	-1.17333984	+49.57031250	+0.83496094	-61.80908203	+1764	+9.78662109	-5.26025391	-0.93603516	+5.71289063	-6.65771484	+19.46777344	+1724	+7.29931641	-9.57128906	-0.87890625	+60.27099609	+5.00976563	-24.43359375	+1524
+1458240770.05710010	+9.72070313	-6.08203125	-1.17333984	+49.48242188	+0.90087891	-61.83105469	+1760	+9.78662109	-5.26904297	-0.93603516	+5.62500000	-6.63574219	+19.44580078	+1724	+7.28613281	-9.57568359	-0.88330078	+60.16113281	+5.03173828	-24.36767578	+1524
+1458240770.06130000	+9.72070313	-6.08642578	-1.17333984	+49.39453125	+0.96679688	-61.85302734	+1760	+9.78662109	-5.27343750	-0.93603516	+5.51513672	-6.61376953	+19.42382813	+1724	+7.27734375	-9.57568359	-0.88330078	+60.05126953	+5.05371094	-24.32373047	+1528
+1458240770.06960010	+9.71630859	-6.09960938	-1.17333984	+49.19677734	+1.07666016	-61.89697266	+1756	+9.79101563	-5.28662109	-0.93603516	+5.29541016	-6.56982422	+19.37988281	+1720	+7.25976563	-9.58447266	-0.88330078	+59.87548828	+5.05371094	-24.21386719	+1524
+1458240770.07380010	+9.71191406	-6.10400391	-1.16894531	+49.08691406	+1.12060547	-61.91894531	+1756	+9.79101563	-5.29101563	-0.93603516	+5.20751953	-6.56982422	+19.37988281	+1720	+7.25097656	-9.58447266	-0.88330078	+59.80957031	+5.07568359	-24.16992188	+1524
+1458240770.07800010	+9.71191406	-6.10839844	-1.16894531	+48.99902344	+1.14257813	-61.94091797	+1756	+9.79101563	-5.29541016	-0.93164063	+5.09765625	-6.56982422	+19.37988281	+1720	+7.24658203	-9.58447266	-0.87890625	+59.74365234	+5.07568359	-24.12597656	+1524
+1458240770.08209990	+9.71191406	-6.11279297	-1.16894531	+48.88916016	+1.16455078	-61.96289063	+1756	+9.79101563	-5.29980469	-0.93164063	+4.98779297	-6.59179688	+19.37988281	+1720	+7.24218750	-9.58447266	-0.87451172	+59.67773438	+5.09765625	-24.10400391	+1520
+1458240770.08629990	+9.71191406	-6.11718750	-1.16455078	+48.80126953	+1.16455078	-61.98486328	+1756	+9.79541016	-5.29980469	-0.92724609	+4.87792969	-6.61376953	+19.40185547	+1720	+7.24218750	-9.58007813	-0.87011719	+59.63378906	+5.09765625	-24.08203125	+1520
+1458240770.09050010	+9.71191406	-6.12158203	-1.16455078	+48.71337891	+1.16455078	-61.98486328	+1756	+9.79541016	-5.30419922	-0.92724609	+4.76806641	-6.63574219	+19.42382813	+1720	+7.23779297	-9.58007813	-0.86572266	+59.58984375	+5.11962891	-24.06005859	+1520
+1458240770.09460000	+9.71191406	-6.12597656	-1.16015625	+48.60351563	+1.16455078	-62.00683594	+1756	+9.79980469	-5.30859375	-0.92285156	+4.63623047	-6.65771484	+19.44580078	+1716	+7.23779297	-9.57568359	-0.86132813	+59.56787109	+5.14160156	-24.06005859	+1520
+1458240770.10290000	+9.71630859	-6.13476563	-1.15576172	+48.38378906	+1.12060547	-62.00683594	+1756	+9.80419922	-5.31298828	-0.91845703	+4.37255859	-6.70166016	+19.51171875	+1716	+7.24218750	-9.56689453	-0.84814453	+59.47998047	+5.18554688	-23.99414063	+1524
+1458240770.10710000	+9.71630859	-6.13916016	-1.15576172	+48.27392578	+1.09863281	-61.98486328	+1756	+9.80859375	-5.31298828	-0.91406250	+4.24072266	-6.72363281	+19.55566406	+1712	+7.24218750	-9.55810547	-0.83935547	+59.43603516	+5.18554688	-23.95019531	+1524
+1458240770.11130000	+9.71630859	-6.13916016	-1.15136719	+48.16406250	+1.07666016	-61.98486328	+1756	+9.80859375	-5.31738281	-0.91406250	+4.10888672	-6.74560547	+19.59960938	+1712	+7.24218750	-9.55371094	-0.83496094	+59.39208984	+5.20751953	-23.88427734	+1528
+1458240770.11540010	+9.72070313	-6.14355469	-1.15136719	+48.01025391	+1.03271484	-61.94091797	+1760	+9.81298828	-5.31738281	-0.90966797	+3.93310547	-6.74560547	+19.66552734	+1712	+7.24658203	-9.54052734	-0.82617188	+59.34814453	+5.22949219	-23.81835938	+1532
+1458240770.11960010	+9.72070313	-6.14794922	-1.14697266	+47.85644531	+0.98876953	-61.89697266	+1764	+9.81738281	-5.32177734	-0.90966797	+3.75732422	-6.74560547	+19.73144531	+1708	+7.24218750	-9.53173828	-0.82177734	+59.28222656	+5.25146484	-23.70849609	+1536
+1458240770.12380000	+9.72509766	-6.14794922	-1.14697266	+47.70263672	+0.96679688	-61.85302734	+1764	+9.81738281	-5.32177734	-0.90527344	+3.60351563	-6.74560547	+19.79736328	+1708	+7.24218750	-9.52734375	-0.81738281	+59.21630859	+5.27343750	-23.59863281	+1540
+1458240770.13210010	+9.72509766	-6.15673828	-1.14257813	+47.35107422	+0.90087891	-61.69921875	+1772	+9.82617188	-5.33056641	-0.90087891	+3.22998047	-6.70166016	+19.95117188	+1704	+7.22900391	-9.50976563	-0.81298828	+58.99658203	+5.29541016	-23.26904297	+1548
+1458240770.13630010	+9.72509766	-6.16113281	-1.13818359	+47.17529297	+0.87890625	-61.61132813	+1772	+9.82617188	-5.33056641	-0.90087891	+3.03222656	-6.65771484	+20.01708984	+1704	+7.21582031	-9.50537109	-0.81738281	+58.86474609	+5.29541016	-23.09326172	+1552
+1458240770.14039990	+9.72509766	-6.16113281	-1.13378906	+46.97753906	+0.83496094	-61.50146484	+1776	+9.82617188	-5.33496094	-0.89648438	+2.85644531	-6.61376953	+20.10498047	+1700	+7.20263672	-9.49658203	-0.82177734	+58.71093750	+5.27343750	-22.85156250	+1556
+1458240770.14459990	+9.72509766	-6.16113281	-1.13378906	+46.80175781	+0.81298828	-61.36962891	+1780	+9.82617188	-5.33496094	-0.89648438	+2.65869141	-6.56982422	+20.19287109	+1700	+7.18505859	-9.49218750	-0.83056641	+58.55712891	+5.27343750	-22.63183594	+1560
+1458240770.14879990	+9.72070313	-6.16552734	-1.13378906	+46.64794922	+0.81298828	-61.25976563	+1780	+9.82617188	-5.33935547	-0.89648438	+2.48291016	-6.50390625	+20.25878906	+1700	+7.17187500	-9.48779297	-0.83935547	+58.40332031	+5.25146484	-22.39013672	+1564
+1458240770.15290000	+9.72070313	-6.16552734	-1.13378906	+46.49414063	+0.79101563	-61.10595703	+1784	+9.82617188	-5.33935547	-0.89208984	+2.30712891	-6.45996094	+20.34667969	+1700	+7.14990234	-9.48339844	-0.84814453	+58.24951172	+5.25146484	-22.14843750	+1572
+1458240770.15710000	+9.71630859	-6.16552734	-1.12939453	+46.31835938	+0.79101563	-60.95214844	+1784	+9.82617188	-5.34375000	-0.89208984	+2.13134766	-6.39404297	+20.41259766	+1700	+7.13232422	-9.48339844	-0.85693359	+58.09570313	+5.22949219	-21.90673828	+1576
+1458240770.16540000	+9.70312500	-6.16992188	-1.12939453	+46.03271484	+0.79101563	-60.66650391	+1788	+9.82177734	-5.34814453	-0.89208984	+1.77978516	-6.26220703	+20.56640625	+1704	+7.08837891	-9.47460938	-0.87451172	+57.76611328	+5.22949219	-21.42333984	+1580
+1458240770.16960000	+9.69873047	-6.16992188	-1.12939453	+45.90087891	+0.81298828	-60.51269531	+1788	+9.81738281	-5.34814453	-0.88769531	+1.62597656	-6.17431641	+20.65429688	+1704	+7.07080078	-9.47460938	-0.87890625	+57.63427734	+5.20751953	-21.20361328	+1580
+1458240770.17380000	+9.69433594	-6.16992188	-1.13378906	+45.76904297	+0.81298828	-60.33691406	+1788	+9.81738281	-5.34814453	-0.89208984	+1.45019531	-6.08642578	+20.74218750	+1708	+7.05322266	-9.47021484	-0.89208984	+57.50244141	+5.20751953	-20.98388672	+1584
+1458240770.17790010	+9.68994141	-6.16992188	-1.13378906	+45.63720703	+0.81298828	-60.18310547	+1788	+9.81298828	-5.35253906	-0.89208984	+1.29638672	-5.99853516	+20.80810547	+1708	+7.03564453	-9.46582031	-0.89648438	+57.37060547	+5.20751953	-20.76416016	+1580
+1458240770.18210010	+9.68115234	-6.16992188	-1.13378906	+45.50537109	+0.83496094	-60.02929688	+1788	+9.80859375	-5.35253906	-0.89208984	+1.14257813	-5.93261719	+20.89599609	+1712	+7.01806641	-9.45703125	-0.90527344	+57.28271484	+5.20751953	-20.56640625	+1580
+1458240770.18619990	+9.67675781	-6.16992188	-1.13818359	+45.39550781	+0.83496094	-59.87548828	+1788	+9.80859375	-5.35253906	-0.89208984	+0.98876953	-5.84472656	+20.96191406	+1712	+7.00488281	-9.45263672	-0.90966797	+57.21679688	+5.22949219	-20.39062500	+1576
+1458240770.19039990	+9.67236328	-6.17431641	-1.14257813	+45.26367188	+0.85693359	-59.72167969	+1788	+9.80419922	-5.35693359	-0.89208984	+0.81298828	-5.77880859	+21.02783203	+1716	+6.99169922	-9.44824219	-0.90966797	+57.12890625	+5.27343750	-20.21484375	+1572
+1458240770.19870000	+9.66357422	-6.17431641	-1.14697266	+45.04394531	+0.87890625	-59.43603516	+1784	+9.79980469	-5.35693359	-0.89208984	+0.50537109	-5.62500000	+21.18164063	+1720	+6.97412109	-9.43505859	-0.90966797	+56.99707031	+5.31738281	-19.95117188	+1564
+1458240770.20289990	+9.65917969	-6.17871094	-1.15136719	+44.91210938	+0.90087891	-59.32617188	+1784	+9.79980469	-5.36132813	-0.89208984	+0.32958984	-5.53710938	+21.26953125	+1720	+6.96533203	-9.43066406	-0.90966797	+56.93115234	+5.36132813	-19.81933594	+1560
+1458240770.20709990	+9.65478516	-6.18310547	-1.15136719	+44.78027344	+0.90087891	-59.19433594	+1784	+9.79541016	-5.36572266	-0.89648438	+0.17578125	-5.47119141	+21.33544922	+1724	+6.96093750	-9.42187500	-0.90527344	+56.90917969	+5.40527344	-19.70947266	+1556
+1458240770.21120000	+9.65478516	-6.18310547	-1.15576172	+44.67041016	+0.90087891	-59.06250000	+1784	+9.79541016	-5.36572266	-0.89648438	+0.02197266	-5.38330078	+21.40136719	+1724	+6.95654297	-9.41308594	-0.90527344	+56.88720703	+5.44921875	-19.59960938	+1556
+1458240770.21540000	+9.65478516	-6.18750000	-1.15576172	+44.51660156	+0.90087891	-58.95263672	+1784	+9.79541016	-5.37011719	-0.89648438	-0.15380859	-5.33935547	+21.46728516	+1724	+6.95654297	-9.40869141	-0.90087891	+56.84326172	+5.49316406	-19.51171875	+1552
+1458240770.21960000	+9.65039063	-6.19189453	-1.16015625	+44.38476563	+0.92285156	-58.84277344	+1788	+9.79541016	-5.37451172	-0.89648438	-0.32958984	-5.27343750	+21.53320313	+1724	+6.95214844	-9.39990234	-0.89648438	+56.79931641	+5.53710938	-19.44580078	+1552
+1458240770.22370000	+9.65039063	-6.19628906	-1.16015625	+44.27490234	+0.92285156	-58.75488281	+1788	+9.79541016	-5.37890625	-0.89648438	-0.50537109	-5.22949219	+21.57714844	+1724	+6.94775391	-9.39111328	-0.89208984	+56.75537109	+5.58105469	-19.37988281	+1552
+1458240770.23210000	+9.65039063	-6.20507813	-1.16455078	+43.98925781	+0.92285156	-58.62304688	+1788	+9.79541016	-5.38769531	-0.89648438	-0.83496094	-5.14160156	+21.68701172	+1724	+6.94335938	-9.38232422	-0.88330078	+56.62353516	+5.66894531	-19.29199219	+1552
+1458240770.23620010	+9.65039063	-6.20947266	-1.16455078	+43.85742188	+0.92285156	-58.55712891	+1788	+9.79980469	-5.39208984	-0.90087891	-0.98876953	-5.07568359	+21.73095703	+1724	+6.94335938	-9.37792969	-0.87890625	+56.57958984	+5.69091797	-19.20410156	+1552
+1458240770.24040010	+9.65039063	-6.21826172	-1.16455078	+43.72558594	+0.92285156	-58.51318359	+1788	+9.79980469	-5.39648438	-0.90087891	-1.16455078	-5.05371094	+21.75292969	+1724	+6.93896484	-9.37792969	-0.87890625	+56.49169922	+5.69091797	-19.13818359	+1552
+1458240770.24460010	+9.65039063	-6.22265625	-1.16455078	+43.59375000	+0.92285156	-58.46923828	+1792	+9.80419922	-5.40087891	-0.89648438	-1.31835938	-5.03173828	+21.79687500	+1720	+6.93457031	-9.37353516	-0.87890625	+56.40380859	+5.71289063	-19.11621094	+1552
+1458240770.24869990	+9.65478516	-6.22705078	-1.16455078	+43.48388672	+0.92285156	-58.42529297	+1792	+9.80419922	-5.40966797	-0.90087891	-1.45019531	-5.00976563	+21.81884766	+1720	+6.93017578	-9.37353516	-0.87890625	+56.33789063	+5.71289063	-19.05029297	+1552
+1458240770.25289990	+9.65478516	-6.23144531	-1.16455078	+43.37402344	+0.92285156	-58.40332031	+1792	+9.80859375	-5.41406250	-0.89648438	-1.58203125	-4.98779297	+21.81884766	+1720	+6.92578125	-9.37353516	-0.88330078	+56.22802734	+5.73486328	-19.00634766	+1556
+1458240770.26120000	+9.65478516	-6.24023438	-1.16015625	+43.15429688	+0.92285156	-58.38134766	+1796	+9.81298828	-5.42285156	-0.89648438	-1.84570313	-4.98779297	+21.84082031	+1720	+6.91259766	-9.37353516	-0.88330078	+56.03027344	+5.73486328	-18.96240234	+1556
+1458240770.26539990	+9.65917969	-6.24462891	-1.16015625	+43.06640625	+0.92285156	-58.38134766	+1796	+9.81738281	-5.42724609	-0.89648438	-1.93359375	-4.98779297	+21.81884766	+1720	+6.90820313	-9.37792969	-0.88769531	+55.92041016	+5.73486328	-18.91845703	+1556
+1458240770.26950000	+9.65917969	-6.24902344	-1.16015625	+42.97851563	+0.92285156	-58.38134766	+1796	+9.81738281	-5.43164063	-0.89648438	-2.02148438	-4.98779297	+21.81884766	+1720	+6.89941406	-9.37792969	-0.89208984	+55.81054688	+5.73486328	-18.89648438	+1560
+1458240770.27370000	+9.65917969	-6.25341797	-1.16015625	+42.89062500	+0.94482422	-58.38134766	+1796	+9.82177734	-5.43603516	-0.89648438	-2.10937500	-4.98779297	+21.79687500	+1724	+6.89501953	-9.38232422	-0.89648438	+55.70068359	+5.71289063	-18.87451172	+1560
+1458240770.27790000	+9.65917969	-6.25341797	-1.15576172	+42.82470703	+0.94482422	-58.38134766	+1796	+9.82617188	-5.43603516	-0.89648438	-2.17529297	-4.98779297	+21.79687500	+1724	+6.89062500	-9.38232422	-0.89648438	+55.61279297	+5.69091797	-18.85253906	+1560
+1458240770.28200010	+9.65917969	-6.25781250	-1.15576172	+42.78076172	+0.94482422	-58.40332031	+1800	+9.82617188	-5.44042969	-0.89648438	-2.24121094	-5.00976563	+21.75292969	+1724	+6.88183594	-9.38671875	-0.90087891	+55.54687500	+5.69091797	-18.83056641	+1560
+1458240770.28620000	+9.66357422	-6.26220703	-1.15576172	+42.71484375	+0.94482422	-58.42529297	+1800	+9.83056641	-5.44482422	-0.89648438	-2.30712891	-5.03173828	+21.73095703	+1728	+6.87744141	-9.39111328	-0.90527344	+55.45898438	+5.66894531	-18.83056641	+1556
+1458240770.29450010	+9.66357422	-6.26660156	-1.15136719	+42.64892578	+0.94482422	-58.49121094	+1800	+9.83496094	-5.44921875	-0.89648438	-2.39501953	-5.07568359	+21.66503906	+1732	+6.87304688	-9.39550781	-0.90966797	+55.32714844	+5.66894531	-18.83056641	+1552
+1458240770.29870010	+9.66357422	-6.27099609	-1.15136719	+42.60498047	+0.94482422	-58.51318359	+1800	+9.83935547	-5.45361328	-0.89648438	-2.41699219	-5.09765625	+21.64306641	+1736	+6.86865234	-9.39990234	-0.90966797	+55.26123047	+5.66894531	-18.83056641	+1552
+1458240770.30699990	+9.66796875	-6.27539063	-1.15136719	+42.56103516	+0.94482422	-58.57910156	+1804	+9.84375000	-5.45800781	-0.89648438	-2.46093750	-5.14160156	+21.57714844	+1740	+6.86865234	-9.40429688	-0.90966797	+55.19531250	+5.66894531	-18.87451172	+1544
+1458240770.31119990	+9.66796875	-6.27978516	-1.15136719	+42.53906250	+0.94482422	-58.60107422	+1804	+9.84375000	-5.46240234	-0.89648438	-2.50488281	-5.16357422	+21.55517578	+1740	+6.86865234	-9.40429688	-0.90966797	+55.15136719	+5.66894531	-18.87451172	+1540
+1458240770.31950000	+9.67236328	-6.28417969	-1.15136719	+42.51708984	+0.94482422	-58.66699219	+1804	+9.84814453	-5.46679688	-0.89648438	-2.52685547	-5.22949219	+21.48925781	+1748	+6.86865234	-9.40869141	-0.90966797	+55.12939453	+5.66894531	-18.91845703	+1536
+1458240770.32370000	+9.67675781	-6.28857422	-1.15136719	+42.49511719	+0.94482422	-58.71093750	+1808	+9.85253906	-5.47119141	-0.89208984	-2.52685547	-5.27343750	+21.44531250	+1748	+6.86865234	-9.40869141	-0.90527344	+55.12939453	+5.69091797	-18.94042969	+1532
+1458240770.32789990	+9.67675781	-6.28857422	-1.14697266	+42.49511719	+0.94482422	-58.73291016	+1808	+9.85253906	-5.47558594	-0.89208984	-2.52685547	-5.29541016	+21.42333984	+1752	+6.86865234	-9.40869141	-0.90527344	+55.10742188	+5.69091797	-18.96240234	+1528
+1458240770.33200000	+9.68115234	-6.29296875	-1.14697266	+42.47314453	+0.94482422	-58.77685547	+1808	+9.85253906	-5.47998047	-0.89208984	-2.54882813	-5.31738281	+21.37939453	+1752	+6.87304688	-9.40869141	-0.90087891	+55.10742188	+5.71289063	-18.98437500	+1528
+1458240770.33620000	+9.68115234	-6.29736328	-1.14697266	+42.47314453	+0.94482422	-58.82080078	+1812	+9.85693359	-5.47998047	-0.89208984	-2.54882813	-5.36132813	+21.35742188	+1752	+6.87304688	-9.40869141	-0.90087891	+55.10742188	+5.71289063	-19.02832031	+1524
+1458240770.34030010	+9.68554688	-6.30175781	-1.14697266	+42.47314453	+0.94482422	-58.84277344	+1812	+9.85693359	-5.48437500	-0.89648438	-2.54882813	-5.38330078	+21.31347656	+1756	+6.87744141	-9.41308594	-0.89648438	+55.10742188	+5.73486328	-19.07226563	+1524
+1458240770.34870000	+9.68994141	-6.31054688	-1.15136719	+42.47314453	+0.96679688	-58.93066406	+1816	+9.86132813	-5.49316406	-0.89648438	-2.52685547	-5.40527344	+21.24755859	+1756	+6.88623047	-9.41308594	-0.88769531	+55.10742188	+5.80078125	-19.18212891	+1524
+1458240770.35279990	+9.68994141	-6.31494141	-1.15136719	+42.47314453	+0.96679688	-58.97460938	+1820	+9.86132813	-5.49316406	-0.89648438	-2.52685547	-5.42724609	+21.22558594	+1756	+6.89501953	-9.41748047	-0.87890625	+55.12939453	+5.86669922	-19.29199219	+1528
+1458240770.35700010	+9.69433594	-6.31933594	-1.15136719	+42.47314453	+0.98876953	-59.01855469	+1824	+9.86132813	-5.49755859	-0.89648438	-2.50488281	-5.44921875	+21.18164063	+1756	+6.89941406	-9.41748047	-0.87011719	+55.12939453	+5.93261719	-19.40185547	+1528
+1458240770.36120010	+9.69433594	-6.32373047	-1.15136719	+42.47314453	+1.01074219	-59.06250000	+1824	+9.86132813	-5.50195313	-0.90087891	-2.50488281	-5.47119141	+21.13769531	+1756	+6.90820313	-9.42187500	-0.86132813	+55.15136719	+5.97656250	-19.48974609	+1532
+1458240770.36529990	+9.69433594	-6.32812500	-1.15136719	+42.47314453	+1.03271484	-59.10644531	+1828	+9.86132813	-5.50634766	-0.90087891	-2.48291016	-5.49316406	+21.09375000	+1756	+6.91259766	-9.42626953	-0.84814453	+55.15136719	+6.08642578	-19.62158203	+1536
+1458240770.36949990	+9.69433594	-6.33251953	-1.15136719	+42.47314453	+1.05468750	-59.15039063	+1832	+9.86132813	-5.51074219	-0.90087891	-2.46093750	-5.49316406	+21.04980469	+1756	+6.92138672	-9.43505859	-0.83935547	+55.15136719	+6.15234375	-19.73144531	+1536
+1458240770.37780000	+9.69433594	-6.34130859	-1.15576172	+42.49511719	+1.12060547	-59.21630859	+1836	+9.86132813	-5.51513672	-0.90527344	-2.41699219	-5.49316406	+20.96191406	+1756	+6.92138672	-9.44824219	-0.83056641	+55.10742188	+6.26220703	-19.86328125	+1540
+1458240770.38200000	+9.69433594	-6.34570313	-1.15576172	+42.49511719	+1.16455078	-59.26025391	+1840	+9.86132813	-5.51953125	-0.90966797	-2.39501953	-5.49316406	+20.89599609	+1756	+6.92138672	-9.45263672	-0.82617188	+55.08544922	+6.32812500	-19.90722656	+1540
+1458240770.38620000	+9.69433594	-6.35009766	-1.15576172	+42.49511719	+1.20849609	-59.28222656	+1844	+9.86132813	-5.51953125	-0.90966797	-2.37304688	-5.49316406	+20.85205078	+1756	+6.91699219	-9.46142578	-0.82617188	+55.04150391	+6.35009766	-19.95117188	+1544
+1458240770.39030000	+9.68994141	-6.35449219	-1.16015625	+42.51708984	+1.25244141	-59.32617188	+1844	+9.86132813	-5.52392578	-0.91406250	-2.32910156	-5.49316406	+20.78613281	+1756	+6.91259766	-9.46582031	-0.82617188	+54.99755859	+6.39404297	-19.95117188	+1544
+1458240770.39450000	+9.68994141	-6.35888672	-1.16015625	+42.51708984	+1.29638672	-59.34814453	+1848	+9.86132813	-5.52832031	-0.91845703	-2.30712891	-5.47119141	+20.74218750	+1760	+6.90820313	-9.47460938	-0.82617188	+54.95361328	+6.41601563	-19.97314453	+1544
+1458240770.39870000	+9.68554688	-6.35888672	-1.16015625	+42.53906250	+1.34033203	-59.39208984	+1848	+9.85693359	-5.53271484	-0.91845703	-2.28515625	-5.47119141	+20.67626953	+1760	+6.90380859	-9.48339844	-0.82617188	+54.90966797	+6.45996094	-19.97314453	+1548
+1458240770.40700010	+9.68554688	-6.36328125	-1.16455078	+42.56103516	+1.42822266	-59.41406250	+1852	+9.85253906	-5.53710938	-0.92724609	-2.21923828	-5.40527344	+20.56640625	+1764	+6.89062500	-9.49218750	-0.83056641	+54.84375000	+6.50390625	-19.95117188	+1548
+1458240770.41109990	+9.68115234	-6.36767578	-1.16455078	+42.56103516	+1.49414063	-59.43603516	+1852	+9.85253906	-5.54150391	-0.93164063	-2.17529297	-5.38330078	+20.50048828	+1764	+6.88623047	-9.50097656	-0.83496094	+54.82177734	+6.54785156	-19.92919922	+1548
+1458240770.41529990	+9.68115234	-6.37207031	-1.16894531	+42.58300781	+1.53808594	-59.43603516	+1856	+9.85253906	-5.54150391	-0.93164063	-2.15332031	-5.36132813	+20.45654297	+1768	+6.88183594	-9.50537109	-0.83496094	+54.79980469	+6.56982422	-19.92919922	+1544
+1458240770.41950010	+9.67675781	-6.37207031	-1.16894531	+42.60498047	+1.58203125	-59.45800781	+1856	+9.84814453	-5.54589844	-0.93603516	-2.10937500	-5.33935547	+20.41259766	+1768	+6.88183594	-9.50976563	-0.83496094	+54.77783203	+6.59179688	-19.90722656	+1544
+1458240770.42360000	+9.67675781	-6.37646484	-1.17333984	+42.60498047	+1.62597656	-59.45800781	+1856	+9.84814453	-5.54589844	-0.94042969	-2.08740234	-5.29541016	+20.34667969	+1772	+6.87744141	-9.51416016	-0.83496094	+54.77783203	+6.63574219	-19.90722656	+1544
+1458240770.42779990	+9.67236328	-6.37646484	-1.17333984	+42.62695313	+1.66992188	-59.45800781	+1856	+9.84375000	-5.55029297	-0.94042969	-2.06542969	-5.27343750	+20.30273438	+1772	+6.87744141	-9.51416016	-0.83496094	+54.77783203	+6.67968750	-19.90722656	+1540
+1458240770.43610000	+9.67236328	-6.38085938	-1.17773438	+42.67089844	+1.77978516	-59.45800781	+1856	+9.83935547	-5.55468750	-0.94921875	-1.99951172	-5.20751953	+20.23681641	+1776	+6.87304688	-9.52294922	-0.83056641	+54.82177734	+6.78955078	-19.90722656	+1536
+1458240770.44030000	+9.66796875	-6.38085938	-1.18212891	+42.69287109	+1.82373047	-59.45800781	+1856	+9.83935547	-5.55468750	-0.95361328	-1.97753906	-5.16357422	+20.21484375	+1780	+6.87744141	-9.52294922	-0.82617188	+54.84375000	+6.85546875	-19.90722656	+1536
+1458240770.44450000	+9.66796875	-6.38525391	-1.18212891	+42.71484375	+1.86767578	-59.45800781	+1856	+9.83496094	-5.55468750	-0.95800781	-1.93359375	-5.11962891	+20.17089844	+1780	+6.87744141	-9.52294922	-0.82177734	+54.88769531	+6.92138672	-19.92919922	+1532
+1458240770.44860010	+9.66796875	-6.38525391	-1.18652344	+42.73681641	+1.91162109	-59.43603516	+1856	+9.83496094	-5.55908203	-0.95800781	-1.91162109	-5.07568359	+20.14892578	+1780	+6.88183594	-9.52294922	-0.81738281	+54.95361328	+6.98730469	-19.92919922	+1532
+1458240770.45280000	+9.66357422	-6.38964844	-1.19091797	+42.75878906	+1.97753906	-59.43603516	+1856	+9.83056641	-5.55908203	-0.96240234	-1.86767578	-5.05371094	+20.12695313	+1784	+6.88183594	-9.52294922	-0.81298828	+54.99755859	+7.05322266	-19.95117188	+1536
+1458240770.46110010	+9.66357422	-6.39404297	-1.19531250	+42.80273438	+2.06542969	-59.41406250	+1856	+9.82617188	-5.56347656	-0.96679688	-1.80175781	-4.96582031	+20.08300781	+1784	+6.89062500	-9.52294922	-0.79980469	+55.12939453	+7.20703125	-19.97314453	+1536
+1458240770.46530010	+9.65917969	-6.39404297	-1.19970703	+42.82470703	+2.13134766	-59.41406250	+1856	+9.82617188	-5.56347656	-0.97119141	-1.77978516	-4.94384766	+20.03906250	+1784	+6.89501953	-9.52294922	-0.79541016	+55.19531250	+7.27294922	-19.99511719	+1540
+1458240770.46950010	+9.65917969	-6.39843750	-1.19970703	+42.84667969	+2.17529297	-59.41406250	+1856	+9.82177734	-5.56347656	-0.97558594	-1.75781250	-4.89990234	+20.01708984	+1780	+6.89941406	-9.52294922	-0.79101563	+55.26123047	+7.36083984	-19.99511719	+1540
+1458240770.47359990	+9.65917969	-6.39843750	-1.20410156	+42.89062500	+2.21923828	-59.39208984	+1852	+9.82177734	-5.56347656	-0.97998047	-1.71386719	-4.85595703	+19.99511719	+1780	+6.89941406	-9.52294922	-0.78662109	+55.32714844	+7.42675781	-20.01708984	+1544
+1458240770.48200010	+9.65478516	-6.40283203	-1.21289063	+42.93457031	+2.32910156	-59.37011719	+1852	+9.81738281	-5.56787109	-0.98437500	-1.64794922	-4.76806641	+19.95117188	+1776	+6.90380859	-9.52294922	-0.77783203	+55.43701172	+7.55859375	-20.01708984	+1548
+1458240770.48610000	+9.65478516	-6.40283203	-1.21289063	+42.95654297	+2.39501953	-59.37011719	+1852	+9.81738281	-5.56787109	-0.98876953	-1.62597656	-4.72412109	+19.92919922	+1776	+6.90820313	-9.52294922	-0.77343750	+55.48095703	+7.60253906	-20.01708984	+1548
+1458240770.49029990	+9.65039063	-6.40722656	-1.21728516	+43.00048828	+2.43896484	-59.37011719	+1852	+9.81298828	-5.56787109	-0.98876953	-1.58203125	-4.70214844	+19.90722656	+1772	+6.90820313	-9.52294922	-0.77343750	+55.50292969	+7.66845703	-19.99511719	+1552
+1458240770.49440000	+9.65039063	-6.40722656	-1.22167969	+43.02246094	+2.50488281	-59.37011719	+1852	+9.81298828	-5.56787109	-0.99316406	-1.56005859	-4.65820313	+19.86328125	+1772	+6.90380859	-9.52734375	-0.76904297	+55.52490234	+7.71240234	-19.97314453	+1552
+1458240770.49860000	+9.64599609	-6.40722656	-1.22167969	+43.04443359	+2.54882813	-59.37011719	+1848	+9.80859375	-5.57226563	-0.99755859	-1.53808594	-4.63623047	+19.84130859	+1768	+6.90380859	-9.52734375	-0.76904297	+55.52490234	+7.73437500	-19.95117188	+1552
+1458240770.50280000	+9.64599609	-6.40722656	-1.22607422	+43.06640625	+2.61474609	-59.37011719	+1848	+9.80859375	-5.57226563	-0.99755859	-1.51611328	-4.59228516	+19.81933594	+1768	+6.89941406	-9.53173828	-0.77343750	+55.52490234	+7.77832031	-19.92919922	+1556
+1458240770.51110010	+9.64160156	-6.41162109	-1.23046875	+43.08837891	+2.70263672	-59.37011719	+1844	+9.80419922	-5.57226563	-1.00634766	-1.47216797	-4.52636719	+19.77539063	+1764	+6.89062500	-9.53613281	-0.77783203	+55.52490234	+7.82226563	-19.86328125	+1556
+1458240770.51530000	+9.63720703	-6.41162109	-1.23486328	+43.11035156	+2.74658203	-59.37011719	+1844	+9.80419922	-5.57226563	-1.00634766	-1.47216797	-4.50439453	+19.75341797	+1764	+6.88623047	-9.54052734	-0.77783203	+55.50292969	+7.82226563	-19.84130859	+1560
+1458240770.51939990	+9.63720703	-6.41162109	-1.23486328	+43.13232422	+2.79052734	-59.39208984	+1840	+9.79980469	-5.57226563	-1.01074219	-1.45019531	-4.46044922	+19.73144531	+1764	+6.88183594	-9.54492188	-0.78222656	+55.48095703	+7.84423828	-19.79736328	+1560
+1458240770.52360010	+9.63281250	-6.41162109	-1.23486328	+43.13232422	+2.83447266	-59.39208984	+1840	+9.79980469	-5.57666016	-1.01074219	-1.45019531	-4.43847656	+19.68750000	+1760	+6.87744141	-9.54931641	-0.78662109	+55.45898438	+7.84423828	-19.77539063	+1560
+1458240770.52780010	+9.63281250	-6.41162109	-1.23925781	+43.15429688	+2.87841797	-59.39208984	+1836	+9.79980469	-5.57666016	-1.01074219	-1.42822266	-4.41650391	+19.68750000	+1760	+6.87304688	-9.54931641	-0.78662109	+55.43701172	+7.86621094	-19.75341797	+1560
+1458240770.53609990	+9.62841797	-6.41162109	-1.23925781	+43.15429688	+2.92236328	-59.41406250	+1832	+9.79541016	-5.57666016	-1.01513672	-1.42822266	-4.37255859	+19.64355469	+1760	+6.86425781	-9.55810547	-0.79101563	+55.41503906	+7.88818359	-19.70947266	+1560
+1458240770.54029990	+9.62841797	-6.41162109	-1.23925781	+43.15429688	+2.96630859	-59.41406250	+1832	+9.79541016	-5.57666016	-1.01953125	-1.42822266	-4.35058594	+19.64355469	+1760	+6.85986328	-9.55810547	-0.79101563	+55.39306641	+7.91015625	-19.68750000	+1560
+1458240770.54440000	+9.62841797	-6.41162109	-1.24365234	+43.15429688	+2.98828125	-59.43603516	+1828	+9.79101563	-5.58105469	-1.01953125	-1.42822266	-4.32861328	+19.62158203	+1760	+6.85986328	-9.56250000	-0.79541016	+55.39306641	+7.93212891	-19.66552734	+1556
+1458240770.54860000	+9.62402344	-6.41162109	-1.24365234	+43.17626953	+3.01025391	-59.43603516	+1824	+9.79101563	-5.58105469	-1.01953125	-1.42822266	-4.32861328	+19.62158203	+1760	+6.85546875	-9.56250000	-0.79541016	+55.39306641	+7.95410156	-19.66552734	+1556
+1458240770.55279990	+9.62402344	-6.41162109	-1.24365234	+43.17626953	+3.01025391	-59.43603516	+1824	+9.79101563	-5.58105469	-1.02392578	-1.42822266	-4.30664063	+19.59960938	+1760	+6.85546875	-9.56250000	-0.79541016	+55.39306641	+7.95410156	-19.66552734	+1552
+1458240770.56110000	+9.62402344	-6.41601563	-1.24365234	+43.17626953	+3.05419922	-59.45800781	+1816	+9.79101563	-5.58105469	-1.02392578	-1.40625000	-4.28466797	+19.59960938	+1760	+6.85546875	-9.56250000	-0.79101563	+55.41503906	+8.02001953	-19.66552734	+1548
+1458240770.56520010	+9.62402344	-6.41601563	-1.24365234	+43.17626953	+3.05419922	-59.45800781	+1816	+9.79101563	-5.58105469	-1.02392578	-1.40625000	-4.28466797	+19.59960938	+1756	+6.85986328	-9.56250000	-0.79101563	+55.43701172	+8.04199219	-19.68750000	+1548
+1458240770.56940010	+9.62402344	-6.41601563	-1.24365234	+43.17626953	+3.07617188	-59.45800781	+1812	+9.79101563	-5.58105469	-1.02392578	-1.40625000	-4.26269531	+19.59960938	+1756	+6.85986328	-9.56250000	-0.78662109	+55.45898438	+8.06396484	-19.68750000	+1548
+1458240770.57769990	+9.62402344	-6.41601563	-1.24804688	+43.17626953	+3.07617188	-59.45800781	+1808	+9.78662109	-5.58105469	-1.02832031	-1.40625000	-4.26269531	+19.59960938	+1752	+6.86425781	-9.56250000	-0.78222656	+55.50292969	+8.10791016	-19.70947266	+1548
+1458240770.58189990	+9.62402344	-6.42041016	-1.24804688	+43.17626953	+3.07617188	-59.43603516	+1808	+9.78662109	-5.58105469	-1.02832031	-1.40625000	-4.24072266	+19.59960938	+1752	+6.86865234	-9.55810547	-0.77783203	+55.52490234	+8.12988281	-19.73144531	+1548
+1458240770.58610010	+9.62402344	-6.42041016	-1.24804688	+43.17626953	+3.09814453	-59.43603516	+1804	+9.78662109	-5.58105469	-1.02832031	-1.38427734	-4.24072266	+19.59960938	+1752	+6.86865234	-9.55810547	-0.77783203	+55.56884766	+8.15185547	-19.73144531	+1548
+1458240770.59019990	+9.62402344	-6.42041016	-1.24804688	+43.17626953	+3.09814453	-59.43603516	+1804	+9.78662109	-5.58105469	-1.02832031	-1.38427734	-4.24072266	+19.59960938	+1748	+6.87304688	-9.55810547	-0.77343750	+55.59082031	+8.17382813	-19.75341797	+1552
+1458240770.59859990	+9.62841797	-6.42041016	-1.25244141	+43.17626953	+3.09814453	-59.43603516	+1800	+9.78662109	-5.58544922	-1.02832031	-1.38427734	-4.24072266	+19.59960938	+1744	+6.87304688	-9.55810547	-0.76904297	+55.63476563	+8.21777344	-19.77539063	+1552
+1458240770.60270000	+9.62841797	-6.42041016	-1.25244141	+43.17626953	+3.12011719	-59.43603516	+1800	+9.78662109	-5.58544922	-1.03271484	-1.38427734	-4.21875000	+19.59960938	+1744	+6.87744141	-9.55810547	-0.76904297	+55.65673828	+8.23974609	-19.77539063	+1552
+1458240770.60690000	+9.62841797	-6.42041016	-1.25244141	+43.17626953	+3.12011719	-59.43603516	+1796	+9.78662109	-5.58544922	-1.03271484	-1.38427734	-4.21875000	+19.59960938	+1740	+6.87744141	-9.55371094	-0.76904297	+55.65673828	+8.26171875	-19.77539063	+1556
+1458240770.61110000	+9.62841797	-6.42480469	-1.25244141	+43.17626953	+3.12011719	-59.43603516	+1796	+9.78662109	-5.58544922	-1.03271484	-1.38427734	-4.21875000	+19.59960938	+1740	+6.87744141	-9.55371094	-0.76904297	+55.67871094	+8.26171875	-19.77539063	+1556
+1458240770.61940000	+9.62841797	-6.42480469	-1.25244141	+43.17626953	+3.14208984	-59.43603516	+1792	+9.78662109	-5.58544922	-1.03271484	-1.38427734	-4.21875000	+19.59960938	+1736	+6.87744141	-9.55810547	-0.76904297	+55.67871094	+8.28369141	-19.75341797	+1556
+1458240770.62360000	+9.62841797	-6.42480469	-1.25244141	+43.17626953	+3.14208984	-59.43603516	+1792	+9.78662109	-5.58544922	-1.03271484	-1.38427734	-4.19677734	+19.59960938	+1736	+6.87744141	-9.55810547	-0.76904297	+55.67871094	+8.28369141	-19.75341797	+1556
+1458240770.62770010	+9.62402344	-6.42480469	-1.25683594	+43.17626953	+3.14208984	-59.43603516	+1788	+9.78662109	-5.58544922	-1.03271484	-1.38427734	-4.19677734	+19.57763672	+1732	+6.87744141	-9.55810547	-0.76904297	+55.67871094	+8.30566406	-19.75341797	+1556
+1458240770.63190010	+9.62402344	-6.42480469	-1.25683594	+43.17626953	+3.16406250	-59.43603516	+1788	+9.78662109	-5.58544922	-1.03271484	-1.38427734	-4.19677734	+19.57763672	+1732	+6.87744141	-9.55810547	-0.76904297	+55.65673828	+8.30566406	-19.73144531	+1556
+1458240770.64019990	+9.62402344	-6.42480469	-1.25683594	+43.17626953	+3.16406250	-59.43603516	+1784	+9.78662109	-5.58544922	-1.03271484	-1.38427734	-4.19677734	+19.57763672	+1728	+6.87304688	-9.56250000	-0.76904297	+55.63476563	+8.30566406	-19.70947266	+1560
+1458240770.64439990	+9.62402344	-6.42480469	-1.25683594	+43.17626953	+3.16406250	-59.43603516	+1784	+9.78662109	-5.58544922	-1.03271484	-1.38427734	-4.19677734	+19.55566406	+1728	+6.87304688	-9.56250000	-0.77343750	+55.63476563	+8.30566406	-19.70947266	+1560
+1458240770.65269990	+9.62402344	-6.42480469	-1.25683594	+43.17626953	+3.18603516	-59.43603516	+1780	+9.78662109	-5.58984375	-1.03271484	-1.38427734	-4.17480469	+19.55566406	+1728	+6.86865234	-9.56689453	-0.77343750	+55.61279297	+8.32763672	-19.68750000	+1560
+1458240770.65689990	+9.62402344	-6.42480469	-1.25683594	+43.17626953	+3.18603516	-59.43603516	+1780	+9.78662109	-5.58984375	-1.03271484	-1.38427734	-4.17480469	+19.55566406	+1724	+6.86425781	-9.56689453	-0.77343750	+55.59082031	+8.32763672	-19.68750000	+1560
+1458240770.66100000	+9.62402344	-6.42480469	-1.25683594	+43.17626953	+3.20800781	-59.43603516	+1776	+9.78662109	-5.58984375	-1.03710938	-1.38427734	-4.17480469	+19.53369141	+1724	+6.86425781	-9.56689453	-0.77343750	+55.59082031	+8.32763672	-19.66552734	+1560
+1458240770.66520000	+9.62402344	-6.42480469	-1.25683594	+43.17626953	+3.20800781	-59.43603516	+1776	+9.78662109	-5.58984375	-1.03710938	-1.38427734	-4.17480469	+19.53369141	+1724	+6.86425781	-9.56689453	-0.77343750	+55.56884766	+8.32763672	-19.66552734	+1560
+1458240770.67350010	+9.62402344	-6.42919922	-1.25683594	+43.17626953	+3.22998047	-59.43603516	+1772	+9.78662109	-5.58984375	-1.03710938	-1.38427734	-4.17480469	+19.53369141	+1724	+6.85986328	-9.57128906	-0.77343750	+55.56884766	+8.34960938	-19.66552734	+1556
+1458240770.67770000	+9.62402344	-6.42919922	-1.25683594	+43.17626953	+3.22998047	-59.43603516	+1772	+9.78662109	-5.58984375	-1.03710938	-1.38427734	-4.17480469	+19.53369141	+1724	+6.85986328	-9.57128906	-0.77343750	+55.54687500	+8.34960938	-19.66552734	+1556
+1458240770.68190000	+9.62402344	-6.42919922	-1.25683594	+43.17626953	+3.22998047	-59.45800781	+1772	+9.78662109	-5.58984375	-1.03710938	-1.38427734	-4.17480469	+19.53369141	+1720	+6.85986328	-9.57128906	-0.77343750	+55.54687500	+8.37158203	-19.66552734	+1556
+1458240770.68600010	+9.62402344	-6.42919922	-1.25683594	+43.17626953	+3.22998047	-59.45800781	+1768	+9.78662109	-5.59423828	-1.03710938	-1.38427734	-4.17480469	+19.51171875	+1720	+6.86425781	-9.57128906	-0.77343750	+55.56884766	+8.37158203	-19.66552734	+1556
+1458240770.69020010	+9.62402344	-6.42919922	-1.26123047	+43.17626953	+3.25195313	-59.45800781	+1768	+9.78662109	-5.59423828	-1.03710938	-1.38427734	-4.17480469	+19.51171875	+1720	+6.86425781	-9.57128906	-0.76904297	+55.56884766	+8.39355469	-19.66552734	+1556
+1458240770.69849990	+9.62402344	-6.42919922	-1.26123047	+43.17626953	+3.25195313	-59.45800781	+1768	+9.78662109	-5.59423828	-1.03710938	-1.38427734	-4.17480469	+19.51171875	+1720	+6.86425781	-9.57128906	-0.76904297	+55.59082031	+8.41552734	-19.68750000	+1556
+1458240770.70269990	+9.62402344	-6.43359375	-1.26123047	+43.15429688	+3.25195313	-59.45800781	+1764	+9.78662109	-5.59423828	-1.03710938	-1.38427734	-4.17480469	+19.51171875	+1720	+6.86425781	-9.57128906	-0.76464844	+55.59082031	+8.43750000	-19.70947266	+1556
+1458240770.70689990	+9.62402344	-6.43359375	-1.26123047	+43.15429688	+3.25195313	-59.45800781	+1764	+9.78662109	-5.59423828	-1.03710938	-1.38427734	-4.17480469	+19.51171875	+1720	+6.86865234	-9.57128906	-0.76464844	+55.61279297	+8.45947266	-19.70947266	+1556
+1458240770.71100000	+9.62402344	-6.43359375	-1.26123047	+43.15429688	+3.25195313	-59.45800781	+1764	+9.78662109	-5.59423828	-1.03710938	-1.38427734	-4.17480469	+19.51171875	+1720	+6.86865234	-9.57128906	-0.76025391	+55.61279297	+8.45947266	-19.73144531	+1556
+1458240770.71930000	+9.62402344	-6.43798828	-1.26123047	+43.15429688	+3.27392578	-59.47998047	+1764	+9.78662109	-5.59423828	-1.03710938	-1.38427734	-4.15283203	+19.51171875	+1716	+6.87304688	-9.57128906	-0.75585938	+55.63476563	+8.50341797	-19.75341797	+1556
+1458240770.72350000	+9.62402344	-6.43798828	-1.26123047	+43.15429688	+3.27392578	-59.47998047	+1764	+9.78662109	-5.59863281	-1.04150391	-1.38427734	-4.15283203	+19.51171875	+1716	+6.87304688	-9.57128906	-0.75585938	+55.63476563	+8.52539063	-19.75341797	+1556
+1458240770.72770000	+9.62402344	-6.43798828	-1.26123047	+43.15429688	+3.27392578	-59.47998047	+1764	+9.78662109	-5.59863281	-1.04150391	-1.38427734	-4.15283203	+19.51171875	+1716	+6.87304688	-9.57128906	-0.75146484	+55.65673828	+8.52539063	-19.77539063	+1560
+1458240770.73180010	+9.62402344	-6.43798828	-1.26123047	+43.15429688	+3.29589844	-59.47998047	+1760	+9.78662109	-5.59863281	-1.04150391	-1.38427734	-4.15283203	+19.51171875	+1716	+6.87304688	-9.57128906	-0.75146484	+55.65673828	+8.54736328	-19.77539063	+1560
+1458240770.74020000	+9.62402344	-6.44238281	-1.26562500	+43.13232422	+3.29589844	-59.47998047	+1760	+9.78662109	-5.59863281	-1.04150391	-1.38427734	-4.15283203	+19.51171875	+1716	+6.87304688	-9.57128906	-0.75146484	+55.63476563	+8.56933594	-19.77539063	+1560
+1458240770.74429990	+9.62402344	-6.44238281	-1.26562500	+43.13232422	+3.31787109	-59.47998047	+1760	+9.78662109	-5.59863281	-1.04150391	-1.38427734	-4.15283203	+19.51171875	+1716	+6.87304688	-9.57568359	-0.75146484	+55.63476563	+8.56933594	-19.77539063	+1560
+1458240770.74850010	+9.62402344	-6.44238281	-1.26562500	+43.13232422	+3.31787109	-59.47998047	+1760	+9.78662109	-5.59863281	-1.04150391	-1.38427734	-4.15283203	+19.51171875	+1712	+6.86865234	-9.57568359	-0.75146484	+55.61279297	+8.56933594	-19.75341797	+1560
+1458240770.75270010	+9.62402344	-6.44238281	-1.26562500	+43.13232422	+3.31787109	-59.47998047	+1760	+9.78662109	-5.59863281	-1.04150391	-1.38427734	-4.13085938	+19.51171875	+1712	+6.86865234	-9.57568359	-0.75146484	+55.61279297	+8.56933594	-19.75341797	+1560
