# Supplementary material for: A direct effect of perception on action when grasping a cup
Source: Sci Rep. 2018 Jan 9;8:171. doi: 10.1038/s41598-017-18591-5 (PMC5760564; doi:10.1038/s41598-017-18591-5)
Supplement: Supplementary file 6 — Supplementary Information [file 41598_2017_18591_MOESM6_ESM.zip › SciRep_Data/S02instruct/S02_100instruct_Tr21.dat]

+1000000000000.00000000	+0.00000000	+0.00000000	+0.00000000	+0.00000000	+0.00000000	+0.00000000	+0	+0.00000000	+0.00000000	+0.00000000	+0.00000000	+0.00000000	+0.00000000	+0	+0.00000000	+0.00000000	+0.00000000	+0.00000000	+0.00000000	+0.00000000	+0
+1458240770.76099990	+9.62402344	-6.44677734	-1.26562500	+43.13232422	+3.33984375	-59.50195313	+1760	+9.78662109	-5.60302734	-1.04150391	-1.38427734	-4.13085938	+19.51171875	+1712	+6.86425781	-9.58007813	-0.75585938	+55.56884766	+8.56933594	-19.73144531	+1560
+1458240770.76519990	+9.61962891	-6.44677734	-1.26562500	+43.13232422	+3.36181641	-59.50195313	+1760	+9.78662109	-5.60302734	-1.04150391	-1.38427734	-4.13085938	+19.51171875	+1712	+6.86425781	-9.58007813	-0.75585938	+55.54687500	+8.56933594	-19.73144531	+1560
+1458240770.76930000	+9.61962891	-6.44677734	-1.26562500	+43.11035156	+3.36181641	-59.50195313	+1756	+9.78662109	-5.60302734	-1.04150391	-1.38427734	-4.13085938	+19.51171875	+1712	+6.86425781	-9.58007813	-0.75585938	+55.54687500	+8.56933594	-19.70947266	+1560
+1458240770.77350000	+9.61962891	-6.44677734	-1.26562500	+43.11035156	+3.36181641	-59.50195313	+1756	+9.78662109	-5.60302734	-1.04150391	-1.38427734	-4.13085938	+19.51171875	+1712	+6.85986328	-9.58447266	-0.76025391	+55.52490234	+8.56933594	-19.70947266	+1560
+1458240770.78180000	+9.61962891	-6.44677734	-1.26562500	+43.11035156	+3.38378906	-59.52392578	+1756	+9.78662109	-5.60302734	-1.04150391	-1.40625000	-4.10888672	+19.48974609	+1712	+6.85986328	-9.58447266	-0.76025391	+55.50292969	+8.56933594	-19.68750000	+1560
+1458240770.78600000	+9.61962891	-6.44677734	-1.26562500	+43.11035156	+3.38378906	-59.52392578	+1756	+9.78662109	-5.60302734	-1.04150391	-1.40625000	-4.10888672	+19.48974609	+1712	+6.85986328	-9.58447266	-0.76025391	+55.50292969	+8.56933594	-19.68750000	+1560
+1458240770.79020000	+9.61962891	-6.44677734	-1.26562500	+43.11035156	+3.38378906	-59.52392578	+1756	+9.78662109	-5.60302734	-1.04589844	-1.40625000	-4.10888672	+19.48974609	+1712	+6.85986328	-9.58447266	-0.76025391	+55.50292969	+8.59130859	-19.68750000	+1556
+1458240775.87960000	+9.67236328	-6.51708984	-1.26123047	+42.53906250	+2.74658203	-59.32617188	+1800	+9.83056641	-5.66455078	-1.00195313	-1.77978516	-3.97705078	+21.95068359	+1764	+6.89501953	-9.62402344	-0.71630859	+54.95361328	+8.72314453	-20.25878906	+1584
+1458240775.88380000	+9.67236328	-6.51708984	-1.26123047	+42.53906250	+2.74658203	-59.32617188	+1800	+9.83056641	-5.66894531	-1.00195313	-1.77978516	-3.97705078	+21.95068359	+1764	+6.89062500	-9.62841797	-0.72070313	+54.93164063	+8.72314453	-20.23681641	+1584
+1458240775.88800000	+9.67236328	-6.51708984	-1.26123047	+42.53906250	+2.74658203	-59.32617188	+1800	+9.83056641	-5.66894531	-1.00195313	-1.77978516	-3.97705078	+21.95068359	+1764	+6.89062500	-9.62841797	-0.72070313	+54.93164063	+8.72314453	-20.23681641	+1584
+1458240775.89210010	+9.67236328	-6.51708984	-1.26123047	+42.53906250	+2.76855469	-59.32617188	+1800	+9.83056641	-5.66894531	-1.00195313	-1.80175781	-3.97705078	+21.95068359	+1764	+6.89062500	-9.62841797	-0.72070313	+54.90966797	+8.72314453	-20.23681641	+1584
+1458240775.89630010	+9.67236328	-6.51708984	-1.26123047	+42.53906250	+2.76855469	-59.32617188	+1800	+9.83056641	-5.66894531	-1.00195313	-1.80175781	-3.97705078	+21.95068359	+1764	+6.88623047	-9.62841797	-0.72509766	+54.90966797	+8.72314453	-20.21484375	+1584
+1458240775.90039990	+9.67236328	-6.51708984	-1.26123047	+42.53906250	+2.76855469	-59.32617188	+1800	+9.83056641	-5.66894531	-1.00195313	-1.80175781	-3.97705078	+21.95068359	+1764	+6.88623047	-9.63281250	-0.72509766	+54.88769531	+8.70117188	-20.21484375	+1584
+1458240775.90459990	+9.66796875	-6.51708984	-1.25683594	+42.53906250	+2.76855469	-59.32617188	+1800	+9.83056641	-5.66894531	-1.00195313	-1.80175781	-3.97705078	+21.95068359	+1764	+6.88183594	-9.63281250	-0.72509766	+54.86572266	+8.70117188	-20.21484375	+1584
+1458240775.90879990	+9.66796875	-6.51269531	-1.25683594	+42.53906250	+2.76855469	-59.32617188	+1800	+9.83056641	-5.66894531	-1.00195313	-1.80175781	-3.97705078	+21.95068359	+1764	+6.88183594	-9.63281250	-0.72509766	+54.86572266	+8.70117188	-20.19287109	+1584
+1458240775.91290000	+9.66796875	-6.51269531	-1.25683594	+42.53906250	+2.76855469	-59.32617188	+1800	+9.83056641	-5.66894531	-1.00195313	-1.80175781	-3.97705078	+21.92871094	+1768	+6.87744141	-9.63281250	-0.72949219	+54.82177734	+8.67919922	-20.17089844	+1584
+1458240775.91710000	+9.66796875	-6.51269531	-1.25683594	+42.53906250	+2.76855469	-59.32617188	+1800	+9.83056641	-5.66894531	-1.00195313	-1.80175781	-3.97705078	+21.92871094	+1768	+6.87744141	-9.63720703	-0.73388672	+54.79980469	+8.67919922	-20.17089844	+1584
+1458240775.92129990	+9.66796875	-6.51269531	-1.25683594	+42.53906250	+2.76855469	-59.32617188	+1800	+9.83056641	-5.66894531	-1.00195313	-1.80175781	-3.97705078	+21.92871094	+1768	+6.87304688	-9.63720703	-0.73388672	+54.77783203	+8.67919922	-20.14892578	+1584
+1458240775.92540000	+9.66796875	-6.51269531	-1.25683594	+42.53906250	+2.76855469	-59.32617188	+1800	+9.83056641	-5.66894531	-1.00195313	-1.80175781	-3.97705078	+21.92871094	+1768	+6.87304688	-9.63720703	-0.73388672	+54.77783203	+8.65722656	-20.14892578	+1584
+1458240775.92960000	+9.66796875	-6.51269531	-1.25683594	+42.53906250	+2.76855469	-59.32617188	+1800	+9.83056641	-5.66894531	-1.00195313	-1.80175781	-3.97705078	+21.92871094	+1768	+6.86865234	-9.64160156	-0.73828125	+54.75585938	+8.65722656	-20.12695313	+1580
+1458240775.93380000	+9.66796875	-6.51269531	-1.25683594	+42.53906250	+2.76855469	-59.32617188	+1800	+9.83056641	-5.66894531	-1.00195313	-1.80175781	-3.97705078	+21.92871094	+1768	+6.86865234	-9.64160156	-0.73828125	+54.75585938	+8.65722656	-20.12695313	+1580
+1458240775.93790010	+9.66796875	-6.51708984	-1.25683594	+42.53906250	+2.76855469	-59.32617188	+1800	+9.83056641	-5.66894531	-1.00195313	-1.80175781	-3.97705078	+21.92871094	+1768	+6.86865234	-9.64160156	-0.73828125	+54.75585938	+8.65722656	-20.12695313	+1576
+1458240775.94210000	+9.66796875	-6.51708984	-1.25683594	+42.53906250	+2.76855469	-59.32617188	+1800	+9.83056641	-5.66894531	-1.00195313	-1.80175781	-3.97705078	+21.92871094	+1768	+6.86865234	-9.64160156	-0.73828125	+54.75585938	+8.65722656	-20.12695313	+1576
+1458240775.94630000	+9.66796875	-6.51708984	-1.25683594	+42.53906250	+2.76855469	-59.32617188	+1800	+9.83056641	-5.66894531	-1.00195313	-1.80175781	-3.97705078	+21.92871094	+1768	+6.87304688	-9.63720703	-0.73388672	+54.75585938	+8.67919922	-20.14892578	+1576
+1458240775.95040010	+9.66796875	-6.51708984	-1.25683594	+42.53906250	+2.76855469	-59.32617188	+1800	+9.83056641	-5.66894531	-1.00195313	-1.80175781	-3.97705078	+21.92871094	+1772	+6.87304688	-9.63720703	-0.73388672	+54.77783203	+8.67919922	-20.14892578	+1572
+1458240775.95460010	+9.66796875	-6.51708984	-1.25683594	+42.53906250	+2.76855469	-59.32617188	+1800	+9.83056641	-5.66894531	-1.00195313	-1.80175781	-3.97705078	+21.92871094	+1772	+6.87304688	-9.63720703	-0.73388672	+54.77783203	+8.67919922	-20.14892578	+1572
+1458240775.95880010	+9.66796875	-6.51708984	-1.25683594	+42.53906250	+2.76855469	-59.32617188	+1800	+9.83056641	-5.66894531	-1.00195313	-1.80175781	-3.97705078	+21.92871094	+1772	+6.87304688	-9.63720703	-0.73388672	+54.77783203	+8.67919922	-20.14892578	+1572
+1458240775.96289990	+9.66796875	-6.51708984	-1.25683594	+42.53906250	+2.76855469	-59.32617188	+1800	+9.83056641	-5.66894531	-1.00195313	-1.80175781	-3.97705078	+21.92871094	+1772	+6.87304688	-9.63720703	-0.73388672	+54.77783203	+8.67919922	-20.14892578	+1572
+1458240775.96709990	+9.66796875	-6.51708984	-1.25683594	+42.53906250	+2.76855469	-59.32617188	+1800	+9.83056641	-5.66894531	-1.00195313	-1.80175781	-3.97705078	+21.92871094	+1772	+6.87304688	-9.63720703	-0.73388672	+54.77783203	+8.67919922	-20.14892578	+1572
+1458240775.97129990	+9.66796875	-6.51708984	-1.25683594	+42.53906250	+2.76855469	-59.32617188	+1800	+9.83056641	-5.66894531	-1.00195313	-1.80175781	-3.97705078	+21.92871094	+1772	+6.87744141	-9.63720703	-0.73388672	+54.79980469	+8.67919922	-20.14892578	+1568
+1458240775.97540000	+9.66796875	-6.51708984	-1.25683594	+42.53906250	+2.76855469	-59.32617188	+1800	+9.83056641	-5.66894531	-1.00195313	-1.80175781	-3.97705078	+21.95068359	+1772	+6.87744141	-9.63720703	-0.73388672	+54.79980469	+8.67919922	-20.17089844	+1568
+1458240775.97960000	+9.66796875	-6.51708984	-1.25683594	+42.53906250	+2.76855469	-59.32617188	+1800	+9.83056641	-5.66894531	-1.00195313	-1.82373047	-3.97705078	+21.95068359	+1772	+6.87744141	-9.63720703	-0.73388672	+54.79980469	+8.67919922	-20.17089844	+1568
+1458240775.98370000	+9.66796875	-6.51708984	-1.25683594	+42.53906250	+2.76855469	-59.32617188	+1800	+9.83056641	-5.66894531	-1.00195313	-1.82373047	-3.97705078	+21.95068359	+1772	+6.87744141	-9.63720703	-0.73388672	+54.79980469	+8.70117188	-20.17089844	+1568
+1458240775.98790000	+9.66796875	-6.51708984	-1.25683594	+42.53906250	+2.76855469	-59.32617188	+1800	+9.83056641	-5.66894531	-1.00195313	-1.82373047	-3.97705078	+21.95068359	+1772	+6.87744141	-9.63720703	-0.72949219	+54.79980469	+8.70117188	-20.17089844	+1568
+1458240775.99210000	+9.66796875	-6.51708984	-1.25683594	+42.53906250	+2.76855469	-59.32617188	+1800	+9.83056641	-5.66894531	-1.00195313	-1.82373047	-3.97705078	+21.95068359	+1772	+6.87744141	-9.63720703	-0.72949219	+54.79980469	+8.70117188	-20.17089844	+1568
+1458240775.99620010	+9.66796875	-6.51708984	-1.25683594	+42.53906250	+2.76855469	-59.32617188	+1800	+9.83056641	-5.66894531	-1.00195313	-1.82373047	-3.97705078	+21.95068359	+1772	+6.87744141	-9.63720703	-0.72949219	+54.79980469	+8.70117188	-20.17089844	+1564
+1458240776.00040010	+9.66796875	-6.51708984	-1.25683594	+42.53906250	+2.76855469	-59.32617188	+1800	+9.83056641	-5.66894531	-1.00195313	-1.82373047	-3.95507813	+21.95068359	+1772	+6.87744141	-9.63720703	-0.73388672	+54.79980469	+8.70117188	-20.17089844	+1564
+1458240776.00460000	+9.66796875	-6.51708984	-1.25683594	+42.53906250	+2.76855469	-59.32617188	+1800	+9.83056641	-5.66894531	-1.00195313	-1.82373047	-3.95507813	+21.95068359	+1772	+6.87744141	-9.63720703	-0.73388672	+54.79980469	+8.70117188	-20.17089844	+1564
+1458240776.00869990	+9.66796875	-6.51708984	-1.25683594	+42.53906250	+2.76855469	-59.32617188	+1800	+9.83056641	-5.66894531	-1.00195313	-1.82373047	-3.95507813	+21.95068359	+1772	+6.87744141	-9.63720703	-0.73388672	+54.79980469	+8.70117188	-20.17089844	+1564
+1458240776.01290010	+9.66796875	-6.51708984	-1.25683594	+42.53906250	+2.76855469	-59.32617188	+1800	+9.83056641	-5.66894531	-1.00195313	-1.82373047	-3.95507813	+21.95068359	+1772	+6.87744141	-9.63720703	-0.73388672	+54.79980469	+8.70117188	-20.17089844	+1564
+1458240776.01710010	+9.66796875	-6.51708984	-1.25683594	+42.53906250	+2.76855469	-59.32617188	+1800	+9.83056641	-5.66894531	-1.00195313	-1.82373047	-3.95507813	+21.95068359	+1772	+6.87744141	-9.63720703	-0.73388672	+54.79980469	+8.70117188	-20.14892578	+1564
+1458240776.02119990	+9.66796875	-6.51708984	-1.25683594	+42.53906250	+2.76855469	-59.32617188	+1800	+9.83056641	-5.66894531	-1.00195313	-1.82373047	-3.95507813	+21.95068359	+1772	+6.87744141	-9.63720703	-0.73388672	+54.77783203	+8.70117188	-20.14892578	+1564
+1458240776.02539990	+9.66796875	-6.51708984	-1.25683594	+42.53906250	+2.76855469	-59.32617188	+1800	+9.83056641	-5.66894531	-1.00195313	-1.82373047	-3.95507813	+21.95068359	+1772	+6.87304688	-9.63720703	-0.73388672	+54.77783203	+8.70117188	-20.14892578	+1560
+1458240776.02959990	+9.66796875	-6.51708984	-1.25683594	+42.56103516	+2.76855469	-59.32617188	+1800	+9.83056641	-5.66894531	-1.00195313	-1.82373047	-3.95507813	+21.95068359	+1772	+6.87304688	-9.63720703	-0.73388672	+54.77783203	+8.70117188	-20.14892578	+1560
+1458240776.03370000	+9.66796875	-6.51708984	-1.25683594	+42.56103516	+2.74658203	-59.32617188	+1800	+9.83056641	-5.66894531	-1.00195313	-1.82373047	-3.95507813	+21.95068359	+1772	+6.87304688	-9.63720703	-0.73388672	+54.77783203	+8.70117188	-20.14892578	+1560
+1458240776.03790000	+9.66796875	-6.51708984	-1.25683594	+42.56103516	+2.74658203	-59.32617188	+1800	+9.83056641	-5.66894531	-1.00195313	-1.82373047	-3.95507813	+21.95068359	+1772	+6.87304688	-9.63720703	-0.73388672	+54.77783203	+8.70117188	-20.14892578	+1560
+1458240776.04210000	+9.66796875	-6.51708984	-1.25683594	+42.56103516	+2.74658203	-59.32617188	+1800	+9.83056641	-5.66894531	-1.00195313	-1.84570313	-3.95507813	+21.95068359	+1772	+6.87304688	-9.63720703	-0.73388672	+54.77783203	+8.70117188	-20.14892578	+1560
+1458240776.04620000	+9.66796875	-6.51708984	-1.25683594	+42.56103516	+2.74658203	-59.32617188	+1800	+9.83056641	-5.66894531	-1.00195313	-1.84570313	-3.95507813	+21.97265625	+1772	+6.87304688	-9.63720703	-0.73388672	+54.77783203	+8.70117188	-20.14892578	+1560
+1458240776.05040000	+9.66796875	-6.51708984	-1.25683594	+42.56103516	+2.74658203	-59.32617188	+1800	+9.83056641	-5.66894531	-1.00195313	-1.84570313	-3.95507813	+21.97265625	+1772	+6.87744141	-9.63720703	-0.73388672	+54.77783203	+8.70117188	-20.17089844	+1560
+1458240776.05450010	+9.66796875	-6.51708984	-1.25683594	+42.56103516	+2.74658203	-59.32617188	+1800	+9.83056641	-5.66894531	-1.00195313	-1.84570313	-3.95507813	+21.97265625	+1772	+6.87744141	-9.63720703	-0.73388672	+54.77783203	+8.70117188	-20.17089844	+1560
+1458240776.05870010	+9.66796875	-6.51708984	-1.25683594	+42.56103516	+2.74658203	-59.32617188	+1800	+9.83056641	-5.66894531	-1.00195313	-1.84570313	-3.95507813	+21.97265625	+1772	+6.87744141	-9.63720703	-0.72949219	+54.77783203	+8.70117188	-20.17089844	+1560
+1458240776.06290010	+9.66796875	-6.51708984	-1.25683594	+42.56103516	+2.74658203	-59.32617188	+1800	+9.83056641	-5.66894531	-1.00195313	-1.84570313	-3.95507813	+21.97265625	+1772	+6.87744141	-9.63720703	-0.72949219	+54.79980469	+8.70117188	-20.17089844	+1560
+1458240776.06699990	+9.66796875	-6.51708984	-1.25683594	+42.56103516	+2.74658203	-59.30419922	+1800	+9.83056641	-5.67333984	-1.00195313	-1.84570313	-3.95507813	+21.97265625	+1772	+6.87744141	-9.63720703	-0.72949219	+54.79980469	+8.72314453	-20.17089844	+1560
+1458240776.07119990	+9.66796875	-6.51708984	-1.25683594	+42.56103516	+2.74658203	-59.30419922	+1800	+9.83056641	-5.67333984	-1.00195313	-1.84570313	-3.95507813	+21.97265625	+1772	+6.87744141	-9.63720703	-0.72949219	+54.79980469	+8.72314453	-20.17089844	+1560
+1458240776.07540010	+9.66796875	-6.51708984	-1.25683594	+42.56103516	+2.74658203	-59.30419922	+1800	+9.83056641	-5.67333984	-1.00195313	-1.84570313	-3.95507813	+21.99462891	+1772	+6.87744141	-9.63720703	-0.72949219	+54.79980469	+8.72314453	-20.17089844	+1560
+1458240776.07950000	+9.66796875	-6.51708984	-1.25683594	+42.56103516	+2.74658203	-59.30419922	+1800	+9.83056641	-5.67333984	-1.00195313	-1.84570313	-3.95507813	+21.99462891	+1772	+6.87744141	-9.63720703	-0.72949219	+54.82177734	+8.72314453	-20.19287109	+1560
+1458240776.08369990	+9.66796875	-6.51708984	-1.25683594	+42.56103516	+2.74658203	-59.30419922	+1800	+9.83056641	-5.67333984	-1.00195313	-1.84570313	-3.95507813	+21.99462891	+1772	+6.88183594	-9.63720703	-0.72949219	+54.82177734	+8.72314453	-20.19287109	+1560
+1458240776.08789990	+9.67236328	-6.51708984	-1.25683594	+42.56103516	+2.74658203	-59.30419922	+1800	+9.83056641	-5.67333984	-1.00195313	-1.84570313	-3.95507813	+21.99462891	+1772	+6.88183594	-9.63720703	-0.72509766	+54.82177734	+8.74511719	-20.19287109	+1560
+1458240776.09200000	+9.67236328	-6.51708984	-1.25683594	+42.56103516	+2.74658203	-59.30419922	+1800	+9.83056641	-5.67333984	-1.00195313	-1.84570313	-3.95507813	+21.99462891	+1772	+6.88183594	-9.63720703	-0.72509766	+54.82177734	+8.74511719	-20.19287109	+1560
+1458240776.09620000	+9.67236328	-6.51708984	-1.25683594	+42.56103516	+2.74658203	-59.30419922	+1800	+9.83056641	-5.67333984	-1.00634766	-1.84570313	-3.95507813	+21.99462891	+1772	+6.88183594	-9.63720703	-0.72509766	+54.82177734	+8.74511719	-20.19287109	+1560
+1458240776.10040000	+9.67236328	-6.51708984	-1.25683594	+42.56103516	+2.74658203	-59.30419922	+1800	+9.83056641	-5.67333984	-1.00634766	-1.84570313	-3.95507813	+21.99462891	+1772	+6.88183594	-9.63720703	-0.72509766	+54.82177734	+8.74511719	-20.19287109	+1560
+1458240776.10450010	+9.67236328	-6.52148438	-1.25683594	+42.56103516	+2.74658203	-59.30419922	+1800	+9.83056641	-5.67333984	-1.00634766	-1.86767578	-3.95507813	+21.99462891	+1772	+6.88183594	-9.63720703	-0.72509766	+54.82177734	+8.74511719	-20.19287109	+1560
+1458240776.10870000	+9.67236328	-6.52148438	-1.25683594	+42.56103516	+2.74658203	-59.30419922	+1800	+9.83056641	-5.67333984	-1.00634766	-1.86767578	-3.95507813	+21.99462891	+1772	+6.88183594	-9.63720703	-0.72509766	+54.82177734	+8.74511719	-20.19287109	+1560
+1458240776.11290000	+9.67236328	-6.52148438	-1.25683594	+42.56103516	+2.74658203	-59.30419922	+1796	+9.83056641	-5.67333984	-1.00634766	-1.86767578	-3.95507813	+21.99462891	+1772	+6.88183594	-9.63720703	-0.72509766	+54.82177734	+8.74511719	-20.19287109	+1564
+1458240776.11700010	+9.67236328	-6.52148438	-1.25683594	+42.56103516	+2.74658203	-59.30419922	+1796	+9.83056641	-5.67333984	-1.00634766	-1.86767578	-3.95507813	+21.99462891	+1772	+6.88183594	-9.63720703	-0.72509766	+54.82177734	+8.74511719	-20.19287109	+1564
+1458240776.12120010	+9.67236328	-6.52148438	-1.25683594	+42.56103516	+2.74658203	-59.30419922	+1796	+9.83056641	-5.67333984	-1.00634766	-1.86767578	-3.93310547	+21.99462891	+1772	+6.88183594	-9.63720703	-0.72509766	+54.82177734	+8.74511719	-20.19287109	+1564
+1458240776.12540010	+9.67236328	-6.52148438	-1.25683594	+42.56103516	+2.74658203	-59.30419922	+1796	+9.83056641	-5.67333984	-1.00634766	-1.86767578	-3.93310547	+21.99462891	+1772	+6.88183594	-9.63720703	-0.72509766	+54.82177734	+8.74511719	-20.19287109	+1564
+1458240776.12949990	+9.66796875	-6.52148438	-1.25683594	+42.53906250	+2.74658203	-59.30419922	+1796	+9.83056641	-5.67333984	-1.00634766	-1.86767578	-3.93310547	+21.99462891	+1772	+6.88183594	-9.63720703	-0.72509766	+54.79980469	+8.74511719	-20.19287109	+1564
+1458240776.13369990	+9.66796875	-6.52148438	-1.25683594	+42.53906250	+2.74658203	-59.30419922	+1796	+9.83056641	-5.67333984	-1.00634766	-1.86767578	-3.93310547	+21.99462891	+1772	+6.87744141	-9.63720703	-0.72509766	+54.79980469	+8.74511719	-20.19287109	+1564
+1458240776.13780000	+9.66796875	-6.52148438	-1.25683594	+42.53906250	+2.74658203	-59.30419922	+1796	+9.83056641	-5.67333984	-1.00634766	-1.86767578	-3.93310547	+21.99462891	+1772	+6.87744141	-9.63720703	-0.72509766	+54.79980469	+8.74511719	-20.19287109	+1564
+1458240776.14200000	+9.66796875	-6.52148438	-1.25683594	+42.53906250	+2.74658203	-59.30419922	+1796	+9.83056641	-5.67333984	-1.00634766	-1.86767578	-3.93310547	+21.99462891	+1772	+6.87744141	-9.63720703	-0.72509766	+54.79980469	+8.74511719	-20.19287109	+1564
+1458240776.14619990	+9.66796875	-6.52148438	-1.25683594	+42.53906250	+2.74658203	-59.30419922	+1796	+9.83056641	-5.67333984	-1.00634766	-1.86767578	-3.93310547	+21.99462891	+1772	+6.87744141	-9.63720703	-0.72509766	+54.79980469	+8.74511719	-20.19287109	+1564
+1458240776.15030000	+9.66796875	-6.52148438	-1.25683594	+42.53906250	+2.74658203	-59.30419922	+1796	+9.83056641	-5.67333984	-1.00634766	-1.86767578	-3.93310547	+21.99462891	+1772	+6.87744141	-9.63720703	-0.72509766	+54.79980469	+8.74511719	-20.19287109	+1564
+1458240776.15450000	+9.66796875	-6.52148438	-1.25683594	+42.53906250	+2.74658203	-59.30419922	+1796	+9.83056641	-5.67333984	-1.00634766	-1.86767578	-3.93310547	+21.99462891	+1772	+6.87744141	-9.63720703	-0.72509766	+54.79980469	+8.74511719	-20.19287109	+1564
+1458240776.15870000	+9.66796875	-6.52148438	-1.25683594	+42.53906250	+2.74658203	-59.30419922	+1796	+9.83056641	-5.67333984	-1.00634766	-1.86767578	-3.93310547	+21.99462891	+1772	+6.87744141	-9.63720703	-0.72509766	+54.79980469	+8.74511719	-20.19287109	+1564
+1458240776.16280010	+9.66796875	-6.52148438	-1.25683594	+42.53906250	+2.74658203	-59.30419922	+1796	+9.83056641	-5.67333984	-1.00634766	-1.86767578	-3.93310547	+21.99462891	+1772	+6.87744141	-9.63720703	-0.72509766	+54.79980469	+8.74511719	-20.19287109	+1564
+1458240776.16700010	+9.66796875	-6.52148438	-1.25683594	+42.53906250	+2.74658203	-59.30419922	+1796	+9.83056641	-5.67333984	-1.00634766	-1.86767578	-3.93310547	+21.99462891	+1772	+6.87744141	-9.63720703	-0.72509766	+54.79980469	+8.74511719	-20.19287109	+1564
+1458240776.17120000	+9.66796875	-6.52148438	-1.25683594	+42.53906250	+2.74658203	-59.30419922	+1796	+9.83056641	-5.67333984	-1.00634766	-1.86767578	-3.93310547	+21.99462891	+1772	+6.87744141	-9.63720703	-0.72509766	+54.79980469	+8.76708984	-20.19287109	+1564
+1458240776.17529990	+9.66796875	-6.52148438	-1.25683594	+42.53906250	+2.74658203	-59.28222656	+1796	+9.83056641	-5.67333984	-1.00634766	-1.86767578	-3.93310547	+21.99462891	+1772	+6.87744141	-9.63720703	-0.72509766	+54.79980469	+8.76708984	-20.19287109	+1564
+1458240776.17950010	+9.66796875	-6.52148438	-1.25683594	+42.53906250	+2.74658203	-59.28222656	+1796	+9.83056641	-5.67333984	-1.00634766	-1.86767578	-3.93310547	+21.99462891	+1772	+6.87744141	-9.63720703	-0.72509766	+54.79980469	+8.76708984	-20.19287109	+1564
+1458240776.18370010	+9.66796875	-6.52148438	-1.25683594	+42.53906250	+2.74658203	-59.28222656	+1796	+9.83056641	-5.67333984	-1.00634766	-1.86767578	-3.93310547	+21.99462891	+1772	+6.88183594	-9.63720703	-0.72509766	+54.79980469	+8.76708984	-20.19287109	+1564
+1458240776.18779990	+9.66796875	-6.52148438	-1.25683594	+42.53906250	+2.74658203	-59.28222656	+1796	+9.83056641	-5.67333984	-1.00634766	-1.86767578	-3.93310547	+21.99462891	+1772	+6.88183594	-9.63720703	-0.72509766	+54.82177734	+8.76708984	-20.21484375	+1564
+1458240776.19199990	+9.66796875	-6.52148438	-1.25683594	+42.51708984	+2.74658203	-59.28222656	+1796	+9.83056641	-5.67333984	-1.00634766	-1.86767578	-3.93310547	+21.99462891	+1772	+6.88183594	-9.63720703	-0.72509766	+54.82177734	+8.76708984	-20.21484375	+1564
+1458240776.19619990	+9.66796875	-6.52148438	-1.25683594	+42.51708984	+2.74658203	-59.28222656	+1796	+9.83056641	-5.67333984	-1.00634766	-1.86767578	-3.93310547	+21.99462891	+1772	+6.88183594	-9.63720703	-0.72509766	+54.82177734	+8.76708984	-20.21484375	+1564
+1458240776.20030000	+9.66796875	-6.52148438	-1.25683594	+42.51708984	+2.74658203	-59.28222656	+1796	+9.83056641	-5.67333984	-1.00634766	-1.86767578	-3.93310547	+21.99462891	+1772	+6.88183594	-9.63720703	-0.72509766	+54.82177734	+8.76708984	-20.21484375	+1568
+1458240776.20450000	+9.66796875	-6.52148438	-1.25683594	+42.51708984	+2.74658203	-59.28222656	+1796	+9.83056641	-5.67333984	-1.00634766	-1.86767578	-3.93310547	+21.99462891	+1772	+6.88183594	-9.63720703	-0.72070313	+54.82177734	+8.76708984	-20.21484375	+1568
+1458240776.20860000	+9.66796875	-6.52148438	-1.25683594	+42.51708984	+2.74658203	-59.28222656	+1796	+9.83056641	-5.67333984	-1.00634766	-1.86767578	-3.93310547	+21.99462891	+1772	+6.88183594	-9.63720703	-0.72070313	+54.84375000	+8.78906250	-20.21484375	+1568
+1458240776.21280000	+9.67236328	-6.52148438	-1.25683594	+42.51708984	+2.74658203	-59.28222656	+1796	+9.83056641	-5.67333984	-1.00634766	-1.86767578	-3.93310547	+21.99462891	+1768	+6.88623047	-9.63720703	-0.72070313	+54.84375000	+8.78906250	-20.21484375	+1568
+1458240776.21700000	+9.67236328	-6.52148438	-1.25683594	+42.51708984	+2.74658203	-59.28222656	+1796	+9.83056641	-5.67333984	-1.00634766	-1.86767578	-3.93310547	+21.99462891	+1768	+6.88623047	-9.63720703	-0.72070313	+54.84375000	+8.78906250	-20.21484375	+1568
+1458240776.22110010	+9.67236328	-6.52148438	-1.25683594	+42.51708984	+2.74658203	-59.28222656	+1796	+9.83056641	-5.67333984	-1.00634766	-1.86767578	-3.93310547	+21.99462891	+1768	+6.88623047	-9.63720703	-0.72070313	+54.84375000	+8.78906250	-20.21484375	+1568
+1458240776.22530010	+9.67236328	-6.52148438	-1.25683594	+42.51708984	+2.74658203	-59.28222656	+1796	+9.83056641	-5.67333984	-1.00634766	-1.86767578	-3.93310547	+21.99462891	+1768	+6.88623047	-9.63720703	-0.72070313	+54.84375000	+8.78906250	-20.21484375	+1568
+1458240776.22950010	+9.67236328	-6.52148438	-1.25683594	+42.51708984	+2.74658203	-59.28222656	+1796	+9.83056641	-5.67333984	-1.00634766	-1.86767578	-3.93310547	+21.99462891	+1768	+6.88623047	-9.63720703	-0.72070313	+54.84375000	+8.78906250	-20.21484375	+1568
+1458240776.23359990	+9.67236328	-6.52148438	-1.25683594	+42.51708984	+2.74658203	-59.28222656	+1796	+9.83056641	-5.67333984	-1.00634766	-1.86767578	-3.93310547	+21.99462891	+1768	+6.88183594	-9.63720703	-0.72070313	+54.82177734	+8.78906250	-20.21484375	+1568
+1458240776.23779990	+9.67236328	-6.52148438	-1.25683594	+42.51708984	+2.76855469	-59.28222656	+1796	+9.83056641	-5.67333984	-1.00634766	-1.86767578	-3.93310547	+21.99462891	+1768	+6.88183594	-9.63720703	-0.72070313	+54.82177734	+8.78906250	-20.21484375	+1568
+1458240776.24200010	+9.67236328	-6.52148438	-1.26123047	+42.51708984	+2.76855469	-59.28222656	+1796	+9.83056641	-5.67333984	-1.00634766	-1.86767578	-3.93310547	+21.97265625	+1768	+6.88183594	-9.63720703	-0.72070313	+54.82177734	+8.78906250	-20.21484375	+1568
+1458240776.24609990	+9.67236328	-6.52148438	-1.26123047	+42.51708984	+2.76855469	-59.28222656	+1796	+9.83056641	-5.67333984	-1.00634766	-1.86767578	-3.93310547	+21.97265625	+1768	+6.88183594	-9.63720703	-0.72509766	+54.82177734	+8.76708984	-20.21484375	+1568
+1458240776.25029990	+9.67236328	-6.52148438	-1.26123047	+42.51708984	+2.76855469	-59.28222656	+1796	+9.83056641	-5.67333984	-1.00634766	-1.86767578	-3.93310547	+21.97265625	+1768	+6.88183594	-9.63720703	-0.72509766	+54.82177734	+8.76708984	-20.21484375	+1568
+1458240776.25449990	+9.67236328	-6.52148438	-1.26123047	+42.51708984	+2.76855469	-59.28222656	+1796	+9.83056641	-5.67333984	-1.00634766	-1.86767578	-3.93310547	+21.97265625	+1768	+6.88183594	-9.63720703	-0.72509766	+54.82177734	+8.76708984	-20.21484375	+1568
+1458240776.25860000	+9.67236328	-6.52148438	-1.26123047	+42.51708984	+2.76855469	-59.28222656	+1796	+9.83056641	-5.67773438	-1.00634766	-1.86767578	-3.93310547	+21.97265625	+1768	+6.88183594	-9.63720703	-0.72509766	+54.79980469	+8.76708984	-20.19287109	+1568
+1458240776.26280000	+9.66796875	-6.52148438	-1.26123047	+42.51708984	+2.76855469	-59.28222656	+1796	+9.83056641	-5.67773438	-1.00634766	-1.86767578	-3.93310547	+21.97265625	+1768	+6.88183594	-9.63720703	-0.72509766	+54.79980469	+8.76708984	-20.19287109	+1568
+1458240776.26700000	+9.66796875	-6.52148438	-1.26123047	+42.51708984	+2.76855469	-59.28222656	+1796	+9.83056641	-5.67773438	-1.00634766	-1.86767578	-3.93310547	+21.97265625	+1768	+6.88183594	-9.63720703	-0.72509766	+54.79980469	+8.76708984	-20.19287109	+1568
+1458240776.27110000	+9.66796875	-6.52148438	-1.26123047	+42.51708984	+2.76855469	-59.28222656	+1796	+9.83056641	-5.67773438	-1.00634766	-1.86767578	-3.91113281	+21.97265625	+1768	+6.88183594	-9.63720703	-0.72509766	+54.79980469	+8.76708984	-20.19287109	+1568
+1458240776.27530000	+9.66796875	-6.52148438	-1.26123047	+42.51708984	+2.76855469	-59.28222656	+1796	+9.83056641	-5.67773438	-1.00634766	-1.86767578	-3.91113281	+21.97265625	+1764	+6.88183594	-9.64160156	-0.72509766	+54.79980469	+8.76708984	-20.19287109	+1568
+1458240776.27950000	+9.66796875	-6.52148438	-1.26123047	+42.51708984	+2.76855469	-59.28222656	+1796	+9.83056641	-5.67773438	-1.00634766	-1.88964844	-3.91113281	+21.97265625	+1764	+6.88183594	-9.64160156	-0.72509766	+54.79980469	+8.76708984	-20.19287109	+1568
+1458240776.28360010	+9.66796875	-6.52148438	-1.26123047	+42.51708984	+2.76855469	-59.28222656	+1796	+9.83056641	-5.67773438	-1.00634766	-1.88964844	-3.91113281	+21.97265625	+1764	+6.88183594	-9.63720703	-0.72509766	+54.79980469	+8.76708984	-20.19287109	+1568
+1458240776.28780010	+9.66796875	-6.52148438	-1.26123047	+42.51708984	+2.76855469	-59.28222656	+1796	+9.83056641	-5.67773438	-1.00634766	-1.88964844	-3.91113281	+21.97265625	+1764	+6.88183594	-9.63720703	-0.72509766	+54.79980469	+8.76708984	-20.19287109	+1568
+1458240776.29189990	+9.66796875	-6.52148438	-1.26123047	+42.51708984	+2.76855469	-59.30419922	+1796	+9.83056641	-5.67773438	-1.00634766	-1.88964844	-3.91113281	+21.97265625	+1764	+6.88183594	-9.63720703	-0.72509766	+54.79980469	+8.78906250	-20.19287109	+1568
+1458240776.29609990	+9.66796875	-6.52148438	-1.26123047	+42.49511719	+2.76855469	-59.30419922	+1796	+9.83056641	-5.67773438	-1.00634766	-1.88964844	-3.91113281	+21.97265625	+1764	+6.88183594	-9.63720703	-0.72509766	+54.82177734	+8.78906250	-20.21484375	+1568
+1458240776.30029990	+9.67236328	-6.52148438	-1.26123047	+42.49511719	+2.76855469	-59.30419922	+1796	+9.83056641	-5.67773438	-1.00634766	-1.88964844	-3.91113281	+21.97265625	+1764	+6.88183594	-9.63720703	-0.72509766	+54.82177734	+8.78906250	-20.21484375	+1568
+1458240776.30440000	+9.67236328	-6.52148438	-1.26123047	+42.49511719	+2.76855469	-59.30419922	+1796	+9.83056641	-5.67773438	-1.00634766	-1.88964844	-3.93310547	+21.97265625	+1764	+6.88183594	-9.63720703	-0.72070313	+54.82177734	+8.78906250	-20.21484375	+1568
+1458240776.30859990	+9.67236328	-6.52148438	-1.26123047	+42.49511719	+2.76855469	-59.30419922	+1796	+9.83056641	-5.67773438	-1.00634766	-1.88964844	-3.93310547	+21.97265625	+1764	+6.88183594	-9.63720703	-0.72070313	+54.82177734	+8.78906250	-20.21484375	+1568
+1458240776.31279990	+9.67236328	-6.52587891	-1.26123047	+42.49511719	+2.76855469	-59.30419922	+1796	+9.83056641	-5.67773438	-1.00634766	-1.88964844	-3.93310547	+21.97265625	+1764	+6.88623047	-9.63720703	-0.72070313	+54.82177734	+8.78906250	-20.21484375	+1568
+1458240776.31690000	+9.67236328	-6.52587891	-1.26123047	+42.49511719	+2.76855469	-59.30419922	+1800	+9.83056641	-5.67773438	-1.00634766	-1.88964844	-3.93310547	+21.97265625	+1764	+6.88623047	-9.63720703	-0.72070313	+54.84375000	+8.78906250	-20.21484375	+1568
+1458240776.32110000	+9.67236328	-6.52587891	-1.26123047	+42.49511719	+2.79052734	-59.30419922	+1800	+9.83056641	-5.67773438	-1.00634766	-1.88964844	-3.93310547	+21.95068359	+1764	+6.88623047	-9.63720703	-0.72070313	+54.84375000	+8.78906250	-20.21484375	+1568
+1458240776.32530000	+9.67236328	-6.52587891	-1.26123047	+42.49511719	+2.79052734	-59.30419922	+1800	+9.83056641	-5.67773438	-1.00634766	-1.88964844	-3.93310547	+21.95068359	+1764	+6.88623047	-9.63720703	-0.72070313	+54.84375000	+8.81103516	-20.21484375	+1568
+1458240776.32940010	+9.67236328	-6.52587891	-1.26123047	+42.49511719	+2.79052734	-59.30419922	+1800	+9.83056641	-5.67773438	-1.00634766	-1.88964844	-3.93310547	+21.95068359	+1764	+6.88623047	-9.63720703	-0.72070313	+54.84375000	+8.81103516	-20.21484375	+1568
+1458240776.33360000	+9.67236328	-6.52587891	-1.26123047	+42.49511719	+2.79052734	-59.30419922	+1800	+9.83056641	-5.67773438	-1.00634766	-1.88964844	-3.93310547	+21.95068359	+1764	+6.88623047	-9.63720703	-0.72070313	+54.84375000	+8.81103516	-20.21484375	+1568
+1458240776.33780000	+9.67236328	-6.52587891	-1.26123047	+42.49511719	+2.79052734	-59.30419922	+1800	+9.83056641	-5.67773438	-1.00634766	-1.88964844	-3.93310547	+21.95068359	+1764	+6.88623047	-9.63720703	-0.72070313	+54.84375000	+8.81103516	-20.21484375	+1568
+1458240776.34190010	+9.67236328	-6.52587891	-1.26123047	+42.49511719	+2.79052734	-59.30419922	+1800	+9.83056641	-5.67773438	-1.00634766	-1.88964844	-3.93310547	+21.95068359	+1764	+6.88623047	-9.63720703	-0.72070313	+54.84375000	+8.81103516	-20.21484375	+1568
+1458240776.34610010	+9.67236328	-6.52587891	-1.26123047	+42.49511719	+2.79052734	-59.30419922	+1800	+9.83056641	-5.67773438	-1.00634766	-1.88964844	-3.93310547	+21.95068359	+1764	+6.88623047	-9.63720703	-0.72070313	+54.84375000	+8.81103516	-20.21484375	+1568
+1458240776.35030010	+9.67236328	-6.52587891	-1.26123047	+42.49511719	+2.79052734	-59.30419922	+1800	+9.83056641	-5.67773438	-1.00634766	-1.88964844	-3.93310547	+21.95068359	+1764	+6.88623047	-9.63720703	-0.72070313	+54.84375000	+8.81103516	-20.21484375	+1568
+1458240776.35439990	+9.67236328	-6.52587891	-1.26123047	+42.49511719	+2.79052734	-59.30419922	+1800	+9.83056641	-5.67773438	-1.00634766	-1.88964844	-3.93310547	+21.95068359	+1764	+6.88623047	-9.63720703	-0.72070313	+54.84375000	+8.78906250	-20.21484375	+1568
+1458240776.35859990	+9.67236328	-6.52587891	-1.26123047	+42.49511719	+2.79052734	-59.30419922	+1800	+9.83056641	-5.67773438	-1.00634766	-1.88964844	-3.93310547	+21.95068359	+1764	+6.88623047	-9.63720703	-0.72070313	+54.82177734	+8.78906250	-20.21484375	+1568
+1458240776.36270000	+9.67236328	-6.52587891	-1.26123047	+42.49511719	+2.79052734	-59.30419922	+1800	+9.83056641	-5.67773438	-1.00634766	-1.88964844	-3.91113281	+21.95068359	+1764	+6.88183594	-9.63720703	-0.72070313	+54.82177734	+8.78906250	-20.21484375	+1568
+1458240776.36690000	+9.67236328	-6.52587891	-1.26123047	+42.49511719	+2.79052734	-59.30419922	+1800	+9.83056641	-5.67773438	-1.00634766	-1.88964844	-3.91113281	+21.95068359	+1764	+6.88183594	-9.63720703	-0.72070313	+54.82177734	+8.78906250	-20.21484375	+1568
+1458240776.37109990	+9.67236328	-6.52587891	-1.26123047	+42.49511719	+2.79052734	-59.30419922	+1800	+9.83056641	-5.67773438	-1.00634766	-1.88964844	-3.91113281	+21.95068359	+1764	+6.88183594	-9.63720703	-0.72509766	+54.82177734	+8.78906250	-20.21484375	+1568
+1458240776.37520000	+9.67236328	-6.52587891	-1.26123047	+42.49511719	+2.81250000	-59.30419922	+1800	+9.83056641	-5.67773438	-1.00634766	-1.88964844	-3.91113281	+21.95068359	+1764	+6.88183594	-9.63720703	-0.72509766	+54.79980469	+8.78906250	-20.19287109	+1568
+1458240776.37940000	+9.67236328	-6.52587891	-1.26123047	+42.49511719	+2.81250000	-59.30419922	+1800	+9.83056641	-5.67773438	-1.00634766	-1.88964844	-3.91113281	+21.95068359	+1764	+6.88183594	-9.63720703	-0.72509766	+54.79980469	+8.78906250	-20.19287109	+1568
+1458240776.38360000	+9.67236328	-6.52587891	-1.26123047	+42.49511719	+2.81250000	-59.30419922	+1800	+9.83056641	-5.67773438	-1.00634766	-1.88964844	-3.91113281	+21.95068359	+1764	+6.88183594	-9.63720703	-0.72509766	+54.79980469	+8.78906250	-20.19287109	+1568
+1458240776.38770010	+9.67236328	-6.52587891	-1.26123047	+42.49511719	+2.81250000	-59.30419922	+1800	+9.83056641	-5.67773438	-1.00634766	-1.88964844	-3.91113281	+21.95068359	+1764	+6.88183594	-9.64160156	-0.72509766	+54.79980469	+8.78906250	-20.19287109	+1568
+1458240776.39190010	+9.66796875	-6.52587891	-1.26123047	+42.49511719	+2.81250000	-59.30419922	+1800	+9.83056641	-5.67773438	-1.00634766	-1.88964844	-3.91113281	+21.95068359	+1764	+6.88183594	-9.64160156	-0.72509766	+54.79980469	+8.78906250	-20.19287109	+1568
+1458240776.39610000	+9.66796875	-6.52587891	-1.26123047	+42.49511719	+2.81250000	-59.30419922	+1800	+9.83056641	-5.67773438	-1.00634766	-1.88964844	-3.91113281	+21.95068359	+1764	+6.88183594	-9.64160156	-0.72509766	+54.79980469	+8.78906250	-20.19287109	+1568
+1458240776.40019990	+9.66796875	-6.52587891	-1.26123047	+42.49511719	+2.81250000	-59.30419922	+1800	+9.83056641	-5.67773438	-1.00634766	-1.88964844	-3.91113281	+21.95068359	+1764	+6.88183594	-9.64160156	-0.72509766	+54.79980469	+8.78906250	-20.19287109	+1568
+1458240776.40440010	+9.66796875	-6.52587891	-1.26123047	+42.49511719	+2.81250000	-59.30419922	+1800	+9.83056641	-5.67773438	-1.00634766	-1.88964844	-3.91113281	+21.95068359	+1764	+6.88183594	-9.64160156	-0.72509766	+54.79980469	+8.78906250	-20.19287109	+1568
+1458240776.40860010	+9.67236328	-6.52587891	-1.26123047	+42.47314453	+2.81250000	-59.30419922	+1800	+9.83056641	-5.67773438	-1.00634766	-1.88964844	-3.91113281	+21.95068359	+1764	+6.88183594	-9.63720703	-0.72509766	+54.79980469	+8.78906250	-20.19287109	+1568
+1458240776.41269990	+9.67236328	-6.52587891	-1.26123047	+42.47314453	+2.81250000	-59.30419922	+1800	+9.83056641	-5.67773438	-1.00634766	-1.88964844	-3.91113281	+21.95068359	+1764	+6.88183594	-9.63720703	-0.72509766	+54.82177734	+8.78906250	-20.21484375	+1568
+1458240776.41689990	+9.67236328	-6.52587891	-1.26123047	+42.47314453	+2.81250000	-59.30419922	+1800	+9.83056641	-5.67773438	-1.00634766	-1.88964844	-3.91113281	+21.95068359	+1764	+6.88183594	-9.63720703	-0.72070313	+54.82177734	+8.81103516	-20.21484375	+1568
+1458240776.42109990	+9.67236328	-6.52587891	-1.26123047	+42.47314453	+2.81250000	-59.30419922	+1800	+9.83056641	-5.67773438	-1.00634766	-1.88964844	-3.91113281	+21.95068359	+1764	+6.88183594	-9.63720703	-0.72070313	+54.82177734	+8.81103516	-20.21484375	+1568
+1458240776.42520000	+9.67236328	-6.52587891	-1.26123047	+42.47314453	+2.81250000	-59.30419922	+1800	+9.83056641	-5.67773438	-1.00634766	-1.88964844	-3.91113281	+21.95068359	+1764	+6.88623047	-9.63720703	-0.72070313	+54.82177734	+8.81103516	-20.21484375	+1568
+1458240776.42940000	+9.67236328	-6.52587891	-1.26123047	+42.47314453	+2.81250000	-59.30419922	+1800	+9.83056641	-5.67773438	-1.00634766	-1.88964844	-3.91113281	+21.95068359	+1764	+6.88623047	-9.63720703	-0.72070313	+54.84375000	+8.81103516	-20.21484375	+1568
+1458240776.43359990	+9.67236328	-6.52587891	-1.26123047	+42.47314453	+2.81250000	-59.30419922	+1800	+9.83056641	-5.67773438	-1.00634766	-1.88964844	-3.91113281	+21.95068359	+1764	+6.88623047	-9.63720703	-0.72070313	+54.84375000	+8.81103516	-20.21484375	+1568
+1458240776.43770000	+9.67236328	-6.52587891	-1.26123047	+42.47314453	+2.81250000	-59.30419922	+1800	+9.83056641	-5.67773438	-1.00634766	-1.88964844	-3.91113281	+21.95068359	+1764	+6.88623047	-9.63720703	-0.72070313	+54.84375000	+8.81103516	-20.21484375	+1568
+1458240776.44190000	+9.67236328	-6.52587891	-1.26123047	+42.47314453	+2.81250000	-59.30419922	+1800	+9.83056641	-5.67773438	-1.00634766	-1.88964844	-3.91113281	+21.95068359	+1764	+6.88623047	-9.63720703	-0.72070313	+54.84375000	+8.81103516	-20.21484375	+1568
+1458240776.44600010	+9.67236328	-6.52587891	-1.26123047	+42.47314453	+2.81250000	-59.30419922	+1800	+9.83496094	-5.67773438	-1.00634766	-1.88964844	-3.91113281	+21.95068359	+1764	+6.88623047	-9.63720703	-0.72070313	+54.84375000	+8.81103516	-20.23681641	+1568
+1458240776.45020010	+9.67236328	-6.52587891	-1.26123047	+42.47314453	+2.81250000	-59.30419922	+1800	+9.83496094	-5.67773438	-1.00634766	-1.88964844	-3.91113281	+21.95068359	+1764	+6.88623047	-9.63720703	-0.72070313	+54.84375000	+8.81103516	-20.23681641	+1568
+1458240776.45440010	+9.67236328	-6.52587891	-1.26123047	+42.47314453	+2.81250000	-59.32617188	+1800	+9.83496094	-5.67773438	-1.00634766	-1.88964844	-3.91113281	+21.95068359	+1764	+6.88623047	-9.63720703	-0.72070313	+54.84375000	+8.81103516	-20.23681641	+1572
+1458240776.45849990	+9.67236328	-6.52587891	-1.26123047	+42.47314453	+2.81250000	-59.32617188	+1800	+9.83496094	-5.67773438	-1.00634766	-1.88964844	-3.91113281	+21.95068359	+1764	+6.88623047	-9.63720703	-0.72070313	+54.84375000	+8.81103516	-20.23681641	+1572
+1458240776.46269990	+9.67236328	-6.52587891	-1.26123047	+42.47314453	+2.81250000	-59.32617188	+1800	+9.83496094	-5.67773438	-1.00634766	-1.88964844	-3.91113281	+21.95068359	+1764	+6.88623047	-9.63720703	-0.72070313	+54.84375000	+8.81103516	-20.21484375	+1572
+1458240776.46690010	+9.67236328	-6.52587891	-1.26123047	+42.47314453	+2.83447266	-59.32617188	+1800	+9.83496094	-5.67773438	-1.00634766	-1.88964844	-3.91113281	+21.95068359	+1764	+6.88623047	-9.63720703	-0.72070313	+54.84375000	+8.81103516	-20.21484375	+1572
+1458240776.47100000	+9.67236328	-6.52587891	-1.26123047	+42.47314453	+2.83447266	-59.32617188	+1800	+9.83496094	-5.67773438	-1.00634766	-1.88964844	-3.91113281	+21.95068359	+1764	+6.88623047	-9.63720703	-0.72070313	+54.84375000	+8.81103516	-20.21484375	+1572
+1458240776.47519990	+9.66796875	-6.52587891	-1.26123047	+42.47314453	+2.83447266	-59.32617188	+1800	+9.83496094	-5.67773438	-1.00634766	-1.86767578	-3.88916016	+21.95068359	+1764	+6.88623047	-9.63720703	-0.72070313	+54.84375000	+8.81103516	-20.21484375	+1572
+1458240776.47939990	+9.66796875	-6.52587891	-1.26123047	+42.47314453	+2.83447266	-59.32617188	+1800	+9.83496094	-5.67773438	-1.00634766	-1.86767578	-3.88916016	+21.95068359	+1764	+6.88623047	-9.63720703	-0.72070313	+54.84375000	+8.81103516	-20.21484375	+1572
+1458240776.48350000	+9.66796875	-6.52587891	-1.26123047	+42.47314453	+2.83447266	-59.32617188	+1800	+9.83496094	-5.67773438	-1.01074219	-1.86767578	-3.88916016	+21.95068359	+1764	+6.88623047	-9.63720703	-0.72070313	+54.82177734	+8.81103516	-20.21484375	+1572
+1458240776.48770000	+9.66796875	-6.52587891	-1.26123047	+42.47314453	+2.83447266	-59.32617188	+1800	+9.83496094	-5.67773438	-1.01074219	-1.86767578	-3.88916016	+21.95068359	+1764	+6.88183594	-9.63720703	-0.72070313	+54.82177734	+8.81103516	-20.21484375	+1572
+1458240776.49190000	+9.66796875	-6.52587891	-1.26123047	+42.47314453	+2.83447266	-59.32617188	+1800	+9.83496094	-5.67773438	-1.01074219	-1.86767578	-3.88916016	+21.95068359	+1764	+6.88183594	-9.63720703	-0.72070313	+54.82177734	+8.81103516	-20.19287109	+1572
+1458240776.49600010	+9.66796875	-6.52587891	-1.26123047	+42.47314453	+2.83447266	-59.32617188	+1800	+9.83496094	-5.67773438	-1.01074219	-1.86767578	-3.88916016	+21.95068359	+1764	+6.88183594	-9.63720703	-0.72070313	+54.82177734	+8.81103516	-20.19287109	+1572
+1458240776.50020000	+9.66796875	-6.52587891	-1.26123047	+42.47314453	+2.83447266	-59.32617188	+1800	+9.83496094	-5.67773438	-1.01074219	-1.86767578	-3.88916016	+21.95068359	+1764	+6.88183594	-9.63720703	-0.72509766	+54.82177734	+8.81103516	-20.19287109	+1572
+1458240776.50440000	+9.66796875	-6.52587891	-1.26123047	+42.47314453	+2.83447266	-59.32617188	+1800	+9.83056641	-5.67773438	-1.01074219	-1.86767578	-3.88916016	+21.95068359	+1764	+6.88183594	-9.63720703	-0.72509766	+54.82177734	+8.81103516	-20.19287109	+1572
+1458240776.50850010	+9.66796875	-6.52587891	-1.26123047	+42.47314453	+2.83447266	-59.32617188	+1800	+9.83056641	-5.67773438	-1.01074219	-1.86767578	-3.88916016	+21.95068359	+1764	+6.88183594	-9.63720703	-0.72509766	+54.82177734	+8.81103516	-20.19287109	+1572
+1458240776.51270010	+9.66796875	-6.52587891	-1.26123047	+42.47314453	+2.83447266	-59.32617188	+1800	+9.83056641	-5.67773438	-1.01074219	-1.86767578	-3.88916016	+21.95068359	+1764	+6.88183594	-9.63720703	-0.72509766	+54.82177734	+8.81103516	-20.19287109	+1572
+1458240776.51679990	+9.66796875	-6.52587891	-1.26123047	+42.47314453	+2.83447266	-59.32617188	+1800	+9.83056641	-5.67773438	-1.01074219	-1.86767578	-3.88916016	+21.95068359	+1764	+6.88183594	-9.63720703	-0.72070313	+54.82177734	+8.81103516	-20.19287109	+1572
+1458240776.52099990	+9.66796875	-6.52587891	-1.26123047	+42.47314453	+2.83447266	-59.32617188	+1800	+9.83056641	-5.67773438	-1.01074219	-1.86767578	-3.88916016	+21.95068359	+1764	+6.88183594	-9.63720703	-0.72070313	+54.82177734	+8.81103516	-20.19287109	+1572
+1458240776.52519990	+9.66796875	-6.52587891	-1.26123047	+42.47314453	+2.83447266	-59.32617188	+1800	+9.83056641	-5.67773438	-1.01074219	-1.86767578	-3.88916016	+21.95068359	+1764	+6.88183594	-9.63720703	-0.72070313	+54.82177734	+8.81103516	-20.19287109	+1572
+1458240776.52930000	+9.66796875	-6.52587891	-1.26123047	+42.47314453	+2.83447266	-59.32617188	+1800	+9.83056641	-5.67773438	-1.01074219	-1.86767578	-3.88916016	+21.95068359	+1768	+6.88623047	-9.63720703	-0.72070313	+54.82177734	+8.81103516	-20.21484375	+1572
+1458240776.53350000	+9.66796875	-6.52587891	-1.26123047	+42.47314453	+2.83447266	-59.32617188	+1800	+9.83056641	-5.67773438	-1.00634766	-1.86767578	-3.88916016	+21.95068359	+1768	+6.88623047	-9.63720703	-0.72070313	+54.84375000	+8.81103516	-20.21484375	+1572
+1458240776.53769990	+9.66796875	-6.52587891	-1.26123047	+42.47314453	+2.83447266	-59.32617188	+1800	+9.83056641	-5.67773438	-1.00634766	-1.86767578	-3.88916016	+21.95068359	+1768	+6.88623047	-9.63720703	-0.72070313	+54.84375000	+8.81103516	-20.21484375	+1572
+1458240776.54180000	+9.67236328	-6.52587891	-1.26123047	+42.47314453	+2.83447266	-59.32617188	+1800	+9.83056641	-5.67773438	-1.00634766	-1.86767578	-3.88916016	+21.95068359	+1768	+6.88623047	-9.63720703	-0.72070313	+54.84375000	+8.81103516	-20.21484375	+1572
+1458240776.54600000	+9.67236328	-6.52587891	-1.26123047	+42.47314453	+2.83447266	-59.32617188	+1800	+9.83056641	-5.67773438	-1.00634766	-1.86767578	-3.88916016	+21.95068359	+1768	+6.88623047	-9.63720703	-0.72070313	+54.84375000	+8.81103516	-20.21484375	+1572
+1458240776.55020000	+9.67236328	-6.52587891	-1.26123047	+42.47314453	+2.83447266	-59.32617188	+1800	+9.83056641	-5.67773438	-1.00634766	-1.86767578	-3.88916016	+21.95068359	+1768	+6.88623047	-9.63720703	-0.72070313	+54.86572266	+8.81103516	-20.21484375	+1572
+1458240776.55430010	+9.67236328	-6.52587891	-1.26123047	+42.47314453	+2.83447266	-59.32617188	+1800	+9.83056641	-5.67773438	-1.00634766	-1.86767578	-3.91113281	+21.95068359	+1768	+6.88623047	-9.63720703	-0.72070313	+54.86572266	+8.81103516	-20.21484375	+1572
+1458240776.55850010	+9.67236328	-6.52587891	-1.26123047	+42.47314453	+2.83447266	-59.32617188	+1800	+9.83056641	-5.67773438	-1.00634766	-1.88964844	-3.91113281	+21.95068359	+1768	+6.89062500	-9.63720703	-0.72070313	+54.86572266	+8.81103516	-20.23681641	+1572
+1458240776.56270000	+9.67236328	-6.52587891	-1.26123047	+42.47314453	+2.83447266	-59.32617188	+1800	+9.83056641	-5.67773438	-1.00634766	-1.88964844	-3.91113281	+21.95068359	+1768	+6.89062500	-9.63720703	-0.72070313	+54.86572266	+8.81103516	-20.23681641	+1572
+1458240776.56680010	+9.67236328	-6.52587891	-1.26123047	+42.49511719	+2.83447266	-59.32617188	+1800	+9.83056641	-5.67773438	-1.00634766	-1.88964844	-3.91113281	+21.95068359	+1768	+6.89062500	-9.63720703	-0.72070313	+54.86572266	+8.81103516	-20.23681641	+1572
+1458240776.57100010	+9.67236328	-6.52587891	-1.26123047	+42.49511719	+2.83447266	-59.32617188	+1800	+9.83056641	-5.67773438	-1.00634766	-1.88964844	-3.91113281	+21.95068359	+1768	+6.89062500	-9.63720703	-0.72070313	+54.86572266	+8.81103516	-20.23681641	+1572
+1458240776.57520010	+9.67236328	-6.52587891	-1.26123047	+42.49511719	+2.83447266	-59.32617188	+1800	+9.83056641	-5.67773438	-1.00634766	-1.88964844	-3.91113281	+21.95068359	+1768	+6.89062500	-9.63720703	-0.72070313	+54.86572266	+8.81103516	-20.23681641	+1572
+1458240776.57929990	+9.67236328	-6.52587891	-1.26123047	+42.49511719	+2.83447266	-59.32617188	+1800	+9.83056641	-5.67773438	-1.00634766	-1.88964844	-3.91113281	+21.95068359	+1768	+6.89062500	-9.63720703	-0.72070313	+54.86572266	+8.81103516	-20.23681641	+1572
+1458240776.58349990	+9.67236328	-6.52587891	-1.26123047	+42.49511719	+2.83447266	-59.32617188	+1800	+9.83056641	-5.67773438	-1.00634766	-1.88964844	-3.91113281	+21.95068359	+1768	+6.88623047	-9.63720703	-0.72070313	+54.86572266	+8.81103516	-20.21484375	+1576
+1458240776.58769990	+9.67236328	-6.52587891	-1.26123047	+42.49511719	+2.83447266	-59.32617188	+1800	+9.83056641	-5.67773438	-1.00634766	-1.88964844	-3.91113281	+21.95068359	+1768	+6.88623047	-9.63720703	-0.72070313	+54.86572266	+8.78906250	-20.21484375	+1576
+1458240776.59180000	+9.67236328	-6.52587891	-1.26123047	+42.49511719	+2.83447266	-59.32617188	+1800	+9.83496094	-5.67773438	-1.00634766	-1.88964844	-3.91113281	+21.95068359	+1768	+6.88623047	-9.63720703	-0.72070313	+54.84375000	+8.78906250	-20.21484375	+1576
+1458240776.59600000	+9.67236328	-6.52587891	-1.26123047	+42.49511719	+2.83447266	-59.32617188	+1800	+9.83496094	-5.67773438	-1.00634766	-1.88964844	-3.91113281	+21.95068359	+1768	+6.88623047	-9.63720703	-0.72070313	+54.84375000	+8.78906250	-20.21484375	+1576
+1458240776.60010000	+9.67236328	-6.52587891	-1.26123047	+42.49511719	+2.83447266	-59.32617188	+1800	+9.83496094	-5.67773438	-1.00634766	-1.88964844	-3.91113281	+21.95068359	+1768	+6.88623047	-9.63720703	-0.72070313	+54.84375000	+8.78906250	-20.21484375	+1576
+1458240776.60430000	+9.67236328	-6.52587891	-1.26123047	+42.49511719	+2.83447266	-59.32617188	+1800	+9.83496094	-5.67773438	-1.00634766	-1.88964844	-3.91113281	+21.95068359	+1768	+6.88623047	-9.63720703	-0.72070313	+54.84375000	+8.78906250	-20.21484375	+1576
+1458240776.60850000	+9.67236328	-6.52587891	-1.26123047	+42.49511719	+2.83447266	-59.32617188	+1800	+9.83496094	-5.67773438	-1.00634766	-1.88964844	-3.91113281	+21.95068359	+1768	+6.88623047	-9.63720703	-0.72070313	+54.84375000	+8.78906250	-20.21484375	+1576
+1458240776.61260010	+9.67236328	-6.52587891	-1.26123047	+42.49511719	+2.83447266	-59.32617188	+1800	+9.83496094	-5.67773438	-1.00634766	-1.88964844	-3.91113281	+21.95068359	+1768	+6.88623047	-9.63720703	-0.72509766	+54.82177734	+8.76708984	-20.21484375	+1576
+1458240776.61680010	+9.67236328	-6.52587891	-1.26123047	+42.49511719	+2.83447266	-59.32617188	+1800	+9.83496094	-5.67773438	-1.00634766	-1.88964844	-3.91113281	+21.95068359	+1768	+6.88623047	-9.63720703	-0.72509766	+54.82177734	+8.76708984	-20.21484375	+1572
+1458240776.62100010	+9.67236328	-6.52587891	-1.26123047	+42.49511719	+2.83447266	-59.32617188	+1800	+9.83496094	-5.67773438	-1.00634766	-1.88964844	-3.91113281	+21.95068359	+1768	+6.88623047	-9.63720703	-0.72509766	+54.82177734	+8.76708984	-20.21484375	+1572
+1458240776.62509990	+9.67236328	-6.52587891	-1.26123047	+42.49511719	+2.83447266	-59.32617188	+1800	+9.83496094	-5.67773438	-1.00634766	-1.88964844	-3.91113281	+21.95068359	+1768	+6.88623047	-9.63720703	-0.72509766	+54.82177734	+8.76708984	-20.21484375	+1572
+1458240776.62930010	+9.67236328	-6.52587891	-1.26123047	+42.49511719	+2.81250000	-59.32617188	+1800	+9.83496094	-5.67773438	-1.00634766	-1.88964844	-3.91113281	+21.95068359	+1768	+6.88623047	-9.63720703	-0.72509766	+54.82177734	+8.76708984	-20.21484375	+1572
+1458240776.63350010	+9.67236328	-6.52587891	-1.26123047	+42.49511719	+2.81250000	-59.32617188	+1800	+9.83496094	-5.67773438	-1.00634766	-1.88964844	-3.91113281	+21.95068359	+1768	+6.88623047	-9.63720703	-0.72509766	+54.82177734	+8.76708984	-20.21484375	+1572
+1458240776.63759990	+9.67236328	-6.52587891	-1.26123047	+42.49511719	+2.81250000	-59.32617188	+1800	+9.83496094	-5.67773438	-1.00634766	-1.88964844	-3.93310547	+21.95068359	+1768	+6.88623047	-9.63720703	-0.72509766	+54.82177734	+8.76708984	-20.21484375	+1572
+1458240776.64179990	+9.67236328	-6.52587891	-1.26123047	+42.49511719	+2.81250000	-59.32617188	+1800	+9.83496094	-5.67773438	-1.00634766	-1.88964844	-3.93310547	+21.95068359	+1768	+6.88623047	-9.63720703	-0.72509766	+54.82177734	+8.76708984	-20.21484375	+1572
+1458240776.64599990	+9.67236328	-6.52587891	-1.26123047	+42.49511719	+2.81250000	-59.32617188	+1800	+9.83496094	-5.67773438	-1.00634766	-1.88964844	-3.93310547	+21.95068359	+1768	+6.88623047	-9.63720703	-0.72509766	+54.84375000	+8.76708984	-20.21484375	+1572
+1458240776.65010000	+9.67236328	-6.52587891	-1.26123047	+42.51708984	+2.81250000	-59.32617188	+1800	+9.83496094	-5.67773438	-1.00634766	-1.88964844	-3.93310547	+21.97265625	+1768	+6.88623047	-9.63720703	-0.72070313	+54.84375000	+8.76708984	-20.21484375	+1572
+1458240776.65430000	+9.67236328	-6.52587891	-1.26123047	+42.51708984	+2.81250000	-59.32617188	+1800	+9.83496094	-5.67773438	-1.00634766	-1.88964844	-3.93310547	+21.97265625	+1768	+6.88623047	-9.63720703	-0.72070313	+54.84375000	+8.76708984	-20.21484375	+1572
+1458240776.65850000	+9.67236328	-6.52587891	-1.26123047	+42.51708984	+2.81250000	-59.32617188	+1800	+9.83496094	-5.67773438	-1.00634766	-1.88964844	-3.93310547	+21.97265625	+1768	+6.88623047	-9.63720703	-0.72070313	+54.84375000	+8.76708984	-20.21484375	+1572
+1458240776.66260000	+9.67236328	-6.52587891	-1.26123047	+42.51708984	+2.81250000	-59.30419922	+1800	+9.83496094	-5.67773438	-1.00634766	-1.88964844	-3.93310547	+21.97265625	+1768	+6.89062500	-9.63720703	-0.72070313	+54.84375000	+8.76708984	-20.23681641	+1572
+1458240776.66680000	+9.67236328	-6.52587891	-1.26123047	+42.51708984	+2.81250000	-59.30419922	+1800	+9.83496094	-5.67773438	-1.00634766	-1.88964844	-3.93310547	+21.97265625	+1768	+6.89062500	-9.63281250	-0.72070313	+54.84375000	+8.76708984	-20.23681641	+1576
+1458240776.67100000	+9.67236328	-6.52587891	-1.26123047	+42.51708984	+2.81250000	-59.30419922	+1800	+9.83496094	-5.67773438	-1.00634766	-1.88964844	-3.93310547	+21.97265625	+1768	+6.89062500	-9.63281250	-0.72070313	+54.86572266	+8.76708984	-20.23681641	+1576
+1458240776.67510010	+9.67236328	-6.52587891	-1.26123047	+42.51708984	+2.79052734	-59.30419922	+1800	+9.83496094	-5.67773438	-1.00634766	-1.88964844	-3.93310547	+21.97265625	+1768	+6.89062500	-9.63281250	-0.72070313	+54.86572266	+8.76708984	-20.23681641	+1576
+1458240776.67930010	+9.67236328	-6.52587891	-1.26123047	+42.51708984	+2.79052734	-59.30419922	+1800	+9.83496094	-5.67773438	-1.00634766	-1.88964844	-3.93310547	+21.97265625	+1768	+6.89062500	-9.63281250	-0.72070313	+54.86572266	+8.76708984	-20.23681641	+1576
+1458240776.68339990	+9.67236328	-6.52587891	-1.26123047	+42.51708984	+2.79052734	-59.30419922	+1800	+9.83496094	-5.67773438	-1.00634766	-1.88964844	-3.93310547	+21.97265625	+1768	+6.89062500	-9.63281250	-0.72070313	+54.86572266	+8.74511719	-20.23681641	+1576
+1458240776.68759990	+9.67236328	-6.52587891	-1.25683594	+42.51708984	+2.79052734	-59.30419922	+1800	+9.83496094	-5.67773438	-1.00634766	-1.88964844	-3.93310547	+21.99462891	+1768	+6.89062500	-9.63281250	-0.72070313	+54.86572266	+8.74511719	-20.23681641	+1576
+1458240776.69180010	+9.67236328	-6.52587891	-1.25683594	+42.51708984	+2.79052734	-59.30419922	+1800	+9.83496094	-5.67773438	-1.00634766	-1.88964844	-3.93310547	+21.99462891	+1768	+6.89062500	-9.63281250	-0.72070313	+54.86572266	+8.74511719	-20.23681641	+1576
+1458240776.69590000	+9.67236328	-6.52587891	-1.25683594	+42.51708984	+2.79052734	-59.30419922	+1800	+9.83496094	-5.67773438	-1.00634766	-1.88964844	-3.95507813	+21.99462891	+1768	+6.89062500	-9.63281250	-0.72070313	+54.84375000	+8.74511719	-20.23681641	+1576
+1458240776.70009990	+9.67236328	-6.52587891	-1.25683594	+42.51708984	+2.79052734	-59.30419922	+1800	+9.83496094	-5.67773438	-1.00634766	-1.88964844	-3.95507813	+21.99462891	+1768	+6.89062500	-9.63281250	-0.72070313	+54.84375000	+8.74511719	-20.23681641	+1576
+1458240776.70429990	+9.67236328	-6.52148438	-1.25683594	+42.51708984	+2.79052734	-59.30419922	+1800	+9.83496094	-5.67773438	-1.00634766	-1.88964844	-3.95507813	+21.99462891	+1768	+6.89062500	-9.63281250	-0.72509766	+54.84375000	+8.72314453	-20.21484375	+1576
+1458240776.70840000	+9.67236328	-6.52148438	-1.25683594	+42.51708984	+2.76855469	-59.32617188	+1800	+9.83496094	-5.67773438	-1.00195313	-1.88964844	-3.95507813	+21.99462891	+1768	+6.89062500	-9.63281250	-0.72509766	+54.84375000	+8.72314453	-20.21484375	+1576
+1458240776.71260000	+9.67236328	-6.52148438	-1.25683594	+42.51708984	+2.76855469	-59.32617188	+1800	+9.83496094	-5.67773438	-1.00195313	-1.88964844	-3.95507813	+21.99462891	+1768	+6.88623047	-9.63720703	-0.72509766	+54.82177734	+8.72314453	-20.21484375	+1576
+1458240776.71680000	+9.67236328	-6.52148438	-1.25683594	+42.51708984	+2.76855469	-59.32617188	+1800	+9.83496094	-5.67773438	-1.00195313	-1.88964844	-3.95507813	+22.01660156	+1768	+6.88623047	-9.63720703	-0.72509766	+54.82177734	+8.72314453	-20.21484375	+1576
+1458240776.72090010	+9.67236328	-6.52148438	-1.25683594	+42.51708984	+2.76855469	-59.32617188	+1800	+9.83496094	-5.67333984	-1.00195313	-1.88964844	-3.97705078	+22.01660156	+1772	+6.88623047	-9.63720703	-0.72509766	+54.82177734	+8.70117188	-20.21484375	+1576
+1458240776.72510000	+9.67236328	-6.52148438	-1.25683594	+42.53906250	+2.76855469	-59.32617188	+1800	+9.83935547	-5.67333984	-1.00195313	-1.88964844	-3.97705078	+22.01660156	+1772	+6.88623047	-9.63720703	-0.72509766	+54.79980469	+8.70117188	-20.21484375	+1576
+1458240776.72930000	+9.67675781	-6.52148438	-1.25683594	+42.53906250	+2.74658203	-59.32617188	+1800	+9.83935547	-5.67333984	-1.00195313	-1.88964844	-3.97705078	+22.01660156	+1772	+6.88623047	-9.63720703	-0.72949219	+54.79980469	+8.67919922	-20.21484375	+1572
+1458240776.73340010	+9.67675781	-6.52148438	-1.25683594	+42.53906250	+2.74658203	-59.30419922	+1800	+9.83935547	-5.67333984	-1.00195313	-1.88964844	-3.97705078	+22.03857422	+1772	+6.88623047	-9.63720703	-0.72949219	+54.79980469	+8.67919922	-20.19287109	+1572
+1458240776.73760010	+9.67675781	-6.52148438	-1.25244141	+42.56103516	+2.72460938	-59.30419922	+1800	+9.83935547	-5.67333984	-1.00195313	-1.88964844	-3.99902344	+22.03857422	+1772	+6.88623047	-9.63720703	-0.72949219	+54.79980469	+8.65722656	-20.19287109	+1572
+1458240776.74180010	+9.67675781	-6.52148438	-1.25244141	+42.56103516	+2.70263672	-59.30419922	+1800	+9.83935547	-5.67333984	-0.99755859	-1.88964844	-3.99902344	+22.06054688	+1772	+6.88623047	-9.63720703	-0.72949219	+54.77783203	+8.63525391	-20.19287109	+1572
+1458240776.74589990	+9.67675781	-6.52148438	-1.25244141	+42.58300781	+2.68066406	-59.28222656	+1804	+9.83935547	-5.67333984	-0.99755859	-1.88964844	-4.02099609	+22.08251953	+1772	+6.89062500	-9.63720703	-0.72949219	+54.79980469	+8.63525391	-20.19287109	+1572
+1458240776.75009990	+9.67675781	-6.51708984	-1.25244141	+42.60498047	+2.63671875	-59.26025391	+1804	+9.83935547	-5.66894531	-0.99755859	-1.88964844	-4.04296875	+22.12646484	+1776	+6.89062500	-9.63720703	-0.72949219	+54.79980469	+8.61328125	-20.19287109	+1572
+1458240776.75420000	+9.68115234	-6.51708984	-1.24804688	+42.62695313	+2.57080078	-59.23828125	+1804	+9.84375000	-5.66894531	-0.99316406	-1.88964844	-4.04296875	+22.14843750	+1776	+6.89501953	-9.63281250	-0.72949219	+54.79980469	+8.59130859	-20.19287109	+1572
+1458240776.75840000	+9.68115234	-6.51269531	-1.24804688	+42.67089844	+2.52685547	-59.21630859	+1804	+9.84375000	-5.66455078	-0.99316406	-1.91162109	-4.06494141	+22.19238281	+1776	+6.89501953	-9.63281250	-0.72949219	+54.79980469	+8.56933594	-20.19287109	+1572
+1458240776.76259990	+9.68554688	-6.51269531	-1.24365234	+42.75878906	+2.39501953	-59.12841797	+1808	+9.84375000	-5.66455078	-0.98876953	-1.91162109	-4.08691406	+22.25830078	+1776	+6.89941406	-9.63281250	-0.72949219	+54.82177734	+8.52539063	-20.19287109	+1572
+1458240776.76670000	+9.68994141	-6.50830078	-1.24365234	+42.84667969	+2.26318359	-59.04052734	+1808	+9.84814453	-5.66015625	-0.98437500	-1.93359375	-4.13085938	+22.34619141	+1780	+6.90380859	-9.62841797	-0.72509766	+54.84375000	+8.48144531	-20.17089844	+1572
+1458240776.77090000	+9.69433594	-6.50390625	-1.24365234	+42.93457031	+2.10937500	-58.97460938	+1812	+9.84814453	-5.65576172	-0.98437500	-1.95556641	-4.15283203	+22.41210938	+1780	+6.90820313	-9.62841797	-0.72509766	+54.86572266	+8.45947266	-20.17089844	+1576
+1458240776.77510000	+9.69873047	-6.49511719	-1.23925781	+43.11035156	+1.84570313	-58.79882813	+1816	+9.85253906	-5.65136719	-0.97558594	-1.97753906	-4.21875000	+22.52197266	+1780	+6.91699219	-9.62402344	-0.72949219	+54.88769531	+8.37158203	-20.14892578	+1576
+1458240776.77920010	+9.70312500	-6.49072266	-1.23486328	+43.28613281	+1.60400391	-58.66699219	+1820	+9.85693359	-5.64257813	-0.97119141	-1.99951172	-4.26269531	+22.60986328	+1784	+6.92578125	-9.61962891	-0.72949219	+54.90966797	+8.30566406	-20.14892578	+1580
+1458240776.78340010	+9.71191406	-6.48193359	-1.23486328	+43.43994141	+1.38427734	-58.53515625	+1824	+9.85693359	-5.63818359	-0.96679688	-2.02148438	-4.32861328	+22.69775391	+1788	+6.93457031	-9.61962891	-0.72949219	+54.90966797	+8.21777344	-20.12695313	+1580
+1458240776.78760000	+9.71630859	-6.47753906	-1.23046875	+43.65966797	+1.09863281	-58.33740234	+1828	+9.86132813	-5.62939453	-0.95800781	-2.06542969	-4.41650391	+22.80761719	+1788	+6.94335938	-9.61523438	-0.73388672	+54.90966797	+8.06396484	-20.08300781	+1584
+1458240776.79169990	+9.72509766	-6.46875000	-1.23046875	+43.85742188	+0.83496094	-58.18359375	+1832	+9.87011719	-5.62060547	-0.94921875	-2.10937500	-4.52636719	+22.91748047	+1792	+6.94775391	-9.61523438	-0.74267578	+54.90966797	+7.93212891	-20.06103516	+1584
+1458240776.79590010	+9.73388672	-6.45996094	-1.22607422	+44.03320313	+0.59326172	-58.05175781	+1836	+9.87451172	-5.61181641	-0.94482422	-2.13134766	-4.61425781	+23.00537109	+1796	+6.95654297	-9.61523438	-0.75146484	+54.88769531	+7.75634766	-20.01708984	+1588
+1458240776.80010010	+9.73828125	-6.45556641	-1.22607422	+44.18701172	+0.30761719	-57.89794922	+1836	+9.87890625	-5.60302734	-0.93603516	-2.15332031	-4.76806641	+23.11523438	+1804	+6.96093750	-9.61523438	-0.76464844	+54.84375000	+7.53662109	-19.97314453	+1592
+1458240776.80419990	+9.75146484	-6.44238281	-1.22167969	+44.36279297	+0.06591797	-57.76611328	+1844	+9.88769531	-5.58984375	-0.92285156	-2.17529297	-4.92187500	+23.20312500	+1808	+6.96972656	-9.61083984	-0.77783203	+54.79980469	+7.33886719	-19.95117188	+1592
+1458240776.80839990	+9.76025391	-6.43359375	-1.22167969	+44.56054688	-0.17578125	-57.65625000	+1848	+9.89648438	-5.57666016	-0.91406250	-2.17529297	-5.09765625	+23.29101563	+1816	+6.97412109	-9.61083984	-0.79101563	+54.73388672	+7.11914063	-19.95117188	+1592
+1458240776.81259990	+9.77343750	-6.42919922	-1.22167969	+44.64843750	-0.41748047	-57.54638672	+1852	+9.90527344	-5.55908203	-0.90087891	-2.15332031	-5.31738281	+23.37890625	+1824	+6.98291016	-9.61083984	-0.81298828	+54.66796875	+6.81152344	-19.95117188	+1592
+1458240776.81670000	+9.78662109	-6.42041016	-1.21728516	+44.80224609	-0.65917969	-57.45849609	+1856	+9.91406250	-5.54150391	-0.88769531	-2.10937500	-5.55908203	+23.46679688	+1832	+6.99609375	-9.61083984	-0.83056641	+54.58007813	+6.54785156	-19.99511719	+1592
+1458240776.82090000	+9.80419922	-6.40722656	-1.21728516	+44.93408203	-0.90087891	-57.37060547	+1864	+9.92724609	-5.52832031	-0.87890625	-2.06542969	-5.77880859	+23.57666016	+1840	+7.00488281	-9.60644531	-0.84814453	+54.51416016	+6.28417969	-20.03906250	+1592
+1458240776.82509990	+9.81738281	-6.40283203	-1.21728516	+45.00000000	-1.16455078	-57.30468750	+1868	+9.93603516	-5.50634766	-0.86572266	-1.97753906	-6.06445313	+23.66455078	+1848	+7.01806641	-9.61083984	-0.87890625	+54.40429688	+5.91064453	-20.10498047	+1592
+1458240776.82920000	+9.83935547	-6.39404297	-1.21289063	+45.10986328	-1.42822266	-57.26074219	+1872	+9.94921875	-5.48437500	-0.85253906	-1.84570313	-6.37207031	+23.77441406	+1860	+7.04003906	-9.60205078	-0.89648438	+54.33837891	+5.62500000	-20.28076172	+1592
+1458240776.83340000	+9.86132813	-6.38085938	-1.21728516	+45.24169922	-1.73583984	-57.17285156	+1880	+9.96240234	-5.46240234	-0.84375000	-1.73583984	-6.65771484	+23.88427734	+1868	+7.05761719	-9.59765625	-0.91845703	+54.31640625	+5.29541016	-20.41259766	+1592
+1458240776.83750010	+9.88330078	-6.38085938	-1.21728516	+45.26367188	-2.02148438	-57.19482422	+1884	+9.97558594	-5.43164063	-0.83056641	-1.53808594	-7.03125000	+23.97216797	+1880	+7.08837891	-9.59326172	-0.94921875	+54.22851563	+4.89990234	-20.65429688	+1596
+1458240776.84170010	+9.90966797	-6.36767578	-1.20849609	+45.32958984	-2.32910156	-57.26074219	+1896	+9.99316406	-5.40527344	-0.81738281	-1.34033203	-7.47070313	+24.06005859	+1892	+7.11914063	-9.58007813	-0.96240234	+54.22851563	+4.61425781	-21.00585938	+1592
+1458240776.84590010	+9.94042969	-6.35449219	-1.21289063	+45.43945313	-2.65869141	-57.26074219	+1904	+10.01074219	-5.37890625	-0.81298828	-1.12060547	-7.82226563	+24.14794922	+1900	+7.15429688	-9.57128906	-0.98876953	+54.25048828	+4.28466797	-21.26953125	+1596
+1458240776.84999990	+9.97119141	-6.35449219	-1.21289063	+45.39550781	-3.03222656	-57.37060547	+1908	+10.02832031	-5.34375000	-0.79980469	-0.83496094	-8.34960938	+24.21386719	+1912	+7.18505859	-9.57128906	-1.01074219	+54.18457031	+4.02099609	-21.59912109	+1592
+1458240776.85419990	+10.00634766	-6.34130859	-1.20849609	+45.46142578	-3.44970703	-57.56835938	+1920	+10.04589844	-5.31298828	-0.78662109	-0.52734375	-8.87695313	+24.23583984	+1924	+7.22900391	-9.55810547	-1.02392578	+54.20654297	+3.73535156	-22.08251953	+1588
+1458240776.85840010	+10.04589844	-6.32812500	-1.21289063	+45.50537109	-3.84521484	-57.63427734	+1928	+10.06787109	-5.27783203	-0.79101563	-0.21972656	-9.27246094	+24.32373047	+1932	+7.27294922	-9.54931641	-1.05029297	+54.22851563	+3.38378906	-22.43408203	+1592
+1458240776.86250000	+10.07666016	-6.33251953	-1.21289063	+45.43945313	-4.21875000	-57.87597656	+1932	+10.08984375	-5.24267578	-0.78222656	+0.13183594	-9.93164063	+24.25781250	+1940	+7.31250000	-9.54492188	-1.07666016	+54.16259766	+3.12011719	-22.87353516	+1588
+1458240776.86669990	+10.11621094	-6.31494141	-1.20849609	+45.48339844	-4.68017578	-58.13964844	+1944	+10.11181641	-5.20751953	-0.77343750	+0.50537109	-10.54687500	+24.19189453	+1952	+7.36083984	-9.52734375	-1.09423828	+54.18457031	+2.83447266	-23.44482422	+1588
+1458240776.87089990	+10.16015625	-6.30615234	-1.21728516	+45.52734375	-5.11962891	-58.31542969	+1956	+10.13818359	-5.17236328	-0.78662109	+0.85693359	-10.98632813	+24.19189453	+1964	+7.41357422	-9.51855469	-1.12939453	+54.20654297	+2.48291016	-23.95019531	+1588
+1458240776.87500000	+10.19970703	-6.30615234	-1.21728516	+45.39550781	-5.51513672	-58.68896484	+1960	+10.16015625	-5.14599609	-0.78662109	+1.12060547	-11.62353516	+23.99414063	+1968	+7.46191406	-9.51416016	-1.15576172	+54.14062500	+2.21923828	-24.52148438	+1584
+1458240776.87920000	+10.24365234	-6.29736328	-1.21728516	+45.39550781	-5.97656250	-59.08447266	+1972	+10.18652344	-5.11083984	-0.78662109	+1.51611328	-12.28271484	+23.81835938	+1980	+7.51464844	-9.50097656	-1.18212891	+54.09667969	+1.93359375	-25.15869141	+1580
+1458240776.88340000	+10.29638672	-6.28417969	-1.22607422	+45.37353516	-6.41601563	-59.39208984	+1980	+10.22167969	-5.07568359	-0.80859375	+1.91162109	-12.76611328	+23.68652344	+1996	+7.56738281	-9.49218750	-1.22167969	+54.05273438	+1.60400391	-25.72998047	+1580
+1458240776.88750000	+10.33593750	-6.29296875	-1.23046875	+45.19775391	-6.83349609	-59.85351563	+1984	+10.24365234	-5.05371094	-0.81738281	+2.13134766	-13.40332031	+23.37890625	+2000	+7.61572266	-9.49218750	-1.25683594	+53.89892578	+1.34033203	-26.34521484	+1576
+1458240776.89170000	+10.38867188	-6.28417969	-1.23925781	+45.13183594	-7.27294922	-60.29296875	+1992	+10.27880859	-5.01855469	-0.83056641	+2.50488281	-14.04052734	+23.07128906	+2012	+7.67285156	-9.47900391	-1.29638672	+53.78906250	+1.07666016	-26.96044922	+1576
+1458240776.89590000	+10.44140625	-6.27539063	-1.25683594	+45.06591797	-7.66845703	-60.64453125	+2004	+10.31835938	-4.98339844	-0.86132813	+2.90039063	-14.54589844	+22.80761719	+2028	+7.72998047	-9.47021484	-1.34472656	+53.65722656	+0.76904297	-27.53173828	+1576
+1458240776.90000010	+10.48974609	-6.28417969	-1.27001953	+44.80224609	-8.04199219	-61.14990234	+2008	+10.34912109	-4.97021484	-0.88330078	+3.07617188	-15.18310547	+22.41210938	+2036	+7.77832031	-9.47021484	-1.38867188	+53.41552734	+0.50537109	-28.14697266	+1576
+1458240776.90420010	+10.54687500	-6.27539063	-1.28759766	+44.64843750	-8.39355469	-61.63330078	+2024	+10.38867188	-4.93066406	-0.90966797	+3.42773438	-15.77636719	+22.01660156	+2056	+7.83105469	-9.45703125	-1.44580078	+53.19580078	+0.24169922	-28.69628906	+1584
+1458240776.90829990	+10.60839844	-6.27099609	-1.30517578	+44.51660156	-8.72314453	-62.09472656	+2040	+10.43701172	-4.89550781	-0.94482422	+3.82324219	-16.32568359	+21.62109375	+2072	+7.88378906	-9.44824219	-1.49853516	+52.97607422	+0.00000000	-29.26757813	+1588
+1458240776.91249990	+10.66552734	-6.27978516	-1.32714844	+44.16503906	-9.03076172	-62.62207031	+2052	+10.47656250	-4.88232422	-0.97558594	+3.97705078	-16.89697266	+21.13769531	+2084	+7.93212891	-9.44824219	-1.55126953	+52.64648438	-0.24169922	-29.83886719	+1592
+1458240776.91669990	+10.72705078	-6.27978516	-1.35351563	+43.92333984	-9.27246094	-63.08349609	+2072	+10.52490234	-4.84716797	-1.01513672	+4.30664063	-17.44628906	+20.63232422	+2104	+7.98486328	-9.43945313	-1.61718750	+52.36083984	-0.46142578	-30.27832031	+1604
+1458240776.92080000	+10.79296875	-6.27539063	-1.37988281	+43.68164063	-9.53613281	-63.58886719	+2096	+10.58203125	-4.81201172	-1.05908203	+4.65820313	-17.99560547	+20.10498047	+2124	+8.04199219	-9.43066406	-1.67871094	+52.05322266	-0.65917969	-30.78369141	+1616
+1458240776.92500000	+10.85449219	-6.28857422	-1.41064453	+43.24218750	-9.75585938	-64.05029297	+2116	+10.62597656	-4.79443359	-1.10302734	+4.79003906	-18.47900391	+19.57763672	+2136	+8.09033203	-9.43066406	-1.74462891	+51.65771484	-0.85693359	-31.26708984	+1624
+1458240776.92919990	+10.92480469	-6.28857422	-1.45019531	+42.89062500	-9.93164063	-64.44580078	+2148	+10.67871094	-4.75927734	-1.15576172	+5.07568359	-18.94042969	+19.05029297	+2160	+8.14746094	-9.41308594	-1.81933594	+51.32812500	-1.05468750	-31.66259766	+1644
+1458240776.93330000	+10.99951172	-6.28857422	-1.48095703	+42.53906250	-10.15136719	-64.95117188	+2176	+10.74462891	-4.72412109	-1.20410156	+5.42724609	-19.46777344	+18.45703125	+2180	+8.20898438	-9.40429688	-1.88085938	+50.99853516	-1.23046875	-32.10205078	+1660
+1458240776.93750000	+11.06982422	-6.30175781	-1.52050781	+42.07763672	-10.32714844	-65.39062500	+2204	+10.79736328	-4.70214844	-1.25683594	+5.58105469	-19.92919922	+17.90771484	+2200	+8.26171875	-9.39550781	-1.94677734	+50.58105469	-1.40625000	-32.56347656	+1676
+1458240776.94170000	+11.14453125	-6.30615234	-1.56445313	+41.61621094	-10.45898438	-65.76416016	+2240	+10.85888672	-4.66699219	-1.31835938	+5.86669922	-20.34667969	+17.31445313	+2224	+8.32763672	-9.37353516	-2.02587891	+50.22949219	-1.56005859	-32.91503906	+1696
+1458240776.94580010	+11.22363281	-6.31054688	-1.59521484	+41.17675781	-10.65673828	-66.31347656	+2268	+10.92919922	-4.63183594	-1.36669922	+6.19628906	-20.87402344	+16.67724609	+2244	+8.39355469	-9.36035156	-2.09179688	+49.87792969	-1.71386719	-33.37646484	+1716
+1458240776.95000000	+11.30273438	-6.31494141	-1.63916016	+40.64941406	-10.83251953	-66.68701172	+2300	+10.98632813	-4.60546875	-1.42382813	+6.37207031	-21.29150391	+16.10595703	+2264	+8.45507813	-9.34716797	-2.15332031	+49.46044922	-1.86767578	-33.83789063	+1732
+1458240776.95420000	+11.38623047	-6.32373047	-1.68750000	+40.10009766	-10.96435547	-67.01660156	+2336	+11.05224609	-4.57031250	-1.49414063	+6.63574219	-21.66503906	+15.53466797	+2288	+8.52978516	-9.32080078	-2.22802734	+49.15283203	-2.04345703	-34.21142578	+1760
+1458240776.95830010	+11.46972656	-6.33251953	-1.72265625	+39.55078125	-11.16210938	-67.47802734	+2368	+11.12695313	-4.53076172	-1.54248047	+6.94335938	-22.21435547	+14.87548828	+2308	+8.60888672	-9.29443359	-2.28955078	+48.84521484	-2.19726563	-34.69482422	+1780
+1458240776.96250010	+11.55322266	-6.33691406	-1.76660156	+39.00146484	-11.33789063	-67.78564453	+2400	+11.19287109	-4.50000000	-1.60400391	+7.16308594	-22.60986328	+14.32617188	+2332	+8.68359375	-9.27246094	-2.35107422	+48.47167969	-2.37304688	-35.17822266	+1800
+1458240776.96670010	+11.63671875	-6.34570313	-1.81933594	+38.38623047	-11.51367188	-68.09326172	+2432	+11.26318359	-4.46044922	-1.67431641	+7.40478516	-22.98339844	+13.79882813	+2356	+8.76708984	-9.24169922	-2.42138672	+48.18603516	-2.57080078	-35.57373047	+1824
+1458240776.97079990	+11.72460938	-6.35449219	-1.85009766	+37.77099609	-11.75537109	-68.55468750	+2460	+11.33789063	-4.42529297	-1.71826172	+7.71240234	-23.55468750	+13.13964844	+2372	+8.85937500	-9.20654297	-2.47851563	+47.92236328	-2.79052734	-36.12304688	+1844
+1458240776.97499990	+11.81250000	-6.35449219	-1.88964844	+37.24365234	-12.04101563	-68.90625000	+2488	+11.41259766	-4.38574219	-1.77978516	+7.93212891	-23.99414063	+12.63427734	+2392	+8.93847656	-9.18017578	-2.53564453	+47.54882813	-3.01025391	-36.65039063	+1864
+1458240776.97919990	+11.90478516	-6.36328125	-1.93359375	+36.60644531	-12.26074219	-69.21386719	+2516	+11.48291016	-4.34619141	-1.85009766	+8.17382813	-24.36767578	+12.12890625	+2412	+9.03076172	-9.14062500	-2.60595703	+47.28515625	-3.25195313	-37.08984375	+1884
+1458240776.98330000	+11.98828125	-6.37207031	-1.95996094	+35.96923828	-12.54638672	-69.65332031	+2540	+11.56640625	-4.30664063	-1.88964844	+8.45947266	-24.98291016	+11.51367188	+2428	+9.12304688	-9.10546875	-2.65869141	+46.99951172	-3.49365234	-37.66113281	+1904
+1458240776.98750000	+12.08056641	-6.36328125	-1.99951172	+35.44189453	-12.85400391	-69.93896484	+2568	+11.64111328	-4.26708984	-1.94677734	+8.65722656	-25.42236328	+11.05224609	+2448	+9.20654297	-9.07031250	-2.71582031	+46.66992188	-3.75732422	-38.21044922	+1920
+1458240776.99160000	+12.17285156	-6.36767578	-2.04345703	+34.80468750	-13.11767578	-70.22460938	+2592	+11.72021484	-4.22753906	-2.01269531	+8.87695313	-25.79589844	+10.59082031	+2468	+9.30322266	-9.02636719	-2.78173828	+46.40625000	-4.04296875	-38.64990234	+1940
+1458240776.99580000	+12.25634766	-6.36767578	-2.06982422	+34.16748047	-13.44726563	-70.59814453	+2612	+11.79931641	-4.18359375	-2.04785156	+9.11865234	-26.43310547	+10.01953125	+2484	+9.39550781	-8.98242188	-2.83886719	+46.12060547	-4.35058594	-39.17724609	+1956
+1458240777.00000000	+12.34423828	-6.35009766	-2.10058594	+33.70605469	-13.82080078	-70.90576172	+2640	+11.87841797	-4.13964844	-2.10058594	+9.31640625	-26.91650391	+9.62402344	+2500	+9.47900391	-8.94287109	-2.89599609	+45.76904297	-4.68017578	-39.70458984	+1968
+1458240777.00410010	+12.43212891	-6.34570313	-2.13574219	+33.13476563	-14.17236328	-71.19140625	+2664	+11.95751953	-4.10009766	-2.15771484	+9.49218750	-27.33398438	+9.18457031	+2520	+9.56689453	-8.89892578	-2.96630859	+45.48339844	-4.98779297	-40.12207031	+1988
+1458240777.00830010	+12.51562500	-6.34130859	-2.15332031	+32.54150391	-14.56787109	-71.58691406	+2684	+12.04101563	-4.05615234	-2.18847656	+9.71191406	-27.99316406	+8.65722656	+2532	+9.65917969	-8.85498047	-3.02343750	+45.17578125	-5.31738281	-40.62744141	+2000
+1458240777.01250000	+12.60351563	-6.31494141	-2.17529297	+32.12402344	-15.00732422	-71.91650391	+2708	+12.12451172	-4.00781250	-2.23242188	+9.88769531	-28.49853516	+8.28369141	+2552	+9.73828125	-8.81542969	-3.08496094	+44.80224609	-5.64697266	-41.11083984	+2012
+1458240777.01659990	+12.69140625	-6.30615234	-2.20605469	+31.61865234	-15.38085938	-72.18017578	+2732	+12.20361328	-3.96826172	-2.28515625	+10.01953125	-28.98193359	+7.86621094	+2568	+9.82177734	-8.77148438	-3.15966797	+44.45068359	-5.95458984	-41.48437500	+2032
+1458240777.02080010	+12.77050781	-6.28857422	-2.21923828	+31.09130859	-15.77636719	-72.55371094	+2760	+12.28710938	-3.92431641	-2.31152344	+10.21728516	-29.64111328	+7.33886719	+2584	+9.90087891	-8.73193359	-3.22119141	+44.09912109	-6.28417969	-41.94580078	+2044
+1458240777.02500010	+12.85400391	-6.24902344	-2.23681641	+30.73974609	-16.21582031	-72.83935547	+2792	+12.37500000	-3.87158203	-2.34667969	+10.37109375	-30.16845703	+6.96533203	+2600	+9.97558594	-8.68798828	-3.28710938	+43.68164063	-6.61376953	-42.34130859	+2060
+1458240777.02909990	+12.93310547	-6.23144531	-2.25878906	+30.27832031	-16.63330078	-73.10302734	+2820	+12.45410156	-3.83203125	-2.39062500	+10.48095703	-30.67382813	+6.56982422	+2620	+10.05029297	-8.64404297	-3.36621094	+43.33007813	-6.94335938	-42.64892578	+2080
+1458240777.03329990	+13.01220703	-6.20507813	-2.26757813	+29.81689453	-17.07275391	-73.43261719	+2852	+12.53759766	-3.78808594	-2.40820313	+10.63476563	-31.33300781	+6.06445313	+2636	+10.12939453	-8.60449219	-3.42773438	+42.97851563	-7.27294922	-43.06640625	+2096
+1458240777.03749990	+13.09130859	-6.16113281	-2.27197266	+29.50927734	-17.57812500	-73.74023438	+2888	+12.62109375	-3.73535156	-2.43896484	+10.81054688	-31.90429688	+5.69091797	+2656	+10.19970703	-8.55615234	-3.49365234	+42.58300781	-7.60253906	-43.43994141	+2116
+1458240777.04160000	+13.17041016	-6.13037109	-2.28515625	+29.11376953	-18.01757813	-74.02587891	+2928	+12.70458984	-3.69140625	-2.47412109	+10.92041016	-32.43164063	+5.25146484	+2676	+10.27441406	-8.51220703	-3.56835938	+42.23144531	-7.93212891	-43.74755859	+2136
+1458240777.04580000	+13.24951172	-6.09960938	-2.28515625	+28.71826172	-18.47900391	-74.37744141	+2968	+12.78808594	-3.64306641	-2.48730469	+11.07421875	-33.11279297	+4.74609375	+2692	+10.34912109	-8.47265625	-3.62109375	+41.90185547	-8.26171875	-44.20898438	+2156
+1458240777.05410000	+13.40332031	-6.02050781	-2.29394531	+28.01513672	-19.42382813	-74.90478516	+3052	+12.95507813	-3.54638672	-2.53564453	+11.38183594	-34.25537109	+3.91113281	+2732	+10.49853516	-8.37597656	-3.74853516	+41.24267578	-8.98681641	-44.93408203	+2200
+1458240777.05830000	+13.47802734	-5.98535156	-2.29394531	+27.61962891	-19.90722656	-75.19042969	+3096	+13.03417969	-3.49804688	-2.54882813	+11.51367188	-34.91455078	+3.38378906	+2748	+10.58203125	-8.32763672	-3.79687500	+40.93505859	-9.33837891	-45.37353516	+2224
+1458240777.06240010	+13.55273438	-5.93261719	-2.29394531	+27.35595703	-20.39062500	-75.43212891	+3144	+13.11328125	-3.44091797	-2.57080078	+11.71142578	-35.50781250	+2.96630859	+2772	+10.65673828	-8.27490234	-3.84960938	+40.67138672	-9.73388672	-45.79101563	+2244
+1458240777.07080010	+13.69335938	-5.86230469	-2.29394531	+26.60888672	-21.37939453	-75.93750000	+3232	+13.26708984	-3.34863281	-2.59716797	+12.01904297	-36.73828125	+1.95556641	+2812	+10.82812500	-8.16064453	-3.94189453	+40.25390625	-10.56884766	-46.64794922	+2292
+1458240777.07909990	+13.83398438	-5.77441406	-2.29833984	+25.97167969	-22.39013672	-76.37695313	+3320	+13.42089844	-3.23876953	-2.62792969	+12.39257813	-37.90283203	+1.03271484	+2852	+11.00390625	-8.03759766	-4.01220703	+39.94628906	-11.51367188	-47.59277344	+2336
+1458240777.08330010	+13.89550781	-5.73925781	-2.29394531	+25.59814453	-22.87353516	-76.61865234	+3364	+13.49121094	-3.19042969	-2.63671875	+12.59033203	-38.54003906	+0.48339844	+2876	+11.10058594	-7.97607422	-4.03417969	+39.83642578	-11.99707031	-48.16406250	+2352
+1458240777.09159990	+14.02734375	-5.65136719	-2.28955078	+25.00488281	-23.88427734	-77.01416016	+3444	+13.63183594	-3.08056641	-2.66308594	+12.98583984	-39.63867188	-0.46142578	+2916	+11.28515625	-7.83984375	-4.08691406	+39.68261719	-13.02978516	-49.13085938	+2384
+1458240777.09990000	+14.15039063	-5.55468750	-2.28955078	+24.45556641	-24.87304688	-77.40966797	+3516	+13.76806641	-2.96630859	-2.67626953	+13.46923828	-40.78125000	-1.51611328	+2960	+11.46972656	-7.69482422	-4.12207031	+39.61669922	-14.10644531	-50.16357422	+2404
+1458240777.10830000	+14.26025391	-5.47119141	-2.28076172	+23.90625000	-25.83984375	-77.87109375	+3580	+13.89111328	-2.85644531	-2.68505859	+13.95263672	-41.90185547	-2.63671875	+3004	+11.64990234	-7.55419922	-4.15283203	+39.55078125	-15.13916016	-51.15234375	+2420
+1458240777.11660000	+14.37451172	-5.36572266	-2.26318359	+23.57666016	-26.82861328	-78.31054688	+3648	+14.02294922	-2.73779297	-2.69824219	+14.50195313	-42.86865234	-3.64746094	+3044	+11.82128906	-7.41796875	-4.18359375	+39.48486328	-16.14990234	-52.07519531	+2428
+1458240777.12490010	+14.47558594	-5.25146484	-2.23681641	+23.31298828	-27.79541016	-78.81591797	+3716	+14.14160156	-2.61035156	-2.69384766	+15.16113281	-43.87939453	-4.79003906	+3092	+11.97949219	-7.27734375	-4.21435547	+39.44091797	-17.05078125	-52.93212891	+2436
+1458240777.13739990	+14.62500000	-5.05810547	-2.18847656	+23.22509766	-29.15771484	-79.62890625	+3824	+14.31738281	-2.42138672	-2.67187500	+16.17187500	-45.28564453	-6.45996094	+3160	+12.18164063	-7.08398438	-4.27148438	+39.24316406	-18.14941406	-53.98681641	+2448
+1458240777.14570000	+14.71728516	-4.93066406	-2.13574219	+23.26904297	-30.05859375	-80.26611328	+3900	+14.43603516	-2.29833984	-2.64550781	+16.89697266	-46.23046875	-7.64648438	+3208	+12.30029297	-6.96972656	-4.31103516	+39.08935547	-18.69873047	-54.64599609	+2464
+1458240777.15409990	+14.81835938	-4.79003906	-2.09179688	+23.42285156	-30.87158203	-80.81542969	+3984	+14.55468750	-2.16650391	-2.62353516	+17.60009766	-46.97753906	-8.65722656	+3256	+12.41455078	-6.85107422	-4.35498047	+38.93554688	-19.18212891	-55.17333984	+2488
+1458240777.16240000	+14.90625000	-4.64501953	-2.03906250	+23.64257813	-31.64062500	-81.38671875	+4072	+14.66015625	-2.03027344	-2.58398438	+18.34716797	-47.76855469	-9.68994141	+3308	+12.52001953	-6.73242188	-4.38134766	+38.82568359	-19.62158203	-55.70068359	+2520
+1458240777.17070010	+14.99414063	-4.51757813	-1.98632813	+23.77441406	-32.38769531	-81.91406250	+4164	+14.76562500	-1.91162109	-2.54443359	+18.98437500	-48.51562500	-10.67871094	+3356	+12.62988281	-6.61376953	-4.40332031	+38.75976563	-20.06103516	-56.22802734	+2560
+1458240777.17910000	+15.07763672	-4.39013672	-1.93798828	+23.92822266	-33.09082031	-82.39746094	+4252	+14.86669922	-1.77978516	-2.50927734	+19.64355469	-49.10888672	-11.49169922	+3400	+12.74414063	-6.48632813	-4.41650391	+38.75976563	-20.56640625	-56.68945313	+2604
+1458240777.18740010	+15.16113281	-4.26708984	-1.89404297	+24.01611328	-33.72802734	-82.77099609	+4332	+14.96337891	-1.64794922	-2.47412109	+20.32470703	-49.68017578	-12.32666016	+3448	+12.86718750	-6.36328125	-4.39453125	+38.82568359	-21.15966797	-57.26074219	+2656
+1458240777.19569990	+15.23583984	-4.17041016	-1.86767578	+23.90625000	-34.29931641	-83.03466797	+4404	+15.05126953	-1.54248047	-2.45214844	+20.87402344	-50.14160156	-13.09570313	+3488	+12.99902344	-6.22705078	-4.37255859	+38.95751953	-21.81884766	-57.76611328	+2708
+1458240777.20409990	+15.30615234	-4.07373047	-1.83691406	+23.81835938	-34.84863281	-83.25439453	+4468	+15.13037109	-1.42382813	-2.43017578	+21.48925781	-50.55908203	-13.86474609	+3528	+13.13085938	-6.08203125	-4.33740234	+39.15527344	-22.58789063	-58.27148438	+2756
+1458240777.21240000	+15.38085938	-3.98144531	-1.80615234	+23.70849609	-35.44189453	-83.47412109	+4528	+15.20947266	-1.30517578	-2.40380859	+22.23632813	-50.97656250	-14.69970703	+3568	+13.26708984	-5.94140625	-4.28906250	+39.41894531	-23.44482422	-58.86474609	+2800
+1458240777.22070000	+15.45117188	-3.89794922	-1.77539063	+23.53271484	-35.99121094	-83.71582031	+4576	+15.28417969	-1.20410156	-2.37744141	+23.00537109	-51.30615234	-15.71044922	+3604	+13.39453125	-5.80957031	-4.24072266	+39.61669922	-24.25781250	-59.39208984	+2832
+1458240777.22900010	+15.51269531	-3.81005859	-1.74462891	+23.37890625	-36.54052734	-83.89160156	+4624	+15.36328125	-1.09863281	-2.35107422	+23.90625000	-51.63574219	-16.74316406	+3644	+13.51318359	-5.67773438	-4.19677734	+39.81445313	-25.04882813	-59.89746094	+2860
+1458240777.24149990	+15.60058594	-3.67382813	-1.66552734	+23.33496094	-37.57324219	-84.39697266	+4696	+15.47314453	-0.94042969	-2.28515625	+25.53222656	-52.20703125	-18.61083984	+3708	+13.67578125	-5.50195313	-4.14404297	+40.03417969	-26.10351563	-60.68847656	+2884
+1458240777.24990010	+15.66210938	-3.57714844	-1.57763672	+23.44482422	-38.38623047	-84.90234375	+4756	+15.55224609	-0.83056641	-2.22363281	+26.85058594	-52.60253906	-20.06103516	+3756	+13.76806641	-5.40087891	-4.11767578	+40.14404297	-26.69677734	-61.21582031	+2904
+1458240777.26239990	+15.74121094	-3.43652344	-1.44140625	+23.59863281	-39.55078125	-85.69335938	+4848	+15.66650391	-0.68115234	-2.12695313	+28.85009766	-53.15185547	-22.32421875	+3824	+13.88671875	-5.27783203	-4.09570313	+40.16601563	-27.33398438	-61.96289063	+2936
+1458240777.27070000	+15.79394531	-3.33984375	-1.33593750	+23.77441406	-40.42968750	-86.26464844	+4924	+15.74121094	-0.57568359	-2.04785156	+30.25634766	-53.56933594	-23.90625000	+3872	+13.96142578	-5.21191406	-4.07812500	+40.14404297	-27.72949219	-62.49023438	+2972
+1458240777.27900000	+15.84667969	-3.24755859	-1.22167969	+23.97216797	-41.33056641	-86.85791016	+5004	+15.81152344	-0.47460938	-1.97314453	+31.64062500	-53.89892578	-25.44433594	+3920	+14.03173828	-5.14160156	-4.06054688	+40.14404297	-28.14697266	-63.01757813	+3020
+1458240777.28740000	+15.89941406	-3.16845703	-1.11621094	+24.03808594	-42.14355469	-87.36328125	+5084	+15.88183594	-0.38232422	-1.89843750	+32.98095703	-54.20654297	-26.93847656	+3964	+14.10644531	-5.07128906	-4.02978516	+40.18798828	-28.56445313	-63.52294922	+3076
+1458240777.29570010	+15.94335938	-3.10693359	-1.02832031	+23.90625000	-42.82470703	-87.71484375	+5160	+15.94335938	-0.29882813	-1.82812500	+34.16748047	-54.49218750	-28.34472656	+4012	+14.18115234	-5.00537109	-3.99902344	+40.20996094	-29.02587891	-64.00634766	+3144
+1458240777.30399990	+15.97851563	-3.04980469	-0.95361328	+23.70849609	-43.48388672	-87.97851563	+5236	+16.00048828	-0.22412109	-1.76220703	+35.24414063	-54.71191406	-29.64111328	+4052	+14.26464844	-4.91748047	-3.96386719	+40.31982422	-29.61914063	-64.40185547	+3212
+1458240777.31230000	+16.02685547	-3.01025391	-0.88769531	+23.33496094	-44.09912109	-88.11035156	+5308	+16.05761719	-0.16259766	-1.70947266	+36.16699219	-54.90966797	-30.82763672	+4092	+14.36132813	-4.83398438	-3.91113281	+40.47363281	-30.34423828	-64.86328125	+3280
+1458240777.32069990	+16.06640625	-3.00146484	-0.84375000	+22.65380859	-44.58251953	-88.13232422	+5368	+16.11035156	-0.10986328	-1.66113281	+36.97998047	-55.06347656	-31.99218750	+4132	+14.45361328	-4.75048828	-3.85839844	+40.60546875	-31.04736328	-65.25878906	+3336
+1458240777.32900000	+16.10156250	-2.98828125	-0.81738281	+21.95068359	-44.95605469	-88.00048828	+5420	+16.15869141	-0.06152344	-1.62597656	+37.68310547	-55.17333984	-33.00292969	+4172	+14.54589844	-4.65820313	-3.80126953	+40.78125000	-31.79443359	-65.58837891	+3384
+1458240777.33730010	+16.13671875	-2.97509766	-0.77783203	+21.22558594	-45.46142578	-87.91259766	+5472	+16.20703125	-0.02197266	-1.59082031	+38.32031250	-55.26123047	-33.99169922	+4212	+14.63818359	-4.56591797	-3.74414063	+40.95703125	-32.58544922	-65.91796875	+3424
+1458240777.34980010	+16.18945313	-2.97070313	-0.70312500	+20.10498047	-46.25244141	-87.80273438	+5544	+16.28173828	+0.02636719	-1.51611328	+39.35302734	-55.50292969	-35.57373047	+4272	+14.75683594	-4.45166016	-3.65625000	+41.13281250	-33.66210938	-66.44531250	+3460
+1458240777.35820010	+16.22460938	-2.95312500	-0.64599609	+19.44580078	-46.77978516	-87.73681641	+5596	+16.33447266	+0.06591797	-1.45898438	+40.10009766	-55.65673828	-36.69433594	+4316	+14.83154297	-4.39453125	-3.60791016	+41.19873047	-34.18945313	-66.75292969	+3480
+1458240777.36649990	+16.25537109	-2.92675781	-0.56689453	+18.94042969	-47.43896484	-87.75878906	+5652	+16.38281250	+0.10546875	-1.39746094	+40.84716797	-55.76660156	-37.72705078	+4360	+14.88867188	-4.34179688	-3.56835938	+41.17675781	-34.67285156	-67.08251953	+3504
+1458240777.37480000	+16.28173828	-2.88281250	-0.46142578	+18.54492188	-48.22998047	-87.84667969	+5720	+16.43554688	+0.15380859	-1.30517578	+41.79199219	-56.05224609	-38.95751953	+4412	+14.93261719	-4.30224609	-3.53320313	+41.15478516	-35.04638672	-67.39013672	+3528
+1458240777.38310000	+16.31689453	-2.85205078	-0.34716797	+18.21533203	-49.04296875	-88.02246094	+5796	+16.48828125	+0.21093750	-1.20410156	+42.82470703	-56.35986328	-40.20996094	+4460	+14.97656250	-4.28027344	-3.49804688	+41.06689453	-35.28808594	-67.76367188	+3564
+1458240777.39150000	+16.34326172	-2.80371094	-0.24169922	+17.92968750	-49.70214844	-88.04443359	+5880	+16.53662109	+0.26806641	-1.11181641	+43.76953125	-56.53564453	-41.28662109	+4512	+15.02050781	-4.25390625	-3.46728516	+40.97900391	-35.50781250	-68.00537109	+3612
+1458240777.39980010	+16.36523438	-2.75537109	-0.14062500	+17.57812500	-50.36132813	-88.00048828	+5964	+16.57617188	+0.32958984	-1.01953125	+44.67041016	-56.75537109	-42.25341797	+4560	+15.06005859	-4.22314453	-3.44091797	+40.86914063	-35.70556641	-68.18115234	+3672
+1458240777.40809990	+16.38720703	-2.72900391	-0.04394531	+17.07275391	-50.99853516	-87.91259766	+6052	+16.61132813	+0.38232422	-0.93603516	+45.48339844	-56.95312500	-43.15429688	+4612	+15.09960938	-4.19677734	-3.41015625	+40.73730469	-35.94726563	-68.40087891	+3736
+1458240777.41650010	+16.41796875	-2.70703125	+0.02636719	+16.56738281	-51.48193359	-87.69287109	+6136	+16.65087891	+0.43505859	-0.86132813	+46.25244141	-57.10693359	-43.94531250	+4664	+15.14794922	-4.15283203	-3.37500000	+40.71533203	-36.23291016	-68.51074219	+3808
+1458240777.42479990	+16.44433594	-2.69824219	+0.06152344	+15.79833984	-51.70166016	-87.27539063	+6212	+16.68164063	+0.47460938	-0.82177734	+46.66992188	-57.12890625	-44.36279297	+4708	+15.20947266	-4.10449219	-3.33544922	+40.71533203	-36.60644531	-68.59863281	+3876
+1458240777.43310000	+16.46191406	-2.70703125	+0.07031250	+14.80957031	-51.78955078	-86.68212891	+6276	+16.70361328	+0.50097656	-0.80419922	+46.84570313	-57.08496094	-44.56054688	+4748	+15.26220703	-4.03857422	-3.29589844	+40.69335938	-37.02392578	-68.53271484	+3936
+1458240777.44149990	+16.48388672	-2.71582031	+0.07910156	+13.93066406	-52.00927734	-86.22070313	+6332	+16.73437500	+0.52294922	-0.78662109	+47.04345703	-57.12890625	-44.84619141	+4792	+15.31494141	-3.97265625	-3.25195313	+40.80322266	-37.52929688	-68.59863281	+3984
+1458240777.45390010	+16.52343750	-2.73779297	+0.07470703	+12.67822266	-52.16308594	-85.58349609	+6400	+16.78271484	+0.54931641	-0.78222656	+47.06542969	-57.12890625	-45.00000000	+4848	+15.41162109	-3.88037109	-3.18164063	+40.97900391	-38.25439453	-68.73046875	+4036
+1458240777.46230010	+16.53222656	-2.74658203	+0.06591797	+11.95312500	-52.27294922	-85.27587891	+6440	+16.80908203	+0.56250000	-0.78662109	+47.02148438	-57.17285156	-45.06591797	+4884	+15.45556641	-3.81445313	-3.15966797	+41.06689453	-38.58398438	-68.75244141	+4052
+1458240777.47059990	+16.54541016	-2.73779297	+0.07910156	+11.51367188	-52.49267578	-85.16601563	+6476	+16.83984375	+0.58886719	-0.78222656	+47.02148438	-57.32666016	-45.13183594	+4924	+15.49511719	-3.76611328	-3.13330078	+41.17675781	-38.86962891	-68.88427734	+4060
+1458240777.47890000	+16.56738281	-2.70703125	+0.11425781	+11.44775391	-52.91015625	-85.34179688	+6520	+16.87500000	+0.61962891	-0.75585938	+47.19726563	-57.67822266	-45.43945313	+4964	+15.53466797	-3.73974609	-3.10253906	+41.24267578	-39.08935547	-69.25781250	+4068
+1458240777.48729990	+16.57617188	-2.66748047	+0.16699219	+11.62353516	-53.39355469	-85.75927734	+6568	+16.91015625	+0.65917969	-0.72070313	+47.41699219	-58.09570313	-45.74707031	+5008	+15.56103516	-3.72656250	-3.09375000	+41.26464844	-39.08935547	-69.56542969	+4076
+1458240777.49560000	+16.58935547	-2.61035156	+0.22851563	+12.01904297	-53.87695313	-86.26464844	+6624	+16.93652344	+0.70751953	-0.68554688	+47.63671875	-58.57910156	-45.98876953	+5052	+15.58300781	-3.71777344	-3.09375000	+41.26464844	-38.97949219	-69.89501953	+4092
+1458240777.50390010	+16.60693359	-2.54003906	+0.29443359	+12.63427734	-54.47021484	-86.90185547	+6684	+16.96728516	+0.75585938	-0.63720703	+47.98828125	-59.19433594	-46.38427734	+5096	+15.59179688	-3.71777344	-3.09375000	+41.24267578	-38.82568359	-70.26855469	+4116
+1458240777.51230000	+16.62890625	-2.46972656	+0.35595703	+13.31542969	-54.95361328	-87.58300781	+6744	+16.98925781	+0.79980469	-0.59765625	+48.20800781	-59.83154297	-46.60400391	+5140	+15.60937500	-3.71777344	-3.09814453	+41.22070313	-38.69384766	-70.64208984	+4152
+1458240777.52060010	+16.65087891	-2.41259766	+0.39990234	+13.95263672	-55.34912109	-88.28613281	+6804	+17.01123047	+0.83935547	-0.57128906	+48.40576172	-60.42480469	-46.77978516	+5176	+15.62695313	-3.71777344	-3.10253906	+41.22070313	-38.51806641	-70.97167969	+4196
+1458240777.52889990	+16.67285156	-2.36425781	+0.43066406	+14.47998047	-55.67871094	-88.90136719	+6856	+17.02880859	+0.87451172	-0.55371094	+48.55957031	-60.97412109	-46.93359375	+5212	+15.64453125	-3.69580078	-3.10693359	+41.26464844	-38.38623047	-71.19140625	+4248
+1458240777.53720000	+16.69921875	-2.33349609	+0.41748047	+14.74365234	-55.81054688	-89.25292969	+6896	+17.03759766	+0.89648438	-0.55810547	+48.58154297	-61.43554688	-46.95556641	+5240	+15.67089844	-3.66503906	-3.12011719	+41.30859375	-38.36425781	-71.34521484	+4300
+1458240777.54559990	+16.71240234	-2.33349609	+0.39111328	+14.80957031	-55.89843750	-89.58251953	+6928	+17.04199219	+0.90966797	-0.56689453	+48.69140625	-61.87500000	-47.06542969	+5272	+15.70166016	-3.62988281	-3.12011719	+41.41845703	-38.47412109	-71.52099609	+4348
+1458240777.55390000	+16.73437500	-2.34228516	+0.35595703	+14.80957031	-56.00830078	-89.91210938	+6956	+17.04638672	+0.91406250	-0.59765625	+48.73535156	-62.16064453	-47.17529297	+5300	+15.74121094	-3.58593750	-3.11132813	+41.66015625	-38.71582031	-71.74072266	+4384
+1458240777.56640010	+16.74316406	-2.36425781	+0.27685547	+14.56787109	-56.09619141	-90.17578125	+6984	+17.03759766	+0.91845703	-0.64160156	+49.17480469	-62.55615234	-47.72460938	+5340	+15.79394531	-3.51123047	-3.11132813	+41.96777344	-39.13330078	-71.98242188	+4416
+1458240777.57470010	+16.74316406	-2.38183594	+0.24609375	+14.45800781	-56.38183594	-90.39550781	+6988	+17.02441406	+0.92285156	-0.66357422	+49.70214844	-62.81982422	-48.33984375	+5368	+15.82470703	-3.46289063	-3.11132813	+42.23144531	-39.50683594	-72.20214844	+4420
+1458240777.58310010	+16.73437500	-2.39062500	+0.23730469	+14.47998047	-56.79931641	-90.74707031	+6984	+17.01562500	+0.93164063	-0.67675781	+50.49316406	-63.08349609	-49.19677734	+5388	+15.85546875	-3.42333984	-3.09814453	+42.51708984	-39.92431641	-72.59765625	+4416
+1458240777.58719990	+16.73437500	-2.38623047	+0.23291016	+14.54589844	-57.04101563	-90.94482422	+6984	+17.00683594	+0.93603516	-0.67675781	+50.97656250	-63.21533203	-49.74609375	+5400	+15.86865234	-3.40576172	-3.09375000	+42.67089844	-40.12207031	-72.81738281	+4412
+1458240777.59559990	+16.72119141	-2.36425781	+0.24609375	+14.76562500	-57.61230469	-91.29638672	+6976	+16.99365234	+0.96240234	-0.66796875	+52.11914063	-63.47900391	-50.93261719	+5420	+15.89062500	-3.37500000	-3.09375000	+42.93457031	-40.45166016	-73.21289063	+4404
+1458240777.60390000	+16.70800781	-2.32470703	+0.28125000	+15.20507813	-58.33740234	-91.73583984	+6980	+16.98046875	+0.99316406	-0.63720703	+53.52539063	-63.87451172	-52.36083984	+5444	+15.89501953	-3.35742188	-3.09814453	+43.15429688	-40.69335938	-73.69628906	+4396
+1458240777.61220000	+16.69921875	-2.27197266	+0.34277344	+15.75439453	-59.17236328	-92.24121094	+6988	+16.96728516	+1.03271484	-0.58886719	+55.04150391	-64.29199219	-53.89892578	+5468	+15.89501953	-3.34863281	-3.09375000	+43.39599609	-40.93505859	-74.31152344	+4392
+1458240777.62050010	+16.69482422	-2.21923828	+0.40429688	+16.34765625	-59.96337891	-92.74658203	+6996	+16.95849609	+1.07666016	-0.53613281	+56.49169922	-64.73144531	-55.34912109	+5492	+15.89501953	-3.34863281	-3.08935547	+43.59375000	-41.13281250	-74.90478516	+4400
+1458240777.62470010	+16.68603516	-2.18847656	+0.42626953	+16.61132813	-60.27099609	-92.90039063	+7000	+16.95410156	+1.09863281	-0.50976563	+57.17285156	-64.92919922	-56.03027344	+5500	+15.89062500	-3.35302734	-3.09375000	+43.63769531	-41.17675781	-75.12451172	+4408
+1458240777.63299990	+16.67724609	-2.14013672	+0.47021484	+17.07275391	-60.88623047	-93.22998047	+7012	+16.94531250	+1.12939453	-0.45703125	+58.31542969	-65.41259766	-57.21679688	+5516	+15.88183594	-3.34863281	-3.09814453	+43.70361328	-41.28662109	-75.52001953	+4432
+1458240777.63720010	+16.67285156	-2.11816406	+0.49218750	+17.29248047	-61.17187500	-93.40576172	+7016	+16.94091797	+1.14257813	-0.43066406	+58.79882813	-65.69824219	-57.72216797	+5524	+15.87744141	-3.34423828	-3.09814453	+43.74755859	-41.35253906	-75.69580078	+4444
+1458240777.64549990	+16.66406250	-2.08740234	+0.52734375	+17.68798828	-61.69921875	-93.73535156	+7024	+16.93652344	+1.16015625	-0.38232422	+59.56787109	-66.26953125	-58.60107422	+5532	+15.87744141	-3.33984375	-3.08935547	+43.81347656	-41.57226563	-76.09130859	+4476
+1458240777.65389990	+16.65966797	-2.07861328	+0.52734375	+17.77587891	-61.94091797	-93.84521484	+7020	+16.92773438	+1.16894531	-0.35595703	+59.87548828	-66.81884766	-58.99658203	+5536	+15.88183594	-3.32666016	-3.08056641	+43.83544922	-41.79199219	-76.24511719	+4504
+1458240777.65800000	+16.65527344	-2.07861328	+0.51855469	+17.77587891	-61.98486328	-93.88916016	+7020	+16.92773438	+1.16894531	-0.34716797	+59.87548828	-67.14843750	-59.08447266	+5536	+15.88623047	-3.31347656	-3.07617188	+43.81347656	-41.92382813	-76.31103516	+4520
+1458240777.66640000	+16.63769531	-2.09619141	+0.49218750	+17.64404297	-62.05078125	-93.95507813	+7016	+16.91455078	+1.15576172	-0.33398438	+59.65576172	-67.78564453	-58.99658203	+5532	+15.89062500	-3.28710938	-3.08056641	+43.76953125	-42.12158203	-76.24511719	+4540
+1458240777.67050000	+16.63330078	-2.11376953	+0.47021484	+17.53417969	-62.05078125	-93.97705078	+7012	+16.91015625	+1.14697266	-0.32958984	+59.34814453	-68.13720703	-58.82080078	+5532	+15.89501953	-3.26953125	-3.07617188	+43.74755859	-42.27539063	-76.20117188	+4544
+1458240777.67470000	+16.62890625	-2.12695313	+0.45263672	+17.42431641	-62.05078125	-93.97705078	+7008	+16.90576172	+1.13378906	-0.32958984	+59.06250000	-68.51074219	-58.60107422	+5532	+15.89941406	-3.25195313	-3.07617188	+43.74755859	-42.42919922	-76.15722656	+4548
+1458240777.68300010	+16.62890625	-2.14453125	+0.40869141	+17.33642578	-62.00683594	-94.08691406	+6996	+16.89697266	+1.11621094	-0.32958984	+58.31542969	-69.30175781	-57.98583984	+5532	+15.90820313	-3.21679688	-3.06738281	+43.72558594	-42.71484375	-76.06933594	+4552
+1458240777.68720010	+16.62451172	-2.15771484	+0.38232422	+17.20458984	-61.94091797	-94.10888672	+6988	+16.88818359	+1.10302734	-0.32958984	+57.81005859	-69.74121094	-57.54638672	+5532	+15.91259766	-3.19921875	-3.06738281	+43.70361328	-42.82470703	-76.00341797	+4548
+1458240777.69129990	+16.62451172	-2.17089844	+0.35595703	+17.05078125	-61.85302734	-94.08691406	+6980	+16.88378906	+1.09423828	-0.33837891	+57.21679688	-70.15869141	-57.01904297	+5536	+15.91699219	-3.18164063	-3.06738281	+43.68164063	-42.91259766	-75.89355469	+4540
+1458240777.69970010	+16.61572266	-2.20166016	+0.32080078	+16.76513672	-61.85302734	-94.10888672	+6956	+16.87060547	+1.06787109	-0.33837891	+56.05224609	-71.08154297	-55.94238281	+5536	+15.92138672	-3.14648438	-3.07617188	+43.61572266	-43.06640625	-75.69580078	+4524
+1458240777.70380000	+16.61132813	-2.20166016	+0.30322266	+16.72119141	-61.85302734	-94.15283203	+6940	+16.86621094	+1.05908203	-0.33398438	+55.52490234	-71.56494141	-55.45898438	+5540	+15.92138672	-3.12890625	-3.08056641	+43.59375000	-43.13232422	-75.62988281	+4516
+1458240777.71219990	+16.61572266	-2.18847656	+0.29882813	+16.72119141	-61.98486328	-94.30664063	+6908	+16.85742188	+1.04589844	-0.31640625	+54.51416016	-72.61962891	-54.53613281	+5544	+15.91699219	-3.09814453	-3.09375000	+43.52783203	-43.19824219	-75.52001953	+4496
+1458240777.71630000	+16.62011719	-2.17968750	+0.29443359	+16.74316406	-62.05078125	-94.37255859	+6892	+16.85302734	+1.04589844	-0.30761719	+54.11865234	-73.14697266	-54.14062500	+5544	+15.91699219	-3.08935547	-3.09814453	+43.50585938	-43.22021484	-75.49804688	+4484
+1458240777.72470000	+16.62011719	-2.15332031	+0.31640625	+16.83105469	-62.31445313	-94.57031250	+6864	+16.85302734	+1.04589844	-0.26806641	+53.45947266	-74.24560547	-53.56933594	+5548	+15.90820313	-3.07617188	-3.11132813	+43.41796875	-43.13232422	-75.49804688	+4464
+1458240777.72880010	+16.62011719	-2.13574219	+0.32958984	+16.87500000	-62.46826172	-94.65820313	+6856	+16.85302734	+1.05029297	-0.24609375	+53.12988281	-74.79492188	-53.28369141	+5548	+15.90380859	-3.07177734	-3.12011719	+43.37402344	-43.06640625	-75.52001953	+4456
+1458240777.73300000	+16.62011719	-2.11816406	+0.34716797	+16.94091797	-62.64404297	-94.72412109	+6848	+16.85302734	+1.05468750	-0.22851563	+52.77832031	-75.30029297	-52.95410156	+5552	+15.89941406	-3.06738281	-3.12890625	+43.33007813	-43.00048828	-75.52001953	+4452
+1458240777.73720000	+16.62011719	-2.09619141	+0.37353516	+17.09472656	-62.88574219	-94.87792969	+6840	+16.85302734	+1.05908203	-0.20214844	+52.58056641	-75.89355469	-52.84423828	+5552	+15.89062500	-3.06738281	-3.13769531	+43.26416016	-42.93457031	-75.56396484	+4448
+1458240777.74130010	+16.62011719	-2.07421875	+0.40429688	+17.31445313	-63.14941406	-95.07568359	+6840	+16.85742188	+1.06347656	-0.17138672	+52.49267578	-76.48681641	-52.82226563	+5556	+15.88183594	-3.06738281	-3.14208984	+43.22021484	-42.84667969	-75.60791016	+4448
+1458240777.74550010	+16.62451172	-2.05224609	+0.43066406	+17.51220703	-63.36914063	-95.27343750	+6836	+16.86181641	+1.06787109	-0.14501953	+52.31689453	-77.03613281	-52.73437500	+5560	+15.87304688	-3.06738281	-3.14648438	+43.17626953	-42.78076172	-75.69580078	+4448
+1458240777.75379990	+16.63330078	-2.01269531	+0.47021484	+17.97363281	-63.76464844	-95.69091797	+6832	+16.86621094	+1.07226563	-0.09228516	+51.81152344	-78.20068359	-52.44873047	+5560	+15.85986328	-3.07617188	-3.15527344	+43.06640625	-42.62695313	-75.87158203	+4456
+1458240777.75799990	+16.63330078	-2.00830078	+0.48339844	+18.12744141	-63.89648438	-95.88867188	+6828	+16.87060547	+1.07666016	-0.07910156	+51.28417969	-78.72802734	-52.05322266	+5560	+15.85546875	-3.07617188	-3.15966797	+43.00048828	-42.56103516	-75.93750000	+4460
+1458240777.76210000	+16.62890625	-1.99511719	+0.49658203	+18.41308594	-64.07226563	-96.15234375	+6824	+16.87060547	+1.07666016	-0.06152344	+50.86669922	-79.29931641	-51.76757813	+5560	+15.85107422	-3.07617188	-3.16406250	+42.91259766	-42.47314453	-76.00341797	+4468
+1458240777.76630000	+16.62451172	-1.99511719	+0.50976563	+18.69873047	-64.27001953	-96.45996094	+6824	+16.87500000	+1.07226563	-0.04394531	+50.36132813	-79.87060547	-51.43798828	+5560	+15.84228516	-3.07617188	-3.17285156	+42.82470703	-42.42919922	-76.00341797	+4480
+1458240777.77049990	+16.62890625	-1.99511719	+0.50976563	+18.91845703	-64.33593750	-96.72363281	+6816	+16.87500000	+1.06787109	-0.03515625	+49.35058594	-80.39794922	-50.60302734	+5560	+15.83789063	-3.06738281	-3.17285156	+42.73681641	-42.42919922	-76.02539063	+4488
+1458240777.77460000	+16.62890625	-1.99072266	+0.50537109	+19.24804688	-64.42382813	-97.05322266	+6812	+16.87500000	+1.05908203	-0.03076172	+48.27392578	-80.99121094	-49.72412109	+5560	+15.83789063	-3.06298828	-3.17285156	+42.64892578	-42.45117188	-76.02539063	+4496
+1458240777.77880000	+16.62890625	-1.99951172	+0.50097656	+19.59960938	-64.51171875	-97.42675781	+6808	+16.87500000	+1.05468750	-0.02636719	+47.17529297	-81.56250000	-48.82324219	+5560	+15.83789063	-3.05419922	-3.16845703	+42.58300781	-42.49511719	-76.00341797	+4504
+1458240777.78300000	+16.62890625	-2.01269531	+0.48779297	+19.90722656	-64.53369141	-97.77832031	+6808	+16.87939453	+1.04589844	-0.02636719	+45.65917969	-82.06787109	-47.50488281	+5560	+15.83789063	-3.04541016	-3.16406250	+42.49511719	-42.58300781	-75.98144531	+4508
+1458240777.78710010	+16.62890625	-2.02148438	+0.46582031	+20.28076172	-64.53369141	-98.19580078	+6804	+16.87939453	+1.03271484	-0.03076172	+43.72558594	-82.61718750	-45.79101563	+5556	+15.84228516	-3.03662109	-3.15966797	+42.38525391	-42.64892578	-75.91552734	+4512
+1458240777.79130010	+16.62890625	-2.03466797	+0.44384766	+20.63232422	-64.53369141	-98.59130859	+6804	+16.87500000	+1.02392578	-0.03955078	+41.59423828	-83.10058594	-43.85742188	+5556	+15.84667969	-3.01904297	-3.15966797	+42.27539063	-42.73681641	-75.78369141	+4516
+1458240777.79550000	+16.62451172	-2.05224609	+0.41308594	+20.98388672	-64.46777344	-98.98681641	+6800	+16.87500000	+1.01074219	-0.05273438	+38.93554688	-83.56201172	-41.44042969	+5560	+15.84667969	-3.00585938	-3.15966797	+42.14355469	-42.80273438	-75.62988281	+4516
+1458240777.79959990	+16.62011719	-2.06542969	+0.38232422	+21.55517578	-64.46777344	-99.58007813	+6800	+16.87060547	+0.99755859	-0.06152344	+35.77148438	-84.04541016	-38.49609375	+5560	+15.85107422	-2.98828125	-3.15966797	+42.03369141	-42.89062500	-75.49804688	+4516
+1458240777.80380010	+16.61572266	-2.07861328	+0.35595703	+22.10449219	-64.46777344	-100.12939453	+6796	+16.86621094	+0.99316406	-0.07470703	+32.21191406	-84.48486328	-35.13427734	+5560	+15.85107422	-2.97070313	-3.15966797	+41.90185547	-42.97851563	-75.32226563	+4512
+1458240777.81209990	+16.62011719	-2.10058594	+0.31640625	+23.31298828	-64.51171875	-101.38183594	+6780	+16.86181641	+0.97558594	-0.09228516	+23.44482422	-85.31982422	-26.74072266	+5560	+15.85546875	-2.93554688	-3.15527344	+41.63818359	-43.17626953	-75.03662109	+4500
+1458240777.81629990	+16.62011719	-2.09619141	+0.29443359	+23.95019531	-64.48974609	-101.93115234	+6772	+16.85742188	+0.97119141	-0.10546875	+18.08349609	-85.64941406	-21.57714844	+5560	+15.86425781	-2.91796875	-3.15087891	+41.50634766	-43.28613281	-74.88281250	+4488
+1458240777.82049990	+16.62011719	-2.09179688	+0.29003906	+24.69726563	-64.57763672	-102.63427734	+6760	+16.85302734	+0.96679688	-0.10107422	+12.48046875	-86.02294922	-16.14990234	+5560	+15.86865234	-2.90478516	-3.15087891	+41.37451172	-43.33007813	-74.70703125	+4480
+1458240777.82460000	+16.62011719	-2.08740234	+0.28564453	+25.37841797	-64.62158203	-103.29345703	+6752	+16.85302734	+0.96240234	-0.10546875	+5.84472656	-86.26464844	-9.64599609	+5556	+15.86865234	-2.89160156	-3.15087891	+41.22070313	-43.37402344	-74.55322266	+4468
+1458240777.82880000	+16.62011719	-2.07421875	+0.28125000	+26.05957031	-64.66552734	-103.93066406	+6744	+16.84863281	+0.96240234	-0.10986328	-1.69189453	-86.44042969	-2.24121094	+5556	+15.86865234	-2.87841797	-3.15087891	+41.08886719	-43.39599609	-74.42138672	+4456
+1458240777.83290000	+16.62011719	-2.05664063	+0.30322266	+26.93847656	-64.86328125	-104.72167969	+6740	+16.84863281	+0.96240234	-0.10107422	-10.06347656	-86.68212891	+5.99853516	+5556	+15.86865234	-2.86962891	-3.15527344	+40.93505859	-43.39599609	-74.28955078	+4444
+1458240777.83710000	+16.62451172	-2.04785156	+0.32080078	+27.61962891	-65.01708984	-105.42480469	+6736	+16.84423828	+0.97119141	-0.08789063	-18.72070313	-86.77001953	+14.58984375	+5556	+15.86425781	-2.86083984	-3.15527344	+40.82519531	-43.37402344	-74.22363281	+4432
+1458240777.84130000	+16.62451172	-2.02587891	+0.34277344	+28.41064453	-65.14892578	-106.12792969	+6732	+16.84423828	+0.97558594	-0.07910156	-27.70751953	-86.81396484	+23.48876953	+5556	+15.85986328	-2.85644531	-3.15527344	+40.71533203	-43.35205078	-74.20166016	+4424
+1458240777.84960010	+16.63330078	-1.98632813	+0.41308594	+29.99267578	-65.58837891	-107.68798828	+6736	+16.84863281	+0.98437500	-0.03515625	-45.54931641	-86.79199219	+41.24267578	+5556	+15.85546875	-2.85644531	-3.15087891	+40.51757813	-43.26416016	-74.20166016	+4408
+1458240777.85380010	+16.64208984	-1.96435547	+0.44384766	+30.65185547	-65.72021484	-108.32519531	+6740	+16.85302734	+0.98876953	-0.01757813	-53.37158203	-86.63818359	+48.99902344	+5552	+15.85546875	-2.85644531	-3.15087891	+40.42968750	-43.22021484	-74.22363281	+4404
+1458240777.85789990	+16.64208984	-1.93798828	+0.47900391	+31.35498047	-65.89599609	-109.02832031	+6744	+16.85302734	+0.99316406	+0.00439453	-60.73242188	-86.48437500	+56.29394531	+5552	+15.85107422	-2.85644531	-3.15087891	+40.34179688	-43.13232422	-74.22363281	+4400
+1458240777.86209990	+16.64208984	-1.92919922	+0.50097656	+31.75048828	-65.98388672	-109.46777344	+6744	+16.85742188	+0.99755859	+0.02636719	-65.98388672	-86.26464844	+61.56738281	+5552	+15.84228516	-2.85644531	-3.15087891	+40.25390625	-43.06640625	-74.24560547	+4400
+1458240777.87040000	+16.64208984	-1.90283203	+0.55810547	+32.56347656	-66.29150391	-110.43457031	+6752	+16.85302734	+1.00634766	+0.06152344	-75.30029297	-85.75927734	+70.83984375	+5552	+15.82910156	-2.86083984	-3.15527344	+40.05615234	-42.91259766	-74.28955078	+4404
+1458240777.87459990	+16.64208984	-1.89404297	+0.58007813	+32.78320313	-66.42333984	-110.76416016	+6756	+16.85302734	+1.01513672	+0.07470703	-78.46435547	-85.49560547	+74.04785156	+5552	+15.82470703	-2.86083984	-3.15527344	+39.96826172	-42.84667969	-74.28955078	+4408
+1458240777.87879990	+16.64648438	-1.88964844	+0.60644531	+33.00292969	-66.53320313	-111.09375000	+6756	+16.85302734	+1.01513672	+0.09228516	-81.49658203	-85.20996094	+77.08007813	+5548	+15.82031250	-2.85644531	-3.15527344	+39.90234375	-42.80273438	-74.31152344	+4412
+1458240777.88290000	+16.64648438	-1.88964844	+0.61962891	+33.13476563	-66.62109375	-111.33544922	+6756	+16.85742188	+1.01074219	+0.10107422	-83.80371094	-84.92431641	+79.36523438	+5544	+15.81591797	-2.85644531	-3.15527344	+39.81445313	-42.78076172	-74.31152344	+4420
+1458240777.88710000	+16.64648438	-1.88525391	+0.61962891	+33.02490234	-66.57714844	-111.35742188	+6756	+16.85742188	+1.01513672	+0.10107422	-85.01220703	-84.66064453	+80.61767578	+5544	+15.81591797	-2.85205078	-3.15527344	+39.72656250	-42.75878906	-74.28955078	+4424
+1458240777.89130000	+16.64648438	-1.89404297	+0.61083984	+32.80517578	-66.53320313	-111.26953125	+6756	+16.85742188	+1.01513672	+0.10107422	-86.02294922	-84.39697266	+81.62841797	+5540	+15.81152344	-2.84326172	-3.15527344	+39.63867188	-42.75878906	-74.22363281	+4432
+1458240777.89540000	+16.64208984	-1.90283203	+0.59765625	+32.45361328	-66.46728516	-111.09375000	+6756	+16.84863281	+1.01074219	+0.09228516	-86.55029297	-84.11132813	+82.17773438	+5536	+15.81152344	-2.83447266	-3.15966797	+39.52880859	-42.75878906	-74.11376953	+4440
+1458240777.89960000	+16.63769531	-1.91162109	+0.58007813	+32.12402344	-66.40136719	-110.91796875	+6756	+16.84423828	+1.01074219	+0.08349609	-86.81396484	-83.86962891	+82.48535156	+5536	+15.80712891	-2.82128906	-3.16406250	+39.44091797	-42.78076172	-73.98193359	+4444
+1458240777.90380000	+16.63330078	-1.92041016	+0.56250000	+31.72851563	-66.33544922	-110.69824219	+6760	+16.83544922	+1.00634766	+0.07031250	-87.05566406	-83.60595703	+82.74902344	+5540	+15.80712891	-2.80810547	-3.16845703	+39.33105469	-42.80273438	-73.85009766	+4448
+1458240777.90790010	+16.63330078	-1.93359375	+0.54052734	+31.28906250	-66.22558594	-110.43457031	+6760	+16.82666016	+1.00195313	+0.05712891	-87.27539063	-83.34228516	+82.96875000	+5540	+15.80712891	-2.79052734	-3.17285156	+39.22119141	-42.86865234	-73.69628906	+4448
+1458240777.91210010	+16.63330078	-1.94677734	+0.51416016	+30.80566406	-66.09375000	-110.10498047	+6760	+16.82226563	+0.99755859	+0.03955078	-87.20947266	-83.10058594	+82.94677734	+5540	+15.80712891	-2.77294922	-3.17724609	+39.13330078	-42.93457031	-73.54248047	+4448
+1458240777.91619990	+16.62890625	-1.95996094	+0.48339844	+30.30029297	-65.91796875	-109.73144531	+6760	+16.81787109	+0.99316406	+0.02197266	-87.05566406	-82.83691406	+82.83691406	+5544	+15.81152344	-2.75976563	-3.17724609	+39.02343750	-43.02246094	-73.38867188	+4444
+1458240777.92039990	+16.62890625	-1.97314453	+0.44384766	+29.77294922	-65.74218750	-109.35791016	+6760	+16.80908203	+0.98876953	+0.00439453	-87.01171875	-82.61718750	+82.81494141	+5544	+15.81152344	-2.74218750	-3.17724609	+38.93554688	-43.08837891	-73.23486328	+4440
+1458240777.92870000	+16.62451172	-1.99511719	+0.36914063	+28.74023438	-65.32470703	-108.61083984	+6756	+16.79589844	+0.97998047	-0.02636719	-86.79199219	-82.15576172	+82.66113281	+5548	+15.81591797	-2.70263672	-3.18603516	+38.71582031	-43.19824219	-72.88330078	+4428
+1458240777.93290000	+16.62011719	-2.00390625	+0.33398438	+28.32275391	-65.17089844	-108.32519531	+6748	+16.78710938	+0.97998047	-0.03955078	-86.83593750	-81.93603516	+82.74902344	+5548	+15.81591797	-2.68505859	-3.19482422	+38.60595703	-43.24218750	-72.70751953	+4420
+1458240777.93709990	+16.62011719	-2.00830078	+0.31201172	+28.03710938	-65.06103516	-108.17138672	+6744	+16.77832031	+0.97998047	-0.04833984	-86.98974609	-81.73828125	+82.94677734	+5548	+15.81152344	-2.66748047	-3.19921875	+38.49609375	-43.28613281	-72.55371094	+4408
+1458240777.94120000	+16.62011719	-2.00830078	+0.29443359	+27.88330078	-64.97314453	-108.08349609	+6732	+16.77392578	+0.97558594	-0.05712891	-87.23144531	-81.54052734	+83.21044922	+5548	+15.81152344	-2.65869141	-3.20361328	+38.40820313	-43.30810547	-72.46582031	+4396
+1458240777.94540000	+16.61572266	-2.00390625	+0.28564453	+27.83935547	-64.92919922	-108.10546875	+6724	+16.76953125	+0.97998047	-0.05712891	-87.80273438	-81.32080078	+83.84765625	+5548	+15.80712891	-2.64550781	-3.20800781	+38.32031250	-43.33007813	-72.39990234	+4380
+1458240777.94960000	+16.62011719	-1.99511719	+0.28564453	+27.90527344	-64.90722656	-108.21533203	+6712	+16.76953125	+0.97998047	-0.05273438	-88.41796875	-81.14501953	+84.48486328	+5548	+15.80712891	-2.64111328	-3.20800781	+38.23242188	-43.33007813	-72.37792969	+4368
+1458240777.95370010	+16.62011719	-1.97753906	+0.28564453	+28.08105469	-64.90722656	-108.36914063	+6704	+16.76513672	+0.97998047	-0.04394531	-89.03320313	-80.96923828	+85.16601563	+5548	+15.80273438	-2.63671875	-3.21240234	+38.16650391	-43.33007813	-72.39990234	+4352
+1458240777.95790000	+16.62011719	-1.95996094	+0.29882813	+28.34472656	-64.95117188	-108.61083984	+6696	+16.76513672	+0.98876953	-0.03515625	-89.67041016	-80.77148438	+85.86914063	+5552	+15.80273438	-2.63671875	-3.21679688	+38.07861328	-43.26416016	-72.39990234	+4340
+1458240777.96210000	+16.62011719	-1.93798828	+0.31640625	+28.71826172	-65.06103516	-108.98437500	+6696	+16.76513672	+0.99316406	-0.02636719	-90.35156250	-80.61767578	+86.59423828	+5552	+15.79394531	-2.63671875	-3.22558594	+38.01269531	-43.22021484	-72.44384766	+4328
+1458240777.96620010	+16.62011719	-1.91601563	+0.34277344	+29.20166016	-65.21484375	-109.42382813	+6692	+16.76074219	+1.00195313	-0.01318359	-91.05468750	-80.46386719	+87.38525391	+5552	+15.78515625	-2.63232422	-3.22998047	+37.94677734	-43.13232422	-72.48779297	+4320
+1458240777.97040010	+16.61572266	-1.88964844	+0.37353516	+29.70703125	-65.36865234	-109.88525391	+6692	+16.76074219	+1.01513672	+0.00000000	-91.77978516	-80.28808594	+88.19824219	+5556	+15.78076172	-2.63671875	-3.23876953	+37.88085938	-43.06640625	-72.53173828	+4312
+1458240777.97460010	+16.61572266	-1.86328125	+0.40429688	+30.30029297	-65.54443359	-110.41259766	+6696	+16.76074219	+1.02392578	+0.01318359	-92.50488281	-80.13427734	+88.98925781	+5552	+15.77197266	-2.63671875	-3.24316406	+37.81494141	-43.02246094	-72.61962891	+4308
+1458240777.98289990	+16.62011719	-1.81054688	+0.47021484	+31.50878906	-65.89599609	-111.51123047	+6696	+16.76513672	+1.04150391	+0.03955078	-93.91113281	-79.82666016	+90.52734375	+5548	+15.75878906	-2.64111328	-3.24755859	+37.72705078	-42.93457031	-72.81738281	+4300
+1458240777.98700000	+16.62451172	-1.78417969	+0.49218750	+32.08007813	-66.02783203	-112.03857422	+6700	+16.76513672	+1.05029297	+0.05273438	-94.46044922	-79.67285156	+91.14257813	+5544	+15.75439453	-2.63671875	-3.25634766	+37.66113281	-42.86865234	-72.88330078	+4304
+1458240777.99120000	+16.62451172	-1.76220703	+0.51416016	+32.54150391	-66.15966797	-112.45605469	+6700	+16.76513672	+1.06347656	+0.06152344	-94.94384766	-79.51904297	+91.69189453	+5536	+15.74560547	-2.63671875	-3.26513672	+37.59521484	-42.80273438	-72.92724609	+4304
+1458240777.99540000	+16.62451172	-1.74462891	+0.52734375	+32.87109375	-66.24755859	-112.76367188	+6696	+16.76513672	+1.07226563	+0.06591797	-95.22949219	-79.38720703	+92.04345703	+5532	+15.74121094	-2.62792969	-3.27392578	+37.52929688	-42.75878906	-72.94921875	+4308
+1458240777.99950000	+16.62451172	-1.73144531	+0.52734375	+33.09082031	-66.29150391	-113.00537109	+6692	+16.76074219	+1.08105469	+0.06591797	-95.44921875	-79.23339844	+92.32910156	+5524	+15.73242188	-2.61914063	-3.28710938	+37.46337891	-42.71484375	-72.94921875	+4312
+1458240778.00370000	+16.62451172	-1.72705078	+0.52294922	+33.20068359	-66.31347656	-113.15917969	+6684	+16.75634766	+1.08984375	+0.06152344	-95.64697266	-79.10156250	+92.59277344	+5516	+15.72363281	-2.61035156	-3.29150391	+37.39746094	-42.71484375	-72.92724609	+4316
+1458240778.00790000	+16.62451172	-1.72705078	+0.50976563	+33.11279297	-66.26953125	-113.15917969	+6680	+16.75634766	+1.09423828	+0.05712891	-95.69091797	-78.96972656	+92.70263672	+5508	+15.71923828	-2.59716797	-3.30029297	+37.33154297	-42.75878906	-72.88330078	+4320
+1458240778.01200010	+16.62890625	-1.73583984	+0.47900391	+32.87109375	-66.18164063	-113.00537109	+6676	+16.75195313	+1.09863281	+0.04833984	-95.66894531	-78.83789063	+92.70263672	+5500	+15.71923828	-2.57958984	-3.30908203	+37.26562500	-42.80273438	-72.79541016	+4320
+1458240778.01620010	+16.63330078	-1.74462891	+0.44384766	+32.56347656	-66.04980469	-112.82958984	+6672	+16.74755859	+1.10302734	+0.03515625	-95.60302734	-78.72802734	+92.68066406	+5492	+15.71923828	-2.56201172	-3.32226563	+37.17773438	-42.84667969	-72.68554688	+4324
+1458240778.02040000	+16.63769531	-1.75781250	+0.40429688	+32.21191406	-65.89599609	-112.60986328	+6668	+16.74316406	+1.10302734	+0.01757813	-95.40527344	-78.59619141	+92.50488281	+5484	+15.71923828	-2.54443359	-3.33544922	+37.06787109	-42.86865234	-72.55371094	+4320
+1458240778.02870010	+16.63769531	-1.78857422	+0.29882813	+31.22314453	-65.45654297	-111.92871094	+6664	+16.72998047	+1.10302734	-0.02636719	-94.83398438	-78.37646484	+91.93359375	+5476	+15.71484375	-2.50488281	-3.36621094	+36.87011719	-42.93457031	-72.20214844	+4316
+1458240778.03290010	+16.63769531	-1.80615234	+0.24169922	+30.67382813	-65.21484375	-111.53320313	+6660	+16.72558594	+1.10302734	-0.05273438	-94.43847656	-78.28857422	+91.56005859	+5472	+15.71484375	-2.47851563	-3.38818359	+36.76025391	-42.95654297	-72.00439453	+4308
+1458240778.03699990	+16.63769531	-1.82373047	+0.18896484	+30.14648438	-64.99511719	-111.18164063	+6656	+16.71679688	+1.09863281	-0.08349609	-94.08691406	-78.17871094	+91.20849609	+5468	+15.71044922	-2.45654297	-3.40576172	+36.65039063	-43.00048828	-71.82861328	+4300
+1458240778.04119990	+16.64208984	-1.83251953	+0.13623047	+29.72900391	-64.79736328	-110.91796875	+6644	+16.71240234	+1.09863281	-0.10986328	-93.75732422	-78.06884766	+90.87890625	+5464	+15.71044922	-2.43457031	-3.42333984	+36.56250000	-43.04443359	-71.67480469	+4288
+1458240778.04539990	+16.64648438	-1.84130859	+0.08789063	+29.42138672	-64.59960938	-110.74218750	+6632	+16.70361328	+1.09863281	-0.13623047	-93.44970703	-77.98095703	+90.54931641	+5464	+15.71044922	-2.41699219	-3.44091797	+36.47460938	-43.04443359	-71.52099609	+4276
+1458240778.04950000	+16.65527344	-1.84570313	+0.04394531	+29.11376953	-64.40185547	-110.56640625	+6620	+16.69921875	+1.09863281	-0.16699219	-93.07617188	-77.89306641	+90.17578125	+5460	+15.70605469	-2.39501953	-3.46728516	+36.36474609	-43.02246094	-71.36718750	+4260
+1458240778.05370000	+16.65966797	-1.84130859	+0.00000000	+28.89404297	-64.18212891	-110.43457031	+6608	+16.69482422	+1.10302734	-0.19775391	-92.70263672	-77.80517578	+89.78027344	+5460	+15.70605469	-2.37744141	-3.48925781	+36.25488281	-43.00048828	-71.23535156	+4244
+1458240778.05790000	+16.65966797	-1.83251953	-0.03955078	+28.74023438	-64.02832031	-110.36865234	+6592	+16.69482422	+1.10742188	-0.22851563	-92.35107422	-77.73925781	+89.45068359	+5464	+15.70605469	-2.35986328	-3.52001953	+36.18896484	-42.91259766	-71.12548828	+4228
+1458240778.06620000	+16.66845703	-1.79736328	-0.09228516	+28.78417969	-63.85253906	-110.45654297	+6564	+16.68603516	+1.12939453	-0.28125000	-91.80175781	-77.60742188	+88.92333984	+5464	+15.69287109	-2.33789063	-3.57275391	+36.07910156	-42.69287109	-71.05957031	+4196
+1458240778.07030010	+16.67724609	-1.76660156	-0.10986328	+28.93798828	-63.80859375	-110.61035156	+6552	+16.68603516	+1.14257813	-0.30322266	-91.56005859	-77.56347656	+88.70361328	+5464	+15.68847656	-2.32470703	-3.59912109	+36.05712891	-42.58300781	-71.05957031	+4180
+1458240778.07450010	+16.68603516	-1.73144531	-0.11865234	+29.24560547	-63.80859375	-110.85205078	+6536	+16.68603516	+1.15576172	-0.32958984	-91.31835938	-77.49755859	+88.50585938	+5464	+15.68408203	-2.31591797	-3.62988281	+36.03515625	-42.42919922	-71.10351563	+4160
+1458240778.07870010	+16.69482422	-1.68750000	-0.12304688	+29.64111328	-63.83056641	-111.13769531	+6524	+16.68603516	+1.17773438	-0.35156250	-91.07666016	-77.45361328	+88.30810547	+5460	+15.67968750	-2.30712891	-3.65625000	+36.01318359	-42.27539063	-71.19140625	+4148
+1458240778.08279990	+16.70361328	-1.64355469	-0.12744141	+30.03662109	-63.80859375	-111.42333984	+6516	+16.69042969	+1.19970703	-0.37353516	-90.83496094	-77.40966797	+88.13232422	+5460	+15.67089844	-2.29833984	-3.68701172	+36.01318359	-42.09960938	-71.30126953	+4132
+1458240778.08699990	+16.71679688	-1.59521484	-0.14062500	+30.43212891	-63.76464844	-111.68701172	+6508	+16.69482422	+1.22167969	-0.39550781	-90.54931641	-77.38769531	+87.89062500	+5456	+15.66650391	-2.29394531	-3.72216797	+36.01318359	-41.87988281	-71.41113281	+4124
+1458240778.09120010	+16.72558594	-1.55126953	-0.14941406	+30.78369141	-63.74267578	-111.92871094	+6500	+16.69921875	+1.24804688	-0.42187500	-90.21972656	-77.36572266	+87.62695313	+5452	+15.65771484	-2.28515625	-3.75292969	+36.03515625	-41.66015625	-71.52099609	+4116
+1458240778.09949990	+16.74755859	-1.46337891	-0.18896484	+31.33300781	-63.56689453	-112.25830078	+6488	+16.70361328	+1.30517578	-0.47460938	-89.31884766	-77.34375000	+86.85791016	+5448	+15.64453125	-2.25878906	-3.83203125	+36.05712891	-41.19873047	-71.69677734	+4108
+1458240778.10369990	+16.75634766	-1.42382813	-0.21093750	+31.61865234	-63.47900391	-112.43408203	+6484	+16.70800781	+1.33593750	-0.50537109	-88.83544922	-77.32177734	+86.46240234	+5444	+15.63134766	-2.24560547	-3.86718750	+36.05712891	-40.95703125	-71.76269531	+4108
+1458240778.10780000	+16.77392578	-1.38427734	-0.23730469	+31.86035156	-63.34716797	-112.56591797	+6480	+16.71240234	+1.36230469	-0.54052734	-88.26416016	-77.32177734	+85.95703125	+5440	+15.62695313	-2.23242188	-3.90234375	+36.05712891	-40.78125000	-71.82861328	+4104
+1458240778.11200000	+16.78710938	-1.34472656	-0.27685547	+32.01416016	-63.14941406	-112.63183594	+6476	+16.71679688	+1.39306641	-0.57568359	-87.60498047	-77.32177734	+85.36376953	+5440	+15.62255859	-2.21044922	-3.94628906	+36.05712891	-40.56152344	-71.85058594	+4104
+1458240778.11620000	+16.80029297	-1.31835938	-0.31640625	+32.10205078	-62.92968750	-112.69775391	+6472	+16.72119141	+1.42382813	-0.61523438	-86.92382813	-77.32177734	+84.72656250	+5436	+15.61816406	-2.19287109	-3.98583984	+36.03515625	-40.36376953	-71.80664063	+4104
+1458240778.12030010	+16.81347656	-1.29638672	-0.37792969	+32.03613281	-62.60009766	-112.58789063	+6464	+16.72558594	+1.45019531	-0.65478516	-86.13281250	-77.34375000	+83.97949219	+5436	+15.61376953	-2.17089844	-4.02978516	+36.01318359	-40.18798828	-71.76269531	+4108
+1458240778.12450000	+16.82226563	-1.27880859	-0.45263672	+31.86035156	-62.20458984	-112.39013672	+6460	+16.72998047	+1.48095703	-0.70751953	-85.14404297	-77.36572266	+83.03466797	+5432	+15.61376953	-2.14453125	-4.07373047	+35.96923828	-39.99023438	-71.63085938	+4108
+1458240778.12870000	+16.83105469	-1.27441406	-0.52734375	+31.59667969	-61.83105469	-112.19238281	+6452	+16.73437500	+1.50732422	-0.76025391	-84.13330078	-77.38769531	+82.06787109	+5432	+15.60498047	-2.11376953	-4.12207031	+35.92529297	-39.79248047	-71.47705078	+4108
+1458240778.13700010	+16.85742188	-1.26123047	-0.68994141	+31.04736328	-61.01806641	-111.75292969	+6432	+16.73437500	+1.55126953	-0.87451172	-81.87011719	-77.40966797	+79.82666016	+5432	+15.60058594	-2.05224609	-4.20996094	+35.79345703	-39.48486328	-71.10351563	+4096
+1458240778.14120010	+16.87060547	-1.25244141	-0.77343750	+30.82763672	-60.60058594	-111.57714844	+6420	+16.73437500	+1.57763672	-0.93164063	-80.74951172	-77.43164063	+78.72802734	+5432	+15.60058594	-2.02148438	-4.25390625	+35.74951172	-39.35302734	-70.92773438	+4088
+1458240778.14529990	+16.88378906	-1.24365234	-0.85693359	+30.62988281	-60.18310547	-111.40136719	+6404	+16.73876953	+1.59960938	-0.99316406	-79.67285156	-77.45361328	+77.67333984	+5428	+15.60058594	-1.99072266	-4.29785156	+35.70556641	-39.22119141	-70.77392578	+4076
+1458240778.14949990	+16.89697266	-1.23925781	-0.94042969	+30.36621094	-59.72167969	-111.22558594	+6384	+16.73876953	+1.62158203	-1.05468750	-78.46435547	-77.47558594	+76.46484375	+5428	+15.60058594	-1.95996094	-4.34179688	+35.66162109	-39.08935547	-70.59814453	+4060
+1458240778.15360000	+16.91015625	-1.22607422	-1.02832031	+30.16845703	-59.26025391	-111.07177734	+6368	+16.73876953	+1.64355469	-1.11621094	-77.25585938	-77.47558594	+75.25634766	+5428	+15.60058594	-1.92480469	-4.39013672	+35.63964844	-38.93554688	-70.42236328	+4048
+1458240778.15780000	+16.91894531	-1.20849609	-1.11621094	+29.97070313	-58.82080078	-110.89599609	+6348	+16.74316406	+1.66992188	-1.17773438	-76.04736328	-77.51953125	+74.06982422	+5428	+15.60058594	-1.88964844	-4.44287109	+35.59570313	-38.73779297	-70.22460938	+4028
+1458240778.16199990	+16.93212891	-1.19531250	-1.19970703	+29.79492188	-58.40332031	-110.76416016	+6324	+16.74316406	+1.70068359	-1.23925781	-74.72900391	-77.54150391	+72.77343750	+5428	+15.60058594	-1.85888672	-4.48681641	+35.59570313	-38.56201172	-70.04882813	+4012
+1458240778.16610000	+16.94091797	-1.16455078	-1.27880859	+29.72900391	-57.98583984	-110.63232422	+6304	+16.74316406	+1.72705078	-1.30517578	-73.41064453	-77.58544922	+71.49902344	+5428	+15.59619141	-1.82373047	-4.53515625	+35.59570313	-38.36425781	-69.91699219	+3988
+1458240778.17450000	+16.96728516	-1.10302734	-1.38867188	+29.90478516	-57.48046875	-110.76416016	+6248	+16.74755859	+1.79296875	-1.41503906	-71.14746094	-77.65136719	+69.30175781	+5424	+15.59179688	-1.75781250	-4.63183594	+35.66162109	-37.96875000	-69.78515625	+3944
+1458240778.17860010	+16.98046875	-1.04589844	-1.43701172	+30.19042969	-57.26074219	-110.91796875	+6220	+16.75195313	+1.83691406	-1.46777344	-70.04882813	-77.71728516	+68.29101563	+5424	+15.59179688	-1.72705078	-4.68017578	+35.72753906	-37.74902344	-69.78515625	+3920
+1458240778.18280010	+16.98925781	-0.98876953	-1.47216797	+30.52001953	-57.06298828	-111.09375000	+6196	+16.75634766	+1.88085938	-1.51171875	-69.06005859	-77.78320313	+67.39013672	+5424	+15.58740234	-1.69628906	-4.72851563	+35.83740234	-37.50732422	-69.82910156	+3896
+1458240778.18700000	+17.00244141	-0.93164063	-1.51171875	+30.82763672	-56.88720703	-111.26953125	+6172	+16.76513672	+1.92919922	-1.56005859	-67.82958984	-77.84912109	+66.29150391	+5424	+15.58300781	-1.66113281	-4.78125000	+35.96923828	-37.19970703	-69.91699219	+3876
+1458240778.19109990	+17.01123047	-0.86572266	-1.54687500	+31.17919922	-56.68945313	-111.44531250	+6148	+16.76953125	+1.98193359	-1.60839844	-66.57714844	-77.93701172	+65.14892578	+5424	+15.57861328	-1.63037109	-4.82958984	+36.10107422	-36.91406250	-70.00488281	+3856
+1458240778.19530010	+17.02001953	-0.79980469	-1.57324219	+31.57470703	-56.55761719	-111.66503906	+6124	+16.77392578	+2.03466797	-1.65673828	-65.32470703	-78.02490234	+64.02832031	+5424	+15.56982422	-1.59960938	-4.88232422	+36.23291016	-36.60644531	-70.11474609	+3840
+1458240778.19950010	+17.02880859	-0.73388672	-1.59082031	+32.05810547	-56.51367188	-111.99462891	+6100	+16.77832031	+2.09179688	-1.70068359	-64.09423828	-78.11279297	+62.92968750	+5424	+15.56103516	-1.56884766	-4.93505859	+36.40869141	-36.27685547	-70.29052734	+3824
+1458240778.20359990	+17.03320313	-0.65917969	-1.60400391	+32.60742188	-56.49169922	-112.32421875	+6080	+16.78271484	+2.15332031	-1.74462891	-62.97363281	-78.22265625	+61.94091797	+5424	+15.54785156	-1.53808594	-4.97900391	+36.58447266	-35.99121094	-70.46630859	+3808
+1458240778.21199990	+17.05078125	-0.51416016	-1.63037109	+33.61816406	-56.38183594	-112.98339844	+6036	+16.78710938	+2.27636719	-1.82373047	-60.62255859	-78.46435547	+59.89746094	+5428	+15.53906250	-1.47216797	-5.06689453	+36.97998047	-35.48583984	-70.86181641	+3784
+1458240778.21610000	+17.05517578	-0.44824219	-1.64355469	+34.10156250	-56.31591797	-113.31298828	+6016	+16.79150391	+2.33349609	-1.86767578	-59.45800781	-78.59619141	+58.86474609	+5424	+15.53027344	-1.44140625	-5.10644531	+37.17773438	-35.22216797	-71.03759766	+3776
+1458240778.22030000	+17.06396484	-0.37792969	-1.66992188	+34.54101563	-56.20605469	-113.57666016	+6000	+16.79589844	+2.39062500	-1.90722656	-58.18359375	-78.70605469	+57.72216797	+5424	+15.52587891	-1.41503906	-5.14599609	+37.35351563	-35.00244141	-71.21337891	+3768
+1458240778.22440000	+17.06396484	-0.31201172	-1.69628906	+34.93652344	-56.07421875	-113.81835938	+5984	+16.79589844	+2.45214844	-1.95117188	-56.82128906	-78.83789063	+56.49169922	+5424	+15.52148438	-1.37988281	-5.19433594	+37.55126953	-34.76074219	-71.34521484	+3764
+1458240778.22860000	+17.06835938	-0.26367188	-1.72705078	+35.20019531	-55.96435547	-114.03808594	+5964	+16.79589844	+2.50488281	-1.99511719	-55.50292969	-78.96972656	+55.30517578	+5424	+15.51269531	-1.34033203	-5.23388672	+37.70507813	-34.56298828	-71.43310547	+3760
+1458240778.23280000	+17.06835938	-0.21972656	-1.76220703	+35.41992188	-55.81054688	-114.19189453	+5944	+16.78710938	+2.55322266	-2.03906250	-54.14062500	-79.07958984	+54.05273438	+5424	+15.51269531	-1.30517578	-5.26464844	+37.83691406	-34.45312500	-71.52099609	+3752
+1458240778.23690010	+17.06396484	-0.17578125	-1.79736328	+35.63964844	-55.67871094	-114.38964844	+5924	+16.78271484	+2.60156250	-2.08300781	-52.95410156	-79.18945313	+52.95410156	+5420	+15.51269531	-1.27001953	-5.29980469	+37.96875000	-34.36523438	-71.56494141	+3748
+1458240778.24530010	+17.06835938	-0.10107422	-1.88085938	+35.92529297	-55.37109375	-114.67529297	+5884	+16.76953125	+2.68066406	-2.16210938	-50.71289063	-79.43115234	+50.86669922	+5416	+15.50830078	-1.19091797	-5.36572266	+38.21044922	-34.23339844	-71.65283203	+3728
+1458240778.24939990	+17.06835938	-0.06591797	-1.94238281	+35.94726563	-55.10742188	-114.69726563	+5864	+16.76513672	+2.72460938	-2.20605469	-49.46044922	-79.54101563	+49.68017578	+5416	+15.51269531	-1.14697266	-5.39648438	+38.32031250	-34.21142578	-71.63085938	+3712
+1458240778.25359990	+17.06835938	-0.04394531	-2.00390625	+35.90332031	-54.86572266	-114.69726563	+5840	+16.75634766	+2.75976563	-2.25439453	-48.14208984	-79.62890625	+48.42773438	+5412	+15.51708984	-1.10742188	-5.42724609	+38.43017578	-34.18945313	-71.58691406	+3700
+1458240778.25780010	+17.06835938	-0.02636719	-2.06103516	+35.83740234	-54.62402344	-114.71923828	+5812	+16.74755859	+2.79492188	-2.29394531	-46.91162109	-79.71679688	+47.24121094	+5408	+15.52148438	-1.06347656	-5.46240234	+38.51806641	-34.14550781	-71.52099609	+3680
+1458240778.26189990	+17.06396484	-0.00878906	-2.11376953	+35.77148438	-54.42626953	-114.74121094	+5784	+16.73437500	+2.82568359	-2.33349609	-45.70312500	-79.78271484	+46.12060547	+5408	+15.52148438	-1.02392578	-5.49316406	+38.60595703	-34.14550781	-71.47705078	+3660
+1458240778.26609990	+17.05957031	+0.01318359	-2.16650391	+35.70556641	-54.22851563	-114.76318359	+5760	+16.72119141	+2.86523438	-2.37744141	-44.45068359	-79.84863281	+44.95605469	+5404	+15.52148438	-0.97558594	-5.52392578	+38.71582031	-34.14550781	-71.41113281	+3640
+1458240778.27029990	+17.05517578	+0.03515625	-2.21484375	+35.68359375	-54.07470703	-114.80712891	+5728	+16.71240234	+2.90039063	-2.41259766	-43.37402344	-79.93652344	+43.96728516	+5404	+15.52148438	-0.92724609	-5.55029297	+38.82568359	-34.16748047	-71.36718750	+3612
+1458240778.27440000	+17.05517578	+0.06591797	-2.25878906	+35.68359375	-53.92089844	-114.82910156	+5696	+16.69921875	+2.93554688	-2.44335938	-42.36328125	-80.00244141	+43.02246094	+5400	+15.52148438	-0.88769531	-5.57226563	+38.93554688	-34.21142578	-71.36718750	+3584
+1458240778.27860000	+17.05517578	+0.09667969	-2.30273438	+35.70556641	-53.76708984	-114.87304688	+5668	+16.69042969	+2.97070313	-2.47412109	-41.28662109	-80.06835938	+42.05566406	+5400	+15.52587891	-0.84375000	-5.59423828	+39.06738281	-34.23339844	-71.38916016	+3556
+1458240778.28690000	+17.05078125	+0.16259766	-2.36865234	+35.90332031	-53.54736328	-115.07080078	+5612	+16.67285156	+3.04980469	-2.53125000	-39.26513672	-80.20019531	+40.25390625	+5400	+15.52587891	-0.75585938	-5.64257813	+39.39697266	-34.18945313	-71.47705078	+3496
+1458240778.29110000	+17.05078125	+0.20654297	-2.40380859	+36.03515625	-53.43750000	-115.13671875	+5588	+16.65966797	+3.09375000	-2.56201172	-38.10058594	-80.24414063	+39.24316406	+5400	+15.52587891	-0.71630859	-5.66455078	+39.57275391	-34.16748047	-71.56494141	+3464
+1458240778.29530000	+17.04199219	+0.25048828	-2.41259766	+36.21093750	-53.43750000	-115.29052734	+5564	+16.64648438	+3.14208984	-2.58398438	-37.13378906	-80.31005859	+38.47412109	+5400	+15.52148438	-0.67236328	-5.68652344	+39.77050781	-34.10156250	-71.65283203	+3436
+1458240778.29940010	+17.03759766	+0.29882813	-2.41259766	+36.51855469	-53.52539063	-115.51025391	+5540	+16.63769531	+3.18603516	-2.59716797	-36.32080078	-80.37597656	+37.81494141	+5400	+15.51269531	-0.63281250	-5.70410156	+39.96826172	-34.05761719	-71.80664063	+3408
+1458240778.30360010	+17.03320313	+0.36474609	-2.40820313	+36.87011719	-53.61328125	-115.72998047	+5516	+16.62890625	+3.23437500	-2.61035156	-35.52978516	-80.44189453	+37.17773438	+5400	+15.50390625	-0.59765625	-5.71728516	+40.18798828	-33.99169922	-72.00439453	+3380
+1458240778.30769990	+17.03320313	+0.42626953	-2.39941406	+37.30957031	-53.72314453	-116.03759766	+5496	+16.62451172	+3.28271484	-2.61914063	-34.87060547	-80.52978516	+36.69433594	+5404	+15.49951172	-0.56250000	-5.72607422	+40.42968750	-33.94775391	-72.24609375	+3356
+1458240778.31189990	+17.03320313	+0.49218750	-2.38623047	+37.74902344	-53.83300781	-116.27929688	+5476	+16.61572266	+3.33105469	-2.62792969	-34.27734375	-80.61767578	+36.27685547	+5404	+15.49511719	-0.52294922	-5.73486328	+40.71533203	-33.88183594	-72.50976563	+3336
+1458240778.31609990	+17.02880859	+0.55810547	-2.37744141	+38.18847656	-53.92089844	-116.54296875	+5452	+16.61132813	+3.38378906	-2.63232422	-33.66210938	-80.70556641	+35.83740234	+5404	+15.49072266	-0.48779297	-5.73925781	+40.97900391	-33.83789063	-72.79541016	+3316
+1458240778.32439990	+17.01562500	+0.68554688	-2.34228516	+39.13330078	-54.14062500	-117.13623047	+5412	+16.59814453	+3.48046875	-2.63232422	-32.65136719	-80.88134766	+35.22216797	+5404	+15.48193359	-0.42187500	-5.75244141	+41.50634766	-33.68408203	-73.30078125	+3288
+1458240778.32859990	+17.01123047	+0.74707031	-2.32910156	+39.55078125	-54.22851563	-117.39990234	+5388	+16.58935547	+3.52880859	-2.63232422	-32.16796875	-80.96923828	+34.93652344	+5404	+15.46875000	-0.39111328	-5.75683594	+41.72607422	-33.61816406	-73.52050781	+3276
+1458240778.33270000	+17.00683594	+0.80419922	-2.30712891	+39.96826172	-54.36035156	-117.68554688	+5368	+16.58496094	+3.57714844	-2.63232422	-31.77246094	-81.03515625	+34.71679688	+5404	+15.46435547	-0.36035156	-5.75683594	+41.94580078	-33.57421875	-73.74023438	+3268
+1458240778.33690000	+17.00683594	+0.83056641	-2.29833984	+40.14404297	-54.42626953	-117.79541016	+5340	+16.57617188	+3.61669922	-2.63232422	-31.48681641	-81.12304688	+34.62890625	+5408	+15.45996094	-0.32958984	-5.75683594	+42.16552734	-33.55224609	-73.91601563	+3260
+1458240778.34110000	+17.00244141	+0.86572266	-2.28515625	+40.40771484	-54.51416016	-117.97119141	+5320	+16.57177734	+3.66064453	-2.62792969	-31.26708984	-81.18896484	+34.56298828	+5408	+15.45117188	-0.29443359	-5.75683594	+42.38525391	-33.55224609	-74.09179688	+3256
+1458240778.34520010	+16.99804688	+0.90527344	-2.27636719	+40.71533203	-54.58007813	-118.16894531	+5296	+16.56298828	+3.69580078	-2.62353516	-31.11328125	-81.25488281	+34.56298828	+5408	+15.45117188	-0.26367188	-5.74804688	+42.58300781	-33.61816406	-74.28955078	+3252
+1458240778.34940000	+16.99365234	+0.94482422	-2.27197266	+40.97900391	-54.60205078	-118.32275391	+5276	+16.55419922	+3.73535156	-2.61914063	-30.95947266	-81.32080078	+34.56298828	+5412	+15.45556641	-0.22851563	-5.74804688	+42.73681641	-33.64013672	-74.35546875	+3248
+1458240778.35360000	+16.98925781	+0.98437500	-2.27197266	+41.19873047	-54.62402344	-118.43261719	+5252	+16.54980469	+3.76611328	-2.61474609	-30.82763672	-81.34277344	+34.56298828	+5412	+15.45556641	-0.19335938	-5.74804688	+42.89062500	-33.68408203	-74.37744141	+3244
+1458240778.35770010	+16.98486328	+1.01513672	-2.27636719	+41.35253906	-54.60205078	-118.52050781	+5228	+16.53662109	+3.80126953	-2.61474609	-30.65185547	-81.36474609	+34.54101563	+5412	+15.45556641	-0.16259766	-5.74804688	+43.00048828	-33.75000000	-74.37744141	+3236
+1458240778.36190010	+16.98046875	+1.04589844	-2.28515625	+41.48437500	-54.58007813	-118.58642578	+5212	+16.52783203	+3.82763672	-2.61474609	-30.45410156	-81.36474609	+34.49707031	+5412	+15.45556641	-0.13183594	-5.75244141	+43.06640625	-33.79394531	-74.31152344	+3232
+1458240778.37019990	+16.96728516	+1.08984375	-2.30712891	+41.57226563	-54.51416016	-118.60839844	+5176	+16.50146484	+3.88037109	-2.62353516	-30.08056641	-81.32080078	+34.38720703	+5412	+15.45556641	-0.05712891	-5.76123047	+43.17626953	-33.92578125	-74.06982422	+3212
+1458240778.37439990	+16.96289063	+1.10742188	-2.32031250	+41.55029297	-54.47021484	-118.54248047	+5160	+16.49267578	+3.90234375	-2.62353516	-29.94873047	-81.29882813	+34.36523438	+5412	+15.45556641	-0.03076172	-5.76123047	+43.22021484	-34.01367188	-73.95996094	+3200
+1458240778.37850000	+16.95849609	+1.12500000	-2.33789063	+41.50634766	-54.40429688	-118.47656250	+5148	+16.47949219	+3.92431641	-2.62792969	-29.83886719	-81.27685547	+34.34326172	+5412	+15.45556641	+0.00000000	-5.76123047	+43.26416016	-34.12353516	-73.85009766	+3184
+1458240778.38270000	+16.94970703	+1.14257813	-2.35546875	+41.44042969	-54.33837891	-118.38867188	+5140	+16.46630859	+3.94628906	-2.62792969	-29.75097656	-81.25488281	+34.38720703	+5416	+15.45556641	+0.03515625	-5.76123047	+43.30810547	-34.21142578	-73.71826172	+3168
+1458240778.38689990	+16.94531250	+1.15576172	-2.37304688	+41.37451172	-54.27246094	-118.27880859	+5132	+16.45312500	+3.96386719	-2.62792969	-29.66308594	-81.23291016	+34.40917969	+5416	+15.45996094	+0.06591797	-5.76562500	+43.35205078	-34.27734375	-73.58642578	+3148
+1458240778.39100000	+16.94091797	+1.16894531	-2.39062500	+41.28662109	-54.18457031	-118.14697266	+5124	+16.43994141	+3.98583984	-2.63232422	-29.55322266	-81.18896484	+34.38720703	+5416	+15.45996094	+0.09667969	-5.77001953	+43.37402344	-34.36523438	-73.43261719	+3132
+1458240778.39520000	+16.93212891	+1.18652344	-2.40820313	+41.17675781	-54.11865234	-118.01513672	+5120	+16.42675781	+4.00781250	-2.63232422	-29.39941406	-81.14501953	+34.34326172	+5416	+15.45556641	+0.13183594	-5.77441406	+43.39599609	-34.40917969	-73.25683594	+3112
+1458240778.40350010	+16.91894531	+1.21289063	-2.42578125	+41.08886719	-54.09667969	-117.83935547	+5108	+16.40039063	+4.04296875	-2.63232422	-29.13574219	-81.10107422	+34.29931641	+5420	+15.45117188	+0.18457031	-5.77880859	+43.46191406	-34.51904297	-73.01513672	+3068
+1458240778.40770010	+16.91455078	+1.23486328	-2.42578125	+41.06689453	-54.09667969	-117.75146484	+5104	+16.38720703	+4.06933594	-2.62792969	-29.09179688	-81.07910156	+34.36523438	+5424	+15.44677734	+0.21533203	-5.77880859	+43.52783203	-34.58496094	-72.92724609	+3048
+1458240778.41190000	+16.90576172	+1.25244141	-2.42578125	+41.06689453	-54.14062500	-117.68554688	+5104	+16.37402344	+4.09130859	-2.61914063	-29.11376953	-81.07910156	+34.49707031	+5428	+15.44238281	+0.24609375	-5.77441406	+43.59375000	-34.62890625	-72.86132813	+3024
+1458240778.41599990	+16.90136719	+1.27880859	-2.42138672	+41.11083984	-54.18457031	-117.64160156	+5100	+16.36523438	+4.11328125	-2.60595703	-29.13574219	-81.10107422	+34.65087891	+5432	+15.43798828	+0.27246094	-5.77001953	+43.68164063	-34.67285156	-72.81738281	+3004
+1458240778.42020010	+16.89697266	+1.30517578	-2.41259766	+41.22070313	-54.25048828	-117.64160156	+5100	+16.35205078	+4.13964844	-2.59277344	-29.20166016	-81.12304688	+34.82666016	+5436	+15.43359375	+0.29443359	-5.77001953	+43.76953125	-34.69482422	-72.81738281	+2988
+1458240778.42440010	+16.88818359	+1.33593750	-2.39941406	+41.35253906	-54.36035156	-117.66357422	+5100	+16.33886719	+4.17480469	-2.57519531	-29.24560547	-81.16699219	+35.02441406	+5440	+15.42919922	+0.32080078	-5.76123047	+43.85742188	-34.71679688	-72.83935547	+2972
+1458240778.42849990	+16.87939453	+1.37109375	-2.37744141	+41.52832031	-54.49218750	-117.72949219	+5104	+16.32568359	+4.20556641	-2.55761719	-29.28955078	-81.21093750	+35.22216797	+5448	+15.42041016	+0.34277344	-5.75683594	+43.96728516	-34.71679688	-72.88330078	+2956
+1458240778.43689990	+16.86621094	+1.45019531	-2.31591797	+41.98974609	-54.86572266	-117.90527344	+5108	+16.30371094	+4.28027344	-2.50488281	-29.66308594	-81.36474609	+35.92529297	+5464	+15.40722656	+0.38671875	-5.73486328	+44.25292969	-34.76074219	-73.05908203	+2940
+1458240778.44100000	+16.85742188	+1.48974609	-2.28076172	+42.27539063	-55.08544922	-118.03710938	+5112	+16.29492188	+4.31982422	-2.46972656	-29.99267578	-81.47460938	+36.40869141	+5476	+15.39843750	+0.40869141	-5.72167969	+44.38476563	-34.76074219	-73.16894531	+2936
+1458240778.44520000	+16.84863281	+1.53369141	-2.24121094	+42.58300781	-55.30517578	-118.21289063	+5116	+16.28613281	+4.35498047	-2.43017578	-30.38818359	-81.60644531	+36.95800781	+5484	+15.38964844	+0.42626953	-5.70410156	+44.53857422	-34.80468750	-73.34472656	+2940
+1458240778.44939990	+16.83984375	+1.58203125	-2.19726563	+42.95654297	-55.54687500	-118.41064453	+5116	+16.27734375	+4.39892578	-2.39062500	-30.80566406	-81.73828125	+37.55126953	+5492	+15.38525391	+0.44824219	-5.68652344	+44.71435547	-34.82666016	-73.49853516	+2944
+1458240778.45350000	+16.83544922	+1.62597656	-2.15771484	+43.30810547	-55.76660156	-118.60839844	+5120	+16.26855469	+4.43408203	-2.35107422	-31.15722656	-81.87011719	+38.01269531	+5500	+15.38085938	+0.46582031	-5.66455078	+44.86816406	-34.87060547	-73.65234375	+2948
+1458240778.45770000	+16.82666016	+1.66992188	-2.11816406	+43.63769531	-55.98632813	-118.78417969	+5116	+16.25976563	+4.46484375	-2.31591797	-31.37695313	-81.97998047	+38.34228516	+5508	+15.37646484	+0.48339844	-5.64697266	+45.02197266	-34.91455078	-73.80615234	+2956
+1458240778.46180010	+16.81347656	+1.70947266	-2.07861328	+43.96728516	-56.18408203	-118.95996094	+5116	+16.25097656	+4.50000000	-2.28076172	-31.57470703	-82.08984375	+38.67187500	+5512	+15.36767578	+0.50537109	-5.62939453	+45.17578125	-34.93652344	-73.91601563	+2968
+1458240778.47020010	+16.79589844	+1.77099609	-2.01708984	+44.38476563	-56.51367188	-119.20166016	+5104	+16.23339844	+4.54833984	-2.22363281	-31.86035156	-82.24365234	+39.11132813	+5520	+15.35449219	+0.54931641	-5.58984375	+45.39550781	-35.06835938	-74.02587891	+2992
+1458240778.47429990	+16.79150391	+1.79296875	-2.00390625	+44.47265625	-56.57958984	-119.22363281	+5096	+16.22021484	+4.56591797	-2.20166016	-31.92626953	-82.30957031	+39.22119141	+5520	+15.35449219	+0.57128906	-5.57666016	+45.48339844	-35.15625000	-74.00390625	+3000
+1458240778.47849990	+16.78271484	+1.80615234	-1.99072266	+44.51660156	-56.64550781	-119.20166016	+5088	+16.21142578	+4.57910156	-2.17968750	-31.97021484	-82.35351563	+39.28710938	+5524	+15.35009766	+0.59765625	-5.56347656	+45.52734375	-35.24414063	-73.98193359	+3008
+1458240778.48270010	+16.77392578	+1.81933594	-1.98632813	+44.51660156	-56.66748047	-119.17968750	+5080	+16.19824219	+4.59228516	-2.16210938	-31.81640625	-82.39746094	+39.13330078	+5524	+15.35009766	+0.61962891	-5.55029297	+45.59326172	-35.35400391	-73.91601563	+3016
+1458240778.49099990	+16.76074219	+1.83251953	-1.99072266	+44.38476563	-56.62353516	-119.02587891	+5064	+16.17187500	+4.61425781	-2.14892578	-30.95947266	-82.37548828	+38.36425781	+5520	+15.35009766	+0.66357422	-5.53271484	+45.63720703	-35.50781250	-73.69628906	+3024
+1458240778.49519990	+16.75195313	+1.83691406	-1.99511719	+44.25292969	-56.57958984	-118.89404297	+5060	+16.15429688	+4.62304688	-2.14453125	-30.45410156	-82.33154297	+37.90283203	+5520	+15.34570313	+0.68994141	-5.52832031	+45.65917969	-35.59570313	-73.54248047	+3020
+1458240778.49930000	+16.74755859	+1.83691406	-2.00390625	+44.12109375	-56.53564453	-118.76220703	+5056	+16.14111328	+4.62744141	-2.14013672	-30.08056641	-82.30957031	+37.52929688	+5516	+15.34570313	+0.71630859	-5.51953125	+45.65917969	-35.66162109	-73.36669922	+3020
+1458240778.50350000	+16.73876953	+1.84130859	-2.01708984	+43.96728516	-56.49169922	-118.60839844	+5052	+16.12792969	+4.63623047	-2.13574219	-29.72900391	-82.28759766	+37.19970703	+5516	+15.34130859	+0.74267578	-5.51513672	+45.68115234	-35.74951172	-73.19091797	+3016
+1458240778.50770000	+16.73437500	+1.84130859	-2.02587891	+43.81347656	-56.42578125	-118.45458984	+5048	+16.11474609	+4.64501953	-2.12695313	-29.44335938	-82.26562500	+36.93603516	+5520	+15.33691406	+0.76904297	-5.51074219	+45.68115234	-35.83740234	-73.03710938	+3008
+1458240778.51180010	+16.72998047	+1.84130859	-2.03466797	+43.65966797	-56.38183594	-118.32275391	+5048	+16.10156250	+4.64941406	-2.12255859	-29.13574219	-82.24365234	+36.65039063	+5520	+15.33251953	+0.79541016	-5.50195313	+45.68115234	-35.92529297	-72.83935547	+3000
+1458240778.51600000	+16.72558594	+1.84130859	-2.04345703	+43.52783203	-56.33789063	-118.19091797	+5048	+16.09277344	+4.66259766	-2.11376953	-28.78417969	-82.19970703	+36.34277344	+5520	+15.33251953	+0.81738281	-5.49316406	+45.68115234	-36.01318359	-72.68554688	+2992
+1458240778.52430010	+16.71240234	+1.85009766	-2.05224609	+43.30810547	-56.27197266	-117.92724609	+5048	+16.07080078	+4.68017578	-2.09619141	-28.23486328	-82.15576172	+35.85937500	+5520	+15.32812500	+0.86132813	-5.47119141	+45.72509766	-36.14501953	-72.44384766	+2968
+1458240778.52850010	+16.70800781	+1.85888672	-2.05224609	+43.22021484	-56.25000000	-117.81738281	+5048	+16.06201172	+4.68896484	-2.08740234	-27.92724609	-82.11181641	+35.61767578	+5524	+15.32373047	+0.88330078	-5.45800781	+45.76904297	-36.18896484	-72.35595703	+2956
+1458240778.53259990	+16.69921875	+1.86328125	-2.04785156	+43.15429688	-56.27197266	-117.70751953	+5048	+16.05322266	+4.70214844	-2.06982422	-27.86132813	-82.11181641	+35.59570313	+5524	+15.31933594	+0.89648438	-5.44482422	+45.81298828	-36.21093750	-72.29003906	+2944
+1458240778.53679990	+16.69482422	+1.87646484	-2.03906250	+43.11035156	-56.29394531	-117.64160156	+5052	+16.04443359	+4.71972656	-2.04785156	-27.88330078	-82.13378906	+35.68359375	+5528	+15.31054688	+0.90966797	-5.42724609	+45.85693359	-36.23291016	-72.29003906	+2932
+1458240778.54099990	+16.69042969	+1.88964844	-2.02587891	+43.13232422	-56.33789063	-117.57568359	+5056	+16.04003906	+4.73291016	-2.02148438	-28.01513672	-82.15576172	+35.85937500	+5532	+15.30615234	+0.91845703	-5.40966797	+45.92285156	-36.25488281	-72.31201172	+2928
+1458240778.54510000	+16.68603516	+1.90722656	-2.00830078	+43.17626953	-56.42578125	-117.57568359	+5060	+16.03564453	+4.74609375	-1.99072266	-28.19091797	-82.19970703	+36.10107422	+5536	+15.30175781	+0.92724609	-5.38769531	+45.98876953	-36.27685547	-72.39990234	+2924
+1458240778.54930000	+16.67724609	+1.92919922	-1.97753906	+43.26416016	-56.55761719	-117.57568359	+5064	+16.03125000	+4.76367188	-1.95996094	-28.34472656	-82.22167969	+36.32080078	+5544	+15.29736328	+0.93164063	-5.37011719	+46.05468750	-36.29882813	-72.48779297	+2920
+1458240778.55349990	+16.67285156	+1.95117188	-1.94677734	+43.37402344	-56.68945313	-117.57568359	+5072	+16.03125000	+4.78125000	-1.92919922	-28.45458984	-82.26562500	+36.49658203	+5548	+15.29296875	+0.93603516	-5.34814453	+46.12060547	-36.29882813	-72.57568359	+2920
+1458240778.56180000	+16.65966797	+2.00830078	-1.86767578	+43.72558594	-56.99707031	-117.66357422	+5080	+16.02685547	+4.81640625	-1.85888672	-28.78417969	-82.30957031	+36.93603516	+5556	+15.28417969	+0.94482422	-5.31298828	+46.25244141	-36.25488281	-72.72949219	+2924
+1458240778.56600000	+16.65087891	+2.03466797	-1.82373047	+43.92333984	-57.19482422	-117.75146484	+5084	+16.02685547	+4.83398438	-1.82812500	-28.95996094	-82.30957031	+37.15576172	+5560	+15.27978516	+0.94921875	-5.29541016	+46.31835938	-36.23291016	-72.79541016	+2932
+1458240778.57010010	+16.64648438	+2.05664063	-1.77978516	+44.09912109	-57.37060547	-117.81738281	+5088	+16.02246094	+4.84716797	-1.79296875	-29.09179688	-82.30957031	+37.35351563	+5564	+15.27099609	+0.94921875	-5.27783203	+46.36230469	-36.23291016	-72.86132813	+2940
+1458240778.57430010	+16.64208984	+2.08300781	-1.73583984	+44.27490234	-57.54638672	-117.86132813	+5092	+16.01806641	+4.86035156	-1.76220703	-29.28955078	-82.30957031	+37.59521484	+5564	+15.26660156	+0.95361328	-5.26025391	+46.38427734	-36.23291016	-72.88330078	+2948
+1458240778.57850000	+16.63769531	+2.10058594	-1.69628906	+44.42871094	-57.70019531	-117.92724609	+5092	+16.01806641	+4.87353516	-1.73144531	-29.53125000	-82.30957031	+37.85888672	+5568	+15.25781250	+0.96240234	-5.24267578	+46.42822266	-36.21093750	-72.90527344	+2964
+1458240778.58260010	+16.63330078	+2.11816406	-1.66552734	+44.53857422	-57.78808594	-117.94921875	+5092	+16.01367188	+4.87792969	-1.70947266	-29.53125000	-82.26562500	+37.88085938	+5568	+15.25341797	+0.96679688	-5.22509766	+46.42822266	-36.23291016	-72.88330078	+2976
+1458240778.58680010	+16.62890625	+2.13134766	-1.64794922	+44.60449219	-57.83203125	-117.90527344	+5088	+16.00927734	+4.88671875	-1.69628906	-29.35546875	-82.17773438	+37.72705078	+5568	+15.25341797	+0.97558594	-5.21630859	+46.42822266	-36.21093750	-72.79541016	+2984
+1458240778.59509990	+16.62451172	+2.14013672	-1.63037109	+44.47265625	-57.81005859	-117.70751953	+5076	+16.00048828	+4.89990234	-1.67871094	-28.76220703	-81.95800781	+37.15576172	+5568	+15.24462891	+0.99755859	-5.20751953	+46.31835938	-36.18896484	-72.48779297	+3004
+1458240778.59929990	+16.62451172	+2.14013672	-1.63037109	+44.36279297	-57.74414063	-117.57568359	+5072	+15.99169922	+4.90429688	-1.67431641	-28.52050781	-81.84814453	+36.93603516	+5568	+15.24023438	+1.01074219	-5.20312500	+46.25244141	-36.18896484	-72.26806641	+3008
+1458240778.60349990	+16.62011719	+2.13574219	-1.63476563	+44.20898438	-57.65625000	-117.42187500	+5068	+15.98730469	+4.90869141	-1.66992188	-28.32275391	-81.76025391	+36.73828125	+5568	+15.23583984	+1.02392578	-5.19873047	+46.18652344	-36.18896484	-72.02636719	+3016
+1458240778.60760000	+16.62011719	+2.13134766	-1.64794922	+44.03320313	-57.54638672	-117.24609375	+5068	+15.97851563	+4.90869141	-1.66992188	-27.99316406	-81.60644531	+36.40869141	+5568	+15.23144531	+1.04150391	-5.19433594	+46.09863281	-36.21093750	-71.78466797	+3020
+1458240778.61180000	+16.62011719	+2.12695313	-1.66113281	+43.90136719	-57.45849609	-117.09228516	+5068	+15.97412109	+4.90429688	-1.67431641	-27.64160156	-81.49658203	+36.05712891	+5568	+15.22705078	+1.05908203	-5.19433594	+46.01074219	-36.23291016	-71.49902344	+3020
+1458240778.61590000	+16.62011719	+2.11816406	-1.67431641	+43.72558594	-57.32666016	-116.91650391	+5068	+15.96972656	+4.90429688	-1.67871094	-27.26806641	-81.34277344	+35.66162109	+5568	+15.23144531	+1.07666016	-5.19433594	+45.90087891	-36.23291016	-71.21337891	+3016
+1458240778.62010000	+16.62451172	+2.11376953	-1.69189453	+43.52783203	-57.17285156	-116.74072266	+5072	+15.96533203	+4.90429688	-1.68750000	-26.87255859	-81.21093750	+35.26611328	+5572	+15.22705078	+1.08984375	-5.19433594	+45.81298828	-36.23291016	-70.94970703	+3008
+1458240778.62430000	+16.62451172	+2.10937500	-1.70507813	+43.39599609	-57.06298828	-116.60888672	+5076	+15.96093750	+4.90429688	-1.69189453	-26.49902344	-81.10107422	+34.89257813	+5572	+15.22705078	+1.10742188	-5.19433594	+45.72509766	-36.23291016	-70.66406250	+2996
+1458240778.63260010	+16.62451172	+2.09619141	-1.74023438	+43.06640625	-56.79931641	-116.30126953	+5084	+15.95214844	+4.91308594	-1.70507813	-25.62011719	-80.83740234	+34.05761719	+5580	+15.22265625	+1.13818359	-5.19433594	+45.57128906	-36.18896484	-70.15869141	+2972
+1458240778.63680010	+16.62451172	+2.09179688	-1.75341797	+42.91259766	-56.66748047	-116.16943359	+5088	+15.94775391	+4.91308594	-1.70947266	-25.26855469	-80.74951172	+33.72802734	+5584	+15.21826172	+1.14697266	-5.18994141	+45.50537109	-36.18896484	-69.96093750	+2956
+1458240778.64089990	+16.62451172	+2.08740234	-1.76660156	+42.80273438	-56.55761719	-116.05957031	+5092	+15.94775391	+4.91748047	-1.70947266	-24.91699219	-80.63964844	+33.39843750	+5588	+15.21826172	+1.15576172	-5.18554688	+45.48339844	-36.18896484	-69.87304688	+2944
+1458240778.64510010	+16.62451172	+2.08740234	-1.77539063	+42.69287109	-56.44775391	-115.94970703	+5096	+15.94335938	+4.91748047	-1.71386719	-24.65332031	-80.55175781	+33.13476563	+5588	+15.21826172	+1.16015625	-5.18115234	+45.48339844	-36.14501953	-69.80712891	+2928
+1458240778.64930010	+16.62451172	+2.08740234	-1.78417969	+42.62695313	-56.35986328	-115.88378906	+5100	+15.94775391	+4.92187500	-1.70947266	-24.41162109	-80.48583984	+32.91503906	+5592	+15.21826172	+1.16455078	-5.17675781	+45.50537109	-36.12304688	-69.80712891	+2912
+1458240778.65339990	+16.62451172	+2.09179688	-1.78417969	+42.60498047	-56.29394531	-115.83984375	+5104	+15.94775391	+4.93066406	-1.70947266	-24.16992188	-80.41992188	+32.71728516	+5600	+15.21826172	+1.16455078	-5.16796875	+45.50537109	-36.10107422	-69.82910156	+2900
+1458240778.66179990	+16.62451172	+2.10937500	-1.77978516	+42.64892578	-56.22802734	-115.79589844	+5112	+15.95214844	+4.94824219	-1.69189453	-23.84033203	-80.35400391	+32.45361328	+5608	+15.21386719	+1.16455078	-5.15917969	+45.57128906	-35.99121094	-69.91699219	+2880
+1458240778.66590000	+16.62451172	+2.11816406	-1.77099609	+42.71484375	-56.22802734	-115.83984375	+5116	+15.95654297	+4.95703125	-1.68310547	-23.75244141	-80.35400391	+32.40966797	+5616	+15.20947266	+1.16015625	-5.15478516	+45.61523438	-35.94726563	-69.98291016	+2876
+1458240778.67010000	+16.62451172	+2.13134766	-1.75781250	+42.82470703	-56.22802734	-115.88378906	+5120	+15.95654297	+4.96582031	-1.66992188	-23.68652344	-80.33203125	+32.38769531	+5620	+15.20507813	+1.16015625	-5.15039063	+45.63720703	-35.90332031	-70.09277344	+2872
+1458240778.67430000	+16.62011719	+2.14892578	-1.74023438	+42.95654297	-56.27197266	-115.97167969	+5128	+15.96093750	+4.97460938	-1.65673828	-23.70849609	-80.33203125	+32.40966797	+5628	+15.20507813	+1.15576172	-5.14599609	+45.68115234	-35.85937500	-70.15869141	+2872
+1458240778.67840000	+16.62011719	+2.16650391	-1.72265625	+43.13232422	-56.35986328	-116.08154297	+5132	+15.96533203	+4.98339844	-1.64355469	-23.75244141	-80.33203125	+32.49755859	+5636	+15.20068359	+1.15136719	-5.13720703	+45.70312500	-35.83740234	-70.24658203	+2876
+1458240778.68260000	+16.61572266	+2.17968750	-1.70068359	+43.33007813	-56.42578125	-116.23535156	+5136	+15.96972656	+4.99218750	-1.63037109	-23.79638672	-80.33203125	+32.56347656	+5640	+15.20068359	+1.14697266	-5.13281250	+45.74707031	-35.81542969	-70.33447266	+2880
+1458240778.68670010	+16.61572266	+2.19726563	-1.67871094	+43.50585938	-56.49169922	-116.34521484	+5140	+15.97412109	+5.00097656	-1.61718750	-23.84033203	-80.33203125	+32.62939453	+5644	+15.19628906	+1.14257813	-5.12841797	+45.76904297	-35.77148438	-70.40039063	+2888
+1458240778.69090010	+16.61572266	+2.21044922	-1.65673828	+43.68164063	-56.55761719	-116.47705078	+5144	+15.97851563	+5.00537109	-1.60400391	-23.90625000	-80.33203125	+32.69531250	+5652	+15.19628906	+1.14257813	-5.12402344	+45.79101563	-35.74951172	-70.46630859	+2892
+1458240778.69919990	+16.61132813	+2.23681641	-1.63037109	+43.96728516	-56.64550781	-116.67480469	+5144	+15.98291016	+5.01416016	-1.58203125	-23.88427734	-80.31005859	+32.67333984	+5656	+15.19189453	+1.13818359	-5.11962891	+45.81298828	-35.68359375	-70.55419922	+2912
+1458240778.70339990	+16.60693359	+2.24560547	-1.61718750	+44.07714844	-56.66748047	-116.76269531	+5144	+15.98730469	+5.01855469	-1.57763672	-23.86230469	-80.28808594	+32.65136719	+5660	+15.19189453	+1.13378906	-5.11962891	+45.81298828	-35.66162109	-70.57617188	+2920
+1458240778.70760010	+16.60693359	+2.25000000	-1.60839844	+44.14306641	-56.68945313	-116.82861328	+5144	+15.98730469	+5.01855469	-1.57324219	-23.75244141	-80.26611328	+32.51953125	+5664	+15.19189453	+1.13378906	-5.11962891	+45.81298828	-35.66162109	-70.59814453	+2932
+1458240778.71170000	+16.60253906	+2.25439453	-1.60839844	+44.18701172	-56.68945313	-116.87255859	+5140	+15.98730469	+5.01855469	-1.57763672	-23.59863281	-80.22216797	+32.34375000	+5664	+15.19189453	+1.13378906	-5.11962891	+45.81298828	-35.66162109	-70.59814453	+2940
+1458240778.71589990	+16.60253906	+2.25439453	-1.60839844	+44.20898438	-56.66748047	-116.89453125	+5136	+15.98730469	+5.01416016	-1.58203125	-23.40087891	-80.17822266	+32.12402344	+5668	+15.19189453	+1.13378906	-5.11962891	+45.81298828	-35.66162109	-70.57617188	+2948
+1458240778.72009990	+16.60253906	+2.25439453	-1.61279297	+44.18701172	-56.62353516	-116.89453125	+5136	+15.98730469	+5.00976563	-1.58642578	-23.13720703	-80.11230469	+31.81640625	+5672	+15.19189453	+1.13378906	-5.11962891	+45.79101563	-35.66162109	-70.55419922	+2956
+1458240778.72420000	+16.60253906	+2.25000000	-1.61718750	+44.14306641	-56.60156250	-116.87255859	+5136	+15.98730469	+5.00537109	-1.59521484	-22.89550781	-80.06835938	+31.55273438	+5676	+15.19628906	+1.13378906	-5.12402344	+45.79101563	-35.66162109	-70.55419922	+2964
+1458240778.72840000	+16.60253906	+2.24560547	-1.62597656	+44.09912109	-56.53564453	-116.85058594	+5136	+15.98730469	+5.00097656	-1.60400391	-22.63183594	-80.02441406	+31.24511719	+5680	+15.19628906	+1.13378906	-5.12402344	+45.76904297	-35.66162109	-70.53222656	+2972
+1458240778.73260000	+16.60253906	+2.24121094	-1.63476563	+44.01123047	-56.49169922	-116.80664063	+5136	+15.98730469	+4.99658203	-1.61279297	-22.30224609	-79.98046875	+30.89355469	+5680	+15.19628906	+1.13818359	-5.12402344	+45.76904297	-35.68359375	-70.51025391	+2980
+1458240778.73670010	+16.60253906	+2.23681641	-1.64355469	+43.94531250	-56.44775391	-116.76269531	+5136	+15.98730469	+4.99218750	-1.61718750	-22.06054688	-79.95849609	+30.60791016	+5684	+15.19628906	+1.13818359	-5.12402344	+45.76904297	-35.68359375	-70.48828125	+2984
+1458240778.74510000	+16.60253906	+2.22363281	-1.66113281	+43.79150391	-56.33789063	-116.69677734	+5140	+15.98291016	+4.98339844	-1.63476563	-21.46728516	-79.89257813	+29.94873047	+5692	+15.19628906	+1.13818359	-5.12841797	+45.74707031	-35.70556641	-70.46630859	+2992
+1458240778.74920010	+16.60253906	+2.21923828	-1.66992188	+43.68164063	-56.29394531	-116.65283203	+5140	+15.98291016	+4.97900391	-1.64355469	-21.20361328	-79.87060547	+29.68505859	+5696	+15.20068359	+1.14257813	-5.12841797	+45.74707031	-35.70556641	-70.44433594	+2996
+1458240778.75340010	+16.60253906	+2.21484375	-1.67871094	+43.59375000	-56.25000000	-116.60888672	+5140	+15.98291016	+4.97460938	-1.64794922	-20.91796875	-79.84863281	+29.37744141	+5696	+15.20068359	+1.14257813	-5.12841797	+45.74707031	-35.72753906	-70.44433594	+2996
+1458240778.75760010	+16.60253906	+2.20605469	-1.68750000	+43.50585938	-56.20605469	-116.56494141	+5144	+15.98291016	+4.97021484	-1.65673828	-20.65429688	-79.82666016	+29.09179688	+5700	+15.20507813	+1.14257813	-5.12841797	+45.74707031	-35.74951172	-70.44433594	+3000
+1458240778.76169990	+16.60253906	+2.19726563	-1.69628906	+43.35205078	-56.16210938	-116.49902344	+5148	+15.98291016	+4.97021484	-1.65673828	-20.43457031	-79.82666016	+28.87207031	+5700	+15.20507813	+1.14257813	-5.12841797	+45.74707031	-35.79345703	-70.44433594	+3000
+1458240778.76589990	+16.60253906	+2.19287109	-1.70068359	+43.22021484	-56.11816406	-116.45507813	+5148	+15.98291016	+4.96582031	-1.66113281	-20.21484375	-79.84863281	+28.63037109	+5704	+15.20947266	+1.14697266	-5.12841797	+45.74707031	-35.81542969	-70.46630859	+3000
+1458240778.77000000	+16.60253906	+2.18847656	-1.70507813	+43.11035156	-56.09619141	-116.43310547	+5152	+15.98291016	+4.96582031	-1.66113281	-19.99511719	-79.84863281	+28.41064453	+5704	+15.20947266	+1.14697266	-5.12841797	+45.76904297	-35.83740234	-70.48828125	+3000
+1458240778.77420000	+16.60253906	+2.17968750	-1.70947266	+42.91259766	-56.09619141	-116.38916016	+5152	+15.98291016	+4.96142578	-1.66113281	-19.77539063	-79.87060547	+28.19091797	+5708	+15.21386719	+1.14697266	-5.12841797	+45.79101563	-35.88134766	-70.55419922	+2996
+1458240778.78250000	+16.60253906	+2.17529297	-1.70068359	+42.62695313	-56.16210938	-116.36718750	+5152	+15.98291016	+4.96142578	-1.65673828	-19.33593750	-79.93652344	+27.77343750	+5708	+15.21826172	+1.14257813	-5.12402344	+45.87890625	-35.94726563	-70.77392578	+2996
+1458240778.78670000	+16.60253906	+2.17529297	-1.68310547	+42.42919922	-56.27197266	-116.41113281	+5152	+15.98730469	+4.96142578	-1.65673828	-19.07226563	-79.98046875	+27.53173828	+5712	+15.22265625	+1.13818359	-5.11962891	+45.96679688	-35.99121094	-70.97167969	+2996
+1458240778.79090000	+16.60253906	+2.17968750	-1.66113281	+42.25341797	-56.38183594	-116.43310547	+5156	+15.98730469	+4.96142578	-1.65234375	-18.80859375	-80.04638672	+27.29003906	+5712	+15.22265625	+1.12939453	-5.11962891	+46.05468750	-36.01318359	-71.19140625	+2996
+1458240778.79500010	+16.59814453	+2.18847656	-1.63916016	+42.12158203	-56.51367188	-116.45507813	+5156	+15.99169922	+4.96582031	-1.64355469	-18.54492188	-80.09033203	+27.02636719	+5716	+15.22265625	+1.12500000	-5.11523438	+46.16455078	-36.03515625	-71.41113281	+2996
+1458240778.79920010	+16.59375000	+2.20166016	-1.59960938	+41.87988281	-56.73339844	-116.47705078	+5160	+15.99169922	+4.96582031	-1.63916016	-18.12744141	-80.17822266	+26.65283203	+5720	+15.22265625	+1.11181641	-5.10644531	+46.36230469	-36.03515625	-71.82861328	+3004
+1458240778.80340000	+16.58935547	+2.21044922	-1.56445313	+41.68212891	-56.93115234	-116.47705078	+5160	+15.99609375	+4.97021484	-1.63037109	-17.68798828	-80.26611328	+26.25732422	+5720	+15.21826172	+1.10302734	-5.09765625	+46.53808594	-36.03515625	-72.20214844	+3012
+1458240778.81170010	+16.58496094	+2.23242188	-1.51611328	+41.19873047	-57.17285156	-116.34521484	+5152	+16.00488281	+4.97460938	-1.61718750	-16.34765625	-80.44189453	+25.00488281	+5728	+15.21826172	+1.08105469	-5.08447266	+46.88964844	-36.03515625	-72.92724609	+3040
+1458240778.81590010	+16.58056641	+2.23242188	-1.50732422	+40.86914063	-57.23876953	-116.21337891	+5148	+16.00927734	+4.97900391	-1.61279297	-15.42480469	-80.50781250	+24.12597656	+5732	+15.21386719	+1.07226563	-5.08007813	+47.02148438	-36.01318359	-73.21289063	+3052
+1458240778.81999990	+16.57617188	+2.22802734	-1.49853516	+40.51757813	-57.26074219	-116.05957031	+5140	+16.01806641	+4.98339844	-1.60839844	-14.41406250	-80.59570313	+23.15917969	+5732	+15.21386719	+1.06347656	-5.07568359	+47.13134766	-36.03515625	-73.43261719	+3064
+1458240778.82419990	+16.57617188	+2.22363281	-1.50292969	+40.12207031	-57.21679688	-115.81787109	+5132	+16.02246094	+4.98779297	-1.60839844	-12.72216797	-80.66162109	+21.53320313	+5736	+15.21386719	+1.06347656	-5.07568359	+47.21923828	-36.01318359	-73.54248047	+3076
+1458240778.82839990	+16.57177734	+2.21044922	-1.51171875	+39.63867188	-57.15087891	-115.53222656	+5128	+16.02246094	+4.98779297	-1.61279297	-10.96435547	-80.68359375	+19.84130859	+5736	+15.20947266	+1.06347656	-5.07568359	+47.26318359	-35.99121094	-73.56445313	+3084
+1458240778.83250000	+16.57177734	+2.19287109	-1.52929688	+39.11132813	-57.04101563	-115.20263672	+5124	+16.02246094	+4.98779297	-1.62158203	-9.16259766	-80.70556641	+18.08349609	+5740	+15.20947266	+1.06347656	-5.08007813	+47.30712891	-36.01318359	-73.58642578	+3092
+1458240778.83670000	+16.57177734	+2.17968750	-1.54687500	+38.62792969	-56.93115234	-114.87304688	+5124	+16.02246094	+4.98339844	-1.63916016	-6.50390625	-80.66162109	+15.46875000	+5744	+15.20947266	+1.06347656	-5.08007813	+47.30712891	-36.03515625	-73.56445313	+3096
+1458240778.84500000	+16.56738281	+2.13574219	-1.59082031	+37.57324219	-56.64550781	-114.16992188	+5132	+16.01806641	+4.97900391	-1.67431641	-1.47216797	-80.50781250	+10.50292969	+5748	+15.20947266	+1.06787109	-5.08007813	+47.32910156	-36.07910156	-73.49853516	+3100
+1458240778.84920000	+16.57177734	+2.11816406	-1.61279297	+37.11181641	-56.49169922	-113.81835938	+5136	+16.01806641	+4.97900391	-1.70068359	+1.84570313	-80.31005859	+7.22900391	+5752	+15.21386719	+1.06787109	-5.08447266	+47.32910156	-36.07910156	-73.45458984	+3096
+1458240778.85330010	+16.57177734	+2.10058594	-1.63476563	+36.60644531	-56.31591797	-113.40087891	+5140	+16.01367188	+4.97900391	-1.73144531	+4.87792969	-80.09033203	+4.24072266	+5756	+15.21386719	+1.06787109	-5.08447266	+47.30712891	-36.10107422	-73.41064453	+3096
+1458240778.85750010	+16.57177734	+2.08300781	-1.65673828	+36.10107422	-56.18408203	-113.00537109	+5144	+16.00488281	+4.97900391	-1.74902344	+7.69042969	-79.91455078	+1.45019531	+5756	+15.21386719	+1.07226563	-5.08447266	+47.30712891	-36.10107422	-73.36669922	+3088
+1458240778.86170010	+16.57177734	+2.06542969	-1.67431641	+35.66162109	-56.05224609	-112.63183594	+5148	+16.00048828	+4.97900391	-1.76660156	+11.20605469	-79.62890625	-2.04345703	+5760	+15.21386719	+1.07226563	-5.08447266	+47.30712891	-36.12304688	-73.34472656	+3084
+1458240778.86579990	+16.57177734	+2.05224609	-1.68750000	+35.20019531	-55.92041016	-112.21435547	+5152	+15.99609375	+4.97900391	-1.78857422	+14.21630859	-79.29931641	-5.03173828	+5760	+15.21826172	+1.07226563	-5.08447266	+47.30712891	-36.12304688	-73.32275391	+3076
+1458240778.86999990	+16.57177734	+2.03906250	-1.70068359	+34.71679688	-55.83251953	-111.77490234	+5156	+15.99169922	+4.98339844	-1.79736328	+17.09472656	-79.03564453	-7.88818359	+5764	+15.21826172	+1.07226563	-5.08447266	+47.32910156	-36.12304688	-73.27880859	+3068
+1458240778.87830000	+16.57617188	+2.03027344	-1.71386719	+33.83789063	-55.67871094	-110.85205078	+5160	+15.99169922	+5.00097656	-1.82812500	+23.37890625	-78.13476563	-14.15039063	+5768	+15.21826172	+1.07226563	-5.08447266	+47.32910156	-36.10107422	-73.25683594	+3052
+1458240778.88249990	+16.57617188	+2.03027344	-1.70947266	+33.42041016	-55.65673828	-110.34667969	+5156	+15.99609375	+5.01416016	-1.81933594	+26.27929688	-77.82714844	-17.02880859	+5768	+15.21386719	+1.06787109	-5.08447266	+47.35107422	-36.10107422	-73.25683594	+3044
+1458240778.88669990	+16.57617188	+2.03027344	-1.70068359	+32.91503906	-55.65673828	-109.75341797	+5156	+16.00048828	+5.03613281	-1.81933594	+29.68505859	-77.25585938	-20.34667969	+5772	+15.21386719	+1.06347656	-5.08007813	+47.37304688	-36.07910156	-73.25683594	+3032
+1458240778.89080000	+16.58056641	+2.03466797	-1.68750000	+32.38769531	-55.63476563	-109.11621094	+5156	+16.00488281	+5.05810547	-1.82373047	+32.32177734	-76.68457031	-22.93945313	+5772	+15.21386719	+1.05908203	-5.08007813	+47.39501953	-36.03515625	-73.27880859	+3024
+1458240778.89500000	+16.58056641	+2.04345703	-1.67431641	+31.83837891	-55.67871094	-108.45703125	+5156	+16.00927734	+5.07568359	-1.81494141	+34.98046875	-76.17919922	-25.55419922	+5776	+15.20947266	+1.05468750	-5.07568359	+47.41699219	-35.99121094	-73.30078125	+3016
+1458240778.89920000	+16.58056641	+2.04785156	-1.64355469	+30.95947266	-55.72265625	-107.44628906	+5152	+16.01367188	+5.09326172	-1.81494141	+37.52929688	-75.49804688	-28.05908203	+5776	+15.20507813	+1.04589844	-5.07128906	+47.48291016	-35.90332031	-73.36669922	+3012
+1458240778.90330000	+16.57617188	+2.05664063	-1.62158203	+30.12451172	-55.76660156	-106.50146484	+5148	+16.01806641	+5.11083984	-1.81494141	+39.83642578	-74.81689453	-30.32226563	+5780	+15.19628906	+1.03271484	-5.06689453	+47.52685547	-35.81542969	-73.43261719	+3008
+1458240778.91170000	+16.58056641	+2.06103516	-1.56884766	+27.92724609	-55.83251953	-104.17236328	+5140	+16.04003906	+5.15478516	-1.81054688	+44.25292969	-73.32275391	-34.60693359	+5784	+15.17871094	+0.99755859	-5.05371094	+47.68066406	-35.55175781	-73.67431641	+3008
+1458240778.91580010	+16.58496094	+2.06103516	-1.55126953	+26.78466797	-55.78857422	-103.02978516	+5128	+16.04882813	+5.17675781	-1.81933594	+46.18652344	-72.46582031	-36.47460938	+5788	+15.16992188	+0.97998047	-5.04492188	+47.76855469	-35.39794922	-73.80615234	+3012
+1458240778.92000010	+16.58935547	+2.05664063	-1.52929688	+25.66406250	-55.76660156	-101.90917969	+5116	+16.05322266	+5.19433594	-1.81933594	+48.07617188	-71.60888672	-38.29833984	+5788	+15.15673828	+0.95800781	-5.04052734	+47.83447266	-35.24414063	-73.91601563	+3016
+1458240778.92409990	+16.58496094	+2.04345703	-1.52050781	+24.08203125	-55.59082031	-100.48095703	+5104	+16.05761719	+5.22070313	-1.83251953	+49.72412109	-70.66406250	-39.81445313	+5792	+15.14355469	+0.93603516	-5.03613281	+47.92236328	-35.02441406	-74.02587891	+3024
+1458240778.92829990	+16.58496094	+2.01269531	-1.52490234	+22.63183594	-55.37109375	-99.22851563	+5096	+16.05761719	+5.22949219	-1.84570313	+51.13037109	-69.67529297	-41.19873047	+5792	+15.12597656	+0.91845703	-5.03173828	+47.96630859	-34.84863281	-74.04785156	+3036
+1458240778.93249990	+16.58935547	+1.98632813	-1.53369141	+21.15966797	-55.08544922	-97.95410156	+5088	+16.06640625	+5.23388672	-1.87207031	+52.27294922	-68.57666016	-42.29736328	+5796	+15.11718750	+0.90087891	-5.03173828	+47.96630859	-34.71679688	-74.04785156	+3044
+1458240778.93660000	+16.58935547	+1.95117188	-1.55566406	+19.64355469	-54.73388672	-96.70166016	+5084	+16.06640625	+5.24267578	-1.89843750	+53.39355469	-67.54394531	-43.37402344	+5804	+15.10400391	+0.89208984	-5.03613281	+47.94433594	-34.60693359	-73.95996094	+3052
+1458240778.94499990	+16.60253906	+1.88964844	-1.60839844	+16.67724609	-53.87695313	-94.28466797	+5076	+16.07080078	+5.25585938	-1.96435547	+55.17333984	-65.41259766	-45.06591797	+5812	+15.09082031	+0.87451172	-5.04052734	+47.87841797	-34.45312500	-73.69628906	+3064
+1458240778.94910000	+16.60693359	+1.85449219	-1.64355469	+15.22705078	-53.37158203	-93.12011719	+5076	+16.07080078	+5.26904297	-2.00390625	+55.94238281	-64.35791016	-45.72509766	+5820	+15.08642578	+0.87011719	-5.04492188	+47.83447266	-34.40917969	-73.52050781	+3064
+1458240778.95330000	+16.61132813	+1.81933594	-1.68310547	+13.82080078	-52.84423828	-92.06542969	+5076	+16.06640625	+5.26464844	-2.04345703	+56.51367188	-63.28125000	-46.25244141	+5824	+15.08203125	+0.86572266	-5.05371094	+47.76855469	-34.34326172	-73.32275391	+3060
+1458240778.95750000	+16.61132813	+1.77978516	-1.72705078	+12.50244141	-52.22900391	-91.07666016	+5080	+16.06201172	+5.26025391	-2.10498047	+56.79931641	-62.13867188	-46.51611328	+5832	+15.07324219	+0.86132813	-5.06250000	+47.68066406	-34.27734375	-73.10302734	+3056
+1458240778.96160010	+16.60693359	+1.74902344	-1.77099609	+11.29394531	-51.67968750	-90.13183594	+5084	+16.06201172	+5.25585938	-2.14453125	+57.28271484	-61.17187500	-46.95556641	+5836	+15.06445313	+0.85693359	-5.07568359	+47.61474609	-34.21142578	-72.83935547	+3048
+1458240778.96580000	+16.60693359	+1.71386719	-1.81494141	+10.12939453	-51.10839844	-89.27490234	+5084	+16.05322266	+5.25146484	-2.18847656	+57.65625000	-60.22705078	-47.28515625	+5844	+15.06005859	+0.85253906	-5.08447266	+47.52685547	-34.14550781	-72.57568359	+3040
+1458240778.97000000	+16.61132813	+1.68310547	-1.86328125	+9.11865234	-50.47119141	-88.52783203	+5092	+16.04882813	+5.24267578	-2.24560547	+57.76611328	-59.21630859	-47.32910156	+5852	+15.05126953	+0.84814453	-5.09765625	+47.43896484	-34.07958984	-72.31201172	+3024
+1458240778.97830010	+16.61572266	+1.63916016	-1.93798828	+7.42675781	-49.50439453	-87.25341797	+5092	+16.04443359	+5.23828125	-2.33349609	+58.33740234	-57.61230469	-47.79052734	+5860	+15.03808594	+0.83056641	-5.11962891	+47.26318359	-33.96972656	-71.93847656	+2992
+1458240778.98250010	+16.61132813	+1.62158203	-1.97753906	+6.76757813	-48.99902344	-86.81396484	+5092	+16.04003906	+5.23388672	-2.39062500	+58.38134766	-56.75537109	-47.76855469	+5864	+15.02929688	+0.81738281	-5.13281250	+47.21923828	-33.83789063	-71.78466797	+2976
+1458240778.98659990	+16.61132813	+1.61279297	-2.00830078	+6.24023438	-48.58154297	-86.37451172	+5092	+16.03564453	+5.22509766	-2.43017578	+58.57910156	-56.09619141	-47.92236328	+5864	+15.01611328	+0.80419922	-5.14599609	+47.15332031	-33.70605469	-71.65283203	+2960
+1458240778.99079990	+16.60693359	+1.59960938	-2.03466797	+5.77880859	-48.18603516	-86.04492188	+5084	+16.02685547	+5.22949219	-2.46972656	+58.75488281	-55.43701172	-48.01025391	+5868	+15.00732422	+0.78662109	-5.15917969	+47.10937500	-33.55224609	-71.58691406	+2940
+1458240778.99490000	+16.59814453	+1.59082031	-2.06542969	+5.42724609	-47.76855469	-85.80322266	+5080	+16.02246094	+5.22509766	-2.51806641	+58.77685547	-54.77783203	-47.94433594	+5868	+14.98974609	+0.76904297	-5.17675781	+47.08740234	-33.33251953	-71.49902344	+2924
+1458240778.99910000	+16.58935547	+1.59082031	-2.07861328	+5.16357422	-47.50488281	-85.56152344	+5068	+16.01806641	+5.22070313	-2.54443359	+58.97460938	-54.31640625	-48.09814453	+5864	+14.97216797	+0.74707031	-5.18994141	+47.06542969	-33.13476563	-71.49902344	+2912
+1458240779.00740000	+16.57617188	+1.58642578	-2.09619141	+4.87792969	-47.04345703	-85.34179688	+5044	+16.00927734	+5.22070313	-2.60156250	+59.17236328	-53.39355469	-48.14208984	+5860	+14.93701172	+0.68554688	-5.21191406	+47.06542969	-32.69531250	-71.63085938	+2888
+1458240779.01160000	+16.57177734	+1.59082031	-2.10498047	+4.83398438	-46.84570313	-85.25390625	+5032	+16.00927734	+5.21630859	-2.63232422	+59.26025391	-53.02001953	-48.16406250	+5852	+14.91943359	+0.65478516	-5.22509766	+47.06542969	-32.45361328	-71.71875000	+2884
+1458240779.01580000	+16.56738281	+1.58642578	-2.11376953	+4.83398438	-46.69189453	-85.27587891	+5012	+16.00488281	+5.21630859	-2.65869141	+59.34814453	-52.64648438	-48.18603516	+5848	+14.90625000	+0.61962891	-5.23388672	+47.06542969	-32.18994141	-71.80664063	+2876
+1458240779.01990010	+16.55859375	+1.58203125	-2.11816406	+4.92187500	-46.49414063	-85.38574219	+4992	+16.00048828	+5.21191406	-2.69384766	+59.30419922	-52.27294922	-48.07617188	+5840	+14.88427734	+0.58886719	-5.24707031	+47.06542969	-31.88232422	-71.91650391	+2876
+1458240779.02410010	+16.54541016	+1.59082031	-2.13134766	+5.09765625	-46.25244141	-85.49560547	+4972	+15.99609375	+5.21191406	-2.72460938	+59.34814453	-51.96533203	-48.03222656	+5828	+14.86230469	+0.54931641	-5.26025391	+47.08740234	-31.55273438	-72.00439453	+2876
+1458240779.02830000	+16.53662109	+1.57763672	-2.14892578	+5.20751953	-46.01074219	-85.58349609	+4956	+15.99169922	+5.19873047	-2.75537109	+59.23828125	-51.63574219	-47.87841797	+5820	+14.83593750	+0.51416016	-5.27783203	+47.06542969	-31.20117188	-72.04833984	+2876
+1458240779.03660010	+16.52343750	+1.56884766	-2.17968750	+5.60302734	-45.50537109	-85.91308594	+4916	+15.99169922	+5.17236328	-2.83886719	+58.86474609	-51.02050781	-47.41699219	+5800	+14.79199219	+0.44384766	-5.30859375	+47.02148438	-30.54199219	-72.09228516	+2884
+1458240779.04080010	+16.52343750	+1.54687500	-2.19726563	+5.77880859	-45.26367188	-86.13281250	+4896	+15.98730469	+5.15039063	-2.87402344	+58.64501953	-50.73486328	-47.15332031	+5788	+14.76562500	+0.40429688	-5.32177734	+46.95556641	-30.21240234	-72.07031250	+2888
+1458240779.04489990	+16.52343750	+1.52490234	-2.22363281	+6.02050781	-44.97802734	-86.41845703	+4880	+15.98730469	+5.12841797	-2.92675781	+58.29345703	-50.42724609	-46.77978516	+5780	+14.74804688	+0.36474609	-5.33056641	+46.88964844	-29.92675781	-72.07031250	+2888
+1458240779.04909990	+16.52343750	+1.51171875	-2.26318359	+6.30615234	-44.53857422	-86.68212891	+4864	+15.98291016	+5.11523438	-2.98388672	+57.98583984	-50.07568359	-46.36230469	+5768	+14.73046875	+0.32958984	-5.35253906	+46.82373047	-29.57519531	-71.91650391	+2892
+1458240779.05329990	+16.51904297	+1.48095703	-2.31152344	+6.54785156	-44.05517578	-86.94580078	+4852	+15.97851563	+5.08007813	-3.04541016	+57.52441406	-49.72412109	-45.85693359	+5760	+14.70849609	+0.29882813	-5.37451172	+46.71386719	-29.24560547	-71.74072266	+2888
+1458240779.05740000	+16.51904297	+1.44580078	-2.35546875	+6.78955078	-43.59375000	-87.27539063	+4840	+15.97412109	+5.04931641	-3.11572266	+56.99707031	-49.37255859	-45.30761719	+5752	+14.68652344	+0.26367188	-5.39208984	+46.58203125	-28.93798828	-71.54296875	+2888
+1458240779.06580000	+16.51904297	+1.38427734	-2.46093750	+7.38281250	-42.53906250	-87.84667969	+4824	+15.96972656	+5.01416016	-3.18164063	+56.46972656	-49.06494141	-44.75830078	+5716	+14.64257813	+0.19775391	-5.43603516	+46.27441406	-28.27880859	-70.97167969	+2872
+1458240779.06990000	+16.51904297	+1.34033203	-2.51806641	+7.64648438	-41.98974609	-88.15429688	+4816	+15.96093750	+4.98339844	-3.23437500	+56.03027344	-48.80126953	-44.29687500	+5708	+14.62060547	+0.16259766	-5.45361328	+46.12060547	-27.99316406	-70.70800781	+2864
+1458240779.07410000	+16.52343750	+1.30957031	-2.57958984	+7.99804688	-41.44042969	-88.43994141	+4812	+15.95654297	+4.95263672	-3.28710938	+55.61279297	-48.58154297	-43.85742188	+5696	+14.60302734	+0.13183594	-5.47558594	+45.98876953	-27.70751953	-70.42236328	+2848
+1458240779.08240010	+16.52783203	+1.21728516	-2.69384766	+8.67919922	-40.34179688	-89.14306641	+4808	+15.94775391	+4.88232422	-3.40136719	+54.60205078	-48.07617188	-42.80273438	+5672	+14.56347656	+0.05273438	-5.51074219	+45.65917969	-27.09228516	-69.87304688	+2812
+1458240779.08660010	+16.52783203	+1.18212891	-2.75097656	+9.11865234	-39.77050781	-89.47265625	+4800	+15.93896484	+4.84277344	-3.47167969	+53.98681641	-47.79052734	-42.16552734	+5664	+14.54150391	+0.01318359	-5.52832031	+45.50537109	-26.78466797	-69.60937500	+2792
+1458240779.09069990	+16.52343750	+1.13818359	-2.81250000	+9.51416016	-39.17724609	-89.78027344	+4796	+15.93017578	+4.79443359	-3.54199219	+53.34960938	-47.50488281	-41.52832031	+5656	+14.51953125	-0.03515625	-5.54589844	+45.32958984	-26.45507813	-69.34570313	+2776
+1458240779.09489990	+16.51464844	+1.09423828	-2.86523438	+9.93164063	-38.60595703	-90.10986328	+4792	+15.92138672	+4.75048828	-3.61230469	+52.69042969	-47.21923828	-40.86914063	+5644	+14.48876953	-0.07910156	-5.56787109	+45.15380859	-26.08154297	-69.06005859	+2756
+1458240779.10320000	+16.50585938	+1.01953125	-2.94873047	+10.94238281	-37.68310547	-90.76904297	+4780	+15.89941406	+4.62304688	-3.77050781	+50.99853516	-46.66992188	-39.22119141	+5628	+14.43164063	-0.18017578	-5.59863281	+44.86816406	-25.35644531	-68.64257813	+2716
+1458240779.10739990	+16.50146484	+0.97558594	-2.98388672	+11.44775391	-37.26562500	-91.14257813	+4768	+15.88623047	+4.56591797	-3.83642578	+50.22949219	-46.47216797	-38.49609375	+5612	+14.40087891	-0.23291016	-5.61181641	+44.73632813	-24.96093750	-68.46679688	+2696
+1458240779.11159990	+16.49707031	+0.94921875	-3.01464844	+12.06298828	-36.87011719	-91.45019531	+4756	+15.87744141	+4.48681641	-3.91113281	+49.21875000	-46.31835938	-37.55126953	+5600	+14.37011719	-0.28564453	-5.62060547	+44.62646484	-24.58740234	-68.31298828	+2676
+1458240779.11570000	+16.48828125	+0.91406250	-3.04101563	+12.70019531	-36.45263672	-91.77978516	+4740	+15.87304688	+4.42529297	-3.96386719	+48.38378906	-46.25244141	-36.78222656	+5580	+14.33935547	-0.36035156	-5.62939453	+44.45068359	-24.14794922	-68.22509766	+2664
+1458240779.12410000	+16.45751953	+0.85253906	-3.08496094	+14.08447266	-35.66162109	-92.50488281	+4704	+15.85986328	+4.29345703	-4.04736328	+46.62597656	-46.27441406	-35.28808594	+5532	+14.26464844	-0.49218750	-5.65576172	+44.16503906	-23.18115234	-67.96142578	+2648
+1458240779.12820010	+16.44433594	+0.81738281	-3.11132813	+14.76562500	-35.22216797	-92.83447266	+4684	+15.85107422	+4.22753906	-4.07373047	+45.76904297	-46.31835938	-34.56298828	+5504	+14.22509766	-0.56689453	-5.66894531	+43.98925781	-22.67578125	-67.80761719	+2644
+1458240779.13240000	+16.43115234	+0.77783203	-3.12451172	+15.42480469	-34.82666016	-93.16406250	+4664	+15.84667969	+4.15722656	-4.10009766	+44.86816406	-46.40625000	-33.79394531	+5476	+14.18554688	-0.63281250	-5.67333984	+43.85742188	-22.19238281	-67.69775391	+2640
+1458240779.13660000	+16.41796875	+0.76025391	-3.14208984	+16.21582031	-34.45312500	-93.42773438	+4640	+15.84228516	+4.08251953	-4.11767578	+43.79150391	-46.60400391	-32.89306641	+5444	+14.14160156	-0.69873047	-5.68212891	+43.74755859	-21.70898438	-67.52197266	+2640
+1458240779.14070010	+16.40478516	+0.72070313	-3.15527344	+16.94091797	-34.03564453	-93.73535156	+4616	+15.83789063	+4.00781250	-4.13085938	+42.80273438	-46.75781250	-32.10205078	+5416	+14.10205078	-0.77783203	-5.69091797	+43.57177734	-21.18164063	-67.36816406	+2644
+1458240779.14899990	+16.37841797	+0.65917969	-3.19921875	+18.50097656	-33.09082031	-94.28466797	+4580	+15.83789063	+3.86718750	-4.15722656	+40.69335938	-47.15332031	-30.38818359	+5344	+14.02734375	-0.92285156	-5.69531250	+43.28613281	-20.21484375	-67.06054688	+2652
+1458240779.15319990	+16.36523438	+0.61962891	-3.22998047	+19.22607422	-32.54150391	-94.50439453	+4564	+15.83349609	+3.78808594	-4.17041016	+39.55078125	-47.32910156	-29.46533203	+5312	+13.98779297	-1.00195313	-5.69970703	+43.11035156	-19.70947266	-66.84082031	+2660
+1458240779.15739990	+16.34765625	+0.57568359	-3.26074219	+19.92919922	-31.99218750	-94.72412109	+4552	+15.82470703	+3.70458984	-4.19677734	+38.27636719	-47.46093750	-28.41064453	+5280	+13.94824219	-1.07666016	-5.69970703	+42.95654297	-19.22607422	-66.66503906	+2664
+1458240779.16150000	+16.32568359	+0.54492188	-3.29589844	+20.74218750	-31.39892578	-94.87792969	+4540	+15.81591797	+3.62548828	-4.20996094	+37.02392578	-47.65869141	-27.35595703	+5244	+13.90869141	-1.14257813	-5.70849609	+42.84667969	-18.74267578	-66.37939453	+2672
+1458240779.16570000	+16.30810547	+0.49658203	-3.33105469	+21.44531250	-30.78369141	-94.98779297	+4532	+15.80273438	+3.53320313	-4.22753906	+35.61767578	-47.83447266	-26.19140625	+5212	+13.86474609	-1.20849609	-5.71289063	+42.69287109	-18.25927734	-66.07177734	+2676
+1458240779.17400000	+16.28173828	+0.40869141	-3.42333984	+22.91748047	-29.48730469	-95.18554688	+4512	+15.79394531	+3.33984375	-4.27587891	+32.45361328	-48.25195313	-23.64257813	+5144	+13.79882813	-1.33593750	-5.70410156	+42.51708984	-17.49023438	-65.54443359	+2676
+1458240779.17820000	+16.26416016	+0.35595703	-3.47167969	+23.62060547	-28.85009766	-95.27343750	+4500	+15.78515625	+3.23876953	-4.29345703	+30.80566406	-48.53759766	-22.30224609	+5108	+13.76806641	-1.40625000	-5.69531250	+42.40722656	-17.07275391	-65.30273438	+2672
+1458240779.18650010	+16.22460938	+0.26367188	-3.57714844	+25.18066406	-27.46582031	-95.36132813	+4472	+15.76318359	+3.03662109	-4.34179688	+27.09228516	-49.02099609	-19.31396484	+5032	+13.70214844	-1.54248047	-5.68212891	+42.29736328	-16.30371094	-64.79736328	+2660
+1458240779.19490000	+16.17187500	+0.14941406	-3.69140625	+26.67480469	-26.03759766	-95.38330078	+4440	+15.73681641	+2.81250000	-4.39013672	+22.80761719	-49.52636719	-15.84228516	+4956	+13.63623047	-1.67431641	-5.66455078	+42.23144531	-15.55664063	-64.27001953	+2640
+1458240779.19899990	+16.14111328	+0.11865234	-3.73535156	+27.64160156	-25.51025391	-95.40527344	+4416	+15.72363281	+2.69384766	-4.39013672	+20.54443359	-49.96582031	-14.08447266	+4908	+13.60107422	-1.73144531	-5.65136719	+42.25341797	-15.20507813	-64.00634766	+2624
+1458240779.20320010	+16.11035156	+0.06152344	-3.77490234	+28.52050781	-24.96093750	-95.44921875	+4396	+15.71044922	+2.57519531	-4.39453125	+18.10546875	-50.36132813	-12.15087891	+4868	+13.56591797	-1.80615234	-5.64257813	+42.23144531	-14.83154297	-63.78662109	+2608
+1458240779.21149990	+16.04443359	-0.01318359	-3.85839844	+30.60791016	-23.92822266	-95.55908203	+4352	+15.68408203	+2.32470703	-4.39453125	+12.70019531	-51.13037109	-7.93212891	+4776	+13.49560547	-1.94677734	-5.60742188	+42.29736328	-14.08447266	-63.41308594	+2576
+1458240779.21569990	+16.00927734	-0.06152344	-3.88476563	+31.68457031	-23.48876953	-95.69091797	+4332	+15.66650391	+2.19726563	-4.38134766	+9.86572266	-51.52587891	-5.66894531	+4728	+13.46484375	-2.02587891	-5.59423828	+42.29736328	-13.66699219	-63.25927734	+2560
+1458240779.21989990	+15.96093750	-0.10986328	-3.92431641	+32.76123047	-22.96142578	-95.77880859	+4312	+15.64453125	+2.06542969	-4.36376953	+6.85546875	-51.87744141	-3.31787109	+4680	+13.42089844	-2.10058594	-5.58105469	+42.34130859	-13.22753906	-63.08349609	+2544
+1458240779.22400000	+15.91259766	-0.13623047	-3.93750000	+34.05761719	-22.67578125	-95.91064453	+4280	+15.62255859	+1.93798828	-4.34619141	+3.84521484	-52.16308594	-0.92285156	+4632	+13.37695313	-2.17089844	-5.56347656	+42.42919922	-12.78808594	-62.88574219	+2528
+1458240779.23230000	+15.81152344	-0.21093750	-3.97265625	+36.45263672	-21.99462891	-96.13037109	+4232	+15.56542969	+1.65673828	-4.28906250	-2.39501953	-52.60253906	+3.93310547	+4540	+13.28027344	-2.33789063	-5.54150391	+42.45117188	-11.82128906	-62.53417969	+2508
+1458240779.24070000	+15.70605469	-0.25927734	-3.97705078	+39.11132813	-21.66503906	-96.41601563	+4168	+15.49511719	+1.37548828	-4.22314453	-8.48144531	-52.73437500	+8.70117188	+4456	+13.18359375	-2.50048828	-5.51074219	+42.53906250	-10.89843750	-62.18261719	+2492
+1458240779.24480010	+15.64892578	-0.29443359	-3.98144531	+40.34179688	-21.48925781	-96.52587891	+4136	+15.45556641	+1.23925781	-4.16601563	-11.40380859	-52.86621094	+10.98632813	+4416	+13.13085938	-2.58837891	-5.49316406	+42.56103516	-10.41503906	-62.02880859	+2488
+1458240779.24900010	+15.59179688	-0.33837891	-3.97705078	+41.41845703	-21.31347656	-96.67968750	+4108	+15.41601563	+1.12060547	-4.13525391	-14.01855469	-52.62451172	+13.11767578	+4372	+13.07812500	-2.66748047	-5.47998047	+42.62695313	-9.95361328	-61.80908203	+2488
+1458240779.25320010	+15.53466797	-0.36474609	-3.98144531	+42.51708984	-21.18164063	-96.72363281	+4072	+15.37207031	+0.97998047	-4.10888672	-16.50146484	-52.38281250	+14.98535156	+4324	+13.02539063	-2.75537109	-5.46679688	+42.62695313	-9.49218750	-61.56738281	+2488
+1458240779.26149990	+15.41162109	-0.44824219	-3.96826172	+44.14306641	-21.02783203	-96.70166016	+4016	+15.27539063	+0.73388672	-4.01220703	-20.58837891	-51.98730469	+18.19335938	+4244	+12.91113281	-2.91796875	-5.43603516	+42.64892578	-8.61328125	-61.06201172	+2500
+1458240779.26570010	+15.35449219	-0.47900391	-3.96826172	+44.84619141	-20.96191406	-96.56982422	+3988	+15.22705078	+0.60205078	-3.98583984	-22.25830078	-51.63574219	+19.40185547	+4208	+12.85400391	-3.00146484	-5.42285156	+42.64892578	-8.21777344	-60.75439453	+2504
+1458240779.26979990	+15.30175781	-0.51416016	-3.94189453	+45.43945313	-21.09375000	-96.50390625	+3960	+15.17871094	+0.48339844	-3.92431641	-23.68652344	-51.54785156	+20.47851563	+4172	+12.80126953	-3.08496094	-5.40087891	+42.60498047	-7.88818359	-60.51269531	+2512
+1458240779.27399990	+15.24462891	-0.58886719	-3.93750000	+45.59326172	-20.96191406	-96.32812500	+3936	+15.13476563	+0.39111328	-3.89794922	-24.69726563	-51.08642578	+21.33544922	+4132	+12.74853516	-3.15527344	-5.37890625	+42.62695313	-7.60253906	-60.20507813	+2520
+1458240779.27819990	+15.19189453	-0.63281250	-3.93750000	+45.79101563	-20.87402344	-96.08642578	+3908	+15.08642578	+0.27246094	-3.87158203	-25.57617188	-50.71289063	+21.88476563	+4100	+12.69580078	-3.23437500	-5.35693359	+42.62695313	-7.31689453	-59.87548828	+2528
+1458240779.28230000	+15.14794922	-0.68554688	-3.90673828	+45.90087891	-21.04980469	-95.91064453	+3884	+15.04248047	+0.16699219	-3.81884766	-26.19140625	-50.60302734	+22.32421875	+4076	+12.64746094	-3.31347656	-5.32177734	+42.60498047	-7.09716797	-59.63378906	+2536
+1458240779.29070000	+15.04248047	-0.83935547	-3.90673828	+45.19775391	-20.74218750	-95.11962891	+3840	+14.95019531	-0.02197266	-3.78369141	-26.54296875	-49.63623047	+22.50000000	+4016	+12.55078125	-3.44970703	-5.27343750	+42.62695313	-6.65771484	-58.84277344	+2544
+1458240779.29480000	+14.99853516	-0.90527344	-3.87597656	+44.84619141	-20.85205078	-94.76806641	+3816	+14.90625000	-0.12304688	-3.74853516	-26.47705078	-49.39453125	+22.36816406	+3992	+12.50244141	-3.52001953	-5.23828125	+42.60498047	-6.50390625	-58.51318359	+2548
+1458240779.29900000	+14.95019531	-0.98876953	-3.87158203	+44.20898438	-20.69824219	-94.24072266	+3792	+14.85791016	-0.20654297	-3.73095703	-26.19140625	-48.91113281	+22.14843750	+3964	+12.45410156	-3.58593750	-5.20312500	+42.62695313	-6.39404297	-58.11767578	+2548
+1458240779.30730010	+14.85791016	-1.14257813	-3.84521484	+42.97851563	-20.50048828	-93.27392578	+3744	+14.76562500	-0.39111328	-3.68261719	-25.46630859	-48.14208984	+21.42333984	+3924	+12.36181641	-3.72216797	-5.12841797	+42.64892578	-6.15234375	-57.41455078	+2548
+1458240779.31559990	+14.77001953	-1.31835938	-3.83642578	+41.41845703	-20.01708984	-92.13134766	+3692	+14.67333984	-0.55371094	-3.66064453	-24.27978516	-47.06542969	+20.52246094	+3880	+12.26953125	-3.84960938	-5.05371094	+42.71484375	-5.91064453	-56.57958984	+2532
+1458240779.31979990	+14.72167969	-1.39746094	-3.81445313	+40.69335938	-19.84130859	-91.64794922	+3668	+14.62939453	-0.64160156	-3.63427734	-23.70849609	-46.64794922	+20.03906250	+3864	+12.22119141	-3.91552734	-5.00976563	+42.75878906	-5.77880859	-56.20605469	+2528
+1458240779.32399990	+14.67773438	-1.47216797	-3.80566406	+39.99023438	-19.57763672	-91.03271484	+3640	+14.58105469	-0.71630859	-3.61669922	-23.02734375	-46.09863281	+19.55566406	+3844	+12.17285156	-3.97705078	-4.97021484	+42.82470703	-5.66894531	-55.74462891	+2520
+1458240779.32810000	+14.62939453	-1.55126953	-3.80126953	+39.26513672	-19.27001953	-90.43945313	+3616	+14.53271484	-0.79541016	-3.60351563	-22.36816406	-45.54931641	+19.07226563	+3824	+12.12011719	-4.04736328	-4.93945313	+42.86865234	-5.49316406	-55.30517578	+2508
+1458240779.33649990	+14.53710938	-1.69628906	-3.75292969	+38.03466797	-18.78662109	-89.40673828	+3564	+14.44042969	-0.94042969	-3.55078125	-21.13769531	-44.53857422	+18.30322266	+3792	+12.01904297	-4.17041016	-4.85595703	+43.02246094	-5.18554688	-54.47021484	+2492
+1458240779.34060000	+14.49316406	-1.77099609	-3.73535156	+37.44140625	-18.47900391	-88.92333984	+3540	+14.39648438	-1.01074219	-3.52880859	-20.52246094	-44.01123047	+17.92968750	+3772	+11.96191406	-4.24511719	-4.82080078	+43.06640625	-4.98779297	-54.03076172	+2484
+1458240779.34480000	+14.44482422	-1.84130859	-3.70019531	+36.91406250	-18.19335938	-88.52783203	+3520	+14.34814453	-1.08105469	-3.49365234	-19.97314453	-43.54980469	+17.60009766	+3756	+11.90478516	-4.31542969	-4.77685547	+43.11035156	-4.79003906	-53.65722656	+2476
+1458240779.34900000	+14.40087891	-1.90283203	-3.66943359	+36.49658203	-17.92968750	-88.06640625	+3496	+14.30419922	-1.14697266	-3.45849609	-19.37988281	-43.06640625	+17.29248047	+3740	+11.84765625	-4.38134766	-4.74169922	+43.22021484	-4.59228516	-53.19580078	+2472
+1458240779.35310010	+14.35253906	-1.96875000	-3.64306641	+36.03515625	-17.64404297	-87.64892578	+3476	+14.26025391	-1.20849609	-3.43212891	-18.80859375	-42.56103516	+16.98486328	+3720	+11.78613281	-4.45605469	-4.71093750	+43.28613281	-4.35058594	-52.73437500	+2464
+1458240779.36150000	+14.25146484	-2.08300781	-3.56835938	+35.33203125	-17.11669922	-86.85791016	+3444	+14.16796875	-1.33154297	-3.34863281	-17.75390625	-41.68212891	+16.50146484	+3684	+11.66308594	-4.59228516	-4.63623047	+43.46191406	-3.91113281	-51.85546875	+2460
+1458240779.36560010	+14.19873047	-2.14453125	-3.53320313	+35.00244141	-16.83105469	-86.46240234	+3432	+14.11962891	-1.38867188	-3.30908203	-17.22656250	-41.24267578	+16.23779297	+3668	+11.60156250	-4.66259766	-4.60546875	+43.54980469	-3.69140625	-51.39404297	+2460
+1458240779.37400010	+14.09765625	-2.25000000	-3.44970703	+34.49707031	-16.36962891	-85.78125000	+3408	+14.02294922	-1.50292969	-3.22558594	-16.28173828	-40.40771484	+15.84228516	+3632	+11.47851563	-4.79882813	-4.52636719	+43.76953125	-3.33984375	-50.60302734	+2464
+1458240779.38229990	+13.99658203	-2.36865234	-3.36621094	+33.96972656	-15.82031250	-85.12207031	+3392	+13.92626953	-1.62158203	-3.14648438	-15.35888672	-39.57275391	+15.38085938	+3600	+11.35986328	-4.93505859	-4.44287109	+44.01123047	-2.96630859	-49.79003906	+2472
+1458240779.38640000	+13.94384766	-2.41699219	-3.33544922	+33.83789063	-15.53466797	-84.70458984	+3384	+13.87792969	-1.66992188	-3.11132813	-14.87548828	-39.08935547	+15.18310547	+3580	+11.29833984	-4.99658203	-4.40332031	+44.16503906	-2.81250000	-49.35058594	+2476
+1458240779.39479990	+13.83398438	-2.53564453	-3.26513672	+33.42041016	-14.96337891	-83.95751953	+3376	+13.77685547	-1.78857422	-3.04101563	-14.01855469	-38.16650391	+14.76562500	+3548	+11.18847656	-5.12402344	-4.31542969	+44.49462891	-2.50488281	-48.51562500	+2488
+1458240779.39890000	+13.78125000	-2.57958984	-3.23437500	+33.35449219	-14.65576172	-83.49609375	+3364	+13.71972656	-1.83691406	-3.01025391	-13.55712891	-37.61718750	+14.61181641	+3528	+11.13574219	-5.18115234	-4.27148438	+44.69238281	-2.39501953	-48.07617188	+2492
+1458240779.40310000	+13.72412109	-2.64111328	-3.20800781	+33.17871094	-14.32617188	-83.07861328	+3360	+13.66699219	-1.89843750	-2.98388672	-13.13964844	-37.04589844	+14.43603516	+3512	+11.07861328	-5.23828125	-4.23193359	+44.91210938	-2.26318359	-47.59277344	+2492
+1458240779.41140010	+13.62304688	-2.75537109	-3.15527344	+32.95898438	-13.66699219	-82.19970703	+3344	+13.55712891	-2.01269531	-2.93115234	-12.34863281	-35.92529297	+14.15039063	+3476	+10.98632813	-5.34814453	-4.11767578	+45.39550781	-2.08740234	-46.84570313	+2500
+1458240779.41560010	+13.57031250	-2.81689453	-3.13769531	+32.84912109	-13.29345703	-81.71630859	+3332	+13.50439453	-2.07421875	-2.91357422	-11.97509766	-35.28808594	+14.01855469	+3456	+10.93798828	-5.40087891	-4.06933594	+45.65917969	-1.95556641	-46.38427734	+2500
+1458240779.42389990	+13.46484375	-2.92675781	-3.08935547	+32.71728516	-12.56835938	-80.77148438	+3308	+13.39013672	-2.17968750	-2.86083984	-11.18408203	-34.07958984	+13.82080078	+3424	+10.84130859	-5.51074219	-3.95507813	+46.18652344	-1.73583984	-45.57128906	+2500
+1458240779.42810010	+13.40771484	-2.98388672	-3.07177734	+32.67333984	-12.19482422	-80.24414063	+3292	+13.33300781	-2.23681641	-2.84326172	-10.83251953	-33.39843750	+13.75488281	+3408	+10.79736328	-5.55908203	-3.90673828	+46.49414063	-1.60400391	-45.06591797	+2492
+1458240779.43230010	+13.35937500	-3.04101563	-3.04541016	+32.62939453	-11.86523438	-79.80468750	+3280	+13.27587891	-2.29394531	-2.81689453	-10.50292969	-32.80517578	+13.71093750	+3392	+10.75341797	-5.61181641	-3.84960938	+46.80175781	-1.49414063	-44.67041016	+2488
+1458240779.44059990	+13.25390625	-3.14208984	-2.99707031	+32.67333984	-11.16210938	-78.83789063	+3244	+13.16162109	-2.39062500	-2.76855469	-9.77783203	-31.55273438	+13.68896484	+3352	+10.65234375	-5.71289063	-3.74414063	+47.37304688	-1.23046875	-43.72558594	+2476
+1458240779.44479990	+13.20117188	-3.19482422	-2.96630859	+32.69531250	-10.83251953	-78.42041016	+3224	+13.10888672	-2.44335938	-2.73339844	-9.44824219	-31.00341797	+13.66699219	+3336	+10.60839844	-5.76562500	-3.68701172	+47.65869141	-1.09863281	-43.33007813	+2472
+1458240779.44890000	+13.14843750	-3.24316406	-2.93994141	+32.78320313	-10.52490234	-77.95898438	+3208	+13.05175781	-2.48730469	-2.70703125	-9.05273438	-30.41015625	+13.71093750	+3316	+10.55566406	-5.82275391	-3.63427734	+47.92236328	-0.96679688	-42.86865234	+2464
+1458240779.45310000	+13.09570313	-3.28710938	-2.91357422	+32.84912109	-10.17333984	-77.49755859	+3188	+12.99902344	-2.53125000	-2.68066406	-8.70117188	-29.79492188	+13.73291016	+3300	+10.50292969	-5.87548828	-3.58593750	+48.18603516	-0.79101563	-42.36328125	+2456
+1458240779.45720010	+13.04296875	-3.33544922	-2.87841797	+32.91503906	-9.88769531	-77.10205078	+3168	+12.94628906	-2.57958984	-2.64111328	-8.37158203	-29.26757813	+13.75488281	+3280	+10.45458984	-5.92822266	-3.53759766	+48.47167969	-0.63720703	-41.87988281	+2448
+1458240779.46140000	+12.98583984	-3.37500000	-2.84765625	+33.04687500	-9.58007813	-76.68457031	+3152	+12.88916016	-2.61914063	-2.60595703	-8.02001953	-28.74023438	+13.82080078	+3264	+10.39306641	-5.98974609	-3.49365234	+48.66943359	-0.46142578	-41.39648438	+2440
+1458240779.46970010	+12.88037109	-3.45849609	-2.77734375	+33.26660156	-8.98681641	-75.91552734	+3116	+12.78369141	-2.70263672	-2.53564453	-7.33886719	-27.75146484	+13.88671875	+3232	+10.28320313	-6.09960938	-3.40576172	+49.17480469	-0.13183594	-40.40771484	+2428
+1458240779.47390010	+12.82763672	-3.49804688	-2.74218750	+33.39843750	-8.72314453	-75.52001953	+3104	+12.73095703	-2.74218750	-2.49609375	-7.00927734	-27.24609375	+13.95263672	+3212	+10.22167969	-6.15673828	-3.36181641	+49.35058594	+0.00000000	-39.90234375	+2420
+1458240779.47810010	+12.77490234	-3.53759766	-2.71142578	+33.53027344	-8.39355469	-75.14648438	+3088	+12.67822266	-2.78173828	-2.46093750	-6.65771484	-26.74072266	+13.99658203	+3196	+10.16455078	-6.21386719	-3.32666016	+49.59228516	+0.19775391	-39.37500000	+2416
+1458240779.48219990	+12.72216797	-3.57714844	-2.67187500	+33.66210938	-8.10791016	-74.81689453	+3076	+12.62988281	-2.82128906	-2.42138672	-6.35009766	-26.30126953	+14.04052734	+3180	+10.10742188	-6.27099609	-3.28271484	+49.81201172	+0.35156250	-38.91357422	+2412
+1458240779.49060010	+12.60791016	-3.65185547	-2.61474609	+33.94775391	-7.47070313	-74.00390625	+3052	+12.52001953	-2.89599609	-2.35546875	-5.71289063	-25.24658203	+14.19433594	+3148	+9.98876953	-6.38525391	-3.20361328	+50.22949219	+0.65917969	-37.85888672	+2404
+1458240779.49470000	+12.55517578	-3.69140625	-2.57958984	+34.07958984	-7.18505859	-73.65234375	+3044	+12.47167969	-2.93554688	-2.31591797	-5.42724609	-24.78515625	+14.26025391	+3132	+9.93603516	-6.43798828	-3.15966797	+50.49316406	+0.76904297	-37.39746094	+2404
+1458240779.49889990	+12.49804688	-3.72656250	-2.54882813	+34.25537109	-6.87744141	-73.25683594	+3036	+12.41455078	-2.97070313	-2.28076172	-5.14160156	-24.30175781	+14.37011719	+3116	+9.87451172	-6.49511719	-3.11572266	+50.66894531	+0.90087891	-36.93603516	+2404
+1458240779.50309990	+12.44531250	-3.76611328	-2.51806641	+34.38720703	-6.54785156	-72.88330078	+3028	+12.36181641	-3.01025391	-2.25000000	-4.85595703	-23.77441406	+14.43603516	+3104	+9.82177734	-6.54345703	-3.08056641	+50.95458984	+1.03271484	-36.40869141	+2400
+1458240779.50720000	+12.39257813	-3.80566406	-2.48730469	+34.54101563	-6.26220703	-72.53173828	+3020	+12.31347656	-3.04980469	-2.21484375	-4.59228516	-23.33496094	+14.50195313	+3088	+9.77343750	-6.59619141	-3.03222656	+51.24023438	+1.14257813	-35.99121094	+2396
+1458240779.51560000	+12.28710938	-3.87597656	-2.43896484	+34.89257813	-5.60302734	-71.71875000	+3000	+12.20800781	-3.12451172	-2.15771484	-4.06494141	-22.25830078	+14.74365234	+3056	+9.67236328	-6.69287109	-2.93994141	+51.78955078	+1.36230469	-35.13427734	+2392
+1458240779.51970010	+12.23437500	-3.91552734	-2.41259766	+35.02441406	-5.31738281	-71.34521484	+2992	+12.15527344	-3.16845703	-2.13134766	-3.84521484	-21.77490234	+14.85351563	+3044	+9.63281250	-6.73681641	-2.89160156	+52.11914063	+1.45019531	-34.73876953	+2388
+1458240779.52390000	+12.18164063	-3.95068359	-2.38623047	+35.22216797	-5.00976563	-70.92773438	+2980	+12.09814453	-3.20361328	-2.10498047	-3.60351563	-21.24755859	+15.00732422	+3024	+9.58447266	-6.78515625	-2.83886719	+52.38281250	+1.53808594	-34.36523438	+2384
+1458240779.53220010	+12.07617188	-4.02978516	-2.33789063	+35.57373047	-4.43847656	-70.13671875	+2956	+11.98828125	-3.27832031	-2.05224609	-3.16406250	-20.25878906	+15.29296875	+2992	+9.50537109	-6.86425781	-2.74218750	+53.10791016	+1.66992188	-33.59619141	+2368
+1458240779.53640010	+12.02783203	-4.06054688	-2.31152344	+35.79345703	-4.17480469	-69.74121094	+2940	+11.93554688	-3.31787109	-2.02587891	-2.94433594	-19.77539063	+15.46875000	+2972	+9.46142578	-6.90820313	-2.69384766	+53.41552734	+1.75781250	-33.26660156	+2364
+1458240779.54049990	+11.97509766	-4.10009766	-2.28955078	+35.96923828	-3.91113281	-69.36767578	+2924	+11.88281250	-3.35302734	-1.99951172	-2.74658203	-19.29199219	+15.64453125	+2956	+9.42626953	-6.94335938	-2.64550781	+53.78906250	+1.82373047	-32.91503906	+2352
+1458240779.54469990	+11.92675781	-4.13525391	-2.26318359	+36.16699219	-3.66943359	-69.01611328	+2908	+11.83007813	-3.39257813	-1.96875000	-2.57080078	-18.87451172	+15.79833984	+2940	+9.39111328	-6.98291016	-2.59277344	+54.14062500	+1.86767578	-32.58544922	+2344
+1458240779.54889990	+11.87402344	-4.17041016	-2.24121094	+36.36474609	-3.42773438	-68.64257813	+2892	+11.77734375	-3.42773438	-1.94238281	-2.37304688	-18.41308594	+15.99609375	+2920	+9.34716797	-7.02685547	-2.54443359	+54.42626953	+1.95556641	-32.27783203	+2336
+1458240779.55300000	+11.82568359	-4.20556641	-2.21923828	+36.56250000	-3.18603516	-68.26904297	+2872	+11.72900391	-3.46289063	-1.92041016	-2.17529297	-17.97363281	+16.19384766	+2900	+9.30761719	-7.06201172	-2.49609375	+54.77783203	+2.02148438	-31.94824219	+2324
+1458240779.55720000	+11.77734375	-4.24072266	-2.19287109	+36.76025391	-2.94433594	-67.91748047	+2852	+11.67626953	-3.49804688	-1.88964844	-1.99951172	-17.57812500	+16.39160156	+2880	+9.27246094	-7.10156250	-2.45654297	+55.12939453	+2.06542969	-31.59667969	+2308
+1458240779.56139990	+11.72460938	-4.27587891	-2.16650391	+36.97998047	-2.74658203	-67.58789063	+2832	+11.62353516	-3.53320313	-1.85888672	-1.84570313	-17.16064453	+16.61132813	+2860	+9.22412109	-7.14550781	-2.41259766	+55.37109375	+2.13134766	-31.26708984	+2300
+1458240779.56970000	+11.62792969	-4.33740234	-2.11376953	+37.39746094	-2.32910156	-66.92871094	+2792	+11.52246094	-3.59472656	-1.80175781	-1.49414063	-16.39160156	+17.00683594	+2820	+9.14501953	-7.22021484	-2.33349609	+55.98632813	+2.24121094	-30.56396484	+2272
+1458240779.57390000	+11.57958984	-4.36816406	-2.08740234	+37.61718750	-2.15332031	-66.62109375	+2772	+11.47412109	-3.62988281	-1.77539063	-1.34033203	-16.01806641	+17.20458984	+2800	+9.09667969	-7.26416016	-2.29833984	+56.18408203	+2.32910156	-30.23437500	+2260
+1458240779.57800010	+11.53125000	-4.40332031	-2.06542969	+37.83691406	-1.93359375	-66.31347656	+2752	+11.42578125	-3.66064453	-1.74902344	-1.18652344	-15.64453125	+17.40234375	+2780	+9.04833984	-7.30810547	-2.26318359	+56.42578125	+2.39501953	-29.90478516	+2248
+1458240779.58220010	+11.48291016	-4.43408203	-2.03906250	+38.03466797	-1.73583984	-66.02783203	+2732	+11.37744141	-3.69140625	-1.71826172	-1.01074219	-15.29296875	+17.57812500	+2760	+9.00439453	-7.34765625	-2.23242188	+56.66748047	+2.43896484	-29.50927734	+2236
+1458240779.58640000	+11.43017578	-4.46044922	-2.01708984	+38.27636719	-1.53808594	-65.74218750	+2716	+11.32910156	-3.71777344	-1.69189453	-0.85693359	-14.91943359	+17.77587891	+2744	+8.95166016	-7.39599609	-2.19726563	+56.82128906	+2.52685547	-29.17968750	+2224
+1458240779.59050010	+11.38183594	-4.49121094	-1.99511719	+38.49609375	-1.34033203	-65.45654297	+2700	+11.28076172	-3.74853516	-1.66552734	-0.70312500	-14.54589844	+17.95166016	+2724	+8.90332031	-7.43554688	-2.17089844	+57.04101563	+2.59277344	-28.82812500	+2212
+1458240779.59470010	+11.33349609	-4.51757813	-1.97314453	+38.71582031	-1.12060547	-65.14892578	+2684	+11.23242188	-3.77490234	-1.64355469	-0.54931641	-14.19433594	+18.12744141	+2708	+8.85937500	-7.47509766	-2.14453125	+57.26074219	+2.63671875	-28.45458984	+2200
+1458240779.60299990	+11.23242188	-4.57031250	-1.92919922	+39.22119141	-0.74707031	-64.62158203	+2652	+11.13574219	-3.83203125	-1.59082031	-0.24169922	-13.51318359	+18.45703125	+2672	+8.75830078	-7.56298828	-2.09179688	+57.61230469	+2.76855469	-27.75146484	+2176
+1458240779.60719990	+11.18408203	-4.59667969	-1.91162109	+39.44091797	-0.54931641	-64.35791016	+2640	+11.08740234	-3.85839844	-1.57324219	-0.08789063	-13.16162109	+18.61083984	+2656	+8.71435547	-7.60253906	-2.06542969	+57.83203125	+2.81250000	-27.44384766	+2168
+1458240779.61130000	+11.13574219	-4.62304688	-1.88964844	+39.70458984	-0.37353516	-64.09423828	+2624	+11.03906250	-3.88476563	-1.55126953	+0.06591797	-12.83203125	+18.76464844	+2640	+8.66601563	-7.64648438	-2.03466797	+57.98583984	+2.87841797	-27.13623047	+2156
+1458240779.61550000	+11.08740234	-4.64941406	-1.87207031	+39.94628906	-0.19775391	-63.85253906	+2612	+10.99072266	-3.91113281	-1.52929688	+0.21972656	-12.50244141	+18.89648438	+2624	+8.62207031	-7.68603516	-2.00830078	+58.20556641	+2.94433594	-26.85058594	+2148
+1458240779.61970000	+11.03906250	-4.67578125	-1.85888672	+40.18798828	+0.00000000	-63.58886719	+2600	+10.94677734	-3.93750000	-1.51171875	+0.35156250	-12.15087891	+19.05029297	+2608	+8.57812500	-7.72558594	-1.98632813	+58.42529297	+2.98828125	-26.54296875	+2136
+1458240779.62380000	+10.99072266	-4.69775391	-1.84130859	+40.47363281	+0.17578125	-63.34716797	+2584	+10.89843750	-3.96386719	-1.49414063	+0.52734375	-11.84326172	+19.20410156	+2592	+8.53417969	-7.76513672	-1.95556641	+58.60107422	+3.05419922	-26.27929688	+2124
+1458240779.63220000	+10.89843750	-4.74609375	-1.81054688	+41.00097656	+0.48339844	-62.84179688	+2560	+10.80175781	-4.01220703	-1.45898438	+0.81298828	-11.20605469	+19.48974609	+2556	+8.45947266	-7.83105469	-1.90283203	+59.17236328	+3.14208984	-25.79589844	+2100
+1458240779.63630010	+10.85009766	-4.76806641	-1.79736328	+41.28662109	+0.61523438	-62.62207031	+2544	+10.75781250	-4.03417969	-1.44140625	+0.94482422	-10.94238281	+19.62158203	+2540	+8.41992188	-7.86621094	-1.87207031	+59.39208984	+3.20800781	-25.59814453	+2092
+1458240779.64050010	+10.80615234	-4.79003906	-1.77978516	+41.55029297	+0.74707031	-62.40234375	+2528	+10.70947266	-4.05615234	-1.42822266	+1.09863281	-10.67871094	+19.73144531	+2524	+8.38916016	-7.89697266	-1.84130859	+59.69970703	+3.27392578	-25.42236328	+2076
+1458240779.64470010	+10.76220703	-4.81640625	-1.76660156	+41.81396484	+0.87890625	-62.18261719	+2512	+10.66552734	-4.08251953	-1.41064453	+1.20849609	-10.39306641	+19.88525391	+2504	+8.35839844	-7.92333984	-1.81054688	+60.00732422	+3.29589844	-25.22460938	+2064
+1458240779.64879990	+10.71826172	-4.83837891	-1.75341797	+42.09960938	+0.98876953	-61.96289063	+2492	+10.62158203	-4.10449219	-1.39746094	+1.34033203	-10.15136719	+20.01708984	+2484	+8.32763672	-7.95849609	-1.77978516	+60.24902344	+3.38378906	-25.07080078	+2052
+1458240779.65300010	+10.67871094	-4.86035156	-1.74023438	+42.38525391	+1.09863281	-61.76513672	+2472	+10.57763672	-4.12646484	-1.37988281	+1.45019531	-9.90966797	+20.14892578	+2464	+8.29687500	-7.98486328	-1.74902344	+60.55664063	+3.42773438	-24.93896484	+2036
+1458240779.65720010	+10.63916016	-4.87792969	-1.73144531	+42.64892578	+1.18652344	-61.52343750	+2452	+10.53369141	-4.14404297	-1.36669922	+1.58203125	-9.66796875	+20.28076172	+2444	+8.27050781	-8.01123047	-1.72265625	+60.86425781	+3.47167969	-24.76318359	+2020
+1458240779.66549990	+10.55126953	-4.91748047	-1.70507813	+43.19824219	+1.36230469	-61.14990234	+2408	+10.44580078	-4.18798828	-1.33593750	+1.77978516	-9.25048828	+20.52246094	+2404	+8.21337891	-8.06835938	-1.66552734	+61.41357422	+3.58154297	-24.49951172	+1988
+1458240779.66969990	+10.51611328	-4.93945313	-1.69189453	+43.46191406	+1.42822266	-60.97412109	+2388	+10.40625000	-4.20556641	-1.32275391	+1.88964844	-9.03076172	+20.63232422	+2380	+8.18701172	-8.09472656	-1.64355469	+61.69921875	+3.62548828	-24.34570313	+1968
+1458240779.67380000	+10.47216797	-4.96142578	-1.67871094	+43.70361328	+1.49414063	-60.79833984	+2364	+10.36230469	-4.22753906	-1.30957031	+1.95556641	-8.85498047	+20.74218750	+2360	+8.15625000	-8.12548828	-1.61718750	+61.91894531	+3.66943359	-24.21386719	+1952
+1458240779.67800000	+10.43701172	-4.97900391	-1.66992188	+43.96728516	+1.58203125	-60.64453125	+2340	+10.32714844	-4.24951172	-1.29638672	+2.04345703	-8.65722656	+20.85205078	+2340	+8.12988281	-8.15185547	-1.59082031	+62.13867188	+3.73535156	-24.10400391	+1936
+1458240779.68220000	+10.39746094	-4.99658203	-1.65673828	+44.20898438	+1.64794922	-60.46875000	+2316	+10.28759766	-4.26708984	-1.28320313	+2.15332031	-8.48144531	+20.96191406	+2320	+8.09912109	-8.18261719	-1.57324219	+62.35839844	+3.75732422	-23.95019531	+1920
+1458240779.68630000	+10.35791016	-5.01416016	-1.64355469	+44.42871094	+1.71386719	-60.31494141	+2296	+10.24804688	-4.28906250	-1.27001953	+2.19726563	-8.30566406	+21.07177734	+2300	+8.06396484	-8.21337891	-1.55126953	+62.51220703	+3.80126953	-23.79638672	+1904
+1458240779.69050000	+10.32275391	-5.03173828	-1.63476563	+44.67041016	+1.77978516	-60.16113281	+2272	+10.20849609	-4.30664063	-1.25683594	+2.28515625	-8.12988281	+21.15966797	+2276	+8.03320313	-8.24414063	-1.53369141	+62.68798828	+3.84521484	-23.66455078	+1888
+1458240779.69880010	+10.24804688	-5.06689453	-1.61279297	+45.10986328	+1.88964844	-59.87548828	+2232	+10.13818359	-4.34619141	-1.23486328	+2.43896484	-7.80029297	+21.33544922	+2240	+7.96728516	-8.30126953	-1.50732422	+62.95166016	+3.86718750	-23.33496094	+1856
+1458240779.70300010	+10.21289063	-5.08447266	-1.60400391	+45.32958984	+1.95556641	-59.74365234	+2212	+10.10302734	-4.36376953	-1.22167969	+2.50488281	-7.64648438	+21.40136719	+2220	+7.93212891	-8.33203125	-1.49414063	+63.06152344	+3.88916016	-23.20312500	+1840
+1458240779.70709990	+10.18212891	-5.09765625	-1.59082031	+45.54931641	+1.99951172	-59.63378906	+2192	+10.06787109	-4.38574219	-1.21289063	+2.59277344	-7.49267578	+21.48925781	+2204	+7.89697266	-8.36279297	-1.48535156	+63.17138672	+3.88916016	-23.02734375	+1828
+1458240779.71129990	+10.14697266	-5.11962891	-1.58203125	+45.70312500	+2.04345703	-59.52392578	+2180	+10.03271484	-4.40771484	-1.19970703	+2.63671875	-7.36083984	+21.53320313	+2188	+7.86181641	-8.39794922	-1.47216797	+63.23730469	+3.91113281	-22.89550781	+1816
+1458240779.71550010	+10.11181641	-5.13720703	-1.57324219	+45.92285156	+2.08740234	-59.39208984	+2164	+10.00195313	-4.42529297	-1.19091797	+2.72460938	-7.22900391	+21.59912109	+2172	+7.82666016	-8.42431641	-1.45898438	+63.30322266	+3.93310547	-22.76367188	+1804
+1458240779.71960000	+10.08544922	-5.15039063	-1.56445313	+46.12060547	+2.10937500	-59.28222656	+2148	+9.97558594	-4.44287109	-1.18212891	+2.81250000	-7.07519531	+21.66503906	+2152	+7.79150391	-8.45507813	-1.45019531	+63.36914063	+3.93310547	-22.60986328	+1788
+1458240779.72799990	+10.01953125	-5.18994141	-1.54687500	+46.45019531	+2.17529297	-59.04052734	+2124	+9.90966797	-4.48242188	-1.16455078	+2.92236328	-6.85546875	+21.75292969	+2124	+7.72998047	-8.51220703	-1.43261719	+63.45703125	+3.95507813	-22.39013672	+1764
+1458240779.73210000	+9.99316406	-5.20312500	-1.53808594	+46.62597656	+2.15332031	-58.95263672	+2112	+9.88330078	-4.50000000	-1.16015625	+2.98828125	-6.72363281	+21.81884766	+2108	+7.69921875	-8.53857422	-1.42382813	+63.54492188	+3.95507813	-22.28027344	+1748
+1458240779.73630000	+9.96240234	-5.22509766	-1.52929688	+46.73583984	+2.17529297	-58.86474609	+2100	+9.85693359	-4.52197266	-1.15136719	+3.01025391	-6.63574219	+21.86279297	+2096	+7.66845703	-8.56933594	-1.41503906	+63.58886719	+3.99902344	-22.19238281	+1736
+1458240779.74050000	+9.93603516	-5.24267578	-1.52050781	+46.88964844	+2.15332031	-58.77685547	+2092	+9.83056641	-4.53955078	-1.14257813	+3.09814453	-6.56982422	+21.88476563	+2084	+7.64648438	-8.59570313	-1.40185547	+63.65478516	+4.02099609	-22.12646484	+1724
+1458240779.74460010	+9.91406250	-5.26025391	-1.51611328	+47.06542969	+2.15332031	-58.68896484	+2080	+9.80419922	-4.55712891	-1.13378906	+3.16406250	-6.48193359	+21.92871094	+2068	+7.62011719	-8.61767578	-1.38867188	+63.72070313	+4.04296875	-22.06054688	+1716
+1458240779.75300000	+9.86572266	-5.29541016	-1.50292969	+47.28515625	+2.10937500	-58.51318359	+2056	+9.75585938	-4.59228516	-1.12060547	+3.25195313	-6.37207031	+21.99462891	+2040	+7.58056641	-8.66601563	-1.36230469	+63.87451172	+4.13085938	-21.99462891	+1692
+1458240779.75710010	+9.84814453	-5.31298828	-1.49853516	+47.41699219	+2.06542969	-58.42529297	+2044	+9.73828125	-4.60986328	-1.11621094	+3.31787109	-6.30615234	+22.03857422	+2024	+7.56298828	-8.68359375	-1.34912109	+63.96240234	+4.15283203	-21.97265625	+1680
+1458240779.76130010	+9.82177734	-5.33496094	-1.49414063	+47.48291016	+2.04345703	-58.38134766	+2032	+9.71191406	-4.63183594	-1.10742188	+3.33984375	-6.26220703	+22.03857422	+2012	+7.54541016	-8.70996094	-1.33593750	+64.05029297	+4.19677734	-21.95068359	+1672
+1458240779.76550010	+9.80419922	-5.35253906	-1.48535156	+47.59277344	+1.99951172	-58.31542969	+2020	+9.69433594	-4.64501953	-1.10302734	+3.40576172	-6.26220703	+22.06054688	+2000	+7.53222656	-8.72753906	-1.32275391	+64.13818359	+4.24072266	-21.95068359	+1664
+1458240779.76959990	+9.78662109	-5.37011719	-1.48095703	+47.72460938	+1.93359375	-58.27148438	+2004	+9.67675781	-4.65820313	-1.09423828	+3.44970703	-6.21826172	+22.10449219	+1984	+7.51904297	-8.74511719	-1.30957031	+64.22607422	+4.28466797	-21.97265625	+1656
+1458240779.77379990	+9.76904297	-5.39208984	-1.47656250	+47.74658203	+1.88964844	-58.22753906	+1992	+9.65478516	-4.68017578	-1.08984375	+3.47167969	-6.21826172	+22.10449219	+1968	+7.50585938	-8.76708984	-1.29199219	+64.29199219	+4.32861328	-21.99462891	+1652
+1458240779.77790000	+9.75146484	-5.40527344	-1.46777344	+47.85644531	+1.84570313	-58.20556641	+1976	+9.63720703	-4.69335938	-1.08544922	+3.51562500	-6.24023438	+22.10449219	+1956	+7.49707031	-8.78466797	-1.27880859	+64.35791016	+4.39453125	-22.01660156	+1644
+1458240779.78629990	+9.72070313	-5.44482422	-1.45898438	+47.96630859	+1.73583984	-58.13964844	+1944	+9.60205078	-4.72851563	-1.07226563	+3.58154297	-6.21826172	+22.12646484	+1928	+7.47070313	-8.82421875	-1.25244141	+64.48974609	+4.46044922	-22.01660156	+1636
+1458240779.79040000	+9.70751953	-5.45800781	-1.45458984	+48.03222656	+1.69189453	-58.11767578	+1924	+9.58886719	-4.74169922	-1.06787109	+3.62548828	-6.24023438	+22.12646484	+1912	+7.45751953	-8.84179688	-1.23925781	+64.51171875	+4.48242188	-22.06054688	+1632
+1458240779.79460000	+9.68994141	-5.47558594	-1.45019531	+48.09814453	+1.62597656	-58.09570313	+1908	+9.57128906	-4.75927734	-1.06347656	+3.66943359	-6.24023438	+22.12646484	+1896	+7.44433594	-8.85937500	-1.23486328	+64.53369141	+4.50439453	-22.06054688	+1628
+1458240779.79880000	+9.67675781	-5.49316406	-1.44580078	+48.12011719	+1.58203125	-58.11767578	+1892	+9.55810547	-4.77685547	-1.05908203	+3.66943359	-6.26220703	+22.12646484	+1884	+7.43115234	-8.88134766	-1.22607422	+64.55566406	+4.50439453	-22.06054688	+1624
+1458240779.80290010	+9.66357422	-5.51074219	-1.43701172	+48.16406250	+1.53808594	-58.11767578	+1876	+9.54052734	-4.79003906	-1.05468750	+3.69140625	-6.28417969	+22.10449219	+1872	+7.41357422	-8.89892578	-1.21728516	+64.53369141	+4.52636719	-22.08251953	+1620
+1458240779.80710010	+9.65039063	-5.52392578	-1.43261719	+48.20800781	+1.49414063	-58.11767578	+1864	+9.52734375	-4.80761719	-1.05029297	+3.73535156	-6.28417969	+22.08251953	+1856	+7.39599609	-8.92089844	-1.20849609	+64.51171875	+4.52636719	-22.06054688	+1620
+1458240779.81539990	+9.61962891	-5.55468750	-1.42382813	+48.22998047	+1.42822266	-58.13964844	+1836	+9.50097656	-4.83837891	-1.04150391	+3.75732422	-6.32812500	+22.01660156	+1836	+7.35644531	-8.96484375	-1.19970703	+64.40185547	+4.52636719	-22.06054688	+1612
+1458240779.81960010	+9.60644531	-5.56787109	-1.41943359	+48.25195313	+1.40625000	-58.13964844	+1824	+9.48779297	-4.85595703	-1.03710938	+3.77929688	-6.35009766	+21.99462891	+1824	+7.33447266	-8.98242188	-1.19970703	+64.31396484	+4.50439453	-22.01660156	+1608
+1458240779.82380010	+9.59765625	-5.58105469	-1.41503906	+48.22998047	+1.38427734	-58.13964844	+1812	+9.47460938	-4.86914063	-1.03271484	+3.80126953	-6.35009766	+21.97265625	+1812	+7.31250000	-9.00439453	-1.19970703	+64.24804688	+4.48242188	-21.97265625	+1604
+1458240779.82789990	+9.58447266	-5.59863281	-1.41064453	+48.25195313	+1.34033203	-58.16162109	+1800	+9.46142578	-4.88232422	-1.02832031	+3.82324219	-6.37207031	+21.92871094	+1804	+7.29052734	-9.02636719	-1.19531250	+64.16015625	+4.46044922	-21.97265625	+1600
+1458240779.83209990	+9.57128906	-5.61181641	-1.40625000	+48.25195313	+1.31835938	-58.16162109	+1792	+9.44824219	-4.89990234	-1.02392578	+3.84521484	-6.39404297	+21.90673828	+1796	+7.26855469	-9.04394531	-1.19531250	+64.07226563	+4.43847656	-21.92871094	+1596
+1458240779.83629990	+9.55810547	-5.62060547	-1.40185547	+48.25195313	+1.29638672	-58.18359375	+1784	+9.43505859	-4.91308594	-1.01953125	+3.84521484	-6.43798828	+21.86279297	+1784	+7.24658203	-9.06591797	-1.19531250	+63.98437500	+4.41650391	-21.90673828	+1588
+1458240779.84460000	+9.53613281	-5.64697266	-1.38867188	+48.22998047	+1.25244141	-58.20556641	+1772	+9.41308594	-4.93945313	-1.01074219	+3.88916016	-6.48193359	+21.79687500	+1772	+7.20263672	-9.10107422	-1.19091797	+63.80859375	+4.39453125	-21.88476563	+1576
+1458240779.84870000	+9.52294922	-5.66015625	-1.38427734	+48.22998047	+1.23046875	-58.22753906	+1764	+9.39990234	-4.95703125	-1.00634766	+3.91113281	-6.50390625	+21.75292969	+1764	+7.18505859	-9.11865234	-1.19091797	+63.72070313	+4.37255859	-21.86279297	+1568
+1458240779.85290000	+9.51416016	-5.67333984	-1.37988281	+48.22998047	+1.20849609	-58.22753906	+1760	+9.39111328	-4.96582031	-1.00195313	+3.93310547	-6.54785156	+21.73095703	+1756	+7.16748047	-9.13623047	-1.18652344	+63.65478516	+4.37255859	-21.86279297	+1560
+1458240779.85710000	+9.50097656	-5.68212891	-1.37548828	+48.20800781	+1.16455078	-58.24951172	+1756	+9.37792969	-4.97900391	-0.99755859	+3.95507813	-6.56982422	+21.70898438	+1748	+7.14550781	-9.14941406	-1.18212891	+63.58886719	+4.37255859	-21.86279297	+1556
+1458240779.86120010	+9.49218750	-5.69531250	-1.37548828	+48.20800781	+1.14257813	-58.24951172	+1752	+9.36914063	-4.99218750	-0.99316406	+3.97705078	-6.59179688	+21.66503906	+1740	+7.13232422	-9.16699219	-1.17773438	+63.52294922	+4.37255859	-21.86279297	+1548
+1458240779.86540010	+9.48339844	-5.70410156	-1.37109375	+48.20800781	+1.12060547	-58.27148438	+1748	+9.35595703	-5.00537109	-0.98876953	+3.99902344	-6.63574219	+21.64306641	+1732	+7.11914063	-9.17578125	-1.17773438	+63.50097656	+4.39453125	-21.86279297	+1540
+1458240779.86960010	+9.47021484	-5.71728516	-1.36669922	+48.18603516	+1.07666016	-58.27148438	+1740	+9.34716797	-5.01416016	-0.98437500	+4.02099609	-6.65771484	+21.62109375	+1728	+7.10595703	-9.18896484	-1.16894531	+63.47900391	+4.41650391	-21.90673828	+1532
+1458240779.87789990	+9.45263672	-5.73925781	-1.36230469	+48.16406250	+1.03271484	-58.31542969	+1732	+9.32519531	-5.03613281	-0.97558594	+4.04296875	-6.74560547	+21.55517578	+1712	+7.08837891	-9.21093750	-1.15136719	+63.45703125	+4.48242188	-21.97265625	+1520
+1458240779.88210010	+9.44384766	-5.74804688	-1.35791016	+48.16406250	+0.98876953	-58.31542969	+1724	+9.32080078	-5.04492188	-0.97558594	+4.06494141	-6.78955078	+21.53320313	+1700	+7.07958984	-9.21972656	-1.14257813	+63.45703125	+4.52636719	-21.99462891	+1516
+1458240779.88620000	+9.43945313	-5.76123047	-1.35791016	+48.12011719	+0.96679688	-58.33740234	+1720	+9.30761719	-5.05810547	-0.97558594	+4.04296875	-6.81152344	+21.51123047	+1692	+7.07519531	-9.22851563	-1.13818359	+63.45703125	+4.54833984	-22.01660156	+1508
+1458240779.89039990	+9.43066406	-5.77001953	-1.35351563	+48.09814453	+0.92285156	-58.33740234	+1712	+9.30322266	-5.06689453	-0.97119141	+4.06494141	-6.85546875	+21.46728516	+1684	+7.07080078	-9.23730469	-1.12939453	+63.43505859	+4.59228516	-22.06054688	+1504
+1458240779.89459990	+9.42187500	-5.78320313	-1.35351563	+48.09814453	+0.90087891	-58.35937500	+1704	+9.29443359	-5.07568359	-0.97119141	+4.08691406	-6.87744141	+21.44531250	+1672	+7.06640625	-9.24609375	-1.12500000	+63.43505859	+4.63623047	-22.08251953	+1500
+1458240779.89870000	+9.41748047	-5.79199219	-1.35351563	+48.05419922	+0.87890625	-58.35937500	+1696	+9.29003906	-5.09326172	-0.97119141	+4.02099609	-6.89941406	+21.42333984	+1664	+7.06201172	-9.25048828	-1.12060547	+63.41308594	+4.65820313	-22.10449219	+1496
+1458240779.90710000	+9.40869141	-5.81396484	-1.35351563	+47.98828125	+0.81298828	-58.40332031	+1680	+9.28125000	-5.10644531	-0.97119141	+3.99902344	-6.98730469	+21.33544922	+1644	+7.04882813	-9.26806641	-1.10742188	+63.34716797	+4.74609375	-22.17041016	+1492
+1458240779.91120000	+9.40429688	-5.82275391	-1.34912109	+47.92236328	+0.81298828	-58.42529297	+1672	+9.27685547	-5.12402344	-0.97119141	+3.91113281	-7.00927734	+21.29150391	+1636	+7.04443359	-9.27246094	-1.10302734	+63.30322266	+4.76806641	-22.17041016	+1488
+1458240779.91540000	+9.39990234	-5.83154297	-1.34912109	+47.87841797	+0.79101563	-58.44726563	+1664	+9.27246094	-5.13281250	-0.97119141	+3.88916016	-7.05322266	+21.24755859	+1628	+7.04003906	-9.28125000	-1.09863281	+63.23730469	+4.81201172	-22.19238281	+1484
+1458240779.91960000	+9.39550781	-5.84472656	-1.35351563	+47.81250000	+0.76904297	-58.46923828	+1652	+9.27246094	-5.14160156	-0.97558594	+3.86718750	-7.07519531	+21.20361328	+1616	+7.03125000	-9.29003906	-1.09863281	+63.14941406	+4.83398438	-22.21435547	+1484
+1458240779.92370010	+9.39550781	-5.85351563	-1.35351563	+47.76855469	+0.76904297	-58.49121094	+1644	+9.27246094	-5.15039063	-0.97558594	+3.77929688	-7.09716797	+21.15966797	+1608	+7.02685547	-9.29443359	-1.09863281	+63.06152344	+4.85595703	-22.19238281	+1480
+1458240779.92790010	+9.39111328	-5.86230469	-1.35351563	+47.70263672	+0.74707031	-58.51318359	+1636	+9.27246094	-5.15917969	-0.97998047	+3.71337891	-7.11914063	+21.11572266	+1600	+7.01806641	-9.30322266	-1.09863281	+62.97363281	+4.87792969	-22.19238281	+1476
+1458240779.93619990	+9.38671875	-5.87548828	-1.35351563	+47.57080078	+0.74707031	-58.55712891	+1620	+9.27246094	-5.17675781	-0.98437500	+3.58154297	-7.18505859	+21.02783203	+1588	+7.00488281	-9.32080078	-1.10302734	+62.75390625	+4.89990234	-22.19238281	+1472
+1458240779.94039990	+9.38671875	-5.88427734	-1.35351563	+47.48291016	+0.74707031	-58.60107422	+1612	+9.27685547	-5.18554688	-0.98437500	+3.51562500	-7.20703125	+20.98388672	+1580	+6.99609375	-9.32519531	-1.10302734	+62.62207031	+4.92187500	-22.19238281	+1468
+1458240779.94450000	+9.38671875	-5.89306641	-1.35351563	+47.41699219	+0.74707031	-58.64501953	+1608	+9.27685547	-5.19873047	-0.98437500	+3.42773438	-7.25097656	+20.91796875	+1576	+6.98730469	-9.33398438	-1.10742188	+62.49023438	+4.92187500	-22.17041016	+1464
+1458240779.94870000	+9.38671875	-5.90185547	-1.35791016	+47.32910156	+0.74707031	-58.68896484	+1604	+9.28125000	-5.20751953	-0.98876953	+3.36181641	-7.27294922	+20.87402344	+1572	+6.97851563	-9.34277344	-1.11181641	+62.38037109	+4.92187500	-22.17041016	+1460
+1458240779.95289990	+9.38671875	-5.91064453	-1.35791016	+47.24121094	+0.74707031	-58.73291016	+1596	+9.28564453	-5.21630859	-0.98876953	+3.27392578	-7.31689453	+20.80810547	+1568	+6.97412109	-9.34716797	-1.11181641	+62.24853516	+4.94384766	-22.17041016	+1460
+1458240779.95700000	+9.39111328	-5.92382813	-1.35791016	+47.13134766	+0.74707031	-58.77685547	+1592	+9.29003906	-5.22509766	-0.99316406	+3.18603516	-7.33886719	+20.76416016	+1564	+6.96533203	-9.35595703	-1.11621094	+62.11669922	+4.94384766	-22.17041016	+1456
+1458240779.96540000	+9.40429688	-6.00732422	-1.36669922	+46.23046875	+0.76904297	-59.23828125	+1608	+9.30322266	-5.26025391	-1.00195313	+2.85644531	-7.47070313	+20.56640625	+1560	+6.95214844	-9.36914063	-1.12500000	+61.85302734	+4.94384766	-22.14843750	+1448
+1458240779.96950010	+9.41308594	-6.02050781	-1.36669922	+46.09863281	+0.79101563	-59.32617188	+1608	+9.31201172	-5.27343750	-1.00195313	+2.72460938	-7.53662109	+20.50048828	+1560	+6.94775391	-9.37792969	-1.12500000	+61.69921875	+4.96582031	-22.14843750	+1440
+1458240779.97370000	+9.41748047	-6.03369141	-1.36669922	+45.96679688	+0.79101563	-59.39208984	+1608	+9.32519531	-5.29541016	-1.00634766	+2.52685547	-7.62451172	+20.36865234	+1560	+6.93896484	-9.38671875	-1.12939453	+61.50146484	+4.96582031	-22.17041016	+1436
+1458240779.97790000	+9.42626953	-6.04687500	-1.36669922	+45.83496094	+0.79101563	-59.45800781	+1608	+9.33398438	-5.30859375	-1.01074219	+2.39501953	-7.66845703	+20.30273438	+1560	+6.93457031	-9.39550781	-1.13378906	+61.32568359	+4.96582031	-22.17041016	+1432
+1458240779.98200010	+9.43066406	-6.06005859	-1.36669922	+45.70312500	+0.79101563	-59.54589844	+1612	+9.34277344	-5.31738281	-1.01074219	+2.26318359	-7.73437500	+20.23681641	+1560	+6.93017578	-9.40869141	-1.13818359	+61.14990234	+4.98779297	-22.19238281	+1428
+1458240779.98620010	+9.43945313	-6.06884766	-1.37109375	+45.59326172	+0.79101563	-59.58984375	+1612	+9.35156250	-5.32617188	-1.01513672	+2.17529297	-7.77832031	+20.19287109	+1560	+6.92578125	-9.42187500	-1.13818359	+60.88623047	+5.00976563	-22.23632813	+1420
+1458240779.99449990	+9.45263672	-6.09521484	-1.37109375	+45.32958984	+0.76904297	-59.69970703	+1612	+9.36474609	-5.34814453	-1.01513672	+1.95556641	-7.86621094	+20.12695313	+1560	+6.92138672	-9.43945313	-1.13818359	+60.49072266	+5.05371094	-22.34619141	+1408
+1458240779.99869990	+9.46142578	-6.10400391	-1.37109375	+45.24169922	+0.74707031	-59.74365234	+1608	+9.37353516	-5.35693359	-1.01953125	+1.88964844	-7.91015625	+20.10498047	+1560	+6.92578125	-9.44824219	-1.13378906	+60.29296875	+5.09765625	-22.41210938	+1404
+1458240780.00280000	+9.47021484	-6.11279297	-1.37109375	+45.15380859	+0.72509766	-59.76562500	+1608	+9.38232422	-5.36572266	-1.01953125	+1.77978516	-7.93212891	+20.08300781	+1556	+6.93017578	-9.45703125	-1.12939453	+60.13916016	+5.11962891	-22.50000000	+1396
+1458240780.00700000	+9.47900391	-6.12158203	-1.36669922	+45.04394531	+0.70312500	-59.85351563	+1608	+9.38671875	-5.37451172	-1.01513672	+1.69189453	-7.99804688	+20.03906250	+1556	+6.93896484	-9.46142578	-1.12060547	+60.02929688	+5.14160156	-22.58789063	+1392
+1458240780.01120000	+9.48779297	-6.13037109	-1.36230469	+44.97802734	+0.68115234	-59.87548828	+1604	+9.39550781	-5.37890625	-1.01513672	+1.62597656	-8.04199219	+20.01708984	+1556	+6.94335938	-9.46582031	-1.11181641	+59.94140625	+5.16357422	-22.67578125	+1392
+1458240780.01530000	+9.49658203	-6.13916016	-1.36230469	+44.89013672	+0.65917969	-59.91943359	+1600	+9.40429688	-5.38769531	-1.01513672	+1.56005859	-8.06396484	+19.99511719	+1552	+6.95214844	-9.47021484	-1.10302734	+59.85351563	+5.18554688	-22.76367188	+1392
+1458240780.01950000	+9.50097656	-6.15234375	-1.35351563	+44.80224609	+0.63720703	-59.96337891	+1600	+9.41308594	-5.39208984	-1.01074219	+1.47216797	-8.12988281	+19.97314453	+1552	+6.96093750	-9.47460938	-1.08984375	+59.76562500	+5.20751953	-22.87353516	+1392
+1458240780.02780010	+9.51416016	-6.16552734	-1.34472656	+44.69238281	+0.54931641	-60.05126953	+1596	+9.42626953	-5.40527344	-1.00195313	+1.36230469	-8.21777344	+19.95117188	+1548	+6.97412109	-9.47900391	-1.07226563	+59.61181641	+5.20751953	-23.02734375	+1392
+1458240780.03200010	+9.52294922	-6.16992188	-1.33593750	+44.62646484	+0.50537109	-60.11718750	+1596	+9.43066406	-5.40966797	-0.99316406	+1.29638672	-8.28369141	+19.92919922	+1548	+6.97851563	-9.48339844	-1.06347656	+59.52392578	+5.20751953	-23.11523438	+1392
+1458240780.04029990	+9.53613281	-6.17871094	-1.31396484	+44.56054688	+0.41748047	-60.24902344	+1596	+9.44384766	-5.41845703	-0.97998047	+1.23046875	-8.41552734	+19.86328125	+1548	+6.98730469	-9.49218750	-1.04589844	+59.37011719	+5.16357422	-23.26904297	+1396
+1458240780.04450010	+9.54052734	-6.18750000	-1.30517578	+44.51660156	+0.37353516	-60.33691406	+1600	+9.45263672	-5.42724609	-0.97119141	+1.18652344	-8.48144531	+19.84130859	+1548	+6.98730469	-9.49658203	-1.03710938	+59.26025391	+5.11962891	-23.35693359	+1400
+1458240780.04870010	+9.54492188	-6.18750000	-1.29638672	+44.47265625	+0.32958984	-60.42480469	+1600	+9.45703125	-5.42724609	-0.95800781	+1.16455078	-8.56933594	+19.79736328	+1552	+6.98730469	-9.50537109	-1.02832031	+59.15039063	+5.07568359	-23.42285156	+1400
+1458240780.05279990	+9.55371094	-6.19189453	-1.28320313	+44.45068359	+0.28564453	-60.51269531	+1604	+9.46582031	-5.43164063	-0.94921875	+1.14257813	-8.67919922	+19.73144531	+1552	+6.98730469	-9.50976563	-1.01953125	+59.04052734	+5.03173828	-23.51074219	+1404
+1458240780.06119990	+9.56250000	-6.20068359	-1.26123047	+44.40673828	+0.17578125	-60.71044922	+1612	+9.47900391	-5.44042969	-0.92724609	+1.09863281	-8.87695313	+19.64355469	+1560	+6.98730469	-9.52294922	-1.00634766	+58.79882813	+4.89990234	-23.66455078	+1408
+1458240780.06530000	+9.56689453	-6.20068359	-1.24365234	+44.38476563	+0.10986328	-60.84228516	+1616	+9.48339844	-5.44042969	-0.91845703	+1.09863281	-9.00878906	+19.57763672	+1564	+6.98291016	-9.52734375	-1.00195313	+58.66699219	+4.81201172	-23.75244141	+1408
+1458240780.06950000	+9.57128906	-6.20507813	-1.23486328	+44.38476563	+0.04394531	-60.95214844	+1620	+9.49218750	-5.44482422	-0.90966797	+1.07666016	-9.11865234	+19.51171875	+1568	+6.98291016	-9.53613281	-0.99316406	+58.53515625	+4.74609375	-23.84033203	+1408
+1458240780.07370000	+9.58007813	-6.20507813	-1.22167969	+44.36279297	+0.00000000	-61.08398438	+1628	+9.49658203	-5.44921875	-0.89648438	+1.07666016	-9.27246094	+19.44580078	+1572	+6.98291016	-9.54052734	-0.98876953	+58.42529297	+4.65820313	-23.92822266	+1412
+1458240780.07780000	+9.58447266	-6.20947266	-1.20849609	+44.34082031	-0.06591797	-61.23779297	+1632	+9.50537109	-5.44921875	-0.88330078	+1.05468750	-9.40429688	+19.35791016	+1576	+6.98291016	-9.54931641	-0.97998047	+58.29345703	+4.59228516	-24.06005859	+1412
+1458240780.08200000	+9.59326172	-6.21386719	-1.19970703	+44.31884766	-0.10986328	-61.36962891	+1640	+9.51416016	-5.45361328	-0.87890625	+1.05468750	-9.53613281	+19.29199219	+1584	+6.98291016	-9.55371094	-0.97558594	+58.18359375	+4.52636719	-24.16992188	+1412
+1458240780.08610010	+9.59765625	-6.21386719	-1.18652344	+44.29687500	-0.17578125	-61.50146484	+1644	+9.51855469	-5.45800781	-0.87011719	+1.05468750	-9.66796875	+19.20410156	+1588	+6.98291016	-9.55810547	-0.96679688	+58.05175781	+4.46044922	-24.30175781	+1412
+1458240780.09450010	+9.61083984	-6.22265625	-1.16894531	+44.25292969	-0.28564453	-61.80908203	+1656	+9.53173828	-5.46240234	-0.85253906	+1.03271484	-9.95361328	+19.05029297	+1600	+6.99169922	-9.56689453	-0.95361328	+57.89794922	+4.32861328	-24.58740234	+1416
+1458240780.09859990	+9.61962891	-6.22265625	-1.16015625	+44.25292969	-0.32958984	-61.96289063	+1664	+9.54052734	-5.46240234	-0.84814453	+1.03271484	-10.08544922	+18.96240234	+1604	+7.00048828	-9.57128906	-0.94482422	+57.83203125	+4.28466797	-24.74121094	+1416
+1458240780.10279990	+9.62402344	-6.22705078	-1.15136719	+44.20898438	-0.39550781	-62.11669922	+1672	+9.54492188	-5.46679688	-0.83935547	+1.01074219	-10.21728516	+18.89648438	+1608	+7.00488281	-9.57568359	-0.93164063	+57.78808594	+4.26269531	-24.89501953	+1420
+1458240780.10700010	+9.63281250	-6.23144531	-1.14697266	+44.18701172	-0.41748047	-62.24853516	+1676	+9.55371094	-5.47119141	-0.83496094	+0.98876953	-10.32714844	+18.80859375	+1612	+7.01367188	-9.57568359	-0.92285156	+57.74414063	+4.24072266	-25.04882813	+1420
+1458240780.11110000	+9.63720703	-6.23144531	-1.14257813	+44.18701172	-0.46142578	-62.38037109	+1684	+9.55810547	-5.47119141	-0.83056641	+1.01074219	-10.45898438	+18.74267578	+1616	+7.02246094	-9.57568359	-0.91406250	+57.74414063	+4.21875000	-25.22460938	+1424
+1458240780.11529990	+9.64599609	-6.23583984	-1.13818359	+44.16503906	-0.48339844	-62.51220703	+1692	+9.56689453	-5.47558594	-0.82617188	+1.01074219	-10.56884766	+18.67675781	+1616	+7.03564453	-9.57568359	-0.90087891	+57.74414063	+4.21875000	-25.40039063	+1432
+1458240780.12360000	+9.65478516	-6.24023438	-1.12939453	+44.14306641	-0.54931641	-62.73193359	+1704	+9.57128906	-5.47558594	-0.82177734	+1.03271484	-10.74462891	+18.54492188	+1620	+7.05322266	-9.57568359	-0.87890625	+57.76611328	+4.19677734	-25.70800781	+1440
+1458240780.12780000	+9.65917969	-6.24462891	-1.12500000	+44.14306641	-0.57128906	-62.84179688	+1712	+9.57568359	-5.47558594	-0.82177734	+1.05468750	-10.83251953	+18.50097656	+1620	+7.06640625	-9.57128906	-0.87011719	+57.81005859	+4.19677734	-25.83984375	+1448
+1458240780.13200000	+9.66357422	-6.24902344	-1.12060547	+44.12109375	-0.59326172	-62.95166016	+1720	+9.57568359	-5.47998047	-0.81738281	+1.05468750	-10.92041016	+18.43505859	+1620	+7.07519531	-9.57128906	-0.86132813	+57.83203125	+4.21875000	-25.99365234	+1452
+1458240780.13610010	+9.66796875	-6.24462891	-1.12060547	+44.16503906	-0.59326172	-63.03955078	+1728	+9.58007813	-5.47558594	-0.81738281	+1.07666016	-11.00830078	+18.39111328	+1620	+7.08398438	-9.56689453	-0.85253906	+57.89794922	+4.21875000	-26.12548828	+1460
+1458240780.14450000	+9.66796875	-6.24902344	-1.11181641	+44.18701172	-0.63720703	-63.23730469	+1740	+9.58007813	-5.47558594	-0.81298828	+1.12060547	-11.14013672	+18.30322266	+1616	+7.09716797	-9.56250000	-0.83496094	+57.96386719	+4.24072266	-26.36718750	+1472
+1458240780.14860010	+9.67236328	-6.24462891	-1.11181641	+44.20898438	-0.63720703	-63.30322266	+1748	+9.58007813	-5.47558594	-0.80859375	+1.16455078	-11.20605469	+18.25927734	+1616	+7.10156250	-9.56250000	-0.83056641	+58.00781250	+4.24072266	-26.45507813	+1480
+1458240780.15280010	+9.67236328	-6.24462891	-1.10742188	+44.25292969	-0.63720703	-63.39111328	+1752	+9.58007813	-5.47119141	-0.80859375	+1.20849609	-11.25000000	+18.21533203	+1616	+7.10595703	-9.56250000	-0.82617188	+58.02978516	+4.24072266	-26.56494141	+1484
+1458240780.15689990	+9.67236328	-6.24462891	-1.10302734	+44.27490234	-0.65917969	-63.45703125	+1760	+9.58007813	-5.47119141	-0.80859375	+1.25244141	-11.31591797	+18.17138672	+1612	+7.11035156	-9.55810547	-0.82177734	+58.05175781	+4.24072266	-26.65283203	+1488
+1458240780.16109990	+9.67236328	-6.24023438	-1.10302734	+44.29687500	-0.65917969	-63.52294922	+1764	+9.58007813	-5.46679688	-0.80419922	+1.27441406	-11.35986328	+18.12744141	+1612	+7.11035156	-9.55810547	-0.81738281	+58.07373047	+4.21875000	-26.71875000	+1492
+1458240780.16940000	+9.67236328	-6.23583984	-1.09423828	+44.38476563	-0.68115234	-63.67675781	+1776	+9.57568359	-5.46240234	-0.79980469	+1.36230469	-11.44775391	+18.03955078	+1612	+7.11035156	-9.55810547	-0.81298828	+58.09570313	+4.19677734	-26.82861328	+1500
+1458240780.17360000	+9.67236328	-6.23583984	-1.09423828	+44.40673828	-0.68115234	-63.72070313	+1780	+9.57568359	-5.46240234	-0.79980469	+1.38427734	-11.49169922	+18.01757813	+1612	+7.11035156	-9.55810547	-0.81298828	+58.09570313	+4.17480469	-26.87255859	+1504
+1458240780.17779990	+9.67236328	-6.23144531	-1.08984375	+44.45068359	-0.68115234	-63.78662109	+1788	+9.57568359	-5.45800781	-0.79541016	+1.42822266	-11.53564453	+17.97363281	+1612	+7.10595703	-9.55810547	-0.81298828	+58.09570313	+4.17480469	-26.91650391	+1504
+1458240780.18190000	+9.66796875	-6.22705078	-1.08544922	+44.49462891	-0.70312500	-63.85253906	+1792	+9.57568359	-5.45800781	-0.79541016	+1.45019531	-11.57958984	+17.92968750	+1612	+7.10595703	-9.55810547	-0.81298828	+58.07373047	+4.15283203	-26.96044922	+1508
+1458240780.18610000	+9.66796875	-6.22705078	-1.08544922	+44.51660156	-0.70312500	-63.91845703	+1796	+9.57568359	-5.45361328	-0.79541016	+1.49414063	-11.60156250	+17.90771484	+1612	+7.10156250	-9.55810547	-0.81298828	+58.07373047	+4.13085938	-26.98242188	+1508
+1458240780.19440010	+9.66796875	-6.21826172	-1.08105469	+44.58251953	-0.72509766	-64.02832031	+1804	+9.57128906	-5.44921875	-0.79101563	+1.56005859	-11.68945313	+17.84179688	+1616	+7.09716797	-9.55810547	-0.81738281	+58.02978516	+4.08691406	-27.04833984	+1516
+1458240780.19860010	+9.66796875	-6.21826172	-1.07666016	+44.60449219	-0.72509766	-64.07226563	+1808	+9.57128906	-5.44921875	-0.78662109	+1.58203125	-11.73339844	+17.79785156	+1616	+7.09277344	-9.55810547	-0.81738281	+58.02978516	+4.06494141	-27.04833984	+1516
+1458240780.20280000	+9.66796875	-6.21386719	-1.07666016	+44.62646484	-0.72509766	-64.11621094	+1812	+9.57128906	-5.44482422	-0.78662109	+1.60400391	-11.77734375	+17.75390625	+1616	+7.08837891	-9.55810547	-0.81738281	+58.00781250	+4.04296875	-27.07031250	+1516
+1458240780.20689990	+9.66796875	-6.20947266	-1.07226563	+44.67041016	-0.74707031	-64.18212891	+1816	+9.57128906	-5.44042969	-0.78222656	+1.62597656	-11.82128906	+17.73193359	+1620	+7.08837891	-9.55810547	-0.82177734	+57.98583984	+4.02099609	-27.09228516	+1520
+1458240780.21110010	+9.66796875	-6.20947266	-1.06787109	+44.69238281	-0.74707031	-64.22607422	+1816	+9.57128906	-5.44042969	-0.78222656	+1.62597656	-11.86523438	+17.68798828	+1620	+7.08398438	-9.55810547	-0.82177734	+57.98583984	+3.99902344	-27.13623047	+1520
+1458240780.21530010	+9.66796875	-6.20507813	-1.06787109	+44.71435547	-0.74707031	-64.29199219	+1820	+9.57128906	-5.44042969	-0.77783203	+1.64794922	-11.88720703	+17.66601563	+1624	+7.08398438	-9.55810547	-0.82177734	+57.98583984	+3.99902344	-27.15820313	+1520
+1458240780.22359990	+9.66796875	-6.20068359	-1.06347656	+44.75830078	-0.76904297	-64.37988281	+1824	+9.57128906	-5.43603516	-0.77783203	+1.66992188	-11.97509766	+17.62207031	+1628	+7.08398438	-9.55810547	-0.81738281	+57.96386719	+3.97705078	-27.20214844	+1520
+1458240780.22779990	+9.66796875	-6.19628906	-1.06347656	+44.78027344	-0.79101563	-64.42382813	+1828	+9.57128906	-5.43164063	-0.77343750	+1.66992188	-12.01904297	+17.60009766	+1632	+7.08398438	-9.55810547	-0.81738281	+57.98583984	+3.97705078	-27.24609375	+1520
+1458240780.23190000	+9.66796875	-6.19628906	-1.06347656	+44.80224609	-0.79101563	-64.44580078	+1828	+9.57128906	-5.43164063	-0.77343750	+1.69189453	-12.04101563	+17.57812500	+1632	+7.08398438	-9.55371094	-0.81738281	+58.00781250	+3.95507813	-27.29003906	+1524
+1458240780.23610000	+9.66796875	-6.19628906	-1.06347656	+44.80224609	-0.81298828	-64.48974609	+1832	+9.57128906	-5.43164063	-0.77343750	+1.69189453	-12.08496094	+17.57812500	+1632	+7.08837891	-9.55371094	-0.81298828	+58.00781250	+3.95507813	-27.31201172	+1524
+1458240780.24020000	+9.66796875	-6.19189453	-1.05908203	+44.82421875	-0.81298828	-64.53369141	+1832	+9.57128906	-5.42724609	-0.76904297	+1.69189453	-12.12890625	+17.55615234	+1632	+7.08837891	-9.55371094	-0.80859375	+58.02978516	+3.97705078	-27.35595703	+1528
+1458240780.24860000	+9.66796875	-6.19189453	-1.05908203	+44.86816406	-0.83496094	-64.59960938	+1836	+9.56689453	-5.42724609	-0.76904297	+1.69189453	-12.17285156	+17.53417969	+1632	+7.09716797	-9.54931641	-0.80419922	+58.09570313	+3.97705078	-27.44384766	+1532
+1458240780.25270010	+9.66796875	-6.19189453	-1.05908203	+44.89013672	-0.83496094	-64.64355469	+1836	+9.56689453	-5.42285156	-0.76904297	+1.71386719	-12.21679688	+17.51220703	+1632	+7.09716797	-9.54492188	-0.79980469	+58.11767578	+3.99902344	-27.50976563	+1536
+1458240780.25690010	+9.66796875	-6.19189453	-1.05908203	+44.91210938	-0.83496094	-64.66552734	+1840	+9.56689453	-5.42285156	-0.76904297	+1.71386719	-12.23876953	+17.51220703	+1632	+7.10156250	-9.54492188	-0.79541016	+58.16162109	+3.99902344	-27.55371094	+1540
+1458240780.26110010	+9.66796875	-6.19189453	-1.05908203	+44.91210938	-0.85693359	-64.68750000	+1840	+9.56689453	-5.42285156	-0.76904297	+1.73583984	-12.26074219	+17.49023438	+1632	+7.10595703	-9.54492188	-0.79101563	+58.20556641	+4.02099609	-27.59765625	+1544
+1458240780.26519990	+9.66796875	-6.18750000	-1.05908203	+44.93408203	-0.85693359	-64.70947266	+1840	+9.56689453	-5.41845703	-0.76904297	+1.73583984	-12.26074219	+17.49023438	+1628	+7.11035156	-9.54052734	-0.78662109	+58.22753906	+4.04296875	-27.64160156	+1544
+1458240780.26939990	+9.66796875	-6.18750000	-1.05468750	+44.95605469	-0.85693359	-64.75341797	+1844	+9.56250000	-5.41845703	-0.76904297	+1.75781250	-12.28271484	+17.46826172	+1628	+7.11035156	-9.54052734	-0.78222656	+58.27148438	+4.04296875	-27.68554688	+1548
+1458240780.27769990	+9.66796875	-6.18750000	-1.05468750	+45.02197266	-0.83496094	-64.81933594	+1848	+9.56250000	-5.41845703	-0.76904297	+1.77978516	-12.32666016	+17.42431641	+1624	+7.11474609	-9.53613281	-0.77783203	+58.33740234	+4.08691406	-27.77343750	+1556
+1458240780.28189990	+9.66796875	-6.18750000	-1.05468750	+45.04394531	-0.83496094	-64.84130859	+1848	+9.56250000	-5.41406250	-0.76904297	+1.77978516	-12.32666016	+17.40234375	+1620	+7.11914063	-9.53613281	-0.77343750	+58.35937500	+4.08691406	-27.79541016	+1560
+1458240780.28609990	+9.66796875	-6.18750000	-1.05468750	+45.06591797	-0.81298828	-64.88525391	+1848	+9.56250000	-5.41406250	-0.76904297	+1.80175781	-12.34863281	+17.38037109	+1620	+7.11914063	-9.53613281	-0.77343750	+58.35937500	+4.10888672	-27.81738281	+1560
+1458240780.29020000	+9.66357422	-6.18750000	-1.05468750	+45.08789063	-0.79101563	-64.90722656	+1848	+9.55810547	-5.41406250	-0.76904297	+1.80175781	-12.34863281	+17.35839844	+1620	+7.11914063	-9.53613281	-0.77343750	+58.38134766	+4.10888672	-27.86132813	+1564
+1458240780.29440000	+9.66357422	-6.18310547	-1.05468750	+45.10986328	-0.76904297	-64.92919922	+1848	+9.55810547	-5.41406250	-0.76904297	+1.82373047	-12.34863281	+17.33642578	+1616	+7.11914063	-9.53613281	-0.77343750	+58.38134766	+4.13085938	-27.86132813	+1564
+1458240780.30270000	+9.65917969	-6.18310547	-1.05468750	+45.15380859	-0.74707031	-64.97314453	+1852	+9.55810547	-5.41406250	-0.76904297	+1.84570313	-12.34863281	+17.27050781	+1616	+7.11474609	-9.53613281	-0.77343750	+58.38134766	+4.13085938	-27.88330078	+1568
+1458240780.30690000	+9.65917969	-6.18310547	-1.05468750	+45.15380859	-0.72509766	-65.01708984	+1852	+9.55810547	-5.41406250	-0.76904297	+1.84570313	-12.34863281	+17.24853516	+1616	+7.11035156	-9.53613281	-0.77343750	+58.38134766	+4.15283203	-27.88330078	+1572
+1458240780.31100010	+9.65917969	-6.18310547	-1.05468750	+45.17578125	-0.70312500	-65.03906250	+1852	+9.55810547	-5.41406250	-0.76904297	+1.84570313	-12.34863281	+17.22656250	+1616	+7.11035156	-9.54052734	-0.77343750	+58.38134766	+4.15283203	-27.88330078	+1572
+1458240780.31520010	+9.65917969	-6.18310547	-1.05468750	+45.19775391	-0.68115234	-65.06103516	+1852	+9.55371094	-5.41406250	-0.76904297	+1.86767578	-12.34863281	+17.20458984	+1616	+7.10595703	-9.54052734	-0.77343750	+58.35937500	+4.15283203	-27.88330078	+1572
+1458240780.31940010	+9.65478516	-6.18310547	-1.05468750	+45.19775391	-0.65917969	-65.08300781	+1852	+9.55371094	-5.41406250	-0.76904297	+1.86767578	-12.34863281	+17.18261719	+1616	+7.10595703	-9.54052734	-0.77343750	+58.33740234	+4.15283203	-27.88330078	+1576
+1458240780.32349990	+9.65478516	-6.18310547	-1.05468750	+45.21972656	-0.61523438	-65.08300781	+1852	+9.55371094	-5.41845703	-0.76904297	+1.86767578	-12.34863281	+17.16064453	+1620	+7.10156250	-9.54492188	-0.77343750	+58.33740234	+4.17480469	-27.86132813	+1576
+1458240780.33189990	+9.65039063	-6.18310547	-1.05468750	+45.24169922	-0.57128906	-65.12695313	+1852	+9.55371094	-5.41845703	-0.76904297	+1.86767578	-12.32666016	+17.11669922	+1620	+7.09716797	-9.54492188	-0.77783203	+58.31542969	+4.19677734	-27.86132813	+1576
+1458240780.33600000	+9.65039063	-6.18310547	-1.05468750	+45.24169922	-0.54931641	-65.12695313	+1852	+9.55371094	-5.41845703	-0.76904297	+1.88964844	-12.32666016	+17.09472656	+1624	+7.09716797	-9.54931641	-0.77783203	+58.31542969	+4.19677734	-27.83935547	+1576
+1458240780.34019990	+9.65039063	-6.18750000	-1.05908203	+45.24169922	-0.52734375	-65.14892578	+1852	+9.54931641	-5.41845703	-0.77343750	+1.88964844	-12.30468750	+17.07275391	+1624	+7.09277344	-9.54931641	-0.77783203	+58.31542969	+4.21875000	-27.83935547	+1576
+1458240780.34439990	+9.65039063	-6.18750000	-1.05908203	+45.26367188	-0.50537109	-65.14892578	+1852	+9.54931641	-5.42285156	-0.77343750	+1.88964844	-12.30468750	+17.05078125	+1624	+7.09277344	-9.54931641	-0.77343750	+58.31542969	+4.24072266	-27.83935547	+1576
+1458240780.34850000	+9.64599609	-6.18750000	-1.05908203	+45.26367188	-0.48339844	-65.14892578	+1852	+9.54931641	-5.42285156	-0.77343750	+1.91162109	-12.28271484	+17.02880859	+1624	+7.09277344	-9.55371094	-0.77343750	+58.33740234	+4.26269531	-27.81738281	+1576
+1458240780.35690000	+9.64599609	-6.19189453	-1.06347656	+45.28564453	-0.41748047	-65.17089844	+1852	+9.54492188	-5.42285156	-0.77343750	+1.91162109	-12.26074219	+17.00683594	+1628	+7.09277344	-9.55371094	-0.76904297	+58.35937500	+4.30664063	-27.81738281	+1580
+1458240780.36100010	+9.64599609	-6.19189453	-1.06347656	+45.30761719	-0.39550781	-65.17089844	+1852	+9.54492188	-5.42285156	-0.77783203	+1.93359375	-12.23876953	+16.98486328	+1628	+7.09277344	-9.55371094	-0.76904297	+58.38134766	+4.35058594	-27.81738281	+1580
+1458240780.36520000	+9.64599609	-6.19628906	-1.06787109	+45.32958984	-0.35156250	-65.14892578	+1852	+9.54492188	-5.42285156	-0.77783203	+1.95556641	-12.21679688	+16.98486328	+1628	+7.09716797	-9.55371094	-0.76464844	+58.42529297	+4.39453125	-27.81738281	+1580
+1458240780.36940000	+9.64160156	-6.19628906	-1.06787109	+45.35156250	-0.32958984	-65.14892578	+1852	+9.54052734	-5.42724609	-0.78222656	+1.95556641	-12.19482422	+16.96289063	+1628	+7.09716797	-9.55371094	-0.76025391	+58.46923828	+4.43847656	-27.81738281	+1584
+1458240780.37350010	+9.64160156	-6.20068359	-1.07226563	+45.37353516	-0.28564453	-65.14892578	+1852	+9.54052734	-5.42724609	-0.78222656	+1.97753906	-12.17285156	+16.94091797	+1628	+7.10156250	-9.55371094	-0.75585938	+58.53515625	+4.50439453	-27.81738281	+1588
+1458240780.37770010	+9.64160156	-6.20068359	-1.07226563	+45.39550781	-0.26367188	-65.14892578	+1852	+9.53613281	-5.42724609	-0.78662109	+2.02148438	-12.12890625	+16.91894531	+1628	+7.10156250	-9.55371094	-0.74707031	+58.60107422	+4.57031250	-27.81738281	+1588
+1458240780.38190010	+9.63720703	-6.20068359	-1.07666016	+45.43945313	-0.21972656	-65.14892578	+1852	+9.53173828	-5.42724609	-0.78662109	+2.04345703	-12.10693359	+16.89697266	+1624	+7.10595703	-9.55371094	-0.74267578	+58.66699219	+4.63623047	-27.81738281	+1592
+1458240780.39019990	+9.63281250	-6.20068359	-1.08105469	+45.50537109	-0.10986328	-65.12695313	+1852	+9.52734375	-5.42724609	-0.79541016	+2.13134766	-11.99707031	+16.85302734	+1624	+7.11035156	-9.55371094	-0.73388672	+58.82080078	+4.79003906	-27.77343750	+1600
+1458240780.39430000	+9.63281250	-6.20068359	-1.08544922	+45.54931641	-0.06591797	-65.10498047	+1848	+9.52294922	-5.42724609	-0.79980469	+2.17529297	-11.93115234	+16.83105469	+1624	+7.11035156	-9.55810547	-0.72949219	+58.88671875	+4.85595703	-27.75146484	+1604
+1458240780.39850000	+9.62841797	-6.20068359	-1.08544922	+45.61523438	+0.00000000	-65.08300781	+1848	+9.51855469	-5.42285156	-0.80419922	+2.24121094	-11.86523438	+16.78710938	+1620	+7.11035156	-9.55810547	-0.72949219	+58.97460938	+4.92187500	-27.70751953	+1608
+1458240780.40269990	+9.62402344	-6.20068359	-1.08984375	+45.65917969	+0.04394531	-65.08300781	+1848	+9.51416016	-5.42285156	-0.80859375	+2.30712891	-11.79931641	+16.74316406	+1620	+7.10595703	-9.55810547	-0.72949219	+59.01855469	+4.98779297	-27.66357422	+1608
+1458240780.40680000	+9.61962891	-6.20068359	-1.09423828	+45.70312500	+0.10986328	-65.06103516	+1848	+9.50976563	-5.42285156	-0.81298828	+2.37304688	-11.75537109	+16.72119141	+1620	+7.10156250	-9.55810547	-0.72949219	+59.06250000	+5.03173828	-27.61962891	+1612
+1458240780.41100000	+9.61523438	-6.19628906	-1.09423828	+45.76904297	+0.17578125	-65.06103516	+1844	+9.50537109	-5.42285156	-0.81298828	+2.43896484	-11.68945313	+16.67724609	+1620	+7.10156250	-9.56250000	-0.72949219	+59.10644531	+5.07568359	-27.57568359	+1616
+1458240780.41930010	+9.61083984	-6.19189453	-1.10302734	+45.90087891	+0.30761719	-65.03906250	+1840	+9.49658203	-5.41845703	-0.82177734	+2.54882813	-11.57958984	+16.58935547	+1620	+7.08837891	-9.56689453	-0.73828125	+59.15039063	+5.14160156	-27.46582031	+1620
+1458240780.42350010	+9.60644531	-6.19189453	-1.10302734	+45.96679688	+0.37353516	-65.01708984	+1836	+9.49218750	-5.41845703	-0.82617188	+2.59277344	-11.51367188	+16.56738281	+1620	+7.08398438	-9.57128906	-0.74267578	+59.17236328	+5.16357422	-27.39990234	+1624
+1458240780.42770000	+9.60205078	-6.18750000	-1.10742188	+46.03271484	+0.41748047	-65.01708984	+1832	+9.48779297	-5.41845703	-0.82617188	+2.63671875	-11.46972656	+16.54541016	+1620	+7.07519531	-9.57568359	-0.74707031	+59.17236328	+5.18554688	-27.35595703	+1624
+1458240780.43179990	+9.59765625	-6.18750000	-1.10742188	+46.07666016	+0.48339844	-64.99511719	+1828	+9.48339844	-5.41406250	-0.83056641	+2.70263672	-11.42578125	+16.50146484	+1620	+7.07080078	-9.57568359	-0.74707031	+59.19433594	+5.20751953	-27.29003906	+1624
+1458240780.43600010	+9.59326172	-6.18310547	-1.11181641	+46.14257813	+0.52734375	-64.99511719	+1824	+9.48339844	-5.41406250	-0.83056641	+2.74658203	-11.38183594	+16.47949219	+1620	+7.06640625	-9.58007813	-0.75146484	+59.21630859	+5.25146484	-27.24609375	+1624
+1458240780.44020010	+9.58886719	-6.18310547	-1.11621094	+46.20849609	+0.57128906	-64.99511719	+1820	+9.47900391	-5.41406250	-0.83496094	+2.79052734	-11.35986328	+16.45751953	+1624	+7.06640625	-9.58007813	-0.75146484	+59.23828125	+5.27343750	-27.20214844	+1620
+1458240780.44429990	+9.58886719	-6.17871094	-1.11621094	+46.27441406	+0.61523438	-64.97314453	+1816	+9.47460938	-5.41406250	-0.83496094	+2.83447266	-11.31591797	+16.43554688	+1624	+7.06201172	-9.58447266	-0.75585938	+59.28222656	+5.31738281	-27.15820313	+1620
+1458240780.45269990	+9.58447266	-6.17431641	-1.12500000	+46.40625000	+0.70312500	-64.95117188	+1808	+9.47021484	-5.40966797	-0.83935547	+2.92236328	-11.25000000	+16.43554688	+1624	+7.06201172	-9.58447266	-0.75585938	+59.37011719	+5.38330078	-27.11425781	+1612
+1458240780.45680000	+9.58007813	-6.17431641	-1.12500000	+46.45019531	+0.72509766	-64.92919922	+1804	+9.46582031	-5.40966797	-0.84375000	+2.96630859	-11.22802734	+16.43554688	+1628	+7.06201172	-9.58447266	-0.75146484	+59.43603516	+5.42724609	-27.09228516	+1608
+1458240780.46100000	+9.58007813	-6.17431641	-1.12939453	+46.51611328	+0.74707031	-64.90722656	+1804	+9.46142578	-5.40966797	-0.84375000	+3.01025391	-11.18408203	+16.45751953	+1624	+7.06640625	-9.58447266	-0.75146484	+59.50195313	+5.47119141	-27.07031250	+1608
+1458240780.46510000	+9.57568359	-6.17431641	-1.13378906	+46.58203125	+0.76904297	-64.88525391	+1800	+9.46142578	-5.40966797	-0.84814453	+3.03222656	-11.16210938	+16.45751953	+1624	+7.06640625	-9.58447266	-0.74707031	+59.58984375	+5.51513672	-27.07031250	+1608
+1458240780.46930000	+9.57568359	-6.16992188	-1.13378906	+46.64794922	+0.79101563	-64.86328125	+1796	+9.45703125	-5.40527344	-0.84814453	+3.07617188	-11.14013672	+16.47949219	+1624	+7.07080078	-9.58447266	-0.74267578	+59.67773438	+5.55908203	-27.07031250	+1608
+1458240780.47350000	+9.57568359	-6.16992188	-1.13818359	+46.71386719	+0.81298828	-64.86328125	+1792	+9.45703125	-5.40527344	-0.85253906	+3.12011719	-11.11816406	+16.50146484	+1620	+7.07958984	-9.58007813	-0.73828125	+59.76562500	+5.62500000	-27.07031250	+1608
+1458240780.48180010	+9.57128906	-6.16992188	-1.14257813	+46.82373047	+0.85693359	-64.81933594	+1788	+9.44824219	-5.40527344	-0.85253906	+3.18603516	-11.07421875	+16.54541016	+1616	+7.08837891	-9.58007813	-0.72949219	+59.94140625	+5.71289063	-27.07031250	+1612
+1458240780.48600010	+9.57128906	-6.16992188	-1.14697266	+46.88964844	+0.85693359	-64.79736328	+1788	+9.44824219	-5.40087891	-0.85693359	+3.20800781	-11.03027344	+16.56738281	+1612	+7.09716797	-9.57568359	-0.72509766	+60.02929688	+5.75683594	-27.07031250	+1612
+1458240780.49009990	+9.56689453	-6.16992188	-1.15136719	+46.95556641	+0.87890625	-64.77539063	+1784	+9.44384766	-5.40087891	-0.85693359	+3.22998047	-11.00830078	+16.61132813	+1608	+7.10156250	-9.57568359	-0.72070313	+60.11718750	+5.80078125	-27.07031250	+1616
+1458240780.49429990	+9.56689453	-6.16552734	-1.15136719	+47.02148438	+0.90087891	-64.75341797	+1784	+9.44384766	-5.40087891	-0.85693359	+3.27392578	-10.98632813	+16.65527344	+1604	+7.10595703	-9.57568359	-0.71630859	+60.20507813	+5.84472656	-27.07031250	+1620
+1458240780.49850010	+9.56689453	-6.16552734	-1.15576172	+47.08740234	+0.90087891	-64.75341797	+1780	+9.43945313	-5.39648438	-0.86132813	+3.29589844	-10.96435547	+16.67724609	+1600	+7.11035156	-9.57128906	-0.71191406	+60.27099609	+5.88867188	-27.07031250	+1620
+1458240780.50260000	+9.56250000	-6.16552734	-1.15576172	+47.15332031	+0.92285156	-64.73144531	+1780	+9.43945313	-5.39648438	-0.86132813	+3.31787109	-10.94238281	+16.69921875	+1592	+7.11474609	-9.57128906	-0.71191406	+60.33691406	+5.91064453	-27.07031250	+1624
+1458240780.51099990	+9.56250000	-6.16552734	-1.16015625	+47.28515625	+0.94482422	-64.73144531	+1772	+9.43505859	-5.39648438	-0.86132813	+3.33984375	-10.92041016	+16.76513672	+1584	+7.11914063	-9.57128906	-0.70751953	+60.44677734	+5.97656250	-27.07031250	+1628
+1458240780.51510000	+9.56250000	-6.16113281	-1.16015625	+47.35107422	+0.96679688	-64.73144531	+1772	+9.43066406	-5.39648438	-0.86132813	+3.36181641	-10.89843750	+16.78710938	+1580	+7.11914063	-9.57128906	-0.70751953	+60.46875000	+5.99853516	-27.07031250	+1628
+1458240780.52350000	+9.55810547	-6.16113281	-1.16015625	+47.48291016	+0.98876953	-64.73144531	+1764	+9.43066406	-5.39208984	-0.86132813	+3.38378906	-10.87646484	+16.85302734	+1572	+7.11914063	-9.57568359	-0.71191406	+60.49072266	+5.99853516	-27.02636719	+1632
+1458240780.52760000	+9.55810547	-6.16113281	-1.16015625	+47.52685547	+0.98876953	-64.73144531	+1760	+9.43066406	-5.39208984	-0.86132813	+3.38378906	-10.87646484	+16.87500000	+1568	+7.11474609	-9.58007813	-0.71191406	+60.49072266	+5.99853516	-27.02636719	+1636
+1458240780.53600000	+9.55371094	-6.15673828	-1.16015625	+47.63671875	+1.01074219	-64.75341797	+1756	+9.42626953	-5.39208984	-0.86132813	+3.38378906	-10.85449219	+16.89697266	+1564	+7.11035156	-9.58447266	-0.71630859	+60.46875000	+5.99853516	-27.00439453	+1636
+1458240780.54430010	+9.55371094	-6.15673828	-1.15576172	+47.74658203	+1.01074219	-64.79736328	+1748	+9.42626953	-5.39208984	-0.85693359	+3.38378906	-10.87646484	+16.94091797	+1560	+7.10156250	-9.58886719	-0.72070313	+60.42480469	+5.97656250	-27.00439453	+1640
+1458240780.55259990	+9.55371094	-6.15234375	-1.15136719	+47.79052734	+0.98876953	-64.81933594	+1740	+9.42626953	-5.39208984	-0.85693359	+3.36181641	-10.89843750	+16.96289063	+1560	+7.09716797	-9.59326172	-0.72509766	+60.38085938	+5.95458984	-27.00439453	+1640
+1458240780.56090000	+9.55371094	-6.15234375	-1.15136719	+47.85644531	+0.96679688	-64.86328125	+1736	+9.42626953	-5.39208984	-0.85253906	+3.33984375	-10.89843750	+16.98486328	+1560	+7.09277344	-9.59765625	-0.72949219	+60.33691406	+5.93261719	-27.00439453	+1636
+1458240780.56929990	+9.55810547	-6.15234375	-1.14697266	+47.90039063	+0.92285156	-64.90722656	+1728	+9.42626953	-5.38769531	-0.85253906	+3.31787109	-10.94238281	+17.00683594	+1560	+7.08837891	-9.60205078	-0.72949219	+60.31494141	+5.93261719	-27.04833984	+1632
+1458240780.57760000	+9.55810547	-6.15234375	-1.14257813	+47.92236328	+0.90087891	-64.92919922	+1724	+9.43066406	-5.39208984	-0.84814453	+3.29589844	-10.96435547	+17.02880859	+1560	+7.09277344	-9.60205078	-0.72949219	+60.31494141	+5.91064453	-27.09228516	+1628
+1458240780.58590010	+9.56250000	-6.15234375	-1.14257813	+47.92236328	+0.85693359	-64.95117188	+1720	+9.43066406	-5.39208984	-0.84814453	+3.27392578	-10.98632813	+17.05078125	+1560	+7.09716797	-9.60205078	-0.72509766	+60.33691406	+5.91064453	-27.15820313	+1628
+1458240780.59430000	+9.56250000	-6.15234375	-1.13818359	+47.94433594	+0.81298828	-64.97314453	+1716	+9.43066406	-5.39208984	-0.84814453	+3.25195313	-11.00830078	+17.07275391	+1560	+7.10595703	-9.60205078	-0.72070313	+60.33691406	+5.88867188	-27.22412109	+1628
+1458240780.60260010	+9.56689453	-6.15673828	-1.13818359	+47.94433594	+0.76904297	-64.99511719	+1716	+9.43505859	-5.39208984	-0.84375000	+3.14208984	-11.09619141	+17.11669922	+1560	+7.11474609	-9.60205078	-0.71191406	+60.35888672	+5.88867188	-27.31201172	+1632
+1458240780.61089990	+9.57128906	-6.15673828	-1.13378906	+47.94433594	+0.68115234	-65.01708984	+1716	+9.44384766	-5.39208984	-0.83496094	+2.94433594	-11.29394531	+17.22656250	+1564	+7.12353516	-9.60205078	-0.70312500	+60.38085938	+5.88867188	-27.39990234	+1636
+1458240780.61920000	+9.57568359	-6.16113281	-1.12939453	+47.92236328	+0.61523438	-65.06103516	+1716	+9.45703125	-5.39648438	-0.82617188	+2.70263672	-11.46972656	+17.31445313	+1560	+7.13232422	-9.59765625	-0.69873047	+60.40283203	+5.86669922	-27.50976563	+1640
+1458240780.62340000	+9.58007813	-6.16113281	-1.12500000	+47.90039063	+0.52734375	-65.10498047	+1716	+9.46142578	-5.40087891	-0.81738281	+2.52685547	-11.57958984	+17.33642578	+1560	+7.13671875	-9.59765625	-0.69433594	+60.38085938	+5.84472656	-27.55371094	+1644
+1458240780.63170000	+9.58886719	-6.16552734	-1.11621094	+47.83447266	+0.39550781	-65.17089844	+1724	+9.47021484	-5.40527344	-0.80859375	+2.30712891	-11.71142578	+17.35839844	+1560	+7.14111328	-9.60205078	-0.68994141	+60.33691406	+5.82275391	-27.64160156	+1648
+1458240780.64010000	+9.59765625	-6.16992188	-1.10742188	+47.74658203	+0.26367188	-65.28076172	+1728	+9.47900391	-5.40966797	-0.80419922	+2.13134766	-11.82128906	+17.31445313	+1560	+7.14111328	-9.60205078	-0.68554688	+60.24902344	+5.75683594	-27.70751953	+1648
+1458240780.64840010	+9.60205078	-6.17431641	-1.09863281	+47.63671875	+0.15380859	-65.36865234	+1736	+9.48339844	-5.41406250	-0.79980469	+1.99951172	-11.88720703	+17.27050781	+1560	+7.13671875	-9.60644531	-0.68554688	+60.13916016	+5.71289063	-27.75146484	+1652
+1458240780.65669990	+9.60644531	-6.17871094	-1.08984375	+47.52685547	+0.10986328	-65.43457031	+1744	+9.48779297	-5.41845703	-0.79541016	+1.84570313	-11.95312500	+17.20458984	+1564	+7.13232422	-9.61523438	-0.68994141	+59.98535156	+5.64697266	-27.75146484	+1652
+1458240780.66090010	+9.61083984	-6.17871094	-1.08544922	+47.46093750	+0.08789063	-65.45654297	+1748	+9.49218750	-5.41845703	-0.79101563	+1.80175781	-11.95312500	+17.18261719	+1568	+7.12792969	-9.61523438	-0.68994141	+59.91943359	+5.62500000	-27.75146484	+1652
+1458240780.66919990	+9.61083984	-6.18310547	-1.08105469	+47.37304688	+0.06591797	-65.50048828	+1756	+9.49658203	-5.42285156	-0.79101563	+1.66992188	-11.99707031	+17.11669922	+1572	+7.11914063	-9.61962891	-0.69433594	+59.78759766	+5.55908203	-27.72949219	+1652
+1458240780.67759990	+9.61083984	-6.18310547	-1.08105469	+47.30712891	+0.06591797	-65.54443359	+1760	+9.50097656	-5.42285156	-0.79101563	+1.60400391	-12.01904297	+17.07275391	+1576	+7.11474609	-9.62402344	-0.69873047	+59.69970703	+5.53710938	-27.70751953	+1652
+1458240780.68590000	+9.61523438	-6.18750000	-1.08105469	+47.24121094	+0.06591797	-65.54443359	+1768	+9.50097656	-5.42724609	-0.79101563	+1.53808594	-11.99707031	+17.05078125	+1584	+7.11035156	-9.62402344	-0.70312500	+59.63378906	+5.51513672	-27.68554688	+1648
+1458240780.69840000	+9.61523438	-6.19189453	-1.08105469	+47.19726563	+0.06591797	-65.52246094	+1776	+9.50097656	-5.42724609	-0.79541016	+1.47216797	-11.97509766	+17.02880859	+1588	+7.11035156	-9.62402344	-0.70312500	+59.61181641	+5.51513672	-27.66357422	+1644
+1458240780.70250010	+9.61523438	-6.19189453	-1.08105469	+47.19726563	+0.08789063	-65.52246094	+1780	+9.50097656	-5.42724609	-0.79541016	+1.45019531	-11.97509766	+17.02880859	+1592	+7.11035156	-9.62402344	-0.70312500	+59.61181641	+5.51513672	-27.66357422	+1640
+1458240780.71090010	+9.61523438	-6.19189453	-1.08544922	+47.17529297	+0.08789063	-65.50048828	+1784	+9.50097656	-5.42724609	-0.79980469	+1.42822266	-11.95312500	+17.02880859	+1592	+7.11035156	-9.62402344	-0.69873047	+59.63378906	+5.51513672	-27.64160156	+1640
+1458240780.71919990	+9.61523438	-6.19189453	-1.08544922	+47.17529297	+0.10986328	-65.47851563	+1788	+9.50097656	-5.42285156	-0.79980469	+1.42822266	-11.93115234	+17.02880859	+1592	+7.11474609	-9.62402344	-0.69873047	+59.65576172	+5.53710938	-27.64160156	+1640
+1458240780.72750000	+9.61523438	-6.19189453	-1.08544922	+47.17529297	+0.10986328	-65.47851563	+1792	+9.49658203	-5.42285156	-0.80419922	+1.42822266	-11.90917969	+17.00683594	+1588	+7.11914063	-9.61962891	-0.69433594	+59.67773438	+5.55908203	-27.64160156	+1636
+1458240780.73589990	+9.61523438	-6.19189453	-1.08984375	+47.17529297	+0.10986328	-65.47851563	+1796	+9.49658203	-5.42285156	-0.80419922	+1.42822266	-11.88720703	+17.00683594	+1588	+7.11914063	-9.61962891	-0.69433594	+59.72167969	+5.55908203	-27.61962891	+1640
+1458240780.74000000	+9.61523438	-6.19189453	-1.08984375	+47.17529297	+0.10986328	-65.45654297	+1800	+9.49658203	-5.42285156	-0.80419922	+1.45019531	-11.88720703	+17.00683594	+1588	+7.12353516	-9.61523438	-0.69433594	+59.74365234	+5.58105469	-27.61962891	+1640
+1458240780.75250010	+9.61523438	-6.19189453	-1.08984375	+47.17529297	+0.10986328	-65.45654297	+1804	+9.49658203	-5.42285156	-0.80859375	+1.45019531	-11.86523438	+16.98486328	+1584	+7.12353516	-9.61523438	-0.68994141	+59.80957031	+5.60302734	-27.55371094	+1640
+1458240780.76090000	+9.61523438	-6.19189453	-1.08984375	+47.17529297	+0.13183594	-65.45654297	+1804	+9.49218750	-5.41845703	-0.80859375	+1.45019531	-11.86523438	+16.98486328	+1580	+7.12353516	-9.61083984	-0.69433594	+59.83154297	+5.62500000	-27.50976563	+1640
+1458240780.76920010	+9.61523438	-6.19189453	-1.08984375	+47.17529297	+0.13183594	-65.45654297	+1808	+9.49218750	-5.41845703	-0.80859375	+1.47216797	-11.84326172	+16.94091797	+1580	+7.12353516	-9.61083984	-0.69433594	+59.85351563	+5.64697266	-27.46582031	+1644
+1458240780.77749990	+9.61083984	-6.19189453	-1.08984375	+47.19726563	+0.15380859	-65.45654297	+1808	+9.48779297	-5.41845703	-0.81298828	+1.49414063	-11.82128906	+16.89697266	+1576	+7.11914063	-9.61083984	-0.69873047	+59.85351563	+5.64697266	-27.42187500	+1644
+1458240780.78580000	+9.61083984	-6.19189453	-1.09423828	+47.21923828	+0.19775391	-65.45654297	+1808	+9.48779297	-5.41406250	-0.81298828	+1.51611328	-11.79931641	+16.80908203	+1580	+7.11474609	-9.61523438	-0.70312500	+59.85351563	+5.66894531	-27.35595703	+1644
+1458240780.79000000	+9.60644531	-6.19189453	-1.09423828	+47.24121094	+0.21972656	-65.45654297	+1808	+9.48339844	-5.41406250	-0.81298828	+1.53808594	-11.77734375	+16.78710938	+1580	+7.11035156	-9.61523438	-0.70312500	+59.85351563	+5.66894531	-27.33398438	+1644
+1458240780.79830000	+9.60644531	-6.18750000	-1.09863281	+47.26318359	+0.28564453	-65.45654297	+1808	+9.48339844	-5.41406250	-0.81738281	+1.56005859	-11.75537109	+16.69921875	+1580	+7.10595703	-9.61523438	-0.70751953	+59.83154297	+5.66894531	-27.31201172	+1644
+1458240780.80670000	+9.60205078	-6.18750000	-1.10302734	+47.30712891	+0.35156250	-65.45654297	+1808	+9.47900391	-5.41406250	-0.82177734	+1.58203125	-11.73339844	+16.63330078	+1584	+7.10595703	-9.61523438	-0.70751953	+59.85351563	+5.69091797	-27.29003906	+1640
+1458240780.81500010	+9.60205078	-6.18750000	-1.10742188	+47.32910156	+0.39550781	-65.45654297	+1804	+9.47900391	-5.41406250	-0.82617188	+1.58203125	-11.71142578	+16.58935547	+1584	+7.10156250	-9.61523438	-0.70751953	+59.85351563	+5.73486328	-27.26806641	+1640
+1458240780.82329990	+9.59765625	-6.18750000	-1.11181641	+47.35107422	+0.46142578	-65.43457031	+1804	+9.47460938	-5.41406250	-0.82617188	+1.58203125	-11.68945313	+16.56738281	+1588	+7.10595703	-9.61523438	-0.70312500	+59.89746094	+5.77880859	-27.26806641	+1636
+1458240780.83170010	+9.59765625	-6.19189453	-1.11621094	+47.35107422	+0.50537109	-65.43457031	+1800	+9.47460938	-5.41406250	-0.83056641	+1.60400391	-11.66748047	+16.54541016	+1588	+7.10595703	-9.61523438	-0.69873047	+59.94140625	+5.82275391	-27.26806641	+1636
+1458240780.83999990	+9.59765625	-6.19189453	-1.12060547	+47.37304688	+0.54931641	-65.43457031	+1800	+9.47460938	-5.41845703	-0.83056641	+1.60400391	-11.66748047	+16.52343750	+1584	+7.11035156	-9.61523438	-0.69433594	+59.98535156	+5.86669922	-27.29003906	+1640
+1458240780.84830000	+9.59765625	-6.19628906	-1.12060547	+47.37304688	+0.57128906	-65.43457031	+1796	+9.47021484	-5.41845703	-0.83496094	+1.60400391	-11.64550781	+16.47949219	+1584	+7.11474609	-9.61083984	-0.68994141	+60.05126953	+5.93261719	-27.31201172	+1640
+1458240780.85250000	+9.59765625	-6.19628906	-1.12500000	+47.37304688	+0.59326172	-65.43457031	+1796	+9.47021484	-5.41845703	-0.83496094	+1.62597656	-11.64550781	+16.47949219	+1580	+7.11474609	-9.61083984	-0.68554688	+60.07324219	+5.95458984	-27.31201172	+1640
+1458240780.86500000	+9.59326172	-6.20068359	-1.12500000	+47.39501953	+0.63720703	-65.43457031	+1796	+9.47021484	-5.42285156	-0.83935547	+1.62597656	-11.60156250	+16.43554688	+1576	+7.11914063	-9.61083984	-0.68115234	+60.13916016	+6.04248047	-27.31201172	+1644
+1458240780.87330010	+9.59326172	-6.20068359	-1.12939453	+47.39501953	+0.68115234	-65.43457031	+1792	+9.47021484	-5.42285156	-0.83935547	+1.64794922	-11.60156250	+16.39160156	+1572	+7.11914063	-9.61523438	-0.68115234	+60.13916016	+6.08642578	-27.29003906	+1644
+1458240780.88159990	+9.58886719	-6.20068359	-1.12939453	+47.39501953	+0.72509766	-65.45654297	+1792	+9.47021484	-5.42285156	-0.83935547	+1.66992188	-11.57958984	+16.34765625	+1572	+7.11474609	-9.61523438	-0.68115234	+60.13916016	+6.13037109	-27.24609375	+1644
+1458240780.88579990	+9.58886719	-6.20068359	-1.12939453	+47.41699219	+0.74707031	-65.45654297	+1788	+9.46582031	-5.42724609	-0.84375000	+1.66992188	-11.55761719	+16.32568359	+1568	+7.11035156	-9.61962891	-0.68115234	+60.13916016	+6.13037109	-27.22412109	+1644
