# Supplementary material for: A direct effect of perception on action when grasping a cup
Source: Sci Rep. 2018 Jan 9;8:171. doi: 10.1038/s41598-017-18591-5 (PMC5760564; doi:10.1038/s41598-017-18591-5)
Supplement: Supplementary file 6 — Supplementary Information [file 41598_2017_18591_MOESM6_ESM.zip › SciRep_Data/S02instruct/S02_100instruct_Tr22.dat]

+1000000000000.00000000	+0.00000000	+0.00000000	+0.00000000	+0.00000000	+0.00000000	+0.00000000	+0	+0.00000000	+0.00000000	+0.00000000	+0.00000000	+0.00000000	+0.00000000	+0	+0.00000000	+0.00000000	+0.00000000	+0.00000000	+0.00000000	+0.00000000	+0
+1458240780.89410000	+9.58886719	-6.20068359	-1.12939453	+47.41699219	+0.79101563	-65.45654297	+1788	+9.46582031	-5.42724609	-0.84375000	+1.69189453	-11.53564453	+16.28173828	+1568	+7.10595703	-9.61962891	-0.68554688	+60.09521484	+6.15234375	-27.18017578	+1648
+1458240780.90249990	+9.58447266	-6.20068359	-1.12939453	+47.41699219	+0.83496094	-65.47851563	+1784	+9.46582031	-5.42724609	-0.84814453	+1.69189453	-11.49169922	+16.25976563	+1568	+7.09716797	-9.62402344	-0.68994141	+60.07324219	+6.15234375	-27.13623047	+1648
+1458240780.91080000	+9.58447266	-6.20068359	-1.13378906	+47.43896484	+0.85693359	-65.47851563	+1780	+9.46582031	-5.42724609	-0.84814453	+1.71386719	-11.46972656	+16.21582031	+1568	+7.09277344	-9.62841797	-0.69433594	+60.02929688	+6.17431641	-27.09228516	+1644
+1458240780.91910000	+9.58007813	-6.20507813	-1.13378906	+47.43896484	+0.90087891	-65.47851563	+1780	+9.46142578	-5.42724609	-0.84814453	+1.71386719	-11.44775391	+16.19384766	+1572	+7.08837891	-9.63281250	-0.69433594	+60.02929688	+6.19628906	-27.04833984	+1644
+1458240780.92740010	+9.58007813	-6.20507813	-1.13378906	+47.46093750	+0.94482422	-65.47851563	+1776	+9.46142578	-5.43164063	-0.85253906	+1.73583984	-11.40380859	+16.17187500	+1572	+7.08398438	-9.63281250	-0.69433594	+60.02929688	+6.21826172	-27.02636719	+1640
+1458240780.93580010	+9.58007813	-6.20507813	-1.13818359	+47.46093750	+0.96679688	-65.47851563	+1772	+9.46142578	-5.43164063	-0.85253906	+1.73583984	-11.38183594	+16.17187500	+1572	+7.08837891	-9.63281250	-0.69433594	+60.05126953	+6.26220703	-27.02636719	+1640
+1458240780.94409990	+9.57568359	-6.20947266	-1.13818359	+47.46093750	+1.01074219	-65.47851563	+1772	+9.45703125	-5.43164063	-0.85693359	+1.73583984	-11.35986328	+16.17187500	+1572	+7.08837891	-9.63281250	-0.68994141	+60.09521484	+6.30615234	-27.02636719	+1640
+1458240787.20390010	+9.67236328	-6.33691406	-1.09863281	+46.27441406	+0.76904297	-66.35742188	+1888	+9.55371094	-5.53710938	-0.81738281	+0.87890625	-11.73339844	+16.01806641	+1624	+7.14550781	-9.74267578	-0.61962891	+59.06250000	+6.61376953	-27.99316406	+1652
+1458240787.21219990	+9.67236328	-6.33691406	-1.09863281	+46.27441406	+0.76904297	-66.35742188	+1888	+9.55371094	-5.53710938	-0.81738281	+0.87890625	-11.73339844	+16.01806641	+1624	+7.14111328	-9.74267578	-0.61962891	+59.04052734	+6.59179688	-27.97119141	+1652
+1458240787.22059990	+9.67236328	-6.33691406	-1.09863281	+46.29638672	+0.76904297	-66.35742188	+1888	+9.55371094	-5.53710938	-0.81738281	+0.87890625	-11.73339844	+15.99609375	+1624	+7.13671875	-9.74707031	-0.62402344	+58.99658203	+6.59179688	-27.97119141	+1652
+1458240787.22890000	+9.67236328	-6.33691406	-1.09863281	+46.29638672	+0.76904297	-66.35742188	+1888	+9.55371094	-5.53710938	-0.81738281	+0.87890625	-11.73339844	+15.99609375	+1624	+7.13232422	-9.74707031	-0.62402344	+58.97460938	+6.56982422	-27.94921875	+1652
+1458240787.23309990	+9.67236328	-6.33691406	-1.09863281	+46.29638672	+0.76904297	-66.35742188	+1884	+9.55371094	-5.53710938	-0.81738281	+0.87890625	-11.73339844	+15.99609375	+1624	+7.13232422	-9.74707031	-0.62841797	+58.95263672	+6.56982422	-27.94921875	+1652
+1458240787.24140000	+9.67236328	-6.33691406	-1.09863281	+46.29638672	+0.76904297	-66.35742188	+1884	+9.55371094	-5.53710938	-0.81738281	+0.87890625	-11.73339844	+15.99609375	+1624	+7.12792969	-9.74707031	-0.62841797	+58.95263672	+6.54785156	-27.92724609	+1648
+1458240787.24970010	+9.67236328	-6.33691406	-1.09863281	+46.29638672	+0.76904297	-66.33544922	+1884	+9.55371094	-5.53710938	-0.81738281	+0.87890625	-11.73339844	+15.99609375	+1624	+7.13232422	-9.74707031	-0.62841797	+58.95263672	+6.54785156	-27.94921875	+1644
+1458240787.25390010	+9.67236328	-6.33691406	-1.09863281	+46.29638672	+0.76904297	-66.33544922	+1884	+9.55371094	-5.53710938	-0.81738281	+0.87890625	-11.73339844	+15.99609375	+1624	+7.13232422	-9.74707031	-0.62841797	+58.95263672	+6.56982422	-27.94921875	+1644
+1458240787.26220010	+9.67236328	-6.33691406	-1.09863281	+46.29638672	+0.76904297	-66.33544922	+1884	+9.55371094	-5.53710938	-0.81738281	+0.87890625	-11.73339844	+15.99609375	+1624	+7.13232422	-9.74707031	-0.62402344	+58.97460938	+6.56982422	-27.94921875	+1640
+1458240787.27049990	+9.67236328	-6.33691406	-1.09863281	+46.29638672	+0.76904297	-66.33544922	+1884	+9.55371094	-5.53710938	-0.81738281	+0.87890625	-11.73339844	+16.01806641	+1624	+7.13671875	-9.74707031	-0.62402344	+58.97460938	+6.56982422	-27.97119141	+1640
+1458240787.27889990	+9.67236328	-6.33691406	-1.09863281	+46.29638672	+0.76904297	-66.33544922	+1884	+9.55371094	-5.53710938	-0.81738281	+0.87890625	-11.73339844	+16.01806641	+1624	+7.13671875	-9.74707031	-0.62402344	+58.99658203	+6.56982422	-27.97119141	+1640
+1458240787.28300000	+9.67236328	-6.33691406	-1.09863281	+46.27441406	+0.76904297	-66.33544922	+1884	+9.55371094	-5.53710938	-0.81738281	+0.87890625	-11.73339844	+16.01806641	+1624	+7.13671875	-9.74707031	-0.62402344	+58.99658203	+6.56982422	-27.97119141	+1640
+1458240787.29140000	+9.67236328	-6.33691406	-1.09863281	+46.27441406	+0.76904297	-66.33544922	+1884	+9.55371094	-5.53710938	-0.81738281	+0.87890625	-11.73339844	+16.01806641	+1624	+7.13671875	-9.74267578	-0.61962891	+58.99658203	+6.56982422	-27.99316406	+1640
+1458240787.29970000	+9.67236328	-6.33691406	-1.09863281	+46.27441406	+0.76904297	-66.33544922	+1884	+9.55371094	-5.53710938	-0.81738281	+0.87890625	-11.73339844	+16.01806641	+1624	+7.14111328	-9.74267578	-0.61962891	+59.01855469	+6.56982422	-27.99316406	+1640
+1458240787.30800010	+9.67236328	-6.33691406	-1.09863281	+46.27441406	+0.76904297	-66.33544922	+1884	+9.55371094	-5.53710938	-0.81738281	+0.87890625	-11.73339844	+16.01806641	+1624	+7.14111328	-9.74267578	-0.61962891	+59.01855469	+6.56982422	-27.99316406	+1640
+1458240787.31640010	+9.67236328	-6.33691406	-1.09863281	+46.27441406	+0.76904297	-66.33544922	+1884	+9.55371094	-5.53710938	-0.81738281	+0.87890625	-11.73339844	+16.01806641	+1624	+7.13671875	-9.74267578	-0.61962891	+59.01855469	+6.56982422	-27.99316406	+1636
+1458240787.32890010	+9.67236328	-6.33691406	-1.09863281	+46.29638672	+0.76904297	-66.33544922	+1884	+9.55371094	-5.53710938	-0.81738281	+0.87890625	-11.73339844	+16.01806641	+1624	+7.13671875	-9.74267578	-0.62402344	+58.99658203	+6.56982422	-27.99316406	+1636
+1458240787.33719990	+9.67236328	-6.33691406	-1.09863281	+46.29638672	+0.76904297	-66.33544922	+1884	+9.55371094	-5.53710938	-0.81738281	+0.87890625	-11.73339844	+16.01806641	+1624	+7.13671875	-9.74707031	-0.62402344	+58.99658203	+6.54785156	-27.97119141	+1636
+1458240787.34139990	+9.67236328	-6.33691406	-1.09863281	+46.29638672	+0.76904297	-66.33544922	+1884	+9.55371094	-5.53710938	-0.81738281	+0.87890625	-11.75537109	+15.99609375	+1624	+7.13671875	-9.74707031	-0.62402344	+58.99658203	+6.54785156	-27.97119141	+1636
+1458240787.34970000	+9.67236328	-6.33691406	-1.09863281	+46.29638672	+0.74707031	-66.33544922	+1884	+9.55371094	-5.53710938	-0.81738281	+0.87890625	-11.75537109	+15.99609375	+1624	+7.13671875	-9.74707031	-0.62402344	+58.99658203	+6.54785156	-27.97119141	+1636
+1458240787.35800000	+9.67236328	-6.33691406	-1.09863281	+46.29638672	+0.74707031	-66.33544922	+1884	+9.55371094	-5.53710938	-0.81738281	+0.87890625	-11.75537109	+15.99609375	+1624	+7.13671875	-9.74267578	-0.62402344	+58.99658203	+6.54785156	-27.97119141	+1636
+1458240787.36220000	+9.67236328	-6.33691406	-1.09863281	+46.29638672	+0.74707031	-66.33544922	+1884	+9.55371094	-5.53710938	-0.81738281	+0.87890625	-11.75537109	+15.99609375	+1624	+7.13671875	-9.74267578	-0.62402344	+58.99658203	+6.54785156	-27.97119141	+1636
+1458240787.37050010	+9.67236328	-6.33691406	-1.09863281	+46.29638672	+0.74707031	-66.33544922	+1884	+9.55371094	-5.53710938	-0.81738281	+0.87890625	-11.75537109	+16.01806641	+1624	+7.13671875	-9.74267578	-0.62402344	+58.99658203	+6.54785156	-27.99316406	+1636
+1458240787.37879990	+9.67236328	-6.33691406	-1.09863281	+46.27441406	+0.74707031	-66.33544922	+1884	+9.55371094	-5.53710938	-0.81738281	+0.87890625	-11.75537109	+16.01806641	+1624	+7.14111328	-9.74267578	-0.62402344	+59.01855469	+6.54785156	-27.99316406	+1636
+1458240787.38299990	+9.67236328	-6.33691406	-1.09863281	+46.27441406	+0.74707031	-66.33544922	+1884	+9.55371094	-5.53710938	-0.81738281	+0.87890625	-11.75537109	+16.01806641	+1624	+7.14111328	-9.74267578	-0.62402344	+59.01855469	+6.54785156	-27.99316406	+1636
+1458240787.39130000	+9.67236328	-6.33691406	-1.09863281	+46.27441406	+0.74707031	-66.33544922	+1884	+9.55371094	-5.53710938	-0.81738281	+0.85693359	-11.75537109	+16.01806641	+1624	+7.14111328	-9.74267578	-0.61962891	+59.01855469	+6.54785156	-27.99316406	+1636
+1458240787.39969990	+9.67675781	-6.33691406	-1.09863281	+46.27441406	+0.74707031	-66.33544922	+1884	+9.55371094	-5.53710938	-0.81738281	+0.85693359	-11.77734375	+16.01806641	+1624	+7.14111328	-9.74267578	-0.61962891	+59.04052734	+6.54785156	-28.01513672	+1636
+1458240787.40380000	+9.67675781	-6.33691406	-1.09863281	+46.27441406	+0.72509766	-66.33544922	+1884	+9.55371094	-5.53710938	-0.81738281	+0.85693359	-11.77734375	+16.01806641	+1624	+7.14550781	-9.74267578	-0.61962891	+59.04052734	+6.54785156	-28.01513672	+1636
+1458240787.41630010	+9.67675781	-6.33691406	-1.09423828	+46.27441406	+0.72509766	-66.35742188	+1884	+9.55371094	-5.53710938	-0.81738281	+0.87890625	-11.77734375	+16.01806641	+1624	+7.14550781	-9.74267578	-0.61962891	+59.04052734	+6.54785156	-28.01513672	+1636
+1458240787.42880010	+9.67675781	-6.33691406	-1.09423828	+46.27441406	+0.72509766	-66.35742188	+1884	+9.55371094	-5.53710938	-0.81298828	+0.87890625	-11.77734375	+16.01806641	+1624	+7.14550781	-9.74267578	-0.61962891	+59.04052734	+6.54785156	-28.01513672	+1636
+1458240787.43709990	+9.67675781	-6.33251953	-1.09423828	+46.27441406	+0.72509766	-66.35742188	+1884	+9.55371094	-5.53710938	-0.81298828	+0.87890625	-11.77734375	+16.01806641	+1624	+7.14111328	-9.74267578	-0.61962891	+59.04052734	+6.54785156	-28.01513672	+1636
+1458240787.44129990	+9.67675781	-6.33251953	-1.09423828	+46.27441406	+0.72509766	-66.35742188	+1884	+9.55371094	-5.53710938	-0.81298828	+0.87890625	-11.77734375	+16.01806641	+1624	+7.14111328	-9.74267578	-0.61962891	+59.04052734	+6.54785156	-28.01513672	+1636
+1458240787.44960000	+9.67675781	-6.33251953	-1.09423828	+46.27441406	+0.72509766	-66.35742188	+1884	+9.55371094	-5.53710938	-0.81298828	+0.87890625	-11.77734375	+16.01806641	+1624	+7.14111328	-9.74267578	-0.61962891	+59.01855469	+6.54785156	-28.01513672	+1636
+1458240787.45799990	+9.67675781	-6.33251953	-1.09423828	+46.27441406	+0.72509766	-66.35742188	+1884	+9.55371094	-5.53710938	-0.81298828	+0.87890625	-11.77734375	+16.01806641	+1624	+7.14111328	-9.74267578	-0.62402344	+59.01855469	+6.52587891	-28.01513672	+1636
+1458240787.46630000	+9.67675781	-6.33251953	-1.09423828	+46.27441406	+0.72509766	-66.35742188	+1884	+9.55810547	-5.53710938	-0.81298828	+0.87890625	-11.77734375	+16.01806641	+1624	+7.14111328	-9.74267578	-0.62402344	+59.01855469	+6.52587891	-28.01513672	+1636
+1458240787.47050000	+9.67675781	-6.33251953	-1.09423828	+46.27441406	+0.72509766	-66.35742188	+1884	+9.55810547	-5.53710938	-0.81298828	+0.87890625	-11.77734375	+16.01806641	+1624	+7.14111328	-9.74267578	-0.62402344	+59.01855469	+6.52587891	-28.01513672	+1636
+1458240787.47880010	+9.67675781	-6.33251953	-1.09423828	+46.27441406	+0.72509766	-66.35742188	+1884	+9.55810547	-5.53710938	-0.81298828	+0.87890625	-11.77734375	+16.01806641	+1624	+7.14111328	-9.74267578	-0.62402344	+59.01855469	+6.52587891	-28.01513672	+1636
+1458240787.48709990	+9.67675781	-6.33251953	-1.09423828	+46.27441406	+0.72509766	-66.35742188	+1884	+9.55810547	-5.53710938	-0.81298828	+0.87890625	-11.77734375	+16.01806641	+1624	+7.14111328	-9.74267578	-0.61962891	+59.01855469	+6.52587891	-28.01513672	+1636
+1458240787.49550010	+9.67675781	-6.33251953	-1.09423828	+46.27441406	+0.72509766	-66.35742188	+1884	+9.55810547	-5.53710938	-0.81298828	+0.87890625	-11.79931641	+16.01806641	+1628	+7.14111328	-9.74267578	-0.61962891	+59.01855469	+6.52587891	-28.01513672	+1636
+1458240787.49959990	+9.67675781	-6.33251953	-1.09423828	+46.27441406	+0.72509766	-66.35742188	+1884	+9.55810547	-5.53710938	-0.81298828	+0.87890625	-11.79931641	+16.01806641	+1628	+7.14111328	-9.74267578	-0.61962891	+59.01855469	+6.52587891	-28.01513672	+1636
+1458240787.51210000	+9.67675781	-6.33251953	-1.09423828	+46.27441406	+0.72509766	-66.35742188	+1888	+9.55810547	-5.53710938	-0.81298828	+0.87890625	-11.79931641	+16.01806641	+1624	+7.14550781	-9.74267578	-0.61962891	+59.04052734	+6.54785156	-28.03710938	+1636
+1458240787.52040000	+9.67675781	-6.33251953	-1.09423828	+46.27441406	+0.72509766	-66.35742188	+1888	+9.55810547	-5.53710938	-0.81298828	+0.87890625	-11.79931641	+16.01806641	+1624	+7.14550781	-9.73828125	-0.61523438	+59.06250000	+6.54785156	-28.03710938	+1640
+1458240787.52460000	+9.67675781	-6.33251953	-1.09423828	+46.27441406	+0.72509766	-66.35742188	+1888	+9.55810547	-5.53710938	-0.81298828	+0.87890625	-11.79931641	+16.01806641	+1624	+7.14550781	-9.73828125	-0.61523438	+59.06250000	+6.54785156	-28.03710938	+1640
+1458240787.53290010	+9.67675781	-6.33251953	-1.09423828	+46.27441406	+0.72509766	-66.35742188	+1888	+9.55810547	-5.53710938	-0.81298828	+0.87890625	-11.79931641	+16.01806641	+1624	+7.14550781	-9.73828125	-0.61523438	+59.06250000	+6.54785156	-28.05908203	+1640
+1458240787.54130010	+9.67675781	-6.33251953	-1.09423828	+46.27441406	+0.72509766	-66.35742188	+1888	+9.55810547	-5.53710938	-0.81298828	+0.87890625	-11.79931641	+16.01806641	+1624	+7.14550781	-9.73828125	-0.61523438	+59.06250000	+6.52587891	-28.05908203	+1640
+1458240787.54959990	+9.67675781	-6.33251953	-1.09423828	+46.27441406	+0.72509766	-66.35742188	+1888	+9.55810547	-5.53710938	-0.81298828	+0.87890625	-11.79931641	+16.01806641	+1624	+7.14550781	-9.73828125	-0.61523438	+59.06250000	+6.52587891	-28.03710938	+1640
+1458240787.55790000	+9.67675781	-6.33251953	-1.09423828	+46.27441406	+0.72509766	-66.35742188	+1888	+9.55810547	-5.53710938	-0.81298828	+0.87890625	-11.79931641	+16.01806641	+1624	+7.14550781	-9.74267578	-0.61523438	+59.04052734	+6.52587891	-28.03710938	+1640
+1458240787.56209990	+9.67675781	-6.33251953	-1.09423828	+46.27441406	+0.72509766	-66.35742188	+1888	+9.55810547	-5.53710938	-0.81298828	+0.87890625	-11.79931641	+16.01806641	+1624	+7.14550781	-9.74267578	-0.61962891	+59.04052734	+6.52587891	-28.03710938	+1640
+1458240787.57040000	+9.67675781	-6.33251953	-1.09423828	+46.27441406	+0.72509766	-66.35742188	+1888	+9.55810547	-5.53710938	-0.81298828	+0.87890625	-11.79931641	+15.99609375	+1624	+7.14111328	-9.74267578	-0.61962891	+59.04052734	+6.52587891	-28.03710938	+1640
+1458240787.57870010	+9.67675781	-6.33251953	-1.09423828	+46.27441406	+0.72509766	-66.37939453	+1888	+9.55810547	-5.53710938	-0.81298828	+0.87890625	-11.79931641	+15.99609375	+1624	+7.14111328	-9.74267578	-0.61962891	+59.01855469	+6.52587891	-28.03710938	+1640
+1458240787.58290000	+9.67675781	-6.33251953	-1.09423828	+46.27441406	+0.72509766	-66.37939453	+1888	+9.55810547	-5.53710938	-0.81298828	+0.87890625	-11.79931641	+15.99609375	+1624	+7.14111328	-9.74267578	-0.61962891	+59.01855469	+6.52587891	-28.03710938	+1640
+1458240787.59120010	+9.67675781	-6.33251953	-1.09423828	+46.27441406	+0.72509766	-66.37939453	+1888	+9.55810547	-5.53710938	-0.81298828	+0.87890625	-11.79931641	+15.99609375	+1624	+7.14111328	-9.74267578	-0.61962891	+59.01855469	+6.52587891	-28.03710938	+1640
+1458240787.59960010	+9.67675781	-6.33251953	-1.09423828	+46.27441406	+0.72509766	-66.37939453	+1888	+9.55810547	-5.53710938	-0.81298828	+0.87890625	-11.79931641	+15.99609375	+1624	+7.14111328	-9.74267578	-0.61962891	+59.01855469	+6.52587891	-28.03710938	+1640
+1458240787.60789990	+9.67675781	-6.33251953	-1.09423828	+46.27441406	+0.72509766	-66.37939453	+1892	+9.55810547	-5.53710938	-0.81298828	+0.87890625	-11.82128906	+15.99609375	+1624	+7.14550781	-9.74267578	-0.61523438	+59.04052734	+6.52587891	-28.05908203	+1640
+1458240787.61209990	+9.67675781	-6.33251953	-1.09423828	+46.25244141	+0.72509766	-66.37939453	+1892	+9.55810547	-5.53710938	-0.81298828	+0.87890625	-11.82128906	+15.99609375	+1624	+7.14550781	-9.74267578	-0.61523438	+59.04052734	+6.52587891	-28.05908203	+1640
+1458240787.62040000	+9.67675781	-6.33251953	-1.09423828	+46.25244141	+0.72509766	-66.37939453	+1892	+9.55810547	-5.53710938	-0.81298828	+0.87890625	-11.82128906	+16.01806641	+1624	+7.14550781	-9.73828125	-0.61523438	+59.04052734	+6.52587891	-28.05908203	+1640
+1458240787.62459990	+9.67675781	-6.33251953	-1.09423828	+46.25244141	+0.72509766	-66.37939453	+1892	+9.55810547	-5.53710938	-0.81298828	+0.87890625	-11.82128906	+16.01806641	+1624	+7.14550781	-9.73828125	-0.61523438	+59.04052734	+6.52587891	-28.05908203	+1640
+1458240787.63290000	+9.67675781	-6.33251953	-1.09423828	+46.25244141	+0.72509766	-66.37939453	+1892	+9.55810547	-5.53710938	-0.81298828	+0.87890625	-11.82128906	+16.01806641	+1624	+7.14550781	-9.73828125	-0.61523438	+59.06250000	+6.52587891	-28.05908203	+1644
+1458240787.63710000	+9.67675781	-6.33251953	-1.09423828	+46.25244141	+0.72509766	-66.37939453	+1892	+9.55810547	-5.53710938	-0.81298828	+0.87890625	-11.82128906	+16.01806641	+1624	+7.14550781	-9.73828125	-0.61523438	+59.06250000	+6.52587891	-28.08105469	+1644
+1458240787.64540000	+9.67675781	-6.33251953	-1.09423828	+46.25244141	+0.72509766	-66.37939453	+1892	+9.55810547	-5.53710938	-0.81298828	+0.85693359	-11.82128906	+16.01806641	+1624	+7.14990234	-9.73828125	-0.61523438	+59.06250000	+6.52587891	-28.08105469	+1644
+1458240787.64960000	+9.67675781	-6.33251953	-1.09423828	+46.25244141	+0.72509766	-66.37939453	+1892	+9.55810547	-5.53710938	-0.81298828	+0.85693359	-11.82128906	+16.01806641	+1624	+7.14550781	-9.73828125	-0.61523438	+59.06250000	+6.52587891	-28.08105469	+1644
+1458240787.65370010	+9.67675781	-6.33251953	-1.09423828	+46.25244141	+0.72509766	-66.37939453	+1892	+9.55810547	-5.53710938	-0.81298828	+0.85693359	-11.79931641	+16.01806641	+1624	+7.14550781	-9.73828125	-0.61523438	+59.06250000	+6.52587891	-28.08105469	+1644
+1458240787.66199990	+9.67675781	-6.33251953	-1.09423828	+46.25244141	+0.72509766	-66.37939453	+1892	+9.55810547	-5.53710938	-0.81298828	+0.85693359	-11.79931641	+16.01806641	+1624	+7.14550781	-9.73828125	-0.61523438	+59.06250000	+6.52587891	-28.05908203	+1644
+1458240787.67039990	+9.67675781	-6.33251953	-1.09423828	+46.25244141	+0.72509766	-66.37939453	+1892	+9.55810547	-5.53710938	-0.81298828	+0.87890625	-11.79931641	+16.01806641	+1624	+7.14550781	-9.73828125	-0.61523438	+59.04052734	+6.52587891	-28.05908203	+1644
+1458240787.67450000	+9.67675781	-6.33251953	-1.09423828	+46.25244141	+0.72509766	-66.37939453	+1892	+9.55810547	-5.53710938	-0.81298828	+0.87890625	-11.79931641	+16.01806641	+1624	+7.14550781	-9.73828125	-0.61523438	+59.04052734	+6.52587891	-28.05908203	+1644
+1458240787.68290000	+9.67675781	-6.33251953	-1.09423828	+46.27441406	+0.72509766	-66.37939453	+1896	+9.55810547	-5.53710938	-0.81298828	+0.87890625	-11.79931641	+15.99609375	+1624	+7.14550781	-9.74267578	-0.61962891	+59.04052734	+6.50390625	-28.05908203	+1644
+1458240787.68700000	+9.67675781	-6.33251953	-1.09423828	+46.27441406	+0.72509766	-66.37939453	+1896	+9.55810547	-5.53710938	-0.81298828	+0.87890625	-11.79931641	+15.99609375	+1624	+7.14550781	-9.74267578	-0.61962891	+59.01855469	+6.50390625	-28.05908203	+1644
+1458240787.69540000	+9.67675781	-6.33251953	-1.09423828	+46.27441406	+0.72509766	-66.37939453	+1896	+9.55810547	-5.53710938	-0.81298828	+0.87890625	-11.79931641	+15.99609375	+1624	+7.14111328	-9.74267578	-0.61962891	+59.01855469	+6.50390625	-28.03710938	+1644
+1458240787.69950010	+9.67675781	-6.33251953	-1.09423828	+46.27441406	+0.72509766	-66.37939453	+1896	+9.55810547	-5.53710938	-0.81298828	+0.87890625	-11.79931641	+15.99609375	+1628	+7.14111328	-9.74267578	-0.61962891	+59.01855469	+6.50390625	-28.03710938	+1644
+1458240787.70790000	+9.67675781	-6.33251953	-1.09423828	+46.27441406	+0.72509766	-66.37939453	+1896	+9.55810547	-5.53710938	-0.81298828	+0.87890625	-11.79931641	+15.99609375	+1628	+7.14111328	-9.74267578	-0.61962891	+59.01855469	+6.50390625	-28.05908203	+1640
+1458240787.71199990	+9.67675781	-6.33251953	-1.09423828	+46.27441406	+0.72509766	-66.37939453	+1896	+9.55810547	-5.53710938	-0.81298828	+0.87890625	-11.79931641	+15.99609375	+1628	+7.14111328	-9.74267578	-0.61962891	+59.01855469	+6.50390625	-28.05908203	+1640
+1458240787.72040010	+9.67675781	-6.33251953	-1.09423828	+46.27441406	+0.72509766	-66.37939453	+1896	+9.55810547	-5.53710938	-0.81298828	+0.87890625	-11.79931641	+15.99609375	+1628	+7.14550781	-9.74267578	-0.61962891	+59.04052734	+6.50390625	-28.05908203	+1640
+1458240787.72449990	+9.67675781	-6.33251953	-1.09423828	+46.27441406	+0.72509766	-66.37939453	+1896	+9.55810547	-5.53710938	-0.81298828	+0.87890625	-11.79931641	+15.99609375	+1628	+7.14550781	-9.74267578	-0.61962891	+59.04052734	+6.52587891	-28.05908203	+1640
+1458240787.72869990	+9.67675781	-6.33251953	-1.09423828	+46.27441406	+0.72509766	-66.37939453	+1896	+9.55810547	-5.53710938	-0.81298828	+0.87890625	-11.79931641	+15.99609375	+1628	+7.14550781	-9.74267578	-0.61523438	+59.04052734	+6.52587891	-28.05908203	+1640
+1458240787.73280000	+9.67675781	-6.33251953	-1.09423828	+46.27441406	+0.72509766	-66.37939453	+1896	+9.55810547	-5.53710938	-0.81298828	+0.87890625	-11.79931641	+15.99609375	+1628	+7.14550781	-9.74267578	-0.61523438	+59.04052734	+6.52587891	-28.05908203	+1640
+1458240787.73700000	+9.67675781	-6.33251953	-1.09423828	+46.27441406	+0.72509766	-66.37939453	+1896	+9.55810547	-5.53710938	-0.81298828	+0.87890625	-11.79931641	+16.01806641	+1628	+7.14550781	-9.73828125	-0.61523438	+59.06250000	+6.52587891	-28.08105469	+1640
+1458240787.74120000	+9.67675781	-6.33251953	-1.09423828	+46.27441406	+0.72509766	-66.37939453	+1896	+9.55810547	-5.53710938	-0.81298828	+0.87890625	-11.79931641	+16.01806641	+1628	+7.14550781	-9.73828125	-0.61523438	+59.06250000	+6.52587891	-28.08105469	+1640
+1458240787.74950000	+9.67675781	-6.33251953	-1.09423828	+46.27441406	+0.72509766	-66.35742188	+1896	+9.55810547	-5.53710938	-0.81298828	+0.87890625	-11.79931641	+16.01806641	+1628	+7.14990234	-9.73828125	-0.61523438	+59.06250000	+6.52587891	-28.08105469	+1640
+1458240787.75370000	+9.67675781	-6.33251953	-1.09423828	+46.27441406	+0.72509766	-66.35742188	+1896	+9.55810547	-5.53710938	-0.81298828	+0.87890625	-11.79931641	+16.01806641	+1628	+7.14990234	-9.73828125	-0.61523438	+59.06250000	+6.52587891	-28.08105469	+1640
+1458240787.76200010	+9.67675781	-6.33251953	-1.09423828	+46.27441406	+0.72509766	-66.35742188	+1896	+9.55810547	-5.53710938	-0.81298828	+0.87890625	-11.79931641	+16.01806641	+1628	+7.14990234	-9.73828125	-0.61523438	+59.06250000	+6.52587891	-28.08105469	+1640
+1458240787.77029990	+9.67675781	-6.33251953	-1.09423828	+46.27441406	+0.72509766	-66.35742188	+1896	+9.55810547	-5.53710938	-0.81298828	+0.87890625	-11.79931641	+16.01806641	+1624	+7.14990234	-9.73828125	-0.61523438	+59.06250000	+6.52587891	-28.08105469	+1640
+1458240787.77449990	+9.67675781	-6.33251953	-1.09423828	+46.27441406	+0.72509766	-66.35742188	+1896	+9.55810547	-5.53710938	-0.81298828	+0.87890625	-11.79931641	+16.01806641	+1624	+7.14990234	-9.73828125	-0.61523438	+59.06250000	+6.52587891	-28.08105469	+1640
+1458240787.77870010	+9.67675781	-6.33251953	-1.09423828	+46.27441406	+0.72509766	-66.35742188	+1896	+9.55810547	-5.53710938	-0.81298828	+0.87890625	-11.79931641	+16.01806641	+1624	+7.14990234	-9.73828125	-0.61523438	+59.06250000	+6.52587891	-28.08105469	+1640
+1458240787.78280000	+9.67675781	-6.33251953	-1.09423828	+46.27441406	+0.72509766	-66.35742188	+1896	+9.55810547	-5.53710938	-0.81298828	+0.87890625	-11.79931641	+16.01806641	+1624	+7.14990234	-9.74267578	-0.61523438	+59.06250000	+6.52587891	-28.05908203	+1640
+1458240787.78699990	+9.67675781	-6.33251953	-1.09423828	+46.27441406	+0.72509766	-66.35742188	+1896	+9.55810547	-5.53710938	-0.81298828	+0.87890625	-11.79931641	+16.01806641	+1624	+7.14550781	-9.74267578	-0.61523438	+59.04052734	+6.52587891	-28.05908203	+1640
+1458240787.79530000	+9.67675781	-6.33251953	-1.09423828	+46.27441406	+0.72509766	-66.35742188	+1896	+9.55810547	-5.53710938	-0.81298828	+0.87890625	-11.79931641	+16.01806641	+1624	+7.14550781	-9.74267578	-0.61523438	+59.04052734	+6.52587891	-28.05908203	+1640
+1458240787.79950000	+9.67675781	-6.33251953	-1.09423828	+46.27441406	+0.72509766	-66.35742188	+1896	+9.55810547	-5.53710938	-0.81298828	+0.87890625	-11.77734375	+16.01806641	+1624	+7.14550781	-9.74267578	-0.61962891	+59.04052734	+6.52587891	-28.05908203	+1640
+1458240787.80780010	+9.67675781	-6.33251953	-1.09423828	+46.27441406	+0.72509766	-66.35742188	+1896	+9.55810547	-5.53710938	-0.81298828	+0.87890625	-11.77734375	+16.01806641	+1624	+7.14550781	-9.74267578	-0.61962891	+59.01855469	+6.52587891	-28.03710938	+1636
+1458240787.81609990	+9.67675781	-6.33251953	-1.09423828	+46.27441406	+0.72509766	-66.35742188	+1896	+9.55810547	-5.53710938	-0.81298828	+0.87890625	-11.77734375	+16.01806641	+1624	+7.14550781	-9.74267578	-0.61962891	+59.01855469	+6.52587891	-28.03710938	+1636
+1458240787.82030010	+9.67675781	-6.33251953	-1.09423828	+46.27441406	+0.72509766	-66.35742188	+1896	+9.55810547	-5.53710938	-0.81298828	+0.87890625	-11.77734375	+16.01806641	+1624	+7.14550781	-9.74267578	-0.61962891	+59.01855469	+6.52587891	-28.03710938	+1636
+1458240787.82859990	+9.67675781	-6.33251953	-1.09423828	+46.27441406	+0.72509766	-66.33544922	+1896	+9.55810547	-5.53710938	-0.81298828	+0.87890625	-11.77734375	+16.01806641	+1624	+7.14550781	-9.74267578	-0.61962891	+59.01855469	+6.52587891	-28.03710938	+1636
+1458240787.83279990	+9.67675781	-6.33251953	-1.09423828	+46.29638672	+0.72509766	-66.33544922	+1896	+9.55810547	-5.53710938	-0.81298828	+0.87890625	-11.77734375	+16.01806641	+1624	+7.14550781	-9.74267578	-0.61962891	+59.01855469	+6.52587891	-28.03710938	+1636
+1458240787.83699990	+9.67675781	-6.33251953	-1.09423828	+46.29638672	+0.72509766	-66.33544922	+1896	+9.55810547	-5.53710938	-0.81298828	+0.87890625	-11.77734375	+16.01806641	+1624	+7.14550781	-9.74267578	-0.61962891	+59.01855469	+6.52587891	-28.03710938	+1636
+1458240787.84110000	+9.67675781	-6.33251953	-1.09423828	+46.29638672	+0.72509766	-66.33544922	+1896	+9.55810547	-5.53710938	-0.81298828	+0.87890625	-11.77734375	+16.01806641	+1624	+7.14550781	-9.74267578	-0.61962891	+59.04052734	+6.52587891	-28.03710938	+1636
+1458240787.84949990	+9.67675781	-6.33251953	-1.09423828	+46.29638672	+0.70312500	-66.33544922	+1896	+9.55810547	-5.53710938	-0.81298828	+0.85693359	-11.77734375	+16.04003906	+1624	+7.14550781	-9.74267578	-0.61523438	+59.04052734	+6.52587891	-28.03710938	+1636
+1458240787.85780000	+9.67675781	-6.33251953	-1.09423828	+46.31835938	+0.68115234	-66.31347656	+1896	+9.55810547	-5.53271484	-0.81298828	+0.85693359	-11.79931641	+16.04003906	+1628	+7.14990234	-9.74267578	-0.61523438	+59.04052734	+6.52587891	-28.05908203	+1636
+1458240787.86200000	+9.68115234	-6.33251953	-1.09423828	+46.31835938	+0.65917969	-66.29150391	+1900	+9.55810547	-5.53271484	-0.81298828	+0.85693359	-11.79931641	+16.06201172	+1628	+7.14990234	-9.73828125	-0.61523438	+59.04052734	+6.52587891	-28.05908203	+1636
+1458240787.87030010	+9.68115234	-6.32812500	-1.09423828	+46.34033203	+0.59326172	-66.24755859	+1900	+9.55810547	-5.53271484	-0.81298828	+0.81298828	-11.82128906	+16.08398438	+1628	+7.14990234	-9.73828125	-0.61523438	+59.04052734	+6.50390625	-28.05908203	+1636
+1458240787.87450000	+9.68115234	-6.32812500	-1.08984375	+46.36230469	+0.54931641	-66.20361328	+1900	+9.56250000	-5.53271484	-0.80859375	+0.79101563	-11.82128906	+16.10595703	+1628	+7.15429688	-9.73828125	-0.61523438	+59.04052734	+6.50390625	-28.05908203	+1636
+1458240787.88280010	+9.68554688	-6.32812500	-1.08544922	+46.40625000	+0.39550781	-66.11572266	+1904	+9.56250000	-5.52832031	-0.80419922	+0.68115234	-11.88720703	+16.17187500	+1632	+7.15429688	-9.73828125	-0.61523438	+59.01855469	+6.43798828	-28.03710938	+1636
+1458240787.88700010	+9.68994141	-6.32373047	-1.08105469	+46.42822266	+0.28564453	-66.04980469	+1904	+9.56689453	-5.52832031	-0.79980469	+0.61523438	-11.90917969	+16.23779297	+1636	+7.15429688	-9.73828125	-0.61962891	+58.99658203	+6.41601563	-28.01513672	+1636
+1458240787.89109990	+9.68994141	-6.32373047	-1.07666016	+46.45019531	+0.19775391	-66.00585938	+1908	+9.56689453	-5.52392578	-0.79541016	+0.54931641	-11.95312500	+16.28173828	+1640	+7.15429688	-9.73828125	-0.61962891	+58.95263672	+6.37207031	-28.01513672	+1636
+1458240787.89940000	+9.69873047	-6.31494141	-1.06347656	+46.51611328	-0.08789063	-65.80810547	+1916	+9.58007813	-5.51953125	-0.77783203	+0.28564453	-12.08496094	+16.43554688	+1652	+7.14990234	-9.73388672	-0.62841797	+58.82080078	+6.19628906	-27.92724609	+1636
+1458240787.90360000	+9.70312500	-6.31054688	-1.05908203	+46.53808594	-0.21972656	-65.72021484	+1916	+9.58447266	-5.51513672	-0.76904297	+0.17578125	-12.12890625	+16.50146484	+1656	+7.14990234	-9.73388672	-0.63281250	+58.75488281	+6.13037109	-27.90527344	+1636
+1458240787.90780000	+9.70312500	-6.30615234	-1.05029297	+46.56005859	-0.39550781	-65.58837891	+1920	+9.58886719	-5.51074219	-0.76025391	+0.00000000	-12.19482422	+16.58935547	+1664	+7.14550781	-9.73388672	-0.64160156	+58.62304688	+5.97656250	-27.83935547	+1636
+1458240787.91190000	+9.70751953	-6.30175781	-1.04589844	+46.58203125	-0.54931641	-65.45654297	+1924	+9.59326172	-5.50634766	-0.75585938	-0.13183594	-12.23876953	+16.67724609	+1672	+7.14550781	-9.73388672	-0.64599609	+58.51318359	+5.84472656	-27.77343750	+1636
+1458240787.91610000	+9.71191406	-6.29736328	-1.03710938	+46.60400391	-0.70312500	-65.34667969	+1928	+9.60205078	-5.50195313	-0.74707031	-0.26367188	-12.30468750	+16.76513672	+1676	+7.14550781	-9.72949219	-0.65039063	+58.40332031	+5.71289063	-27.70751953	+1636
+1458240787.92440010	+9.72070313	-6.28857422	-1.02392578	+46.66992188	-1.07666016	-64.99511719	+1936	+9.61083984	-5.49316406	-0.72949219	-0.61523438	-12.41455078	+17.02880859	+1692	+7.14550781	-9.72070313	-0.66357422	+58.18359375	+5.33935547	-27.55371094	+1636
+1458240787.92860010	+9.72509766	-6.28417969	-1.01953125	+46.71386719	-1.25244141	-64.84130859	+1940	+9.61962891	-5.48876953	-0.72070313	-0.76904297	-12.45849609	+17.13867188	+1700	+7.14990234	-9.71191406	-0.66796875	+58.09570313	+5.20751953	-27.50976563	+1636
+1458240787.93280010	+9.73388672	-6.27978516	-1.01074219	+46.75781250	-1.47216797	-64.59960938	+1944	+9.62402344	-5.48437500	-0.71191406	-0.96679688	-12.52441406	+17.29248047	+1704	+7.15869141	-9.70751953	-0.66796875	+58.02978516	+5.03173828	-27.44384766	+1636
+1458240787.94109990	+9.74267578	-6.27099609	-1.00195313	+46.86767578	-1.82373047	-64.11621094	+1952	+9.63281250	-5.47119141	-0.69873047	-1.34033203	-12.61230469	+17.57812500	+1720	+7.17187500	-9.68994141	-0.67236328	+57.94189453	+4.72412109	-27.33398438	+1640
+1458240787.94939990	+9.75585938	-6.25341797	-0.99755859	+47.06542969	-2.21923828	-63.43505859	+1964	+9.64599609	-5.45361328	-0.67675781	-1.66992188	-12.67822266	+17.90771484	+1732	+7.19384766	-9.66796875	-0.67236328	+57.89794922	+4.39453125	-27.20214844	+1644
+1458240787.95359990	+9.76025391	-6.24462891	-0.98876953	+47.17529297	-2.39501953	-63.14941406	+1968	+9.64599609	-5.44482422	-0.66796875	-1.84570313	-12.72216797	+18.08349609	+1740	+7.20263672	-9.65917969	-0.67675781	+57.89794922	+4.21875000	-27.15820313	+1648
+1458240787.96190000	+9.76904297	-6.22265625	-0.98876953	+47.43896484	-2.72460938	-62.38037109	+1980	+9.65917969	-5.41406250	-0.65039063	-2.04345703	-12.76611328	+18.43505859	+1752	+7.22460938	-9.63720703	-0.68115234	+57.87597656	+3.84521484	-27.02636719	+1656
+1458240787.97020010	+9.77343750	-6.20068359	-0.98437500	+47.74658203	-3.01025391	-61.58935547	+1988	+9.66357422	-5.37451172	-0.62402344	-2.13134766	-12.83203125	+18.80859375	+1768	+7.23779297	-9.61962891	-0.69433594	+57.83203125	+3.44970703	-26.82861328	+1664
+1458240787.97440000	+9.77783203	-6.18750000	-0.98437500	+47.92236328	-3.14208984	-61.10595703	+1992	+9.66796875	-5.35693359	-0.61523438	-2.15332031	-12.83203125	+19.00634766	+1772	+7.24658203	-9.61083984	-0.69873047	+57.81005859	+3.25195313	-26.74072266	+1668
+1458240787.98270010	+9.78662109	-6.16113281	-0.98437500	+48.27392578	-3.36181641	-60.16113281	+2000	+9.67236328	-5.30859375	-0.58886719	-2.08740234	-12.81005859	+19.37988281	+1788	+7.25537109	-9.59326172	-0.72509766	+57.72216797	+2.76855469	-26.49902344	+1672
+1458240787.98690010	+9.79101563	-6.14794922	-0.98876953	+48.47167969	-3.44970703	-59.63378906	+2004	+9.67675781	-5.28222656	-0.58007813	-1.99951172	-12.81005859	+19.57763672	+1796	+7.25537109	-9.58447266	-0.73828125	+57.65625000	+2.54882813	-26.38916016	+1676
+1458240787.99519990	+9.79980469	-6.12158203	-0.99755859	+48.80126953	-3.55957031	-58.60107422	+2008	+9.68115234	-5.22070313	-0.55810547	-1.73583984	-12.76611328	+19.95117188	+1808	+7.25976563	-9.57568359	-0.77343750	+57.52441406	+2.06542969	-26.14746094	+1680
+1458240788.00359990	+9.81298828	-6.09082031	-1.01074219	+49.15283203	-3.58154297	-57.45849609	+2012	+9.68554688	-5.15917969	-0.53613281	-1.40625000	-12.67822266	+20.30273438	+1820	+7.26416016	-9.56250000	-0.80859375	+57.34863281	+1.58203125	-25.88378906	+1676
+1458240788.00770000	+9.81738281	-6.08642578	-1.01953125	+49.24072266	-3.58154297	-56.88720703	+2012	+9.68994141	-5.12402344	-0.52734375	-1.20849609	-12.65625000	+20.47851563	+1824	+7.26855469	-9.55810547	-0.83056641	+57.23876953	+1.36230469	-25.75195313	+1676
+1458240788.01609990	+9.83496094	-6.05566406	-1.04150391	+49.54833984	-3.55957031	-55.67871094	+2016	+9.69433594	-5.05371094	-0.51416016	-0.79101563	-12.54638672	+20.83007813	+1828	+7.27734375	-9.54492188	-0.86572266	+57.04101563	+0.87890625	-25.53222656	+1672
+1458240788.02020000	+9.84375000	-6.05126953	-1.05468750	+49.61425781	-3.49365234	-55.12939453	+2016	+9.69873047	-5.01416016	-0.50976563	-0.54931641	-12.52441406	+20.96191406	+1832	+7.28173828	-9.53613281	-0.88769531	+56.93115234	+0.65917969	-25.40039063	+1672
+1458240788.02860000	+9.86572266	-6.03369141	-1.08544922	+49.83398438	-3.42773438	-53.98681641	+2016	+9.70751953	-4.94384766	-0.50097656	-0.06591797	-12.48046875	+21.24755859	+1836	+7.29931641	-9.52294922	-0.92724609	+56.73339844	+0.24169922	-25.22460938	+1664
+1458240788.03270010	+9.87890625	-6.02929688	-1.09863281	+49.87792969	-3.33984375	-53.43750000	+2016	+9.71191406	-4.90869141	-0.49658203	+0.13183594	-12.50244141	+21.31347656	+1836	+7.31250000	-9.51855469	-0.94482422	+56.62353516	+0.04394531	-25.15869141	+1660
+1458240788.03690000	+9.89208984	-6.02050781	-1.11181641	+49.96582031	-3.31787109	-52.93212891	+2016	+9.71630859	-4.87353516	-0.48779297	+0.39550781	-12.56835938	+21.40136719	+1840	+7.33007813	-9.50537109	-0.95800781	+56.53564453	-0.13183594	-25.13671875	+1656
+1458240788.04520010	+9.91845703	-6.01171875	-1.15136719	+50.07568359	-3.18603516	-51.85546875	+2012	+9.72949219	-4.80322266	-0.49658203	+0.83496094	-12.56835938	+21.59912109	+1844	+7.36523438	-9.48779297	-0.98876953	+56.33789063	-0.50537109	-25.07080078	+1652
+1458240788.05349990	+9.95361328	-5.99853516	-1.18652344	+50.25146484	-3.18603516	-50.99853516	+2008	+9.74707031	-4.73291016	-0.50097656	+1.31835938	-12.72216797	+21.73095703	+1844	+7.41357422	-9.46582031	-1.01953125	+56.18408203	-0.85693359	-25.11474609	+1648
+1458240788.05769990	+9.97119141	-5.99414063	-1.19970703	+50.31738281	-3.16406250	-50.62500000	+2004	+9.75146484	-4.70214844	-0.50097656	+1.49414063	-12.85400391	+21.75292969	+1840	+7.43994141	-9.45263672	-1.03271484	+56.07421875	-1.03271484	-25.15869141	+1644
+1458240788.06600000	+10.01074219	-5.98095703	-1.23486328	+50.47119141	-3.20800781	-49.92187500	+2000	+9.77783203	-4.63623047	-0.50537109	+1.95556641	-13.11767578	+21.79687500	+1840	+7.49267578	-9.42626953	-1.05908203	+55.92041016	-1.36230469	-25.33447266	+1640
+1458240788.07439990	+10.05468750	-5.96777344	-1.25683594	+50.62500000	-3.27392578	-49.46044922	+1992	+9.79980469	-4.57910156	-0.51416016	+2.26318359	-13.46923828	+21.77490234	+1836	+7.54980469	-9.40429688	-1.08544922	+55.70068359	-1.66992188	-25.51025391	+1640
+1458240788.07850000	+10.07666016	-5.95898438	-1.27441406	+50.71289063	-3.33984375	-49.17480469	+1988	+9.81738281	-4.54394531	-0.52294922	+2.46093750	-13.60107422	+21.79687500	+1840	+7.58056641	-9.39111328	-1.10302734	+55.59082031	-1.86767578	-25.57617188	+1640
+1458240788.08690000	+10.12060547	-5.94140625	-1.29638672	+50.82275391	-3.49365234	-48.91113281	+1980	+9.84375000	-4.49560547	-0.53173828	+2.65869141	-13.99658203	+21.75292969	+1836	+7.62890625	-9.36914063	-1.13818359	+55.30517578	-2.17529297	-25.75195313	+1636
+1458240788.09520010	+10.16894531	-5.91943359	-1.32275391	+50.91064453	-3.66943359	-48.62548828	+1976	+9.88330078	-4.44726563	-0.54931641	+2.79052734	-14.37011719	+21.70898438	+1832	+7.68164063	-9.34716797	-1.18212891	+54.95361328	-2.48291016	-25.88378906	+1632
+1458240788.09940000	+10.19531250	-5.90625000	-1.33593750	+50.95458984	-3.75732422	-48.51562500	+1972	+9.90527344	-4.42089844	-0.55810547	+2.87841797	-14.54589844	+21.66503906	+1832	+7.70361328	-9.33398438	-1.20410156	+54.75585938	-2.61474609	-25.94970703	+1628
+1458240788.10349990	+10.22167969	-5.88867188	-1.34912109	+51.02050781	-3.84521484	-48.38378906	+1972	+9.93164063	-4.39453125	-0.56689453	+2.98828125	-14.69970703	+21.64306641	+1836	+7.72558594	-9.32080078	-1.23046875	+54.53613281	-2.76855469	-25.94970703	+1624
+1458240788.10770010	+10.24804688	-5.88427734	-1.36230469	+50.97656250	-3.91113281	-48.29589844	+1968	+9.94921875	-4.37695313	-0.58007813	+2.92236328	-14.85351563	+21.59912109	+1836	+7.74755859	-9.31201172	-1.25683594	+54.29443359	-2.87841797	-25.97167969	+1620
+1458240788.11190010	+10.27441406	-5.86669922	-1.37548828	+50.99853516	-4.02099609	-48.22998047	+1972	+9.97558594	-4.35498047	-0.59326172	+2.96630859	-14.96337891	+21.57714844	+1840	+7.76953125	-9.29882813	-1.28759766	+54.05273438	-3.01025391	-25.99365234	+1616
+1458240788.11599990	+10.30517578	-5.84912109	-1.38867188	+51.02050781	-4.13085938	-48.14208984	+1972	+10.01074219	-4.32861328	-0.60644531	+3.03222656	-15.11718750	+21.53320313	+1844	+7.79150391	-9.28564453	-1.31835938	+53.78906250	-3.12011719	-25.97167969	+1612
+1458240788.12430000	+10.36669922	-5.82275391	-1.41943359	+50.95458984	-4.37255859	-47.90039063	+1984	+10.06787109	-4.28906250	-0.63281250	+2.94433594	-15.33691406	+21.46728516	+1848	+7.83984375	-9.25927734	-1.37988281	+53.26171875	-3.29589844	-25.94970703	+1600
+1458240788.12850000	+10.40185547	-5.80957031	-1.43701172	+50.95458984	-4.50439453	-47.79052734	+1988	+10.10742188	-4.26708984	-0.65039063	+2.94433594	-15.44677734	+21.40136719	+1856	+7.86621094	-9.24169922	-1.40625000	+52.99804688	-3.36181641	-25.92773438	+1596
+1458240788.13270000	+10.43261719	-5.79638672	-1.45019531	+50.86669922	-4.63623047	-47.68066406	+1996	+10.13818359	-4.24951172	-0.66796875	+2.85644531	-15.53466797	+21.37939453	+1860	+7.89257813	-9.22851563	-1.43701172	+52.71240234	-3.40576172	-25.92773438	+1592
+1458240788.14100000	+10.51171875	-5.77001953	-1.48535156	+50.80078125	-4.98779297	-47.48291016	+2016	+10.21728516	-4.20117188	-0.70312500	+2.81250000	-15.68847656	+21.29150391	+1876	+7.95410156	-9.18896484	-1.49414063	+52.18505859	-3.49365234	-25.90576172	+1592
+1458240788.14930010	+10.58642578	-5.73925781	-1.51611328	+50.69091797	-5.44921875	-47.28515625	+2036	+10.30078125	-4.16601563	-0.74267578	+2.61474609	-15.86425781	+21.20361328	+1888	+8.02880859	-9.14501953	-1.54687500	+51.67968750	-3.55957031	-25.92773438	+1592
+1458240788.15770010	+10.67871094	-5.70849609	-1.54687500	+50.64697266	-6.08642578	-47.10937500	+2056	+10.39306641	-4.12207031	-0.77783203	+2.43896484	-16.06201172	+21.11572266	+1908	+8.11230469	-9.09228516	-1.59082031	+51.21826172	-3.60351563	-26.03759766	+1600
+1458240788.16599990	+10.77099609	-5.67773438	-1.57324219	+50.60302734	-6.92138672	-46.99951172	+2072	+10.49414063	-4.07812500	-0.81298828	+2.26318359	-16.30371094	+21.02783203	+1928	+8.20458984	-9.03076172	-1.63037109	+50.80078125	-3.64746094	-26.19140625	+1608
+1458240788.17430000	+10.87207031	-5.64257813	-1.59521484	+50.62500000	-7.91015625	-46.95556641	+2088	+10.59960938	-4.03857422	-0.85253906	+1.95556641	-16.47949219	+21.00585938	+1944	+8.31005859	-8.96923828	-1.66992188	+50.33935547	-3.69140625	-26.34521484	+1620
+1458240788.18269990	+10.97753906	-5.59863281	-1.61279297	+50.66894531	-9.14062500	-46.93359375	+2104	+10.70947266	-3.99462891	-0.88330078	+1.64794922	-16.74316406	+21.00585938	+1964	+8.41552734	-8.89453125	-1.70507813	+49.85595703	-3.77929688	-26.49902344	+1632
+1458240788.19100000	+11.08300781	-5.55029297	-1.62158203	+50.75683594	-10.56884766	-46.99951172	+2116	+10.82812500	-3.94628906	-0.91406250	+1.29638672	-17.00683594	+21.00585938	+1984	+8.52099609	-8.81542969	-1.74023438	+49.39453125	-3.86718750	-26.63085938	+1644
+1458240788.19930010	+11.19287109	-5.49755859	-1.62158203	+50.86669922	-12.12890625	-47.13134766	+2128	+10.95117188	-3.90234375	-0.94921875	+0.92285156	-17.16064453	+21.07177734	+2008	+8.62646484	-8.74072266	-1.78417969	+48.82324219	-3.95507813	-26.67480469	+1660
+1458240788.20350000	+11.24560547	-5.47119141	-1.62158203	+50.88867188	-12.96386719	-47.19726563	+2136	+11.01269531	-3.88037109	-0.95800781	+0.74707031	-17.29248047	+21.07177734	+2020	+8.67480469	-8.70117188	-1.80175781	+48.53759766	-3.99902344	-26.69677734	+1668
+1458240788.20760010	+11.29833984	-5.44482422	-1.61718750	+50.95458984	-13.79882813	-47.28515625	+2144	+11.07861328	-3.84960938	-0.97119141	+0.57128906	-17.35839844	+21.11572266	+2032	+8.72314453	-8.66162109	-1.82373047	+48.18603516	-4.06494141	-26.65283203	+1672
+1458240788.21600010	+11.40380859	-5.38330078	-1.61279297	+51.06445313	-15.53466797	-47.43896484	+2168	+11.20166016	-3.80126953	-0.99755859	+0.17578125	-17.49023438	+21.13769531	+2056	+8.81542969	-8.58251953	-1.87207031	+47.48291016	-4.15283203	-26.49902344	+1688
+1458240788.22429990	+11.50488281	-5.32177734	-1.59960938	+51.17431641	-17.29248047	-47.61474609	+2196	+11.32910156	-3.73974609	-1.01953125	-0.08789063	-17.57812500	+21.18164063	+2084	+8.90332031	-8.50341797	-1.92919922	+46.71386719	-4.19677734	-26.21337891	+1708
+1458240788.23260000	+11.60595703	-5.25585938	-1.58642578	+51.30615234	-19.05029297	-47.81250000	+2228	+11.46093750	-3.66943359	-1.03710938	-0.30761719	-17.66601563	+21.20361328	+2112	+8.98242188	-8.42431641	-1.97753906	+45.90087891	-4.24072266	-25.94970703	+1724
+1458240788.24099990	+11.70263672	-5.19433594	-1.57324219	+51.39404297	-20.80810547	-47.98828125	+2268	+11.58398438	-3.61230469	-1.05468750	-0.54931641	-17.68798828	+21.20361328	+2144	+9.07031250	-8.34082031	-2.02587891	+45.15380859	-4.26269531	-25.57617188	+1744
+1458240788.24930000	+11.79931641	-5.11523438	-1.56005859	+51.59179688	-22.56591797	-48.12011719	+2316	+11.70703125	-3.53320313	-1.06787109	-0.61523438	-17.68798828	+21.26953125	+2176	+9.15380859	-8.25292969	-2.07421875	+44.40673828	-4.26269531	-25.15869141	+1764
+1458240788.25760010	+11.90039063	-5.03173828	-1.54248047	+51.83349609	-24.32373047	-48.27392578	+2368	+11.82568359	-3.44970703	-1.07226563	-0.68115234	-17.68798828	+21.33544922	+2212	+9.24609375	-8.15625000	-2.10498047	+43.74755859	-4.26269531	-24.80712891	+1784
+1458240788.26600000	+11.99267578	-4.95703125	-1.51611328	+52.05322266	-26.10351563	-48.47167969	+2416	+11.93994141	-3.37939453	-1.07226563	-0.81298828	-17.68798828	+21.46728516	+2244	+9.34716797	-8.05078125	-2.13134766	+43.19824219	-4.24072266	-24.47753906	+1808
+1458240788.27430010	+12.08496094	-4.86914063	-1.49414063	+52.33886719	-27.86132813	-48.55957031	+2468	+12.05859375	-3.29150391	-1.07666016	-0.83496094	-17.60009766	+21.73095703	+2280	+9.45263672	-7.93652344	-2.14453125	+42.75878906	-4.26269531	-24.14794922	+1828
+1458240788.28259990	+12.17285156	-4.78125000	-1.46777344	+52.62451172	-29.59716797	-48.71337891	+2512	+12.16845703	-3.20361328	-1.06787109	-0.87890625	-17.53417969	+22.06054688	+2320	+9.56250000	-7.81347656	-2.14892578	+42.38525391	-4.26269531	-23.88427734	+1848
+1458240788.29090000	+12.26074219	-4.68457031	-1.44140625	+52.93212891	-31.22314453	-48.82324219	+2560	+12.27392578	-3.12011719	-1.05468750	-1.03271484	-17.44628906	+22.47802734	+2352	+9.67236328	-7.68164063	-2.14892578	+42.12158203	-4.28466797	-23.59863281	+1868
+1458240788.30340000	+12.38378906	-4.54833984	-1.40185547	+53.17382813	-33.44238281	-48.95507813	+2612	+12.43652344	-2.98828125	-1.03271484	-1.20849609	-17.22656250	+23.22509766	+2404	+9.83496094	-7.48388672	-2.14013672	+41.68212891	-4.28466797	-23.15917969	+1900
+1458240788.31180000	+12.46289063	-4.45605469	-1.37988281	+53.15185547	-34.69482422	-48.91113281	+2640	+12.54199219	-2.89599609	-1.01513672	-1.31835938	-17.05078125	+23.77441406	+2444	+9.93164063	-7.35205078	-2.13574219	+41.37451172	-4.28466797	-22.78564453	+1916
+1458240788.31590010	+12.50244141	-4.40332031	-1.36669922	+53.23974609	-35.22216797	-48.91113281	+2656	+12.59033203	-2.85205078	-1.00634766	-1.38427734	-16.94091797	+24.06005859	+2460	+9.97998047	-7.28173828	-2.13574219	+41.22070313	-4.28466797	-22.58789063	+1928
+1458240788.32430010	+12.58154297	-4.31103516	-1.34472656	+53.10791016	-36.14501953	-48.86718750	+2688	+12.69140625	-2.75537109	-0.97998047	-1.47216797	-16.78710938	+24.58740234	+2496	+10.06347656	-7.15869141	-2.14013672	+40.82519531	-4.26269531	-22.12646484	+1940
+1458240788.33260010	+12.66064453	-4.21875000	-1.31835938	+52.99804688	-36.84814453	-48.91113281	+2720	+12.78808594	-2.65869141	-0.94921875	-1.53808594	-16.63330078	+25.07080078	+2536	+10.14257813	-7.04003906	-2.14453125	+40.40771484	-4.19677734	-21.64306641	+1956
+1458240788.34089990	+12.73535156	-4.12207031	-1.29638672	+52.82226563	-37.28759766	-48.86718750	+2752	+12.88037109	-2.56640625	-0.91406250	-1.64794922	-16.45751953	+25.55419922	+2576	+10.21289063	-6.92138672	-2.15771484	+39.94628906	-4.13085938	-21.09375000	+1972
+1458240788.34929990	+12.81445313	-4.02978516	-1.27441406	+52.58056641	-37.59521484	-48.84521484	+2788	+12.97265625	-2.46972656	-0.87890625	-1.69189453	-16.34765625	+25.99365234	+2616	+10.27880859	-6.81152344	-2.17529297	+39.50683594	-4.04296875	-20.56640625	+1992
+1458240788.35340000	+12.85400391	-3.97705078	-1.26123047	+52.51464844	-37.68310547	-48.88916016	+2808	+13.01660156	-2.42578125	-0.86132813	-1.75781250	-16.28173828	+26.21337891	+2636	+10.31396484	-6.75439453	-2.17968750	+39.28710938	-4.02099609	-20.30273438	+2000
+1458240788.36170010	+12.92871094	-3.88476563	-1.23046875	+52.29492188	-37.79296875	-48.95507813	+2848	+13.10449219	-2.32910156	-0.81298828	-1.88964844	-16.23779297	+26.65283203	+2680	+10.37548828	-6.64013672	-2.18847656	+38.89160156	-3.95507813	-19.84130859	+2016
+1458240788.36590000	+12.96826172	-3.83642578	-1.21728516	+52.20703125	-37.79296875	-48.99902344	+2868	+13.14843750	-2.28515625	-0.79101563	-1.95556641	-16.19384766	+26.89453125	+2704	+10.41064453	-6.58300781	-2.19287109	+38.71582031	-3.93310547	-19.62158203	+2024
+1458240788.37420010	+13.04296875	-3.73974609	-1.19091797	+51.94335938	-37.70507813	-49.06494141	+2912	+13.23193359	-2.19287109	-0.74707031	-2.17529297	-16.12792969	+27.37792969	+2748	+10.48095703	-6.46435547	-2.19287109	+38.43017578	-3.91113281	-19.27001953	+2040
+1458240788.37840010	+13.08251953	-3.69140625	-1.17773438	+51.83349609	-37.61718750	-49.13085938	+2932	+13.26708984	-2.14453125	-0.72509766	-2.28515625	-16.06201172	+27.61962891	+2768	+10.51611328	-6.40283203	-2.18847656	+38.32031250	-3.91113281	-19.11621094	+2052
+1458240788.38669990	+13.15722656	-3.59033203	-1.15576172	+51.48193359	-37.37548828	-49.13085938	+2968	+13.34179688	-2.05224609	-0.68115234	-2.57080078	-15.99609375	+28.14697266	+2808	+10.58642578	-6.27539063	-2.17529297	+38.16650391	-3.95507813	-18.85253906	+2076
+1458240788.39510010	+13.23632813	-3.49365234	-1.13818359	+51.13037109	-37.02392578	-49.17480469	+3004	+13.41650391	-1.95996094	-0.64160156	-2.87841797	-15.88623047	+28.67431641	+2848	+10.66552734	-6.14355469	-2.15332031	+38.10058594	-4.04296875	-18.69873047	+2104
+1458240788.40339990	+13.31542969	-3.39697266	-1.12060547	+50.69091797	-36.56250000	-49.17480469	+3032	+13.48681641	-1.87207031	-0.60205078	-3.25195313	-15.75439453	+29.17968750	+2884	+10.74023438	-6.00732422	-2.12255859	+38.05664063	-4.15283203	-18.58886719	+2128
+1458240788.40759990	+13.35058594	-3.35302734	-1.11621094	+50.40527344	-36.27685547	-49.10888672	+3040	+13.52197266	-1.82373047	-0.58447266	-3.36181641	-15.71044922	+29.39941406	+2904	+10.77978516	-5.94140625	-2.10937500	+38.03466797	-4.21875000	-18.54492188	+2144
+1458240788.41590000	+13.42968750	-3.26074219	-1.11181641	+49.83398438	-35.66162109	-49.04296875	+3060	+13.58349609	-1.73144531	-0.55810547	-3.66943359	-15.51269531	+29.83886719	+2936	+10.85449219	-5.80517578	-2.08300781	+38.03466797	-4.32861328	-18.45703125	+2168
+1458240788.42010000	+13.46484375	-3.21679688	-1.10742188	+49.52636719	-35.35400391	-48.99902344	+3072	+13.61425781	-1.68310547	-0.54052734	-3.73535156	-15.49072266	+30.01464844	+2952	+10.88525391	-5.73925781	-2.06982422	+38.03466797	-4.39453125	-18.41308594	+2180
+1458240788.42840000	+13.53955078	-3.13330078	-1.09863281	+48.86718750	-34.67285156	-48.97705078	+3088	+13.67578125	-1.59960938	-0.50976563	-3.99902344	-15.38085938	+30.32226563	+2980	+10.95556641	-5.61621094	-2.04785156	+37.96875000	-4.48242188	-18.32519531	+2204
+1458240788.43249990	+13.57470703	-3.08496094	-1.09423828	+48.58154297	-34.34326172	-48.95507813	+3096	+13.70654297	-1.54687500	-0.49658203	-4.02099609	-15.38085938	+30.45410156	+2996	+10.98193359	-5.55908203	-2.03466797	+37.92480469	-4.52636719	-18.30322266	+2212
+1458240788.44090010	+13.64941406	-3.01904297	-1.08544922	+47.83447266	-33.66210938	-48.93310547	+3108	+13.76367188	-1.45898438	-0.47021484	-4.13085938	-15.27099609	+30.58593750	+3020	+11.04345703	-5.45361328	-2.02148438	+37.79296875	-4.54833984	-18.19335938	+2224
+1458240788.44499990	+13.68017578	-2.97949219	-1.08105469	+47.54882813	-33.35449219	-48.99902344	+3116	+13.79443359	-1.40625000	-0.45703125	-4.10888672	-15.29296875	+30.60791016	+3036	+11.06542969	-5.40527344	-2.02148438	+37.70507813	-4.52636719	-18.10546875	+2228
+1458240788.45339990	+13.75048828	-2.90917969	-1.06787109	+46.86767578	-32.80517578	-49.06494141	+3132	+13.84716797	-1.32275391	-0.43505859	-4.13085938	-15.27099609	+30.65185547	+3064	+11.11376953	-5.31298828	-2.02587891	+37.50732422	-4.48242188	-17.95166016	+2236
+1458240788.45750000	+13.78125000	-2.86962891	-1.05468750	+46.64794922	-32.58544922	-49.17480469	+3148	+13.87353516	-1.27001953	-0.42187500	-4.08691406	-15.33691406	+30.62988281	+3076	+11.13574219	-5.26904297	-2.03027344	+37.37548828	-4.46044922	-17.86376953	+2240
+1458240788.46589990	+13.84716797	-2.81250000	-1.03271484	+46.03271484	-32.18994141	-49.37255859	+3172	+13.92626953	-1.18652344	-0.39550781	-4.04296875	-15.40283203	+30.54199219	+3100	+11.18408203	-5.18994141	-2.03906250	+37.13378906	-4.37255859	-17.70996094	+2244
+1458240788.48250010	+13.97021484	-2.67187500	-0.99316406	+45.19775391	-31.72851563	-49.76806641	+3236	+14.02734375	-0.99755859	-0.36035156	-3.75732422	-15.55664063	+30.23437500	+3148	+11.26757813	-5.03613281	-2.06103516	+36.65039063	-4.19677734	-17.40234375	+2252
+1458240788.49499990	+14.06250000	-2.57080078	-0.96679688	+44.64843750	-31.66259766	-50.03173828	+3288	+14.09765625	-0.86572266	-0.34277344	-3.53759766	-15.68847656	+29.99267578	+3180	+11.34228516	-4.90869141	-2.06103516	+36.45263672	-4.17480469	-17.27050781	+2260
+1458240788.49920010	+14.09326172	-2.54003906	-0.95800781	+44.45068359	-31.66259766	-50.09765625	+3304	+14.12402344	-0.82617188	-0.33837891	-3.44970703	-15.73242188	+29.88281250	+3192	+11.36425781	-4.86474609	-2.06103516	+36.40869141	-4.19677734	-17.24853516	+2264
+1458240788.50749990	+14.15039063	-2.47851563	-0.94921875	+44.09912109	-31.61865234	-50.14160156	+3336	+14.17236328	-0.74267578	-0.33398438	-3.27392578	-15.75439453	+29.68505859	+3208	+11.41699219	-4.77685547	-2.04785156	+36.34277344	-4.24072266	-17.27050781	+2272
+1458240788.51169990	+14.18115234	-2.44775391	-0.94482422	+43.90136719	-31.61865234	-50.11962891	+3348	+14.19433594	-0.70312500	-0.33398438	-3.20800781	-15.77636719	+29.59716797	+3216	+11.44775391	-4.72851563	-2.03906250	+36.34277344	-4.28466797	-17.27050781	+2280
+1458240788.52000000	+14.23388672	-2.38183594	-0.94482422	+43.52783203	-31.64062500	-50.03173828	+3368	+14.23828125	-0.62402344	-0.33837891	-3.03222656	-15.79833984	+29.42138672	+3232	+11.50488281	-4.63183594	-2.02148438	+36.34277344	-4.41650391	-17.29248047	+2292
+1458240788.52420000	+14.26464844	-2.35546875	-0.94482422	+43.30810547	-31.64062500	-50.00976563	+3376	+14.26025391	-0.58886719	-0.33837891	-2.96630859	-15.82031250	+29.33349609	+3236	+11.53125000	-4.58349609	-2.01269531	+36.36474609	-4.48242188	-17.31445313	+2300
+1458240788.53250000	+14.31738281	-2.30273438	-0.93164063	+42.95654297	-31.66259766	-49.94384766	+3396	+14.30859375	-0.51416016	-0.33398438	-2.81250000	-15.88623047	+29.15771484	+3248	+11.58837891	-4.48681641	-1.98632813	+36.38671875	-4.63623047	-17.40234375	+2312
+1458240788.53670000	+14.34375000	-2.27636719	-0.93164063	+42.75878906	-31.66259766	-49.87792969	+3400	+14.33496094	-0.48339844	-0.33398438	-2.74658203	-15.90820313	+29.06982422	+3256	+11.61474609	-4.44726563	-1.97314453	+36.36474609	-4.70214844	-17.46826172	+2320
+1458240788.54500010	+14.39208984	-2.22363281	-0.92724609	+42.40722656	-31.61865234	-49.72412109	+3412	+14.37890625	-0.41748047	-0.33398438	-2.61474609	-15.97412109	+28.87207031	+3268	+11.66748047	-4.36376953	-1.95996094	+36.32080078	-4.81201172	-17.51220703	+2332
+1458240788.54920010	+14.41845703	-2.20166016	-0.92724609	+42.20947266	-31.59667969	-49.65820313	+3420	+14.40087891	-0.38671875	-0.33398438	-2.54882813	-16.01806641	+28.78417969	+3272	+11.68945313	-4.32861328	-1.95556641	+36.27685547	-4.87792969	-17.51220703	+2336
+1458240788.55749990	+14.46240234	-2.14892578	-0.90966797	+41.94580078	-31.59667969	-49.59228516	+3436	+14.44482422	-0.32080078	-0.32080078	-2.39501953	-16.17187500	+28.63037109	+3288	+11.73779297	-4.25830078	-1.95117188	+36.16699219	-4.94384766	-17.53417969	+2340
+1458240788.56170010	+14.48437500	-2.12695313	-0.90087891	+41.79199219	-31.57470703	-49.59228516	+3444	+14.47119141	-0.29443359	-0.31201172	-2.35107422	-16.28173828	+28.54248047	+3300	+11.75976563	-4.23193359	-1.95117188	+36.05712891	-4.98779297	-17.55615234	+2340
+1458240788.56999990	+14.52832031	-2.07861328	-0.87451172	+41.57226563	-31.53076172	-49.59228516	+3468	+14.51513672	-0.23730469	-0.29443359	-2.26318359	-16.50146484	+28.36669922	+3316	+11.80371094	-4.18359375	-1.95556641	+35.81542969	-5.00976563	-17.55615234	+2344
+1458240788.57830000	+14.57226563	-2.03027344	-0.85253906	+41.35253906	-31.44287109	-49.54833984	+3496	+14.55908203	-0.18457031	-0.27246094	-2.19726563	-16.74316406	+28.21289063	+3340	+11.84765625	-4.14404297	-1.96435547	+35.55175781	-5.05371094	-17.55615234	+2344
+1458240788.58660010	+14.61181641	-1.97753906	-0.82617188	+41.17675781	-31.35498047	-49.52636719	+3528	+14.59863281	-0.13183594	-0.24609375	-2.13134766	-17.02880859	+28.08105469	+3364	+11.88281250	-4.10449219	-1.97753906	+35.28808594	-5.05371094	-17.51220703	+2344
+1458240788.59080000	+14.63378906	-1.95556641	-0.80859375	+41.08886719	-31.33300781	-49.57031250	+3548	+14.62500000	-0.10546875	-0.23291016	-2.13134766	-17.18261719	+28.01513672	+3376	+11.90478516	-4.08691406	-1.98193359	+35.13427734	-5.07568359	-17.51220703	+2344
+1458240788.60330010	+14.69970703	-1.88525391	-0.76904297	+40.78125000	-31.09130859	-49.46044922	+3604	+14.69531250	-0.03955078	-0.18896484	-2.15332031	-17.60009766	+27.88330078	+3416	+11.96630859	-4.02978516	-1.98193359	+34.76074219	-5.20751953	-17.55615234	+2348
+1458240788.60750010	+14.72167969	-1.86328125	-0.76904297	+40.64941406	-30.95947266	-49.32861328	+3624	+14.71728516	-0.01757813	-0.17578125	-2.15332031	-17.73193359	+27.83935547	+3432	+11.99267578	-4.00781250	-1.98193359	+34.67285156	-5.27343750	-17.55615234	+2348
+1458240788.61579990	+14.76562500	-1.82373047	-0.75585938	+40.34179688	-30.69580078	-49.08691406	+3656	+14.75683594	+0.01757813	-0.14941406	-2.21923828	-17.95166016	+27.81738281	+3456	+12.03662109	-3.95947266	-1.97314453	+34.54101563	-5.42724609	-17.57812500	+2356
+1458240788.61999990	+14.78759766	-1.80175781	-0.75146484	+40.20996094	-30.52001953	-48.88916016	+3672	+14.77880859	+0.03955078	-0.14062500	-2.24121094	-18.06152344	+27.81738281	+3468	+12.05859375	-3.92871094	-1.96435547	+34.49707031	-5.53710938	-17.60009766	+2364
+1458240788.62830000	+14.83593750	-1.77539063	-0.74267578	+39.83642578	-30.16845703	-48.53759766	+3696	+14.81835938	+0.06591797	-0.11425781	-2.37304688	-18.28125000	+27.83935547	+3492	+12.10693359	-3.87158203	-1.94238281	+34.43115234	-5.77880859	-17.68798828	+2376
+1458240788.63249990	+14.86230469	-1.75781250	-0.74707031	+39.63867188	-29.90478516	-48.25195313	+3708	+14.84472656	+0.07910156	-0.10546875	-2.41699219	-18.36914063	+27.83935547	+3504	+12.13330078	-3.84082031	-1.92480469	+34.43115234	-5.91064453	-17.73193359	+2388
+1458240788.64080000	+14.90625000	-1.73144531	-0.74707031	+39.22119141	-29.37744141	-47.74658203	+3728	+14.88867188	+0.10546875	-0.08349609	-2.57080078	-18.54492188	+27.88330078	+3524	+12.18164063	-3.77929688	-1.89404297	+34.40917969	-6.19628906	-17.81982422	+2408
+1458240788.64500000	+14.92822266	-1.70947266	-0.75146484	+39.04541016	-29.06982422	-47.43896484	+3736	+14.90625000	+0.11865234	-0.07470703	-2.63671875	-18.63281250	+27.90527344	+3532	+12.20361328	-3.74853516	-1.88085938	+34.40917969	-6.35009766	-17.84179688	+2416
+1458240788.65330000	+14.97216797	-1.68310547	-0.75146484	+38.67187500	-28.47656250	-46.88964844	+3748	+14.94580078	+0.13623047	-0.05273438	-2.81250000	-18.83056641	+27.99316406	+3556	+12.25195313	-3.68701172	-1.85009766	+34.38720703	-6.63574219	-17.90771484	+2436
+1458240788.65750000	+14.99414063	-1.66552734	-0.75146484	+38.49609375	-28.16894531	-46.62597656	+3752	+14.96337891	+0.14941406	-0.03955078	-2.90039063	-18.91845703	+28.03710938	+3564	+12.27392578	-3.65625000	-1.83251953	+34.38720703	-6.78955078	-17.92968750	+2448
+1458240788.66160010	+15.01611328	-1.65673828	-0.74707031	+38.29833984	-27.83935547	-46.36230469	+3756	+14.98535156	+0.15820313	-0.02636719	-3.01025391	-19.02832031	+28.05908203	+3576	+12.29150391	-3.63427734	-1.81933594	+34.32128906	-6.92138672	-17.97363281	+2456
+1458240788.66580010	+15.03369141	-1.64355469	-0.74267578	+38.12255859	-27.48779297	-46.12060547	+3764	+15.00292969	+0.16699219	-0.00878906	-3.09814453	-19.16015625	+28.05908203	+3588	+12.31347656	-3.61669922	-1.81054688	+34.25537109	-7.03125000	-17.99560547	+2464
+1458240788.66989990	+15.05566406	-1.62597656	-0.74267578	+37.96875000	-27.13623047	-45.85693359	+3768	+15.02490234	+0.17578125	+0.00439453	-3.22998047	-19.29199219	+28.08105469	+3596	+12.33105469	-3.59033203	-1.80175781	+34.18945313	-7.14111328	-17.99560547	+2472
+1458240788.67409990	+15.07763672	-1.61279297	-0.73828125	+37.83691406	-26.76269531	-45.61523438	+3776	+15.04687500	+0.18457031	+0.01757813	-3.33984375	-19.40185547	+28.10302734	+3608	+12.35302734	-3.57714844	-1.78857422	+34.10156250	-7.22900391	-18.01757813	+2476
+1458240788.67829990	+15.09082031	-1.59082031	-0.73388672	+37.70507813	-26.36718750	-45.39550781	+3784	+15.06005859	+0.19335938	+0.03515625	-3.42773438	-19.53369141	+28.10302734	+3624	+12.37060547	-3.56396484	-1.78857422	+33.99169922	-7.29492188	-17.99560547	+2480
+1458240788.68240000	+15.10400391	-1.57324219	-0.72509766	+37.61718750	-26.01562500	-45.21972656	+3792	+15.07763672	+0.20214844	+0.04833984	-3.55957031	-19.66552734	+28.10302734	+3636	+12.38378906	-3.55078125	-1.78857422	+33.88183594	-7.33886719	-17.97363281	+2484
+1458240788.68660000	+15.11718750	-1.56005859	-0.71191406	+37.48535156	-25.68603516	-45.06591797	+3804	+15.09082031	+0.21093750	+0.07031250	-3.66943359	-19.84130859	+28.10302734	+3652	+12.40136719	-3.54199219	-1.78857422	+33.72802734	-7.38281250	-17.95166016	+2488
+1458240788.69490000	+15.14794922	-1.53369141	-0.69873047	+37.24365234	-24.93896484	-44.73632813	+3828	+15.12597656	+0.23291016	+0.10546875	-3.91113281	-20.17089844	+28.05908203	+3680	+12.42773438	-3.52441406	-1.79296875	+33.44238281	-7.44873047	-17.90771484	+2492
+1458240788.69910000	+15.16113281	-1.52050781	-0.68994141	+37.15576172	-24.56542969	-44.60449219	+3844	+15.14355469	+0.24169922	+0.12744141	-4.04296875	-20.32470703	+28.03710938	+3696	+12.44531250	-3.52441406	-1.79736328	+33.26660156	-7.47070313	-17.88574219	+2492
+1458240788.70330000	+15.17431641	-1.50732422	-0.68115234	+37.04589844	-24.16992188	-44.45068359	+3860	+15.16113281	+0.25048828	+0.14501953	-4.17480469	-20.47851563	+28.01513672	+3716	+12.45849609	-3.52001953	-1.79736328	+33.09082031	-7.47070313	-17.84179688	+2496
+1458240788.71160010	+15.20068359	-1.47656250	-0.66796875	+36.89208984	-23.44482422	-44.18701172	+3900	+15.19189453	+0.26806641	+0.18017578	-4.46044922	-20.76416016	+27.97119141	+3748	+12.48486328	-3.51123047	-1.80615234	+32.80517578	-7.51464844	-17.79785156	+2496
+1458240788.71580000	+15.20947266	-1.46337891	-0.66796875	+36.78222656	-23.02734375	-43.98925781	+3916	+15.20507813	+0.27685547	+0.19335938	-4.61425781	-20.89599609	+27.97119141	+3764	+12.49804688	-3.50244141	-1.80615234	+32.67333984	-7.53662109	-17.77587891	+2496
+1458240788.71989990	+15.22265625	-1.45019531	-0.66357422	+36.73828125	-22.69775391	-43.87939453	+3940	+15.21826172	+0.28564453	+0.21093750	-4.76806641	-21.00585938	+27.97119141	+3784	+12.51562500	-3.49804688	-1.81054688	+32.56347656	-7.55859375	-17.75390625	+2500
+1458240788.72410010	+15.23144531	-1.44140625	-0.65478516	+36.65039063	-22.39013672	-43.76953125	+3960	+15.23583984	+0.29003906	+0.22412109	-4.94384766	-21.13769531	+27.97119141	+3800	+12.52880859	-3.48486328	-1.81054688	+32.45361328	-7.58056641	-17.73193359	+2500
+1458240788.72830010	+15.24902344	-1.43261719	-0.65478516	+36.54052734	-22.03857422	-43.59375000	+3976	+15.25341797	+0.29882813	+0.24169922	-5.11962891	-21.26953125	+27.99316406	+3816	+12.54199219	-3.47607422	-1.80615234	+32.36572266	-7.64648438	-17.75390625	+2504
+1458240788.73239990	+15.26660156	-1.41503906	-0.65039063	+36.51855469	-21.73095703	-43.43994141	+3996	+15.27099609	+0.30761719	+0.25048828	-5.27343750	-21.33544922	+27.99316406	+3832	+12.55957031	-3.46289063	-1.79736328	+32.32177734	-7.73437500	-17.77587891	+2508
+1458240788.73659990	+15.27978516	-1.40185547	-0.65039063	+36.45263672	-21.42333984	-43.28613281	+4012	+15.28417969	+0.31201172	+0.25927734	-5.44921875	-21.37939453	+28.03710938	+3844	+12.57714844	-3.44531250	-1.78417969	+32.29980469	-7.84423828	-17.79785156	+2512
+1458240788.74070000	+15.29736328	-1.39306641	-0.65478516	+36.36474609	-21.09375000	-43.04443359	+4032	+15.30175781	+0.31640625	+0.26806641	-5.64697266	-21.42333984	+28.10302734	+3860	+12.59033203	-3.42773438	-1.77539063	+32.27783203	-7.93212891	-17.81982422	+2520
+1458240788.74490000	+15.31054688	-1.37548828	-0.65917969	+36.34277344	-20.80810547	-42.86865234	+4044	+15.31494141	+0.32519531	+0.27246094	-5.80078125	-21.42333984	+28.14697266	+3872	+12.60791016	-3.40576172	-1.76220703	+32.29980469	-8.04199219	-17.86376953	+2528
+1458240788.74910000	+15.32373047	-1.36230469	-0.65917969	+36.27685547	-20.54443359	-42.67089844	+4056	+15.32812500	+0.32958984	+0.27246094	-5.97656250	-21.42333984	+28.21289063	+3884	+12.62548828	-3.37939453	-1.75341797	+32.34375000	-8.15185547	-17.88574219	+2536
+1458240788.75320010	+15.33691406	-1.35351563	-0.66796875	+36.21093750	-20.23681641	-42.45117188	+4068	+15.34130859	+0.33837891	+0.28125000	-6.13037109	-21.44531250	+28.27880859	+3896	+12.64306641	-3.35742188	-1.74023438	+32.36572266	-8.26171875	-17.90771484	+2544
+1458240788.75740000	+15.35449219	-1.33593750	-0.66796875	+36.21093750	-20.01708984	-42.29736328	+4076	+15.35449219	+0.34277344	+0.28125000	-6.30615234	-21.44531250	+28.36669922	+3908	+12.65625000	-3.33105469	-1.72265625	+32.43164063	-8.39355469	-17.95166016	+2552
+1458240788.76160000	+15.36767578	-1.32275391	-0.66357422	+36.21093750	-19.81933594	-42.14355469	+4084	+15.37207031	+0.34716797	+0.28564453	-6.48193359	-21.44531250	+28.45458984	+3920	+12.67382813	-3.30468750	-1.70507813	+32.47558594	-8.52539063	-17.99560547	+2564
+1458240788.76570010	+15.38525391	-1.30957031	-0.66796875	+36.18896484	-19.57763672	-41.96777344	+4088	+15.38525391	+0.35156250	+0.29443359	-6.65771484	-21.46728516	+28.52050781	+3932	+12.69140625	-3.28271484	-1.69189453	+32.51953125	-8.65722656	-18.03955078	+2572
+1458240788.76990010	+15.39843750	-1.29199219	-0.66796875	+36.18896484	-19.35791016	-41.79199219	+4092	+15.39843750	+0.36035156	+0.29443359	-6.81152344	-21.44531250	+28.60839844	+3944	+12.70898438	-3.25634766	-1.67431641	+32.58544922	-8.78906250	-18.08349609	+2580
+1458240788.77410010	+15.41162109	-1.27880859	-0.66796875	+36.16699219	-19.16015625	-41.61621094	+4092	+15.41162109	+0.36914063	+0.29882813	-6.94335938	-21.40136719	+28.67431641	+3956	+12.72216797	-3.23437500	-1.66113281	+32.60742188	-8.92089844	-18.12744141	+2592
+1458240788.77819990	+15.42480469	-1.26562500	-0.68115234	+36.14501953	-18.87451172	-41.41845703	+4096	+15.42480469	+0.37792969	+0.29882813	-7.07519531	-21.37939453	+28.76220703	+3968	+12.73974609	-3.21240234	-1.65673828	+32.65136719	-8.98681641	-18.12744141	+2596
+1458240788.78239990	+15.43359375	-1.25244141	-0.68115234	+36.12304688	-18.69873047	-41.30859375	+4096	+15.43359375	+0.37792969	+0.30761719	-7.27294922	-21.40136719	+28.82812500	+3980	+12.75292969	-3.19482422	-1.64794922	+32.65136719	-9.05273438	-18.14941406	+2604
+1458240788.78660010	+15.44238281	-1.23925781	-0.67675781	+36.14501953	-18.50097656	-41.22070313	+4096	+15.44238281	+0.38671875	+0.31201172	-7.44873047	-21.42333984	+28.91601563	+3996	+12.76611328	-3.18164063	-1.64355469	+32.62939453	-9.11865234	-18.14941406	+2608
+1458240788.79070000	+15.45117188	-1.22167969	-0.67675781	+36.16699219	-18.30322266	-41.11083984	+4100	+15.45556641	+0.39990234	+0.32519531	-7.60253906	-21.48925781	+28.98193359	+4012	+12.77929688	-3.16406250	-1.64355469	+32.62939453	-9.16259766	-18.14941406	+2612
+1458240788.79489990	+15.45996094	-1.20410156	-0.67236328	+36.18896484	-18.17138672	-41.06689453	+4104	+15.46435547	+0.39990234	+0.33837891	-7.84423828	-21.53320313	+29.06982422	+4024	+12.79248047	-3.15087891	-1.63916016	+32.58544922	-9.20654297	-18.14941406	+2616
+1458240788.79909990	+15.46875000	-1.19531250	-0.65917969	+36.18896484	-18.03955078	-41.04492188	+4108	+15.48193359	+0.40869141	+0.34716797	-8.06396484	-21.57714844	+29.15771484	+4040	+12.80566406	-3.14648438	-1.63916016	+32.49755859	-9.25048828	-18.14941406	+2620
+1458240788.80320000	+15.47314453	-1.18652344	-0.65917969	+36.16699219	-17.84179688	-40.97900391	+4112	+15.49072266	+0.41748047	+0.36474609	-8.28369141	-21.66503906	+29.24560547	+4056	+12.81445313	-3.14648438	-1.64355469	+32.38769531	-9.25048828	-18.12744141	+2620
+1458240788.80740000	+15.48193359	-1.17773438	-0.65917969	+36.16699219	-17.64404297	-40.93505859	+4116	+15.50390625	+0.41308594	+0.37792969	-8.63525391	-21.73095703	+29.33349609	+4072	+12.82763672	-3.14208984	-1.65234375	+32.27783203	-9.20654297	-18.10546875	+2624
+1458240788.81160000	+15.48632813	-1.16455078	-0.65917969	+36.14501953	-17.46826172	-40.89111328	+4124	+15.51269531	+0.42187500	+0.39550781	-8.92089844	-21.77490234	+29.44335938	+4088	+12.83642578	-3.14208984	-1.66113281	+32.16796875	-9.18457031	-18.06152344	+2624
+1458240788.81570010	+15.49072266	-1.15136719	-0.65917969	+36.14501953	-17.24853516	-40.84716797	+4132	+15.52587891	+0.42626953	+0.40869141	-9.22851563	-21.81884766	+29.57519531	+4104	+12.84960938	-3.13769531	-1.67431641	+32.03613281	-9.14062500	-18.01757813	+2624
+1458240788.81990000	+15.49511719	-1.14257813	-0.65039063	+36.16699219	-17.13867188	-40.89111328	+4144	+15.53466797	+0.42187500	+0.42626953	-9.68994141	-21.88476563	+29.70703125	+4120	+12.85839844	-3.13769531	-1.68310547	+31.92626953	-9.09667969	-17.97363281	+2624
+1458240788.82399990	+15.49951172	-1.12939453	-0.63720703	+36.16699219	-17.05078125	-40.91308594	+4160	+15.54785156	+0.42187500	+0.43945313	-10.15136719	-21.95068359	+29.86083984	+4136	+12.86718750	-3.13769531	-1.69189453	+31.79443359	-9.05273438	-17.95166016	+2624
+1458240788.82820010	+15.50830078	-1.12060547	-0.62841797	+36.16699219	-16.94091797	-40.93505859	+4172	+15.56103516	+0.42626953	+0.46142578	-10.61279297	-22.01660156	+30.08056641	+4156	+12.88037109	-3.13769531	-1.69628906	+31.66259766	-9.05273438	-17.92968750	+2624
+1458240788.83240010	+15.51708984	-1.11181641	-0.61962891	+36.16699219	-16.80908203	-40.93505859	+4188	+15.57421875	+0.41308594	+0.47460938	-11.20605469	-22.03857422	+30.27832031	+4172	+12.88916016	-3.13769531	-1.70068359	+31.53076172	-9.05273438	-17.92968750	+2624
+1458240788.83649990	+15.52587891	-1.10302734	-0.61523438	+36.16699219	-16.67724609	-40.93505859	+4204	+15.59179688	+0.40869141	+0.49218750	-11.77734375	-22.03857422	+30.49804688	+4188	+12.90234375	-3.13769531	-1.70507813	+31.42089844	-9.03076172	-17.90771484	+2624
+1458240788.84069990	+15.53906250	-1.09423828	-0.61523438	+36.14501953	-16.50146484	-40.91308594	+4216	+15.60498047	+0.40429688	+0.50097656	-12.37060547	-22.01660156	+30.73974609	+4204	+12.91113281	-3.13330078	-1.70947266	+31.31103516	-9.03076172	-17.88574219	+2624
+1458240788.84489990	+15.54785156	-1.08544922	-0.61523438	+36.14501953	-16.34765625	-40.89111328	+4228	+15.61816406	+0.39111328	+0.50976563	-13.07373047	-21.95068359	+31.00341797	+4224	+12.92431641	-3.12890625	-1.71386719	+31.22314453	-9.03076172	-17.88574219	+2624
+1458240788.84900000	+15.55664063	-1.07226563	-0.61083984	+36.16699219	-16.19384766	-40.84716797	+4244	+15.62695313	+0.38671875	+0.51855469	-13.75488281	-21.88476563	+31.26708984	+4236	+12.93750000	-3.11572266	-1.71826172	+31.20117188	-9.05273438	-17.86376953	+2624
+1458240788.85320000	+15.56982422	-1.05908203	-0.61083984	+36.16699219	-16.06201172	-40.80322266	+4256	+15.64013672	+0.38232422	+0.52294922	-14.43603516	-21.77490234	+31.59667969	+4252	+12.95068359	-3.09814453	-1.70947266	+31.17919922	-9.11865234	-17.88574219	+2628
+1458240788.85739990	+15.58300781	-1.04150391	-0.60644531	+36.21093750	-15.97412109	-40.78125000	+4268	+15.65332031	+0.36474609	+0.52734375	-15.22705078	-21.64306641	+31.92626953	+4268	+12.96386719	-3.08496094	-1.70068359	+31.17919922	-9.20654297	-17.92968750	+2636
+1458240788.86150000	+15.60058594	-1.03271484	-0.60205078	+36.21093750	-15.86425781	-40.73730469	+4276	+15.66650391	+0.35156250	+0.53173828	-16.04003906	-21.51123047	+32.27783203	+4284	+12.97705078	-3.06738281	-1.68750000	+31.17919922	-9.29443359	-17.97363281	+2640
+1458240788.86570000	+15.61816406	-1.02392578	-0.60205078	+36.21093750	-15.73242188	-40.69335938	+4280	+15.68408203	+0.33837891	+0.53613281	-16.85302734	-21.37939453	+32.62939453	+4300	+12.99023438	-3.04980469	-1.67431641	+31.17919922	-9.40429688	-18.01757813	+2648
+1458240788.86990000	+15.63574219	-1.01513672	-0.60644531	+36.21093750	-15.55664063	-40.62744141	+4288	+15.69287109	+0.32080078	+0.53613281	-17.70996094	-21.18164063	+32.98095703	+4316	+13.00781250	-3.03222656	-1.66113281	+31.20117188	-9.49218750	-18.06152344	+2660
+1458240788.87400010	+15.64892578	-0.99755859	-0.61523438	+36.25488281	-15.35888672	-40.51757813	+4292	+15.71044922	+0.31201172	+0.53613281	-18.54492188	-20.98388672	+33.35449219	+4332	+13.02539063	-3.01025391	-1.64794922	+31.24511719	-9.60205078	-18.08349609	+2668
+1458240788.87820010	+15.66650391	-0.98437500	-0.62402344	+36.27685547	-15.18310547	-40.40771484	+4296	+15.71923828	+0.29882813	+0.52734375	-19.37988281	-20.72021484	+33.70605469	+4348	+13.03857422	-2.98388672	-1.63916016	+31.31103516	-9.68994141	-18.10546875	+2680
+1458240788.88240000	+15.67529297	-0.96679688	-0.63281250	+36.29882813	-15.02929688	-40.34179688	+4296	+15.72802734	+0.28125000	+0.52734375	-20.30273438	-20.50048828	+34.10156250	+4364	+13.05175781	-2.96191406	-1.63037109	+31.35498047	-9.77783203	-18.12744141	+2688
+1458240788.88649990	+15.69287109	-0.95361328	-0.63281250	+36.32080078	-14.89746094	-40.27587891	+4296	+15.73681641	+0.26806641	+0.51855469	-21.20361328	-20.23681641	+34.49707031	+4380	+13.06494141	-2.93994141	-1.62158203	+31.37695313	-9.86572266	-18.17138672	+2696
+1458240788.89070010	+15.70605469	-0.94482422	-0.64160156	+36.32080078	-14.74365234	-40.18798828	+4292	+15.75000000	+0.25488281	+0.51855469	-22.12646484	-19.99511719	+34.89257813	+4396	+13.07812500	-2.92236328	-1.60839844	+31.42089844	-9.95361328	-18.19335938	+2708
+1458240788.89479990	+15.72363281	-0.93164063	-0.64160156	+36.34277344	-14.63378906	-40.14404297	+4288	+15.76318359	+0.23730469	+0.51855469	-23.11523438	-19.77539063	+35.33203125	+4412	+13.09570313	-2.90039063	-1.59960938	+31.42089844	-10.04150391	-18.21533203	+2716
+1458240788.89899990	+15.73681641	-0.92285156	-0.64160156	+36.34277344	-14.52392578	-40.12207031	+4284	+15.77636719	+0.21972656	+0.52294922	-24.06005859	-19.55566406	+35.72753906	+4428	+13.10888672	-2.89160156	-1.59082031	+31.39892578	-10.10742188	-18.25927734	+2724
+1458240788.90319990	+15.75000000	-0.91406250	-0.65039063	+36.34277344	-14.37011719	-40.05615234	+4280	+15.78955078	+0.20654297	+0.52294922	-25.02685547	-19.31396484	+36.14501953	+4444	+13.12207031	-2.88281250	-1.59082031	+31.35498047	-10.10742188	-18.23730469	+2728
+1458240788.90730000	+15.75878906	-0.90966797	-0.65917969	+36.34277344	-14.26025391	-40.03417969	+4280	+15.79833984	+0.18896484	+0.52294922	-26.03759766	-19.07226563	+36.56250000	+4460	+13.13525391	-2.87402344	-1.59521484	+31.28906250	-10.10742188	-18.21533203	+2736
+1458240788.91150000	+15.77197266	-0.90087891	-0.65917969	+36.32080078	-14.17236328	-40.01220703	+4276	+15.81152344	+0.17578125	+0.52294922	-27.00439453	-18.80859375	+36.95800781	+4480	+13.14843750	-2.86962891	-1.59960938	+31.20117188	-10.10742188	-18.17138672	+2740
+1458240788.91570000	+15.77636719	-0.89208984	-0.67236328	+36.29882813	-14.04052734	-39.92431641	+4280	+15.82031250	+0.16259766	+0.52294922	-27.99316406	-18.52294922	+37.37548828	+4496	+13.15722656	-2.86523438	-1.60839844	+31.11328125	-10.06347656	-18.12744141	+2740
+1458240788.91980000	+15.78515625	-0.88330078	-0.66357422	+36.32080078	-14.08447266	-39.99023438	+4284	+15.82910156	+0.14062500	+0.53613281	-29.06982422	-18.36914063	+37.85888672	+4516	+13.17041016	-2.86523438	-1.62158203	+30.98144531	-10.01953125	-18.08349609	+2744
+1458240788.92400000	+15.79394531	-0.88330078	-0.65478516	+36.29882813	-14.15039063	-40.03417969	+4288	+15.83789063	+0.12744141	+0.54931641	-30.12451172	-18.19335938	+38.34228516	+4536	+13.17919922	-2.86962891	-1.63037109	+30.82763672	-9.95361328	-18.03955078	+2748
+1458240788.92820000	+15.80273438	-0.88330078	-0.65917969	+36.23291016	-14.15039063	-39.99023438	+4296	+15.85107422	+0.10986328	+0.56689453	-31.17919922	-17.99560547	+38.82568359	+4556	+13.18798828	-2.87402344	-1.64355469	+30.65185547	-9.90966797	-17.99560547	+2748
+1458240788.93230010	+15.81152344	-0.87890625	-0.65478516	+36.25488281	-14.28222656	-40.03417969	+4304	+15.85986328	+0.10107422	+0.58007813	-32.18994141	-17.79785156	+39.30908203	+4572	+13.20117188	-2.88281250	-1.65234375	+30.49804688	-9.84375000	-17.92968750	+2752
+1458240788.93650010	+15.82031250	-0.87890625	-0.64599609	+36.23291016	-14.45800781	-40.07812500	+4312	+15.87304688	+0.08789063	+0.58886719	-33.22265625	-17.55615234	+39.77050781	+4592	+13.20996094	-2.88720703	-1.66552734	+30.32226563	-9.79980469	-17.88574219	+2752
+1458240788.94070010	+15.82470703	-0.87451172	-0.65478516	+36.18896484	-14.58984375	-39.99023438	+4324	+15.87744141	+0.07470703	+0.60205078	-34.25537109	-17.31445313	+40.25390625	+4608	+13.21875000	-2.89599609	-1.67871094	+30.14648438	-9.71191406	-17.79785156	+2756
+1458240788.94479990	+15.83349609	-0.87011719	-0.64160156	+36.21093750	-14.91943359	-40.03417969	+4344	+15.88183594	+0.05712891	+0.61962891	-35.31005859	-17.07275391	+40.75927734	+4628	+13.23193359	-2.90039063	-1.69628906	+29.99267578	-9.64599609	-17.73193359	+2756
+1458240788.94899990	+15.83789063	-0.86572266	-0.62402344	+36.23291016	-15.31494141	-40.07812500	+4364	+15.88623047	+0.04394531	+0.62841797	-36.36474609	-16.78710938	+41.24267578	+4648	+13.24072266	-2.90039063	-1.70947266	+29.83886719	-9.58007813	-17.64404297	+2756
+1458240788.95320010	+15.84228516	-0.86132813	-0.63281250	+36.21093750	-15.62255859	-39.90234375	+4380	+15.89501953	+0.02636719	+0.64160156	-37.44140625	-16.50146484	+41.77001953	+4664	+13.24951172	-2.90039063	-1.71826172	+29.70703125	-9.55810547	-17.60009766	+2756
+1458240788.95729990	+15.85546875	-0.84814453	-0.61962891	+36.29882813	-16.19384766	-39.96826172	+4404	+15.89941406	+0.01757813	+0.65917969	-38.45214844	-16.19384766	+42.29736328	+4680	+13.25830078	-2.89599609	-1.72265625	+29.61914063	-9.55810547	-17.55615234	+2752
+1458240788.96149990	+15.86425781	-0.84375000	-0.59765625	+36.34277344	-16.83105469	-39.96826172	+4424	+15.90820313	+0.00000000	+0.67236328	-39.48486328	-15.84228516	+42.80273438	+4692	+13.26708984	-2.89160156	-1.72705078	+29.50927734	-9.55810547	-17.49023438	+2752
+1458240788.96569990	+15.87304688	-0.84375000	-0.60205078	+36.32080078	-17.38037109	-39.81445313	+4440	+15.90820313	-0.01318359	+0.68115234	-40.53955078	-15.49072266	+43.33007813	+4708	+13.27587891	-2.88720703	-1.72265625	+29.42138672	-9.60205078	-17.44628906	+2752
+1458240788.96980000	+15.88623047	-0.83056641	-0.58886719	+36.43066406	-18.12744141	-39.77050781	+4456	+15.90820313	-0.03076172	+0.68115234	-41.52832031	-15.00732422	+43.74755859	+4720	+13.28906250	-2.87402344	-1.72265625	+29.37744141	-9.66796875	-17.42431641	+2756
+1458240788.97400000	+15.89501953	-0.81738281	-0.57128906	+36.54052734	-18.94042969	-39.70458984	+4476	+15.90820313	-0.04833984	+0.67675781	-42.56103516	-14.47998047	+44.16503906	+4736	+13.29785156	-2.85644531	-1.71826172	+29.37744141	-9.73388672	-17.38037109	+2756
+1458240788.97810010	+15.90820313	-0.80859375	-0.58007813	+36.54052734	-19.64355469	-39.46289063	+4488	+15.91259766	-0.07031250	+0.67675781	-43.57177734	-13.93066406	+44.60449219	+4748	+13.30664063	-2.83886719	-1.70947266	+29.37744141	-9.82177734	-17.33642578	+2760
+1458240788.98230000	+15.91699219	-0.79541016	-0.56689453	+36.65039063	-20.58837891	-39.39697266	+4504	+15.91259766	-0.09228516	+0.67236328	-44.60449219	-13.38134766	+45.02197266	+4760	+13.31542969	-2.81689453	-1.70507813	+29.37744141	-9.90966797	-17.29248047	+2768
+1458240788.98650000	+15.92138672	-0.78222656	-0.54931641	+36.73828125	-21.57714844	-39.30908203	+4516	+15.91259766	-0.11425781	+0.66796875	-45.65917969	-12.76611328	+45.41748047	+4772	+13.32421875	-2.79492188	-1.69628906	+29.39941406	-9.99755859	-17.24853516	+2776
+1458240788.99060010	+15.93017578	-0.77343750	-0.54931641	+36.78222656	-22.52197266	-39.11132813	+4524	+15.91699219	-0.13623047	+0.66357422	-46.69189453	-12.15087891	+45.85693359	+4784	+13.33300781	-2.76855469	-1.68310547	+29.42138672	-10.12939453	-17.22656250	+2784
+1458240788.99480010	+15.94335938	-0.76464844	-0.54052734	+36.82617188	-23.55468750	-38.97949219	+4528	+15.91259766	-0.16259766	+0.65917969	-47.74658203	-11.49169922	+46.23046875	+4796	+13.34179688	-2.74658203	-1.66992188	+29.44335938	-10.28320313	-17.20458984	+2792
+1458240788.99900010	+15.95214844	-0.75585938	-0.53173828	+36.84814453	-24.58740234	-38.89160156	+4532	+15.91699219	-0.18896484	+0.64599609	-48.80126953	-10.78857422	+46.56005859	+4812	+13.35058594	-2.72900391	-1.65673828	+29.44335938	-10.41503906	-17.18261719	+2800
+1458240789.00309990	+15.95654297	-0.75585938	-0.51855469	+36.87011719	-25.62011719	-38.78173828	+4532	+15.92138672	-0.21533203	+0.64160156	-49.87792969	-10.10742188	+46.93359375	+4824	+13.35498047	-2.70703125	-1.65234375	+29.42138672	-10.48095703	-17.13867188	+2808
+1458240789.00729990	+15.96093750	-0.75585938	-0.50976563	+36.82617188	-26.65283203	-38.67187500	+4532	+15.92138672	-0.25048828	+0.63720703	-50.99853516	-9.40429688	+47.28515625	+4836	+13.36376953	-2.68945313	-1.64355469	+29.37744141	-10.56884766	-17.09472656	+2816
+1458240789.01149990	+15.96093750	-0.75146484	-0.49658203	+36.82617188	-27.68554688	-38.58398438	+4536	+15.92138672	-0.28125000	+0.62402344	-52.09716797	-8.63525391	+47.59277344	+4852	+13.36816406	-2.67626953	-1.63916016	+29.35546875	-10.65673828	-17.05078125	+2824
+1458240789.01560000	+15.96533203	-0.74707031	-0.47900391	+36.82617188	-28.71826172	-38.54003906	+4536	+15.92578125	-0.31201172	+0.61962891	-53.19580078	-7.88818359	+47.94433594	+4864	+13.37695313	-2.65869141	-1.63916016	+29.31152344	-10.72265625	-16.98486328	+2828
+1458240789.01979990	+15.96093750	-0.75585938	-0.47021484	+36.71630859	-29.66308594	-38.45214844	+4536	+15.92578125	-0.34277344	+0.62402344	-54.31640625	-7.16308594	+48.33984375	+4872	+13.38134766	-2.64550781	-1.63916016	+29.22363281	-10.76660156	-16.94091797	+2836
+1458240789.02399990	+15.96533203	-0.76025391	-0.46142578	+36.65039063	-30.58593750	-38.40820313	+4536	+15.93017578	-0.37792969	+0.62402344	-55.43701172	-6.41601563	+48.69140625	+4884	+13.38134766	-2.64550781	-1.63916016	+29.06982422	-10.83251953	-16.89697266	+2836
+1458240789.02810000	+15.96533203	-0.76464844	-0.42626953	+36.65039063	-31.59667969	-38.58398438	+4544	+15.93896484	-0.40869141	+0.62841797	-56.55761719	-5.69091797	+49.06494141	+4896	+13.38574219	-2.64111328	-1.64355469	+28.91601563	-10.83251953	-16.83105469	+2840
+1458240789.03230000	+15.96533203	-0.77783203	-0.40869141	+36.51855469	-32.43164063	-38.56201172	+4548	+15.93896484	-0.43945313	+0.64160156	-57.65625000	-4.96582031	+49.46044922	+4908	+13.39013672	-2.64111328	-1.65234375	+28.74023438	-10.83251953	-16.78710938	+2844
+1458240789.03650000	+15.96533203	-0.78662109	-0.39550781	+36.43066406	-33.17871094	-38.58398438	+4552	+15.94335938	-0.47021484	+0.64599609	-58.75488281	-4.21875000	+49.81201172	+4920	+13.39453125	-2.64550781	-1.65673828	+28.54248047	-10.85449219	-16.72119141	+2848
+1458240789.04060010	+15.96093750	-0.79541016	-0.35595703	+36.45263672	-34.01367188	-38.80371094	+4564	+15.95214844	-0.50097656	+0.65039063	-59.80957031	-3.47167969	+50.11962891	+4932	+13.39892578	-2.65429688	-1.67431641	+28.32275391	-10.81054688	-16.65527344	+2852
+1458240789.04480000	+15.95654297	-0.80419922	-0.33837891	+36.32080078	-34.60693359	-38.80371094	+4576	+15.95214844	-0.52294922	+0.66357422	-60.79833984	-2.76855469	+50.49316406	+4940	+13.39892578	-2.65869141	-1.68750000	+28.08105469	-10.76660156	-16.58935547	+2856
+1458240789.04889990	+15.95654297	-0.80859375	-0.32958984	+36.21093750	-35.15625000	-38.80371094	+4584	+15.95214844	-0.55371094	+0.67236328	-61.83105469	-2.04345703	+50.82275391	+4952	+13.40332031	-2.66748047	-1.70507813	+27.86132813	-10.74462891	-16.52343750	+2860
+1458240789.05310010	+15.95654297	-0.81738281	-0.29443359	+36.25488281	-35.81542969	-39.02343750	+4600	+15.95654297	-0.58447266	+0.67675781	-62.84179688	-1.29638672	+51.10839844	+4964	+13.40332031	-2.67187500	-1.71826172	+27.64160156	-10.74462891	-16.45751953	+2860
+1458240789.05730010	+15.95654297	-0.82177734	-0.27685547	+36.12304688	-36.23291016	-38.97949219	+4612	+15.95654297	-0.60205078	+0.68994141	-63.76464844	-0.61523438	+51.43798828	+4972	+13.40771484	-2.67626953	-1.73144531	+27.39990234	-10.72265625	-16.39160156	+2860
+1458240789.06139990	+15.95654297	-0.82617188	-0.27246094	+36.03515625	-36.58447266	-38.95751953	+4624	+15.96093750	-0.62841797	+0.69873047	-64.68750000	+0.06591797	+51.72363281	+4984	+13.41210938	-2.68505859	-1.74023438	+27.18017578	-10.72265625	-16.34765625	+2860
+1458240789.06559990	+15.95654297	-0.83056641	-0.23730469	+36.05712891	-37.06787109	-39.15527344	+4640	+15.96093750	-0.65478516	+0.70312500	-65.63232422	+0.74707031	+51.94335938	+4992	+13.41650391	-2.69384766	-1.74902344	+26.93847656	-10.74462891	-16.30371094	+2860
+1458240789.06979990	+15.96093750	-0.83056641	-0.22851563	+35.94726563	-37.26562500	-39.04541016	+4652	+15.96093750	-0.66796875	+0.70751953	-66.44531250	+1.40625000	+52.14111328	+5000	+13.42089844	-2.69824219	-1.76220703	+26.74072266	-10.76660156	-16.25976563	+2860
+1458240789.07390000	+15.95654297	-0.83496094	-0.22851563	+35.81542969	-37.41943359	-38.89160156	+4664	+15.96093750	-0.68554688	+0.70312500	-67.28027344	+2.08740234	+52.29492188	+5008	+13.42529297	-2.69384766	-1.77099609	+26.58691406	-10.78857422	-16.19384766	+2856
+1458240789.07810000	+15.96093750	-0.83496094	-0.21093750	+35.74951172	-37.66113281	-38.84765625	+4676	+15.96093750	-0.70751953	+0.69873047	-68.11523438	+2.72460938	+52.40478516	+5016	+13.42968750	-2.68945313	-1.77099609	+26.43310547	-10.85449219	-16.14990234	+2852
+1458240789.08229990	+15.96533203	-0.83496094	-0.21972656	+35.59570313	-37.70507813	-38.58398438	+4688	+15.95654297	-0.72070313	+0.69433594	-68.88427734	+3.36181641	+52.53662109	+5024	+13.43847656	-2.68505859	-1.77539063	+26.32324219	-10.92041016	-16.08398438	+2852
+1458240789.08640000	+15.96533203	-0.83496094	-0.23291016	+35.39794922	-37.72705078	-38.27636719	+4696	+15.95214844	-0.74707031	+0.68994141	-69.71923828	+3.99902344	+52.62451172	+5036	+13.44287109	-2.67187500	-1.77539063	+26.25732422	-10.98632813	-16.04003906	+2848
+1458240789.09060000	+15.96972656	-0.83056641	-0.22851563	+35.28808594	-37.83691406	-38.07861328	+4704	+15.95214844	-0.77343750	+0.68115234	-70.55419922	+4.61425781	+52.69042969	+5044	+13.44726563	-2.65869141	-1.76660156	+26.16943359	-11.11816406	-16.01806641	+2848
+1458240789.09480000	+15.97851563	-0.82617188	-0.23730469	+35.13427734	-37.79296875	-37.74902344	+4712	+15.94775391	-0.79101563	+0.66796875	-71.34521484	+5.25146484	+52.69042969	+5052	+13.45605469	-2.64111328	-1.76220703	+26.14746094	-11.25000000	-15.97412109	+2852
+1458240789.09890010	+15.98291016	-0.82617188	-0.25488281	+34.91455078	-37.74902344	-37.37548828	+4720	+15.94335938	-0.81738281	+0.65478516	-72.13623047	+5.88867188	+52.66845703	+5064	+13.46044922	-2.62353516	-1.75341797	+26.10351563	-11.35986328	-15.90820313	+2852
+1458240789.10310010	+15.98730469	-0.83056641	-0.25927734	+34.71679688	-37.77099609	-37.04589844	+4720	+15.93896484	-0.83935547	+0.64160156	-72.92724609	+6.48193359	+52.64648438	+5072	+13.46484375	-2.61035156	-1.74023438	+26.05957031	-11.49169922	-15.88623047	+2856
+1458240789.10730000	+15.99169922	-0.83056641	-0.26806641	+34.56298828	-37.70507813	-36.76025391	+4724	+15.93457031	-0.86132813	+0.62402344	-73.74023438	+7.09716797	+52.55859375	+5080	+13.47363281	-2.59716797	-1.73144531	+26.01562500	-11.62353516	-15.84228516	+2860
+1458240789.11139990	+15.99609375	-0.83056641	-0.28564453	+34.34326172	-37.61718750	-36.36474609	+4728	+15.93457031	-0.88330078	+0.60205078	-74.55322266	+7.71240234	+52.47070313	+5088	+13.47802734	-2.57519531	-1.72265625	+26.01562500	-11.73339844	-15.77636719	+2868
+1458240789.11560010	+16.00048828	-0.83056641	-0.30322266	+34.12353516	-37.50732422	-35.94726563	+4728	+15.93017578	-0.90527344	+0.59326172	-75.34423828	+8.30566406	+52.40478516	+5096	+13.48242188	-2.55761719	-1.71386719	+25.99365234	-11.84326172	-15.71044922	+2872
+1458240789.11980010	+16.00488281	-0.83056641	-0.31640625	+33.94775391	-37.46337891	-35.63964844	+4728	+15.92138672	-0.93164063	+0.58007813	-76.20117188	+8.92089844	+52.31689453	+5104	+13.48681641	-2.54003906	-1.70507813	+25.97167969	-11.93115234	-15.64453125	+2876
+1458240789.12389990	+16.00927734	-0.83056641	-0.32519531	+33.75000000	-37.39746094	-35.31005859	+4728	+15.91699219	-0.95361328	+0.56250000	-77.05810547	+9.53613281	+52.18505859	+5108	+13.49121094	-2.53125000	-1.69628906	+25.90576172	-12.04101563	-15.57861328	+2880
+1458240789.12809990	+16.01367188	-0.83056641	-0.33398438	+33.55224609	-37.33154297	-34.95849609	+4728	+15.91699219	-0.97558594	+0.55371094	-77.89306641	+10.12939453	+52.09716797	+5112	+13.49560547	-2.52246094	-1.68750000	+25.81787109	-12.12890625	-15.51269531	+2888
+1458240789.13220000	+16.01806641	-0.83496094	-0.34277344	+33.35449219	-37.28759766	-34.62890625	+4724	+15.91259766	-1.00195313	+0.54052734	-78.79394531	+10.72265625	+51.94335938	+5120	+13.50000000	-2.51367188	-1.68310547	+25.75195313	-12.19482422	-15.46875000	+2892
+1458240789.13640000	+16.02246094	-0.83496094	-0.34716797	+33.15673828	-37.24365234	-34.29931641	+4720	+15.91699219	-1.01513672	+0.52734375	-79.60693359	+11.31591797	+51.76757813	+5120	+13.50439453	-2.51367188	-1.67431641	+25.62011719	-12.28271484	-15.40283203	+2896
+1458240789.14060000	+16.03125000	-0.83935547	-0.35595703	+32.93701172	-37.19970703	-33.94775391	+4720	+15.91259766	-1.02392578	+0.52294922	-80.41992188	+11.88720703	+51.67968750	+5120	+13.50439453	-2.51367188	-1.67871094	+25.48828125	-12.28271484	-15.31494141	+2896
+1458240789.14470010	+16.03564453	-0.84814453	-0.36035156	+32.69531250	-37.15576172	-33.59619141	+4716	+15.90820313	-1.04150391	+0.52294922	-81.27685547	+12.45849609	+51.59179688	+5124	+13.50878906	-2.51367188	-1.68310547	+25.31250000	-12.26074219	-15.22705078	+2900
+1458240789.14890000	+16.04003906	-0.85253906	-0.36474609	+32.45361328	-37.13378906	-33.26660156	+4716	+15.90380859	-1.05029297	+0.52294922	-82.13378906	+13.02978516	+51.45996094	+5124	+13.50878906	-2.52246094	-1.69189453	+25.11474609	-12.23876953	-15.13916016	+2904
+1458240789.15310000	+16.04443359	-0.85693359	-0.36474609	+32.25585938	-37.11181641	-32.95898438	+4716	+15.90380859	-1.06347656	+0.52734375	-82.96875000	+13.60107422	+51.37207031	+5124	+13.50878906	-2.53125000	-1.70068359	+24.91699219	-12.21679688	-15.05126953	+2908
+1458240789.15720010	+16.04443359	-0.86132813	-0.36474609	+32.03613281	-37.13378906	-32.67333984	+4716	+15.89941406	-1.07666016	+0.53173828	-83.86962891	+14.15039063	+51.28417969	+5124	+13.51318359	-2.54003906	-1.70947266	+24.69726563	-12.17285156	-14.96337891	+2912
+1458240789.16140010	+16.04882813	-0.86572266	-0.35595703	+31.83837891	-37.19970703	-32.45361328	+4720	+15.89941406	-1.08544922	+0.53613281	-84.70458984	+14.69970703	+51.15234375	+5124	+13.51318359	-2.55322266	-1.72265625	+24.45556641	-12.12890625	-14.87548828	+2916
+1458240789.16560010	+16.05322266	-0.87451172	-0.34716797	+31.64062500	-37.28759766	-32.25585938	+4728	+15.89501953	-1.08984375	+0.54052734	-85.53955078	+15.24902344	+51.04248047	+5124	+13.51318359	-2.56640625	-1.73144531	+24.21386719	-12.08496094	-14.78759766	+2920
+1458240789.16969990	+16.06201172	-0.89648438	-0.32958984	+31.24511719	-37.46337891	-31.86035156	+4740	+15.89062500	-1.09863281	+0.54931641	-86.39648438	+15.79833984	+50.93261719	+5120	+13.51757813	-2.58398438	-1.74462891	+23.95019531	-12.04101563	-14.67773438	+2924
+1458240789.17389990	+16.06640625	-0.90087891	-0.31640625	+31.06933594	-37.59521484	-31.68457031	+4752	+15.89062500	-1.10302734	+0.55371094	-87.27539063	+16.34765625	+50.80078125	+5120	+13.51757813	-2.59277344	-1.75781250	+23.70849609	-11.97509766	-14.58984375	+2924
+1458240789.17810010	+16.07080078	-0.90527344	-0.31640625	+30.89355469	-37.61718750	-31.48681641	+4760	+15.88623047	-1.11181641	+0.56250000	-88.13232422	+16.91894531	+50.66894531	+5116	+13.52197266	-2.60595703	-1.76660156	+23.46679688	-11.93115234	-14.47998047	+2924
+1458240789.18220000	+16.07080078	-0.91406250	-0.31201172	+30.71777344	-37.72705078	-31.33300781	+4772	+15.87744141	-1.11621094	+0.56689453	-89.01123047	+17.46826172	+50.51513672	+5116	+13.52197266	-2.61474609	-1.78417969	+23.22509766	-11.84326172	-14.37011719	+2924
+1458240789.18639990	+16.06640625	-0.91845703	-0.30761719	+30.54199219	-37.83691406	-31.20117188	+4784	+15.87304688	-1.12939453	+0.56689453	-89.91210938	+18.03955078	+50.31738281	+5116	+13.52636719	-2.61914063	-1.79736328	+23.00537109	-11.77734375	-14.26025391	+2924
+1458240789.19059990	+16.07080078	-0.92724609	-0.30322266	+30.36621094	-37.94677734	-31.04736328	+4796	+15.86865234	-1.14257813	+0.56689453	-90.83496094	+18.61083984	+50.07568359	+5112	+13.52636719	-2.62792969	-1.80175781	+22.80761719	-11.77734375	-14.15039063	+2916
+1458240789.19470000	+16.07519531	-0.93164063	-0.30322266	+30.16845703	-38.01269531	-30.87158203	+4808	+15.86425781	-1.15576172	+0.56250000	-91.75781250	+19.18212891	+49.81201172	+5112	+13.53076172	-2.62792969	-1.80175781	+22.60986328	-11.77734375	-14.06250000	+2912
+1458240789.19890000	+16.07958984	-0.94042969	-0.30761719	+29.94873047	-38.03466797	-30.69580078	+4824	+15.85986328	-1.17333984	+0.55810547	-92.72460938	+19.75341797	+49.50439453	+5116	+13.53076172	-2.62792969	-1.80175781	+22.45605469	-11.79931641	-13.97460938	+2908
+1458240789.20300010	+16.08398438	-0.94921875	-0.31640625	+29.77294922	-38.01269531	-30.56396484	+4836	+15.85546875	-1.19531250	+0.54931641	-93.71337891	+20.34667969	+49.17480469	+5116	+13.53515625	-2.62353516	-1.79736328	+22.30224609	-11.84326172	-13.88671875	+2904
+1458240789.20720010	+16.09277344	-0.95361328	-0.33398438	+29.55322266	-37.88085938	-30.32226563	+4848	+15.84667969	-1.20849609	+0.53173828	-94.70214844	+20.91796875	+48.73535156	+5116	+13.53515625	-2.61474609	-1.79296875	+22.19238281	-11.86523438	-13.77685547	+2900
+1458240789.21140000	+16.09716797	-0.95800781	-0.36035156	+29.37744141	-37.70507813	-30.10253906	+4864	+15.84228516	-1.23925781	+0.50976563	-95.77880859	+21.51123047	+48.27392578	+5124	+13.53955078	-2.60156250	-1.78857422	+22.10449219	-11.90917969	-13.68896484	+2900
+1458240789.21550010	+16.09716797	-0.95800781	-0.37792969	+29.26757813	-37.52929688	-29.99267578	+4872	+15.84228516	-1.26562500	+0.48779297	-96.85546875	+22.10449219	+47.79052734	+5128	+13.53955078	-2.59277344	-1.77978516	+22.01660156	-11.95312500	-13.60107422	+2900
+1458240789.21970010	+16.10156250	-0.95800781	-0.39550781	+29.15771484	-37.35351563	-29.88281250	+4880	+15.83349609	-1.28759766	+0.47021484	-97.84423828	+22.69775391	+47.30712891	+5132	+13.54394531	-2.57958984	-1.77099609	+21.92871094	-12.01904297	-13.51318359	+2900
+1458240789.22390010	+16.10595703	-0.96679688	-0.41748047	+29.02587891	-37.13378906	-29.79492188	+4892	+15.82470703	-1.32275391	+0.44824219	-98.92089844	+23.26904297	+46.77978516	+5136	+13.54394531	-2.56640625	-1.76220703	+21.84082031	-12.08496094	-13.46923828	+2904
+1458240789.23219990	+16.11914063	-0.97998047	-0.45263672	+28.89404297	-36.62841797	-29.75097656	+4904	+15.82031250	-1.37988281	+0.39550781	-101.05224609	+24.41162109	+45.68115234	+5148	+13.54833984	-2.54003906	-1.73583984	+21.70898438	-12.21679688	-13.38134766	+2912
+1458240789.23639990	+16.13232422	-0.98437500	-0.47460938	+28.85009766	-36.29882813	-29.72900391	+4908	+15.82031250	-1.41064453	+0.36914063	-102.12890625	+24.96093750	+45.08789063	+5152	+13.54833984	-2.53564453	-1.72265625	+21.59912109	-12.28271484	-13.33740234	+2916
+1458240789.24050000	+16.13671875	-0.98876953	-0.50097656	+28.85009766	-35.92529297	-29.75097656	+4912	+15.82031250	-1.44580078	+0.34277344	-103.22753906	+25.48828125	+44.49462891	+5156	+13.55273438	-2.52685547	-1.71386719	+21.51123047	-12.28271484	-13.31542969	+2920
+1458240789.24470000	+16.14111328	-0.99316406	-0.52294922	+28.87207031	-35.55175781	-29.81689453	+4912	+15.81591797	-1.46777344	+0.32080078	-104.21630859	+26.03759766	+43.96728516	+5156	+13.55273438	-2.52246094	-1.70947266	+21.42333984	-12.30468750	-13.29345703	+2924
+1458240789.24889990	+16.14990234	-0.99755859	-0.54492188	+28.89404297	-35.17822266	-29.90478516	+4916	+15.81152344	-1.49853516	+0.29882813	-105.24902344	+26.54296875	+43.39599609	+5156	+13.55273438	-2.52246094	-1.70507813	+21.29150391	-12.28271484	-13.29345703	+2928
+1458240789.25300000	+16.15429688	-1.00634766	-0.56689453	+28.91601563	-34.78271484	-30.03662109	+4916	+15.80712891	-1.52490234	+0.27246094	-106.30371094	+27.04833984	+42.80273438	+5160	+13.55273438	-2.52246094	-1.70507813	+21.18164063	-12.23876953	-13.29345703	+2932
+1458240789.25720000	+16.15869141	-1.01074219	-0.58447266	+29.02587891	-34.34326172	-30.25634766	+4916	+15.80273438	-1.54687500	+0.26367188	-107.20458984	+27.57568359	+42.36328125	+5156	+13.55273438	-2.52685547	-1.70507813	+21.02783203	-12.21679688	-13.29345703	+2936
+1458240789.26140000	+16.16748047	-1.02392578	-0.59326172	+29.11376953	-33.96972656	-30.49804688	+4916	+15.80273438	-1.56884766	+0.25048828	-108.12744141	+28.03710938	+41.90185547	+5156	+13.55273438	-2.53564453	-1.70507813	+20.85205078	-12.17285156	-13.33740234	+2940
+1458240789.26550010	+16.17187500	-1.03271484	-0.60205078	+29.20166016	-33.59619141	-30.73974609	+4916	+15.80273438	-1.58642578	+0.23291016	-109.02832031	+28.47656250	+41.39648438	+5152	+13.55712891	-2.55322266	-1.70947266	+20.63232422	-12.08496094	-13.38134766	+2944
+1458240789.26970010	+16.17626953	-1.04589844	-0.61523438	+29.33349609	-33.17871094	-31.04736328	+4920	+15.79833984	-1.59960938	+0.22851563	-109.86328125	+28.93798828	+41.02294922	+5144	+13.55712891	-2.56640625	-1.71826172	+20.45654297	-11.97509766	-13.40332031	+2952
+1458240789.27390000	+16.18066406	-1.05468750	-0.61962891	+29.46533203	-32.84912109	-31.33300781	+4924	+15.79833984	-1.61718750	+0.21972656	-110.69824219	+29.37744141	+40.62744141	+5140	+13.55712891	-2.58398438	-1.72705078	+20.25878906	-11.86523438	-13.44726563	+2956
+1458240789.27800010	+16.18066406	-1.06347656	-0.62841797	+29.55322266	-32.49755859	-31.55273438	+4928	+15.79833984	-1.63037109	+0.20654297	-111.55517578	+29.75097656	+40.16601563	+5140	+13.56152344	-2.60595703	-1.74023438	+20.03906250	-11.71142578	-13.46923828	+2964
+1458240789.28220010	+16.18066406	-1.06787109	-0.63281250	+29.72900391	-32.21191406	-31.88232422	+4932	+15.78955078	-1.63916016	+0.20214844	-112.30224609	+30.16845703	+39.85839844	+5136	+13.56152344	-2.62353516	-1.75341797	+19.84130859	-11.57958984	-13.53515625	+2968
+1458240789.28629990	+16.18066406	-1.08105469	-0.63281250	+29.86083984	-31.94824219	-32.16796875	+4936	+15.78515625	-1.64794922	+0.19775391	-113.04931641	+30.54199219	+39.52880859	+5132	+13.56152344	-2.64550781	-1.76660156	+19.64355469	-11.44775391	-13.57910156	+2972
+1458240789.29049990	+16.18066406	-1.08984375	-0.63720703	+29.94873047	-31.68457031	-32.40966797	+4944	+15.78076172	-1.66113281	+0.18457031	-113.81835938	+30.87158203	+39.15527344	+5132	+13.56591797	-2.66748047	-1.77539063	+19.44580078	-11.31591797	-13.66699219	+2976
+1458240789.29880000	+16.18945313	-1.11181641	-0.63720703	+30.21240234	-31.26708984	-32.95898438	+4960	+15.78076172	-1.67871094	+0.18017578	-115.13671875	+31.55273438	+38.62792969	+5128	+13.57470703	-2.71142578	-1.79736328	+19.09423828	-11.11816406	-13.84277344	+2976
+1458240789.30300000	+16.18945313	-1.12060547	-0.64160156	+30.32226563	-31.00341797	-33.17871094	+4972	+15.77636719	-1.69189453	+0.16699219	-115.86181641	+31.81640625	+38.29833984	+5132	+13.57470703	-2.72900391	-1.80615234	+18.91845703	-11.00830078	-13.95263672	+2976
+1458240789.30720000	+16.18945313	-1.12500000	-0.65039063	+30.49804688	-30.76171875	-33.39843750	+4980	+15.77197266	-1.69628906	+0.15820313	-116.47705078	+32.08007813	+38.03466797	+5132	+13.57910156	-2.75097656	-1.81494141	+18.80859375	-10.94238281	-14.06250000	+2976
+1458240789.31130000	+16.18945313	-1.13378906	-0.65917969	+30.60791016	-30.52001953	-33.59619141	+4992	+15.76757813	-1.71386719	+0.14501953	-117.15820313	+32.32177734	+37.74902344	+5140	+13.58349609	-2.76416016	-1.81933594	+18.72070313	-10.87646484	-14.17236328	+2976
+1458240789.31550000	+16.19384766	-1.14697266	-0.67675781	+30.69580078	-30.23437500	-33.72802734	+5004	+15.76318359	-1.73583984	+0.12304688	-117.90527344	+32.51953125	+37.37548828	+5144	+13.58349609	-2.77294922	-1.82373047	+18.65478516	-10.83251953	-14.30419922	+2972
+1458240789.31970000	+16.19824219	-1.15136719	-0.68994141	+30.84960938	-29.97070313	-33.88183594	+5016	+15.75878906	-1.74462891	+0.10546875	-118.47656250	+32.71728516	+37.06787109	+5148	+13.58789063	-2.78173828	-1.82373047	+18.61083984	-10.83251953	-14.43603516	+2968
+1458240789.32380010	+16.19824219	-1.16015625	-0.70751953	+30.98144531	-29.75097656	-34.01367188	+5024	+15.75439453	-1.76220703	+0.08349609	-119.11376953	+32.89306641	+36.78222656	+5152	+13.59228516	-2.78613281	-1.81933594	+18.61083984	-10.83251953	-14.56787109	+2968
+1458240789.32800010	+16.20263672	-1.16894531	-0.72070313	+31.09130859	-29.53125000	-34.14550781	+5032	+15.75439453	-1.78417969	+0.06152344	-119.77294922	+33.02490234	+36.47460938	+5160	+13.59667969	-2.79492188	-1.81494141	+18.58886719	-10.87646484	-14.72167969	+2968
+1458240789.33220010	+16.20703125	-1.17333984	-0.73828125	+31.24511719	-29.28955078	-34.23339844	+5036	+15.75439453	-1.79736328	+0.03955078	-120.30029297	+33.15673828	+36.14501953	+5164	+13.59667969	-2.79931641	-1.80615234	+18.61083984	-10.92041016	-14.87548828	+2968
+1458240789.33629990	+16.21142578	-1.18652344	-0.75585938	+31.35498047	-29.04785156	-34.29931641	+5040	+15.75439453	-1.82373047	+0.01318359	-120.93750000	+33.24462891	+35.81542969	+5168	+13.60107422	-2.80371094	-1.80175781	+18.65478516	-10.96435547	-15.02929688	+2968
+1458240789.34050010	+16.21582031	-1.19970703	-0.78222656	+31.42089844	-28.76220703	-34.36523438	+5048	+15.75000000	-1.85009766	-0.01318359	-121.57470703	+33.31054688	+35.48583984	+5176	+13.60546875	-2.80810547	-1.79296875	+18.69873047	-11.00830078	-15.18310547	+2972
+1458240789.34470010	+16.22021484	-1.20849609	-0.80859375	+31.55273438	-28.45458984	-34.38720703	+5048	+15.74560547	-1.86767578	-0.04394531	-122.10205078	+33.35449219	+35.13427734	+5176	+13.60986328	-2.80810547	-1.78857422	+18.74267578	-11.03027344	-15.31494141	+2976
+1458240789.34879990	+16.22021484	-1.21728516	-0.83935547	+31.68457031	-28.16894531	-34.40917969	+5052	+15.74121094	-1.88525391	-0.07910156	-122.62939453	+33.39843750	+34.76074219	+5180	+13.60986328	-2.81250000	-1.78417969	+18.78662109	-11.07421875	-15.44677734	+2980
+1458240789.35710000	+16.22021484	-1.23046875	-0.88330078	+31.94824219	-27.70751953	-34.47509766	+5048	+15.73681641	-1.91601563	-0.12744141	-123.48632813	+33.46435547	+34.16748047	+5180	+13.61425781	-2.82128906	-1.77099609	+18.89648438	-11.11816406	-15.73242188	+2988
+1458240789.36130000	+16.22460938	-1.24365234	-0.90087891	+32.05810547	-27.48779297	-34.51904297	+5044	+15.73681641	-1.93359375	-0.15380859	-123.90380859	+33.46435547	+33.88183594	+5180	+13.61425781	-2.82568359	-1.76660156	+18.94042969	-11.11816406	-15.86425781	+2992
+1458240789.36550000	+16.22460938	-1.25683594	-0.91845703	+32.14599609	-27.26806641	-34.56298828	+5040	+15.73681641	-1.95117188	-0.17138672	-124.27734375	+33.46435547	+33.64013672	+5180	+13.61865234	-2.83886719	-1.76660156	+18.96240234	-11.11816406	-15.99609375	+3000
+1458240789.36960010	+16.22460938	-1.27001953	-0.93603516	+32.25585938	-27.02636719	-34.60693359	+5040	+15.73681641	-1.95556641	-0.19335938	-124.54101563	+33.46435547	+33.39843750	+5176	+13.61865234	-2.84765625	-1.76660156	+19.00634766	-11.07421875	-16.10595703	+3008
+1458240789.37380000	+16.22900391	-1.27880859	-0.95800781	+32.38769531	-26.78466797	-34.65087891	+5036	+15.73681641	-1.96875000	-0.21533203	-124.84863281	+33.44238281	+33.13476563	+5172	+13.61865234	-2.86523438	-1.77099609	+19.00634766	-11.03027344	-16.23779297	+3012
+1458240789.38210010	+16.21582031	-1.30078125	-0.99755859	+32.65136719	-26.27929688	-34.78271484	+5036	+15.72802734	-1.98632813	-0.24169922	-125.28808594	+33.42041016	+32.73925781	+5164	+13.61865234	-2.90039063	-1.78857422	+18.96240234	-10.83251953	-16.47949219	+3032
+1458240789.38630010	+16.21142578	-1.30957031	-1.01074219	+32.78320313	-26.08154297	-34.87060547	+5032	+15.72802734	-1.98632813	-0.25488281	-125.41992188	+33.42041016	+32.58544922	+5160	+13.61865234	-2.92675781	-1.80175781	+18.91845703	-10.70068359	-16.56738281	+3040
+1458240789.39050010	+16.20703125	-1.31835938	-1.02392578	+32.93701172	-25.88378906	-34.93652344	+5032	+15.72802734	-1.99072266	-0.26367188	-125.55175781	+33.39843750	+32.45361328	+5156	+13.61425781	-2.95312500	-1.81933594	+18.85253906	-10.54687500	-16.67724609	+3048
+1458240789.39459990	+16.20703125	-1.32714844	-1.03271484	+33.04687500	-25.72998047	-35.04638672	+5036	+15.72802734	-1.99072266	-0.26806641	-125.59570313	+33.39843750	+32.38769531	+5152	+13.61425781	-2.98828125	-1.83691406	+18.76464844	-10.34912109	-16.80908203	+3060
+1458240789.39879990	+16.20703125	-1.34472656	-1.04150391	+33.15673828	-25.57617188	-35.20019531	+5036	+15.72802734	-1.99511719	-0.27246094	-125.66162109	+33.37646484	+32.29980469	+5148	+13.60986328	-3.01904297	-1.85888672	+18.67675781	-10.17333984	-16.94091797	+3068
+1458240789.40710000	+16.19824219	-1.37548828	-1.07666016	+33.35449219	-25.11474609	-35.39794922	+5052	+15.72802734	-2.00830078	-0.29443359	-125.83740234	+33.28857422	+32.10205078	+5148	+13.60546875	-3.09375000	-1.90722656	+18.47900391	-9.73388672	-17.16064453	+3084
+1458240789.41129990	+16.18945313	-1.38867188	-1.09863281	+33.46435547	-24.89501953	-35.46386719	+5060	+15.72363281	-2.01708984	-0.30322266	-125.92529297	+33.26660156	+32.03613281	+5148	+13.60107422	-3.12451172	-1.93359375	+18.39111328	-9.53613281	-17.29248047	+3092
+1458240789.41549990	+16.18945313	-1.40185547	-1.12060547	+33.55224609	-24.69726563	-35.50781250	+5072	+15.72363281	-2.02587891	-0.32519531	-126.03515625	+33.17871094	+31.90429688	+5152	+13.59667969	-3.15527344	-1.95996094	+18.32519531	-9.33837891	-17.40234375	+3096
+1458240789.41960000	+16.18505859	-1.41064453	-1.13818359	+33.64013672	-24.54345703	-35.59570313	+5080	+15.72363281	-2.03466797	-0.33398438	-126.07910156	+33.15673828	+31.86035156	+5152	+13.59228516	-3.18603516	-1.98193359	+18.25927734	-9.16259766	-17.53417969	+3100
+1458240789.42380000	+16.18066406	-1.43261719	-1.15136719	+33.72802734	-24.38964844	-35.70556641	+5088	+15.71923828	-2.04785156	-0.34716797	-126.14501953	+33.11279297	+31.83837891	+5156	+13.58789063	-3.21240234	-2.00390625	+18.21533203	-9.00878906	-17.66601563	+3100
+1458240789.42800000	+16.18505859	-1.45458984	-1.17773438	+33.75000000	-24.21386719	-35.74951172	+5100	+15.72363281	-2.06103516	-0.36914063	-126.23291016	+33.02490234	+31.77246094	+5160	+13.58789063	-3.23876953	-2.02148438	+18.19335938	-8.87695313	-17.79785156	+3104
+1458240789.43210010	+16.18945313	-1.47216797	-1.20410156	+33.81591797	-24.01611328	-35.79345703	+5112	+15.72363281	-2.06982422	-0.38232422	-126.27685547	+32.98095703	+31.72851563	+5160	+13.58349609	-3.26074219	-2.03906250	+18.19335938	-8.78906250	-17.95166016	+3104
+1458240789.44039990	+16.18945313	-1.51171875	-1.27001953	+33.88183594	-23.59863281	-35.79345703	+5128	+15.72363281	-2.10498047	-0.42626953	-126.51855469	+32.82714844	+31.55273438	+5168	+13.57910156	-3.29589844	-2.06542969	+18.23730469	-8.65722656	-18.25927734	+3100
+1458240789.44460010	+16.18945313	-1.52929688	-1.30078125	+33.94775391	-23.42285156	-35.81542969	+5136	+15.72363281	-2.11816406	-0.44384766	-126.60644531	+32.76123047	+31.50878906	+5168	+13.57910156	-3.31347656	-2.07861328	+18.30322266	-8.61328125	-18.43505859	+3104
+1458240789.44880010	+16.18945313	-1.55126953	-1.33154297	+33.96972656	-23.26904297	-35.81542969	+5140	+15.71923828	-2.13134766	-0.46582031	-126.71630859	+32.69531250	+31.44287109	+5172	+13.57470703	-3.32666016	-2.09179688	+18.36914063	-8.56933594	-18.58886719	+3104
+1458240789.45289990	+16.19384766	-1.57324219	-1.37109375	+33.99169922	-23.07128906	-35.77148438	+5144	+15.72363281	-2.15332031	-0.49218750	-126.82617188	+32.60742188	+31.37695313	+5172	+13.57470703	-3.33544922	-2.10058594	+18.45703125	-8.54736328	-18.74267578	+3104
+1458240789.45709990	+16.19824219	-1.59521484	-1.40625000	+34.03564453	-22.93945313	-35.79345703	+5144	+15.72363281	-2.17089844	-0.51416016	-126.93603516	+32.56347656	+31.31103516	+5176	+13.57470703	-3.34863281	-2.10937500	+18.54492188	-8.59130859	-18.94042969	+3104
+1458240789.46129990	+16.20703125	-1.61718750	-1.43701172	+34.07958984	-22.80761719	-35.83740234	+5144	+15.72363281	-2.18847656	-0.53613281	-127.02392578	+32.47558594	+31.26708984	+5176	+13.57470703	-3.36181641	-2.11376953	+18.61083984	-8.63525391	-19.16015625	+3104
+1458240789.46540000	+16.21142578	-1.63916016	-1.47656250	+34.12353516	-22.63183594	-35.85937500	+5140	+15.72363281	-2.21044922	-0.56250000	-127.13378906	+32.38769531	+31.22314453	+5176	+13.57470703	-3.37939453	-2.12695313	+18.67675781	-8.63525391	-19.33593750	+3108
+1458240789.46960000	+16.21582031	-1.66552734	-1.51171875	+34.16748047	-22.50000000	-35.92529297	+5140	+15.72363281	-2.25000000	-0.61083984	-127.35351563	+32.21191406	+31.13525391	+5184	+13.57470703	-3.39697266	-2.14013672	+18.74267578	-8.63525391	-19.55566406	+3112
+1458240789.47379990	+16.21582031	-1.68750000	-1.54687500	+34.23339844	-22.36816406	-35.96923828	+5132	+15.72802734	-2.28955078	-0.65478516	-127.50732422	+32.05810547	+31.09130859	+5188	+13.57470703	-3.41894531	-2.15332031	+18.78662109	-8.63525391	-19.75341797	+3120
+1458240789.47790000	+16.22021484	-1.71386719	-1.59521484	+34.27734375	-22.17041016	-35.99121094	+5128	+15.72802734	-2.32031250	-0.69873047	-127.66113281	+31.90429688	+31.02539063	+5192	+13.57470703	-3.43652344	-2.17529297	+18.83056641	-8.59130859	-19.90722656	+3124
+1458240789.48630000	+16.22021484	-1.76220703	-1.66113281	+34.40917969	-21.97265625	-36.25488281	+5116	+15.72802734	-2.42138672	-0.82617188	-127.99072266	+31.46484375	+31.02539063	+5204	+13.57470703	-3.48925781	-2.21484375	+18.83056641	-8.52539063	-20.32470703	+3144
+1458240789.49040010	+16.22460938	-1.78857422	-1.70068359	+34.47509766	-21.84082031	-36.40869141	+5112	+15.73242188	-2.44775391	-0.86132813	-128.01269531	+31.35498047	+31.09130859	+5204	+13.57470703	-3.52001953	-2.24560547	+18.80859375	-8.45947266	-20.52246094	+3152
+1458240789.49460010	+16.22460938	-1.81933594	-1.73144531	+34.54101563	-21.75292969	-36.60644531	+5104	+15.73242188	-2.47412109	-0.89208984	-127.99072266	+31.24511719	+31.24511719	+5200	+13.57470703	-3.55517578	-2.27636719	+18.74267578	-8.37158203	-20.72021484	+3164
+1458240789.49880000	+16.22900391	-1.85009766	-1.76220703	+34.60693359	-21.64306641	-36.82617188	+5100	+15.73681641	-2.49609375	-0.91406250	-127.94677734	+31.13525391	+31.37695313	+5196	+13.57470703	-3.59912109	-2.30712891	+18.63281250	-8.28369141	-20.91796875	+3176
+1458240789.50289990	+16.22900391	-1.87646484	-1.79736328	+34.69482422	-21.48925781	-37.02392578	+5100	+15.74121094	-2.51367188	-0.94482422	-127.92480469	+30.98144531	+31.46484375	+5192	+13.57470703	-3.64746094	-2.34667969	+18.52294922	-8.12988281	-21.11572266	+3188
+1458240789.50710010	+16.22460938	-1.90722656	-1.83251953	+34.76074219	-21.37939453	-37.26562500	+5100	+15.74560547	-2.53564453	-0.97558594	-127.90283203	+30.84960938	+31.57470703	+5192	+13.57031250	-3.69580078	-2.38623047	+18.39111328	-7.97607422	-21.29150391	+3200
+1458240789.51130010	+16.22460938	-1.94238281	-1.86328125	+34.80468750	-21.26953125	-37.50732422	+5104	+15.74560547	-2.56201172	-1.00195313	-127.88085938	+30.71777344	+31.68457031	+5188	+13.57031250	-3.73974609	-2.43017578	+18.28125000	-7.82226563	-21.46728516	+3208
+1458240789.51539990	+16.22460938	-1.97314453	-1.90283203	+34.87060547	-21.15966797	-37.72705078	+5112	+15.75000000	-2.58837891	-1.03271484	-127.88085938	+30.60791016	+31.83837891	+5188	+13.57470703	-3.78808594	-2.47851563	+18.17138672	-7.64648438	-21.64306641	+3220
+1458240789.51959990	+16.22460938	-2.00830078	-1.93359375	+34.93652344	-21.04980469	-37.99072266	+5116	+15.75439453	-2.61474609	-1.05468750	-127.83691406	+30.49804688	+31.99218750	+5192	+13.57031250	-3.83642578	-2.52246094	+18.03955078	-7.49267578	-21.84082031	+3228
+1458240789.52370000	+16.22460938	-2.04345703	-1.96875000	+34.98046875	-20.96191406	-38.25439453	+5128	+15.75439453	-2.64111328	-1.07666016	-127.81494141	+30.41015625	+32.14599609	+5192	+13.57031250	-3.88916016	-2.56640625	+17.88574219	-7.31689453	-22.03857422	+3236
+1458240789.53210000	+16.23339844	-2.11816406	-2.03906250	+35.09033203	-20.78613281	-38.75976563	+5148	+15.77197266	-2.69384766	-1.13818359	-127.79296875	+30.14648438	+32.40966797	+5200	+13.57031250	-3.99462891	-2.64550781	+17.60009766	-7.07519531	-22.45605469	+3248
+1458240789.53620000	+16.23339844	-2.16210938	-2.07421875	+35.11230469	-20.69824219	-39.00146484	+5160	+15.78076172	-2.73339844	-1.16894531	-127.79296875	+30.01464844	+32.54150391	+5204	+13.57031250	-4.04296875	-2.68945313	+17.49023438	-6.92138672	-22.63183594	+3252
+1458240789.54040000	+16.24218750	-2.20166016	-2.11816406	+35.11230469	-20.61035156	-39.22119141	+5172	+15.78515625	-2.76855469	-1.20849609	-127.83691406	+29.86083984	+32.62939453	+5208	+13.57470703	-4.09130859	-2.73339844	+17.40234375	-6.78955078	-22.82958984	+3256
+1458240789.54460000	+16.24218750	-2.24560547	-2.16210938	+35.13427734	-20.47851563	-39.41894531	+5188	+15.78955078	-2.80810547	-1.24804688	-127.90283203	+29.70703125	+32.71728516	+5216	+13.57470703	-4.13964844	-2.77294922	+17.31445313	-6.67968750	-23.04931641	+3256
+1458240789.54870010	+16.24658203	-2.28515625	-2.21044922	+35.15625000	-20.39062500	-39.57275391	+5200	+15.78955078	-2.84765625	-1.28320313	-127.96875000	+29.57519531	+32.80517578	+5224	+13.57470703	-4.17480469	-2.80810547	+17.29248047	-6.59179688	-23.22509766	+3256
+1458240789.55290010	+16.25976563	-2.32910156	-2.25878906	+35.15625000	-20.32470703	-39.72656250	+5208	+15.79833984	-2.89160156	-1.33154297	-128.07861328	+29.42138672	+32.82714844	+5228	+13.57910156	-4.21435547	-2.83886719	+17.27050781	-6.56982422	-23.46679688	+3256
+1458240789.55710010	+16.26855469	-2.37304688	-2.30712891	+35.17822266	-20.25878906	-39.90234375	+5216	+15.80712891	-2.93554688	-1.37548828	-128.14453125	+29.28955078	+32.91503906	+5236	+13.58349609	-4.25390625	-2.86523438	+17.24853516	-6.54785156	-23.66455078	+3252
+1458240789.56119990	+16.27734375	-2.42138672	-2.35546875	+35.17822266	-20.21484375	-40.05615234	+5224	+15.81152344	-2.98388672	-1.41943359	-128.25439453	+29.15771484	+32.98095703	+5244	+13.59228516	-4.28906250	-2.89599609	+17.24853516	-6.54785156	-23.88427734	+3252
+1458240789.56539990	+16.29052734	-2.46972656	-2.40380859	+35.15625000	-20.14892578	-40.20996094	+5224	+15.82031250	-3.03222656	-1.47216797	-128.34228516	+29.00390625	+33.02490234	+5248	+13.59667969	-4.32421875	-2.92236328	+17.27050781	-6.54785156	-24.12597656	+3248
+1458240789.56960010	+16.30371094	-2.51367188	-2.46093750	+35.15625000	-20.06103516	-40.34179688	+5228	+15.82910156	-3.08056641	-1.52490234	-128.47412109	+28.82812500	+33.02490234	+5256	+13.60546875	-4.35937500	-2.94433594	+17.29248047	-6.54785156	-24.34570313	+3248
+1458240789.57370000	+16.31250000	-2.56640625	-2.51806641	+35.15625000	-19.97314453	-40.45166016	+5224	+15.83349609	-3.13330078	-1.58203125	-128.60595703	+28.67431641	+33.04687500	+5260	+13.61425781	-4.39453125	-2.97070313	+17.33642578	-6.56982422	-24.56542969	+3244
+1458240789.57789990	+16.32568359	-2.61474609	-2.57958984	+35.13427734	-19.88525391	-40.56152344	+5224	+15.84228516	-3.18164063	-1.63476563	-128.73779297	+28.52050781	+33.04687500	+5264	+13.62304688	-4.42529297	-3.00146484	+17.38037109	-6.59179688	-24.78515625	+3240
+1458240789.58209990	+16.33447266	-2.66748047	-2.63232422	+35.13427734	-19.84130859	-40.71533203	+5216	+15.84228516	-3.23876953	-1.68750000	-128.86962891	+28.36669922	+33.11279297	+5268	+13.63183594	-4.46484375	-3.02783203	+17.40234375	-6.59179688	-25.00488281	+3240
+1458240789.58620000	+16.34765625	-2.71582031	-2.68945313	+35.13427734	-19.79736328	-40.86914063	+5208	+15.84667969	-3.28710938	-1.74023438	-128.97949219	+28.23486328	+33.17871094	+5272	+13.63623047	-4.50439453	-3.05859375	+17.40234375	-6.59179688	-25.22460938	+3244
+1458240789.59450010	+16.37402344	-2.81689453	-2.79492188	+35.17822266	-19.73144531	-41.22070313	+5184	+15.86425781	-3.39257813	-1.84570313	-129.17724609	+27.94921875	+33.31054688	+5276	+13.65820313	-4.58789063	-3.11572266	+17.40234375	-6.63574219	-25.72998047	+3244
+1458240789.59870000	+16.38720703	-2.87841797	-2.84765625	+35.15625000	-19.66552734	-41.41845703	+5176	+15.87744141	-3.44531250	-1.89843750	-129.26513672	+27.79541016	+33.39843750	+5280	+13.66699219	-4.64062500	-3.14208984	+17.35839844	-6.63574219	-25.97167969	+3244
+1458240789.60290000	+16.40039063	-2.93554688	-2.89599609	+35.17822266	-19.62158203	-41.66015625	+5164	+15.88623047	-3.49804688	-1.94238281	-129.30908203	+27.66357422	+33.53027344	+5280	+13.68017578	-4.69335938	-3.18164063	+17.33642578	-6.59179688	-26.21337891	+3248
+1458240789.60700010	+16.40917969	-2.99707031	-2.93994141	+35.15625000	-19.55566406	-41.92382813	+5156	+15.89062500	-3.55517578	-1.98632813	-129.39697266	+27.53173828	+33.68408203	+5280	+13.68457031	-4.75488281	-3.22558594	+17.22656250	-6.50390625	-26.45507813	+3256
+1458240789.61120010	+16.41796875	-3.05419922	-2.98828125	+35.17822266	-19.51171875	-42.16552734	+5148	+15.89941406	-3.60351563	-2.02587891	-129.44091797	+27.39990234	+33.81591797	+5284	+13.68896484	-4.81640625	-3.27392578	+17.09472656	-6.41601563	-26.69677734	+3264
+1458240789.61540010	+16.43115234	-3.11132813	-3.03222656	+35.20019531	-19.46777344	-42.45117188	+5140	+15.90820313	-3.65185547	-2.06542969	-129.48486328	+27.29003906	+33.99169922	+5284	+13.69775391	-4.88232422	-3.31787109	+16.98486328	-6.32812500	-26.93847656	+3268
+1458240789.61949990	+16.43554688	-3.17285156	-3.07177734	+35.20019531	-19.42382813	-42.73681641	+5136	+15.92138672	-3.70458984	-2.10498047	-129.50683594	+27.18017578	+34.18945313	+5288	+13.70214844	-4.95703125	-3.37060547	+16.78710938	-6.19628906	-27.20214844	+3276
+1458240789.62369990	+16.44433594	-3.23437500	-3.11572266	+35.20019531	-19.35791016	-43.06640625	+5136	+15.93017578	-3.75732422	-2.14013672	-129.55078125	+27.07031250	+34.36523438	+5292	+13.70654297	-5.03173828	-3.42333984	+16.58935547	-6.06445313	-27.46582031	+3284
+1458240789.62789990	+16.45751953	-3.30029297	-3.14648438	+35.24414063	-19.35791016	-43.43994141	+5136	+15.94775391	-3.81445313	-2.16650391	-129.55078125	+27.00439453	+34.65087891	+5292	+13.71093750	-5.11083984	-3.47167969	+16.39160156	-5.95458984	-27.75146484	+3292
+1458240789.63200000	+16.47070313	-3.36621094	-3.18603516	+35.24414063	-19.27001953	-43.76953125	+5140	+15.96533203	-3.87597656	-2.19726563	-129.61669922	+26.89453125	+34.87060547	+5296	+13.71093750	-5.19433594	-3.52441406	+16.17187500	-5.80078125	-28.01513672	+3300
+1458240789.63620000	+16.48388672	-3.43652344	-3.22558594	+35.22216797	-19.20410156	-44.07714844	+5148	+15.97851563	-3.93310547	-2.22802734	-129.63867188	+26.80664063	+35.09033203	+5300	+13.71533203	-5.27343750	-3.58154297	+15.95214844	-5.62500000	-28.25683594	+3312
+1458240789.64039990	+16.49707031	-3.50683594	-3.26513672	+35.20019531	-19.13818359	-44.38476563	+5156	+15.99609375	-3.99023438	-2.25878906	-129.66064453	+26.71875000	+35.31005859	+5304	+13.71972656	-5.35693359	-3.63427734	+15.73242188	-5.49316406	-28.54248047	+3316
+1458240789.64870000	+16.51464844	-3.64746094	-3.35302734	+35.13427734	-18.94042969	-44.95605469	+5184	+16.02246094	-4.11767578	-2.32910156	-129.83642578	+26.52099609	+35.68359375	+5320	+13.71972656	-5.52392578	-3.74853516	+15.27099609	-5.16357422	-29.02587891	+3332
+1458240789.65290000	+16.53222656	-3.71337891	-3.39257813	+35.13427734	-18.91845703	-45.26367188	+5196	+16.04443359	-4.18798828	-2.36425781	-129.94628906	+26.43310547	+35.90332031	+5328	+13.72412109	-5.60302734	-3.79687500	+15.05126953	-5.07568359	-29.31152344	+3340
+1458240789.65700010	+16.54980469	-3.78369141	-3.44091797	+35.06835938	-18.80859375	-45.52734375	+5212	+16.05761719	-4.25830078	-2.39941406	-130.05615234	+26.34521484	+36.07910156	+5336	+13.72851563	-5.68212891	-3.84082031	+14.85351563	-4.98779297	-29.57519531	+3344
+1458240789.66540000	+16.58496094	-3.93310547	-3.53759766	+34.95849609	-18.67675781	-46.05468750	+5240	+16.09716797	-4.40771484	-2.47851563	-130.31982422	+26.14746094	+36.43066406	+5352	+13.74169922	-5.82714844	-3.92871094	+14.54589844	-4.89990234	-30.12451172	+3348
+1458240789.67370010	+16.62451172	-4.09130859	-3.64746094	+34.76074219	-18.47900391	-46.42822266	+5268	+16.12792969	-4.57470703	-2.57519531	-130.73730469	+25.90576172	+36.62841797	+5372	+13.76806641	-5.95898438	-4.00781250	+14.30419922	-4.83398438	-30.60791016	+3348
+1458240789.68199990	+16.65966797	-4.24951172	-3.77050781	+34.54101563	-18.32519531	-46.77978516	+5284	+16.15429688	-4.73730469	-2.68945313	-131.15478516	+25.64208984	+36.76025391	+5392	+13.79003906	-6.08642578	-4.06933594	+14.06250000	-4.92187500	-31.11328125	+3348
+1458240789.69030000	+16.70361328	-4.40771484	-3.88476563	+34.32128906	-18.21533203	-47.17529297	+5292	+16.18505859	-4.91308594	-2.79931641	-131.61621094	+25.40039063	+36.93603516	+5408	+13.82519531	-6.20068359	-4.12207031	+13.93066406	-5.07568359	-31.64062500	+3344
+1458240789.69870000	+16.75634766	-4.58349609	-3.99462891	+34.05761719	-18.12744141	-47.63671875	+5284	+16.22021484	-5.09326172	-2.91357422	-132.07763672	+25.13671875	+37.11181641	+5420	+13.86474609	-6.32373047	-4.17919922	+13.73291016	-5.20751953	-32.16796875	+3336
+1458240789.70280000	+16.77832031	-4.66699219	-4.05175781	+33.94775391	-18.08349609	-47.85644531	+5276	+16.23779297	-5.17675781	-2.96630859	-132.25341797	+24.98291016	+37.22167969	+5424	+13.88232422	-6.38525391	-4.20556641	+13.64501953	-5.27343750	-32.43164063	+3336
+1458240789.71530010	+16.83984375	-4.93945313	-4.21435547	+33.48632813	-17.95166016	-48.60351563	+5248	+16.28613281	-5.43603516	-3.13769531	-132.84667969	+24.56542969	+37.50732422	+5436	+13.93066406	-6.58740234	-4.31103516	+13.24951172	-5.33935547	-33.22265625	+3336
+1458240789.72370000	+16.87939453	-5.11962891	-4.29785156	+33.26660156	-17.95166016	-49.30664063	+5224	+16.32128906	-5.60742188	-3.23437500	-133.15429688	+24.32373047	+37.81494141	+5436	+13.95703125	-6.75000000	-4.39892578	+12.85400391	-5.27343750	-33.77197266	+3340
+1458240789.73200010	+16.92773438	-5.29980469	-4.36376953	+33.09082031	-17.99560547	-50.16357422	+5204	+16.36962891	-5.77001953	-3.30468750	-133.35205078	+24.12597656	+38.32031250	+5432	+13.97460938	-6.92578125	-4.50000000	+12.41455078	-5.07568359	-34.36523438	+3348
+1458240789.74029990	+16.97607422	-5.47998047	-4.42968750	+32.95898438	-17.97363281	-51.02050781	+5192	+16.41796875	-5.92382813	-3.37060547	-133.46191406	+23.92822266	+38.80371094	+5432	+13.98339844	-7.12353516	-4.61425781	+11.88720703	-4.81201172	-34.98046875	+3360
+1458240789.74449990	+16.99365234	-5.57226563	-4.46484375	+32.87109375	-17.95166016	-51.45996094	+5188	+16.43994141	-5.99853516	-3.40136719	-133.54980469	+23.84033203	+39.02343750	+5432	+13.98339844	-7.22460938	-4.68017578	+11.60156250	-4.63623047	-35.26611328	+3368
+1458240789.75280000	+17.03759766	-5.74804688	-4.51757813	+32.82714844	-17.97363281	-52.38281250	+5192	+16.48828125	-6.15234375	-3.45849609	-133.63769531	+23.70849609	+39.57275391	+5428	+13.98779297	-7.41796875	-4.80322266	+11.09619141	-4.35058594	-35.88134766	+3376
+1458240789.76110010	+17.09472656	-5.91503906	-4.56591797	+32.82714844	-18.01757813	-53.34960938	+5200	+16.53662109	-6.31054688	-3.51123047	-133.74755859	+23.55468750	+40.10009766	+5428	+13.99658203	-7.62011719	-4.92626953	+10.56884766	-4.06494141	-36.49658203	+3388
+1458240789.76950000	+17.15185547	-6.08203125	-4.62304688	+32.80517578	-17.97363281	-54.25048828	+5216	+16.58935547	-6.45996094	-3.57275391	-133.81347656	+23.35693359	+40.60546875	+5428	+14.00537109	-7.81787109	-5.03613281	+10.08544922	-3.86718750	-37.15576172	+3392
+1458240789.77780010	+17.19580078	-6.27099609	-4.70214844	+32.65136719	-17.90771484	-55.06347656	+5240	+16.63769531	-6.62695313	-3.65185547	-133.98925781	+23.15917969	+41.00097656	+5432	+14.01855469	-7.98925781	-5.13281250	+9.68994141	-3.77929688	-37.77099609	+3392
+1458240789.78609990	+17.24414063	-6.44677734	-4.79443359	+32.49755859	-17.81982422	-55.72265625	+5260	+16.67285156	-6.80273438	-3.75292969	-134.29687500	+22.89550781	+41.26464844	+5436	+14.04931641	-8.14306641	-5.22509766	+9.42626953	-3.77929688	-38.34228516	+3380
+1458240789.79029990	+17.27490234	-6.53466797	-4.83398438	+32.45361328	-17.84179688	-56.09619141	+5260	+16.69482422	-6.89501953	-3.80126953	-134.40673828	+22.76367188	+41.44042969	+5436	+14.06689453	-8.21777344	-5.25146484	+9.29443359	-3.88916016	-38.64990234	+3368
+1458240789.79860000	+17.33203125	-6.74560547	-4.93945313	+32.16796875	-17.70996094	-56.75537109	+5264	+16.73876953	-7.08398438	-3.90673828	-134.73632813	+22.45605469	+41.72607422	+5432	+14.11523438	-8.35839844	-5.30859375	+9.05273438	-4.10888672	-39.26513672	+3344
+1458240789.80699990	+17.37158203	-6.96533203	-5.06250000	+31.77246094	-17.49023438	-57.30468750	+5256	+16.76953125	-7.28613281	-4.03417969	-135.15380859	+22.08251953	+41.87988281	+5424	+14.16357422	-8.49462891	-5.35693359	+8.83300781	-4.37255859	-39.85839844	+3312
+1458240789.81110000	+17.39355469	-7.06640625	-5.13720703	+31.57470703	-17.38037109	-57.52441406	+5244	+16.78271484	-7.38281250	-4.10449219	-135.39550781	+21.88476563	+41.94580078	+5420	+14.19433594	-8.55615234	-5.38330078	+8.76708984	-4.52636719	-40.12207031	+3296
+1458240789.81950000	+17.44189453	-7.28173828	-5.25585938	+31.24511719	-17.24853516	-58.11767578	+5212	+16.81347656	-7.58496094	-4.20996094	-135.79101563	+21.55517578	+42.23144531	+5400	+14.24707031	-8.69238281	-5.43603516	+8.56933594	-4.79003906	-40.69335938	+3256
+1458240789.82780000	+17.49462891	-7.49707031	-5.36572266	+30.95947266	-17.11669922	-58.84277344	+5164	+16.84423828	-7.78271484	-4.31542969	-136.12060547	+21.18164063	+42.56103516	+5376	+14.29541016	-8.84179688	-5.49316406	+8.30566406	-5.00976563	-41.35253906	+3224
+1458240789.83610010	+17.54736328	-7.71240234	-5.47998047	+30.65185547	-16.89697266	-59.56787109	+5112	+16.88818359	-7.97167969	-4.42089844	-136.40625000	+20.78613281	+42.86865234	+5344	+14.33496094	-9.01318359	-5.56347656	+7.95410156	-5.11962891	-42.01171875	+3192
+1458240789.84439990	+17.58691406	-7.91015625	-5.58544922	+30.47607422	-16.63330078	-60.35888672	+5060	+16.92773438	-8.15625000	-4.50000000	-136.66992188	+20.45654297	+43.26416016	+5308	+14.35253906	-9.18896484	-5.66894531	+7.55859375	-4.98779297	-42.62695313	+3172
+1458240789.84859990	+17.60888672	-7.99365234	-5.62939453	+30.45410156	-16.54541016	-60.79833984	+5036	+16.94970703	-8.23535156	-4.53955078	-136.75781250	+20.28076172	+43.46191406	+5292	+14.35693359	-9.28564453	-5.72607422	+7.33886719	-4.89990234	-42.95654297	+3164
+1458240789.85690000	+17.66162109	-8.16943359	-5.68212891	+30.47607422	-16.47949219	-61.85302734	+4988	+17.00683594	-8.39794922	-4.59667969	-136.82373047	+20.03906250	+44.03320313	+5248	+14.35693359	-9.48779297	-5.84033203	+6.85546875	-4.65820313	-43.68164063	+3144
+1458240789.86529990	+17.70996094	-8.34960938	-5.73486328	+30.52001953	-16.28173828	-62.99560547	+4952	+17.07275391	-8.56054688	-4.64941406	-136.86767578	+19.73144531	+44.62646484	+5208	+14.34375000	-9.71191406	-5.96337891	+6.28417969	-4.32861328	-44.47265625	+3136
+1458240789.87360000	+17.76708984	-8.51220703	-5.80078125	+30.58593750	-16.06201172	-63.96240234	+4932	+17.12988281	-8.72314453	-4.72412109	-136.97753906	+19.42382813	+45.04394531	+5172	+14.33935547	-9.91845703	-6.09960938	+5.80078125	-3.97705078	-45.13183594	+3128
+1458240789.88190010	+17.81542969	-8.66601563	-5.85791016	+30.69580078	-15.84228516	-64.92919922	+4920	+17.18701172	-8.88134766	-4.78564453	-137.08740234	+19.13818359	+45.52734375	+5132	+14.32617188	-10.11621094	-6.22705078	+5.36132813	-3.64746094	-45.81298828	+3128
+1458240789.88610010	+17.82861328	-8.74951172	-5.88867188	+30.69580078	-15.73242188	-65.43457031	+4920	+17.21337891	-8.96923828	-4.81640625	-137.15332031	+18.98437500	+45.79101563	+5116	+14.32177734	-10.20410156	-6.28857422	+5.11962891	-3.49365234	-46.16455078	+3128
+1458240789.89439990	+17.89453125	-8.94287109	-5.95898438	+30.65185547	-15.55664063	-66.42333984	+4920	+17.26611328	-9.14941406	-4.90869141	-137.32910156	+18.61083984	+46.18652344	+5080	+14.33496094	-10.39746094	-6.37646484	+4.70214844	-3.44970703	-46.93359375	+3116
+1458240789.90269990	+17.94726563	-9.14501953	-6.06005859	+30.52001953	-15.27099609	-67.25830078	+4916	+17.30566406	-9.34716797	-5.02734375	-137.65869141	+18.12744141	+46.42822266	+5052	+14.36572266	-10.56445313	-6.45556641	+4.37255859	-3.47167969	-47.61474609	+3100
+1458240789.91109990	+17.98681641	-9.36035156	-6.19628906	+30.23437500	-14.91943359	-67.91748047	+4904	+17.32763672	-9.55371094	-5.17675781	-138.07617188	+17.55615234	+46.56005859	+5020	+14.41406250	-10.70507813	-6.53027344	+4.15283203	-3.60351563	-48.22998047	+3072
+1458240789.91940000	+18.02636719	-9.58886719	-6.34570313	+29.90478516	-14.58984375	-68.55468750	+4876	+17.34960938	-9.76464844	-5.31738281	-138.47167969	+17.02880859	+46.75781250	+4980	+14.47119141	-10.84130859	-6.57861328	+3.95507813	-3.91113281	-48.93310547	+3032
+1458240789.92770000	+18.05273438	-9.85253906	-6.50390625	+29.44335938	-14.17236328	-69.30175781	+4832	+17.37597656	-9.97558594	-5.47119141	-138.82324219	+16.36962891	+46.97753906	+4940	+14.52832031	-10.98632813	-6.62255859	+3.71337891	-4.21875000	-49.70214844	+2984
+1458240789.93610000	+18.10107422	-10.10742188	-6.67089844	+29.06982422	-13.73291016	-70.02685547	+4764	+17.39794922	-10.19091797	-5.64697266	-139.21875000	+15.64453125	+47.10937500	+4892	+14.60742188	-11.13134766	-6.67089844	+3.53759766	-4.54833984	-50.44921875	+2932
+1458240789.94860010	+18.12744141	-10.45458984	-6.91259766	+28.58642578	-12.98583984	-71.12548828	+4640	+17.44628906	-10.48974609	-5.85791016	-139.61425781	+14.67773438	+47.63671875	+4808	+14.67333984	-11.35107422	-6.79394531	+3.22998047	-4.68017578	-51.59179688	+2860
+1458240789.95689990	+18.15820313	-10.67871094	-7.02685547	+28.41064453	-12.59033203	-72.11425781	+4548	+17.49902344	-10.66992188	-5.96777344	-139.72412109	+14.10644531	+48.18603516	+4740	+14.69970703	-11.52685547	-6.88183594	+2.94433594	-4.65820313	-52.47070313	+2820
+1458240789.96110010	+18.18457031	-10.77099609	-7.08398438	+28.43261719	-12.34863281	-72.64160156	+4500	+17.52099609	-10.74902344	-6.02050781	-139.74609375	+13.79882813	+48.42773438	+4708	+14.70849609	-11.62792969	-6.93896484	+2.79052734	-4.57031250	-52.97607422	+2800
+1458240789.96939990	+18.23730469	-10.94677734	-7.15869141	+28.52050781	-11.93115234	-73.74023438	+4412	+17.56933594	-10.90283203	-6.12597656	-139.83398438	+13.18359375	+48.97705078	+4644	+14.70849609	-11.82128906	-7.08398438	+2.50488281	-4.17480469	-53.83300781	+2772
+1458240789.97770000	+18.29443359	-11.08300781	-7.24658203	+28.69628906	-11.44775391	-74.72900391	+4340	+17.63085938	-11.05224609	-6.20947266	-139.85595703	+12.70019531	+49.61425781	+4572	+14.69091797	-12.02783203	-7.23339844	+2.10937500	-3.66943359	-54.71191406	+2744
+1458240789.98190000	+18.32080078	-11.14453125	-7.28613281	+28.80615234	-11.22802734	-75.21240234	+4312	+17.66162109	-11.12255859	-6.24902344	-139.87792969	+12.48046875	+49.92187500	+4540	+14.67333984	-12.12890625	-7.31250000	+1.91162109	-3.40576172	-55.15136719	+2736
+1458240789.99020000	+18.38232422	-11.28076172	-7.33886719	+29.00390625	-10.85449219	-76.33300781	+4268	+17.71435547	-11.26757813	-6.32373047	-139.94384766	+12.01904297	+50.58105469	+4476	+14.64257813	-12.33984375	-7.46191406	+1.51611328	-2.87841797	-56.05224609	+2724
+1458240789.99850010	+18.46142578	-11.43017578	-7.40478516	+29.13574219	-10.45898438	-77.34375000	+4232	+17.76269531	-11.43017578	-6.42919922	-140.14160156	+11.44775391	+51.04248047	+4412	+14.63378906	-12.53759766	-7.62011719	+1.16455078	-2.35107422	-56.84326172	+2724
+1458240790.00690010	+18.50976563	-11.56201172	-7.53222656	+29.15771484	-9.84375000	-77.98095703	+4216	+17.80224609	-11.59277344	-6.53466797	-140.42724609	+10.92041016	+51.48193359	+4352	+14.62939453	-12.73095703	-7.76513672	+0.76904297	-1.88964844	-57.54638672	+2724
+1458240790.01939990	+18.54492188	-11.89599609	-7.75195313	+28.60839844	-9.03076172	-78.85986328	+4196	+17.83740234	-11.89599609	-6.73242188	-141.06445313	+10.01953125	+51.98730469	+4264	+14.65576172	-12.99023438	-7.92333984	+0.15380859	-1.66992188	-58.51318359	+2708
+1458240790.02769990	+18.57568359	-12.14648438	-7.91015625	+28.21289063	-8.52539063	-79.47509766	+4164	+17.83740234	-12.11572266	-6.87744141	-141.61376953	+9.31640625	+52.29492188	+4208	+14.70410156	-13.14843750	-7.99804688	-0.19775391	-1.77978516	-59.19433594	+2676
+1458240790.03600000	+18.58007813	-12.43652344	-8.12548828	+27.57568359	-7.82226563	-79.84863281	+4116	+17.85058594	-12.33105469	-7.03564453	-142.14111328	+8.63525391	+52.53662109	+4140	+14.78320313	-13.30664063	-8.06396484	-0.54931641	-1.97753906	-59.76562500	+2616
+1458240790.04440000	+18.55371094	-12.73095703	-8.32763672	+26.87255859	-7.14111328	-80.24414063	+4048	+17.83740234	-12.54638672	-7.21142578	-142.69042969	+7.88818359	+52.69042969	+4080	+14.83593750	-13.46044922	-8.11230469	-1.01074219	-2.19726563	-60.33691406	+2548
+1458240790.04850010	+18.55371094	-12.86718750	-8.41992188	+26.58691406	-6.85546875	-80.48583984	+4004	+17.82861328	-12.65185547	-7.29492188	-142.97607422	+7.55859375	+52.80029297	+4048	+14.86669922	-13.53515625	-8.12988281	-1.20849609	-2.37304688	-60.64453125	+2512
+1458240790.05679990	+18.56250000	-13.15283203	-8.56933594	+26.01562500	-6.41601563	-81.16699219	+3896	+17.82861328	-12.86279297	-7.43554688	-143.43750000	+6.92138672	+53.17382813	+3976	+14.92822266	-13.67578125	-8.17382813	-1.56005859	-2.70263672	-61.32568359	+2432
+1458240790.06520010	+18.57568359	-13.39013672	-8.70996094	+25.64208984	-5.82275391	-81.95800781	+3776	+17.84179688	-13.04296875	-7.56738281	-143.78906250	+6.32812500	+53.54736328	+3904	+14.96337891	-13.83837891	-8.23535156	-1.91162109	-2.74658203	-62.07275391	+2360
+1458240790.07349990	+18.59765625	-13.58789063	-8.84179688	+25.35644531	-5.27343750	-82.66113281	+3660	+17.87255859	-13.19677734	-7.69482422	-144.07470703	+5.84472656	+53.89892578	+3828	+14.98095703	-14.01416016	-8.32324219	-2.32910156	-2.61474609	-62.81982422	+2296
+1458240790.08180000	+18.61523438	-13.74169922	-8.89892578	+25.20263672	-4.85595703	-83.54003906	+3552	+17.90771484	-13.33740234	-7.78710938	-144.27246094	+5.40527344	+54.36035156	+3756	+14.95019531	-14.17236328	-8.44189453	-2.68066406	-2.19726563	-63.56689453	+2244
+1458240790.08600000	+18.65039063	-13.78125000	-8.90771484	+25.26855469	-4.68017578	-84.04541016	+3500	+17.92968750	-13.39892578	-7.82226563	-144.33837891	+5.25146484	+54.66796875	+3720	+14.93261719	-14.25585938	-8.50341797	-2.81250000	-1.97753906	-64.00634766	+2224
+1458240790.09850000	+18.76464844	-13.89990234	-8.98242188	+25.51025391	-4.06494141	-85.51757813	+3392	+18.04394531	-13.56591797	-7.91015625	-144.47021484	+4.87792969	+55.52490234	+3616	+14.87548828	-14.50195313	-8.73632813	-3.18603516	-1.01074219	-65.21484375	+2192
+1458240790.10270000	+18.79101563	-13.94384766	-8.99560547	+25.55419922	-3.82324219	-86.02294922	+3372	+18.07910156	-13.61865234	-7.94531250	-144.51416016	+4.72412109	+55.78857422	+3580	+14.84033203	-14.58984375	-8.81542969	-3.36181641	-0.61523438	-65.61035156	+2196
+1458240790.11100010	+18.86572266	-14.01416016	-9.04394531	+25.68603516	-3.40576172	-86.79199219	+3340	+18.13623047	-13.75048828	-8.00683594	-144.71191406	+4.41650391	+56.33789063	+3524	+14.79638672	-14.74804688	-8.97363281	-3.66943359	+0.06591797	-66.29150391	+2212
+1458240790.11929990	+18.92724609	-14.10205078	-9.10986328	+25.72998047	-2.98828125	-87.51708984	+3328	+18.18896484	-13.87353516	-8.06835938	-144.90966797	+4.15283203	+56.86523438	+3468	+14.77001953	-14.89746094	-9.10546875	-3.93310547	+0.54931641	-66.99462891	+2236
+1458240790.12770010	+18.97558594	-14.23828125	-9.18017578	+25.66406250	-2.52685547	-88.37402344	+3328	+18.23730469	-14.03173828	-8.15625000	-145.15136719	+3.75732422	+57.30468750	+3416	+14.75244141	-15.05126953	-9.20214844	-4.24072266	+0.85693359	-67.82958984	+2260
+1458240790.13599990	+19.00634766	-14.44482422	-9.35156250	+25.33447266	-1.86767578	-88.83544922	+3324	+18.25927734	-14.23388672	-8.28369141	-145.61279297	+3.22998047	+57.63427734	+3368	+14.78759766	-15.20068359	-9.29443359	-4.54833984	+0.92285156	-68.35693359	+2260
+1458240790.14430000	+18.97998047	-14.67773438	-9.53613281	+24.82910156	-1.20849609	-89.16503906	+3304	+18.22851563	-14.43164063	-8.42431641	-146.16210938	+2.61474609	+57.85400391	+3324	+14.82714844	-15.35009766	-9.32080078	-4.98779297	+0.63720703	-68.95019531	+2244
+1458240790.14850000	+18.96240234	-14.80957031	-9.61523438	+24.52148438	-0.94482422	-89.38476563	+3288	+18.20654297	-14.54150391	-8.48583984	-146.46972656	+2.32910156	+57.98583984	+3300	+14.85791016	-15.41162109	-9.31640625	-5.18554688	+0.41748047	-69.23583984	+2228
+1458240790.15680000	+18.93603516	-15.09521484	-9.79101563	+23.88427734	-0.41748047	-89.86816406	+3236	+18.15820313	-14.75244141	-8.64404297	-147.04101563	+1.75781250	+58.16162109	+3260	+14.92822266	-15.53466797	-9.32519531	-5.49316406	-0.08789063	-69.78515625	+2172
+1458240790.16510010	+18.88330078	-15.36328125	-9.97119141	+23.26904297	+0.24169922	-90.32958984	+3160	+18.09667969	-14.96337891	-8.81103516	-147.65625000	+1.07666016	+58.27148438	+3216	+14.98535156	-15.67089844	-9.33398438	-5.84472656	-0.52734375	-70.31250000	+2104
+1458240790.17350010	+18.86572266	-15.59619141	-10.16455078	+22.80761719	+0.79101563	-90.61523438	+3068	+18.04394531	-15.16992188	-8.95605469	-148.22753906	+0.48339844	+58.44726563	+3164	+15.06005859	-15.81152344	-9.34716797	-6.19628906	-0.94482422	-70.77392578	+2048
+1458240790.18179990	+18.80859375	-15.80712891	-10.24804688	+22.28027344	+1.16455078	-91.05468750	+2972	+17.97363281	-15.32373047	-9.07470703	-148.71093750	+0.04394531	+58.57910156	+3120	+15.07763672	-15.89941406	-9.38232422	-6.45996094	-1.09863281	-71.19140625	+1984
+1458240790.19010000	+18.78222656	-15.95214844	-10.31396484	+21.97265625	+1.51611328	-91.60400391	+2872	+17.94726563	-15.46435547	-9.16259766	-149.06250000	-0.28564453	+58.79882813	+3072	+15.09960938	-16.00048828	-9.45263672	-6.52587891	-1.01074219	-71.65283203	+1936
+1458240790.19849990	+18.83935547	-16.03564453	-10.34472656	+21.97265625	+1.73583984	-92.17529297	+2772	+17.98242188	-15.56542969	-9.23730469	-149.17236328	-0.52734375	+59.08447266	+3012	+15.10400391	-16.11914063	-9.55810547	-6.61376953	-0.63720703	-72.22412109	+1900
+1458240790.20680000	+18.86572266	-16.07080078	-10.32275391	+22.01660156	+1.97753906	-92.68066406	+2696	+18.02197266	-15.63134766	-9.26806641	-149.23828125	-0.65917969	+59.37011719	+2952	+15.05126953	-16.21142578	-9.68554688	-6.70166016	+0.08789063	-72.68554688	+1876
+1458240790.21930000	+18.92285156	-16.11474609	-10.26123047	+22.08251953	+2.13134766	-93.42773438	+2636	+18.11865234	-15.73681641	-9.29003906	-149.26025391	-0.70312500	+59.89746094	+2872	+14.96777344	-16.33447266	-9.88769531	-6.78955078	+1.18652344	-73.34472656	+1860
+1458240790.22760010	+18.98876953	-16.14550781	-10.20849609	+22.23632813	+2.26318359	-94.10888672	+2636	+18.21093750	-15.79394531	-9.30761719	-149.15039063	-0.74707031	+60.24902344	+2820	+14.90625000	-16.42675781	-9.99755859	-6.85546875	+1.86767578	-73.91601563	+1884
+1458240790.23589990	+19.04589844	-16.20263672	-10.22607422	+22.30224609	+2.48291016	-94.46044922	+2636	+18.29003906	-15.87304688	-9.34277344	-149.10644531	-0.85693359	+60.55664063	+2764	+14.86230469	-16.53222656	-10.12939453	-7.00927734	+2.52685547	-74.31152344	+1920
+1458240790.24429990	+19.06787109	-16.27734375	-10.27001953	+22.25830078	+2.81250000	-94.72412109	+2644	+18.32519531	-15.93457031	-9.40429688	-149.12841797	-1.07666016	+60.68847656	+2712	+14.80957031	-16.63769531	-10.21289063	-7.31689453	+2.94433594	-74.64111328	+1960
+1458240790.25260000	+19.05468750	-16.44873047	-10.31396484	+21.92871094	+3.01025391	-95.11962891	+2656	+18.32519531	-16.06640625	-9.47900391	-149.37011719	-1.27441406	+60.86425781	+2668	+14.80957031	-16.73876953	-10.21289063	-7.62451172	+2.65869141	-75.08056641	+1984
+1458240790.26090000	+19.04589844	-16.64648438	-10.41503906	+21.55517578	+3.29589844	-95.42724609	+2644	+18.31640625	-16.20703125	-9.58007813	-149.56787109	-1.60400391	+61.08398438	+2620	+14.86230469	-16.84423828	-10.19970703	-7.84423828	+2.19726563	-75.49804688	+1976
+1458240790.26930000	+19.01953125	-16.87060547	-10.56884766	+21.15966797	+3.73535156	-95.62500000	+2608	+18.28125000	-16.33007813	-9.70312500	-149.78759766	-2.06542969	+61.17187500	+2580	+14.91943359	-16.97607422	-10.18652344	-8.21777344	+1.71386719	-75.91552734	+1944
+1458240790.27340010	+18.99316406	-16.99365234	-10.65234375	+20.91796875	+3.95507813	-95.71289063	+2584	+18.25048828	-16.40917969	-9.76904297	-149.96337891	-2.28515625	+61.19384766	+2564	+14.95019531	-17.04638672	-10.16894531	-8.41552734	+1.36230469	-76.06933594	+1924
+1458240790.28180000	+18.93164063	-17.23535156	-10.79736328	+20.36865234	+4.28466797	-95.93261719	+2532	+18.16699219	-16.54980469	-9.91406250	-150.38085938	-2.72460938	+61.17187500	+2528	+14.99414063	-17.13427734	-10.13378906	-8.67919922	+0.76904297	-76.37695313	+1868
+1458240790.29010010	+18.89208984	-17.44189453	-10.92041016	+19.95117188	+4.57031250	-96.28417969	+2476	+18.09667969	-16.67285156	-10.03271484	-150.68847656	-3.14208984	+61.30371094	+2492	+15.06884766	-17.21777344	-10.10302734	-8.78906250	+0.15380859	-76.77246094	+1812
+1458240790.29839990	+18.89208984	-17.60449219	-11.04345703	+19.75341797	+4.85595703	-96.63574219	+2424	+18.06591797	-16.77832031	-10.13818359	-150.88623047	-3.53759766	+61.47949219	+2456	+15.12597656	-17.34082031	-10.11181641	-8.96484375	-0.17578125	-77.23388672	+1772
+1458240790.30670000	+18.89648438	-17.67919922	-11.14453125	+19.70947266	+5.20751953	-96.89941406	+2372	+18.03515625	-16.84863281	-10.23046875	-151.01806641	-3.93310547	+61.58935547	+2420	+15.13037109	-17.41552734	-10.17773438	-8.96484375	+0.02197266	-77.56347656	+1740
+1458240790.31510000	+18.92285156	-17.70117188	-11.19287109	+19.79736328	+5.42724609	-97.27294922	+2316	+18.03515625	-16.89257813	-10.29199219	-151.12792969	-4.17480469	+61.78710938	+2376	+15.12158203	-17.49023438	-10.26123047	-8.89892578	+0.39550781	-77.98095703	+1716
+1458240790.31920000	+18.94921875	-17.69238281	-11.17968750	+19.90722656	+5.44921875	-97.53662109	+2292	+18.04833984	-16.91455078	-10.29638672	-151.12792969	-4.21875000	+62.00683594	+2348	+15.10400391	-17.52099609	-10.30517578	-8.85498047	+0.63720703	-78.24462891	+1704
+1458240790.32760000	+19.01953125	-17.63085938	-11.15332031	+20.30273438	+5.62500000	-98.12988281	+2256	+18.09667969	-16.93652344	-10.29199219	-151.08398438	-4.39453125	+62.53417969	+2308	+15.06005859	-17.58691406	-10.42822266	-8.65722656	+1.36230469	-78.77197266	+1696
+1458240790.33590010	+19.09863281	-17.56494141	-11.14013672	+20.72021484	+5.82275391	-98.65722656	+2224	+18.16699219	-16.96289063	-10.27880859	-150.99609375	-4.54833984	+63.08349609	+2272	+15.00292969	-17.67919922	-10.56005859	-8.52539063	+2.19726563	-79.38720703	+1708
+1458240790.34419990	+19.15136719	-17.49902344	-11.10937500	+21.07177734	+6.06445313	-99.18457031	+2204	+18.21972656	-16.99365234	-10.26123047	-150.99609375	-4.70214844	+63.65478516	+2232	+14.90625000	-17.74072266	-10.70068359	-8.39355469	+3.14208984	-79.98046875	+1744
+1458240790.35260010	+19.17333984	-17.46826172	-11.06982422	+21.29150391	+6.24023438	-99.82177734	+2196	+18.27246094	-17.04638672	-10.23486328	-151.04003906	-4.85595703	+64.35791016	+2204	+14.83593750	-17.80224609	-10.77978516	-8.30566406	+3.69140625	-80.61767578	+1784
+1458240790.36089990	+19.19531250	-17.49023438	-11.05664063	+21.44531250	+6.50390625	-100.54687500	+2200	+18.31640625	-17.11669922	-10.19970703	-151.10595703	-5.07568359	+65.21484375	+2180	+14.80078125	-17.89453125	-10.82812500	-8.28369141	+3.86718750	-81.32080078	+1832
+1458240790.36920000	+19.18652344	-17.58251953	-11.11376953	+21.44531250	+6.94335938	-101.18408203	+2208	+18.32080078	-17.20898438	-10.20410156	-151.25976563	-5.47119141	+65.98388672	+2160	+14.81396484	-18.00000000	-10.82812500	-8.28369141	+3.71337891	-82.08984375	+1868
+1458240790.37750010	+19.11621094	-17.75390625	-11.23681641	+21.15966797	+7.44873047	-101.64550781	+2212	+18.28125000	-17.33203125	-10.24365234	-151.56738281	-5.99853516	+66.64306641	+2148	+14.85791016	-18.10546875	-10.78417969	-8.39355469	+3.14208984	-82.83691406	+1892
+1458240790.38590000	+19.01513672	-17.96044922	-11.38183594	+20.74218750	+8.06396484	-102.15087891	+2196	+18.19775391	-17.46386719	-10.30078125	-151.96289063	-6.63574219	+67.30224609	+2144	+14.89746094	-18.20214844	-10.74023438	-8.59130859	+2.46093750	-83.45214844	+1892
+1458240790.39000010	+18.96240234	-18.08789063	-11.45654297	+20.52246094	+8.37158203	-102.45849609	+2184	+18.15820313	-17.53417969	-10.33154297	-152.13867188	-6.98730469	+67.65380859	+2144	+14.93261719	-18.26367188	-10.70947266	-8.67919922	+2.02148438	-83.80371094	+1888
+1458240790.39840010	+18.87451172	-18.34716797	-11.63671875	+20.12695313	+9.07470703	-103.09570313	+2164	+18.07031250	-17.67480469	-10.41064453	-152.53417969	-7.73437500	+68.31298828	+2152	+15.02929688	-18.39550781	-10.64355469	-8.76708984	+1.12060547	-84.61669922	+1868
+1458240790.40669990	+18.77343750	-18.55810547	-11.79931641	+19.77539063	+9.82177734	-103.62304688	+2148	+17.95605469	-17.79345703	-10.49853516	-152.92968750	-8.54736328	+68.84033203	+2168	+15.08642578	-18.50097656	-10.61718750	-8.87695313	+0.48339844	-85.31982422	+1844
+1458240790.41090010	+18.71630859	-18.65478516	-11.87402344	+19.57763672	+10.17333984	-103.86474609	+2140	+17.89892578	-17.84619141	-10.54687500	-153.12744141	-8.96484375	+69.08203125	+2180	+15.10400391	-18.55810547	-10.61718750	-8.94287109	+0.24169922	-85.64941406	+1832
+1458240790.41919990	+18.62841797	-18.82177734	-11.95312500	+19.27001953	+10.76660156	-104.54589844	+2104	+17.81982422	-17.95166016	-10.60400391	-153.50097656	-9.62402344	+69.71923828	+2196	+15.11718750	-18.64599609	-10.60839844	-9.00878906	-0.10986328	-86.37451172	+1796
+1458240790.42750000	+18.62402344	-18.87451172	-11.94873047	+19.35791016	+11.25000000	-105.42480469	+2060	+17.80224609	-18.00439453	-10.62597656	-153.65478516	-10.15136719	+70.48828125	+2200	+15.12597656	-18.71191406	-10.63916016	-8.81103516	-0.06591797	-87.18750000	+1764
+1458240790.43590000	+18.67675781	-18.89648438	-11.87402344	+19.48974609	+11.51367188	-106.36962891	+2024	+17.82421875	-18.04394531	-10.63916016	-153.72070313	-10.59082031	+71.27929688	+2192	+15.11718750	-18.76464844	-10.69628906	-8.50341797	+0.28564453	-88.04443359	+1748
+1458240790.44420000	+18.72509766	-18.86572266	-11.77294922	+19.64355469	+11.71142578	-107.20458984	+1996	+17.85498047	-18.06152344	-10.62597656	-153.78662109	-10.89843750	+72.02636719	+2184	+15.05126953	-18.77783203	-10.74902344	-8.21777344	+0.92285156	-88.83544922	+1740
+1458240790.45250010	+18.79101563	-18.81738281	-11.62792969	+19.81933594	+11.73339844	-108.19335938	+1972	+17.92529297	-18.05712891	-10.58642578	-153.80859375	-11.00830078	+72.90527344	+2184	+14.98095703	-18.78222656	-10.79296875	-7.91015625	+1.56005859	-89.60449219	+1736
+1458240790.46079990	+18.90527344	-18.76904297	-11.46533203	+20.10498047	+11.62353516	-109.29199219	+1968	+18.02197266	-18.06152344	-10.54248047	-153.74267578	-11.05224609	+73.78417969	+2180	+14.93261719	-18.79980469	-10.81933594	-7.55859375	+2.10937500	-90.50537109	+1748
+1458240790.46919990	+19.01513672	-18.72509766	-11.32910156	+20.34667969	+11.55761719	-110.28076172	+1988	+18.09667969	-18.07031250	-10.53369141	-153.69873047	-11.18408203	+74.50927734	+2176	+14.88427734	-18.82177734	-10.85009766	-7.29492188	+2.61474609	-91.29638672	+1780
+1458240790.47330000	+19.05029297	-18.74267578	-11.28076172	+20.32470703	+11.51367188	-110.69824219	+2000	+18.12304688	-18.08349609	-10.53808594	-153.72070313	-11.27197266	+74.81689453	+2168	+14.86230469	-18.83056641	-10.86328125	-7.22900391	+2.72460938	-91.58203125	+1796
+1458240790.48169990	+19.07226563	-18.79101563	-11.25878906	+20.23681641	+11.57958984	-111.31347656	+2008	+18.15380859	-18.11865234	-10.55566406	-153.83056641	-11.40380859	+75.34423828	+2156	+14.84472656	-18.89648438	-10.85009766	-7.27294922	+2.68066406	-92.17529297	+1836
+1458240790.49000000	+19.06787109	-18.88330078	-11.28076172	+20.08300781	+11.71142578	-111.90673828	+2012	+18.14501953	-18.18457031	-10.60839844	-154.00634766	-11.66748047	+75.78369141	+2152	+14.85791016	-18.98437500	-10.80615234	-7.38281250	+2.21923828	-92.79052734	+1868
+1458240790.49830010	+19.02392578	-19.03710938	-11.39941406	+19.77539063	+12.01904297	-112.23632813	+2008	+18.11865234	-18.26367188	-10.71826172	-154.13818359	-12.08496094	+76.02539063	+2152	+14.91943359	-19.11181641	-10.79736328	-7.53662109	+1.62597656	-93.22998047	+1884
+1458240790.50670000	+18.93603516	-19.22607422	-11.57958984	+19.37988281	+12.52441406	-112.36816406	+1996	+18.05273438	-18.36914063	-10.83251953	-154.37988281	-12.59033203	+76.17919922	+2148	+14.96337891	-19.23486328	-10.78417969	-7.80029297	+1.03271484	-93.58154297	+1888
+1458240790.51500010	+18.82617188	-19.41943359	-11.75976563	+18.96240234	+12.98583984	-112.43408203	+1980	+17.98681641	-18.46142578	-10.94677734	-154.57763672	-13.00781250	+76.26708984	+2148	+15.01611328	-19.34912109	-10.77978516	-8.06396484	+0.37353516	-93.75732422	+1876
+1458240790.51910000	+18.77343750	-19.50292969	-11.83886719	+18.76464844	+13.18359375	-112.50000000	+1968	+17.96044922	-18.49218750	-10.99511719	-154.64355469	-13.18359375	+76.31103516	+2148	+15.03808594	-19.40185547	-10.77539063	-8.19580078	+0.06591797	-93.86718750	+1864
+1458240790.52749990	+18.67236328	-19.65673828	-11.99267578	+18.45703125	+13.62304688	-112.60986328	+1948	+17.90332031	-18.57568359	-11.09179688	-154.77539063	-13.53515625	+76.42089844	+2152	+15.07324219	-19.52490234	-10.77099609	-8.43750000	-0.46142578	-94.13085938	+1844
+1458240790.53580000	+18.62402344	-19.77539063	-12.10693359	+18.32519531	+13.97460938	-112.78564453	+1916	+17.88574219	-18.64599609	-11.16650391	-154.84130859	-13.75488281	+76.55273438	+2152	+15.11279297	-19.62597656	-10.78417969	-8.50341797	-0.83496094	-94.41650391	+1816
+1458240790.54410000	+18.59765625	-19.83251953	-12.12011719	+18.21533203	+14.10644531	-113.04931641	+1876	+17.89013672	-18.69433594	-11.19287109	-154.92919922	-13.79882813	+76.77246094	+2148	+15.12158203	-19.66992188	-10.81494141	-8.43750000	-0.79101563	-94.54833984	+1788
+1458240790.54830000	+18.60644531	-19.83251953	-12.09375000	+18.23730469	+14.10644531	-113.22509766	+1856	+17.90332031	-18.70751953	-11.18847656	-154.95117188	-13.73291016	+76.92626953	+2144	+15.11279297	-19.68310547	-10.82373047	-8.39355469	-0.70312500	-94.63623047	+1772
+1458240790.55660010	+18.65039063	-19.81933594	-11.99707031	+18.30322266	+13.95263672	-113.68652344	+1824	+17.95605469	-18.73388672	-11.14892578	-154.97314453	-13.46923828	+77.32177734	+2144	+15.09521484	-19.69189453	-10.84130859	-8.19580078	-0.48339844	-94.87792969	+1748
+1458240790.56500010	+18.72949219	-19.76660156	-11.87402344	+18.47900391	+13.71093750	-114.19189453	+1808	+18.02636719	-18.75146484	-11.08300781	-154.97314453	-13.13964844	+77.80517578	+2140	+15.07763672	-19.68750000	-10.85888672	-7.88818359	-0.08789063	-95.20751953	+1732
+1458240790.57329990	+18.80859375	-19.70507813	-11.73779297	+18.65478516	+13.44726563	-114.65332031	+1792	+18.08789063	-18.76904297	-11.02148438	-155.01708984	-12.81005859	+78.22265625	+2132	+15.04248047	-19.66113281	-10.88964844	-7.55859375	+0.46142578	-95.44921875	+1732
+1458240790.58160000	+18.88330078	-19.65234375	-11.60156250	+18.78662109	+13.16162109	-115.09277344	+1780	+18.14501953	-18.78222656	-10.94677734	-155.08300781	-12.41455078	+78.66210938	+2116	+14.98974609	-19.62158203	-10.92919922	-7.25097656	+1.05468750	-95.66894531	+1752
+1458240790.58999990	+18.94482422	-19.61279297	-11.48291016	+18.89648438	+12.87597656	-115.53222656	+1772	+18.19335938	-18.80419922	-10.86328125	-155.19287109	-12.06298828	+79.14550781	+2096	+14.93701172	-19.58642578	-10.94238281	-6.98730469	+1.49414063	-95.95458984	+1784
+1458240790.59410000	+18.97119141	-19.59960938	-11.43457031	+18.91845703	+12.74414063	-115.72998047	+1776	+18.20654297	-18.82177734	-10.83251953	-155.25878906	-11.90917969	+79.36523438	+2080	+14.92382813	-19.58203125	-10.95556641	-6.87744141	+1.64794922	-96.08642578	+1804
+1458240790.60240010	+19.00195313	-19.61718750	-11.37744141	+18.89648438	+12.59033203	-116.08154297	+1780	+18.21093750	-18.87451172	-10.80615234	-155.41259766	-11.75537109	+79.67285156	+2052	+14.90185547	-19.60400391	-10.96435547	-6.83349609	+1.69189453	-96.30615234	+1844
+1458240790.60660000	+18.99755859	-19.63916016	-11.37744141	+18.83056641	+12.59033203	-116.16943359	+1780	+18.19335938	-18.90087891	-10.80615234	-155.52246094	-11.75537109	+79.78271484	+2036	+14.89746094	-19.63037109	-10.97314453	-6.87744141	+1.66992188	-96.35009766	+1860
+1458240790.61490010	+18.95800781	-19.73144531	-11.42578125	+18.58886719	+12.65625000	-116.27929688	+1784	+18.14501953	-18.98437500	-10.82373047	-155.78613281	-11.82128906	+79.98046875	+2012	+14.89746094	-19.69628906	-10.96875000	-7.09716797	+1.31835938	-96.43798828	+1880
+1458240790.62330010	+18.89648438	-19.86328125	-11.49609375	+18.25927734	+12.81005859	-116.38916016	+1776	+18.08349609	-19.07666016	-10.85009766	-156.04980469	-11.95312500	+80.17822266	+1988	+14.91503906	-19.76660156	-10.95556641	-7.27294922	+0.90087891	-96.52587891	+1888
+1458240790.63159990	+18.81298828	-20.03466797	-11.61035156	+17.86376953	+13.07373047	-116.47705078	+1772	+18.00439453	-19.17773438	-10.89404297	-156.31347656	-12.17285156	+80.31005859	+1976	+14.93701172	-19.86328125	-10.93359375	-7.51464844	+0.39550781	-96.65771484	+1880
+1458240790.63990000	+18.71191406	-20.22802734	-11.76855469	+17.42431641	+13.44726563	-116.47705078	+1776	+17.92529297	-19.27880859	-10.95117188	-156.55517578	-12.45849609	+80.41992188	+1972	+14.95898438	-19.96875000	-10.92480469	-7.80029297	-0.10986328	-96.76757813	+1856
+1458240790.64829990	+18.60644531	-20.42578125	-11.91796875	+16.98486328	+13.84277344	-116.56494141	+1784	+17.86816406	-19.37548828	-10.98193359	-156.77490234	-12.65625000	+80.63964844	+1972	+14.98535156	-20.09619141	-10.89843750	-8.12988281	-0.74707031	-96.94335938	+1820
+1458240790.65660000	+18.55810547	-20.56640625	-11.98388672	+16.69921875	+14.01855469	-116.82861328	+1776	+17.83300781	-19.45458984	-10.97314453	-156.92871094	-12.74414063	+80.99121094	+1976	+15.00732422	-20.19287109	-10.87646484	-8.30566406	-1.20849609	-97.16308594	+1776
+1458240790.66080000	+18.55371094	-20.60156250	-11.99707031	+16.65527344	+14.08447266	-116.98242188	+1772	+17.82861328	-19.47656250	-10.96435547	-156.97265625	-12.74414063	+81.14501953	+1976	+15.01611328	-20.23242188	-10.87207031	-8.32763672	-1.31835938	-97.31689453	+1752
+1458240790.66910000	+18.58007813	-20.62353516	-11.97949219	+16.67724609	+14.12841797	-117.24609375	+1764	+17.85058594	-19.50732422	-10.92041016	-156.99462891	-12.63427734	+81.54052734	+1980	+15.01611328	-20.26318359	-10.87646484	-8.26171875	-1.27441406	-97.55859375	+1712
+1458240790.67740010	+18.65039063	-20.58398438	-11.91796875	+16.85302734	+14.01855469	-117.53173828	+1776	+17.89453125	-19.52050781	-10.85009766	-156.99462891	-12.41455078	+82.00195313	+1988	+14.99853516	-20.26318359	-10.89404297	-8.10791016	-0.96679688	-97.75634766	+1688
+1458240790.68569990	+18.71630859	-20.51806641	-11.82128906	+17.00683594	+13.79882813	-117.77343750	+1788	+17.94287109	-19.51171875	-10.77099609	-156.97265625	-12.10693359	+82.39746094	+1992	+14.98095703	-20.23681641	-10.90722656	-7.91015625	-0.63720703	-97.88818359	+1676
+1458240790.69409990	+18.79101563	-20.44335938	-11.72460938	+17.18261719	+13.57910156	-118.03710938	+1804	+18.00439453	-19.49414063	-10.69189453	-156.92871094	-11.75537109	+82.77099609	+1992	+14.95458984	-20.20166016	-10.92480469	-7.69042969	-0.24169922	-98.08593750	+1684
+1458240790.70240000	+18.85693359	-20.38183594	-11.64550781	+17.35839844	+13.38134766	-118.25683594	+1820	+18.05712891	-19.48095703	-10.63037109	-156.90673828	-11.42578125	+83.07861328	+1984	+14.91503906	-20.17089844	-10.94677734	-7.49267578	+0.21972656	-98.23974609	+1708
+1458240790.70660000	+18.88330078	-20.35546875	-11.61474609	+17.42431641	+13.31542969	-118.32275391	+1828	+18.07910156	-19.47216797	-10.61718750	-156.88476563	-11.29394531	+83.16650391	+1980	+14.88867188	-20.15332031	-10.97753906	-7.38281250	+0.57128906	-98.30566406	+1728
+1458240790.71490000	+18.92724609	-20.31591797	-11.56640625	+17.51220703	+13.18359375	-118.43261719	+1836	+18.10107422	-19.47656250	-10.59960938	-156.92871094	-11.09619141	+83.27636719	+1960	+14.85351563	-20.13134766	-11.00830078	-7.25097656	+0.96679688	-98.41552734	+1776
+1458240790.72320010	+18.94482422	-20.30273438	-11.54882813	+17.53417969	+13.13964844	-118.52050781	+1840	+18.10107422	-19.48974609	-10.60839844	-156.99462891	-10.98632813	+83.32031250	+1936	+14.83593750	-20.15332031	-11.02148438	-7.27294922	+1.05468750	-98.50341797	+1820
+1458240790.72740010	+18.94921875	-20.31152344	-11.54882813	+17.53417969	+13.13964844	-118.56445313	+1840	+18.09667969	-19.50292969	-10.62597656	-157.01660156	-10.98632813	+83.32031250	+1928	+14.84033203	-20.17968750	-11.02148438	-7.31689453	+0.96679688	-98.54736328	+1840
+1458240790.73569990	+18.94042969	-20.34228516	-11.57958984	+17.44628906	+13.20556641	-118.58642578	+1844	+18.07910156	-19.52929688	-10.67871094	-157.08251953	-11.00830078	+83.21044922	+1912	+14.86230469	-20.23681641	-11.03027344	-7.40478516	+0.74707031	-98.56933594	+1868
+1458240790.74410010	+18.91406250	-20.39062500	-11.63671875	+17.33642578	+13.33740234	-118.54248047	+1852	+18.03515625	-19.56445313	-10.74462891	-157.17041016	-11.14013672	+83.05664063	+1900	+14.87988281	-20.29833984	-11.03466797	-7.55859375	+0.50537109	-98.56933594	+1888
+1458240790.75239990	+18.87451172	-20.44775391	-11.69824219	+17.20458984	+13.49121094	-118.47656250	+1864	+17.98242188	-19.59960938	-10.81933594	-157.25830078	-11.31591797	+82.85888672	+1896	+14.90185547	-20.34667969	-11.02587891	-7.69042969	+0.19775391	-98.54736328	+1896
+1458240790.76070000	+18.82617188	-20.53125000	-11.77294922	+17.00683594	+13.68896484	-118.43261719	+1876	+17.93847656	-19.63916016	-10.88085938	-157.34619141	-11.46972656	+82.70507813	+1896	+14.93261719	-20.41259766	-11.00390625	-7.84423828	-0.21972656	-98.52539063	+1896
+1458240790.76900010	+18.76904297	-20.61914063	-11.84765625	+16.80908203	+13.90869141	-118.36669922	+1888	+17.89892578	-19.66992188	-10.93798828	-157.39013672	-11.62353516	+82.52929688	+1900	+14.95458984	-20.48291016	-10.98193359	-8.04199219	-0.65917969	-98.45947266	+1884
+1458240790.77320000	+18.74267578	-20.65869141	-11.88281250	+16.72119141	+14.01855469	-118.32275391	+1892	+17.87695313	-19.68310547	-10.96435547	-157.39013672	-11.68945313	+82.44140625	+1900	+14.96777344	-20.51367188	-10.97314453	-8.10791016	-0.85693359	-98.39355469	+1872
+1458240790.78150010	+18.69873047	-20.70703125	-11.91357422	+16.56738281	+14.12841797	-118.25683594	+1892	+17.85058594	-19.70068359	-10.99511719	-157.43408203	-11.75537109	+82.30957031	+1904	+14.97216797	-20.53125000	-10.95996094	-8.19580078	-1.03271484	-98.23974609	+1848
+1458240790.78990010	+18.67675781	-20.72460938	-11.89599609	+16.47949219	+14.15039063	-118.25683594	+1884	+17.84179688	-19.70947266	-10.99951172	-157.43408203	-11.75537109	+82.19970703	+1904	+14.95458984	-20.50488281	-10.94677734	-8.15185547	-0.96679688	-98.10791016	+1820
+1458240790.79819990	+18.68115234	-20.71582031	-11.86523438	+16.47949219	+14.08447266	-118.25683594	+1872	+17.85058594	-19.70507813	-10.99072266	-157.41210938	-11.68945313	+82.15576172	+1900	+14.94140625	-20.47851563	-10.95117188	-8.06396484	-0.81298828	-98.04199219	+1800
+1458240790.80240010	+18.68554688	-20.70263672	-11.84765625	+16.50146484	+14.04052734	-118.25683594	+1868	+17.85937500	-19.70507813	-10.98193359	-157.41210938	-11.64550781	+82.13378906	+1904	+14.93261719	-20.46093750	-10.95996094	-8.02001953	-0.68115234	-97.99804688	+1792
+1458240790.81069990	+18.69433594	-20.68945313	-11.83007813	+16.50146484	+13.99658203	-118.23486328	+1856	+17.87255859	-19.69628906	-10.96875000	-157.36816406	-11.57958984	+82.06787109	+1904	+14.92382813	-20.44775391	-10.96435547	-7.97607422	-0.59326172	-97.95410156	+1780
+1458240790.81900000	+18.70312500	-20.66748047	-11.80810547	+16.54541016	+13.93066406	-118.19091797	+1844	+17.89453125	-19.68310547	-10.94677734	-157.30224609	-11.44775391	+81.97998047	+1904	+14.90625000	-20.41259766	-10.98193359	-7.88818359	-0.35156250	-97.84423828	+1776
+1458240790.82730010	+18.71191406	-20.64111328	-11.78613281	+16.58935547	+13.84277344	-118.12500000	+1832	+17.92529297	-19.66113281	-10.91162109	-157.21435547	-11.29394531	+81.84814453	+1904	+14.87988281	-20.35986328	-11.00390625	-7.77832031	+0.02197266	-97.69042969	+1776
+1458240790.83570000	+18.74267578	-20.57519531	-11.74658203	+16.74316406	+13.62304688	-117.83935547	+1824	+17.97802734	-19.62158203	-10.86328125	-157.01660156	-10.98632813	+81.45263672	+1900	+14.81396484	-20.27197266	-11.06542969	-7.58056641	+0.83496094	-97.18505859	+1804
+1458240790.84400010	+18.75585938	-20.50048828	-11.74218750	+16.89697266	+13.38134766	-117.26806641	+1812	+17.99560547	-19.58203125	-10.85888672	-156.77490234	-10.76660156	+80.66162109	+1888	+14.77880859	-20.22363281	-11.10937500	-7.58056641	+1.27441406	-96.65771484	+1832
+1458240790.85229990	+18.73388672	-20.46093750	-11.79052734	+16.98486328	+13.22753906	-116.47705078	+1800	+17.96923828	-19.55566406	-10.89404297	-156.57714844	-10.67871094	+79.73876953	+1876	+14.77441406	-20.21923828	-11.10937500	-7.69042969	+1.25244141	-96.17431641	+1848
+1458240790.86069990	+18.68554688	-20.47412109	-11.91796875	+17.05078125	+13.11767578	-115.44433594	+1800	+17.90332031	-19.56005859	-10.94677734	-156.44531250	-10.72265625	+78.72802734	+1868	+14.79638672	-20.25439453	-11.07861328	-7.86621094	+0.92285156	-95.86669922	+1852
+1458240790.86900000	+18.60644531	-20.52246094	-12.07177734	+17.02880859	+13.18359375	-114.47753906	+1820	+17.81542969	-19.55126953	-11.04345703	-156.33544922	-10.85449219	+77.71728516	+1872	+14.82714844	-20.28955078	-11.04785156	-8.06396484	+0.52734375	-95.47119141	+1848
+1458240790.87319990	+18.56689453	-20.54443359	-12.15527344	+17.00683594	+13.22753906	-113.97216797	+1828	+17.77587891	-19.54248047	-11.10058594	-156.26953125	-10.94238281	+77.16796875	+1872	+14.84472656	-20.30273438	-11.03027344	-8.17382813	+0.30761719	-95.25146484	+1844
+1458240790.88150000	+18.48779297	-20.57519531	-12.27392578	+16.94091797	+13.13964844	-113.00537109	+1848	+17.69677734	-19.52490234	-11.16650391	-156.20361328	-10.98632813	+76.20117188	+1880	+14.86230469	-20.30273438	-10.99511719	-8.43750000	-0.15380859	-94.61425781	+1824
+1458240790.89400010	+18.44824219	-20.51806641	-12.33105469	+17.05078125	+12.72216797	-111.73095703	+1856	+17.65722656	-19.43701172	-11.15771484	-156.02783203	-10.67871094	+75.01464844	+1872	+14.87548828	-20.22363281	-10.96435547	-8.65722656	-0.46142578	-93.36181641	+1776
+1458240790.90229990	+18.49658203	-20.38183594	-12.27832031	+17.31445313	+12.23876953	-110.93994141	+1872	+17.70117188	-19.33593750	-11.12695313	-155.74218750	-10.28320313	+74.20166016	+1872	+14.85351563	-20.11816406	-11.00390625	-8.63525391	-0.06591797	-92.39501953	+1756
+1458240790.90650010	+18.52294922	-20.28076172	-12.21679688	+17.46826172	+11.90917969	-110.47851563	+1880	+17.72314453	-19.26562500	-11.11376953	-155.54443359	-10.06347656	+73.67431641	+1876	+14.82714844	-20.03027344	-11.04785156	-8.54736328	+0.32958984	-91.80175781	+1756
+1458240790.91479990	+18.60205078	-20.05664063	-12.08056641	+17.84179688	+11.18408203	-109.57763672	+1900	+17.75830078	-19.13818359	-11.06542969	-155.25878906	-9.53613281	+72.75146484	+1868	+14.77441406	-19.85888672	-11.14013672	-8.32763672	+1.20849609	-90.68115234	+1756
+1458240790.92310000	+18.72509766	-19.77099609	-11.89599609	+18.41308594	+10.26123047	-108.65478516	+1928	+17.82421875	-19.01074219	-10.95556641	-154.99511719	-8.83300781	+71.93847656	+1876	+14.70410156	-19.68750000	-11.20605469	-8.12988281	+2.13134766	-89.58251953	+1776
+1458240790.93150000	+18.81738281	-19.52050781	-11.75537109	+18.94042969	+9.53613281	-107.70996094	+1952	+17.89453125	-18.88330078	-10.89404297	-154.59960938	-8.23974609	+71.03759766	+1884	+14.64257813	-19.54687500	-11.28955078	-7.93212891	+3.07617188	-88.52783203	+1820
+1458240790.93980000	+18.85253906	-19.32275391	-11.70263672	+19.31396484	+8.98681641	-106.56738281	+1976	+17.91650391	-18.77783203	-10.88085938	-154.31396484	-7.84423828	+70.00488281	+1884	+14.59423828	-19.41943359	-11.35546875	-7.80029297	+3.73535156	-87.45117188	+1872
+1458240790.94810010	+18.82177734	-19.19531250	-11.68945313	+19.42382813	+8.52539063	-105.33691406	+1996	+17.87255859	-18.68994141	-10.88085938	-154.18212891	-7.53662109	+68.88427734	+1880	+14.58105469	-19.30078125	-11.35986328	-7.75634766	+3.93310547	-86.33056641	+1924
+1458240790.95650010	+18.77343750	-19.15576172	-11.77294922	+19.44580078	+8.12988281	-104.15039063	+1996	+17.82861328	-18.64160156	-10.88085938	-154.11621094	-7.22900391	+67.93945313	+1860	+14.62060547	-19.23925781	-11.28076172	-7.80029297	+3.51562500	-85.49560547	+1964
+1458240790.96479990	+18.69873047	-19.13378906	-11.90478516	+19.44580078	+7.91015625	-102.89794922	+1984	+17.77148438	-18.58886719	-10.92480469	-153.96240234	-7.11914063	+66.88476563	+1840	+14.67773438	-19.18212891	-11.20166016	-7.86621094	+2.96630859	-84.63867188	+1984
+1458240790.97309990	+18.58447266	-19.16015625	-12.04980469	+19.22607422	+7.77832031	-101.57958984	+1976	+17.68359375	-18.53173828	-11.03027344	-153.87451172	-7.11914063	+65.58837891	+1824	+14.75244141	-19.12060547	-11.13134766	-7.97607422	+2.32910156	-83.64990234	+1980
+1458240790.98140000	+18.47021484	-19.19091797	-12.17724609	+18.98437500	+7.47070313	-100.28320313	+1960	+17.57373047	-18.47021484	-11.08300781	-153.87451172	-7.00927734	+64.40185547	+1808	+14.80517578	-19.02392578	-11.02148438	-8.10791016	+1.53808594	-82.61718750	+1960
+1458240790.99390010	+18.39111328	-19.13378906	-12.26953125	+18.96240234	+6.78955078	-98.56933594	+1928	+17.49023438	-18.34277344	-11.11816406	-153.63281250	-6.65771484	+62.90771484	+1792	+14.87109375	-18.88330078	-10.87646484	-8.12988281	+0.65917969	-81.25488281	+1904
+1458240791.00230000	+18.36474609	-19.05029297	-12.29150391	+19.07226563	+6.41601563	-97.47070313	+1912	+17.46386719	-18.22412109	-11.13134766	-153.39111328	-6.39404297	+61.89697266	+1788	+14.86230469	-18.76904297	-10.88964844	-8.10791016	+0.76904297	-80.22216797	+1872
+1458240791.01060010	+18.39111328	-18.89648438	-12.21240234	+19.31396484	+5.82275391	-96.41601563	+1912	+17.47265625	-18.06152344	-11.08740234	-153.03955078	-5.95458984	+60.95214844	+1792	+14.82275391	-18.62402344	-10.89843750	-7.91015625	+1.14257813	-79.27734375	+1840
+1458240791.01889990	+18.47021484	-18.65917969	-12.06738281	+19.77539063	+5.00976563	-95.47119141	+1928	+17.52978516	-17.89013672	-10.97753906	-152.60009766	-5.29541016	+60.31494141	+1808	+14.75683594	-18.47021484	-10.92919922	-7.58056641	+1.71386719	-78.35449219	+1812
+1458240791.02729990	+18.59326172	-18.36035156	-11.89160156	+20.47851563	+4.26269531	-94.65820313	+1956	+17.62207031	-17.68798828	-10.84570313	-151.98486328	-4.59228516	+59.80957031	+1832	+14.66015625	-18.33398438	-10.98632813	-7.27294922	+2.57080078	-77.58544922	+1796
+1458240791.03559990	+18.72070313	-18.07031250	-11.70263672	+21.20361328	+3.55957031	-93.86718750	+1984	+17.73632813	-17.48144531	-10.73144531	-151.32568359	-3.93310547	+59.26025391	+1852	+14.58105469	-18.21093750	-11.05224609	-6.96533203	+3.38378906	-76.77246094	+1800
+1458240791.03979990	+18.76025391	-17.92089844	-11.62353516	+21.48925781	+3.25195313	-93.42773438	+1992	+17.78027344	-17.37597656	-10.67431641	-151.01806641	-3.60351563	+58.95263672	+1860	+14.53271484	-18.13623047	-11.08300781	-6.78955078	+3.80126953	-76.33300781	+1808
+1458240791.04810000	+18.83935547	-17.60009766	-11.44775391	+22.10449219	+2.52685547	-92.48291016	+2012	+17.85498047	-17.14746094	-10.53369141	-150.35888672	-2.90039063	+58.40332031	+1888	+14.44042969	-17.96484375	-11.12255859	-6.39404297	+4.46044922	-75.45410156	+1840
+1458240791.05640010	+18.91406250	-17.31445313	-11.33789063	+22.65380859	+1.84570313	-91.56005859	+2040	+17.93408203	-16.95410156	-10.43701172	-149.72167969	-2.24121094	+57.91992188	+1916	+14.41845703	-17.85937500	-11.09179688	-6.06445313	+4.59228516	-74.83886719	+1876
+1458240791.06469990	+18.91406250	-17.13427734	-11.26318359	+22.85156250	+1.36230469	-90.68115234	+2056	+17.96044922	-16.79589844	-10.37548828	-149.23828125	-1.77978516	+57.34863281	+1928	+14.40527344	-17.75390625	-11.02587891	-5.88867188	+4.48242188	-74.28955078	+1912
+1458240791.07310010	+18.83496094	-17.02880859	-11.31591797	+22.69775391	+1.16455078	-89.34082031	+2060	+17.92529297	-16.65527344	-10.37109375	-148.97460938	-1.47216797	+56.53564453	+1936	+14.44921875	-17.61767578	-10.95996094	-5.64697266	+4.08691406	-73.49853516	+1936
+1458240791.08139990	+18.71630859	-16.92773438	-11.38623047	+22.34619141	+0.90087891	-87.89062500	+2044	+17.86376953	-16.53222656	-10.37988281	-148.86474609	-1.14257813	+55.65673828	+1944	+14.51513672	-17.47265625	-10.84130859	-5.40527344	+3.40576172	-72.70751953	+1940
+1458240791.08970000	+18.59765625	-16.87939453	-11.43896484	+21.92871094	+0.59326172	-86.52832031	+2016	+17.77587891	-16.43554688	-10.38867188	-148.82080078	-0.83496094	+54.86572266	+1948	+14.57226563	-17.34521484	-10.70068359	-5.31738281	+2.63671875	-72.04833984	+1916
+1458240791.09809990	+18.50097656	-16.84863281	-11.51367188	+21.53320313	+0.39550781	-85.18798828	+1980	+17.69677734	-16.33886719	-10.44140625	-148.82080078	-0.61523438	+53.96484375	+1952	+14.65576172	-17.20898438	-10.56884766	-5.16357422	+1.88964844	-71.30126953	+1888
+1458240791.10640000	+18.39111328	-16.76513672	-11.55322266	+21.20361328	+0.21972656	-83.73779297	+1944	+17.60009766	-16.22460938	-10.45458984	-148.86474609	-0.39550781	+52.99804688	+1956	+14.70410156	-17.02880859	-10.49414063	-4.87792969	+1.53808594	-70.35644531	+1848
+1458240791.11470010	+18.31640625	-16.64648438	-11.54003906	+20.98388672	-0.13183594	-82.35351563	+1896	+17.52539063	-16.10156250	-10.44580078	-148.90869141	+0.02197266	+52.09716797	+1960	+14.72167969	-16.86181641	-10.43261719	-4.65820313	+1.34033203	-69.43359375	+1796
+1458240791.12310000	+18.31640625	-16.47070313	-11.40380859	+21.13769531	-0.70312500	-81.49658203	+1864	+17.49902344	-15.94335938	-10.40185547	-148.73291016	+0.52734375	+51.39404297	+1964	+14.71289063	-16.71679688	-10.37109375	-4.39453125	+1.34033203	-68.84033203	+1744
+1458240791.13140010	+18.34277344	-16.27294922	-11.25000000	+21.46728516	-1.20849609	-80.70556641	+1848	+17.50781250	-15.77197266	-10.30078125	-148.44726563	+1.03271484	+50.82275391	+1980	+14.66455078	-16.57177734	-10.37109375	-4.08691406	+1.75781250	-68.15917969	+1700
+1458240791.13560010	+18.36035156	-16.14550781	-11.17968750	+21.66503906	-1.45019531	-80.26611328	+1844	+17.52539063	-15.66650391	-10.24804688	-148.24951172	+1.34033203	+50.53710938	+1988	+14.63378906	-16.50585938	-10.38867188	-3.93310547	+2.04345703	-67.78564453	+1684
+1458240791.14389990	+18.37353516	-15.86865234	-10.98632813	+22.10449219	-1.99951172	-79.49707031	+1864	+17.55615234	-15.45117188	-10.10302734	-147.87597656	+2.06542969	+50.05371094	+2016	+14.55468750	-16.33007813	-10.43701172	-3.49365234	+2.79052734	-66.99462891	+1660
+1458240791.15220000	+18.39990234	-15.62255859	-10.77099609	+22.52197266	-2.70263672	-78.92578125	+1916	+17.57373047	-15.27099609	-9.94482422	-147.56835938	+2.76855469	+49.72412109	+2048	+14.45800781	-16.18945313	-10.44140625	-3.20800781	+3.29589844	-66.40136719	+1640
+1458240791.16050000	+18.43505859	-15.38085938	-10.59082031	+22.98339844	-3.29589844	-78.39843750	+1980	+17.62646484	-15.06884766	-9.78662109	-147.08496094	+3.47167969	+49.46044922	+2084	+14.37890625	-16.04882813	-10.45898438	-2.90039063	+3.80126953	-65.80810547	+1652
+1458240791.16890000	+18.43945313	-15.13476563	-10.47656250	+23.35693359	-3.73535156	-77.56347656	+2056	+17.64843750	-14.87988281	-9.65478516	-146.73339844	+4.04296875	+49.06494141	+2120	+14.32177734	-15.89501953	-10.45458984	-2.52685547	+4.19677734	-65.12695313	+1688
+1458240791.17720010	+18.40429688	-14.95019531	-10.39306641	+23.42285156	-4.19677734	-76.64062500	+2124	+17.62207031	-14.74365234	-9.54052734	-146.66748047	+4.63623047	+48.60351563	+2144	+14.28662109	-15.74560547	-10.40185547	-2.28515625	+4.19677734	-64.46777344	+1724
+1458240791.18549990	+18.36474609	-14.79638672	-10.33154297	+23.42285156	-4.59228516	-75.76171875	+2172	+17.58691406	-14.60742188	-9.44824219	-146.57958984	+5.16357422	+48.07617188	+2168	+14.29980469	-15.56982422	-10.32714844	-1.95556641	+3.93310547	-63.78662109	+1760
+1458240791.19390010	+18.33837891	-14.68652344	-10.33154297	+23.33496094	-4.94384766	-74.77294922	+2208	+17.54736328	-14.50634766	-9.39990234	-146.60156250	+5.55908203	+47.43896484	+2184	+14.35693359	-15.42480469	-10.18212891	-1.71386719	+3.22998047	-63.28125000	+1792
+1458240791.19800000	+18.31640625	-14.63378906	-10.34912109	+23.22509766	-5.03173828	-74.17968750	+2216	+17.52539063	-14.45800781	-9.38232422	-146.64550781	+5.73486328	+47.08740234	+2192	+14.38769531	-15.34130859	-10.11181641	-1.58203125	+2.92236328	-62.97363281	+1804
+1458240791.20639990	+18.25927734	-14.52392578	-10.37548828	+23.00537109	-5.18554688	-73.03710938	+2220	+17.45947266	-14.35253906	-9.35595703	-146.77734375	+6.10839844	+46.25244141	+2204	+14.45800781	-15.16113281	-9.97558594	-1.23046875	+2.26318359	-62.31445313	+1804
+1458240791.21470000	+18.21093750	-14.42724609	-10.36669922	+22.71972656	-5.44921875	-72.02636719	+2196	+17.38916016	-14.26904297	-9.31640625	-146.97509766	+6.45996094	+45.48339844	+2212	+14.51513672	-14.99853516	-9.82177734	-0.96679688	+1.51611328	-61.72119141	+1788
+1458240791.22300000	+18.18017578	-14.31298828	-10.34033203	+22.56591797	-5.71289063	-71.12548828	+2160	+17.36279297	-14.14160156	-9.23291016	-146.93115234	+6.89941406	+44.86816406	+2236	+14.56787109	-14.84033203	-9.67675781	-0.68115234	+0.85693359	-61.28173828	+1768
+1458240791.23130010	+18.16259766	-14.18994141	-10.29638672	+22.50000000	-5.88867188	-70.29052734	+2120	+17.34960938	-14.00537109	-9.17578125	-146.86523438	+7.31689453	+44.18701172	+2256	+14.60302734	-14.66455078	-9.55371094	-0.30761719	+0.43945313	-60.77636719	+1752
+1458240791.23550010	+18.16259766	-14.10205078	-10.27880859	+22.52197266	-5.97656250	-69.82910156	+2104	+17.33642578	-13.93505859	-9.14941406	-146.82128906	+7.51464844	+43.83544922	+2264	+14.60742188	-14.59863281	-9.50097656	-0.15380859	+0.30761719	-60.55664063	+1744
+1458240791.24379990	+18.14062500	-13.90429688	-10.15136719	+22.60986328	-6.21826172	-69.08203125	+2088	+17.33203125	-13.76367188	-9.00000000	-146.64550781	+8.06396484	+43.37402344	+2304	+14.55908203	-14.43164063	-9.45263672	+0.17578125	+0.43945313	-60.00732422	+1724
+1458240791.25219990	+18.12744141	-13.70654297	-9.99755859	+22.71972656	-6.50390625	-68.46679688	+2096	+17.35839844	-13.54833984	-8.83300781	-146.22802734	+8.70117188	+43.02246094	+2360	+14.49755859	-14.29980469	-9.41308594	+0.43945313	+0.59326172	-59.56787109	+1700
+1458240791.26050000	+18.13183594	-13.46923828	-9.83496094	+23.02734375	-6.78955078	-67.85156250	+2132	+17.39355469	-13.33740234	-8.67041016	-145.76660156	+9.29443359	+42.71484375	+2412	+14.43164063	-14.16796875	-9.36914063	+0.76904297	+0.81298828	-59.19433594	+1692
+1458240791.26880000	+18.12744141	-13.22314453	-9.67236328	+23.31298828	-7.00927734	-67.17041016	+2192	+17.41992188	-13.11767578	-8.50341797	-145.30517578	+9.90966797	+42.38525391	+2476	+14.34814453	-14.03173828	-9.33837891	+1.05468750	+1.18652344	-58.73291016	+1708
+1458240791.27720000	+18.10107422	-12.99023438	-9.50097656	+23.46679688	-7.29492188	-66.44531250	+2272	+17.42871094	-12.90234375	-8.33642578	-144.88769531	+10.52490234	+42.01171875	+2536	+14.25585938	-13.91308594	-9.30322266	+1.18652344	+1.45019531	-58.22753906	+1732
+1458240791.28130010	+18.08349609	-12.86718750	-9.42187500	+23.55468750	-7.42675781	-66.02783203	+2320	+17.43750000	-12.79248047	-8.25292969	-144.64599609	+10.83251953	+41.85791016	+2568	+14.22509766	-13.84277344	-9.27685547	+1.31835938	+1.49414063	-57.96386719	+1752
+1458240791.28970000	+18.04833984	-12.66943359	-9.26367188	+23.62060547	-7.73437500	-65.30273438	+2420	+17.44189453	-12.59912109	-8.09033203	-144.25048828	+11.40380859	+41.55029297	+2632	+14.17675781	-13.71533203	-9.18017578	+1.51611328	+1.40625000	-57.59033203	+1804
+1458240791.29800010	+18.03515625	-12.48046875	-9.14501953	+23.66455078	-8.04199219	-64.42382813	+2512	+17.43750000	-12.43212891	-7.98486328	-143.98681641	+11.86523438	+41.00097656	+2676	+14.18554688	-13.56591797	-9.06591797	+1.82373047	+1.07666016	-57.04101563	+1856
+1458240791.30629990	+17.99560547	-12.28710938	-9.06591797	+23.64257813	-8.17382813	-63.32519531	+2592	+17.38916016	-12.28710938	-7.88818359	-143.85498047	+12.23876953	+40.31982422	+2716	+14.19433594	-13.41650391	-8.92089844	+2.06542969	+0.59326172	-56.46972656	+1900
+1458240791.31460000	+17.94287109	-12.14648438	-8.96923828	+23.44482422	-8.50341797	-62.33642578	+2652	+17.33642578	-12.15087891	-7.80908203	-143.81103516	+12.59033203	+39.61669922	+2744	+14.22949219	-13.24072266	-8.75390625	+2.35107422	-0.04394531	-55.87646484	+1932
+1458240791.32300000	+17.92968750	-11.99707031	-8.84179688	+23.42285156	-8.92089844	-61.54541016	+2696	+17.28808594	-12.02343750	-7.73876953	-143.76708984	+12.89794922	+38.89160156	+2768	+14.28222656	-13.04736328	-8.57373047	+2.74658203	-0.76904297	-55.28320313	+1956
+1458240791.32710000	+17.91650391	-11.91796875	-8.78466797	+23.44482422	-9.07470703	-61.14990234	+2712	+17.26611328	-11.97070313	-7.67285156	-143.72314453	+13.07373047	+38.64990234	+2784	+14.30419922	-12.95507813	-8.47705078	+2.94433594	-1.09863281	-54.99755859	+1960
+1458240791.33550000	+17.90332031	-11.74658203	-8.69677734	+23.51074219	-9.33837891	-60.16113281	+2732	+17.22656250	-11.83886719	-7.56298828	-143.63525391	+13.44726563	+37.96875000	+2808	+14.35253906	-12.77490234	-8.30566406	+3.36181641	-1.69189453	-54.33837891	+1956
+1458240791.34380010	+17.87695313	-11.56640625	-8.56054688	+23.66455078	-9.64599609	-59.37011719	+2744	+17.16503906	-11.68945313	-7.46191406	-143.54736328	+13.73291016	+37.19970703	+2828	+14.35253906	-12.57275391	-8.15625000	+3.73535156	-2.06542969	-53.56933594	+1944
+1458240791.35209990	+17.85058594	-11.37304688	-8.40234375	+23.90625000	-9.99755859	-58.66699219	+2756	+17.12548828	-11.52685547	-7.31250000	-143.34960938	+14.17236328	+36.69433594	+2860	+14.34375000	-12.38378906	-8.02441406	+4.15283203	-2.32910156	-52.86621094	+1936
+1458240791.35630010	+17.84619141	-11.25878906	-8.30566406	+24.12597656	-10.23925781	-58.40332031	+2772	+17.12548828	-11.43017578	-7.21142578	-143.10791016	+14.47998047	+36.54052734	+2888	+14.33496094	-12.28710938	-7.96289063	+4.37255859	-2.41699219	-52.51464844	+1936
+1458240791.36459990	+17.81982422	-11.02587891	-8.13427734	+24.60937500	-10.48095703	-57.83203125	+2812	+17.11230469	-11.22363281	-7.01806641	-142.66845703	+14.96337891	+36.16699219	+2940	+14.28662109	-12.14648438	-7.85742188	+4.70214844	-2.32910156	-51.85546875	+1928
+1458240791.36879990	+17.80664063	-10.90283203	-8.05957031	+24.89501953	-10.54687500	-57.43652344	+2836	+17.10351563	-11.11376953	-6.93017578	-142.42675781	+15.20507813	+35.92529297	+2968	+14.25585938	-12.06738281	-7.81787109	+4.87792969	-2.24121094	-51.48193359	+1924
+1458240791.37710000	+17.76269531	-10.65673828	-7.89257813	+25.40039063	-10.81054688	-56.73339844	+2900	+17.07275391	-10.89843750	-6.75000000	-142.03125000	+15.68847656	+35.46386719	+3028	+14.17675781	-11.91796875	-7.73437500	+5.14160156	-2.04345703	-50.73486328	+1932
+1458240791.38130000	+17.74511719	-10.53369141	-7.78710938	+25.70800781	-10.98632813	-56.49169922	+2944	+17.05957031	-10.78417969	-6.65332031	-141.74560547	+15.95214844	+35.28808594	+3064	+14.14160156	-11.83007813	-7.69042969	+5.33935547	-1.95556641	-50.36132813	+1940
+1458240791.38960000	+17.69238281	-10.30517578	-7.58935547	+26.21337891	-11.27197266	-56.03027344	+3040	+17.04638672	-10.56005859	-6.45117188	-141.21826172	+16.52343750	+35.02441406	+3140	+14.07128906	-11.68505859	-7.59814453	+5.64697266	-1.82373047	-49.70214844	+1976
+1458240791.39380000	+17.67041016	-10.18652344	-7.50585938	+26.49902344	-11.40380859	-55.72265625	+3092	+17.03759766	-10.45458984	-6.35449219	-140.95458984	+16.80908203	+34.87060547	+3180	+14.04931641	-11.60595703	-7.54541016	+5.86669922	-1.77978516	-49.35058594	+1996
+1458240791.40210010	+17.61767578	-9.96679688	-7.34326172	+26.98242188	-11.64550781	-55.15136719	+3204	+16.99365234	-10.25244141	-6.18750000	-140.55908203	+17.22656250	+34.45312500	+3256	+13.98779297	-11.46093750	-7.43554688	+6.15234375	-1.75781250	-48.71337891	+2044
+1458240791.40630010	+17.59130859	-9.85693359	-7.26855469	+27.20214844	-11.75537109	-54.79980469	+3256	+16.96728516	-10.15136719	-6.12158203	-140.40527344	+17.40234375	+34.14550781	+3288	+13.97460938	-11.37304688	-7.36962891	+6.37207031	-1.80175781	-48.38378906	+2076
+1458240791.41459990	+17.52539063	-9.67236328	-7.11035156	+27.50976563	-12.12890625	-54.25048828	+3356	+16.91455078	-9.97558594	-5.98095703	-140.14160156	+17.79785156	+33.66210938	+3356	+13.95263672	-11.19287109	-7.22021484	+6.81152344	-2.10937500	-47.74658203	+2140
+1458240791.41880010	+17.49902344	-9.58447266	-7.03564453	+27.64160156	-12.30468750	-53.98681641	+3400	+16.89257813	-9.89208984	-5.90185547	-139.96582031	+18.03955078	+33.46435547	+3392	+13.96142578	-11.09619141	-7.13232422	+7.09716797	-2.35107422	-47.46093750	+2172
+1458240791.42709990	+17.43750000	-9.41308594	-6.89062500	+27.90527344	-12.70019531	-53.48144531	+3480	+16.83984375	-9.72509766	-5.76562500	-139.68017578	+18.41308594	+33.02490234	+3460	+13.96582031	-10.91162109	-6.94335938	+7.62451172	-2.90039063	-46.99951172	+2236
+1458240791.43129990	+17.41552734	-9.32519531	-6.82910156	+28.03710938	-12.85400391	-53.19580078	+3512	+16.81787109	-9.64599609	-5.71289063	-139.54833984	+18.54492188	+32.78320313	+3488	+13.97900391	-10.81494141	-6.84667969	+7.93212891	-3.20800781	-46.73583984	+2268
+1458240791.43960000	+17.35839844	-9.14941406	-6.71044922	+28.27880859	-13.22753906	-52.58056641	+3560	+16.74755859	-9.49218750	-5.59423828	-139.39453125	+18.83056641	+32.27783203	+3536	+13.99218750	-10.62158203	-6.65771484	+8.48144531	-3.82324219	-46.20849609	+2320
+1458240791.44380000	+17.32324219	-9.06152344	-6.65332031	+28.38867188	-13.40332031	-52.27294922	+3576	+16.71679688	-9.41308594	-5.53271484	-139.28466797	+18.98437500	+32.05810547	+3564	+13.99658203	-10.52050781	-6.56103516	+8.78906250	-4.13085938	-45.96679688	+2344
+1458240791.45210000	+17.26171875	-8.87695313	-6.53466797	+28.65234375	-13.75488281	-51.67968750	+3604	+16.66406250	-9.23730469	-5.40527344	-138.97705078	+19.37988281	+31.68457031	+3616	+14.00537109	-10.32714844	-6.37646484	+9.38232422	-4.72412109	-45.50537109	+2384
+1458240791.45619990	+17.23535156	-8.78027344	-6.45996094	+28.82812500	-13.97460938	-51.50390625	+3620	+16.64208984	-9.15380859	-5.33935547	-138.77929688	+19.55566406	+31.55273438	+3640	+14.00537109	-10.23486328	-6.28857422	+9.68994141	-4.98779297	-45.28564453	+2396
+1458240791.46460010	+17.18261719	-8.58251953	-6.32812500	+29.24560547	-14.30419922	-51.06445313	+3644	+16.58496094	-8.97363281	-5.19873047	-138.40576172	+19.90722656	+31.31103516	+3692	+13.98339844	-10.06787109	-6.13916016	+10.17333984	-5.29541016	-44.80224609	+2420
+1458240791.47289990	+17.12548828	-8.36718750	-6.21386719	+29.72900391	-14.54589844	-50.51513672	+3672	+16.53222656	-8.78027344	-5.05810547	-137.98828125	+20.28076172	+31.02539063	+3744	+13.95263672	-9.91406250	-6.01611328	+10.61279297	-5.47119141	-44.29687500	+2436
+1458240791.47709990	+17.08593750	-8.25732422	-6.15234375	+29.97070313	-14.67773438	-50.27343750	+3692	+16.50585938	-8.68359375	-4.98339844	-137.76855469	+20.45654297	+30.89355469	+3772	+13.92187500	-9.83496094	-5.97216797	+10.83251953	-5.44921875	-43.98925781	+2440
+1458240791.48540000	+17.01562500	-8.04199219	-6.00292969	+30.52001953	-14.94140625	-49.98779297	+3740	+16.45312500	-8.47705078	-4.82958984	-137.24121094	+20.87402344	+30.67382813	+3836	+13.85595703	-9.69433594	-5.88867188	+11.18408203	-5.36132813	-43.43994141	+2448
+1458240791.48959990	+16.98486328	-7.93652344	-5.93261719	+30.82763672	-15.07324219	-49.85595703	+3772	+16.43115234	-8.37597656	-4.74609375	-136.93359375	+21.09375000	+30.65185547	+3872	+13.82080078	-9.62841797	-5.84912109	+11.35986328	-5.29541016	-43.19824219	+2452
+1458240791.49370000	+16.95849609	-7.83105469	-5.86669922	+31.13525391	-15.18310547	-49.74609375	+3808	+16.40917969	-8.27050781	-4.66259766	-136.64794922	+21.29150391	+30.60791016	+3908	+13.79003906	-9.56250000	-5.80957031	+11.53564453	-5.20751953	-42.93457031	+2460
+1458240791.50210000	+16.89257813	-7.62890625	-5.73046875	+31.72851563	-15.38085938	-49.50439453	+3880	+16.36083984	-8.07275391	-4.50878906	-136.09863281	+21.62109375	+30.45410156	+3976	+13.72412109	-9.43945313	-5.73925781	+11.86523438	-5.03173828	-42.40722656	+2476
+1458240791.50620010	+16.85302734	-7.53222656	-5.66894531	+31.99218750	-15.44677734	-49.35058594	+3920	+16.33007813	-7.97607422	-4.43408203	-135.85693359	+21.77490234	+30.34423828	+4012	+13.68896484	-9.37792969	-5.70410156	+12.04101563	-4.92187500	-42.12158203	+2488
+1458240791.51040010	+16.81347656	-7.43115234	-5.60742188	+32.23388672	-15.55664063	-49.21875000	+3960	+16.30371094	-7.87939453	-4.36376953	-135.61523438	+21.92871094	+30.23437500	+4048	+13.65820313	-9.30322266	-5.66894531	+12.21679688	-4.85595703	-41.83593750	+2500
+1458240791.51869990	+16.74755859	-7.24658203	-5.47998047	+32.73925781	-15.79833984	-49.02099609	+4040	+16.25097656	-7.69042969	-4.23632813	-135.10986328	+22.21435547	+30.05859375	+4116	+13.60546875	-9.17138672	-5.58105469	+12.59033203	-4.87792969	-41.37451172	+2532
+1458240791.52290010	+16.71679688	-7.16308594	-5.41406250	+32.98095703	-15.93017578	-48.95507813	+4084	+16.22460938	-7.60253906	-4.17041016	-134.89013672	+22.34619141	+29.97070313	+4152	+13.58349609	-9.09228516	-5.53271484	+12.83203125	-4.89990234	-41.15478516	+2552
+1458240791.53119990	+16.66406250	-7.00488281	-5.29980469	+33.39843750	-16.14990234	-48.77929688	+4156	+16.17187500	-7.44433594	-4.05615234	-134.51660156	+22.54394531	+29.79492188	+4212	+13.56152344	-8.94726563	-5.40966797	+13.31542969	-5.14160156	-40.78125000	+2592
+1458240791.53539990	+16.63769531	-6.92138672	-5.25146484	+33.59619141	-16.28173828	-48.62548828	+4184	+16.14111328	-7.36962891	-4.00781250	-134.36279297	+22.63183594	+29.66308594	+4236	+13.55273438	-8.86376953	-5.34814453	+13.57910156	-5.27343750	-40.58349609	+2616
+1458240791.54370000	+16.57177734	-6.76757813	-5.15039063	+33.92578125	-16.54541016	-48.33984375	+4236	+16.07519531	-7.22021484	-3.93310547	-134.16503906	+22.74169922	+29.28955078	+4280	+13.53955078	-8.69238281	-5.22070313	+14.12841797	-5.60302734	-40.16601563	+2652
+1458240791.55200000	+16.51904297	-6.61376953	-5.05810547	+34.25537109	-16.80908203	-48.05419922	+4272	+16.00927734	-7.07958984	-3.86279297	-133.94531250	+22.87353516	+28.98193359	+4316	+13.53076172	-8.51220703	-5.08007813	+14.74365234	-6.04248047	-39.81445313	+2692
+1458240791.55620000	+16.49707031	-6.54785156	-5.01416016	+34.38720703	-16.94091797	-47.94433594	+4280	+15.98291016	-7.01367188	-3.82763672	-133.85742188	+22.93945313	+28.85009766	+4332	+13.53076172	-8.42871094	-5.00976563	+15.02929688	-6.28417969	-39.66064453	+2708
+1458240791.56450010	+16.45312500	-6.39843750	-4.93066406	+34.73876953	-17.16064453	-47.70263672	+4296	+15.92138672	-6.87744141	-3.76171875	-133.65966797	+23.00537109	+28.52050781	+4360	+13.52197266	-8.25732422	-4.87792969	+15.62255859	-6.65771484	-39.33105469	+2740
+1458240791.57290010	+16.40478516	-6.25341797	-4.85156250	+35.00244141	-17.33642578	-47.39501953	+4296	+15.85986328	-6.74121094	-3.70458984	-133.52783203	+23.04931641	+28.14697266	+4384	+13.50878906	-8.09472656	-4.75927734	+16.17187500	-6.96533203	-38.95751953	+2764
+1458240791.57699990	+16.37841797	-6.17431641	-4.81640625	+35.15625000	-17.42431641	-47.21923828	+4296	+15.82910156	-6.67089844	-3.67382813	-133.41796875	+23.07128906	+28.01513672	+4396	+13.49560547	-8.01562500	-4.70654297	+16.43554688	-7.07519531	-38.75976563	+2772
+1458240791.58540010	+16.32568359	-6.02929688	-4.73730469	+35.46386719	-17.53417969	-47.02148438	+4292	+15.77636719	-6.52148438	-3.60351563	-133.15429688	+23.15917969	+27.75146484	+4420	+13.46484375	-7.87060547	-4.61425781	+16.83105469	-7.22900391	-38.43017578	+2784
+1458240791.58950000	+16.29931641	-5.95458984	-4.69335938	+35.66162109	-17.60009766	-46.95556641	+4292	+15.75000000	-6.44238281	-3.56396484	-132.95654297	+23.18115234	+27.66357422	+4436	+13.44726563	-7.80468750	-4.57031250	+17.05078125	-7.27294922	-38.25439453	+2792
+1458240791.59789990	+16.25097656	-5.80957031	-4.60546875	+35.99121094	-17.68798828	-46.84570313	+4300	+15.70166016	-6.29296875	-3.48486328	-132.62695313	+23.24707031	+27.48779297	+4464	+13.40332031	-7.69042969	-4.49560547	+17.31445313	-7.25097656	-37.92480469	+2800
+1458240791.60200000	+16.22460938	-5.73486328	-4.56152344	+36.16699219	-17.70996094	-46.77978516	+4304	+15.67968750	-6.21826172	-3.44091797	-132.45117188	+23.26904297	+27.44384766	+4476	+13.37695313	-7.63769531	-4.46923828	+17.44628906	-7.18505859	-37.72705078	+2804
+1458240791.61030010	+16.16748047	-5.58984375	-4.47802734	+36.49658203	-17.73193359	-46.62597656	+4320	+15.63574219	-6.06445313	-3.35742188	-132.07763672	+23.33496094	+27.29003906	+4508	+13.32421875	-7.53662109	-4.42089844	+17.64404297	-7.00927734	-37.30957031	+2812
+1458240791.61450000	+16.14111328	-5.51513672	-4.43847656	+36.67236328	-17.77587891	-46.56005859	+4332	+15.61816406	-5.98535156	-3.30908203	-131.85791016	+23.40087891	+27.24609375	+4528	+13.29785156	-7.48828125	-4.39453125	+17.73193359	-6.96533203	-37.13378906	+2816
+1458240791.62280010	+16.09277344	-5.37451172	-4.35498047	+37.00195313	-17.81982422	-46.45019531	+4360	+15.57421875	-5.83593750	-3.22558594	-131.50634766	+23.44482422	+27.13623047	+4560	+13.24511719	-7.39160156	-4.34619141	+17.88574219	-6.81152344	-36.73828125	+2828
+1458240791.62700010	+16.07080078	-5.30419922	-4.30664063	+37.17773438	-17.88574219	-46.45019531	+4376	+15.55664063	-5.76123047	-3.18164063	-131.30859375	+23.48876953	+27.13623047	+4576	+13.22314453	-7.34765625	-4.31542969	+17.97363281	-6.76757813	-36.58447266	+2836
+1458240791.63529990	+16.02685547	-5.17236328	-4.22753906	+37.46337891	-17.92968750	-46.23046875	+4408	+15.51708984	-5.62939453	-3.10253906	-131.02294922	+23.53271484	+26.96044922	+4604	+13.18798828	-7.24218750	-4.26269531	+18.21533203	-6.67968750	-36.16699219	+2852
+1458240791.63949990	+16.00927734	-5.10205078	-4.19238281	+37.61718750	-17.95166016	-46.12060547	+4424	+15.49951172	-5.56347656	-3.06298828	-130.86914063	+23.57666016	+26.89453125	+4616	+13.17480469	-7.18945313	-4.23193359	+18.32519531	-6.67968750	-35.96923828	+2860
+1458240791.64780000	+15.96533203	-4.97021484	-4.13964844	+37.83691406	-17.99560547	-45.79101563	+4448	+15.45556641	-5.44482422	-3.00146484	-130.69335938	+23.59863281	+26.65283203	+4636	+13.14843750	-7.07080078	-4.17041016	+18.63281250	-6.67968750	-35.55175781	+2880
+1458240791.65200000	+15.95214844	-4.90869141	-4.10449219	+37.96875000	-18.06152344	-45.68115234	+4460	+15.44238281	-5.38330078	-2.97070313	-130.56152344	+23.59863281	+26.56494141	+4644	+13.13964844	-7.00927734	-4.12646484	+18.80859375	-6.78955078	-35.39794922	+2888
+1458240791.66030000	+15.92138672	-4.78564453	-4.04296875	+38.16650391	-18.17138672	-45.37353516	+4472	+15.40283203	-5.27783203	-2.91357422	-130.42968750	+23.59863281	+26.34521484	+4656	+13.13525391	-6.88183594	-4.04296875	+19.22607422	-6.98730469	-35.06835938	+2908
+1458240791.66870000	+15.89501953	-4.67138672	-3.99902344	+38.32031250	-18.19335938	-45.00000000	+4472	+15.37207031	-5.18115234	-2.86523438	-130.31982422	+23.55468750	+26.10351563	+4660	+13.13525391	-6.75439453	-3.95947266	+19.62158203	-7.20703125	-34.76074219	+2924
+1458240791.67280010	+15.87744141	-4.61425781	-3.98583984	+38.38623047	-18.21533203	-44.78027344	+4468	+15.35449219	-5.12841797	-2.84326172	-130.25390625	+23.53271484	+25.97167969	+4660	+13.13525391	-6.68408203	-3.91992188	+19.86328125	-7.31689453	-34.58496094	+2932
+1458240791.68109990	+15.85107422	-4.50439453	-3.93750000	+38.49609375	-18.30322266	-44.45068359	+4456	+15.31933594	-5.03173828	-2.80371094	-130.14404297	+23.48876953	+25.75195313	+4660	+13.13085938	-6.54785156	-3.84082031	+20.28076172	-7.51464844	-34.27734375	+2940
+1458240791.68530010	+15.83789063	-4.44726563	-3.91552734	+38.58398438	-18.34716797	-44.29687500	+4448	+15.30615234	-4.97900391	-2.78173828	-130.05615234	+23.46679688	+25.66406250	+4656	+13.13085938	-6.48632813	-3.80126953	+20.47851563	-7.62451172	-34.14550781	+2944
+1458240791.69359990	+15.81591797	-4.34179688	-3.85839844	+38.71582031	-18.41308594	-44.07714844	+4428	+15.28417969	-4.87792969	-2.72900391	-129.85839844	+23.42285156	+25.57617188	+4656	+13.12646484	-6.36767578	-3.72656250	+20.83007813	-7.82226563	-33.90380859	+2948
+1458240791.69779990	+15.80273438	-4.29345703	-3.83203125	+38.75976563	-18.43505859	-43.96728516	+4420	+15.27978516	-4.82958984	-2.70263672	-129.74853516	+23.40087891	+25.53222656	+4652	+13.12207031	-6.31494141	-3.69140625	+20.96191406	-7.88818359	-33.79394531	+2948
+1458240791.70610000	+15.77636719	-4.19677734	-3.77490234	+38.86962891	-18.47900391	-43.81347656	+4400	+15.25341797	-4.73291016	-2.64550781	-129.55078125	+23.33496094	+25.51025391	+4648	+13.10888672	-6.21826172	-3.64746094	+21.18164063	-7.88818359	-33.50830078	+2948
+1458240791.71030000	+15.76757813	-4.14404297	-3.74414063	+38.97949219	-18.50097656	-43.74755859	+4396	+15.24462891	-4.68017578	-2.61914063	-129.37500000	+23.33496094	+25.48828125	+4648	+13.10009766	-6.17431641	-3.62548828	+21.26953125	-7.86621094	-33.35449219	+2944
+1458240791.71860000	+15.74560547	-4.03857422	-3.66064453	+39.17724609	-18.63281250	-43.72558594	+4392	+15.23583984	-4.57031250	-2.54882813	-129.04541016	+23.33496094	+25.55419922	+4652	+13.08251953	-6.09521484	-3.58593750	+21.37939453	-7.82226563	-33.11279297	+2940
+1458240791.72280000	+15.73242188	-3.99023438	-3.62109375	+39.28710938	-18.67675781	-43.74755859	+4392	+15.23144531	-4.51757813	-2.51367188	-128.86962891	+23.33496094	+25.59814453	+4656	+13.06933594	-6.05566406	-3.57275391	+21.42333984	-7.77832031	-33.00292969	+2940
+1458240791.72700000	+15.72363281	-3.94189453	-3.57714844	+39.39697266	-18.72070313	-43.79150391	+4396	+15.22705078	-4.46484375	-2.47851563	-128.69384766	+23.35693359	+25.68603516	+4660	+13.06494141	-6.02050781	-3.55517578	+21.46728516	-7.75634766	-32.91503906	+2940
+1458240791.73530010	+15.71044922	-3.84521484	-3.50244141	+39.61669922	-18.80859375	-43.79150391	+4408	+15.21826172	-4.36376953	-2.40820313	-128.38623047	+23.35693359	+25.72998047	+4668	+13.05175781	-5.95458984	-3.52441406	+21.53320313	-7.64648438	-32.67333984	+2940
+1458240791.73950000	+15.70166016	-3.78808594	-3.46289063	+39.77050781	-18.87451172	-43.81347656	+4416	+15.21826172	-4.31103516	-2.37744141	-128.23242188	+23.35693359	+25.75195313	+4672	+13.04296875	-5.91503906	-3.50683594	+21.55517578	-7.62451172	-32.56347656	+2944
+1458240791.74780010	+15.68408203	-3.68701172	-3.38818359	+39.99023438	-18.98437500	-43.81347656	+4440	+15.20507813	-4.21435547	-2.31152344	-127.94677734	+23.35693359	+25.81787109	+4680	+13.03417969	-5.84033203	-3.47607422	+21.66503906	-7.55859375	-32.32177734	+2948
+1458240791.75609990	+15.67529297	-3.59472656	-3.31347656	+40.20996094	-19.13818359	-43.81347656	+4460	+15.20068359	-4.12207031	-2.25000000	-127.70507813	+23.40087891	+25.88378906	+4688	+13.03417969	-5.76123047	-3.42773438	+21.79687500	-7.66845703	-32.16796875	+2960
+1458240791.76440000	+15.67968750	-3.49804688	-3.24755859	+40.42968750	-19.29199219	-43.79150391	+4476	+15.19628906	-4.03417969	-2.19726563	-127.52929688	+23.40087891	+25.90576172	+4696	+13.04296875	-5.67333984	-3.37060547	+21.99462891	-7.82226563	-32.03613281	+2976
+1458240791.76860000	+15.67968750	-3.45410156	-3.22558594	+40.49560547	-19.31396484	-43.70361328	+4484	+15.19189453	-3.99902344	-2.17529297	-127.46337891	+23.37890625	+25.88378906	+4696	+13.05175781	-5.62500000	-3.33984375	+22.10449219	-7.91015625	-31.94824219	+2984
+1458240791.77690010	+15.67968750	-3.35742188	-3.18164063	+40.62744141	-19.42382813	-43.50585938	+4492	+15.18750000	-3.92431641	-2.13574219	-127.37548828	+23.35693359	+25.83984375	+4700	+13.06933594	-5.51513672	-3.26953125	+22.43408203	-8.19580078	-31.79443359	+3004
+1458240791.78110000	+15.67968750	-3.31787109	-3.15527344	+40.67138672	-19.48974609	-43.43994141	+4492	+15.18310547	-3.88916016	-2.11376953	-127.35351563	+23.33496094	+25.83984375	+4696	+13.07812500	-5.46679688	-3.23437500	+22.56591797	-8.32763672	-31.75048828	+3012
+1458240791.78940010	+15.68847656	-3.22998047	-3.10693359	+40.80322266	-19.64355469	-43.33007813	+4488	+15.18310547	-3.82324219	-2.06982422	-127.26562500	+23.31298828	+25.88378906	+4696	+13.10449219	-5.36132813	-3.15527344	+22.89550781	-8.65722656	-31.64062500	+3032
+1458240791.79360010	+15.69726563	-3.19921875	-3.08496094	+40.82519531	-19.70947266	-43.28613281	+4484	+15.18310547	-3.79248047	-2.04785156	-127.24365234	+23.31298828	+25.90576172	+4696	+13.11328125	-5.30859375	-3.11572266	+23.02734375	-8.83300781	-31.61865234	+3040
+1458240791.80189990	+15.71044922	-3.12011719	-3.03662109	+40.93505859	-19.81933594	-43.19824219	+4472	+15.19189453	-3.73095703	-1.99951172	-127.13378906	+23.24707031	+25.97167969	+4692	+13.13964844	-5.21191406	-3.04101563	+23.29101563	-9.14062500	-31.53076172	+3056
+1458240791.80609990	+15.71044922	-3.08496094	-3.01025391	+40.95703125	-19.86328125	-43.15429688	+4464	+15.19189453	-3.70458984	-1.98193359	-127.11181641	+23.20312500	+26.01562500	+4688	+13.14404297	-5.16796875	-3.01025391	+23.37890625	-9.25048828	-31.48681641	+3060
+1458240791.81030010	+15.71484375	-3.04541016	-2.98828125	+41.00097656	-19.90722656	-43.08837891	+4460	+15.19628906	-3.67382813	-1.95996094	-127.06787109	+23.18115234	+26.03759766	+4688	+13.15283203	-5.12402344	-2.97509766	+23.48876953	-9.38232422	-31.44287109	+3064
+1458240791.81859990	+15.72802734	-2.97509766	-2.92675781	+41.08886719	-20.06103516	-43.11035156	+4448	+15.20507813	-3.61230469	-1.89843750	-126.91406250	+23.15917969	+26.23535156	+4684	+13.17041016	-5.04052734	-2.91796875	+23.64257813	-9.55810547	-31.37695313	+3072
+1458240791.82279990	+15.73242188	-2.93994141	-2.89160156	+41.13281250	-20.14892578	-43.15429688	+4444	+15.20947266	-3.57275391	-1.86328125	-126.80419922	+23.15917969	+26.36718750	+4688	+13.17919922	-5.00976563	-2.89160156	+23.64257813	-9.64599609	-31.35498047	+3076
+1458240791.82690000	+15.74121094	-2.90478516	-2.85205078	+41.19873047	-20.25878906	-43.26416016	+4440	+15.21386719	-3.53759766	-1.82373047	-126.67236328	+23.13720703	+26.52099609	+4692	+13.18359375	-4.97900391	-2.86523438	+23.66455078	-9.68994141	-31.33300781	+3076
+1458240791.83520010	+15.75439453	-2.83447266	-2.77294922	+41.30859375	-20.43457031	-43.39599609	+4440	+15.23144531	-3.46289063	-1.74902344	-126.45263672	+23.11523438	+26.80664063	+4696	+13.19238281	-4.93066406	-2.82128906	+23.62060547	-9.75585938	-31.28906250	+3080
+1458240791.84360000	+15.75878906	-2.76855469	-2.69384766	+41.37451172	-20.58837891	-43.52783203	+4448	+15.24023438	-3.38378906	-1.66992188	-126.18896484	+23.13720703	+27.11425781	+4708	+13.20117188	-4.87792969	-2.79052734	+23.57666016	-9.73388672	-31.20117188	+3080
+1458240791.84770010	+15.75878906	-2.73779297	-2.65429688	+41.41845703	-20.69824219	-43.61572266	+4452	+15.24462891	-3.34423828	-1.62597656	-126.05712891	+23.13720703	+27.29003906	+4712	+13.20556641	-4.85595703	-2.77734375	+23.53271484	-9.71191406	-31.15722656	+3080
+1458240791.85610010	+15.77197266	-2.67187500	-2.56640625	+41.52832031	-20.91796875	-43.81347656	+4472	+15.26220703	-3.26513672	-1.53808594	-125.77148438	+23.18115234	+27.64160156	+4728	+13.21435547	-4.80761719	-2.73779297	+23.46679688	-9.75585938	-31.13525391	+3084
+1458240791.86019990	+15.77636719	-2.64111328	-2.52685547	+41.57226563	-21.04980469	-43.90136719	+4484	+15.26660156	-3.22558594	-1.49414063	-125.63964844	+23.20312500	+27.81738281	+4736	+13.22314453	-4.78564453	-2.72021484	+23.44482422	-9.77783203	-31.11328125	+3088
+1458240791.86859990	+15.78955078	-2.57958984	-2.45214844	+41.59423828	-21.22558594	-43.98925781	+4504	+15.28417969	-3.15527344	-1.41503906	-125.44189453	+23.24707031	+28.10302734	+4752	+13.23632813	-4.73730469	-2.68066406	+23.37890625	-9.82177734	-31.04736328	+3096
+1458240791.87270000	+15.78955078	-2.54882813	-2.41699219	+41.61621094	-21.31347656	-43.98925781	+4516	+15.28857422	-3.12451172	-1.37988281	-125.37597656	+23.26904297	+28.23486328	+4760	+13.24511719	-4.70654297	-2.66308594	+23.40087891	-9.84375000	-30.98144531	+3100
+1458240791.88109990	+15.80273438	-2.49169922	-2.35986328	+41.61621094	-21.51123047	-43.94531250	+4540	+15.30175781	-3.05859375	-1.31835938	-125.28808594	+23.31298828	+28.38867188	+4772	+13.26708984	-4.64062500	-2.61035156	+23.46679688	-9.99755859	-30.93750000	+3116
+1458240791.88520000	+15.80712891	-2.46533203	-2.32910156	+41.59423828	-21.62109375	-43.90136719	+4548	+15.30615234	-3.03222656	-1.28759766	-125.26611328	+23.31298828	+28.45458984	+4780	+13.28027344	-4.60107422	-2.58398438	+23.55468750	-10.10742188	-30.91552734	+3128
+1458240791.88940000	+15.81591797	-2.43896484	-2.30273438	+41.55029297	-21.70898438	-43.85742188	+4556	+15.31054688	-3.01025391	-1.26123047	-125.28808594	+23.33496094	+28.52050781	+4784	+13.29345703	-4.56152344	-2.54882813	+23.62060547	-10.26123047	-30.91552734	+3140
+1458240791.89770010	+15.83349609	-2.38623047	-2.25878906	+41.48437500	-21.88476563	-43.68164063	+4568	+15.32812500	-2.97509766	-1.21289063	-125.35400391	+23.37890625	+28.60839844	+4792	+13.32421875	-4.48681641	-2.47851563	+23.77441406	-10.54687500	-30.89355469	+3160
+1458240791.90190010	+15.84228516	-2.36425781	-2.23681641	+41.41845703	-21.95068359	-43.57177734	+4568	+15.33251953	-2.95751953	-1.19091797	-125.39794922	+23.37890625	+28.63037109	+4796	+13.34179688	-4.44726563	-2.44775391	+23.86230469	-10.67871094	-30.87158203	+3172
+1458240791.91020010	+15.85546875	-2.32031250	-2.19726563	+41.30859375	-22.10449219	-43.35205078	+4572	+15.34570313	-2.91796875	-1.14697266	-125.57373047	+23.37890625	+28.67431641	+4804	+13.36816406	-4.36376953	-2.38183594	+24.06005859	-10.96435547	-30.82763672	+3192
+1458240791.91440010	+15.86425781	-2.29833984	-2.17529297	+41.24267578	-22.19238281	-43.26416016	+4572	+15.35449219	-2.90039063	-1.13378906	-125.63964844	+23.37890625	+28.65234375	+4808	+13.38134766	-4.32421875	-2.35107422	+24.16992188	-11.11816406	-30.82763672	+3204
+1458240791.92269990	+15.88623047	-2.25439453	-2.12695313	+41.13281250	-22.39013672	-43.11035156	+4568	+15.36767578	-2.87402344	-1.09423828	-125.77148438	+23.37890625	+28.76220703	+4812	+13.40771484	-4.25390625	-2.28515625	+24.30175781	-11.42578125	-30.84960938	+3224
+1458240791.92689990	+15.89501953	-2.23681641	-2.10058594	+41.06689453	-22.47802734	-43.04443359	+4564	+15.37207031	-2.86083984	-1.06787109	-125.81542969	+23.40087891	+28.82812500	+4812	+13.42529297	-4.22314453	-2.25439453	+24.36767578	-11.51367188	-30.84960938	+3232
+1458240791.93520000	+15.91699219	-2.20166016	-2.04785156	+40.95703125	-22.65380859	-42.95654297	+4560	+15.38964844	-2.82568359	-1.01953125	-125.88134766	+23.44482422	+28.98193359	+4820	+13.44726563	-4.16601563	-2.20605469	+24.38964844	-11.68945313	-30.84960938	+3244
+1458240791.93940000	+15.92138672	-2.17968750	-2.02148438	+40.91308594	-22.74169922	-42.93457031	+4556	+15.39404297	-2.80371094	-0.99755859	-125.88134766	+23.44482422	+29.06982422	+4824	+13.45605469	-4.14404297	-2.19287109	+24.38964844	-11.71142578	-30.80566406	+3248
+1458240791.94350000	+15.92578125	-2.16210938	-1.99511719	+40.86914063	-22.82958984	-42.91259766	+4560	+15.39843750	-2.78173828	-0.97119141	-125.85937500	+23.46679688	+29.15771484	+4828	+13.46044922	-4.12646484	-2.17529297	+24.34570313	-11.73339844	-30.80566406	+3252
+1458240791.95190000	+15.93457031	-2.12255859	-1.93359375	+40.82519531	-23.00537109	-42.93457031	+4568	+15.41162109	-2.72900391	-0.91406250	-125.77148438	+23.51074219	+29.39941406	+4844	+13.47802734	-4.09130859	-2.15332031	+24.25781250	-11.77734375	-30.78369141	+3260
+1458240791.95600010	+15.94335938	-2.10058594	-1.89843750	+40.80322266	-23.11523438	-42.97851563	+4576	+15.42041016	-2.70263672	-0.87890625	-125.70556641	+23.55468750	+29.55322266	+4856	+13.48681641	-4.07812500	-2.14013672	+24.19189453	-11.77734375	-30.76171875	+3260
+1458240791.96020010	+15.95214844	-2.08300781	-1.86767578	+40.80322266	-23.22509766	-43.04443359	+4584	+15.42919922	-2.67626953	-0.84814453	-125.63964844	+23.59863281	+29.72900391	+4864	+13.49121094	-4.06933594	-2.13134766	+24.08203125	-11.75537109	-30.73974609	+3260
+1458240791.96849990	+15.96093750	-2.04785156	-1.80615234	+40.75927734	-23.37890625	-43.11035156	+4604	+15.44238281	-2.62792969	-0.78662109	-125.52978516	+23.62060547	+29.99267578	+4884	+13.50439453	-4.05175781	-2.12695313	+23.90625000	-11.66748047	-30.67382813	+3264
+1458240791.97270010	+15.96093750	-2.03027344	-1.77978516	+40.75927734	-23.44482422	-43.13232422	+4620	+15.44677734	-2.60156250	-0.76025391	-125.46386719	+23.62060547	+30.10253906	+4896	+13.51318359	-4.03857422	-2.12255859	+23.81835938	-11.64550781	-30.65185547	+3264
+1458240791.97690010	+15.96533203	-2.00830078	-1.75341797	+40.75927734	-23.51074219	-43.13232422	+4632	+15.45117188	-2.57519531	-0.73828125	-125.41992188	+23.62060547	+30.16845703	+4908	+13.51757813	-4.02978516	-2.11816406	+23.73046875	-11.62353516	-30.60791016	+3268
+1458240791.98099990	+15.96972656	-1.98632813	-1.73144531	+40.75927734	-23.57666016	-43.13232422	+4652	+15.45996094	-2.54443359	-0.71191406	-125.35400391	+23.62060547	+30.30029297	+4920	+13.52197266	-4.02099609	-2.10937500	+23.66455078	-11.62353516	-30.58593750	+3268
+1458240791.98930000	+15.97851563	-1.95117188	-1.68310547	+40.69335938	-23.75244141	-43.15429688	+4684	+15.47314453	-2.50927734	-0.66357422	-125.31005859	+23.62060547	+30.52001953	+4940	+13.53515625	-3.99462891	-2.09179688	+23.55468750	-11.64550781	-30.56396484	+3276
+1458240791.99350000	+15.98730469	-1.93359375	-1.66113281	+40.69335938	-23.81835938	-43.13232422	+4700	+15.48193359	-2.48730469	-0.64599609	-125.28808594	+23.59863281	+30.58593750	+4952	+13.54833984	-3.97705078	-2.07861328	+23.53271484	-11.68945313	-30.54199219	+3280
+1458240791.99770000	+15.99609375	-1.92041016	-1.64355469	+40.67138672	-23.90625000	-43.11035156	+4716	+15.49072266	-2.47851563	-0.62841797	-125.31005859	+23.57666016	+30.65185547	+4960	+13.55712891	-3.95507813	-2.06542969	+23.53271484	-11.73339844	-30.54199219	+3288
+1458240792.00180010	+16.00927734	-1.90283203	-1.63037109	+40.62744141	-23.95019531	-43.04443359	+4732	+15.49511719	-2.46533203	-0.61962891	-125.35400391	+23.51074219	+30.65185547	+4964	+13.56591797	-3.93750000	-2.04785156	+23.53271484	-11.79931641	-30.52001953	+3292
+1458240792.01020000	+16.02246094	-1.86767578	-1.60839844	+40.53955078	-24.03808594	-42.89062500	+4756	+15.50830078	-2.44335938	-0.60205078	-125.44189453	+23.42285156	+30.69580078	+4976	+13.58349609	-3.88916016	-2.00830078	+23.62060547	-11.97509766	-30.54199219	+3308
+1458240792.01430010	+16.03125000	-1.85449219	-1.59960938	+40.49560547	-24.08203125	-42.80273438	+4764	+15.51269531	-2.43457031	-0.59765625	-125.50781250	+23.35693359	+30.71777344	+4976	+13.59667969	-3.85839844	-1.98632813	+23.66455078	-12.08496094	-30.54199219	+3316
+1458240792.01850010	+16.04003906	-1.83691406	-1.59082031	+40.47363281	-24.14794922	-42.71484375	+4772	+15.52148438	-2.42138672	-0.58886719	-125.55175781	+23.33496094	+30.76171875	+4980	+13.60546875	-3.82763672	-1.96435547	+23.75244141	-12.21679688	-30.54199219	+3324
+1458240792.02270010	+16.04882813	-1.82373047	-1.57763672	+40.42968750	-24.21386719	-42.64892578	+4780	+15.52587891	-2.41699219	-0.58007813	-125.59570313	+23.29101563	+30.78369141	+4984	+13.61425781	-3.80126953	-1.93798828	+23.81835938	-12.32666016	-30.56396484	+3328
+1458240792.02679990	+16.06201172	-1.80615234	-1.56445313	+40.38574219	-24.27978516	-42.58300781	+4784	+15.53466797	-2.40820313	-0.57128906	-125.66162109	+23.24707031	+30.80566406	+4984	+13.62744141	-3.77929688	-1.91601563	+23.86230469	-12.43652344	-30.58593750	+3336
+1458240792.03520010	+16.08398438	-1.77978516	-1.54687500	+40.29785156	-24.38964844	-42.40722656	+4788	+15.55224609	-2.39062500	-0.56250000	-125.74951172	+23.15917969	+30.84960938	+4980	+13.64501953	-3.72656250	-1.87207031	+24.01611328	-12.65625000	-30.62988281	+3352
+1458240792.03930000	+16.09277344	-1.76220703	-1.53808594	+40.27587891	-24.41162109	-42.31933594	+4788	+15.55224609	-2.38183594	-0.55371094	-125.79345703	+23.11523438	+30.84960938	+4980	+13.65380859	-3.70019531	-1.85449219	+24.08203125	-12.72216797	-30.62988281	+3356
+1458240792.04349990	+16.09716797	-1.74902344	-1.52929688	+40.23193359	-24.47753906	-42.25341797	+4784	+15.55664063	-2.36865234	-0.54931641	-125.81542969	+23.09326172	+30.89355469	+4980	+13.66259766	-3.67822266	-1.83691406	+24.12597656	-12.78808594	-30.62988281	+3360
+1458240792.04769990	+16.10595703	-1.73583984	-1.51611328	+40.20996094	-24.52148438	-42.20947266	+4784	+15.56103516	-2.35546875	-0.54052734	-125.79345703	+23.07128906	+30.93750000	+4980	+13.66699219	-3.66064453	-1.82373047	+24.14794922	-12.83203125	-30.62988281	+3364
+1458240792.05600000	+16.11914063	-1.70068359	-1.48974609	+40.18798828	-24.65332031	-42.16552734	+4784	+15.57421875	-2.32031250	-0.50976563	-125.72753906	+23.07128906	+31.09130859	+4984	+13.68017578	-3.62548828	-1.80615234	+24.16992188	-12.87597656	-30.60791016	+3368
+1458240792.06020000	+16.12353516	-1.68750000	-1.47656250	+40.18798828	-24.69726563	-42.16552734	+4780	+15.58300781	-2.30712891	-0.49658203	-125.70556641	+23.07128906	+31.15722656	+4988	+13.68457031	-3.61669922	-1.79736328	+24.12597656	-12.89794922	-30.62988281	+3368
+1458240792.06430010	+16.12792969	-1.67431641	-1.46337891	+40.18798828	-24.74121094	-42.18750000	+4780	+15.58300781	-2.28955078	-0.47900391	-125.66162109	+23.07128906	+31.24511719	+4988	+13.68896484	-3.61230469	-1.79296875	+24.08203125	-12.87597656	-30.62988281	+3368
+1458240792.06850000	+16.13232422	-1.66552734	-1.45019531	+40.18798828	-24.78515625	-42.20947266	+4780	+15.58740234	-2.27197266	-0.46582031	-125.59570313	+23.09326172	+31.31103516	+4992	+13.69335938	-3.60351563	-1.79296875	+24.01611328	-12.83203125	-30.62988281	+3364
+1458240792.07259990	+16.13671875	-1.65234375	-1.43701172	+40.18798828	-24.80712891	-42.23144531	+4780	+15.59619141	-2.25439453	-0.44824219	-125.52978516	+23.09326172	+31.39892578	+5000	+13.69335938	-3.59912109	-1.79296875	+23.95019531	-12.78808594	-30.60791016	+3364
+1458240792.08100010	+16.13671875	-1.62597656	-1.41503906	+40.18798828	-24.85107422	-42.27539063	+4788	+15.60058594	-2.21923828	-0.42187500	-125.44189453	+23.11523438	+31.53076172	+5008	+13.69775391	-3.59033203	-1.80615234	+23.81835938	-12.65625000	-30.54199219	+3360
+1458240792.08509990	+16.13671875	-1.61279297	-1.40185547	+40.18798828	-24.89501953	-42.29736328	+4792	+15.60058594	-2.20166016	-0.40869141	-125.37597656	+23.13720703	+31.61865234	+5016	+13.69775391	-3.59033203	-1.81054688	+23.73046875	-12.59033203	-30.52001953	+3356
+1458240792.08929990	+16.13671875	-1.59960938	-1.38867188	+40.18798828	-24.91699219	-42.34130859	+4796	+15.60498047	-2.18847656	-0.39550781	-125.33203125	+23.13720703	+31.68457031	+5024	+13.69775391	-3.58593750	-1.81494141	+23.62060547	-12.54638672	-30.49804688	+3356
+1458240792.09349990	+16.13671875	-1.58642578	-1.37988281	+40.18798828	-24.96093750	-42.36328125	+4804	+15.61376953	-2.17089844	-0.38232422	-125.31005859	+23.13720703	+31.72851563	+5028	+13.69775391	-3.58593750	-1.81494141	+23.55468750	-12.50244141	-30.49804688	+3352
+1458240792.10180000	+16.14111328	-1.56445313	-1.36230469	+40.16601563	-24.98291016	-42.42919922	+4820	+15.62255859	-2.14453125	-0.36035156	-125.26611328	+23.13720703	+31.81640625	+5040	+13.70214844	-3.57714844	-1.81933594	+23.40087891	-12.41455078	-30.47607422	+3348
+1458240792.10599990	+16.14111328	-1.55566406	-1.35351563	+40.14404297	-25.00488281	-42.42919922	+4828	+15.62695313	-2.13574219	-0.35156250	-125.26611328	+23.13720703	+31.83837891	+5044	+13.70214844	-3.57275391	-1.81933594	+23.35693359	-12.37060547	-30.45410156	+3344
+1458240792.11010000	+16.14111328	-1.54248047	-1.34912109	+40.12207031	-25.00488281	-42.40722656	+4836	+15.62695313	-2.12255859	-0.34716797	-125.28808594	+23.13720703	+31.83837891	+5052	+13.70214844	-3.56396484	-1.82373047	+23.31298828	-12.34863281	-30.41015625	+3344
+1458240792.11430000	+16.14111328	-1.53369141	-1.34472656	+40.10009766	-25.02685547	-42.38525391	+4844	+15.63134766	-2.11376953	-0.34716797	-125.31005859	+23.11523438	+31.79443359	+5052	+13.70654297	-3.55078125	-1.81933594	+23.29101563	-12.34863281	-30.38818359	+3344
+1458240792.11850000	+16.14111328	-1.52050781	-1.34472656	+40.07812500	-25.04882813	-42.36328125	+4852	+15.63574219	-2.10498047	-0.34716797	-125.35400391	+23.09326172	+31.77246094	+5056	+13.70654297	-3.53759766	-1.81494141	+23.29101563	-12.37060547	-30.36621094	+3344
+1458240792.12260010	+16.14111328	-1.51171875	-1.34033203	+40.03417969	-25.07080078	-42.31933594	+4856	+15.64013672	-2.10058594	-0.35156250	-125.39794922	+23.07128906	+31.72851563	+5056	+13.71093750	-3.52001953	-1.80615234	+23.31298828	-12.41455078	-30.36621094	+3344
+1458240792.13100000	+16.14550781	-1.48974609	-1.33593750	+39.94628906	-25.11474609	-42.23144531	+4868	+15.64892578	-2.08740234	-0.35156250	-125.52978516	+23.04931641	+31.66259766	+5060	+13.71533203	-3.47607422	-1.77978516	+23.37890625	-12.54638672	-30.34423828	+3352
+1458240792.13509990	+16.14990234	-1.48095703	-1.33593750	+39.90234375	-25.13671875	-42.16552734	+4872	+15.65332031	-2.07861328	-0.35595703	-125.57373047	+23.02734375	+31.64062500	+5056	+13.71972656	-3.45410156	-1.76660156	+23.44482422	-12.61230469	-30.34423828	+3356
+1458240792.13930010	+16.15429688	-1.47216797	-1.33593750	+39.83642578	-25.15869141	-42.07763672	+4872	+15.65771484	-2.07421875	-0.36035156	-125.66162109	+23.00537109	+31.57470703	+5056	+13.72412109	-3.43212891	-1.75341797	+23.51074219	-12.67822266	-30.32226563	+3360
+1458240792.14340000	+16.15429688	-1.46337891	-1.33593750	+39.77050781	-25.18066406	-42.01171875	+4872	+15.65771484	-2.06982422	-0.36474609	-125.72753906	+22.98339844	+31.50878906	+5056	+13.72412109	-3.40576172	-1.74023438	+23.57666016	-12.76611328	-30.30029297	+3364
+1458240792.15179990	+16.15429688	-1.44580078	-1.34033203	+39.66064453	-25.24658203	-41.85791016	+4868	+15.65771484	-2.05224609	-0.37792969	-125.85937500	+22.96142578	+31.39892578	+5048	+13.72851563	-3.35742188	-1.71826172	+23.73046875	-12.91992188	-30.27832031	+3372
+1458240792.15590000	+16.15869141	-1.43261719	-1.34033203	+39.59472656	-25.29052734	-41.79199219	+4864	+15.65771484	-2.04345703	-0.38232422	-125.92529297	+22.93945313	+31.37695313	+5044	+13.73291016	-3.33105469	-1.70507813	+23.79638672	-12.98583984	-30.27832031	+3376
+1458240792.16010000	+16.15869141	-1.42382813	-1.33593750	+39.55078125	-25.35644531	-41.72607422	+4860	+15.66210938	-2.03466797	-0.38232422	-125.96923828	+22.93945313	+31.35498047	+5040	+13.73291016	-3.30908203	-1.69189453	+23.84033203	-13.05175781	-30.25634766	+3376
+1458240792.16430000	+16.15869141	-1.41503906	-1.33593750	+39.50683594	-25.40039063	-41.66015625	+4856	+15.66210938	-2.02587891	-0.38232422	-126.01318359	+22.93945313	+31.35498047	+5036	+13.73730469	-3.29150391	-1.68750000	+23.86230469	-13.07373047	-30.23437500	+3376
+1458240792.17260000	+16.15869141	-1.39746094	-1.33154297	+39.41894531	-25.51025391	-41.57226563	+4844	+15.65771484	-2.00390625	-0.38232422	-126.07910156	+22.96142578	+31.35498047	+5028	+13.73730469	-3.26513672	-1.68310547	+23.88427734	-13.09570313	-30.19042969	+3376
+1458240792.17680000	+16.15429688	-1.38427734	-1.32714844	+39.37500000	-25.57617188	-41.52832031	+4836	+15.65332031	-1.98632813	-0.37792969	-126.10107422	+22.96142578	+31.37695313	+5024	+13.73291016	-3.25634766	-1.68310547	+23.84033203	-13.05175781	-30.16845703	+3372
+1458240792.18090010	+16.14990234	-1.37109375	-1.32275391	+39.35302734	-25.62011719	-41.50634766	+4832	+15.64892578	-1.97314453	-0.37353516	-126.10107422	+23.00537109	+31.39892578	+5024	+13.73291016	-3.24755859	-1.68750000	+23.79638672	-13.02978516	-30.12451172	+3368
+1458240792.18930010	+16.14111328	-1.34912109	-1.30957031	+39.30908203	-25.77392578	-41.50634766	+4824	+15.64453125	-1.94238281	-0.35595703	-126.10107422	+23.07128906	+31.50878906	+5020	+13.72412109	-3.23876953	-1.70068359	+23.66455078	-12.91992188	-30.08056641	+3360
+1458240792.19339990	+16.13671875	-1.33593750	-1.30078125	+39.30908203	-25.86181641	-41.52832031	+4824	+15.64013672	-1.92919922	-0.34716797	-126.07910156	+23.11523438	+31.57470703	+5020	+13.71972656	-3.23876953	-1.70947266	+23.57666016	-12.85400391	-30.03662109	+3356
+1458240792.19759990	+16.13232422	-1.32714844	-1.28759766	+39.30908203	-25.94970703	-41.55029297	+4824	+15.64013672	-1.91601563	-0.33398438	-126.05712891	+23.18115234	+31.64062500	+5020	+13.71533203	-3.23876953	-1.71826172	+23.48876953	-12.76611328	-30.01464844	+3352
+1458240792.20590000	+16.12353516	-1.30078125	-1.27001953	+39.28710938	-26.10351563	-41.57226563	+4824	+15.63134766	-1.88964844	-0.30761719	-126.07910156	+23.29101563	+31.75048828	+5024	+13.70654297	-3.24316406	-1.73583984	+23.26904297	-12.63427734	-29.94873047	+3344
+1458240792.21009990	+16.11914063	-1.28759766	-1.26123047	+39.28710938	-26.19140625	-41.59423828	+4828	+15.62255859	-1.87646484	-0.29882813	-126.10107422	+23.35693359	+31.79443359	+5024	+13.70214844	-3.24316406	-1.74023438	+23.18115234	-12.56835938	-29.92675781	+3336
+1458240792.21429990	+16.11474609	-1.27880859	-1.25244141	+39.26513672	-26.25732422	-41.59423828	+4832	+15.61816406	-1.86328125	-0.28564453	-126.10107422	+23.40087891	+31.83837891	+5024	+13.69775391	-3.23876953	-1.74902344	+23.09326172	-12.52441406	-29.90478516	+3332
