# Supplementary material for: A direct effect of perception on action when grasping a cup
Source: Sci Rep. 2018 Jan 9;8:171. doi: 10.1038/s41598-017-18591-5 (PMC5760564; doi:10.1038/s41598-017-18591-5)
Supplement: Supplementary file 6 — Supplementary Information [file 41598_2017_18591_MOESM6_ESM.zip › SciRep_Data/S02instruct/S02_100instruct_Tr23.dat]

+1000000000000.00000000	+0.00000000	+0.00000000	+0.00000000	+0.00000000	+0.00000000	+0.00000000	+0	+0.00000000	+0.00000000	+0.00000000	+0.00000000	+0.00000000	+0.00000000	+0	+0.00000000	+0.00000000	+0.00000000	+0.00000000	+0.00000000	+0.00000000	+0
+1458240792.21840000	+16.11035156	-1.26562500	-1.23925781	+39.26513672	-26.34521484	-41.61621094	+4836	+15.61376953	-1.85009766	-0.27685547	-126.12304688	+23.46679688	+31.90429688	+5024	+13.69335938	-3.23876953	-1.75341797	+23.02734375	-12.48046875	-29.86083984	+3324
+1458240792.22670010	+16.10156250	-1.24365234	-1.22167969	+39.22119141	-26.54296875	-41.61621094	+4844	+15.60937500	-1.83691406	-0.25488281	-126.23291016	+23.57666016	+32.01416016	+5024	+13.68457031	-3.22558594	-1.75341797	+22.91748047	-12.45849609	-29.81689453	+3312
+1458240792.23090000	+16.09716797	-1.23046875	-1.21289063	+39.19921875	-26.65283203	-41.59423828	+4848	+15.60498047	-1.83691406	-0.24609375	-126.32080078	+23.64257813	+32.01416016	+5020	+13.68017578	-3.21240234	-1.74902344	+22.87353516	-12.48046875	-29.81689453	+3308
+1458240792.23510000	+16.09716797	-1.22167969	-1.20410156	+39.15527344	-26.74072266	-41.55029297	+4852	+15.60498047	-1.82812500	-0.24169922	-126.38671875	+23.68652344	+32.03613281	+5016	+13.68017578	-3.19921875	-1.74023438	+22.87353516	-12.52441406	-29.79492188	+3304
+1458240792.24340010	+16.09716797	-1.19970703	-1.19531250	+39.04541016	-26.91650391	-41.39648438	+4856	+15.59619141	-1.81933594	-0.23730469	-126.58447266	+23.73046875	+32.01416016	+5008	+13.67578125	-3.16406250	-1.71826172	+22.93945313	-12.65625000	-29.75097656	+3304
+1458240792.24760010	+16.09716797	-1.19091797	-1.19531250	+38.97949219	-26.98242188	-41.30859375	+4856	+15.59179688	-1.81933594	-0.23730469	-126.69433594	+23.77441406	+31.99218750	+5000	+13.67138672	-3.13769531	-1.70947266	+22.98339844	-12.74414063	-29.75097656	+3304
+1458240792.25169990	+16.09716797	-1.18212891	-1.19531250	+38.91357422	-27.09228516	-41.22070313	+4852	+15.59179688	-1.81933594	-0.23730469	-126.80419922	+23.79638672	+31.97021484	+4992	+13.67138672	-3.11132813	-1.69189453	+23.07128906	-12.85400391	-29.72900391	+3304
+1458240802.60139990	+9.56689453	-6.24023438	-0.96240234	+53.56933594	-1.66992188	-67.78564453	+1940	+9.49658203	-5.46240234	-0.69433594	+3.16406250	-12.39257813	+18.61083984	+1624	+7.26855469	-9.92285156	-0.54052734	+59.17236328	+4.72412109	-32.49755859	+1616
+1458240802.60980010	+9.56689453	-6.24023438	-0.96240234	+53.56933594	-1.66992188	-67.76367188	+1940	+9.49658203	-5.45800781	-0.69433594	+3.16406250	-12.39257813	+18.61083984	+1624	+7.26416016	-9.92724609	-0.54492188	+59.12841797	+4.72412109	-32.47558594	+1616
+1458240802.61389990	+9.56689453	-6.24023438	-0.96240234	+53.56933594	-1.66992188	-67.76367188	+1940	+9.49658203	-5.45800781	-0.69433594	+3.16406250	-12.39257813	+18.61083984	+1624	+7.25976563	-9.92724609	-0.54492188	+59.12841797	+4.72412109	-32.47558594	+1616
+1458240802.62229990	+9.56689453	-6.23583984	-0.96240234	+53.56933594	-1.66992188	-67.78564453	+1940	+9.49658203	-5.45800781	-0.69433594	+3.16406250	-12.39257813	+18.61083984	+1624	+7.25537109	-9.92724609	-0.54931641	+59.08447266	+4.70214844	-32.45361328	+1616
+1458240802.63060000	+9.56689453	-6.23583984	-0.96240234	+53.56933594	-1.64794922	-67.76367188	+1940	+9.49658203	-5.45800781	-0.69433594	+3.14208984	-12.37060547	+18.58886719	+1624	+7.24658203	-9.92724609	-0.55810547	+59.01855469	+4.68017578	-32.40966797	+1616
+1458240802.63480000	+9.56250000	-6.23583984	-0.96240234	+53.56933594	-1.64794922	-67.76367188	+1940	+9.49658203	-5.45800781	-0.69433594	+3.14208984	-12.37060547	+18.58886719	+1624	+7.24218750	-9.93164063	-0.55810547	+58.99658203	+4.65820313	-32.38769531	+1616
+1458240802.64310000	+9.56250000	-6.23144531	-0.96240234	+53.56933594	-1.62597656	-67.76367188	+1940	+9.49658203	-5.45361328	-0.69433594	+3.14208984	-12.37060547	+18.56689453	+1624	+7.23339844	-9.93164063	-0.56689453	+58.90869141	+4.63623047	-32.34375000	+1612
+1458240802.65140010	+9.56250000	-6.23144531	-0.96240234	+53.56933594	-1.60400391	-67.76367188	+1936	+9.49658203	-5.45361328	-0.69433594	+3.12011719	-12.34863281	+18.54492188	+1624	+7.22460938	-9.93164063	-0.57128906	+58.86474609	+4.61425781	-32.32177734	+1608
+1458240802.65980010	+9.56250000	-6.22705078	-0.96240234	+53.56933594	-1.60400391	-67.76367188	+1936	+9.49658203	-5.45361328	-0.69433594	+3.12011719	-12.34863281	+18.54492188	+1628	+7.22460938	-9.93164063	-0.57128906	+58.86474609	+4.61425781	-32.29980469	+1604
+1458240802.66810010	+9.56250000	-6.22705078	-0.96679688	+53.54736328	-1.60400391	-67.76367188	+1932	+9.49658203	-5.45361328	-0.69433594	+3.09814453	-12.34863281	+18.54492188	+1628	+7.22900391	-9.92724609	-0.57128906	+58.88671875	+4.63623047	-32.32177734	+1600
+1458240802.67639990	+9.56250000	-6.22705078	-0.96679688	+53.54736328	-1.60400391	-67.74169922	+1932	+9.49658203	-5.45361328	-0.69433594	+3.09814453	-12.34863281	+18.56689453	+1628	+7.23339844	-9.92285156	-0.56689453	+58.93066406	+4.65820313	-32.34375000	+1600
+1458240802.68470000	+9.56250000	-6.22705078	-0.96679688	+53.54736328	-1.60400391	-67.74169922	+1928	+9.49218750	-5.44921875	-0.69873047	+3.09814453	-12.34863281	+18.56689453	+1628	+7.23779297	-9.91845703	-0.56250000	+58.97460938	+4.68017578	-32.36572266	+1600
+1458240802.68890000	+9.56250000	-6.22705078	-0.96679688	+53.54736328	-1.60400391	-67.74169922	+1928	+9.49218750	-5.44921875	-0.69873047	+3.09814453	-12.34863281	+18.56689453	+1624	+7.24218750	-9.91845703	-0.55810547	+58.99658203	+4.70214844	-32.38769531	+1600
+1458240802.69720010	+9.56250000	-6.22705078	-0.96679688	+53.52539063	-1.60400391	-67.71972656	+1928	+9.49218750	-5.44921875	-0.69873047	+3.07617188	-12.34863281	+18.56689453	+1624	+7.24658203	-9.91845703	-0.55371094	+59.01855469	+4.72412109	-32.40966797	+1600
+1458240802.70140000	+9.56250000	-6.22705078	-0.97119141	+53.52539063	-1.60400391	-67.71972656	+1924	+9.49218750	-5.44921875	-0.69873047	+3.07617188	-12.32666016	+18.56689453	+1624	+7.24658203	-9.91406250	-0.55371094	+59.04052734	+4.72412109	-32.40966797	+1600
+1458240802.70970010	+9.56250000	-6.22705078	-0.97119141	+53.52539063	-1.60400391	-67.71972656	+1924	+9.49218750	-5.44921875	-0.69873047	+3.07617188	-12.32666016	+18.56689453	+1624	+7.24658203	-9.91406250	-0.55371094	+59.06250000	+4.74609375	-32.40966797	+1600
+1458240802.71810010	+9.56250000	-6.22705078	-0.97119141	+53.52539063	-1.60400391	-67.71972656	+1924	+9.49218750	-5.44921875	-0.69873047	+3.07617188	-12.32666016	+18.56689453	+1620	+7.24658203	-9.91406250	-0.54931641	+59.06250000	+4.74609375	-32.40966797	+1600
+1458240802.72639990	+9.56250000	-6.22705078	-0.97119141	+53.52539063	-1.58203125	-67.71972656	+1924	+9.49218750	-5.44921875	-0.69873047	+3.07617188	-12.32666016	+18.56689453	+1620	+7.24658203	-9.91406250	-0.55371094	+59.06250000	+4.74609375	-32.40966797	+1600
+1458240802.73470000	+9.56250000	-6.22705078	-0.97119141	+53.52539063	-1.56005859	-67.71972656	+1920	+9.49218750	-5.44921875	-0.69873047	+3.07617188	-12.30468750	+18.54492188	+1620	+7.24658203	-9.91406250	-0.55371094	+59.04052734	+4.74609375	-32.38769531	+1600
+1458240802.74300000	+9.55810547	-6.22705078	-0.97119141	+53.52539063	-1.56005859	-67.71972656	+1920	+9.49218750	-5.44921875	-0.70312500	+3.07617188	-12.30468750	+18.54492188	+1620	+7.24218750	-9.91406250	-0.55371094	+59.01855469	+4.74609375	-32.38769531	+1600
+1458240802.75550010	+9.55810547	-6.22705078	-0.97119141	+53.50341797	-1.53808594	-67.74169922	+1920	+9.48779297	-5.44921875	-0.70312500	+3.07617188	-12.30468750	+18.52294922	+1620	+7.23779297	-9.91406250	-0.55810547	+58.99658203	+4.74609375	-32.36572266	+1596
+1458240802.76390000	+9.55810547	-6.22705078	-0.97119141	+53.50341797	-1.53808594	-67.74169922	+1916	+9.48779297	-5.44921875	-0.70312500	+3.05419922	-12.30468750	+18.52294922	+1616	+7.23779297	-9.91406250	-0.55810547	+58.99658203	+4.76806641	-32.36572266	+1596
+1458240802.77220010	+9.55810547	-6.22705078	-0.97119141	+53.50341797	-1.51611328	-67.74169922	+1916	+9.48779297	-5.44921875	-0.70312500	+3.05419922	-12.30468750	+18.50097656	+1616	+7.23779297	-9.91406250	-0.55810547	+58.99658203	+4.76806641	-32.36572266	+1592
+1458240802.78049990	+9.55810547	-6.22705078	-0.97119141	+53.50341797	-1.51611328	-67.74169922	+1916	+9.48779297	-5.44921875	-0.70312500	+3.05419922	-12.30468750	+18.50097656	+1616	+7.23779297	-9.91406250	-0.55371094	+59.01855469	+4.76806641	-32.38769531	+1592
+1458240802.78889990	+9.55810547	-6.22705078	-0.97119141	+53.48144531	-1.51611328	-67.74169922	+1912	+9.48779297	-5.44921875	-0.70312500	+3.05419922	-12.32666016	+18.50097656	+1616	+7.24218750	-9.90966797	-0.55371094	+59.04052734	+4.79003906	-32.38769531	+1592
+1458240802.79300000	+9.55810547	-6.22705078	-0.97119141	+53.48144531	-1.51611328	-67.74169922	+1912	+9.48779297	-5.44921875	-0.70312500	+3.05419922	-12.32666016	+18.50097656	+1616	+7.24218750	-9.90966797	-0.55371094	+59.04052734	+4.79003906	-32.38769531	+1592
+1458240802.80139990	+9.55810547	-6.22705078	-0.97119141	+53.48144531	-1.51611328	-67.74169922	+1912	+9.48779297	-5.44921875	-0.70312500	+3.05419922	-12.32666016	+18.50097656	+1616	+7.24218750	-9.90966797	-0.55371094	+59.04052734	+4.79003906	-32.40966797	+1592
+1458240802.80970000	+9.55810547	-6.22705078	-0.97119141	+53.48144531	-1.51611328	-67.76367188	+1912	+9.48779297	-5.44921875	-0.70312500	+3.05419922	-12.32666016	+18.50097656	+1612	+7.24658203	-9.90966797	-0.54931641	+59.06250000	+4.81201172	-32.43164063	+1592
+1458240802.81800010	+9.55810547	-6.22705078	-0.97119141	+53.48144531	-1.51611328	-67.76367188	+1912	+9.48779297	-5.44921875	-0.70312500	+3.05419922	-12.32666016	+18.50097656	+1612	+7.24658203	-9.90966797	-0.54931641	+59.08447266	+4.81201172	-32.43164063	+1592
+1458240802.82629990	+9.55810547	-6.22705078	-0.97119141	+53.48144531	-1.51611328	-67.76367188	+1912	+9.49218750	-5.44921875	-0.70312500	+3.05419922	-12.32666016	+18.50097656	+1612	+7.24658203	-9.90966797	-0.54931641	+59.08447266	+4.81201172	-32.43164063	+1592
+1458240802.83470010	+9.55810547	-6.22705078	-0.97119141	+53.48144531	-1.51611328	-67.76367188	+1912	+9.49218750	-5.44921875	-0.70312500	+3.05419922	-12.32666016	+18.50097656	+1612	+7.24658203	-9.90527344	-0.54931641	+59.08447266	+4.83398438	-32.45361328	+1592
+1458240802.84299990	+9.55810547	-6.22705078	-0.97119141	+53.48144531	-1.51611328	-67.76367188	+1912	+9.49218750	-5.44921875	-0.70312500	+3.05419922	-12.32666016	+18.50097656	+1612	+7.24658203	-9.90527344	-0.54931641	+59.08447266	+4.83398438	-32.45361328	+1592
+1458240802.85130000	+9.55810547	-6.22705078	-0.97119141	+53.48144531	-1.51611328	-67.76367188	+1912	+9.49218750	-5.44921875	-0.70312500	+3.05419922	-12.32666016	+18.50097656	+1608	+7.24658203	-9.90966797	-0.54931641	+59.08447266	+4.83398438	-32.45361328	+1592
+1458240802.85970000	+9.55810547	-6.22705078	-0.97119141	+53.48144531	-1.51611328	-67.78564453	+1912	+9.49218750	-5.44921875	-0.70312500	+3.05419922	-12.34863281	+18.50097656	+1608	+7.24658203	-9.90966797	-0.54931641	+59.06250000	+4.81201172	-32.43164063	+1596
+1458240802.86800000	+9.55810547	-6.22705078	-0.97119141	+53.48144531	-1.51611328	-67.78564453	+1912	+9.49218750	-5.44921875	-0.70312500	+3.05419922	-12.34863281	+18.50097656	+1608	+7.24218750	-9.90966797	-0.54931641	+59.06250000	+4.81201172	-32.43164063	+1592
+1458240802.87630010	+9.55810547	-6.22705078	-0.97119141	+53.48144531	-1.51611328	-67.78564453	+1912	+9.49218750	-5.44921875	-0.70312500	+3.05419922	-12.34863281	+18.50097656	+1608	+7.24218750	-9.90966797	-0.54931641	+59.06250000	+4.81201172	-32.43164063	+1592
+1458240802.88050010	+9.55810547	-6.22705078	-0.97119141	+53.48144531	-1.51611328	-67.78564453	+1912	+9.49218750	-5.44921875	-0.70312500	+3.05419922	-12.34863281	+18.47900391	+1608	+7.24218750	-9.90966797	-0.54931641	+59.04052734	+4.81201172	-32.43164063	+1592
+1458240802.88879990	+9.55810547	-6.22705078	-0.97119141	+53.48144531	-1.51611328	-67.78564453	+1912	+9.49218750	-5.44921875	-0.70312500	+3.05419922	-12.34863281	+18.47900391	+1608	+7.24218750	-9.90966797	-0.54931641	+59.04052734	+4.81201172	-32.43164063	+1592
+1458240802.89710000	+9.55810547	-6.22705078	-0.97119141	+53.48144531	-1.51611328	-67.80761719	+1912	+9.49218750	-5.44921875	-0.70312500	+3.05419922	-12.34863281	+18.47900391	+1608	+7.24218750	-9.90966797	-0.54931641	+59.04052734	+4.81201172	-32.45361328	+1592
+1458240802.90549990	+9.55810547	-6.22705078	-0.97119141	+53.48144531	-1.53808594	-67.80761719	+1912	+9.49218750	-5.44921875	-0.70312500	+3.05419922	-12.37060547	+18.47900391	+1608	+7.24658203	-9.90966797	-0.54931641	+59.06250000	+4.81201172	-32.45361328	+1592
+1458240802.91380000	+9.55810547	-6.22705078	-0.97119141	+53.48144531	-1.53808594	-67.80761719	+1912	+9.49218750	-5.44921875	-0.70312500	+3.05419922	-12.37060547	+18.50097656	+1608	+7.24658203	-9.90966797	-0.54931641	+59.06250000	+4.81201172	-32.47558594	+1592
+1458240802.92210010	+9.56250000	-6.22705078	-0.97119141	+53.48144531	-1.53808594	-67.80761719	+1912	+9.49218750	-5.44921875	-0.70312500	+3.05419922	-12.37060547	+18.50097656	+1608	+7.24658203	-9.90966797	-0.54492188	+59.08447266	+4.83398438	-32.47558594	+1592
+1458240802.93050000	+9.56250000	-6.23144531	-0.97119141	+53.48144531	-1.56005859	-67.80761719	+1912	+9.49218750	-5.44921875	-0.70312500	+3.05419922	-12.39257813	+18.50097656	+1608	+7.25097656	-9.90966797	-0.54492188	+59.08447266	+4.83398438	-32.49755859	+1596
+1458240802.93880010	+9.56250000	-6.23144531	-0.97119141	+53.48144531	-1.56005859	-67.82958984	+1912	+9.49218750	-5.44921875	-0.70312500	+3.05419922	-12.39257813	+18.50097656	+1608	+7.25097656	-9.90966797	-0.54492188	+59.08447266	+4.83398438	-32.49755859	+1596
+1458240802.94709990	+9.56250000	-6.23144531	-0.97119141	+53.48144531	-1.56005859	-67.82958984	+1912	+9.49658203	-5.44921875	-0.70312500	+3.05419922	-12.39257813	+18.50097656	+1608	+7.25097656	-9.90966797	-0.54492188	+59.08447266	+4.83398438	-32.49755859	+1596
+1458240802.95549990	+9.56250000	-6.23144531	-0.96679688	+53.48144531	-1.58203125	-67.85156250	+1916	+9.49658203	-5.45361328	-0.70312500	+3.05419922	-12.41455078	+18.50097656	+1608	+7.25097656	-9.90966797	-0.54492188	+59.08447266	+4.83398438	-32.51953125	+1596
+1458240802.95960000	+9.56250000	-6.23144531	-0.96679688	+53.48144531	-1.58203125	-67.85156250	+1916	+9.49658203	-5.45361328	-0.70312500	+3.05419922	-12.41455078	+18.50097656	+1608	+7.25097656	-9.90966797	-0.54492188	+59.08447266	+4.83398438	-32.51953125	+1596
+1458240802.96799990	+9.56689453	-6.23144531	-0.96679688	+53.48144531	-1.58203125	-67.87353516	+1916	+9.49658203	-5.45361328	-0.70312500	+3.05419922	-12.41455078	+18.50097656	+1608	+7.25097656	-9.90966797	-0.54492188	+59.06250000	+4.81201172	-32.51953125	+1596
+1458240802.97630000	+9.56689453	-6.23144531	-0.96240234	+53.48144531	-1.58203125	-67.89550781	+1916	+9.49658203	-5.45361328	-0.70312500	+3.05419922	-12.43652344	+18.50097656	+1608	+7.25097656	-9.91406250	-0.54492188	+59.04052734	+4.81201172	-32.49755859	+1596
+1458240802.98460010	+9.56689453	-6.23144531	-0.96240234	+53.48144531	-1.58203125	-67.91748047	+1916	+9.49658203	-5.45361328	-0.69873047	+3.05419922	-12.43652344	+18.50097656	+1608	+7.24658203	-9.91406250	-0.54931641	+59.01855469	+4.79003906	-32.49755859	+1596
+1458240802.98880000	+9.56689453	-6.23144531	-0.96240234	+53.48144531	-1.58203125	-67.91748047	+1920	+9.50097656	-5.45361328	-0.69873047	+3.05419922	-12.45849609	+18.50097656	+1612	+7.24658203	-9.91845703	-0.54931641	+58.99658203	+4.79003906	-32.49755859	+1596
+1458240802.99710010	+9.56689453	-6.23583984	-0.96240234	+53.48144531	-1.58203125	-67.93945313	+1920	+9.50097656	-5.45800781	-0.69873047	+3.07617188	-12.45849609	+18.50097656	+1612	+7.24658203	-9.91845703	-0.54931641	+58.99658203	+4.79003906	-32.51953125	+1596
+1458240803.00539990	+9.56689453	-6.23583984	-0.95800781	+53.48144531	-1.60400391	-67.93945313	+1920	+9.50097656	-5.45800781	-0.69873047	+3.07617188	-12.48046875	+18.50097656	+1612	+7.24658203	-9.91845703	-0.54931641	+58.97460938	+4.79003906	-32.51953125	+1592
+1458240803.00959990	+9.56689453	-6.23583984	-0.95800781	+53.45947266	-1.60400391	-67.96142578	+1920	+9.50097656	-5.45800781	-0.69873047	+3.07617188	-12.48046875	+18.50097656	+1612	+7.24658203	-9.91845703	-0.54492188	+58.97460938	+4.79003906	-32.54150391	+1592
+1458240803.01790000	+9.56689453	-6.23583984	-0.95800781	+53.45947266	-1.62597656	-67.96142578	+1920	+9.50537109	-5.45800781	-0.69873047	+3.07617188	-12.50244141	+18.52294922	+1616	+7.25097656	-9.92285156	-0.54492188	+58.99658203	+4.79003906	-32.56347656	+1596
+1458240803.02630000	+9.57128906	-6.24023438	-0.95800781	+53.45947266	-1.62597656	-67.96142578	+1924	+9.50537109	-5.45800781	-0.69873047	+3.07617188	-12.52441406	+18.52294922	+1616	+7.25537109	-9.92285156	-0.54052734	+59.01855469	+4.81201172	-32.58544922	+1596
+1458240803.03040000	+9.57128906	-6.24023438	-0.95800781	+53.45947266	-1.64794922	-67.96142578	+1924	+9.50537109	-5.45800781	-0.69873047	+3.09814453	-12.52441406	+18.52294922	+1616	+7.25976563	-9.92285156	-0.53613281	+59.01855469	+4.81201172	-32.60742188	+1596
+1458240803.03460000	+9.57128906	-6.24023438	-0.95800781	+53.45947266	-1.64794922	-67.96142578	+1924	+9.50537109	-5.45800781	-0.69873047	+3.09814453	-12.52441406	+18.52294922	+1616	+7.25976563	-9.92285156	-0.53613281	+59.04052734	+4.81201172	-32.62939453	+1600
+1458240803.03880000	+9.57128906	-6.24023438	-0.95800781	+53.45947266	-1.64794922	-67.96142578	+1924	+9.50537109	-5.45800781	-0.69873047	+3.09814453	-12.52441406	+18.54492188	+1616	+7.26416016	-9.92285156	-0.53173828	+59.06250000	+4.83398438	-32.65136719	+1600
+1458240803.04290010	+9.57128906	-6.24023438	-0.95800781	+53.45947266	-1.66992188	-67.96142578	+1928	+9.50537109	-5.45800781	-0.69873047	+3.09814453	-12.54638672	+18.54492188	+1616	+7.26855469	-9.92285156	-0.52734375	+59.06250000	+4.83398438	-32.65136719	+1600
+1458240803.04710010	+9.57128906	-6.24023438	-0.95800781	+53.45947266	-1.66992188	-67.96142578	+1928	+9.50537109	-5.45800781	-0.69433594	+3.09814453	-12.54638672	+18.54492188	+1612	+7.26855469	-9.92285156	-0.52734375	+59.08447266	+4.83398438	-32.67333984	+1604
+1458240803.05539990	+9.57568359	-6.24462891	-0.95800781	+53.45947266	-1.66992188	-67.96142578	+1928	+9.50976563	-5.45800781	-0.69433594	+3.09814453	-12.54638672	+18.54492188	+1612	+7.27294922	-9.92285156	-0.52294922	+59.08447266	+4.83398438	-32.69531250	+1604
+1458240803.05960010	+9.57568359	-6.24462891	-0.95800781	+53.45947266	-1.66992188	-67.96142578	+1932	+9.50976563	-5.45800781	-0.69433594	+3.12011719	-12.56835938	+18.54492188	+1612	+7.27294922	-9.92285156	-0.52294922	+59.08447266	+4.83398438	-32.69531250	+1608
+1458240803.06370000	+9.57568359	-6.24462891	-0.95800781	+53.45947266	-1.66992188	-67.98339844	+1932	+9.50976563	-5.45800781	-0.69433594	+3.12011719	-12.56835938	+18.52294922	+1612	+7.27294922	-9.92285156	-0.52294922	+59.08447266	+4.83398438	-32.69531250	+1608
+1458240803.06789990	+9.57568359	-6.24462891	-0.95800781	+53.48144531	-1.69189453	-67.98339844	+1932	+9.50976563	-5.45800781	-0.69433594	+3.12011719	-12.56835938	+18.52294922	+1612	+7.27294922	-9.92724609	-0.52734375	+59.06250000	+4.81201172	-32.69531250	+1608
+1458240803.07620000	+9.57568359	-6.24462891	-0.95800781	+53.48144531	-1.69189453	-68.00537109	+1936	+9.50976563	-5.45800781	-0.69433594	+3.12011719	-12.59033203	+18.52294922	+1612	+7.27294922	-9.92724609	-0.52734375	+59.04052734	+4.79003906	-32.69531250	+1612
+1458240803.08040000	+9.57568359	-6.24462891	-0.95800781	+53.48144531	-1.69189453	-68.00537109	+1936	+9.50976563	-5.45800781	-0.69433594	+3.12011719	-12.59033203	+18.52294922	+1612	+7.27294922	-9.93164063	-0.52734375	+59.04052734	+4.79003906	-32.67333984	+1612
+1458240803.08870010	+9.57568359	-6.24462891	-0.95361328	+53.48144531	-1.69189453	-68.02734375	+1936	+9.50976563	-5.45800781	-0.68994141	+3.14208984	-12.61230469	+18.50097656	+1612	+7.26855469	-9.93164063	-0.53173828	+58.99658203	+4.76806641	-32.67333984	+1612
+1458240803.09290000	+9.57568359	-6.24023438	-0.95361328	+53.48144531	-1.69189453	-68.02734375	+1936	+9.51416016	-5.45800781	-0.68994141	+3.14208984	-12.61230469	+18.50097656	+1612	+7.26416016	-9.93164063	-0.53173828	+58.97460938	+4.74609375	-32.67333984	+1612
+1458240803.09710000	+9.58007813	-6.24023438	-0.95361328	+53.48144531	-1.69189453	-68.02734375	+1940	+9.51416016	-5.45800781	-0.68994141	+3.14208984	-12.63427734	+18.50097656	+1612	+7.26416016	-9.93603516	-0.53613281	+58.97460938	+4.74609375	-32.67333984	+1612
+1458240803.10120010	+9.58007813	-6.24023438	-0.95361328	+53.48144531	-1.71386719	-68.04931641	+1940	+9.51416016	-5.45800781	-0.68994141	+3.14208984	-12.63427734	+18.50097656	+1612	+7.26416016	-9.93603516	-0.53613281	+58.95263672	+4.72412109	-32.67333984	+1612
+1458240803.10540010	+9.58007813	-6.24023438	-0.94921875	+53.48144531	-1.71386719	-68.04931641	+1940	+9.51416016	-5.45800781	-0.68994141	+3.14208984	-12.65625000	+18.50097656	+1616	+7.26416016	-9.93603516	-0.53613281	+58.93066406	+4.70214844	-32.65136719	+1612
+1458240803.11369990	+9.58007813	-6.24023438	-0.94921875	+53.48144531	-1.73583984	-68.07128906	+1940	+9.51416016	-5.46240234	-0.68554688	+3.12011719	-12.67822266	+18.50097656	+1616	+7.26416016	-9.93603516	-0.54052734	+58.90869141	+4.68017578	-32.67333984	+1612
+1458240803.11789990	+9.58007813	-6.24023438	-0.94921875	+53.48144531	-1.73583984	-68.07128906	+1940	+9.51416016	-5.46240234	-0.68554688	+3.12011719	-12.67822266	+18.50097656	+1616	+7.26416016	-9.93603516	-0.54052734	+58.90869141	+4.68017578	-32.67333984	+1612
+1458240803.12210010	+9.58007813	-6.24023438	-0.94921875	+53.48144531	-1.75781250	-68.09326172	+1944	+9.51855469	-5.46240234	-0.68554688	+3.12011719	-12.70019531	+18.52294922	+1616	+7.26416016	-9.93603516	-0.54052734	+58.90869141	+4.65820313	-32.69531250	+1608
+1458240803.12620000	+9.58447266	-6.24462891	-0.94482422	+53.48144531	-1.77978516	-68.09326172	+1944	+9.51855469	-5.46240234	-0.68554688	+3.09814453	-12.72216797	+18.52294922	+1620	+7.26416016	-9.93603516	-0.54052734	+58.90869141	+4.65820313	-32.69531250	+1608
+1458240803.13039990	+9.58447266	-6.24462891	-0.94482422	+53.48144531	-1.80175781	-68.09326172	+1944	+9.51855469	-5.46240234	-0.68115234	+3.09814453	-12.74414063	+18.54492188	+1620	+7.26855469	-9.93603516	-0.53613281	+58.90869141	+4.63623047	-32.71728516	+1608
+1458240803.13450000	+9.58447266	-6.24462891	-0.94482422	+53.48144531	-1.84570313	-68.11523438	+1944	+9.52294922	-5.46240234	-0.68115234	+3.07617188	-12.76611328	+18.56689453	+1620	+7.26855469	-9.93603516	-0.53613281	+58.90869141	+4.63623047	-32.73925781	+1608
+1458240803.13870000	+9.58886719	-6.24462891	-0.94042969	+53.45947266	-1.86767578	-68.11523438	+1948	+9.52294922	-5.46240234	-0.68115234	+3.05419922	-12.81005859	+18.58886719	+1620	+7.27294922	-9.93603516	-0.53613281	+58.90869141	+4.61425781	-32.76123047	+1612
+1458240803.14290000	+9.58886719	-6.24462891	-0.94042969	+53.45947266	-1.91162109	-68.11523438	+1948	+9.52294922	-5.46240234	-0.67675781	+3.05419922	-12.85400391	+18.61083984	+1624	+7.27734375	-9.93164063	-0.53173828	+58.93066406	+4.59228516	-32.78320313	+1612
+1458240803.14700010	+9.59326172	-6.24462891	-0.93603516	+53.45947266	-1.95556641	-68.13720703	+1952	+9.52734375	-5.46240234	-0.67675781	+3.03222656	-12.89794922	+18.63281250	+1624	+7.28173828	-9.93164063	-0.53173828	+58.93066406	+4.59228516	-32.82714844	+1612
+1458240803.15120010	+9.59765625	-6.24462891	-0.93603516	+53.43750000	-2.02148438	-68.13720703	+1956	+9.52734375	-5.46240234	-0.67236328	+3.01025391	-12.94189453	+18.67675781	+1628	+7.28613281	-9.93164063	-0.52734375	+58.93066406	+4.57031250	-32.87109375	+1616
+1458240803.15540000	+9.59765625	-6.24462891	-0.93164063	+53.43750000	-2.08740234	-68.15917969	+1956	+9.53173828	-5.46240234	-0.66796875	+2.98828125	-12.98583984	+18.69873047	+1628	+7.29052734	-9.93164063	-0.52294922	+58.95263672	+4.54833984	-32.91503906	+1616
+1458240803.15949990	+9.60205078	-6.24462891	-0.93164063	+53.41552734	-2.13134766	-68.15917969	+1960	+9.53173828	-5.46240234	-0.66357422	+2.96630859	-13.05175781	+18.74267578	+1632	+7.29492188	-9.92724609	-0.52294922	+58.95263672	+4.50439453	-32.93701172	+1620
+1458240803.16370010	+9.60644531	-6.24462891	-0.92724609	+53.41552734	-2.19726563	-68.18115234	+1964	+9.53613281	-5.46240234	-0.65917969	+2.94433594	-13.09570313	+18.76464844	+1632	+7.29931641	-9.92724609	-0.51855469	+58.93066406	+4.46044922	-33.00292969	+1620
+1458240803.16790010	+9.60644531	-6.24462891	-0.92285156	+53.39355469	-2.26318359	-68.18115234	+1968	+9.54052734	-5.46240234	-0.65917969	+2.92236328	-13.16162109	+18.78662109	+1636	+7.30371094	-9.92724609	-0.51855469	+58.93066406	+4.41650391	-33.04687500	+1624
+1458240803.17199990	+9.61083984	-6.24023438	-0.91845703	+53.39355469	-2.32910156	-68.20312500	+1972	+9.54052734	-5.46240234	-0.65478516	+2.90039063	-13.20556641	+18.83056641	+1640	+7.30371094	-9.92285156	-0.51855469	+58.90869141	+4.37255859	-33.09082031	+1624
+1458240803.17619990	+9.61523438	-6.24023438	-0.91845703	+53.39355469	-2.41699219	-68.22509766	+1976	+9.54492188	-5.46240234	-0.65039063	+2.87841797	-13.27148438	+18.85253906	+1644	+7.30810547	-9.92285156	-0.51855469	+58.88671875	+4.30664063	-33.13476563	+1624
+1458240803.18450000	+9.61962891	-6.23583984	-0.90527344	+53.39355469	-2.54882813	-68.26904297	+1984	+9.54931641	-5.45800781	-0.63720703	+2.85644531	-13.38134766	+18.89648438	+1652	+7.30810547	-9.92285156	-0.52294922	+58.79882813	+4.17480469	-33.20068359	+1628
+1458240803.18870000	+9.62402344	-6.23144531	-0.90087891	+53.39355469	-2.61474609	-68.26904297	+1988	+9.55371094	-5.45800781	-0.63281250	+2.83447266	-13.44726563	+18.94042969	+1656	+7.30810547	-9.92285156	-0.52294922	+58.75488281	+4.10888672	-33.22265625	+1628
+1458240803.19289990	+9.62402344	-6.22705078	-0.89648438	+53.39355469	-2.68066406	-68.29101563	+1992	+9.55810547	-5.45361328	-0.62841797	+2.81250000	-13.49121094	+18.96240234	+1660	+7.30371094	-9.92285156	-0.52734375	+58.68896484	+4.02099609	-33.26660156	+1628
+1458240803.19700000	+9.62841797	-6.22705078	-0.89208984	+53.41552734	-2.74658203	-68.31298828	+1996	+9.55810547	-5.45361328	-0.62402344	+2.81250000	-13.55712891	+19.00634766	+1664	+7.30371094	-9.92285156	-0.53173828	+58.62304688	+3.93310547	-33.28857422	+1628
+1458240803.20120000	+9.63281250	-6.22265625	-0.88769531	+53.41552734	-2.81250000	-68.31298828	+2000	+9.56250000	-5.44921875	-0.61962891	+2.79052734	-13.60107422	+19.02832031	+1668	+7.29931641	-9.92285156	-0.53613281	+58.57910156	+3.82324219	-33.28857422	+1628
+1458240803.20530010	+9.63281250	-6.21826172	-0.88330078	+53.43750000	-2.90039063	-68.33496094	+2004	+9.56689453	-5.44482422	-0.61523438	+2.79052734	-13.64501953	+19.07226563	+1676	+7.29931641	-9.92285156	-0.54492188	+58.51318359	+3.73535156	-33.31054688	+1628
+1458240803.20950010	+9.63720703	-6.21386719	-0.87890625	+53.43750000	-2.96630859	-68.33496094	+2008	+9.56689453	-5.44482422	-0.61083984	+2.76855469	-13.71093750	+19.11621094	+1680	+7.29931641	-9.92285156	-0.54931641	+58.44726563	+3.62548828	-33.33251953	+1628
+1458240803.21370010	+9.64160156	-6.20947266	-0.87451172	+53.45947266	-3.05419922	-68.35693359	+2012	+9.57128906	-5.44042969	-0.60644531	+2.76855469	-13.77685547	+19.16015625	+1684	+7.29931641	-9.91845703	-0.55371094	+58.40332031	+3.53759766	-33.37646484	+1624
+1458240803.21779990	+9.64160156	-6.20507813	-0.87011719	+53.48144531	-3.16406250	-68.35693359	+2016	+9.57568359	-5.43603516	-0.60205078	+2.74658203	-13.84277344	+19.20410156	+1692	+7.29931641	-9.91845703	-0.55371094	+58.35937500	+3.42773438	-33.39843750	+1624
+1458240803.22199990	+9.64599609	-6.20068359	-0.86572266	+53.50341797	-3.25195313	-68.35693359	+2020	+9.58007813	-5.43164063	-0.59765625	+2.74658203	-13.90869141	+19.27001953	+1696	+7.30371094	-9.91845703	-0.55810547	+58.31542969	+3.33984375	-33.44238281	+1624
+1458240803.22620010	+9.65039063	-6.19628906	-0.86132813	+53.52539063	-3.38378906	-68.35693359	+2024	+9.58447266	-5.42724609	-0.58886719	+2.72460938	-13.99658203	+19.33593750	+1704	+7.30810547	-9.91406250	-0.56250000	+58.29345703	+3.20800781	-33.48632813	+1620
+1458240803.23029990	+9.65478516	-6.19189453	-0.85253906	+53.54736328	-3.51562500	-68.35693359	+2028	+9.58447266	-5.42285156	-0.58447266	+2.72460938	-14.06250000	+19.40185547	+1708	+7.31250000	-9.90966797	-0.56250000	+58.29345703	+3.09814453	-33.53027344	+1620
+1458240803.23449990	+9.65917969	-6.18750000	-0.84814453	+53.56933594	-3.64746094	-68.33496094	+2036	+9.58886719	-5.41845703	-0.58007813	+2.70263672	-14.15039063	+19.48974609	+1716	+7.32128906	-9.90527344	-0.56250000	+58.29345703	+2.98828125	-33.59619141	+1620
+1458240803.24280000	+9.67236328	-6.17431641	-0.83496094	+53.65722656	-4.02099609	-68.33496094	+2048	+9.59765625	-5.40527344	-0.56250000	+2.65869141	-14.39208984	+19.68750000	+1728	+7.34326172	-9.89208984	-0.55810547	+58.31542969	+2.76855469	-33.75000000	+1624
+1458240803.24700000	+9.67675781	-6.16992188	-0.83056641	+53.70117188	-4.19677734	-68.33496094	+2052	+9.60644531	-5.40087891	-0.55371094	+2.65869141	-14.52392578	+19.77539063	+1732	+7.35205078	-9.88330078	-0.55810547	+58.33740234	+2.63671875	-33.83789063	+1628
+1458240803.25530000	+9.69433594	-6.15673828	-0.81298828	+53.81103516	-4.70214844	-68.31298828	+2068	+9.61962891	-5.38330078	-0.53173828	+2.59277344	-14.83154297	+20.03906250	+1748	+7.38281250	-9.86572266	-0.55371094	+58.38134766	+2.35107422	-34.03564453	+1640
+1458240803.25950000	+9.70312500	-6.14794922	-0.80419922	+53.87695313	-4.94384766	-68.29101563	+2080	+9.62402344	-5.37451172	-0.52294922	+2.57080078	-14.98535156	+20.17089844	+1756	+7.39599609	-9.85693359	-0.55371094	+58.42529297	+2.19726563	-34.12353516	+1644
+1458240803.26370000	+9.71191406	-6.13476563	-0.79541016	+53.96484375	-5.25146484	-68.29101563	+2088	+9.63281250	-5.36572266	-0.50976563	+2.52685547	-15.18310547	+20.32470703	+1764	+7.41357422	-9.84814453	-0.55371094	+58.44726563	+1.99951172	-34.23339844	+1648
+1458240803.26780010	+9.72070313	-6.12597656	-0.78222656	+54.05273438	-5.53710938	-68.29101563	+2100	+9.64160156	-5.35693359	-0.49658203	+2.48291016	-15.38085938	+20.45654297	+1772	+7.43115234	-9.83496094	-0.55371094	+58.44726563	+1.82373047	-34.34326172	+1652
+1458240803.27200010	+9.72949219	-6.11279297	-0.77343750	+54.14062500	-5.82275391	-68.31298828	+2112	+9.64599609	-5.34814453	-0.48339844	+2.46093750	-15.55664063	+20.61035156	+1780	+7.44433594	-9.82617188	-0.55810547	+58.44726563	+1.64794922	-34.43115234	+1660
+1458240803.28029990	+9.75146484	-6.09082031	-0.74707031	+54.33837891	-6.48193359	-68.35693359	+2136	+9.66796875	-5.33056641	-0.45703125	+2.37304688	-16.04003906	+20.89599609	+1800	+7.47070313	-9.80859375	-0.56689453	+58.40332031	+1.20849609	-34.65087891	+1668
+1458240803.28860000	+9.77343750	-6.06445313	-0.72509766	+54.55810547	-7.16308594	-68.44482422	+2156	+9.68554688	-5.30859375	-0.43066406	+2.26318359	-16.50146484	+21.20361328	+1816	+7.48828125	-9.79541016	-0.59326172	+58.29345703	+0.70312500	-34.82666016	+1676
+1458240803.29279990	+9.78222656	-6.05126953	-0.71191406	+54.68994141	-7.51464844	-68.48876953	+2172	+9.69873047	-5.29980469	-0.41748047	+2.21923828	-16.78710938	+21.33544922	+1828	+7.49707031	-9.79101563	-0.60644531	+58.22753906	+0.43945313	-34.93652344	+1680
+1458240803.30110000	+9.80859375	-6.02490234	-0.68994141	+54.93164063	-8.28369141	-68.62060547	+2196	+9.72070313	-5.28222656	-0.39111328	+2.08740234	-17.35839844	+21.64306641	+1848	+7.51464844	-9.77783203	-0.64599609	+58.02978516	-0.13183594	-35.13427734	+1684
+1458240803.30950000	+9.83935547	-5.99414063	-0.66796875	+55.23925781	-9.05273438	-68.79638672	+2220	+9.74707031	-5.25585938	-0.36914063	+1.99951172	-17.99560547	+21.95068359	+1872	+7.53662109	-9.76904297	-0.68554688	+57.87597656	-0.68115234	-35.41992188	+1684
+1458240803.31360010	+9.85253906	-5.98535156	-0.65478516	+55.37109375	-9.49218750	-68.92822266	+2232	+9.76025391	-5.25146484	-0.35595703	+1.88964844	-18.36914063	+22.06054688	+1880	+7.54980469	-9.76464844	-0.70751953	+57.74414063	-0.98876953	-35.59570313	+1680
+1458240803.32200000	+9.88769531	-5.95458984	-0.63720703	+55.70068359	-10.34912109	-69.14794922	+2256	+9.78662109	-5.22509766	-0.33837891	+1.77978516	-19.09423828	+22.36816406	+1904	+7.58496094	-9.75146484	-0.75146484	+57.59033203	-1.56005859	-35.99121094	+1680
+1458240803.32610010	+9.90087891	-5.94580078	-0.62841797	+55.78857422	-10.76660156	-69.30175781	+2264	+9.79980469	-5.22070313	-0.32958984	+1.64794922	-19.48974609	+22.47802734	+1912	+7.60253906	-9.74707031	-0.77343750	+57.45849609	-1.82373047	-36.18896484	+1676
+1458240803.33450010	+9.94482422	-5.91943359	-0.61523438	+56.14013672	-11.66748047	-69.60937500	+2288	+9.83935547	-5.19433594	-0.31640625	+1.47216797	-20.32470703	+22.76367188	+1936	+7.65527344	-9.72949219	-0.81738281	+57.39257813	-2.37304688	-36.71630859	+1672
+1458240803.33859990	+9.96240234	-5.91503906	-0.61083984	+56.18408203	-12.08496094	-69.78515625	+2300	+9.85253906	-5.18554688	-0.30761719	+1.31835938	-20.78613281	+22.87353516	+1948	+7.68164063	-9.72509766	-0.83496094	+57.30468750	-2.61474609	-36.97998047	+1668
+1458240803.34279990	+9.98437500	-5.90185547	-0.60644531	+56.33789063	-12.52441406	-69.98291016	+2312	+9.87451172	-5.17236328	-0.29443359	+1.25244141	-21.26953125	+22.96142578	+1960	+7.71240234	-9.71191406	-0.85253906	+57.28271484	-2.87841797	-37.30957031	+1668
+1458240803.34699990	+10.01074219	-5.88867188	-0.60644531	+56.46972656	-12.96386719	-70.11474609	+2324	+9.89648438	-5.15917969	-0.29882813	+1.16455078	-21.66503906	+23.11523438	+1972	+7.74755859	-9.70312500	-0.87890625	+57.26074219	-3.14208984	-37.59521484	+1668
+1458240803.35110000	+10.03271484	-5.89306641	-0.60644531	+56.42578125	-13.35937500	-70.31250000	+2332	+9.91845703	-5.15039063	-0.29443359	+0.96679688	-22.12646484	+23.20312500	+1980	+7.78710938	-9.69433594	-0.90087891	+57.17285156	-3.38378906	-37.92480469	+1664
+1458240803.35529990	+10.05908203	-5.88427734	-0.60644531	+56.51367188	-13.77685547	-70.51025391	+2344	+9.94042969	-5.13720703	-0.29443359	+0.83496094	-22.60986328	+23.29101563	+1992	+7.82666016	-9.68115234	-0.91845703	+57.15087891	-3.64746094	-38.25439453	+1664
+1458240803.35940000	+10.09423828	-5.87109375	-0.61523438	+56.57958984	-14.15039063	-70.64208984	+2356	+9.96679688	-5.12402344	-0.30322266	+0.70312500	-23.00537109	+23.40087891	+2004	+7.86621094	-9.66796875	-0.94921875	+57.10693359	-3.91113281	-38.54003906	+1668
+1458240803.36360000	+10.11621094	-5.87988281	-0.61962891	+56.42578125	-14.50195313	-70.83984375	+2364	+9.99316406	-5.11962891	-0.30322266	+0.50537109	-23.48876953	+23.44482422	+2012	+7.91015625	-9.65917969	-0.97558594	+57.01904297	-4.13085938	-38.84765625	+1668
+1458240803.36780000	+10.15136719	-5.87109375	-0.62402344	+56.40380859	-14.85351563	-71.01562500	+2380	+10.01953125	-5.10205078	-0.30761719	+0.37353516	-23.97216797	+23.46679688	+2024	+7.94970703	-9.64599609	-1.00195313	+56.93115234	-4.37255859	-39.15527344	+1668
+1458240803.37190010	+10.19091797	-5.86230469	-0.63720703	+56.38183594	-15.16113281	-71.14746094	+2396	+10.05468750	-5.08886719	-0.32080078	+0.26367188	-24.34570313	+23.51074219	+2036	+7.99365234	-9.63281250	-1.03710938	+56.84326172	-4.63623047	-39.44091797	+1668
+1458240803.37610010	+10.22167969	-5.87548828	-0.65039063	+56.09619141	-15.44677734	-71.34521484	+2408	+10.08544922	-5.08447266	-0.32958984	+0.04394531	-24.80712891	+23.51074219	+2044	+8.03759766	-9.62402344	-1.06787109	+56.68945313	-4.83398438	-39.74853516	+1668
+1458240803.38030000	+10.26123047	-5.87109375	-0.66796875	+55.92041016	-15.68847656	-71.45507813	+2420	+10.12060547	-5.06689453	-0.34277344	-0.08789063	-25.22460938	+23.46679688	+2056	+8.07714844	-9.61083984	-1.10302734	+56.51367188	-5.05371094	-40.01220703	+1672
+1458240803.38439990	+10.30517578	-5.86669922	-0.68554688	+55.76660156	-15.88623047	-71.56494141	+2436	+10.16015625	-5.05371094	-0.36474609	-0.21972656	-25.57617188	+23.44482422	+2072	+8.12109375	-9.59765625	-1.14257813	+56.33789063	-5.29541016	-40.20996094	+1672
+1458240803.38860010	+10.34472656	-5.88427734	-0.70312500	+55.34912109	-16.08398438	-71.71875000	+2448	+10.19091797	-5.04492188	-0.37792969	-0.41748047	-25.97167969	+23.37890625	+2080	+8.16064453	-9.58886719	-1.18652344	+56.09619141	-5.49316406	-40.42968750	+1672
+1458240803.39280010	+10.38867188	-5.87988281	-0.72509766	+55.04150391	-16.23779297	-71.80664063	+2460	+10.23486328	-5.03173828	-0.39990234	-0.54931641	-26.36718750	+23.29101563	+2096	+8.20019531	-9.57568359	-1.23486328	+55.83251953	-5.69091797	-40.62744141	+1668
+1458240803.40109990	+10.48535156	-5.89306641	-0.77783203	+54.20654297	-16.47949219	-72.02636719	+2488	+10.31835938	-5.00537109	-0.44824219	-0.81298828	-27.09228516	+23.00537109	+2124	+8.27490234	-9.55371094	-1.33593750	+55.21728516	-6.10839844	-40.93505859	+1664
+1458240803.40529990	+10.53808594	-5.89306641	-0.80419922	+53.76708984	-16.54541016	-72.09228516	+2500	+10.36230469	-4.98779297	-0.47021484	-0.90087891	-27.46582031	+22.82958984	+2144	+8.31005859	-9.54052734	-1.39306641	+54.86572266	-6.28417969	-41.04492188	+1664
+1458240803.40940000	+10.59521484	-5.89746094	-0.83056641	+53.32763672	-16.61132813	-72.20214844	+2512	+10.41064453	-4.97021484	-0.50097656	-0.98876953	-27.79541016	+22.63183594	+2160	+8.34521484	-9.52294922	-1.45019531	+54.51416016	-6.48193359	-41.13281250	+1668
+1458240803.41360000	+10.64794922	-5.90625000	-0.86132813	+52.75634766	-16.67724609	-72.29003906	+2520	+10.45898438	-4.95703125	-0.53173828	-1.12060547	-28.16894531	+22.41210938	+2176	+8.38037109	-9.51416016	-1.50732422	+54.09667969	-6.63574219	-41.26464844	+1668
+1458240803.41779990	+10.70507813	-5.91064453	-0.89208984	+52.22900391	-16.69921875	-72.37792969	+2528	+10.50732422	-4.93505859	-0.56250000	-1.18652344	-28.49853516	+22.19238281	+2196	+8.41552734	-9.49658203	-1.56884766	+53.72314453	-6.78955078	-41.37451172	+1676
+1458240803.42190000	+10.76660156	-5.91503906	-0.92285156	+51.67968750	-16.74316406	-72.46582031	+2536	+10.56005859	-4.91308594	-0.59765625	-1.25244141	-28.85009766	+21.97265625	+2212	+8.45507813	-9.48339844	-1.63037109	+53.32763672	-6.98730469	-41.44042969	+1684
+1458240803.43030000	+10.88525391	-5.92382813	-0.98437500	+50.51513672	-16.83105469	-72.68554688	+2552	+10.66113281	-4.87353516	-0.65917969	-1.36230469	-29.61914063	+21.42333984	+2248	+8.53417969	-9.44824219	-1.75781250	+52.51464844	-7.29492188	-41.66015625	+1704
+1458240803.43440010	+10.95117188	-5.92382813	-1.01953125	+49.94384766	-16.89697266	-72.81738281	+2560	+10.71826172	-4.85156250	-0.69433594	-1.40625000	-30.01464844	+21.13769531	+2268	+8.57812500	-9.42626953	-1.82373047	+52.11914063	-7.47070313	-41.79199219	+1720
+1458240803.44269990	+11.07861328	-5.92822266	-1.08105469	+48.80126953	-17.05078125	-73.14697266	+2584	+10.82812500	-4.79882813	-0.76464844	-1.45019531	-30.82763672	+20.56640625	+2308	+8.67041016	-9.38232422	-1.94677734	+51.37207031	-7.77832031	-42.14355469	+1748
+1458240803.44689990	+11.14453125	-5.93261719	-1.11621094	+48.18603516	-17.13867188	-73.32275391	+2600	+10.88525391	-4.77246094	-0.79980469	-1.47216797	-31.26708984	+20.25878906	+2324	+8.72314453	-9.35595703	-2.00390625	+51.04248047	-7.95410156	-42.36328125	+1764
+1458240803.45520000	+11.27636719	-5.92382813	-1.17773438	+47.13134766	-17.40234375	-73.74023438	+2632	+10.99511719	-4.71972656	-0.87890625	-1.51611328	-32.14599609	+19.68750000	+2364	+8.83740234	-9.29443359	-2.12255859	+50.42724609	-8.30566406	-42.86865234	+1800
+1458240803.45939990	+11.34228516	-5.92382813	-1.21289063	+46.53808594	-17.53417969	-73.93798828	+2648	+11.05664063	-4.68896484	-0.91406250	-1.51611328	-32.62939453	+19.40185547	+2384	+8.90332031	-9.25927734	-2.17529297	+50.18554688	-8.52539063	-43.17626953	+1820
+1458240803.46770000	+11.46972656	-5.90625000	-1.28320313	+45.54931641	-17.88574219	-74.44335938	+2680	+11.16650391	-4.62744141	-0.99755859	-1.53808594	-33.55224609	+18.83056641	+2424	+9.02636719	-9.18457031	-2.28515625	+49.68017578	-8.92089844	-43.85742188	+1852
+1458240803.47190000	+11.53564453	-5.90185547	-1.31835938	+45.00000000	-18.10546875	-74.70703125	+2696	+11.22802734	-4.59667969	-1.03271484	-1.53808594	-34.07958984	+18.50097656	+2444	+9.10107422	-9.14062500	-2.33349609	+49.48242188	-9.14062500	-44.27490234	+1872
+1458240803.47610000	+11.60156250	-5.88427734	-1.34912109	+44.58251953	-18.32519531	-74.99267578	+2712	+11.28515625	-4.56152344	-1.07666016	-1.53808594	-34.54101563	+18.23730469	+2464	+9.16699219	-9.10107422	-2.38623047	+49.24072266	-9.36035156	-44.67041016	+1884
+1458240803.48020010	+11.66748047	-5.87988281	-1.38867188	+44.09912109	-18.52294922	-75.27832031	+2728	+11.34228516	-4.52636719	-1.12500000	-1.53808594	-34.95849609	+17.95166016	+2484	+9.23730469	-9.05712891	-2.43896484	+49.06494141	-9.58007813	-45.06591797	+1900
+1458240803.48440000	+11.72900391	-5.87109375	-1.41943359	+43.59375000	-18.74267578	-75.58593750	+2744	+11.40380859	-4.49560547	-1.16015625	-1.49414063	-35.50781250	+17.62207031	+2504	+9.30761719	-9.00878906	-2.48730469	+48.86718750	-9.82177734	-45.46142578	+1912
+1458240803.49270010	+11.85644531	-5.83593750	-1.49853516	+42.71484375	-19.18212891	-76.11328125	+2776	+11.52246094	-4.42529297	-1.25244141	-1.47216797	-36.34277344	+17.05078125	+2540	+9.43945313	-8.91650391	-2.59716797	+48.40576172	-10.30517578	-46.18652344	+1936
+1458240803.49690010	+11.92236328	-5.82275391	-1.52929688	+42.27539063	-19.42382813	-76.42089844	+2792	+11.58837891	-4.39013672	-1.28759766	-1.42822266	-36.87011719	+16.69921875	+2560	+9.50976563	-8.86816406	-2.64990234	+48.20800781	-10.54687500	-46.56005859	+1948
+1458240803.50110010	+11.98388672	-5.79638672	-1.56884766	+41.85791016	-19.66552734	-76.70654297	+2808	+11.64550781	-4.34619141	-1.33154297	-1.38427734	-37.26562500	+16.41357422	+2576	+9.57128906	-8.82421875	-2.70263672	+47.94433594	-10.76660156	-46.93359375	+1960
+1458240803.50519990	+12.04980469	-5.77880859	-1.60839844	+41.41845703	-19.86328125	-76.94824219	+2824	+11.71142578	-4.30664063	-1.37988281	-1.31835938	-37.61718750	+16.10595703	+2596	+9.63281250	-8.77587891	-2.76416016	+47.68066406	-10.98632813	-47.19726563	+1968
+1458240803.50939990	+12.11132813	-5.76123047	-1.63916016	+41.02294922	-20.10498047	-77.29980469	+2836	+11.77734375	-4.26708984	-1.41503906	-1.20849609	-38.12255859	+15.71044922	+2612	+9.69433594	-8.72753906	-2.82128906	+47.41699219	-11.18408203	-47.50488281	+1980
+1458240803.51350000	+12.17724609	-5.73486328	-1.66992188	+40.62744141	-20.32470703	-77.56347656	+2852	+11.83886719	-4.22314453	-1.45898438	-1.12060547	-38.49609375	+15.38085938	+2628	+9.74707031	-8.68359375	-2.87841797	+47.06542969	-11.40380859	-47.76855469	+1988
+1458240803.51770000	+12.24316406	-5.70849609	-1.70947266	+40.20996094	-20.50048828	-77.78320313	+2872	+11.90478516	-4.18359375	-1.50732422	-1.03271484	-38.80371094	+15.02929688	+2648	+9.79980469	-8.63525391	-2.94873047	+46.75781250	-11.55761719	-47.92236328	+2000
+1458240803.52600000	+12.37060547	-5.65136719	-1.77099609	+39.39697266	-20.91796875	-78.33251953	+2908	+12.03662109	-4.09130859	-1.58203125	-0.72509766	-39.57275391	+14.23828125	+2680	+9.90087891	-8.54296875	-3.07177734	+46.03271484	-11.88720703	-48.31787109	+2024
+1458240803.53440000	+12.50244141	-5.58984375	-1.83251953	+38.60595703	-21.33544922	-78.81591797	+2952	+12.17285156	-3.99462891	-1.66113281	-0.32958984	-40.25390625	+13.35937500	+2720	+10.00634766	-8.44628906	-3.20800781	+45.37353516	-12.19482422	-48.58154297	+2052
+1458240803.54270010	+12.63427734	-5.51953125	-1.89404297	+37.79296875	-21.73095703	-79.25537109	+3000	+12.30908203	-3.88916016	-1.74462891	+0.04394531	-40.82519531	+12.50244141	+2756	+10.10302734	-8.34960938	-3.34423828	+44.64843750	-12.45849609	-48.80126953	+2088
+1458240803.54690000	+12.70019531	-5.48876953	-1.91601563	+37.37548828	-21.95068359	-79.54101563	+3020	+12.37939453	-3.84082031	-1.77978516	+0.30761719	-41.19873047	+11.99707031	+2776	+10.16015625	-8.30126953	-3.40136719	+44.31884766	-12.59033203	-48.95507813	+2104
+1458240803.55100010	+12.76611328	-5.44921875	-1.94238281	+37.00195313	-22.17041016	-79.73876953	+3048	+12.44970703	-3.78369141	-1.81933594	+0.54931641	-41.48437500	+11.55761719	+2796	+10.20849609	-8.25292969	-3.46289063	+43.94531250	-12.72216797	-49.10888672	+2120
+1458240803.55940010	+12.89794922	-5.38330078	-1.99951172	+36.12304688	-22.58789063	-80.11230469	+3100	+12.58593750	-3.67382813	-1.89404297	+1.07666016	-42.07763672	+10.52490234	+2832	+10.32714844	-8.13867188	-3.58154297	+43.41796875	-13.02978516	-49.39453125	+2160
+1458240803.56349990	+12.96386719	-5.33935547	-2.03027344	+35.74951172	-22.82958984	-80.31005859	+3128	+12.65185547	-3.61230469	-1.93798828	+1.38427734	-42.34130859	+10.06347656	+2852	+10.37988281	-8.08154297	-3.63427734	+43.13232422	-13.18359375	-49.59228516	+2176
+1458240803.57189990	+13.09130859	-5.27343750	-2.08740234	+34.87060547	-23.29101563	-80.70556641	+3180	+12.78369141	-3.50244141	-2.01269531	+1.91162109	-42.93457031	+9.03076172	+2884	+10.51611328	-7.95410156	-3.73535156	+42.73681641	-13.57910156	-50.03173828	+2216
+1458240803.58020000	+13.21875000	-5.19873047	-2.14453125	+34.05761719	-23.79638672	-81.07910156	+3228	+12.91552734	-3.38818359	-2.10058594	+2.46093750	-43.43994141	+8.08593750	+2920	+10.65673828	-7.82666016	-3.82324219	+42.38525391	-14.01855469	-50.55908203	+2252
+1458240803.58439990	+13.28027344	-5.16796875	-2.17529297	+33.59619141	-24.01611328	-81.27685547	+3252	+12.98144531	-3.33105469	-2.13574219	+2.72460938	-43.74755859	+7.55859375	+2936	+10.73144531	-7.76074219	-3.86279297	+42.25341797	-14.28222656	-50.88867188	+2264
+1458240803.59270000	+13.40771484	-5.08886719	-2.24121094	+32.78320313	-24.49951172	-81.60644531	+3296	+13.10888672	-3.21240234	-2.22802734	+3.29589844	-44.16503906	+6.65771484	+2968	+10.87646484	-7.62011719	-3.93750000	+41.98974609	-14.80957031	-51.43798828	+2292
+1458240803.59680010	+13.46923828	-5.05371094	-2.26757813	+32.36572266	-24.76318359	-81.80419922	+3312	+13.17480469	-3.15527344	-2.25439453	+3.58154297	-44.51660156	+6.15234375	+2980	+10.95556641	-7.54980469	-3.97265625	+41.90185547	-15.11718750	-51.76757813	+2300
+1458240803.60100010	+13.52636719	-5.00976563	-2.29394531	+32.01416016	-25.07080078	-82.00195313	+3328	+13.23632813	-3.08935547	-2.29394531	+3.84521484	-44.75830078	+5.75683594	+2992	+11.02587891	-7.47949219	-4.00781250	+41.77001953	-15.40283203	-52.07519531	+2308
+1458240803.60520010	+13.58789063	-4.97021484	-2.32470703	+31.59667969	-25.31250000	-82.17773438	+3344	+13.29785156	-3.03662109	-2.33349609	+4.08691406	-44.97802734	+5.31738281	+3004	+11.10058594	-7.40917969	-4.04736328	+41.63818359	-15.68847656	-52.31689453	+2316
+1458240803.60929990	+13.64941406	-4.93505859	-2.33789063	+31.22314453	-25.62011719	-82.44140625	+3360	+13.36376953	-2.97949219	-2.35986328	+4.35058594	-45.32958984	+4.81201172	+3012	+11.17529297	-7.33886719	-4.07812500	+41.52832031	-15.97412109	-52.66845703	+2324
+1458240803.61350010	+13.71093750	-4.89111328	-2.35986328	+30.87158203	-25.90576172	-82.59521484	+3376	+13.42529297	-2.91357422	-2.39501953	+4.61425781	-45.54931641	+4.43847656	+3028	+11.24560547	-7.26855469	-4.11328125	+41.37451172	-16.28173828	-52.93212891	+2328
+1458240803.61770010	+13.77246094	-4.85156250	-2.38623047	+30.47607422	-26.14746094	-82.74902344	+3392	+13.49121094	-2.86083984	-2.43457031	+4.85595703	-45.72509766	+4.02099609	+3036	+11.31591797	-7.20263672	-4.15283203	+41.22070313	-16.54541016	-53.15185547	+2332
+1458240803.62179990	+13.83398438	-4.81201172	-2.39941406	+30.10253906	-26.45507813	-82.99072266	+3404	+13.55712891	-2.79931641	-2.45654297	+5.14160156	-46.05468750	+3.53759766	+3048	+11.38623047	-7.13671875	-4.19238281	+41.06689453	-16.78710938	-53.37158203	+2336
+1458240803.62599990	+13.88671875	-4.76367188	-2.41699219	+29.75097656	-26.74072266	-83.14453125	+3420	+13.61865234	-2.73339844	-2.48291016	+5.42724609	-46.27441406	+3.14208984	+3060	+11.44335938	-7.06640625	-4.23193359	+40.86914063	-17.02880859	-53.54736328	+2340
+1458240803.63430000	+14.00976563	-4.67138672	-2.43457031	+29.04785156	-27.35595703	-83.54003906	+3452	+13.74609375	-2.61914063	-2.52246094	+5.95458984	-46.84570313	+2.24121094	+3076	+11.56201172	-6.94335938	-4.31542969	+40.45166016	-17.46826172	-53.87695313	+2352
+1458240803.63850000	+14.06689453	-4.61865234	-2.43457031	+28.71826172	-27.68554688	-83.69384766	+3472	+13.81201172	-2.55322266	-2.54003906	+6.21826172	-47.08740234	+1.86767578	+3084	+11.61914063	-6.88183594	-4.35937500	+40.20996094	-17.66601563	-54.03076172	+2356
+1458240803.64270000	+14.12841797	-4.57470703	-2.44335938	+28.36669922	-27.97119141	-83.84765625	+3492	+13.87792969	-2.49609375	-2.56201172	+6.50390625	-47.30712891	+1.40625000	+3096	+11.67187500	-6.82470703	-4.40771484	+39.94628906	-17.81982422	-54.11865234	+2364
+1458240803.64680000	+14.18994141	-4.52636719	-2.43457031	+28.05908203	-28.32275391	-84.06738281	+3516	+13.94384766	-2.43896484	-2.57080078	+6.81152344	-47.61474609	+0.92285156	+3104	+11.72900391	-6.76757813	-4.44287109	+39.70458984	-17.97363281	-54.29443359	+2372
+1458240803.65100000	+14.25146484	-4.47363281	-2.43896484	+27.70751953	-28.60839844	-84.17724609	+3540	+14.00976563	-2.36865234	-2.58837891	+7.14111328	-47.81250000	+0.50537109	+3116	+11.78173828	-6.70605469	-4.48242188	+39.46289063	-18.14941406	-54.38232422	+2384
+1458240803.65520000	+14.30859375	-4.42968750	-2.44335938	+27.29003906	-28.87207031	-84.26513672	+3564	+14.07568359	-2.31152344	-2.60595703	+7.40478516	-47.98828125	+0.06591797	+3128	+11.83447266	-6.64892578	-4.53515625	+39.19921875	-18.28125000	-54.40429688	+2396
+1458240803.65930010	+14.36572266	-4.38574219	-2.43896484	+26.91650391	-29.20166016	-84.39697266	+3588	+14.13720703	-2.25439453	-2.61474609	+7.71240234	-48.27392578	-0.41748047	+3140	+11.89160156	-6.59179688	-4.57031250	+38.97949219	-18.43505859	-54.53613281	+2408
+1458240803.66759990	+14.47558594	-4.28906250	-2.43896484	+26.16943359	-29.79492188	-84.55078125	+3648	+14.26464844	-2.12695313	-2.63232422	+8.32763672	-48.71337891	-1.29638672	+3164	+11.99707031	-6.47753906	-4.64941406	+38.47412109	-18.74267578	-54.64599609	+2440
+1458240803.67179990	+14.53710938	-4.24511719	-2.43457031	+25.77392578	-30.10253906	-84.66064453	+3680	+14.33056641	-2.06982422	-2.63671875	+8.63525391	-48.95507813	-1.77978516	+3180	+12.05859375	-6.42041016	-4.67578125	+38.29833984	-18.94042969	-54.84375000	+2456
+1458240803.67600010	+14.59423828	-4.19238281	-2.43017578	+25.42236328	-30.41015625	-84.70458984	+3712	+14.39208984	-2.00390625	-2.64990234	+8.96484375	-49.15283203	-2.19726563	+3192	+12.11572266	-6.35888672	-4.70214844	+38.10058594	-19.16015625	-54.95361328	+2472
+1458240803.68010000	+14.65136719	-4.16162109	-2.43457031	+24.96093750	-30.69580078	-84.72656250	+3744	+14.45800781	-1.94677734	-2.66308594	+9.25048828	-49.35058594	-2.68066406	+3208	+12.17724609	-6.29736328	-4.73291016	+37.92480469	-19.35791016	-55.04150391	+2488
+1458240803.68429990	+14.70410156	-4.12646484	-2.43896484	+24.47753906	-30.93750000	-84.77050781	+3772	+14.51513672	-1.89404297	-2.67626953	+9.53613281	-49.52636719	-3.14208984	+3220	+12.24316406	-6.24023438	-4.75488281	+37.77099609	-19.59960938	-55.21728516	+2504
+1458240803.68849990	+14.75683594	-4.08251953	-2.44775391	+24.06005859	-31.17919922	-84.77050781	+3800	+14.57666016	-1.82373047	-2.69384766	+9.86572266	-49.68017578	-3.58154297	+3240	+12.30908203	-6.16992188	-4.77685547	+37.63916016	-19.86328125	-55.32714844	+2520
+1458240803.69260000	+14.80957031	-4.05175781	-2.45654297	+23.55468750	-31.42089844	-84.74853516	+3828	+14.63378906	-1.77539063	-2.70703125	+10.12939453	-49.83398438	-4.04296875	+3256	+12.37939453	-6.10400391	-4.79882813	+37.50732422	-20.14892578	-55.41503906	+2532
+1458240803.69680000	+14.85791016	-4.02539063	-2.46972656	+23.02734375	-31.61865234	-84.72656250	+3852	+14.69091797	-1.72265625	-2.72021484	+10.39306641	-50.03173828	-4.52636719	+3268	+12.45410156	-6.03808594	-4.81201172	+37.41943359	-20.47851563	-55.59082031	+2544
+1458240803.70100000	+14.91064453	-3.98583984	-2.47851563	+22.60986328	-31.90429688	-84.70458984	+3876	+14.74804688	-1.66113281	-2.72900391	+10.70068359	-50.22949219	-4.96582031	+3288	+12.52001953	-5.97216797	-4.82080078	+37.33154297	-20.80810547	-55.78857422	+2556
+1458240803.70510010	+14.95898438	-3.95947266	-2.48730469	+22.12646484	-32.14599609	-84.70458984	+3900	+14.80517578	-1.61279297	-2.74218750	+10.98632813	-50.42724609	-5.49316406	+3300	+12.59033203	-5.90625000	-4.82958984	+37.24365234	-21.15966797	-55.96435547	+2564
+1458240803.71350000	+15.06445313	-3.90234375	-2.50048828	+21.20361328	-32.67333984	-84.72656250	+3940	+14.91503906	-1.50732422	-2.77294922	+11.60156250	-50.77880859	-6.48193359	+3336	+12.73974609	-5.77001953	-4.84277344	+37.15576172	-21.90673828	-56.40380859	+2580
+1458240803.71760010	+15.11279297	-3.87597656	-2.51367188	+20.72021484	-32.89306641	-84.74853516	+3960	+14.97216797	-1.45898438	-2.79052734	+11.93115234	-50.93261719	-7.00927734	+3352	+12.81005859	-5.71289063	-4.84716797	+37.06787109	-22.28027344	-56.60156250	+2588
+1458240803.72180010	+15.15673828	-3.85400391	-2.52246094	+20.21484375	-33.11279297	-84.74853516	+3976	+15.02490234	-1.41064453	-2.80371094	+12.26074219	-51.13037109	-7.60253906	+3372	+12.88476563	-5.65136719	-4.86035156	+37.00195313	-22.63183594	-56.77734375	+2588
+1458240803.72600010	+15.20068359	-3.81884766	-2.52685547	+19.81933594	-33.39843750	-84.77050781	+3992	+15.07763672	-1.35791016	-2.81250000	+12.67822266	-51.32812500	-8.15185547	+3388	+12.95068359	-5.58105469	-4.86474609	+36.95800781	-23.00537109	-56.99707031	+2592
+1458240803.73429990	+15.29296875	-3.76611328	-2.52685547	+18.96240234	-33.96972656	-84.88037109	+4028	+15.17871094	-1.26562500	-2.82568359	+13.42529297	-51.78955078	-9.40429688	+3424	+13.08691406	-5.46679688	-4.87792969	+36.82617188	-23.70849609	-57.43652344	+2596
+1458240803.73850010	+15.33691406	-3.72656250	-2.51367188	+18.63281250	-34.36523438	-84.96826172	+4048	+15.23583984	-1.20849609	-2.83007813	+13.88671875	-52.03125000	-10.01953125	+3444	+13.14843750	-5.40087891	-4.88232422	+36.82617188	-24.10400391	-57.70019531	+2600
+1458240803.74260000	+15.38085938	-3.69580078	-2.50048828	+18.30322266	-34.73876953	-85.10009766	+4068	+15.28857422	-1.15576172	-2.83007813	+14.39208984	-52.29492188	-10.72265625	+3464	+13.20556641	-5.35693359	-4.89111328	+36.73828125	-24.41162109	-57.98583984	+2600
+1458240803.75090000	+15.46875000	-3.61230469	-2.45654297	+17.73193359	-35.55175781	-85.36376953	+4120	+15.39404297	-1.04589844	-2.82568359	+15.51269531	-52.84423828	-12.19482422	+3508	+13.31982422	-5.25146484	-4.91308594	+36.65039063	-25.00488281	-58.49121094	+2604
+1458240803.75510000	+15.51269531	-3.57275391	-2.43457031	+17.44628906	-35.94726563	-85.49560547	+4148	+15.44677734	-0.99316406	-2.82568359	+16.10595703	-53.10791016	-12.94189453	+3532	+13.37695313	-5.21191406	-4.92626953	+36.56250000	-25.26855469	-58.75488281	+2612
+1458240803.76340010	+15.58300781	-3.48486328	-2.37304688	+16.98486328	-36.87011719	-85.80322266	+4216	+15.54345703	-0.87011719	-2.80371094	+17.42431641	-53.67919922	-14.54589844	+3580	+13.47363281	-5.11083984	-4.94824219	+36.51855469	-25.77392578	-59.30419922	+2628
+1458240803.77180000	+15.65771484	-3.39697266	-2.28955078	+16.54541016	-37.90283203	-86.15478516	+4292	+15.63574219	-0.75585938	-2.77734375	+18.80859375	-54.33837891	-16.23779297	+3632	+13.57031250	-5.02734375	-4.96582031	+36.45263672	-26.30126953	-59.94140625	+2656
+1458240803.77589990	+15.70166016	-3.34423828	-2.25000000	+16.39160156	-38.43017578	-86.28662109	+4332	+15.68408203	-0.68994141	-2.76416016	+19.57763672	-54.62402344	-17.05078125	+3656	+13.61865234	-4.97460938	-4.97021484	+36.47460938	-26.58691406	-60.27099609	+2676
+1458240803.78430010	+15.77197266	-3.26513672	-2.17529297	+15.97412109	-39.41894531	-86.61621094	+4416	+15.77197266	-0.57568359	-2.72900391	+21.09375000	-55.23925781	-18.85253906	+3708	+13.71533203	-4.89990234	-4.98339844	+36.47460938	-27.11425781	-60.97412109	+2720
+1458240803.78839990	+15.80273438	-3.21240234	-2.14453125	+15.79833984	-39.85839844	-86.70410156	+4460	+15.81591797	-0.50976563	-2.72021484	+21.90673828	-55.50292969	-19.70947266	+3732	+13.76806641	-4.85156250	-4.98779297	+36.51855469	-27.39990234	-61.28173828	+2744
+1458240803.79679990	+15.86425781	-3.14648438	-2.08300781	+15.24902344	-40.73730469	-86.87988281	+4540	+15.88623047	-0.39990234	-2.69384766	+23.37890625	-56.00830078	-21.44531250	+3776	+13.86474609	-4.75927734	-4.98779297	+36.56250000	-28.05908203	-61.94091797	+2796
+1458240803.80090000	+15.89501953	-3.10253906	-2.05224609	+15.00732422	-41.19873047	-86.94580078	+4580	+15.92138672	-0.33837891	-2.68066406	+24.16992188	-56.25000000	-22.30224609	+3800	+13.91748047	-4.70214844	-4.97900391	+36.65039063	-28.43261719	-62.27050781	+2824
+1458240803.80510000	+15.92578125	-3.08056641	-2.02587891	+14.69970703	-41.63818359	-87.01171875	+4616	+15.95654297	-0.29882813	-2.66748047	+24.89501953	-56.51367188	-23.18115234	+3820	+13.96582031	-4.65820313	-4.97460938	+36.69433594	-28.80615234	-62.60009766	+2848
+1458240803.80929990	+15.95654297	-3.05419922	-2.00390625	+14.39208984	-42.03369141	-87.07763672	+4652	+15.98730469	-0.25488281	-2.64990234	+25.62011719	-56.77734375	-24.08203125	+3844	+14.01855469	-4.61425781	-4.96142578	+36.76025391	-29.22363281	-62.99560547	+2876
+1458240803.81340000	+15.98730469	-3.02343750	-1.99511719	+14.06250000	-42.34130859	-87.05566406	+4680	+16.02246094	-0.20214844	-2.64111328	+26.32324219	-56.95312500	-24.87304688	+3864	+14.07568359	-4.56152344	-4.95263672	+36.84814453	-29.64111328	-63.28125000	+2896
+1458240803.81760000	+16.01367188	-3.00585938	-1.98632813	+13.66699219	-42.62695313	-87.01171875	+4708	+16.04882813	-0.16699219	-2.63671875	+26.98242188	-57.12890625	-25.66406250	+3880	+14.13281250	-4.51757813	-4.94384766	+36.89208984	-30.03662109	-63.56689453	+2916
+1458240803.82590010	+16.06201172	-2.97070313	-1.96435547	+12.91992188	-43.24218750	-86.96777344	+4756	+16.10156250	-0.08349609	-2.61914063	+28.34472656	-57.43652344	-27.26806641	+3916	+14.23388672	-4.41210938	-4.92187500	+37.02392578	-30.84960938	-64.07226563	+2948
+1458240803.83010010	+16.08398438	-2.95312500	-1.95556641	+12.52441406	-43.54980469	-86.92382813	+4780	+16.12353516	-0.04394531	-2.61474609	+28.95996094	-57.56835938	-28.01513672	+3932	+14.28662109	-4.36376953	-4.91308594	+37.06787109	-31.24511719	-64.31396484	+2960
+1458240803.83419990	+16.10595703	-2.93994141	-1.93798828	+12.12890625	-43.87939453	-86.90185547	+4800	+16.14550781	-0.00878906	-2.59716797	+29.59716797	-57.76611328	-28.80615234	+3952	+14.33056641	-4.31542969	-4.89990234	+37.13378906	-31.66259766	-64.55566406	+2972
+1458240803.83839990	+16.13232422	-2.91357422	-1.92480469	+11.77734375	-44.20898438	-86.83593750	+4820	+16.17187500	+0.03076172	-2.58398438	+30.23437500	-57.94189453	-29.53125000	+3968	+14.37890625	-4.26269531	-4.88671875	+37.19970703	-32.08007813	-64.79736328	+2980
+1458240803.84260010	+16.15429688	-2.90039063	-1.91162109	+11.40380859	-44.49462891	-86.79199219	+4840	+16.19824219	+0.06152344	-2.57080078	+30.84960938	-58.09570313	-30.30029297	+3988	+14.42724609	-4.22314453	-4.87792969	+37.22167969	-32.45361328	-65.03906250	+2984
+1458240803.84670000	+16.17187500	-2.88281250	-1.88964844	+11.05224609	-44.86816406	-86.79199219	+4860	+16.22460938	+0.09667969	-2.54882813	+31.53076172	-58.29345703	-31.13525391	+4004	+14.47119141	-4.18359375	-4.86474609	+37.28759766	-32.78320313	-65.28076172	+2988
+1458240803.85089990	+16.19384766	-2.86083984	-1.86767578	+10.72265625	-45.17578125	-86.70410156	+4876	+16.25097656	+0.13623047	-2.53564453	+32.18994141	-58.40332031	-31.83837891	+4020	+14.51513672	-4.13525391	-4.85595703	+37.35351563	-33.13476563	-65.47851563	+2992
+1458240803.85509990	+16.21582031	-2.83447266	-1.84570313	+10.41503906	-45.48339844	-86.63818359	+4896	+16.27294922	+0.18017578	-2.51806641	+32.84912109	-58.51318359	-32.56347656	+4040	+14.55908203	-4.09570313	-4.84716797	+37.39746094	-33.44238281	-65.67626953	+2996
+1458240803.85920000	+16.22900391	-2.80810547	-1.81933594	+10.08544922	-45.85693359	-86.57226563	+4916	+16.29492188	+0.22412109	-2.49609375	+33.55224609	-58.68896484	-33.31054688	+4060	+14.58984375	-4.05615234	-4.84716797	+37.44140625	-33.68408203	-65.83007813	+2996
+1458240803.86340000	+16.24658203	-2.77734375	-1.77978516	+9.82177734	-46.27441406	-86.52832031	+4944	+16.31689453	+0.27246094	-2.46972656	+34.25537109	-58.86474609	-34.07958984	+4080	+14.62060547	-4.01220703	-4.83837891	+37.52929688	-33.94775391	-66.04980469	+3004
+1458240803.87170000	+16.27734375	-2.71582031	-1.69189453	+9.31640625	-47.19726563	-86.46240234	+4996	+16.36962891	+0.36474609	-2.39941406	+35.77148438	-59.28222656	-35.70556641	+4120	+14.68212891	-3.95068359	-4.82519531	+37.61718750	-34.43115234	-66.53320313	+3016
+1458240803.87590000	+16.29492188	-2.67626953	-1.63916016	+9.11865234	-47.68066406	-86.39648438	+5028	+16.39599609	+0.41308594	-2.35986328	+36.56250000	-59.47998047	-36.51855469	+4140	+14.71289063	-3.91552734	-4.81201172	+37.70507813	-34.69482422	-66.77490234	+3028
+1458240803.88010000	+16.30810547	-2.64111328	-1.59082031	+8.89892578	-48.14208984	-86.33056641	+5060	+16.42236328	+0.45703125	-2.32031250	+37.35351563	-59.67773438	-37.37548828	+4160	+14.74365234	-3.88916016	-4.80322266	+37.77099609	-34.89257813	-67.03857422	+3040
+1458240803.88420010	+16.32128906	-2.60595703	-1.54248047	+8.63525391	-48.60351563	-86.24267578	+5092	+16.43994141	+0.50537109	-2.28515625	+38.16650391	-59.85351563	-38.21044922	+4180	+14.76562500	-3.85839844	-4.79882813	+37.83691406	-35.09033203	-67.28027344	+3056
+1458240803.88840010	+16.33007813	-2.57080078	-1.49853516	+8.37158203	-49.04296875	-86.13281250	+5128	+16.46630859	+0.55371094	-2.24560547	+38.95751953	-60.02929688	-39.04541016	+4204	+14.79199219	-3.82763672	-4.79003906	+37.92480469	-35.28808594	-67.50000000	+3076
+1458240803.89260010	+16.34326172	-2.54443359	-1.45458984	+8.06396484	-49.46044922	-85.97900391	+5160	+16.48388672	+0.59765625	-2.21044922	+39.72656250	-60.18310547	-39.85839844	+4220	+14.81396484	-3.80126953	-4.78125000	+37.99072266	-35.50781250	-67.74169922	+3100
+1458240803.90089990	+16.35644531	-2.47851563	-1.36669922	+7.44873047	-50.38330078	-85.67138672	+5232	+16.51904297	+0.68994141	-2.12695313	+41.28662109	-60.55664063	-41.52832031	+4260	+14.86230469	-3.73974609	-4.76367188	+38.12255859	-35.99121094	-68.18115234	+3148
+1458240803.90500000	+16.36523438	-2.46093750	-1.31396484	+7.09716797	-50.86669922	-85.49560547	+5268	+16.53662109	+0.72070313	-2.08740234	+42.01171875	-60.73242188	-42.38525391	+4280	+14.88427734	-3.71337891	-4.75488281	+38.18847656	-36.25488281	-68.42285156	+3176
+1458240803.90920000	+16.37402344	-2.44335938	-1.27441406	+6.67968750	-51.28417969	-85.29785156	+5300	+16.55419922	+0.74707031	-2.04785156	+42.69287109	-60.90820313	-43.19824219	+4300	+14.91064453	-3.69140625	-4.73730469	+38.23242188	-36.56250000	-68.70849609	+3204
+1458240803.91339990	+16.38281250	-2.42138672	-1.24804688	+6.26220703	-51.59179688	-85.01220703	+5328	+16.57177734	+0.78222656	-2.01708984	+43.35205078	-61.01806641	-43.94531250	+4320	+14.94140625	-3.66064453	-4.71972656	+38.34228516	-36.87011719	-68.90625000	+3232
+1458240803.91750000	+16.39160156	-2.41699219	-1.22607422	+5.75683594	-51.89941406	-84.70458984	+5356	+16.58496094	+0.80859375	-1.98632813	+43.96728516	-61.14990234	-44.69238281	+4336	+14.96777344	-3.62988281	-4.70214844	+38.40820313	-37.19970703	-69.08203125	+3260
+1458240803.92170000	+16.40039063	-2.41259766	-1.21289063	+5.20751953	-52.11914063	-84.37500000	+5380	+16.59814453	+0.83056641	-1.95996094	+44.47265625	-61.23779297	-45.32958984	+4352	+14.99853516	-3.59912109	-4.68457031	+38.45214844	-37.55126953	-69.27978516	+3288
+1458240803.92590000	+16.40478516	-2.40380859	-1.20410156	+4.68017578	-52.33886719	-84.04541016	+5400	+16.60693359	+0.85693359	-1.94238281	+44.95605469	-61.30371094	-45.92285156	+4368	+15.02490234	-3.56835938	-4.67138672	+38.49609375	-37.88085938	-69.38964844	+3316
+1458240803.93000010	+16.40478516	-2.40820313	-1.19531250	+4.04296875	-52.53662109	-83.67187500	+5420	+16.61572266	+0.87451172	-1.92480469	+45.35156250	-61.36962891	-46.45019531	+4384	+15.05126953	-3.53320313	-4.65820313	+38.49609375	-38.25439453	-69.49951172	+3336
+1458240803.93420000	+16.41357422	-2.41699219	-1.18652344	+3.40576172	-52.75634766	-83.29833984	+5440	+16.62451172	+0.88769531	-1.91162109	+45.70312500	-61.45751953	-46.95556641	+4400	+15.07763672	-3.50244141	-4.64062500	+38.51806641	-38.64990234	-69.60937500	+3356
+1458240803.94250010	+16.42675781	-2.42138672	-1.17773438	+2.21923828	-53.10791016	-82.48535156	+5468	+16.64208984	+0.91845703	-1.88525391	+46.29638672	-61.58935547	-47.81250000	+4436	+15.13476563	-3.43212891	-4.60546875	+38.54003906	-39.44091797	-69.76318359	+3388
+1458240803.94670010	+16.43115234	-2.43017578	-1.17773438	+1.62597656	-53.21777344	-82.11181641	+5480	+16.65087891	+0.92724609	-1.87207031	+46.53808594	-61.67724609	-48.22998047	+4452	+15.16113281	-3.40136719	-4.58349609	+38.56201172	-39.83642578	-69.89501953	+3404
+1458240803.95090010	+16.43994141	-2.43017578	-1.18652344	+1.03271484	-53.28369141	-81.69433594	+5488	+16.65966797	+0.94042969	-1.86328125	+46.69189453	-61.69921875	-48.51562500	+4468	+15.18750000	-3.36621094	-4.56591797	+38.54003906	-40.18798828	-69.91699219	+3412
+1458240803.95499990	+16.44433594	-2.43896484	-1.19970703	+0.41748047	-53.32763672	-81.27685547	+5500	+16.66845703	+0.94921875	-1.85888672	+46.82373047	-61.74316406	-48.75732422	+4484	+15.21386719	-3.33984375	-4.55273438	+38.51806641	-40.53955078	-69.93896484	+3420
+1458240803.95919990	+16.44873047	-2.44775391	-1.19970703	-0.15380859	-53.43750000	-80.92529297	+5504	+16.67285156	+0.96240234	-1.85009766	+46.95556641	-61.80908203	-49.02099609	+4504	+15.23144531	-3.30468750	-4.54394531	+38.47412109	-40.82519531	-69.91699219	+3424
+1458240803.96750000	+16.45312500	-2.44335938	-1.18212891	-1.14257813	-53.74511719	-80.20019531	+5520	+16.69042969	+0.98437500	-1.83251953	+47.13134766	-61.94091797	-49.46044922	+4540	+15.27099609	-3.25195313	-4.53076172	+38.34228516	-41.35253906	-69.91699219	+3424
+1458240803.97170000	+16.46191406	-2.43896484	-1.16894531	-1.58203125	-53.94287109	-79.89257813	+5528	+16.69921875	+0.99316406	-1.81054688	+47.28515625	-62.09472656	-49.74609375	+4560	+15.28417969	-3.22558594	-4.52197266	+38.29833984	-41.57226563	-69.93896484	+3424
+1458240803.97589990	+16.47070313	-2.43017578	-1.15136719	-1.97753906	-54.14062500	-79.54101563	+5536	+16.70800781	+1.00195313	-1.78857422	+47.39501953	-62.22656250	-49.98779297	+4580	+15.30175781	-3.20800781	-4.51318359	+38.25439453	-41.81396484	-70.02685547	+3424
+1458240803.98000000	+16.47509766	-2.41699219	-1.13818359	-2.30712891	-54.31640625	-79.27734375	+5544	+16.72119141	+1.01953125	-1.76660156	+47.54882813	-62.33642578	-50.25146484	+4604	+15.31933594	-3.19482422	-4.50439453	+38.18847656	-41.98974609	-70.13671875	+3424
+1458240803.98420000	+16.47949219	-2.40380859	-1.11181641	-2.63671875	-54.55810547	-79.01367188	+5556	+16.72998047	+1.03710938	-1.74023438	+47.79052734	-62.49023438	-50.60302734	+4624	+15.33251953	-3.17724609	-4.50000000	+38.16650391	-42.07763672	-70.22460938	+3424
+1458240803.98830010	+16.47949219	-2.38623047	-1.08105469	-2.92236328	-54.84375000	-78.77197266	+5572	+16.74316406	+1.05468750	-1.71386719	+48.03222656	-62.62207031	-50.95458984	+4644	+15.34130859	-3.16406250	-4.49560547	+38.14453125	-42.18750000	-70.33447266	+3424
+1458240803.99250010	+16.48388672	-2.36865234	-1.05029297	-3.16406250	-55.12939453	-78.55224609	+5592	+16.75634766	+1.07226563	-1.68310547	+48.27392578	-62.77587891	-51.30615234	+4664	+15.35449219	-3.15966797	-4.49560547	+38.10058594	-42.25341797	-70.46630859	+3424
+1458240803.99670000	+16.48828125	-2.34667969	-1.01513672	-3.40576172	-55.41503906	-78.33251953	+5612	+16.76953125	+1.08544922	-1.64794922	+48.49365234	-62.97363281	-51.67968750	+4684	+15.36328125	-3.15087891	-4.49560547	+38.03466797	-42.29736328	-70.53222656	+3428
+1458240804.00500010	+16.49267578	-2.29833984	-0.93164063	-3.75732422	-56.11816406	-77.95898438	+5656	+16.79589844	+1.12060547	-1.58203125	+49.04296875	-63.34716797	-52.40478516	+4728	+15.38085938	-3.14208984	-4.49121094	+37.96875000	-42.42919922	-70.88378906	+3440
+1458240804.00920010	+16.49707031	-2.27636719	-0.89648438	-3.91113281	-56.40380859	-77.80517578	+5680	+16.80908203	+1.13818359	-1.54687500	+49.35058594	-63.52294922	-52.84423828	+4748	+15.39404297	-3.14208984	-4.48242188	+37.99072266	-42.51708984	-71.12548828	+3448
+1458240804.01329990	+16.50585938	-2.25439453	-0.86132813	-4.06494141	-56.73339844	-77.65136719	+5704	+16.82226563	+1.15576172	-1.51171875	+49.70214844	-63.69873047	-53.28369141	+4764	+15.40722656	-3.13769531	-4.47363281	+38.03466797	-42.60498047	-71.34521484	+3460
+1458240804.01749990	+16.50585938	-2.24121094	-0.82617188	-4.24072266	-57.04101563	-77.51953125	+5728	+16.83984375	+1.17333984	-1.47216797	+50.09765625	-63.89648438	-53.81103516	+4784	+15.42041016	-3.12890625	-4.46484375	+38.05664063	-42.69287109	-71.56494141	+3476
+1458240804.02580000	+16.50585938	-2.21923828	-0.77343750	-4.54833984	-57.56835938	-77.34375000	+5772	+16.86621094	+1.19970703	-1.41064453	+50.73486328	-64.20410156	-54.66796875	+4816	+15.44238281	-3.11572266	-4.46044922	+38.10058594	-42.82470703	-71.89453125	+3504
+1458240804.03420000	+16.51025391	-2.20605469	-0.73828125	-4.92187500	-58.00781250	-77.14599609	+5812	+16.88818359	+1.21289063	-1.36669922	+51.19628906	-64.48974609	-55.43701172	+4844	+15.46435547	-3.09814453	-4.44287109	+38.07861328	-43.11035156	-72.20214844	+3536
+1458240804.03830000	+16.51464844	-2.19726563	-0.73388672	-5.07568359	-58.18359375	-77.05810547	+5832	+16.89697266	+1.21728516	-1.34912109	+51.41601563	-64.62158203	-55.76660156	+4860	+15.48193359	-3.08935547	-4.43408203	+38.07861328	-43.28613281	-72.31201172	+3548
+1458240804.04670000	+16.51464844	-2.21484375	-0.72509766	-5.47119141	-58.49121094	-76.97021484	+5860	+16.91455078	+1.21728516	-1.31835938	+51.81152344	-64.84130859	-56.46972656	+4888	+15.51269531	-3.05859375	-4.40771484	+38.14453125	-43.68164063	-72.59765625	+3580
+1458240804.05500010	+16.52343750	-2.23681641	-0.73828125	-5.82275391	-58.66699219	-76.94824219	+5884	+16.92773438	+1.20849609	-1.30517578	+52.03125000	-65.01708984	-57.01904297	+4916	+15.54345703	-3.01904297	-4.39013672	+38.18847656	-44.05517578	-72.70751953	+3604
+1458240804.06329990	+16.52783203	-2.25878906	-0.76904297	-6.13037109	-58.75488281	-76.97021484	+5900	+16.93212891	+1.19531250	-1.30957031	+52.07519531	-65.17089844	-57.41455078	+4944	+15.56982422	-2.97949219	-4.38134766	+38.12255859	-44.42871094	-72.72949219	+3616
+1458240804.07160000	+16.53222656	-2.27197266	-0.79101563	-6.35009766	-58.93066406	-77.03613281	+5908	+16.93652344	+1.17773438	-1.31396484	+52.07519531	-65.34667969	-57.74414063	+4980	+15.59179688	-2.94433594	-4.36816406	+38.07861328	-44.80224609	-72.79541016	+3620
+1458240804.07579990	+16.53662109	-2.27636719	-0.79980469	-6.43798828	-59.04052734	-77.05810547	+5908	+16.93652344	+1.16894531	-1.31396484	+52.09716797	-65.43457031	-57.91992188	+5000	+15.60498047	-2.92675781	-4.35937500	+38.10058594	-45.00000000	-72.86132813	+3624
+1458240804.08410000	+16.54541016	-2.28076172	-0.80859375	-6.45996094	-59.28222656	-77.27783203	+5904	+16.94531250	+1.16015625	-1.31396484	+52.22900391	-65.67626953	-58.35937500	+5036	+15.63134766	-2.89160156	-4.34619141	+38.14453125	-45.32958984	-73.03710938	+3620
+1458240804.09250000	+16.54980469	-2.27636719	-0.80419922	-6.37207031	-59.61181641	-77.51953125	+5896	+16.95410156	+1.15576172	-1.30957031	+52.38281250	-65.93994141	-58.75488281	+5072	+15.65332031	-2.86962891	-4.33740234	+38.14453125	-45.52734375	-73.23486328	+3620
+1458240804.10080000	+16.55419922	-2.25439453	-0.76904297	-6.26220703	-60.13916016	-77.71728516	+5904	+16.96289063	+1.16015625	-1.28759766	+52.71240234	-66.31347656	-59.28222656	+5108	+15.66650391	-2.85644531	-4.33300781	+38.18847656	-45.65917969	-73.54248047	+3616
+1458240804.10910010	+16.55419922	-2.21484375	-0.70751953	-5.88867188	-60.84228516	-78.06884766	+5920	+16.98046875	+1.17773438	-1.23925781	+53.34960938	-66.81884766	-60.07324219	+5144	+15.68408203	-2.84765625	-4.31982422	+38.34228516	-45.76904297	-74.06982422	+3620
+1458240804.11750010	+16.56298828	-2.17529297	-0.64599609	-5.47119141	-61.50146484	-78.46435547	+5940	+17.00244141	+1.19970703	-1.19091797	+54.03076172	-67.39013672	-60.84228516	+5180	+15.70605469	-2.84765625	-4.30664063	+38.56201172	-45.81298828	-74.68505859	+3632
+1458240804.12579990	+16.56298828	-2.12695313	-0.58447266	-4.98779297	-62.20458984	-78.92578125	+5964	+17.02001953	+1.22167969	-1.13378906	+54.75585938	-68.02734375	-61.69921875	+5204	+15.71923828	-2.85644531	-4.29785156	+38.73779297	-45.81298828	-75.27832031	+3656
+1458240804.13410000	+16.56298828	-2.09179688	-0.51416016	-4.54833984	-62.95166016	-79.34326172	+5996	+17.03320313	+1.24365234	-1.07226563	+55.54687500	-68.77441406	-62.55615234	+5232	+15.73242188	-2.86083984	-4.28027344	+38.93554688	-45.87890625	-75.87158203	+3684
+1458240804.13829990	+16.56298828	-2.06982422	-0.48339844	-4.30664063	-63.30322266	-79.58496094	+6012	+17.04199219	+1.25244141	-1.04150391	+55.92041016	-69.21386719	-62.97363281	+5244	+15.74121094	-2.85644531	-4.26708984	+39.04541016	-45.92285156	-76.17919922	+3700
+1458240804.14660000	+16.57177734	-2.04345703	-0.43505859	-3.77929688	-63.91845703	-80.13427734	+6036	+17.05517578	+1.26123047	-0.98876953	+56.51367188	-70.09277344	-63.69873047	+5260	+15.75878906	-2.86083984	-4.24072266	+39.22119141	-46.09863281	-76.75048828	+3740
+1458240804.15080000	+16.57617188	-2.03027344	-0.43066406	-3.53759766	-64.09423828	-80.41992188	+6048	+17.05957031	+1.26562500	-0.97119141	+56.75537109	-70.57617188	-64.00634766	+5264	+15.77197266	-2.85644531	-4.23632813	+39.26513672	-46.16455078	-76.90429688	+3756
+1458240804.15490010	+16.57617188	-2.03466797	-0.42626953	-3.42773438	-64.24804688	-80.63964844	+6056	+17.05957031	+1.26562500	-0.95361328	+56.90917969	-71.05957031	-64.20410156	+5272	+15.78076172	-2.84765625	-4.23193359	+39.28710938	-46.25244141	-76.99218750	+3772
+1458240804.16330000	+16.57617188	-2.04345703	-0.43505859	-3.20800781	-64.46777344	-81.03515625	+6068	+17.05957031	+1.24804688	-0.94042969	+56.79931641	-72.04833984	-64.22607422	+5280	+15.79394531	-2.83007813	-4.21875000	+39.24316406	-46.49414063	-77.08007813	+3804
+1458240804.17160010	+16.58056641	-2.06542969	-0.45263672	-3.09814453	-64.66552734	-81.45263672	+6076	+17.05517578	+1.21728516	-0.93603516	+56.44775391	-73.05908203	-64.02832031	+5292	+15.80712891	-2.80810547	-4.20117188	+39.15527344	-46.80175781	-77.08007813	+3828
+1458240804.17580010	+16.58935547	-2.07861328	-0.47021484	-3.05419922	-64.68750000	-81.62841797	+6080	+17.05078125	+1.20410156	-0.94042969	+56.11816406	-73.63037109	-63.76464844	+5300	+15.81591797	-2.79492188	-4.20117188	+39.11132813	-46.95556641	-77.01416016	+3836
+1458240804.18409990	+16.58935547	-2.10058594	-0.50976563	-2.90039063	-64.70947266	-82.06787109	+6084	+17.04199219	+1.16455078	-0.95361328	+55.39306641	-74.64111328	-63.17138672	+5316	+15.83789063	-2.76855469	-4.19677734	+38.93554688	-47.24121094	-76.83837891	+3840
+1458240804.18829990	+16.58935547	-2.10937500	-0.52734375	-2.79052734	-64.75341797	-82.28759766	+6084	+17.03759766	+1.14257813	-0.95800781	+54.99755859	-75.16845703	-62.84179688	+5324	+15.84667969	-2.75976563	-4.19677734	+38.84765625	-47.35107422	-76.75048828	+3840
+1458240804.19660000	+16.58935547	-2.14013672	-0.55810547	-2.63671875	-64.84130859	-82.74902344	+6084	+17.02441406	+1.11621094	-0.96679688	+54.31640625	-76.20117188	-62.22656250	+5336	+15.85546875	-2.72900391	-4.20117188	+38.64990234	-47.59277344	-76.50878906	+3840
+1458240804.20079990	+16.58935547	-2.14892578	-0.56250000	-2.50488281	-64.97314453	-83.01269531	+6076	+17.02001953	+1.10302734	-0.96240234	+54.14062500	-76.77246094	-62.09472656	+5344	+15.85986328	-2.71582031	-4.20117188	+38.58398438	-47.70263672	-76.42089844	+3836
+1458240804.20910000	+16.59375000	-2.14013672	-0.56250000	-1.86767578	-65.32470703	-83.75976563	+6068	+17.02001953	+1.08544922	-0.94042969	+54.16259766	-77.91503906	-62.16064453	+5360	+15.86865234	-2.69824219	-4.19677734	+38.47412109	-47.90039063	-76.37695313	+3828
+1458240804.21320010	+16.59814453	-2.13134766	-0.54492188	-1.40625000	-65.61035156	-84.22119141	+6064	+17.02001953	+1.07226563	-0.92724609	+54.27246094	-78.48632813	-62.31445313	+5368	+15.87744141	-2.68945313	-4.19238281	+38.43017578	-47.98828125	-76.37695313	+3824
+1458240804.22160010	+16.59814453	-2.10498047	-0.50976563	-0.28564453	-66.20361328	-85.38574219	+6064	+17.02441406	+1.07666016	-0.88769531	+54.86572266	-79.62890625	-62.88574219	+5380	+15.88623047	-2.67626953	-4.18798828	+38.43017578	-48.07617188	-76.50878906	+3820
+1458240804.22569990	+16.59814453	-2.08300781	-0.47900391	+0.50537109	-66.62109375	-86.13281250	+6068	+17.02880859	+1.07666016	-0.86132813	+55.59082031	-80.24414063	-63.65478516	+5388	+15.89062500	-2.67187500	-4.18359375	+38.45214844	-48.09814453	-76.59667969	+3820
+1458240804.23410010	+16.60253906	-2.03906250	-0.41748047	+2.26318359	-67.39013672	-87.75878906	+6084	+17.03759766	+1.08105469	-0.80419922	+57.17285156	-81.51855469	-65.30273438	+5408	+15.89941406	-2.66308594	-4.17480469	+38.54003906	-48.14208984	-76.90429688	+3824
+1458240804.23819990	+16.60693359	-2.01269531	-0.37353516	+3.38378906	-67.89550781	-88.79150391	+6092	+17.04199219	+1.08105469	-0.76904297	+58.33740234	-82.19970703	-66.55517578	+5416	+15.89941406	-2.65869141	-4.16162109	+38.62792969	-48.16406250	-77.08007813	+3832
+1458240804.24659990	+16.61132813	-1.96875000	-0.30322266	+5.84472656	-68.73046875	-91.09863281	+6112	+17.05517578	+1.08984375	-0.71630859	+61.06201172	-83.47412109	-69.41162109	+5432	+15.90820313	-2.65869141	-4.13964844	+38.80371094	-48.22998047	-77.54150391	+3848
+1458240804.25070000	+16.61132813	-1.94238281	-0.27685547	+7.20703125	-69.10400391	-92.39501953	+6120	+17.06396484	+1.08984375	-0.69433594	+62.42431641	-84.11132813	-70.90576172	+5440	+15.91699219	-2.65429688	-4.13085938	+38.89160156	-48.22998047	-77.76123047	+3864
+1458240804.25910000	+16.61132813	-1.91162109	-0.24169922	+9.95361328	-69.65332031	-95.05371094	+6136	+17.06835938	+1.10302734	-0.66357422	+65.63232422	-85.34179688	-74.28955078	+5452	+15.92578125	-2.64990234	-4.11767578	+39.00146484	-48.27392578	-78.09082031	+3892
+1458240804.26740000	+16.60253906	-1.89404297	-0.23291016	+12.78808594	-70.04882813	-97.82226563	+6144	+17.06396484	+1.08984375	-0.62402344	+72.15820313	-86.61621094	-81.27685547	+5464	+15.93017578	-2.63671875	-4.10888672	+39.02343750	-48.31787109	-78.26660156	+3920
+1458240804.27160000	+16.60693359	-1.89404297	-0.23730469	+14.21630859	-70.18066406	-99.25048828	+6148	+17.06835938	+1.08544922	-0.61962891	+75.60791016	-87.16552734	-84.94628906	+5468	+15.93017578	-2.62792969	-4.10449219	+38.97949219	-48.38378906	-78.28857422	+3936
+1458240804.27990010	+16.60253906	-1.90722656	-0.25927734	+16.87500000	-70.29052734	-102.01904297	+6152	+17.05957031	+1.06787109	-0.64160156	+81.80419922	-88.17626953	-91.69189453	+5484	+15.93896484	-2.61035156	-4.10009766	+38.84765625	-48.53759766	-78.22265625	+3960
+1458240804.28410010	+16.59814453	-1.92041016	-0.28564453	+18.08349609	-70.24658203	-103.29345703	+6156	+17.05957031	+1.06347656	-0.63720703	+93.05419922	-88.61572266	-103.20556641	+5484	+15.94335938	-2.60595703	-4.10449219	+38.71582031	-48.60351563	-78.11279297	+3968
+1458240804.29239990	+16.59375000	-1.94238281	-0.36914063	+20.06103516	-69.89501953	-105.38085938	+6168	+17.04638672	+1.03271484	-0.65917969	+122.60742188	-89.25292969	-133.57177734	+5496	+15.94775391	-2.58837891	-4.11767578	+38.45214844	-48.71337891	-77.80517578	+3984
+1458240804.29650000	+16.59375000	-1.95556641	-0.39550781	+21.13769531	-69.85107422	-106.50146484	+6168	+17.04638672	+1.01953125	-0.65478516	+157.39013672	-89.25292969	-168.66210938	+5504	+15.94775391	-2.57958984	-4.12646484	+38.27636719	-48.75732422	-77.58544922	+3988
+1458240804.30489990	+16.58935547	-1.98632813	-0.44384766	+23.11523438	-69.65332031	-108.54492188	+6164	+17.04199219	+0.98876953	-0.67675781	-160.48828125	-89.07714844	+148.46923828	+5520	+15.94775391	-2.56201172	-4.13525391	+37.99072266	-48.88916016	-77.25585938	+3992
+1458240804.30900000	+16.58935547	-1.99951172	-0.45703125	+24.10400391	-69.65332031	-109.59960938	+6160	+17.04638672	+0.97558594	-0.66796875	-154.81933594	-88.74755859	+142.44873047	+5528	+15.95214844	-2.55761719	-4.13964844	+37.85888672	-48.95507813	-77.08007813	+3988
+1458240804.31740000	+16.59375000	-2.01708984	-0.50097656	+25.77392578	-69.38964844	-111.24755859	+6144	+17.05078125	+0.95361328	-0.69873047	-139.89990234	-88.61572266	+126.87011719	+5544	+15.95214844	-2.54443359	-4.14843750	+37.57324219	-49.08691406	-76.77246094	+3980
+1458240804.32150010	+16.58935547	-2.01708984	-0.50537109	+26.80664063	-69.41162109	-112.23632813	+6136	+17.05517578	+0.94042969	-0.67675781	-142.22900391	-88.35205078	+128.86962891	+5552	+15.95654297	-2.53564453	-4.14843750	+37.44140625	-49.13085938	-76.61865234	+3972
+1458240804.32570000	+16.59375000	-2.00830078	-0.50097656	+27.83935547	-69.38964844	-113.13720703	+6128	+17.06396484	+0.94042969	-0.66796875	-139.41650391	-88.28613281	+125.83740234	+5556	+15.95654297	-2.53125000	-4.15283203	+37.33154297	-49.15283203	-76.50878906	+3968
+1458240804.33400010	+16.59814453	-1.98193359	-0.47021484	+30.08056641	-69.52148438	-115.09277344	+6116	+17.08154297	+0.94042969	-0.64160156	-138.64746094	-88.13232422	+124.60693359	+5568	+15.95214844	-2.52246094	-4.15722656	+37.17773438	-49.19677734	-76.35498047	+3952
+1458240804.33820010	+16.59814453	-1.97753906	-0.45263672	+30.65185547	-69.58740234	-115.59814453	+6112	+17.09033203	+0.95361328	-0.63281250	-136.29638672	-88.17626953	+122.14599609	+5576	+15.95214844	-2.52246094	-4.15283203	+37.13378906	-49.19677734	-76.33300781	+3948
+1458240804.34240010	+16.59814453	-1.95996094	-0.43066406	+31.53076172	-69.67529297	-116.34521484	+6108	+17.09912109	+0.96240234	-0.62841797	-134.49462891	-88.24218750	+120.23437500	+5580	+15.95214844	-2.52246094	-4.15283203	+37.08984375	-49.19677734	-76.33300781	+3940
+1458240804.35069990	+16.60253906	-1.91601563	-0.37792969	+33.61816406	-69.82910156	-118.08105469	+6108	+17.12548828	+0.98437500	-0.58447266	-135.46142578	-88.35205078	+121.02539063	+5592	+15.94775391	-2.52246094	-4.14404297	+37.08984375	-49.15283203	-76.39892578	+3932
+1458240804.35489990	+16.60693359	-1.88964844	-0.35595703	+34.62890625	-69.89501953	-118.89404297	+6112	+17.13427734	+0.99755859	-0.57568359	-133.46191406	-88.50585938	+118.95996094	+5596	+15.94775391	-2.52246094	-4.14404297	+37.11181641	-49.13085938	-76.44287109	+3928
+1458240804.36319990	+16.61132813	-1.83691406	-0.29882813	+36.76025391	-70.02685547	-120.60791016	+6120	+17.14746094	+1.03710938	-0.54931641	-131.17675781	-88.83544922	+116.69677734	+5604	+15.94335938	-2.51806641	-4.13525391	+37.15576172	-49.06494141	-76.53076172	+3924
+1458240804.37150000	+16.61572266	-1.78857422	-0.24169922	+38.80371094	-70.13671875	-122.25585938	+6128	+17.16064453	+1.06347656	-0.53173828	-123.66210938	-89.25292969	+109.18212891	+5612	+15.93896484	-2.51806641	-4.13085938	+37.19970703	-48.97705078	-76.61865234	+3924
+1458240804.37570000	+16.62011719	-1.77099609	-0.21972656	+39.59472656	-70.13671875	-122.87109375	+6132	+17.16943359	+1.07226563	-0.52734375	-114.98291016	-89.45068359	+100.45898438	+5616	+15.93896484	-2.51367188	-4.13085938	+37.22167969	-48.93310547	-76.64062500	+3928
+1458240804.38400010	+16.62451172	-1.74462891	-0.19775391	+40.84716797	-70.04882813	-123.83789063	+6132	+17.17822266	+1.07666016	-0.53613281	-36.80419922	-89.69238281	+22.45605469	+5616	+15.93457031	-2.50927734	-4.12207031	+37.24365234	-48.84521484	-76.68457031	+3932
+1458240804.38820000	+16.62890625	-1.73583984	-0.19775391	+41.17675781	-69.96093750	-124.07958984	+6132	+17.17822266	+1.08544922	-0.54052734	-6.21826172	-89.53857422	-8.15185547	+5620	+15.93017578	-2.50488281	-4.11767578	+37.24365234	-48.77929688	-76.68457031	+3936
+1458240804.39650010	+16.63330078	-1.73583984	-0.21533203	+41.48437500	-69.71923828	-124.25537109	+6132	+17.17822266	+1.07666016	-0.56250000	+13.20556641	-88.92333984	-27.66357422	+5624	+15.92578125	-2.49169922	-4.11767578	+37.19970703	-48.66943359	-76.53076172	+3948
+1458240804.40070010	+16.63330078	-1.74023438	-0.22851563	+41.46240234	-69.58740234	-124.23339844	+6132	+17.17822266	+1.07666016	-0.58007813	+16.04003906	-88.63769531	-30.49804688	+5628	+15.92138672	-2.48291016	-4.11767578	+37.13378906	-48.62548828	-76.42089844	+3952
+1458240804.40899990	+16.63769531	-1.76220703	-0.25927734	+41.22070313	-69.30175781	-124.01367188	+6136	+17.17382813	+1.05468750	-0.61523438	+17.42431641	-88.06640625	-31.97021484	+5644	+15.91699219	-2.46533203	-4.11767578	+36.97998047	-48.55957031	-76.11328125	+3960
+1458240804.41319990	+16.64208984	-1.81494141	-0.32080078	+40.38574219	-68.73046875	-123.35449219	+6148	+17.17822266	+1.04150391	-0.62841797	+17.38037109	-87.86865234	-31.94824219	+5648	+15.91259766	-2.45654297	-4.11328125	+36.84814453	-48.53759766	-75.91552734	+3964
+1458240804.41730000	+16.64648438	-1.84130859	-0.36914063	+39.81445313	-68.44482422	-122.89306641	+6152	+17.17382813	+1.03271484	-0.64160156	+16.89697266	-87.71484375	-31.48681641	+5652	+15.90820313	-2.44775391	-4.11328125	+36.71630859	-48.51562500	-75.69580078	+3964
+1458240804.42569990	+16.64648438	-1.87646484	-0.41308594	+39.13330078	-68.15917969	-122.40966797	+6148	+17.16943359	+1.01513672	-0.67675781	+13.66699219	-87.42919922	-28.25683594	+5664	+15.90380859	-2.42138672	-4.11767578	+36.40869141	-48.47167969	-75.16845703	+3968
+1458240804.43400000	+16.64648438	-1.90283203	-0.43945313	+38.56201172	-67.91748047	-121.99218750	+6140	+17.16503906	+1.00195313	-0.69873047	+8.15185547	-87.36328125	-22.67578125	+5676	+15.89501953	-2.39941406	-4.12207031	+36.05712891	-48.42773438	-74.59716797	+3960
+1458240804.43820000	+16.64648438	-1.91162109	-0.44384766	+38.47412109	-67.87353516	-121.94824219	+6136	+17.16503906	+0.99755859	-0.70312500	+5.73486328	-87.40722656	-20.25878906	+5680	+15.89062500	-2.39062500	-4.11767578	+35.85937500	-48.40576172	-74.33349609	+3956
+1458240804.44650010	+16.65087891	-1.92041016	-0.44384766	+38.40820313	-67.80761719	-121.99218750	+6120	+17.16503906	+0.99755859	-0.70312500	-2.61474609	-87.60498047	-11.82128906	+5684	+15.88623047	-2.38623047	-4.11328125	+35.57373047	-48.36181641	-73.98193359	+3944
+1458240804.45059990	+16.65527344	-1.92041016	-0.43505859	+38.47412109	-67.78564453	-122.05810547	+6112	+17.16503906	+1.00195313	-0.69873047	-7.93212891	-87.71484375	-6.45996094	+5688	+15.88623047	-2.38183594	-4.10888672	+35.46386719	-48.33984375	-73.87207031	+3936
+1458240804.45479990	+16.65966797	-1.91601563	-0.42626953	+38.58398438	-67.78564453	-122.16796875	+6108	+17.16943359	+1.00634766	-0.68994141	-15.16113281	-87.84667969	+0.81298828	+5692	+15.88623047	-2.38623047	-4.10449219	+35.37597656	-48.29589844	-73.80615234	+3928
+1458240804.46310000	+16.66406250	-1.89843750	-0.40429688	+39.00146484	-67.82958984	-122.54150391	+6104	+17.17382813	+1.03710938	-0.65039063	-62.64404297	-87.75878906	+48.47167969	+5700	+15.88183594	-2.38623047	-4.10009766	+35.26611328	-48.18603516	-73.76220703	+3920
+1458240804.46729990	+16.66406250	-1.88525391	-0.38671875	+39.30908203	-67.87353516	-122.82714844	+6104	+17.17822266	+1.05468750	-0.61523438	-81.93603516	-87.20947266	+67.80761719	+5708	+15.87744141	-2.39062500	-4.10009766	+35.24414063	-48.12011719	-73.76220703	+3916
+1458240804.47560000	+16.66845703	-1.86328125	-0.34277344	+40.10009766	-67.98339844	-123.53027344	+6108	+17.19140625	+1.07666016	-0.55810547	-101.14013672	-85.62744141	+86.94580078	+5712	+15.87744141	-2.39941406	-4.09130859	+35.17822266	-48.03222656	-73.82812500	+3916
+1458240804.47980000	+16.66845703	-1.84570313	-0.32080078	+40.56152344	-68.04931641	-123.94775391	+6108	+17.19580078	+1.08984375	-0.53613281	-105.22705078	-84.96826172	+90.94482422	+5708	+15.87744141	-2.40380859	-4.08691406	+35.15625000	-47.98828125	-73.87207031	+3916
+1458240804.48400000	+16.67285156	-1.83251953	-0.29882813	+41.06689453	-68.09326172	-124.38720703	+6112	+17.20019531	+1.09863281	-0.50976563	-108.65478516	-84.35302734	+94.28466797	+5708	+15.87744141	-2.40820313	-4.08251953	+35.13427734	-47.94433594	-73.89404297	+3920
+1458240804.48810010	+16.67285156	-1.81054688	-0.26806641	+41.77001953	-68.15917969	-125.00244141	+6120	+17.20019531	+1.10302734	-0.49658203	-110.17089844	-83.78173828	+95.66894531	+5704	+15.87744141	-2.41259766	-4.07812500	+35.11230469	-47.90039063	-73.91601563	+3924
+1458240804.49650000	+16.67285156	-1.77978516	-0.21533203	+43.06640625	-68.24707031	-126.16699219	+6132	+17.20458984	+1.08984375	-0.47900391	-112.74169922	-82.68310547	+97.84423828	+5700	+15.87744141	-2.41259766	-4.07373047	+35.00244141	-47.81250000	-73.87207031	+3928
+1458240804.50060010	+16.67724609	-1.76660156	-0.18896484	+43.87939453	-68.24707031	-126.91406250	+6140	+17.20458984	+1.07666016	-0.48339844	-113.15917969	-82.19970703	+98.02001953	+5700	+15.87744141	-2.41259766	-4.07373047	+34.91455078	-47.76855469	-73.80615234	+3932
+1458240804.50480010	+16.67285156	-1.75781250	-0.16699219	+44.56054688	-68.24707031	-127.55126953	+6148	+17.20019531	+1.05908203	-0.48339844	-113.62060547	-81.73828125	+98.19580078	+5696	+15.87304688	-2.41259766	-4.06933594	+34.80468750	-47.74658203	-73.71826172	+3936
+1458240804.51309990	+16.67285156	-1.76660156	-0.14501953	+45.57128906	-68.13720703	-128.56201172	+6156	+17.20019531	+1.02392578	-0.48779297	-114.45556641	-80.90332031	+98.48144531	+5700	+15.87304688	-2.41259766	-4.06494141	+34.51904297	-47.72460938	-73.45458984	+3944
+1458240804.51729990	+16.67724609	-1.77978516	-0.14941406	+45.85693359	-68.02734375	-128.84765625	+6160	+17.20019531	+1.00195313	-0.50537109	-114.36767578	-80.57373047	+98.08593750	+5704	+15.87304688	-2.40820313	-4.06494141	+34.34326172	-47.72460938	-73.25683594	+3948
+1458240804.52140000	+16.67724609	-1.79736328	-0.15820313	+46.01074219	-67.87353516	-129.04541016	+6168	+17.19580078	+0.97119141	-0.50976563	-114.63134766	-80.22216797	+98.04199219	+5708	+15.87304688	-2.40380859	-4.06494141	+34.14550781	-47.72460938	-73.01513672	+3948
+1458240804.52979990	+16.67724609	-1.84570313	-0.20214844	+46.01074219	-67.47802734	-129.15527344	+6188	+17.18701172	+0.92724609	-0.53613281	-114.32373047	-79.58496094	+97.18505859	+5724	+15.86865234	-2.39062500	-4.06494141	+33.59619141	-47.72460938	-72.35595703	+3952
+1458240804.53390000	+16.67724609	-1.87646484	-0.22412109	+45.92285156	-67.30224609	-129.15527344	+6196	+17.17822266	+0.89648438	-0.54931641	-114.30175781	-79.27734375	+96.89941406	+5736	+15.86425781	-2.38623047	-4.06494141	+33.33251953	-47.74658203	-72.00439453	+3948
+1458240804.53810000	+16.67724609	-1.91162109	-0.25048828	+45.74707031	-67.08251953	-129.06738281	+6204	+17.17822266	+0.87451172	-0.56250000	-114.06005859	-78.96972656	+96.43798828	+5744	+15.85986328	-2.37744141	-4.06054688	+32.95898438	-47.79052734	-71.54296875	+3944
+1458240804.54640010	+16.68164063	-1.95556641	-0.30322266	+45.52734375	-66.70898438	-128.89160156	+6216	+17.16943359	+0.83935547	-0.58007813	-114.14794922	-78.37646484	+96.08642578	+5764	+15.85107422	-2.35986328	-4.05175781	+32.36572266	-47.85644531	-70.79589844	+3932
+1458240804.55480000	+16.69042969	-1.99072266	-0.34716797	+45.28564453	-66.31347656	-128.62792969	+6224	+17.16503906	+0.81738281	-0.58886719	-114.06005859	-77.80517578	+95.73486328	+5784	+15.84228516	-2.35107422	-4.04736328	+31.75048828	-47.83447266	-70.02685547	+3912
+1458240804.56310010	+16.69482422	-2.00390625	-0.35595703	+45.46142578	-66.09375000	-128.73779297	+6224	+17.15625000	+0.80419922	-0.58447266	-114.25781250	-77.23388672	+95.73486328	+5800	+15.82910156	-2.33789063	-4.03857422	+31.35498047	-47.74658203	-69.49951172	+3896
+1458240804.56730010	+16.69921875	-1.99951172	-0.35156250	+45.65917969	-66.02783203	-128.86962891	+6228	+17.15625000	+0.80419922	-0.58447266	-114.25781250	-76.92626953	+95.69091797	+5808	+15.82470703	-2.33789063	-4.02978516	+31.22314453	-47.70263672	-69.34570313	+3888
+1458240804.57559990	+16.71240234	-1.97314453	-0.32080078	+46.27441406	-66.00585938	-129.26513672	+6236	+17.16503906	+0.80419922	-0.55371094	-114.80712891	-76.33300781	+96.15234375	+5820	+15.81591797	-2.33789063	-4.01660156	+31.02539063	-47.57080078	-69.16992188	+3872
+1458240804.58390000	+16.72998047	-1.93359375	-0.28125000	+47.02148438	-66.00585938	-129.74853516	+6252	+17.16943359	+0.82177734	-0.52294922	-115.29052734	-75.84960938	+96.65771484	+5832	+15.80712891	-2.34667969	-4.00781250	+30.84960938	-47.37304688	-69.08203125	+3864
+1458240804.58810000	+16.73437500	-1.92041016	-0.26367188	+47.30712891	-66.02783203	-129.94628906	+6260	+17.17822266	+0.83056641	-0.50976563	-115.37841797	-75.62988281	+96.76757813	+5836	+15.80273438	-2.35107422	-4.00781250	+30.80566406	-47.26318359	-69.06005859	+3864
+1458240804.59640000	+16.74316406	-1.88525391	-0.21972656	+47.90039063	-66.07177734	-130.34179688	+6276	+17.19140625	+0.83496094	-0.48339844	-115.59814453	-75.21240234	+96.89941406	+5836	+15.79833984	-2.35546875	-4.00341797	+30.69580078	-47.06542969	-69.01611328	+3864
+1458240804.60470010	+16.74755859	-1.85888672	-0.18017578	+48.47167969	-66.15966797	-130.78125000	+6296	+17.19580078	+0.84375000	-0.46142578	-115.70800781	-74.88281250	+97.00927734	+5836	+15.78955078	-2.35986328	-3.99902344	+30.60791016	-46.88964844	-68.99414063	+3868
+1458240804.60890010	+16.75634766	-1.84570313	-0.16259766	+48.69140625	-66.18164063	-130.93505859	+6304	+17.20458984	+0.84814453	-0.45263672	-115.81787109	-74.72900391	+97.11914063	+5836	+15.78955078	-2.36425781	-3.99462891	+30.52001953	-46.80175781	-68.97216797	+3872
+1458240804.61719990	+16.76513672	-1.83691406	-0.14501953	+48.82324219	-66.18164063	-131.00097656	+6320	+17.21337891	+0.84814453	-0.44824219	-115.72998047	-74.57519531	+96.94335938	+5828	+15.78515625	-2.37304688	-3.99902344	+30.34423828	-46.64794922	-68.84033203	+3880
+1458240804.62140010	+16.76513672	-1.83691406	-0.14501953	+48.77929688	-66.15966797	-130.95703125	+6324	+17.21777344	+0.84375000	-0.45263672	-115.57617188	-74.50927734	+96.74560547	+5828	+15.78515625	-2.37304688	-4.00341797	+30.23437500	-46.58203125	-68.73046875	+3888
+1458240804.62969990	+16.76953125	-1.84570313	-0.15380859	+48.53759766	-66.09375000	-130.78125000	+6336	+17.21337891	+0.83496094	-0.46142578	-115.44433594	-74.37744141	+96.48193359	+5824	+15.78076172	-2.36865234	-4.00781250	+30.01464844	-46.47216797	-68.44482422	+3896
+1458240804.63389990	+16.76953125	-1.85449219	-0.16699219	+48.31787109	-66.02783203	-130.58349609	+6344	+17.21337891	+0.82177734	-0.47021484	-115.29052734	-74.33349609	+96.26220703	+5824	+15.78076172	-2.36425781	-4.01660156	+29.86083984	-46.42822266	-68.26904297	+3900
+1458240804.63809990	+16.76953125	-1.86767578	-0.18017578	+48.07617188	-65.98388672	-130.40771484	+6348	+17.21337891	+0.81298828	-0.48339844	-115.13671875	-74.28955078	+96.04248047	+5824	+15.78076172	-2.35546875	-4.02099609	+29.72900391	-46.40625000	-68.04931641	+3904
+1458240804.64640000	+16.76953125	-1.89404297	-0.21972656	+47.48291016	-65.83007813	-129.92431641	+6364	+17.20898438	+0.79980469	-0.50976563	-114.80712891	-74.24560547	+95.58105469	+5832	+15.78076172	-2.34228516	-4.03417969	+29.39941406	-46.38427734	-67.60986328	+3904
+1458240804.65060000	+16.77392578	-1.91162109	-0.24609375	+47.10937500	-65.72021484	-129.61669922	+6372	+17.20458984	+0.79101563	-0.52294922	-114.63134766	-74.22363281	+95.33935547	+5832	+15.78076172	-2.33349609	-4.04296875	+29.22363281	-46.36230469	-67.36816406	+3904
+1458240804.65890000	+16.77392578	-1.94677734	-0.30761719	+46.25244141	-65.47851563	-128.91357422	+6388	+17.20019531	+0.77343750	-0.55371094	-114.16992188	-74.20166016	+94.72412109	+5844	+15.77636719	-2.31152344	-4.06933594	+28.89404297	-46.31835938	-66.81884766	+3900
+1458240804.66720010	+16.77392578	-1.98632813	-0.39111328	+45.19775391	-65.14892578	-128.01269531	+6404	+17.19580078	+0.76464844	-0.58886719	-113.66455078	-74.17968750	+94.15283203	+5860	+15.77197266	-2.28076172	-4.10009766	+28.58642578	-46.23046875	-66.29150391	+3892
+1458240804.67140010	+16.77392578	-1.99951172	-0.43066406	+44.78027344	-65.01708984	-127.63916016	+6412	+17.19140625	+0.76025391	-0.60205078	-113.42285156	-74.15771484	+93.88916016	+5864	+15.76757813	-2.26757813	-4.11767578	+28.45458984	-46.16455078	-66.04980469	+3884
+1458240804.67969990	+16.78710938	-2.01708984	-0.51416016	+44.03320313	-64.70947266	-126.87011719	+6416	+17.19580078	+0.76464844	-0.63720703	-112.87353516	-74.11376953	+93.29589844	+5876	+15.76318359	-2.24121094	-4.14843750	+28.23486328	-46.03271484	-65.69824219	+3868
+1458240804.68800000	+16.79589844	-1.99951172	-0.57128906	+43.76953125	-64.48974609	-126.47460938	+6420	+17.20019531	+0.78222656	-0.66796875	-112.28027344	-74.09179688	+92.76855469	+5892	+15.75878906	-2.22363281	-4.18359375	+28.12500000	-45.81298828	-65.50048828	+3852
+1458240804.69639990	+16.80908203	-1.95556641	-0.60205078	+43.85742188	-64.35791016	-126.27685547	+6420	+17.20898438	+0.80859375	-0.69873047	-111.59912109	-74.06982422	+92.17529297	+5904	+15.75439453	-2.20605469	-4.22314453	+28.08105469	-45.54931641	-65.39062500	+3836
+1458240804.70050000	+16.81787109	-1.93359375	-0.61083984	+43.98925781	-64.33593750	-126.27685547	+6420	+17.21337891	+0.82177734	-0.71191406	-111.29150391	-74.06982422	+91.91162109	+5908	+15.75000000	-2.20166016	-4.24072266	+28.08105469	-45.46142578	-65.39062500	+3832
+1458240804.70890000	+16.83544922	-1.88085938	-0.62402344	+44.34082031	-64.31396484	-126.34277344	+6420	+17.22656250	+0.85693359	-0.73828125	-110.65429688	-74.04785156	+91.42822266	+5912	+15.74560547	-2.18847656	-4.27148438	+28.10302734	-45.21972656	-65.41259766	+3816
+1458240804.71720000	+16.85742188	-1.83251953	-0.63281250	+44.71435547	-64.27001953	-126.40869141	+6420	+17.23974609	+0.90087891	-0.76464844	-109.90722656	-74.06982422	+90.85693359	+5916	+15.74121094	-2.17968750	-4.30664063	+28.14697266	-44.95605469	-65.45654297	+3808
+1458240804.72140000	+16.86621094	-1.80175781	-0.64160156	+44.89013672	-64.22607422	-126.40869141	+6420	+17.24853516	+0.92724609	-0.78662109	-109.44580078	-74.09179688	+90.48339844	+5916	+15.74121094	-2.17089844	-4.32861328	+28.16894531	-44.80224609	-65.47851563	+3804
+1458240804.72970010	+16.89257813	-1.72705078	-0.66796875	+45.28564453	-64.11621094	-126.38671875	+6428	+17.26171875	+0.97558594	-0.83056641	-108.45703125	-74.13574219	+89.69238281	+5912	+15.73242188	-2.14892578	-4.39892578	+28.23486328	-44.29687500	-65.54443359	+3812
+1458240804.73390010	+16.91015625	-1.69189453	-0.68994141	+45.39550781	-64.02832031	-126.32080078	+6428	+17.26611328	+1.00195313	-0.85693359	-107.88574219	-74.17968750	+89.20898438	+5912	+15.72802734	-2.13574219	-4.43847656	+28.27880859	-44.05517578	-65.54443359	+3812
+1458240804.74640010	+16.96289063	-1.58642578	-0.82617188	+45.28564453	-63.47900391	-125.61767578	+6436	+17.27929688	+1.08984375	-0.96679688	-105.75439453	-74.37744141	+87.38525391	+5900	+15.71044922	-2.06982422	-4.57910156	+28.34472656	-43.26416016	-65.43457031	+3832
+1458240804.75469990	+16.98925781	-1.53808594	-0.98876953	+44.58251953	-62.79785156	-124.62890625	+6440	+17.27929688	+1.16015625	-1.07226563	-103.77685547	-74.59716797	+85.62744141	+5900	+15.70166016	-2.01269531	-4.67138672	+28.32275391	-42.86865234	-65.14892578	+3836
+1458240804.75880000	+16.99804688	-1.52929688	-1.07226563	+44.16503906	-62.46826172	-124.14550781	+6432	+17.27490234	+1.18652344	-1.13378906	-102.72216797	-74.70703125	+84.66064453	+5896	+15.69287109	-1.98193359	-4.71533203	+28.30078125	-42.69287109	-64.92919922	+3836
+1458240804.76720000	+17.01123047	-1.50732422	-1.25683594	+43.28613281	-61.72119141	-123.13476563	+6420	+17.26611328	+1.25244141	-1.27880859	-100.37109375	-74.99267578	+82.48535156	+5896	+15.67968750	-1.92041016	-4.79882813	+28.25683594	-42.40722656	-64.55566406	+3828
+1458240804.77130010	+17.01123047	-1.49414063	-1.34033203	+42.95654297	-61.36962891	-122.73925781	+6408	+17.26171875	+1.28320313	-1.34472656	-99.31640625	-75.12451172	+81.49658203	+5892	+15.67529297	-1.88525391	-4.83837891	+28.25683594	-42.29736328	-64.37988281	+3824
+1458240804.77550010	+17.02001953	-1.48095703	-1.43261719	+42.64892578	-60.97412109	-122.34375000	+6396	+17.25292969	+1.32275391	-1.42382813	-98.02001953	-75.27832031	+80.28808594	+5892	+15.66650391	-1.85009766	-4.87353516	+28.25683594	-42.18750000	-64.22607422	+3812
+1458240804.78379990	+17.02880859	-1.43261719	-1.58642578	+42.38525391	-60.31494141	-121.83837891	+6360	+17.23535156	+1.39746094	-1.56445313	-95.93261719	-75.54199219	+78.44238281	+5892	+15.65771484	-1.77978516	-4.95703125	+28.34472656	-41.92382813	-63.94042969	+3792
+1458240804.78800010	+17.03320313	-1.40625000	-1.65673828	+42.36328125	-60.00732422	-121.70654297	+6340	+17.23095703	+1.44140625	-1.63037109	-94.87792969	-75.69580078	+77.49755859	+5892	+15.64892578	-1.74023438	-5.00097656	+28.41064453	-41.72607422	-63.83056641	+3780
+1458240804.79220010	+17.03759766	-1.36669922	-1.71826172	+42.45117188	-59.74365234	-121.61865234	+6320	+17.22216797	+1.48095703	-1.69189453	-93.93310547	-75.82763672	+76.68457031	+5892	+15.64013672	-1.70507813	-5.04931641	+28.49853516	-41.55029297	-63.76464844	+3768
+1458240804.80049990	+17.05078125	-1.27441406	-1.79736328	+43.08837891	-59.41406250	-121.92626953	+6272	+17.21777344	+1.57324219	-1.79736328	-92.48291016	-76.06933594	+75.52001953	+5884	+15.62255859	-1.62597656	-5.14599609	+28.78417969	-41.11083984	-63.78662109	+3740
+1458240804.80469990	+17.05957031	-1.20849609	-1.82373047	+43.59375000	-59.28222656	-122.16796875	+6248	+17.21337891	+1.62597656	-1.84570313	-91.88964844	-76.17919922	+75.10253906	+5884	+15.61816406	-1.59521484	-5.18994141	+29.00390625	-40.89111328	-63.89648438	+3724
+1458240804.80880000	+17.06396484	-1.14257813	-1.84570313	+44.12109375	-59.17236328	-122.43164063	+6224	+17.21337891	+1.67871094	-1.88085938	-91.51611328	-76.28906250	+74.92675781	+5880	+15.60937500	-1.56005859	-5.23388672	+29.24560547	-40.69335938	-64.07226563	+3708
+1458240804.81719990	+17.09033203	-1.01074219	-1.88525391	+45.26367188	-58.97460938	-123.09082031	+6176	+17.21337891	+1.79736328	-1.95117188	-90.57128906	-76.53076172	+74.42138672	+5868	+15.59619141	-1.49414063	-5.32177734	+29.79492188	-40.18798828	-64.55566406	+3680
+1458240804.82130000	+17.09472656	-0.94482422	-1.89404297	+45.87890625	-58.90869141	-123.46435547	+6148	+17.20898438	+1.85888672	-1.98193359	-90.26367188	-76.66259766	+74.33349609	+5860	+15.59179688	-1.46337891	-5.36572266	+30.08056641	-39.94628906	-64.79736328	+3664
+1458240804.82550000	+17.09912109	-0.88330078	-1.89843750	+46.49414063	-58.86474609	-123.90380859	+6120	+17.20898438	+1.91601563	-2.01269531	-89.89013672	-76.79443359	+74.15771484	+5852	+15.58300781	-1.43261719	-5.41406250	+30.41015625	-39.66064453	-65.10498047	+3656
+1458240804.83380010	+17.10791016	-0.74267578	-1.92041016	+47.70263672	-58.73291016	-124.65087891	+6076	+17.20898438	+2.03466797	-2.07421875	-89.07714844	-77.03613281	+73.71826172	+5832	+15.56542969	-1.37109375	-5.48437500	+30.95947266	-39.26513672	-65.61035156	+3632
+1458240804.83800010	+17.11230469	-0.67236328	-1.93359375	+48.27392578	-58.64501953	-125.00244141	+6052	+17.20898438	+2.09619141	-2.10498047	-88.74755859	-77.16796875	+73.56445313	+5824	+15.56103516	-1.33154297	-5.51953125	+31.26708984	-39.06738281	-65.85205078	+3624
+1458240804.84629990	+17.12109375	-0.55810547	-1.98193359	+49.24072266	-58.42529297	-125.57373047	+6000	+17.20019531	+2.20605469	-2.17089844	-88.06640625	-77.43164063	+73.23486328	+5808	+15.54785156	-1.26562500	-5.58544922	+31.75048828	-38.80371094	-66.26953125	+3608
+1458240804.85050010	+17.12109375	-0.50537109	-2.01708984	+49.50439453	-58.24951172	-125.70556641	+5976	+17.19580078	+2.25878906	-2.21044922	-87.34130859	-77.58544922	+72.64160156	+5804	+15.54785156	-1.22607422	-5.62060547	+31.97021484	-38.64990234	-66.35742188	+3600
+1458240804.85879990	+17.11669922	-0.42626953	-2.10498047	+49.83398438	-57.85400391	-125.83740234	+5928	+17.17822266	+2.35546875	-2.30273438	-85.71533203	-77.87109375	+71.25732422	+5792	+15.53466797	-1.14697266	-5.68652344	+32.29980469	-38.45214844	-66.42333984	+3584
+1458240804.86299990	+17.10791016	-0.38671875	-2.15332031	+49.96582031	-57.63427734	-125.85937500	+5904	+17.16943359	+2.40380859	-2.34667969	-84.94628906	-78.00292969	+70.62011719	+5788	+15.53027344	-1.10742188	-5.71728516	+32.40966797	-38.36425781	-66.40136719	+3572
+1458240804.87130000	+17.09472656	-0.32080078	-2.26318359	+50.03173828	-57.17285156	-125.77148438	+5852	+17.14306641	+2.47851563	-2.44335938	-83.38623047	-78.28857422	+69.19189453	+5780	+15.51708984	-1.01074219	-5.77880859	+32.65136719	-38.27636719	-66.26953125	+3548
+1458240804.87550000	+17.09472656	-0.29003906	-2.32910156	+50.00976563	-56.90917969	-125.63964844	+5824	+17.12988281	+2.51367188	-2.49169922	-82.44140625	-78.42041016	+68.29101563	+5780	+15.51269531	-0.96679688	-5.80957031	+32.73925781	-38.25439453	-66.18164063	+3532
+1458240804.88380000	+17.08154297	-0.23730469	-2.45214844	+49.96582031	-56.40380859	-125.48583984	+5764	+17.10351563	+2.60156250	-2.58398438	-80.77148438	-78.66210938	+66.84082031	+5780	+15.50830078	-0.87890625	-5.86669922	+32.93701172	-38.18847656	-66.00585938	+3496
+1458240804.88800000	+17.07275391	-0.21093750	-2.50927734	+49.89990234	-56.16210938	-125.37597656	+5736	+17.09033203	+2.64550781	-2.62792969	-79.82666016	-78.79394531	+65.98388672	+5780	+15.50390625	-0.83496094	-5.89746094	+33.04687500	-38.14453125	-65.91796875	+3476
+1458240804.89210010	+17.06396484	-0.18017578	-2.56640625	+49.87792969	-55.92041016	-125.22216797	+5704	+17.07275391	+2.68505859	-2.67187500	-78.85986328	-78.90380859	+65.10498047	+5780	+15.49951172	-0.78662109	-5.92822266	+33.13476563	-38.07861328	-65.80810547	+3460
+1458240804.90050010	+17.05957031	-0.13183594	-2.63232422	+49.98779297	-55.65673828	-125.22216797	+5640	+17.05078125	+2.75976563	-2.73339844	-77.80517578	-79.12353516	+64.20410156	+5776	+15.48632813	-0.69433594	-5.97656250	+33.37646484	-38.01269531	-65.67626953	+3412
+1458240804.90459990	+17.05517578	-0.10546875	-2.65429688	+50.09765625	-55.56884766	-125.24414063	+5608	+17.03759766	+2.80810547	-2.75976563	-77.36572266	-79.23339844	+63.89648438	+5776	+15.48193359	-0.65478516	-5.99853516	+33.50830078	-37.99072266	-65.67626953	+3388
+1458240804.91290000	+17.05078125	-0.02636719	-2.69384766	+50.51513672	-55.41503906	-125.41992188	+5556	+17.02441406	+2.90917969	-2.78613281	-77.16796875	-79.43115234	+63.98437500	+5768	+15.47314453	-0.57128906	-6.04248047	+33.88183594	-37.88085938	-65.83007813	+3340
+1458240804.91710000	+17.05078125	+0.02636719	-2.71582031	+50.80078125	-55.32714844	-125.50781250	+5532	+17.02001953	+2.96630859	-2.80371094	-76.83837891	-79.54101563	+63.80859375	+5764	+15.47314453	-0.53613281	-6.06445313	+34.10156250	-37.81494141	-65.96191406	+3316
+1458240804.92129990	+17.05078125	+0.08349609	-2.72460938	+51.15234375	-55.28320313	-125.68359375	+5508	+17.01562500	+3.01904297	-2.80810547	-76.94824219	-79.65087891	+64.07226563	+5760	+15.47314453	-0.50097656	-6.08642578	+34.36523438	-37.72705078	-66.13769531	+3292
+1458240804.92540000	+17.05078125	+0.15380859	-2.73339844	+51.65771484	-55.26123047	-125.94726563	+5484	+17.01123047	+3.07617188	-2.80810547	-77.14599609	-79.73876953	+64.44580078	+5752	+15.46435547	-0.46142578	-6.09960938	+34.65087891	-37.63916016	-66.33544922	+3272
+1458240804.93380000	+17.04638672	+0.29443359	-2.72460938	+52.71240234	-55.30517578	-126.54052734	+5436	+16.99804688	+3.19482422	-2.79931641	-77.65136719	-79.91455078	+65.34667969	+5740	+15.45117188	-0.39111328	-6.12597656	+35.20019531	-37.46337891	-66.77490234	+3236
+1458240804.93790010	+17.04638672	+0.37792969	-2.71142578	+53.34960938	-55.37109375	-126.91406250	+5416	+16.99365234	+3.24755859	-2.79492188	-77.93701172	-80.00244141	+65.78613281	+5732	+15.44677734	-0.35595703	-6.13916016	+35.50781250	-37.41943359	-67.06054688	+3220
+1458240804.94210000	+17.04638672	+0.45263672	-2.69824219	+53.98681641	-55.43701172	-127.28759766	+5396	+16.99365234	+3.30908203	-2.79052734	-78.22265625	-80.09033203	+66.24755859	+5728	+15.44238281	-0.32519531	-6.14355469	+35.81542969	-37.35351563	-67.36816406	+3204
+1458240804.96289990	+17.02880859	+0.80419922	-2.65429688	+56.73339844	-55.59082031	-128.93554688	+5280	+16.95849609	+3.56835938	-2.80371094	-78.02490234	-80.52978516	+66.77490234	+5688	+15.42041016	-0.14501953	-6.18310547	+37.17773438	-37.08984375	-68.40087891	+3164
+1458240804.97129990	+17.02001953	+0.89208984	-2.65869141	+57.43652344	-55.59082031	-129.39697266	+5228	+16.93212891	+3.64746094	-2.82568359	-77.60742188	-80.72753906	+66.53320313	+5676	+15.40283203	-0.07031250	-6.19628906	+37.52929688	-37.11181641	-68.57666016	+3156
+1458240804.97540000	+17.01123047	+0.93164063	-2.67626953	+57.63427734	-55.52490234	-129.48486328	+5208	+16.91894531	+3.68701172	-2.84326172	-76.94824219	-80.81542969	+65.96191406	+5672	+15.40283203	-0.03076172	-6.20507813	+37.66113281	-37.13378906	-68.57666016	+3148
+1458240804.98370000	+16.99365234	+0.99316406	-2.72900391	+57.89794922	-55.30517578	-129.59472656	+5168	+16.90136719	+3.73535156	-2.88720703	-75.62988281	-81.05712891	+64.66552734	+5664	+15.40283203	+0.05273438	-6.22265625	+37.88085938	-37.19970703	-68.51074219	+3132
+1458240804.98790000	+16.98486328	+1.01953125	-2.75537109	+57.96386719	-55.17333984	-129.59472656	+5152	+16.88818359	+3.75292969	-2.91357422	-74.86083984	-81.14501953	+63.89648438	+5660	+15.40283203	+0.08789063	-6.23583984	+37.96875000	-37.22167969	-68.42285156	+3124
+1458240804.99210000	+16.97607422	+1.03710938	-2.79052734	+57.96386719	-55.01953125	-129.57275391	+5132	+16.86621094	+3.77490234	-2.93554688	-73.98193359	-81.25488281	+63.03955078	+5656	+15.39843750	+0.13183594	-6.24462891	+38.05664063	-37.26562500	-68.31298828	+3116
+1458240805.00040010	+16.95849609	+1.06347656	-2.85205078	+57.91992188	-54.73388672	-129.50683594	+5104	+16.83544922	+3.81445313	-2.96630859	-72.92724609	-81.45263672	+62.02880859	+5656	+15.38964844	+0.21093750	-6.26660156	+38.16650391	-37.35351563	-68.07128906	+3088
+1458240805.00460000	+16.94970703	+1.07666016	-2.88281250	+57.91992188	-54.62402344	-129.48486328	+5092	+16.82226563	+3.83642578	-2.97949219	-72.42187500	-81.56250000	+61.54541016	+5656	+15.38964844	+0.24609375	-6.27099609	+38.23242188	-37.39746094	-67.98339844	+3076
+1458240805.00869990	+16.93652344	+1.09423828	-2.91357422	+57.96386719	-54.49218750	-129.48486328	+5084	+16.81347656	+3.85839844	-2.99267578	-72.15820313	-81.65039063	+61.30371094	+5656	+15.38964844	+0.28125000	-6.27539063	+38.29833984	-37.46337891	-67.89550781	+3056
+1458240805.01710010	+16.91894531	+1.13378906	-2.96630859	+58.02978516	-54.27246094	-129.48486328	+5068	+16.79589844	+3.90234375	-3.01025391	-71.30126953	-81.80419922	+60.49072266	+5660	+15.39404297	+0.34716797	-6.27978516	+38.45214844	-37.61718750	-67.80761719	+3020
+1458240805.02119990	+16.91015625	+1.15136719	-2.98388672	+58.13964844	-54.20654297	-129.55078125	+5064	+16.78710938	+3.92871094	-3.00585938	-71.34521484	-81.91406250	+60.57861328	+5660	+15.39843750	+0.38232422	-6.28417969	+38.56201172	-37.66113281	-67.76367188	+3000
+1458240805.02539990	+16.90136719	+1.17333984	-2.99267578	+58.31542969	-54.16259766	-129.70458984	+5056	+16.77832031	+3.95507813	-3.00146484	-71.52099609	-82.00195313	+60.79833984	+5664	+15.39404297	+0.41308594	-6.28417969	+38.67187500	-37.70507813	-67.78564453	+2980
+1458240805.03370000	+16.88818359	+1.23046875	-2.98388672	+58.82080078	-54.18457031	-130.07812500	+5044	+16.76513672	+4.02539063	-2.97509766	-72.15820313	-82.13378906	+61.63330078	+5680	+15.38964844	+0.46582031	-6.27978516	+38.95751953	-37.79296875	-67.89550781	+2944
+1458240805.03790000	+16.87939453	+1.26562500	-2.97070313	+59.17236328	-54.25048828	-130.36376953	+5040	+16.76074219	+4.06054688	-2.95312500	-72.83935547	-82.17773438	+62.44628906	+5688	+15.38964844	+0.49218750	-6.27539063	+39.13330078	-37.83691406	-68.00537109	+2928
+1458240805.04210000	+16.87500000	+1.30517578	-2.95312500	+59.58984375	-54.33837891	-130.67138672	+5040	+16.76074219	+4.10009766	-2.93115234	-73.60839844	-82.24365234	+63.34716797	+5696	+15.38964844	+0.51416016	-6.26660156	+39.30908203	-37.88085938	-68.18115234	+2908
+1458240805.04620000	+16.87060547	+1.34912109	-2.92236328	+60.07324219	-54.47021484	-131.06689453	+5040	+16.76074219	+4.14404297	-2.90478516	-74.46533203	-82.28759766	+64.33593750	+5708	+15.38964844	+0.54052734	-6.25781250	+39.50683594	-37.92480469	-68.35693359	+2896
+1458240805.05460000	+16.86621094	+1.43701172	-2.85644531	+61.10595703	-54.73388672	-131.90185547	+5040	+16.75634766	+4.21875000	-2.86083984	-75.58593750	-82.39746094	+65.72021484	+5724	+15.38525391	+0.58447266	-6.23583984	+39.96826172	-37.99072266	-68.79638672	+2876
+1458240805.05870010	+16.86621094	+1.47656250	-2.82128906	+61.65527344	-54.88769531	-132.34130859	+5040	+16.75195313	+4.25830078	-2.83886719	-76.24511719	-82.44140625	+66.51123047	+5732	+15.38085938	+0.60644531	-6.22705078	+40.18798828	-37.99072266	-69.01611328	+2872
+1458240805.06699990	+16.86181641	+1.56445313	-2.73779297	+62.79785156	-55.21728516	-133.30810547	+5036	+16.74316406	+4.33300781	-2.78173828	-77.98095703	-82.48535156	+68.55468750	+5748	+15.37207031	+0.65039063	-6.20947266	+40.62744141	-38.01269531	-69.43359375	+2880
+1458240805.07119990	+16.85742188	+1.60400391	-2.69824219	+63.36914063	-55.37109375	-133.76953125	+5036	+16.73876953	+4.36816406	-2.75976563	-78.64013672	-82.50732422	+69.32373047	+5756	+15.36767578	+0.66796875	-6.19628906	+40.80322266	-38.03466797	-69.63134766	+2888
+1458240805.07950000	+16.85742188	+1.68310547	-2.63671875	+64.37988281	-55.63476563	-134.60449219	+5028	+16.72998047	+4.42968750	-2.72460938	-79.62890625	-82.55126953	+70.51025391	+5764	+15.36328125	+0.70751953	-6.17871094	+41.11083984	-38.12255859	-69.91699219	+2916
+1458240805.08789990	+16.85302734	+1.73583984	-2.59277344	+65.12695313	-55.78857422	-135.21972656	+5012	+16.71240234	+4.47363281	-2.69824219	-80.22216797	-82.61718750	+71.30126953	+5768	+15.36328125	+0.74267578	-6.16992188	+41.28662109	-38.21044922	-70.09277344	+2940
+1458240805.09200000	+16.84863281	+1.75781250	-2.57958984	+65.39062500	-55.83251953	-135.46142578	+5004	+16.70361328	+4.49121094	-2.68505859	-80.41992188	-82.63916016	+71.56494141	+5768	+15.36328125	+0.76464844	-6.16992188	+41.35253906	-38.25439453	-70.04882813	+2952
+1458240805.09620000	+16.84423828	+1.77099609	-2.57519531	+65.58837891	-55.85449219	-135.63720703	+4992	+16.69482422	+4.50878906	-2.67626953	-80.48583984	-82.68310547	+71.69677734	+5768	+15.36328125	+0.78662109	-6.16552734	+41.35253906	-38.32031250	-69.98291016	+2964
+1458240805.10040000	+16.83544922	+1.78417969	-2.57519531	+65.72021484	-55.87646484	-135.74707031	+4984	+16.68164063	+4.51757813	-2.67187500	-80.61767578	-82.68310547	+71.87255859	+5772	+15.36328125	+0.79980469	-6.16552734	+41.35253906	-38.36425781	-69.91699219	+2972
+1458240805.10870000	+16.82226563	+1.79736328	-2.58398438	+65.87402344	-55.85449219	-135.87890625	+4968	+16.65966797	+4.53515625	-2.65429688	-80.96923828	-82.72705078	+72.31201172	+5776	+15.36328125	+0.83935547	-6.16552734	+41.30859375	-38.51806641	-69.71923828	+2984
+1458240805.11290000	+16.81787109	+1.79736328	-2.59716797	+65.89599609	-55.83251953	-135.87890625	+4960	+16.65087891	+4.54394531	-2.65429688	-80.99121094	-82.72705078	+72.35595703	+5776	+15.36767578	+0.85253906	-6.16552734	+41.30859375	-38.58398438	-69.63134766	+2984
+1458240805.11700010	+16.81347656	+1.80175781	-2.61035156	+65.87402344	-55.78857422	-135.85693359	+4956	+16.64208984	+4.54833984	-2.64990234	-80.96923828	-82.74902344	+72.35595703	+5780	+15.36767578	+0.87011719	-6.16113281	+41.26464844	-38.67187500	-69.52148438	+2984
+1458240805.12540010	+16.80029297	+1.80175781	-2.63232422	+65.85205078	-55.72265625	-135.85693359	+4952	+16.62451172	+4.55712891	-2.63671875	-81.16699219	-82.74902344	+72.59765625	+5788	+15.37646484	+0.90087891	-6.15673828	+41.22070313	-38.80371094	-69.30175781	+2972
+1458240805.12949990	+16.79150391	+1.80175781	-2.64111328	+65.85205078	-55.70068359	-135.83496094	+4952	+16.61572266	+4.56152344	-2.63232422	-81.32080078	-82.74902344	+72.79541016	+5792	+15.37646484	+0.91845703	-6.15673828	+41.19873047	-38.86962891	-69.19189453	+2964
+1458240805.13369990	+16.78271484	+1.80175781	-2.64550781	+65.85205078	-55.67871094	-135.83496094	+4952	+16.60693359	+4.56591797	-2.62353516	-81.54052734	-82.72705078	+73.05908203	+5800	+15.37646484	+0.93164063	-6.15673828	+41.17675781	-38.93554688	-69.06005859	+2956
+1458240805.13780000	+16.77832031	+1.80615234	-2.65429688	+65.87402344	-55.65673828	-135.83496094	+4952	+16.60253906	+4.57031250	-2.61474609	-81.71630859	-82.70507813	+73.27880859	+5804	+15.37646484	+0.94921875	-6.15234375	+41.15478516	-39.02343750	-68.97216797	+2948
+1458240805.14619990	+16.76953125	+1.81933594	-2.65429688	+66.02783203	-55.67871094	-135.90087891	+4952	+16.58935547	+4.58789063	-2.59277344	-82.22167969	-82.66113281	+73.87207031	+5820	+15.38085938	+0.97998047	-6.13916016	+41.15478516	-39.15527344	-68.81835938	+2924
+1458240805.15030000	+16.76513672	+1.82812500	-2.64990234	+66.13769531	-55.72265625	-135.98876953	+4956	+16.58496094	+4.59667969	-2.57958984	-82.48535156	-82.61718750	+74.20166016	+5828	+15.38085938	+0.99755859	-6.13037109	+41.17675781	-39.24316406	-68.77441406	+2912
+1458240805.15450000	+16.76074219	+1.83691406	-2.64111328	+66.26953125	-55.74462891	-136.07666016	+4960	+16.58056641	+4.60986328	-2.56640625	-82.77099609	-82.57324219	+74.55322266	+5836	+15.38085938	+1.01513672	-6.12158203	+41.22070313	-39.28710938	-68.75244141	+2904
+1458240805.16280010	+16.75634766	+1.86767578	-2.61474609	+66.66503906	-55.85449219	-136.34033203	+4968	+16.56738281	+4.64062500	-2.53125000	-83.51806641	-82.48535156	+75.49804688	+5856	+15.38085938	+1.03710938	-6.10400391	+41.30859375	-39.37500000	-68.73046875	+2884
+1458240805.16700010	+16.75195313	+1.88525391	-2.59716797	+66.88476563	-55.92041016	-136.49414063	+4976	+16.55859375	+4.65820313	-2.50488281	-83.95751953	-82.41943359	+76.04736328	+5868	+15.37646484	+1.05029297	-6.09521484	+41.37451172	-39.39697266	-68.77441406	+2880
+1458240805.17120000	+16.75195313	+1.90283203	-2.57958984	+67.14843750	-56.00830078	-136.66992188	+4980	+16.55419922	+4.68017578	-2.48291016	-84.37500000	-82.35351563	+76.59667969	+5880	+15.37646484	+1.05908203	-6.08642578	+41.46240234	-39.41894531	-68.81835938	+2876
+1458240805.17529990	+16.75195313	+1.92041016	-2.55761719	+67.43408203	-56.09619141	-136.88964844	+4988	+16.54980469	+4.71093750	-2.45654297	-84.85839844	-82.26562500	+77.25585938	+5892	+15.37207031	+1.06787109	-6.07324219	+41.52832031	-39.44091797	-68.86230469	+2872
+1458240805.18370010	+16.74755859	+1.96435547	-2.50927734	+68.04931641	-56.27197266	-137.35107422	+5000	+16.53662109	+4.76806641	-2.39941406	-85.56152344	-82.11181641	+78.28857422	+5916	+15.37207031	+1.08544922	-6.05566406	+41.68212891	-39.48486328	-68.99414063	+2876
+1458240805.18779990	+16.74755859	+1.99072266	-2.47851563	+68.44482422	-56.38183594	-137.65869141	+5008	+16.53222656	+4.79882813	-2.36865234	-85.97900391	-82.04589844	+78.90380859	+5932	+15.36767578	+1.08984375	-6.04248047	+41.77001953	-39.48486328	-69.08203125	+2880
+1458240805.19199990	+16.74755859	+2.01269531	-2.44335938	+68.84033203	-56.49169922	-137.96630859	+5012	+16.52343750	+4.82519531	-2.33789063	-86.30859375	-81.95800781	+79.38720703	+5944	+15.36767578	+1.09863281	-6.03369141	+41.85791016	-39.48486328	-69.14794922	+2884
+1458240805.19619990	+16.74755859	+2.03466797	-2.41699219	+69.19189453	-56.60156250	-138.22998047	+5016	+16.51904297	+4.84716797	-2.31591797	-86.46240234	-81.91406250	+79.65087891	+5952	+15.36328125	+1.10742188	-6.02490234	+41.92382813	-39.50683594	-69.19189453	+2896
+1458240805.20030000	+16.74316406	+2.05664063	-2.38623047	+69.56542969	-56.68945313	-138.51562500	+5020	+16.51464844	+4.86474609	-2.29833984	-86.48437500	-81.89208984	+79.78271484	+5960	+15.36328125	+1.11621094	-6.01171875	+42.01171875	-39.52880859	-69.25781250	+2904
+1458240805.20450000	+16.74316406	+2.07421875	-2.36425781	+69.87304688	-56.77734375	-138.77929688	+5020	+16.51025391	+4.87792969	-2.28076172	-86.48437500	-81.87011719	+79.82666016	+5968	+15.35888672	+1.12500000	-5.99853516	+42.07763672	-39.55078125	-69.30175781	+2920
+1458240805.21280000	+16.73876953	+2.09619141	-2.32910156	+70.35644531	-56.86523438	-139.17480469	+5016	+16.50585938	+4.88232422	-2.26318359	-86.26464844	-81.84814453	+79.60693359	+5976	+15.35888672	+1.14257813	-5.97656250	+42.16552734	-39.61669922	-69.32373047	+2944
+1458240805.21700000	+16.73876953	+2.10058594	-2.31591797	+70.51025391	-56.88720703	-139.30664063	+5012	+16.50146484	+4.88232422	-2.25439453	-86.04492188	-81.82617188	+79.36523438	+5980	+15.35888672	+1.15576172	-5.96337891	+42.18750000	-39.66064453	-69.27978516	+2956
+1458240805.22110010	+16.73876953	+2.10058594	-2.31152344	+70.59814453	-56.86523438	-139.39453125	+5004	+16.49707031	+4.87792969	-2.25000000	-85.78125000	-81.82617188	+79.05761719	+5984	+15.36328125	+1.16455078	-5.95898438	+42.18750000	-39.68261719	-69.21386719	+2968
+1458240805.22530010	+16.73437500	+2.10058594	-2.31591797	+70.64208984	-56.84326172	-139.43847656	+5000	+16.49267578	+4.87353516	-2.25000000	-85.49560547	-81.82617188	+78.72802734	+5988	+15.36328125	+1.17773438	-5.95019531	+42.18750000	-39.72656250	-69.14794922	+2976
+1458240805.22950010	+16.72998047	+2.09619141	-2.31591797	+70.64208984	-56.82128906	-139.43847656	+4996	+16.48388672	+4.86474609	-2.25000000	-85.12207031	-81.84814453	+78.31054688	+5988	+15.36328125	+1.18652344	-5.94140625	+42.16552734	-39.77050781	-69.03808594	+2984
+1458240805.23359990	+16.72998047	+2.09179688	-2.32470703	+70.59814453	-56.77734375	-139.41650391	+4992	+16.47949219	+4.85595703	-2.25000000	-84.70458984	-81.82617188	+77.82714844	+5992	+15.36328125	+1.19970703	-5.93701172	+42.12158203	-39.81445313	-68.90625000	+2992
+1458240805.23779990	+16.72558594	+2.08740234	-2.32910156	+70.57617188	-56.73339844	-139.39453125	+4988	+16.47949219	+4.85156250	-2.25000000	-84.30908203	-81.82617188	+77.38769531	+5996	+15.36328125	+1.21289063	-5.92822266	+42.07763672	-39.85839844	-68.75244141	+2992
+1458240805.24609990	+16.72119141	+2.07421875	-2.34228516	+70.48828125	-56.64550781	-139.32861328	+4980	+16.47070313	+4.83837891	-2.25000000	-83.49609375	-81.80419922	+76.46484375	+6008	+15.36767578	+1.23486328	-5.91943359	+41.94580078	-39.96826172	-68.44482422	+2992
+1458240805.25029990	+16.72119141	+2.07421875	-2.34667969	+70.44433594	-56.62353516	-139.30664063	+4980	+16.46630859	+4.82958984	-2.24560547	-83.07861328	-81.78222656	+76.02539063	+6008	+15.36767578	+1.24804688	-5.91064453	+41.85791016	-40.01220703	-68.20312500	+2988
+1458240805.25860000	+16.71679688	+2.06542969	-2.35546875	+70.37841797	-56.55761719	-139.24072266	+4972	+16.46191406	+4.82519531	-2.24560547	-82.04589844	-81.71630859	+74.97070313	+6016	+15.36767578	+1.27441406	-5.90625000	+41.70410156	-40.05615234	-67.80761719	+2964
+1458240805.26280000	+16.71679688	+2.06542969	-2.35986328	+70.37841797	-56.53564453	-139.21875000	+4972	+16.45751953	+4.82958984	-2.24121094	-81.51855469	-81.67236328	+74.46533203	+6020	+15.36328125	+1.28759766	-5.90185547	+41.63818359	-40.05615234	-67.60986328	+2952
+1458240805.26700000	+16.71679688	+2.06542969	-2.36425781	+70.35644531	-56.51367188	-139.21875000	+4968	+16.45312500	+4.83398438	-2.23681641	-81.03515625	-81.60644531	+74.02587891	+6024	+15.35888672	+1.29199219	-5.89746094	+41.59423828	-40.03417969	-67.45605469	+2940
+1458240805.27530000	+16.71679688	+2.06542969	-2.36425781	+70.37841797	-56.49169922	-139.21875000	+4964	+16.45312500	+4.84716797	-2.21923828	-80.24414063	-81.47460938	+73.34472656	+6032	+15.35009766	+1.30078125	-5.88867188	+41.55029297	-39.94628906	-67.34619141	+2916
+1458240805.27950000	+16.71240234	+2.06542969	-2.36425781	+70.37841797	-56.46972656	-139.21875000	+4960	+16.45751953	+4.85595703	-2.20605469	-79.93652344	-81.40869141	+73.08105469	+6036	+15.35009766	+1.29638672	-5.88427734	+41.55029297	-39.90234375	-67.34619141	+2904
+1458240805.28360010	+16.71240234	+2.06542969	-2.35986328	+70.40039063	-56.46972656	-139.24072266	+4960	+16.46191406	+4.86474609	-2.19287109	-79.65087891	-81.34277344	+72.88330078	+6040	+15.34570313	+1.29638672	-5.88427734	+41.55029297	-39.83642578	-67.36816406	+2896
+1458240805.28780010	+16.71240234	+2.06982422	-2.35986328	+70.44433594	-56.44775391	-139.26269531	+4960	+16.46191406	+4.87792969	-2.17968750	-79.36523438	-81.27685547	+72.70751953	+6044	+15.34570313	+1.29638672	-5.87988281	+41.57226563	-39.77050781	-67.41210938	+2892
+1458240805.29189990	+16.71240234	+2.07421875	-2.35546875	+70.48828125	-56.44775391	-139.30664063	+4956	+16.46630859	+4.89111328	-2.16210938	-79.10156250	-81.23291016	+72.55371094	+6048	+15.34130859	+1.29199219	-5.87988281	+41.61621094	-39.70458984	-67.43408203	+2888
+1458240805.29609990	+16.71240234	+2.07421875	-2.35107422	+70.53222656	-56.44775391	-139.35058594	+4956	+16.47070313	+4.90429688	-2.14892578	-78.81591797	-81.16699219	+72.33398438	+6048	+15.33691406	+1.28759766	-5.87548828	+41.63818359	-39.63867188	-67.50000000	+2888
+1458240805.30440000	+16.71240234	+2.08740234	-2.33789063	+70.72998047	-56.42578125	-139.48242188	+4956	+16.48828125	+4.92187500	-2.12255859	-78.42041016	-81.07910156	+72.07031250	+6052	+15.32812500	+1.28320313	-5.87109375	+41.70410156	-39.52880859	-67.58789063	+2892
+1458240805.30859990	+16.71240234	+2.09619141	-2.32910156	+70.81787109	-56.42578125	-139.57031250	+4956	+16.49267578	+4.92626953	-2.10937500	-78.28857422	-81.07910156	+71.98242188	+6048	+15.32812500	+1.27880859	-5.86669922	+41.74804688	-39.48486328	-67.65380859	+2896
+1458240805.31279990	+16.70800781	+2.10498047	-2.31591797	+70.99365234	-56.42578125	-139.70214844	+4956	+16.50146484	+4.92626953	-2.10058594	-77.95898438	-81.07910156	+71.67480469	+6044	+15.32812500	+1.27441406	-5.86230469	+41.77001953	-39.46289063	-67.69775391	+2904
+1458240805.31690000	+16.70800781	+2.11376953	-2.30273438	+71.12548828	-56.40380859	-139.81201172	+4956	+16.50585938	+4.92626953	-2.09619141	-77.56347656	-81.07910156	+71.27929688	+6040	+15.32812500	+1.27441406	-5.86230469	+41.79199219	-39.41894531	-67.74169922	+2912
+1458240805.32110000	+16.70800781	+2.12255859	-2.28955078	+71.25732422	-56.38183594	-139.92187500	+4956	+16.51025391	+4.92626953	-2.09179688	-77.10205078	-81.10107422	+70.86181641	+6036	+15.32812500	+1.27001953	-5.85791016	+41.79199219	-39.39697266	-67.76367188	+2916
+1458240805.32940010	+16.70361328	+2.14013672	-2.27197266	+71.54296875	-56.29394531	-140.16357422	+4956	+16.51464844	+4.92187500	-2.09179688	-75.58593750	-81.21093750	+69.38964844	+6028	+15.32373047	+1.27001953	-5.85791016	+41.81396484	-39.35302734	-67.74169922	+2932
+1458240805.33360000	+16.70361328	+2.14453125	-2.26757813	+71.63085938	-56.22802734	-140.25146484	+4956	+16.51904297	+4.91308594	-2.09619141	-74.79492188	-81.27685547	+68.62060547	+6028	+15.32373047	+1.27001953	-5.85351563	+41.81396484	-39.35302734	-67.69775391	+2940
+1458240805.33780000	+16.69921875	+2.14892578	-2.26318359	+71.67480469	-56.14013672	-140.29541016	+4956	+16.51904297	+4.90869141	-2.10058594	-73.47656250	-81.36474609	+67.32421875	+6028	+15.32373047	+1.27001953	-5.85351563	+41.79199219	-39.35302734	-67.65380859	+2944
+1458240805.34190010	+16.69921875	+2.14892578	-2.26318359	+71.67480469	-56.05224609	-140.31738281	+4952	+16.51904297	+4.89990234	-2.11376953	-71.96044922	-81.47460938	+65.83007813	+6028	+15.32373047	+1.27441406	-5.85351563	+41.77001953	-39.35302734	-67.58789063	+2948
+1458240805.34610010	+16.69482422	+2.14453125	-2.27197266	+71.65283203	-55.94238281	-140.31738281	+4952	+16.51904297	+4.89550781	-2.11816406	-70.59814453	-81.60644531	+64.51171875	+6028	+15.32812500	+1.27441406	-5.85351563	+41.74804688	-39.35302734	-67.52197266	+2952
+1458240805.35030010	+16.69042969	+2.14013672	-2.28076172	+71.56494141	-55.83251953	-140.29541016	+4952	+16.51904297	+4.89111328	-2.13134766	-67.93945313	-81.80419922	+61.96289063	+6028	+15.32812500	+1.27441406	-5.85351563	+41.70410156	-39.37500000	-67.41210938	+2956
+1458240805.35439990	+16.69042969	+2.13574219	-2.28955078	+71.45507813	-55.72265625	-140.20751953	+4956	+16.51464844	+4.89111328	-2.14892578	-65.06103516	-81.97998047	+59.21630859	+6028	+15.33251953	+1.27880859	-5.85351563	+41.68212891	-39.39697266	-67.32421875	+2956
+1458240805.35859990	+16.68603516	+2.12695313	-2.30273438	+71.30126953	-55.61279297	-140.11962891	+4960	+16.51025391	+4.89111328	-2.15771484	-62.57812500	-82.15576172	+56.86523438	+6032	+15.33251953	+1.27880859	-5.85791016	+41.63818359	-39.39697266	-67.19238281	+2952
+1458240805.36279990	+16.68164063	+2.12255859	-2.32031250	+71.14746094	-55.50292969	-140.00976563	+4964	+16.50585938	+4.89111328	-2.17529297	-57.37060547	-82.41943359	+51.87744141	+6036	+15.33251953	+1.28320313	-5.85791016	+41.59423828	-39.41894531	-67.01660156	+2948
+1458240805.36690000	+16.67724609	+2.11376953	-2.33349609	+70.97167969	-55.39306641	-139.89990234	+4972	+16.50146484	+4.89550781	-2.19726563	-52.97607422	-82.57324219	+47.65869141	+6040	+15.33251953	+1.28759766	-5.86230469	+41.55029297	-39.44091797	-66.86279297	+2944
+1458240805.37109990	+16.67285156	+2.10937500	-2.34667969	+70.79589844	-55.30517578	-139.79003906	+4976	+16.50146484	+4.90429688	-2.19726563	-49.54833984	-82.79296875	+44.40673828	+6044	+15.33251953	+1.29199219	-5.86230469	+41.52832031	-39.46289063	-66.70898438	+2936
+1458240805.37520000	+16.66845703	+2.10058594	-2.35986328	+70.59814453	-55.21728516	-139.65820313	+4984	+16.50585938	+4.90869141	-2.20605469	-44.07714844	-82.92480469	+39.15527344	+6048	+15.33691406	+1.29199219	-5.86669922	+41.48437500	-39.48486328	-66.55517578	+2928
+1458240805.37940000	+16.66845703	+2.09619141	-2.36865234	+70.40039063	-55.12939453	-139.52636719	+4988	+16.50146484	+4.92626953	-2.21923828	-38.62792969	-82.99072266	+33.92578125	+6052	+15.33691406	+1.28759766	-5.86669922	+41.48437500	-39.48486328	-66.44531250	+2916
+1458240805.38360000	+16.66406250	+2.09619141	-2.37744141	+70.22460938	-55.08544922	-139.41650391	+4996	+16.50146484	+4.94824219	-2.21044922	-33.92578125	-83.16650391	+29.48730469	+6056	+15.34130859	+1.28759766	-5.86669922	+41.52832031	-39.46289063	-66.40136719	+2904
+1458240805.38770010	+16.66406250	+2.09619141	-2.38183594	+70.02685547	-55.04150391	-139.28466797	+5000	+16.50146484	+4.96582031	-2.21044922	-27.86132813	-83.16650391	+23.68652344	+6060	+15.33691406	+1.28320313	-5.86669922	+41.57226563	-39.44091797	-66.40136719	+2892
+1458240805.39190010	+16.66406250	+2.09619141	-2.38623047	+69.80712891	-55.01953125	-139.13085938	+5004	+16.50146484	+4.97900391	-2.21484375	-21.68701172	-83.10058594	+17.75390625	+6060	+15.33691406	+1.27441406	-5.86669922	+41.66015625	-39.39697266	-66.44531250	+2884
+1458240805.39610000	+16.66406250	+2.10058594	-2.38183594	+69.60937500	-55.04150391	-138.99902344	+5004	+16.50585938	+4.99218750	-2.20166016	-15.97412109	-83.07861328	+12.26074219	+6064	+15.33691406	+1.26562500	-5.86669922	+41.74804688	-39.35302734	-66.51123047	+2876
+1458240805.40019990	+16.66406250	+2.10937500	-2.37304688	+69.36767578	-55.08544922	-138.82324219	+5008	+16.51025391	+5.00537109	-2.19287109	-9.79980469	-82.90283203	+6.30615234	+6064	+15.33691406	+1.25683594	-5.86230469	+41.83593750	-39.28710938	-66.59912109	+2868
+1458240805.40440010	+16.66845703	+2.11816406	-2.35986328	+69.10400391	-55.15136719	-138.64746094	+5012	+16.51025391	+5.02294922	-2.18847656	-3.77929688	-82.66113281	+0.54931641	+6064	+15.33251953	+1.24804688	-5.86230469	+41.94580078	-39.22119141	-66.73095703	+2868
+1458240805.40860010	+16.66845703	+2.12695313	-2.34667969	+68.86230469	-55.26123047	-138.44970703	+5016	+16.51904297	+5.04052734	-2.17529297	+1.93359375	-82.41943359	-4.92187500	+6068	+15.33251953	+1.23486328	-5.86230469	+42.05566406	-39.17724609	-66.88476563	+2868
+1458240805.41269990	+16.67285156	+2.14453125	-2.32031250	+68.42285156	-55.43701172	-138.09814453	+5020	+16.51904297	+5.06250000	-2.17089844	+7.49267578	-81.97998047	-10.21728516	+6068	+15.33251953	+1.22167969	-5.85791016	+42.16552734	-39.11132813	-67.01660156	+2872
+1458240805.41689990	+16.67724609	+2.15771484	-2.29394531	+67.93945313	-55.61279297	-137.68066406	+5020	+16.52343750	+5.07128906	-2.17089844	+12.61230469	-81.49658203	-15.09521484	+6064	+15.33251953	+1.21289063	-5.85351563	+42.27539063	-39.04541016	-67.17041016	+2876
+1458240805.42109990	+16.68164063	+2.17089844	-2.27197266	+67.45605469	-55.81054688	-137.28515625	+5020	+16.52783203	+5.08007813	-2.16210938	+17.35839844	-81.01318359	-19.64355469	+6060	+15.33251953	+1.19970703	-5.85351563	+42.40722656	-38.97949219	-67.32421875	+2880
+1458240805.42520000	+16.69042969	+2.18847656	-2.23681641	+66.57714844	-56.11816406	-136.49414063	+5016	+16.52783203	+5.09326172	-2.16210938	+21.64306641	-80.35400391	-23.66455078	+6056	+15.32812500	+1.18652344	-5.85351563	+42.53906250	-38.89160156	-67.52197266	+2888
+1458240805.42940000	+16.69482422	+2.18847656	-2.21484375	+65.72021484	-56.35986328	-135.72509766	+5008	+16.52783203	+5.10205078	-2.16650391	+25.44433594	-79.67285156	-27.26806641	+6052	+15.32812500	+1.17333984	-5.85351563	+42.67089844	-38.82568359	-67.67578125	+2896
+1458240805.43359990	+16.69482422	+2.18408203	-2.20166016	+64.79736328	-56.57958984	-134.91210938	+5000	+16.53662109	+5.10644531	-2.17968750	+28.89404297	-78.88183594	-30.49804688	+6052	+15.32373047	+1.16015625	-5.85351563	+42.80273438	-38.73779297	-67.82958984	+2908
+1458240805.43770000	+16.69921875	+2.17529297	-2.19726563	+63.50097656	-56.79931641	-133.72558594	+4988	+16.53222656	+5.11962891	-2.19726563	+31.86035156	-77.98095703	-33.24462891	+6052	+15.31933594	+1.14697266	-5.85351563	+42.93457031	-38.67187500	-68.00537109	+2920
+1458240805.44190000	+16.69921875	+2.15771484	-2.19726563	+62.29248047	-56.97509766	-132.64892578	+4980	+16.53222656	+5.11962891	-2.21923828	+34.60693359	-77.08007813	-35.79345703	+6052	+15.31494141	+1.12939453	-5.85791016	+43.04443359	-38.58398438	-68.13720703	+2932
+1458240805.45020010	+16.69482422	+2.10498047	-2.23681641	+59.45800781	-57.17285156	-130.10009766	+4972	+16.52783203	+5.12402344	-2.28515625	+39.08935547	-75.03662109	-39.88037109	+6052	+15.30615234	+1.10742188	-5.86669922	+43.24218750	-38.49609375	-68.33496094	+2952
+1458240805.45440010	+16.69482422	+2.06982422	-2.26757813	+57.89794922	-57.21679688	-128.69384766	+4972	+16.52783203	+5.12402344	-2.32470703	+40.91308594	-73.93798828	-41.50634766	+6056	+15.30615234	+1.09423828	-5.87109375	+43.33007813	-38.45214844	-68.37890625	+2960
+1458240805.45849990	+16.69042969	+2.03466797	-2.29833984	+56.27197266	-57.23876953	-127.26562500	+4972	+16.52343750	+5.11962891	-2.37304688	+42.51708984	-72.77343750	-42.95654297	+6060	+15.29736328	+1.08544922	-5.87988281	+43.37402344	-38.40820313	-68.37890625	+2964
+1458240805.46269990	+16.68603516	+1.98632813	-2.33349609	+54.42626953	-57.26074219	-125.63964844	+4980	+16.51904297	+5.11523438	-2.41699219	+43.96728516	-71.63085938	-44.23095703	+6064	+15.29296875	+1.07666016	-5.88867188	+43.39599609	-38.38623047	-68.37890625	+2968
+1458240805.46690010	+16.68164063	+1.95117188	-2.36865234	+52.75634766	-57.26074219	-124.18945313	+4984	+16.51025391	+5.11083984	-2.46093750	+45.28564453	-70.48828125	-45.39550781	+6068	+15.28417969	+1.06787109	-5.89746094	+43.41796875	-38.34228516	-68.35693359	+2968
+1458240805.47100000	+16.68164063	+1.91162109	-2.40380859	+51.08642578	-57.26074219	-122.69531250	+4988	+16.50585938	+5.10644531	-2.52246094	+46.36230469	-69.25781250	-46.31835938	+6076	+15.27539063	+1.05468750	-5.90625000	+43.43994141	-38.32031250	-68.33496094	+2964
+1458240805.47519990	+16.67724609	+1.87207031	-2.44335938	+49.32861328	-57.21679688	-121.17919922	+4996	+16.50146484	+5.10205078	-2.57519531	+47.39501953	-68.09326172	-47.19726563	+6084	+15.27099609	+1.04589844	-5.91503906	+43.43994141	-38.32031250	-68.29101563	+2956
+1458240805.47939990	+16.67724609	+1.83691406	-2.48291016	+47.63671875	-57.12890625	-119.70703125	+5000	+16.49707031	+5.10644531	-2.62353516	+48.44970703	-66.95068359	-48.07617188	+6092	+15.26660156	+1.03271484	-5.92382813	+43.46191406	-38.32031250	-68.29101563	+2948
+1458240805.48350000	+16.67285156	+1.80175781	-2.50927734	+46.05468750	-57.08496094	-118.32275391	+5004	+16.49707031	+5.10205078	-2.67626953	+49.28466797	-65.78613281	-48.77929688	+6096	+15.25781250	+1.01953125	-5.93261719	+43.48388672	-38.27636719	-68.29101563	+2936
+1458240805.48770000	+16.66845703	+1.77099609	-2.53125000	+44.47265625	-57.04101563	-116.93847656	+5008	+16.49267578	+5.09326172	-2.72021484	+50.14160156	-64.75341797	-49.52636719	+6100	+15.24462891	+1.00195313	-5.94140625	+43.48388672	-38.21044922	-68.29101563	+2924
+1458240805.49190000	+16.66406250	+1.74462891	-2.55761719	+42.97851563	-56.95312500	-115.59814453	+5008	+16.48388672	+5.09765625	-2.75976563	+50.88867188	-63.69873047	-50.11962891	+6104	+15.23583984	+0.97998047	-5.95458984	+43.50585938	-38.14453125	-68.31298828	+2912
+1458240805.49600010	+16.65966797	+1.72265625	-2.57519531	+41.57226563	-56.88720703	-114.32373047	+5004	+16.47949219	+5.09326172	-2.81250000	+51.43798828	-62.62207031	-50.51513672	+6108	+15.22265625	+0.96240234	-5.96337891	+43.52783203	-38.05664063	-68.35693359	+2896
+1458240805.50020000	+16.65966797	+1.70507813	-2.57958984	+40.27587891	-56.90917969	-113.15917969	+5000	+16.47509766	+5.09326172	-2.84326172	+52.16308594	-61.72119141	-51.08642578	+6108	+15.20947266	+0.93603516	-5.97216797	+43.54980469	-37.92480469	-68.44482422	+2884
+1458240805.50440000	+16.65527344	+1.68750000	-2.57958984	+39.11132813	-56.90917969	-112.10449219	+4992	+16.47070313	+5.10205078	-2.86962891	+52.84423828	-60.86425781	-51.56982422	+6112	+15.19628906	+0.90527344	-5.98095703	+43.59375000	-37.79296875	-68.57666016	+2872
+1458240805.50850010	+16.65527344	+1.67431641	-2.57080078	+38.07861328	-56.88720703	-111.18164063	+4980	+16.47070313	+5.10644531	-2.90478516	+53.30566406	-59.98535156	-51.87744141	+6112	+15.18310547	+0.87451172	-5.98974609	+43.65966797	-37.63916016	-68.73046875	+2864
+1458240805.51270010	+16.65087891	+1.67431641	-2.56640625	+37.13378906	-56.86523438	-110.23681641	+4968	+16.47070313	+5.11523438	-2.92675781	+53.89892578	-59.26025391	-52.29492188	+6108	+15.16992188	+0.83935547	-5.99853516	+43.70361328	-37.44140625	-68.88427734	+2856
+1458240805.51690010	+16.64648438	+1.66113281	-2.56201172	+36.25488281	-56.82128906	-109.40185547	+4956	+16.47070313	+5.11962891	-2.94873047	+54.40429688	-58.53515625	-52.60253906	+6100	+15.15234375	+0.80419922	-6.00732422	+43.74755859	-37.22167969	-69.03808594	+2852
+1458240805.52519990	+16.63330078	+1.65673828	-2.54882813	+34.87060547	-56.64550781	-107.90771484	+4924	+16.45751953	+5.11962891	-3.01025391	+55.08544922	-57.10693359	-52.88818359	+6088	+15.11718750	+0.72509766	-6.02929688	+43.83544922	-36.67236328	-69.34570313	+2852
+1458240805.52930000	+16.62890625	+1.64355469	-2.54003906	+34.27734375	-56.57958984	-107.33642578	+4904	+16.44873047	+5.11962891	-3.04101563	+55.32714844	-56.46972656	-52.93212891	+6080	+15.09521484	+0.68554688	-6.04248047	+43.83544922	-36.36474609	-69.45556641	+2856
+1458240805.53350000	+16.62890625	+1.63037109	-2.54003906	+33.81591797	-56.40380859	-106.83105469	+4888	+16.44433594	+5.11523438	-3.08496094	+55.37109375	-55.76660156	-52.77832031	+6072	+15.07324219	+0.64599609	-6.05566406	+43.83544922	-36.07910156	-69.54345703	+2860
+1458240805.53769990	+16.62451172	+1.63037109	-2.54443359	+33.48632813	-56.25000000	-106.34765625	+4868	+16.43994141	+5.11523438	-3.12011719	+55.59082031	-55.23925781	-52.73437500	+6064	+15.05126953	+0.60644531	-6.06884766	+43.81347656	-35.74951172	-69.58740234	+2868
+1458240805.54180000	+16.62011719	+1.60839844	-2.54003906	+33.15673828	-56.09619141	-105.99609375	+4848	+16.43554688	+5.10205078	-3.15087891	+55.72265625	-54.68994141	-52.66845703	+6056	+15.03369141	+0.56250000	-6.08203125	+43.76953125	-35.44189453	-69.63134766	+2876
+1458240805.54600000	+16.62011719	+1.58642578	-2.55761719	+32.95898438	-55.78857422	-105.75439453	+4832	+16.43115234	+5.08886719	-3.20361328	+55.65673828	-54.09667969	-52.40478516	+6048	+15.01171875	+0.52294922	-6.09082031	+43.72558594	-35.15625000	-69.65332031	+2884
+1458240805.55020000	+16.61572266	+1.58203125	-2.57958984	+32.84912109	-55.48095703	-105.46875000	+4816	+16.42675781	+5.08007813	-3.26074219	+55.61279297	-53.48144531	-52.11914063	+6036	+14.98974609	+0.48339844	-6.11279297	+43.61572266	-34.76074219	-69.52148438	+2892
+1458240805.55430010	+16.61132813	+1.56005859	-2.60595703	+32.69531250	-55.10742188	-105.22705078	+4804	+16.41796875	+5.05371094	-3.32226563	+55.43701172	-52.86621094	-51.72363281	+6028	+14.96777344	+0.44384766	-6.13916016	+43.48388672	-34.36523438	-69.32373047	+2896
+1458240805.55850010	+16.61132813	+1.52929688	-2.64550781	+32.56347656	-54.62402344	-105.00732422	+4792	+16.40039063	+5.02294922	-3.40136719	+55.10742188	-52.18505859	-51.17431641	+6020	+14.94140625	+0.40429688	-6.15673828	+43.33007813	-34.03564453	-69.14794922	+2900
+1458240805.56270000	+16.60693359	+1.51171875	-2.68945313	+32.49755859	-54.18457031	-104.80957031	+4784	+16.38720703	+4.99658203	-3.47167969	+54.86572266	-51.59179688	-50.69091797	+6012	+14.91943359	+0.36474609	-6.17871094	+43.15429688	-33.64013672	-68.88427734	+2900
+1458240805.56680010	+16.60253906	+1.47656250	-2.73339844	+32.43164063	-53.67919922	-104.63378906	+4776	+16.37841797	+4.96142578	-3.54638672	+54.55810547	-50.99853516	-50.20751953	+6004	+14.89746094	+0.32519531	-6.19628906	+43.00048828	-33.31054688	-68.62060547	+2900
+1458240805.57100010	+16.60693359	+1.43701172	-2.78613281	+32.38769531	-53.10791016	-104.52392578	+4772	+16.36962891	+4.92187500	-3.62988281	+54.16259766	-50.40527344	-49.63623047	+5996	+14.87548828	+0.29003906	-6.20947266	+42.82470703	-33.00292969	-68.37890625	+2892
+1458240805.57520010	+16.60693359	+1.40185547	-2.84326172	+32.38769531	-52.49267578	-104.39208984	+4772	+16.36083984	+4.88232422	-3.70898438	+53.81103516	-49.83398438	-49.08691406	+5988	+14.84912109	+0.25048828	-6.22705078	+42.62695313	-32.58544922	-68.00537109	+2884
+1458240805.57929990	+16.60693359	+1.36230469	-2.90917969	+32.43164063	-51.83349609	-104.26025391	+4768	+16.34765625	+4.84277344	-3.78808594	+53.43750000	-49.24072266	-48.51562500	+5976	+14.83154297	+0.20214844	-6.24902344	+42.42919922	-32.21191406	-67.71972656	+2868
+1458240805.58349990	+16.60253906	+1.32275391	-2.97070313	+32.49755859	-51.13037109	-104.19433594	+4768	+16.33447266	+4.79882813	-3.87158203	+52.99804688	-48.64746094	-47.90039063	+5968	+14.80517578	+0.15820313	-6.26220703	+42.25341797	-31.81640625	-67.45605469	+2852
+1458240805.58769990	+16.59814453	+1.27880859	-3.05419922	+32.60742188	-50.20751953	-104.04052734	+4768	+16.32128906	+4.75048828	-3.95947266	+52.55859375	-48.05419922	-47.28515625	+5956	+14.78320313	+0.11865234	-6.27539063	+42.07763672	-31.42089844	-67.14843750	+2836
+1458240805.59180000	+16.59375000	+1.23486328	-3.13330078	+32.69531250	-49.37255859	-103.90869141	+4768	+16.30810547	+4.70214844	-4.04736328	+52.07519531	-47.46093750	-46.62597656	+5940	+14.76123047	+0.07031250	-6.29296875	+41.90185547	-31.00341797	-66.86279297	+2816
+1458240805.59600000	+16.58935547	+1.19091797	-3.19482422	+32.80517578	-48.60351563	-103.82080078	+4768	+16.29492188	+4.65380859	-4.12207031	+51.61376953	-46.93359375	-46.03271484	+5924	+14.73046875	+0.02197266	-6.30175781	+41.74804688	-30.56396484	-66.59912109	+2796
+1458240805.60019990	+16.58496094	+1.13378906	-3.27392578	+32.98095703	-47.61474609	-103.68896484	+4772	+16.28173828	+4.60107422	-4.17919922	+51.19628906	-46.49414063	-45.52734375	+5908	+14.69970703	-0.02197266	-6.31054688	+41.61621094	-30.14648438	-66.37939453	+2772
+1458240805.60430000	+16.58056641	+1.09423828	-3.33544922	+33.15673828	-46.82373047	-103.60107422	+4768	+16.27294922	+4.54833984	-4.23632813	+50.80078125	-46.05468750	-45.04394531	+5888	+14.67773438	-0.08349609	-6.31494141	+41.48437500	-29.70703125	-66.24755859	+2752
+1458240805.60850000	+16.57617188	+1.05908203	-3.37060547	+33.39843750	-46.16455078	-103.62304688	+4756	+16.26416016	+4.50000000	-4.28906250	+50.38330078	-45.68115234	-44.53857422	+5868	+14.64697266	-0.14062500	-6.31933594	+41.39648438	-29.22363281	-66.11572266	+2732
+1458240805.61260010	+16.56738281	+1.02832031	-3.41455078	+33.66210938	-45.41748047	-103.53515625	+4748	+16.25976563	+4.44726563	-4.34179688	+49.92187500	-45.28564453	-44.03320313	+5844	+14.61621094	-0.19775391	-6.32373047	+41.28662109	-28.71826172	-65.96191406	+2712
+1458240805.61680010	+16.55859375	+1.00634766	-3.45410156	+33.94775391	-44.67041016	-103.44726563	+4732	+16.25537109	+4.39892578	-4.39453125	+49.50439453	-44.89013672	-43.50585938	+5820	+14.58984375	-0.26806641	-6.32812500	+41.15478516	-28.16894531	-65.89599609	+2700
+1458240805.62100010	+16.54541016	+0.97998047	-3.48046875	+34.27734375	-44.05517578	-103.40332031	+4716	+16.24218750	+4.35058594	-4.43408203	+49.10888672	-44.53857422	-43.04443359	+5792	+14.55029297	-0.33398438	-6.33691406	+41.08886719	-27.57568359	-65.80810547	+2688
+1458240805.62509990	+16.53662109	+0.96240234	-3.50244141	+34.58496094	-43.37402344	-103.31542969	+4696	+16.23339844	+4.29785156	-4.46484375	+48.75732422	-44.23095703	-42.58300781	+5760	+14.51074219	-0.39990234	-6.34130859	+41.00097656	-26.98242188	-65.72021484	+2676
+1458240805.62930010	+16.52783203	+0.93164063	-3.52880859	+34.82666016	-42.71484375	-103.20556641	+4676	+16.22460938	+4.24511719	-4.49560547	+48.31787109	-43.92333984	-42.09960938	+5732	+14.47119141	-0.47460938	-6.34130859	+40.91308594	-26.36718750	-65.65429688	+2668
+1458240805.63350010	+16.51464844	+0.90527344	-3.53759766	+35.11230469	-42.09960938	-103.13964844	+4656	+16.21582031	+4.18798828	-4.52197266	+47.85644531	-43.65966797	-41.61621094	+5700	+14.42724609	-0.54492188	-6.34130859	+40.84716797	-25.77392578	-65.63232422	+2660
+1458240805.64179990	+16.49707031	+0.86132813	-3.57275391	+35.74951172	-40.80322266	-102.87597656	+4608	+16.20703125	+4.07373047	-4.57031250	+46.95556641	-43.15429688	-40.60546875	+5636	+14.34375000	-0.69433594	-6.34570313	+40.69335938	-24.49951172	-65.50048828	+2656
+1458240805.64599990	+16.48388672	+0.83496094	-3.58154297	+36.07910156	-40.16601563	-102.78808594	+4584	+16.19384766	+4.01220703	-4.59667969	+46.47216797	-42.86865234	-40.07812500	+5600	+14.30419922	-0.77343750	-6.34130859	+40.62744141	-23.86230469	-65.47851563	+2656
+1458240805.65010000	+16.46630859	+0.81738281	-3.60791016	+36.40869141	-39.41894531	-102.56835938	+4560	+16.18066406	+3.95947266	-4.63183594	+45.98876953	-42.51708984	-39.46289063	+5564	+14.26464844	-0.84375000	-6.34130859	+40.56152344	-23.20312500	-65.36865234	+2660
+1458240805.65850000	+16.43994141	+0.74707031	-3.66943359	+36.82617188	-37.85888672	-102.08496094	+4520	+16.14990234	+3.81445313	-4.71093750	+44.78027344	-41.83593750	-38.14453125	+5500	+14.17236328	-1.00195313	-6.34130859	+40.36376953	-21.88476563	-65.12695313	+2672
+1458240805.66260000	+16.42236328	+0.71630859	-3.70458984	+37.06787109	-37.06787109	-101.79931641	+4500	+16.13232422	+3.74414063	-4.74609375	+44.18701172	-41.48437500	-37.46337891	+5468	+14.12841797	-1.06787109	-6.34130859	+40.31982422	-21.22558594	-64.92919922	+2676
+1458240805.66680000	+16.40478516	+0.66796875	-3.73974609	+37.24365234	-36.27685547	-101.53564453	+4488	+16.11474609	+3.66064453	-4.78125000	+43.52783203	-41.15478516	-36.76025391	+5436	+14.08007813	-1.14697266	-6.34130859	+40.23193359	-20.56640625	-64.75341797	+2680
+1458240805.67100000	+16.39160156	+0.61962891	-3.78369141	+37.39746094	-35.41992188	-101.25000000	+4476	+16.09277344	+3.57714844	-4.82958984	+42.78076172	-40.75927734	-35.96923828	+5408	+14.04492188	-1.22607422	-6.32812500	+40.14404297	-19.99511719	-64.64355469	+2684
+1458240805.67510010	+16.37402344	+0.57568359	-3.83642578	+37.57324219	-34.51904297	-100.87646484	+4464	+16.07519531	+3.49365234	-4.88232422	+42.03369141	-40.36376953	-35.17822266	+5376	+14.00976563	-1.29199219	-6.31494141	+40.12207031	-19.44580078	-64.42382813	+2684
+1458240805.67930010	+16.35644531	+0.51855469	-3.89355469	+37.70507813	-33.59619141	-100.54687500	+4452	+16.05761719	+3.40136719	-4.93505859	+41.24267578	-39.94628906	-34.38720703	+5344	+13.97460938	-1.37109375	-6.30615234	+40.03417969	-18.85253906	-64.22607422	+2684
+1458240805.68339990	+16.33447266	+0.46142578	-3.95507813	+37.79296875	-32.62939453	-100.15136719	+4444	+16.02685547	+3.30468750	-4.98339844	+40.42968750	-39.50683594	-33.59619141	+5308	+13.93945313	-1.44580078	-6.29296875	+39.96826172	-18.30322266	-64.05029297	+2680
+1458240805.68759990	+16.31250000	+0.40429688	-4.01660156	+37.92480469	-31.68457031	-99.77783203	+4436	+16.00048828	+3.21240234	-5.03173828	+39.66064453	-39.11132813	-32.78320313	+5276	+13.90429688	-1.50732422	-6.27978516	+39.99023438	-17.75390625	-63.78662109	+2672
+1458240805.69180010	+16.28613281	+0.33837891	-4.07812500	+38.01269531	-30.76171875	-99.38232422	+4424	+15.97412109	+3.11132813	-5.08007813	+38.82568359	-38.69384766	-31.97021484	+5244	+13.86474609	-1.58642578	-6.26660156	+39.94628906	-17.20458984	-63.56689453	+2668
+1458240805.70009990	+16.23339844	+0.21533203	-4.19677734	+38.21044922	-28.95996094	-98.61328125	+4392	+15.92138672	+2.90478516	-5.16357422	+37.04589844	-37.94677734	-30.30029297	+5172	+13.79443359	-1.72705078	-6.22705078	+39.96826172	-16.21582031	-63.14941406	+2648
+1458240805.70429990	+16.20703125	+0.14501953	-4.24951172	+38.32031250	-28.10302734	-98.26171875	+4372	+15.89501953	+2.79931641	-5.19873047	+36.16699219	-37.63916016	-29.53125000	+5136	+13.75927734	-1.81054688	-6.20507813	+39.96826172	-15.71044922	-62.97363281	+2640
+1458240805.70840000	+16.17187500	+0.07910156	-4.30224609	+38.40820313	-27.24609375	-97.91015625	+4352	+15.86425781	+2.69384766	-5.22949219	+35.31005859	-37.33154297	-28.74023438	+5096	+13.72412109	-1.89404297	-6.17431641	+39.99023438	-15.20507813	-62.84179688	+2628
+1458240805.71260000	+16.14550781	+0.01318359	-4.35058594	+38.56201172	-26.43310547	-97.53662109	+4328	+15.83789063	+2.59277344	-5.25146484	+34.47509766	-37.04589844	-27.97119141	+5052	+13.68896484	-1.96435547	-6.14794922	+40.10009766	-14.76562500	-62.62207031	+2612
+1458240805.71680000	+16.11474609	-0.04394531	-4.39892578	+38.69384766	-25.64208984	-97.16308594	+4304	+15.81591797	+2.48291016	-5.27343750	+33.57421875	-36.78222656	-27.20214844	+5008	+13.64941406	-2.05224609	-6.12158203	+40.10009766	-14.26025391	-62.46826172	+2604
+1458240805.72090010	+16.07080078	-0.10986328	-4.43408203	+38.80371094	-24.87304688	-96.76757813	+4276	+15.78076172	+2.37304688	-5.28222656	+32.67333984	-36.56250000	-26.43310547	+4960	+13.60546875	-2.14013672	-6.09960938	+40.16601563	-13.71093750	-62.31445313	+2588
+1458240805.72510000	+16.03125000	-0.16259766	-4.46484375	+39.00146484	-24.19189453	-96.41601563	+4248	+15.75439453	+2.27197266	-5.28662109	+31.83837891	-36.40869141	-25.64208984	+4908	+13.55712891	-2.21044922	-6.07324219	+40.29785156	-13.20556641	-62.07275391	+2576
+1458240805.72930000	+15.99169922	-0.21972656	-4.48681641	+39.17724609	-23.53271484	-96.04248047	+4220	+15.72363281	+2.16650391	-5.28662109	+30.95947266	-36.25488281	-24.85107422	+4860	+13.50878906	-2.30712891	-6.05126953	+40.34179688	-12.63427734	-61.87500000	+2564
+1458240805.73340010	+15.94775391	-0.27685547	-4.50000000	+39.33105469	-22.91748047	-95.71289063	+4188	+15.68847656	+2.06542969	-5.27783203	+30.05859375	-36.12304688	-24.06005859	+4808	+13.45166016	-2.40380859	-6.02490234	+40.38574219	-12.06298828	-61.69921875	+2556
+1458240805.73760010	+15.90380859	-0.32519531	-4.51318359	+39.57275391	-22.36816406	-95.33935547	+4156	+15.66210938	+1.96435547	-5.26904297	+29.20166016	-36.03515625	-23.24707031	+4752	+13.39892578	-2.48291016	-5.99853516	+40.51757813	-11.53564453	-61.43554688	+2548
+1458240805.74180010	+15.86425781	-0.38232422	-4.52197266	+39.79248047	-21.79687500	-94.98779297	+4128	+15.63134766	+1.85888672	-5.25146484	+28.30078125	-35.94726563	-22.43408203	+4700	+13.34179688	-2.58398438	-5.98095703	+40.56152344	-10.92041016	-61.19384766	+2544
+1458240805.74589990	+15.81152344	-0.43945313	-4.52197266	+39.96826172	-21.24755859	-94.65820313	+4100	+15.59619141	+1.75341797	-5.22949219	+27.35595703	-35.92529297	-21.59912109	+4648	+13.28027344	-2.68505859	-5.95019531	+40.62744141	-10.30517578	-60.97412109	+2548
+1458240805.75009990	+15.76757813	-0.48339844	-4.53076172	+40.20996094	-20.72021484	-94.21875000	+4076	+15.56542969	+1.66113281	-5.20751953	+26.49902344	-35.83740234	-20.69824219	+4592	+13.21435547	-2.76855469	-5.93261719	+40.75927734	-9.71191406	-60.60058594	+2544
+1458240805.75430010	+15.71484375	-0.54052734	-4.53955078	+40.40771484	-20.17089844	-93.77929688	+4056	+15.53027344	+1.55126953	-5.18554688	+25.51025391	-35.74951172	-19.79736328	+4540	+13.15283203	-2.86962891	-5.91503906	+40.80322266	-9.07470703	-60.22705078	+2552
+1458240805.75840000	+15.65771484	-0.59326172	-4.53955078	+40.58349609	-19.62158203	-93.33984375	+4036	+15.48632813	+1.44140625	-5.15478516	+24.52148438	-35.68359375	-18.87451172	+4488	+13.08251953	-2.96630859	-5.89306641	+40.84716797	-8.45947266	-59.89746094	+2556
+1458240805.76259990	+15.60498047	-0.63281250	-4.53955078	+40.89111328	-19.16015625	-92.90039063	+4016	+15.44677734	+1.34033203	-5.12841797	+23.57666016	-35.59570313	-17.90771484	+4432	+13.01220703	-3.04980469	-5.87548828	+40.97900391	-7.86621094	-59.41406250	+2564
+1458240805.76670000	+15.55224609	-0.69873047	-4.53955078	+41.04492188	-18.69873047	-92.46093750	+4000	+15.40283203	+1.23046875	-5.10205078	+22.54394531	-35.48583984	-16.91894531	+4380	+12.94189453	-3.14648438	-5.85791016	+41.04492188	-7.25097656	-58.95263672	+2576
+1458240805.77090000	+15.49511719	-0.76464844	-4.53955078	+41.22070313	-18.21533203	-92.02148438	+3984	+15.35888672	+1.12500000	-5.07128906	+21.48925781	-35.44189453	-15.93017578	+4332	+12.87597656	-3.24755859	-5.82714844	+41.08886719	-6.70166016	-58.57910156	+2588
+1458240805.77510000	+15.43798828	-0.81298828	-4.54394531	+41.46240234	-17.77587891	-91.53808594	+3968	+15.31494141	+1.02392578	-5.04052734	+20.47851563	-35.31005859	-14.89746094	+4276	+12.81005859	-3.33105469	-5.80517578	+41.24267578	-6.19628906	-58.07373047	+2600
+1458240805.77920010	+15.38085938	-0.88330078	-4.54833984	+41.63818359	-17.31445313	-91.07666016	+3956	+15.27099609	+0.90087891	-5.00976563	+19.37988281	-35.20019531	-13.88671875	+4228	+12.74414063	-3.41894531	-5.78320313	+41.33056641	-5.66894531	-57.56835938	+2608
+1458240805.78340010	+15.31933594	-0.95361328	-4.55273438	+41.74804688	-16.83105469	-90.57128906	+3944	+15.21826172	+0.77783203	-4.97460938	+18.21533203	-35.11230469	-12.85400391	+4184	+12.67822266	-3.51123047	-5.74804688	+41.44042969	-5.20751953	-57.15087891	+2624
+1458240805.78760000	+15.25781250	-1.01074219	-4.56152344	+41.98974609	-16.39160156	-90.02197266	+3932	+15.16992188	+0.66796875	-4.94824219	+17.09472656	-34.93652344	-11.77734375	+4136	+12.61669922	-3.59033203	-5.71728516	+41.63818359	-4.79003906	-56.62353516	+2632
+1458240805.79169990	+15.19628906	-1.08984375	-4.56591797	+42.09960938	-15.99609375	-89.51660156	+3920	+15.11279297	+0.54492188	-4.91748047	+15.90820313	-34.76074219	-10.67871094	+4096	+12.55517578	-3.67382813	-5.68652344	+41.77001953	-4.37255859	-56.09619141	+2640
+1458240805.79590010	+15.13037109	-1.16894531	-4.57910156	+42.16552734	-15.53466797	-88.96728516	+3908	+15.06005859	+0.42187500	-4.88232422	+14.65576172	-34.65087891	-9.58007813	+4052	+12.49804688	-3.75732422	-5.64257813	+41.92382813	-4.02099609	-55.65673828	+2648
+1458240805.80010010	+15.06884766	-1.23046875	-4.58349609	+42.38525391	-15.20507813	-88.43994141	+3888	+15.00292969	+0.30322266	-4.84716797	+13.44726563	-34.51904297	-8.48144531	+4012	+12.44091797	-3.82763672	-5.60302734	+42.16552734	-3.73535156	-55.17333984	+2652
+1458240805.80419990	+15.00292969	-1.30957031	-4.58349609	+42.53906250	-14.87548828	-87.95654297	+3868	+14.95019531	+0.16699219	-4.81201172	+12.15087891	-34.38720703	-7.42675781	+3976	+12.38378906	-3.91113281	-5.56347656	+42.34130859	-3.40576172	-54.68994141	+2656
+1458240805.80839990	+14.93261719	-1.38427734	-4.57910156	+42.64892578	-14.58984375	-87.49511719	+3848	+14.89306641	+0.03076172	-4.76367188	+10.78857422	-34.32128906	-6.32812500	+3940	+12.32666016	-3.99023438	-5.51074219	+42.53906250	-3.14208984	-54.31640625	+2656
+1458240805.81259990	+14.87109375	-1.45019531	-4.57910156	+42.82470703	-14.30419922	-86.96777344	+3820	+14.84033203	-0.08789063	-4.72851563	+9.51416016	-34.14550781	-5.18554688	+3904	+12.27392578	-4.06054688	-5.46240234	+42.82470703	-2.90039063	-53.83300781	+2652
+1458240805.81670000	+14.80517578	-1.52929688	-4.57470703	+42.91259766	-13.99658203	-86.46240234	+3796	+14.77880859	-0.21533203	-4.68896484	+8.21777344	-33.96972656	-4.10888672	+3868	+12.21679688	-4.14404297	-5.41845703	+43.04443359	-2.63671875	-53.39355469	+2652
+1458240805.82090000	+14.73046875	-1.60400391	-4.57031250	+43.00048828	-13.71093750	-85.97900391	+3768	+14.71289063	-0.34277344	-4.64062500	+6.92138672	-33.85986328	-3.01025391	+3836	+12.15966797	-4.21875000	-5.36572266	+43.26416016	-2.35107422	-52.97607422	+2648
+1458240805.82509990	+14.66015625	-1.66992188	-4.55712891	+43.15429688	-13.46923828	-85.47363281	+3736	+14.65136719	-0.46142578	-4.59228516	+5.69091797	-33.66210938	-1.93359375	+3800	+12.09814453	-4.28906250	-5.32177734	+43.57177734	-2.13134766	-52.47070313	+2636
+1458240805.83340000	+14.51513672	-1.80175781	-4.51757813	+43.41796875	-13.09570313	-84.59472656	+3672	+14.51953125	-0.71630859	-4.48681641	+3.20800781	-33.37646484	+0.04394531	+3744	+11.97509766	-4.45166016	-5.22509766	+44.05517578	-1.58203125	-51.56982422	+2620
+1458240805.83750010	+14.44482422	-1.86328125	-4.49560547	+43.52783203	-12.89794922	-84.08935547	+3636	+14.44921875	-0.81738281	-4.43847656	+2.15332031	-33.09082031	+1.09863281	+3708	+11.90478516	-4.52197266	-5.17675781	+44.36279297	-1.34033203	-51.04248047	+2612
+1458240805.84170010	+14.37011719	-1.92480469	-4.47802734	+43.59375000	-12.63427734	-83.62792969	+3600	+14.38330078	-0.93603516	-4.39013672	+1.16455078	-32.78320313	+1.97753906	+3680	+11.83886719	-4.60546875	-5.13720703	+44.58251953	-1.01074219	-50.51513672	+2604
+1458240805.84590010	+14.29541016	-1.98632813	-4.43847656	+43.68164063	-12.48046875	-83.25439453	+3572	+14.30859375	-1.04150391	-4.32421875	+0.37353516	-32.58544922	+2.72460938	+3656	+11.76855469	-4.68896484	-5.08447266	+44.82421875	-0.68115234	-50.03173828	+2600
+1458240805.84999990	+14.22509766	-2.05224609	-4.41210938	+43.68164063	-12.21679688	-82.74902344	+3540	+14.23828125	-1.12060547	-4.27587891	-0.26367188	-32.18994141	+3.58154297	+3628	+11.68945313	-4.76367188	-5.04052734	+45.10986328	-0.39550781	-49.41650391	+2588
+1458240805.85419990	+14.15478516	-2.11376953	-4.38574219	+43.68164063	-11.90917969	-82.28759766	+3508	+14.16357422	-1.22167969	-4.23193359	-0.85693359	-31.79443359	+4.24072266	+3604	+11.61035156	-4.85156250	-5.00537109	+45.35156250	-0.02197266	-48.80126953	+2584
+1458240805.85840010	+14.07568359	-2.17089844	-4.33740234	+43.70361328	-11.71142578	-81.89208984	+3484	+14.08886719	-1.30957031	-4.16162109	-1.27441406	-31.50878906	+4.79003906	+3584	+11.53564453	-4.93505859	-4.95703125	+45.57128906	+0.28564453	-48.25195313	+2584
+1458240805.86250000	+14.00097656	-2.22802734	-4.30224609	+43.65966797	-11.42578125	-81.38671875	+3456	+14.01416016	-1.37548828	-4.10888672	-1.51611328	-31.06933594	+5.42724609	+3556	+11.44775391	-5.01416016	-4.91748047	+45.83496094	+0.57128906	-47.59277344	+2584
+1458240805.86669990	+13.92626953	-2.28515625	-4.26708984	+43.59375000	-11.11816406	-80.90332031	+3432	+13.93945313	-1.46337891	-4.06054688	-1.77978516	-30.58593750	+5.86669922	+3540	+11.36425781	-5.09765625	-4.88232422	+46.07666016	+0.92285156	-46.91162109	+2580
+1458240805.87089990	+13.85156250	-2.34228516	-4.20996094	+43.54980469	-10.89843750	-80.55175781	+3412	+13.86914063	-1.54687500	-3.99462891	-1.84570313	-30.23437500	+6.15234375	+3528	+11.28955078	-5.18115234	-4.82958984	+46.29638672	+1.18652344	-46.38427734	+2588
+1458240805.87500000	+13.77685547	-2.39941406	-4.17041016	+43.43994141	-10.56884766	-80.02441406	+3392	+13.79443359	-1.59521484	-3.94628906	-1.71386719	-29.68505859	+6.61376953	+3500	+11.20605469	-5.26025391	-4.78125000	+46.56005859	+1.42822266	-45.74707031	+2588
+1458240805.87920000	+13.70654297	-2.46972656	-4.13525391	+43.26416016	-10.19531250	-79.54101563	+3372	+13.72412109	-1.66992188	-3.89794922	-1.58203125	-29.13574219	+6.87744141	+3484	+11.12695313	-5.33935547	-4.74169922	+46.80175781	+1.69189453	-45.08789063	+2596
+1458240805.88340000	+13.62744141	-2.53564453	-4.08251953	+43.11035156	-9.88769531	-79.14550781	+3356	+13.64941406	-1.73583984	-3.84082031	-1.36230469	-28.67431641	+7.05322266	+3472	+11.05224609	-5.42285156	-4.68457031	+47.04345703	+1.91162109	-44.53857422	+2600
+1458240805.88750000	+13.55712891	-2.58837891	-4.04296875	+43.02246094	-9.55810547	-78.61816406	+3340	+13.57470703	-1.78417969	-3.79248047	-1.01074219	-28.10302734	+7.31689453	+3452	+10.96875000	-5.49755859	-4.63623047	+47.30712891	+2.08740234	-43.92333984	+2608
+1458240805.89170000	+13.48242188	-2.65869141	-4.00341797	+42.84667969	-9.20654297	-78.13476563	+3324	+13.50000000	-1.85449219	-3.74853516	-0.79101563	-27.53173828	+7.49267578	+3436	+10.89404297	-5.56787109	-4.59228516	+47.61474609	+2.26318359	-43.28613281	+2612
+1458240805.89590000	+13.40771484	-2.72021484	-3.95068359	+42.69287109	-8.89892578	-77.71728516	+3312	+13.42089844	-1.92480469	-3.69140625	-0.52734375	-27.04833984	+7.62451172	+3424	+10.82812500	-5.64257813	-4.52636719	+47.90039063	+2.37304688	-42.82470703	+2616
+1458240805.90000010	+13.33300781	-2.77294922	-3.90673828	+42.64892578	-8.61328125	-77.21191406	+3292	+13.34619141	-1.97314453	-3.64306641	-0.15380859	-26.47705078	+7.86621094	+3404	+10.75341797	-5.71289063	-4.46923828	+48.20800781	+2.46093750	-42.31933594	+2624
+1458240805.90420010	+13.25830078	-2.84326172	-3.86279297	+42.47314453	-8.26171875	-76.72851563	+3280	+13.27148438	-2.03906250	-3.60351563	+0.15380859	-25.90576172	+8.02001953	+3388	+10.68750000	-5.77880859	-4.41650391	+48.55957031	+2.54882813	-41.79199219	+2624
+1458240805.90840010	+13.18798828	-2.90917969	-3.81005859	+42.34130859	-7.97607422	-76.33300781	+3268	+13.19677734	-2.10498047	-3.54638672	+0.46142578	-25.42236328	+8.17382813	+3376	+10.63037109	-5.84472656	-4.34179688	+48.91113281	+2.59277344	-41.41845703	+2632
+1458240805.91249990	+13.11767578	-2.96191406	-3.76611328	+42.34130859	-7.69042969	-75.80566406	+3248	+13.12207031	-2.15332031	-3.50244141	+0.85693359	-24.85107422	+8.41552734	+3356	+10.56445313	-5.90625000	-4.27587891	+49.24072266	+2.59277344	-41.00097656	+2632
+1458240805.91669990	+13.04296875	-3.02783203	-3.72656250	+42.23144531	-7.36083984	-75.34423828	+3232	+13.04736328	-2.21923828	-3.46289063	+1.14257813	-24.27978516	+8.59130859	+3340	+10.50732422	-5.96777344	-4.21875000	+49.65820313	+2.63671875	-40.51757813	+2628
+1458240805.92080000	+12.96826172	-3.09814453	-3.67822266	+42.14355469	-7.07519531	-74.92675781	+3216	+12.96826172	-2.28076172	-3.40576172	+1.40625000	-23.81835938	+8.78906250	+3324	+10.45458984	-6.02929688	-4.14404297	+50.05371094	+2.63671875	-40.16601563	+2628
+1458240805.92500000	+12.89794922	-3.14208984	-3.63427734	+42.23144531	-6.83349609	-74.42138672	+3192	+12.89355469	-2.32910156	-3.36181641	+1.77978516	-23.26904297	+9.07470703	+3304	+10.39306641	-6.09082031	-4.07373047	+50.40527344	+2.63671875	-39.77050781	+2628
+1458240805.92919990	+12.82324219	-3.20800781	-3.59033203	+42.23144531	-6.54785156	-73.95996094	+3172	+12.81445313	-2.39062500	-3.31787109	+2.04345703	-22.74169922	+9.29443359	+3284	+10.33593750	-6.14794922	-4.01660156	+50.86669922	+2.63671875	-39.33105469	+2620
+1458240805.93330000	+12.75292969	-3.26953125	-3.53759766	+42.23144531	-6.30615234	-73.56445313	+3156	+12.73974609	-2.44775391	-3.26074219	+2.30712891	-22.30224609	+9.51416016	+3268	+10.28759766	-6.20507813	-3.93750000	+51.30615234	+2.61474609	-39.02343750	+2616
+1458240805.93750000	+12.67822266	-3.31347656	-3.49365234	+42.42919922	-6.10839844	-73.08105469	+3128	+12.66503906	-2.49169922	-3.21240234	+2.68066406	-21.81884766	+9.82177734	+3244	+10.23046875	-6.26660156	-3.87158203	+51.67968750	+2.61474609	-38.62792969	+2608
+1458240805.94170000	+12.60791016	-3.37060547	-3.44970703	+42.51708984	-5.84472656	-72.61962891	+3108	+12.59033203	-2.54882813	-3.16845703	+2.94433594	-21.29150391	+10.08544922	+3220	+10.17333984	-6.32373047	-3.81005859	+52.14111328	+2.63671875	-38.18847656	+2600
+1458240805.94580010	+12.53320313	-3.43212891	-3.39697266	+42.60498047	-5.62500000	-72.24609375	+3088	+12.51123047	-2.60156250	-3.10693359	+3.20800781	-20.91796875	+10.32714844	+3204	+10.12060547	-6.38085938	-3.73974609	+52.55859375	+2.63671875	-37.83691406	+2592
+1458240805.95000000	+12.46289063	-3.47167969	-3.34863281	+42.84667969	-5.42724609	-71.76269531	+3064	+12.43652344	-2.64550781	-3.05859375	+3.55957031	-20.43457031	+10.63476563	+3180	+10.05908203	-6.44677734	-3.67382813	+52.93212891	+2.63671875	-37.41943359	+2584
+1458240805.95420000	+12.38818359	-3.52441406	-3.30029297	+43.02246094	-5.20751953	-71.32324219	+3040	+12.36181641	-2.69384766	-3.01025391	+3.84521484	-19.97314453	+10.92041016	+3160	+9.99755859	-6.50390625	-3.62109375	+53.37158203	+2.65869141	-36.93603516	+2572
+1458240805.95830010	+12.31347656	-3.57714844	-3.24755859	+43.19824219	-5.03173828	-70.94970703	+3024	+12.28710938	-2.74658203	-2.94873047	+4.10888672	-19.62158203	+11.16210938	+3140	+9.94482422	-6.56103516	-3.55957031	+53.78906250	+2.65869141	-36.54052734	+2564
+1458240805.96250010	+12.23876953	-3.61230469	-3.19482422	+43.50585938	-4.89990234	-70.51025391	+3000	+12.21240234	-2.78613281	-2.89599609	+4.43847656	-19.20410156	+11.46972656	+3116	+9.87451172	-6.62695313	-3.49804688	+54.09667969	+2.65869141	-36.10107422	+2556
+1458240805.96670010	+12.16845703	-3.66064453	-3.14648438	+43.74755859	-4.70214844	-70.09277344	+2980	+12.13769531	-2.83007813	-2.84765625	+4.72412109	-18.78662109	+11.73339844	+3096	+9.80859375	-6.68408203	-3.44970703	+54.49218750	+2.68066406	-35.61767578	+2544
+1458240805.97079990	+12.09814453	-3.70458984	-3.08935547	+43.98925781	-4.59228516	-69.76318359	+2964	+12.06738281	-2.87841797	-2.78613281	+4.98779297	-18.50097656	+11.97509766	+3076	+9.75146484	-6.74560547	-3.39257813	+54.86572266	+2.63671875	-35.20019531	+2536
+1458240805.97499990	+12.02343750	-3.73974609	-3.03662109	+44.29687500	-4.48242188	-69.36767578	+2944	+11.99267578	-2.91796875	-2.72900391	+5.29541016	-18.14941406	+12.26074219	+3052	+9.68115234	-6.81152344	-3.33984375	+55.10742188	+2.65869141	-34.78271484	+2528
+1458240805.97919990	+11.95312500	-3.78369141	-2.98388672	+44.56054688	-4.35058594	-68.99414063	+2928	+11.92236328	-2.96191406	-2.67626953	+5.55908203	-17.81982422	+12.50244141	+3032	+9.61523438	-6.86865234	-3.29150391	+55.45898438	+2.63671875	-34.32128906	+2520
+1458240805.98330000	+11.88720703	-3.82763672	-2.92675781	+44.82421875	-4.26269531	-68.70849609	+2912	+11.85644531	-3.00585938	-2.61474609	+5.80078125	-17.55615234	+12.72216797	+3016	+9.55810547	-6.93017578	-3.23876953	+55.78857422	+2.59277344	-33.90380859	+2512
+1458240805.98750000	+11.81689453	-3.86279297	-2.87402344	+45.13183594	-4.17480469	-68.33496094	+2900	+11.78173828	-3.04541016	-2.55761719	+6.08642578	-17.27050781	+12.98583984	+2996	+9.48339844	-7.00048828	-3.19042969	+55.98632813	+2.59277344	-33.50830078	+2508
+1458240805.99160000	+11.74658203	-3.90234375	-2.82568359	+45.39550781	-4.06494141	-67.96142578	+2884	+11.71582031	-3.08935547	-2.50488281	+6.30615234	-16.94091797	+13.20556641	+2976	+9.42187500	-7.05322266	-3.14208984	+56.33789063	+2.54882813	-33.09082031	+2496
+1458240805.99580000	+11.68066406	-3.94628906	-2.76855469	+45.65917969	-4.02099609	-67.67578125	+2876	+11.64990234	-3.12890625	-2.44335938	+6.54785156	-16.74316406	+13.42529297	+2960	+9.36474609	-7.11035156	-3.09375000	+56.64550781	+2.46093750	-32.76123047	+2488
+1458240806.00000000	+11.61474609	-3.98144531	-2.71582031	+45.94482422	-3.95507813	-67.34619141	+2864	+11.58398438	-3.16845703	-2.39062500	+6.78955078	-16.47949219	+13.66699219	+2940	+9.29882813	-7.17626953	-3.04101563	+56.84326172	+2.43896484	-32.43164063	+2484
+1458240806.00410010	+11.54882813	-4.02099609	-2.66748047	+46.20849609	-3.86718750	-67.01660156	+2852	+11.51806641	-3.21240234	-2.34228516	+6.98730469	-16.19384766	+13.88671875	+2920	+9.24169922	-7.22460938	-2.99707031	+57.15087891	+2.37304688	-32.05810547	+2476
+1458240806.00830010	+11.48730469	-4.06494141	-2.61035156	+46.45019531	-3.82324219	-66.75292969	+2844	+11.45654297	-3.25634766	-2.28076172	+7.20703125	-16.01806641	+14.08447266	+2904	+9.18896484	-7.28173828	-2.94433594	+57.45849609	+2.30712891	-31.77246094	+2468
+1458240806.01250000	+11.42138672	-4.10009766	-2.56201172	+46.71386719	-3.75732422	-66.42333984	+2832	+11.39062500	-3.29589844	-2.23242188	+7.42675781	-15.75439453	+14.32617188	+2888	+9.12744141	-7.34326172	-2.89160156	+57.65625000	+2.26318359	-31.50878906	+2464
+1458240806.01659990	+11.35986328	-4.13964844	-2.52246094	+46.95556641	-3.66943359	-66.07177734	+2820	+11.32910156	-3.33984375	-2.18408203	+7.60253906	-15.46875000	+14.56787109	+2868	+9.07910156	-7.39160156	-2.84326172	+58.00781250	+2.21923828	-31.17919922	+2452
+1458240806.02080010	+11.30273438	-4.18359375	-2.47412109	+47.19726563	-3.60351563	-65.78613281	+2808	+11.26757813	-3.38378906	-2.13134766	+7.80029297	-15.24902344	+14.76562500	+2852	+9.03515625	-7.43994141	-2.78613281	+58.35937500	+2.15332031	-30.93750000	+2440
+1458240806.02500010	+11.24121094	-4.21875000	-2.43017578	+47.43896484	-3.53759766	-65.43457031	+2796	+11.20605469	-3.42333984	-2.08740234	+7.99804688	-14.96337891	+15.02929688	+2832	+8.98242188	-7.49707031	-2.73339844	+58.57910156	+2.10937500	-30.69580078	+2432
+1458240806.02909990	+11.17968750	-4.26269531	-2.39501953	+47.68066406	-3.44970703	-65.06103516	+2780	+11.14453125	-3.46289063	-2.04785156	+8.17382813	-14.65576172	+15.27099609	+2816	+8.93847656	-7.54101563	-2.68505859	+58.95263672	+2.06542969	-30.41015625	+2420
+1458240806.03329990	+11.12255859	-4.30224609	-2.35107422	+47.92236328	-3.38378906	-64.75341797	+2768	+11.08740234	-3.50683594	-1.99951172	+8.37158203	-14.41406250	+15.49072266	+2796	+8.89892578	-7.58496094	-2.63232422	+59.32617188	+1.99951172	-30.19042969	+2408
+1458240806.03749990	+11.06542969	-4.34179688	-2.31591797	+48.14208984	-3.29589844	-64.42382813	+2748	+11.02587891	-3.54199219	-1.95996094	+8.54736328	-14.12841797	+15.75439453	+2776	+8.85498047	-7.63769531	-2.57519531	+59.56787109	+1.99951172	-29.97070313	+2396
+1458240806.04160000	+11.00830078	-4.37695313	-2.28076172	+48.38378906	-3.20800781	-64.07226563	+2732	+10.96875000	-3.58154297	-1.92041016	+8.74511719	-13.82080078	+16.01806641	+2756	+8.81542969	-7.68164063	-2.52685547	+59.94140625	+1.97753906	-29.70703125	+2380
+1458240806.04580000	+10.95556641	-4.41650391	-2.24121094	+48.62548828	-3.12011719	-63.76464844	+2712	+10.91162109	-3.62109375	-1.88085938	+8.94287109	-13.57910156	+16.23779297	+2736	+8.77587891	-7.72119141	-2.47412109	+60.31494141	+1.95556641	-29.46533203	+2364
+1458240806.05000000	+10.89843750	-4.45605469	-2.21044922	+48.84521484	-3.03222656	-63.43505859	+2692	+10.85449219	-3.66064453	-1.84570313	+9.11865234	-13.27148438	+16.50146484	+2716	+8.73193359	-7.77392578	-2.42578125	+60.55664063	+1.99951172	-29.22363281	+2348
+1458240806.05410000	+10.84570313	-4.49121094	-2.17968750	+49.08691406	-2.94433594	-63.06152344	+2672	+10.79736328	-3.69580078	-1.81054688	+9.31640625	-12.96386719	+16.74316406	+2696	+8.69677734	-7.81347656	-2.37744141	+60.90820313	+1.97753906	-28.93798828	+2332
+1458240806.05830000	+10.79736328	-4.52636719	-2.14892578	+49.32861328	-2.85644531	-62.75390625	+2648	+10.74902344	-3.73095703	-1.77539063	+9.51416016	-12.67822266	+16.98486328	+2672	+8.66162109	-7.85742188	-2.33349609	+61.23779297	+1.95556641	-28.67431641	+2312
+1458240806.06250000	+10.74462891	-4.56591797	-2.11816406	+49.50439453	-2.76855469	-62.46826172	+2624	+10.69189453	-3.77050781	-1.74462891	+9.64599609	-12.41455078	+17.22656250	+2652	+8.61767578	-7.90576172	-2.28515625	+61.45751953	+1.99951172	-28.43261719	+2296
+1458240806.06660010	+10.69628906	-4.59667969	-2.08740234	+49.74609375	-2.70263672	-62.16064453	+2600	+10.64355469	-3.80566406	-1.71386719	+9.86572266	-12.12890625	+17.44628906	+2632	+8.57812500	-7.94531250	-2.24560547	+61.74316406	+1.99951172	-28.16894531	+2276
+1458240806.07080010	+10.65234375	-4.63183594	-2.05664063	+49.98779297	-2.61474609	-61.87500000	+2576	+10.59521484	-3.83642578	-1.68310547	+10.06347656	-11.88720703	+17.66601563	+2608	+8.54296875	-7.98925781	-2.20605469	+62.02880859	+1.97753906	-27.88330078	+2252
+1458240806.07489990	+10.59960938	-4.67138672	-2.03027344	+50.14160156	-2.54882813	-61.63330078	+2556	+10.54687500	-3.87597656	-1.65234375	+10.17333984	-11.64550781	+17.81982422	+2588	+8.49902344	-8.03759766	-2.16650391	+62.18261719	+2.02148438	-27.61962891	+2236
+1458240806.07909990	+10.56005859	-4.70214844	-1.99951172	+50.36132813	-2.46093750	-61.39160156	+2532	+10.50292969	-3.90673828	-1.62158203	+10.37109375	-11.42578125	+18.01757813	+2564	+8.45947266	-8.08154297	-2.12695313	+62.38037109	+2.04345703	-27.39990234	+2216
+1458240806.08330010	+10.51611328	-4.73291016	-1.97753906	+50.58105469	-2.39501953	-61.14990234	+2504	+10.46337891	-3.93750000	-1.59521484	+10.56884766	-11.18408203	+18.19335938	+2540	+8.41992188	-8.12548828	-2.10058594	+62.55615234	+1.99951172	-27.09228516	+2192
+1458240806.08740000	+10.47216797	-4.77246094	-1.94677734	+50.66894531	-2.28515625	-60.97412109	+2484	+10.41503906	-3.97705078	-1.56884766	+10.63476563	-10.98632813	+18.30322266	+2520	+8.37158203	-8.17822266	-2.06982422	+62.62207031	+2.04345703	-26.85058594	+2176
+1458240806.09159990	+10.43261719	-4.79882813	-1.92041016	+50.86669922	-2.21923828	-60.77636719	+2464	+10.37548828	-4.00781250	-1.54248047	+10.81054688	-10.78857422	+18.43505859	+2500	+8.33203125	-8.21777344	-2.03906250	+62.75390625	+2.04345703	-26.63085938	+2156
+1458240806.09579990	+10.39746094	-4.82958984	-1.89843750	+51.04248047	-2.15332031	-60.57861328	+2440	+10.34033203	-4.03857422	-1.52050781	+10.98632813	-10.56884766	+18.58886719	+2476	+8.29248047	-8.26171875	-2.01708984	+62.88574219	+2.02148438	-26.38916016	+2136
+1458240806.09990000	+10.35351563	-4.86914063	-1.87207031	+51.10839844	-2.04345703	-60.44677734	+2424	+10.30078125	-4.07812500	-1.49414063	+11.03027344	-10.43701172	+18.65478516	+2456	+8.24853516	-8.31005859	-1.99072266	+62.90771484	+2.04345703	-26.19140625	+2116
+1458240806.10410000	+10.31835938	-4.89550781	-1.85009766	+51.26220703	-1.97753906	-60.33691406	+2404	+10.27001953	-4.10888672	-1.46777344	+11.18408203	-10.28320313	+18.72070313	+2436	+8.20898438	-8.35400391	-1.95996094	+62.99560547	+2.06542969	-26.03759766	+2100
+1458240806.10830000	+10.28759766	-4.92626953	-1.82812500	+51.41601563	-1.91162109	-60.18310547	+2388	+10.23925781	-4.13964844	-1.45019531	+11.31591797	-10.10742188	+18.80859375	+2412	+8.16943359	-8.39355469	-1.93798828	+63.06152344	+2.04345703	-25.81787109	+2080
+1458240806.11240010	+10.24804688	-4.96582031	-1.80615234	+51.43798828	-1.80175781	-60.09521484	+2372	+10.20410156	-4.17480469	-1.42822266	+11.33789063	-9.97558594	+18.83056641	+2396	+8.12988281	-8.44189453	-1.91601563	+63.06152344	+2.08740234	-25.66406250	+2060
+1458240806.11660000	+10.21728516	-4.99658203	-1.78417969	+51.54785156	-1.73583984	-60.02929688	+2356	+10.17333984	-4.20556641	-1.41064453	+11.44775391	-9.84375000	+18.87451172	+2376	+8.09472656	-8.48144531	-1.88964844	+63.10546875	+2.10937500	-25.53222656	+2044
+1458240806.12080000	+10.19091797	-5.02294922	-1.77099609	+51.65771484	-1.64794922	-59.89746094	+2340	+10.14697266	-4.23632813	-1.39746094	+11.55761719	-9.68994141	+18.94042969	+2352	+8.05957031	-8.52539063	-1.87207031	+63.12744141	+2.10937500	-25.37841797	+2024
+1458240806.12490010	+10.15576172	-5.06250000	-1.75341797	+51.67968750	-1.53808594	-59.83154297	+2324	+10.11181641	-4.27148438	-1.37988281	+11.57958984	-9.58007813	+18.94042969	+2336	+8.02441406	-8.56933594	-1.84570313	+63.12744141	+2.15332031	-25.26855469	+2004
+1458240806.12910010	+10.12939453	-5.08886719	-1.73583984	+51.74560547	-1.47216797	-59.78759766	+2312	+10.08544922	-4.30224609	-1.36230469	+11.66748047	-9.47021484	+18.96240234	+2316	+7.99365234	-8.60449219	-1.82373047	+63.19335938	+2.19726563	-25.20263672	+1984
+1458240806.13330010	+10.10302734	-5.11962891	-1.72265625	+51.83349609	-1.38427734	-59.69970703	+2296	+10.06347656	-4.32861328	-1.34912109	+11.73339844	-9.33837891	+19.00634766	+2296	+7.96728516	-8.63964844	-1.80175781	+63.25927734	+2.21923828	-25.09277344	+1964
+1458240806.13739990	+10.07226563	-5.15478516	-1.70947266	+51.85546875	-1.29638672	-59.67773438	+2280	+10.03271484	-4.36376953	-1.33593750	+11.75537109	-9.25048828	+19.00634766	+2276	+7.94091797	-8.67919922	-1.77539063	+63.30322266	+2.28515625	-25.04882813	+1948
+1458240806.14159990	+10.05029297	-5.18554688	-1.69628906	+51.89941406	-1.23046875	-59.63378906	+2264	+10.01074219	-4.39013672	-1.32275391	+11.82128906	-9.16259766	+19.00634766	+2260	+7.91894531	-8.70996094	-1.74902344	+63.36914063	+2.35107422	-25.00488281	+1928
+1458240806.14570000	+10.02832031	-5.21191406	-1.68750000	+51.96533203	-1.16455078	-59.58984375	+2248	+9.98437500	-4.41650391	-1.31396484	+11.86523438	-9.03076172	+19.02832031	+2240	+7.89257813	-8.74511719	-1.72705078	+63.43505859	+2.41699219	-24.93896484	+1908
+1458240806.14990000	+10.00195313	-5.24707031	-1.67871094	+51.96533203	-1.07666016	-59.54589844	+2232	+9.96240234	-4.45166016	-1.30517578	+11.88720703	-8.94287109	+19.02832031	+2220	+7.87500000	-8.78027344	-1.70507813	+63.47900391	+2.48291016	-24.91699219	+1888
+1458240806.15409990	+9.97998047	-5.27343750	-1.66552734	+52.03125000	-1.01074219	-59.52392578	+2216	+9.93603516	-4.47363281	-1.29638672	+11.93115234	-8.87695313	+19.02832031	+2200	+7.85742188	-8.80664063	-1.67871094	+63.56689453	+2.57080078	-24.91699219	+1868
+1458240806.15820000	+9.95800781	-5.30419922	-1.66113281	+52.07519531	-0.94482422	-59.47998047	+2196	+9.91845703	-4.50000000	-1.29199219	+11.97509766	-8.76708984	+19.05029297	+2180	+7.83984375	-8.83740234	-1.65673828	+63.65478516	+2.61474609	-24.87304688	+1848
+1458240806.16240000	+9.93603516	-5.33496094	-1.65234375	+52.07519531	-0.87890625	-59.47998047	+2180	+9.89208984	-4.53076172	-1.28320313	+11.97509766	-8.70117188	+19.05029297	+2160	+7.82226563	-8.86376953	-1.63037109	+63.72070313	+2.70263672	-24.87304688	+1828
+1458240806.16660000	+9.91406250	-5.35693359	-1.64355469	+52.11914063	-0.83496094	-59.45800781	+2160	+9.87011719	-4.55273438	-1.27441406	+11.99707031	-8.65722656	+19.02832031	+2144	+7.80468750	-8.89013672	-1.60839844	+63.78662109	+2.79052734	-24.87304688	+1808
+1458240806.17070010	+9.89648438	-5.38330078	-1.63476563	+52.18505859	-0.79101563	-59.45800781	+2140	+9.85253906	-4.57910156	-1.27001953	+12.04101563	-8.59130859	+19.02832031	+2124	+7.78710938	-8.91650391	-1.58642578	+63.85253906	+2.83447266	-24.87304688	+1788
+1458240806.17490010	+9.87451172	-5.40966797	-1.62597656	+52.18505859	-0.72509766	-59.45800781	+2120	+9.83056641	-4.60546875	-1.26123047	+12.01904297	-8.54736328	+19.00634766	+2104	+7.77392578	-8.94726563	-1.56445313	+63.91845703	+2.92236328	-24.87304688	+1768
+1458240806.17910000	+9.85693359	-5.43603516	-1.61718750	+52.20703125	-0.68115234	-59.47998047	+2100	+9.81298828	-4.62744141	-1.25244141	+12.04101563	-8.50341797	+19.00634766	+2084	+7.75634766	-8.97363281	-1.53808594	+63.94042969	+3.01025391	-24.89501953	+1756
+1458240806.18319990	+9.83496094	-5.45800781	-1.61279297	+52.25097656	-0.63720703	-59.45800781	+2080	+9.79541016	-4.64941406	-1.24804688	+12.08496094	-8.45947266	+18.98437500	+2068	+7.73437500	-9.00000000	-1.52490234	+63.96240234	+3.05419922	-24.85107422	+1740
+1458240806.18740010	+9.81738281	-5.48437500	-1.60400391	+52.25097656	-0.59326172	-59.47998047	+2060	+9.77343750	-4.67138672	-1.24365234	+12.06298828	-8.41552734	+18.96240234	+2048	+7.71679688	-9.02636719	-1.50732422	+63.98437500	+3.09814453	-24.85107422	+1724
+1458240806.19160010	+9.79980469	-5.50634766	-1.59960938	+52.29492188	-0.54931641	-59.47998047	+2044	+9.75585938	-4.69335938	-1.23486328	+12.06298828	-8.37158203	+18.94042969	+2032	+7.69482422	-9.05273438	-1.48535156	+63.96240234	+3.16406250	-24.82910156	+1712
+1458240806.19569990	+9.78222656	-5.52392578	-1.59082031	+52.31689453	-0.50537109	-59.50195313	+2024	+9.73828125	-4.71533203	-1.23046875	+12.08496094	-8.34960938	+18.91845703	+2012	+7.67285156	-9.07470703	-1.47216797	+63.94042969	+3.18603516	-24.78515625	+1700
+1458240806.19989990	+9.76464844	-5.54589844	-1.57763672	+52.31689453	-0.48339844	-59.52392578	+2008	+9.72070313	-4.73730469	-1.22167969	+12.06298828	-8.32763672	+18.89648438	+2000	+7.65087891	-9.10107422	-1.45898438	+63.94042969	+3.22998047	-24.76318359	+1688
+1458240806.20409990	+9.74267578	-5.56787109	-1.57324219	+52.33886719	-0.41748047	-59.54589844	+1992	+9.70312500	-4.75488281	-1.21728516	+12.06298828	-8.28369141	+18.87451172	+1980	+7.62451172	-9.12744141	-1.45019531	+63.85253906	+3.27392578	-24.69726563	+1676
+1458240806.20820000	+9.72509766	-5.58984375	-1.56005859	+52.36083984	-0.37353516	-59.56787109	+1976	+9.68554688	-4.77685547	-1.20849609	+12.06298828	-8.26171875	+18.83056641	+1968	+7.59814453	-9.15380859	-1.43701172	+63.78662109	+3.29589844	-24.63134766	+1664
+1458240806.21240000	+9.70751953	-5.60742188	-1.55126953	+52.38281250	-0.32958984	-59.56787109	+1964	+9.67236328	-4.79882813	-1.19970703	+12.01904297	-8.19580078	+18.83056641	+1952	+7.57177734	-9.18017578	-1.42382813	+63.72070313	+3.33984375	-24.54345703	+1652
+1458240806.21659990	+9.68994141	-5.62500000	-1.54687500	+52.38281250	-0.26367188	-59.52392578	+1952	+9.65478516	-4.81640625	-1.19531250	+12.01904297	-8.12988281	+18.83056641	+1940	+7.54541016	-9.20654297	-1.41503906	+63.63281250	+3.36181641	-24.45556641	+1640
+1458240806.22070000	+9.67236328	-5.64697266	-1.53369141	+52.40478516	-0.21972656	-59.54589844	+1940	+9.63720703	-4.83398438	-1.18652344	+11.99707031	-8.08593750	+18.80859375	+1928	+7.51464844	-9.23291016	-1.40625000	+63.54492188	+3.38378906	-24.34570313	+1628
+1458240806.22490000	+9.65478516	-5.66455078	-1.52490234	+52.40478516	-0.17578125	-59.50195313	+1928	+9.61962891	-4.85156250	-1.17773438	+11.97509766	-7.99804688	+18.83056641	+1912	+7.48828125	-9.25488281	-1.39746094	+63.47900391	+3.40576172	-24.23583984	+1616
+1458240806.22900010	+9.63720703	-5.67773438	-1.52050781	+52.42675781	-0.13183594	-59.45800781	+1920	+9.60644531	-4.86914063	-1.17333984	+11.95312500	-7.91015625	+18.87451172	+1900	+7.46191406	-9.27685547	-1.38867188	+63.41308594	+3.40576172	-24.08203125	+1600
+1458240806.23320010	+9.61962891	-5.69531250	-1.50732422	+52.42675781	-0.08789063	-59.43603516	+1912	+9.58886719	-4.88671875	-1.16455078	+11.93115234	-7.84423828	+18.87451172	+1892	+7.43554688	-9.29882813	-1.37988281	+63.32519531	+3.42773438	-23.97216797	+1588
+1458240806.23740010	+9.60205078	-5.71289063	-1.49853516	+52.42675781	-0.04394531	-59.37011719	+1904	+9.57128906	-4.90429688	-1.15576172	+11.88720703	-7.75634766	+18.91845703	+1880	+7.40917969	-9.32080078	-1.36669922	+63.28125000	+3.47167969	-23.86230469	+1576
+1458240806.24149990	+9.58886719	-5.73046875	-1.49414063	+52.44873047	+0.00000000	-59.28222656	+1896	+9.55810547	-4.91748047	-1.15136719	+11.86523438	-7.64648438	+18.96240234	+1872	+7.38281250	-9.34277344	-1.35791016	+63.23730469	+3.49365234	-23.70849609	+1564
+1458240806.24569990	+9.57128906	-5.74365234	-1.48535156	+52.44873047	+0.04394531	-59.23828125	+1888	+9.54492188	-4.93505859	-1.14257813	+11.82128906	-7.58056641	+19.00634766	+1860	+7.36083984	-9.36035156	-1.34472656	+63.17138672	+3.53759766	-23.59863281	+1552
+1458240806.24990010	+9.55371094	-5.76123047	-1.47656250	+52.44873047	+0.08789063	-59.12841797	+1880	+9.52734375	-4.94824219	-1.13378906	+11.77734375	-7.49267578	+19.07226563	+1852	+7.33886719	-9.37792969	-1.32714844	+63.14941406	+3.55957031	-23.46679688	+1540
+1458240806.25399990	+9.54052734	-5.77441406	-1.46777344	+52.44873047	+0.10986328	-59.04052734	+1872	+9.51416016	-4.96142578	-1.12500000	+11.75537109	-7.38281250	+19.16015625	+1844	+7.32128906	-9.39550781	-1.31396484	+63.12744141	+3.58154297	-23.35693359	+1528
+1458240806.25819990	+9.52734375	-5.79199219	-1.45898438	+52.47070313	+0.13183594	-58.95263672	+1868	+9.50097656	-4.97900391	-1.11621094	+11.71142578	-7.31689453	+19.22607422	+1836	+7.30371094	-9.40869141	-1.30078125	+63.12744141	+3.62548828	-23.24707031	+1520
+1458240806.26239990	+9.50976563	-5.80517578	-1.45019531	+52.44873047	+0.15380859	-58.86474609	+1860	+9.48779297	-4.99218750	-1.10742188	+11.66748047	-7.22900391	+19.29199219	+1824	+7.29052734	-9.42187500	-1.28320313	+63.12744141	+3.64746094	-23.13720703	+1512
+1458240806.26650000	+9.49658203	-5.81835938	-1.44140625	+52.44873047	+0.15380859	-58.77685547	+1852	+9.47460938	-5.00537109	-1.09863281	+11.62353516	-7.18505859	+19.35791016	+1816	+7.27734375	-9.43505859	-1.26562500	+63.14941406	+3.69140625	-23.07128906	+1504
+1458240806.27070000	+9.48339844	-5.83154297	-1.43701172	+52.47070313	+0.15380859	-58.71093750	+1840	+9.46142578	-5.01416016	-1.08984375	+11.57958984	-7.11914063	+19.44580078	+1808	+7.26416016	-9.44824219	-1.24365234	+63.17138672	+3.73535156	-22.98339844	+1496
+1458240806.27490000	+9.47021484	-5.84912109	-1.42822266	+52.44873047	+0.15380859	-58.64501953	+1832	+9.44824219	-5.03173828	-1.08105469	+11.53564453	-7.07519531	+19.51171875	+1800	+7.25097656	-9.46142578	-1.22607422	+63.19335938	+3.77929688	-22.91748047	+1492
+1458240806.27900000	+9.46142578	-5.86230469	-1.41503906	+52.44873047	+0.15380859	-58.57910156	+1820	+9.43945313	-5.04052734	-1.07226563	+11.49169922	-7.03125000	+19.57763672	+1792	+7.24218750	-9.47021484	-1.20410156	+63.19335938	+3.84521484	-22.87353516	+1488
+1458240806.28320000	+9.44824219	-5.87548828	-1.41064453	+52.44873047	+0.13183594	-58.51318359	+1812	+9.42626953	-5.05371094	-1.06347656	+11.44775391	-6.98730469	+19.64355469	+1784	+7.22900391	-9.47900391	-1.18652344	+63.21533203	+3.86718750	-22.80761719	+1484
+1458240806.28740000	+9.43505859	-5.88867188	-1.40185547	+52.40478516	+0.13183594	-58.46923828	+1800	+9.41748047	-5.06689453	-1.05468750	+11.38183594	-6.94335938	+19.68750000	+1772	+7.22021484	-9.49218750	-1.16894531	+63.19335938	+3.91113281	-22.76367188	+1480
+1458240806.29150010	+9.42626953	-5.90185547	-1.38867188	+52.40478516	+0.10986328	-58.44726563	+1788	+9.40869141	-5.07568359	-1.04150391	+11.33789063	-6.94335938	+19.70947266	+1764	+7.20703125	-9.50097656	-1.14697266	+63.19335938	+3.95507813	-22.74169922	+1480
+1458240806.29570010	+9.41748047	-5.91064453	-1.38427734	+52.40478516	+0.10986328	-58.40332031	+1776	+9.39990234	-5.08886719	-1.03710938	+11.29394531	-6.92138672	+19.77539063	+1756	+7.19824219	-9.50976563	-1.12939453	+63.19335938	+3.97705078	-22.69775391	+1480
+1458240806.29979990	+9.40429688	-5.92822266	-1.37109375	+52.36083984	+0.10986328	-58.40332031	+1768	+9.39111328	-5.10205078	-1.02832031	+11.22802734	-6.92138672	+19.77539063	+1748	+7.18945313	-9.52294922	-1.11621094	+63.17138672	+4.02099609	-22.65380859	+1480
+1458240806.30399990	+9.39990234	-5.93701172	-1.36230469	+52.36083984	+0.10986328	-58.42529297	+1756	+9.38232422	-5.11083984	-1.01953125	+11.18408203	-6.92138672	+19.77539063	+1736	+7.17626953	-9.53173828	-1.09863281	+63.12744141	+4.06494141	-22.63183594	+1484
+1458240806.30819990	+9.39111328	-5.95019531	-1.35791016	+52.36083984	+0.10986328	-58.40332031	+1744	+9.37353516	-5.11962891	-1.01513672	+11.11816406	-6.89941406	+19.77539063	+1728	+7.15869141	-9.54492188	-1.08544922	+63.06152344	+4.08691406	-22.58789063	+1484
+1458240806.31230000	+9.38232422	-5.96777344	-1.34912109	+52.29492188	+0.13183594	-58.44726563	+1736	+9.36914063	-5.13281250	-1.00634766	+11.05224609	-6.87744141	+19.75341797	+1720	+7.14550781	-9.55810547	-1.07226563	+62.99560547	+4.13085938	-22.54394531	+1484
+1458240806.31649990	+9.37353516	-5.97656250	-1.34033203	+52.27294922	+0.15380859	-58.49121094	+1724	+9.36035156	-5.14160156	-1.00195313	+10.98632813	-6.87744141	+19.73144531	+1708	+7.13232422	-9.57128906	-1.05908203	+62.88574219	+4.17480469	-22.52197266	+1484
+1458240806.32069990	+9.36914063	-5.98974609	-1.33593750	+52.25097656	+0.17578125	-58.49121094	+1716	+9.35595703	-5.15478516	-0.99755859	+10.94238281	-6.85546875	+19.70947266	+1700	+7.11474609	-9.58447266	-1.05468750	+62.77587891	+4.19677734	-22.45605469	+1484
+1458240806.32480000	+9.36035156	-6.00292969	-1.33154297	+52.16308594	+0.24169922	-58.53515625	+1708	+9.35156250	-5.16357422	-0.99316406	+10.85449219	-6.85546875	+19.68750000	+1692	+7.09716797	-9.59765625	-1.05029297	+62.64404297	+4.21875000	-22.39013672	+1484
+1458240806.32900000	+9.35156250	-6.01171875	-1.32714844	+52.14111328	+0.28564453	-58.57910156	+1700	+9.35156250	-5.17236328	-0.99316406	+10.78857422	-6.83349609	+19.64355469	+1684	+7.07958984	-9.61083984	-1.04150391	+62.51220703	+4.26269531	-22.36816406	+1484
+1458240806.33320000	+9.35156250	-6.02050781	-1.32714844	+52.11914063	+0.32958984	-58.60107422	+1692	+9.34716797	-5.18115234	-0.98876953	+10.72265625	-6.81152344	+19.59960938	+1676	+7.06640625	-9.61962891	-1.04150391	+62.38037109	+4.28466797	-22.32421875	+1480
+1458240806.33730010	+9.34716797	-6.03369141	-1.32275391	+52.03125000	+0.37353516	-58.64501953	+1684	+9.34716797	-5.18994141	-0.98876953	+10.65673828	-6.78955078	+19.55566406	+1664	+7.05322266	-9.63281250	-1.03710938	+62.24853516	+4.32861328	-22.28027344	+1480
+1458240806.34150000	+9.34277344	-6.04248047	-1.31835938	+51.98730469	+0.43945313	-58.68896484	+1680	+9.34277344	-5.19873047	-0.98876953	+10.59082031	-6.78955078	+19.51171875	+1656	+7.03564453	-9.64599609	-1.03271484	+62.09472656	+4.39453125	-22.25830078	+1476
+1458240806.34570000	+9.34277344	-6.05566406	-1.31835938	+51.94335938	+0.48339844	-58.73291016	+1672	+9.34277344	-5.20751953	-0.98876953	+10.52490234	-6.76757813	+19.46777344	+1648	+7.02246094	-9.65478516	-1.03271484	+61.94091797	+4.43847656	-22.21435547	+1472
+1458240806.34980010	+9.34277344	-6.06445313	-1.31835938	+51.87744141	+0.52734375	-58.75488281	+1668	+9.34277344	-5.21191406	-0.98876953	+10.45898438	-6.74560547	+19.44580078	+1640	+7.01367188	-9.66357422	-1.03271484	+61.83105469	+4.46044922	-22.19238281	+1464
+1458240806.35400010	+9.34277344	-6.07324219	-1.32275391	+51.81152344	+0.59326172	-58.77685547	+1664	+9.34277344	-5.21630859	-0.98876953	+10.41503906	-6.72363281	+19.42382813	+1636	+7.00488281	-9.67236328	-1.03271484	+61.69921875	+4.52636719	-22.17041016	+1460
+1458240806.35820010	+9.34277344	-6.07763672	-1.32275391	+51.76757813	+0.63720703	-58.79882813	+1660	+9.34277344	-5.22070313	-0.98876953	+10.34912109	-6.72363281	+19.37988281	+1628	+6.99609375	-9.68115234	-1.02832031	+61.56738281	+4.57031250	-22.17041016	+1456
+1458240806.36229990	+9.34277344	-6.08642578	-1.32275391	+51.70166016	+0.65917969	-58.82080078	+1656	+9.34277344	-5.22509766	-0.99316406	+10.30517578	-6.70166016	+19.35791016	+1620	+6.99169922	-9.68994141	-1.02832031	+61.47949219	+4.59228516	-22.14843750	+1448
+1458240806.36649990	+9.34716797	-6.09521484	-1.32714844	+51.65771484	+0.70312500	-58.86474609	+1652	+9.34716797	-5.23388672	-0.99316406	+10.26123047	-6.70166016	+19.33593750	+1616	+6.98730469	-9.69433594	-1.02832031	+61.36962891	+4.63623047	-22.17041016	+1440
+1458240806.37069990	+9.35156250	-6.09960938	-1.32714844	+51.59179688	+0.72509766	-58.88671875	+1652	+9.34716797	-5.23828125	-0.99316406	+10.19531250	-6.67968750	+19.31396484	+1608	+6.98730469	-9.70312500	-1.02392578	+61.28173828	+4.70214844	-22.17041016	+1432
+1458240806.37480000	+9.35595703	-6.10839844	-1.32714844	+51.52587891	+0.74707031	-58.93066406	+1648	+9.35156250	-5.24707031	-0.99316406	+10.08544922	-6.67968750	+19.27001953	+1608	+6.98730469	-9.70312500	-1.02392578	+61.21582031	+4.72412109	-22.19238281	+1428
+1458240806.37899990	+9.36035156	-6.11718750	-1.32714844	+51.45996094	+0.76904297	-58.97460938	+1644	+9.35595703	-5.25585938	-0.99755859	+9.95361328	-6.65771484	+19.22607422	+1604	+6.98730469	-9.70751953	-1.01953125	+61.17187500	+4.76806641	-22.21435547	+1420
+1458240806.38310000	+9.36474609	-6.12597656	-1.33154297	+51.39404297	+0.76904297	-58.99658203	+1640	+9.36035156	-5.26904297	-0.99755859	+9.84375000	-6.65771484	+19.18212891	+1600	+6.98730469	-9.71191406	-1.01513672	+61.10595703	+4.81201172	-22.25830078	+1412
+1458240806.38730000	+9.37353516	-6.13916016	-1.33154297	+51.30615234	+0.76904297	-59.06250000	+1640	+9.39550781	-5.31738281	-1.00634766	+9.20654297	-6.67968750	+19.00634766	+1604	+6.99169922	-9.71191406	-1.01074219	+61.06201172	+4.83398438	-22.28027344	+1408
+1458240806.39150000	+9.38671875	-6.14794922	-1.33154297	+51.21826172	+0.76904297	-59.10644531	+1636	+9.40429688	-5.33056641	-1.00634766	+9.00878906	-6.72363281	+18.98437500	+1600	+6.99609375	-9.71630859	-1.00634766	+61.01806641	+4.87792969	-22.30224609	+1404
+1458240806.39560010	+9.39550781	-6.15673828	-1.33154297	+51.15234375	+0.72509766	-59.17236328	+1632	+9.41308594	-5.33496094	-1.00634766	+8.89892578	-6.78955078	+18.98437500	+1596	+7.00048828	-9.71630859	-1.00195313	+60.99609375	+4.89990234	-22.34619141	+1400
+1458240806.39980010	+9.40869141	-6.16113281	-1.32714844	+51.06445313	+0.65917969	-59.26025391	+1624	+9.42187500	-5.33496094	-1.00195313	+8.83300781	-6.85546875	+18.98437500	+1596	+7.00488281	-9.71630859	-0.99755859	+60.95214844	+4.94384766	-22.39013672	+1396
+1458240806.40400000	+9.41748047	-6.16992188	-1.32275391	+51.02050781	+0.61523438	-59.32617188	+1620	+9.43066406	-5.33935547	-0.99755859	+8.74511719	-6.92138672	+18.98437500	+1592	+7.00927734	-9.71630859	-0.98876953	+60.93017578	+4.96582031	-22.45605469	+1396
+1458240806.40809990	+9.42626953	-6.17431641	-1.31835938	+50.95458984	+0.54931641	-59.41406250	+1616	+9.43505859	-5.34375000	-0.99316406	+8.65722656	-7.00927734	+18.98437500	+1588	+7.01806641	-9.71630859	-0.98437500	+60.88623047	+4.98779297	-22.52197266	+1392
+1458240806.41230010	+9.43945313	-6.17431641	-1.31396484	+50.95458984	+0.48339844	-59.47998047	+1616	+9.44824219	-5.34375000	-0.98876953	+8.61328125	-7.09716797	+18.98437500	+1588	+7.03125000	-9.71630859	-0.97119141	+60.84228516	+5.03173828	-22.60986328	+1396
+1458240806.41650010	+9.44824219	-6.17871094	-1.30517578	+50.91064453	+0.41748047	-59.54589844	+1612	+9.45263672	-5.34375000	-0.97998047	+8.52539063	-7.18505859	+18.98437500	+1588	+7.04003906	-9.71630859	-0.95800781	+60.77636719	+5.05371094	-22.71972656	+1396
+1458240806.42059990	+9.45263672	-6.17871094	-1.30078125	+50.88867188	+0.35156250	-59.61181641	+1612	+9.46142578	-5.34375000	-0.97558594	+8.45947266	-7.27294922	+18.98437500	+1584	+7.04882813	-9.71630859	-0.94921875	+60.73242188	+5.07568359	-22.82958984	+1400
+1458240806.42479990	+9.46142578	-6.17871094	-1.29199219	+50.88867188	+0.28564453	-59.69970703	+1612	+9.47021484	-5.33935547	-0.97119141	+8.43750000	-7.36083984	+18.98437500	+1584	+7.06201172	-9.71191406	-0.93164063	+60.66650391	+5.07568359	-22.96142578	+1408
+1458240806.42899990	+9.46582031	-6.17871094	-1.28320313	+50.86669922	+0.19775391	-59.78759766	+1612	+9.47460938	-5.33935547	-0.96240234	+8.37158203	-7.47070313	+18.96240234	+1584	+7.07519531	-9.71191406	-0.92285156	+60.60058594	+5.07568359	-23.09326172	+1412
+1458240806.43310000	+9.47021484	-6.17871094	-1.27880859	+50.86669922	+0.15380859	-59.85351563	+1612	+9.47900391	-5.33935547	-0.95800781	+8.30566406	-7.55859375	+18.96240234	+1584	+7.07958984	-9.71191406	-0.90966797	+60.51269531	+5.05371094	-23.20312500	+1416
+1458240806.43730000	+9.47460938	-6.17431641	-1.27001953	+50.86669922	+0.08789063	-59.94140625	+1616	+9.48779297	-5.33496094	-0.94921875	+8.30566406	-7.66845703	+18.91845703	+1584	+7.08837891	-9.70751953	-0.90087891	+60.44677734	+5.03173828	-23.29101563	+1420
+1458240806.44149990	+9.47900391	-6.16992188	-1.26123047	+50.86669922	+0.04394531	-60.05126953	+1616	+9.49218750	-5.33496094	-0.94042969	+8.26171875	-7.75634766	+18.89648438	+1584	+7.08837891	-9.70312500	-0.89648438	+60.35888672	+4.98779297	-23.37890625	+1420
+1458240806.44560000	+9.48339844	-6.16992188	-1.25244141	+50.86669922	+0.00000000	-60.13916016	+1616	+9.49218750	-5.33056641	-0.93603516	+8.21777344	-7.84423828	+18.87451172	+1584	+7.09277344	-9.70312500	-0.89208984	+60.29296875	+4.94384766	-23.44482422	+1424
+1458240806.44980000	+9.48779297	-6.16552734	-1.24804688	+50.88867188	-0.04394531	-60.20507813	+1620	+9.49658203	-5.32617188	-0.92724609	+8.19580078	-7.91015625	+18.85253906	+1584	+7.08837891	-9.69873047	-0.88769531	+60.22705078	+4.89990234	-23.48876953	+1424
+1458240806.45390010	+9.49218750	-6.16113281	-1.23925781	+50.88867188	-0.08789063	-60.27099609	+1620	+9.50097656	-5.32617188	-0.92285156	+8.17382813	-7.97607422	+18.83056641	+1588	+7.08837891	-9.69873047	-0.88769531	+60.13916016	+4.85595703	-23.53271484	+1424
+1458240806.45810010	+9.49218750	-6.15673828	-1.23486328	+50.88867188	-0.13183594	-60.33691406	+1620	+9.50537109	-5.32177734	-0.91845703	+8.12988281	-8.04199219	+18.80859375	+1588	+7.08398438	-9.69873047	-0.88769531	+60.07324219	+4.81201172	-23.57666016	+1424
+1458240806.46230010	+9.49218750	-6.15234375	-1.23046875	+50.91064453	-0.15380859	-60.38085938	+1620	+9.50537109	-5.31738281	-0.91406250	+8.12988281	-8.10791016	+18.78662109	+1588	+7.08398438	-9.69433594	-0.88769531	+60.00732422	+4.76806641	-23.59863281	+1424
+1458240806.46639990	+9.49658203	-6.14794922	-1.22607422	+50.93261719	-0.19775391	-60.44677734	+1620	+9.50537109	-5.31298828	-0.90966797	+8.10791016	-8.15185547	+18.76464844	+1588	+7.07958984	-9.68994141	-0.88769531	+59.96337891	+4.72412109	-23.62060547	+1420
+1458240806.47059990	+9.49658203	-6.14355469	-1.22167969	+50.93261719	-0.21972656	-60.49072266	+1624	+9.50976563	-5.30859375	-0.90527344	+8.06396484	-8.19580078	+18.74267578	+1592	+7.07519531	-9.68994141	-0.88769531	+59.89746094	+4.70214844	-23.64257813	+1420
+1458240806.47480010	+9.49658203	-6.13916016	-1.21728516	+50.95458984	-0.24169922	-60.53466797	+1624	+9.50976563	-5.30419922	-0.90087891	+8.06396484	-8.23974609	+18.72070313	+1592	+7.07519531	-9.68554688	-0.88769531	+59.85351563	+4.68017578	-23.66455078	+1420
+1458240806.47890000	+9.49658203	-6.13476563	-1.21728516	+50.95458984	-0.26367188	-60.55664063	+1624	+9.50976563	-5.29980469	-0.90087891	+8.04199219	-8.26171875	+18.72070313	+1596	+7.07080078	-9.68115234	-0.88769531	+59.83154297	+4.63623047	-23.66455078	+1420
+1458240806.48309990	+9.50097656	-6.13037109	-1.21289063	+50.95458984	-0.26367188	-60.60058594	+1624	+9.50976563	-5.29980469	-0.89648438	+8.02001953	-8.28369141	+18.69873047	+1596	+7.06640625	-9.67675781	-0.88769531	+59.78759766	+4.63623047	-23.68652344	+1416
+1458240806.48729990	+9.50097656	-6.13037109	-1.21289063	+50.97656250	-0.28564453	-60.60058594	+1624	+9.50976563	-5.29541016	-0.89648438	+8.02001953	-8.30566406	+18.69873047	+1596	+7.06640625	-9.67675781	-0.88769531	+59.76562500	+4.61425781	-23.68652344	+1416
+1458240806.49140000	+9.50097656	-6.12597656	-1.21289063	+50.97656250	-0.28564453	-60.62255859	+1628	+9.50976563	-5.29101563	-0.89648438	+7.99804688	-8.30566406	+18.69873047	+1596	+7.06640625	-9.66796875	-0.88330078	+59.76562500	+4.61425781	-23.68652344	+1416
+1458240806.49560000	+9.50097656	-6.12158203	-1.20849609	+50.97656250	-0.30761719	-60.62255859	+1628	+9.50976563	-5.28662109	-0.89648438	+7.97607422	-8.30566406	+18.72070313	+1600	+7.06640625	-9.66357422	-0.88330078	+59.74365234	+4.61425781	-23.70849609	+1416
+1458240806.49980000	+9.50097656	-6.12158203	-1.20849609	+50.99853516	-0.30761719	-60.62255859	+1628	+9.50976563	-5.28662109	-0.89208984	+7.97607422	-8.30566406	+18.72070313	+1600	+7.06640625	-9.65917969	-0.87890625	+59.76562500	+4.61425781	-23.73046875	+1420
+1458240806.50390010	+9.50097656	-6.11718750	-1.20849609	+50.99853516	-0.32958984	-60.62255859	+1628	+9.50976563	-5.28222656	-0.89208984	+7.95410156	-8.30566406	+18.72070313	+1600	+7.06640625	-9.65039063	-0.87890625	+59.76562500	+4.63623047	-23.73046875	+1420
+1458240806.50810000	+9.50097656	-6.11718750	-1.20849609	+50.99853516	-0.32958984	-60.62255859	+1628	+9.50976563	-5.27783203	-0.89208984	+7.95410156	-8.30566406	+18.72070313	+1600	+7.07080078	-9.64599609	-0.87451172	+59.80957031	+4.65820313	-23.75244141	+1424
+1458240806.51230000	+9.50097656	-6.11718750	-1.20849609	+50.99853516	-0.32958984	-60.62255859	+1628	+9.50976563	-5.27783203	-0.89208984	+7.93212891	-8.30566406	+18.74267578	+1600	+7.07080078	-9.63720703	-0.87011719	+59.83154297	+4.68017578	-23.77441406	+1428
+1458240806.51640010	+9.50097656	-6.11279297	-1.20849609	+50.99853516	-0.32958984	-60.62255859	+1628	+9.50976563	-5.27343750	-0.89208984	+7.93212891	-8.30566406	+18.74267578	+1596	+7.07519531	-9.62841797	-0.86572266	+59.87548828	+4.72412109	-23.77441406	+1432
+1458240806.52060010	+9.50097656	-6.11279297	-1.20849609	+50.99853516	-0.32958984	-60.62255859	+1624	+9.50976563	-5.26904297	-0.89208984	+7.91015625	-8.28369141	+18.76464844	+1596	+7.07958984	-9.62402344	-0.86132813	+59.91943359	+4.76806641	-23.79638672	+1440
+1458240806.52480010	+9.50097656	-6.10839844	-1.20849609	+50.99853516	-0.35156250	-60.60058594	+1624	+9.50537109	-5.26904297	-0.89208984	+7.88818359	-8.26171875	+18.76464844	+1596	+7.08398438	-9.61523438	-0.85253906	+59.98535156	+4.81201172	-23.79638672	+1444
+1458240806.52889990	+9.50097656	-6.10839844	-1.20849609	+50.99853516	-0.35156250	-60.60058594	+1624	+9.50537109	-5.26464844	-0.89208984	+7.88818359	-8.26171875	+18.78662109	+1596	+7.08398438	-9.60644531	-0.84814453	+60.02929688	+4.85595703	-23.81835938	+1452
+1458240806.53309990	+9.50097656	-6.10400391	-1.20849609	+51.02050781	-0.35156250	-60.57861328	+1624	+9.50537109	-5.26464844	-0.89648438	+7.86621094	-8.23974609	+18.78662109	+1592	+7.08837891	-9.60205078	-0.84375000	+60.07324219	+4.89990234	-23.81835938	+1456
+1458240806.53720000	+9.49658203	-6.10400391	-1.21289063	+51.02050781	-0.35156250	-60.55664063	+1620	+9.50097656	-5.26464844	-0.89648438	+7.86621094	-8.21777344	+18.80859375	+1592	+7.09277344	-9.59765625	-0.83935547	+60.11718750	+4.94384766	-23.84033203	+1464
+1458240806.54140000	+9.49658203	-6.09960938	-1.21289063	+51.02050781	-0.32958984	-60.55664063	+1620	+9.50097656	-5.26025391	-0.89648438	+7.84423828	-8.19580078	+18.80859375	+1588	+7.09277344	-9.59326172	-0.83496094	+60.16113281	+5.00976563	-23.84033203	+1468
+1458240806.54559990	+9.49218750	-6.09960938	-1.21289063	+51.02050781	-0.32958984	-60.53466797	+1620	+9.50097656	-5.26025391	-0.89648438	+7.82226563	-8.15185547	+18.80859375	+1588	+7.09277344	-9.58886719	-0.83056641	+60.18310547	+5.05371094	-23.84033203	+1472
+1458240806.54970000	+9.49218750	-6.09521484	-1.21289063	+51.02050781	-0.30761719	-60.51269531	+1620	+9.49658203	-5.26025391	-0.89648438	+7.82226563	-8.12988281	+18.80859375	+1584	+7.08837891	-9.58886719	-0.83056641	+60.18310547	+5.09765625	-23.81835938	+1480
+1458240806.55390000	+9.48779297	-6.09521484	-1.21728516	+51.02050781	-0.28564453	-60.49072266	+1620	+9.49658203	-5.26025391	-0.90087891	+7.80029297	-8.10791016	+18.80859375	+1584	+7.08837891	-9.58447266	-0.83056641	+60.18310547	+5.11962891	-23.81835938	+1484
+1458240806.55810000	+9.48779297	-6.09521484	-1.21728516	+50.99853516	-0.24169922	-60.49072266	+1616	+9.49218750	-5.26025391	-0.90087891	+7.77832031	-8.06396484	+18.80859375	+1580	+7.08398438	-9.58447266	-0.83056641	+60.18310547	+5.14160156	-23.79638672	+1488
+1458240806.56220010	+9.48339844	-6.09521484	-1.21728516	+50.99853516	-0.21972656	-60.49072266	+1616	+9.49218750	-5.26025391	-0.90087891	+7.77832031	-8.04199219	+18.80859375	+1580	+7.07958984	-9.58886719	-0.83056641	+60.16113281	+5.16357422	-23.79638672	+1492
+1458240806.56640010	+9.47900391	-6.09521484	-1.22167969	+50.99853516	-0.17578125	-60.49072266	+1616	+9.49218750	-5.26025391	-0.90527344	+7.75634766	-8.02001953	+18.78662109	+1580	+7.07519531	-9.58886719	-0.83056641	+60.13916016	+5.18554688	-23.77441406	+1496
+1458240806.57060000	+9.47900391	-6.09960938	-1.22167969	+50.99853516	-0.13183594	-60.49072266	+1616	+9.48779297	-5.26025391	-0.90527344	+7.73437500	-7.97607422	+18.76464844	+1576	+7.07080078	-9.59326172	-0.83056641	+60.11718750	+5.22949219	-23.77441406	+1500
+1458240806.57470010	+9.47460938	-6.09960938	-1.22167969	+50.97656250	-0.10986328	-60.51269531	+1612	+9.48779297	-5.26464844	-0.90527344	+7.73437500	-7.95410156	+18.74267578	+1576	+7.06640625	-9.59326172	-0.83056641	+60.07324219	+5.22949219	-23.75244141	+1500
+1458240806.57890010	+9.47460938	-6.10400391	-1.22167969	+50.97656250	-0.06591797	-60.53466797	+1612	+9.48779297	-5.26464844	-0.90966797	+7.71240234	-7.95410156	+18.72070313	+1576	+7.06201172	-9.59765625	-0.83056641	+60.05126953	+5.25146484	-23.75244141	+1504
+1458240806.58310010	+9.47460938	-6.10400391	-1.22167969	+50.95458984	-0.02197266	-60.55664063	+1612	+9.48779297	-5.26904297	-0.90966797	+7.71240234	-7.93212891	+18.69873047	+1576	+7.05761719	-9.59765625	-0.83056641	+60.00732422	+5.27343750	-23.75244141	+1508
+1458240806.58719990	+9.47460938	-6.10839844	-1.22607422	+50.95458984	+0.00000000	-60.57861328	+1608	+9.48779297	-5.26904297	-0.90966797	+7.69042969	-7.91015625	+18.67675781	+1572	+7.05322266	-9.60205078	-0.83056641	+59.98535156	+5.27343750	-23.75244141	+1508
+1458240806.59139990	+9.47021484	-6.10839844	-1.22607422	+50.93261719	+0.02197266	-60.60058594	+1608	+9.48779297	-5.27343750	-0.91406250	+7.69042969	-7.91015625	+18.65478516	+1572	+7.05322266	-9.60644531	-0.83056641	+59.96337891	+5.29541016	-23.75244141	+1508
+1458240806.59559990	+9.47021484	-6.11279297	-1.22607422	+50.93261719	+0.06591797	-60.62255859	+1604	+9.48779297	-5.27343750	-0.91406250	+7.66845703	-7.88818359	+18.61083984	+1572	+7.04882813	-9.60644531	-0.83056641	+59.91943359	+5.29541016	-23.75244141	+1512
+1458240806.59970000	+9.47021484	-6.11279297	-1.22607422	+50.91064453	+0.08789063	-60.64453125	+1604	+9.48339844	-5.27783203	-0.91406250	+7.64648438	-7.88818359	+18.58886719	+1572	+7.04443359	-9.61083984	-0.83056641	+59.91943359	+5.31738281	-23.75244141	+1512
+1458240806.60390000	+9.47021484	-6.11718750	-1.22607422	+50.88867188	+0.10986328	-60.66650391	+1604	+9.48339844	-5.28222656	-0.91845703	+7.64648438	-7.86621094	+18.54492188	+1572	+7.04443359	-9.61083984	-0.83056641	+59.89746094	+5.31738281	-23.75244141	+1512
+1458240806.60800000	+9.47021484	-6.12158203	-1.22607422	+50.86669922	+0.13183594	-60.71044922	+1604	+9.48779297	-5.28662109	-0.91845703	+7.62451172	-7.86621094	+18.50097656	+1572	+7.04443359	-9.61523438	-0.83056641	+59.87548828	+5.33935547	-23.75244141	+1512
+1458240806.61220000	+9.47021484	-6.12597656	-1.22607422	+50.84472656	+0.19775391	-60.77636719	+1604	+9.48779297	-5.29541016	-0.92285156	+7.58056641	-7.86621094	+18.41308594	+1576	+7.04003906	-9.61523438	-0.82617188	+59.85351563	+5.36132813	-23.77441406	+1512
+1458240806.61640000	+9.47021484	-6.13476563	-1.22607422	+50.80078125	+0.26367188	-60.86425781	+1604	+9.48779297	-5.30419922	-0.92285156	+7.55859375	-7.84423828	+18.32519531	+1576	+7.04003906	-9.61962891	-0.82617188	+59.83154297	+5.36132813	-23.77441406	+1512
+1458240806.62050010	+9.47460938	-6.14355469	-1.23046875	+50.75683594	+0.30761719	-60.93017578	+1604	+9.48779297	-5.31298828	-0.92724609	+7.51464844	-7.86621094	+18.23730469	+1580	+7.04003906	-9.61962891	-0.82617188	+59.80957031	+5.38330078	-23.79638672	+1512
+1458240806.62470010	+9.47460938	-6.15673828	-1.23046875	+50.66894531	+0.41748047	-61.08398438	+1608	+9.49218750	-5.32617188	-0.93164063	+7.47070313	-7.86621094	+18.08349609	+1580	+7.04003906	-9.62402344	-0.82177734	+59.78759766	+5.42724609	-23.81835938	+1516
+1458240806.62890010	+9.47900391	-6.16992188	-1.23046875	+50.60302734	+0.50537109	-61.21582031	+1608	+9.49658203	-5.33935547	-0.93603516	+7.42675781	-7.86621094	+17.95166016	+1584	+7.04003906	-9.62841797	-0.81738281	+59.74365234	+5.47119141	-23.86230469	+1516
+1458240806.63299990	+9.47900391	-6.17871094	-1.23486328	+50.55908203	+0.57128906	-61.32568359	+1608	+9.49658203	-5.34814453	-0.94042969	+7.38281250	-7.91015625	+17.88574219	+1584	+7.04003906	-9.63281250	-0.81298828	+59.72167969	+5.51513672	-23.90625000	+1516
+1458240806.63720010	+9.48339844	-6.19189453	-1.23486328	+50.49316406	+0.63720703	-61.45751953	+1612	+9.50097656	-5.35253906	-0.94042969	+7.38281250	-7.93212891	+17.79785156	+1584	+7.04003906	-9.64160156	-0.79980469	+59.67773438	+5.60302734	-24.01611328	+1520
+1458240806.64140010	+9.48779297	-6.20068359	-1.23486328	+50.47119141	+0.68115234	-61.54541016	+1612	+9.50097656	-5.36132813	-0.94042969	+7.36083984	-7.95410156	+17.73193359	+1584	+7.04443359	-9.65039063	-0.79101563	+59.65576172	+5.69091797	-24.10400391	+1524
+1458240806.64549990	+9.49218750	-6.20947266	-1.23486328	+50.42724609	+0.72509766	-61.61132813	+1616	+9.50537109	-5.36572266	-0.94482422	+7.33886719	-7.97607422	+17.68798828	+1584	+7.04443359	-9.65478516	-0.77783203	+59.61181641	+5.77880859	-24.19189453	+1528
+1458240806.64969990	+9.49218750	-6.21386719	-1.23486328	+50.40527344	+0.74707031	-61.67724609	+1616	+9.50537109	-5.37011719	-0.94482422	+7.33886719	-7.97607422	+17.64404297	+1584	+7.05322266	-9.66357422	-0.76464844	+59.58984375	+5.88867188	-24.32373047	+1536
+1458240806.65389990	+9.49658203	-6.21826172	-1.23486328	+50.40527344	+0.76904297	-61.69921875	+1616	+9.50537109	-5.37451172	-0.94921875	+7.33886719	-7.97607422	+17.62207031	+1580	+7.05761719	-9.67236328	-0.75146484	+59.56787109	+5.99853516	-24.43359375	+1540
+1458240806.65800000	+9.49658203	-6.22265625	-1.23925781	+50.38330078	+0.81298828	-61.74316406	+1620	+9.50537109	-5.37451172	-0.94921875	+7.33886719	-7.97607422	+17.57812500	+1580	+7.05761719	-9.67675781	-0.74267578	+59.54589844	+6.06445313	-24.52148438	+1544
+1458240806.66220000	+9.49658203	-6.22265625	-1.23925781	+50.38330078	+0.83496094	-61.78710938	+1620	+9.50537109	-5.37890625	-0.94921875	+7.33886719	-7.97607422	+17.55615234	+1576	+7.06201172	-9.68115234	-0.73388672	+59.52392578	+6.13037109	-24.60937500	+1548
+1458240806.66640000	+9.49658203	-6.22705078	-1.23925781	+50.36132813	+0.85693359	-61.80908203	+1620	+9.50537109	-5.37890625	-0.95361328	+7.33886719	-7.97607422	+17.53417969	+1576	+7.06201172	-9.68994141	-0.72949219	+59.50195313	+6.17431641	-24.65332031	+1552
+1458240806.67050000	+9.49218750	-6.22705078	-1.23925781	+50.36132813	+0.90087891	-61.85302734	+1624	+9.50537109	-5.38330078	-0.95361328	+7.33886719	-7.97607422	+17.49023438	+1576	+7.06201172	-9.69433594	-0.72509766	+59.47998047	+6.21826172	-24.69726563	+1556
+1458240806.67470000	+9.49218750	-6.22705078	-1.23925781	+50.36132813	+0.92285156	-61.87500000	+1624	+9.50537109	-5.38330078	-0.95361328	+7.33886719	-7.95410156	+17.49023438	+1576	+7.05761719	-9.69433594	-0.72509766	+59.45800781	+6.24023438	-24.71923828	+1556
+1458240806.67890000	+9.49218750	-6.22705078	-1.23925781	+50.38330078	+0.94482422	-61.89697266	+1624	+9.50537109	-5.38330078	-0.95800781	+7.36083984	-7.95410156	+17.46826172	+1572	+7.05322266	-9.69873047	-0.72509766	+59.43603516	+6.26220703	-24.71923828	+1560
+1458240806.68300010	+9.49218750	-6.22705078	-1.23925781	+50.38330078	+0.98876953	-61.89697266	+1624	+9.50537109	-5.38769531	-0.95800781	+7.36083984	-7.93212891	+17.44628906	+1572	+7.04882813	-9.70312500	-0.72509766	+59.39208984	+6.28417969	-24.71923828	+1560
+1458240806.68720010	+9.48779297	-6.22705078	-1.23925781	+50.38330078	+1.01074219	-61.91894531	+1624	+9.50537109	-5.38769531	-0.95800781	+7.36083984	-7.93212891	+17.42431641	+1572	+7.04443359	-9.70751953	-0.72949219	+59.37011719	+6.28417969	-24.69726563	+1564
+1458240806.69129990	+9.48779297	-6.22705078	-1.24365234	+50.38330078	+1.03271484	-61.91894531	+1624	+9.50097656	-5.38769531	-0.95800781	+7.36083984	-7.91015625	+17.42431641	+1572	+7.04003906	-9.71191406	-0.72949219	+59.32617188	+6.28417969	-24.67529297	+1564
+1458240806.69549990	+9.48339844	-6.22705078	-1.24365234	+50.38330078	+1.07666016	-61.91894531	+1624	+9.50097656	-5.38769531	-0.96240234	+7.38281250	-7.88818359	+17.40234375	+1572	+7.03564453	-9.71191406	-0.73388672	+59.30419922	+6.28417969	-24.65332031	+1564
+1458240806.69970010	+9.48339844	-6.22705078	-1.24365234	+50.40527344	+1.09863281	-61.91894531	+1624	+9.50097656	-5.38769531	-0.96240234	+7.38281250	-7.88818359	+17.40234375	+1572	+7.03125000	-9.71630859	-0.73828125	+59.28222656	+6.28417969	-24.63134766	+1568
+1458240806.70380000	+9.48339844	-6.22705078	-1.24365234	+50.40527344	+1.12060547	-61.94091797	+1624	+9.50097656	-5.38769531	-0.96240234	+7.38281250	-7.86621094	+17.40234375	+1572	+7.02685547	-9.71630859	-0.74267578	+59.26025391	+6.26220703	-24.60937500	+1568
+1458240806.70799990	+9.47900391	-6.22705078	-1.24365234	+50.40527344	+1.14257813	-61.94091797	+1624	+9.49658203	-5.39208984	-0.96240234	+7.38281250	-7.86621094	+17.38037109	+1568	+7.02246094	-9.72070313	-0.74267578	+59.23828125	+6.26220703	-24.58740234	+1568
+1458240806.71219990	+9.47900391	-6.22705078	-1.24365234	+50.40527344	+1.14257813	-61.94091797	+1624	+9.49658203	-5.39208984	-0.96240234	+7.38281250	-7.84423828	+17.38037109	+1568	+7.01806641	-9.72070313	-0.74707031	+59.21630859	+6.26220703	-24.56542969	+1564
+1458240806.71630000	+9.47900391	-6.22705078	-1.24365234	+50.42724609	+1.16455078	-61.94091797	+1624	+9.49658203	-5.39208984	-0.96240234	+7.38281250	-7.84423828	+17.38037109	+1568	+7.01806641	-9.72070313	-0.74707031	+59.21630859	+6.26220703	-24.54345703	+1564
+1458240806.72050000	+9.47460938	-6.22705078	-1.24365234	+50.42724609	+1.18652344	-61.94091797	+1624	+9.49658203	-5.39208984	-0.96240234	+7.40478516	-7.82226563	+17.38037109	+1568	+7.01367188	-9.72509766	-0.74707031	+59.19433594	+6.26220703	-24.52148438	+1564
+1458240806.72470000	+9.47460938	-6.22705078	-1.24365234	+50.42724609	+1.18652344	-61.94091797	+1624	+9.49658203	-5.39208984	-0.96240234	+7.40478516	-7.82226563	+17.38037109	+1568	+7.01367188	-9.72509766	-0.75146484	+59.19433594	+6.26220703	-24.49951172	+1560
+1458240806.72880010	+9.47460938	-6.22705078	-1.24365234	+50.42724609	+1.20849609	-61.94091797	+1620	+9.49658203	-5.39208984	-0.96240234	+7.40478516	-7.82226563	+17.38037109	+1568	+7.00927734	-9.72509766	-0.75146484	+59.19433594	+6.28417969	-24.47753906	+1560
+1458240806.73300000	+9.47460938	-6.22705078	-1.24804688	+50.42724609	+1.20849609	-61.94091797	+1620	+9.49658203	-5.39208984	-0.96240234	+7.40478516	-7.82226563	+17.38037109	+1568	+7.00927734	-9.72509766	-0.75146484	+59.19433594	+6.28417969	-24.47753906	+1556
+1458240806.73720000	+9.47460938	-6.22705078	-1.24804688	+50.42724609	+1.23046875	-61.94091797	+1620	+9.49218750	-5.39208984	-0.96240234	+7.40478516	-7.80029297	+17.38037109	+1568	+7.00927734	-9.72509766	-0.75146484	+59.19433594	+6.28417969	-24.47753906	+1556
+1458240806.74130010	+9.47021484	-6.22705078	-1.24804688	+50.42724609	+1.23046875	-61.94091797	+1620	+9.49218750	-5.39208984	-0.96240234	+7.40478516	-7.80029297	+17.38037109	+1568	+7.00927734	-9.72509766	-0.75146484	+59.21630859	+6.28417969	-24.45556641	+1556
+1458240806.74550010	+9.47021484	-6.22705078	-1.24804688	+50.42724609	+1.23046875	-61.91894531	+1620	+9.49218750	-5.39208984	-0.96240234	+7.40478516	-7.80029297	+17.38037109	+1568	+7.00927734	-9.72070313	-0.75146484	+59.21630859	+6.30615234	-24.45556641	+1552
+1458240806.74970010	+9.47021484	-6.22705078	-1.24804688	+50.42724609	+1.23046875	-61.91894531	+1620	+9.49218750	-5.39208984	-0.96679688	+7.40478516	-7.80029297	+17.38037109	+1564	+7.00927734	-9.72070313	-0.74707031	+59.23828125	+6.30615234	-24.45556641	+1552
+1458240806.75379990	+9.47021484	-6.22705078	-1.24804688	+50.42724609	+1.25244141	-61.91894531	+1616	+9.49218750	-5.39208984	-0.96679688	+7.40478516	-7.80029297	+17.38037109	+1564	+7.00927734	-9.72070313	-0.74707031	+59.23828125	+6.30615234	-24.45556641	+1552
+1458240806.75799990	+9.47021484	-6.23144531	-1.24804688	+50.42724609	+1.25244141	-61.91894531	+1616	+9.49218750	-5.39208984	-0.96679688	+7.40478516	-7.77832031	+17.38037109	+1564	+7.01367188	-9.72070313	-0.74707031	+59.26025391	+6.32812500	-24.45556641	+1548
+1458240806.76210000	+9.47021484	-6.23144531	-1.24804688	+50.42724609	+1.25244141	-61.91894531	+1616	+9.49218750	-5.39208984	-0.96679688	+7.40478516	-7.77832031	+17.38037109	+1564	+7.01367188	-9.72070313	-0.74707031	+59.26025391	+6.32812500	-24.45556641	+1548
+1458240806.76630000	+9.47021484	-6.23144531	-1.24804688	+50.42724609	+1.25244141	-61.91894531	+1616	+9.49218750	-5.39208984	-0.96679688	+7.40478516	-7.77832031	+17.40234375	+1564	+7.01367188	-9.72070313	-0.74267578	+59.28222656	+6.35009766	-24.45556641	+1548
+1458240806.77049990	+9.47021484	-6.23144531	-1.24804688	+50.40527344	+1.25244141	-61.91894531	+1612	+9.49218750	-5.39208984	-0.96679688	+7.40478516	-7.77832031	+17.40234375	+1560	+7.01367188	-9.72070313	-0.74267578	+59.30419922	+6.35009766	-24.45556641	+1548
+1458240806.77460000	+9.47021484	-6.23144531	-1.24804688	+50.40527344	+1.25244141	-61.91894531	+1612	+9.49218750	-5.38769531	-0.96679688	+7.40478516	-7.75634766	+17.40234375	+1560	+7.01806641	-9.71630859	-0.74267578	+59.30419922	+6.37207031	-24.45556641	+1548
+1458240806.77880000	+9.47021484	-6.23144531	-1.24804688	+50.40527344	+1.27441406	-61.91894531	+1612	+9.49218750	-5.38769531	-0.96679688	+7.40478516	-7.75634766	+17.40234375	+1560	+7.01806641	-9.71630859	-0.74267578	+59.32617188	+6.37207031	-24.45556641	+1548
+1458240806.78300000	+9.47021484	-6.23144531	-1.24804688	+50.40527344	+1.27441406	-61.91894531	+1612	+9.48779297	-5.39208984	-0.96679688	+7.40478516	-7.75634766	+17.40234375	+1560	+7.01806641	-9.71630859	-0.73828125	+59.34814453	+6.39404297	-24.45556641	+1548
+1458240806.78710010	+9.47021484	-6.23144531	-1.25244141	+50.40527344	+1.27441406	-61.89697266	+1612	+9.48779297	-5.39208984	-0.96679688	+7.40478516	-7.73437500	+17.40234375	+1556	+7.01806641	-9.71630859	-0.73828125	+59.34814453	+6.39404297	-24.45556641	+1552
+1458240806.79130010	+9.47021484	-6.23583984	-1.25244141	+50.40527344	+1.29638672	-61.89697266	+1608	+9.48779297	-5.39208984	-0.96679688	+7.38281250	-7.73437500	+17.42431641	+1556	+7.01806641	-9.71630859	-0.73828125	+59.37011719	+6.41601563	-24.45556641	+1552
+1458240806.79550000	+9.47021484	-6.23583984	-1.25244141	+50.40527344	+1.29638672	-61.89697266	+1608	+9.48779297	-5.39208984	-0.96679688	+7.38281250	-7.71240234	+17.42431641	+1556	+7.01806641	-9.71630859	-0.73388672	+59.37011719	+6.43798828	-24.45556641	+1552
+1458240806.79959990	+9.47021484	-6.23583984	-1.25244141	+50.38330078	+1.29638672	-61.89697266	+1608	+9.48779297	-5.39208984	-0.96679688	+7.38281250	-7.71240234	+17.42431641	+1556	+7.01806641	-9.71630859	-0.73388672	+59.37011719	+6.43798828	-24.45556641	+1552
+1458240806.80380010	+9.47021484	-6.23583984	-1.25244141	+50.38330078	+1.31835938	-61.89697266	+1608	+9.48779297	-5.39208984	-0.97119141	+7.38281250	-7.69042969	+17.42431641	+1556	+7.01806641	-9.71630859	-0.73388672	+59.37011719	+6.45996094	-24.43359375	+1552
+1458240806.80800010	+9.46582031	-6.23583984	-1.25244141	+50.38330078	+1.31835938	-61.89697266	+1604	+9.48779297	-5.39208984	-0.97119141	+7.36083984	-7.69042969	+17.42431641	+1556	+7.01367188	-9.71630859	-0.73388672	+59.37011719	+6.45996094	-24.43359375	+1552
+1458240806.81209990	+9.46582031	-6.23583984	-1.25244141	+50.38330078	+1.34033203	-61.89697266	+1604	+9.48779297	-5.39208984	-0.97119141	+7.36083984	-7.66845703	+17.42431641	+1556	+7.01367188	-9.71630859	-0.73388672	+59.37011719	+6.45996094	-24.43359375	+1552
+1458240806.81629990	+9.46582031	-6.23583984	-1.25244141	+50.38330078	+1.36230469	-61.89697266	+1604	+9.48339844	-5.39208984	-0.97119141	+7.36083984	-7.66845703	+17.42431641	+1556	+7.00927734	-9.71630859	-0.73388672	+59.34814453	+6.48193359	-24.41162109	+1552
+1458240806.82049990	+9.46582031	-6.24023438	-1.25244141	+50.38330078	+1.36230469	-61.89697266	+1604	+9.48339844	-5.39208984	-0.97119141	+7.33886719	-7.64648438	+17.42431641	+1556	+7.00927734	-9.72070313	-0.73388672	+59.34814453	+6.48193359	-24.41162109	+1552
+1458240806.82460000	+9.46582031	-6.24023438	-1.25244141	+50.36132813	+1.38427734	-61.89697266	+1600	+9.48339844	-5.39648438	-0.97119141	+7.33886719	-7.62451172	+17.42431641	+1556	+7.00488281	-9.72070313	-0.73828125	+59.32617188	+6.50390625	-24.38964844	+1552
+1458240806.82880000	+9.46582031	-6.24023438	-1.25244141	+50.36132813	+1.40625000	-61.89697266	+1600	+9.48339844	-5.39648438	-0.97119141	+7.31689453	-7.62451172	+17.42431641	+1556	+7.00488281	-9.72070313	-0.73828125	+59.30419922	+6.50390625	-24.38964844	+1552
+1458240806.83299990	+9.46142578	-6.24023438	-1.25244141	+50.36132813	+1.42822266	-61.89697266	+1600	+9.48339844	-5.39648438	-0.97119141	+7.31689453	-7.60253906	+17.42431641	+1556	+7.00048828	-9.72509766	-0.73828125	+59.30419922	+6.50390625	-24.36767578	+1552
+1458240806.83710000	+9.46142578	-6.24023438	-1.25683594	+50.36132813	+1.45019531	-61.91894531	+1600	+9.48339844	-5.39648438	-0.97558594	+7.31689453	-7.60253906	+17.42431641	+1556	+6.99609375	-9.72509766	-0.73828125	+59.28222656	+6.52587891	-24.36767578	+1552
+1458240806.84130000	+9.46142578	-6.24023438	-1.25683594	+50.33935547	+1.45019531	-61.91894531	+1596	+9.48339844	-5.39648438	-0.97558594	+7.29492188	-7.58056641	+17.42431641	+1556	+6.99609375	-9.72509766	-0.73828125	+59.28222656	+6.52587891	-24.34570313	+1552
+1458240806.84540010	+9.46142578	-6.24462891	-1.25683594	+50.33935547	+1.47216797	-61.91894531	+1596	+9.47900391	-5.39648438	-0.97558594	+7.29492188	-7.58056641	+17.42431641	+1556	+6.99169922	-9.72509766	-0.73828125	+59.26025391	+6.54785156	-24.34570313	+1552
+1458240806.84960010	+9.45703125	-6.24462891	-1.25683594	+50.33935547	+1.49414063	-61.91894531	+1596	+9.47900391	-5.40087891	-0.97558594	+7.29492188	-7.55859375	+17.42431641	+1556	+6.99169922	-9.72949219	-0.73828125	+59.26025391	+6.54785156	-24.34570313	+1548
+1458240806.85380010	+9.45703125	-6.24462891	-1.25683594	+50.33935547	+1.49414063	-61.91894531	+1596	+9.47900391	-5.40087891	-0.97558594	+7.29492188	-7.55859375	+17.44628906	+1556	+6.99169922	-9.72949219	-0.73388672	+59.26025391	+6.56982422	-24.34570313	+1548
+1458240806.85789990	+9.45703125	-6.24462891	-1.25683594	+50.33935547	+1.51611328	-61.91894531	+1596	+9.47900391	-5.40087891	-0.97558594	+7.27294922	-7.55859375	+17.44628906	+1556	+6.99169922	-9.72949219	-0.73388672	+59.26025391	+6.59179688	-24.34570313	+1548
+1458240806.86209990	+9.45703125	-6.24902344	-1.25683594	+50.31738281	+1.51611328	-61.91894531	+1596	+9.47900391	-5.40087891	-0.97558594	+7.27294922	-7.53662109	+17.44628906	+1556	+6.99169922	-9.72949219	-0.73388672	+59.28222656	+6.61376953	-24.34570313	+1548
+1458240806.86630010	+9.45703125	-6.24902344	-1.25683594	+50.31738281	+1.53808594	-61.91894531	+1596	+9.47900391	-5.40087891	-0.97558594	+7.27294922	-7.53662109	+17.44628906	+1556	+6.99169922	-9.72949219	-0.72949219	+59.30419922	+6.61376953	-24.34570313	+1548
+1458240806.87040000	+9.45703125	-6.24902344	-1.26123047	+50.31738281	+1.53808594	-61.91894531	+1592	+9.47900391	-5.40087891	-0.97558594	+7.27294922	-7.53662109	+17.46826172	+1556	+6.99169922	-9.72949219	-0.72949219	+59.30419922	+6.63574219	-24.34570313	+1548
+1458240806.87459990	+9.45703125	-6.24902344	-1.26123047	+50.31738281	+1.53808594	-61.91894531	+1592	+9.47900391	-5.40087891	-0.97558594	+7.25097656	-7.51464844	+17.46826172	+1556	+6.99609375	-9.72949219	-0.72509766	+59.32617188	+6.65771484	-24.34570313	+1548
+1458240806.87879990	+9.45703125	-6.24902344	-1.26123047	+50.31738281	+1.53808594	-61.91894531	+1592	+9.47900391	-5.40087891	-0.97558594	+7.25097656	-7.51464844	+17.46826172	+1556	+6.99609375	-9.72509766	-0.72509766	+59.34814453	+6.67968750	-24.36767578	+1548
+1458240806.88290000	+9.45703125	-6.24902344	-1.26123047	+50.31738281	+1.56005859	-61.91894531	+1592	+9.47900391	-5.40087891	-0.97558594	+7.25097656	-7.51464844	+17.49023438	+1556	+7.00048828	-9.72509766	-0.72070313	+59.37011719	+6.67968750	-24.36767578	+1548
+1458240806.88710000	+9.45703125	-6.24902344	-1.26123047	+50.31738281	+1.56005859	-61.91894531	+1592	+9.47460938	-5.40527344	-0.97558594	+7.25097656	-7.51464844	+17.49023438	+1556	+7.00048828	-9.72509766	-0.72070313	+59.39208984	+6.70166016	-24.36767578	+1548
+1458240806.89130000	+9.45703125	-6.25341797	-1.26123047	+50.31738281	+1.56005859	-61.89697266	+1588	+9.47460938	-5.40527344	-0.97998047	+7.25097656	-7.51464844	+17.49023438	+1556	+7.00488281	-9.72509766	-0.71630859	+59.41406250	+6.72363281	-24.38964844	+1552
+1458240806.89540000	+9.45263672	-6.25341797	-1.26123047	+50.31738281	+1.56005859	-61.89697266	+1588	+9.47460938	-5.40527344	-0.97998047	+7.22900391	-7.49267578	+17.51220703	+1556	+7.00488281	-9.72509766	-0.71630859	+59.43603516	+6.72363281	-24.38964844	+1552
+1458240806.89960000	+9.45263672	-6.25341797	-1.26123047	+50.31738281	+1.56005859	-61.89697266	+1588	+9.47460938	-5.40527344	-0.97998047	+7.22900391	-7.49267578	+17.51220703	+1556	+7.00488281	-9.72509766	-0.71191406	+59.45800781	+6.74560547	-24.38964844	+1552
+1458240806.90380000	+9.45263672	-6.25341797	-1.26562500	+50.31738281	+1.56005859	-61.89697266	+1588	+9.47460938	-5.40527344	-0.97998047	+7.22900391	-7.49267578	+17.53417969	+1552	+7.00488281	-9.72070313	-0.71191406	+59.47998047	+6.74560547	-24.38964844	+1556
+1458240806.90790010	+9.45263672	-6.25341797	-1.26562500	+50.31738281	+1.56005859	-61.89697266	+1588	+9.47460938	-5.40527344	-0.97998047	+7.22900391	-7.49267578	+17.53417969	+1552	+7.00927734	-9.72070313	-0.71191406	+59.47998047	+6.76757813	-24.38964844	+1556
+1458240806.91210010	+9.45263672	-6.25341797	-1.26562500	+50.31738281	+1.56005859	-61.89697266	+1588	+9.47460938	-5.40527344	-0.97998047	+7.22900391	-7.47070313	+17.55615234	+1552	+7.00927734	-9.72070313	-0.71191406	+59.47998047	+6.76757813	-24.38964844	+1556
+1458240806.91619990	+9.45263672	-6.25341797	-1.26562500	+50.31738281	+1.56005859	-61.89697266	+1588	+9.47460938	-5.40527344	-0.97998047	+7.20703125	-7.47070313	+17.55615234	+1552	+7.00488281	-9.72070313	-0.71191406	+59.50195313	+6.78955078	-24.38964844	+1556
+1458240806.92039990	+9.45263672	-6.25341797	-1.26562500	+50.31738281	+1.58203125	-61.87500000	+1588	+9.47021484	-5.40527344	-0.97998047	+7.20703125	-7.47070313	+17.55615234	+1552	+7.00488281	-9.72070313	-0.71191406	+59.50195313	+6.78955078	-24.38964844	+1556
+1458240806.92459990	+9.45263672	-6.25341797	-1.26562500	+50.31738281	+1.58203125	-61.87500000	+1588	+9.47021484	-5.40527344	-0.97998047	+7.20703125	-7.44873047	+17.57812500	+1552	+7.00488281	-9.72509766	-0.71191406	+59.50195313	+6.78955078	-24.36767578	+1560
+1458240806.92870000	+9.45263672	-6.25341797	-1.26562500	+50.31738281	+1.58203125	-61.87500000	+1588	+9.47021484	-5.40527344	-0.97998047	+7.20703125	-7.44873047	+17.57812500	+1552	+7.00488281	-9.72509766	-0.71191406	+59.47998047	+6.78955078	-24.36767578	+1560
+1458240806.93290000	+9.45263672	-6.25341797	-1.26562500	+50.31738281	+1.58203125	-61.87500000	+1588	+9.47021484	-5.40527344	-0.97998047	+7.20703125	-7.42675781	+17.60009766	+1552	+7.00048828	-9.72509766	-0.71191406	+59.47998047	+6.78955078	-24.34570313	+1560
+1458240806.93709990	+9.45263672	-6.25341797	-1.26562500	+50.33935547	+1.58203125	-61.87500000	+1588	+9.47021484	-5.40527344	-0.97998047	+7.20703125	-7.42675781	+17.60009766	+1552	+7.00048828	-9.72509766	-0.71191406	+59.47998047	+6.78955078	-24.34570313	+1560
+1458240806.94120000	+9.44824219	-6.25341797	-1.26562500	+50.33935547	+1.60400391	-61.85302734	+1588	+9.47021484	-5.40527344	-0.97998047	+7.20703125	-7.40478516	+17.62207031	+1552	+7.00048828	-9.72509766	-0.71630859	+59.47998047	+6.78955078	-24.32373047	+1560
+1458240806.94540000	+9.44824219	-6.25341797	-1.26562500	+50.33935547	+1.60400391	-61.85302734	+1588	+9.46582031	-5.40527344	-0.97998047	+7.20703125	-7.38281250	+17.62207031	+1552	+6.99609375	-9.72509766	-0.71630859	+59.45800781	+6.81152344	-24.32373047	+1560
+1458240806.94960000	+9.44824219	-6.25341797	-1.26562500	+50.33935547	+1.60400391	-61.85302734	+1584	+9.46582031	-5.40966797	-0.98437500	+7.20703125	-7.38281250	+17.64404297	+1552	+6.99609375	-9.72949219	-0.71630859	+59.45800781	+6.81152344	-24.32373047	+1560
+1458240806.95370010	+9.44824219	-6.25341797	-1.26562500	+50.36132813	+1.62597656	-61.85302734	+1584	+9.46582031	-5.40966797	-0.98437500	+7.20703125	-7.36083984	+17.64404297	+1552	+6.99609375	-9.72949219	-0.71630859	+59.43603516	+6.81152344	-24.30175781	+1560
+1458240806.95790000	+9.44824219	-6.25341797	-1.26562500	+50.36132813	+1.62597656	-61.85302734	+1584	+9.46582031	-5.40966797	-0.98437500	+7.20703125	-7.33886719	+17.66601563	+1552	+6.99169922	-9.72949219	-0.71630859	+59.43603516	+6.81152344	-24.30175781	+1560
+1458240806.96210000	+9.44824219	-6.25341797	-1.27001953	+50.38330078	+1.62597656	-61.83105469	+1584	+9.46582031	-5.40966797	-0.98437500	+7.20703125	-7.33886719	+17.66601563	+1552	+6.99169922	-9.72949219	-0.71630859	+59.43603516	+6.81152344	-24.27978516	+1560
+1458240806.96620010	+9.44384766	-6.25341797	-1.27001953	+50.38330078	+1.64794922	-61.83105469	+1584	+9.46582031	-5.40966797	-0.98437500	+7.20703125	-7.31689453	+17.68798828	+1552	+6.99169922	-9.73388672	-0.72070313	+59.43603516	+6.83349609	-24.27978516	+1556
+1458240806.97040010	+9.44384766	-6.25341797	-1.27001953	+50.40527344	+1.64794922	-61.83105469	+1584	+9.46582031	-5.40966797	-0.98437500	+7.20703125	-7.31689453	+17.70996094	+1552	+6.99169922	-9.73388672	-0.71630859	+59.43603516	+6.83349609	-24.27978516	+1556
+1458240806.97460010	+9.44384766	-6.25341797	-1.27001953	+50.40527344	+1.64794922	-61.80908203	+1584	+9.46142578	-5.40966797	-0.98437500	+7.20703125	-7.31689453	+17.73193359	+1552	+6.99169922	-9.73388672	-0.71630859	+59.43603516	+6.85546875	-24.25781250	+1556
+1458240806.97869990	+9.44384766	-6.25341797	-1.27001953	+50.42724609	+1.64794922	-61.80908203	+1584	+9.46142578	-5.40966797	-0.98876953	+7.20703125	-7.29492188	+17.73193359	+1552	+6.99169922	-9.73388672	-0.71630859	+59.45800781	+6.85546875	-24.25781250	+1552
+1458240806.98289990	+9.44384766	-6.25341797	-1.27001953	+50.42724609	+1.64794922	-61.80908203	+1584	+9.46142578	-5.40966797	-0.98876953	+7.20703125	-7.29492188	+17.75390625	+1552	+6.99169922	-9.73388672	-0.71630859	+59.45800781	+6.87744141	-24.25781250	+1552
+1458240806.98709990	+9.44384766	-6.25341797	-1.27001953	+50.44921875	+1.66992188	-61.80908203	+1584	+9.46142578	-5.40966797	-0.98876953	+7.20703125	-7.29492188	+17.77587891	+1552	+6.99169922	-9.73388672	-0.71630859	+59.47998047	+6.87744141	-24.25781250	+1552
+1458240806.99120000	+9.44384766	-6.25341797	-1.27001953	+50.47119141	+1.66992188	-61.78710938	+1584	+9.46142578	-5.41406250	-0.98876953	+7.20703125	-7.29492188	+17.79785156	+1552	+6.99609375	-9.73388672	-0.71191406	+59.50195313	+6.89941406	-24.25781250	+1552
+1458240806.99540000	+9.44384766	-6.25341797	-1.27001953	+50.47119141	+1.66992188	-61.78710938	+1584	+9.46142578	-5.41406250	-0.98876953	+7.20703125	-7.27294922	+17.81982422	+1548	+6.99609375	-9.73388672	-0.71191406	+59.52392578	+6.92138672	-24.27978516	+1552
+1458240806.99950000	+9.44384766	-6.25341797	-1.27441406	+50.49316406	+1.66992188	-61.78710938	+1584	+9.46142578	-5.41406250	-0.98876953	+7.20703125	-7.27294922	+17.84179688	+1548	+6.99609375	-9.73388672	-0.70751953	+59.52392578	+6.92138672	-24.27978516	+1552
+1458240807.00370000	+9.44384766	-6.25341797	-1.27441406	+50.49316406	+1.66992188	-61.78710938	+1584	+9.46142578	-5.41406250	-0.98876953	+7.20703125	-7.27294922	+17.86376953	+1548	+7.00048828	-9.73388672	-0.70751953	+59.54589844	+6.94335938	-24.27978516	+1552
+1458240807.00790000	+9.44384766	-6.25781250	-1.27441406	+50.51513672	+1.66992188	-61.78710938	+1584	+9.46142578	-5.41406250	-0.98876953	+7.20703125	-7.27294922	+17.88574219	+1544	+7.00048828	-9.73388672	-0.70751953	+59.56787109	+6.96533203	-24.27978516	+1552
+1458240807.01200010	+9.44384766	-6.25781250	-1.27441406	+50.53710938	+1.66992188	-61.78710938	+1584	+9.46142578	-5.41406250	-0.98876953	+7.18505859	-7.27294922	+17.88574219	+1544	+7.00488281	-9.73388672	-0.70312500	+59.58984375	+6.98730469	-24.27978516	+1552
+1458240807.01620010	+9.44384766	-6.25781250	-1.27441406	+50.53710938	+1.66992188	-61.78710938	+1584	+9.46142578	-5.41845703	-0.98876953	+7.18505859	-7.27294922	+17.90771484	+1544	+7.00488281	-9.73388672	-0.70312500	+59.61181641	+6.98730469	-24.30175781	+1552
+1458240807.02040000	+9.44384766	-6.25781250	-1.27441406	+50.55908203	+1.66992188	-61.78710938	+1584	+9.46142578	-5.41845703	-0.98876953	+7.18505859	-7.27294922	+17.92968750	+1540	+7.00488281	-9.73388672	-0.69873047	+59.61181641	+7.00927734	-24.30175781	+1552
+1458240807.02449990	+9.44384766	-6.26220703	-1.27441406	+50.55908203	+1.69189453	-61.78710938	+1584	+9.46142578	-5.41845703	-0.98876953	+7.18505859	-7.27294922	+17.95166016	+1540	+7.00488281	-9.73388672	-0.69873047	+59.63378906	+7.03125000	-24.30175781	+1556
+1458240807.02870010	+9.44384766	-6.26220703	-1.27441406	+50.58105469	+1.69189453	-61.78710938	+1584	+9.46142578	-5.41845703	-0.98876953	+7.16308594	-7.27294922	+17.97363281	+1540	+7.00927734	-9.73388672	-0.69873047	+59.63378906	+7.03125000	-24.27978516	+1556
+1458240807.03290010	+9.44384766	-6.26220703	-1.27441406	+50.60302734	+1.69189453	-61.78710938	+1584	+9.46142578	-5.41845703	-0.98876953	+7.16308594	-7.27294922	+17.97363281	+1536	+7.00488281	-9.73828125	-0.69873047	+59.63378906	+7.05322266	-24.27978516	+1556
+1458240807.03699990	+9.44384766	-6.26220703	-1.27441406	+50.60302734	+1.69189453	-61.78710938	+1584	+9.46142578	-5.42285156	-0.98876953	+7.16308594	-7.25097656	+17.99560547	+1536	+7.00488281	-9.73828125	-0.69873047	+59.63378906	+7.05322266	-24.27978516	+1556
+1458240807.04119990	+9.44384766	-6.26220703	-1.27441406	+50.62500000	+1.71386719	-61.80908203	+1584	+9.46142578	-5.42285156	-0.98876953	+7.16308594	-7.25097656	+18.01757813	+1536	+7.00488281	-9.74267578	-0.69873047	+59.61181641	+7.07519531	-24.27978516	+1556
+1458240807.04539990	+9.44384766	-6.26660156	-1.27441406	+50.64697266	+1.71386719	-61.80908203	+1584	+9.46142578	-5.42285156	-0.98876953	+7.14111328	-7.25097656	+18.01757813	+1536	+7.00048828	-9.74267578	-0.69873047	+59.61181641	+7.07519531	-24.25781250	+1556
+1458240807.04950000	+9.44384766	-6.26660156	-1.27001953	+50.66894531	+1.73583984	-61.80908203	+1584	+9.45703125	-5.42285156	-0.98437500	+7.14111328	-7.25097656	+18.03955078	+1536	+7.00048828	-9.74707031	-0.69873047	+59.58984375	+7.07519531	-24.25781250	+1556
+1458240807.05370000	+9.44384766	-6.26660156	-1.27001953	+50.66894531	+1.73583984	-61.80908203	+1584	+9.45703125	-5.42285156	-0.98437500	+7.14111328	-7.25097656	+18.06152344	+1536	+6.99609375	-9.74707031	-0.70312500	+59.56787109	+7.07519531	-24.23583984	+1556
+1458240807.05790000	+9.44384766	-6.26660156	-1.27001953	+50.69091797	+1.73583984	-61.80908203	+1584	+9.45703125	-5.42724609	-0.98437500	+7.11914063	-7.22900391	+18.06152344	+1536	+6.99609375	-9.75146484	-0.70312500	+59.54589844	+7.07519531	-24.23583984	+1556
+1458240807.06200000	+9.43945313	-6.26660156	-1.27001953	+50.71289063	+1.75781250	-61.80908203	+1584	+9.45703125	-5.42724609	-0.98437500	+7.11914063	-7.22900391	+18.08349609	+1536	+6.99169922	-9.75146484	-0.70312500	+59.52392578	+7.07519531	-24.21386719	+1556
+1458240807.06620000	+9.43945313	-6.27099609	-1.27001953	+50.73486328	+1.75781250	-61.83105469	+1584	+9.45703125	-5.42724609	-0.98437500	+7.11914063	-7.22900391	+18.10546875	+1536	+6.98730469	-9.75585938	-0.70751953	+59.50195313	+7.07519531	-24.21386719	+1556
+1458240807.07030010	+9.43945313	-6.27099609	-1.27001953	+50.75683594	+1.75781250	-61.83105469	+1584	+9.45703125	-5.42724609	-0.98437500	+7.09716797	-7.22900391	+18.12744141	+1536	+6.98730469	-9.76025391	-0.70751953	+59.47998047	+7.07519531	-24.19189453	+1556
+1458240807.07450010	+9.43945313	-6.27099609	-1.27001953	+50.75683594	+1.75781250	-61.83105469	+1584	+9.45703125	-5.43164063	-0.98437500	+7.09716797	-7.22900391	+18.12744141	+1536	+6.98291016	-9.76025391	-0.70751953	+59.45800781	+7.07519531	-24.19189453	+1556
+1458240807.07870010	+9.43945313	-6.27099609	-1.27001953	+50.77880859	+1.75781250	-61.83105469	+1584	+9.45703125	-5.43164063	-0.98437500	+7.09716797	-7.22900391	+18.14941406	+1536	+6.98291016	-9.76464844	-0.70751953	+59.45800781	+7.07519531	-24.19189453	+1552
+1458240807.08279990	+9.43945313	-6.27099609	-1.27001953	+50.77880859	+1.75781250	-61.80908203	+1584	+9.45703125	-5.43164063	-0.98437500	+7.07519531	-7.22900391	+18.17138672	+1536	+6.98291016	-9.76464844	-0.70751953	+59.43603516	+7.07519531	-24.19189453	+1552
+1458240807.08699990	+9.43945313	-6.27539063	-1.27001953	+50.80078125	+1.75781250	-61.80908203	+1584	+9.45703125	-5.43164063	-0.98437500	+7.07519531	-7.22900391	+18.19335938	+1540	+6.98291016	-9.76464844	-0.70751953	+59.43603516	+7.09716797	-24.19189453	+1552
+1458240807.09120010	+9.43945313	-6.27539063	-1.27001953	+50.80078125	+1.75781250	-61.80908203	+1588	+9.45703125	-5.43603516	-0.98437500	+7.05322266	-7.22900391	+18.21533203	+1540	+6.98291016	-9.76904297	-0.70751953	+59.43603516	+7.09716797	-24.19189453	+1548
+1458240807.09530000	+9.43945313	-6.27539063	-1.27001953	+50.82275391	+1.75781250	-61.78710938	+1588	+9.45703125	-5.43603516	-0.98437500	+7.05322266	-7.22900391	+18.23730469	+1540	+6.98291016	-9.76904297	-0.70751953	+59.43603516	+7.09716797	-24.19189453	+1548
+1458240807.09949990	+9.43945313	-6.27539063	-1.27441406	+50.82275391	+1.73583984	-61.78710938	+1588	+9.45703125	-5.43603516	-0.98437500	+7.03125000	-7.22900391	+18.25927734	+1540	+6.98730469	-9.76904297	-0.70312500	+59.45800781	+7.11914063	-24.21386719	+1548
+1458240807.10369990	+9.43945313	-6.27978516	-1.27441406	+50.82275391	+1.73583984	-61.78710938	+1588	+9.45703125	-5.43603516	-0.98437500	+7.03125000	-7.22900391	+18.28125000	+1540	+6.98730469	-9.76904297	-0.70312500	+59.45800781	+7.11914063	-24.21386719	+1548
+1458240807.10780000	+9.43945313	-6.27978516	-1.27441406	+50.84472656	+1.71386719	-61.76513672	+1588	+9.45703125	-5.43603516	-0.98437500	+7.00927734	-7.22900391	+18.30322266	+1540	+6.99169922	-9.76904297	-0.69873047	+59.47998047	+7.14111328	-24.23583984	+1548
+1458240807.11200000	+9.44384766	-6.27978516	-1.27441406	+50.84472656	+1.71386719	-61.76513672	+1584	+9.45703125	-5.44042969	-0.98437500	+7.00927734	-7.25097656	+18.32519531	+1540	+6.99169922	-9.76904297	-0.69873047	+59.50195313	+7.14111328	-24.23583984	+1548
+1458240807.11620000	+9.44384766	-6.28417969	-1.27441406	+50.84472656	+1.71386719	-61.76513672	+1584	+9.45703125	-5.44042969	-0.97998047	+6.98730469	-7.25097656	+18.34716797	+1540	+6.99609375	-9.76904297	-0.69433594	+59.50195313	+7.16308594	-24.25781250	+1548
+1458240807.12030010	+9.44384766	-6.28417969	-1.27441406	+50.84472656	+1.69189453	-61.74316406	+1584	+9.45703125	-5.44042969	-0.97998047	+6.98730469	-7.25097656	+18.36914063	+1540	+7.00048828	-9.76904297	-0.68994141	+59.52392578	+7.18505859	-24.25781250	+1552
+1458240807.12450000	+9.44384766	-6.28417969	-1.27441406	+50.84472656	+1.69189453	-61.74316406	+1584	+9.45703125	-5.44042969	-0.97998047	+6.96533203	-7.25097656	+18.39111328	+1540	+7.00048828	-9.76904297	-0.68994141	+59.54589844	+7.18505859	-24.25781250	+1552
+1458240807.12870000	+9.44384766	-6.28417969	-1.27441406	+50.84472656	+1.69189453	-61.74316406	+1584	+9.45703125	-5.44482422	-0.97998047	+6.96533203	-7.25097656	+18.39111328	+1540	+7.00488281	-9.76904297	-0.68554688	+59.56787109	+7.20703125	-24.27978516	+1552
+1458240807.13280010	+9.44824219	-6.28417969	-1.27441406	+50.84472656	+1.66992188	-61.74316406	+1584	+9.45703125	-5.44482422	-0.97998047	+6.94335938	-7.27294922	+18.41308594	+1536	+7.00488281	-9.76904297	-0.68554688	+59.56787109	+7.20703125	-24.27978516	+1552
+1458240807.13700010	+9.44824219	-6.28857422	-1.27441406	+50.84472656	+1.66992188	-61.72119141	+1584	+9.45703125	-5.44482422	-0.97998047	+6.94335938	-7.27294922	+18.43505859	+1536	+7.00927734	-9.76904297	-0.68554688	+59.56787109	+7.22900391	-24.27978516	+1556
+1458240807.14120010	+9.44824219	-6.28857422	-1.27441406	+50.84472656	+1.66992188	-61.72119141	+1584	+9.45703125	-5.44482422	-0.97998047	+6.92138672	-7.27294922	+18.43505859	+1536	+7.00927734	-9.76904297	-0.68115234	+59.56787109	+7.22900391	-24.27978516	+1556
+1458240807.14529990	+9.44824219	-6.28857422	-1.27441406	+50.84472656	+1.66992188	-61.72119141	+1584	+9.45703125	-5.44921875	-0.97998047	+6.92138672	-7.27294922	+18.43505859	+1536	+7.00927734	-9.77343750	-0.68115234	+59.56787109	+7.22900391	-24.27978516	+1556
+1458240807.14949990	+9.44824219	-6.28857422	-1.27441406	+50.84472656	+1.64794922	-61.72119141	+1584	+9.45703125	-5.44921875	-0.97998047	+6.89941406	-7.27294922	+18.45703125	+1536	+7.00927734	-9.77343750	-0.68115234	+59.56787109	+7.22900391	-24.25781250	+1556
+1458240807.15360000	+9.44824219	-6.28857422	-1.27441406	+50.84472656	+1.64794922	-61.72119141	+1584	+9.45703125	-5.44921875	-0.97558594	+6.89941406	-7.27294922	+18.45703125	+1536	+7.00927734	-9.77343750	-0.68115234	+59.54589844	+7.22900391	-24.25781250	+1556
+1458240807.15780000	+9.44824219	-6.28857422	-1.27441406	+50.84472656	+1.64794922	-61.72119141	+1584	+9.45703125	-5.44921875	-0.97558594	+6.87744141	-7.27294922	+18.45703125	+1536	+7.00488281	-9.77343750	-0.68554688	+59.52392578	+7.22900391	-24.23583984	+1560
+1458240807.16199990	+9.44824219	-6.29296875	-1.27441406	+50.84472656	+1.64794922	-61.72119141	+1584	+9.45703125	-5.44921875	-0.97558594	+6.87744141	-7.27294922	+18.45703125	+1536	+7.00488281	-9.77783203	-0.68554688	+59.52392578	+7.22900391	-24.23583984	+1560
+1458240807.16610000	+9.44824219	-6.29296875	-1.27441406	+50.84472656	+1.64794922	-61.72119141	+1584	+9.45703125	-5.44921875	-0.97558594	+6.85546875	-7.27294922	+18.47900391	+1536	+7.00048828	-9.77783203	-0.68554688	+59.50195313	+7.22900391	-24.23583984	+1560
+1458240807.17030000	+9.44824219	-6.29296875	-1.27441406	+50.84472656	+1.64794922	-61.72119141	+1584	+9.46142578	-5.45361328	-0.97558594	+6.85546875	-7.27294922	+18.47900391	+1536	+7.00048828	-9.77783203	-0.68554688	+59.47998047	+7.22900391	-24.21386719	+1560
+1458240807.17450000	+9.44824219	-6.29296875	-1.27441406	+50.84472656	+1.64794922	-61.72119141	+1584	+9.46142578	-5.45361328	-0.97558594	+6.85546875	-7.27294922	+18.47900391	+1536	+6.99609375	-9.78222656	-0.68994141	+59.45800781	+7.22900391	-24.21386719	+1560
+1458240807.17860010	+9.44824219	-6.29296875	-1.27441406	+50.84472656	+1.64794922	-61.72119141	+1584	+9.46142578	-5.45361328	-0.97558594	+6.83349609	-7.27294922	+18.47900391	+1536	+6.99609375	-9.78222656	-0.68994141	+59.43603516	+7.20703125	-24.21386719	+1560
+1458240807.18280010	+9.44384766	-6.29296875	-1.27441406	+50.84472656	+1.64794922	-61.72119141	+1584	+9.46142578	-5.45361328	-0.97558594	+6.83349609	-7.27294922	+18.47900391	+1536	+6.99609375	-9.78222656	-0.68994141	+59.41406250	+7.20703125	-24.19189453	+1560
+1458240807.18700000	+9.44384766	-6.29296875	-1.27441406	+50.84472656	+1.64794922	-61.72119141	+1584	+9.46142578	-5.45361328	-0.97558594	+6.81152344	-7.27294922	+18.50097656	+1540	+6.99169922	-9.78662109	-0.68994141	+59.41406250	+7.20703125	-24.19189453	+1560
+1458240807.19109990	+9.44384766	-6.29296875	-1.27441406	+50.84472656	+1.64794922	-61.72119141	+1584	+9.46142578	-5.45361328	-0.97558594	+6.81152344	-7.27294922	+18.50097656	+1540	+6.99169922	-9.78662109	-0.68994141	+59.39208984	+7.20703125	-24.19189453	+1556
+1458240807.19530010	+9.44384766	-6.29736328	-1.27441406	+50.84472656	+1.64794922	-61.74316406	+1584	+9.46142578	-5.45361328	-0.97558594	+6.81152344	-7.27294922	+18.50097656	+1540	+6.99169922	-9.78662109	-0.69433594	+59.39208984	+7.20703125	-24.19189453	+1556
+1458240807.19950010	+9.44384766	-6.29736328	-1.27441406	+50.84472656	+1.64794922	-61.74316406	+1584	+9.46142578	-5.45800781	-0.97558594	+6.78955078	-7.27294922	+18.52294922	+1540	+6.99169922	-9.78662109	-0.69433594	+59.37011719	+7.20703125	-24.21386719	+1556
+1458240807.20359990	+9.44384766	-6.29736328	-1.27441406	+50.84472656	+1.64794922	-61.74316406	+1584	+9.46142578	-5.45800781	-0.97558594	+6.78955078	-7.29492188	+18.52294922	+1540	+6.98730469	-9.79101563	-0.69433594	+59.37011719	+7.20703125	-24.21386719	+1556
+1458240807.20779990	+9.44384766	-6.29736328	-1.27001953	+50.84472656	+1.62597656	-61.76513672	+1584	+9.46142578	-5.45800781	-0.97558594	+6.76757813	-7.29492188	+18.54492188	+1544	+6.98730469	-9.79101563	-0.68994141	+59.37011719	+7.20703125	-24.21386719	+1552
+1458240807.21199990	+9.44384766	-6.30175781	-1.27001953	+50.84472656	+1.62597656	-61.76513672	+1584	+9.46142578	-5.45800781	-0.97558594	+6.76757813	-7.29492188	+18.54492188	+1544	+6.99169922	-9.79101563	-0.68994141	+59.34814453	+7.22900391	-24.23583984	+1552
+1458240807.21610000	+9.44824219	-6.30175781	-1.27001953	+50.84472656	+1.62597656	-61.78710938	+1584	+9.46582031	-5.45800781	-0.97558594	+6.74560547	-7.31689453	+18.56689453	+1544	+6.99169922	-9.79101563	-0.68994141	+59.34814453	+7.22900391	-24.25781250	+1552
+1458240807.22030000	+9.44824219	-6.30175781	-1.27001953	+50.86669922	+1.60400391	-61.78710938	+1584	+9.46582031	-5.46240234	-0.97558594	+6.74560547	-7.31689453	+18.56689453	+1544	+6.99169922	-9.79101563	-0.68554688	+59.34814453	+7.25097656	-24.27978516	+1552
+1458240807.22449990	+9.44824219	-6.30615234	-1.27001953	+50.86669922	+1.60400391	-61.80908203	+1588	+9.46582031	-5.46240234	-0.97558594	+6.72363281	-7.33886719	+18.58886719	+1544	+6.99169922	-9.79101563	-0.68554688	+59.37011719	+7.25097656	-24.30175781	+1552
+1458240807.22860000	+9.44824219	-6.30615234	-1.26562500	+50.86669922	+1.58203125	-61.83105469	+1588	+9.46582031	-5.46240234	-0.97558594	+6.72363281	-7.36083984	+18.58886719	+1544	+6.99609375	-9.79541016	-0.68115234	+59.37011719	+7.27294922	-24.32373047	+1552
+1458240807.23280000	+9.44824219	-6.31054688	-1.26562500	+50.86669922	+1.58203125	-61.85302734	+1588	+9.46582031	-5.46240234	-0.97558594	+6.70166016	-7.36083984	+18.61083984	+1544	+7.00048828	-9.79541016	-0.68115234	+59.37011719	+7.29492188	-24.34570313	+1552
+1458240807.23690010	+9.45263672	-6.31054688	-1.26562500	+50.86669922	+1.56005859	-61.87500000	+1588	+9.47021484	-5.46679688	-0.97558594	+6.67968750	-7.38281250	+18.61083984	+1544	+7.00048828	-9.79541016	-0.67675781	+59.39208984	+7.31689453	-24.38964844	+1556
+1458240807.24110010	+9.45263672	-6.31494141	-1.26562500	+50.86669922	+1.53808594	-61.89697266	+1592	+9.47021484	-5.46679688	-0.97558594	+6.67968750	-7.40478516	+18.63281250	+1544	+7.00488281	-9.79541016	-0.67236328	+59.39208984	+7.33886719	-24.43359375	+1556
+1458240807.24530010	+9.45263672	-6.31933594	-1.26123047	+50.88867188	+1.53808594	-61.91894531	+1592	+9.47021484	-5.47119141	-0.97558594	+6.65771484	-7.42675781	+18.63281250	+1544	+7.00927734	-9.79541016	-0.66796875	+59.39208984	+7.36083984	-24.47753906	+1560
+1458240807.24939990	+9.45703125	-6.31933594	-1.26123047	+50.88867188	+1.53808594	-61.91894531	+1592	+9.47021484	-5.47119141	-0.97119141	+6.63574219	-7.44873047	+18.63281250	+1544	+7.00927734	-9.79980469	-0.66357422	+59.41406250	+7.40478516	-24.52148438	+1560
+1458240807.25359990	+9.45703125	-6.32373047	-1.26123047	+50.88867188	+1.53808594	-61.94091797	+1596	+9.47460938	-5.47558594	-0.97119141	+6.63574219	-7.44873047	+18.65478516	+1544	+7.01367188	-9.80419922	-0.65917969	+59.41406250	+7.42675781	-24.54345703	+1560
+1458240807.25780010	+9.45703125	-6.32812500	-1.26123047	+50.91064453	+1.51611328	-61.96289063	+1596	+9.47460938	-5.47558594	-0.97119141	+6.61376953	-7.47070313	+18.65478516	+1544	+7.01367188	-9.80419922	-0.65917969	+59.39208984	+7.44873047	-24.56542969	+1564
+1458240807.26189990	+9.45703125	-6.32812500	-1.26123047	+50.91064453	+1.53808594	-61.96289063	+1596	+9.47460938	-5.47998047	-0.97119141	+6.61376953	-7.47070313	+18.65478516	+1544	+7.01367188	-9.80859375	-0.65478516	+59.37011719	+7.47070313	-24.58740234	+1564
+1458240807.26609990	+9.45703125	-6.33251953	-1.26123047	+50.93261719	+1.53808594	-61.98486328	+1600	+9.47460938	-5.47998047	-0.97119141	+6.59179688	-7.49267578	+18.65478516	+1544	+7.01367188	-9.81298828	-0.65478516	+59.34814453	+7.49267578	-24.60937500	+1564
+1458240807.27029990	+9.45703125	-6.33251953	-1.26123047	+50.93261719	+1.53808594	-61.98486328	+1600	+9.47460938	-5.48437500	-0.97119141	+6.59179688	-7.49267578	+18.65478516	+1544	+7.01367188	-9.81738281	-0.65478516	+59.32617188	+7.51464844	-24.60937500	+1564
+1458240807.27440000	+9.45703125	-6.33691406	-1.26123047	+50.95458984	+1.56005859	-61.98486328	+1600	+9.47460938	-5.48437500	-0.97119141	+6.56982422	-7.49267578	+18.63281250	+1544	+7.00927734	-9.82617188	-0.65917969	+59.28222656	+7.53662109	-24.60937500	+1568
+1458240807.27860000	+9.45703125	-6.33691406	-1.26562500	+50.95458984	+1.58203125	-62.00683594	+1604	+9.47460938	-5.48876953	-0.97119141	+6.56982422	-7.49267578	+18.63281250	+1544	+7.00488281	-9.83056641	-0.65917969	+59.23828125	+7.53662109	-24.60937500	+1568
+1458240807.28280000	+9.45263672	-6.34130859	-1.26562500	+50.97656250	+1.58203125	-62.00683594	+1604	+9.47460938	-5.49316406	-0.97119141	+6.56982422	-7.49267578	+18.63281250	+1544	+7.00048828	-9.83496094	-0.65917969	+59.19433594	+7.55859375	-24.58740234	+1568
+1458240807.28690000	+9.45263672	-6.34130859	-1.26562500	+50.97656250	+1.60400391	-62.00683594	+1604	+9.47460938	-5.49316406	-0.97119141	+6.56982422	-7.49267578	+18.61083984	+1548	+6.99609375	-9.84375000	-0.66357422	+59.15039063	+7.55859375	-24.58740234	+1568
+1458240807.29110000	+9.45263672	-6.34570313	-1.26562500	+50.99853516	+1.62597656	-62.00683594	+1604	+9.47460938	-5.49755859	-0.97119141	+6.54785156	-7.49267578	+18.61083984	+1548	+6.99169922	-9.84814453	-0.66357422	+59.10644531	+7.58056641	-24.56542969	+1568
+1458240807.29530000	+9.45263672	-6.34570313	-1.27001953	+51.02050781	+1.64794922	-61.98486328	+1608	+9.47460938	-5.49755859	-0.97119141	+6.54785156	-7.49267578	+18.61083984	+1552	+6.98730469	-9.85253906	-0.66796875	+59.06250000	+7.58056641	-24.54345703	+1568
+1458240807.29940010	+9.45263672	-6.35009766	-1.27001953	+51.02050781	+1.64794922	-61.98486328	+1608	+9.47460938	-5.50195313	-0.97558594	+6.54785156	-7.49267578	+18.58886719	+1552	+6.98291016	-9.85693359	-0.66796875	+59.01855469	+7.58056641	-24.54345703	+1568
+1458240807.30360010	+9.45263672	-6.35009766	-1.27001953	+51.04248047	+1.66992188	-61.98486328	+1612	+9.47460938	-5.50195313	-0.97558594	+6.54785156	-7.49267578	+18.58886719	+1552	+6.98291016	-9.86132813	-0.66796875	+58.99658203	+7.60253906	-24.52148438	+1564
+1458240807.30769990	+9.45263672	-6.35449219	-1.27001953	+51.04248047	+1.66992188	-62.00683594	+1612	+9.47460938	-5.50634766	-0.97558594	+6.54785156	-7.49267578	+18.56689453	+1556	+6.97851563	-9.86572266	-0.66796875	+58.97460938	+7.62451172	-24.52148438	+1564
+1458240807.31189990	+9.45263672	-6.35449219	-1.27001953	+51.06445313	+1.66992188	-62.00683594	+1616	+9.47021484	-5.50634766	-0.97558594	+6.54785156	-7.49267578	+18.56689453	+1556	+6.97851563	-9.86572266	-0.66796875	+58.97460938	+7.64648438	-24.52148438	+1560
+1458240807.31609990	+9.45263672	-6.35449219	-1.27441406	+51.06445313	+1.69189453	-62.00683594	+1616	+9.47021484	-5.50634766	-0.97558594	+6.54785156	-7.49267578	+18.54492188	+1560	+6.97851563	-9.87011719	-0.66357422	+58.97460938	+7.66845703	-24.54345703	+1560
+1458240807.32020000	+9.45263672	-6.35888672	-1.27441406	+51.08642578	+1.69189453	-62.00683594	+1616	+9.47021484	-5.51074219	-0.97558594	+6.54785156	-7.49267578	+18.54492188	+1560	+6.97851563	-9.87011719	-0.66357422	+58.97460938	+7.69042969	-24.54345703	+1556
+1458240807.32439990	+9.45263672	-6.35888672	-1.27441406	+51.08642578	+1.69189453	-62.00683594	+1620	+9.47021484	-5.51074219	-0.97558594	+6.54785156	-7.51464844	+18.54492188	+1564	+6.98291016	-9.87451172	-0.65917969	+58.99658203	+7.71240234	-24.56542969	+1556
+1458240807.32859990	+9.45263672	-6.36328125	-1.27441406	+51.08642578	+1.66992188	-62.00683594	+1620	+9.47021484	-5.51513672	-0.97558594	+6.54785156	-7.51464844	+18.52294922	+1564	+6.98730469	-9.87451172	-0.65917969	+59.01855469	+7.73437500	-24.58740234	+1556
+1458240807.33270000	+9.45263672	-6.36328125	-1.27441406	+51.08642578	+1.66992188	-62.00683594	+1620	+9.47021484	-5.51513672	-0.97558594	+6.54785156	-7.51464844	+18.52294922	+1564	+6.99169922	-9.87451172	-0.65478516	+59.04052734	+7.75634766	-24.60937500	+1556
+1458240807.33690000	+9.45703125	-6.36767578	-1.27441406	+51.10839844	+1.66992188	-62.02880859	+1620	+9.47021484	-5.51513672	-0.97558594	+6.54785156	-7.53662109	+18.52294922	+1568	+6.99609375	-9.87451172	-0.65039063	+59.06250000	+7.77832031	-24.63134766	+1556
+1458240807.34110000	+9.45703125	-6.36767578	-1.27441406	+51.10839844	+1.64794922	-62.05078125	+1616	+9.47460938	-5.51513672	-0.97558594	+6.54785156	-7.55859375	+18.50097656	+1568	+7.00048828	-9.87451172	-0.64599609	+59.10644531	+7.80029297	-24.67529297	+1556
+1458240807.34520010	+9.45703125	-6.36767578	-1.27441406	+51.10839844	+1.64794922	-62.05078125	+1616	+9.47460938	-5.51953125	-0.97558594	+6.54785156	-7.55859375	+18.50097656	+1568	+7.00488281	-9.87451172	-0.64160156	+59.12841797	+7.82226563	-24.69726563	+1556
+1458240807.34940000	+9.46142578	-6.37207031	-1.27441406	+51.10839844	+1.62597656	-62.07275391	+1616	+9.47460938	-5.51953125	-0.97558594	+6.54785156	-7.58056641	+18.50097656	+1568	+7.00927734	-9.87451172	-0.63720703	+59.17236328	+7.84423828	-24.74121094	+1560
+1458240807.35360000	+9.46142578	-6.37207031	-1.27441406	+51.10839844	+1.60400391	-62.09472656	+1616	+9.47460938	-5.51953125	-0.97558594	+6.54785156	-7.60253906	+18.47900391	+1568	+7.01367188	-9.87451172	-0.63281250	+59.19433594	+7.86621094	-24.76318359	+1560
+1458240807.35770010	+9.46142578	-6.37207031	-1.27441406	+51.10839844	+1.60400391	-62.09472656	+1616	+9.47460938	-5.51953125	-0.97558594	+6.54785156	-7.62451172	+18.47900391	+1568	+7.01806641	-9.87011719	-0.62841797	+59.21630859	+7.88818359	-24.80712891	+1564
+1458240807.36190010	+9.46142578	-6.37646484	-1.27441406	+51.10839844	+1.58203125	-62.11669922	+1620	+9.47460938	-5.52392578	-0.97558594	+6.56982422	-7.64648438	+18.47900391	+1564	+7.01806641	-9.87011719	-0.62841797	+59.23828125	+7.88818359	-24.82910156	+1564
+1458240807.36610010	+9.46582031	-6.37646484	-1.27441406	+51.13037109	+1.56005859	-62.13867188	+1620	+9.47460938	-5.52392578	-0.97558594	+6.56982422	-7.64648438	+18.45703125	+1564	+7.02246094	-9.87011719	-0.62402344	+59.26025391	+7.91015625	-24.87304688	+1568
+1458240807.37019990	+9.46582031	-6.37646484	-1.27001953	+51.13037109	+1.56005859	-62.18261719	+1620	+9.47460938	-5.52392578	-0.97558594	+6.56982422	-7.66845703	+18.45703125	+1564	+7.02685547	-9.87011719	-0.62402344	+59.28222656	+7.91015625	-24.89501953	+1568
+1458240807.37439990	+9.46582031	-6.37646484	-1.27001953	+51.13037109	+1.53808594	-62.20458984	+1620	+9.47900391	-5.52392578	-0.97558594	+6.56982422	-7.71240234	+18.45703125	+1564	+7.02685547	-9.87011719	-0.62402344	+59.28222656	+7.88818359	-24.91699219	+1568
+1458240807.37859990	+9.46582031	-6.37646484	-1.27001953	+51.13037109	+1.51611328	-62.22656250	+1620	+9.47900391	-5.52392578	-0.97558594	+6.56982422	-7.73437500	+18.43505859	+1560	+7.02685547	-9.87011719	-0.62402344	+59.28222656	+7.88818359	-24.93896484	+1568
+1458240807.38270000	+9.46582031	-6.37646484	-1.26562500	+51.13037109	+1.51611328	-62.24853516	+1624	+9.47900391	-5.52392578	-0.97558594	+6.59179688	-7.75634766	+18.43505859	+1560	+7.02685547	-9.87011719	-0.62402344	+59.28222656	+7.88818359	-24.96093750	+1568
+1458240807.38689990	+9.46582031	-6.37646484	-1.26562500	+51.13037109	+1.49414063	-62.27050781	+1624	+9.47900391	-5.52392578	-0.97558594	+6.59179688	-7.77832031	+18.41308594	+1560	+7.02246094	-9.87451172	-0.62402344	+59.26025391	+7.86621094	-24.98291016	+1568
+1458240807.39100000	+9.46582031	-6.37207031	-1.26562500	+51.13037109	+1.47216797	-62.31445313	+1624	+9.47900391	-5.52392578	-0.97558594	+6.59179688	-7.80029297	+18.41308594	+1560	+7.02246094	-9.87451172	-0.62841797	+59.26025391	+7.84423828	-24.98291016	+1568
+1458240807.39520000	+9.46582031	-6.37207031	-1.26123047	+51.15234375	+1.47216797	-62.33642578	+1624	+9.47900391	-5.51953125	-0.97119141	+6.61376953	-7.84423828	+18.39111328	+1556	+7.02246094	-9.87451172	-0.62841797	+59.23828125	+7.82226563	-25.00488281	+1572
+1458240807.39940000	+9.46582031	-6.37207031	-1.26123047	+51.15234375	+1.45019531	-62.35839844	+1624	+9.47900391	-5.51953125	-0.97119141	+6.61376953	-7.86621094	+18.39111328	+1556	+7.02246094	-9.87451172	-0.62841797	+59.23828125	+7.80029297	-25.02685547	+1572
+1458240807.40350010	+9.47021484	-6.37207031	-1.25683594	+51.15234375	+1.42822266	-62.40234375	+1628	+9.48339844	-5.51953125	-0.97119141	+6.61376953	-7.91015625	+18.36914063	+1556	+7.01806641	-9.87451172	-0.63281250	+59.21630859	+7.77832031	-25.02685547	+1572
+1458240807.40770010	+9.47021484	-6.36767578	-1.25683594	+51.15234375	+1.40625000	-62.42431641	+1628	+9.48339844	-5.51953125	-0.96679688	+6.63574219	-7.93212891	+18.36914063	+1556	+7.01806641	-9.87451172	-0.63281250	+59.19433594	+7.75634766	-25.04882813	+1568
+1458240807.41190000	+9.47021484	-6.36767578	-1.25244141	+51.17431641	+1.40625000	-62.44628906	+1628	+9.48339844	-5.51953125	-0.96679688	+6.63574219	-7.97607422	+18.34716797	+1560	+7.01367188	-9.87890625	-0.63720703	+59.19433594	+7.73437500	-25.07080078	+1568
+1458240807.41599990	+9.47021484	-6.36767578	-1.25244141	+51.17431641	+1.38427734	-62.49023438	+1628	+9.48339844	-5.51513672	-0.96679688	+6.63574219	-8.02001953	+18.32519531	+1560	+7.01367188	-9.87890625	-0.63720703	+59.17236328	+7.69042969	-25.09277344	+1568
+1458240807.42020010	+9.47021484	-6.36328125	-1.24804688	+51.17431641	+1.36230469	-62.51220703	+1628	+9.48339844	-5.51513672	-0.96240234	+6.65771484	-8.06396484	+18.32519531	+1560	+7.01367188	-9.87890625	-0.64160156	+59.17236328	+7.66845703	-25.11474609	+1568
+1458240807.42440010	+9.47021484	-6.36328125	-1.24804688	+51.19628906	+1.34033203	-62.53417969	+1632	+9.48339844	-5.51513672	-0.96240234	+6.65771484	-8.10791016	+18.30322266	+1560	+7.01367188	-9.87890625	-0.64160156	+59.15039063	+7.64648438	-25.15869141	+1564
+1458240807.42849990	+9.47460938	-6.36328125	-1.24365234	+51.19628906	+1.31835938	-62.57812500	+1632	+9.48779297	-5.51513672	-0.95800781	+6.67968750	-8.15185547	+18.30322266	+1564	+7.01367188	-9.87890625	-0.64160156	+59.15039063	+7.60253906	-25.18066406	+1564
+1458240807.43269990	+9.47460938	-6.35888672	-1.24365234	+51.19628906	+1.29638672	-62.60009766	+1632	+9.48779297	-5.51074219	-0.95800781	+6.67968750	-8.19580078	+18.28125000	+1564	+7.01367188	-9.87890625	-0.64160156	+59.15039063	+7.58056641	-25.22460938	+1560
+1458240807.43689990	+9.47460938	-6.35888672	-1.23925781	+51.21826172	+1.25244141	-62.64404297	+1632	+9.48779297	-5.51074219	-0.95361328	+6.67968750	-8.23974609	+18.28125000	+1564	+7.01806641	-9.87451172	-0.64160156	+59.17236328	+7.55859375	-25.26855469	+1560
+1458240807.44100000	+9.47460938	-6.35888672	-1.23925781	+51.21826172	+1.23046875	-62.66601563	+1636	+9.48779297	-5.51074219	-0.95361328	+6.70166016	-8.30566406	+18.25927734	+1564	+7.01806641	-9.87451172	-0.64160156	+59.19433594	+7.53662109	-25.31250000	+1560
+1458240807.44520000	+9.47900391	-6.35888672	-1.23486328	+51.21826172	+1.20849609	-62.68798828	+1636	+9.49218750	-5.50634766	-0.94921875	+6.70166016	-8.34960938	+18.25927734	+1568	+7.02246094	-9.87451172	-0.63720703	+59.21630859	+7.53662109	-25.35644531	+1560
+1458240807.44939990	+9.47900391	-6.35449219	-1.23486328	+51.21826172	+1.16455078	-62.73193359	+1636	+9.49218750	-5.50634766	-0.94921875	+6.72363281	-8.39355469	+18.23730469	+1568	+7.02685547	-9.87451172	-0.63720703	+59.23828125	+7.51464844	-25.40039063	+1560
+1458240807.45350000	+9.48339844	-6.35449219	-1.23486328	+51.21826172	+1.14257813	-62.75390625	+1640	+9.49218750	-5.50634766	-0.94482422	+6.72363281	-8.43750000	+18.23730469	+1568	+7.03125000	-9.87011719	-0.63281250	+59.26025391	+7.51464844	-25.44433594	+1560
+1458240807.45770000	+9.48339844	-6.35449219	-1.23046875	+51.21826172	+1.09863281	-62.77587891	+1640	+9.49218750	-5.50634766	-0.94482422	+6.74560547	-8.48144531	+18.23730469	+1568	+7.03564453	-9.87011719	-0.62841797	+59.30419922	+7.51464844	-25.48828125	+1560
+1458240807.46180010	+9.48339844	-6.35449219	-1.23046875	+51.21826172	+1.07666016	-62.79785156	+1640	+9.49218750	-5.50195313	-0.94482422	+6.74560547	-8.50341797	+18.23730469	+1568	+7.04003906	-9.86572266	-0.62841797	+59.32617188	+7.51464844	-25.53222656	+1560
+1458240807.46600010	+9.48779297	-6.35449219	-1.23046875	+51.21826172	+1.05468750	-62.81982422	+1644	+9.49658203	-5.50195313	-0.94042969	+6.74560547	-8.54736328	+18.21533203	+1568	+7.04443359	-9.86572266	-0.62402344	+59.37011719	+7.51464844	-25.57617188	+1564
+1458240807.47020010	+9.48779297	-6.35449219	-1.23046875	+51.21826172	+1.03271484	-62.84179688	+1644	+9.49658203	-5.50195313	-0.94042969	+6.76757813	-8.56933594	+18.21533203	+1568	+7.04882813	-9.86572266	-0.61962891	+59.39208984	+7.51464844	-25.59814453	+1564
+1458240807.47429990	+9.48779297	-6.35449219	-1.22607422	+51.21826172	+1.01074219	-62.86376953	+1648	+9.49658203	-5.50195313	-0.94042969	+6.76757813	-8.59130859	+18.21533203	+1568	+7.04882813	-9.86132813	-0.61962891	+59.41406250	+7.51464844	-25.64208984	+1564
+1458240807.47849990	+9.48779297	-6.35449219	-1.22607422	+51.21826172	+0.98876953	-62.88574219	+1648	+9.49658203	-5.50195313	-0.94042969	+6.78955078	-8.61328125	+18.19335938	+1568	+7.05322266	-9.86132813	-0.61523438	+59.43603516	+7.53662109	-25.66406250	+1568
+1458240807.48270010	+9.48779297	-6.35449219	-1.22607422	+51.21826172	+0.96679688	-62.90771484	+1652	+9.49658203	-5.50195313	-0.94042969	+6.78955078	-8.63525391	+18.19335938	+1568	+7.05322266	-9.86132813	-0.61523438	+59.45800781	+7.53662109	-25.68603516	+1568
+1458240807.48680000	+9.49218750	-6.35449219	-1.22607422	+51.21826172	+0.96679688	-62.90771484	+1652	+9.49658203	-5.50195313	-0.93603516	+6.78955078	-8.63525391	+18.17138672	+1564	+7.05761719	-9.86132813	-0.61523438	+59.45800781	+7.53662109	-25.68603516	+1568
+1458240807.49099990	+9.49218750	-6.35449219	-1.22607422	+51.21826172	+0.94482422	-62.92968750	+1656	+9.49658203	-5.50195313	-0.93603516	+6.81152344	-8.65722656	+18.17138672	+1564	+7.05761719	-9.86132813	-0.61523438	+59.47998047	+7.53662109	-25.70800781	+1568
+1458240807.49519990	+9.49218750	-6.35449219	-1.22607422	+51.21826172	+0.94482422	-62.92968750	+1656	+9.49658203	-5.50195313	-0.93603516	+6.81152344	-8.65722656	+18.14941406	+1564	+7.05761719	-9.86132813	-0.61523438	+59.47998047	+7.53662109	-25.70800781	+1568
+1458240807.49930000	+9.48779297	-6.35449219	-1.22607422	+51.21826172	+0.94482422	-62.95166016	+1656	+9.49658203	-5.50195313	-0.93603516	+6.83349609	-8.67919922	+18.14941406	+1564	+7.05761719	-9.86132813	-0.61523438	+59.47998047	+7.53662109	-25.70800781	+1568
+1458240807.50350000	+9.48779297	-6.35449219	-1.22607422	+51.21826172	+0.94482422	-62.97363281	+1660	+9.49658203	-5.50195313	-0.93603516	+6.83349609	-8.67919922	+18.12744141	+1564	+7.05761719	-9.86132813	-0.61523438	+59.47998047	+7.53662109	-25.70800781	+1568
+1458240807.50770000	+9.48779297	-6.35449219	-1.22167969	+51.24023438	+0.94482422	-62.97363281	+1660	+9.49658203	-5.50195313	-0.93603516	+6.85546875	-8.70117188	+18.10546875	+1564	+7.05322266	-9.86132813	-0.61523438	+59.47998047	+7.51464844	-25.72998047	+1568
+1458240807.51180010	+9.48779297	-6.35449219	-1.22167969	+51.24023438	+0.94482422	-62.99560547	+1660	+9.49658203	-5.50195313	-0.93603516	+6.85546875	-8.70117188	+18.08349609	+1564	+7.05322266	-9.86132813	-0.61523438	+59.45800781	+7.51464844	-25.72998047	+1568
+1458240807.51600000	+9.48779297	-6.35449219	-1.22167969	+51.24023438	+0.94482422	-63.01757813	+1664	+9.49658203	-5.50195313	-0.93603516	+6.87744141	-8.72314453	+18.08349609	+1564	+7.05322266	-9.86572266	-0.61523438	+59.45800781	+7.51464844	-25.72998047	+1568
+1458240807.52020000	+9.48779297	-6.35449219	-1.22167969	+51.24023438	+0.94482422	-63.03955078	+1664	+9.49658203	-5.50195313	-0.93603516	+6.87744141	-8.72314453	+18.06152344	+1564	+7.04882813	-9.86572266	-0.61962891	+59.43603516	+7.51464844	-25.72998047	+1568
+1458240807.52430010	+9.48779297	-6.35009766	-1.22167969	+51.24023438	+0.94482422	-63.03955078	+1664	+9.49658203	-5.50195313	-0.93603516	+6.89941406	-8.74511719	+18.03955078	+1564	+7.04882813	-9.86572266	-0.61962891	+59.41406250	+7.49267578	-25.72998047	+1568
+1458240807.52850010	+9.48779297	-6.35009766	-1.22167969	+51.24023438	+0.94482422	-63.06152344	+1664	+9.49658203	-5.50195313	-0.93603516	+6.92138672	-8.76708984	+18.01757813	+1564	+7.04443359	-9.87011719	-0.61962891	+59.41406250	+7.49267578	-25.72998047	+1568
+1458240807.53270010	+9.48779297	-6.35009766	-1.21728516	+51.24023438	+0.94482422	-63.08349609	+1668	+9.49658203	-5.50195313	-0.93164063	+6.92138672	-8.78906250	+17.97363281	+1564	+7.04443359	-9.87011719	-0.62402344	+59.39208984	+7.47070313	-25.72998047	+1568
+1458240807.53679990	+9.48779297	-6.35009766	-1.21728516	+51.24023438	+0.92285156	-63.12744141	+1668	+9.49658203	-5.50195313	-0.93164063	+6.94335938	-8.83300781	+17.95166016	+1564	+7.04003906	-9.87011719	-0.62402344	+59.37011719	+7.47070313	-25.75195313	+1568
+1458240807.54099990	+9.48779297	-6.35009766	-1.21728516	+51.24023438	+0.92285156	-63.14941406	+1668	+9.50097656	-5.50195313	-0.93164063	+6.96533203	-8.85498047	+17.92968750	+1564	+7.04003906	-9.87451172	-0.62402344	+59.34814453	+7.44873047	-25.75195313	+1568
+1458240807.54510000	+9.48779297	-6.35009766	-1.21289063	+51.24023438	+0.92285156	-63.19335938	+1668	+9.50097656	-5.50195313	-0.92724609	+6.96533203	-8.89892578	+17.90771484	+1568	+7.03564453	-9.87451172	-0.62402344	+59.32617188	+7.44873047	-25.77392578	+1568
+1458240807.54930000	+9.49218750	-6.35449219	-1.21289063	+51.24023438	+0.90087891	-63.23730469	+1672	+9.50097656	-5.50195313	-0.92724609	+6.98730469	-8.94287109	+17.86376953	+1568	+7.03564453	-9.87451172	-0.62402344	+59.32617188	+7.42675781	-25.81787109	+1564
+1458240807.55349990	+9.49218750	-6.35449219	-1.20849609	+51.24023438	+0.87890625	-63.25927734	+1672	+9.50097656	-5.50195313	-0.92724609	+7.00927734	-8.98681641	+17.84179688	+1568	+7.03564453	-9.87890625	-0.62402344	+59.30419922	+7.40478516	-25.83984375	+1564
+1458240807.55760000	+9.49218750	-6.35449219	-1.20849609	+51.24023438	+0.85693359	-63.30322266	+1672	+9.50537109	-5.50195313	-0.92285156	+7.00927734	-9.03076172	+17.81982422	+1568	+7.04003906	-9.87890625	-0.62402344	+59.30419922	+7.40478516	-25.88378906	+1564
+1458240807.56180000	+9.49658203	-6.35449219	-1.20849609	+51.24023438	+0.83496094	-63.34716797	+1676	+9.50537109	-5.50634766	-0.92285156	+7.03125000	-9.07470703	+17.79785156	+1572	+7.04003906	-9.87890625	-0.62402344	+59.30419922	+7.38281250	-25.90576172	+1564
+1458240807.56600000	+9.49658203	-6.35449219	-1.20410156	+51.21826172	+0.81298828	-63.39111328	+1676	+9.50976563	-5.50634766	-0.91845703	+7.03125000	-9.14062500	+17.77587891	+1572	+7.04443359	-9.87890625	-0.61962891	+59.30419922	+7.38281250	-25.94970703	+1564
+1458240807.57010010	+9.50097656	-6.35449219	-1.20410156	+51.21826172	+0.79101563	-63.43505859	+1676	+9.50976563	-5.50634766	-0.91845703	+7.05322266	-9.18457031	+17.75390625	+1572	+7.04443359	-9.87890625	-0.61962891	+59.32617188	+7.38281250	-26.01562500	+1564
+1458240807.57430010	+9.50097656	-6.35449219	-1.19970703	+51.19628906	+0.74707031	-63.47900391	+1680	+9.50976563	-5.50634766	-0.91406250	+7.05322266	-9.25048828	+17.73193359	+1572	+7.04882813	-9.87890625	-0.61523438	+59.34814453	+7.36083984	-26.05957031	+1564
+1458240807.57850000	+9.50537109	-6.35888672	-1.19970703	+51.17431641	+0.72509766	-63.52294922	+1684	+9.51416016	-5.50634766	-0.91406250	+7.07519531	-9.29443359	+17.73193359	+1572	+7.05322266	-9.87890625	-0.61083984	+59.34814453	+7.36083984	-26.10351563	+1568
+1458240807.58260010	+9.50537109	-6.35888672	-1.19970703	+51.15234375	+0.70312500	-63.54492188	+1684	+9.51416016	-5.50634766	-0.91406250	+7.07519531	-9.33837891	+17.70996094	+1572	+7.05761719	-9.87451172	-0.60644531	+59.37011719	+7.36083984	-26.14746094	+1568
+1458240807.58680010	+9.50976563	-6.35888672	-1.19970703	+51.15234375	+0.68115234	-63.56689453	+1688	+9.51416016	-5.50634766	-0.91406250	+7.07519531	-9.36035156	+17.68798828	+1572	+7.06201172	-9.87451172	-0.60644531	+59.39208984	+7.36083984	-26.19140625	+1568
+1458240807.59100010	+9.50976563	-6.35888672	-1.19531250	+51.13037109	+0.65917969	-63.58886719	+1688	+9.51855469	-5.50634766	-0.90966797	+7.07519531	-9.40429688	+17.68798828	+1572	+7.06640625	-9.87451172	-0.60205078	+59.41406250	+7.36083984	-26.23535156	+1572
+1458240807.59509990	+9.51416016	-6.36328125	-1.19531250	+51.10839844	+0.63720703	-63.61083984	+1692	+9.51855469	-5.50634766	-0.90966797	+7.09716797	-9.42626953	+17.66601563	+1572	+7.07080078	-9.87451172	-0.59765625	+59.41406250	+7.36083984	-26.27929688	+1576
+1458240807.59929990	+9.51416016	-6.36328125	-1.19531250	+51.10839844	+0.61523438	-63.63281250	+1692	+9.51855469	-5.50634766	-0.90966797	+7.09716797	-9.44824219	+17.66601563	+1572	+7.07519531	-9.87451172	-0.59765625	+59.43603516	+7.36083984	-26.30126953	+1576
+1458240807.60349990	+9.51416016	-6.36328125	-1.19531250	+51.08642578	+0.61523438	-63.65478516	+1696	+9.51855469	-5.50634766	-0.90966797	+7.09716797	-9.47021484	+17.64404297	+1568	+7.07519531	-9.87451172	-0.59765625	+59.43603516	+7.33886719	-26.32324219	+1576
+1458240807.60760000	+9.51416016	-6.36328125	-1.19531250	+51.08642578	+0.61523438	-63.67675781	+1700	+9.51855469	-5.50634766	-0.90966797	+7.11914063	-9.47021484	+17.62207031	+1568	+7.07519531	-9.87451172	-0.59765625	+59.43603516	+7.33886719	-26.34521484	+1580
+1458240807.61180000	+9.51416016	-6.36328125	-1.19531250	+51.06445313	+0.61523438	-63.69873047	+1700	+9.51855469	-5.50634766	-0.90966797	+7.11914063	-9.49218750	+17.62207031	+1568	+7.07519531	-9.87451172	-0.59326172	+59.43603516	+7.33886719	-26.36718750	+1580
