# Supplementary material for: A direct effect of perception on action when grasping a cup
Source: Sci Rep. 2018 Jan 9;8:171. doi: 10.1038/s41598-017-18591-5 (PMC5760564; doi:10.1038/s41598-017-18591-5)
Supplement: Supplementary file 6 — Supplementary Information [file 41598_2017_18591_MOESM6_ESM.zip › SciRep_Data/S02instruct/S02_100instruct_Tr24.dat]

+1000000000000.00000000	+0.00000000	+0.00000000	+0.00000000	+0.00000000	+0.00000000	+0.00000000	+0	+0.00000000	+0.00000000	+0.00000000	+0.00000000	+0.00000000	+0.00000000	+0	+0.00000000	+0.00000000	+0.00000000	+0.00000000	+0.00000000	+0.00000000	+0
+1458240807.61590000	+9.51416016	-6.36328125	-1.19091797	+51.06445313	+0.61523438	-63.69873047	+1704	+9.51855469	-5.51074219	-0.90966797	+7.11914063	-9.49218750	+17.60009766	+1568	+7.07519531	-9.87451172	-0.59326172	+59.41406250	+7.33886719	-26.36718750	+1580
+1458240807.62010000	+9.51416016	-6.36328125	-1.19091797	+51.06445313	+0.61523438	-63.72070313	+1704	+9.51855469	-5.51074219	-0.90527344	+7.11914063	-9.49218750	+17.57812500	+1568	+7.07519531	-9.87451172	-0.59765625	+59.41406250	+7.31689453	-26.36718750	+1580
+1458240807.62430000	+9.51416016	-6.36328125	-1.19091797	+51.04248047	+0.61523438	-63.72070313	+1704	+9.51855469	-5.51074219	-0.90527344	+7.14111328	-9.51416016	+17.57812500	+1568	+7.07080078	-9.87451172	-0.59765625	+59.39208984	+7.31689453	-26.36718750	+1584
+1458240807.62840010	+9.51416016	-6.36328125	-1.19091797	+51.04248047	+0.61523438	-63.74267578	+1708	+9.51855469	-5.51074219	-0.90527344	+7.14111328	-9.51416016	+17.55615234	+1568	+7.07080078	-9.87890625	-0.59765625	+59.37011719	+7.31689453	-26.36718750	+1584
+1458240807.63260010	+9.51416016	-6.36328125	-1.19091797	+51.04248047	+0.61523438	-63.76464844	+1708	+9.51855469	-5.51074219	-0.90527344	+7.14111328	-9.51416016	+17.53417969	+1568	+7.06640625	-9.87890625	-0.59765625	+59.34814453	+7.29492188	-26.36718750	+1584
+1458240807.63680010	+9.51416016	-6.36328125	-1.19091797	+51.04248047	+0.61523438	-63.76464844	+1708	+9.51855469	-5.51074219	-0.90527344	+7.14111328	-9.51416016	+17.53417969	+1572	+7.06640625	-9.87890625	-0.60205078	+59.34814453	+7.29492188	-26.36718750	+1584
+1458240807.64089990	+9.51416016	-6.36328125	-1.18652344	+51.04248047	+0.61523438	-63.78662109	+1708	+9.51855469	-5.51074219	-0.90527344	+7.16308594	-9.53613281	+17.51220703	+1572	+7.06201172	-9.88330078	-0.60205078	+59.32617188	+7.27294922	-26.36718750	+1584
+1458240811.88490010	+9.56250000	-6.37207031	-1.17333984	+50.33935547	+0.81298828	-64.11621094	+1768	+9.55371094	-5.52832031	-0.84814453	+5.77880859	-10.32714844	+18.96240234	+1608	+7.08398438	-9.88769531	-0.58447266	+59.01855469	+7.25097656	-26.89453125	+1596
+1458240811.88910010	+9.56250000	-6.37207031	-1.17333984	+50.33935547	+0.81298828	-64.11621094	+1768	+9.55371094	-5.52832031	-0.84814453	+5.77880859	-10.32714844	+18.96240234	+1608	+7.08398438	-9.89208984	-0.58447266	+59.01855469	+7.25097656	-26.89453125	+1592
+1458240811.89330010	+9.56250000	-6.37207031	-1.17333984	+50.33935547	+0.81298828	-64.11621094	+1768	+9.55371094	-5.52832031	-0.84814453	+5.77880859	-10.32714844	+18.96240234	+1608	+7.08398438	-9.88769531	-0.58447266	+59.01855469	+7.25097656	-26.89453125	+1592
+1458240811.89739990	+9.56250000	-6.37207031	-1.17333984	+50.33935547	+0.81298828	-64.11621094	+1768	+9.55371094	-5.52832031	-0.84814453	+5.77880859	-10.32714844	+18.96240234	+1608	+7.08398438	-9.88769531	-0.58447266	+59.01855469	+7.25097656	-26.89453125	+1592
+1458240811.90159990	+9.56250000	-6.37207031	-1.17333984	+50.33935547	+0.81298828	-64.11621094	+1768	+9.55371094	-5.52832031	-0.84814453	+5.77880859	-10.32714844	+18.96240234	+1608	+7.08837891	-9.88769531	-0.58447266	+59.01855469	+7.25097656	-26.89453125	+1592
+1458240811.90990000	+9.56250000	-6.37207031	-1.17333984	+50.33935547	+0.79101563	-64.11621094	+1768	+9.55371094	-5.52832031	-0.84814453	+5.77880859	-10.34912109	+18.98437500	+1608	+7.08837891	-9.88769531	-0.58447266	+59.04052734	+7.25097656	-26.91650391	+1592
+1458240811.91829990	+9.56250000	-6.37207031	-1.17333984	+50.31738281	+0.79101563	-64.11621094	+1768	+9.55371094	-5.52832031	-0.84814453	+5.77880859	-10.34912109	+18.98437500	+1608	+7.09277344	-9.88769531	-0.58007813	+59.06250000	+7.27294922	-26.91650391	+1592
+1458240811.92240000	+9.56250000	-6.37207031	-1.17333984	+50.31738281	+0.79101563	-64.11621094	+1768	+9.55371094	-5.52832031	-0.84814453	+5.77880859	-10.34912109	+18.98437500	+1608	+7.09277344	-9.88769531	-0.58007813	+59.06250000	+7.27294922	-26.93847656	+1592
+1458240811.93080000	+9.56250000	-6.37207031	-1.17333984	+50.31738281	+0.76904297	-64.11621094	+1768	+9.55371094	-5.52832031	-0.84814453	+5.77880859	-10.34912109	+18.98437500	+1608	+7.09716797	-9.88769531	-0.57568359	+59.08447266	+7.27294922	-26.96044922	+1592
+1458240811.93910000	+9.56689453	-6.37646484	-1.17333984	+50.31738281	+0.74707031	-64.13818359	+1768	+9.55371094	-5.52832031	-0.84814453	+5.77880859	-10.37109375	+19.00634766	+1608	+7.10156250	-9.88330078	-0.57128906	+59.10644531	+7.29492188	-26.98242188	+1592
+1458240811.94320010	+9.56689453	-6.37646484	-1.17333984	+50.31738281	+0.74707031	-64.13818359	+1768	+9.55371094	-5.52832031	-0.84814453	+5.77880859	-10.37109375	+19.00634766	+1608	+7.10156250	-9.88330078	-0.57128906	+59.12841797	+7.29492188	-26.98242188	+1596
+1458240811.95160010	+9.56689453	-6.37646484	-1.17333984	+50.29541016	+0.72509766	-64.13818359	+1768	+9.55810547	-5.52832031	-0.84375000	+5.77880859	-10.39306641	+19.00634766	+1608	+7.10595703	-9.88330078	-0.57128906	+59.12841797	+7.29492188	-27.00439453	+1596
+1458240811.95989990	+9.56689453	-6.37646484	-1.17333984	+50.29541016	+0.72509766	-64.13818359	+1768	+9.55810547	-5.52832031	-0.84375000	+5.77880859	-10.39306641	+19.00634766	+1604	+7.10595703	-9.88330078	-0.57128906	+59.12841797	+7.29492188	-27.00439453	+1596
+1458240811.96820000	+9.56689453	-6.37646484	-1.17333984	+50.29541016	+0.72509766	-64.13818359	+1772	+9.55810547	-5.52832031	-0.84375000	+5.77880859	-10.41503906	+19.00634766	+1604	+7.10595703	-9.88330078	-0.57128906	+59.10644531	+7.27294922	-27.00439453	+1596
+1458240811.97659990	+9.56689453	-6.37646484	-1.17333984	+50.29541016	+0.72509766	-64.13818359	+1772	+9.55810547	-5.52832031	-0.84375000	+5.77880859	-10.41503906	+19.00634766	+1604	+7.10156250	-9.88330078	-0.57128906	+59.08447266	+7.27294922	-27.00439453	+1596
+1458240811.98490000	+9.56689453	-6.37646484	-1.17333984	+50.29541016	+0.72509766	-64.13818359	+1772	+9.55810547	-5.52832031	-0.84375000	+5.75683594	-10.41503906	+18.98437500	+1604	+7.10156250	-9.88769531	-0.57568359	+59.08447266	+7.27294922	-27.00439453	+1596
+1458240811.99320010	+9.56689453	-6.37646484	-1.17333984	+50.29541016	+0.72509766	-64.13818359	+1772	+9.55810547	-5.52832031	-0.84375000	+5.75683594	-10.41503906	+18.98437500	+1604	+7.10156250	-9.88769531	-0.57568359	+59.06250000	+7.27294922	-26.98242188	+1596
+1458240811.99740000	+9.56689453	-6.37646484	-1.17333984	+50.29541016	+0.72509766	-64.13818359	+1772	+9.55810547	-5.52832031	-0.84375000	+5.75683594	-10.41503906	+18.98437500	+1604	+7.10156250	-9.88769531	-0.57568359	+59.06250000	+7.27294922	-26.98242188	+1596
+1458240812.00570010	+9.56689453	-6.37646484	-1.17333984	+50.29541016	+0.72509766	-64.13818359	+1772	+9.55810547	-5.52832031	-0.84375000	+5.75683594	-10.41503906	+18.98437500	+1608	+7.09716797	-9.88769531	-0.57568359	+59.06250000	+7.27294922	-26.98242188	+1596
+1458240812.01410010	+9.56689453	-6.37646484	-1.17333984	+50.29541016	+0.72509766	-64.13818359	+1772	+9.55810547	-5.52832031	-0.84375000	+5.75683594	-10.41503906	+18.98437500	+1608	+7.09716797	-9.88769531	-0.57568359	+59.06250000	+7.27294922	-26.98242188	+1596
+1458240812.02239990	+9.56689453	-6.37646484	-1.17333984	+50.29541016	+0.72509766	-64.13818359	+1772	+9.55810547	-5.52832031	-0.84375000	+5.75683594	-10.41503906	+18.98437500	+1608	+7.10156250	-9.88769531	-0.57568359	+59.06250000	+7.27294922	-26.98242188	+1596
+1458240812.03490000	+9.56689453	-6.37646484	-1.17333984	+50.29541016	+0.72509766	-64.13818359	+1772	+9.55810547	-5.52832031	-0.84375000	+5.75683594	-10.41503906	+18.98437500	+1608	+7.10156250	-9.88769531	-0.57128906	+59.06250000	+7.27294922	-27.00439453	+1596
+1458240812.04320000	+9.56689453	-6.37646484	-1.17333984	+50.29541016	+0.72509766	-64.13818359	+1772	+9.55810547	-5.52832031	-0.84375000	+5.75683594	-10.41503906	+18.98437500	+1604	+7.10156250	-9.88769531	-0.57128906	+59.08447266	+7.29492188	-27.00439453	+1596
+1458240812.05150010	+9.56689453	-6.37646484	-1.17333984	+50.29541016	+0.72509766	-64.13818359	+1772	+9.55810547	-5.52832031	-0.84375000	+5.75683594	-10.41503906	+18.98437500	+1604	+7.10156250	-9.88769531	-0.57128906	+59.08447266	+7.29492188	-27.00439453	+1596
+1458240812.05990000	+9.56689453	-6.37646484	-1.17333984	+50.29541016	+0.72509766	-64.13818359	+1772	+9.55810547	-5.52832031	-0.84375000	+5.75683594	-10.41503906	+18.98437500	+1604	+7.10156250	-9.88769531	-0.57128906	+59.08447266	+7.29492188	-27.00439453	+1596
+1458240812.06820010	+9.56689453	-6.37646484	-1.17333984	+50.29541016	+0.72509766	-64.13818359	+1772	+9.55810547	-5.52832031	-0.84375000	+5.75683594	-10.41503906	+18.98437500	+1604	+7.10156250	-9.88769531	-0.57128906	+59.08447266	+7.29492188	-27.00439453	+1596
+1458240812.07649990	+9.56689453	-6.37646484	-1.17333984	+50.29541016	+0.72509766	-64.13818359	+1772	+9.55810547	-5.52832031	-0.84375000	+5.75683594	-10.41503906	+18.98437500	+1604	+7.10156250	-9.88769531	-0.57128906	+59.08447266	+7.29492188	-27.00439453	+1596
+1458240812.08069990	+9.56689453	-6.37646484	-1.17333984	+50.29541016	+0.72509766	-64.13818359	+1772	+9.55810547	-5.52832031	-0.84375000	+5.75683594	-10.41503906	+18.98437500	+1604	+7.10156250	-9.88769531	-0.57128906	+59.06250000	+7.29492188	-27.00439453	+1596
+1458240812.08900000	+9.56689453	-6.37646484	-1.17333984	+50.29541016	+0.74707031	-64.13818359	+1772	+9.55810547	-5.52832031	-0.84375000	+5.75683594	-10.39306641	+18.98437500	+1604	+7.10156250	-9.88769531	-0.57128906	+59.06250000	+7.29492188	-27.00439453	+1596
+1458240812.09740000	+9.56689453	-6.37646484	-1.17333984	+50.29541016	+0.74707031	-64.13818359	+1772	+9.55810547	-5.52832031	-0.84375000	+5.75683594	-10.39306641	+18.98437500	+1604	+7.09716797	-9.88769531	-0.57128906	+59.04052734	+7.29492188	-26.98242188	+1596
+1458240812.10570000	+9.56689453	-6.37646484	-1.17333984	+50.29541016	+0.74707031	-64.13818359	+1772	+9.55810547	-5.52832031	-0.84375000	+5.75683594	-10.39306641	+18.98437500	+1604	+7.09716797	-9.88769531	-0.57128906	+59.04052734	+7.29492188	-26.98242188	+1596
+1458240812.11400010	+9.56689453	-6.37646484	-1.17333984	+50.29541016	+0.74707031	-64.13818359	+1772	+9.55810547	-5.52832031	-0.84375000	+5.75683594	-10.39306641	+18.98437500	+1604	+7.09716797	-9.89208984	-0.57568359	+59.01855469	+7.29492188	-26.98242188	+1596
+1458240812.12229990	+9.56689453	-6.37646484	-1.17333984	+50.29541016	+0.74707031	-64.13818359	+1772	+9.55810547	-5.52832031	-0.84375000	+5.75683594	-10.39306641	+18.98437500	+1608	+7.09277344	-9.89208984	-0.57568359	+59.01855469	+7.29492188	-26.98242188	+1596
+1458240812.12649990	+9.56689453	-6.37646484	-1.17333984	+50.29541016	+0.76904297	-64.13818359	+1772	+9.55810547	-5.52832031	-0.84375000	+5.75683594	-10.39306641	+18.98437500	+1608	+7.09277344	-9.89208984	-0.57568359	+59.01855469	+7.29492188	-26.96044922	+1596
+1458240812.13480000	+9.56689453	-6.37646484	-1.17333984	+50.29541016	+0.76904297	-64.13818359	+1772	+9.55810547	-5.52832031	-0.84375000	+5.75683594	-10.39306641	+18.98437500	+1608	+7.09277344	-9.89208984	-0.57568359	+59.01855469	+7.29492188	-26.96044922	+1596
+1458240812.14319990	+9.56689453	-6.37646484	-1.17333984	+50.29541016	+0.76904297	-64.13818359	+1772	+9.55810547	-5.52832031	-0.84375000	+5.75683594	-10.39306641	+18.98437500	+1608	+7.09716797	-9.89208984	-0.57128906	+59.01855469	+7.29492188	-26.98242188	+1596
+1458240812.15150000	+9.56689453	-6.37646484	-1.17333984	+50.29541016	+0.76904297	-64.13818359	+1772	+9.55810547	-5.52832031	-0.84814453	+5.75683594	-10.37109375	+18.98437500	+1608	+7.09716797	-9.89208984	-0.57128906	+59.01855469	+7.29492188	-26.98242188	+1596
+1458240812.15980010	+9.56689453	-6.37646484	-1.17333984	+50.29541016	+0.76904297	-64.13818359	+1772	+9.55810547	-5.52832031	-0.84814453	+5.75683594	-10.37109375	+18.98437500	+1608	+7.09716797	-9.88769531	-0.57128906	+59.04052734	+7.31689453	-26.98242188	+1596
+1458240812.16820000	+9.56689453	-6.37646484	-1.17333984	+50.29541016	+0.76904297	-64.13818359	+1768	+9.55810547	-5.52832031	-0.84814453	+5.75683594	-10.37109375	+18.98437500	+1608	+7.09716797	-9.88769531	-0.57128906	+59.04052734	+7.31689453	-26.98242188	+1596
+1458240812.17230010	+9.56689453	-6.37646484	-1.17333984	+50.29541016	+0.76904297	-64.13818359	+1768	+9.55810547	-5.52832031	-0.84814453	+5.75683594	-10.37109375	+18.98437500	+1608	+7.09716797	-9.88769531	-0.57128906	+59.04052734	+7.31689453	-26.98242188	+1596
+1458240812.17650010	+9.56689453	-6.37646484	-1.17333984	+50.29541016	+0.76904297	-64.13818359	+1768	+9.55810547	-5.52832031	-0.84814453	+5.75683594	-10.37109375	+18.98437500	+1608	+7.09716797	-9.88769531	-0.57128906	+59.04052734	+7.31689453	-26.98242188	+1596
+1458240812.18479990	+9.56689453	-6.37646484	-1.17333984	+50.29541016	+0.76904297	-64.11621094	+1768	+9.55810547	-5.52832031	-0.84814453	+5.75683594	-10.37109375	+18.98437500	+1608	+7.09716797	-9.88769531	-0.57128906	+59.06250000	+7.31689453	-26.98242188	+1596
+1458240812.18899990	+9.56689453	-6.37646484	-1.17333984	+50.29541016	+0.76904297	-64.11621094	+1768	+9.55810547	-5.52832031	-0.84814453	+5.75683594	-10.37109375	+18.98437500	+1608	+7.09716797	-9.88769531	-0.57128906	+59.04052734	+7.31689453	-26.98242188	+1596
+1458240812.19310000	+9.56689453	-6.37646484	-1.17333984	+50.29541016	+0.76904297	-64.11621094	+1768	+9.55810547	-5.52832031	-0.84814453	+5.73486328	-10.37109375	+18.98437500	+1608	+7.09716797	-9.88769531	-0.57128906	+59.04052734	+7.31689453	-26.98242188	+1596
+1458240812.20149990	+9.56689453	-6.37646484	-1.17333984	+50.29541016	+0.79101563	-64.11621094	+1768	+9.55810547	-5.52832031	-0.84814453	+5.73486328	-10.34912109	+18.98437500	+1608	+7.09716797	-9.88769531	-0.57128906	+59.04052734	+7.31689453	-26.98242188	+1600
+1458240812.20560000	+9.56689453	-6.37646484	-1.17333984	+50.29541016	+0.79101563	-64.11621094	+1768	+9.55810547	-5.53271484	-0.84814453	+5.73486328	-10.34912109	+18.98437500	+1608	+7.09716797	-9.89208984	-0.57128906	+59.04052734	+7.31689453	-26.98242188	+1600
+1458240812.20980000	+9.56689453	-6.37646484	-1.17333984	+50.29541016	+0.79101563	-64.11621094	+1768	+9.55810547	-5.53271484	-0.84814453	+5.73486328	-10.34912109	+18.98437500	+1608	+7.09716797	-9.89208984	-0.57128906	+59.04052734	+7.31689453	-26.96044922	+1600
+1458240812.21810010	+9.56689453	-6.37646484	-1.17333984	+50.29541016	+0.79101563	-64.11621094	+1768	+9.55810547	-5.53271484	-0.84814453	+5.73486328	-10.34912109	+18.98437500	+1608	+7.09277344	-9.89208984	-0.57128906	+59.01855469	+7.31689453	-26.96044922	+1600
+1458240812.22650000	+9.56689453	-6.37646484	-1.17333984	+50.29541016	+0.81298828	-64.11621094	+1768	+9.55810547	-5.53271484	-0.84814453	+5.73486328	-10.34912109	+18.98437500	+1608	+7.09277344	-9.89208984	-0.57568359	+59.01855469	+7.31689453	-26.96044922	+1600
+1458240812.23060010	+9.56689453	-6.37646484	-1.17333984	+50.29541016	+0.81298828	-64.13818359	+1768	+9.55810547	-5.53271484	-0.84814453	+5.73486328	-10.34912109	+18.96240234	+1608	+7.09277344	-9.89208984	-0.57568359	+58.99658203	+7.31689453	-26.96044922	+1600
+1458240812.23900010	+9.56689453	-6.37646484	-1.17333984	+50.29541016	+0.81298828	-64.13818359	+1768	+9.55810547	-5.53271484	-0.84814453	+5.73486328	-10.34912109	+18.96240234	+1608	+7.09277344	-9.89208984	-0.57568359	+58.99658203	+7.31689453	-26.96044922	+1596
+1458240812.24729990	+9.56689453	-6.37646484	-1.17333984	+50.29541016	+0.81298828	-64.13818359	+1764	+9.55810547	-5.53271484	-0.84814453	+5.73486328	-10.34912109	+18.96240234	+1608	+7.09277344	-9.89208984	-0.57568359	+58.99658203	+7.31689453	-26.96044922	+1596
+1458240812.25149990	+9.56689453	-6.37646484	-1.17333984	+50.29541016	+0.81298828	-64.13818359	+1764	+9.55810547	-5.53271484	-0.84814453	+5.73486328	-10.34912109	+18.96240234	+1608	+7.09277344	-9.89208984	-0.57568359	+58.99658203	+7.31689453	-26.96044922	+1596
+1458240812.25980000	+9.56689453	-6.37646484	-1.17333984	+50.29541016	+0.81298828	-64.13818359	+1764	+9.55810547	-5.53271484	-0.84814453	+5.73486328	-10.34912109	+18.96240234	+1608	+7.09277344	-9.89208984	-0.57568359	+58.99658203	+7.31689453	-26.96044922	+1596
+1458240812.26390000	+9.56689453	-6.37646484	-1.17333984	+50.29541016	+0.81298828	-64.13818359	+1764	+9.55810547	-5.53271484	-0.84814453	+5.73486328	-10.34912109	+18.96240234	+1608	+7.09277344	-9.89208984	-0.57128906	+58.99658203	+7.31689453	-26.96044922	+1596
+1458240812.26810000	+9.56689453	-6.37646484	-1.17773438	+50.29541016	+0.81298828	-64.13818359	+1764	+9.55810547	-5.53271484	-0.84814453	+5.73486328	-10.34912109	+18.96240234	+1608	+7.09277344	-9.89208984	-0.57128906	+59.01855469	+7.31689453	-26.96044922	+1596
+1458240812.27640010	+9.56689453	-6.38085938	-1.17773438	+50.27343750	+0.81298828	-64.13818359	+1764	+9.55810547	-5.53271484	-0.84814453	+5.73486328	-10.34912109	+18.96240234	+1608	+7.09277344	-9.89208984	-0.57128906	+59.01855469	+7.31689453	-26.96044922	+1596
+1458240812.28060010	+9.56689453	-6.38085938	-1.17773438	+50.27343750	+0.81298828	-64.13818359	+1764	+9.55371094	-5.53271484	-0.84814453	+5.73486328	-10.34912109	+18.96240234	+1608	+7.09716797	-9.89208984	-0.57128906	+59.01855469	+7.33886719	-26.96044922	+1596
+1458240812.28889990	+9.56689453	-6.38085938	-1.17773438	+50.27343750	+0.81298828	-64.13818359	+1764	+9.55371094	-5.53271484	-0.84814453	+5.73486328	-10.34912109	+18.96240234	+1608	+7.09716797	-9.89208984	-0.57128906	+59.01855469	+7.33886719	-26.96044922	+1596
+1458240812.29730010	+9.56689453	-6.38085938	-1.17773438	+50.27343750	+0.81298828	-64.13818359	+1764	+9.55371094	-5.53271484	-0.84814453	+5.71289063	-10.34912109	+18.96240234	+1608	+7.09716797	-9.89208984	-0.57128906	+59.01855469	+7.33886719	-26.98242188	+1596
+1458240812.30139990	+9.56689453	-6.38085938	-1.17773438	+50.27343750	+0.81298828	-64.13818359	+1764	+9.55371094	-5.53271484	-0.84814453	+5.71289063	-10.34912109	+18.96240234	+1608	+7.09716797	-9.89208984	-0.57128906	+59.01855469	+7.33886719	-26.98242188	+1596
+1458240812.30979990	+9.56689453	-6.38085938	-1.17773438	+50.27343750	+0.83496094	-64.13818359	+1764	+9.55371094	-5.53271484	-0.84814453	+5.71289063	-10.34912109	+18.96240234	+1608	+7.09716797	-9.89208984	-0.57128906	+59.01855469	+7.33886719	-26.96044922	+1596
+1458240812.31390000	+9.56689453	-6.38085938	-1.17773438	+50.27343750	+0.83496094	-64.13818359	+1764	+9.55371094	-5.53271484	-0.84814453	+5.71289063	-10.34912109	+18.96240234	+1608	+7.09716797	-9.89208984	-0.57128906	+59.01855469	+7.33886719	-26.96044922	+1596
+1458240812.31810000	+9.56689453	-6.38085938	-1.17773438	+50.27343750	+0.83496094	-64.13818359	+1764	+9.55371094	-5.53271484	-0.84814453	+5.71289063	-10.34912109	+18.96240234	+1608	+7.09716797	-9.89208984	-0.57128906	+59.01855469	+7.33886719	-26.96044922	+1596
+1458240812.32230000	+9.56689453	-6.38085938	-1.17773438	+50.27343750	+0.83496094	-64.13818359	+1764	+9.55371094	-5.53271484	-0.84814453	+5.71289063	-10.34912109	+18.96240234	+1608	+7.09277344	-9.89208984	-0.57128906	+59.01855469	+7.33886719	-26.96044922	+1596
+1458240812.32640000	+9.56689453	-6.38085938	-1.17773438	+50.27343750	+0.83496094	-64.13818359	+1764	+9.55371094	-5.53271484	-0.84814453	+5.71289063	-10.34912109	+18.96240234	+1608	+7.09277344	-9.89208984	-0.57128906	+59.01855469	+7.33886719	-26.96044922	+1596
+1458240812.33470010	+9.56689453	-6.38085938	-1.17773438	+50.27343750	+0.83496094	-64.13818359	+1764	+9.55371094	-5.53271484	-0.84814453	+5.71289063	-10.34912109	+18.96240234	+1608	+7.09277344	-9.89208984	-0.57128906	+58.99658203	+7.31689453	-26.93847656	+1596
+1458240812.33890010	+9.56689453	-6.38085938	-1.17773438	+50.27343750	+0.83496094	-64.13818359	+1764	+9.55371094	-5.53271484	-0.84814453	+5.71289063	-10.34912109	+18.96240234	+1608	+7.09277344	-9.89208984	-0.57568359	+58.99658203	+7.31689453	-26.93847656	+1596
+1458240812.34310010	+9.56689453	-6.38085938	-1.17773438	+50.27343750	+0.83496094	-64.13818359	+1764	+9.55371094	-5.53710938	-0.84814453	+5.71289063	-10.34912109	+18.96240234	+1608	+7.09277344	-9.89648438	-0.57568359	+58.99658203	+7.31689453	-26.93847656	+1596
+1458240812.34719990	+9.56689453	-6.38085938	-1.17773438	+50.27343750	+0.83496094	-64.13818359	+1764	+9.55371094	-5.53710938	-0.84814453	+5.71289063	-10.34912109	+18.96240234	+1608	+7.09277344	-9.89648438	-0.57568359	+58.99658203	+7.31689453	-26.93847656	+1596
+1458240812.35139990	+9.56689453	-6.38085938	-1.17773438	+50.27343750	+0.83496094	-64.13818359	+1764	+9.55371094	-5.53710938	-0.84814453	+5.71289063	-10.34912109	+18.96240234	+1608	+7.09277344	-9.89648438	-0.57568359	+58.97460938	+7.31689453	-26.93847656	+1596
+1458240812.35560010	+9.56689453	-6.38085938	-1.17773438	+50.27343750	+0.83496094	-64.13818359	+1764	+9.55371094	-5.53710938	-0.84814453	+5.71289063	-10.34912109	+18.96240234	+1608	+7.09277344	-9.89648438	-0.57568359	+58.97460938	+7.31689453	-26.93847656	+1596
+1458240812.35970000	+9.56689453	-6.38085938	-1.17773438	+50.27343750	+0.83496094	-64.13818359	+1764	+9.55371094	-5.53710938	-0.84814453	+5.71289063	-10.34912109	+18.96240234	+1608	+7.09277344	-9.89648438	-0.57568359	+58.97460938	+7.31689453	-26.93847656	+1596
+1458240812.36389990	+9.56689453	-6.38085938	-1.17773438	+50.27343750	+0.83496094	-64.13818359	+1764	+9.55371094	-5.53710938	-0.84814453	+5.71289063	-10.34912109	+18.96240234	+1608	+7.09277344	-9.89648438	-0.57568359	+58.97460938	+7.31689453	-26.93847656	+1596
+1458240812.36809990	+9.56689453	-6.38085938	-1.17773438	+50.27343750	+0.83496094	-64.13818359	+1764	+9.55371094	-5.53710938	-0.84814453	+5.71289063	-10.34912109	+18.96240234	+1612	+7.09277344	-9.89648438	-0.57568359	+58.97460938	+7.31689453	-26.93847656	+1592
+1458240812.37220000	+9.56689453	-6.38085938	-1.17773438	+50.27343750	+0.83496094	-64.13818359	+1764	+9.55371094	-5.53710938	-0.84814453	+5.71289063	-10.34912109	+18.96240234	+1612	+7.09277344	-9.89648438	-0.57568359	+58.99658203	+7.31689453	-26.93847656	+1592
+1458240812.37640000	+9.56689453	-6.38085938	-1.17773438	+50.27343750	+0.83496094	-64.13818359	+1764	+9.55371094	-5.53710938	-0.84814453	+5.71289063	-10.34912109	+18.96240234	+1612	+7.09277344	-9.89648438	-0.57568359	+58.99658203	+7.31689453	-26.93847656	+1592
+1458240812.38470010	+9.56689453	-6.38085938	-1.17773438	+50.27343750	+0.83496094	-64.13818359	+1764	+9.55371094	-5.53710938	-0.84814453	+5.71289063	-10.34912109	+18.96240234	+1612	+7.09277344	-9.89648438	-0.57568359	+58.99658203	+7.33886719	-26.93847656	+1592
+1458240812.38890000	+9.56689453	-6.38085938	-1.17773438	+50.27343750	+0.83496094	-64.13818359	+1764	+9.55371094	-5.53710938	-0.84814453	+5.71289063	-10.34912109	+18.96240234	+1612	+7.09716797	-9.89648438	-0.57568359	+58.99658203	+7.33886719	-26.93847656	+1592
+1458240812.39310000	+9.56689453	-6.38085938	-1.17773438	+50.27343750	+0.83496094	-64.13818359	+1764	+9.55371094	-5.53710938	-0.84814453	+5.71289063	-10.34912109	+18.96240234	+1612	+7.09716797	-9.89648438	-0.57128906	+59.01855469	+7.33886719	-26.93847656	+1592
+1458240812.40140010	+9.56689453	-6.38085938	-1.17773438	+50.27343750	+0.83496094	-64.13818359	+1764	+9.55371094	-5.53710938	-0.84814453	+5.73486328	-10.34912109	+18.96240234	+1612	+7.09716797	-9.89208984	-0.57128906	+59.01855469	+7.33886719	-26.93847656	+1596
+1458240812.40560010	+9.56689453	-6.38085938	-1.17773438	+50.27343750	+0.83496094	-64.13818359	+1764	+9.55371094	-5.53710938	-0.84814453	+5.73486328	-10.34912109	+18.96240234	+1612	+7.09716797	-9.89208984	-0.57128906	+59.01855469	+7.33886719	-26.93847656	+1596
+1458240812.40969990	+9.56689453	-6.38085938	-1.17773438	+50.27343750	+0.83496094	-64.13818359	+1764	+9.55371094	-5.53710938	-0.84814453	+5.73486328	-10.34912109	+18.96240234	+1612	+7.09716797	-9.89208984	-0.57128906	+59.01855469	+7.33886719	-26.93847656	+1596
+1458240812.41389990	+9.56689453	-6.38085938	-1.17773438	+50.27343750	+0.83496094	-64.13818359	+1764	+9.55371094	-5.53710938	-0.84814453	+5.73486328	-10.34912109	+18.96240234	+1612	+7.09716797	-9.89208984	-0.57128906	+59.01855469	+7.33886719	-26.93847656	+1596
+1458240812.41800000	+9.56689453	-6.38085938	-1.17773438	+50.27343750	+0.83496094	-64.13818359	+1764	+9.55371094	-5.53710938	-0.84814453	+5.73486328	-10.34912109	+18.96240234	+1612	+7.09716797	-9.89648438	-0.57128906	+59.01855469	+7.33886719	-26.93847656	+1596
+1458240812.42220000	+9.56689453	-6.38085938	-1.17773438	+50.27343750	+0.83496094	-64.13818359	+1764	+9.55371094	-5.53710938	-0.84814453	+5.73486328	-10.34912109	+18.96240234	+1612	+7.09716797	-9.89648438	-0.57128906	+59.01855469	+7.33886719	-26.93847656	+1596
+1458240812.42639990	+9.56689453	-6.38085938	-1.17773438	+50.27343750	+0.83496094	-64.13818359	+1764	+9.55371094	-5.53710938	-0.84814453	+5.73486328	-10.34912109	+18.96240234	+1612	+7.09716797	-9.89648438	-0.57128906	+59.01855469	+7.33886719	-26.93847656	+1596
+1458240812.43050000	+9.56689453	-6.38085938	-1.17773438	+50.27343750	+0.83496094	-64.13818359	+1764	+9.55371094	-5.53710938	-0.84814453	+5.73486328	-10.34912109	+18.94042969	+1612	+7.09716797	-9.89648438	-0.57128906	+59.01855469	+7.33886719	-26.93847656	+1596
+1458240812.43470000	+9.56689453	-6.38085938	-1.17773438	+50.27343750	+0.83496094	-64.13818359	+1764	+9.55371094	-5.53710938	-0.84814453	+5.73486328	-10.34912109	+18.94042969	+1612	+7.09716797	-9.89648438	-0.57128906	+59.01855469	+7.33886719	-26.93847656	+1596
+1458240812.43890000	+9.56689453	-6.38085938	-1.17773438	+50.27343750	+0.83496094	-64.13818359	+1764	+9.55371094	-5.53710938	-0.84814453	+5.73486328	-10.34912109	+18.94042969	+1612	+7.09716797	-9.89648438	-0.57128906	+59.01855469	+7.33886719	-26.93847656	+1596
+1458240812.44300010	+9.56689453	-6.38085938	-1.17773438	+50.27343750	+0.83496094	-64.13818359	+1764	+9.55371094	-5.53710938	-0.84814453	+5.73486328	-10.34912109	+18.94042969	+1612	+7.09716797	-9.89648438	-0.57128906	+58.99658203	+7.33886719	-26.93847656	+1596
+1458240812.44720010	+9.56689453	-6.38085938	-1.17773438	+50.27343750	+0.83496094	-64.13818359	+1764	+9.55371094	-5.53710938	-0.84814453	+5.73486328	-10.34912109	+18.94042969	+1612	+7.09716797	-9.89648438	-0.57128906	+58.99658203	+7.33886719	-26.93847656	+1596
+1458240812.45140000	+9.56689453	-6.38085938	-1.17773438	+50.27343750	+0.83496094	-64.13818359	+1764	+9.55371094	-5.53710938	-0.84814453	+5.73486328	-10.34912109	+18.94042969	+1612	+7.09716797	-9.89648438	-0.57128906	+58.99658203	+7.33886719	-26.93847656	+1596
+1458240812.45549990	+9.56689453	-6.38085938	-1.17773438	+50.27343750	+0.85693359	-64.13818359	+1764	+9.55371094	-5.53710938	-0.84814453	+5.73486328	-10.34912109	+18.94042969	+1612	+7.09277344	-9.89648438	-0.57128906	+58.99658203	+7.33886719	-26.93847656	+1596
+1458240812.46390010	+9.56689453	-6.38085938	-1.17773438	+50.27343750	+0.85693359	-64.13818359	+1764	+9.55371094	-5.53710938	-0.84814453	+5.73486328	-10.34912109	+18.94042969	+1616	+7.09277344	-9.89648438	-0.57568359	+58.97460938	+7.33886719	-26.93847656	+1592
+1458240812.46799990	+9.56689453	-6.38085938	-1.17773438	+50.27343750	+0.85693359	-64.13818359	+1764	+9.55371094	-5.53710938	-0.84814453	+5.73486328	-10.34912109	+18.94042969	+1616	+7.09277344	-9.89648438	-0.57568359	+58.97460938	+7.33886719	-26.93847656	+1592
+1458240812.47639990	+9.56689453	-6.38085938	-1.17773438	+50.27343750	+0.85693359	-64.13818359	+1768	+9.55371094	-5.53710938	-0.84814453	+5.73486328	-10.34912109	+18.94042969	+1616	+7.09277344	-9.90087891	-0.57568359	+58.97460938	+7.33886719	-26.93847656	+1592
+1458240812.48050000	+9.56689453	-6.38085938	-1.17773438	+50.27343750	+0.85693359	-64.13818359	+1768	+9.55371094	-5.53710938	-0.84814453	+5.73486328	-10.34912109	+18.94042969	+1616	+7.09277344	-9.90087891	-0.57568359	+58.97460938	+7.33886719	-26.93847656	+1592
+1458240812.48880000	+9.56689453	-6.38085938	-1.17773438	+50.27343750	+0.85693359	-64.13818359	+1768	+9.55371094	-5.53710938	-0.84814453	+5.73486328	-10.34912109	+18.94042969	+1616	+7.09277344	-9.90087891	-0.57128906	+58.97460938	+7.33886719	-26.93847656	+1592
+1458240812.49300000	+9.56689453	-6.38085938	-1.17773438	+50.27343750	+0.85693359	-64.13818359	+1768	+9.55371094	-5.53710938	-0.84814453	+5.73486328	-10.34912109	+18.94042969	+1616	+7.09277344	-9.90087891	-0.57128906	+58.97460938	+7.33886719	-26.93847656	+1592
+1458240812.50130010	+9.56689453	-6.38085938	-1.17773438	+50.27343750	+0.85693359	-64.13818359	+1768	+9.55810547	-5.53710938	-0.84814453	+5.73486328	-10.34912109	+18.94042969	+1616	+7.09716797	-9.89648438	-0.57128906	+58.99658203	+7.36083984	-26.96044922	+1592
+1458240812.50970010	+9.56689453	-6.38085938	-1.17773438	+50.27343750	+0.85693359	-64.13818359	+1768	+9.55810547	-5.53710938	-0.84814453	+5.73486328	-10.34912109	+18.94042969	+1616	+7.09716797	-9.89648438	-0.57128906	+58.99658203	+7.36083984	-26.96044922	+1592
+1458240812.51379990	+9.56689453	-6.38085938	-1.17773438	+50.27343750	+0.83496094	-64.13818359	+1768	+9.55810547	-5.53710938	-0.84814453	+5.73486328	-10.34912109	+18.94042969	+1616	+7.09716797	-9.89648438	-0.57128906	+58.99658203	+7.36083984	-26.96044922	+1592
+1458240812.52220010	+9.56689453	-6.38085938	-1.17773438	+50.27343750	+0.83496094	-64.13818359	+1768	+9.55810547	-5.53710938	-0.84814453	+5.73486328	-10.34912109	+18.94042969	+1616	+7.09716797	-9.89648438	-0.57128906	+59.01855469	+7.36083984	-26.98242188	+1592
+1458240812.52630000	+9.56689453	-6.38085938	-1.17773438	+50.27343750	+0.83496094	-64.13818359	+1772	+9.55810547	-5.53710938	-0.84814453	+5.73486328	-10.34912109	+18.94042969	+1616	+7.09716797	-9.89648438	-0.57128906	+59.01855469	+7.36083984	-26.98242188	+1588
+1458240812.53469990	+9.56689453	-6.38085938	-1.17773438	+50.27343750	+0.83496094	-64.13818359	+1772	+9.55810547	-5.53710938	-0.84814453	+5.73486328	-10.34912109	+18.94042969	+1616	+7.10156250	-9.89648438	-0.57128906	+59.01855469	+7.36083984	-26.98242188	+1588
+1458240812.54300000	+9.56689453	-6.38085938	-1.17773438	+50.27343750	+0.83496094	-64.13818359	+1772	+9.55810547	-5.53710938	-0.84814453	+5.73486328	-10.34912109	+18.94042969	+1616	+7.09716797	-9.89648438	-0.57128906	+59.01855469	+7.36083984	-26.98242188	+1588
+1458240812.54720000	+9.56689453	-6.38085938	-1.17773438	+50.27343750	+0.85693359	-64.13818359	+1772	+9.55810547	-5.53710938	-0.84814453	+5.73486328	-10.34912109	+18.94042969	+1616	+7.09716797	-9.89648438	-0.57128906	+59.01855469	+7.36083984	-26.98242188	+1588
+1458240812.55550000	+9.56689453	-6.38085938	-1.17773438	+50.29541016	+0.85693359	-64.13818359	+1772	+9.55810547	-5.53710938	-0.84814453	+5.73486328	-10.34912109	+18.94042969	+1616	+7.09716797	-9.89648438	-0.57128906	+58.99658203	+7.36083984	-26.98242188	+1588
+1458240812.56380010	+9.56689453	-6.38085938	-1.17773438	+50.29541016	+0.85693359	-64.13818359	+1772	+9.55810547	-5.53710938	-0.84814453	+5.73486328	-10.34912109	+18.94042969	+1616	+7.09716797	-9.90087891	-0.57128906	+58.99658203	+7.36083984	-26.96044922	+1588
+1458240812.56800010	+9.56689453	-6.38085938	-1.17773438	+50.29541016	+0.85693359	-64.13818359	+1772	+9.55810547	-5.53710938	-0.84814453	+5.73486328	-10.34912109	+18.94042969	+1616	+7.09716797	-9.90087891	-0.57128906	+58.97460938	+7.36083984	-26.96044922	+1588
+1458240812.57629990	+9.56689453	-6.38085938	-1.17773438	+50.29541016	+0.85693359	-64.13818359	+1772	+9.55810547	-5.53710938	-0.84814453	+5.73486328	-10.34912109	+18.94042969	+1616	+7.09716797	-9.90087891	-0.57568359	+58.97460938	+7.33886719	-26.96044922	+1588
+1458240812.58049990	+9.56689453	-6.38085938	-1.17773438	+50.29541016	+0.85693359	-64.13818359	+1772	+9.55810547	-5.53710938	-0.84814453	+5.73486328	-10.34912109	+18.94042969	+1616	+7.09277344	-9.90087891	-0.57568359	+58.97460938	+7.33886719	-26.96044922	+1588
+1458240812.58880000	+9.56689453	-6.38085938	-1.17773438	+50.29541016	+0.83496094	-64.13818359	+1772	+9.55810547	-5.53710938	-0.84814453	+5.73486328	-10.37109375	+18.96240234	+1616	+7.09277344	-9.90087891	-0.57568359	+58.97460938	+7.33886719	-26.96044922	+1588
+1458240812.59710000	+9.56689453	-6.38085938	-1.17773438	+50.29541016	+0.83496094	-64.13818359	+1772	+9.55810547	-5.53710938	-0.84814453	+5.73486328	-10.37109375	+18.96240234	+1616	+7.09277344	-9.90087891	-0.57568359	+58.97460938	+7.33886719	-26.96044922	+1584
+1458240812.60130000	+9.56689453	-6.38085938	-1.17773438	+50.31738281	+0.83496094	-64.13818359	+1772	+9.55810547	-5.53710938	-0.84814453	+5.73486328	-10.37109375	+18.96240234	+1620	+7.09716797	-9.90087891	-0.57568359	+58.97460938	+7.33886719	-26.96044922	+1584
+1458240812.60960010	+9.56689453	-6.38085938	-1.17773438	+50.31738281	+0.81298828	-64.13818359	+1772	+9.55810547	-5.53710938	-0.84814453	+5.71289063	-10.37109375	+18.98437500	+1620	+7.09716797	-9.90087891	-0.57568359	+58.97460938	+7.31689453	-26.98242188	+1584
+1458240812.61380000	+9.56689453	-6.38085938	-1.17773438	+50.31738281	+0.81298828	-64.13818359	+1772	+9.55810547	-5.53710938	-0.84814453	+5.71289063	-10.39306641	+18.98437500	+1620	+7.09716797	-9.90087891	-0.57128906	+58.97460938	+7.31689453	-26.98242188	+1584
+1458240812.61800000	+9.56689453	-6.38085938	-1.17333984	+50.31738281	+0.79101563	-64.13818359	+1776	+9.55810547	-5.53710938	-0.84375000	+5.71289063	-10.39306641	+19.00634766	+1620	+7.09716797	-9.90087891	-0.57128906	+58.97460938	+7.31689453	-26.98242188	+1584
+1458240812.62210010	+9.56689453	-6.38085938	-1.17333984	+50.33935547	+0.76904297	-64.11621094	+1776	+9.55810547	-5.53710938	-0.84375000	+5.71289063	-10.41503906	+19.02832031	+1620	+7.10156250	-9.89648438	-0.57128906	+58.97460938	+7.31689453	-27.00439453	+1588
+1458240812.62630010	+9.57128906	-6.38085938	-1.17333984	+50.36132813	+0.72509766	-64.11621094	+1776	+9.56250000	-5.53271484	-0.84375000	+5.69091797	-10.43701172	+19.05029297	+1620	+7.10156250	-9.89648438	-0.57128906	+58.99658203	+7.29492188	-27.00439453	+1588
+1458240812.63050010	+9.57128906	-6.38085938	-1.17333984	+50.38330078	+0.70312500	-64.11621094	+1776	+9.56250000	-5.53271484	-0.83935547	+5.66894531	-10.45898438	+19.09423828	+1620	+7.10595703	-9.89648438	-0.57128906	+58.99658203	+7.29492188	-27.02636719	+1588
+1458240812.63459990	+9.57568359	-6.37646484	-1.16894531	+50.40527344	+0.61523438	-64.09423828	+1780	+9.56689453	-5.53271484	-0.83496094	+5.64697266	-10.52490234	+19.16015625	+1624	+7.11035156	-9.89648438	-0.56689453	+58.99658203	+7.27294922	-27.04833984	+1592
+1458240812.64290000	+9.58007813	-6.37646484	-1.16455078	+50.49316406	+0.43945313	-64.02832031	+1784	+9.57128906	-5.52832031	-0.82617188	+5.55908203	-10.63476563	+19.27001953	+1628	+7.11474609	-9.89208984	-0.56689453	+58.97460938	+7.20703125	-27.07031250	+1592
+1458240812.64710000	+9.58886719	-6.37207031	-1.15576172	+50.55908203	+0.26367188	-63.98437500	+1788	+9.58007813	-5.52392578	-0.81738281	+5.49316406	-10.72265625	+19.37988281	+1632	+7.11914063	-9.89208984	-0.56689453	+58.95263672	+7.11914063	-27.09228516	+1596
+1458240812.65130000	+9.59326172	-6.36767578	-1.15136719	+50.62500000	+0.10986328	-63.91845703	+1792	+9.58447266	-5.51953125	-0.80859375	+5.40527344	-10.78857422	+19.44580078	+1636	+7.12353516	-9.89208984	-0.56689453	+58.90869141	+7.03125000	-27.09228516	+1596
+1458240812.65540000	+9.59765625	-6.36328125	-1.14257813	+50.69091797	-0.02197266	-63.87451172	+1796	+9.58886719	-5.51513672	-0.80419922	+5.33935547	-10.85449219	+19.51171875	+1640	+7.12353516	-9.88769531	-0.56689453	+58.86474609	+6.94335938	-27.09228516	+1600
+1458240812.65960000	+9.60644531	-6.35888672	-1.13378906	+50.75683594	-0.26367188	-63.78662109	+1800	+9.59765625	-5.51513672	-0.79541016	+5.22949219	-10.96435547	+19.59960938	+1644	+7.12792969	-9.88769531	-0.57128906	+58.77685547	+6.78955078	-27.07031250	+1600
+1458240812.66380000	+9.61523438	-6.35449219	-1.12939453	+50.82275391	-0.43945313	-63.69873047	+1808	+9.60644531	-5.51074219	-0.78662109	+5.14160156	-11.07421875	+19.66552734	+1652	+7.13232422	-9.88769531	-0.57568359	+58.68896484	+6.61376953	-27.04833984	+1600
+1458240812.66790010	+9.61962891	-6.35009766	-1.12060547	+50.86669922	-0.61523438	-63.63281250	+1812	+9.61083984	-5.50634766	-0.77343750	+5.05371094	-11.16210938	+19.70947266	+1656	+7.13232422	-9.88769531	-0.58007813	+58.57910156	+6.48193359	-27.02636719	+1600
+1458240812.67210010	+9.62841797	-6.34570313	-1.11181641	+50.91064453	-0.81298828	-63.52294922	+1816	+9.62402344	-5.50195313	-0.76464844	+4.89990234	-11.27197266	+19.79736328	+1664	+7.13232422	-9.88769531	-0.58886719	+58.42529297	+6.26220703	-27.00439453	+1604
+1458240812.67630000	+9.63720703	-6.34130859	-1.10742188	+50.95458984	-0.96679688	-63.39111328	+1824	+9.62841797	-5.49755859	-0.75585938	+4.79003906	-11.35986328	+19.86328125	+1668	+7.13671875	-9.88769531	-0.59765625	+58.31542969	+6.06445313	-26.93847656	+1604
+1458240812.68039990	+9.64599609	-6.33691406	-1.09863281	+50.99853516	-1.14257813	-63.28125000	+1828	+9.64160156	-5.49755859	-0.74707031	+4.68017578	-11.46972656	+19.92919922	+1676	+7.13671875	-9.88769531	-0.60205078	+58.18359375	+5.88867188	-26.89453125	+1604
+1458240812.68880010	+9.66357422	-6.32812500	-1.08984375	+51.08642578	-1.47216797	-62.92968750	+1840	+9.65917969	-5.48437500	-0.72509766	+4.39453125	-11.68945313	+20.10498047	+1692	+7.14990234	-9.87890625	-0.61523438	+57.94189453	+5.44921875	-26.78466797	+1604
+1458240812.69289990	+9.67675781	-6.32373047	-1.08105469	+51.13037109	-1.62597656	-62.79785156	+1844	+9.67236328	-5.47998047	-0.71191406	+4.26269531	-11.82128906	+20.17089844	+1700	+7.15869141	-9.87451172	-0.61962891	+57.85400391	+5.27343750	-26.74072266	+1604
+1458240812.70129990	+9.69873047	-6.31933594	-1.07666016	+51.19628906	-1.88964844	-62.33642578	+1856	+9.69433594	-5.46679688	-0.68994141	+3.95507813	-12.06298828	+20.41259766	+1720	+7.18505859	-9.85693359	-0.62402344	+57.70019531	+4.89990234	-26.67480469	+1604
+1458240812.70540000	+9.71191406	-6.31494141	-1.07666016	+51.21826172	-1.99951172	-62.11669922	+1860	+9.70312500	-5.45800781	-0.67675781	+3.82324219	-12.19482422	+20.52246094	+1732	+7.19384766	-9.85253906	-0.62402344	+57.63427734	+4.74609375	-26.63085938	+1608
+1458240812.71380000	+9.73828125	-6.30615234	-1.07666016	+51.21826172	-2.17529297	-61.54541016	+1872	+9.72949219	-5.44042969	-0.65917969	+3.58154297	-12.37060547	+20.83007813	+1752	+7.22900391	-9.83056641	-0.62841797	+57.50244141	+4.37255859	-26.54296875	+1612
+1458240812.71790000	+9.75585938	-6.30175781	-1.08105469	+51.24023438	-2.24121094	-61.25976563	+1880	+9.73828125	-5.42724609	-0.64599609	+3.44970703	-12.48046875	+20.98388672	+1764	+7.24218750	-9.81738281	-0.62841797	+57.45849609	+4.17480469	-26.47705078	+1616
+1458240812.72620010	+9.78222656	-6.29736328	-1.08544922	+51.13037109	-2.35107422	-60.66650391	+1892	+9.76464844	-5.39648438	-0.62402344	+3.31787109	-12.67822266	+21.33544922	+1788	+7.27734375	-9.79101563	-0.63720703	+57.32666016	+3.77929688	-26.36718750	+1628
+1458240812.73040010	+9.79980469	-6.28857422	-1.08984375	+51.10839844	-2.39501953	-60.35888672	+1900	+9.77783203	-5.38330078	-0.60644531	+3.22998047	-12.78808594	+21.51123047	+1800	+7.29052734	-9.77783203	-0.64599609	+57.26074219	+3.58154297	-26.30126953	+1632
+1458240812.73460010	+9.81738281	-6.29296875	-1.09423828	+50.97656250	-2.41699219	-60.02929688	+1908	+9.79101563	-5.36132813	-0.59765625	+3.22998047	-12.87597656	+21.70898438	+1812	+7.30810547	-9.76464844	-0.65039063	+57.17285156	+3.36181641	-26.23535156	+1640
+1458240812.73869990	+9.83496094	-6.28857422	-1.09863281	+50.88867188	-2.43896484	-59.72167969	+1916	+9.80419922	-5.34375000	-0.58447266	+3.22998047	-12.94189453	+21.90673828	+1828	+7.32128906	-9.75146484	-0.65917969	+57.04101563	+3.16406250	-26.19140625	+1644
+1458240812.74289990	+9.85693359	-6.27978516	-1.10302734	+50.77880859	-2.48291016	-59.39208984	+1924	+9.81738281	-5.32617188	-0.57568359	+3.22998047	-13.00781250	+22.10449219	+1840	+7.33007813	-9.73828125	-0.67236328	+56.90917969	+2.94433594	-26.08154297	+1648
+1458240812.75120000	+9.89208984	-6.27539063	-1.11181641	+50.40527344	-2.52685547	-58.75488281	+1936	+9.84814453	-5.27783203	-0.54931641	+3.36181641	-13.18359375	+22.47802734	+1868	+7.35205078	-9.71191406	-0.70312500	+56.60156250	+2.46093750	-25.88378906	+1660
+1458240812.75539990	+9.91406250	-6.27099609	-1.11621094	+50.25146484	-2.57080078	-58.42529297	+1948	+9.86572266	-5.25585938	-0.54052734	+3.44970703	-13.24951172	+22.65380859	+1880	+7.36083984	-9.69873047	-0.72509766	+56.42578125	+2.19726563	-25.77392578	+1668
+1458240812.75959990	+9.93603516	-6.27539063	-1.12060547	+49.94384766	-2.59277344	-58.13964844	+1952	+9.88330078	-5.22509766	-0.52734375	+3.58154297	-13.38134766	+22.80761719	+1892	+7.36962891	-9.68554688	-0.74707031	+56.25000000	+1.93359375	-25.66406250	+1672
+1458240812.76370000	+9.95800781	-6.26660156	-1.12060547	+49.72412109	-2.65869141	-57.85400391	+1960	+9.89648438	-5.19873047	-0.50976563	+3.73535156	-13.49121094	+22.93945313	+1908	+7.37841797	-9.66796875	-0.76464844	+56.03027344	+1.69189453	-25.62011719	+1672
+1458240812.76790000	+9.98437500	-6.26220703	-1.12500000	+49.48242188	-2.72460938	-57.59033203	+1968	+9.91406250	-5.17236328	-0.50097656	+3.86718750	-13.57910156	+23.09326172	+1920	+7.38720703	-9.65478516	-0.78662109	+55.78857422	+1.42822266	-25.53222656	+1676
+1458240812.77210000	+10.00634766	-6.26220703	-1.12500000	+49.13085938	-2.76855469	-57.32666016	+1972	+9.93164063	-5.14160156	-0.48779297	+4.04296875	-13.68896484	+23.20312500	+1932	+7.39599609	-9.64160156	-0.81298828	+55.56884766	+1.16455078	-25.42236328	+1680
+1458240812.77620010	+10.03271484	-6.25781250	-1.12500000	+48.84521484	-2.83447266	-57.08496094	+1980	+9.95361328	-5.11083984	-0.47460938	+4.21875000	-13.84277344	+23.31298828	+1944	+7.40478516	-9.62841797	-0.83496094	+55.32714844	+0.90087891	-25.37841797	+1680
+1458240812.78040000	+10.05908203	-6.25341797	-1.12939453	+48.53759766	-2.92236328	-56.82128906	+1988	+9.97119141	-5.07568359	-0.46582031	+4.41650391	-13.93066406	+23.42285156	+1956	+7.41357422	-9.61083984	-0.86132813	+55.08544922	+0.63720703	-25.29052734	+1684
+1458240812.78460000	+10.08544922	-6.25341797	-1.12939453	+48.14208984	-2.98828125	-56.55761719	+1996	+9.98876953	-5.04492188	-0.45263672	+4.59228516	-14.06250000	+23.48876953	+1964	+7.42675781	-9.59326172	-0.88769531	+54.84375000	+0.37353516	-25.20263672	+1684
+1458240812.78870010	+10.11181641	-6.24462891	-1.12939453	+47.81250000	-3.07617188	-56.33789063	+2004	+10.00634766	-5.00976563	-0.43945313	+4.79003906	-14.23828125	+23.53271484	+1976	+7.43994141	-9.57568359	-0.90966797	+54.62402344	+0.10986328	-25.18066406	+1684
+1458240812.79290010	+10.14257813	-6.24023438	-1.12939453	+47.46093750	-3.18603516	-56.11816406	+2016	+10.02832031	-4.97460938	-0.43066406	+5.00976563	-14.34814453	+23.62060547	+1988	+7.45751953	-9.55371094	-0.93164063	+54.38232422	-0.13183594	-25.13671875	+1684
+1458240812.80119990	+10.20410156	-6.23144531	-1.12500000	+46.66992188	-3.38378906	-55.76660156	+2032	+10.07226563	-4.90869141	-0.40869141	+5.29541016	-14.67773438	+23.66455078	+2004	+7.49267578	-9.51416016	-0.97998047	+53.92089844	-0.61523438	-25.09277344	+1684
+1458240812.80539990	+10.23486328	-6.22705078	-1.12939453	+46.27441406	-3.49365234	-55.52490234	+2044	+10.09423828	-4.86914063	-0.40429688	+5.49316406	-14.78759766	+23.70849609	+2012	+7.51025391	-9.48779297	-1.00195313	+53.70117188	-0.83496094	-25.07080078	+1684
+1458240812.80950000	+10.27001953	-6.22705078	-1.12939453	+45.85693359	-3.58154297	-55.34912109	+2052	+10.11621094	-4.84277344	-0.39550781	+5.49316406	-14.91943359	+23.73046875	+2016	+7.53662109	-9.46582031	-1.01953125	+53.45947266	-1.03271484	-25.07080078	+1680
+1458240812.81370000	+10.30517578	-6.21826172	-1.12939453	+45.46142578	-3.69140625	-55.17333984	+2064	+10.14257813	-4.80761719	-0.39111328	+5.62500000	-15.07324219	+23.73046875	+2024	+7.56298828	-9.43945313	-1.04150391	+53.28369141	-1.23046875	-25.09277344	+1684
+1458240812.81789990	+10.34033203	-6.21386719	-1.13818359	+45.06591797	-3.77929688	-54.93164063	+2076	+10.16894531	-4.76806641	-0.39111328	+5.73486328	-15.16113281	+23.77441406	+2028	+7.59375000	-9.40869141	-1.05908203	+53.08593750	-1.42822266	-25.09277344	+1684
+1458240812.82620000	+10.41064453	-6.20068359	-1.14257813	+44.23095703	-3.95507813	-54.66796875	+2096	+10.22167969	-4.71093750	-0.38671875	+5.62500000	-15.40283203	+23.79638672	+2036	+7.65527344	-9.35156250	-1.09423828	+52.69042969	-1.73583984	-25.13671875	+1688
+1458240812.83040000	+10.45458984	-6.19628906	-1.15136719	+43.81347656	-4.04296875	-54.49218750	+2108	+10.25683594	-4.67138672	-0.39111328	+5.64697266	-15.44677734	+23.81835938	+2044	+7.68603516	-9.32080078	-1.10742188	+52.51464844	-1.86767578	-25.15869141	+1688
+1458240812.83870010	+10.53369141	-6.18310547	-1.16015625	+43.00048828	-4.17480469	-54.29443359	+2132	+10.31835938	-4.62304688	-0.39550781	+5.22949219	-15.60058594	+23.79638672	+2052	+7.75195313	-9.25488281	-1.14257813	+52.09716797	-2.08740234	-25.20263672	+1692
+1458240812.84290000	+10.57763672	-6.17431641	-1.17333984	+42.60498047	-4.21875000	-54.11865234	+2144	+10.35791016	-4.59228516	-0.40429688	+5.09765625	-15.64453125	+23.81835938	+2060	+7.79150391	-9.21972656	-1.16015625	+51.89941406	-2.19726563	-25.22460938	+1696
+1458240812.84699990	+10.61718750	-6.16992188	-1.18212891	+42.18750000	-4.24072266	-54.05273438	+2156	+10.38867188	-4.57470703	-0.41748047	+4.70214844	-15.66650391	+23.79638672	+2064	+7.82226563	-9.19335938	-1.17333984	+51.63574219	-2.26318359	-25.24658203	+1700
+1458240812.85120010	+10.66113281	-6.15673828	-1.19091797	+41.81396484	-4.28466797	-53.98681641	+2168	+10.42822266	-4.54833984	-0.42626953	+4.46044922	-15.71044922	+23.79638672	+2076	+7.86181641	-9.15380859	-1.19091797	+51.41601563	-2.32910156	-25.26855469	+1704
+1458240812.85540010	+10.70507813	-6.14794922	-1.20410156	+41.44042969	-4.30664063	-53.87695313	+2180	+10.47656250	-4.51757813	-0.43945313	+4.19677734	-15.73242188	+23.79638672	+2084	+7.90136719	-9.11865234	-1.21289063	+51.17431641	-2.41699219	-25.24658203	+1708
+1458240812.86369990	+10.79736328	-6.12597656	-1.21728516	+40.67138672	-4.35058594	-53.85498047	+2204	+10.55566406	-4.47363281	-0.46142578	+3.38378906	-15.84228516	+23.70849609	+2104	+7.96728516	-9.05273438	-1.25683594	+50.60302734	-2.50488281	-25.26855469	+1712
+1458240812.86789990	+10.84570313	-6.11718750	-1.23046875	+40.29785156	-4.37255859	-53.83300781	+2216	+10.60839844	-4.44726563	-0.47900391	+3.03222656	-15.86425781	+23.68652344	+2116	+8.00683594	-9.01757813	-1.27880859	+50.31738281	-2.57080078	-25.24658203	+1716
+1458240812.87200000	+10.88964844	-6.10400391	-1.23925781	+39.90234375	-4.37255859	-53.83300781	+2224	+10.65234375	-4.42968750	-0.49218750	+2.57080078	-15.90820313	+23.62060547	+2128	+8.03759766	-8.98681641	-1.30517578	+49.96582031	-2.61474609	-25.22460938	+1720
+1458240812.87620000	+10.94238281	-6.09082031	-1.25244141	+39.52880859	-4.39453125	-53.83300781	+2236	+10.70507813	-4.40771484	-0.50537109	+2.15332031	-15.97412109	+23.57666016	+2140	+8.07714844	-8.95166016	-1.32714844	+49.63623047	-2.65869141	-25.20263672	+1720
+1458240812.88030000	+10.99072266	-6.07324219	-1.26123047	+39.15527344	-4.41650391	-53.81103516	+2244	+10.75781250	-4.38134766	-0.52294922	+1.73583984	-16.04003906	+23.51074219	+2152	+8.11230469	-8.91650391	-1.35791016	+49.30664063	-2.72460938	-25.18066406	+1724
+1458240812.88450000	+11.03466797	-6.06005859	-1.27001953	+38.75976563	-4.41650391	-53.83300781	+2256	+10.80615234	-4.35937500	-0.53613281	+1.31835938	-16.10595703	+23.46679688	+2164	+8.14746094	-8.88574219	-1.38427734	+48.91113281	-2.76855469	-25.13671875	+1724
+1458240812.88870000	+11.08740234	-6.04248047	-1.28320313	+38.38623047	-4.43847656	-53.85498047	+2272	+10.85888672	-4.33300781	-0.54931641	+0.90087891	-16.17187500	+23.42285156	+2180	+8.18261719	-8.84619141	-1.41503906	+48.55957031	-2.79052734	-25.09277344	+1728
+1458240812.89280010	+11.14013672	-6.02490234	-1.28759766	+37.99072266	-4.48242188	-53.89892578	+2288	+10.92041016	-4.31103516	-0.56250000	+0.50537109	-16.28173828	+23.35693359	+2196	+8.22216797	-8.80664063	-1.44140625	+48.20800781	-2.85644531	-25.07080078	+1732
+1458240812.90120010	+11.24560547	-5.98974609	-1.30957031	+37.22167969	-4.52636719	-53.92089844	+2320	+11.03466797	-4.25830078	-0.59326172	-0.28564453	-16.43554688	+23.26904297	+2224	+8.30126953	-8.73193359	-1.50292969	+47.43896484	-2.92236328	-24.98291016	+1740
+1458240812.90529990	+11.29833984	-5.97216797	-1.31396484	+36.80419922	-4.57031250	-53.94287109	+2340	+11.09179688	-4.23632813	-0.60205078	-0.70312500	-16.56738281	+23.20312500	+2240	+8.34521484	-8.68798828	-1.52929688	+47.08740234	-2.96630859	-24.96093750	+1748
+1458240812.90949990	+11.34667969	-5.95019531	-1.32714844	+36.40869141	-4.59228516	-53.92089844	+2364	+11.14892578	-4.20556641	-0.61523438	-1.05468750	-16.63330078	+23.20312500	+2256	+8.38476563	-8.64843750	-1.55566406	+46.69189453	-2.98828125	-24.91699219	+1752
+1458240812.91370010	+11.40380859	-5.93261719	-1.34033203	+35.99121094	-4.61425781	-53.87695313	+2384	+11.21044922	-4.17480469	-0.63281250	-1.42822266	-16.67724609	+23.15917969	+2272	+8.43310547	-8.60009766	-1.58642578	+46.34033203	-3.01025391	-24.87304688	+1760
+1458240812.91779990	+11.45654297	-5.91064453	-1.34912109	+35.57373047	-4.65820313	-53.85498047	+2408	+11.27197266	-4.14843750	-0.64160156	-1.80175781	-16.76513672	+23.11523438	+2292	+8.48144531	-8.54736328	-1.60839844	+46.01074219	-3.05419922	-24.85107422	+1768
+1458240812.92199990	+11.51367188	-5.88427734	-1.36230469	+35.20019531	-4.68017578	-53.78906250	+2432	+11.33349609	-4.11328125	-0.65917969	-2.13134766	-16.80908203	+23.11523438	+2308	+8.52539063	-8.49902344	-1.63037109	+45.65917969	-3.05419922	-24.82910156	+1776
+1458240812.92619990	+11.57080078	-5.86230469	-1.37548828	+34.78271484	-4.70214844	-53.67919922	+2456	+11.39501953	-4.08691406	-0.67236328	-2.50488281	-16.83105469	+23.11523438	+2328	+8.58251953	-8.44189453	-1.65673828	+45.39550781	-3.07617188	-24.78515625	+1788
+1458240812.93030000	+11.62353516	-5.84033203	-1.37988281	+34.36523438	-4.74609375	-53.63525391	+2480	+11.45654297	-4.05615234	-0.68554688	-2.85644531	-16.89697266	+23.07128906	+2344	+8.63525391	-8.38476563	-1.66992188	+45.13183594	-3.09814453	-24.78515625	+1800
+1458240812.93450000	+11.68066406	-5.80957031	-1.39306641	+33.99169922	-4.79003906	-53.52539063	+2504	+11.52246094	-4.02099609	-0.69873047	-3.16406250	-16.91894531	+23.07128906	+2364	+8.68798828	-8.32763672	-1.68750000	+44.82421875	-3.09814453	-24.80712891	+1808
+1458240812.94280000	+11.79931641	-5.76123047	-1.41503906	+33.17871094	-4.79003906	-53.28369141	+2548	+11.64550781	-3.95507813	-0.72509766	-3.86718750	-16.91894531	+23.00537109	+2396	+8.80224609	-8.20458984	-1.71826172	+44.31884766	-3.12011719	-24.78515625	+1828
+1458240812.94700000	+11.85644531	-5.72607422	-1.43261719	+32.82714844	-4.79003906	-53.12988281	+2572	+11.71142578	-3.91552734	-0.73828125	-4.15283203	-16.89697266	+23.00537109	+2416	+8.85498047	-8.14306641	-1.73144531	+44.03320313	-3.12011719	-24.78515625	+1840
+1458240812.95110010	+11.91357422	-5.69531250	-1.44580078	+32.45361328	-4.76806641	-52.95410156	+2592	+11.77294922	-3.88037109	-0.75585938	-4.48242188	-16.85302734	+23.00537109	+2436	+8.91650391	-8.07714844	-1.74462891	+43.83544922	-3.14208984	-24.76318359	+1848
+1458240812.95530010	+11.97509766	-5.66455078	-1.45898438	+32.08007813	-4.76806641	-52.80029297	+2612	+11.83447266	-3.84521484	-0.76464844	-4.81201172	-16.85302734	+22.96142578	+2452	+8.97363281	-8.00683594	-1.75341797	+43.61572266	-3.14208984	-24.76318359	+1860
+1458240812.96359990	+12.08935547	-5.58984375	-1.48095703	+31.44287109	-4.74609375	-52.49267578	+2652	+11.96191406	-3.76171875	-0.78662109	-5.33935547	-16.80908203	+22.91748047	+2492	+9.08349609	-7.87500000	-1.77978516	+43.13232422	-3.14208984	-24.69726563	+1880
+1458240812.96779990	+12.14648438	-5.55908203	-1.49414063	+31.11328125	-4.74609375	-52.33886719	+2668	+12.02343750	-3.72216797	-0.79101563	-5.66894531	-16.83105469	+22.87353516	+2512	+9.14062500	-7.80908203	-1.78857422	+42.91259766	-3.16406250	-24.69726563	+1888
+1458240812.97199990	+12.20361328	-5.51513672	-1.49853516	+30.84960938	-4.74609375	-52.18505859	+2688	+12.08496094	-3.67382813	-0.79980469	-5.86669922	-16.80908203	+22.85156250	+2532	+9.18896484	-7.74316406	-1.79736328	+42.62695313	-3.16406250	-24.65332031	+1896
+1458240812.98029990	+12.31787109	-5.43603516	-1.52050781	+30.25634766	-4.68017578	-51.87744141	+2724	+12.20800781	-3.59033203	-0.80859375	-6.39404297	-16.78710938	+22.80761719	+2568	+9.29443359	-7.61132813	-1.82373047	+42.16552734	-3.18603516	-24.54345703	+1912
+1458240812.98449990	+12.37500000	-5.38330078	-1.52929688	+30.03662109	-4.65820313	-51.72363281	+2744	+12.26953125	-3.53320313	-0.81298828	-6.56982422	-16.76513672	+22.78564453	+2588	+9.33837891	-7.55419922	-1.84130859	+41.83593750	-3.18603516	-24.43359375	+1920
+1458240812.99280000	+12.48046875	-5.29541016	-1.54248047	+29.53125000	-4.63623047	-51.45996094	+2784	+12.38818359	-3.44531250	-0.81738281	-7.05322266	-16.80908203	+22.74169922	+2628	+9.43505859	-7.42236328	-1.87207031	+41.33056641	-3.16406250	-24.21386719	+1940
+1458240812.99700000	+12.53320313	-5.24267578	-1.54687500	+29.33349609	-4.65820313	-51.35009766	+2804	+12.44970703	-3.38818359	-0.81738281	-7.18505859	-16.83105469	+22.74169922	+2648	+9.47460938	-7.36523438	-1.88964844	+41.02294922	-3.16406250	-24.06005859	+1948
+1458240813.00530000	+12.63427734	-5.15039063	-1.55566406	+28.89404297	-4.63623047	-51.10839844	+2848	+12.56835938	-3.29589844	-0.81298828	-7.64648438	-16.89697266	+22.74169922	+2688	+9.56689453	-7.23779297	-1.92480469	+40.49560547	-3.14208984	-23.79638672	+1964
+1458240813.01360010	+12.73535156	-5.04492188	-1.56445313	+28.54248047	-4.63623047	-50.82275391	+2900	+12.68261719	-3.18603516	-0.81298828	-7.95410156	-16.87500000	+22.80761719	+2728	+9.65039063	-7.11474609	-1.95996094	+39.94628906	-3.09814453	-23.44482422	+1980
+1458240813.01780010	+12.78369141	-4.99218750	-1.56884766	+28.34472656	-4.61425781	-50.66894531	+2928	+12.73974609	-3.13769531	-0.80859375	-8.17382813	-16.87500000	+22.85156250	+2748	+9.69873047	-7.05322266	-1.97314453	+39.72656250	-3.07617188	-23.26904297	+1992
+1458240813.02609990	+12.88037109	-4.88232422	-1.57324219	+28.03710938	-4.63623047	-50.38330078	+2980	+12.84960938	-3.02343750	-0.80419922	-8.45947266	-16.89697266	+22.96142578	+2788	+9.78222656	-6.92138672	-2.00830078	+39.24316406	-3.03222656	-22.87353516	+2012
+1458240813.03029990	+12.92871094	-4.82958984	-1.57763672	+27.86132813	-4.65820313	-50.25146484	+3008	+12.90673828	-2.97509766	-0.79980469	-8.63525391	-16.91894531	+23.04931641	+2808	+9.83056641	-6.85107422	-2.01708984	+39.06738281	-3.03222656	-22.76367188	+2020
+1458240813.03860000	+13.02978516	-4.71533203	-1.58642578	+27.55371094	-4.65820313	-49.92187500	+3064	+13.01660156	-2.86083984	-0.79541016	-8.87695313	-16.89697266	+23.24707031	+2848	+9.92285156	-6.71484375	-2.03027344	+38.69384766	-3.03222656	-22.47802734	+2036
+1458240813.04690000	+13.13085938	-4.60546875	-1.59521484	+27.24609375	-4.65820313	-49.54833984	+3116	+13.12207031	-2.74658203	-0.79541016	-9.09667969	-16.83105469	+23.46679688	+2888	+10.02392578	-6.56982422	-2.03906250	+38.38623047	-3.05419922	-22.23632813	+2056
+1458240813.05110000	+13.17919922	-4.55273438	-1.59960938	+27.09228516	-4.68017578	-49.35058594	+3140	+13.17480469	-2.69384766	-0.79541016	-9.20654297	-16.80908203	+23.57666016	+2904	+10.07226563	-6.49511719	-2.03906250	+38.27636719	-3.07617188	-22.10449219	+2064
+1458240813.05530000	+13.23193359	-4.49560547	-1.60400391	+26.93847656	-4.68017578	-49.17480469	+3164	+13.22314453	-2.63671875	-0.79101563	-9.31640625	-16.78710938	+23.70849609	+2924	+10.12939453	-6.41601563	-2.03906250	+38.21044922	-3.12011719	-22.01660156	+2076
+1458240813.05940010	+13.28027344	-4.43408203	-1.60839844	+26.80664063	-4.70214844	-48.99902344	+3184	+13.27587891	-2.57080078	-0.79101563	-9.33837891	-16.78710938	+23.84033203	+2944	+10.17773438	-6.34130859	-2.03906250	+38.07861328	-3.14208984	-21.95068359	+2088
+1458240813.06780000	+13.38574219	-4.32861328	-1.61279297	+26.49902344	-4.74609375	-48.64746094	+3220	+13.37255859	-2.46533203	-0.78222656	-9.53613281	-16.76513672	+24.06005859	+2976	+10.28320313	-6.18750000	-2.03027344	+37.92480469	-3.22998047	-21.81884766	+2108
+1458240813.07189990	+13.43408203	-4.27148438	-1.61279297	+26.36718750	-4.76806641	-48.49365234	+3236	+13.42529297	-2.39941406	-0.77783203	-9.53613281	-16.76513672	+24.19189453	+2996	+10.33154297	-6.11279297	-2.02587891	+37.81494141	-3.25195313	-21.77490234	+2120
+1458240813.08030010	+13.53515625	-4.16601563	-1.61718750	+26.03759766	-4.79003906	-48.16406250	+3264	+13.52197266	-2.28515625	-0.77343750	-9.62402344	-16.69921875	+24.38964844	+3028	+10.43261719	-5.95898438	-2.02148438	+37.66113281	-3.33984375	-21.66503906	+2140
+1458240813.08439990	+13.58349609	-4.10449219	-1.61718750	+25.92773438	-4.83398438	-48.03222656	+3276	+13.56591797	-2.22363281	-0.76904297	-9.60205078	-16.69921875	+24.49951172	+3048	+10.47656250	-5.88867188	-2.02148438	+37.52929688	-3.33984375	-21.62109375	+2152
+1458240813.09279990	+13.68017578	-3.99902344	-1.61279297	+25.66406250	-4.87792969	-47.76855469	+3300	+13.65820313	-2.10498047	-0.76025391	-9.64599609	-16.72119141	+24.65332031	+3084	+10.57324219	-5.74804688	-2.02148438	+37.33154297	-3.40576172	-21.51123047	+2168
+1458240813.09690000	+13.72412109	-3.93750000	-1.61279297	+25.57617188	-4.94384766	-47.68066406	+3316	+13.70654297	-2.04345703	-0.75146484	-9.64599609	-16.76513672	+24.74121094	+3100	+10.61279297	-5.68212891	-2.02148438	+37.17773438	-3.40576172	-21.46728516	+2176
+1458240813.10110000	+13.77246094	-3.88916016	-1.60839844	+25.42236328	-4.96582031	-47.59277344	+3328	+13.75488281	-1.98632813	-0.74267578	-9.66796875	-16.78710938	+24.78515625	+3116	+10.65673828	-5.62060547	-2.02587891	+37.02392578	-3.42773438	-21.42333984	+2184
+1458240813.10520010	+13.81640625	-3.83642578	-1.60839844	+25.26855469	-4.98779297	-47.50488281	+3340	+13.79882813	-1.92919922	-0.73828125	-9.71191406	-16.80908203	+24.82910156	+3136	+10.70068359	-5.55468750	-2.03466797	+36.89208984	-3.40576172	-21.33544922	+2192
+1458240813.11360000	+13.89990234	-3.72656250	-1.59521484	+25.07080078	-5.07568359	-47.37304688	+3376	+13.89111328	-1.81054688	-0.72070313	-9.71191406	-16.87500000	+24.91699219	+3172	+10.77978516	-5.44042969	-2.04785156	+36.51855469	-3.36181641	-21.18164063	+2204
+1458240813.11770010	+13.93945313	-3.66943359	-1.59960938	+24.96093750	-5.07568359	-47.28515625	+3392	+13.93505859	-1.75341797	-0.71630859	-9.73388672	-16.89697266	+24.93896484	+3192	+10.82373047	-5.37890625	-2.06103516	+36.36474609	-3.33984375	-21.11572266	+2212
+1458240813.12190010	+13.97900391	-3.61230469	-1.59521484	+24.89501953	-5.09765625	-47.21923828	+3416	+13.97460938	-1.68750000	-0.70751953	-9.73388672	-16.94091797	+24.98291016	+3212	+10.85888672	-5.32617188	-2.06982422	+36.16699219	-3.31787109	-21.02783203	+2220
+1458240813.12610010	+14.01855469	-3.55957031	-1.59521484	+24.76318359	-5.11962891	-47.17529297	+3436	+14.01855469	-1.63476563	-0.70312500	-9.77783203	-16.98486328	+25.00488281	+3228	+10.89843750	-5.26904297	-2.08300781	+35.99121094	-3.29589844	-20.93994141	+2224
+1458240813.13019990	+14.05810547	-3.51123047	-1.59082031	+24.63134766	-5.16357422	-47.13134766	+3460	+14.06250000	-1.58203125	-0.69433594	-9.84375000	-17.02880859	+25.02685547	+3248	+10.93798828	-5.21630859	-2.08740234	+35.81542969	-3.27392578	-20.89599609	+2232
+1458240813.13439990	+14.09765625	-3.45410156	-1.58642578	+24.56542969	-5.22949219	-47.08740234	+3484	+14.10644531	-1.52050781	-0.68115234	-9.86572266	-17.11669922	+25.04882813	+3268	+10.97753906	-5.15917969	-2.09619141	+35.63964844	-3.25195313	-20.85205078	+2236
+1458240813.13860010	+14.14160156	-3.40576172	-1.58203125	+24.43359375	-5.27343750	-47.06542969	+3508	+14.15039063	-1.47216797	-0.67236328	-9.93164063	-17.18261719	+25.07080078	+3288	+11.01708984	-5.10644531	-2.10498047	+35.46386719	-3.22998047	-20.78613281	+2240
+1458240813.14270000	+14.18115234	-3.35742188	-1.57763672	+24.32373047	-5.29541016	-47.02148438	+3532	+14.19433594	-1.41943359	-0.66357422	-9.99755859	-17.22656250	+25.09277344	+3308	+11.06103516	-5.05371094	-2.10937500	+35.31005859	-3.22998047	-20.74218750	+2244
+1458240813.14689990	+14.22070313	-3.30468750	-1.57763672	+24.23583984	-5.31738281	-46.95556641	+3560	+14.23388672	-1.36230469	-0.65917969	-9.99755859	-17.24853516	+25.09277344	+3328	+11.10058594	-4.99658203	-2.11816406	+35.15625000	-3.22998047	-20.69824219	+2252
+1458240813.15520000	+14.29980469	-3.20800781	-1.57763672	+24.01611328	-5.40527344	-46.82373047	+3612	+14.31738281	-1.26562500	-0.65039063	-10.15136719	-17.31445313	+25.15869141	+3360	+11.18847656	-4.88232422	-2.12255859	+34.91455078	-3.27392578	-20.65429688	+2264
+1458240813.15940000	+14.33935547	-3.15527344	-1.57324219	+23.92822266	-5.44921875	-46.75781250	+3636	+14.35693359	-1.20849609	-0.64160156	-10.17333984	-17.40234375	+25.18066406	+3380	+11.22802734	-4.82080078	-2.11816406	+34.82666016	-3.31787109	-20.67626953	+2268
+1458240813.16360000	+14.38330078	-3.11572266	-1.56884766	+23.79638672	-5.51513672	-46.69189453	+3656	+14.40087891	-1.16455078	-0.63281250	-10.26123047	-17.49023438	+25.22460938	+3400	+11.27197266	-4.75927734	-2.11816406	+34.73876953	-3.38378906	-20.67626953	+2276
+1458240813.17190000	+14.47119141	-3.02343750	-1.55566406	+23.57666016	-5.66894531	-46.60400391	+3700	+14.48437500	-1.06787109	-0.61962891	-10.37109375	-17.62207031	+25.29052734	+3436	+11.36425781	-4.63623047	-2.10058594	+34.60693359	-3.53759766	-20.76416016	+2296
+1458240813.18020010	+14.55908203	-2.93994141	-1.54687500	+23.31298828	-5.80078125	-46.49414063	+3732	+14.56347656	-0.98437500	-0.61083984	-10.50292969	-17.70996094	+25.33447266	+3468	+11.45654297	-4.51757813	-2.08300781	+34.47509766	-3.73535156	-20.83007813	+2316
+1458240813.18440010	+14.59863281	-2.89599609	-1.54687500	+23.22509766	-5.86669922	-46.42822266	+3748	+14.60302734	-0.93164063	-0.60205078	-10.50292969	-17.79785156	+25.35644531	+3484	+11.50048828	-4.45605469	-2.07421875	+34.40917969	-3.84521484	-20.89599609	+2324
+1458240813.19269990	+14.68212891	-2.81689453	-1.53808594	+22.96142578	-6.02050781	-46.34033203	+3772	+14.67773438	-0.84814453	-0.59326172	-10.61279297	-17.95166016	+25.42236328	+3516	+11.59277344	-4.33740234	-2.06103516	+34.29931641	-4.06494141	-20.98388672	+2344
+1458240813.19689990	+14.72607422	-2.77294922	-1.52050781	+22.87353516	-6.17431641	-46.34033203	+3788	+14.71728516	-0.79980469	-0.58007813	-10.63476563	-18.08349609	+25.46630859	+3532	+11.63232422	-4.28027344	-2.05224609	+34.25537109	-4.17480469	-21.04980469	+2352
+1458240813.20520000	+14.80957031	-2.69824219	-1.49853516	+22.58789063	-6.39404297	-46.38427734	+3812	+14.79638672	-0.72070313	-0.56250000	-10.74462891	-18.32519531	+25.48828125	+3568	+11.72021484	-4.17919922	-2.03906250	+34.03564453	-4.39453125	-21.18164063	+2368
+1458240813.21350000	+14.88867188	-2.62353516	-1.48535156	+22.39013672	-6.56982422	-46.40625000	+3832	+14.87109375	-0.63281250	-0.54492188	-10.74462891	-18.54492188	+25.48828125	+3604	+11.79931641	-4.08251953	-2.03027344	+33.79394531	-4.57031250	-21.29150391	+2380
+1458240813.21770000	+14.92382813	-2.58398438	-1.47656250	+22.25830078	-6.65771484	-46.42822266	+3844	+14.90625000	-0.59326172	-0.53613281	-10.76660156	-18.65478516	+25.48828125	+3620	+11.83886719	-4.03857422	-2.03466797	+33.64013672	-4.63623047	-21.31347656	+2384
+1458240813.22190000	+14.95458984	-2.54443359	-1.46337891	+22.17041016	-6.76757813	-46.49414063	+3860	+14.94140625	-0.54492188	-0.52294922	-10.76660156	-18.80859375	+25.48828125	+3640	+11.87402344	-3.99462891	-2.03906250	+33.50830078	-4.68017578	-21.33544922	+2388
+1458240813.22600010	+14.98974609	-2.50927734	-1.45019531	+22.06054688	-6.89941406	-46.53808594	+3880	+14.97656250	-0.50976563	-0.50537109	-10.81054688	-18.96240234	+25.48828125	+3660	+11.90917969	-3.95947266	-2.04345703	+33.31054688	-4.72412109	-21.35742188	+2392
+1458240813.23020010	+15.02050781	-2.47412109	-1.43701172	+21.92871094	-7.03125000	-46.62597656	+3896	+15.00732422	-0.47021484	-0.48779297	-10.85449219	-19.16015625	+25.48828125	+3680	+11.94433594	-3.92431641	-2.04785156	+33.13476563	-4.76806641	-21.40136719	+2396
+1458240813.23440000	+15.05126953	-2.43457031	-1.41943359	+21.86279297	-7.18505859	-46.69189453	+3920	+15.04248047	-0.43066406	-0.47021484	-10.85449219	-19.31396484	+25.48828125	+3700	+11.97949219	-3.88476563	-2.05224609	+32.98095703	-4.81201172	-21.42333984	+2396
+1458240813.24270010	+15.11279297	-2.36865234	-1.38867188	+21.64306641	-7.42675781	-46.84570313	+3964	+15.11279297	-0.36035156	-0.43505859	-10.94238281	-19.66552734	+25.44433594	+3740	+12.04980469	-3.82763672	-2.06103516	+32.54150391	-4.87792969	-21.46728516	+2404
+1458240813.24690010	+15.14355469	-2.32910156	-1.37988281	+21.57714844	-7.49267578	-46.88964844	+3992	+15.14794922	-0.32080078	-0.41748047	-10.96435547	-19.84130859	+25.44433594	+3760	+12.08056641	-3.79248047	-2.06542969	+32.38769531	-4.89990234	-21.46728516	+2408
+1458240813.25099990	+15.16992188	-2.29833984	-1.37109375	+21.44531250	-7.58056641	-46.91162109	+4016	+15.18310547	-0.28564453	-0.39990234	-11.00830078	-20.01708984	+25.44433594	+3780	+12.11572266	-3.76171875	-2.07421875	+32.21191406	-4.92187500	-21.46728516	+2408
+1458240813.25519990	+15.20068359	-2.26757813	-1.35791016	+21.33544922	-7.71240234	-46.93359375	+4044	+15.21386719	-0.25048828	-0.38232422	-11.05224609	-20.17089844	+25.44433594	+3800	+12.14648438	-3.73095703	-2.07421875	+32.01416016	-4.96582031	-21.48925781	+2412
+1458240813.25930000	+15.23144531	-2.23242188	-1.34033203	+21.24755859	-7.84423828	-46.95556641	+4072	+15.24462891	-0.21533203	-0.36474609	-11.09619141	-20.34667969	+25.44433594	+3824	+12.18164063	-3.69140625	-2.07861328	+31.90429688	-5.03173828	-21.48925781	+2416
+1458240813.26770000	+15.28857422	-2.17529297	-1.30517578	+21.02783203	-8.15185547	-47.02148438	+4128	+15.31054688	-0.15820313	-0.32519531	-11.27197266	-20.69824219	+25.48828125	+3864	+12.24755859	-3.62988281	-2.07421875	+31.57470703	-5.16357422	-21.57714844	+2424
+1458240813.27180000	+15.32373047	-2.14013672	-1.28759766	+20.96191406	-8.28369141	-47.02148438	+4160	+15.34570313	-0.12304688	-0.30761719	-11.31591797	-20.85205078	+25.51025391	+3884	+12.28271484	-3.58593750	-2.06982422	+31.50878906	-5.25146484	-21.57714844	+2432
+1458240813.27600000	+15.35449219	-2.11816406	-1.27441406	+20.83007813	-8.39355469	-46.97753906	+4184	+15.37646484	-0.09667969	-0.29003906	-11.40380859	-20.98388672	+25.55419922	+3904	+12.31787109	-3.55078125	-2.06542969	+31.42089844	-5.33935547	-21.59912109	+2440
+1458240813.28020000	+15.38525391	-2.09619141	-1.26562500	+20.67626953	-8.50341797	-46.93359375	+4208	+15.40722656	-0.07031250	-0.27685547	-11.49169922	-21.09375000	+25.59814453	+3924	+12.34863281	-3.51123047	-2.05224609	+31.33300781	-5.44921875	-21.62109375	+2448
+1458240813.28430010	+15.41601563	-2.06542969	-1.25683594	+20.56640625	-8.56933594	-46.86767578	+4228	+15.43798828	-0.03955078	-0.26367188	-11.53564453	-21.18164063	+25.64208984	+3944	+12.38378906	-3.46728516	-2.04345703	+31.28906250	-5.58105469	-21.64306641	+2456
+1458240813.29270010	+15.47753906	-2.02148438	-1.23925781	+20.28076172	-8.74511719	-46.71386719	+4264	+15.49511719	+0.01318359	-0.24609375	-11.68945313	-21.35742188	+25.75195313	+3980	+12.45410156	-3.37939453	-2.01708984	+31.20117188	-5.84472656	-21.70898438	+2476
+1458240813.29679990	+15.50830078	-1.99511719	-1.22167969	+20.19287109	-8.89892578	-46.64794922	+4284	+15.52148438	+0.04394531	-0.23291016	-11.73339844	-21.44531250	+25.79589844	+4000	+12.48486328	-3.33544922	-2.00390625	+31.20117188	-5.99853516	-21.70898438	+2488
+1458240813.30520010	+15.57421875	-1.95117188	-1.19531250	+19.95117188	-9.11865234	-46.53808594	+4312	+15.57421875	+0.08789063	-0.21093750	-11.93115234	-21.64306641	+25.92773438	+4036	+12.55078125	-3.25634766	-1.97753906	+31.11328125	-6.26220703	-21.75292969	+2508
+1458240813.30929990	+15.60498047	-1.92480469	-1.19091797	+19.86328125	-9.16259766	-46.45019531	+4324	+15.60058594	+0.11425781	-0.20654297	-11.97509766	-21.68701172	+25.99365234	+4052	+12.58154297	-3.21240234	-1.96435547	+31.13525391	-6.37207031	-21.75292969	+2516
+1458240813.31769990	+15.65771484	-1.88525391	-1.18652344	+19.59960938	-9.22851563	-46.25244141	+4340	+15.64892578	+0.15820313	-0.19775391	-12.10693359	-21.75292969	+26.10351563	+4088	+12.64306641	-3.13330078	-1.94238281	+31.04736328	-6.56982422	-21.73095703	+2536
+1458240813.32600000	+15.70605469	-1.84130859	-1.17333984	+19.42382813	-9.40429688	-46.14257813	+4360	+15.69287109	+0.20654297	-0.18457031	-12.23876953	-21.86279297	+26.19140625	+4124	+12.70019531	-3.06738281	-1.92919922	+30.93750000	-6.72363281	-21.70898438	+2548
+1458240813.33020000	+15.72802734	-1.81494141	-1.16455078	+19.33593750	-9.47021484	-46.09863281	+4372	+15.71484375	+0.22851563	-0.17138672	-12.30468750	-21.95068359	+26.25732422	+4140	+12.72656250	-3.03662109	-1.92480469	+30.84960938	-6.76757813	-21.66503906	+2556
+1458240813.33850000	+15.78076172	-1.77099609	-1.13818359	+19.18212891	-9.66796875	-46.07666016	+4396	+15.76318359	+0.26806641	-0.14941406	-12.50244141	-22.10449219	+26.36718750	+4180	+12.77490234	-2.98828125	-1.92480469	+30.62988281	-6.78955078	-21.59912109	+2560
+1458240813.34260010	+15.79833984	-1.75341797	-1.12939453	+19.07226563	-9.71191406	-46.07666016	+4408	+15.78515625	+0.28564453	-0.13623047	-12.61230469	-22.19238281	+26.41113281	+4196	+12.80126953	-2.97070313	-1.93359375	+30.47607422	-6.76757813	-21.53320313	+2564
+1458240813.34680010	+15.81591797	-1.73144531	-1.12500000	+19.00634766	-9.73388672	-46.05468750	+4424	+15.80712891	+0.30322266	-0.12304688	-12.72216797	-22.28027344	+26.45507813	+4216	+12.82324219	-2.95312500	-1.93798828	+30.34423828	-6.72363281	-21.48925781	+2568
+1458240813.35100010	+15.83349609	-1.70947266	-1.12060547	+18.94042969	-9.77783203	-46.03271484	+4440	+15.82910156	+0.32519531	-0.10986328	-12.83203125	-22.34619141	+26.52099609	+4236	+12.84521484	-2.93554688	-1.94238281	+30.19042969	-6.70166016	-21.44531250	+2568
+1458240813.35509990	+15.85107422	-1.69189453	-1.11181641	+18.85253906	-9.82177734	-46.03271484	+4460	+15.84667969	+0.34716797	-0.09667969	-12.94189453	-22.43408203	+26.58691406	+4256	+12.86718750	-2.92236328	-1.95117188	+30.01464844	-6.65771484	-21.37939453	+2572
+1458240813.35929990	+15.86865234	-1.66992188	-1.09863281	+18.76464844	-9.95361328	-46.03271484	+4480	+15.86865234	+0.36474609	-0.07470703	-13.09570313	-22.54394531	+26.67480469	+4280	+12.88916016	-2.90478516	-1.95996094	+29.88281250	-6.61376953	-21.33544922	+2572
+1458240813.36350010	+15.88623047	-1.65673828	-1.08105469	+18.65478516	-10.06347656	-46.05468750	+4504	+15.89062500	+0.37792969	-0.05712891	-13.29345703	-22.65380859	+26.76269531	+4300	+12.90673828	-2.89599609	-1.96435547	+29.70703125	-6.56982422	-21.29150391	+2576
+1458240813.36760000	+15.90380859	-1.63916016	-1.06347656	+18.54492188	-10.17333984	-46.09863281	+4528	+15.91259766	+0.39550781	-0.03515625	-13.49121094	-22.78564453	+26.87255859	+4320	+12.92871094	-2.88281250	-1.96875000	+29.50927734	-6.52587891	-21.24755859	+2576
+1458240813.37179990	+15.92578125	-1.62158203	-1.05468750	+18.50097656	-10.21728516	-46.07666016	+4552	+15.93896484	+0.40429688	-0.01757813	-13.73291016	-22.87353516	+27.00439453	+4340	+12.95068359	-2.86962891	-1.97314453	+29.37744141	-6.50390625	-21.22558594	+2576
+1458240813.37599990	+15.94775391	-1.60839844	-1.04589844	+18.39111328	-10.26123047	-46.05468750	+4576	+15.96093750	+0.41748047	+0.00000000	-13.99658203	-22.93945313	+27.13623047	+4364	+12.97265625	-2.85644531	-1.97753906	+29.22363281	-6.48193359	-21.18164063	+2576
+1458240813.38010000	+15.96093750	-1.59521484	-1.03710938	+18.28125000	-10.30517578	-46.03271484	+4600	+15.98291016	+0.43066406	+0.01757813	-14.23828125	-22.98339844	+27.29003906	+4384	+12.99023438	-2.83886719	-1.97753906	+29.06982422	-6.45996094	-21.13769531	+2576
+1458240813.38430000	+15.97851563	-1.58203125	-1.02832031	+18.19335938	-10.37109375	-45.98876953	+4628	+16.00048828	+0.43945313	+0.03076172	-14.52392578	-23.04931641	+27.44384766	+4404	+13.01220703	-2.82128906	-1.97753906	+28.95996094	-6.45996094	-21.11572266	+2580
+1458240813.39260010	+16.01367188	-1.56005859	-1.01074219	+17.92968750	-10.52490234	-45.87890625	+4676	+16.03564453	+0.45263672	+0.06152344	-15.20507813	-23.09326172	+27.90527344	+4444	+13.05615234	-2.77294922	-1.97314453	+28.80615234	-6.52587891	-21.04980469	+2588
+1458240813.39680000	+16.04003906	-1.54687500	-1.00634766	+17.84179688	-10.56884766	-45.81298828	+4700	+16.05761719	+0.45703125	+0.07470703	-15.57861328	-23.11523438	+28.14697266	+4460	+13.07812500	-2.74658203	-1.95996094	+28.76220703	-6.59179688	-21.04980469	+2596
+1458240813.40100000	+16.06201172	-1.53369141	-1.00195313	+17.73193359	-10.63476563	-45.72509766	+4720	+16.07519531	+0.46142578	+0.08789063	-15.97412109	-23.11523438	+28.38867188	+4480	+13.10009766	-2.72021484	-1.95117188	+28.69628906	-6.67968750	-21.02783203	+2604
+1458240813.40510010	+16.07958984	-1.52490234	-0.99755859	+17.60009766	-10.65673828	-45.63720703	+4740	+16.09716797	+0.46142578	+0.09228516	-16.36962891	-23.04931641	+28.65234375	+4496	+13.11767578	-2.69824219	-1.94238281	+28.65234375	-6.74560547	-21.02783203	+2612
+1458240813.40930010	+16.10156250	-1.51171875	-1.00195313	+17.53417969	-10.65673828	-45.52734375	+4756	+16.11474609	+0.46142578	+0.09228516	-16.76513672	-22.98339844	+28.89404297	+4512	+13.13964844	-2.66748047	-1.92919922	+28.63037109	-6.83349609	-21.00585938	+2624
+1458240813.41339990	+16.11914063	-1.50292969	-1.00195313	+17.42431641	-10.67871094	-45.41748047	+4768	+16.13232422	+0.46142578	+0.09228516	-17.16064453	-22.87353516	+29.15771484	+4528	+13.16162109	-2.63671875	-1.91601563	+28.60839844	-6.94335938	-21.00585938	+2636
+1458240813.41759990	+16.13671875	-1.49414063	-1.01074219	+17.29248047	-10.63476563	-45.28564453	+4780	+16.14550781	+0.45703125	+0.08789063	-17.57812500	-22.76367188	+29.42138672	+4548	+13.18359375	-2.61035156	-1.90283203	+28.58642578	-7.00927734	-20.96191406	+2644
+1458240813.42179990	+16.15869141	-1.48974609	-1.01074219	+17.16064453	-10.70068359	-45.19775391	+4792	+16.15869141	+0.46142578	+0.08789063	-17.95166016	-22.67578125	+29.68505859	+4564	+13.20117188	-2.57958984	-1.89404297	+28.58642578	-7.09716797	-20.93994141	+2656
+1458240813.43010000	+16.19384766	-1.47216797	-1.00634766	+16.91894531	-10.83251953	-45.02197266	+4812	+16.18945313	+0.44824219	+0.08789063	-18.76464844	-22.50000000	+30.19042969	+4604	+13.24072266	-2.52685547	-1.87207031	+28.52050781	-7.27294922	-20.89599609	+2680
+1458240813.43429990	+16.21142578	-1.45898438	-1.00634766	+16.87500000	-10.89843750	-44.93408203	+4820	+16.20703125	+0.44824219	+0.08349609	-19.13818359	-22.43408203	+30.43212891	+4624	+13.25830078	-2.49609375	-1.85888672	+28.49853516	-7.38281250	-20.87402344	+2692
+1458240813.43840000	+16.23339844	-1.45019531	-1.00634766	+16.78710938	-10.94238281	-44.86816406	+4824	+16.22460938	+0.44384766	+0.08349609	-19.48974609	-22.34619141	+30.65185547	+4640	+13.27587891	-2.48291016	-1.85009766	+28.41064453	-7.44873047	-20.85205078	+2700
+1458240813.44260000	+16.24658203	-1.44580078	-1.00634766	+16.72119141	-10.98632813	-44.82421875	+4832	+16.24218750	+0.43945313	+0.08349609	-19.86328125	-22.28027344	+30.82763672	+4656	+13.29345703	-2.46533203	-1.84570313	+28.32275391	-7.47070313	-20.80810547	+2708
+1458240813.44680000	+16.25537109	-1.44140625	-1.00195313	+16.61132813	-11.09619141	-44.78027344	+4840	+16.25537109	+0.44384766	+0.08789063	-20.14892578	-22.23632813	+31.02539063	+4672	+13.31103516	-2.45214844	-1.84570313	+28.23486328	-7.47070313	-20.76416016	+2716
+1458240813.45090010	+16.26855469	-1.43261719	-0.99316406	+16.52343750	-11.22802734	-44.78027344	+4852	+16.27294922	+0.44384766	+0.08789063	-20.43457031	-22.19238281	+31.17919922	+4692	+13.32861328	-2.43896484	-1.85009766	+28.10302734	-7.49267578	-20.72021484	+2724
+1458240813.45510010	+16.28173828	-1.42822266	-0.98437500	+16.41357422	-11.33789063	-44.75830078	+4864	+16.28613281	+0.43945313	+0.09667969	-20.74218750	-22.19238281	+31.35498047	+4708	+13.34179688	-2.43017578	-1.85449219	+27.99316406	-7.44873047	-20.67626953	+2728
+1458240813.45930000	+16.29052734	-1.41943359	-0.97119141	+16.34765625	-11.49169922	-44.78027344	+4880	+16.30371094	+0.44384766	+0.11425781	-21.00585938	-22.28027344	+31.55273438	+4732	+13.35937500	-2.42138672	-1.85888672	+27.86132813	-7.42675781	-20.63232422	+2732
+1458240813.46339990	+16.30371094	-1.41503906	-0.95800781	+16.28173828	-11.66748047	-44.82421875	+4896	+16.32128906	+0.44384766	+0.13183594	-21.26953125	-22.39013672	+31.72851563	+4752	+13.37255859	-2.42138672	-1.86328125	+27.68554688	-7.42675781	-20.61035156	+2736
+1458240813.46760010	+16.31250000	-1.40625000	-0.93603516	+16.21582031	-11.86523438	-44.86816406	+4916	+16.33886719	+0.44384766	+0.15380859	-21.53320313	-22.50000000	+31.88232422	+4772	+13.39013672	-2.42138672	-1.87207031	+27.50976563	-7.38281250	-20.58837891	+2740
+1458240813.47180010	+16.32128906	-1.39746094	-0.92285156	+16.17187500	-12.04101563	-44.91210938	+4936	+16.36083984	+0.45263672	+0.17138672	-21.73095703	-22.56591797	+32.01416016	+4796	+13.40332031	-2.42138672	-1.88085938	+27.33398438	-7.33886719	-20.54443359	+2744
+1458240813.48009990	+16.33886719	-1.38867188	-0.89208984	+16.04003906	-12.34863281	-45.00000000	+4984	+16.39599609	+0.45703125	+0.20214844	-22.14843750	-22.71972656	+32.23388672	+4840	+13.43408203	-2.42578125	-1.89843750	+26.96044922	-7.20703125	-20.47851563	+2744
+1458240813.48429990	+16.34765625	-1.38867188	-0.87451172	+15.95214844	-12.50244141	-45.04394531	+5008	+16.40917969	+0.46142578	+0.21972656	-22.34619141	-22.85156250	+32.36572266	+4864	+13.44726563	-2.42578125	-1.91162109	+26.78466797	-7.16308594	-20.45654297	+2748
+1458240813.48840000	+16.35205078	-1.37988281	-0.85693359	+15.86425781	-12.67822266	-45.08789063	+5040	+16.41796875	+0.46582031	+0.24169922	-22.54394531	-23.00537109	+32.49755859	+4892	+13.46044922	-2.42138672	-1.92041016	+26.65283203	-7.11914063	-20.41259766	+2748
+1458240813.49260000	+16.36083984	-1.37548828	-0.83935547	+15.77636719	-12.85400391	-45.10986328	+5068	+16.43554688	+0.46582031	+0.26367188	-22.74169922	-23.11523438	+32.65136719	+4916	+13.47363281	-2.41699219	-1.92480469	+26.49902344	-7.11914063	-20.41259766	+2748
+1458240813.50090000	+16.38281250	-1.36669922	-0.81738281	+15.62255859	-13.11767578	-45.13183594	+5120	+16.46191406	+0.47021484	+0.29882813	-23.11523438	-23.31298828	+32.89306641	+4964	+13.50000000	-2.40380859	-1.92919922	+26.27929688	-7.11914063	-20.39062500	+2748
+1458240813.50510000	+16.39599609	-1.36669922	-0.80859375	+15.51269531	-13.24951172	-45.15380859	+5144	+16.47509766	+0.47021484	+0.31201172	-23.31298828	-23.35693359	+33.00292969	+4988	+13.51318359	-2.39501953	-1.92919922	+26.14746094	-7.14111328	-20.39062500	+2752
+1458240813.50920010	+16.40917969	-1.36669922	-0.80419922	+15.42480469	-13.31542969	-45.13183594	+5168	+16.48828125	+0.47021484	+0.31201172	-23.51074219	-23.35693359	+33.09082031	+5012	+13.52636719	-2.38623047	-1.92480469	+26.08154297	-7.20703125	-20.36865234	+2752
+1458240813.51340010	+16.41796875	-1.36230469	-0.79980469	+15.31494141	-13.38134766	-45.08789063	+5188	+16.49707031	+0.47021484	+0.31201172	-23.73046875	-23.33496094	+33.17871094	+5036	+13.53955078	-2.36865234	-1.92041016	+26.05957031	-7.27294922	-20.36865234	+2760
+1458240813.51760010	+16.43115234	-1.36230469	-0.80419922	+15.20507813	-13.40332031	-45.02197266	+5208	+16.50585938	+0.46582031	+0.31201172	-23.92822266	-23.29101563	+33.28857422	+5060	+13.54833984	-2.34667969	-1.91601563	+26.01562500	-7.33886719	-20.34667969	+2764
+1458240813.52169990	+16.44433594	-1.35791016	-0.80859375	+15.09521484	-13.42529297	-44.95605469	+5224	+16.51025391	+0.46142578	+0.31640625	-24.19189453	-23.31298828	+33.42041016	+5084	+13.56152344	-2.32470703	-1.91162109	+26.01562500	-7.44873047	-20.34667969	+2772
+1458240813.52589990	+16.45751953	-1.35791016	-0.81298828	+14.98535156	-13.44726563	-44.86816406	+5240	+16.51464844	+0.45703125	+0.31640625	-24.47753906	-23.31298828	+33.55224609	+5108	+13.57470703	-2.30273438	-1.90283203	+26.01562500	-7.53662109	-20.34667969	+2780
+1458240813.53420000	+16.49267578	-1.35791016	-0.81738281	+14.74365234	-13.55712891	-44.73632813	+5256	+16.53662109	+0.43945313	+0.31640625	-25.09277344	-23.20312500	+33.83789063	+5156	+13.59667969	-2.25878906	-1.87646484	+26.03759766	-7.80029297	-20.36865234	+2800
+1458240813.53839990	+16.51025391	-1.35791016	-0.82177734	+14.63378906	-13.55712891	-44.64843750	+5264	+16.54541016	+0.43505859	+0.30761719	-25.42236328	-23.13720703	+33.96972656	+5180	+13.60986328	-2.24121094	-1.86328125	+26.01562500	-7.93212891	-20.39062500	+2808
+1458240813.54259990	+16.51904297	-1.36230469	-0.82617188	+14.52392578	-13.57910156	-44.58251953	+5268	+16.54980469	+0.42626953	+0.30322266	-25.75195313	-23.04931641	+34.10156250	+5204	+13.62304688	-2.22363281	-1.85449219	+25.99365234	-8.02001953	-20.36865234	+2816
+1458240813.54670000	+16.53222656	-1.36230469	-0.83056641	+14.41406250	-13.57910156	-44.49462891	+5268	+16.55419922	+0.41308594	+0.29882813	-26.16943359	-22.98339844	+34.25537109	+5228	+13.63623047	-2.20166016	-1.84570313	+25.99365234	-8.12988281	-20.39062500	+2828
+1458240813.55090000	+16.54541016	-1.36230469	-0.83496094	+14.30419922	-13.60107422	-44.42871094	+5272	+16.56298828	+0.40429688	+0.29443359	-26.54296875	-22.91748047	+34.43115234	+5252	+13.64501953	-2.18408203	-1.83691406	+25.99365234	-8.23974609	-20.39062500	+2836
+1458240813.55510000	+16.55419922	-1.35791016	-0.83935547	+14.21630859	-13.62304688	-44.36279297	+5272	+16.56738281	+0.39990234	+0.29882813	-26.93847656	-22.89550781	+34.62890625	+5276	+13.65820313	-2.16650391	-1.83251953	+25.97167969	-8.32763672	-20.39062500	+2844
+1458240813.55920000	+16.56298828	-1.35791016	-0.83496094	+14.12841797	-13.73291016	-44.31884766	+5272	+16.57617188	+0.38232422	+0.30761719	-27.44384766	-22.89550781	+34.84863281	+5300	+13.66699219	-2.15332031	-1.82812500	+25.92773438	-8.39355469	-20.39062500	+2852
+1458240813.56340000	+16.57617188	-1.36230469	-0.82617188	+14.01855469	-13.82080078	-44.31884766	+5272	+16.58935547	+0.37353516	+0.31640625	-27.90527344	-22.89550781	+35.06835938	+5320	+13.67578125	-2.14892578	-1.82812500	+25.81787109	-8.45947266	-20.41259766	+2860
+1458240813.56750010	+16.58496094	-1.36230469	-0.81298828	+13.90869141	-13.95263672	-44.34082031	+5276	+16.59814453	+0.36914063	+0.32958984	-28.36669922	-22.91748047	+35.31005859	+5340	+13.68896484	-2.14892578	-1.82812500	+25.70800781	-8.50341797	-20.41259766	+2864
+1458240813.57170010	+16.59375000	-1.36669922	-0.79980469	+13.82080078	-14.08447266	-44.38476563	+5284	+16.60693359	+0.35595703	+0.34716797	-28.87207031	-22.93945313	+35.55175781	+5360	+13.70214844	-2.14453125	-1.82812500	+25.59814453	-8.54736328	-20.43457031	+2864
+1458240813.57590010	+16.60693359	-1.36669922	-0.78222656	+13.75488281	-14.23828125	-44.40673828	+5288	+16.62011719	+0.35156250	+0.36035156	-29.35546875	-22.96142578	+35.77148438	+5380	+13.71533203	-2.14892578	-1.82812500	+25.44433594	-8.59130859	-20.45654297	+2868
+1458240813.57999990	+16.60693359	-1.36669922	-0.76904297	+13.66699219	-14.32617188	-44.45068359	+5296	+16.62890625	+0.34277344	+0.37792969	-29.83886719	-23.00537109	+35.99121094	+5400	+13.72412109	-2.15332031	-1.84130859	+25.29052734	-8.56933594	-20.45654297	+2872
+1458240813.58419990	+16.60693359	-1.36669922	-0.75146484	+13.60107422	-14.50195313	-44.51660156	+5308	+16.63769531	+0.33837891	+0.39990234	-30.32226563	-23.07128906	+36.25488281	+5420	+13.73291016	-2.15771484	-1.85009766	+25.13671875	-8.54736328	-20.45654297	+2876
+1458240813.58839990	+16.60693359	-1.36669922	-0.72949219	+13.53515625	-14.69970703	-44.60449219	+5324	+16.64648438	+0.33398438	+0.41748047	-30.80566406	-23.13720703	+36.51855469	+5440	+13.74169922	-2.16650391	-1.85888672	+24.96093750	-8.52539063	-20.47851563	+2880
+1458240813.59250000	+16.61132813	-1.36230469	-0.70751953	+13.46923828	-14.89746094	-44.69238281	+5340	+16.65527344	+0.33398438	+0.44384766	-31.28906250	-23.20312500	+36.78222656	+5460	+13.75048828	-2.17529297	-1.87207031	+24.78515625	-8.50341797	-20.47851563	+2880
+1458240813.59670000	+16.61572266	-1.36230469	-0.68554688	+13.42529297	-15.07324219	-44.78027344	+5360	+16.66845703	+0.32958984	+0.47021484	-31.79443359	-23.26904297	+37.06787109	+5476	+13.75927734	-2.17968750	-1.87646484	+24.65332031	-8.52539063	-20.52246094	+2880
+1458240813.60089990	+16.62011719	-1.36230469	-0.65917969	+13.35937500	-15.29296875	-44.86816406	+5380	+16.67724609	+0.32080078	+0.49218750	-32.32177734	-23.33496094	+37.33154297	+5492	+13.76806641	-2.18847656	-1.88525391	+24.47753906	-8.52539063	-20.54443359	+2884
+1458240813.60500000	+16.62011719	-1.36230469	-0.63720703	+13.29345703	-15.46875000	-44.93408203	+5400	+16.68603516	+0.31640625	+0.51416016	-32.82714844	-23.37890625	+37.57324219	+5508	+13.77685547	-2.19726563	-1.88964844	+24.32373047	-8.54736328	-20.58837891	+2884
+1458240813.60920000	+16.62451172	-1.36230469	-0.61962891	+13.27148438	-15.60058594	-45.00000000	+5424	+16.69042969	+0.31640625	+0.53173828	-33.26660156	-23.40087891	+37.79296875	+5520	+13.79003906	-2.20166016	-1.89843750	+24.19189453	-8.54736328	-20.61035156	+2884
+1458240813.61340000	+16.62451172	-1.35791016	-0.60644531	+13.22753906	-15.73242188	-45.04394531	+5448	+16.69482422	+0.31640625	+0.54492188	-33.72802734	-23.37890625	+38.01269531	+5532	+13.79882813	-2.20166016	-1.90283203	+24.08203125	-8.56933594	-20.63232422	+2884
+1458240813.61750010	+16.62890625	-1.35351563	-0.58886719	+13.20556641	-15.86425781	-45.08789063	+5468	+16.69921875	+0.31201172	+0.55371094	-34.16748047	-23.33496094	+38.23242188	+5544	+13.80322266	-2.20166016	-1.90283203	+23.99414063	-8.61328125	-20.65429688	+2880
+1458240813.62170000	+16.62890625	-1.34912109	-0.58007813	+13.18359375	-15.95214844	-45.10986328	+5492	+16.70361328	+0.31201172	+0.56250000	-34.62890625	-23.29101563	+38.45214844	+5560	+13.81201172	-2.19726563	-1.90283203	+23.95019531	-8.67919922	-20.67626953	+2880
+1458240813.62590000	+16.62890625	-1.34912109	-0.57568359	+13.16162109	-16.04003906	-45.13183594	+5512	+16.70361328	+0.29882813	+0.57128906	-35.15625000	-23.24707031	+38.69384766	+5572	+13.82080078	-2.18408203	-1.90283203	+23.92822266	-8.74511719	-20.69824219	+2884
+1458240813.63000010	+16.63769531	-1.34912109	-0.56689453	+13.11767578	-16.14990234	-45.13183594	+5532	+16.70361328	+0.28564453	+0.57568359	-35.66162109	-23.15917969	+38.91357422	+5584	+13.82958984	-2.17529297	-1.89404297	+23.92822266	-8.87695313	-20.76416016	+2888
+1458240813.63420010	+16.64648438	-1.34472656	-0.56250000	+13.09570313	-16.19384766	-45.08789063	+5552	+16.70800781	+0.27685547	+0.57128906	-36.14501953	-23.02734375	+39.11132813	+5596	+13.83837891	-2.16210938	-1.87646484	+23.95019531	-9.03076172	-20.80810547	+2892
+1458240813.63840010	+16.65527344	-1.34033203	-0.56250000	+13.09570313	-16.21582031	-45.06591797	+5568	+16.71240234	+0.26806641	+0.56689453	-36.62841797	-22.89550781	+39.28710938	+5604	+13.84716797	-2.14453125	-1.86328125	+23.97216797	-9.16259766	-20.85205078	+2900
+1458240813.64249990	+16.65966797	-1.33593750	-0.56250000	+13.07373047	-16.23779297	-45.02197266	+5580	+16.71240234	+0.25927734	+0.56250000	-37.08984375	-22.74169922	+39.48486328	+5616	+13.85595703	-2.13134766	-1.85009766	+24.01611328	-9.31640625	-20.89599609	+2908
+1458240813.64669990	+16.66845703	-1.33593750	-0.56689453	+13.05175781	-16.23779297	-45.00000000	+5592	+16.71240234	+0.24609375	+0.55371094	-37.59521484	-22.56591797	+39.63867188	+5632	+13.86474609	-2.11376953	-1.84130859	+24.08203125	-9.42626953	-20.91796875	+2916
+1458240813.65080000	+16.67285156	-1.33154297	-0.57568359	+13.02978516	-16.21582031	-44.93408203	+5604	+16.71240234	+0.23291016	+0.54052734	-38.07861328	-22.36816406	+39.81445313	+5648	+13.87353516	-2.09619141	-1.82812500	+24.14794922	-9.55810547	-20.93994141	+2928
+1458240813.65500000	+16.68164063	-1.32714844	-0.58007813	+13.02978516	-16.19384766	-44.86816406	+5612	+16.71240234	+0.21972656	+0.53173828	-38.58398438	-22.17041016	+39.99023438	+5660	+13.88232422	-2.07421875	-1.81054688	+24.23583984	-9.71191406	-20.98388672	+2940
+1458240813.65920000	+16.68603516	-1.32275391	-0.58447266	+13.02978516	-16.19384766	-44.82421875	+5620	+16.71679688	+0.20654297	+0.52734375	-39.13330078	-21.99462891	+40.20996094	+5676	+13.88671875	-2.05664063	-1.80175781	+24.30175781	-9.82177734	-21.00585938	+2948
+1458240813.66330000	+16.69482422	-1.31835938	-0.58886719	+13.02978516	-16.19384766	-44.78027344	+5624	+16.71679688	+0.19335938	+0.51855469	-39.66064453	-21.84082031	+40.40771484	+5688	+13.89550781	-2.04345703	-1.78857422	+24.34570313	-9.95361328	-21.04980469	+2956
+1458240813.66750000	+16.70361328	-1.31396484	-0.59326172	+13.02978516	-16.19384766	-44.75830078	+5628	+16.71679688	+0.18017578	+0.52294922	-40.20996094	-21.68701172	+40.64941406	+5700	+13.90429688	-2.03027344	-1.77099609	+24.38964844	-10.06347656	-21.09375000	+2968
+1458240813.67170000	+16.71240234	-1.30957031	-0.59326172	+13.05175781	-16.21582031	-44.73632813	+5628	+16.72119141	+0.16699219	+0.51855469	-40.75927734	-21.53320313	+40.84716797	+5712	+13.90869141	-2.01708984	-1.76220703	+24.43359375	-10.17333984	-21.13769531	+2976
+1458240813.67580010	+16.72119141	-1.30517578	-0.58886719	+13.07373047	-16.25976563	-44.73632813	+5632	+16.72558594	+0.16259766	+0.51855469	-41.26464844	-21.35742188	+41.04492188	+5724	+13.91748047	-2.00830078	-1.75341797	+24.43359375	-10.26123047	-21.15966797	+2984
+1458240813.68000010	+16.72558594	-1.29638672	-0.58886719	+13.09570313	-16.28173828	-44.73632813	+5632	+16.72558594	+0.15380859	+0.51855469	-41.79199219	-21.20361328	+41.26464844	+5740	+13.92626953	-2.00390625	-1.74902344	+24.43359375	-10.30517578	-21.18164063	+2992
+1458240813.68420000	+16.72998047	-1.29638672	-0.58447266	+13.09570313	-16.32568359	-44.75830078	+5636	+16.72998047	+0.14501953	+0.52734375	-42.36328125	-21.09375000	+41.50634766	+5752	+13.93066406	-1.99951172	-1.74902344	+24.41162109	-10.32714844	-21.20361328	+2996
+1458240813.68829990	+16.73437500	-1.29199219	-0.58447266	+13.13964844	-16.36962891	-44.78027344	+5636	+16.72998047	+0.14062500	+0.53173828	-42.89062500	-20.93994141	+41.74804688	+5768	+13.93945313	-1.99951172	-1.74902344	+24.36767578	-10.32714844	-21.22558594	+3000
+1458240813.69250010	+16.73437500	-1.28320313	-0.57568359	+13.16162109	-16.43554688	-44.82421875	+5640	+16.72998047	+0.13623047	+0.54492188	-43.43994141	-20.83007813	+42.01171875	+5780	+13.94384766	-1.99951172	-1.75341797	+24.32373047	-10.32714844	-21.24755859	+3004
+1458240813.69670010	+16.73876953	-1.27441406	-0.56250000	+13.20556641	-16.54541016	-44.89013672	+5648	+16.73437500	+0.13183594	+0.56250000	-44.03320313	-20.74218750	+42.31933594	+5796	+13.95263672	-2.00390625	-1.75781250	+24.23583984	-10.32714844	-21.26953125	+3008
+1458240813.70079990	+16.74316406	-1.27001953	-0.54931641	+13.24951172	-16.67724609	-44.97802734	+5652	+16.73876953	+0.13183594	+0.58007813	-44.60449219	-20.65429688	+42.62695313	+5808	+13.95703125	-2.01269531	-1.76220703	+24.12597656	-10.30517578	-21.29150391	+3012
+1458240813.70499990	+16.74316406	-1.26562500	-0.53173828	+13.29345703	-16.80908203	-45.06591797	+5664	+16.74316406	+0.13183594	+0.60205078	-45.15380859	-20.56640625	+42.93457031	+5824	+13.96582031	-2.02148438	-1.77099609	+24.01611328	-10.26123047	-21.33544922	+3016
+1458240813.70919990	+16.74316406	-1.26123047	-0.51416016	+13.33740234	-16.91894531	-45.17578125	+5672	+16.74316406	+0.12744141	+0.61083984	-45.74707031	-20.41259766	+43.17626953	+5836	+13.97021484	-2.03466797	-1.78417969	+23.88427734	-10.21728516	-21.35742188	+3020
+1458240813.71330000	+16.74316406	-1.25683594	-0.49658203	+13.38134766	-17.05078125	-45.26367188	+5684	+16.74755859	+0.12304688	+0.61962891	-46.31835938	-20.23681641	+43.41796875	+5852	+13.97900391	-2.04345703	-1.79296875	+23.75244141	-10.15136719	-21.35742188	+3024
+1458240813.71750000	+16.74316406	-1.25244141	-0.48339844	+13.42529297	-17.16064453	-45.37353516	+5700	+16.75195313	+0.11865234	+0.62841797	-46.91162109	-20.06103516	+43.63769531	+5864	+13.98339844	-2.05224609	-1.80615234	+23.64257813	-10.10742188	-21.37939453	+3028
+1458240813.72170000	+16.74316406	-1.24804688	-0.47021484	+13.44726563	-17.27050781	-45.46142578	+5716	+16.75195313	+0.11425781	+0.64160156	-47.50488281	-19.92919922	+43.94531250	+5876	+13.98779297	-2.06103516	-1.81933594	+23.53271484	-10.04150391	-21.37939453	+3028
+1458240813.72580000	+16.73876953	-1.24365234	-0.45263672	+13.49121094	-17.40234375	-45.57128906	+5732	+16.75195313	+0.10546875	+0.65478516	-48.14208984	-19.77539063	+44.25292969	+5888	+13.99218750	-2.06982422	-1.83251953	+23.44482422	-9.97558594	-21.40136719	+3028
+1458240813.73000000	+16.73876953	-1.23925781	-0.43505859	+13.53515625	-17.55615234	-45.68115234	+5748	+16.75195313	+0.10107422	+0.66796875	-48.75732422	-19.57763672	+44.56054688	+5900	+13.99658203	-2.07421875	-1.83691406	+23.33496094	-9.97558594	-21.42333984	+3028
+1458240813.73410010	+16.73876953	-1.23486328	-0.42187500	+13.55712891	-17.66601563	-45.76904297	+5768	+16.75634766	+0.08789063	+0.67236328	-49.39453125	-19.33593750	+44.82421875	+5908	+14.00537109	-2.07861328	-1.84130859	+23.26904297	-9.97558594	-21.44531250	+3024
+1458240813.73830010	+16.73876953	-1.23046875	-0.40429688	+13.60107422	-17.77587891	-45.85693359	+5784	+16.75634766	+0.07470703	+0.67236328	-50.05371094	-19.07226563	+45.08789063	+5920	+14.00976563	-2.07861328	-1.84570313	+23.22509766	-9.99755859	-21.46728516	+3024
+1458240813.74250010	+16.74316406	-1.23046875	-0.39550781	+13.60107422	-17.86376953	-45.92285156	+5804	+16.76074219	+0.06152344	+0.67236328	-50.71289063	-18.78662109	+45.28564453	+5932	+14.01416016	-2.07861328	-1.84130859	+23.18115234	-10.01953125	-21.48925781	+3020
+1458240813.74659990	+16.74316406	-1.23046875	-0.39111328	+13.60107422	-17.90771484	-45.96679688	+5820	+16.76074219	+0.04833984	+0.66357422	-51.35009766	-18.50097656	+45.48339844	+5944	+14.01855469	-2.07421875	-1.84130859	+23.18115234	-10.08544922	-21.51123047	+3020
+1458240813.75079990	+16.74755859	-1.22607422	-0.39111328	+13.60107422	-17.92968750	-45.98876953	+5832	+16.76074219	+0.03076172	+0.65478516	-52.00927734	-18.17138672	+45.70312500	+5952	+14.02294922	-2.06103516	-1.83691406	+23.20312500	-10.12939453	-21.51123047	+3020
+1458240813.75500010	+16.75195313	-1.22607422	-0.38671875	+13.60107422	-17.95166016	-46.01074219	+5844	+16.76074219	+0.01318359	+0.64160156	-52.66845703	-17.79785156	+45.87890625	+5964	+14.03173828	-2.04785156	-1.82812500	+23.26904297	-10.21728516	-21.53320313	+3024
+1458240813.75910000	+16.75634766	-1.22167969	-0.38671875	+13.62304688	-17.97363281	-46.01074219	+5856	+16.76074219	-0.00439453	+0.63720703	-53.37158203	-17.46826172	+46.14257813	+5972	+14.03613281	-2.03466797	-1.81933594	+23.31298828	-10.30517578	-21.55517578	+3028
+1458240813.76329990	+16.76074219	-1.22167969	-0.38671875	+13.60107422	-17.97363281	-46.01074219	+5864	+16.76074219	-0.02636719	+0.62841797	-54.07470703	-17.13867188	+46.38427734	+5984	+14.04052734	-2.02148438	-1.80615234	+23.37890625	-10.41503906	-21.57714844	+3032
+1458240813.76749990	+16.76953125	-1.22167969	-0.38671875	+13.60107422	-18.01757813	-46.01074219	+5872	+16.76074219	-0.05273438	+0.62402344	-54.79980469	-16.78710938	+46.62597656	+5992	+14.04492188	-2.00830078	-1.79296875	+23.44482422	-10.52490234	-21.62109375	+3036
+1458240813.77160000	+16.77832031	-1.22167969	-0.38671875	+13.60107422	-18.01757813	-45.98876953	+5876	+16.76074219	-0.07470703	+0.61083984	-55.50292969	-16.39160156	+46.82373047	+6000	+14.04931641	-1.99511719	-1.77978516	+23.48876953	-10.65673828	-21.64306641	+3044
+1458240813.77580000	+16.78710938	-1.21728516	-0.38671875	+13.60107422	-18.01757813	-45.98876953	+5876	+16.76074219	-0.09228516	+0.59326172	-56.16210938	-15.99609375	+46.97753906	+6008	+14.05371094	-1.97753906	-1.76220703	+23.55468750	-10.76660156	-21.68701172	+3052
+1458240813.78000000	+16.79150391	-1.21728516	-0.38671875	+13.60107422	-18.01757813	-45.96679688	+5876	+16.76513672	-0.10986328	+0.58007813	-56.79931641	-15.60058594	+47.13134766	+6020	+14.05810547	-1.96435547	-1.74902344	+23.64257813	-10.87646484	-21.70898438	+3056
+1458240813.78410010	+16.80029297	-1.21728516	-0.38671875	+13.60107422	-18.03955078	-45.96679688	+5876	+16.76513672	-0.12304688	+0.57128906	-57.48046875	-15.27099609	+47.35107422	+6024	+14.06250000	-1.95117188	-1.73583984	+23.70849609	-10.96435547	-21.73095703	+3064
+1458240813.78830000	+16.80468750	-1.21728516	-0.38232422	+13.62304688	-18.06152344	-45.94482422	+5872	+16.76513672	-0.14501953	+0.56250000	-58.16162109	-14.91943359	+47.59277344	+6032	+14.06689453	-1.93798828	-1.72705078	+23.75244141	-11.05224609	-21.75292969	+3072
+1458240813.79250000	+16.80908203	-1.21289063	-0.37792969	+13.64501953	-18.08349609	-45.94482422	+5872	+16.76513672	-0.16699219	+0.56250000	-58.84277344	-14.56787109	+47.83447266	+6036	+14.07128906	-1.92919922	-1.71826172	+23.79638672	-11.14013672	-21.77490234	+3080
+1458240813.79660010	+16.81347656	-1.20849609	-0.36914063	+13.68896484	-18.12744141	-45.94482422	+5868	+16.76513672	-0.18017578	+0.56250000	-59.47998047	-14.21630859	+48.09814453	+6040	+14.07568359	-1.92041016	-1.70947266	+23.81835938	-11.20605469	-21.79687500	+3084
+1458240813.80080010	+16.81347656	-1.20410156	-0.36035156	+13.73291016	-18.19335938	-45.96679688	+5864	+16.76513672	-0.19335938	+0.56250000	-60.07324219	-13.88671875	+48.31787109	+6044	+14.08447266	-1.91601563	-1.70068359	+23.81835938	-11.27197266	-21.84082031	+3088
+1458240813.80489990	+16.81787109	-1.20410156	-0.35156250	+13.77685547	-18.25927734	-46.01074219	+5860	+16.76513672	-0.20654297	+0.56689453	-60.68847656	-13.60107422	+48.55957031	+6048	+14.08886719	-1.91601563	-1.69628906	+23.79638672	-11.29394531	-21.86279297	+3092
+1458240813.80909990	+16.81787109	-1.19970703	-0.33837891	+13.82080078	-18.30322266	-46.03271484	+5856	+16.76513672	-0.21093750	+0.58007813	-61.25976563	-13.29345703	+48.82324219	+6052	+14.09326172	-1.91601563	-1.69628906	+23.75244141	-11.31591797	-21.88476563	+3096
+1458240813.81740000	+16.81787109	-1.19091797	-0.31640625	+13.97460938	-18.43505859	-46.12060547	+5856	+16.76953125	-0.22412109	+0.59765625	-62.35839844	-12.70019531	+49.32861328	+6060	+14.10644531	-1.92919922	-1.70068359	+23.62060547	-11.27197266	-21.92871094	+3104
+1458240813.82160000	+16.81347656	-1.18652344	-0.30322266	+14.04052734	-18.50097656	-46.16455078	+5860	+16.76513672	-0.22412109	+0.61083984	-62.88574219	-12.43652344	+49.61425781	+6064	+14.11083984	-1.93798828	-1.70947266	+23.53271484	-11.20605469	-21.92871094	+3108
+1458240813.82579990	+16.80908203	-1.18212891	-0.29003906	+14.10644531	-18.56689453	-46.23046875	+5860	+16.76513672	-0.23291016	+0.62402344	-63.45703125	-12.15087891	+49.89990234	+6068	+14.11523438	-1.94677734	-1.72265625	+23.44482422	-11.14013672	-21.95068359	+3112
+1458240813.82990000	+16.80908203	-1.17773438	-0.27685547	+14.19433594	-18.65478516	-46.27441406	+5864	+16.76513672	-0.24169922	+0.64160156	-64.00634766	-11.88720703	+50.20751953	+6076	+14.11962891	-1.95996094	-1.73144531	+23.33496094	-11.07421875	-21.95068359	+3120
+1458240813.83410000	+16.80468750	-1.16894531	-0.26367188	+14.28222656	-18.72070313	-46.34033203	+5872	+16.76074219	-0.25048828	+0.66357422	-64.55566406	-11.60156250	+50.49316406	+6084	+14.12402344	-1.97314453	-1.74023438	+23.20312500	-11.00830078	-21.97265625	+3120
+1458240813.83830000	+16.80029297	-1.16894531	-0.25048828	+14.37011719	-18.78662109	-46.40625000	+5880	+16.76074219	-0.25488281	+0.67675781	-65.08300781	-11.31591797	+50.75683594	+6088	+14.12841797	-1.98632813	-1.74902344	+23.09326172	-10.92041016	-21.97265625	+3124
+1458240813.84240010	+16.80029297	-1.16455078	-0.24169922	+14.45800781	-18.85253906	-46.47216797	+5888	+16.76074219	-0.25927734	+0.68994141	-65.58837891	-10.98632813	+50.99853516	+6096	+14.13720703	-1.99511719	-1.75781250	+22.98339844	-10.87646484	-21.99462891	+3128
+1458240813.84660010	+16.79589844	-1.16015625	-0.22851563	+14.54589844	-18.91845703	-46.56005859	+5900	+16.76074219	-0.26806641	+0.69873047	-66.13769531	-10.65673828	+51.21826172	+6104	+14.14160156	-2.00830078	-1.76660156	+22.87353516	-10.81054688	-21.99462891	+3128
+1458240813.85080000	+16.79150391	-1.15576172	-0.21533203	+14.63378906	-18.96240234	-46.60400391	+5912	+16.75634766	-0.28125000	+0.70312500	-66.73095703	-10.28320313	+51.41601563	+6112	+14.14599609	-2.01269531	-1.77539063	+22.80761719	-10.74462891	-21.99462891	+3128
+1458240813.85489990	+16.79150391	-1.15576172	-0.20654297	+14.69970703	-19.00634766	-46.66992188	+5924	+16.75634766	-0.29882813	+0.70751953	-67.32421875	-9.90966797	+51.59179688	+6120	+14.15039063	-2.01269531	-1.77539063	+22.76367188	-10.72265625	-21.99462891	+3128
+1458240813.85910010	+16.79150391	-1.15136719	-0.19775391	+14.78759766	-19.02832031	-46.69189453	+5936	+16.75195313	-0.32080078	+0.71191406	-67.93945313	-9.53613281	+51.78955078	+6128	+14.15478516	-2.01269531	-1.77539063	+22.74169922	-10.74462891	-21.99462891	+3128
+1458240813.86739990	+16.79150391	-1.14697266	-0.18457031	+14.91943359	-19.09423828	-46.75781250	+5964	+16.74755859	-0.36474609	+0.70751953	-69.19189453	-8.70117188	+52.11914063	+6144	+14.16357422	-2.00390625	-1.76220703	+22.74169922	-10.81054688	-22.01660156	+3128
+1458240813.87159990	+16.79589844	-1.14697266	-0.18457031	+14.98535156	-19.09423828	-46.75781250	+5972	+16.74755859	-0.39111328	+0.68994141	-69.80712891	-8.21777344	+52.18505859	+6152	+14.16796875	-1.99511719	-1.75341797	+22.76367188	-10.87646484	-22.01660156	+3132
+1458240813.87579990	+16.80468750	-1.14697266	-0.18457031	+15.02929688	-19.07226563	-46.75781250	+5980	+16.74755859	-0.42187500	+0.67236328	-70.44433594	-7.73437500	+52.20703125	+6164	+14.17236328	-1.98632813	-1.74023438	+22.80761719	-10.96435547	-22.01660156	+3136
+1458240813.87990000	+16.80908203	-1.14697266	-0.18457031	+15.07324219	-19.07226563	-46.73583984	+5988	+16.74316406	-0.44824219	+0.65039063	-71.10351563	-7.25097656	+52.22900391	+6172	+14.18115234	-1.97314453	-1.72705078	+22.87353516	-11.05224609	-22.01660156	+3144
+1458240813.88410000	+16.81787109	-1.14697266	-0.18457031	+15.11718750	-19.05029297	-46.69189453	+5996	+16.74316406	-0.47460938	+0.63720703	-71.71875000	-6.81152344	+52.29492188	+6180	+14.18554688	-1.95996094	-1.71826172	+22.91748047	-11.11816406	-22.01660156	+3148
+1458240813.88820000	+16.82226563	-1.14257813	-0.18896484	+15.16113281	-19.02832031	-46.64794922	+6000	+16.73876953	-0.50537109	+0.61962891	-72.35595703	-6.32812500	+52.33886719	+6192	+14.18994141	-1.94677734	-1.70507813	+22.98339844	-11.20605469	-22.01660156	+3156
+1458240813.89660000	+16.83544922	-1.13818359	-0.19775391	+15.24902344	-18.96240234	-46.56005859	+6004	+16.73437500	-0.56689453	+0.58447266	-73.60839844	-5.38330078	+52.40478516	+6204	+14.19873047	-1.92041016	-1.67871094	+23.09326172	-11.38183594	-22.01660156	+3172
+1458240813.90070010	+16.84423828	-1.13378906	-0.20214844	+15.29296875	-18.91845703	-46.51611328	+6004	+16.73437500	-0.59326172	+0.56689453	-74.20166016	-4.92187500	+52.42675781	+6208	+14.20751953	-1.90722656	-1.66992188	+23.15917969	-11.46972656	-22.03857422	+3176
+1458240813.90490010	+16.85302734	-1.12939453	-0.20654297	+15.33691406	-18.91845703	-46.47216797	+6000	+16.73437500	-0.61962891	+0.54931641	-74.79492188	-4.46044922	+52.44873047	+6212	+14.21191406	-1.89843750	-1.65673828	+23.18115234	-11.53564453	-22.03857422	+3184
+1458240813.90910010	+16.86181641	-1.12939453	-0.20654297	+15.40283203	-18.89648438	-46.45019531	+6000	+16.73437500	-0.63720703	+0.53613281	-75.34423828	-4.02099609	+52.49267578	+6216	+14.21630859	-1.88964844	-1.64794922	+23.22509766	-11.57958984	-22.03857422	+3188
+1458240813.91319990	+16.87060547	-1.12500000	-0.21093750	+15.44677734	-18.87451172	-46.40625000	+5996	+16.73876953	-0.65478516	+0.52294922	-75.84960938	-3.60351563	+52.51464844	+6216	+14.22509766	-1.88525391	-1.64355469	+23.22509766	-11.64550781	-22.03857422	+3196
+1458240813.91739990	+16.87500000	-1.12060547	-0.21093750	+15.51269531	-18.85253906	-46.38427734	+5992	+16.73437500	-0.67236328	+0.51855469	-76.37695313	-3.18603516	+52.60253906	+6216	+14.22949219	-1.88085938	-1.63916016	+23.22509766	-11.64550781	-22.01660156	+3200
+1458240813.92160010	+16.87939453	-1.11621094	-0.21093750	+15.55664063	-18.85253906	-46.38427734	+5992	+16.72998047	-0.68994141	+0.52294922	-76.88232422	-2.83447266	+52.75634766	+6216	+14.23388672	-1.88085938	-1.64355469	+23.20312500	-11.64550781	-22.01660156	+3200
+1458240813.92569990	+16.87939453	-1.11621094	-0.20654297	+15.62255859	-18.85253906	-46.38427734	+5988	+16.72558594	-0.69873047	+0.52734375	-77.36572266	-2.46093750	+52.88818359	+6216	+14.23828125	-1.88085938	-1.64794922	+23.13720703	-11.60156250	-22.01660156	+3204
+1458240813.92989990	+16.87939453	-1.11181641	-0.20214844	+15.68847656	-18.89648438	-46.40625000	+5992	+16.72998047	-0.71191406	+0.53173828	-77.84912109	-2.08740234	+53.02001953	+6212	+14.24267578	-1.88525391	-1.65673828	+23.07128906	-11.55761719	-22.01660156	+3208
+1458240813.93820000	+16.88378906	-1.10302734	-0.18896484	+15.79833984	-18.96240234	-46.49414063	+6000	+16.73876953	-0.72509766	+0.54052734	-78.68408203	-1.38427734	+53.26171875	+6208	+14.25146484	-1.90722656	-1.67431641	+22.85156250	-11.44775391	-22.01660156	+3216
+1458240813.94240000	+16.88378906	-1.10302734	-0.17578125	+15.86425781	-19.00634766	-46.53808594	+6008	+16.73437500	-0.73388672	+0.54931641	-79.10156250	-1.07666016	+53.39355469	+6208	+14.25585938	-1.92041016	-1.68310547	+22.71972656	-11.35986328	-22.01660156	+3220
+1458240813.94660000	+16.88378906	-1.09863281	-0.16699219	+15.90820313	-19.05029297	-46.58203125	+6016	+16.72998047	-0.73388672	+0.56250000	-79.45312500	-0.79101563	+53.59130859	+6204	+14.26464844	-1.93798828	-1.70068359	+22.56591797	-11.25000000	-21.99462891	+3224
+1458240813.95070000	+16.88378906	-1.09863281	-0.15820313	+15.95214844	-19.09423828	-46.62597656	+6028	+16.72558594	-0.74267578	+0.57568359	-79.84863281	-0.48339844	+53.76708984	+6208	+14.26464844	-1.95556641	-1.71826172	+22.41210938	-11.14013672	-21.99462891	+3228
+1458240813.95490000	+16.88378906	-1.09863281	-0.14941406	+15.99609375	-19.16015625	-46.69189453	+6040	+16.72558594	-0.75146484	+0.58447266	-80.24414063	-0.19775391	+53.89892578	+6208	+14.26904297	-1.96875000	-1.73144531	+22.25830078	-11.05224609	-21.99462891	+3228
+1458240813.96320010	+16.87939453	-1.09423828	-0.13183594	+16.10595703	-19.24804688	-46.77978516	+6068	+16.72558594	-0.76025391	+0.60205078	-80.92529297	+0.35156250	+54.18457031	+6208	+14.27343750	-1.99951172	-1.75781250	+21.99462891	-10.89843750	-22.01660156	+3228
+1458240813.96740010	+16.87939453	-1.08984375	-0.11865234	+16.14990234	-19.33593750	-46.82373047	+6084	+16.72558594	-0.76904297	+0.60205078	-81.29882813	+0.61523438	+54.25048828	+6208	+14.27343750	-2.00830078	-1.76220703	+21.86279297	-10.85449219	-22.03857422	+3228
+1458240813.97149990	+16.88378906	-1.08984375	-0.10986328	+16.19384766	-19.37988281	-46.86767578	+6104	+16.72998047	-0.76904297	+0.60205078	-81.56250000	+0.85693359	+54.33837891	+6204	+14.27783203	-2.01708984	-1.76220703	+21.77490234	-10.85449219	-22.06054688	+3224
+1458240813.97569990	+16.88818359	-1.08984375	-0.10107422	+16.23779297	-19.42382813	-46.86767578	+6120	+16.72558594	-0.78222656	+0.60205078	-81.91406250	+1.12060547	+54.42626953	+6208	+14.28222656	-2.02148438	-1.76220703	+21.73095703	-10.87646484	-22.08251953	+3224
+1458240813.97989990	+16.88818359	-1.08544922	-0.09667969	+16.28173828	-19.44580078	-46.86767578	+6136	+16.72558594	-0.79541016	+0.59765625	-82.24365234	+1.34033203	+54.47021484	+6208	+14.28662109	-2.02148438	-1.76220703	+21.68701172	-10.89843750	-22.08251953	+3220
+1458240813.98400000	+16.89257813	-1.08544922	-0.09228516	+16.30371094	-19.44580078	-46.86767578	+6148	+16.71679688	-0.80419922	+0.59326172	-82.55126953	+1.58203125	+54.51416016	+6212	+14.29101563	-2.02148438	-1.75781250	+21.66503906	-10.94238281	-22.10449219	+3216
+1458240813.98819990	+16.89697266	-1.08544922	-0.09228516	+16.32568359	-19.42382813	-46.82373047	+6160	+16.71240234	-0.81738281	+0.58886719	-82.88085938	+1.80175781	+54.58007813	+6212	+14.29101563	-2.01269531	-1.75341797	+21.68701172	-10.98632813	-22.10449219	+3216
+1458240813.99650000	+16.90576172	-1.08544922	-0.09667969	+16.39160156	-19.35791016	-46.71386719	+6184	+16.71679688	-0.84375000	+0.55810547	-83.49609375	+2.30712891	+54.53613281	+6220	+14.29541016	-1.99511719	-1.73144531	+21.75292969	-11.16210938	-22.12646484	+3224
+1458240814.00070000	+16.91455078	-1.08544922	-0.10107422	+16.39160156	-19.29199219	-46.62597656	+6192	+16.71679688	-0.85693359	+0.54492188	-83.80371094	+2.54882813	+54.53613281	+6220	+14.29541016	-1.98632813	-1.71826172	+21.77490234	-11.25000000	-22.14843750	+3228
+1458240814.00490000	+16.92333984	-1.08544922	-0.10546875	+16.41357422	-19.22607422	-46.53808594	+6196	+16.71679688	-0.87451172	+0.52734375	-84.11132813	+2.79052734	+54.53613281	+6224	+14.29980469	-1.97753906	-1.70947266	+21.84082031	-11.35986328	-22.17041016	+3232
+1458240814.00900010	+16.93212891	-1.08544922	-0.11865234	+16.41357422	-19.09423828	-46.38427734	+6200	+16.71240234	-0.88769531	+0.51416016	-84.41894531	+3.01025391	+54.53613281	+6228	+14.30419922	-1.96875000	-1.70068359	+21.86279297	-11.42578125	-22.17041016	+3236
+1458240814.01320000	+16.94091797	-1.08544922	-0.13183594	+16.41357422	-18.91845703	-46.20849609	+6200	+16.71240234	-0.90087891	+0.50097656	-84.70458984	+3.25195313	+54.53613281	+6232	+14.30419922	-1.95996094	-1.69189453	+21.90673828	-11.49169922	-22.17041016	+3244
+1458240814.01740000	+16.94531250	-1.08544922	-0.14941406	+16.43554688	-18.72070313	-46.05468750	+6200	+16.70361328	-0.90966797	+0.48339844	-85.01220703	+3.49365234	+54.53613281	+6232	+14.30859375	-1.95117188	-1.68310547	+21.95068359	-11.57958984	-22.17041016	+3248
+1458240814.02150010	+16.95410156	-1.08544922	-0.17578125	+16.43554688	-18.43505859	-45.81298828	+6196	+16.70361328	-0.92724609	+0.47460938	-85.34179688	+3.71337891	+54.58007813	+6236	+14.30859375	-1.94677734	-1.67431641	+21.97265625	-11.62353516	-22.19238281	+3256
+1458240814.02990010	+16.95849609	-1.08544922	-0.21533203	+16.50146484	-17.95166016	-45.46142578	+6184	+16.70361328	-0.94042969	+0.45703125	-85.89111328	+4.19677734	+54.66796875	+6240	+14.31298828	-1.93798828	-1.66552734	+21.99462891	-11.71142578	-22.19238281	+3268
+1458240814.03399990	+16.96289063	-1.08105469	-0.22851563	+16.52343750	-17.70996094	-45.26367188	+6176	+16.70361328	-0.94921875	+0.45263672	-86.17675781	+4.41650391	+54.71191406	+6240	+14.31298828	-1.93798828	-1.66552734	+21.99462891	-11.73339844	-22.21435547	+3272
+1458240814.03819990	+16.96289063	-1.08544922	-0.23730469	+16.54541016	-17.51220703	-45.15380859	+6168	+16.70800781	-0.94921875	+0.44384766	-86.41845703	+4.63623047	+54.75585938	+6240	+14.31738281	-1.94238281	-1.66552734	+21.95068359	-11.75537109	-22.21435547	+3280
+1458240814.04230000	+16.95849609	-1.08984375	-0.25048828	+16.56738281	-17.29248047	-45.06591797	+6160	+16.70361328	-0.94921875	+0.44824219	-86.66015625	+4.83398438	+54.86572266	+6240	+14.31738281	-1.94677734	-1.66992188	+21.90673828	-11.73339844	-22.23632813	+3284
+1458240814.04650000	+16.95410156	-1.08984375	-0.25927734	+16.63330078	-17.11669922	-45.00000000	+6156	+16.69921875	-0.95361328	+0.45263672	-86.90185547	+5.05371094	+54.95361328	+6240	+14.32177734	-1.95556641	-1.67431641	+21.84082031	-11.68945313	-22.23632813	+3292
+1458240814.05480000	+16.94091797	-1.09423828	-0.28125000	+16.76513672	-16.76513672	-44.91210938	+6152	+16.69482422	-0.94921875	+0.46142578	-87.36328125	+5.49316406	+55.12939453	+6248	+14.32617188	-1.98193359	-1.69628906	+21.64306641	-11.57958984	-22.28027344	+3312
+1458240814.06320000	+16.92773438	-1.09863281	-0.27246094	+16.94091797	-16.67724609	-44.93408203	+6160	+16.69921875	-0.94482422	+0.47021484	-87.82470703	+5.91064453	+55.26123047	+6248	+14.33056641	-2.02148438	-1.72265625	+21.37939453	-11.40380859	-22.34619141	+3328
+1458240814.06730010	+16.92333984	-1.10742188	-0.27246094	+17.02880859	-16.63330078	-44.93408203	+6164	+16.69921875	-0.94482422	+0.47900391	-88.04443359	+6.10839844	+55.37109375	+6252	+14.33056641	-2.04345703	-1.74023438	+21.24755859	-11.31591797	-22.36816406	+3336
+1458240814.07570000	+16.91894531	-1.11181641	-0.26806641	+17.22656250	-16.61132813	-44.97802734	+6180	+16.69482422	-0.94482422	+0.48339844	-88.48388672	+6.52587891	+55.43701172	+6256	+14.33935547	-2.09619141	-1.77978516	+20.91796875	-11.09619141	-22.45605469	+3356
+1458240814.07979990	+16.91455078	-1.11621094	-0.27246094	+17.31445313	-16.52343750	-44.95605469	+6192	+16.69482422	-0.94482422	+0.47900391	-88.72558594	+6.70166016	+55.43701172	+6256	+14.33935547	-2.11816406	-1.79736328	+20.76416016	-10.98632813	-22.52197266	+3360
+1458240814.08820010	+16.91015625	-1.12500000	-0.29003906	+17.55615234	-16.47949219	-44.93408203	+6216	+16.68603516	-0.95800781	+0.46582031	-89.23095703	+7.09716797	+55.41503906	+6264	+14.34375000	-2.15771484	-1.83251953	+20.54443359	-10.83251953	-22.63183594	+3368
+1458240814.09649990	+16.91894531	-1.12939453	-0.30761719	+17.77587891	-16.45751953	-44.84619141	+6236	+16.68603516	-0.98437500	+0.44384766	-89.82421875	+7.49267578	+55.28320313	+6272	+14.34375000	-2.18408203	-1.85009766	+20.41259766	-10.83251953	-22.74169922	+3368
+1458240814.10069990	+16.92333984	-1.13378906	-0.31640625	+17.88574219	-16.47949219	-44.78027344	+6244	+16.68603516	-1.00195313	+0.42626953	-90.10986328	+7.64648438	+55.19531250	+6272	+14.34375000	-2.18847656	-1.85449219	+20.41259766	-10.85449219	-22.80761719	+3368
+1458240814.10480000	+16.93212891	-1.13818359	-0.32958984	+17.99560547	-16.47949219	-44.71435547	+6252	+16.68164063	-1.01953125	+0.40429688	-90.41748047	+7.80029297	+55.08544922	+6276	+14.34375000	-2.19287109	-1.85888672	+20.39062500	-10.89843750	-22.85156250	+3364
+1458240814.10900000	+16.94091797	-1.14257813	-0.34716797	+18.08349609	-16.41357422	-44.62646484	+6256	+16.67724609	-1.03271484	+0.38232422	-90.70312500	+7.93212891	+54.95361328	+6280	+14.34814453	-2.19287109	-1.85888672	+20.41259766	-10.98632813	-22.91748047	+3360
+1458240814.11310010	+16.94531250	-1.15136719	-0.37353516	+18.14941406	-16.36962891	-44.53857422	+6260	+16.67285156	-1.05468750	+0.36035156	-91.03271484	+8.06396484	+54.84375000	+6284	+14.34814453	-2.19287109	-1.85449219	+20.43457031	-11.07421875	-22.98339844	+3360
+1458240814.11730000	+16.95410156	-1.16015625	-0.39990234	+18.21533203	-16.28173828	-44.40673828	+6260	+16.66845703	-1.08105469	+0.32958984	-91.36230469	+8.19580078	+54.66796875	+6288	+14.34814453	-2.19287109	-1.85449219	+20.47851563	-11.16210938	-23.04931641	+3356
+1458240814.12560010	+16.96289063	-1.17773438	-0.45263672	+18.32519531	-16.19384766	-44.18701172	+6256	+16.66406250	-1.12500000	+0.28564453	-91.93359375	+8.39355469	+54.47021484	+6288	+14.34375000	-2.18408203	-1.85009766	+20.54443359	-11.35986328	-23.20312500	+3356
+1458240814.12980010	+16.97167969	-1.18652344	-0.47460938	+18.36914063	-16.19384766	-44.09912109	+6248	+16.65966797	-1.14697266	+0.26367188	-92.24121094	+8.48144531	+54.38232422	+6288	+14.34375000	-2.18408203	-1.84570313	+20.58837891	-11.46972656	-23.26904297	+3356
+1458240814.13400010	+16.97607422	-1.19970703	-0.49218750	+18.41308594	-16.17187500	-44.03320313	+6236	+16.65966797	-1.16455078	+0.24169922	-92.50488281	+8.54736328	+54.31640625	+6284	+14.34375000	-2.17968750	-1.84570313	+20.61035156	-11.60156250	-23.37890625	+3356
+1458240814.13809990	+16.98486328	-1.20849609	-0.51416016	+18.41308594	-16.14990234	-43.98925781	+6228	+16.65966797	-1.18212891	+0.22412109	-92.72460938	+8.56933594	+54.25048828	+6280	+14.34375000	-2.18408203	-1.84130859	+20.63232422	-11.73339844	-23.48876953	+3360
+1458240814.14229990	+16.98486328	-1.22167969	-0.53613281	+18.43505859	-16.08398438	-43.94531250	+6216	+16.65527344	-1.19531250	+0.20214844	-92.94433594	+8.59130859	+54.16259766	+6280	+14.34375000	-2.18847656	-1.84570313	+20.63232422	-11.82128906	-23.59863281	+3364
+1458240814.14650010	+16.98046875	-1.23486328	-0.55371094	+18.43505859	-16.04003906	-43.92333984	+6204	+16.65527344	-1.20410156	+0.18896484	-93.12011719	+8.59130859	+54.14062500	+6276	+14.34375000	-2.19726563	-1.85009766	+20.58837891	-11.90917969	-23.73046875	+3368
+1458240814.15060000	+16.98046875	-1.24804688	-0.57128906	+18.43505859	-15.99609375	-43.92333984	+6196	+16.65527344	-1.21289063	+0.17578125	-93.29589844	+8.61328125	+54.11865234	+6272	+14.33935547	-2.21044922	-1.85888672	+20.52246094	-11.97509766	-23.86230469	+3376
+1458240814.15899990	+16.97607422	-1.27441406	-0.59326172	+18.45703125	-15.99609375	-43.98925781	+6176	+16.65087891	-1.22607422	+0.16259766	-93.60351563	+8.63525391	+54.20654297	+6260	+14.33935547	-2.25000000	-1.89404297	+20.32470703	-11.99707031	-24.14794922	+3392
+1458240814.16310000	+16.97167969	-1.28759766	-0.59765625	+18.45703125	-16.04003906	-44.07714844	+6168	+16.65087891	-1.23046875	+0.16259766	-93.73535156	+8.63525391	+54.25048828	+6252	+14.33496094	-2.27636719	-1.91601563	+20.17089844	-11.97509766	-24.30175781	+3400
+1458240814.16730000	+16.96728516	-1.29638672	-0.59765625	+18.47900391	-16.08398438	-44.18701172	+6160	+16.65087891	-1.23046875	+0.15820313	-93.84521484	+8.63525391	+54.31640625	+6248	+14.33496094	-2.30273438	-1.93359375	+20.01708984	-11.93115234	-24.43359375	+3412
+1458240814.17150000	+16.96289063	-1.30957031	-0.60205078	+18.50097656	-16.08398438	-44.27490234	+6156	+16.65087891	-1.23486328	+0.15820313	-93.95507813	+8.61328125	+54.36035156	+6244	+14.33496094	-2.33789063	-1.95996094	+19.81933594	-11.84326172	-24.60937500	+3420
+1458240814.17560010	+16.95849609	-1.32275391	-0.60644531	+18.50097656	-16.08398438	-44.36279297	+6156	+16.65527344	-1.23486328	+0.15380859	-94.06494141	+8.59130859	+54.42626953	+6240	+14.33496094	-2.37304688	-1.98632813	+19.64355469	-11.77734375	-24.74121094	+3432
+1458240814.17980000	+16.94970703	-1.33154297	-0.61523438	+18.50097656	-16.06201172	-44.47265625	+6156	+16.65527344	-1.23925781	+0.15380859	-94.19677734	+8.59130859	+54.47021484	+6236	+14.33496094	-2.40380859	-2.01269531	+19.44580078	-11.68945313	-24.87304688	+3440
+1458240814.18810010	+16.94091797	-1.35791016	-0.62841797	+18.52294922	-16.04003906	-44.67041016	+6168	+16.64648438	-1.24365234	+0.14941406	-94.41650391	+8.56933594	+54.58007813	+6228	+14.32617188	-2.46533203	-2.06982422	+19.11621094	-11.46972656	-25.13671875	+3456
+1458240814.19639990	+16.93652344	-1.37988281	-0.64160156	+18.56689453	-16.04003906	-44.89013672	+6184	+16.64648438	-1.25683594	+0.13183594	-94.68017578	+8.54736328	+54.62402344	+6224	+14.32177734	-2.51806641	-2.11816406	+18.85253906	-11.35986328	-25.40039063	+3460
+1458240814.20059990	+16.93652344	-1.39306641	-0.64599609	+18.56689453	-16.01806641	-45.00000000	+6196	+16.64648438	-1.27001953	+0.12304688	-94.83398438	+8.52539063	+54.64599609	+6224	+14.32177734	-2.54443359	-2.13574219	+18.74267578	-11.31591797	-25.53222656	+3460
+1458240814.20890000	+16.93652344	-1.41943359	-0.67675781	+18.54492188	-15.90820313	-45.15380859	+6220	+16.64208984	-1.29638672	+0.09667969	-95.16357422	+8.45947266	+54.60205078	+6228	+14.31738281	-2.58398438	-2.17089844	+18.58886719	-11.29394531	-25.77392578	+3460
+1458240814.21310000	+16.94091797	-1.43701172	-0.69873047	+18.54492188	-15.82031250	-45.19775391	+6232	+16.64208984	-1.31396484	+0.07470703	-95.33935547	+8.41552734	+54.55810547	+6232	+14.31738281	-2.59277344	-2.18408203	+18.58886719	-11.29394531	-25.88378906	+3456
+1458240814.22140000	+16.94970703	-1.46777344	-0.75585938	+18.52294922	-15.55664063	-45.26367188	+6256	+16.63330078	-1.35791016	+0.01757813	-95.73486328	+8.32763672	+54.38232422	+6240	+14.31298828	-2.60595703	-2.20605469	+18.61083984	-11.38183594	-26.08154297	+3444
+1458240814.22560000	+16.95410156	-1.48095703	-0.78222656	+18.52294922	-15.46875000	-45.28564453	+6260	+16.62451172	-1.38427734	-0.00878906	-95.93261719	+8.28369141	+54.27246094	+6244	+14.30859375	-2.61035156	-2.21484375	+18.65478516	-11.44775391	-26.19140625	+3440
+1458240814.22980000	+16.95849609	-1.49853516	-0.81298828	+18.50097656	-15.38085938	-45.32958984	+6264	+16.62011719	-1.41064453	-0.04394531	-96.15234375	+8.21777344	+54.14062500	+6252	+14.30859375	-2.61474609	-2.22363281	+18.67675781	-11.53564453	-26.32324219	+3432
+1458240814.23810010	+16.97607422	-1.54248047	-0.87890625	+18.47900391	-15.16113281	-45.37353516	+6264	+16.62011719	-1.45898438	-0.11425781	-96.52587891	+8.06396484	+53.96484375	+6264	+14.30859375	-2.62792969	-2.23242188	+18.78662109	-11.73339844	-26.58691406	+3424
+1458240814.24230000	+16.98046875	-1.56005859	-0.91845703	+18.47900391	-14.98535156	-45.41748047	+6264	+16.61572266	-1.48535156	-0.14941406	-96.70166016	+7.97607422	+53.85498047	+6268	+14.30419922	-2.63232422	-2.24121094	+18.83056641	-11.79931641	-26.74072266	+3420
+1458240814.25060010	+16.98925781	-1.60400391	-0.99755859	+18.50097656	-14.74365234	-45.52734375	+6252	+16.60693359	-1.53808594	-0.22851563	-97.03125000	+7.80029297	+53.63525391	+6280	+14.30419922	-2.64990234	-2.25878906	+18.91845703	-11.93115234	-27.02636719	+3416
+1458240814.25480010	+16.99365234	-1.62158203	-1.03271484	+18.50097656	-14.63378906	-45.59326172	+6240	+16.60253906	-1.56005859	-0.26367188	-97.16308594	+7.69042969	+53.54736328	+6284	+14.30419922	-2.65869141	-2.27197266	+18.96240234	-11.97509766	-27.15820313	+3416
+1458240814.26309990	+16.99365234	-1.66552734	-1.08544922	+18.56689453	-14.61181641	-45.87890625	+6216	+16.60693359	-1.59960938	-0.33398438	-97.38281250	+7.49267578	+53.41552734	+6292	+14.29980469	-2.69824219	-2.30273438	+18.96240234	-12.06298828	-27.53173828	+3424
+1458240814.26720000	+16.99365234	-1.68310547	-1.10302734	+18.61083984	-14.63378906	-46.05468750	+6200	+16.60693359	-1.61718750	-0.36035156	-97.44873047	+7.40478516	+53.43750000	+6292	+14.29980469	-2.72021484	-2.32470703	+18.91845703	-12.04101563	-27.70751953	+3428
+1458240814.27140000	+16.99365234	-1.70507813	-1.12060547	+18.65478516	-14.67773438	-46.27441406	+6188	+16.60693359	-1.63037109	-0.37792969	-97.49267578	+7.31689453	+53.50341797	+6292	+14.29541016	-2.75097656	-2.34667969	+18.87451172	-11.99707031	-27.90527344	+3436
+1458240814.27970000	+16.98486328	-1.74462891	-1.15136719	+18.74267578	-14.69970703	-46.66992188	+6172	+16.61132813	-1.64794922	-0.40869141	-97.49267578	+7.16308594	+53.63525391	+6284	+14.29101563	-2.81689453	-2.40380859	+18.69873047	-11.86523438	-28.25683594	+3452
+1458240814.28390000	+16.97607422	-1.77099609	-1.16455078	+18.78662109	-14.74365234	-46.93359375	+6168	+16.61132813	-1.65234375	-0.42187500	-97.49267578	+7.07519531	+53.70117188	+6284	+14.28662109	-2.85205078	-2.44335938	+18.58886719	-11.73339844	-28.45458984	+3460
+1458240814.28810000	+16.97167969	-1.78417969	-1.17773438	+18.85253906	-14.83154297	-47.15332031	+6164	+16.61572266	-1.66113281	-0.43505859	-97.51464844	+7.00927734	+53.78906250	+6280	+14.28222656	-2.88720703	-2.47851563	+18.47900391	-11.62353516	-28.60839844	+3468
+1458240814.29220010	+16.96728516	-1.80175781	-1.18212891	+18.91845703	-14.94140625	-47.37304688	+6160	+16.61572266	-1.67431641	-0.44384766	-97.53662109	+6.94335938	+53.87695313	+6276	+14.28222656	-2.92236328	-2.51367188	+18.36914063	-11.51367188	-28.76220703	+3476
+1458240814.29640010	+16.96289063	-1.81933594	-1.18652344	+18.98437500	-15.05126953	-47.59277344	+6160	+16.62011719	-1.68310547	-0.44824219	-97.53662109	+6.89941406	+54.00878906	+6272	+14.27783203	-2.96191406	-2.54882813	+18.25927734	-11.40380859	-28.93798828	+3480
+1458240814.30060010	+16.95849609	-1.84130859	-1.19091797	+19.02832031	-15.11718750	-47.83447266	+6160	+16.62011719	-1.68750000	-0.45263672	-97.51464844	+6.85546875	+54.14062500	+6264	+14.27343750	-3.00146484	-2.57958984	+18.14941406	-11.29394531	-29.11376953	+3488
+1458240814.30469990	+16.95849609	-1.86328125	-1.19970703	+19.05029297	-15.18310547	-48.05419922	+6168	+16.62451172	-1.69628906	-0.46142578	-97.51464844	+6.78955078	+54.25048828	+6260	+14.26904297	-3.04101563	-2.61474609	+18.01757813	-11.20605469	-29.28955078	+3492
+1458240814.30890010	+16.95410156	-1.88525391	-1.22167969	+19.09423828	-15.11718750	-48.22998047	+6176	+16.62451172	-1.70507813	-0.47460938	-97.53662109	+6.70166016	+54.31640625	+6260	+14.26904297	-3.07617188	-2.64990234	+17.90771484	-11.07421875	-29.44335938	+3496
+1458240814.31719990	+16.94531250	-1.92919922	-1.27441406	+19.11621094	-15.02929688	-48.49365234	+6200	+16.62451172	-1.74023438	-0.50976563	-97.64648438	+6.56982422	+54.38232422	+6260	+14.26025391	-3.13330078	-2.71582031	+17.75390625	-10.85449219	-29.68505859	+3504
+1458240814.32139990	+16.94091797	-1.94677734	-1.30957031	+19.11621094	-14.94140625	-48.60351563	+6212	+16.62451172	-1.75781250	-0.54052734	-97.71240234	+6.48193359	+54.36035156	+6260	+14.25585938	-3.16406250	-2.74658203	+17.70996094	-10.78857422	-29.81689453	+3504
+1458240814.32559990	+16.93652344	-1.97314453	-1.34033203	+19.11621094	-14.87548828	-48.69140625	+6224	+16.62011719	-1.78417969	-0.57128906	-97.82226563	+6.39404297	+54.31640625	+6260	+14.25146484	-3.18603516	-2.77294922	+17.70996094	-10.72265625	-29.94873047	+3500
+1458240814.32970000	+16.94531250	-1.99951172	-1.37548828	+19.11621094	-14.80957031	-48.77929688	+6232	+16.62011719	-1.81054688	-0.60644531	-97.93212891	+6.30615234	+54.22851563	+6264	+14.24707031	-3.20800781	-2.79492188	+17.68798828	-10.72265625	-30.08056641	+3500
+1458240814.33810000	+16.95849609	-2.05224609	-1.46337891	+19.07226563	-14.52392578	-48.86718750	+6248	+16.62451172	-1.87207031	-0.67675781	-98.17382813	+6.10839844	+54.07470703	+6272	+14.24707031	-3.24316406	-2.83007813	+17.70996094	-10.74462891	-30.34423828	+3492
+1458240814.34220000	+16.96728516	-2.08740234	-1.52050781	+19.02832031	-14.30419922	-48.88916016	+6256	+16.62451172	-1.90283203	-0.72509766	-98.30566406	+5.95458984	+53.94287109	+6276	+14.24707031	-3.26513672	-2.84765625	+17.73193359	-10.76660156	-30.49804688	+3488
+1458240814.34640000	+16.96728516	-2.11816406	-1.57763672	+19.00634766	-14.08447266	-48.91113281	+6264	+16.62451172	-1.93798828	-0.78222656	-98.45947266	+5.80078125	+53.76708984	+6284	+14.24267578	-3.28271484	-2.86523438	+17.77587891	-10.76660156	-30.60791016	+3488
+1458240814.35050010	+16.97167969	-2.14892578	-1.63476563	+18.96240234	-13.88671875	-48.93310547	+6264	+16.62451172	-1.97753906	-0.83496094	-98.63525391	+5.66894531	+53.59130859	+6292	+14.24267578	-3.30029297	-2.88281250	+17.81982422	-10.76660156	-30.73974609	+3484
+1458240814.35470010	+16.98046875	-2.17968750	-1.69628906	+18.94042969	-13.68896484	-48.93310547	+6260	+16.62451172	-2.02148438	-0.89208984	-98.81103516	+5.53710938	+53.41552734	+6296	+14.24267578	-3.31347656	-2.90039063	+17.88574219	-10.78857422	-30.87158203	+3484
+1458240814.36299990	+16.99804688	-2.25000000	-1.78857422	+18.91845703	-13.49121094	-49.06494141	+6244	+16.62890625	-2.10058594	-0.98437500	-99.09667969	+5.25146484	+53.21777344	+6304	+14.24267578	-3.35302734	-2.93115234	+17.95166016	-10.85449219	-31.17919922	+3480
+1458240814.36719990	+17.00683594	-2.28515625	-1.83691406	+18.91845703	-13.38134766	-49.17480469	+6236	+16.63330078	-2.13574219	-1.02832031	-99.20654297	+5.09765625	+53.12988281	+6304	+14.24707031	-3.37939453	-2.94873047	+17.99560547	-10.85449219	-31.35498047	+3476
+1458240814.37140010	+17.01562500	-2.32031250	-1.88085938	+18.91845703	-13.27148438	-49.28466797	+6224	+16.64208984	-2.17089844	-1.07226563	-99.27246094	+4.96582031	+53.06396484	+6308	+14.24707031	-3.40576172	-2.97070313	+17.99560547	-10.83251953	-31.53076172	+3480
+1458240814.37550000	+17.02880859	-2.35986328	-1.92480469	+18.94042969	-13.16162109	-49.41650391	+6212	+16.64648438	-2.20605469	-1.11181641	-99.38232422	+4.81201172	+53.02001953	+6308	+14.24707031	-3.44091797	-2.99707031	+17.97363281	-10.78857422	-31.70654297	+3480
+1458240814.38389990	+17.02880859	-2.42578125	-2.00830078	+18.98437500	-13.00781250	-49.74609375	+6188	+16.65087891	-2.28076172	-1.19531250	-99.58007813	+4.54833984	+52.91015625	+6308	+14.24267578	-3.51562500	-3.06298828	+17.88574219	-10.59082031	-32.03613281	+3488
+1458240814.38800000	+17.03320313	-2.46533203	-2.04345703	+19.02832031	-12.96386719	-49.94384766	+6176	+16.65087891	-2.30712891	-1.23486328	-99.60205078	+4.43847656	+52.86621094	+6308	+14.24267578	-3.55957031	-3.09814453	+17.79785156	-10.48095703	-32.21191406	+3496
+1458240814.39220000	+17.03759766	-2.50048828	-2.06982422	+19.07226563	-12.98583984	-50.16357422	+6164	+16.65966797	-2.33349609	-1.26562500	-99.64599609	+4.35058594	+52.88818359	+6304	+14.24267578	-3.60791016	-3.14208984	+17.73193359	-10.32714844	-32.38769531	+3500
+1458240814.39640000	+17.04199219	-2.53564453	-2.09179688	+19.13818359	-13.07373047	-50.42724609	+6152	+16.66845703	-2.35546875	-1.28759766	-99.64599609	+4.26269531	+52.97607422	+6296	+14.24267578	-3.65625000	-3.18603516	+17.62207031	-10.17333984	-32.58544922	+3504
+1458240814.40050010	+17.04638672	-2.57080078	-2.10937500	+19.20410156	-13.11767578	-50.71289063	+6148	+16.68164063	-2.38183594	-1.31396484	-99.64599609	+4.15283203	+53.06396484	+6292	+14.23828125	-3.71337891	-3.22998047	+17.49023438	-9.97558594	-32.78320313	+3512
+1458240814.40470000	+17.05078125	-2.61035156	-2.14013672	+19.29199219	-13.09570313	-50.99853516	+6144	+16.69042969	-2.40820313	-1.34472656	-99.64599609	+4.04296875	+53.08593750	+6288	+14.23828125	-3.77490234	-3.27832031	+17.33642578	-9.79980469	-32.98095703	+3520
+1458240814.41300010	+17.05517578	-2.68505859	-2.20605469	+19.44580078	-13.00781250	-51.52587891	+6156	+16.70361328	-2.46093750	-1.42382813	-99.64599609	+3.84521484	+53.02001953	+6284	+14.22949219	-3.89355469	-3.38378906	+17.05078125	-9.31640625	-33.33251953	+3536
+1458240814.41720010	+17.05957031	-2.72460938	-2.24560547	+19.51171875	-12.96386719	-51.76757813	+6164	+16.70800781	-2.49169922	-1.46777344	-99.66796875	+3.73535156	+52.97607422	+6280	+14.22509766	-3.95068359	-3.44091797	+16.94091797	-9.09667969	-33.48632813	+3544
+1458240814.42129990	+17.05517578	-2.76416016	-2.28076172	+19.55566406	-12.96386719	-52.03125000	+6172	+16.71240234	-2.52246094	-1.50732422	-99.66796875	+3.64746094	+52.97607422	+6276	+14.22070313	-4.01220703	-3.49365234	+16.80908203	-8.87695313	-33.68408203	+3548
+1458240814.42549990	+17.05957031	-2.80810547	-2.31152344	+19.62158203	-12.94189453	-52.31689453	+6184	+16.71679688	-2.55761719	-1.54687500	-99.71191406	+3.55957031	+52.97607422	+6276	+14.21630859	-4.06933594	-3.54638672	+16.67724609	-8.67919922	-33.85986328	+3556
+1458240814.42969990	+17.06835938	-2.85644531	-2.35107422	+19.68750000	-12.91992188	-52.58056641	+6200	+16.73437500	-2.59277344	-1.59082031	-99.73388672	+3.42773438	+52.95410156	+6276	+14.22070313	-4.13085938	-3.59472656	+16.56738281	-8.52539063	-34.07958984	+3560
+1458240814.43380000	+17.08154297	-2.89599609	-2.39941406	+19.75341797	-12.81005859	-52.80029297	+6216	+16.74755859	-2.62353516	-1.63916016	-99.73388672	+3.29589844	+52.93212891	+6272	+14.22070313	-4.18798828	-3.64306641	+16.47949219	-8.37158203	-34.27734375	+3564
+1458240814.43800000	+17.09033203	-2.94873047	-2.45214844	+19.81933594	-12.72216797	-53.02001953	+6236	+16.75634766	-2.67626953	-1.68750000	-99.82177734	+3.14208984	+52.88818359	+6272	+14.22070313	-4.24072266	-3.69580078	+16.41357422	-8.19580078	-34.45312500	+3568
+1458240814.44630000	+17.11669922	-3.04980469	-2.58398438	+19.90722656	-12.34863281	-53.41552734	+6272	+16.76953125	-2.78173828	-1.82373047	-99.99755859	+2.81250000	+52.58056641	+6280	+14.22949219	-4.35058594	-3.77490234	+16.30371094	-7.99804688	-34.87060547	+3572
+1458240814.45050000	+17.12548828	-3.10253906	-2.65869141	+19.92919922	-12.15087891	-53.54736328	+6284	+16.77392578	-2.83886719	-1.89404297	-100.12939453	+2.63671875	+52.42675781	+6288	+14.23388672	-4.39453125	-3.81884766	+16.30371094	-7.91015625	-35.04638672	+3572
+1458240814.45470000	+17.14746094	-3.15966797	-2.72900391	+19.95117188	-12.01904297	-53.70117188	+6292	+16.78271484	-2.90039063	-1.96435547	-100.26123047	+2.46093750	+52.31689453	+6292	+14.24707031	-4.44287109	-3.84960938	+16.32568359	-7.88818359	-35.26611328	+3572
+1458240814.45880010	+17.16503906	-3.22119141	-2.79052734	+19.95117188	-11.90917969	-53.87695313	+6300	+16.79150391	-2.96630859	-2.02587891	-100.37109375	+2.26318359	+52.25097656	+6296	+14.25585938	-4.49121094	-3.88476563	+16.30371094	-7.88818359	-35.48583984	+3568
+1458240814.46300010	+17.18261719	-3.28271484	-2.85644531	+19.97314453	-11.79931641	-54.05273438	+6300	+16.80468750	-3.03222656	-2.09179688	-100.50292969	+2.06542969	+52.18505859	+6296	+14.26464844	-4.53515625	-3.91992188	+16.32568359	-7.86621094	-35.68359375	+3568
+1458240814.46720000	+17.20898438	-3.34423828	-2.92236328	+19.99511719	-11.68945313	-54.25048828	+6296	+16.81787109	-3.09814453	-2.15771484	-100.61279297	+1.84570313	+52.09716797	+6300	+14.27783203	-4.58789063	-3.94628906	+16.34765625	-7.88818359	-35.94726563	+3564
+1458240814.47129990	+17.23095703	-3.40576172	-2.99707031	+20.01708984	-11.51367188	-54.42626953	+6292	+16.82666016	-3.16845703	-2.23242188	-100.76660156	+1.64794922	+51.94335938	+6308	+14.29101563	-4.63623047	-3.98144531	+16.34765625	-7.86621094	-36.16699219	+3560
+1458240814.47550010	+17.25732422	-3.47167969	-3.07617188	+20.03906250	-11.33789063	-54.55810547	+6280	+16.83544922	-3.23437500	-2.31152344	-100.87646484	+1.42822266	+51.78955078	+6312	+14.30859375	-4.68896484	-4.01660156	+16.34765625	-7.84423828	-36.38671875	+3556
+1458240814.47970010	+17.27929688	-3.53759766	-3.14648438	+20.03906250	-11.20605469	-54.71191406	+6264	+16.84863281	-3.30468750	-2.38183594	-100.98632813	+1.23046875	+51.70166016	+6316	+14.32177734	-4.73730469	-4.05175781	+16.36962891	-7.82226563	-36.58447266	+3548
+1458240814.48799990	+17.31445313	-3.66943359	-3.27392578	+20.03906250	-11.03027344	-55.06347656	+6224	+16.86621094	-3.43652344	-2.52246094	-101.22802734	+0.83496094	+51.48193359	+6324	+14.33935547	-4.85595703	-4.13525391	+16.28173828	-7.69042969	-37.00195313	+3544
+1458240814.49219990	+17.33642578	-3.73535156	-3.32666016	+20.06103516	-11.03027344	-55.28320313	+6200	+16.88378906	-3.50683594	-2.57958984	-101.31591797	+0.68115234	+51.50390625	+6328	+14.35253906	-4.91308594	-4.17919922	+16.23779297	-7.62451172	-37.22167969	+3540
+1458240814.50050000	+17.38037109	-3.87597656	-3.42773438	+20.06103516	-11.00830078	-55.76660156	+6152	+16.92333984	-3.62988281	-2.68945313	-101.44775391	+0.32958984	+51.45996094	+6324	+14.37451172	-5.05810547	-4.28027344	+15.99609375	-7.31689453	-37.63916016	+3536
+1458240814.50880000	+17.41113281	-4.01220703	-3.52441406	+20.10498047	-10.94238281	-56.27197266	+6112	+16.96728516	-3.73974609	-2.79931641	-101.53564453	+0.02197266	+51.41601563	+6324	+14.38330078	-5.21630859	-4.40332031	+15.68847656	-6.85546875	-38.05664063	+3540
+1458240814.51300000	+17.42871094	-4.07373047	-3.57714844	+20.12695313	-10.87646484	-56.49169922	+6092	+16.98925781	-3.79687500	-2.85644531	-101.57958984	-0.10986328	+51.37207031	+6324	+14.38769531	-5.30419922	-4.47363281	+15.51269531	-6.59179688	-38.23242188	+3544
+1458240814.52130010	+17.45068359	-4.20996094	-3.66064453	+20.14892578	-10.87646484	-56.99707031	+6072	+17.03320313	-3.91992188	-2.95312500	-101.68945313	-0.39550781	+51.41601563	+6324	+14.38330078	-5.47998047	-4.61425781	+15.09521484	-5.99853516	-38.62792969	+3552
+1458240814.52550010	+17.46386719	-4.28027344	-3.70019531	+20.14892578	-10.87646484	-57.28271484	+6068	+17.05957031	-3.96826172	-3.00146484	-101.68945313	-0.52734375	+51.43798828	+6324	+14.37890625	-5.56787109	-4.68896484	+14.87548828	-5.66894531	-38.80371094	+3560
+1458240814.53379990	+17.50781250	-4.42968750	-3.78369141	+20.17089844	-10.83251953	-57.85400391	+6072	+17.12109375	-4.08251953	-3.08935547	-101.71142578	-0.81298828	+51.52587891	+6324	+14.38330078	-5.76123047	-4.82519531	+14.43603516	-5.11962891	-39.24316406	+3572
+1458240814.54210000	+17.54736328	-4.58349609	-3.88476563	+20.14892578	-10.67871094	-58.38134766	+6084	+17.17822266	-4.21435547	-3.19921875	-101.84326172	-1.14257813	+51.48193359	+6328	+14.38769531	-5.95019531	-4.96582031	+14.01855469	-4.54833984	-39.68261719	+3584
+1458240814.54629990	+17.56054688	-4.66259766	-3.94628906	+20.10498047	-10.52490234	-58.57910156	+6100	+17.20019531	-4.28466797	-3.26513672	-101.90917969	-1.34033203	+51.41601563	+6336	+14.38769531	-6.04687500	-5.03613281	+13.79882813	-4.26269531	-39.88037109	+3592
+1458240814.55049990	+17.57812500	-4.74169922	-4.00341797	+20.06103516	-10.41503906	-58.75488281	+6112	+17.22216797	-4.35937500	-3.32666016	-101.99707031	-1.49414063	+51.37207031	+6344	+14.38769531	-6.13037109	-5.10205078	+13.64501953	-4.02099609	-40.05615234	+3596
+1458240814.55880000	+17.63085938	-4.91748047	-4.13525391	+19.92919922	-10.15136719	-59.15039063	+6136	+17.26611328	-4.51757813	-3.44970703	-102.23876953	-1.86767578	+51.32812500	+6352	+14.40966797	-6.30175781	-5.20751953	+13.33740234	-3.75732422	-40.51757813	+3596
+1458240814.56710000	+17.68798828	-5.10644531	-4.27148438	+19.75341797	-9.93164063	-59.50195313	+6148	+17.31005859	-4.69775391	-3.58593750	-102.50244141	-2.26318359	+51.19628906	+6368	+14.44042969	-6.45556641	-5.29541016	+13.11767578	-3.60351563	-40.97900391	+3588
+1458240814.57130000	+17.71875000	-5.20751953	-4.35058594	+19.62158203	-9.71191406	-59.63378906	+6148	+17.32763672	-4.79003906	-3.66503906	-102.65625000	-2.48291016	+51.06445313	+6376	+14.45800781	-6.53466797	-5.33496094	+13.00781250	-3.53759766	-41.19873047	+3584
+1458240814.57540010	+17.75390625	-5.29980469	-4.43847656	+19.53369141	-9.51416016	-59.72167969	+6144	+17.34960938	-4.89550781	-3.74853516	-102.85400391	-2.70263672	+50.93261719	+6384	+14.47998047	-6.60498047	-5.37890625	+12.94189453	-3.49365234	-41.39648438	+3576
+1458240814.57960010	+17.78027344	-5.39648438	-4.52197266	+19.42382813	-9.33837891	-59.78759766	+6132	+17.36279297	-4.99658203	-3.82763672	-103.05175781	-2.90039063	+50.80078125	+6388	+14.50195313	-6.67529297	-5.41406250	+12.85400391	-3.47167969	-41.59423828	+3564
+1458240814.58380010	+17.80224609	-5.49755859	-4.60986328	+19.27001953	-9.14062500	-59.87548828	+6120	+17.37158203	-5.10205078	-3.91552734	-103.27148438	-3.09814453	+50.62500000	+6396	+14.52392578	-6.75000000	-5.45361328	+12.76611328	-3.44970703	-41.79199219	+3556
+1458240814.59209990	+17.86376953	-5.69531250	-4.77246094	+19.05029297	-8.87695313	-60.07324219	+6080	+17.40673828	-5.29541016	-4.07812500	-103.60107422	-3.42773438	+50.40527344	+6400	+14.56787109	-6.88623047	-5.52392578	+12.61230469	-3.47167969	-42.18750000	+3528
+1458240814.59629990	+17.89892578	-5.79638672	-4.85595703	+18.91845703	-8.74511719	-60.18310547	+6052	+17.42431641	-5.40087891	-4.15283203	-103.79882813	-3.60351563	+50.29541016	+6400	+14.58984375	-6.95654297	-5.56347656	+12.50244141	-3.44970703	-42.40722656	+3512
+1458240814.60040000	+17.93408203	-5.89746094	-4.93945313	+18.83056641	-8.59130859	-60.29296875	+6016	+17.44628906	-5.50195313	-4.23193359	-103.95263672	-3.77929688	+50.16357422	+6400	+14.61181641	-7.03564453	-5.60302734	+12.39257813	-3.42773438	-42.62695313	+3496
+1458240814.60460000	+17.95605469	-5.99414063	-5.01855469	+18.72070313	-8.48144531	-60.42480469	+5984	+17.46386719	-5.59863281	-4.31103516	-104.12841797	-3.93310547	+50.07568359	+6400	+14.62500000	-7.11035156	-5.65136719	+12.26074219	-3.33984375	-42.82470703	+3484
+1458240814.61290000	+18.00878906	-6.18310547	-5.17675781	+18.52294922	-8.17382813	-60.64453125	+5912	+17.50781250	-5.78759766	-4.48242188	-104.39208984	-4.19677734	+49.72412109	+6396	+14.65576172	-7.28613281	-5.75683594	+11.88720703	-3.07617188	-43.22021484	+3460
+1458240814.61710000	+18.02636719	-6.27539063	-5.25146484	+18.45703125	-8.04199219	-60.75439453	+5876	+17.52539063	-5.87548828	-4.54394531	-104.50195313	-4.30664063	+49.70214844	+6388	+14.66015625	-7.36962891	-5.81835938	+11.71142578	-2.87841797	-43.39599609	+3452
+1458240814.62130000	+18.03955078	-6.36767578	-5.31738281	+18.36914063	-7.95410156	-60.93017578	+5844	+17.55175781	-5.96337891	-4.60107422	-104.61181641	-4.41650391	+49.68017578	+6376	+14.66015625	-7.46191406	-5.88427734	+11.49169922	-2.65869141	-43.59375000	+3444
+1458240814.62540010	+18.05712891	-6.45117188	-5.38330078	+18.32519531	-7.84423828	-61.12792969	+5812	+17.58251953	-6.04248047	-4.66259766	-104.69970703	-4.54833984	+49.65820313	+6364	+14.66015625	-7.56298828	-5.95458984	+11.25000000	-2.41699219	-43.83544922	+3436
+1458240814.63380000	+18.10107422	-6.62695313	-5.48876953	+18.25927734	-7.75634766	-61.58935547	+5760	+17.64843750	-6.20947266	-4.75927734	-104.85351563	-4.79003906	+49.72412109	+6340	+14.66015625	-7.76953125	-6.09960938	+10.74462891	-1.88964844	-44.29687500	+3428
+1458240814.63790010	+18.12304688	-6.71484375	-5.55029297	+18.23730469	-7.62451172	-61.80908203	+5736	+17.68359375	-6.28417969	-4.80761719	-104.89746094	-4.89990234	+49.74609375	+6324	+14.65576172	-7.87939453	-6.17431641	+10.48095703	-1.56005859	-44.53857422	+3428
+1458240814.64210010	+18.13183594	-6.80273438	-5.60302734	+18.19335938	-7.51464844	-62.05078125	+5720	+17.71435547	-6.35888672	-4.85156250	-104.91943359	-5.03173828	+49.79003906	+6312	+14.64697266	-7.98925781	-6.25341797	+10.21728516	-1.23046875	-44.78027344	+3428
+1458240814.64630010	+18.14501953	-6.89062500	-5.66015625	+18.17138672	-7.38281250	-62.24853516	+5712	+17.74951172	-6.43359375	-4.89990234	-104.96337891	-5.16357422	+49.81201172	+6296	+14.63818359	-8.09912109	-6.33691406	+9.97558594	-0.85693359	-45.00000000	+3432
+1458240814.65039990	+18.15380859	-6.97412109	-5.71289063	+18.12744141	-7.29492188	-62.44628906	+5708	+17.78027344	-6.51269531	-4.94384766	-105.02929688	-5.27343750	+49.85595703	+6280	+14.62939453	-8.20019531	-6.42041016	+9.75585938	-0.52734375	-45.19775391	+3436
+1458240814.65870000	+18.18896484	-7.14550781	-5.80957031	+18.08349609	-7.18505859	-62.90771484	+5700	+17.85058594	-6.67968750	-5.01416016	-105.13916016	-5.51513672	+50.05371094	+6244	+14.62500000	-8.40673828	-6.56103516	+9.31640625	+0.00000000	-45.68115234	+3436
+1458240814.66290000	+18.21093750	-7.23779297	-5.85791016	+18.06152344	-7.11914063	-63.12744141	+5700	+17.88574219	-6.76318359	-5.04931641	-105.20507813	-5.66894531	+50.14160156	+6224	+14.62500000	-8.50341797	-6.63134766	+9.14062500	+0.26367188	-45.90087891	+3440
+1458240814.66710000	+18.24169922	-7.33447266	-5.90185547	+18.01757813	-7.11914063	-63.39111328	+5700	+17.92089844	-6.84667969	-5.08886719	-105.24902344	-5.82275391	+50.22949219	+6204	+14.62500000	-8.60888672	-6.68847656	+8.92089844	+0.43945313	-46.18652344	+3440
+1458240814.67120000	+18.27246094	-7.43115234	-5.96777344	+17.95166016	-6.98730469	-63.52294922	+5704	+17.95166016	-6.93896484	-5.14160156	-105.33691406	-5.95458984	+50.20751953	+6188	+14.64257813	-8.70556641	-6.75000000	+8.78906250	+0.63720703	-46.40625000	+3436
+1458240814.67540000	+18.29882813	-7.53222656	-6.03369141	+17.86376953	-6.89941406	-63.63281250	+5704	+17.97802734	-7.03564453	-5.19873047	-105.44677734	-6.08642578	+50.20751953	+6168	+14.65576172	-8.78906250	-6.80712891	+8.65722656	+0.76904297	-46.60400391	+3428
+1458240814.68370010	+18.33837891	-7.74755859	-6.18750000	+17.62207031	-6.63574219	-63.76464844	+5704	+18.01757813	-7.23779297	-5.33056641	-105.68847656	-6.30615234	+50.05371094	+6136	+14.68652344	-8.95605469	-6.89941406	+8.39355469	+0.94482422	-46.97753906	+3408
+1458240814.68790010	+18.36035156	-7.84863281	-6.26660156	+17.49023438	-6.54785156	-63.76464844	+5696	+18.03515625	-7.34326172	-5.40087891	-105.84228516	-6.41601563	+49.96582031	+6116	+14.70849609	-9.02636719	-6.94335938	+8.32763672	+0.98876953	-47.10937500	+3392
+1458240814.69210000	+18.39111328	-7.96289063	-6.34570313	+17.35839844	-6.50390625	-63.80859375	+5684	+18.05273438	-7.45751953	-5.46679688	-106.01806641	-6.50390625	+49.92187500	+6100	+14.73486328	-9.10107422	-6.96972656	+8.19580078	+0.92285156	-47.28515625	+3372
+1458240814.69619990	+18.42626953	-8.07714844	-6.42919922	+17.22656250	-6.43798828	-63.83056641	+5664	+18.07031250	-7.57617188	-5.54150391	-106.19384766	-6.59179688	+49.79003906	+6080	+14.77441406	-9.17578125	-6.99609375	+8.08593750	+0.83496094	-47.43896484	+3348
+1458240814.70040010	+18.46142578	-8.19580078	-6.51269531	+17.05078125	-6.37207031	-63.85253906	+5640	+18.08789063	-7.68603516	-5.62500000	-106.36962891	-6.67968750	+49.63623047	+6060	+14.80517578	-9.25488281	-7.02685547	+7.97607422	+0.79101563	-47.61474609	+3324
+1458240814.70460010	+18.47900391	-8.31005859	-6.60058594	+16.87500000	-6.26220703	-63.85253906	+5616	+18.09228516	-7.80468750	-5.70410156	-106.54541016	-6.74560547	+49.48242188	+6040	+14.83154297	-9.32958984	-7.05761719	+7.84423828	+0.76904297	-47.76855469	+3300
+1458240814.70869990	+18.50097656	-8.42871094	-6.69287109	+16.69921875	-6.13037109	-63.80859375	+5584	+18.10107422	-7.91894531	-5.80078125	-106.74316406	-6.78955078	+49.19677734	+6024	+14.85791016	-9.40429688	-7.09277344	+7.71240234	+0.76904297	-47.85644531	+3272
+1458240814.71709990	+18.53173828	-8.63525391	-6.88623047	+16.41357422	-5.88867188	-63.63281250	+5508	+18.10986328	-8.15185547	-5.98095703	-107.11669922	-6.78955078	+48.71337891	+5988	+14.91064453	-9.54931641	-7.17187500	+7.47070313	+0.83496094	-47.96630859	+3212
+1458240814.72120000	+18.54492188	-8.73632813	-6.97412109	+16.28173828	-5.80078125	-63.61083984	+5464	+18.11865234	-8.26171875	-6.06445313	-107.31445313	-6.78955078	+48.51562500	+5964	+14.93261719	-9.61962891	-7.20703125	+7.31689453	+0.85693359	-48.05419922	+3184
+1458240814.72540000	+18.55371094	-8.83300781	-7.06201172	+16.17187500	-5.69091797	-63.58886719	+5420	+18.12744141	-8.36718750	-6.14794922	-107.44628906	-6.78955078	+48.29589844	+5940	+14.95019531	-9.70312500	-7.25097656	+7.11914063	+0.94482422	-48.14208984	+3160
+1458240814.72950010	+18.56689453	-8.93408203	-7.12353516	+16.08398438	-5.66894531	-63.65478516	+5372	+18.14062500	-8.47265625	-6.21386719	-107.57812500	-6.78955078	+48.16406250	+5916	+14.96337891	-9.78662109	-7.29931641	+6.96533203	+1.07666016	-48.22998047	+3136
+1458240814.73370000	+18.59765625	-9.03076172	-7.17187500	+16.04003906	-5.71289063	-63.78662109	+5320	+18.16259766	-8.57373047	-6.27978516	-107.68798828	-6.76757813	+48.03222656	+5888	+14.97216797	-9.87890625	-7.35205078	+6.72363281	+1.23046875	-48.36181641	+3116
+1458240814.73790000	+18.62402344	-9.11425781	-7.22900391	+16.04003906	-5.69091797	-63.91845703	+5268	+18.18896484	-8.66162109	-6.34570313	-107.75390625	-6.74560547	+47.87841797	+5856	+14.98095703	-9.98876953	-7.41357422	+6.48193359	+1.47216797	-48.47167969	+3096
+1458240814.74620010	+18.61962891	-9.25488281	-7.34765625	+16.08398438	-5.42724609	-64.05029297	+5188	+18.22412109	-8.82861328	-6.46435547	-107.86376953	-6.70166016	+47.57080078	+5796	+14.95898438	-10.17773438	-7.57617188	+6.10839844	+2.21923828	-48.60351563	+3072
+1458240814.75040010	+18.62402344	-9.30761719	-7.40917969	+16.17187500	-5.29541016	-64.09423828	+5156	+18.24609375	-8.90332031	-6.52148438	-107.88574219	-6.65771484	+47.43896484	+5768	+14.95019531	-10.27880859	-7.65527344	+5.88867188	+2.59277344	-48.69140625	+3064
+1458240814.75449990	+18.63720703	-9.36914063	-7.44873047	+16.25976563	-5.29541016	-64.22607422	+5120	+18.28125000	-8.98242188	-6.56542969	-107.90771484	-6.61376953	+47.39501953	+5736	+14.93261719	-10.38427734	-7.73437500	+5.64697266	+2.94433594	-48.77929688	+3056
+1458240814.75869990	+18.65917969	-9.43505859	-7.46630859	+16.34765625	-5.36132813	-64.46777344	+5092	+18.32080078	-9.06152344	-6.59619141	-107.88574219	-6.61376953	+47.41699219	+5700	+14.91943359	-10.48974609	-7.80908203	+5.40527344	+3.29589844	-48.91113281	+3052
+1458240814.76290010	+18.67675781	-9.50976563	-7.48388672	+16.39160156	-5.40527344	-64.73144531	+5068	+18.35595703	-9.13183594	-6.62255859	-107.86376953	-6.63574219	+47.43896484	+5664	+14.90185547	-10.59960938	-7.88818359	+5.16357422	+3.69140625	-49.06494141	+3052
+1458240814.76700000	+18.68994141	-9.58886719	-7.51025391	+16.45751953	-5.40527344	-64.99511719	+5052	+18.39550781	-9.20214844	-6.65771484	-107.86376953	-6.63574219	+47.43896484	+5628	+14.88427734	-10.71386719	-7.96728516	+4.89990234	+4.08691406	-49.21875000	+3052
+1458240814.77119990	+18.71191406	-9.65478516	-7.54980469	+16.54541016	-5.33935547	-65.12695313	+5040	+18.43505859	-9.27685547	-6.70166016	-107.84179688	-6.61376953	+47.35107422	+5596	+14.87109375	-10.81494141	-8.05078125	+4.72412109	+4.50439453	-49.30664063	+3056
+1458240814.77539990	+18.73388672	-9.71630859	-7.59375000	+16.67724609	-5.29541016	-65.23681641	+5028	+18.47460938	-9.36035156	-6.74560547	-107.84179688	-6.56982422	+47.28515625	+5560	+14.86669922	-10.91162109	-8.13427734	+4.54833984	+4.87792969	-49.37255859	+3056
+1458240814.78370000	+18.76464844	-9.85253906	-7.69482422	+16.76513672	-5.14160156	-65.34667969	+5020	+18.52294922	-9.52294922	-6.83789063	-107.88574219	-6.50390625	+47.08740234	+5496	+14.84912109	-11.10058594	-8.27490234	+4.17480469	+5.51513672	-49.46044922	+3060
+1458240814.78790000	+18.76464844	-9.95800781	-7.74316406	+16.63330078	-5.11962891	-65.41259766	+5020	+18.54492188	-9.61083984	-6.88183594	-107.95166016	-6.48193359	+46.99951172	+5464	+14.84033203	-11.17529297	-8.33642578	+4.02099609	+5.77880859	-49.46044922	+3056
+1458240814.79200010	+18.78662109	-10.07666016	-7.79150391	+16.50146484	-5.14160156	-65.50048828	+5020	+18.57128906	-9.70751953	-6.94335938	-108.03955078	-6.41601563	+46.88964844	+5436	+14.84912109	-11.26318359	-8.37597656	+3.80126953	+5.91064453	-49.57031250	+3052
+1458240814.79620000	+18.81298828	-10.19091797	-7.85742188	+16.36962891	-5.16357422	-65.50048828	+5008	+18.59765625	-9.80859375	-7.01806641	-108.12744141	-6.32812500	+46.69189453	+5404	+14.87548828	-11.34667969	-8.41552734	+3.66943359	+5.99853516	-49.59228516	+3040
+1458240814.80450010	+18.87011719	-10.41503906	-7.99804688	+16.12792969	-5.14160156	-65.43457031	+4980	+18.61083984	-10.02832031	-7.17187500	-108.41308594	-6.17431641	+46.20849609	+5348	+14.91943359	-11.48291016	-8.48144531	+3.38378906	+6.15234375	-49.59228516	+3008
+1458240814.80870010	+18.88330078	-10.53808594	-8.10791016	+15.90820313	-4.96582031	-65.17089844	+4964	+18.60644531	-10.14697266	-7.26416016	-108.61083984	-6.06445313	+45.85693359	+5324	+14.95898438	-11.54003906	-8.51220703	+3.31787109	+6.19628906	-49.50439453	+2988
+1458240814.81699990	+18.89648438	-10.81054688	-8.31445313	+15.29296875	-4.76806641	-64.68750000	+4908	+18.58886719	-10.37548828	-7.45751953	-109.00634766	-5.80078125	+45.13183594	+5268	+15.02490234	-11.64990234	-8.55615234	+3.07617188	+6.21826172	-49.30664063	+2932
+1458240814.82530000	+18.91845703	-11.08300781	-8.48144531	+14.69970703	-4.74609375	-64.40185547	+4820	+18.57128906	-10.60400391	-7.65087891	-109.42382813	-5.53710938	+44.47265625	+5212	+15.09082031	-11.75976563	-8.58691406	+2.79052734	+6.15234375	-49.19677734	+2868
+1458240814.82950000	+18.93164063	-11.21484375	-8.57373047	+14.45800781	-4.70214844	-64.27001953	+4772	+18.56250000	-10.71826172	-7.73876953	-109.62158203	-5.44921875	+44.16503906	+5184	+15.12597656	-11.81689453	-8.60888672	+2.65869141	+6.13037109	-49.13085938	+2836
+1458240814.83369990	+18.94921875	-11.33789063	-8.66601563	+14.21630859	-4.65820313	-64.09423828	+4712	+18.55810547	-10.83691406	-7.82666016	-109.86328125	-5.33935547	+43.85742188	+5152	+15.16113281	-11.87402344	-8.62207031	+2.52685547	+6.10839844	-49.13085938	+2804
+1458240814.83780000	+18.96679688	-11.45214844	-8.77148438	+14.04052734	-4.54833984	-63.91845703	+4648	+18.54931641	-10.94677734	-7.92773438	-110.03906250	-5.27343750	+43.50585938	+5120	+15.19189453	-11.95312500	-8.64404297	+2.35107422	+6.15234375	-49.13085938	+2772
+1458240814.84200000	+18.96240234	-11.55761719	-8.85498047	+13.82080078	-4.43847656	-63.72070313	+4580	+18.54052734	-11.04785156	-8.01123047	-110.19287109	-5.20751953	+43.15429688	+5088	+15.20507813	-12.01025391	-8.69677734	+2.19726563	+6.32812500	-49.02099609	+2748
+1458240814.84620000	+18.96679688	-11.66748047	-8.91210938	+13.62304688	-4.39453125	-63.69873047	+4512	+18.54492188	-11.15332031	-8.07275391	-110.34667969	-5.18554688	+42.95654297	+5052	+15.20947266	-12.08056641	-8.74511719	+1.99951172	+6.52587891	-48.99902344	+2724
+1458240814.85450010	+18.96679688	-11.84765625	-9.02636719	+13.31542969	-4.21875000	-63.65478516	+4380	+18.56689453	-11.31591797	-8.18261719	-110.52246094	-5.11962891	+42.64892578	+4972	+15.21386719	-12.23876953	-8.85937500	+1.58203125	+6.96533203	-48.95507813	+2676
+1458240814.85870000	+18.97998047	-11.92675781	-9.05273438	+13.29345703	-4.26269531	-63.78662109	+4312	+18.58886719	-11.39941406	-8.21777344	-110.58837891	-5.14160156	+42.62695313	+4932	+15.19628906	-12.32666016	-8.91650391	+1.34033203	+7.20703125	-49.06494141	+2656
+1458240814.86279990	+18.99316406	-11.99267578	-9.08349609	+13.29345703	-4.21875000	-63.91845703	+4248	+18.61083984	-11.47412109	-8.25292969	-110.65429688	-5.18554688	+42.58300781	+4892	+15.17871094	-12.43652344	-8.97802734	+1.03271484	+7.51464844	-49.24072266	+2640
+1458240814.86700010	+19.01074219	-12.05419922	-9.10107422	+13.33740234	-4.21875000	-64.09423828	+4188	+18.63720703	-11.55322266	-8.27490234	-110.67626953	-5.27343750	+42.60498047	+4856	+15.15234375	-12.54199219	-9.05712891	+0.76904297	+7.86621094	-49.35058594	+2624
+1458240814.87120010	+19.02832031	-12.12890625	-9.12304688	+13.33740234	-4.17480469	-64.27001953	+4136	+18.68115234	-11.63232422	-8.28369141	-110.67626953	-5.38330078	+42.67089844	+4816	+15.12597656	-12.64746094	-9.14062500	+0.52734375	+8.23974609	-49.46044922	+2612
+1458240814.87529990	+19.04150391	-12.19921875	-9.14941406	+13.33740234	-4.10888672	-64.46777344	+4088	+18.73388672	-11.69824219	-8.29687500	-110.65429688	-5.49316406	+42.73681641	+4772	+15.09960938	-12.74853516	-9.22412109	+0.28564453	+8.65722656	-49.57031250	+2596
+1458240814.88360000	+19.04589844	-12.30468750	-9.17138672	+13.38134766	-3.95507813	-64.84130859	+4020	+18.79980469	-11.82568359	-8.33203125	-110.65429688	-5.66894531	+42.78076172	+4692	+15.03808594	-12.94628906	-9.40869141	-0.19775391	+9.51416016	-49.74609375	+2584
+1458240814.88780000	+19.05908203	-12.36181641	-9.16259766	+13.42529297	-3.97705078	-65.06103516	+3996	+18.83056641	-11.90039063	-8.33642578	-110.69824219	-5.77880859	+42.91259766	+4660	+15.00732422	-13.04296875	-9.48339844	-0.43945313	+9.82177734	-49.87792969	+2580
+1458240814.89200000	+19.08984375	-12.42773438	-9.17578125	+13.46923828	-3.99902344	-65.30273438	+3972	+18.86132813	-11.97509766	-8.34521484	-110.76416016	-5.88867188	+43.04443359	+4628	+14.98535156	-13.14404297	-9.54492188	-0.70312500	+10.04150391	-50.07568359	+2572
+1458240814.89610000	+19.11181641	-12.50683594	-9.20654297	+13.44726563	-3.97705078	-65.47851563	+3956	+18.90527344	-12.05859375	-8.34960938	-110.80810547	-5.99853516	+43.17626953	+4592	+14.97656250	-13.24072266	-9.59765625	-0.92285156	+10.21728516	-50.22949219	+2568
+1458240814.90450000	+19.13378906	-12.66943359	-9.28125000	+13.31542969	-3.82324219	-65.78613281	+3924	+18.97119141	-12.21679688	-8.40234375	-110.96191406	-6.28417969	+43.24218750	+4524	+14.94580078	-13.42968750	-9.70312500	-1.42822266	+10.61279297	-50.58105469	+2560
+1458240814.90860010	+19.14257813	-12.75732422	-9.34716797	+13.18359375	-3.64746094	-65.83007813	+3912	+18.98876953	-12.30908203	-8.45947266	-111.09375000	-6.37207031	+43.13232422	+4492	+14.96337891	-13.50878906	-9.74707031	-1.58203125	+10.70068359	-50.64697266	+2548
+1458240814.91700010	+19.15136719	-12.95947266	-9.47460938	+12.78808594	-3.49365234	-65.91796875	+3880	+18.98876953	-12.51562500	-8.57812500	-111.51123047	-6.59179688	+42.91259766	+4432	+15.01171875	-13.63183594	-9.78222656	-1.93359375	+10.52490234	-50.82275391	+2516
+1458240814.92109990	+19.16015625	-13.06054688	-9.54931641	+12.59033203	-3.40576172	-65.93994141	+3860	+18.97998047	-12.61669922	-8.63085938	-111.73095703	-6.72363281	+42.82470703	+4404	+15.04687500	-13.68896484	-9.77783203	-2.08740234	+10.32714844	-50.95458984	+2496
+1458240814.92529990	+19.16015625	-13.17480469	-9.61083984	+12.32666016	-3.38378906	-65.96191406	+3832	+18.96679688	-12.72656250	-8.67919922	-111.99462891	-6.87744141	+42.75878906	+4380	+15.07763672	-13.74609375	-9.76464844	-2.28515625	+10.10742188	-51.10839844	+2480
+1458240814.93359990	+19.19091797	-13.45166016	-9.79101563	+11.73339844	-3.31787109	-66.09375000	+3760	+18.96240234	-12.96386719	-8.82861328	-112.52197266	-7.18505859	+42.53906250	+4324	+15.16113281	-13.88232422	-9.72949219	-2.70263672	+9.53613281	-51.48193359	+2436
+1458240814.93779990	+19.19531250	-13.57910156	-9.89208984	+11.42578125	-3.16406250	-66.13769531	+3716	+18.95800781	-13.07812500	-8.91650391	-112.76367188	-7.40478516	+42.34130859	+4296	+15.21386719	-13.93945313	-9.71630859	-2.87841797	+9.25048828	-51.65771484	+2412
+1458240814.94199990	+19.18212891	-13.69775391	-9.97119141	+11.11816406	-3.01025391	-66.22558594	+3664	+18.93603516	-13.18798828	-9.00000000	-113.00537109	-7.60253906	+42.09960938	+4268	+15.25781250	-13.99218750	-9.71191406	-3.01025391	+9.05273438	-51.78955078	+2380
+1458240814.95030000	+19.18652344	-13.93945313	-10.08984375	+10.59082031	-2.92236328	-66.51123047	+3548	+18.88769531	-13.40332031	-9.15820313	-113.48876953	-8.06396484	+41.74804688	+4216	+15.33691406	-14.11523438	-9.68994141	-3.36181641	+8.56933594	-52.18505859	+2332
+1458240814.95450000	+19.19970703	-14.08007813	-10.15576172	+10.32714844	-2.90039063	-66.68701172	+3484	+18.87890625	-13.51318359	-9.22412109	-113.73046875	-8.30566406	+41.66015625	+4184	+15.36328125	-14.16357422	-9.69873047	-3.49365234	+8.39355469	-52.33886719	+2300
+1458240814.95860000	+19.22607422	-14.22070313	-10.18212891	+10.10742188	-3.01025391	-67.10449219	+3416	+18.88330078	-13.62304688	-9.25488281	-113.90625000	-8.61328125	+41.74804688	+4148	+15.37646484	-14.23828125	-9.69873047	-3.73535156	+8.21777344	-52.69042969	+2276
+1458240814.96280000	+19.24804688	-14.32177734	-10.22607422	+9.99755859	-2.96630859	-67.45605469	+3348	+18.89648438	-13.71093750	-9.29443359	-114.03808594	-8.94287109	+41.81396484	+4116	+15.38525391	-14.32617188	-9.70751953	-3.99902344	+8.15185547	-53.06396484	+2260
+1458240814.96690010	+19.26123047	-14.40527344	-10.25244141	+9.93164063	-2.87841797	-67.85156250	+3280	+18.90966797	-13.79443359	-9.33837891	-114.14794922	-9.29443359	+41.85791016	+4080	+15.39404297	-14.40527344	-9.76025391	-4.13085938	+8.23974609	-53.37158203	+2236
+1458240814.97110010	+19.28320313	-14.49316406	-10.26123047	+9.86572266	-2.83447266	-68.37890625	+3216	+18.93603516	-13.88671875	-9.37792969	-114.25781250	-9.68994141	+41.92382813	+4044	+15.38525391	-14.50195313	-9.80859375	-4.37255859	+8.37158203	-53.78906250	+2220
+1458240814.97530010	+19.30517578	-14.57666016	-10.28320313	+9.86572266	-2.70263672	-68.88427734	+3156	+18.97119141	-13.95263672	-9.42626953	-114.30175781	-10.06347656	+41.96777344	+4004	+15.38085938	-14.61181641	-9.86132813	-4.59228516	+8.48144531	-54.22851563	+2200
+1458240814.98359990	+19.35791016	-14.70849609	-10.28320313	+9.95361328	-2.46093750	-69.98291016	+3068	+19.03710938	-14.07128906	-9.45703125	-114.32373047	-10.92041016	+42.27539063	+3932	+15.31933594	-14.78759766	-10.01953125	-4.96582031	+9.03076172	-55.04150391	+2176
+1458240814.99190000	+19.43261719	-14.78759766	-10.24365234	+10.21728516	-2.43896484	-71.25732422	+3012	+19.12939453	-14.18554688	-9.44824219	-114.36767578	-11.82128906	+42.91259766	+3868	+15.24023438	-14.98535156	-10.16894531	-5.40527344	+9.49218750	-56.03027344	+2160
+1458240814.99609990	+19.46337891	-14.84912109	-10.22167969	+10.30517578	-2.37304688	-72.00439453	+2996	+19.19531250	-14.25585938	-9.43945313	-114.43359375	-12.34863281	+43.33007813	+3836	+15.20947266	-15.09082031	-10.24365234	-5.62500000	+9.71191406	-56.62353516	+2160
+1458240815.00029990	+19.49414063	-14.87548828	-10.20849609	+10.43701172	-2.21923828	-72.75146484	+2984	+19.24804688	-14.30859375	-9.43945313	-114.45556641	-12.94189453	+43.63769531	+3804	+15.17431641	-15.19189453	-10.32714844	-5.80078125	+9.99755859	-57.23876953	+2164
+1458240815.00860000	+19.55126953	-14.94140625	-10.20849609	+10.59082031	-1.84570313	-74.13574219	+2980	+19.32275391	-14.41406250	-9.47900391	-114.54345703	-14.19433594	+44.05517578	+3740	+15.12597656	-15.37646484	-10.47656250	-6.10839844	+10.45898438	-58.40332031	+2184
+1458240815.01690010	+19.59521484	-15.07324219	-10.22167969	+10.50292969	-1.56005859	-75.47607422	+2996	+19.39306641	-14.55029297	-9.50976563	-114.80712891	-15.44677734	+44.62646484	+3684	+15.09960938	-15.54785156	-10.56884766	-6.48193359	+10.48095703	-59.58984375	+2200
+1458240815.02110000	+19.60839844	-15.15234375	-10.24365234	+10.39306641	-1.34033203	-76.17919922	+3008	+19.41943359	-14.62939453	-9.51855469	-114.98291016	-16.14990234	+44.97802734	+3656	+15.10839844	-15.63574219	-10.59960938	-6.63574219	+10.39306641	-60.20507813	+2208
+1458240815.02940010	+19.63037109	-15.35009766	-10.25683594	+10.01953125	-1.14257813	-77.80517578	+3032	+19.41064453	-14.84033203	-9.56250000	-115.55419922	-17.70996094	+45.50537109	+3612	+15.13916016	-15.78515625	-10.60839844	-7.03125000	+9.90966797	-61.63330078	+2228
+1458240815.03769990	+19.64355469	-15.64013672	-10.37548828	+9.33837891	-0.63720703	-79.23339844	+3040	+19.38867188	-15.07324219	-9.66357422	-116.23535156	-19.35791016	+45.81298828	+3572	+15.24462891	-15.93457031	-10.58642578	-7.29492188	+9.14062500	-62.97363281	+2224
+1458240815.04189990	+19.63476563	-15.78955078	-10.45898438	+8.96484375	-0.30761719	-79.89257813	+3032	+19.37109375	-15.18310547	-9.72070313	-116.52099609	-20.19287109	+45.94482422	+3552	+15.29296875	-16.01806641	-10.56005859	-7.49267578	+8.70117188	-63.67675781	+2216
+1458240815.04609990	+19.63476563	-15.94775391	-10.54687500	+8.61328125	+0.04394531	-80.57373047	+3016	+19.34472656	-15.29296875	-9.79101563	-116.82861328	-21.04980469	+46.03271484	+3536	+15.35009766	-16.09277344	-10.53369141	-7.64648438	+8.26171875	-64.31396484	+2200
+1458240815.05440000	+19.60400391	-16.29492188	-10.67871094	+7.71240234	+0.57128906	-82.13378906	+2960	+19.27001953	-15.57861328	-9.89208984	-117.64160156	-22.76367188	+46.38427734	+3500	+15.46435547	-16.25537109	-10.44580078	-8.06396484	+7.11914063	-65.67626953	+2152
+1458240815.05859990	+19.59082031	-16.46191406	-10.72265625	+7.33886719	+0.76904297	-82.96875000	+2916	+19.23486328	-15.71923828	-9.93164063	-118.05908203	-23.66455078	+46.64794922	+3480	+15.52148438	-16.34326172	-10.39746094	-8.28369141	+6.50390625	-66.44531250	+2124
+1458240815.06270000	+19.59082031	-16.61572266	-10.78857422	+7.07519531	+1.05468750	-83.75976563	+2876	+19.21289063	-15.82470703	-9.97558594	-118.36669922	-24.54345703	+46.86767578	+3460	+15.56982422	-16.43554688	-10.36669922	-8.48144531	+6.06445313	-67.21435547	+2100
+1458240815.06690000	+19.59521484	-16.77392578	-10.84570313	+6.78955078	+1.34033203	-84.59472656	+2836	+19.20410156	-15.93896484	-10.02392578	-118.65234375	-25.46630859	+47.10937500	+3440	+15.61816406	-16.51904297	-10.34033203	-8.63525391	+5.66894531	-67.96142578	+2076
+1458240815.07110000	+19.60839844	-16.92333984	-10.90722656	+6.56982422	+1.60400391	-85.40771484	+2800	+19.19531250	-16.04882813	-10.08105469	-118.91601563	-26.34521484	+47.32910156	+3420	+15.66210938	-16.60693359	-10.32714844	-8.81103516	+5.29541016	-68.70849609	+2056
+1458240815.07520010	+19.62158203	-17.05517578	-10.97314453	+6.37207031	+1.91162109	-86.22070313	+2764	+19.19531250	-16.14990234	-10.13818359	-119.15771484	-27.20214844	+47.57080078	+3396	+15.71044922	-16.71679688	-10.32275391	-8.96484375	+4.98779297	-69.43359375	+2044
+1458240815.07940010	+19.60839844	-17.16503906	-10.99951172	+6.15234375	+2.21923828	-87.03369141	+2724	+19.19091797	-16.25097656	-10.16455078	-119.44335938	-28.05908203	+47.87841797	+3372	+15.73242188	-16.79150391	-10.33593750	-9.03076172	+4.85595703	-70.09277344	+2020
+1458240815.08769990	+19.63476563	-17.28808594	-10.96875000	+6.13037109	+2.50488281	-88.83544922	+2644	+19.22167969	-16.38281250	-10.19091797	-119.86083984	-29.70703125	+48.71337891	+3320	+15.75000000	-16.98046875	-10.35351563	-9.27246094	+4.61425781	-71.78466797	+1988
+1458240815.09190010	+19.66113281	-17.34960938	-10.92919922	+6.13037109	+2.57080078	-89.78027344	+2608	+19.26123047	-16.44873047	-10.19091797	-120.10253906	-30.52001953	+49.26269531	+3296	+15.75439453	-17.06396484	-10.38427734	-9.29443359	+4.61425781	-72.57568359	+1968
+1458240815.09610010	+19.70068359	-17.39355469	-10.87207031	+6.19628906	+2.54882813	-90.74707031	+2576	+19.32275391	-16.49707031	-10.17773438	-120.30029297	-31.31103516	+49.89990234	+3268	+15.75000000	-17.14306641	-10.41064453	-9.31640625	+4.61425781	-73.45458984	+1948
+1458240815.10019990	+19.74462891	-17.41113281	-10.83251953	+6.32812500	+2.63671875	-91.66992188	+2544	+19.39306641	-16.52343750	-10.16894531	-120.45410156	-32.10205078	+50.53710938	+3244	+15.74560547	-17.23095703	-10.46337891	-9.29443359	+4.81201172	-74.31152344	+1936
+1458240815.10439990	+19.77539063	-17.41992188	-10.77539063	+6.45996094	+2.70263672	-92.59277344	+2520	+19.46337891	-16.54541016	-10.15136719	-120.58593750	-32.89306641	+51.17431641	+3224	+15.72363281	-17.30126953	-10.52490234	-9.25048828	+5.09765625	-75.10253906	+1928
+1458240815.10859990	+19.81933594	-17.42431641	-10.71386719	+6.59179688	+2.76855469	-93.51562500	+2496	+19.53369141	-16.55419922	-10.15576172	-120.67382813	-33.61816406	+51.72363281	+3204	+15.70166016	-17.36718750	-10.58642578	-9.18457031	+5.42724609	-75.89355469	+1928
+1458240815.11270000	+19.86328125	-17.43310547	-10.63916016	+6.72363281	+2.74658203	-94.48242188	+2484	+19.59521484	-16.58496094	-10.15136719	-120.82763672	-34.36523438	+52.29492188	+3180	+15.68408203	-17.42871094	-10.63476563	-9.11865234	+5.60302734	-76.70654297	+1928
+1458240815.11690000	+19.89843750	-17.43310547	-10.56005859	+6.78955078	+2.70263672	-95.42724609	+2484	+19.63916016	-16.60693359	-10.13818359	-121.06933594	-35.06835938	+52.86621094	+3156	+15.66210938	-17.48583984	-10.67431641	-9.09667969	+5.77880859	-77.49755859	+1932
+1458240815.12520000	+19.95556641	-17.45947266	-10.39746094	+6.87744141	+2.57080078	-97.25097656	+2516	+19.76220703	-16.64648438	-10.08105469	-121.68457031	-36.51855469	+54.29443359	+3132	+15.62255859	-17.56933594	-10.73583984	-8.94287109	+6.04248047	-79.05761719	+1956
+1458240815.12940000	+20.00390625	-17.48583984	-10.34033203	+6.98730469	+2.52685547	-98.21777344	+2544	+19.83691406	-16.65966797	-10.06347656	-121.94824219	-37.26562500	+55.06347656	+3116	+15.62255859	-17.63525391	-10.74462891	-8.89892578	+6.02050781	-79.93652344	+1980
+1458240815.13350010	+20.03466797	-17.54296875	-10.31396484	+6.94335938	+2.61474609	-99.07470703	+2568	+19.89404297	-16.68164063	-10.06787109	-122.18994141	-37.94677734	+55.67871094	+3100	+15.63134766	-17.68798828	-10.77099609	-8.83300781	+6.04248047	-80.63964844	+2004
+1458240815.13770010	+20.05224609	-17.62207031	-10.29199219	+6.83349609	+2.74658203	-99.97558594	+2600	+19.92480469	-16.74755859	-10.08105469	-122.49755859	-38.73779297	+56.18408203	+3080	+15.62695313	-17.73632813	-10.78417969	-8.83300781	+5.99853516	-81.36474609	+2028
+1458240815.14190010	+20.06542969	-17.69238281	-10.29638672	+6.72363281	+2.94433594	-100.83251953	+2624	+19.92041016	-16.80468750	-10.10742188	-122.82714844	-39.48486328	+56.57958984	+3064	+15.63574219	-17.79785156	-10.77539063	-8.89892578	+5.82275391	-82.15576172	+2056
+1458240815.14599990	+20.05224609	-17.78466797	-10.34033203	+6.50390625	+3.27392578	-101.49169922	+2656	+19.89404297	-16.87500000	-10.15576172	-123.17871094	-40.25390625	+56.86523438	+3056	+15.66650391	-17.84619141	-10.78417969	-8.89892578	+5.64697266	-82.74902344	+2080
+1458240815.15019990	+20.03466797	-17.92089844	-10.36230469	+6.17431641	+3.40576172	-102.23876953	+2676	+19.86328125	-16.95849609	-10.19091797	-123.61816406	-41.00097656	+57.23876953	+3052	+15.69726563	-17.89453125	-10.75341797	-8.94287109	+5.22949219	-83.38623047	+2096
+1458240815.15440010	+20.02148438	-18.05712891	-10.42382813	+5.91064453	+3.64746094	-102.96386719	+2688	+19.84570313	-17.04199219	-10.23925781	-124.03564453	-41.79199219	+57.61230469	+3044	+15.75000000	-17.96923828	-10.70947266	-9.03076172	+4.65820313	-84.11132813	+2112
+1458240815.15850000	+19.99511719	-18.20654297	-10.49853516	+5.55908203	+3.91113281	-103.64501953	+2692	+19.82812500	-17.11230469	-10.27880859	-124.38720703	-42.53906250	+58.02978516	+3036	+15.80712891	-18.04394531	-10.66992188	-9.09667969	+4.08691406	-84.77050781	+2120
+1458240815.16689990	+19.93359375	-18.52294922	-10.67871094	+4.92187500	+4.65820313	-105.09521484	+2680	+19.76220703	-17.30126953	-10.36230469	-125.20019531	-44.16503906	+58.82080078	+3032	+15.89941406	-18.20654297	-10.59082031	-9.36035156	+3.05419922	-86.13281250	+2128
+1458240815.17100000	+19.92041016	-18.67236328	-10.79296875	+4.68017578	+5.05371094	-105.73242188	+2664	+19.69628906	-17.40234375	-10.44140625	-125.52978516	-44.89013672	+58.90869141	+3040	+15.94775391	-18.28564453	-10.56445313	-9.47021484	+2.54882813	-86.70410156	+2124
+1458240815.17520000	+19.91162109	-18.82177734	-10.91162109	+4.46044922	+5.44921875	-106.32568359	+2648	+19.63476563	-17.49902344	-10.53369141	-125.79345703	-45.61523438	+58.95263672	+3048	+16.00048828	-18.37353516	-10.55126953	-9.60205078	+2.08740234	-87.25341797	+2124
+1458240815.17940000	+19.85888672	-18.95800781	-11.01269531	+4.13085938	+5.82275391	-106.85302734	+2632	+19.57763672	-17.59570313	-10.61279297	-126.05712891	-46.36230469	+59.06250000	+3056	+16.03125000	-18.44384766	-10.52929688	-9.73388672	+1.64794922	-87.75878906	+2120
+1458240815.18350010	+19.82812500	-19.05908203	-11.09179688	+3.91113281	+6.08642578	-107.33642578	+2608	+19.54687500	-17.66162109	-10.66992188	-126.27685547	-47.02148438	+59.26025391	+3060	+16.05761719	-18.52294922	-10.51171875	-9.90966797	+1.23046875	-88.30810547	+2116
+1458240815.18770000	+19.80175781	-19.15136719	-11.16210938	+3.71337891	+6.30615234	-107.88574219	+2584	+19.52929688	-17.71875000	-10.71826172	-126.54052734	-47.63671875	+59.58984375	+3060	+16.08837891	-18.61083984	-10.49853516	-10.04150391	+0.87890625	-88.85742188	+2112
+1458240815.19600010	+19.83691406	-19.33154297	-11.25000000	+3.58154297	+6.45996094	-109.16015625	+2516	+19.52490234	-17.83740234	-10.75781250	-127.28759766	-48.75732422	+60.55664063	+3056	+16.11474609	-18.73828125	-10.47216797	-10.19531250	+0.26367188	-89.97802734	+2092
+1458240815.20429990	+19.88525391	-19.41064453	-11.32031250	+3.69140625	+6.85546875	-110.34667969	+2460	+19.52490234	-17.93847656	-10.80615234	-127.90283203	-49.87792969	+61.36962891	+3052	+16.11914063	-18.84375000	-10.51171875	-10.15136719	+0.32958984	-91.03271484	+2072
+1458240815.20849990	+19.91162109	-19.41503906	-11.30712891	+3.77929688	+6.89941406	-110.78613281	+2436	+19.55126953	-17.98242188	-10.82373047	-128.16650391	-50.31738281	+61.72119141	+3044	+16.09716797	-18.89648438	-10.52929688	-10.19531250	+0.46142578	-91.53808594	+2068
+1458240815.21269990	+19.95117188	-19.39306641	-11.27636719	+3.88916016	+6.87744141	-111.26953125	+2420	+19.59960938	-18.00439453	-10.83691406	-128.45214844	-50.71289063	+62.18261719	+3032	+16.08398438	-18.94042969	-10.56884766	-10.19531250	+0.65917969	-92.02148438	+2068
+1458240815.21680000	+19.99072266	-19.36230469	-11.22802734	+3.99902344	+6.76757813	-111.77490234	+2404	+19.65234375	-18.02636719	-10.83691406	-128.78173828	-51.10839844	+62.73193359	+3020	+16.04882813	-18.96240234	-10.60839844	-10.15136719	+0.94482422	-92.46093750	+2068
+1458240815.22519990	+20.08300781	-19.27880859	-11.09619141	+4.30664063	+6.52587891	-112.78564453	+2384	+19.74902344	-18.05273438	-10.82373047	-129.46289063	-51.78955078	+63.85253906	+2992	+16.00048828	-18.98437500	-10.64355469	-9.93164063	+1.42822266	-93.53759766	+2060
+1458240815.22930000	+20.14453125	-19.23925781	-11.02148438	+4.52636719	+6.41601563	-113.37890625	+2384	+19.80615234	-18.08789063	-10.78857422	-129.99023438	-52.16308594	+64.59960938	+2980	+15.97851563	-19.00195313	-10.64794922	-9.84375000	+1.66992188	-94.10888672	+2064
+1458240815.23350000	+20.19726563	-19.20849609	-10.96875000	+4.70214844	+6.37207031	-113.88427734	+2388	+19.86767578	-18.11865234	-10.76220703	-130.49560547	-52.47070313	+65.28076172	+2960	+15.95214844	-19.01513672	-10.66552734	-9.75585938	+1.88964844	-94.52636719	+2072
+1458240815.23770000	+20.25000000	-19.18212891	-10.92041016	+4.83398438	+6.35009766	-114.41162109	+2396	+19.92919922	-18.15820313	-10.74462891	-130.95703125	-52.82226563	+65.89599609	+2940	+15.92578125	-19.01513672	-10.70068359	-9.66796875	+2.24121094	-94.94384766	+2084
+1458240815.24180010	+20.28515625	-19.14697266	-10.85888672	+4.94384766	+6.32812500	-114.91699219	+2412	+19.97753906	-18.18896484	-10.74462891	-131.33056641	-53.21777344	+66.37939453	+2912	+15.90380859	-19.02832031	-10.73583984	-9.55810547	+2.54882813	-95.38330078	+2104
+1458240815.25020000	+20.32031250	-19.11181641	-10.74902344	+4.98779297	+6.30615234	-115.75195313	+2460	+20.04345703	-18.25048828	-10.75341797	-132.03369141	-53.89892578	+67.21435547	+2856	+15.86865234	-19.05029297	-10.78417969	-9.53613281	+2.96630859	-96.06445313	+2152
+1458240815.25430010	+20.35107422	-19.11181641	-10.72705078	+5.05371094	+6.30615234	-116.19140625	+2488	+20.07861328	-18.29443359	-10.75781250	-132.49511719	-54.20654297	+67.71972656	+2824	+15.86425781	-19.09423828	-10.77539063	-9.58007813	+2.94433594	-96.52587891	+2180
+1458240815.26270010	+20.36865234	-19.19970703	-10.75341797	+4.94384766	+6.54785156	-117.07031250	+2524	+20.10937500	-18.40869141	-10.75781250	-133.50585938	-54.93164063	+68.79638672	+2768	+15.89062500	-19.14257813	-10.76220703	-9.58007813	+2.68066406	-97.22900391	+2216
+1458240815.27099990	+20.35986328	-19.38427734	-10.84130859	+4.63623047	+7.00927734	-117.92724609	+2556	+20.08300781	-18.55371094	-10.79296875	-134.47265625	-55.83251953	+69.60937500	+2724	+15.96533203	-19.26562500	-10.75341797	-9.71191406	+2.19726563	-97.88818359	+2240
+1458240815.27510000	+20.34667969	-19.49853516	-10.89843750	+4.39453125	+7.22900391	-118.30078125	+2560	+20.06542969	-18.62841797	-10.81494141	-134.95605469	-56.27197266	+70.02685547	+2708	+15.99169922	-19.34472656	-10.76220703	-9.88769531	+1.91162109	-98.15185547	+2244
+1458240815.28350000	+20.29394531	-19.72265625	-11.03906250	+3.91113281	+7.69042969	-118.98193359	+2548	+19.98632813	-18.76904297	-10.88964844	-135.79101563	-57.10693359	+70.59814453	+2688	+16.04443359	-19.49853516	-10.77539063	-10.26123047	+1.34033203	-98.63525391	+2240
+1458240815.29180000	+20.23242188	-19.97314453	-11.18408203	+3.38378906	+8.15185547	-119.66308594	+2504	+19.87646484	-18.92285156	-10.96875000	-136.69189453	-57.94189453	+71.19140625	+2680	+16.11035156	-19.65673828	-10.74023438	-10.61279297	+0.43945313	-99.18457031	+2228
+1458240815.29600000	+20.21044922	-20.10498047	-11.24560547	+3.14208984	+8.30566406	-120.03662109	+2472	+19.83691406	-18.99755859	-10.99511719	-137.17529297	-58.33740234	+71.58691406	+2676	+16.14111328	-19.74462891	-10.71826172	-10.81054688	-0.02197266	-99.51416016	+2216
+1458240815.30430010	+20.16650391	-20.32031250	-11.34228516	+2.70263672	+8.61328125	-120.80566406	+2408	+19.75781250	-19.11621094	-11.04345703	-138.05419922	-59.10644531	+72.37792969	+2668	+16.18505859	-19.90722656	-10.73583984	-11.14013672	-0.59326172	-100.01953125	+2188
+1458240815.31259990	+20.14013672	-20.46093750	-11.40380859	+2.35107422	+8.81103516	-121.42089844	+2332	+19.68750000	-19.20849609	-11.10058594	-138.77929688	-59.74365234	+72.88330078	+2676	+16.21142578	-20.03906250	-10.76660156	-11.40380859	-0.87890625	-100.50292969	+2156
+1458240815.32100010	+20.11376953	-20.53564453	-11.38183594	+1.99951172	+8.78906250	-122.01416016	+2252	+19.66992188	-19.28320313	-11.12255859	-139.59228516	-60.20507813	+73.65234375	+2672	+16.18945313	-20.11816406	-10.77099609	-11.57958984	-0.96679688	-101.03027344	+2116
+1458240815.32509990	+20.11376953	-20.53564453	-11.34667969	+1.91162109	+8.74511719	-122.32177734	+2212	+19.68310547	-19.29638672	-11.11816406	-139.94384766	-60.35888672	+74.06982422	+2664	+16.18066406	-20.13134766	-10.77539063	-11.55761719	-0.92285156	-101.31591797	+2092
+1458240815.33349990	+20.15771484	-20.52246094	-11.22363281	+1.82373047	+8.48144531	-122.98095703	+2148	+19.74902344	-19.31835938	-11.07861328	-140.80078125	-60.62255859	+75.12451172	+2664	+16.17187500	-20.14013672	-10.77978516	-11.42578125	-0.68115234	-101.93115234	+2052
+1458240815.34180000	+20.23242188	-20.46093750	-11.07861328	+1.84570313	+8.17382813	-123.59619141	+2104	+19.85888672	-19.33593750	-11.00830078	-141.74560547	-60.79833984	+76.33300781	+2668	+16.14111328	-20.13134766	-10.81494141	-11.25000000	-0.08789063	-102.45849609	+2024
+1458240815.34600000	+20.25878906	-20.42578125	-11.01269531	+1.84570313	+8.04199219	-123.83789063	+2084	+19.91162109	-19.34033203	-10.97314453	-142.16308594	-60.84228516	+76.86035156	+2668	+16.11914063	-20.10937500	-10.83251953	-11.16210938	+0.26367188	-102.67822266	+2020
+1458240815.35840010	+20.35107422	-20.34228516	-10.78857422	+1.80175781	+7.60253906	-124.62890625	+2052	+20.07861328	-19.37548828	-10.85009766	-143.52539063	-60.84228516	+78.48632813	+2656	+16.05322266	-20.03906250	-10.84570313	-10.89843750	+1.07666016	-103.40332031	+2016
+1458240815.36680010	+20.45214844	-20.29833984	-10.63037109	+1.88964844	+7.18505859	-125.15625000	+2080	+20.18847656	-19.39746094	-10.76220703	-144.44824219	-60.84228516	+79.60693359	+2640	+16.04882813	-20.00390625	-10.83691406	-10.70068359	+1.40625000	-103.88671875	+2032
+1458240815.37930010	+20.54003906	-20.34667969	-10.50732422	+1.80175781	+6.92138672	-125.83740234	+2140	+20.30273438	-19.48095703	-10.66992188	-145.78857422	-60.86425781	+81.03515625	+2604	+16.07080078	-20.02148438	-10.85009766	-10.63476563	+1.60400391	-104.32617188	+2068
+1458240815.39179990	+20.55761719	-20.49609375	-10.52490234	+1.53808594	+6.96533203	-126.27685547	+2196	+20.29394531	-19.59521484	-10.68750000	-146.66748047	-61.04003906	+81.62841797	+2560	+16.13232422	-20.11376953	-10.82812500	-10.87646484	+1.01074219	-104.56787109	+2092
+1458240815.40430000	+20.53564453	-20.73339844	-10.65673828	+1.16455078	+7.18505859	-126.56250000	+2232	+20.21044922	-19.70947266	-10.78417969	-147.23876953	-61.41357422	+81.78222656	+2532	+16.20703125	-20.25439453	-10.79296875	-11.22802734	+0.13183594	-104.72167969	+2092
+1458240815.41260000	+20.47851563	-20.91796875	-10.80615234	+0.83496094	+7.53662109	-126.65039063	+2252	+20.12695313	-19.78857422	-10.88964844	-147.34863281	-61.69921875	+81.51855469	+2524	+16.24218750	-20.37304688	-10.78857422	-11.60156250	-0.43945313	-104.74365234	+2080
+1458240815.42090010	+20.40820313	-21.10693359	-10.97753906	+0.46142578	+7.88818359	-126.67236328	+2268	+20.00830078	-19.86328125	-11.02587891	-147.28271484	-62.02880859	+80.94726563	+2524	+16.25537109	-20.51367188	-10.76660156	-12.12890625	-1.14257813	-104.72167969	+2056
+1458240815.42919990	+20.35107422	-21.26513672	-11.12695313	+0.17578125	+8.17382813	-126.65039063	+2276	+19.89843750	-19.91162109	-11.14453125	-147.17285156	-62.31445313	+80.41992188	+2528	+16.25976563	-20.64550781	-10.73583984	-12.63427734	-1.80175781	-104.76562500	+2020
+1458240815.43759990	+20.31591797	-21.38378906	-11.22802734	-0.06591797	+8.37158203	-126.65039063	+2284	+19.83691406	-19.95117188	-11.22363281	-147.17285156	-62.53417969	+80.15625000	+2532	+16.25097656	-20.75976563	-10.71386719	-13.05175781	-2.24121094	-104.85351563	+1980
+1458240815.44590000	+20.28955078	-21.44091797	-11.28076172	-0.21972656	+8.52539063	-126.62841797	+2292	+19.81933594	-19.97753906	-11.26318359	-147.23876953	-62.64404297	+80.04638672	+2524	+16.22460938	-20.80371094	-10.72705078	-13.24951172	-2.19726563	-104.87548828	+1932
+1458240815.45420000	+20.30273438	-21.43652344	-11.26757813	-0.26367188	+8.45947266	-126.60644531	+2296	+19.83251953	-19.98632813	-11.26318359	-147.41455078	-62.62207031	+80.15625000	+2516	+16.20263672	-20.79492188	-10.72265625	-13.27148438	-1.99951172	-104.96337891	+1888
+1458240815.46260000	+20.32470703	-21.40576172	-11.21923828	-0.24169922	+8.30566406	-126.62841797	+2304	+19.87207031	-19.98193359	-11.21044922	-147.74414063	-62.53417969	+80.55175781	+2508	+16.18945313	-20.77294922	-10.70947266	-13.18359375	-1.84570313	-105.05126953	+1856
+1458240815.47510000	+20.37304688	-21.34423828	-11.13574219	-0.10986328	+8.08593750	-126.69433594	+2328	+19.98193359	-19.97753906	-11.08740234	-148.40332031	-62.31445313	+81.47460938	+2500	+16.18505859	-20.72460938	-10.70947266	-12.98583984	-1.53808594	-105.16113281	+1832
+1458240815.49589990	+20.45654297	-21.24316406	-10.99072266	+0.08789063	+7.66845703	-126.76025391	+2360	+20.16210938	-19.95117188	-10.87207031	-149.45800781	-61.89697266	+82.99072266	+2488	+16.19824219	-20.58837891	-10.69628906	-12.39257813	-0.94482422	-105.31494141	+1852
+1458240815.50420000	+20.49169922	-21.20800781	-10.93798828	+0.17578125	+7.49267578	-126.78222656	+2372	+20.21923828	-19.95556641	-10.79296875	-149.85351563	-61.76513672	+83.54003906	+2480	+16.22460938	-20.54443359	-10.68750000	-12.15087891	-0.87890625	-105.33691406	+1876
+1458240815.51250000	+20.52246094	-21.19042969	-10.90283203	+0.24169922	+7.36083984	-126.78222656	+2380	+20.25000000	-19.95996094	-10.74462891	-150.11718750	-61.72119141	+83.89160156	+2472	+16.25537109	-20.53564453	-10.69189453	-12.04101563	-0.94482422	-105.24902344	+1900
+1458240815.52090000	+20.53564453	-21.18603516	-10.89404297	+0.26367188	+7.27294922	-126.76025391	+2380	+20.25439453	-19.96875000	-10.72265625	-150.24902344	-61.72119141	+84.00146484	+2456	+16.27734375	-20.54003906	-10.68750000	-12.01904297	-1.07666016	-105.13916016	+1916
+1458240815.52920010	+20.53125000	-21.19482422	-10.89843750	+0.26367188	+7.25097656	-126.71630859	+2372	+20.24121094	-19.97753906	-10.72265625	-150.27099609	-61.76513672	+83.97949219	+2440	+16.28613281	-20.54882813	-10.68750000	-12.06298828	-1.18652344	-105.07324219	+1928
+1458240815.54169990	+20.52246094	-21.20800781	-10.92041016	+0.21972656	+7.27294922	-126.67236328	+2364	+20.21923828	-19.99072266	-10.74023438	-150.22705078	-61.83105469	+83.84765625	+2424	+16.29492188	-20.56201172	-10.68750000	-12.08496094	-1.29638672	-105.00732422	+1940
+1458240815.55000000	+20.50927734	-21.21679688	-10.93798828	+0.19775391	+7.31689453	-126.65039063	+2356	+20.20605469	-19.99511719	-10.74902344	-150.16113281	-61.85302734	+83.71582031	+2412	+16.31250000	-20.59277344	-10.69628906	-12.21679688	-1.56005859	-104.74365234	+1936
+1458240815.55839990	+20.49169922	-21.22119141	-10.95117188	+0.17578125	+7.33886719	-126.58447266	+2348	+20.19287109	-19.99511719	-10.76220703	-150.07324219	-61.87500000	+83.60595703	+2404	+16.31689453	-20.61914063	-10.69628906	-12.41455078	-1.88964844	-104.30419922	+1928
+1458240815.56670000	+20.47851563	-21.22119141	-10.95996094	+0.15380859	+7.36083984	-126.54052734	+2336	+20.18847656	-19.99511719	-10.76660156	-149.98535156	-61.89697266	+83.47412109	+2396	+16.32128906	-20.61474609	-10.69189453	-12.48046875	-2.06542969	-103.86474609	+1916
+1458240815.57500000	+20.46093750	-21.20800781	-10.96875000	+0.15380859	+7.36083984	-126.45263672	+2324	+20.18408203	-19.99072266	-10.77099609	-149.89746094	-61.87500000	+83.36425781	+2388	+16.30810547	-20.57080078	-10.70068359	-12.41455078	-1.91162109	-103.51318359	+1912
+1458240815.61250000	+20.52246094	-20.68505859	-10.74902344	+0.92285156	+6.08642578	-124.34326172	+2296	+20.39941406	-19.77978516	-10.61279297	-147.83203125	-60.53466797	+81.43066406	+2412	+16.14990234	-20.14892578	-10.78857422	-11.95312500	-0.15380859	-101.71142578	+1980
+1458240815.62080000	+20.54003906	-20.53564453	-10.75341797	+1.14257813	+5.62500000	-122.98095703	+2304	+20.43017578	-19.66552734	-10.59521484	-146.40380859	-59.76562500	+79.73876953	+2424	+16.11035156	-20.03906250	-10.83691406	-12.10693359	+0.06591797	-100.61279297	+2004
+1458240815.62920000	+20.53564453	-20.48291016	-10.84130859	+1.20849609	+5.38330078	-121.53076172	+2300	+20.37744141	-19.56445313	-10.62158203	-144.93164063	-59.01855469	+77.84912109	+2428	+16.11914063	-19.95556641	-10.85888672	-12.34863281	-0.08789063	-99.40429688	+2012
+1458240815.63750000	+20.49609375	-20.53564453	-11.05664063	+1.07666016	+5.44921875	-119.99267578	+2296	+20.27636719	-19.48535156	-10.71826172	-143.30566406	-58.35937500	+75.60791016	+2440	+16.17187500	-19.93359375	-10.87646484	-12.83203125	-0.63720703	-97.86621094	+2008
+1458240815.64580010	+20.40820313	-20.61474609	-11.27197266	+0.72509766	+5.69091797	-118.58642578	+2292	+20.10937500	-19.42822266	-10.85888672	-141.63574219	-57.85400391	+73.10302734	+2472	+16.19824219	-19.91601563	-10.89404297	-13.44726563	-1.12060547	-96.21826172	+1992
+1458240815.65420010	+20.32031250	-20.70263672	-11.45214844	+0.28564453	+5.82275391	-117.22412109	+2288	+19.94238281	-19.38867188	-10.98193359	-140.27343750	-57.26074219	+70.86181641	+2500	+16.21142578	-19.88525391	-10.87646484	-13.99658203	-1.62597656	-94.81201172	+1968
+1458240815.66249990	+20.26757813	-20.70703125	-11.54443359	+0.10986328	+5.69091797	-115.99365234	+2264	+19.82812500	-19.33154297	-11.06103516	-139.15283203	-56.53564453	+69.08203125	+2516	+16.23779297	-19.82812500	-10.83691406	-14.32617188	-2.06542969	-93.58154297	+1948
+1458240815.67080000	+20.24560547	-20.64550781	-11.58398438	+0.06591797	+5.53710938	-114.82910156	+2244	+19.78417969	-19.27441406	-11.06982422	-138.31787109	-55.74462891	+67.80761719	+2528	+16.24658203	-19.73583984	-10.83691406	-14.37011719	-1.95556641	-92.50488281	+1940
+1458240815.67500000	+20.25000000	-20.58398438	-11.59716797	+0.06591797	+5.42724609	-114.23583984	+2240	+19.79736328	-19.23046875	-11.06542969	-137.90039063	-55.30517578	+67.25830078	+2536	+16.24218750	-19.69628906	-10.85009766	-14.39208984	-1.75781250	-92.02148438	+1944
+1458240815.68330000	+20.25000000	-20.39062500	-11.51367188	+0.10986328	+5.05371094	-113.02734375	+2232	+19.85009766	-19.09863281	-10.99951172	-137.10937500	-54.27246094	+66.31347656	+2556	+16.17626953	-19.51171875	-10.91601563	-14.21630859	-0.96679688	-90.98876953	+1948
+1458240815.69160010	+20.29833984	-20.10498047	-11.34667969	+0.46142578	+4.37255859	-111.90673828	+2248	+19.96435547	-18.93603516	-10.86328125	-136.60400391	-53.04199219	+65.98388672	+2584	+16.12353516	-19.33154297	-10.95556641	-13.88671875	-0.26367188	-90.04394531	+1948
+1458240815.70000000	+20.38183594	-19.75781250	-11.18408203	+1.05468750	+3.66943359	-110.74218750	+2268	+20.15771484	-18.73828125	-10.67871094	-136.05468750	-51.70166016	+65.93994141	+2616	+16.09277344	-19.16455078	-10.98193359	-13.51318359	+0.35156250	-89.18701172	+1960
+1458240815.71659990	+20.44775391	-19.09423828	-10.95117188	+1.95556641	+2.70263672	-108.23730469	+2316	+20.41699219	-18.24169922	-10.44140625	-134.07714844	-49.24072266	+64.73144531	+2648	+15.93896484	-18.79101563	-11.17089844	-12.94189453	+2.13134766	-86.98974609	+2056
+1458240815.72499990	+20.45654297	-18.82617188	-10.85888672	+2.35107422	+2.21923828	-107.02880859	+2344	+20.47412109	-18.02197266	-10.32714844	-133.24218750	-48.05419922	+64.11621094	+2644	+15.91699219	-18.59326172	-11.16210938	-12.65625000	+2.35107422	-85.84716797	+2116
+1458240815.73330000	+20.44775391	-18.65039063	-10.89843750	+2.59277344	+2.02148438	-105.84228516	+2364	+20.46972656	-17.80224609	-10.34033203	-132.03369141	-47.06542969	+62.95166016	+2640	+15.94335938	-18.45703125	-11.15771484	-12.50244141	+2.24121094	-84.74853516	+2160
+1458240815.74160000	+20.37304688	-18.56250000	-11.03027344	+2.54882813	+2.15332031	-104.50195313	+2360	+20.38183594	-17.63085938	-10.41943359	-130.78125000	-46.31835938	+61.39160156	+2636	+15.96093750	-18.32519531	-11.15771484	-12.52441406	+2.04345703	-83.54003906	+2168
+1458240815.74990010	+20.28515625	-18.52734375	-11.15771484	+2.32910156	+2.28515625	-103.27148438	+2328	+20.23681641	-17.49023438	-10.51171875	-129.70458984	-45.59326172	+59.74365234	+2644	+16.01806641	-18.15380859	-11.10498047	-12.41455078	+1.60400391	-82.19970703	+2152
+1458240815.75830010	+20.20605469	-18.50097656	-11.26318359	+2.15332031	+2.26318359	-102.10693359	+2284	+20.07861328	-17.36718750	-10.59960938	-128.82568359	-44.80224609	+58.27148438	+2656	+16.09716797	-17.99560547	-10.99511719	-12.32666016	+0.76904297	-80.94726563	+2120
+1458240815.76659990	+20.12255859	-18.44384766	-11.37304688	+2.08740234	+2.30712891	-100.96435547	+2236	+19.95117188	-17.19580078	-10.71386719	-127.70507813	-44.07714844	+56.73339844	+2684	+16.15869141	-17.81982422	-10.93798828	-12.15087891	+0.35156250	-79.80468750	+2092
+1458240815.77490000	+20.06542969	-18.33837891	-11.48730469	+2.13134766	+2.41699219	-99.66796875	+2192	+19.85449219	-17.02441406	-10.83251953	-126.56250000	-43.30810547	+55.19531250	+2720	+16.22021484	-17.63525391	-10.90722656	-11.86523438	+0.15380859	-78.59619141	+2068
+1458240815.78329990	+20.02148438	-18.15380859	-11.50488281	+2.26318359	+2.32910156	-98.37158203	+2148	+19.75781250	-16.85742188	-10.84570313	-125.83740234	-42.45117188	+54.09667969	+2744	+16.24218750	-17.41552734	-10.85009766	-11.42578125	+0.10986328	-77.47558594	+2048
+1458240815.79160000	+20.01269531	-17.90332031	-11.43017578	+2.59277344	+2.02148438	-97.25097656	+2104	+19.75781250	-16.60693359	-10.81054688	-125.04638672	-41.35253906	+53.41552734	+2788	+16.23779297	-17.18261719	-10.83251953	-10.87646484	+0.43945313	-76.50878906	+2036
+1458240815.80410000	+20.08740234	-17.31445313	-11.25000000	+3.80126953	+1.34033203	-95.29541016	+2080	+19.86767578	-16.17626953	-10.68750000	-123.77197266	-39.59472656	+52.73437500	+2856	+16.14111328	-16.86181641	-10.89404297	-10.04150391	+1.56005859	-75.14648438	+2012
+1458240815.81240010	+20.14453125	-16.89257813	-11.10058594	+4.59228516	+0.90087891	-94.02099609	+2104	+19.94677734	-15.88623047	-10.55126953	-123.06884766	-38.36425781	+52.44873047	+2912	+16.07958984	-16.62890625	-10.92480469	-9.42626953	+2.35107422	-74.17968750	+2004
+1458240815.82069990	+20.17529297	-16.48828125	-10.91162109	+5.25146484	+0.28564453	-92.85644531	+2164	+20.01269531	-15.56982422	-10.38427734	-122.43164063	-37.02392578	+52.27294922	+2972	+15.98291016	-16.38720703	-10.98193359	-8.85498047	+3.25195313	-73.14697266	+2016
+1458240815.82909990	+20.21484375	-16.10156250	-10.74023438	+6.04248047	-0.30761719	-91.77978516	+2264	+20.06982422	-15.29296875	-10.25683594	-121.75048828	-35.88134766	+51.94335938	+3024	+15.86865234	-16.17626953	-10.99951172	-8.50341797	+3.93310547	-72.22412109	+2048
+1458240815.83740000	+20.24121094	-15.81152344	-10.66552734	+6.50390625	-0.61523438	-90.63720703	+2348	+20.08300781	-15.04687500	-10.15136719	-121.13525391	-34.80468750	+51.50390625	+3068	+15.82031250	-15.94335938	-10.99951172	-7.99804688	+4.32861328	-71.10351563	+2100
+1458240815.84990000	+20.17968750	-15.51269531	-10.56445313	+6.59179688	-0.98876953	-89.01123047	+2448	+19.95117188	-14.73486328	-10.09423828	-120.27832031	-33.42041016	+50.18554688	+3124	+15.79394531	-15.62255859	-10.90283203	-7.51464844	+4.28466797	-69.41162109	+2160
+1458240815.85820010	+20.13574219	-15.35888672	-10.56884766	+6.56982422	-1.18652344	-87.89062500	+2480	+19.84570313	-14.56347656	-10.08105469	-119.81689453	-32.54150391	+49.32861328	+3164	+15.80712891	-15.39404297	-10.77099609	-7.22900391	+3.80126953	-68.31298828	+2180
+1458240815.86660000	+20.10058594	-15.21386719	-10.56005859	+6.61376953	-1.40625000	-86.83593750	+2484	+19.71826172	-14.40087891	-10.07226563	-119.35546875	-31.81640625	+48.42773438	+3208	+15.83789063	-15.16992188	-10.61279297	-6.92138672	+3.16406250	-67.23632813	+2180
+1458240815.87069990	+20.07861328	-15.16113281	-10.56884766	+6.52587891	-1.42822266	-86.26464844	+2476	+19.66113281	-14.31738281	-10.07666016	-119.04785156	-31.42089844	+47.90039063	+3232	+15.87304688	-15.05126953	-10.53369141	-6.70166016	+2.81250000	-66.64306641	+2176
+1458240815.87910010	+20.00390625	-15.03808594	-10.57324219	+6.32812500	-1.49414063	-85.12207031	+2436	+19.53808594	-14.12841797	-10.05908203	-118.56445313	-30.60791016	+47.04345703	+3280	+15.90380859	-14.81396484	-10.37988281	-6.32812500	+2.24121094	-65.45654297	+2156
+1458240815.88739990	+19.95556641	-14.80957031	-10.52050781	+6.52587891	-1.73583984	-83.89160156	+2392	+19.44580078	-13.92626953	-10.00634766	-118.08105469	-29.72900391	+46.29638672	+3324	+15.90820313	-14.56787109	-10.23486328	-5.91064453	+1.75781250	-64.33593750	+2128
+1458240815.89570000	+19.92480469	-14.57666016	-10.45019531	+6.74560547	-2.06542969	-82.77099609	+2344	+19.38427734	-13.71093750	-9.91845703	-117.64160156	-28.82812500	+45.81298828	+3368	+15.89941406	-14.31298828	-10.09863281	-5.44921875	+1.38427734	-63.28125000	+2104
+1458240815.90400000	+19.88525391	-14.29101563	-10.35351563	+7.11914063	-2.21923828	-81.76025391	+2316	+19.37109375	-13.42089844	-9.77783203	-117.00439453	-27.83935547	+45.59326172	+3432	+15.87304688	-14.09326172	-10.03271484	-4.87792969	+1.51611328	-62.27050781	+2076
+1458240815.91650010	+19.82812500	-13.76367188	-10.15576172	+7.95410156	-2.50488281	-80.02441406	+2328	+19.37988281	-12.98144531	-9.55371094	-116.01562500	-26.21337891	+45.13183594	+3528	+15.75878906	-13.75927734	-9.99316406	-4.06494141	+2.13134766	-60.71044922	+2060
+1458240815.92490010	+19.78417969	-13.37695313	-9.97119141	+8.67919922	-2.81250000	-79.14550781	+2396	+19.39746094	-12.66503906	-9.35156250	-115.37841797	-25.15869141	+45.15380859	+3612	+15.64892578	-13.53955078	-9.96679688	-3.53759766	+2.68066406	-59.80957031	+2064
+1458240815.93319990	+19.75781250	-13.04736328	-9.77783203	+9.27246094	-3.18603516	-78.35449219	+2500	+19.42822266	-12.35302734	-9.14062500	-114.69726563	-24.16992188	+45.26367188	+3700	+15.56982422	-13.33300781	-9.96240234	-2.90039063	+3.20800781	-58.93066406	+2096
+1458240815.93740010	+19.73144531	-12.87597656	-9.70312500	+9.58007813	-3.22998047	-77.91503906	+2556	+19.43701172	-12.19921875	-9.04833984	-114.32373047	-23.68652344	+45.24169922	+3740	+15.53027344	-13.22753906	-9.95800781	-2.59277344	+3.49365234	-58.46923828	+2116
+1458240815.94989990	+19.63916016	-12.38378906	-9.46582031	+10.45898438	-3.44970703	-76.66259766	+2772	+19.41064453	-11.75976563	-8.78466797	-113.31298828	-22.36816406	+45.06591797	+3860	+15.41162109	-12.89794922	-9.90527344	-1.69189453	+4.13085938	-57.01904297	+2204
+1458240815.95820000	+19.58203125	-12.12890625	-9.34277344	+10.87646484	-3.71337891	-75.87158203	+2916	+19.36230469	-11.49169922	-8.64404297	-112.67578125	-21.62109375	+44.89013672	+3936	+15.38525391	-12.66943359	-9.81738281	-1.01074219	+4.10888672	-56.14013672	+2264
+1458240815.96650000	+19.51611328	-11.91357422	-9.22412109	+11.18408203	-3.91113281	-75.19042969	+3048	+19.30517578	-11.26757813	-8.49902344	-112.14843750	-21.00585938	+44.80224609	+4008	+15.37646484	-12.44531250	-9.68994141	-0.37353516	+3.84521484	-55.39306641	+2324
+1458240815.97480010	+19.47656250	-11.72460938	-9.16259766	+11.46972656	-3.99902344	-74.28955078	+3148	+19.22167969	-11.06982422	-8.41113281	-111.59912109	-20.43457031	+44.40673828	+4064	+15.42041016	-12.21240234	-9.54931641	+0.35156250	+3.36181641	-54.42626953	+2368
+1458240815.98320010	+19.40185547	-11.52246094	-9.12304688	+11.73339844	-4.02099609	-73.30078125	+3224	+19.11621094	-10.87646484	-8.34521484	-111.09375000	-19.84130859	+43.90136719	+4120	+15.43798828	-11.96630859	-9.38232422	+1.03271484	+2.83447266	-53.50341797	+2400
+1458240815.99149990	+19.33593750	-11.36425781	-9.05712891	+11.90917969	-4.21875000	-72.44384766	+3272	+19.02392578	-10.70947266	-8.24853516	-110.74218750	-19.29199219	+43.63769531	+4172	+15.45996094	-11.74658203	-9.21093750	+1.62597656	+2.26318359	-52.66845703	+2412
+1458240816.00819990	+19.24365234	-10.97314453	-8.93847656	+12.61230469	-4.37255859	-70.59814453	+3308	+18.86572266	-10.37988281	-8.09033203	-109.88525391	-18.17138672	+42.97851563	+4260	+15.46875000	-11.33349609	-8.91650391	+2.81250000	+1.45019531	-51.02050781	+2412
+1458240816.01650000	+19.17773438	-10.75341797	-8.85937500	+12.98583984	-4.41650391	-69.65332031	+3320	+18.79101563	-10.19970703	-7.99365234	-109.46777344	-17.55615234	+42.69287109	+4304	+15.42919922	-11.15771484	-8.81103516	+3.29589844	+1.38427734	-50.16357422	+2396
+1458240816.02480010	+19.11181641	-10.51171875	-8.73632813	+13.49121094	-4.61425781	-68.90625000	+3356	+18.74267578	-9.99316406	-7.86181641	-108.98437500	-16.98486328	+42.67089844	+4360	+15.35009766	-11.01269531	-8.72753906	+3.66943359	+1.49414063	-49.54833984	+2376
+1458240816.03320000	+19.05908203	-10.27880859	-8.57373047	+14.01855469	-4.87792969	-68.35693359	+3416	+18.72070313	-9.78222656	-7.69921875	-108.45703125	-16.41357422	+42.80273438	+4424	+15.26660156	-10.87646484	-8.67041016	+4.04296875	+1.73583984	-48.91113281	+2364
+1458240816.04150010	+18.99755859	-10.02832031	-8.42431641	+14.58984375	-5.00976563	-67.80761719	+3492	+18.68115234	-9.55810547	-7.55419922	-107.90771484	-15.95214844	+42.80273438	+4484	+15.17431641	-10.75341797	-8.63085938	+4.39453125	+2.08740234	-48.29589844	+2360
+1458240816.04979990	+18.91845703	-9.79541016	-8.27929688	+15.07324219	-5.18554688	-67.30224609	+3596	+18.64160156	-9.33837891	-7.38281250	-107.38037109	-15.55664063	+42.93457031	+4552	+15.06884766	-10.63476563	-8.58691406	+4.68017578	+2.39501953	-47.76855469	+2372
+1458240816.05810000	+18.86132813	-9.58447266	-8.10351563	+15.51269531	-5.55908203	-66.95068359	+3712	+18.61523438	-9.13183594	-7.22021484	-106.89697266	-15.16113281	+43.17626953	+4616	+14.98095703	-10.51611328	-8.52539063	+4.98779297	+2.52685547	-47.32910156	+2392
+1458240816.06649990	+18.80859375	-9.38671875	-7.94091797	+15.93017578	-5.91064453	-66.66503906	+3836	+18.58007813	-8.93408203	-7.07080078	-106.43554688	-14.87548828	+43.39599609	+4676	+14.91064453	-10.37988281	-8.45507813	+5.36132813	+2.52685547	-46.91162109	+2428
+1458240816.07480000	+18.75585938	-9.22412109	-7.83544922	+16.12792969	-6.04248047	-66.18164063	+3944	+18.53173828	-8.77148438	-6.94335938	-106.06201172	-14.63378906	+43.46191406	+4724	+14.87548828	-10.23046875	-8.36279297	+5.82275391	+2.35107422	-46.45019531	+2472
+1458240816.08310010	+18.70312500	-9.07031250	-7.74755859	+16.23779297	-6.19628906	-65.63232422	+4036	+18.45703125	-8.63085938	-6.85546875	-105.77636719	-14.43603516	+43.39599609	+4764	+14.84912109	-10.07666016	-8.23535156	+6.21826172	+1.93359375	-46.05468750	+2520
+1458240816.09150000	+18.65478516	-8.93847656	-7.65527344	+16.28173828	-6.48193359	-65.06103516	+4104	+18.38671875	-8.49023438	-6.77197266	-105.51269531	-14.21630859	+43.37402344	+4800	+14.84912109	-9.89208984	-8.09033203	+6.74560547	+1.31835938	-45.65917969	+2572
+1458240816.09980010	+18.61962891	-8.81542969	-7.58056641	+16.25976563	-6.65771484	-64.44580078	+4140	+18.31201172	-8.36279297	-6.70166016	-105.27099609	-14.01855469	+43.28613281	+4828	+14.86669922	-9.70751953	-7.94531250	+7.29492188	+0.63720703	-45.24169922	+2612
+1458240816.11229990	+18.54052734	-8.61767578	-7.49267578	+16.17187500	-6.72363281	-63.41308594	+4152	+18.18457031	-8.15625000	-6.63134766	-104.76562500	-13.79882813	+42.91259766	+4864	+14.87988281	-9.44824219	-7.73437500	+8.06396484	-0.30761719	-44.67041016	+2656
+1458240816.12060000	+18.47900391	-8.46386719	-7.40478516	+16.17187500	-6.83349609	-62.77587891	+4148	+18.10986328	-7.99804688	-6.56982422	-104.32617188	-13.64501953	+42.80273438	+4896	+14.87548828	-9.26367188	-7.61132813	+8.56933594	-0.85693359	-44.27490234	+2672
+1458240816.12890010	+18.42626953	-8.29687500	-7.30371094	+16.32568359	-6.98730469	-62.27050781	+4140	+18.04394531	-7.82666016	-6.48193359	-103.84277344	-13.55712891	+42.84667969	+4932	+14.85791016	-9.10107422	-7.50146484	+9.05273438	-1.31835938	-43.94531250	+2680
+1458240816.13730000	+18.38232422	-8.12548828	-7.18066406	+16.52343750	-7.16308594	-61.94091797	+4144	+18.00439453	-7.62451172	-6.36767578	-103.13964844	-13.46923828	+43.04443359	+4980	+14.83154297	-8.96923828	-7.41357422	+9.42626953	-1.64794922	-43.72558594	+2680
+1458240816.14560010	+18.30761719	-7.91894531	-7.05322266	+16.83105469	-7.20703125	-61.63330078	+4164	+17.96484375	-7.40917969	-6.24023438	-102.32666016	-13.46923828	+43.30810547	+5032	+14.77441406	-8.83740234	-7.36083984	+9.82177734	-1.71386719	-43.46191406	+2680
+1458240816.14980010	+18.27685547	-7.81347656	-6.97851563	+17.02880859	-7.31689453	-61.52343750	+4184	+17.94726563	-7.29931641	-6.16992188	-101.93115234	-13.46923828	+43.50585938	+5060	+14.74804688	-8.77587891	-7.33007813	+10.01953125	-1.77978516	-43.37402344	+2680
+1458240816.15809990	+18.21972656	-7.60693359	-6.81591797	+17.46826172	-7.64648438	-61.39160156	+4236	+17.91650391	-7.07958984	-5.98974609	-101.14013672	-13.51318359	+44.14306641	+5128	+14.68652344	-8.64404297	-7.27734375	+10.41503906	-1.84570313	-43.17626953	+2684
+1458240816.16640000	+18.16699219	-7.39599609	-6.64013672	+17.99560547	-7.97607422	-61.39160156	+4312	+17.89892578	-6.85546875	-5.80078125	-100.30517578	-13.57910156	+44.89013672	+5196	+14.62500000	-8.52978516	-7.22021484	+10.78857422	-1.91162109	-43.04443359	+2696
+1458240816.17479990	+18.11865234	-7.18505859	-6.48632813	+18.54492188	-8.19580078	-61.23779297	+4400	+17.87695313	-6.64892578	-5.62500000	-99.51416016	-13.64501953	+45.52734375	+5260	+14.58105469	-8.40234375	-7.16308594	+11.22802734	-2.02148438	-42.84667969	+2720
+1458240816.18310000	+18.06152344	-6.97412109	-6.34130859	+19.05029297	-8.43750000	-61.01806641	+4492	+17.83300781	-6.44677734	-5.46679688	-98.78906250	-13.71093750	+46.07666016	+5324	+14.53271484	-8.25732422	-7.08837891	+11.68945313	-2.19726563	-42.58300781	+2748
+1458240816.19140010	+18.00878906	-6.78515625	-6.19628906	+19.51171875	-8.81103516	-60.75439453	+4580	+17.78466797	-6.26660156	-5.30419922	-98.21777344	-13.66699219	+46.73583984	+5380	+14.50195313	-8.10791016	-6.99169922	+12.15087891	-2.52685547	-42.34130859	+2784
+1458240816.19970010	+17.96923828	-6.60498047	-6.08642578	+19.95117188	-9.00878906	-60.33691406	+4652	+17.73632813	-6.10400391	-5.16796875	-97.71240234	-13.62304688	+47.19726563	+5424	+14.49755859	-7.93652344	-6.88183594	+12.72216797	-3.01025391	-42.01171875	+2820
+1458240816.20810010	+17.92089844	-6.42919922	-5.99414063	+20.28076172	-9.14062500	-59.76562500	+4708	+17.67041016	-5.95019531	-5.07128906	-97.22900391	-13.53515625	+47.37304688	+5456	+14.49316406	-7.76513672	-6.75000000	+13.24951172	-3.58154297	-41.63818359	+2860
+1458240816.21639990	+17.86376953	-6.27099609	-5.92382813	+20.52246094	-9.25048828	-59.04052734	+4744	+17.59130859	-5.82275391	-4.98779297	-96.89941406	-13.33740234	+47.48291016	+5480	+14.49316406	-7.58496094	-6.61816406	+13.79882813	-4.17480469	-41.19873047	+2892
+1458240816.22470000	+17.80224609	-6.11279297	-5.85351563	+20.76416016	-9.36035156	-58.33740234	+4764	+17.50781250	-5.68652344	-4.89990234	-96.56982422	-13.16162109	+47.61474609	+5504	+14.49316406	-7.40039063	-6.48632813	+14.34814453	-4.76806641	-40.75927734	+2916
+1458240816.23309990	+17.75390625	-5.96337891	-5.76562500	+20.96191406	-9.55810547	-57.70019531	+4776	+17.44189453	-5.55029297	-4.79882813	-96.24023438	-12.96386719	+47.76855469	+5532	+14.49316406	-7.22460938	-6.34130859	+14.87548828	-5.40527344	-40.36376953	+2940
+1458240816.23720000	+17.72753906	-5.88427734	-5.72167969	+21.11572266	-9.62402344	-57.37060547	+4780	+17.40673828	-5.48437500	-4.76367188	-96.06445313	-12.89794922	+47.76855469	+5540	+14.48876953	-7.14111328	-6.27539063	+15.09521484	-5.66894531	-40.16601563	+2948
+1458240816.24560000	+17.66601563	-5.71728516	-5.63378906	+21.37939453	-9.77783203	-56.75537109	+4788	+17.33203125	-5.35693359	-4.66259766	-95.75683594	-12.74414063	+47.85644531	+5568	+14.46240234	-6.97851563	-6.16113281	+15.55664063	-6.06445313	-39.74853516	+2960
+1458240816.25390010	+17.60888672	-5.54589844	-5.52392578	+21.73095703	-10.06347656	-56.27197266	+4804	+17.27929688	-5.18994141	-4.54394531	-95.31738281	-12.56835938	+48.14208984	+5608	+14.43603516	-6.82470703	-6.06005859	+15.97412109	-6.39404297	-39.35302734	+2972
+1458240816.26220010	+17.55615234	-5.37890625	-5.37451172	+22.12646484	-10.50292969	-56.05224609	+4836	+17.23095703	-5.01855469	-4.38574219	-94.87792969	-12.48046875	+48.62548828	+5652	+14.39648438	-6.69287109	-5.96337891	+16.32568359	-6.67968750	-39.08935547	+2980
+1458240816.27060010	+17.51660156	-5.20312500	-5.20751953	+22.56591797	-11.00830078	-55.96435547	+4880	+17.19580078	-4.85156250	-4.22314453	-94.39453125	-12.45849609	+49.10888672	+5704	+14.35253906	-6.57421875	-5.87988281	+16.61132813	-6.87744141	-38.86962891	+2988
+1458240816.27889990	+17.47265625	-5.02294922	-5.05371094	+23.02734375	-11.44775391	-55.83251953	+4940	+17.16503906	-4.66699219	-4.06933594	-93.86718750	-12.37060547	+49.61425781	+5752	+14.31298828	-6.45996094	-5.80078125	+16.87500000	-7.03125000	-38.62792969	+3000
+1458240816.28720000	+17.42431641	-4.85156250	-4.88671875	+23.44482422	-11.97509766	-55.87646484	+5008	+17.12988281	-4.48681641	-3.89794922	-93.36181641	-12.34863281	+50.22949219	+5804	+14.27343750	-6.33691406	-5.73046875	+17.13867188	-7.18505859	-38.43017578	+3020
+1458240816.29550000	+17.39355469	-4.69335938	-4.71533203	+23.79638672	-12.56835938	-55.94238281	+5080	+17.09912109	-4.31103516	-3.73535156	-92.87841797	-12.32666016	+50.82275391	+5852	+14.24707031	-6.22265625	-5.63378906	+17.38037109	-7.51464844	-38.27636719	+3044
+1458240816.30390000	+17.35400391	-4.53955078	-4.57031250	+24.12597656	-13.02978516	-56.00830078	+5152	+17.06835938	-4.15722656	-3.59912109	-92.48291016	-12.32666016	+51.28417969	+5888	+14.22509766	-6.10400391	-5.53271484	+17.62207031	-7.86621094	-38.12255859	+3072
+1458240816.31220010	+17.31445313	-4.39892578	-4.44726563	+24.32373047	-13.38134766	-55.92041016	+5220	+17.03320313	-4.01660156	-3.47607422	-92.13134766	-12.28271484	+51.63574219	+5912	+14.21630859	-5.96337891	-5.43603516	+17.92968750	-8.28369141	-37.88085938	+3100
+1458240816.32049990	+17.27929688	-4.27587891	-4.33740234	+24.43359375	-13.79882813	-55.81054688	+5272	+16.97607422	-3.88037109	-3.37500000	-91.82373047	-12.21679688	+51.92138672	+5936	+14.21630859	-5.82275391	-5.30859375	+18.23730469	-8.87695313	-37.68310547	+3132
+1458240816.32890010	+17.24853516	-4.15283203	-4.22753906	+24.49951172	-14.21630859	-55.72265625	+5312	+16.92773438	-3.77050781	-3.27392578	-91.60400391	-12.17285156	+52.20703125	+5952	+14.22509766	-5.66894531	-5.17675781	+18.56689453	-9.51416016	-37.48535156	+3164
+1458240816.33719990	+17.22216797	-4.04296875	-4.13525391	+24.47753906	-14.54589844	-55.56884766	+5336	+16.88818359	-3.66503906	-3.18603516	-91.42822266	-12.12890625	+52.42675781	+5968	+14.23388672	-5.51953125	-5.04492188	+18.89648438	-10.15136719	-37.26562500	+3192
+1458240816.34550000	+17.19140625	-3.93750000	-4.03417969	+24.45556641	-14.89746094	-55.45898438	+5348	+16.83984375	-3.56396484	-3.09375000	-91.23046875	-12.10693359	+52.71240234	+5984	+14.23828125	-5.37011719	-4.91748047	+19.20410156	-10.74462891	-37.04589844	+3212
+1458240816.34970000	+17.17822266	-3.87597656	-3.98144531	+24.47753906	-15.11718750	-55.39306641	+5356	+16.81347656	-3.51123047	-3.04101563	-91.14257813	-12.08496094	+52.88818359	+5996	+14.24267578	-5.29541016	-4.86035156	+19.35791016	-11.03027344	-36.91406250	+3220
+1458240816.35800000	+17.14746094	-3.76611328	-3.86718750	+24.47753906	-15.60058594	-55.34912109	+5360	+16.77832031	-3.41015625	-2.92675781	-90.98876953	-12.06298828	+53.34960938	+6016	+14.23828125	-5.15478516	-4.73730469	+19.62158203	-11.62353516	-36.73828125	+3232
+1458240816.36630010	+17.12548828	-3.65625000	-3.74414063	+24.54345703	-16.08398438	-55.43701172	+5364	+16.75195313	-3.30029297	-2.79931641	-90.79101563	-12.06298828	+53.94287109	+6040	+14.23828125	-5.02734375	-4.63183594	+19.86328125	-12.08496094	-36.58447266	+3240
+1458240816.37470010	+17.09912109	-3.54199219	-3.60351563	+24.65332031	-16.63330078	-55.56884766	+5376	+16.73876953	-3.19042969	-2.67187500	-90.59326172	-12.04101563	+54.51416016	+6060	+14.22949219	-4.92187500	-4.54833984	+19.97314453	-12.39257813	-36.43066406	+3240
+1458240816.38299990	+17.06835938	-3.42333984	-3.45849609	+24.80712891	-17.18261719	-55.76660156	+5404	+16.71240234	-3.07617188	-2.52246094	-90.41748047	-12.04101563	+55.21728516	+6084	+14.20751953	-4.82080078	-4.47802734	+20.06103516	-12.63427734	-36.32080078	+3240
+1458240816.39130000	+17.03759766	-3.30029297	-3.31347656	+25.00488281	-17.79785156	-55.96435547	+5436	+16.69921875	-2.95312500	-2.36865234	-90.21972656	-11.99707031	+55.98632813	+6112	+14.19433594	-4.72412109	-4.40771484	+20.12695313	-12.85400391	-36.21093750	+3240
+1458240816.40800000	+16.99365234	-3.07617188	-3.02783203	+25.40039063	-18.94042969	-56.42578125	+5532	+16.68164063	-2.74218750	-2.11376953	-89.86816406	-11.88720703	+57.15087891	+6140	+14.17236328	-4.56152344	-4.28027344	+20.19287109	-13.22753906	-36.07910156	+3252
+1458240816.41220000	+16.98046875	-3.01904297	-2.96191406	+25.48828125	-19.18212891	-56.49169922	+5556	+16.67285156	-2.68505859	-2.05224609	-89.80224609	-11.84326172	+57.41455078	+6148	+14.16796875	-4.51757813	-4.25390625	+20.21484375	-13.31542969	-36.01318359	+3256
+1458240816.42050000	+16.95849609	-2.91357422	-2.85644531	+25.62011719	-19.62158203	-56.53564453	+5604	+16.65527344	-2.58398438	-1.94677734	-89.67041016	-11.71142578	+57.87597656	+6156	+14.16796875	-4.42968750	-4.17480469	+20.28076172	-13.62304688	-35.94726563	+3268
+1458240816.42880010	+16.94531250	-2.83007813	-2.74658203	+25.62011719	-20.14892578	-56.60156250	+5648	+16.64208984	-2.49609375	-1.84570313	-89.60449219	-11.60156250	+58.33740234	+6164	+14.17675781	-4.33300781	-4.09130859	+20.36865234	-14.01855469	-35.90332031	+3284
+1458240816.43709990	+16.93652344	-2.75097656	-2.65869141	+25.62011719	-20.52246094	-56.51367188	+5680	+16.62451172	-2.42578125	-1.76660156	-89.60449219	-11.49169922	+58.60107422	+6164	+14.18994141	-4.23193359	-4.00341797	+20.50048828	-14.43603516	-35.79345703	+3304
+1458240816.44549990	+16.92773438	-2.68066406	-2.58837891	+25.53222656	-20.80810547	-56.35986328	+5700	+16.60693359	-2.36865234	-1.69628906	-89.67041016	-11.35986328	+58.84277344	+6164	+14.20751953	-4.13085938	-3.90673828	+20.65429688	-14.94140625	-35.68359375	+3328
+1458240816.44960000	+16.92333984	-2.64990234	-2.55761719	+25.46630859	-20.98388672	-56.25000000	+5704	+16.59814453	-2.34228516	-1.66113281	-89.71435547	-11.31591797	+58.97460938	+6164	+14.21630859	-4.07373047	-3.85839844	+20.74218750	-15.18310547	-35.61767578	+3336
+1458240816.45799990	+16.92333984	-2.58837891	-2.47851563	+25.33447266	-21.40136719	-56.09619141	+5712	+16.58056641	-2.29394531	-1.59082031	-89.86816406	-11.18408203	+59.21630859	+6164	+14.23388672	-3.96386719	-3.75732422	+20.87402344	-15.71044922	-35.50781250	+3356
+1458240816.46630000	+16.92773438	-2.52246094	-2.39501953	+25.24658203	-21.84082031	-55.98632813	+5712	+16.57177734	-2.25000000	-1.51611328	-90.02197266	-11.05224609	+59.54589844	+6168	+14.25146484	-3.86718750	-3.66064453	+20.98388672	-16.21582031	-35.39794922	+3372
+1458240816.47460010	+16.92773438	-2.46093750	-2.32031250	+25.15869141	-22.21435547	-55.83251953	+5708	+16.56298828	-2.21044922	-1.44140625	-90.19775391	-10.94238281	+59.83154297	+6172	+14.26904297	-3.77490234	-3.57275391	+21.02783203	-16.65527344	-35.28808594	+3388
+1458240816.47880010	+16.92773438	-2.43017578	-2.28076172	+25.13671875	-22.39013672	-55.74462891	+5704	+16.55859375	-2.18847656	-1.40625000	-90.28564453	-10.87646484	+59.98535156	+6176	+14.27783203	-3.73095703	-3.53759766	+21.07177734	-16.78710938	-35.22216797	+3392
+1458240816.48709990	+16.91894531	-2.36425781	-2.18847656	+25.09277344	-22.89550781	-55.72265625	+5708	+16.54980469	-2.14013672	-1.32275391	-90.46142578	-10.74462891	+60.33691406	+6184	+14.28222656	-3.66064453	-3.47607422	+21.00585938	-17.07275391	-35.11230469	+3396
+1458240816.49550010	+16.91894531	-2.28515625	-2.07861328	+25.15869141	-23.46679688	-55.72265625	+5716	+16.54980469	-2.08300781	-1.23046875	-90.61523438	-10.59082031	+60.77636719	+6192	+14.28662109	-3.59472656	-3.42333984	+20.91796875	-17.24853516	-35.04638672	+3396
+1458240816.50379990	+16.91894531	-2.21923828	-1.97314453	+25.24658203	-24.01611328	-55.78857422	+5732	+16.55419922	-2.02148438	-1.13378906	-90.70312500	-10.43701172	+61.23779297	+6204	+14.29541016	-3.54638672	-3.38378906	+20.76416016	-17.31445313	-35.00244141	+3396
+1458240816.51210000	+16.91015625	-2.15332031	-1.87207031	+25.31250000	-24.49951172	-55.78857422	+5760	+16.55859375	-1.95996094	-1.04589844	-90.79101563	-10.28320313	+61.61132813	+6212	+14.30419922	-3.50244141	-3.35742188	+20.61035156	-17.31445313	-34.89257813	+3392
+1458240816.52040000	+16.91015625	-2.07861328	-1.78417969	+25.42236328	-24.96093750	-55.76660156	+5792	+16.56298828	-1.89404297	-0.95800781	-90.85693359	-10.10742188	+61.98486328	+6220	+14.30859375	-3.45410156	-3.33544922	+20.45654297	-17.29248047	-34.80468750	+3388
+1458240816.52880000	+16.91015625	-2.02587891	-1.68750000	+25.46630859	-25.51025391	-55.78857422	+5828	+16.56738281	-1.82812500	-0.86572266	-90.90087891	-9.97558594	+62.40234375	+6232	+14.31738281	-3.41015625	-3.30029297	+20.30273438	-17.33642578	-34.76074219	+3388
+1458240816.53710010	+16.91015625	-1.97314453	-1.60839844	+25.51025391	-25.90576172	-55.72265625	+5864	+16.57617188	-1.77099609	-0.79101563	-90.96679688	-9.84375000	+62.70996094	+6236	+14.33056641	-3.35742188	-3.26513672	+20.21484375	-17.38037109	-34.69482422	+3388
+1458240816.54130010	+16.91455078	-1.95117188	-1.58203125	+25.48828125	-26.05957031	-55.63476563	+5880	+16.58056641	-1.74902344	-0.76025391	-90.98876953	-9.79980469	+62.79785156	+6236	+14.33935547	-3.33105469	-3.24316406	+20.17089844	-17.42431641	-34.65087891	+3392
+1458240816.54959990	+16.91894531	-1.90283203	-1.54248047	+25.46630859	-26.32324219	-55.39306641	+5908	+16.58056641	-1.70507813	-0.70312500	-91.07666016	-9.68994141	+62.99560547	+6240	+14.35253906	-3.26513672	-3.19921875	+20.19287109	-17.55615234	-34.51904297	+3400
+1458240816.55790000	+16.92773438	-1.86767578	-1.51171875	+25.42236328	-26.56494141	-55.12939453	+5928	+16.58056641	-1.66992188	-0.65039063	-91.16455078	-9.62402344	+63.19335938	+6240	+14.37011719	-3.19042969	-3.13330078	+20.23681641	-17.84179688	-34.43115234	+3412
+1458240816.56209990	+16.93212891	-1.85009766	-1.49414063	+25.37841797	-26.69677734	-54.99755859	+5932	+16.58056641	-1.65234375	-0.62402344	-91.18652344	-9.58007813	+63.30322266	+6244	+14.37890625	-3.15087891	-3.09814453	+20.28076172	-17.97363281	-34.38720703	+3420
+1458240816.57040000	+16.94531250	-1.82373047	-1.46777344	+25.29052734	-26.93847656	-54.68994141	+5936	+16.58496094	-1.62158203	-0.58447266	-91.27441406	-9.55810547	+63.41308594	+6248	+14.39648438	-3.07177734	-3.02783203	+20.39062500	-18.28125000	-34.29931641	+3432
+1458240816.57460000	+16.95410156	-1.80615234	-1.45898438	+25.26855469	-27.04833984	-54.53613281	+5936	+16.58935547	-1.60400391	-0.57128906	-91.31835938	-9.53613281	+63.43505859	+6248	+14.40966797	-3.03222656	-2.99267578	+20.45654297	-18.43505859	-34.25537109	+3440
+1458240816.58290000	+16.95849609	-1.76660156	-1.44140625	+25.22460938	-27.22412109	-54.20654297	+5932	+16.58935547	-1.57763672	-0.54052734	-91.40625000	-9.51416016	+63.50097656	+6252	+14.42724609	-2.95312500	-2.93554688	+20.56640625	-18.65478516	-34.14550781	+3452
+1458240816.58710000	+16.95849609	-1.74462891	-1.43261719	+25.20263672	-27.33398438	-54.05273438	+5928	+16.59375000	-1.56445313	-0.52294922	-91.45019531	-9.51416016	+63.54492188	+6256	+14.43603516	-2.91357422	-2.90478516	+20.61035156	-18.76464844	-34.10156250	+3460
+1458240816.59120010	+16.95849609	-1.72705078	-1.41943359	+25.18066406	-27.48779297	-53.89892578	+5924	+16.59375000	-1.54687500	-0.50537109	-91.47216797	-9.51416016	+63.58886719	+6260	+14.44482422	-2.87841797	-2.87841797	+20.65429688	-18.87451172	-34.05761719	+3464
+1458240816.59960010	+16.96728516	-1.69189453	-1.37548828	+25.22460938	-27.88330078	-53.70117188	+5916	+16.59814453	-1.50732422	-0.47460938	-91.53808594	-9.51416016	+63.67675781	+6268	+14.45800781	-2.82128906	-2.83007813	+20.67626953	-19.02832031	-34.01367188	+3468
+1458240816.60369990	+16.96728516	-1.66992188	-1.35351563	+25.26855469	-28.05908203	-53.63525391	+5912	+16.60693359	-1.48974609	-0.45703125	-91.56005859	-9.51416016	+63.72070313	+6272	+14.46679688	-2.79931641	-2.81689453	+20.67626953	-19.02832031	-33.99169922	+3468
+1458240816.61209990	+16.96289063	-1.62597656	-1.30078125	+25.37841797	-28.45458984	-53.56933594	+5912	+16.61572266	-1.44580078	-0.41748047	-91.58203125	-9.53613281	+63.83056641	+6280	+14.47998047	-2.76416016	-2.79052734	+20.58837891	-19.00634766	-33.94775391	+3464
+1458240816.62040000	+16.95849609	-1.58642578	-1.24365234	+25.51025391	-28.87207031	-53.54736328	+5916	+16.62451172	-1.39746094	-0.37353516	-91.60400391	-9.53613281	+63.98437500	+6288	+14.48876953	-2.73339844	-2.78173828	+20.47851563	-18.87451172	-33.90380859	+3456
+1458240816.62459990	+16.95410156	-1.56445313	-1.20849609	+25.57617188	-29.13574219	-53.59130859	+5924	+16.62890625	-1.37109375	-0.34716797	-91.60400391	-9.53613281	+64.07226563	+6296	+14.48876953	-2.72460938	-2.77734375	+20.39062500	-18.80859375	-33.90380859	+3452
+1458240816.62870000	+16.94970703	-1.54248047	-1.16894531	+25.66406250	-29.42138672	-53.63525391	+5932	+16.63769531	-1.34472656	-0.32080078	-91.60400391	-9.53613281	+64.18212891	+6300	+14.49316406	-2.71582031	-2.77294922	+20.30273438	-18.74267578	-33.90380859	+3448
+1458240816.63710000	+16.94970703	-1.50732422	-1.09863281	+25.83984375	-29.94873047	-53.72314453	+5956	+16.65087891	-1.28759766	-0.26367188	-91.58203125	-9.53613281	+64.35791016	+6308	+14.49755859	-2.69824219	-2.75976563	+20.14892578	-18.61083984	-33.90380859	+3444
+1458240816.64120010	+16.94970703	-1.48535156	-1.06347656	+25.90576172	-30.21240234	-53.78906250	+5968	+16.65966797	-1.26123047	-0.23730469	-91.58203125	-9.53613281	+64.44580078	+6312	+14.50195313	-2.69384766	-2.75097656	+20.06103516	-18.56689453	-33.90380859	+3440
+1458240816.64960000	+16.94531250	-1.45458984	-0.99755859	+26.03759766	-30.69580078	-53.85498047	+6000	+16.66845703	-1.21728516	-0.18017578	-91.58203125	-9.53613281	+64.64355469	+6316	+14.50634766	-2.67187500	-2.73779297	+19.92919922	-18.43505859	-33.88183594	+3436
+1458240816.65370010	+16.94531250	-1.43701172	-0.97119141	+26.08154297	-30.93750000	-53.85498047	+6016	+16.66845703	-1.19531250	-0.15820313	-91.60400391	-9.51416016	+64.73144531	+6316	+14.50634766	-2.65869141	-2.72900391	+19.88525391	-18.41308594	-33.85986328	+3432
+1458240816.65790010	+16.94531250	-1.41943359	-0.94042969	+26.12548828	-31.20117188	-53.85498047	+6032	+16.67285156	-1.17333984	-0.13183594	-91.60400391	-9.51416016	+64.79736328	+6320	+14.51074219	-2.64111328	-2.71582031	+19.86328125	-18.41308594	-33.81591797	+3432
+1458240816.66619990	+16.94970703	-1.39306641	-0.89208984	+26.19140625	-31.68457031	-53.83300781	+6064	+16.67724609	-1.14257813	-0.09228516	-91.66992188	-9.51416016	+64.90722656	+6316	+14.51074219	-2.60156250	-2.67626953	+19.84130859	-18.47900391	-33.77197266	+3440
+1458240816.67039990	+16.94970703	-1.37988281	-0.87011719	+26.19140625	-31.90429688	-53.76708984	+6076	+16.68164063	-1.12939453	-0.07910156	-91.69189453	-9.51416016	+64.95117188	+6316	+14.51513672	-2.57958984	-2.65429688	+19.86328125	-18.54492188	-33.72802734	+3444
+1458240816.67450000	+16.95410156	-1.36669922	-0.85693359	+26.19140625	-32.08007813	-53.67919922	+6084	+16.68603516	-1.12060547	-0.06152344	-91.73583984	-9.51416016	+64.97314453	+6312	+14.51953125	-2.55322266	-2.62792969	+19.90722656	-18.61083984	-33.68408203	+3448
+1458240816.68290000	+16.95849609	-1.34472656	-0.83935547	+26.12548828	-32.40966797	-53.41552734	+6096	+16.68164063	-1.09423828	-0.02197266	-91.91162109	-9.53613281	+65.03906250	+6312	+14.52392578	-2.49609375	-2.58398438	+19.99511719	-18.74267578	-33.53027344	+3456
+1458240816.68700000	+16.95849609	-1.33154297	-0.83496094	+26.10351563	-32.56347656	-53.28369141	+6100	+16.67724609	-1.08984375	-0.00878906	-91.97753906	-9.55810547	+65.03906250	+6308	+14.52392578	-2.46533203	-2.56201172	+20.06103516	-18.83056641	-33.46435547	+3464
+1458240816.69540000	+16.96289063	-1.30517578	-0.82617188	+26.03759766	-32.89306641	-52.97607422	+6096	+16.68164063	-1.07666016	+0.00439453	-92.06542969	-9.55810547	+64.97314453	+6296	+14.52832031	-2.39941406	-2.50927734	+20.19287109	-19.00634766	-33.31054688	+3476
+1458240816.69950010	+16.97167969	-1.29638672	-0.82177734	+26.01562500	-33.04687500	-52.82226563	+6092	+16.68164063	-1.07226563	+0.00878906	-92.10937500	-9.55810547	+64.92919922	+6292	+14.53271484	-2.37304688	-2.48291016	+20.23681641	-19.09423828	-33.24462891	+3480
+1458240816.70790000	+16.97607422	-1.27441406	-0.81738281	+25.97167969	-33.31054688	-52.55859375	+6076	+16.68164063	-1.06347656	+0.02197266	-92.19726563	-9.58007813	+64.90722656	+6280	+14.53710938	-2.32910156	-2.44335938	+20.30273438	-19.16015625	-33.11279297	+3484
+1458240816.71199990	+16.98046875	-1.26123047	-0.81738281	+25.94970703	-33.44238281	-52.44873047	+6068	+16.67724609	-1.05029297	+0.03076172	-92.19726563	-9.60205078	+64.88525391	+6276	+14.54150391	-2.30712891	-2.43017578	+20.30273438	-19.18212891	-33.04687500	+3484
+1458240816.72040010	+16.98046875	-1.23486328	-0.80859375	+25.94970703	-33.70605469	-52.22900391	+6048	+16.67724609	-1.02832031	+0.04394531	-92.21923828	-9.55810547	+64.84130859	+6272	+14.54150391	-2.27197266	-2.40820313	+20.30273438	-19.11621094	-32.91503906	+3484
+1458240816.72449990	+16.97607422	-1.22167969	-0.79980469	+25.97167969	-33.85986328	-52.18505859	+6040	+16.67724609	-1.01513672	+0.05273438	-92.21923828	-9.53613281	+64.84130859	+6268	+14.54150391	-2.26757813	-2.40380859	+20.23681641	-19.07226563	-32.87109375	+3484
+1458240816.73289990	+16.98046875	-1.19970703	-0.76904297	+26.03759766	-34.23339844	-52.18505859	+6028	+16.68164063	-0.98437500	+0.07910156	-92.21923828	-9.49218750	+64.88525391	+6264	+14.54150391	-2.25878906	-2.39501953	+20.08300781	-18.96240234	-32.80517578	+3476
+1458240816.73700000	+16.98046875	-1.18652344	-0.75585938	+26.08154297	-34.38720703	-52.20703125	+6024	+16.68164063	-0.97119141	+0.09228516	-92.24121094	-9.47021484	+64.92919922	+6264	+14.54150391	-2.25878906	-2.39062500	+19.99511719	-18.87451172	-32.78320313	+3472
+1458240816.74530010	+16.98046875	-1.16894531	-0.72070313	+26.16943359	-34.73876953	-52.29492188	+6024	+16.68603516	-0.94482422	+0.12744141	-92.26318359	-9.42626953	+65.03906250	+6260	+14.54589844	-2.26318359	-2.39501953	+19.79736328	-18.67675781	-32.76123047	+3464
+1458240816.74950000	+16.98046875	-1.16015625	-0.69873047	+26.21337891	-34.91455078	-52.33886719	+6024	+16.68603516	-0.93164063	+0.14941406	-92.28515625	-9.38232422	+65.10498047	+6260	+14.54150391	-2.26757813	-2.39501953	+19.68750000	-18.56689453	-32.73925781	+3460
+1458240816.75370000	+16.97607422	-1.14697266	-0.68115234	+26.25732422	-35.11230469	-52.38281250	+6028	+16.68603516	-0.91845703	+0.16259766	-92.30712891	-9.33837891	+65.14892578	+6260	+14.54150391	-2.26757813	-2.39941406	+19.59960938	-18.47900391	-32.71728516	+3460
+1458240816.76200010	+16.96728516	-1.12939453	-0.63281250	+26.34521484	-35.52978516	-52.51464844	+6040	+16.68603516	-0.89648438	+0.20214844	-92.41699219	-9.22851563	+65.32470703	+6260	+14.54150391	-2.26757813	-2.39941406	+19.40185547	-18.34716797	-32.69531250	+3452
+1458240816.77029990	+16.96728516	-1.12060547	-0.58886719	+26.38916016	-35.90332031	-52.64648438	+6052	+16.68603516	-0.88769531	+0.24169922	-92.61474609	-9.11865234	+65.52246094	+6260	+14.54589844	-2.27197266	-2.39062500	+19.22607422	-18.28125000	-32.67333984	+3448
+1458240816.77449990	+16.96728516	-1.11181641	-0.57568359	+26.38916016	-36.07910156	-52.66845703	+6060	+16.69042969	-0.88330078	+0.26367188	-92.72460938	-9.07470703	+65.61035156	+6256	+14.54589844	-2.26318359	-2.38623047	+19.18212891	-18.25927734	-32.65136719	+3444
+1458240816.78280000	+16.96728516	-1.10302734	-0.55371094	+26.34521484	-36.32080078	-52.64648438	+6072	+16.68603516	-0.88330078	+0.28125000	-92.94433594	-8.94287109	+65.67626953	+6252	+14.54589844	-2.24560547	-2.36865234	+19.13818359	-18.25927734	-32.58544922	+3448
+1458240816.79119990	+16.96289063	-1.09863281	-0.54052734	+26.21337891	-36.51855469	-52.55859375	+6080	+16.68164063	-0.88769531	+0.29443359	-93.25195313	-8.74511719	+65.72021484	+6244	+14.54589844	-2.21923828	-2.34667969	+19.13818359	-18.34716797	-32.49755859	+3452
+1458240816.79530000	+16.96289063	-1.09863281	-0.54052734	+26.12548828	-36.58447266	-52.47070313	+6080	+16.67724609	-0.89208984	+0.29882813	-93.42773438	-8.65722656	+65.74218750	+6240	+14.55029297	-2.20166016	-2.32910156	+19.13818359	-18.43505859	-32.43164063	+3456
+1458240816.80370000	+16.96728516	-1.09863281	-0.54492188	+25.90576172	-36.69433594	-52.29492188	+6080	+16.67285156	-0.90087891	+0.29882813	-93.80126953	-8.43750000	+65.76416016	+6232	+14.55468750	-2.16210938	-2.29833984	+19.18212891	-18.61083984	-32.32177734	+3460
+1458240816.81200000	+16.97167969	-1.10302734	-0.56250000	+25.66406250	-36.71630859	-52.07519531	+6072	+16.67285156	-0.91406250	+0.29003906	-94.17480469	-8.17382813	+65.69824219	+6228	+14.55908203	-2.12695313	-2.26757813	+19.24804688	-18.78662109	-32.18994141	+3468
+1458240816.82030010	+16.97167969	-1.10302734	-0.57568359	+25.42236328	-36.73828125	-51.87744141	+6060	+16.66406250	-0.92285156	+0.27685547	-94.57031250	-7.84423828	+65.58837891	+6220	+14.55908203	-2.09179688	-2.24121094	+19.29199219	-18.91845703	-32.03613281	+3476
+1458240816.82450010	+16.97167969	-1.10302734	-0.58007813	+25.31250000	-36.78222656	-51.78955078	+6056	+16.65966797	-0.92724609	+0.26806641	-94.76806641	-7.66845703	+65.58837891	+6220	+14.55908203	-2.07421875	-2.22802734	+19.27001953	-18.98437500	-31.97021484	+3476
+1458240816.83279990	+16.97167969	-1.10742188	-0.57568359	+25.11474609	-36.91406250	-51.67968750	+6040	+16.65966797	-0.93603516	+0.27246094	-95.18554688	-7.29492188	+65.63232422	+6212	+14.55908203	-2.05664063	-2.21044922	+19.24804688	-19.07226563	-31.86035156	+3476
+1458240816.83699990	+16.97167969	-1.10742188	-0.57128906	+25.04882813	-36.97998047	-51.63574219	+6032	+16.65966797	-0.93603516	+0.27246094	-95.33935547	-7.11914063	+65.65429688	+6208	+14.55908203	-2.05224609	-2.20166016	+19.18212891	-19.09423828	-31.81640625	+3472
+1458240816.84530000	+16.96728516	-1.10742188	-0.55371094	+24.93896484	-37.17773438	-51.63574219	+6020	+16.65527344	-0.92285156	+0.29003906	-95.60302734	-6.74560547	+65.78613281	+6208	+14.55908203	-2.04785156	-2.20166016	+19.05029297	-19.05029297	-31.72851563	+3468
+1458240816.84949990	+16.96728516	-1.10302734	-0.54052734	+24.91699219	-37.28759766	-51.65771484	+6016	+16.65087891	-0.92285156	+0.29882813	-95.73486328	-6.54785156	+65.83007813	+6208	+14.55908203	-2.05224609	-2.20605469	+18.94042969	-19.02832031	-31.70654297	+3464
+1458240816.85780000	+16.95849609	-1.09863281	-0.50537109	+24.87304688	-37.57324219	-51.72363281	+6012	+16.64648438	-0.91845703	+0.32519531	-95.99853516	-6.19628906	+66.02783203	+6212	+14.55908203	-2.06103516	-2.21484375	+18.74267578	-18.91845703	-31.64062500	+3460
+1458240816.86200000	+16.95849609	-1.09423828	-0.48339844	+24.87304688	-37.72705078	-51.78955078	+6016	+16.64648438	-0.90966797	+0.34277344	-96.06445313	-6.02050781	+66.15966797	+6212	+14.55908203	-2.06982422	-2.21923828	+18.63281250	-18.87451172	-31.61865234	+3456
+1458240816.87030010	+16.94970703	-1.08544922	-0.43945313	+24.89501953	-38.03466797	-51.87744141	+6028	+16.65087891	-0.88769531	+0.38671875	-96.17431641	-5.71289063	+66.40136719	+6220	+14.55468750	-2.08740234	-2.22802734	+18.39111328	-18.76464844	-31.55273438	+3452
+1458240816.87859990	+16.94970703	-1.07666016	-0.39990234	+24.87304688	-38.27636719	-51.89941406	+6040	+16.65087891	-0.88330078	+0.41308594	-96.30615234	-5.44921875	+66.48925781	+6220	+14.55468750	-2.10058594	-2.24121094	+18.17138672	-18.63281250	-31.48681641	+3452
+1458240816.88280010	+16.94531250	-1.07226563	-0.38671875	+24.85107422	-38.36425781	-51.87744141	+6048	+16.64648438	-0.87890625	+0.42187500	-96.37207031	-5.33935547	+66.53320313	+6220	+14.55468750	-2.10937500	-2.24560547	+18.06152344	-18.58886719	-31.44287109	+3448
+1458240816.89529990	+16.94531250	-1.06347656	-0.35156250	+24.67529297	-38.62792969	-51.67968750	+6072	+16.65087891	-0.87451172	+0.44824219	-96.52587891	-5.00976563	+66.64306641	+6220	+14.55468750	-2.11376953	-2.25439453	+17.81982422	-18.45703125	-31.26708984	+3440
