# Supplementary material for: A direct effect of perception on action when grasping a cup
Source: Sci Rep. 2018 Jan 9;8:171. doi: 10.1038/s41598-017-18591-5 (PMC5760564; doi:10.1038/s41598-017-18591-5)
Supplement: Supplementary file 6 — Supplementary Information [file 41598_2017_18591_MOESM6_ESM.zip › SciRep_Data/S02instruct/S02_100instruct_Tr25.dat]

+1000000000000.00000000	+0.00000000	+0.00000000	+0.00000000	+0.00000000	+0.00000000	+0.00000000	+0	+0.00000000	+0.00000000	+0.00000000	+0.00000000	+0.00000000	+0.00000000	+0	+0.00000000	+0.00000000	+0.00000000	+0.00000000	+0.00000000	+0.00000000	+0
+1458240816.89940000	+16.94531250	-1.06347656	-0.34716797	+24.58740234	-38.64990234	-51.54785156	+6080	+16.65087891	-0.87890625	+0.45263672	-96.56982422	-4.89990234	+66.64306641	+6216	+14.55468750	-2.11376953	-2.25439453	+17.75390625	-18.45703125	-31.17919922	+3436
+1458240816.90780000	+16.94970703	-1.06347656	-0.35156250	+24.34570313	-38.64990234	-51.17431641	+6088	+16.65087891	-0.89208984	+0.45263672	-96.70166016	-4.74609375	+66.55517578	+6216	+14.55468750	-2.10498047	-2.24560547	+17.66601563	-18.47900391	-31.00341797	+3432
+1458240816.91190000	+16.94970703	-1.06787109	-0.36035156	+24.16992188	-38.60595703	-50.93261719	+6092	+16.64648438	-0.90527344	+0.44384766	-96.78955078	-4.65820313	+66.48925781	+6216	+14.55468750	-2.09619141	-2.24121094	+17.66601563	-18.52294922	-30.91552734	+3432
+1458240816.92030000	+16.95849609	-1.07666016	-0.38671875	+23.73046875	-38.47412109	-50.31738281	+6100	+16.64648438	-0.93603516	+0.43066406	-96.98730469	-4.48242188	+66.33544922	+6220	+14.55468750	-2.06982422	-2.22363281	+17.66601563	-18.63281250	-30.69580078	+3436
+1458240816.92440010	+16.96289063	-1.08105469	-0.40429688	+23.48876953	-38.40820313	-49.96582031	+6104	+16.64648438	-0.94482422	+0.42626953	-97.07519531	-4.39453125	+66.29150391	+6220	+14.55468750	-2.05664063	-2.21044922	+17.68798828	-18.69873047	-30.58593750	+3436
+1458240816.92860010	+16.96289063	-1.08105469	-0.41748047	+23.26904297	-38.34228516	-49.61425781	+6104	+16.64208984	-0.95800781	+0.42187500	-97.14111328	-4.28466797	+66.24755859	+6220	+14.55468750	-2.04345703	-2.19726563	+17.68798828	-18.78662109	-30.47607422	+3440
+1458240816.93689990	+16.97167969	-1.08984375	-0.45263672	+22.74169922	-38.14453125	-48.75732422	+6100	+16.64208984	-0.98437500	+0.41308594	-97.29492188	-4.10888672	+66.15966797	+6220	+14.55468750	-2.01708984	-2.16650391	+17.73193359	-19.00634766	-30.25634766	+3448
+1458240825.46659990	+9.87890625	-6.31933594	-0.90966797	+43.92333984	-1.56005859	-67.60986328	+2224	+9.94921875	-5.45800781	-0.64599609	+3.53759766	-13.16162109	+13.33740234	+2032	+7.13671875	-9.51855469	-0.63720703	+54.03076172	+4.85595703	-27.20214844	+1764
+1458240825.47079990	+9.87890625	-6.31933594	-0.90966797	+43.92333984	-1.56005859	-67.60986328	+2224	+9.94921875	-5.45800781	-0.64599609	+3.53759766	-13.16162109	+13.33740234	+2032	+7.13671875	-9.51855469	-0.63720703	+54.03076172	+4.85595703	-27.18017578	+1764
+1458240825.47490000	+9.87890625	-6.31933594	-0.90966797	+43.92333984	-1.53808594	-67.58789063	+2224	+9.94921875	-5.45800781	-0.64599609	+3.53759766	-13.16162109	+13.33740234	+2032	+7.13671875	-9.51855469	-0.63720703	+54.03076172	+4.85595703	-27.18017578	+1764
+1458240825.48320010	+9.87890625	-6.31933594	-0.90966797	+43.90136719	-1.53808594	-67.58789063	+2220	+9.94921875	-5.45800781	-0.64599609	+3.51562500	-13.16162109	+13.33740234	+2032	+7.13671875	-9.51855469	-0.63720703	+54.03076172	+4.85595703	-27.18017578	+1760
+1458240825.48740010	+9.87890625	-6.31933594	-0.90966797	+43.90136719	-1.53808594	-67.58789063	+2220	+9.94921875	-5.45800781	-0.64599609	+3.51562500	-13.16162109	+13.35937500	+2032	+7.13671875	-9.51416016	-0.63720703	+54.03076172	+4.87792969	-27.18017578	+1760
+1458240825.49160000	+9.87890625	-6.31933594	-0.90966797	+43.90136719	-1.56005859	-67.58789063	+2220	+9.94921875	-5.45800781	-0.64599609	+3.51562500	-13.16162109	+13.35937500	+2032	+7.14111328	-9.51416016	-0.63720703	+54.05273438	+4.87792969	-27.20214844	+1760
+1458240825.49569990	+9.87890625	-6.31933594	-0.90966797	+43.90136719	-1.56005859	-67.58789063	+2220	+9.94921875	-5.45800781	-0.64599609	+3.51562500	-13.16162109	+13.35937500	+2032	+7.14111328	-9.51416016	-0.63281250	+54.05273438	+4.87792969	-27.20214844	+1756
+1458240825.50410010	+9.88330078	-6.31933594	-0.90966797	+43.90136719	-1.56005859	-67.58789063	+2220	+9.94921875	-5.45800781	-0.64599609	+3.51562500	-13.16162109	+13.35937500	+2032	+7.14550781	-9.51416016	-0.63281250	+54.07470703	+4.87792969	-27.20214844	+1756
+1458240825.50819990	+9.88330078	-6.31933594	-0.90966797	+43.90136719	-1.56005859	-67.56591797	+2220	+9.94921875	-5.45800781	-0.64599609	+3.51562500	-13.16162109	+13.35937500	+2032	+7.14550781	-9.51416016	-0.63281250	+54.09667969	+4.89990234	-27.22412109	+1756
+1458240825.51239990	+9.88330078	-6.31933594	-0.90966797	+43.90136719	-1.56005859	-67.56591797	+2220	+9.94921875	-5.45800781	-0.64599609	+3.51562500	-13.16162109	+13.35937500	+2032	+7.14550781	-9.51416016	-0.62841797	+54.09667969	+4.89990234	-27.22412109	+1756
+1458240825.51659990	+9.88330078	-6.31933594	-0.90966797	+43.90136719	-1.56005859	-67.56591797	+2220	+9.94921875	-5.46240234	-0.64599609	+3.51562500	-13.16162109	+13.35937500	+2032	+7.14990234	-9.50976563	-0.62841797	+54.11865234	+4.89990234	-27.22412109	+1756
+1458240825.52070000	+9.88330078	-6.31933594	-0.90966797	+43.90136719	-1.56005859	-67.56591797	+2224	+9.94921875	-5.46240234	-0.64599609	+3.51562500	-13.16162109	+13.38134766	+2032	+7.14990234	-9.50976563	-0.62841797	+54.11865234	+4.89990234	-27.24609375	+1760
+1458240825.52490000	+9.88330078	-6.31933594	-0.90966797	+43.90136719	-1.56005859	-67.56591797	+2224	+9.94921875	-5.46240234	-0.64599609	+3.51562500	-13.16162109	+13.38134766	+2032	+7.14990234	-9.50976563	-0.62841797	+54.14062500	+4.89990234	-27.24609375	+1760
+1458240825.52909990	+9.88330078	-6.31933594	-0.90966797	+43.90136719	-1.56005859	-67.56591797	+2224	+9.94921875	-5.46240234	-0.64599609	+3.51562500	-13.16162109	+13.38134766	+2032	+7.14990234	-9.50976563	-0.62402344	+54.14062500	+4.89990234	-27.24609375	+1760
+1458240825.53320000	+9.88330078	-6.31933594	-0.90966797	+43.90136719	-1.56005859	-67.56591797	+2224	+9.94921875	-5.46240234	-0.64599609	+3.51562500	-13.16162109	+13.38134766	+2032	+7.15429688	-9.50976563	-0.62402344	+54.16259766	+4.92187500	-27.24609375	+1760
+1458240825.53740000	+9.88330078	-6.31933594	-0.90966797	+43.90136719	-1.56005859	-67.56591797	+2224	+9.94921875	-5.46240234	-0.64599609	+3.51562500	-13.16162109	+13.38134766	+2032	+7.15429688	-9.50976563	-0.62402344	+54.16259766	+4.92187500	-27.24609375	+1760
+1458240825.54570010	+9.88330078	-6.31933594	-0.90966797	+43.90136719	-1.56005859	-67.56591797	+2224	+9.94921875	-5.46240234	-0.64599609	+3.51562500	-13.16162109	+13.38134766	+2032	+7.15429688	-9.50976563	-0.62402344	+54.16259766	+4.92187500	-27.24609375	+1760
+1458240825.54990010	+9.88330078	-6.31933594	-0.90966797	+43.90136719	-1.56005859	-67.56591797	+2224	+9.94921875	-5.46240234	-0.64599609	+3.49365234	-13.16162109	+13.38134766	+2032	+7.14990234	-9.50976563	-0.62402344	+54.14062500	+4.92187500	-27.24609375	+1760
+1458240825.55819990	+9.88330078	-6.31933594	-0.90966797	+43.90136719	-1.56005859	-67.56591797	+2224	+9.94921875	-5.46240234	-0.64599609	+3.49365234	-13.16162109	+13.38134766	+2028	+7.14990234	-9.50976563	-0.62841797	+54.14062500	+4.89990234	-27.24609375	+1760
+1458240825.56240010	+9.88330078	-6.31933594	-0.90966797	+43.90136719	-1.56005859	-67.56591797	+2224	+9.94921875	-5.46240234	-0.64599609	+3.49365234	-13.16162109	+13.38134766	+2028	+7.14990234	-9.50976563	-0.62841797	+54.14062500	+4.89990234	-27.22412109	+1760
+1458240825.57489990	+9.88330078	-6.31933594	-0.90966797	+43.90136719	-1.56005859	-67.56591797	+2224	+9.94921875	-5.46240234	-0.64599609	+3.49365234	-13.16162109	+13.38134766	+2028	+7.14990234	-9.50976563	-0.62841797	+54.11865234	+4.89990234	-27.22412109	+1760
+1458240825.57900000	+9.88330078	-6.31933594	-0.90966797	+43.90136719	-1.56005859	-67.56591797	+2224	+9.94921875	-5.46240234	-0.64599609	+3.49365234	-13.16162109	+13.38134766	+2028	+7.14550781	-9.50976563	-0.62841797	+54.11865234	+4.89990234	-27.22412109	+1760
+1458240825.58740000	+9.88330078	-6.31933594	-0.90966797	+43.90136719	-1.56005859	-67.56591797	+2224	+9.94921875	-5.46240234	-0.64599609	+3.49365234	-13.16162109	+13.38134766	+2028	+7.14550781	-9.50976563	-0.63281250	+54.09667969	+4.89990234	-27.20214844	+1760
+1458240825.59570000	+9.88330078	-6.31933594	-0.90966797	+43.90136719	-1.56005859	-67.54394531	+2224	+9.94921875	-5.46240234	-0.64599609	+3.49365234	-13.16162109	+13.38134766	+2028	+7.14550781	-9.50976563	-0.63281250	+54.09667969	+4.89990234	-27.20214844	+1756
+1458240825.60400010	+9.88330078	-6.31933594	-0.90966797	+43.87939453	-1.53808594	-67.54394531	+2224	+9.94921875	-5.46240234	-0.64599609	+3.49365234	-13.16162109	+13.38134766	+2028	+7.14550781	-9.50976563	-0.63281250	+54.09667969	+4.89990234	-27.20214844	+1756
+1458240825.60820010	+9.88330078	-6.31933594	-0.90966797	+43.87939453	-1.53808594	-67.54394531	+2224	+9.94921875	-5.46240234	-0.64599609	+3.49365234	-13.16162109	+13.38134766	+2028	+7.14550781	-9.50976563	-0.62841797	+54.09667969	+4.89990234	-27.20214844	+1756
+1458240825.61649990	+9.88330078	-6.31933594	-0.90966797	+43.87939453	-1.56005859	-67.54394531	+2224	+9.94921875	-5.46240234	-0.64599609	+3.49365234	-13.16162109	+13.38134766	+2028	+7.14550781	-9.50976563	-0.62841797	+54.11865234	+4.89990234	-27.20214844	+1756
+1458240825.62069990	+9.88330078	-6.31933594	-0.90966797	+43.87939453	-1.56005859	-67.54394531	+2224	+9.94921875	-5.46240234	-0.64599609	+3.49365234	-13.16162109	+13.38134766	+2028	+7.14990234	-9.50976563	-0.62841797	+54.11865234	+4.89990234	-27.20214844	+1756
+1458240825.62490010	+9.88330078	-6.31933594	-0.91406250	+43.87939453	-1.56005859	-67.54394531	+2224	+9.94921875	-5.46240234	-0.64599609	+3.49365234	-13.16162109	+13.38134766	+2028	+7.14990234	-9.50976563	-0.62841797	+54.11865234	+4.89990234	-27.22412109	+1756
+1458240825.62899990	+9.88330078	-6.31933594	-0.91406250	+43.87939453	-1.56005859	-67.54394531	+2224	+9.94921875	-5.46240234	-0.64599609	+3.49365234	-13.16162109	+13.38134766	+2028	+7.14990234	-9.50976563	-0.62841797	+54.11865234	+4.89990234	-27.22412109	+1756
+1458240825.63730000	+9.88330078	-6.31933594	-0.91406250	+43.87939453	-1.56005859	-67.52197266	+2224	+9.94921875	-5.46240234	-0.64599609	+3.49365234	-13.13964844	+13.38134766	+2028	+7.14990234	-9.50976563	-0.62841797	+54.11865234	+4.89990234	-27.22412109	+1756
+1458240825.64150000	+9.88330078	-6.31933594	-0.91406250	+43.87939453	-1.56005859	-67.52197266	+2224	+9.94921875	-5.46240234	-0.64599609	+3.49365234	-13.13964844	+13.38134766	+2028	+7.14990234	-9.50976563	-0.62841797	+54.14062500	+4.89990234	-27.22412109	+1756
+1458240825.64980010	+9.88330078	-6.31933594	-0.91406250	+43.87939453	-1.56005859	-67.52197266	+2224	+9.94921875	-5.46240234	-0.64599609	+3.49365234	-13.13964844	+13.38134766	+2028	+7.14990234	-9.50976563	-0.62841797	+54.14062500	+4.89990234	-27.22412109	+1756
+1458240825.65400000	+9.88330078	-6.31933594	-0.91406250	+43.87939453	-1.56005859	-67.52197266	+2224	+9.94921875	-5.46240234	-0.64599609	+3.49365234	-13.13964844	+13.38134766	+2028	+7.14990234	-9.50976563	-0.62841797	+54.14062500	+4.89990234	-27.22412109	+1756
+1458240825.65820000	+9.88330078	-6.31933594	-0.91406250	+43.87939453	-1.56005859	-67.52197266	+2224	+9.94921875	-5.46240234	-0.64599609	+3.47167969	-13.13964844	+13.38134766	+2024	+7.14990234	-9.50976563	-0.62841797	+54.14062500	+4.89990234	-27.22412109	+1756
+1458240825.66230010	+9.88330078	-6.31933594	-0.91406250	+43.87939453	-1.53808594	-67.52197266	+2224	+9.94921875	-5.46240234	-0.64599609	+3.47167969	-13.13964844	+13.38134766	+2024	+7.14990234	-9.50976563	-0.62841797	+54.11865234	+4.89990234	-27.22412109	+1756
+1458240825.67070010	+9.88330078	-6.31933594	-0.91406250	+43.87939453	-1.53808594	-67.52197266	+2224	+9.94921875	-5.46240234	-0.64599609	+3.47167969	-13.13964844	+13.38134766	+2024	+7.14990234	-9.50976563	-0.62841797	+54.11865234	+4.89990234	-27.22412109	+1752
+1458240825.67479990	+9.88330078	-6.31933594	-0.91406250	+43.87939453	-1.53808594	-67.52197266	+2224	+9.94921875	-5.46240234	-0.64599609	+3.47167969	-13.13964844	+13.38134766	+2024	+7.14990234	-9.50976563	-0.62841797	+54.11865234	+4.89990234	-27.20214844	+1752
+1458240825.68319990	+9.88330078	-6.31933594	-0.91406250	+43.87939453	-1.53808594	-67.52197266	+2224	+9.94921875	-5.46240234	-0.64599609	+3.47167969	-13.13964844	+13.38134766	+2024	+7.14550781	-9.50976563	-0.62841797	+54.09667969	+4.89990234	-27.20214844	+1752
+1458240825.69149990	+9.88330078	-6.31933594	-0.91406250	+43.87939453	-1.53808594	-67.52197266	+2224	+9.94921875	-5.46240234	-0.64599609	+3.47167969	-13.13964844	+13.38134766	+2028	+7.14550781	-9.50976563	-0.63281250	+54.09667969	+4.89990234	-27.20214844	+1752
+1458240825.69980000	+9.88330078	-6.31933594	-0.90966797	+43.87939453	-1.53808594	-67.52197266	+2224	+9.94921875	-5.46240234	-0.64599609	+3.47167969	-13.13964844	+13.38134766	+2028	+7.14550781	-9.50976563	-0.63281250	+54.07470703	+4.87792969	-27.20214844	+1752
+1458240825.70400000	+9.88330078	-6.31933594	-0.90966797	+43.87939453	-1.53808594	-67.52197266	+2224	+9.94921875	-5.46240234	-0.64599609	+3.49365234	-13.13964844	+13.38134766	+2028	+7.14550781	-9.51416016	-0.63281250	+54.07470703	+4.87792969	-27.18017578	+1752
+1458240825.71230010	+9.88330078	-6.31933594	-0.90966797	+43.87939453	-1.53808594	-67.52197266	+2220	+9.94921875	-5.46240234	-0.64599609	+3.47167969	-13.13964844	+13.38134766	+2028	+7.14550781	-9.51416016	-0.63281250	+54.07470703	+4.87792969	-27.18017578	+1752
+1458240825.72059990	+9.88330078	-6.31933594	-0.90966797	+43.87939453	-1.53808594	-67.52197266	+2220	+9.94921875	-5.46240234	-0.64599609	+3.47167969	-13.13964844	+13.38134766	+2028	+7.14550781	-9.50976563	-0.63281250	+54.07470703	+4.87792969	-27.18017578	+1752
+1458240825.72900010	+9.88330078	-6.31933594	-0.90966797	+43.87939453	-1.56005859	-67.52197266	+2220	+9.94921875	-5.46240234	-0.64599609	+3.47167969	-13.13964844	+13.38134766	+2028	+7.14550781	-9.50976563	-0.63281250	+54.07470703	+4.87792969	-27.20214844	+1752
+1458240825.73729990	+9.88330078	-6.31933594	-0.90966797	+43.87939453	-1.56005859	-67.52197266	+2220	+9.94921875	-5.45800781	-0.64599609	+3.47167969	-13.13964844	+13.38134766	+2028	+7.14550781	-9.50976563	-0.63281250	+54.09667969	+4.87792969	-27.20214844	+1752
+1458240825.74560000	+9.88330078	-6.31933594	-0.90966797	+43.87939453	-1.56005859	-67.52197266	+2220	+9.94921875	-5.45800781	-0.64599609	+3.47167969	-13.16162109	+13.38134766	+2028	+7.14550781	-9.50976563	-0.62841797	+54.09667969	+4.87792969	-27.20214844	+1752
+1458240825.74980000	+9.88330078	-6.31933594	-0.90966797	+43.87939453	-1.56005859	-67.52197266	+2220	+9.94921875	-5.45800781	-0.64599609	+3.47167969	-13.16162109	+13.38134766	+2028	+7.14550781	-9.50976563	-0.62841797	+54.09667969	+4.87792969	-27.20214844	+1752
+1458240825.75810000	+9.88330078	-6.31933594	-0.90966797	+43.87939453	-1.56005859	-67.52197266	+2220	+9.94921875	-5.45800781	-0.64599609	+3.47167969	-13.16162109	+13.40332031	+2028	+7.14990234	-9.50976563	-0.62841797	+54.11865234	+4.87792969	-27.20214844	+1752
+1458240825.76650000	+9.88330078	-6.31933594	-0.90966797	+43.87939453	-1.56005859	-67.52197266	+2220	+9.94921875	-5.45800781	-0.64599609	+3.49365234	-13.13964844	+13.40332031	+2032	+7.14990234	-9.50976563	-0.62841797	+54.11865234	+4.87792969	-27.20214844	+1752
+1458240825.77480010	+9.88330078	-6.31933594	-0.90966797	+43.87939453	-1.56005859	-67.52197266	+2220	+9.94921875	-5.45800781	-0.64599609	+3.49365234	-13.13964844	+13.40332031	+2032	+7.14990234	-9.50976563	-0.62841797	+54.11865234	+4.87792969	-27.20214844	+1752
+1458240825.78309990	+9.88330078	-6.31933594	-0.90966797	+43.87939453	-1.56005859	-67.52197266	+2220	+9.94921875	-5.45800781	-0.64599609	+3.49365234	-13.13964844	+13.40332031	+2032	+7.14990234	-9.50976563	-0.62841797	+54.09667969	+4.87792969	-27.20214844	+1752
+1458240825.79140000	+9.88330078	-6.31933594	-0.90966797	+43.87939453	-1.56005859	-67.52197266	+2220	+9.94921875	-5.45800781	-0.64599609	+3.49365234	-13.13964844	+13.40332031	+2032	+7.14550781	-9.50976563	-0.62841797	+54.09667969	+4.87792969	-27.20214844	+1752
+1458240825.79979990	+9.88330078	-6.31933594	-0.90966797	+43.87939453	-1.56005859	-67.52197266	+2220	+9.94921875	-5.45800781	-0.64599609	+3.49365234	-13.13964844	+13.40332031	+2032	+7.14550781	-9.50976563	-0.63281250	+54.07470703	+4.87792969	-27.20214844	+1752
+1458240825.80810000	+9.88330078	-6.31933594	-0.90966797	+43.87939453	-1.56005859	-67.52197266	+2220	+9.94921875	-5.45800781	-0.64599609	+3.49365234	-13.13964844	+13.38134766	+2032	+7.14550781	-9.50976563	-0.63281250	+54.07470703	+4.85595703	-27.20214844	+1752
+1458240825.81230000	+9.88330078	-6.31933594	-0.90966797	+43.87939453	-1.56005859	-67.52197266	+2220	+9.94921875	-5.45800781	-0.64599609	+3.49365234	-13.13964844	+13.38134766	+2032	+7.14550781	-9.51416016	-0.63281250	+54.07470703	+4.85595703	-27.18017578	+1752
+1458240825.82060000	+9.88330078	-6.31933594	-0.90966797	+43.87939453	-1.56005859	-67.52197266	+2220	+9.94921875	-5.45800781	-0.64160156	+3.49365234	-13.13964844	+13.38134766	+2032	+7.14111328	-9.51416016	-0.63281250	+54.05273438	+4.85595703	-27.18017578	+1752
+1458240825.82890010	+9.88330078	-6.31933594	-0.90966797	+43.87939453	-1.56005859	-67.52197266	+2224	+9.94921875	-5.45800781	-0.64160156	+3.49365234	-13.13964844	+13.38134766	+2032	+7.14111328	-9.51416016	-0.63281250	+54.05273438	+4.85595703	-27.18017578	+1752
+1458240825.83730010	+9.88330078	-6.31933594	-0.90966797	+43.87939453	-1.56005859	-67.52197266	+2224	+9.94921875	-5.45800781	-0.64160156	+3.49365234	-13.13964844	+13.38134766	+2032	+7.14111328	-9.51416016	-0.63281250	+54.05273438	+4.85595703	-27.20214844	+1748
+1458240825.84559990	+9.88330078	-6.31933594	-0.90966797	+43.87939453	-1.56005859	-67.52197266	+2224	+9.94921875	-5.45800781	-0.64160156	+3.49365234	-13.13964844	+13.40332031	+2032	+7.14550781	-9.51416016	-0.63281250	+54.05273438	+4.85595703	-27.20214844	+1748
+1458240825.84980010	+9.88330078	-6.31933594	-0.90966797	+43.87939453	-1.56005859	-67.52197266	+2224	+9.94921875	-5.45800781	-0.64160156	+3.49365234	-13.13964844	+13.40332031	+2032	+7.14550781	-9.51416016	-0.63281250	+54.07470703	+4.85595703	-27.20214844	+1748
+1458240825.85809990	+9.88330078	-6.31933594	-0.90966797	+43.87939453	-1.58203125	-67.52197266	+2224	+9.94921875	-5.45800781	-0.64160156	+3.49365234	-13.13964844	+13.40332031	+2032	+7.14550781	-9.50976563	-0.62841797	+54.07470703	+4.85595703	-27.20214844	+1748
+1458240825.86640000	+9.88330078	-6.31933594	-0.90966797	+43.87939453	-1.58203125	-67.52197266	+2224	+9.94921875	-5.45800781	-0.64160156	+3.47167969	-13.16162109	+13.40332031	+2032	+7.14550781	-9.50976563	-0.62841797	+54.07470703	+4.85595703	-27.22412109	+1752
+1458240825.87060000	+9.88330078	-6.31933594	-0.90966797	+43.87939453	-1.58203125	-67.52197266	+2224	+9.94921875	-5.45800781	-0.64160156	+3.47167969	-13.16162109	+13.40332031	+2036	+7.14550781	-9.50976563	-0.62841797	+54.07470703	+4.85595703	-27.22412109	+1752
+1458240825.87890010	+9.88330078	-6.31933594	-0.90966797	+43.87939453	-1.58203125	-67.50000000	+2224	+9.94921875	-5.45800781	-0.64160156	+3.47167969	-13.16162109	+13.40332031	+2036	+7.14990234	-9.50976563	-0.62841797	+54.09667969	+4.87792969	-27.22412109	+1752
+1458240825.88720010	+9.88330078	-6.31933594	-0.90966797	+43.87939453	-1.58203125	-67.50000000	+2224	+9.94921875	-5.45800781	-0.64160156	+3.47167969	-13.16162109	+13.40332031	+2036	+7.14990234	-9.50976563	-0.62841797	+54.09667969	+4.87792969	-27.22412109	+1752
+1458240825.89140010	+9.88330078	-6.31933594	-0.90966797	+43.87939453	-1.58203125	-67.50000000	+2224	+9.94921875	-5.45800781	-0.64160156	+3.47167969	-13.16162109	+13.42529297	+2036	+7.14990234	-9.50976563	-0.62841797	+54.09667969	+4.87792969	-27.22412109	+1752
+1458240825.89969990	+9.88330078	-6.31933594	-0.90966797	+43.87939453	-1.58203125	-67.50000000	+2224	+9.94921875	-5.45800781	-0.64160156	+3.47167969	-13.16162109	+13.42529297	+2036	+7.14990234	-9.50976563	-0.62841797	+54.09667969	+4.85595703	-27.22412109	+1752
+1458240825.90809990	+9.88330078	-6.31933594	-0.90966797	+43.87939453	-1.58203125	-67.52197266	+2228	+9.94921875	-5.45800781	-0.64160156	+3.47167969	-13.16162109	+13.40332031	+2036	+7.14550781	-9.51416016	-0.62841797	+54.07470703	+4.85595703	-27.22412109	+1752
+1458240825.91640000	+9.88330078	-6.31933594	-0.90966797	+43.87939453	-1.58203125	-67.52197266	+2228	+9.94921875	-5.45800781	-0.64160156	+3.49365234	-13.16162109	+13.40332031	+2036	+7.14550781	-9.51416016	-0.62841797	+54.07470703	+4.85595703	-27.20214844	+1752
+1458240825.92059990	+9.88330078	-6.31933594	-0.90966797	+43.87939453	-1.58203125	-67.52197266	+2228	+9.94921875	-5.45800781	-0.64160156	+3.49365234	-13.16162109	+13.40332031	+2036	+7.14550781	-9.51416016	-0.62841797	+54.05273438	+4.85595703	-27.20214844	+1752
+1458240825.92890000	+9.88330078	-6.31933594	-0.90966797	+43.87939453	-1.58203125	-67.52197266	+2228	+9.94921875	-5.45800781	-0.64160156	+3.49365234	-13.16162109	+13.40332031	+2036	+7.14550781	-9.51416016	-0.63281250	+54.05273438	+4.85595703	-27.20214844	+1752
+1458240825.93720010	+9.88330078	-6.31933594	-0.90966797	+43.87939453	-1.58203125	-67.52197266	+2228	+9.94921875	-5.45800781	-0.64160156	+3.49365234	-13.16162109	+13.40332031	+2036	+7.14550781	-9.51416016	-0.63281250	+54.05273438	+4.85595703	-27.20214844	+1752
+1458240825.94140010	+9.88330078	-6.31933594	-0.90966797	+43.87939453	-1.58203125	-67.52197266	+2228	+9.94921875	-5.45800781	-0.64160156	+3.49365234	-13.16162109	+13.40332031	+2036	+7.14550781	-9.51416016	-0.63281250	+54.05273438	+4.85595703	-27.20214844	+1748
+1458240825.94970010	+9.88330078	-6.31933594	-0.90966797	+43.87939453	-1.58203125	-67.52197266	+2228	+9.94921875	-5.45800781	-0.64160156	+3.49365234	-13.13964844	+13.40332031	+2040	+7.14550781	-9.51416016	-0.63281250	+54.05273438	+4.85595703	-27.20214844	+1748
+1458240825.95799990	+9.88330078	-6.31933594	-0.90966797	+43.87939453	-1.58203125	-67.52197266	+2228	+9.95361328	-5.45800781	-0.64160156	+3.49365234	-13.13964844	+13.40332031	+2040	+7.14550781	-9.51416016	-0.63281250	+54.05273438	+4.85595703	-27.20214844	+1748
+1458240825.97050000	+9.88330078	-6.31933594	-0.90966797	+43.87939453	-1.58203125	-67.50000000	+2228	+9.95361328	-5.45800781	-0.64160156	+3.49365234	-13.13964844	+13.40332031	+2040	+7.14550781	-9.51416016	-0.62841797	+54.07470703	+4.85595703	-27.20214844	+1748
+1458240825.97890000	+9.88330078	-6.31933594	-0.90966797	+43.87939453	-1.58203125	-67.50000000	+2228	+9.95361328	-5.45800781	-0.64599609	+3.47167969	-13.13964844	+13.42529297	+2040	+7.14990234	-9.51416016	-0.62841797	+54.07470703	+4.85595703	-27.20214844	+1748
+1458240825.98720000	+9.88330078	-6.31933594	-0.90966797	+43.87939453	-1.58203125	-67.50000000	+2228	+9.95361328	-5.45800781	-0.64599609	+3.47167969	-13.13964844	+13.42529297	+2040	+7.14990234	-9.51416016	-0.62841797	+54.07470703	+4.85595703	-27.20214844	+1748
+1458240825.99140000	+9.88330078	-6.31933594	-0.90966797	+43.87939453	-1.58203125	-67.50000000	+2228	+9.95361328	-5.45800781	-0.64599609	+3.47167969	-13.13964844	+13.42529297	+2040	+7.14990234	-9.51416016	-0.62841797	+54.09667969	+4.85595703	-27.20214844	+1748
+1458240825.99970010	+9.88330078	-6.31933594	-0.90966797	+43.87939453	-1.58203125	-67.50000000	+2228	+9.95361328	-5.45800781	-0.64599609	+3.47167969	-13.13964844	+13.42529297	+2040	+7.14990234	-9.51416016	-0.62841797	+54.09667969	+4.85595703	-27.22412109	+1748
+1458240826.00799990	+9.88330078	-6.31933594	-0.90966797	+43.87939453	-1.58203125	-67.50000000	+2228	+9.95361328	-5.45800781	-0.64599609	+3.47167969	-13.13964844	+13.42529297	+2040	+7.14990234	-9.51416016	-0.62841797	+54.09667969	+4.85595703	-27.20214844	+1748
+1458240826.01220010	+9.88330078	-6.31933594	-0.90966797	+43.87939453	-1.58203125	-67.50000000	+2228	+9.95361328	-5.45800781	-0.64599609	+3.47167969	-13.13964844	+13.42529297	+2040	+7.14990234	-9.51416016	-0.62841797	+54.09667969	+4.85595703	-27.20214844	+1748
+1458240826.02049990	+9.88330078	-6.31933594	-0.90966797	+43.87939453	-1.58203125	-67.50000000	+2228	+9.95361328	-5.45800781	-0.64599609	+3.47167969	-13.13964844	+13.42529297	+2040	+7.14990234	-9.51416016	-0.62841797	+54.09667969	+4.85595703	-27.20214844	+1748
+1458240826.02880000	+9.88330078	-6.31933594	-0.90966797	+43.87939453	-1.58203125	-67.50000000	+2228	+9.95361328	-5.45800781	-0.64160156	+3.47167969	-13.13964844	+13.42529297	+2040	+7.14990234	-9.51416016	-0.63281250	+54.07470703	+4.83398438	-27.20214844	+1748
+1458240826.03300000	+9.88330078	-6.31933594	-0.90966797	+43.87939453	-1.58203125	-67.50000000	+2228	+9.95361328	-5.45800781	-0.64160156	+3.47167969	-13.16162109	+13.42529297	+2040	+7.14990234	-9.51416016	-0.63281250	+54.07470703	+4.83398438	-27.20214844	+1752
+1458240826.04130010	+9.88330078	-6.31933594	-0.90966797	+43.87939453	-1.58203125	-67.50000000	+2228	+9.95361328	-5.45800781	-0.64160156	+3.47167969	-13.16162109	+13.42529297	+2040	+7.14550781	-9.51416016	-0.63281250	+54.07470703	+4.83398438	-27.18017578	+1752
+1458240826.04970000	+9.88330078	-6.31933594	-0.90966797	+43.87939453	-1.58203125	-67.50000000	+2228	+9.95361328	-5.45800781	-0.64160156	+3.47167969	-13.16162109	+13.42529297	+2040	+7.14550781	-9.51416016	-0.63281250	+54.05273438	+4.83398438	-27.18017578	+1748
+1458240826.05800010	+9.88330078	-6.31933594	-0.90966797	+43.87939453	-1.58203125	-67.50000000	+2228	+9.95361328	-5.45800781	-0.64160156	+3.47167969	-13.16162109	+13.42529297	+2040	+7.14550781	-9.51416016	-0.63281250	+54.05273438	+4.81201172	-27.18017578	+1748
+1458240826.06220010	+9.88330078	-6.31933594	-0.90966797	+43.87939453	-1.58203125	-67.50000000	+2224	+9.95361328	-5.45800781	-0.64160156	+3.47167969	-13.16162109	+13.42529297	+2040	+7.14550781	-9.51416016	-0.63281250	+54.05273438	+4.81201172	-27.18017578	+1748
+1458240826.07049990	+9.88330078	-6.31933594	-0.90966797	+43.87939453	-1.58203125	-67.50000000	+2224	+9.95361328	-5.45800781	-0.64160156	+3.47167969	-13.16162109	+13.42529297	+2040	+7.14550781	-9.51416016	-0.63281250	+54.05273438	+4.81201172	-27.18017578	+1748
+1458240826.07880000	+9.88769531	-6.31933594	-0.90966797	+43.87939453	-1.60400391	-67.50000000	+2224	+9.95361328	-5.45800781	-0.64160156	+3.47167969	-13.16162109	+13.42529297	+2040	+7.14990234	-9.51416016	-0.63281250	+54.05273438	+4.81201172	-27.18017578	+1748
+1458240826.08719990	+9.88769531	-6.31933594	-0.90966797	+43.90136719	-1.60400391	-67.50000000	+2224	+9.95361328	-5.45800781	-0.64160156	+3.44970703	-13.18359375	+13.44726563	+2040	+7.14990234	-9.51416016	-0.63281250	+54.05273438	+4.81201172	-27.20214844	+1748
+1458240826.09550000	+9.88769531	-6.31933594	-0.90966797	+43.90136719	-1.62597656	-67.50000000	+2224	+9.95361328	-5.45800781	-0.64160156	+3.44970703	-13.20556641	+13.44726563	+2040	+7.14990234	-9.51416016	-0.63281250	+54.07470703	+4.81201172	-27.20214844	+1748
+1458240826.09960010	+9.88769531	-6.31933594	-0.90966797	+43.90136719	-1.62597656	-67.50000000	+2224	+9.95361328	-5.45800781	-0.63720703	+3.42773438	-13.20556641	+13.46923828	+2040	+7.14990234	-9.51416016	-0.63281250	+54.07470703	+4.79003906	-27.20214844	+1748
+1458240826.10800000	+9.88769531	-6.31933594	-0.90527344	+43.92333984	-1.66992188	-67.47802734	+2228	+9.95800781	-5.45800781	-0.63720703	+3.38378906	-13.24951172	+13.51318359	+2044	+7.15429688	-9.50976563	-0.62841797	+54.07470703	+4.76806641	-27.22412109	+1748
+1458240826.11630010	+9.89208984	-6.31494141	-0.90527344	+43.94531250	-1.75781250	-67.43408203	+2228	+9.95800781	-5.45361328	-0.63281250	+3.27392578	-13.29345703	+13.60107422	+2048	+7.15869141	-9.50976563	-0.62841797	+54.05273438	+4.72412109	-27.22412109	+1752
+1458240826.12459990	+9.89208984	-6.31054688	-0.90087891	+44.01123047	-1.86767578	-67.36816406	+2228	+9.96240234	-5.44921875	-0.62402344	+3.14208984	-13.33740234	+13.68896484	+2048	+7.15869141	-9.50537109	-0.63281250	+54.03076172	+4.65820313	-27.20214844	+1752
+1458240826.13299990	+9.89648438	-6.30615234	-0.89208984	+44.12109375	-2.04345703	-67.19238281	+2232	+9.96679688	-5.44482422	-0.61962891	+2.94433594	-13.35937500	+13.84277344	+2056	+7.15429688	-9.50537109	-0.63720703	+53.94287109	+4.54833984	-27.11425781	+1752
+1458240826.14130000	+9.89648438	-6.29296875	-0.88769531	+44.25292969	-2.24121094	-66.92871094	+2236	+9.96679688	-5.43603516	-0.61083984	+2.72460938	-13.31542969	+13.99658203	+2056	+7.14990234	-9.50097656	-0.64599609	+53.81103516	+4.39453125	-27.00439453	+1756
+1458240826.14549990	+9.89648438	-6.28857422	-0.88769531	+44.34082031	-2.32910156	-66.75292969	+2236	+9.96679688	-5.43164063	-0.61083984	+2.59277344	-13.27148438	+14.08447266	+2060	+7.14550781	-9.50097656	-0.65478516	+53.74511719	+4.30664063	-26.91650391	+1756
+1458240826.15380000	+9.89208984	-6.27099609	-0.88769531	+44.53857422	-2.52685547	-66.35742188	+2236	+9.96679688	-5.42285156	-0.60644531	+2.37304688	-13.18359375	+14.28222656	+2060	+7.13232422	-9.49658203	-0.66796875	+53.61328125	+4.15283203	-26.69677734	+1760
+1458240826.16210010	+9.88769531	-6.25781250	-0.89208984	+44.71435547	-2.68066406	-65.93994141	+2236	+9.96240234	-5.41406250	-0.60644531	+2.15332031	-13.09570313	+14.47998047	+2060	+7.12792969	-9.48779297	-0.68115234	+53.52539063	+4.02099609	-26.45507813	+1756
+1458240826.17050000	+9.88330078	-6.24462891	-0.90087891	+44.91210938	-2.83447266	-65.43457031	+2240	+9.95800781	-5.40087891	-0.60644531	+1.91162109	-12.91992188	+14.76562500	+2060	+7.12353516	-9.47460938	-0.68994141	+53.52539063	+3.88916016	-26.19140625	+1756
+1458240826.17880010	+9.87890625	-6.23144531	-0.90966797	+45.10986328	-2.98828125	-64.92919922	+2240	+9.95361328	-5.38769531	-0.61083984	+1.66992188	-12.76611328	+15.07324219	+2060	+7.12792969	-9.45263672	-0.69433594	+53.59130859	+3.80126953	-25.92773438	+1756
+1458240826.18290000	+9.87890625	-6.22265625	-0.91406250	+45.17578125	-3.07617188	-64.68750000	+2240	+9.95361328	-5.38330078	-0.61083984	+1.53808594	-12.67822266	+15.24902344	+2056	+7.13232422	-9.44384766	-0.69873047	+53.65722656	+3.77929688	-25.79589844	+1756
+1458240826.19129990	+9.87451172	-6.20947266	-0.91845703	+45.32958984	-3.22998047	-64.22607422	+2236	+9.94482422	-5.37011719	-0.61083984	+1.29638672	-12.52441406	+15.60058594	+2056	+7.14111328	-9.42187500	-0.69873047	+53.78906250	+3.71337891	-25.57617188	+1760
+1458240826.19960000	+9.87011719	-6.19628906	-0.92724609	+45.46142578	-3.33984375	-63.78662109	+2236	+9.94482422	-5.35693359	-0.60644531	+1.07666016	-12.37060547	+15.95214844	+2052	+7.14990234	-9.39990234	-0.70312500	+53.89892578	+3.64746094	-25.37841797	+1764
+1458240826.20380000	+9.87011719	-6.19189453	-0.92724609	+45.50537109	-3.40576172	-63.61083984	+2232	+9.94042969	-5.35253906	-0.60644531	+0.94482422	-12.28271484	+16.14990234	+2052	+7.14990234	-9.39111328	-0.70312500	+53.94287109	+3.62548828	-25.26855469	+1764
+1458240826.21210000	+9.86572266	-6.17431641	-0.93164063	+45.59326172	-3.51562500	-63.23730469	+2228	+9.93603516	-5.33935547	-0.60644531	+0.76904297	-12.15087891	+16.52343750	+2052	+7.15429688	-9.37353516	-0.71191406	+54.00878906	+3.51562500	-25.07080078	+1768
+1458240826.22040010	+9.86572266	-6.16552734	-0.93164063	+45.61523438	-3.62548828	-62.97363281	+2220	+9.93603516	-5.33056641	-0.60205078	+0.57128906	-12.06298828	+16.83105469	+2048	+7.14990234	-9.36035156	-0.72509766	+54.00878906	+3.42773438	-24.85107422	+1772
+1458240826.22880010	+9.86132813	-6.15673828	-0.93164063	+45.63720703	-3.69140625	-62.73193359	+2216	+9.93603516	-5.32177734	-0.59765625	+0.39550781	-11.97509766	+17.11669922	+2048	+7.14550781	-9.35156250	-0.73828125	+53.94287109	+3.31787109	-24.67529297	+1772
+1458240826.23709990	+9.86132813	-6.14794922	-0.92724609	+45.63720703	-3.75732422	-62.49023438	+2208	+9.94042969	-5.31298828	-0.59326172	+0.24169922	-11.88720703	+17.40234375	+2044	+7.13671875	-9.34277344	-0.75585938	+53.85498047	+3.18603516	-24.47753906	+1768
+1458240826.24540000	+9.86132813	-6.13916016	-0.92724609	+45.59326172	-3.80126953	-62.33642578	+2200	+9.94042969	-5.30859375	-0.58886719	+0.08789063	-11.84326172	+17.66601563	+2040	+7.12353516	-9.33837891	-0.77343750	+53.72314453	+3.05419922	-24.30175781	+1768
+1458240826.25370000	+9.86132813	-6.13037109	-0.92285156	+45.57128906	-3.84521484	-62.18261719	+2192	+9.94482422	-5.30419922	-0.58007813	-0.02197266	-11.79931641	+17.88574219	+2036	+7.11474609	-9.33837891	-0.79101563	+53.59130859	+2.94433594	-24.14794922	+1764
+1458240826.26210000	+9.86572266	-6.12597656	-0.92285156	+45.52734375	-3.88916016	-62.02880859	+2188	+9.94921875	-5.30419922	-0.57568359	-0.17578125	-11.77734375	+18.10546875	+2032	+7.10595703	-9.33398438	-0.80419922	+53.48144531	+2.83447266	-24.01611328	+1756
+1458240826.28710010	+9.87890625	-6.10839844	-0.91845703	+45.35156250	-4.06494141	-61.50146484	+2168	+9.96240234	-5.29101563	-0.56250000	-0.54931641	-11.64550781	+18.87451172	+2024	+7.11035156	-9.31201172	-0.83496094	+53.30566406	+2.59277344	-23.73046875	+1732
+1458240826.29539990	+9.88330078	-6.10400391	-0.91845703	+45.28564453	-4.15283203	-61.30371094	+2164	+9.96679688	-5.28662109	-0.55810547	-0.63720703	-11.57958984	+19.18212891	+2020	+7.11914063	-9.29882813	-0.83496094	+53.32763672	+2.54882813	-23.70849609	+1724
+1458240826.30370000	+9.88769531	-6.09521484	-0.92285156	+45.24169922	-4.26269531	-61.06201172	+2160	+9.97119141	-5.28222656	-0.55810547	-0.74707031	-11.51367188	+19.51171875	+2020	+7.13232422	-9.29003906	-0.83935547	+53.37158203	+2.48291016	-23.64257813	+1720
+1458240826.31209990	+9.89648438	-6.08642578	-0.92285156	+45.21972656	-4.37255859	-60.79833984	+2160	+9.97558594	-5.27343750	-0.55810547	-0.83496094	-11.44775391	+19.88525391	+2020	+7.14990234	-9.27246094	-0.84375000	+53.41552734	+2.43896484	-23.62060547	+1716
+1458240826.32040000	+9.90527344	-6.07763672	-0.92724609	+45.19775391	-4.52636719	-60.49072266	+2156	+9.98437500	-5.26464844	-0.55371094	-0.92285156	-11.40380859	+20.28076172	+2020	+7.16748047	-9.25927734	-0.84814453	+53.50341797	+2.35107422	-23.55468750	+1716
+1458240826.32870010	+9.90966797	-6.06445313	-0.93164063	+45.21972656	-4.70214844	-60.18310547	+2156	+9.98876953	-5.25146484	-0.54931641	-1.03271484	-11.38183594	+20.69824219	+2020	+7.18066406	-9.24169922	-0.85693359	+53.54736328	+2.26318359	-23.48876953	+1716
+1458240826.33290000	+9.91406250	-6.06005859	-0.93603516	+45.21972656	-4.79003906	-60.00732422	+2156	+9.99316406	-5.24707031	-0.54931641	-1.05468750	-11.35986328	+20.89599609	+2024	+7.18505859	-9.23730469	-0.86572266	+53.56933594	+2.21923828	-23.44482422	+1716
+1458240826.34120010	+9.92285156	-6.04248047	-0.94042969	+45.26367188	-4.98779297	-59.65576172	+2152	+9.99755859	-5.23388672	-0.54492188	-1.16455078	-11.33789063	+21.33544922	+2024	+7.19384766	-9.22412109	-0.88330078	+53.56933594	+2.08740234	-23.33496094	+1716
+1458240826.34949990	+9.93164063	-6.02050781	-0.94042969	+45.32958984	-5.22949219	-59.30419922	+2152	+10.00634766	-5.21630859	-0.54052734	-1.23046875	-11.35986328	+21.77490234	+2028	+7.20263672	-9.21533203	-0.90966797	+53.54736328	+1.93359375	-23.22509766	+1716
+1458240826.35789990	+9.94042969	-5.99853516	-0.94042969	+45.41748047	-5.51513672	-58.97460938	+2148	+10.01953125	-5.19873047	-0.53173828	-1.31835938	-11.44775391	+22.21435547	+2032	+7.20703125	-9.20654297	-0.94042969	+53.48144531	+1.73583984	-23.09326172	+1712
+1458240826.37040000	+9.96240234	-5.96337891	-0.94482422	+45.59326172	-6.04248047	-58.53515625	+2140	+10.04150391	-5.17236328	-0.52294922	-1.47216797	-11.62353516	+22.82958984	+2036	+7.22021484	-9.18896484	-0.99755859	+53.37158203	+1.40625000	-22.96142578	+1704
+1458240826.37870000	+9.97998047	-5.93701172	-0.94921875	+45.72509766	-6.43798828	-58.24951172	+2140	+10.05908203	-5.15039063	-0.52294922	-1.58203125	-11.77734375	+23.22509766	+2040	+7.23779297	-9.17578125	-1.04589844	+53.28369141	+1.09863281	-22.89550781	+1696
+1458240826.38700010	+10.00634766	-5.91064453	-0.94921875	+45.92285156	-6.92138672	-58.02978516	+2136	+10.08105469	-5.12402344	-0.51855469	-1.64794922	-12.04101563	+23.59863281	+2044	+7.26855469	-9.15380859	-1.08984375	+53.26171875	+0.79101563	-22.98339844	+1688
+1458240826.39949990	+10.05468750	-5.86669922	-0.95361328	+46.25244141	-7.73437500	-57.81005859	+2136	+10.12060547	-5.08447266	-0.51416016	-1.84570313	-12.54638672	+24.03808594	+2052	+7.34326172	-9.11865234	-1.15576172	+53.26171875	+0.28564453	-23.33496094	+1676
+1458240826.40780000	+10.08984375	-5.84033203	-0.95800781	+46.49414063	-8.32763672	-57.74414063	+2136	+10.15136719	-5.05810547	-0.50976563	-2.06542969	-13.00781250	+24.23583984	+2056	+7.40917969	-9.08349609	-1.19531250	+53.30566406	-0.04394531	-23.75244141	+1672
+1458240826.41199990	+10.11181641	-5.82275391	-0.96679688	+46.62597656	-8.63525391	-57.67822266	+2140	+10.16894531	-5.04052734	-0.51855469	-2.13134766	-13.20556641	+24.36767578	+2064	+7.44433594	-9.07031250	-1.21728516	+53.37158203	-0.19775391	-23.95019531	+1668
+1458240826.42030000	+10.16015625	-5.79199219	-0.97558594	+46.88964844	-9.31640625	-57.70019531	+2144	+10.21289063	-5.00976563	-0.52294922	-2.41699219	-13.82080078	+24.47753906	+2068	+7.51464844	-9.03955078	-1.24804688	+53.37158203	-0.46142578	-24.43359375	+1656
+1458240826.42870000	+10.21728516	-5.76562500	-0.99755859	+47.10937500	-9.99755859	-57.72216797	+2148	+10.26123047	-4.98779297	-0.54052734	-2.74658203	-14.30419922	+24.52148438	+2076	+7.58496094	-9.01318359	-1.29638672	+53.32763672	-0.72509766	-24.89501953	+1648
+1458240826.43700000	+10.28320313	-5.73046875	-1.02832031	+47.37304688	-10.61279297	-57.76611328	+2156	+10.32275391	-4.95263672	-0.56689453	-2.98828125	-14.83154297	+24.49951172	+2096	+7.66406250	-8.97802734	-1.34472656	+53.23974609	-0.98876953	-25.40039063	+1644
+1458240826.44530010	+10.35351563	-5.70410156	-1.05908203	+47.50488281	-11.20605469	-57.94189453	+2160	+10.37988281	-4.92626953	-0.59326172	-3.40576172	-15.40283203	+24.36767578	+2112	+7.73876953	-8.94726563	-1.39746094	+53.02001953	-1.18652344	-25.92773438	+1632
+1458240826.45370010	+10.42382813	-5.68652344	-1.10302734	+47.52685547	-11.64550781	-58.11767578	+2164	+10.44580078	-4.89990234	-0.63720703	-3.80126953	-15.93017578	+24.16992188	+2132	+7.81347656	-8.92529297	-1.47216797	+52.71240234	-1.38427734	-26.38916016	+1624
+1458240826.46199990	+10.50732422	-5.65576172	-1.15576172	+47.61474609	-12.04101563	-58.31542969	+2172	+10.52929688	-4.86035156	-0.68115234	-4.10888672	-16.47949219	+23.90625000	+2156	+7.88378906	-8.89013672	-1.55126953	+52.31689453	-1.56005859	-26.85058594	+1624
+1458240826.47449990	+10.64355469	-5.62500000	-1.23925781	+47.39501953	-12.50244141	-58.73291016	+2184	+10.65673828	-4.80761719	-0.76464844	-4.57031250	-17.33642578	+23.40087891	+2200	+7.99804688	-8.85058594	-1.68310547	+51.56982422	-1.80175781	-27.55371094	+1628
+1458240826.48280000	+10.74023438	-5.61181641	-1.30078125	+47.06542969	-12.74414063	-59.10644531	+2200	+10.74902344	-4.76367188	-0.82177734	-4.79003906	-17.99560547	+22.98339844	+2232	+8.07714844	-8.81542969	-1.77978516	+50.97656250	-1.93359375	-28.05908203	+1644
+1458240826.49110010	+10.85009766	-5.59863281	-1.36230469	+46.69189453	-12.98583984	-59.52392578	+2224	+10.85009766	-4.71533203	-0.88330078	-4.94384766	-18.69873047	+22.56591797	+2264	+8.16503906	-8.78466797	-1.88085938	+50.33935547	-2.10937500	-28.63037109	+1660
+1458240826.49950000	+10.96875000	-5.57226563	-1.42822266	+46.27441406	-13.22753906	-59.98535156	+2256	+10.95556641	-4.66259766	-0.94921875	-5.03173828	-19.44580078	+22.10449219	+2300	+8.27050781	-8.73632813	-1.97753906	+49.81201172	-2.30712891	-29.28955078	+1688
+1458240826.50780010	+11.09179688	-5.55908203	-1.49853516	+45.68115234	-13.46923828	-60.46875000	+2296	+11.06542969	-4.60107422	-1.01513672	-5.05371094	-20.25878906	+21.64306641	+2336	+8.37597656	-8.68798828	-2.07861328	+49.24072266	-2.52685547	-30.01464844	+1716
+1458240826.51609990	+11.22363281	-5.54150391	-1.56445313	+45.04394531	-13.79882813	-61.06201172	+2332	+11.17968750	-4.53515625	-1.08984375	-5.05371094	-21.13769531	+21.15966797	+2372	+8.49902344	-8.63085938	-2.17529297	+48.69140625	-2.81250000	-30.84960938	+1748
+1458240826.52449990	+11.36425781	-5.52392578	-1.63037109	+44.36279297	-14.12841797	-61.67724609	+2368	+11.29833984	-4.46484375	-1.16015625	-4.96582031	-22.08251953	+20.61035156	+2408	+8.63964844	-8.56054688	-2.26757813	+48.27392578	-3.16406250	-31.77246094	+1784
+1458240826.53280000	+11.50488281	-5.50634766	-1.70068359	+43.59375000	-14.47998047	-62.27050781	+2404	+11.41699219	-4.39453125	-1.23925781	-4.87792969	-23.02734375	+20.06103516	+2448	+8.78027344	-8.49462891	-2.35986328	+47.74658203	-3.53759766	-32.71728516	+1816
+1458240826.54110000	+11.64990234	-5.48437500	-1.76220703	+42.75878906	-14.85351563	-62.92968750	+2436	+11.54443359	-4.31982422	-1.31835938	-4.70214844	-24.01611328	+19.42382813	+2488	+8.92089844	-8.42431641	-2.44775391	+47.21923828	-3.97705078	-33.70605469	+1848
+1458240826.54950000	+11.79931641	-5.47119141	-1.82373047	+41.87988281	-15.24902344	-63.58886719	+2468	+11.67626953	-4.23632813	-1.39746094	-4.43847656	-25.04882813	+18.69873047	+2524	+9.07910156	-8.34082031	-2.54003906	+46.75781250	-4.46044922	-34.62890625	+1880
+1458240826.55780010	+11.94873047	-5.44921875	-1.88964844	+40.95703125	-15.62255859	-64.20410156	+2500	+11.80810547	-4.14843750	-1.48095703	-4.10888672	-26.03759766	+17.92968750	+2564	+9.22412109	-8.26611328	-2.64111328	+46.16455078	-4.94384766	-35.50781250	+1908
+1458240826.56609990	+12.10253906	-5.42724609	-1.93798828	+40.03417969	-16.01806641	-64.90722656	+2532	+11.94433594	-4.05175781	-1.55566406	-3.64746094	-27.13623047	+17.05078125	+2600	+9.36474609	-8.19580078	-2.73339844	+45.48339844	-5.44921875	-36.43066406	+1928
+1458240826.57859990	+12.33544922	-5.38330078	-2.01269531	+38.58398438	-16.61132813	-65.91796875	+2592	+12.15527344	-3.89355469	-1.66992188	-2.72460938	-28.71826172	+15.57861328	+2652	+9.57128906	-8.08593750	-2.90039063	+44.40673828	-6.21826172	-37.55126953	+1968
+1458240826.58690000	+12.49365234	-5.36132813	-2.05664063	+37.57324219	-17.00683594	-66.66503906	+2636	+12.29589844	-3.78369141	-1.74023438	-1.99951172	-29.81689453	+14.47998047	+2688	+9.70751953	-8.01562500	-3.01904297	+43.68164063	-6.72363281	-38.27636719	+2000
+1458240826.59530000	+12.65185547	-5.32177734	-2.09619141	+36.62841797	-17.42431641	-67.32421875	+2692	+12.44091797	-3.66943359	-1.81933594	-1.18652344	-30.80566406	+13.38134766	+2724	+9.83935547	-7.94531250	-3.13330078	+42.86865234	-7.22900391	-38.95751953	+2032
+1458240826.60360000	+12.81005859	-5.27783203	-2.12255859	+35.66162109	-17.88574219	-68.02734375	+2752	+12.58593750	-3.55078125	-1.88085938	-0.26367188	-31.92626953	+12.19482422	+2760	+9.97119141	-7.87500000	-3.23876953	+42.05566406	-7.75634766	-39.72656250	+2064
+1458240826.61190010	+12.96826172	-5.25146484	-2.14453125	+34.58496094	-18.36914063	-68.73046875	+2820	+12.73535156	-3.43652344	-1.94238281	+0.68115234	-32.98095703	+10.92041016	+2796	+10.12060547	-7.79589844	-3.35302734	+41.37451172	-8.34960938	-40.45166016	+2108
+1458240826.62030010	+13.12207031	-5.20751953	-2.17089844	+33.57421875	-18.89648438	-69.34570313	+2892	+12.87597656	-3.31787109	-2.01708984	+1.64794922	-33.90380859	+9.68994141	+2832	+10.26562500	-7.71240234	-3.45849609	+40.69335938	-8.96484375	-41.22070313	+2148
+1458240826.62859990	+13.28027344	-5.16796875	-2.18847656	+32.51953125	-19.48974609	-69.98291016	+2968	+13.02539063	-3.19921875	-2.07421875	+2.68066406	-34.95849609	+8.37158203	+2868	+10.42382813	-7.62451172	-3.53320313	+40.10009766	-9.68994141	-42.20947266	+2184
+1458240826.63689990	+13.43408203	-5.14160156	-2.21044922	+31.33300781	-20.01708984	-70.57617188	+3036	+13.17480469	-3.09375000	-2.13574219	+3.71337891	-35.94726563	+6.96533203	+2900	+10.59960938	-7.52783203	-3.61230469	+39.61669922	-10.45898438	-43.15429688	+2224
+1458240826.64520000	+13.58349609	-5.10644531	-2.23681641	+30.23437500	-20.56640625	-71.08154297	+3104	+13.31542969	-2.98388672	-2.21044922	+4.74609375	-36.76025391	+5.62500000	+2932	+10.77099609	-7.42675781	-3.68701172	+39.17724609	-11.29394531	-44.09912109	+2260
+1458240826.65360000	+13.73291016	-5.07128906	-2.25000000	+29.15771484	-21.20361328	-71.65283203	+3168	+13.46044922	-2.86962891	-2.27197266	+5.84472656	-37.70507813	+4.17480469	+2968	+10.95117188	-7.31689453	-3.73535156	+38.80371094	-12.21679688	-45.21972656	+2284
+1458240826.66610000	+13.95263672	-5.01416016	-2.27197266	+27.59765625	-22.08251953	-72.55371094	+3256	+13.67578125	-2.70703125	-2.36425781	+7.53662109	-38.97949219	+1.88964844	+3012	+11.21484375	-7.15869141	-3.81445313	+38.29833984	-13.53515625	-46.84570313	+2312
+1458240826.67440010	+14.08886719	-4.98339844	-2.28515625	+26.56494141	-22.67578125	-73.19091797	+3308	+13.81640625	-2.59716797	-2.42138672	+8.70117188	-39.81445313	+0.28564453	+3044	+11.38623047	-7.06201172	-3.87158203	+37.94677734	-14.34814453	-47.85644531	+2328
+1458240826.68689990	+14.28662109	-4.90429688	-2.27197266	+25.40039063	-23.75244141	-74.33349609	+3408	+14.02294922	-2.42578125	-2.49609375	+10.48095703	-41.02294922	-2.13134766	+3096	+11.61914063	-6.91699219	-3.95507813	+37.41943359	-15.49072266	-49.35058594	+2348
+1458240826.69520000	+14.42285156	-4.82958984	-2.24560547	+24.89501953	-24.54345703	-75.19042969	+3480	+14.16796875	-2.30273438	-2.54443359	+11.68945313	-41.72607422	-3.75732422	+3128	+11.76416016	-6.82910156	-4.02099609	+37.04589844	-16.14990234	-50.29541016	+2364
+1458240826.70359990	+14.54150391	-4.74609375	-2.21923828	+24.49951172	-25.31250000	-76.09130859	+3568	+14.30419922	-2.17968750	-2.57519531	+12.96386719	-42.56103516	-5.44921875	+3164	+11.89599609	-6.74121094	-4.07812500	+36.67236328	-16.74316406	-51.24023438	+2388
+1458240826.71190000	+14.66015625	-4.68017578	-2.18408203	+24.06005859	-26.12548828	-77.01416016	+3656	+14.43603516	-2.06982422	-2.59716797	+14.10644531	-43.39599609	-7.14111328	+3196	+12.02783203	-6.66650391	-4.13964844	+36.32080078	-17.24853516	-52.14111328	+2420
+1458240826.72020010	+14.77441406	-4.58789063	-2.13574219	+23.86230469	-27.02636719	-77.98095703	+3760	+14.56787109	-1.95117188	-2.61914063	+15.27099609	-44.14306641	-8.76708984	+3232	+12.15527344	-6.57861328	-4.20117188	+36.03515625	-17.79785156	-53.04199219	+2456
+1458240826.72849990	+14.89306641	-4.49560547	-2.09179688	+23.68652344	-27.88330078	-78.94775391	+3868	+14.70410156	-1.83691406	-2.62353516	+16.45751953	-45.00000000	-10.45898438	+3268	+12.29150391	-6.49511719	-4.23632813	+35.83740234	-18.39111328	-54.07470703	+2496
+1458240826.73690010	+14.99853516	-4.42089844	-2.05224609	+23.42285156	-28.71826172	-79.87060547	+3976	+14.82714844	-1.74023438	-2.62792969	+17.51220703	-45.81298828	-12.12890625	+3304	+12.42333984	-6.41162109	-4.26708984	+35.66162109	-19.00634766	-55.08544922	+2540
+1458240826.74519990	+15.09521484	-4.33740234	-2.01708984	+23.18115234	-29.55322266	-80.70556641	+4080	+14.94140625	-1.63916016	-2.64111328	+18.54492188	-46.51611328	-13.66699219	+3340	+12.56396484	-6.30615234	-4.28466797	+35.66162109	-19.73144531	-56.07421875	+2592
+1458240826.75350000	+15.19189453	-4.25830078	-1.98193359	+22.89550781	-30.38818359	-81.49658203	+4180	+15.05566406	-1.54687500	-2.63671875	+19.53369141	-47.30712891	-15.22705078	+3380	+12.71337891	-6.19189453	-4.28027344	+35.74951172	-20.61035156	-57.21679688	+2644
+1458240826.75770000	+15.24023438	-4.22753906	-1.96875000	+22.71972656	-30.76171875	-81.87011719	+4224	+15.11279297	-1.50292969	-2.64111328	+20.03906250	-47.68066406	-16.01806641	+3396	+12.78808594	-6.13916016	-4.27587891	+35.79345703	-21.02783203	-57.76611328	+2668
+1458240826.77020000	+15.36767578	-4.12207031	-1.92480469	+22.21435547	-31.90429688	-82.99072266	+4348	+15.26660156	-1.36230469	-2.64111328	+21.53320313	-48.71337891	-18.28125000	+3460	+13.01220703	-5.96337891	-4.24951172	+36.05712891	-22.41210938	-59.43603516	+2732
+1458240826.77440000	+15.40283203	-4.09130859	-1.91162109	+22.03857422	-32.29980469	-83.38623047	+4388	+15.30615234	-1.32275391	-2.63671875	+21.99462891	-49.10888672	-19.05029297	+3480	+13.08251953	-5.90625000	-4.23632813	+36.14501953	-22.85156250	-59.98535156	+2752
+1458240826.78270010	+15.47753906	-4.01220703	-1.88085938	+21.77490234	-33.00292969	-84.06738281	+4460	+15.39843750	-1.22607422	-2.62792969	+23.02734375	-49.76806641	-20.50048828	+3524	+13.21875000	-5.78759766	-4.21875000	+36.34277344	-23.73046875	-60.97412109	+2784
+1458240826.79099990	+15.55224609	-3.93310547	-1.84130859	+21.59912109	-33.79394531	-84.83642578	+4532	+15.48632813	-1.12500000	-2.60156250	+24.16992188	-50.49316406	-22.03857422	+3576	+13.35058594	-5.66455078	-4.19238281	+36.60644531	-24.58740234	-62.02880859	+2808
+1458240826.79930000	+15.62255859	-3.85839844	-1.78417969	+21.42333984	-34.56298828	-85.67138672	+4600	+15.56982422	-1.03271484	-2.56640625	+25.31250000	-51.21826172	-23.59863281	+3624	+13.46923828	-5.56787109	-4.17919922	+36.73828125	-25.22460938	-62.99560547	+2824
+1458240826.80769990	+15.68847656	-3.76171875	-1.72705078	+21.42333984	-35.31005859	-86.41845703	+4672	+15.65771484	-0.91845703	-2.53564453	+26.49902344	-51.81152344	-24.98291016	+3680	+13.57470703	-5.47119141	-4.17480469	+36.84814453	-25.79589844	-63.76464844	+2844
+1458240826.81180000	+15.71923828	-3.71337891	-1.68310547	+21.42333984	-35.77148438	-86.85791016	+4712	+15.69287109	-0.87011719	-2.50048828	+27.13623047	-52.22900391	-25.79589844	+3708	+13.61865234	-5.42724609	-4.17041016	+36.89208984	-26.01562500	-64.18212891	+2852
+1458240826.82020000	+15.78076172	-3.61230469	-1.61279297	+21.44531250	-36.49658203	-87.51708984	+4792	+15.77636719	-0.75585938	-2.44335938	+28.38867188	-52.84423828	-27.18017578	+3768	+13.70654297	-5.33496094	-4.17480469	+36.93603516	-26.41113281	-64.84130859	+2876
+1458240826.82850000	+15.84667969	-3.51123047	-1.50732422	+21.46728516	-37.39746094	-88.22021484	+4880	+15.86425781	-0.64160156	-2.36865234	+29.66308594	-53.48144531	-28.58642578	+3828	+13.79003906	-5.25146484	-4.16162109	+37.00195313	-26.80664063	-65.52246094	+2916
+1458240826.83680010	+15.90820313	-3.42333984	-1.41503906	+21.35742188	-38.18847656	-88.76953125	+4968	+15.93896484	-0.54492188	-2.30273438	+30.76171875	-54.03076172	-29.83886719	+3880	+13.87353516	-5.17675781	-4.14843750	+36.97998047	-27.13623047	-66.09375000	+2960
+1458240826.84520010	+15.96093750	-3.33544922	-1.34912109	+21.04980469	-38.75976563	-88.96728516	+5056	+16.00927734	-0.43945313	-2.24121094	+31.70654297	-54.40429688	-30.84960938	+3932	+13.94824219	-5.08886719	-4.14843750	+36.91406250	-27.44384766	-66.37939453	+3008
+1458240826.85349990	+16.02246094	-3.25195313	-1.27441406	+20.69824219	-39.39697266	-89.07714844	+5144	+16.08398438	-0.33837891	-2.17529297	+32.60742188	-54.79980469	-31.75048828	+3980	+14.03173828	-4.99218750	-4.12207031	+36.95800781	-27.90527344	-66.70898438	+3068
+1458240826.86180000	+16.07519531	-3.20361328	-1.21289063	+20.06103516	-39.96826172	-89.03320313	+5224	+16.14550781	-0.25927734	-2.11816406	+33.31054688	-55.10742188	-32.56347656	+4028	+14.11523438	-4.90869141	-4.09130859	+36.93603516	-28.43261719	-67.01660156	+3128
+1458240826.87019990	+16.13232422	-3.15527344	-1.18652344	+19.22607422	-40.25390625	-88.65966797	+5292	+16.20263672	-0.17578125	-2.07861328	+33.85986328	-55.26123047	-33.11279297	+4068	+14.20751953	-4.80322266	-4.06494141	+36.91406250	-29.00390625	-67.03857422	+3184
+1458240826.87850000	+16.17626953	-3.11132813	-1.17773438	+18.28125000	-40.45166016	-88.17626953	+5352	+16.24658203	-0.09667969	-2.04785156	+34.27734375	-55.37109375	-33.53027344	+4108	+14.29541016	-4.68896484	-4.03417969	+36.91406250	-29.61914063	-67.01660156	+3228
+1458240826.88680010	+16.22021484	-3.07617188	-1.16894531	+17.27050781	-40.71533203	-87.62695313	+5408	+16.29052734	-0.02636719	-2.01708984	+34.69482422	-55.48095703	-33.96972656	+4144	+14.37890625	-4.58349609	-3.99902344	+36.89208984	-30.27832031	-67.01660156	+3264
+1458240826.89510010	+16.26855469	-3.04101563	-1.14697266	+16.30371094	-41.02294922	-87.12158203	+5456	+16.33886719	+0.04394531	-1.98193359	+35.26611328	-55.63476563	-34.51904297	+4180	+14.46679688	-4.47802734	-3.95507813	+36.93603516	-31.00341797	-67.03857422	+3292
+1458240826.90350010	+16.30810547	-3.00146484	-1.13818359	+15.31494141	-41.24267578	-86.61621094	+5500	+16.37841797	+0.11425781	-1.95117188	+35.81542969	-55.74462891	-35.06835938	+4216	+14.54589844	-4.37695313	-3.93310547	+36.93603516	-31.59667969	-66.99462891	+3304
+1458240826.90759990	+16.33007813	-2.98388672	-1.12939453	+14.85351563	-41.39648438	-86.37451172	+5520	+16.39599609	+0.14941406	-1.92919922	+36.14501953	-55.83251953	-35.37597656	+4236	+14.58105469	-4.32861328	-3.91992188	+36.91406250	-31.88232422	-67.01660156	+3308
+1458240826.91599990	+16.36083984	-2.93115234	-1.08984375	+14.06250000	-41.85791016	-85.97900391	+5568	+16.43554688	+0.22412109	-1.88525391	+36.91406250	-56.05224609	-36.16699219	+4276	+14.64257813	-4.23193359	-3.90234375	+36.91406250	-32.43164063	-67.06054688	+3316
+1458240826.92430000	+16.39160156	-2.87841797	-1.02392578	+13.38134766	-42.51708984	-85.75927734	+5624	+16.47070313	+0.30322266	-1.81494141	+37.99072266	-56.38183594	-37.24365234	+4320	+14.70410156	-4.16162109	-3.88476563	+36.91406250	-32.89306641	-67.30224609	+3324
+1458240826.93260000	+16.42675781	-2.81250000	-0.92724609	+12.85400391	-43.33007813	-85.67138672	+5684	+16.51464844	+0.38671875	-1.72265625	+39.26513672	-56.84326172	-38.56201172	+4368	+14.76123047	-4.10009766	-3.86279297	+36.95800781	-33.37646484	-67.69775391	+3340
+1458240826.93680000	+16.43554688	-2.77734375	-0.88769531	+12.59033203	-43.68164063	-85.60546875	+5716	+16.53222656	+0.42626953	-1.68750000	+39.85839844	-56.99707031	-39.19921875	+4388	+14.78320313	-4.06494141	-3.86279297	+36.95800781	-33.53027344	-67.82958984	+3348
+1458240826.94510010	+16.45751953	-2.71142578	-0.78662109	+12.12890625	-44.60449219	-85.53955078	+5788	+16.56298828	+0.50537109	-1.59960938	+41.17675781	-57.43652344	-40.62744141	+4436	+14.82275391	-4.00341797	-3.84960938	+37.00195313	-33.92578125	-68.22509766	+3376
+1458240826.94930010	+16.46630859	-2.68066406	-0.73388672	+11.84326172	-45.06591797	-85.49560547	+5824	+16.58056641	+0.54492188	-1.55126953	+41.90185547	-57.65625000	-41.39648438	+4460	+14.84472656	-3.97705078	-3.84521484	+37.02392578	-34.14550781	-68.44482422	+3396
+1458240826.95339990	+16.47509766	-2.64550781	-0.67236328	+11.64550781	-45.59326172	-85.47363281	+5864	+16.59375000	+0.58447266	-1.49414063	+42.64892578	-57.91992188	-42.23144531	+4484	+14.87109375	-3.94628906	-3.83203125	+37.11181641	-34.40917969	-68.70849609	+3416
+1458240826.96180010	+16.49267578	-2.57958984	-0.56689453	+11.16210938	-46.58203125	-85.38574219	+5944	+16.62451172	+0.65917969	-1.39746094	+44.09912109	-58.35937500	-43.83544922	+4528	+14.91503906	-3.89794922	-3.80566406	+37.22167969	-34.91455078	-69.27978516	+3460
+1458240826.96589990	+16.50146484	-2.54882813	-0.52294922	+10.87646484	-46.97753906	-85.27587891	+5980	+16.63769531	+0.69433594	-1.36230469	+44.71435547	-58.51318359	-44.53857422	+4548	+14.94140625	-3.86718750	-3.79687500	+37.28759766	-35.15625000	-69.47753906	+3488
+1458240826.97429990	+16.51904297	-2.50488281	-0.46142578	+10.10742188	-47.68066406	-84.92431641	+6052	+16.66406250	+0.74707031	-1.30517578	+45.79101563	-58.75488281	-45.83496094	+4584	+14.98535156	-3.80126953	-3.77490234	+37.39746094	-35.72753906	-69.87304688	+3540
+1458240826.98260000	+16.52343750	-2.46972656	-0.41748047	+9.25048828	-48.29589844	-84.48486328	+6116	+16.67724609	+0.79541016	-1.25683594	+46.77978516	-58.95263672	-47.04345703	+4624	+15.03369141	-3.72216797	-3.75732422	+37.55126953	-36.36474609	-70.15869141	+3592
+1458240826.98680000	+16.53662109	-2.46093750	-0.40429688	+8.76708984	-48.53759766	-84.22119141	+6140	+16.69042969	+0.81738281	-1.23925781	+47.15332031	-59.01855469	-47.57080078	+4640	+15.06005859	-3.68261719	-3.73974609	+37.63916016	-36.73828125	-70.35644531	+3616
+1458240826.99510000	+16.55419922	-2.44775391	-0.39990234	+7.73437500	-48.91113281	-83.67187500	+6184	+16.71240234	+0.85693359	-1.22607422	+47.85644531	-59.10644531	-48.47167969	+4676	+15.11718750	-3.60791016	-3.70898438	+37.77099609	-37.46337891	-70.57617188	+3656
+1458240826.99930000	+16.56298828	-2.44335938	-0.39990234	+7.20703125	-49.04296875	-83.38623047	+6200	+16.72119141	+0.87451172	-1.22167969	+48.14208984	-59.10644531	-48.88916016	+4692	+15.14355469	-3.56835938	-3.69580078	+37.81494141	-37.81494141	-70.70800781	+3672
+1458240827.00760010	+16.57617188	-2.43896484	-0.42187500	+6.13037109	-49.19677734	-82.79296875	+6228	+16.73437500	+0.90966797	-1.23046875	+48.51562500	-59.01855469	-49.46044922	+4724	+15.19628906	-3.48486328	-3.67382813	+37.92480469	-38.47412109	-70.81787109	+3696
+1458240827.01180010	+16.58056641	-2.44335938	-0.43066406	+5.60302734	-49.28466797	-82.50732422	+6240	+16.74316406	+0.92724609	-1.22607422	+48.75732422	-59.06250000	-49.81201172	+4740	+15.21826172	-3.44091797	-3.66503906	+37.99072266	-38.78173828	-70.83984375	+3704
+1458240827.01589990	+16.58496094	-2.43896484	-0.43066406	+5.11962891	-49.43847656	-82.26562500	+6248	+16.75195313	+0.94482422	-1.21728516	+49.06494141	-59.12841797	-50.22949219	+4760	+15.24462891	-3.40136719	-3.65625000	+38.03466797	-39.06738281	-70.90576172	+3712
+1458240827.02430010	+16.59375000	-2.44335938	-0.42626953	+4.21875000	-49.76806641	-81.89208984	+6260	+16.76953125	+0.97558594	-1.19091797	+49.65820313	-59.28222656	-51.06445313	+4800	+15.28857422	-3.33984375	-3.63427734	+38.12255859	-39.63867188	-71.12548828	+3716
+1458240827.02839990	+16.60253906	-2.43896484	-0.41308594	+3.84521484	-49.98779297	-81.73828125	+6268	+16.77832031	+0.99316406	-1.17773438	+49.92187500	-59.34814453	-51.41601563	+4816	+15.31054688	-3.31347656	-3.62109375	+38.16650391	-39.90234375	-71.25732422	+3716
+1458240827.03670000	+16.61132813	-2.42138672	-0.38671875	+3.22998047	-50.42724609	-81.51855469	+6284	+16.80029297	+1.03271484	-1.14257813	+50.58105469	-59.56787109	-52.22900391	+4856	+15.35009766	-3.26513672	-3.60791016	+38.23242188	-40.25390625	-71.49902344	+3716
+1458240827.04090000	+16.61132813	-2.40820313	-0.36035156	+2.98828125	-50.75683594	-81.45263672	+6296	+16.80908203	+1.05468750	-1.11621094	+50.97656250	-59.74365234	-52.73437500	+4880	+15.35888672	-3.24316406	-3.60351563	+38.25439453	-40.38574219	-71.65283203	+3716
+1458240827.04510000	+16.61572266	-2.39062500	-0.32958984	+2.76855469	-51.08642578	-81.38671875	+6308	+16.82226563	+1.07666016	-1.08105469	+51.39404297	-59.94140625	-53.23974609	+4900	+15.37646484	-3.22558594	-3.60351563	+38.27636719	-40.49560547	-71.82861328	+3716
+1458240827.05340000	+16.62011719	-2.35546875	-0.25048828	+2.46093750	-51.92138672	-81.38671875	+6348	+16.84863281	+1.12060547	-1.01074219	+52.22900391	-60.44677734	-54.29443359	+4948	+15.40283203	-3.19482422	-3.59033203	+38.34228516	-40.73730469	-72.24609375	+3724
+1458240827.05760000	+16.62011719	-2.33349609	-0.20214844	+2.39501953	-52.38281250	-81.45263672	+6368	+16.86181641	+1.14257813	-0.96679688	+52.73437500	-60.73242188	-54.88769531	+4972	+15.41162109	-3.18603516	-3.58593750	+38.36425781	-40.82519531	-72.48779297	+3728
+1458240827.06590010	+16.62890625	-2.28515625	-0.12304688	+2.26318359	-53.17382813	-81.51855469	+6416	+16.89257813	+1.18652344	-0.88769531	+53.59130859	-61.32568359	-55.94238281	+5012	+15.43798828	-3.16845703	-3.57275391	+38.43017578	-40.97900391	-72.97119141	+3752
+1458240827.07010010	+16.63330078	-2.26318359	-0.08349609	+2.19726563	-53.54736328	-81.54052734	+6440	+16.90576172	+1.20410156	-0.85253906	+53.94287109	-61.63330078	-56.38183594	+5032	+15.44677734	-3.15527344	-3.56835938	+38.45214844	-41.04492188	-73.21289063	+3764
+1458240827.07839990	+16.63769531	-2.21484375	-0.02197266	+2.10937500	-54.25048828	-81.60644531	+6496	+16.93212891	+1.23925781	-0.78662109	+54.53613281	-62.29248047	-57.17285156	+5072	+15.46875000	-3.13330078	-3.56396484	+38.45214844	-41.15478516	-73.54248047	+3800
+1458240827.08260010	+16.63769531	-2.20166016	+0.00878906	+1.99951172	-54.62402344	-81.62841797	+6520	+16.94091797	+1.24804688	-0.74707031	+54.84375000	-62.68798828	-57.61230469	+5088	+15.47314453	-3.12011719	-3.56396484	+38.43017578	-41.22070313	-73.67431641	+3816
+1458240827.09089990	+16.65087891	-2.17529297	+0.04394531	+1.80175781	-55.12939453	-81.62841797	+6560	+16.96728516	+1.26562500	-0.69433594	+55.17333984	-63.45703125	-58.13964844	+5124	+15.50390625	-3.09375000	-3.54638672	+38.45214844	-41.50634766	-73.98193359	+3860
+1458240827.09509990	+16.65966797	-2.17089844	+0.05273438	+1.64794922	-55.32714844	-81.62841797	+6580	+16.98046875	+1.26562500	-0.67236328	+55.23925781	-63.83056641	-58.33740234	+5136	+15.51708984	-3.08056641	-3.54199219	+38.43017578	-41.63818359	-74.06982422	+3880
+1458240827.10340000	+16.67285156	-2.16650391	+0.03515625	+1.27441406	-55.45898438	-81.54052734	+6608	+16.99804688	+1.26123047	-0.65039063	+55.08544922	-64.53369141	-58.38134766	+5164	+15.55224609	-3.04980469	-3.53759766	+38.34228516	-41.90185547	-74.13574219	+3920
+1458240827.10750010	+16.67724609	-2.17968750	+0.01757813	+1.01074219	-55.50292969	-81.45263672	+6620	+17.00244141	+1.25244141	-0.65039063	+54.88769531	-64.88525391	-58.29345703	+5176	+15.56982422	-3.03222656	-3.53759766	+38.25439453	-42.05566406	-74.04785156	+3936
+1458240827.11590000	+16.69042969	-2.19726563	-0.01757813	+0.50537109	-55.56884766	-81.29882813	+6640	+17.01123047	+1.23046875	-0.64599609	+54.42626953	-65.61035156	-58.02978516	+5208	+15.60058594	-2.99267578	-3.53320313	+38.12255859	-42.38525391	-73.93798828	+3964
+1458240827.11999990	+16.69482422	-2.21484375	-0.03515625	+0.24169922	-55.63476563	-81.23291016	+6648	+17.01562500	+1.21728516	-0.64160156	+54.18457031	-66.00585938	-57.94189453	+5224	+15.61376953	-2.97949219	-3.53320313	+38.03466797	-42.56103516	-73.87207031	+3972
+1458240827.12840010	+16.71240234	-2.24121094	-0.07470703	-0.24169922	-55.67871094	-81.07910156	+6656	+17.02001953	+1.18212891	-0.64160156	+53.59130859	-66.73095703	-57.56835938	+5256	+15.64892578	-2.94873047	-3.52001953	+37.92480469	-42.91259766	-73.78417969	+3984
+1458240827.13249990	+16.72119141	-2.25878906	-0.10107422	-0.46142578	-55.65673828	-81.03515625	+6656	+17.02441406	+1.16894531	-0.65039063	+53.26171875	-67.08251953	-57.32666016	+5272	+15.67089844	-2.93554688	-3.51562500	+37.85888672	-43.08837891	-73.74023438	+3988
+1458240827.14089990	+16.72558594	-2.28076172	-0.12304688	-0.81298828	-55.83251953	-80.96923828	+6652	+17.02441406	+1.14257813	-0.65039063	+52.75634766	-67.78564453	-57.01904297	+5304	+15.69287109	-2.91357422	-3.51562500	+37.70507813	-43.30810547	-73.63037109	+3988
+1458240827.14500000	+16.72998047	-2.28076172	-0.12744141	-0.92285156	-55.98632813	-80.94726563	+6648	+17.02880859	+1.12939453	-0.65039063	+52.58056641	-68.15917969	-56.90917969	+5324	+15.70605469	-2.90039063	-3.51562500	+37.63916016	-43.43994141	-73.58642578	+3984
+1458240827.15339990	+16.73437500	-2.28515625	-0.10546875	-1.07666016	-56.51367188	-80.96923828	+6640	+17.03320313	+1.11181641	-0.62402344	+52.47070313	-68.95019531	-56.97509766	+5356	+15.72363281	-2.88281250	-3.51123047	+37.57324219	-43.68164063	-73.65234375	+3980
+1458240827.15750000	+16.74316406	-2.27636719	-0.08349609	-1.01074219	-56.84326172	-81.05712891	+6640	+17.03759766	+1.10742188	-0.60644531	+52.58056641	-69.36767578	-57.15087891	+5376	+15.73242188	-2.88281250	-3.50244141	+37.55126953	-43.79150391	-73.78417969	+3980
+1458240827.16590000	+16.74755859	-2.25439453	-0.03076172	-0.81298828	-57.56835938	-81.29882813	+6648	+17.04638672	+1.10742188	-0.56250000	+53.06396484	-70.15869141	-57.74414063	+5408	+15.75000000	-2.88720703	-3.49365234	+37.57324219	-43.92333984	-74.09179688	+3976
+1458240827.17000010	+16.74755859	-2.23681641	+0.00000000	-0.61523438	-57.96386719	-81.45263672	+6656	+17.05078125	+1.11621094	-0.53613281	+53.39355469	-70.55419922	-58.09570313	+5424	+15.75878906	-2.88720703	-3.48925781	+37.57324219	-43.98925781	-74.26757813	+3980
+1458240827.17840000	+16.74316406	-2.19287109	+0.08349609	-0.10986328	-58.90869141	-81.89208984	+6680	+17.05957031	+1.13378906	-0.47900391	+54.27246094	-71.32324219	-58.99658203	+5460	+15.76757813	-2.89160156	-3.48486328	+37.61718750	-44.05517578	-74.61914063	+3988
+1458240827.18249990	+16.74316406	-2.17089844	+0.13183594	+0.15380859	-59.43603516	-82.15576172	+6696	+17.05957031	+1.14257813	-0.44824219	+54.79980469	-71.71875000	-59.56787109	+5476	+15.77197266	-2.89160156	-3.48046875	+37.66113281	-44.07714844	-74.81689453	+3996
+1458240827.19080000	+16.74316406	-2.13574219	+0.21093750	+0.76904297	-60.33691406	-82.72705078	+6728	+17.07275391	+1.16455078	-0.38232422	+55.96435547	-72.46582031	-60.77636719	+5508	+15.78515625	-2.89599609	-3.46289063	+37.79296875	-44.23095703	-75.32226563	+4020
+1458240827.19499990	+16.74755859	-2.11816406	+0.25048828	+1.12060547	-60.77636719	-83.05664063	+6744	+17.07714844	+1.17333984	-0.35156250	+56.55761719	-72.81738281	-61.39160156	+5524	+15.79394531	-2.89599609	-3.45410156	+37.85888672	-44.29687500	-75.58593750	+4032
+1458240827.20330000	+16.74755859	-2.08740234	+0.29882813	+1.91162109	-61.47949219	-83.86962891	+6772	+17.08593750	+1.19091797	-0.30322266	+57.65625000	-73.41064453	-62.55615234	+5548	+15.80712891	-2.90039063	-3.44531250	+37.96875000	-44.38476563	-75.95947266	+4064
+1458240827.20750000	+16.74316406	-2.08740234	+0.32080078	+2.19726563	-61.80908203	-84.22119141	+6788	+17.08593750	+1.19091797	-0.28564453	+58.11767578	-73.69628906	-63.03955078	+5556	+15.81152344	-2.89160156	-3.44970703	+37.99072266	-44.42871094	-76.06933594	+4080
+1458240827.21170000	+16.74316406	-2.08740234	+0.32958984	+2.48291016	-62.02880859	-84.57275391	+6796	+17.09033203	+1.19531250	-0.27246094	+58.46923828	-73.93798828	-63.45703125	+5564	+15.82031250	-2.88720703	-3.44531250	+38.01269531	-44.51660156	-76.17919922	+4096
+1458240827.22000000	+16.73437500	-2.09179688	+0.33398438	+3.05419922	-62.49023438	-85.31982422	+6812	+17.09033203	+1.18652344	-0.25488281	+58.99658203	-74.39941406	-64.11621094	+5580	+15.83349609	-2.87402344	-3.43652344	+38.05664063	-44.73632813	-76.33300781	+4124
+1458240827.22420000	+16.73876953	-2.10058594	+0.32080078	+3.31787109	-62.62207031	-85.69335938	+6816	+17.09472656	+1.17333984	-0.25048828	+59.21630859	-74.61914063	-64.44580078	+5588	+15.84228516	-2.86523438	-3.43212891	+38.05664063	-44.84619141	-76.39892578	+4136
+1458240827.23250010	+16.74316406	-2.13134766	+0.27685547	+3.66943359	-62.70996094	-86.37451172	+6828	+17.09472656	+1.15136719	-0.25048828	+59.37011719	-74.99267578	-64.79736328	+5604	+15.86425781	-2.84765625	-3.43212891	+38.03466797	-45.08789063	-76.37695313	+4156
+1458240827.23670010	+16.73876953	-2.14892578	+0.25488281	+3.84521484	-62.75390625	-86.72607422	+6832	+17.09472656	+1.13378906	-0.25488281	+59.32617188	-75.14648438	-64.86328125	+5612	+15.87304688	-2.83447266	-3.43212891	+38.01269531	-45.19775391	-76.33300781	+4160
+1458240827.24079990	+16.73437500	-2.16210938	+0.22851563	+4.08691406	-62.81982422	-87.09960938	+6836	+17.09472656	+1.10302734	-0.27685547	+59.15039063	-75.43212891	-64.90722656	+5624	+15.87744141	-2.83007813	-3.43652344	+37.99072266	-45.28564453	-76.31103516	+4164
+1458240827.24920010	+16.72558594	-2.18408203	+0.18896484	+4.52636719	-62.95166016	-87.75878906	+6828	+17.09472656	+1.07226563	-0.29443359	+59.04052734	-75.76171875	-64.99511719	+5644	+15.89062500	-2.80371094	-3.43652344	+37.94677734	-45.50537109	-76.22314453	+4168
+1458240827.25330000	+16.72558594	-2.19726563	+0.17138672	+4.72412109	-63.06152344	-88.11035156	+6824	+17.09472656	+1.05908203	-0.29882813	+59.06250000	-75.93750000	-65.10498047	+5652	+15.89501953	-2.79052734	-3.43652344	+37.92480469	-45.63720703	-76.20117188	+4168
+1458240827.26160000	+16.71679688	-2.21044922	+0.15820313	+5.29541016	-63.39111328	-88.92333984	+6804	+17.09033203	+1.04150391	-0.29443359	+59.45800781	-76.24511719	-65.63232422	+5668	+15.90380859	-2.77294922	-3.43212891	+37.94677734	-45.87890625	-76.24511719	+4164
+1458240827.27000000	+16.71679688	-2.20166016	+0.15820313	+6.06445313	-63.72070313	-89.78027344	+6780	+17.09033203	+1.04150391	-0.29003906	+59.78759766	-76.53076172	-66.00585938	+5684	+15.91699219	-2.75537109	-3.42773438	+38.01269531	-46.05468750	-76.35498047	+4156
+1458240827.27410010	+16.70800781	-2.18847656	+0.17138672	+6.52587891	-63.98437500	-90.26367188	+6772	+17.08593750	+1.04150391	-0.28125000	+60.24902344	-76.70654297	-66.46728516	+5692	+15.91699219	-2.75097656	-3.42773438	+38.05664063	-46.12060547	-76.44287109	+4152
+1458240827.28250000	+16.69482422	-2.14892578	+0.21972656	+7.66845703	-64.59960938	-91.34033203	+6768	+17.08593750	+1.05908203	-0.24609375	+61.47949219	-77.10205078	-67.65380859	+5720	+15.92138672	-2.74218750	-3.41894531	+38.18847656	-46.23046875	-76.72851563	+4148
+1458240827.28660010	+16.69482422	-2.12695313	+0.25488281	+8.32763672	-64.99511719	-91.95556641	+6768	+17.08593750	+1.07226563	-0.21972656	+62.29248047	-77.34375000	-68.42285156	+5732	+15.92138672	-2.73779297	-3.41455078	+38.29833984	-46.27441406	-76.92626953	+4148
+1458240827.29500010	+16.69042969	-2.08300781	+0.31640625	+9.60205078	-65.61035156	-93.16406250	+6772	+17.09033203	+1.08984375	-0.16699219	+63.96240234	-77.80517578	-70.02685547	+5760	+15.92578125	-2.73339844	-3.40136719	+38.54003906	-46.34033203	-77.40966797	+4152
+1458240827.29909990	+16.68603516	-2.06103516	+0.34716797	+10.32714844	-65.91796875	-93.86718750	+6776	+17.09033203	+1.10302734	-0.14062500	+64.77539063	-78.02490234	-70.79589844	+5772	+15.93017578	-2.73339844	-3.39257813	+38.67187500	-46.36230469	-77.67333984	+4156
+1458240827.30329990	+16.68164063	-2.03906250	+0.37353516	+11.05224609	-66.18164063	-94.52636719	+6780	+17.09033203	+1.11621094	-0.11865234	+65.54443359	-78.22265625	-71.52099609	+5780	+15.93457031	-2.73779297	-3.38818359	+38.80371094	-46.36230469	-77.95898438	+4164
+1458240827.31160000	+16.67724609	-1.98193359	+0.42187500	+12.52441406	-66.62109375	-95.84472656	+6792	+17.09033203	+1.13378906	-0.07910156	+67.03857422	-78.72802734	-72.88330078	+5800	+15.93457031	-2.73339844	-3.37500000	+39.06738281	-46.36230469	-78.46435547	+4184
+1458240827.31580000	+16.67285156	-1.95996094	+0.43945313	+13.20556641	-66.81884766	-96.50390625	+6796	+17.09472656	+1.14697266	-0.05712891	+67.93945313	-79.01367188	-73.74023438	+5812	+15.93896484	-2.73339844	-3.36621094	+39.19921875	-46.36230469	-78.70605469	+4200
+1458240827.32410000	+16.67285156	-1.94677734	+0.46142578	+14.43603516	-67.12646484	-97.82226563	+6804	+17.09472656	+1.15576172	-0.01757813	+69.60937500	-79.60693359	-75.34423828	+5828	+15.93896484	-2.72900391	-3.35302734	+39.41894531	-46.38427734	-79.16748047	+4228
+1458240827.32830000	+16.67285156	-1.93798828	+0.46142578	+14.96337891	-67.14843750	-98.41552734	+6804	+17.09472656	+1.16015625	-0.00439453	+70.31250000	-79.93652344	-75.98144531	+5832	+15.94335938	-2.72900391	-3.34423828	+39.46289063	-46.42822266	-79.32128906	+4244
+1458240827.33250000	+16.67285156	-1.94238281	+0.45703125	+15.46875000	-67.17041016	-98.96484375	+6800	+17.09912109	+1.15136719	+0.00000000	+70.88378906	-80.24414063	-76.55273438	+5836	+15.94775391	-2.72460938	-3.33984375	+39.50683594	-46.45019531	-79.43115234	+4260
+1458240827.34080000	+16.67285156	-1.94677734	+0.42187500	+16.23779297	-67.03857422	-99.93164063	+6800	+17.09472656	+1.14257813	+0.00000000	+71.08154297	-80.63964844	-76.75048828	+5844	+15.95214844	-2.71582031	-3.33544922	+39.52880859	-46.51611328	-79.54101563	+4284
+1458240827.34489990	+16.67285156	-1.95996094	+0.39990234	+16.52343750	-66.97265625	-100.34912109	+6804	+17.09472656	+1.13818359	-0.00439453	+71.14746094	-80.77148438	-76.81640625	+5844	+15.95214844	-2.71142578	-3.33544922	+39.50683594	-46.56005859	-79.51904297	+4296
+1458240827.35739990	+16.67724609	-1.99511719	+0.32958984	+17.31445313	-66.70898438	-101.49169922	+6796	+17.09033203	+1.11621094	-0.02197266	+71.25732422	-81.51855469	-76.94824219	+5856	+15.95654297	-2.68945313	-3.33105469	+39.39697266	-46.71386719	-79.38720703	+4316
+1458240827.36159990	+16.67724609	-2.01269531	+0.31201172	+17.62207031	-66.64306641	-101.95312500	+6792	+17.08593750	+1.10742188	-0.02636719	+71.27929688	-81.82617188	-77.01416016	+5860	+15.96093750	-2.68505859	-3.32666016	+39.33105469	-46.77978516	-79.34326172	+4320
+1458240827.36990000	+16.68164063	-2.03027344	+0.27246094	+18.17138672	-66.46728516	-102.70019531	+6776	+17.07714844	+1.07666016	-0.06152344	+70.97167969	-82.74902344	-76.81640625	+5872	+15.96533203	-2.67626953	-3.32666016	+39.22119141	-46.86767578	-79.21142578	+4320
+1458240827.37410000	+16.68164063	-2.03906250	+0.25927734	+18.47900391	-66.40136719	-103.07373047	+6768	+17.07714844	+1.06787109	-0.07470703	+70.83984375	-83.14453125	-76.72851563	+5876	+15.96533203	-2.66748047	-3.32666016	+39.15527344	-46.91162109	-79.12353516	+4320
+1458240827.38240000	+16.68164063	-2.03466797	+0.23730469	+19.16015625	-66.35742188	-103.82080078	+6748	+17.06396484	+1.03710938	-0.10546875	+71.05957031	-84.50683594	-77.21191406	+5884	+15.96972656	-2.65869141	-3.32666016	+39.04541016	-46.97753906	-78.99169922	+4312
+1458240827.38660000	+16.68164063	-2.03027344	+0.24169922	+19.64355469	-66.42333984	-104.32617188	+6736	+17.06396484	+1.04150391	-0.10107422	+72.13623047	-84.90234375	-78.33251953	+5884	+15.96972656	-2.64990234	-3.32666016	+38.97949219	-46.99951172	-78.92578125	+4308
+1458240827.39490010	+16.68603516	-2.00390625	+0.26367188	+20.78613281	-66.55517578	-105.42480469	+6720	+17.06396484	+1.04150391	-0.08789063	+74.57519531	-85.69335938	-80.94726563	+5884	+15.96972656	-2.64111328	-3.32666016	+38.89160156	-47.02148438	-78.85986328	+4296
+1458240827.39910010	+16.69042969	-1.98193359	+0.28125000	+21.51123047	-66.68701172	-106.06201172	+6716	+17.06835938	+1.04589844	-0.07470703	+76.75048828	-86.08886719	-83.21044922	+5888	+15.96972656	-2.63671875	-3.32226563	+38.86962891	-47.02148438	-78.85986328	+4292
+1458240827.40739990	+16.69482422	-1.93798828	+0.32958984	+22.85156250	-66.92871094	-107.29248047	+6712	+17.07275391	+1.06347656	-0.05273438	+81.54052734	-86.85791016	-88.11035156	+5888	+15.97412109	-2.62792969	-3.32226563	+38.80371094	-46.97753906	-78.90380859	+4284
+1458240827.41160010	+16.69482422	-1.91162109	+0.35595703	+23.53271484	-67.06054688	-107.90771484	+6716	+17.07714844	+1.07226563	-0.03515625	+86.15478516	-87.23144531	-92.79052734	+5888	+15.97412109	-2.62353516	-3.32226563	+38.78173828	-46.93359375	-78.92578125	+4280
+1458240827.41989990	+16.69921875	-1.85888672	+0.40429688	+24.89501953	-67.32421875	-109.11621094	+6720	+17.08593750	+1.08544922	+0.01318359	+101.29394531	-87.93457031	-108.06152344	+5892	+15.96972656	-2.61914063	-3.32226563	+38.78173828	-46.84570313	-79.03564453	+4276
+1458240827.42409990	+16.69921875	-1.83251953	+0.43505859	+25.64208984	-67.50000000	-109.79736328	+6724	+17.09033203	+1.08984375	+0.03515625	+112.58789063	-88.19824219	-119.53125000	+5892	+15.96972656	-2.61474609	-3.32226563	+38.78173828	-46.80175781	-79.12353516	+4276
+1458240827.43240000	+16.70361328	-1.79736328	+0.49658203	+26.89453125	-67.76367188	-111.07177734	+6732	+17.09912109	+1.09863281	+0.06591797	+138.99902344	-88.52783203	-146.00830078	+5892	+15.96972656	-2.61035156	-3.31787109	+38.78173828	-46.66992188	-79.32128906	+4284
+1458240827.43660000	+16.70361328	-1.77978516	+0.52294922	+27.42187500	-67.85156250	-111.59912109	+6732	+17.09912109	+1.09423828	+0.07470703	+154.46777344	-88.57177734	-161.52099609	+5888	+15.96972656	-2.60595703	-3.31347656	+38.75976563	-46.60400391	-79.43115234	+4292
+1458240827.44490000	+16.70361328	-1.76660156	+0.54052734	+27.92724609	-67.89550781	-112.30224609	+6736	+17.09912109	+1.09863281	+0.08789063	-177.07763672	-88.41796875	+169.98046875	+5884	+15.96533203	-2.59716797	-3.31347656	+38.67187500	-46.45019531	-79.54101563	+4308
+1458240827.44910000	+16.70361328	-1.76660156	+0.54052734	+28.03710938	-67.89550781	-112.54394531	+6732	+17.09912109	+1.09423828	+0.09667969	-166.46484375	-88.19824219	+159.34570313	+5884	+15.96093750	-2.59277344	-3.31347656	+38.62792969	-46.42822266	-79.54101563	+4316
+1458240827.45320010	+16.69921875	-1.77539063	+0.54052734	+28.03710938	-67.87353516	-112.69775391	+6732	+17.09472656	+1.09863281	+0.09667969	-157.78564453	-88.00048828	+150.68847656	+5884	+15.96093750	-2.58398438	-3.30908203	+38.54003906	-46.42822266	-79.54101563	+4324
+1458240827.46160010	+16.69482422	-1.79736328	+0.52734375	+27.90527344	-67.76367188	-112.96142578	+6728	+17.08593750	+1.06787109	+0.09228516	-146.27197266	-87.58300781	+139.10888672	+5884	+15.96093750	-2.57080078	-3.30908203	+38.36425781	-46.45019531	-79.43115234	+4336
+1458240827.46569990	+16.69482422	-1.81494141	+0.50976563	+27.64160156	-67.65380859	-112.96142578	+6732	+17.07714844	+1.06347656	+0.07470703	-140.31738281	-87.45117188	+133.19824219	+5888	+15.96093750	-2.56201172	-3.30908203	+38.25439453	-46.47216797	-79.34326172	+4340
+1458240827.46989990	+16.69482422	-1.83691406	+0.48779297	+27.29003906	-67.50000000	-112.89550781	+6732	+17.07275391	+1.05468750	+0.05273438	-135.08789063	-87.31933594	+128.03466797	+5888	+15.96093750	-2.55322266	-3.30908203	+38.14453125	-46.49414063	-79.23339844	+4344
+1458240827.47820000	+16.69042969	-1.88085938	+0.42187500	+26.32324219	-67.12646484	-112.56591797	+6736	+17.05517578	+1.05029297	+0.03076172	-129.28710938	-86.96777344	+122.36572266	+5888	+15.95654297	-2.53125000	-3.31347656	+37.90283203	-46.53808594	-78.96972656	+4348
+1458240827.48239990	+16.69042969	-1.90283203	+0.38671875	+25.81787109	-66.92871094	-112.34619141	+6736	+17.04638672	+1.04589844	+0.02197266	-127.15576172	-86.79199219	+120.30029297	+5888	+15.95654297	-2.52246094	-3.31347656	+37.79296875	-46.56005859	-78.83789063	+4348
+1458240827.48659990	+16.68603516	-1.92041016	+0.36035156	+25.40039063	-66.77490234	-112.21435547	+6732	+17.03759766	+1.04150391	+0.01757813	-125.92529297	-86.61621094	+119.17968750	+5888	+15.95654297	-2.50927734	-3.31787109	+37.68310547	-46.58203125	-78.70605469	+4344
+1458240827.49490000	+16.69042969	-1.95556641	+0.31201172	+24.56542969	-66.51123047	-112.06054688	+6720	+17.02441406	+1.04150391	-0.00439453	-121.94824219	-86.39648438	+115.40039063	+5892	+15.95214844	-2.48730469	-3.31787109	+37.48535156	-46.64794922	-78.50830078	+4332
+1458240827.49900010	+16.68603516	-1.96435547	+0.29882813	+24.27978516	-66.42333984	-112.06054688	+6712	+17.02001953	+1.04150391	-0.00878906	-121.57470703	-86.28662109	+115.13671875	+5888	+15.95214844	-2.47851563	-3.31787109	+37.39746094	-46.62597656	-78.44238281	+4324
+1458240827.50740000	+16.69042969	-1.95996094	+0.26806641	+23.68652344	-66.13769531	-111.95068359	+6692	+17.01562500	+1.05029297	-0.01318359	-120.47607422	-86.13281250	+114.23583984	+5888	+15.94775391	-2.46093750	-3.32226563	+37.26562500	-46.58203125	-78.39843750	+4308
+1458240827.51149990	+16.69042969	-1.94677734	+0.27246094	+23.59863281	-66.13769531	-112.01660156	+6684	+17.01562500	+1.05908203	-0.00439453	-120.93750000	-86.04492188	+114.85107422	+5888	+15.94775391	-2.45214844	-3.32226563	+37.24365234	-46.53808594	-78.42041016	+4300
+1458240827.51570010	+16.69042969	-1.93359375	+0.29003906	+23.64257813	-66.24755859	-112.21435547	+6680	+17.01562500	+1.06347656	+0.00000000	-121.06933594	-86.02294922	+115.02685547	+5888	+15.94335938	-2.44775391	-3.32226563	+37.22167969	-46.49414063	-78.50830078	+4296
+1458240827.52399990	+16.69042969	-1.89404297	+0.34277344	+23.97216797	-66.46728516	-112.78564453	+6676	+17.01562500	+1.06787109	+0.00878906	-121.77246094	-85.93505859	+115.79589844	+5884	+15.93457031	-2.44775391	-3.31347656	+37.26562500	-46.36230469	-78.81591797	+4284
+1458240827.52819990	+16.69042969	-1.86767578	+0.37353516	+24.19189453	-66.57714844	-113.07128906	+6676	+17.01562500	+1.07226563	+0.01318359	-122.10205078	-85.89111328	+116.16943359	+5884	+15.93017578	-2.44775391	-3.30908203	+37.28759766	-46.27441406	-79.01367188	+4280
+1458240827.53650000	+16.69482422	-1.81933594	+0.42626953	+24.63134766	-66.73095703	-113.66455078	+6680	+17.02001953	+1.07666016	+0.02636719	-122.91503906	-85.82519531	+117.09228516	+5880	+15.92578125	-2.45654297	-3.29589844	+37.35351563	-46.09863281	-79.47509766	+4280
+1458240827.54070000	+16.69042969	-1.78417969	+0.45263672	+24.93896484	-66.81884766	-113.97216797	+6684	+17.02001953	+1.08105469	+0.03515625	-123.39843750	-85.78125000	+117.59765625	+5880	+15.92138672	-2.46533203	-3.29150391	+37.39746094	-45.98876953	-79.73876953	+4284
+1458240827.54489990	+16.69042969	-1.76660156	+0.47900391	+25.18066406	-66.92871094	-114.27978516	+6692	+17.02441406	+1.08544922	+0.04394531	-123.94775391	-85.71533203	+118.19091797	+5876	+15.91699219	-2.46533203	-3.28271484	+37.44140625	-45.92285156	-79.98046875	+4288
+1458240827.55320000	+16.69042969	-1.73144531	+0.52294922	+25.62011719	-67.06054688	-114.85107422	+6696	+17.02441406	+1.09423828	+0.06152344	-124.98046875	-85.62744141	+119.31152344	+5872	+15.90820313	-2.47412109	-3.26953125	+37.50732422	-45.79101563	-80.41992188	+4304
+1458240827.55740000	+16.69042969	-1.72705078	+0.54931641	+25.83984375	-67.14843750	-115.20263672	+6700	+17.02880859	+1.09863281	+0.07031250	-125.46386719	-85.58349609	+119.81689453	+5868	+15.90380859	-2.47412109	-3.26074219	+37.50732422	-45.74707031	-80.59570313	+4312
+1458240827.56150010	+16.69042969	-1.72265625	+0.55371094	+25.90576172	-67.12646484	-115.40039063	+6700	+17.02880859	+1.10302734	+0.07470703	-125.90332031	-85.53955078	+120.27832031	+5864	+15.89941406	-2.47851563	-3.25634766	+37.48535156	-45.72509766	-80.74951172	+4320
+1458240827.56979990	+16.69042969	-1.72705078	+0.53173828	+25.81787109	-66.90673828	-115.55419922	+6700	+17.02880859	+1.10302734	+0.08789063	-126.51855469	-85.47363281	+120.91552734	+5856	+15.89941406	-2.47412109	-3.25634766	+37.35351563	-45.70312500	-80.79345703	+4332
+1458240827.57399990	+16.69042969	-1.73583984	+0.50976563	+25.64208984	-66.75292969	-115.53222656	+6704	+17.02880859	+1.10302734	+0.08789063	-126.71630859	-85.42968750	+121.11328125	+5852	+15.89941406	-2.46972656	-3.25634766	+37.24365234	-45.72509766	-80.72753906	+4336
+1458240827.57820010	+16.68603516	-1.74462891	+0.49658203	+25.53222656	-66.64306641	-115.57617188	+6704	+17.02880859	+1.10302734	+0.09228516	-126.82617188	-85.40771484	+121.22314453	+5848	+15.89501953	-2.46093750	-3.26074219	+37.15576172	-45.72509766	-80.63964844	+4340
+1458240827.58229990	+16.68603516	-1.76660156	+0.47900391	+25.37841797	-66.55517578	-115.64208984	+6704	+17.02880859	+1.10302734	+0.09228516	-126.87011719	-85.38574219	+121.26708984	+5844	+15.89062500	-2.45214844	-3.26513672	+37.04589844	-45.74707031	-80.52978516	+4344
+1458240827.58649990	+16.68603516	-1.78417969	+0.45263672	+25.13671875	-66.40136719	-115.59814453	+6704	+17.02880859	+1.10302734	+0.09228516	-126.84814453	-85.38574219	+121.22314453	+5840	+15.89062500	-2.44335938	-3.26953125	+36.91406250	-45.79101563	-80.39794922	+4344
+1458240827.59069990	+16.68603516	-1.80175781	+0.42626953	+24.89501953	-66.26953125	-115.55419922	+6704	+17.02880859	+1.09863281	+0.08789063	-126.76025391	-85.36376953	+121.13525391	+5836	+15.88623047	-2.43896484	-3.27832031	+36.80419922	-45.81298828	-80.26611328	+4340
+1458240827.59480000	+16.68603516	-1.82373047	+0.39550781	+24.67529297	-66.09375000	-115.51025391	+6704	+17.02441406	+1.09863281	+0.08789063	-126.62841797	-85.36376953	+120.95947266	+5836	+15.88623047	-2.43017578	-3.28271484	+36.67236328	-45.85693359	-80.13427734	+4332
+1458240827.60320000	+16.68164063	-1.85888672	+0.34277344	+24.30175781	-65.76416016	-115.51025391	+6696	+17.02441406	+1.08984375	+0.07910156	-126.25488281	-85.34179688	+120.54199219	+5832	+15.88183594	-2.41259766	-3.29589844	+36.43066406	-45.92285156	-79.84863281	+4320
+1458240827.60730000	+16.67724609	-1.87646484	+0.31640625	+24.12597656	-65.61035156	-115.51025391	+6692	+17.02001953	+1.08544922	+0.07470703	-125.99121094	-85.34179688	+120.25634766	+5828	+15.88183594	-2.40380859	-3.30029297	+36.29882813	-45.94482422	-79.71679688	+4308
+1458240827.61150000	+16.67724609	-1.88964844	+0.29443359	+23.97216797	-65.50048828	-115.51025391	+6688	+17.02001953	+1.08544922	+0.06591797	-125.70556641	-85.31982422	+119.94873047	+5828	+15.87744141	-2.39501953	-3.30908203	+36.18896484	-45.96679688	-79.56298828	+4300
+1458240827.61570000	+16.67285156	-1.89843750	+0.28125000	+23.92822266	-65.45654297	-115.59814453	+6680	+17.02001953	+1.08105469	+0.06152344	-125.35400391	-85.31982422	+119.57519531	+5828	+15.87744141	-2.38623047	-3.31787109	+36.07910156	-45.98876953	-79.45312500	+4288
+1458240827.61980010	+16.66845703	-1.89843750	+0.27246094	+23.95019531	-65.41259766	-115.70800781	+6668	+17.01562500	+1.07666016	+0.05712891	-125.02441406	-85.29785156	+119.20166016	+5828	+15.87304688	-2.37744141	-3.32226563	+35.99121094	-46.01074219	-79.38720703	+4272
+1458240827.62820010	+16.66845703	-1.89404297	+0.27246094	+24.21386719	-65.47851563	-116.12548828	+6648	+17.01562500	+1.06787109	+0.04394531	-124.43115234	-85.27587891	+118.56445313	+5828	+15.86425781	-2.36865234	-3.32666016	+35.85937500	-46.05468750	-79.36523438	+4244
+1458240827.63229990	+16.66845703	-1.88085938	+0.28125000	+24.43359375	-65.52246094	-116.38916016	+6644	+17.01562500	+1.06787109	+0.03955078	-124.16748047	-85.25390625	+118.25683594	+5824	+15.86425781	-2.36865234	-3.32666016	+35.81542969	-46.05468750	-79.40917969	+4232
+1458240827.63649990	+16.66406250	-1.86767578	+0.29443359	+24.74121094	-65.61035156	-116.69677734	+6640	+17.01562500	+1.06347656	+0.03515625	-123.99169922	-85.20996094	+118.05908203	+5824	+15.86425781	-2.36425781	-3.32666016	+35.79345703	-46.05468750	-79.47509766	+4220
+1458240827.64070010	+16.65966797	-1.85009766	+0.31640625	+25.09277344	-65.74218750	-117.09228516	+6636	+17.01562500	+1.06347656	+0.03076172	-123.88183594	-85.18798828	+117.92724609	+5824	+15.85986328	-2.36425781	-3.32666016	+35.79345703	-46.03271484	-79.58496094	+4212
+1458240827.64899990	+16.65087891	-1.81054688	+0.36914063	+25.88378906	-66.07177734	-117.86132813	+6640	+17.01562500	+1.06347656	+0.03076172	-123.90380859	-85.10009766	+117.92724609	+5820	+15.85107422	-2.36425781	-3.32666016	+35.79345703	-45.98876953	-79.82666016	+4196
+1458240827.65310000	+16.65087891	-1.78857422	+0.39990234	+26.32324219	-66.26953125	-118.30078125	+6644	+17.01562500	+1.06347656	+0.03515625	-124.05761719	-85.03417969	+118.08105469	+5820	+15.84667969	-2.36425781	-3.32226563	+35.83740234	-45.98876953	-80.02441406	+4192
+1458240827.65730000	+16.64648438	-1.76660156	+0.42626953	+26.78466797	-66.48925781	-118.74023438	+6648	+17.02001953	+1.06787109	+0.03955078	-124.34326172	-84.99023438	+118.34472656	+5820	+15.84228516	-2.36865234	-3.31787109	+35.88134766	-45.98876953	-80.20019531	+4192
+1458240827.66560010	+16.63769531	-1.72265625	+0.47900391	+27.64160156	-66.79687500	-119.59716797	+6652	+17.02441406	+1.07226563	+0.04833984	-125.13427734	-84.85839844	+119.13574219	+5816	+15.83789063	-2.36865234	-3.30908203	+35.94726563	-45.96679688	-80.61767578	+4196
+1458240827.66980000	+16.63330078	-1.71386719	+0.49658203	+27.97119141	-66.95068359	-119.99267578	+6652	+17.02880859	+1.07666016	+0.05273438	-125.59570313	-84.79248047	+119.59716797	+5812	+15.83789063	-2.36865234	-3.30908203	+35.99121094	-45.96679688	-80.77148438	+4200
+1458240827.67400000	+16.62890625	-1.70507813	+0.50537109	+28.16894531	-67.01660156	-120.23437500	+6648	+17.02880859	+1.07666016	+0.06152344	-125.96923828	-84.74853516	+119.99267578	+5812	+15.83349609	-2.36865234	-3.31347656	+35.99121094	-45.96679688	-80.88134766	+4204
+1458240827.67810010	+16.62451172	-1.69628906	+0.50537109	+28.32275391	-67.06054688	-120.45410156	+6644	+17.02880859	+1.08105469	+0.06591797	-126.38671875	-84.70458984	+120.41015625	+5808	+15.83349609	-2.36425781	-3.31787109	+35.99121094	-45.96679688	-80.96923828	+4212
+1458240827.68230010	+16.61572266	-1.70068359	+0.50097656	+28.38867188	-67.10449219	-120.65185547	+6640	+17.02880859	+1.08544922	+0.06591797	-126.84814453	-84.63867188	+120.87158203	+5808	+15.82910156	-2.35986328	-3.32226563	+35.94726563	-45.96679688	-80.99121094	+4216
+1458240827.68650010	+16.61572266	-1.70947266	+0.48339844	+28.30078125	-67.06054688	-120.69580078	+6636	+17.03320313	+1.08544922	+0.07031250	-127.22167969	-84.61669922	+121.22314453	+5804	+15.82470703	-2.35986328	-3.33105469	+35.88134766	-45.98876953	-80.99121094	+4224
+1458240827.69479990	+16.61132813	-1.73583984	+0.43505859	+28.01513672	-66.90673828	-120.73974609	+6628	+17.02880859	+1.08544922	+0.06591797	-127.83691406	-84.55078125	+121.81640625	+5800	+15.82910156	-2.35107422	-3.34863281	+35.70556641	-46.07666016	-80.88134766	+4232
+1458240827.69899990	+16.61132813	-1.75781250	+0.39990234	+27.81738281	-66.77490234	-120.71777344	+6628	+17.02880859	+1.08105469	+0.06152344	-128.03466797	-84.52880859	+121.97021484	+5796	+15.82910156	-2.34228516	-3.36181641	+35.59570313	-46.12060547	-80.79345703	+4232
+1458240827.70310000	+16.61132813	-1.77539063	+0.35595703	+27.57568359	-66.57714844	-120.65185547	+6624	+17.02880859	+1.08105469	+0.05273438	-128.16650391	-84.52880859	+122.08007813	+5796	+15.82910156	-2.33789063	-3.37939453	+35.48583984	-46.14257813	-80.66162109	+4236
+1458240827.70729990	+16.60693359	-1.79736328	+0.31201172	+27.31201172	-66.40136719	-120.56396484	+6620	+17.02441406	+1.07666016	+0.03955078	-128.21044922	-84.52880859	+122.08007813	+5792	+15.82910156	-2.33349609	-3.39697266	+35.33203125	-46.14257813	-80.48583984	+4232
+1458240827.71149990	+16.61132813	-1.82373047	+0.26367188	+27.00439453	-66.18164063	-120.43212891	+6616	+17.02001953	+1.07226563	+0.02636719	-128.07861328	-84.52880859	+121.92626953	+5792	+15.82910156	-2.32470703	-3.41894531	+35.20019531	-46.16455078	-80.31005859	+4232
+1458240827.71560000	+16.61132813	-1.84570313	+0.21533203	+26.76269531	-66.00585938	-120.38818359	+6612	+17.02001953	+1.06347656	+0.00439453	-127.85888672	-84.55078125	+121.66259766	+5796	+15.82910156	-2.31591797	-3.44091797	+35.04638672	-46.18652344	-80.13427734	+4228
+1458240827.72390010	+16.62011719	-1.88085938	+0.13623047	+26.52099609	-65.69824219	-120.43212891	+6592	+17.01123047	+1.05468750	-0.03955078	-127.30957031	-84.59472656	+121.00341797	+5796	+15.82470703	-2.30712891	-3.48046875	+34.73876953	-46.18652344	-79.82666016	+4212
+1458240827.72810010	+16.62451172	-1.89404297	+0.09228516	+26.45507813	-65.54443359	-120.47607422	+6580	+17.01123047	+1.04589844	-0.07031250	-126.82617188	-84.61669922	+120.45410156	+5800	+15.82470703	-2.30273438	-3.50244141	+34.58496094	-46.18652344	-79.69482422	+4200
+1458240827.73230000	+16.62890625	-1.89843750	+0.05273438	+26.45507813	-65.36865234	-120.54199219	+6568	+17.00683594	+1.04589844	-0.10107422	-126.27685547	-84.63867188	+119.86083984	+5804	+15.82910156	-2.29833984	-3.52880859	+34.45312500	-46.16455078	-79.56298828	+4188
+1458240827.73639990	+16.63330078	-1.89843750	+0.02197266	+26.56494141	-65.23681641	-120.71777344	+6552	+17.00683594	+1.04150391	-0.13183594	-125.70556641	-84.68261719	+119.26757813	+5804	+15.82470703	-2.29394531	-3.55517578	+34.34326172	-46.12060547	-79.45312500	+4176
+1458240827.74060010	+16.63769531	-1.89404297	+0.00000000	+26.76269531	-65.17089844	-120.91552734	+6536	+17.00683594	+1.04150391	-0.16259766	-125.04638672	-84.70458984	+118.58642578	+5808	+15.82470703	-2.28955078	-3.57714844	+34.23339844	-46.07666016	-79.36523438	+4164
+1458240827.74889990	+16.64648438	-1.85888672	-0.03076172	+27.37792969	-65.08300781	-121.39892578	+6512	+17.01123047	+1.05029297	-0.21972656	-123.79394531	-84.72656250	+117.33398438	+5816	+15.82031250	-2.28515625	-3.62988281	+34.10156250	-45.90087891	-79.27734375	+4136
+1458240827.75309990	+16.65527344	-1.83691406	-0.03955078	+27.75146484	-65.06103516	-121.68457031	+6496	+17.01562500	+1.05908203	-0.24609375	-123.17871094	-84.70458984	+116.71875000	+5820	+15.81591797	-2.28076172	-3.65185547	+34.05761719	-45.79101563	-79.29931641	+4124
+1458240827.75729990	+16.65966797	-1.80615234	-0.04394531	+28.21289063	-65.03906250	-121.97021484	+6488	+17.02441406	+1.07226563	-0.27246094	-122.54150391	-84.70458984	+116.14746094	+5824	+15.81152344	-2.28076172	-3.67382813	+34.03564453	-45.70312500	-79.34326172	+4112
+1458240827.76140000	+16.66406250	-1.77539063	-0.04833984	+28.71826172	-65.03906250	-122.34375000	+6476	+17.02880859	+1.08544922	-0.29443359	-122.03613281	-84.68261719	+115.70800781	+5824	+15.81152344	-2.28076172	-3.69580078	+34.05761719	-45.57128906	-79.45312500	+4100
+1458240827.76560000	+16.67285156	-1.74023438	-0.05712891	+29.17968750	-65.01708984	-122.60742188	+6472	+17.03759766	+1.10302734	-0.31640625	-121.44287109	-84.68261719	+115.15869141	+5824	+15.80712891	-2.27636719	-3.71777344	+34.10156250	-45.43945313	-79.54101563	+4092
+1458240827.76979990	+16.67724609	-1.70507813	-0.06591797	+29.61914063	-64.95117188	-122.87109375	+6464	+17.04199219	+1.12060547	-0.33398438	-120.71777344	-84.68261719	+114.52148438	+5824	+15.80712891	-2.27197266	-3.74414063	+34.14550781	-45.26367188	-79.60693359	+4088
+1458240827.77810000	+16.69042969	-1.63476563	-0.08789063	+30.38818359	-64.79736328	-123.26660156	+6456	+17.05957031	+1.15576172	-0.37792969	-119.00390625	-84.70458984	+112.96142578	+5820	+15.79833984	-2.25439453	-3.79687500	+34.23339844	-44.89013672	-79.73876953	+4080
+1458240827.78230000	+16.69482422	-1.60400391	-0.10107422	+30.71777344	-64.70947266	-123.42041016	+6456	+17.06835938	+1.17333984	-0.40429688	-118.01513672	-84.72656250	+112.03857422	+5816	+15.78955078	-2.24560547	-3.82763672	+34.27734375	-44.69238281	-79.78271484	+4084
+1458240827.78640010	+16.70361328	-1.57324219	-0.12304688	+31.00341797	-64.57763672	-123.50830078	+6456	+17.07275391	+1.19091797	-0.42626953	-116.93847656	-84.74853516	+111.00585938	+5808	+15.78515625	-2.23681641	-3.85400391	+34.29931641	-44.51660156	-79.80468750	+4084
+1458240827.79060010	+16.71240234	-1.54248047	-0.15380859	+31.20117188	-64.40185547	-123.55224609	+6452	+17.08154297	+1.20849609	-0.45263672	-115.75195313	-84.79248047	+109.88525391	+5804	+15.78076172	-2.22363281	-3.88476563	+34.32128906	-44.34082031	-79.78271484	+4088
+1458240827.79480000	+16.72119141	-1.52050781	-0.18457031	+31.33300781	-64.20410156	-123.55224609	+6452	+17.08593750	+1.22607422	-0.47900391	-114.43359375	-84.83642578	+108.63281250	+5800	+15.77636719	-2.21044922	-3.91992188	+34.32128906	-44.14306641	-79.73876953	+4092
+1458240827.79889990	+16.73437500	-1.50292969	-0.22851563	+31.37695313	-63.91845703	-123.50830078	+6452	+17.09472656	+1.23925781	-0.50976563	-112.85156250	-84.88037109	+107.09472656	+5796	+15.77636719	-2.19726563	-3.95507813	+34.29931641	-43.94531250	-79.65087891	+4096
+1458240827.80720000	+16.75195313	-1.48095703	-0.33837891	+31.20117188	-63.25927734	-123.17871094	+6452	+17.10351563	+1.26123047	-0.57568359	-109.20410156	-85.03417969	+103.51318359	+5784	+15.76757813	-2.16210938	-4.03417969	+34.18945313	-43.57177734	-79.29931641	+4104
+1458240827.81139990	+16.76513672	-1.47656250	-0.40429688	+31.00341797	-62.88574219	-122.93701172	+6452	+17.10351563	+1.27441406	-0.61962891	-106.87500000	-85.12207031	+101.20605469	+5780	+15.76318359	-2.14453125	-4.07812500	+34.07958984	-43.37402344	-79.05761719	+4108
+1458240827.81559990	+16.77832031	-1.47656250	-0.47900391	+30.78369141	-62.46826172	-122.71728516	+6448	+17.10791016	+1.28759766	-0.65917969	-104.39208984	-85.18798828	+98.76708984	+5776	+15.75878906	-2.13134766	-4.11767578	+33.99169922	-43.22021484	-78.85986328	+4104
+1458240827.81970000	+16.79150391	-1.47656250	-0.54931641	+30.58593750	-62.07275391	-122.51953125	+6444	+17.10791016	+1.29638672	-0.70312500	-101.71142578	-85.27587891	+96.10839844	+5772	+15.75439453	-2.11376953	-4.15722656	+33.88183594	-43.06640625	-78.61816406	+4104
+1458240827.82390000	+16.80468750	-1.47656250	-0.62402344	+30.38818359	-61.65527344	-122.34375000	+6436	+17.10791016	+1.30957031	-0.75146484	-98.83300781	-85.34179688	+93.25195313	+5772	+15.75439453	-2.09619141	-4.19677734	+33.79394531	-42.91259766	-78.39843750	+4100
+1458240827.83220010	+16.83544922	-1.48095703	-0.79101563	+30.01464844	-60.73242188	-122.01416016	+6416	+17.11230469	+1.33154297	-0.85693359	-91.99951172	-85.49560547	+86.41845703	+5764	+15.75000000	-2.06103516	-4.27587891	+33.59619141	-42.60498047	-77.93701172	+4084
+1458240827.83640000	+16.84863281	-1.48095703	-0.87011719	+29.90478516	-60.29296875	-121.90429688	+6404	+17.11230469	+1.34472656	-0.91406250	-88.22021484	-85.56152344	+82.63916016	+5764	+15.74560547	-2.04345703	-4.31982422	+33.48632813	-42.42919922	-77.69531250	+4072
+1458240827.84060000	+16.85742188	-1.47656250	-0.94482422	+29.86083984	-59.87548828	-121.86035156	+6392	+17.11230469	+1.40625000	-1.12939453	-70.57617188	-85.64941406	+65.10498047	+5792	+15.74121094	-2.02587891	-4.36376953	+33.39843750	-42.25341797	-77.47558594	+4060
+1458240827.84470010	+16.87060547	-1.46337891	-1.01513672	+29.90478516	-59.50195313	-121.86035156	+6376	+17.10791016	+1.43701172	-1.23486328	-65.52246094	-85.60546875	+60.13916016	+5796	+15.73681641	-2.00830078	-4.40771484	+33.33251953	-42.05566406	-77.27783203	+4044
+1458240827.84890010	+16.87939453	-1.44580078	-1.07666016	+29.99267578	-59.17236328	-121.88232422	+6356	+17.10351563	+1.46777344	-1.30078125	-61.94091797	-85.56152344	+56.64550781	+5796	+15.73242188	-1.98632813	-4.45166016	+33.28857422	-41.87988281	-77.08007813	+4028
+1458240827.85719990	+16.90136719	-1.38427734	-1.16894531	+30.58593750	-58.71093750	-122.27783203	+6320	+17.10351563	+1.52050781	-1.38867188	-56.88720703	-85.51757813	+51.70166016	+5784	+15.72363281	-1.94238281	-4.53955078	+33.28857422	-41.48437500	-76.86035156	+3992
+1458240827.86139990	+16.90576172	-1.34472656	-1.19970703	+31.02539063	-58.55712891	-122.56347656	+6296	+17.10351563	+1.55566406	-1.42822266	-54.40429688	-85.51757813	+49.32861328	+5780	+15.71923828	-1.92041016	-4.58349609	+33.33251953	-41.28662109	-76.81640625	+3972
+1458240827.86560010	+16.91455078	-1.30078125	-1.22607422	+31.50878906	-58.40332031	-122.87109375	+6276	+17.10791016	+1.58642578	-1.46337891	-52.29492188	-85.53955078	+47.32910156	+5776	+15.71044922	-1.89404297	-4.63183594	+33.44238281	-41.02294922	-76.83837891	+3956
+1458240827.86970000	+16.92333984	-1.24804688	-1.25244141	+32.03613281	-58.24951172	-123.17871094	+6256	+17.11230469	+1.63476563	-1.50292969	-50.07568359	-85.51757813	+45.28564453	+5768	+15.70605469	-1.87207031	-4.67578125	+33.57421875	-40.80322266	-76.90429688	+3936
+1458240827.87389990	+16.92333984	-1.19091797	-1.27441406	+32.54150391	-58.13964844	-123.48632813	+6236	+17.11230469	+1.68750000	-1.53808594	-47.76855469	-85.49560547	+43.15429688	+5768	+15.69726563	-1.84570313	-4.71533203	+33.72802734	-40.56152344	-76.97021484	+3916
+1458240827.87800000	+16.92773438	-1.13378906	-1.28759766	+33.17871094	-58.09570313	-123.90380859	+6216	+17.10791016	+1.73144531	-1.57324219	-46.07666016	-85.51757813	+41.63818359	+5760	+15.68847656	-1.81933594	-4.76367188	+33.94775391	-40.27587891	-77.12402344	+3904
+1458240827.88220000	+16.92773438	-1.07226563	-1.29638672	+33.83789063	-58.07373047	-124.32128906	+6196	+17.10791016	+1.77539063	-1.59960938	-44.51660156	-85.53955078	+40.23193359	+5756	+15.67968750	-1.78857422	-4.80322266	+34.16748047	-40.05615234	-77.29980469	+3888
+1458240827.88640000	+16.93652344	-1.00634766	-1.30517578	+34.47509766	-58.00781250	-124.71679688	+6180	+17.10791016	+1.82373047	-1.63037109	-42.97851563	-85.56152344	+38.84765625	+5752	+15.67089844	-1.76220703	-4.83837891	+34.40917969	-39.83642578	-77.49755859	+3876
+1458240827.89470010	+16.94091797	-0.89208984	-1.33593750	+35.63964844	-57.87597656	-125.48583984	+6140	+17.11230469	+1.91601563	-1.68310547	-39.83642578	-85.64941406	+36.01318359	+5740	+15.65771484	-1.69628906	-4.91308594	+34.98046875	-39.41894531	-77.91503906	+3860
+1458240827.89890000	+16.94091797	-0.83935547	-1.35351563	+36.14501953	-57.78808594	-125.81542969	+6120	+17.11230469	+1.96435547	-1.71386719	-37.88085938	-85.67138672	+34.23339844	+5736	+15.64892578	-1.66552734	-4.94824219	+35.20019531	-39.24316406	-78.09082031	+3852
+1458240827.90300010	+16.94091797	-0.82617188	-1.36230469	+36.27685547	-57.76611328	-125.90332031	+6096	+17.10791016	+2.01708984	-1.74902344	-35.74951172	-85.69335938	+32.27783203	+5728	+15.64453125	-1.63037109	-4.99218750	+35.44189453	-39.02343750	-78.24462891	+3852
+1458240827.90720010	+16.94091797	-0.80419922	-1.37548828	+36.51855469	-57.70019531	-126.07910156	+6072	+17.10351563	+2.05664063	-1.77978516	-33.77197266	-85.71533203	+30.41015625	+5720	+15.63134766	-1.59521484	-5.03173828	+35.66162109	-38.84765625	-78.33251953	+3848
+1458240827.91140010	+16.94531250	-0.77343750	-1.39306641	+36.76025391	-57.63427734	-126.25488281	+6048	+17.09472656	+2.09619141	-1.81933594	-31.42089844	-85.69335938	+28.19091797	+5716	+15.62695313	-1.56445313	-5.06689453	+35.81542969	-38.73779297	-78.39843750	+3844
+1458240827.91549990	+16.94531250	-0.73388672	-1.42382813	+37.11181641	-57.48046875	-126.49658203	+6032	+17.08593750	+2.13134766	-1.85888672	-29.04785156	-85.67138672	+25.92773438	+5708	+15.62255859	-1.52929688	-5.10205078	+35.99121094	-38.62792969	-78.42041016	+3840
+1458240827.91969990	+16.94531250	-0.70312500	-1.45458984	+37.39746094	-57.34863281	-126.71630859	+6012	+17.07714844	+2.16650391	-1.89843750	-26.67480469	-85.64941406	+23.64257813	+5704	+15.61376953	-1.49414063	-5.13720703	+36.12304688	-38.54003906	-78.44238281	+3836
+1458240827.92800000	+16.94970703	-0.63281250	-1.55566406	+37.92480469	-56.90917969	-127.17773438	+5976	+17.05517578	+2.23681641	-1.98632813	-21.55517578	-85.56152344	+18.72070313	+5688	+15.60937500	-1.42822266	-5.21191406	+36.34277344	-38.40820313	-78.42041016	+3820
+1458240827.93220000	+16.94970703	-0.60644531	-1.61718750	+38.12255859	-56.62353516	-127.35351563	+5952	+17.04638672	+2.26757813	-2.03466797	-18.96240234	-85.49560547	+16.21582031	+5680	+15.60937500	-1.39746094	-5.24707031	+36.43066406	-38.36425781	-78.37646484	+3808
+1458240827.93639990	+16.94970703	-0.58007813	-1.67431641	+38.25439453	-56.35986328	-127.50732422	+5928	+17.03320313	+2.29394531	-2.08300781	-16.28173828	-85.38574219	+13.62304688	+5672	+15.60498047	-1.36230469	-5.28662109	+36.49658203	-38.29833984	-78.31054688	+3792
+1458240827.94050000	+16.94970703	-0.55371094	-1.74462891	+38.40820313	-56.05224609	-127.66113281	+5908	+17.01562500	+2.32470703	-2.13574219	-13.53515625	-85.25390625	+10.94238281	+5664	+15.59619141	-1.33154297	-5.31738281	+36.58447266	-38.25439453	-78.26660156	+3776
+1458240827.94470000	+16.94531250	-0.53173828	-1.80615234	+38.51806641	-55.78857422	-127.81494141	+5880	+16.99804688	+2.35546875	-2.18847656	-11.11816406	-85.10009766	+8.61328125	+5660	+15.59179688	-1.29638672	-5.35253906	+36.65039063	-38.21044922	-78.20068359	+3756
+1458240827.94890000	+16.94091797	-0.50976563	-1.86328125	+38.62792969	-55.54687500	-127.94677734	+5852	+16.98046875	+2.38623047	-2.23242188	-9.11865234	-85.01220703	+6.70166016	+5652	+15.58300781	-1.26562500	-5.38330078	+36.71630859	-38.21044922	-78.13476563	+3732
+1458240827.95720010	+16.93212891	-0.45703125	-1.97314453	+38.89160156	-55.06347656	-128.21044922	+5792	+16.95410156	+2.45654297	-2.31152344	-5.29541016	-84.83642578	+3.14208984	+5640	+15.57421875	-1.19970703	-5.43603516	+36.89208984	-38.21044922	-78.13476563	+3680
+1458240827.96129990	+16.92773438	-0.42626953	-2.01708984	+39.08935547	-54.90966797	-128.38623047	+5760	+16.93652344	+2.49609375	-2.34228516	-3.55957031	-84.77050781	+1.53808594	+5636	+15.56542969	-1.16894531	-5.45800781	+37.00195313	-38.21044922	-78.15673828	+3652
+1458240827.96550010	+16.92333984	-0.39550781	-2.06103516	+39.28710938	-54.73388672	-128.54003906	+5728	+16.92333984	+2.53125000	-2.37744141	-1.77978516	-84.66064453	-0.08789063	+5628	+15.56103516	-1.13818359	-5.47998047	+37.13378906	-38.18847656	-78.22265625	+3620
+1458240827.97379990	+16.91015625	-0.30322266	-2.12255859	+39.83642578	-54.49218750	-128.86962891	+5664	+16.89257813	+2.61914063	-2.43896484	+1.01074219	-84.48486328	-2.57080078	+5620	+15.54345703	-1.07226563	-5.52392578	+37.46337891	-38.10058594	-78.35449219	+3560
+1458240827.97799990	+16.90136719	-0.25048828	-2.14013672	+40.18798828	-54.44824219	-129.08935547	+5632	+16.88378906	+2.66308594	-2.45654297	+2.21923828	-84.46289063	-3.62548828	+5612	+15.53027344	-1.03710938	-5.53710938	+37.66113281	-38.05664063	-78.48632813	+3532
+1458240827.98219990	+16.89257813	-0.19335938	-2.14892578	+40.58349609	-54.44824219	-129.28710938	+5604	+16.87060547	+2.71582031	-2.47412109	+3.31787109	-84.44091797	-4.50439453	+5608	+15.52148438	-1.00195313	-5.55029297	+37.88085938	-38.01269531	-78.64013672	+3504
+1458240827.98630000	+16.88378906	-0.13183594	-2.15332031	+41.00097656	-54.49218750	-129.52880859	+5572	+16.85742188	+2.77294922	-2.47851563	+4.21875000	-84.48486328	-5.18554688	+5604	+15.50830078	-0.97119141	-5.55908203	+38.12255859	-37.99072266	-78.83789063	+3480
+1458240827.99050000	+16.87939453	-0.07470703	-2.15771484	+41.37451172	-54.53613281	-129.72656250	+5544	+16.84863281	+2.82568359	-2.48291016	+5.14160156	-84.48486328	-5.88867188	+5596	+15.49951172	-0.93603516	-5.56787109	+38.38623047	-37.96875000	-79.05761719	+3456
+1458240827.99880000	+16.86621094	+0.05712891	-2.15332031	+42.20947266	-54.64599609	-130.14404297	+5488	+16.83105469	+2.93115234	-2.48730469	+7.09716797	-84.55078125	-7.44873047	+5588	+15.48632813	-0.86572266	-5.57666016	+38.93554688	-37.88085938	-79.54101563	+3416
+1458240828.00300000	+16.85742188	+0.11865234	-2.14453125	+42.64892578	-54.73388672	-130.36376953	+5468	+16.82226563	+2.97949219	-2.49169922	+8.10791016	-84.52880859	-8.23974609	+5580	+15.47314453	-0.81298828	-5.58984375	+39.33105469	-37.79296875	-79.82666016	+3408
+1458240828.00720000	+16.85302734	+0.18017578	-2.13134766	+43.04443359	-54.82177734	-130.56152344	+5444	+16.81347656	+3.03662109	-2.49609375	+8.89892578	-84.50683594	-8.85498047	+5576	+15.45996094	-0.77343750	-5.59863281	+39.59472656	-37.72705078	-79.98046875	+3400
+1458240828.01130010	+16.84863281	+0.23730469	-2.12255859	+43.41796875	-54.90966797	-130.73730469	+5420	+16.80468750	+3.08935547	-2.49609375	+9.62402344	-84.52880859	-9.38232422	+5572	+15.45117188	-0.73388672	-5.60302734	+39.83642578	-37.68310547	-80.13427734	+3392
+1458240828.01550010	+16.83984375	+0.29443359	-2.11816406	+43.72558594	-54.99755859	-130.86914063	+5400	+16.79589844	+3.13769531	-2.49169922	+10.34912109	-84.57275391	-9.93164063	+5568	+15.44238281	-0.69873047	-5.61181641	+40.05615234	-37.63916016	-80.26611328	+3384
+1458240828.01970010	+16.83544922	+0.34716797	-2.11376953	+44.03320313	-55.06347656	-131.00097656	+5376	+16.78710938	+3.18164063	-2.48291016	+11.18408203	-84.61669922	-10.61279297	+5564	+15.42480469	-0.65917969	-5.62060547	+40.27587891	-37.59521484	-80.39794922	+3380
+1458240828.02800010	+16.82226563	+0.44384766	-2.11376953	+44.53857422	-55.12939453	-131.22070313	+5328	+16.76513672	+3.26953125	-2.49609375	+12.76611328	-84.52880859	-11.90917969	+5556	+15.42041016	-0.58447266	-5.63378906	+40.62744141	-37.61718750	-80.55175781	+3372
+1458240828.03210000	+16.81787109	+0.47900391	-2.11816406	+44.69238281	-55.12939453	-131.30859375	+5304	+16.75195313	+3.30468750	-2.50927734	+13.57910156	-84.46289063	-12.59033203	+5552	+15.41162109	-0.54492188	-5.64697266	+40.78125000	-37.61718750	-80.55175781	+3368
+1458240828.03629990	+16.81347656	+0.50976563	-2.12695313	+44.80224609	-55.08544922	-131.35253906	+5280	+16.74316406	+3.33984375	-2.51806641	+14.39208984	-84.39697266	-13.29345703	+5548	+15.40722656	-0.50976563	-5.66455078	+40.86914063	-37.61718750	-80.50781250	+3360
+1458240828.04460000	+16.80468750	+0.56250000	-2.16210938	+44.93408203	-54.95361328	-131.37451172	+5232	+16.71679688	+3.40136719	-2.53564453	+15.86425781	-84.28710938	-14.61181641	+5540	+15.38964844	-0.42626953	-5.71289063	+40.97900391	-37.55126953	-80.20019531	+3352
+1458240828.04880000	+16.79589844	+0.58447266	-2.18408203	+44.93408203	-54.86572266	-131.33056641	+5208	+16.69921875	+3.42773438	-2.54882813	+16.50146484	-84.22119141	-15.20507813	+5536	+15.38525391	-0.39111328	-5.73046875	+41.00097656	-37.59521484	-80.04638672	+3340
+1458240828.05300000	+16.79150391	+0.60205078	-2.21044922	+44.91210938	-54.75585938	-131.26464844	+5184	+16.68164063	+3.45849609	-2.56201172	+17.05078125	-84.13330078	-15.66650391	+5536	+15.38085938	-0.35156250	-5.74804688	+41.04492188	-37.63916016	-79.91455078	+3324
+1458240828.05710010	+16.78271484	+0.61962891	-2.24121094	+44.89013672	-54.62402344	-131.22070313	+5164	+16.66406250	+3.48486328	-2.57519531	+17.73193359	-84.04541016	-16.25976563	+5536	+15.37646484	-0.31640625	-5.76123047	+41.06689453	-37.68310547	-79.78271484	+3308
+1458240828.06130000	+16.77832031	+0.63720703	-2.27197266	+44.89013672	-54.49218750	-131.17675781	+5144	+16.65087891	+3.51123047	-2.58837891	+18.34716797	-83.97949219	-16.83105469	+5536	+15.37207031	-0.27685547	-5.77880859	+41.11083984	-37.72705078	-79.67285156	+3288
+1458240828.06550000	+16.77392578	+0.65478516	-2.29833984	+44.89013672	-54.36035156	-131.15478516	+5128	+16.63769531	+3.53320313	-2.60156250	+18.91845703	-83.86962891	-17.33642578	+5532	+15.36767578	-0.24169922	-5.79638672	+41.15478516	-37.77099609	-79.51904297	+3268
+1458240828.07380010	+16.75634766	+0.69433594	-2.35546875	+44.91210938	-54.09667969	-131.08886719	+5100	+16.60693359	+3.59033203	-2.63232422	+20.03906250	-83.69384766	-18.30322266	+5532	+15.36328125	-0.16699219	-5.83593750	+41.22070313	-37.79296875	-79.21142578	+3224
+1458240828.07800010	+16.74755859	+0.71191406	-2.38183594	+44.93408203	-53.96484375	-131.06689453	+5088	+16.58935547	+3.61669922	-2.63671875	+20.63232422	-83.67187500	-18.83056641	+5532	+15.35449219	-0.13183594	-5.84472656	+41.28662109	-37.81494141	-79.12353516	+3196
+1458240828.08209990	+16.73876953	+0.74267578	-2.40820313	+45.00000000	-53.85498047	-131.04492188	+5080	+16.57617188	+3.64306641	-2.63671875	+21.15966797	-83.64990234	-19.29199219	+5528	+15.35009766	-0.10107422	-5.85791016	+41.35253906	-37.85888672	-79.07958984	+3168
+1458240828.08629990	+16.72998047	+0.77343750	-2.42578125	+45.13183594	-53.78906250	-131.04492188	+5076	+16.56298828	+3.67382813	-2.64111328	+21.62109375	-83.62792969	-19.66552734	+5528	+15.34570313	-0.06591797	-5.86230469	+41.48437500	-37.88085938	-79.07958984	+3140
+1458240828.09460000	+16.71679688	+0.84375000	-2.45214844	+45.52734375	-53.72314453	-131.17675781	+5060	+16.54101563	+3.73535156	-2.64990234	+22.45605469	-83.54003906	-20.30273438	+5528	+15.34570313	-0.00878906	-5.85791016	+41.83593750	-37.96875000	-79.29931641	+3084
+1458240828.09879990	+16.70800781	+0.88330078	-2.45214844	+45.79101563	-53.74511719	-131.30859375	+5052	+16.53222656	+3.77490234	-2.64550781	+23.00537109	-83.54003906	-20.74218750	+5528	+15.34130859	+0.01757813	-5.85351563	+42.05566406	-37.99072266	-79.45312500	+3060
+1458240828.10299990	+16.69921875	+0.92724609	-2.44775391	+46.09863281	-53.76708984	-131.44042969	+5048	+16.52783203	+3.81005859	-2.64111328	+23.64257813	-83.56201172	-21.26953125	+5528	+15.34130859	+0.04833984	-5.84912109	+42.27539063	-37.96875000	-79.58496094	+3036
+1458240828.11130000	+16.68603516	+1.02392578	-2.43017578	+46.80175781	-53.92089844	-131.77001953	+5032	+16.51904297	+3.88037109	-2.61914063	+24.69726563	-83.62792969	-22.14843750	+5528	+15.33251953	+0.10546875	-5.84033203	+42.71484375	-37.96875000	-79.89257813	+3004
+1458240828.11540010	+16.67724609	+1.07666016	-2.41259766	+47.19726563	-54.03076172	-131.94580078	+5028	+16.51025391	+3.91992188	-2.60595703	+25.24658203	-83.67187500	-22.58789063	+5528	+15.32812500	+0.13183594	-5.82714844	+42.95654297	-37.99072266	-80.09033203	+2992
+1458240828.11960010	+16.66845703	+1.12939453	-2.39501953	+47.59277344	-54.16259766	-132.12158203	+5020	+16.50585938	+3.95507813	-2.58837891	+25.75195313	-83.73779297	-22.96142578	+5528	+15.32373047	+0.15820313	-5.81396484	+43.22021484	-38.01269531	-80.31005859	+2984
+1458240828.12789990	+16.65966797	+1.22607422	-2.34667969	+48.40576172	-54.44824219	-132.53906250	+5008	+16.49707031	+4.02539063	-2.55761719	+26.58691406	-83.82568359	-23.57666016	+5532	+15.32373047	+0.21093750	-5.78320313	+43.70361328	-38.10058594	-80.70556641	+2976
+1458240828.13210010	+16.65527344	+1.27001953	-2.32470703	+48.77929688	-54.55810547	-132.73681641	+4996	+16.49267578	+4.05615234	-2.54443359	+27.00439453	-83.84765625	-23.90625000	+5532	+15.32373047	+0.23730469	-5.77001953	+43.92333984	-38.12255859	-80.85937500	+2976
+1458240828.13630010	+16.65087891	+1.31396484	-2.29833984	+49.13085938	-54.68994141	-132.93457031	+4984	+16.48828125	+4.08691406	-2.53125000	+27.55371094	-83.89160156	-24.34570313	+5532	+15.31933594	+0.26367188	-5.76123047	+44.09912109	-38.16650391	-80.96923828	+2980
+1458240828.14039990	+16.64648438	+1.34912109	-2.28076172	+49.43847656	-54.79980469	-133.08837891	+4972	+16.47949219	+4.11767578	-2.51367188	+28.10302734	-83.93554688	-24.80712891	+5532	+15.31933594	+0.29003906	-5.75683594	+44.25292969	-38.16650391	-80.99121094	+2980
+1458240828.14459990	+16.63769531	+1.38427734	-2.25878906	+49.70214844	-54.90966797	-133.22021484	+4960	+16.47070313	+4.14404297	-2.49609375	+28.54248047	-83.97949219	-25.15869141	+5532	+15.31054688	+0.31640625	-5.75244141	+44.34082031	-38.18847656	-80.96923828	+2984
+1458240828.14879990	+16.63330078	+1.41064453	-2.24560547	+49.92187500	-54.97558594	-133.30810547	+4944	+16.46191406	+4.17041016	-2.48291016	+28.74023438	-83.97949219	-25.26855469	+5532	+15.30615234	+0.34277344	-5.74365234	+44.42871094	-38.25439453	-80.94726563	+2988
+1458240828.15290000	+16.62890625	+1.43261719	-2.23681641	+50.05371094	-55.04150391	-133.37402344	+4928	+16.45312500	+4.19238281	-2.47412109	+28.82812500	-83.97949219	-25.26855469	+5532	+15.30615234	+0.36914063	-5.74365234	+44.47265625	-38.32031250	-80.88134766	+2988
+1458240828.15710000	+16.62451172	+1.45019531	-2.23242188	+50.16357422	-55.06347656	-133.41796875	+4912	+16.43994141	+4.20996094	-2.46972656	+28.93798828	-83.95751953	-25.33447266	+5532	+15.30615234	+0.39111328	-5.74365234	+44.53857422	-38.38623047	-80.79345703	+2992
+1458240828.16129990	+16.62011719	+1.46777344	-2.23242188	+50.25146484	-55.08544922	-133.43994141	+4896	+16.43115234	+4.23193359	-2.46093750	+29.09179688	-83.95751953	-25.42236328	+5536	+15.30615234	+0.41748047	-5.73925781	+44.56054688	-38.47412109	-80.68359375	+2988
+1458240828.16540000	+16.61572266	+1.47656250	-2.23242188	+50.27343750	-55.08544922	-133.43994141	+4880	+16.41796875	+4.24511719	-2.45654297	+29.20166016	-83.93554688	-25.48828125	+5536	+15.30615234	+0.43945313	-5.74365234	+44.56054688	-38.51806641	-80.55175781	+2988
+1458240828.16960000	+16.61132813	+1.48535156	-2.23681641	+50.29541016	-55.06347656	-133.43994141	+4864	+16.40917969	+4.26269531	-2.45214844	+29.31152344	-83.89160156	-25.53222656	+5536	+15.30175781	+0.46142578	-5.75244141	+44.51660156	-38.56201172	-80.35400391	+2984
+1458240828.17380000	+16.60693359	+1.48974609	-2.24121094	+50.27343750	-55.04150391	-133.41796875	+4852	+16.39599609	+4.28027344	-2.45214844	+29.35546875	-83.84765625	-25.51025391	+5536	+15.30175781	+0.48779297	-5.75683594	+44.47265625	-38.60595703	-80.11230469	+2976
+1458240828.17790010	+16.59814453	+1.49414063	-2.24560547	+50.25146484	-54.99755859	-133.37402344	+4840	+16.38281250	+4.29345703	-2.44775391	+29.35546875	-83.80371094	-25.46630859	+5536	+15.29736328	+0.50537109	-5.76123047	+44.45068359	-38.64990234	-79.95849609	+2968
+1458240828.18210010	+16.59375000	+1.49853516	-2.25439453	+50.20751953	-54.97558594	-133.33007813	+4832	+16.36523438	+4.31103516	-2.44775391	+29.31152344	-83.73779297	-25.37841797	+5540	+15.29296875	+0.52734375	-5.76562500	+44.40673828	-38.71582031	-79.76074219	+2960
+1458240828.18630000	+16.58935547	+1.50292969	-2.26318359	+50.16357422	-54.93164063	-133.28613281	+4824	+16.35205078	+4.32421875	-2.44335938	+29.24560547	-83.71582031	-25.29052734	+5540	+15.28857422	+0.54931641	-5.76562500	+44.36279297	-38.78173828	-79.56298828	+2948
+1458240828.19039990	+16.58496094	+1.50292969	-2.26757813	+50.14160156	-54.88769531	-133.24218750	+4820	+16.34326172	+4.33740234	-2.44335938	+29.15771484	-83.67187500	-25.15869141	+5544	+15.28857422	+0.57128906	-5.76562500	+44.31884766	-38.84765625	-79.38720703	+2936
+1458240828.19460010	+16.58056641	+1.50732422	-2.27636719	+50.11962891	-54.86572266	-133.19824219	+4816	+16.33007813	+4.35498047	-2.43457031	+29.11376953	-83.62792969	-25.07080078	+5548	+15.28857422	+0.59765625	-5.76562500	+44.29687500	-38.91357422	-79.21142578	+2920
+1458240828.19870000	+16.57617188	+1.51611328	-2.28076172	+50.09765625	-54.84375000	-133.17626953	+4812	+16.32128906	+4.37255859	-2.42578125	+29.20166016	-83.62792969	-25.11474609	+5552	+15.28417969	+0.61962891	-5.76562500	+44.29687500	-38.95751953	-79.05761719	+2908
+1458240828.20289990	+16.57177734	+1.52050781	-2.28076172	+50.11962891	-54.84375000	-133.17626953	+4808	+16.31250000	+4.39013672	-2.41259766	+29.35546875	-83.62792969	-25.20263672	+5556	+15.28417969	+0.64160156	-5.76123047	+44.29687500	-39.02343750	-78.92578125	+2892
+1458240828.20709990	+16.56738281	+1.52929688	-2.28076172	+50.14160156	-54.82177734	-133.17626953	+4808	+16.30371094	+4.41210938	-2.40380859	+29.42138672	-83.60595703	-25.22460938	+5560	+15.28417969	+0.66357422	-5.75683594	+44.31884766	-39.06738281	-78.81591797	+2876
+1458240828.21120000	+16.56298828	+1.53808594	-2.27636719	+50.20751953	-54.84375000	-133.17626953	+4804	+16.29492188	+4.42968750	-2.38623047	+29.50927734	-83.62792969	-25.26855469	+5568	+15.27978516	+0.68554688	-5.74804688	+44.36279297	-39.08935547	-78.75000000	+2860
+1458240828.21540000	+16.55859375	+1.55126953	-2.27197266	+50.27343750	-54.86572266	-133.19824219	+4808	+16.29052734	+4.45605469	-2.36425781	+29.64111328	-83.64990234	-25.35644531	+5576	+15.27539063	+0.70312500	-5.73486328	+44.42871094	-39.11132813	-78.75000000	+2852
+1458240828.21960000	+16.55419922	+1.56445313	-2.26318359	+50.36132813	-54.90966797	-133.24218750	+4808	+16.28613281	+4.48242188	-2.34228516	+29.79492188	-83.69384766	-25.44433594	+5584	+15.27539063	+0.71630859	-5.72167969	+44.53857422	-39.13330078	-78.81591797	+2840
+1458240828.22370000	+16.54980469	+1.58203125	-2.25000000	+50.49316406	-54.95361328	-133.30810547	+4812	+16.28613281	+4.50439453	-2.31152344	+30.03662109	-83.80371094	-25.62011719	+5592	+15.27099609	+0.72949219	-5.69970703	+44.67041016	-39.17724609	-78.92578125	+2836
+1458240828.22790000	+16.54541016	+1.59960938	-2.23242188	+50.66894531	-55.04150391	-133.39599609	+4816	+16.28613281	+4.53515625	-2.27636719	+30.30029297	-83.89160156	-25.83984375	+5600	+15.27099609	+0.74267578	-5.68212891	+44.78027344	-39.19921875	-79.05761719	+2832
+1458240828.23210000	+16.54101563	+1.62158203	-2.21044922	+50.86669922	-55.12939453	-133.48388672	+4820	+16.28613281	+4.56152344	-2.24121094	+30.56396484	-84.00146484	-26.05957031	+5608	+15.27099609	+0.75585938	-5.66015625	+44.91210938	-39.22119141	-79.18945313	+2832
+1458240828.23620010	+16.53662109	+1.64355469	-2.18408203	+51.08642578	-55.21728516	-133.61572266	+4828	+16.29052734	+4.58349609	-2.20605469	+30.84960938	-84.08935547	-26.30126953	+5612	+15.27539063	+0.76464844	-5.64257813	+45.06591797	-39.22119141	-79.34326172	+2836
+1458240828.24040010	+16.53222656	+1.67431641	-2.15332031	+51.39404297	-55.34912109	-133.76953125	+4836	+16.29052734	+4.60986328	-2.17089844	+31.17919922	-84.19921875	-26.58691406	+5620	+15.27099609	+0.77783203	-5.61621094	+45.24169922	-39.22119141	-79.51904297	+2840
+1458240828.24460010	+16.52783203	+1.70507813	-2.11816406	+51.67968750	-55.50292969	-133.94531250	+4840	+16.29052734	+4.63183594	-2.13574219	+31.42089844	-84.30908203	-26.78466797	+5628	+15.27099609	+0.79101563	-5.59423828	+45.39550781	-39.22119141	-79.67285156	+2848
+1458240828.24869990	+16.52343750	+1.73583984	-2.08300781	+51.96533203	-55.63476563	-134.09912109	+4848	+16.28613281	+4.65380859	-2.10058594	+31.55273438	-84.39697266	-26.87255859	+5632	+15.27099609	+0.79980469	-5.56787109	+45.54931641	-39.24316406	-79.82666016	+2860
+1458240828.25289990	+16.51464844	+1.77099609	-2.04345703	+52.33886719	-55.78857422	-134.29687500	+4852	+16.28613281	+4.67578125	-2.06982422	+31.68457031	-84.48486328	-26.96044922	+5640	+15.26660156	+0.81298828	-5.53710938	+45.72509766	-39.28710938	-80.00244141	+2880
+1458240828.25710010	+16.51025391	+1.80615234	-1.99951172	+52.64648438	-55.94238281	-134.47265625	+4860	+16.28613281	+4.68896484	-2.03906250	+31.88232422	-84.59472656	-27.15820313	+5648	+15.26660156	+0.82617188	-5.51074219	+45.87890625	-39.30908203	-80.15625000	+2896
+1458240828.26120000	+16.51025391	+1.83251953	-1.96435547	+52.93212891	-56.07421875	-134.62646484	+4864	+16.28173828	+4.70214844	-2.01269531	+31.97021484	-84.63867188	-27.22412109	+5652	+15.26660156	+0.83496094	-5.48437500	+45.96679688	-39.35302734	-80.26611328	+2912
+1458240828.26539990	+16.50585938	+1.85888672	-1.93359375	+53.19580078	-56.18408203	-134.73632813	+4864	+16.27734375	+4.71533203	-1.99072266	+31.97021484	-84.68261719	-27.20214844	+5656	+15.27099609	+0.84814453	-5.47119141	+46.03271484	-39.37500000	-80.28808594	+2928
+1458240828.26950000	+16.50146484	+1.88085938	-1.90283203	+53.37158203	-56.27197266	-134.82421875	+4868	+16.26855469	+4.72412109	-1.97314453	+31.97021484	-84.70458984	-27.20214844	+5664	+15.27099609	+0.86132813	-5.45800781	+46.05468750	-39.39697266	-80.22216797	+2944
+1458240828.27370000	+16.50146484	+1.89843750	-1.88525391	+53.48144531	-56.29394531	-134.84619141	+4864	+16.26416016	+4.72851563	-1.95996094	+31.88232422	-84.70458984	-27.11425781	+5668	+15.27099609	+0.87451172	-5.44921875	+46.05468750	-39.41894531	-80.11230469	+2956
+1458240828.28200010	+16.49267578	+1.91601563	-1.86767578	+53.50341797	-56.29394531	-134.78027344	+4860	+16.24658203	+4.74169922	-1.94238281	+31.68457031	-84.66064453	-26.93847656	+5676	+15.26660156	+0.90527344	-5.43603516	+46.01074219	-39.48486328	-79.80468750	+2972
+1458240828.28620000	+16.49267578	+1.92041016	-1.86328125	+53.43750000	-56.25000000	-134.69238281	+4860	+16.23779297	+4.74169922	-1.94238281	+31.42089844	-84.61669922	-26.67480469	+5680	+15.26660156	+0.92285156	-5.42724609	+45.94482422	-39.52880859	-79.62890625	+2976
+1458240828.29040000	+16.48828125	+1.92480469	-1.86767578	+53.34960938	-56.20605469	-134.58251953	+4856	+16.22900391	+4.74609375	-1.94238281	+31.11328125	-84.55078125	-26.38916016	+5688	+15.26660156	+0.93603516	-5.42285156	+45.85693359	-39.59472656	-79.40917969	+2980
+1458240828.29450010	+16.48828125	+1.92041016	-1.87207031	+53.26171875	-56.16210938	-134.47265625	+4856	+16.22460938	+4.74609375	-1.94677734	+30.89355469	-84.46289063	-26.16943359	+5692	+15.27099609	+0.95361328	-5.41845703	+45.79101563	-39.63867188	-79.18945313	+2976
+1458240828.29870010	+16.48828125	+1.92041016	-1.87646484	+53.12988281	-56.07421875	-134.36279297	+4856	+16.21582031	+4.74609375	-1.94677734	+30.71777344	-84.39697266	-26.03759766	+5696	+15.27099609	+0.97119141	-5.41845703	+45.72509766	-39.68261719	-78.96972656	+2972
+1458240828.30290010	+16.48828125	+1.92041016	-1.88525391	+53.02001953	-56.03027344	-134.25292969	+4860	+16.21142578	+4.74609375	-1.94677734	+30.58593750	-84.35302734	-25.92773438	+5700	+15.27099609	+0.97558594	-5.41406250	+45.70312500	-39.68261719	-78.90380859	+2964
+1458240828.30699990	+16.48828125	+1.91601563	-1.89404297	+52.88818359	-55.94238281	-134.14306641	+4864	+16.20703125	+4.74609375	-1.94677734	+30.38818359	-84.26513672	-25.75195313	+5708	+15.27099609	+0.97998047	-5.41406250	+45.68115234	-39.68261719	-78.81591797	+2956
+1458240828.31119990	+16.48388672	+1.91162109	-1.89843750	+52.75634766	-55.87646484	-134.01123047	+4868	+16.19824219	+4.74609375	-1.94677734	+30.19042969	-84.19921875	-25.55419922	+5712	+15.27099609	+0.98876953	-5.41406250	+45.65917969	-39.68261719	-78.70605469	+2944
+1458240828.31539990	+16.48388672	+1.91162109	-1.90722656	+52.64648438	-55.81054688	-133.90136719	+4872	+16.19384766	+4.75048828	-1.94677734	+30.01464844	-84.13330078	-25.37841797	+5716	+15.27099609	+1.00195313	-5.40966797	+45.61523438	-39.70458984	-78.57421875	+2936
+1458240828.31950000	+16.48388672	+1.91162109	-1.91162109	+52.53662109	-55.76660156	-133.81347656	+4880	+16.18945313	+4.75488281	-1.94677734	+29.81689453	-84.04541016	-25.18066406	+5720	+15.26660156	+1.01074219	-5.40527344	+45.59326172	-39.72656250	-78.46435547	+2924
+1458240828.32370000	+16.48388672	+1.91162109	-1.91162109	+52.44873047	-55.72265625	-133.72558594	+4884	+16.18505859	+4.75927734	-1.94238281	+29.66308594	-84.02343750	-25.02685547	+5728	+15.26660156	+1.02392578	-5.39648438	+45.59326172	-39.74853516	-78.37646484	+2916
+1458240828.32789990	+16.48388672	+1.91162109	-1.91162109	+52.38281250	-55.67871094	-133.63769531	+4892	+16.18066406	+4.76367188	-1.93359375	+29.53125000	-84.00146484	-24.89501953	+5732	+15.26660156	+1.03271484	-5.38769531	+45.59326172	-39.74853516	-78.28857422	+2904
+1458240828.33200000	+16.48388672	+1.91601563	-1.91162109	+52.33886719	-55.65673828	-133.57177734	+4896	+16.18505859	+4.77246094	-1.92041016	+29.42138672	-84.00146484	-24.80712891	+5740	+15.27099609	+1.04150391	-5.37451172	+45.59326172	-39.74853516	-78.24462891	+2896
+1458240828.33620000	+16.47949219	+1.92041016	-1.90283203	+52.33886719	-55.63476563	-133.54980469	+4904	+16.18505859	+4.78125000	-1.90283203	+29.37744141	-84.00146484	-24.76318359	+5744	+15.27099609	+1.05029297	-5.36132813	+45.63720703	-39.74853516	-78.24462891	+2884
+1458240828.34040000	+16.47949219	+1.93359375	-1.89404297	+52.36083984	-55.63476563	-133.52783203	+4912	+16.18505859	+4.79443359	-1.88085938	+29.39941406	-84.04541016	-24.76318359	+5752	+15.26660156	+1.05908203	-5.34814453	+45.70312500	-39.72656250	-78.26660156	+2876
+1458240828.34450010	+16.47949219	+1.94677734	-1.87646484	+52.42675781	-55.65673828	-133.54980469	+4920	+16.18505859	+4.80761719	-1.85888672	+29.28955078	-84.06738281	-24.63134766	+5756	+15.26660156	+1.06787109	-5.33056641	+45.79101563	-39.68261719	-78.33251953	+2872
+1458240828.34870000	+16.47509766	+1.95996094	-1.85888672	+52.51464844	-55.70068359	-133.57177734	+4932	+16.18505859	+4.82080078	-1.83691406	+29.13574219	-84.11132813	-24.45556641	+5764	+15.26660156	+1.07226563	-5.31298828	+45.87890625	-39.66064453	-78.42041016	+2868
+1458240828.35279990	+16.47509766	+1.98193359	-1.82812500	+52.69042969	-55.76660156	-133.63769531	+4940	+16.18945313	+4.84277344	-1.80615234	+28.91601563	-84.17724609	-24.19189453	+5772	+15.26220703	+1.07666016	-5.29541016	+45.96679688	-39.63867188	-78.53027344	+2868
+1458240828.35700010	+16.47509766	+2.00390625	-1.79736328	+52.88818359	-55.83251953	-133.72558594	+4952	+16.19384766	+4.85595703	-1.77539063	+28.76220703	-84.26513672	-24.01611328	+5780	+15.26220703	+1.07666016	-5.27783203	+46.05468750	-39.59472656	-78.64013672	+2868
+1458240828.36120010	+16.47070313	+2.03027344	-1.76660156	+53.10791016	-55.89843750	-133.85742188	+4960	+16.19824219	+4.86914063	-1.74902344	+28.56445313	-84.33105469	-23.81835938	+5784	+15.26220703	+1.07666016	-5.25585938	+46.14257813	-39.57275391	-78.77197266	+2872
+1458240828.36529990	+16.47070313	+2.05664063	-1.72705078	+53.37158203	-55.98632813	-134.01123047	+4964	+16.20263672	+4.88232422	-1.72265625	+28.30078125	-84.39697266	-23.51074219	+5792	+15.25781250	+1.08105469	-5.23828125	+46.23046875	-39.52880859	-78.88183594	+2876
+1458240828.36949990	+16.47070313	+2.07861328	-1.69189453	+53.61328125	-56.05224609	-134.14306641	+4972	+16.20703125	+4.89111328	-1.70068359	+27.94921875	-84.41894531	-23.15917969	+5796	+15.25781250	+1.08105469	-5.22509766	+46.31835938	-39.48486328	-78.96972656	+2888
+1458240828.37369990	+16.47070313	+2.09619141	-1.66113281	+53.81103516	-56.09619141	-134.25292969	+4972	+16.20703125	+4.90429688	-1.68310547	+27.55371094	-84.39697266	-22.76367188	+5796	+15.25341797	+1.08544922	-5.20751953	+46.36230469	-39.41894531	-79.03564453	+2896
+1458240828.37780000	+16.46630859	+2.11816406	-1.63476563	+54.00878906	-56.14013672	-134.36279297	+4972	+16.20703125	+4.91308594	-1.66992188	+27.15820313	-84.39697266	-22.32421875	+5800	+15.24902344	+1.08984375	-5.19433594	+46.42822266	-39.37500000	-79.05761719	+2908
+1458240828.38200000	+16.46630859	+2.13134766	-1.61279297	+54.14062500	-56.14013672	-134.45068359	+4972	+16.20263672	+4.92187500	-1.66113281	+26.69677734	-84.37500000	-21.86279297	+5804	+15.24462891	+1.09423828	-5.18554688	+46.45019531	-39.30908203	-79.03564453	+2920
+1458240828.38620000	+16.47070313	+2.14013672	-1.59521484	+54.20654297	-56.11816406	-134.49462891	+4968	+16.20263672	+4.92626953	-1.65673828	+26.12548828	-84.30908203	-21.26953125	+5808	+15.24023438	+1.09863281	-5.17675781	+46.42822266	-39.26513672	-78.99169922	+2936
+1458240828.39030000	+16.47070313	+2.14453125	-1.58642578	+54.20654297	-56.07421875	-134.49462891	+4964	+16.20263672	+4.93066406	-1.65673828	+25.55419922	-84.22119141	-20.69824219	+5808	+15.23583984	+1.10742188	-5.16796875	+46.40625000	-39.24316406	-78.88183594	+2948
+1458240828.39450000	+16.47509766	+2.14453125	-1.58642578	+54.18457031	-55.98632813	-134.47265625	+4956	+16.20263672	+4.92626953	-1.65673828	+25.07080078	-84.13330078	-20.21484375	+5812	+15.23144531	+1.11181641	-5.16357422	+46.34033203	-39.22119141	-78.75000000	+2960
+1458240828.39870000	+16.47509766	+2.14013672	-1.59082031	+54.09667969	-55.89843750	-134.42871094	+4952	+16.19824219	+4.92187500	-1.66552734	+24.60937500	-84.02343750	-19.79736328	+5816	+15.23144531	+1.12060547	-5.15917969	+46.27441406	-39.19921875	-78.57421875	+2968
+1458240828.40280010	+16.47949219	+2.13574219	-1.59521484	+53.98681641	-55.78857422	-134.38476563	+4948	+16.19384766	+4.91748047	-1.67431641	+24.25781250	-83.89160156	-19.46777344	+5820	+15.23144531	+1.12939453	-5.15917969	+46.18652344	-39.17724609	-78.37646484	+2976
+1458240828.40700010	+16.47949219	+2.12695313	-1.60400391	+53.85498047	-55.67871094	-134.29687500	+4948	+16.18945313	+4.91308594	-1.68750000	+23.84033203	-83.73779297	-19.02832031	+5828	+15.22705078	+1.13818359	-5.16357422	+46.07666016	-39.15527344	-78.13476563	+2980
+1458240828.41529990	+16.47949219	+2.10937500	-1.63037109	+53.52539063	-55.41503906	-134.09912109	+4948	+16.18066406	+4.90869141	-1.71386719	+23.02734375	-83.45214844	-18.23730469	+5840	+15.22265625	+1.16015625	-5.17236328	+45.85693359	-39.13330078	-77.58544922	+2980
+1458240828.41950010	+16.48388672	+2.09619141	-1.64355469	+53.34960938	-55.28320313	-133.98925781	+4952	+16.17626953	+4.90429688	-1.72265625	+22.67578125	-83.32031250	-17.90771484	+5844	+15.22265625	+1.16455078	-5.17236328	+45.72509766	-39.15527344	-77.34375000	+2976
+1458240828.42360000	+16.48388672	+2.08740234	-1.66113281	+53.19580078	-55.15136719	-133.90136719	+4960	+16.17626953	+4.89550781	-1.73583984	+22.34619141	-83.21044922	-17.57812500	+5852	+15.22705078	+1.17333984	-5.17236328	+45.61523438	-39.15527344	-77.12402344	+2972
+1458240828.42779990	+16.48388672	+2.07861328	-1.67431641	+53.04199219	-55.04150391	-133.81347656	+4964	+16.17187500	+4.89111328	-1.74462891	+22.03857422	-83.10058594	-17.31445313	+5860	+15.22705078	+1.17773438	-5.17236328	+45.50537109	-39.17724609	-76.92626953	+2960
+1458240828.43199990	+16.48828125	+2.06982422	-1.68750000	+52.88818359	-54.93164063	-133.72558594	+4968	+16.17187500	+4.88232422	-1.75341797	+21.77490234	-82.96875000	-17.07275391	+5868	+15.23144531	+1.17773438	-5.17236328	+45.39550781	-39.19921875	-76.75048828	+2948
+1458240828.43610000	+16.48828125	+2.06103516	-1.69628906	+52.75634766	-54.84375000	-133.65966797	+4976	+16.17187500	+4.88232422	-1.76220703	+21.57714844	-82.88085938	-16.87500000	+5876	+15.23583984	+1.18212891	-5.17236328	+45.35156250	-39.19921875	-76.59667969	+2932
+1458240828.44030000	+16.48388672	+2.05664063	-1.70507813	+52.66845703	-54.75585938	-133.59375000	+4980	+16.17187500	+4.87792969	-1.76220703	+21.42333984	-82.79296875	-16.74316406	+5880	+15.23583984	+1.18652344	-5.17236328	+45.30761719	-39.17724609	-76.50878906	+2916
+1458240828.44450000	+16.48388672	+2.05224609	-1.71386719	+52.58056641	-54.68994141	-133.57177734	+4988	+16.17187500	+4.87792969	-1.76660156	+21.26953125	-82.74902344	-16.58935547	+5884	+15.23583984	+1.18652344	-5.16796875	+45.28564453	-39.17724609	-76.46484375	+2904
+1458240828.44860010	+16.48388672	+2.04785156	-1.71826172	+52.51464844	-54.64599609	-133.52783203	+4992	+16.17187500	+4.87792969	-1.76220703	+21.15966797	-82.70507813	-16.45751953	+5892	+15.23583984	+1.18212891	-5.16796875	+45.28564453	-39.15527344	-76.44287109	+2892
+1458240828.45280000	+16.48388672	+2.04785156	-1.71826172	+52.47070313	-54.62402344	-133.52783203	+4996	+16.17187500	+4.87792969	-1.75781250	+21.09375000	-82.68310547	-16.36962891	+5896	+15.23144531	+1.18212891	-5.16357422	+45.28564453	-39.13330078	-76.46484375	+2880
+1458240828.46110010	+16.48388672	+2.05224609	-1.70947266	+52.49267578	-54.64599609	-133.57177734	+5008	+16.18066406	+4.88671875	-1.73583984	+21.24755859	-82.70507813	-16.50146484	+5908	+15.23583984	+1.17333984	-5.14599609	+45.35156250	-39.11132813	-76.61865234	+2864
+1458240828.46530010	+16.48388672	+2.05664063	-1.70068359	+52.51464844	-54.66796875	-133.61572266	+5012	+16.18505859	+4.89111328	-1.72265625	+21.44531250	-82.70507813	-16.67724609	+5916	+15.23144531	+1.16894531	-5.14599609	+45.37353516	-39.08935547	-76.68457031	+2860
+1458240828.46950010	+16.48388672	+2.06103516	-1.69189453	+52.58056641	-54.71191406	-133.65966797	+5016	+16.18945313	+4.89550781	-1.70947266	+21.73095703	-82.72705078	-16.91894531	+5920	+15.23144531	+1.16455078	-5.14160156	+45.41748047	-39.04541016	-76.75048828	+2856
+1458240828.47359990	+16.47949219	+2.06982422	-1.68310547	+52.62451172	-54.75585938	-133.72558594	+5020	+16.19384766	+4.90429688	-1.69628906	+22.12646484	-82.72705078	-17.29248047	+5924	+15.23144531	+1.16015625	-5.13720703	+45.46142578	-39.02343750	-76.83837891	+2856
+1458240828.47779990	+16.47949219	+2.07421875	-1.67431641	+52.66845703	-54.79980469	-133.76953125	+5024	+16.19384766	+4.91308594	-1.68310547	+22.69775391	-82.72705078	-17.81982422	+5932	+15.23144531	+1.15576172	-5.13281250	+45.50537109	-38.97949219	-76.88232422	+2856
+1458240828.48200010	+16.47949219	+2.08300781	-1.66113281	+52.71240234	-54.86572266	-133.81347656	+5024	+16.19824219	+4.92187500	-1.66992188	+23.37890625	-82.72705078	-18.43505859	+5936	+15.22705078	+1.15576172	-5.12841797	+45.54931641	-38.95751953	-76.94824219	+2860
+1458240828.48610000	+16.47509766	+2.09179688	-1.65234375	+52.77832031	-54.93164063	-133.85742188	+5028	+16.19824219	+4.93066406	-1.65234375	+24.14794922	-82.72705078	-19.18212891	+5940	+15.22705078	+1.15136719	-5.12402344	+45.59326172	-38.91357422	-77.03613281	+2864
+1458240828.49029990	+16.47509766	+2.10058594	-1.63916016	+52.82226563	-54.99755859	-133.90136719	+5028	+16.20263672	+4.93945313	-1.63916016	+25.18066406	-82.68310547	-20.14892578	+5944	+15.22265625	+1.14697266	-5.12402344	+45.63720703	-38.89160156	-77.08007813	+2868
+1458240828.49449990	+16.47509766	+2.10498047	-1.63037109	+52.86621094	-55.08544922	-133.94531250	+5028	+16.20703125	+4.94824219	-1.62597656	+26.30126953	-82.63916016	-21.22558594	+5948	+15.22265625	+1.14257813	-5.11962891	+45.65917969	-38.84765625	-77.14599609	+2876
+1458240828.49860000	+16.47509766	+2.11376953	-1.61718750	+52.88818359	-55.15136719	-133.96728516	+5028	+16.21142578	+4.95263672	-1.62158203	+27.53173828	-82.55126953	-22.39013672	+5948	+15.21826172	+1.13818359	-5.11962891	+45.68115234	-38.80371094	-77.18994141	+2884
+1458240828.50280000	+16.47070313	+2.12255859	-1.60839844	+52.88818359	-55.21728516	-133.98925781	+5028	+16.21142578	+4.95263672	-1.62158203	+29.04785156	-82.35351563	-23.88427734	+5952	+15.21826172	+1.13818359	-5.11962891	+45.70312500	-38.75976563	-77.21191406	+2892
+1458240828.50690010	+16.47070313	+2.12695313	-1.60400391	+52.82226563	-55.28320313	-133.96728516	+5024	+16.21142578	+4.95703125	-1.63037109	+30.38818359	-82.13378906	-25.20263672	+5952	+15.21826172	+1.13378906	-5.11962891	+45.72509766	-38.71582031	-77.21191406	+2900
+1458240828.51110010	+16.47070313	+2.13134766	-1.59960938	+52.75634766	-55.32714844	-133.92333984	+5020	+16.21142578	+4.95263672	-1.63916016	+31.77246094	-81.91406250	-26.58691406	+5952	+15.21386719	+1.12939453	-5.12402344	+45.72509766	-38.67187500	-77.18994141	+2908
+1458240828.51530000	+16.46630859	+2.13134766	-1.60400391	+52.60253906	-55.37109375	-133.81347656	+5016	+16.20703125	+4.94824219	-1.65234375	+33.48632813	-81.56250000	-28.27880859	+5956	+15.21386719	+1.12939453	-5.12402344	+45.70312500	-38.62792969	-77.14599609	+2916
+1458240828.51939990	+16.46630859	+2.13134766	-1.60839844	+52.40478516	-55.39306641	-133.70361328	+5012	+16.20263672	+4.94384766	-1.66552734	+35.00244141	-81.23291016	-29.79492188	+5960	+15.21386719	+1.12939453	-5.12841797	+45.68115234	-38.58398438	-77.08007813	+2924
+1458240828.52360010	+16.46630859	+2.12255859	-1.61279297	+52.18505859	-55.39306641	-133.54980469	+5008	+16.20263672	+4.93945313	-1.67871094	+36.40869141	-80.92529297	-31.20117188	+5964	+15.21386719	+1.12500000	-5.13281250	+45.63720703	-38.56201172	-76.99218750	+2932
+1458240828.52780010	+16.46630859	+2.11376953	-1.62597656	+51.87744141	-55.39306641	-133.35205078	+5008	+16.20703125	+4.93066406	-1.70947266	+37.90283203	-80.39794922	-32.71728516	+5968	+15.21386719	+1.12500000	-5.13720703	+45.59326172	-38.51806641	-76.90429688	+2936
+1458240828.53189990	+16.46630859	+2.10498047	-1.63916016	+51.52587891	-55.37109375	-133.13232422	+5008	+16.20703125	+4.92626953	-1.73583984	+39.08935547	-79.91455078	-33.92578125	+5972	+15.21386719	+1.12500000	-5.14599609	+45.54931641	-38.49609375	-76.79443359	+2940
+1458240828.53609990	+16.46630859	+2.09179688	-1.65673828	+51.17431641	-55.32714844	-132.89062500	+5012	+16.20263672	+4.91748047	-1.75341797	+40.53955078	-79.51904297	-35.39794922	+5976	+15.21386719	+1.12500000	-5.15039063	+45.50537109	-38.45214844	-76.66259766	+2944
+1458240828.54029990	+16.46630859	+2.07861328	-1.67431641	+50.75683594	-55.30517578	-132.60498047	+5016	+16.20263672	+4.91308594	-1.77539063	+42.09960938	-78.92578125	-36.95800781	+5976	+15.21386719	+1.12500000	-5.15917969	+45.41748047	-38.40820313	-76.48681641	+2944
+1458240828.54440000	+16.46630859	+2.06542969	-1.69628906	+50.31738281	-55.26123047	-132.27539063	+5020	+16.19384766	+4.91308594	-1.79736328	+43.24218750	-78.39843750	-38.07861328	+5980	+15.21386719	+1.12500000	-5.16796875	+45.35156250	-38.36425781	-76.31103516	+2940
+1458240828.54860000	+16.46630859	+2.04785156	-1.71386719	+49.87792969	-55.26123047	-131.94580078	+5024	+16.19384766	+4.91748047	-1.80175781	+44.67041016	-77.98095703	-39.48486328	+5980	+15.21386719	+1.12500000	-5.17675781	+45.28564453	-38.32031250	-76.13525391	+2932
+1458240828.55279990	+16.47070313	+2.03466797	-1.72705078	+49.39453125	-55.26123047	-131.57226563	+5028	+16.19824219	+4.92187500	-1.80615234	+45.83496094	-77.47558594	-40.60546875	+5984	+15.21386719	+1.12500000	-5.18554688	+45.19775391	-38.25439453	-75.87158203	+2924
+1458240828.55690000	+16.47070313	+2.02148438	-1.74023438	+48.93310547	-55.28320313	-131.19873047	+5036	+16.20263672	+4.92626953	-1.81494141	+47.02148438	-76.97021484	-41.74804688	+5984	+15.21386719	+1.12060547	-5.18994141	+45.13183594	-38.18847656	-75.69580078	+2916
+1458240828.56110000	+16.47070313	+2.01269531	-1.74462891	+48.51562500	-55.37109375	-130.82519531	+5036	+16.20703125	+4.93505859	-1.80615234	+48.51562500	-76.53076172	-43.19824219	+5984	+15.21386719	+1.11621094	-5.19433594	+45.08789063	-38.12255859	-75.58593750	+2904
+1458240828.56530000	+16.47070313	+2.00830078	-1.74902344	+48.03222656	-55.48095703	-130.38574219	+5040	+16.21142578	+4.94824219	-1.81054688	+49.61425781	-75.91552734	-44.16503906	+5984	+15.21386719	+1.10742188	-5.19433594	+45.08789063	-38.03466797	-75.49804688	+2892
+1458240828.56940010	+16.47070313	+2.00390625	-1.74462891	+47.57080078	-55.61279297	-129.90234375	+5040	+16.21142578	+4.96142578	-1.81933594	+50.60302734	-75.25634766	-45.02197266	+5984	+15.21386719	+1.09863281	-5.18994141	+45.08789063	-37.96875000	-75.45410156	+2884
+1458240828.57360010	+16.47070313	+2.00830078	-1.73583984	+47.13134766	-55.78857422	-129.41894531	+5040	+16.21142578	+4.97900391	-1.79296875	+52.14111328	-74.79492188	-46.45019531	+5988	+15.20947266	+1.08984375	-5.18994141	+45.13183594	-37.85888672	-75.43212891	+2872
+1458240828.57769990	+16.47070313	+2.01269531	-1.71826172	+46.53808594	-56.05224609	-128.75976563	+5040	+16.21582031	+5.00097656	-1.77539063	+53.39355469	-74.17968750	-47.48291016	+5992	+15.20507813	+1.08105469	-5.18554688	+45.17578125	-37.77099609	-75.45410156	+2868
+1458240828.58189990	+16.46630859	+2.01708984	-1.70068359	+45.94482422	-56.33789063	-128.05664063	+5040	+16.21582031	+5.01855469	-1.75781250	+54.53613281	-73.54248047	-48.42773438	+5996	+15.19628906	+1.07226563	-5.17675781	+45.24169922	-37.68310547	-75.49804688	+2864
+1458240828.58610010	+16.46630859	+2.02587891	-1.67871094	+45.30761719	-56.64550781	-127.30957031	+5040	+16.22460938	+5.04052734	-1.74023438	+55.72265625	-72.88330078	-49.46044922	+6000	+15.19189453	+1.05908203	-5.17236328	+45.28564453	-37.59521484	-75.56396484	+2868
+1458240828.59019990	+16.46630859	+2.03466797	-1.64355469	+44.27490234	-57.10693359	-126.12304688	+5040	+16.22900391	+5.06689453	-1.74462891	+56.53564453	-72.04833984	-49.96582031	+6004	+15.18310547	+1.04589844	-5.16357422	+45.32958984	-37.50732422	-75.60791016	+2872
+1458240828.59859990	+16.47070313	+2.04345703	-1.59082031	+42.31933594	-57.85400391	-123.92578125	+5028	+16.24218750	+5.10644531	-1.73583984	+58.49121094	-70.40039063	-51.45996094	+6004	+15.17431641	+1.01513672	-5.15039063	+45.39550781	-37.35351563	-75.71777344	+2888
+1458240828.60270000	+16.47070313	+2.03906250	-1.56445313	+40.71533203	-58.29345703	-122.25585938	+5016	+16.24218750	+5.13281250	-1.73583984	+59.34814453	-69.45556641	-51.98730469	+6004	+15.16992188	+1.00634766	-5.14599609	+45.43945313	-37.26562500	-75.71777344	+2896
+1458240828.60690000	+16.47509766	+2.03027344	-1.54687500	+39.26513672	-58.60107422	-120.78369141	+5004	+16.23779297	+5.15039063	-1.73583984	+60.11718750	-68.48876953	-52.49267578	+6000	+15.16113281	+0.99316406	-5.14599609	+45.48339844	-37.17773438	-75.69580078	+2908
+1458240828.61110000	+16.47949219	+2.02148438	-1.54687500	+37.70507813	-58.84277344	-119.17968750	+4992	+16.24218750	+5.17236328	-1.75341797	+60.79833984	-67.41210938	-52.88818359	+6004	+15.15234375	+0.97998047	-5.14160156	+45.46142578	-37.11181641	-75.62988281	+2920
+1458240828.61520000	+16.47949219	+1.99511719	-1.55126953	+35.77148438	-59.04052734	-117.33398438	+4980	+16.24218750	+5.18994141	-1.77539063	+61.36962891	-66.29150391	-53.15185547	+6004	+15.14355469	+0.97119141	-5.14599609	+45.43945313	-37.06787109	-75.52001953	+2932
+1458240828.61940000	+16.48388672	+1.96435547	-1.56005859	+33.85986328	-59.17236328	-115.53222656	+4972	+16.23779297	+5.20312500	-1.80175781	+61.91894531	-65.17089844	-53.41552734	+6008	+15.13476563	+0.95800781	-5.14599609	+45.39550781	-37.02392578	-75.38818359	+2944
+1458240828.62360000	+16.48828125	+1.93359375	-1.57763672	+31.86035156	-59.26025391	-113.66455078	+4964	+16.23779297	+5.20751953	-1.84130859	+62.29248047	-63.94042969	-53.54736328	+6008	+15.12597656	+0.94921875	-5.15039063	+45.32958984	-37.00195313	-75.21240234	+2956
+1458240828.62770010	+16.49267578	+1.89404297	-1.59960938	+29.75097656	-59.26025391	-111.73095703	+4956	+16.23339844	+5.21191406	-1.88525391	+62.66601563	-62.73193359	-53.65722656	+6012	+15.12597656	+0.94042969	-5.15478516	+45.24169922	-37.00195313	-74.97070313	+2964
+1458240828.63190010	+16.49707031	+1.85449219	-1.62158203	+27.59765625	-59.23828125	-109.77539063	+4952	+16.22460938	+5.22070313	-1.92480469	+63.06152344	-61.52343750	-53.76708984	+6016	+15.12158203	+0.93164063	-5.16357422	+45.13183594	-37.00195313	-74.72900391	+2968
+1458240828.63610010	+16.49707031	+1.81494141	-1.65673828	+25.42236328	-59.10644531	-107.79785156	+4948	+16.21582031	+5.22509766	-1.98632813	+63.25927734	-60.24902344	-53.72314453	+6020	+15.11718750	+0.92724609	-5.17236328	+45.02197266	-37.02392578	-74.44335938	+2972
+1458240828.64019990	+16.49707031	+1.77099609	-1.69628906	+23.22509766	-58.88671875	-105.82031250	+4948	+16.20263672	+5.22509766	-2.03027344	+63.65478516	-59.10644531	-53.87695313	+6020	+15.10839844	+0.92285156	-5.18115234	+44.89013672	-37.02392578	-74.09179688	+2968
+1458240828.64439990	+16.49267578	+1.72705078	-1.73583984	+21.04980469	-58.62304688	-103.88671875	+4948	+16.18945313	+5.22509766	-2.06982422	+63.94042969	-57.96386719	-53.92089844	+6024	+15.09960938	+0.91406250	-5.19433594	+44.75830078	-37.02392578	-73.74023438	+2964
+1458240828.64860010	+16.48828125	+1.68750000	-1.77978516	+19.00634766	-58.33740234	-102.06298828	+4952	+16.17626953	+5.22070313	-2.14453125	+63.91845703	-56.73339844	-53.65722656	+6028	+15.09082031	+0.90966797	-5.20751953	+44.62646484	-37.04589844	-73.41064453	+2956
+1458240828.65269990	+16.48828125	+1.65234375	-1.81933594	+17.05078125	-58.05175781	-100.26123047	+4952	+16.16748047	+5.21630859	-2.20166016	+64.16015625	-55.72265625	-53.65722656	+6032	+15.07763672	+0.90087891	-5.21630859	+44.47265625	-37.06787109	-73.05908203	+2944
+1458240828.65689990	+16.48388672	+1.60839844	-1.85449219	+15.20507813	-57.76611328	-98.63525391	+4952	+16.15429688	+5.22070313	-2.25000000	+64.40185547	-54.71191406	-53.65722656	+6036	+15.07324219	+0.88769531	-5.22509766	+44.34082031	-37.08984375	-72.79541016	+2928
+1458240828.66100000	+16.47949219	+1.56884766	-1.88525391	+13.57910156	-57.43652344	-97.22900391	+4952	+16.14111328	+5.21630859	-2.31152344	+64.46777344	-53.72314453	-53.45947266	+6040	+15.06445313	+0.87890625	-5.23388672	+44.25292969	-37.06787109	-72.57568359	+2912
+1458240828.66520000	+16.47070313	+1.53808594	-1.91601563	+12.06298828	-57.08496094	-95.82275391	+4956	+16.13232422	+5.21630859	-2.35546875	+64.68750000	-52.88818359	-53.45947266	+6036	+15.05566406	+0.86572266	-5.24267578	+44.14306641	-37.04589844	-72.33398438	+2892
+1458240828.66940000	+16.46630859	+1.51171875	-1.95117188	+10.72265625	-56.71142578	-94.59228516	+4952	+16.11474609	+5.22070313	-2.39941406	+64.88525391	-52.07519531	-53.37158203	+6040	+15.04687500	+0.84814453	-5.25585938	+44.05517578	-36.97998047	-72.13623047	+2872
+1458240828.67350010	+16.45751953	+1.48535156	-1.97314453	+9.55810547	-56.38183594	-93.51562500	+4948	+16.10156250	+5.22509766	-2.44775391	+64.97314453	-51.24023438	-53.17382813	+6040	+15.03369141	+0.83496094	-5.26464844	+44.01123047	-36.87011719	-71.96044922	+2852
+1458240828.67770000	+16.44873047	+1.47656250	-1.99072266	+8.54736328	-56.09619141	-92.43896484	+4940	+16.08837891	+5.22949219	-2.48291016	+65.19287109	-50.58105469	-53.15185547	+6036	+15.01611328	+0.81738281	-5.27343750	+43.94531250	-36.73828125	-71.85058594	+2836
+1458240828.68190000	+16.43994141	+1.45898438	-2.00390625	+7.64648438	-55.81054688	-91.53808594	+4932	+16.07958984	+5.23388672	-2.51367188	+65.41259766	-49.94384766	-53.10791016	+6036	+15.00292969	+0.79101563	-5.27783203	+43.90136719	-36.60644531	-71.80664063	+2820
+1458240828.69020010	+16.42236328	+1.44580078	-1.99951172	+6.41601563	-55.41503906	-90.13183594	+4912	+16.06201172	+5.24267578	-2.57080078	+65.74218750	-48.80126953	-52.91015625	+6028	+14.96777344	+0.73828125	-5.29101563	+43.85742188	-36.25488281	-71.76269531	+2796
+1458240828.69440010	+16.41796875	+1.43261719	-1.99511719	+5.99853516	-55.23925781	-89.60449219	+4900	+16.05761719	+5.24707031	-2.59277344	+65.93994141	-48.27392578	-52.84423828	+6020	+14.95458984	+0.70312500	-5.29541016	+43.83544922	-36.03515625	-71.80664063	+2788
+1458240828.69849990	+16.40917969	+1.42382813	-1.99072266	+5.71289063	-55.06347656	-89.25292969	+4888	+16.04882813	+5.25146484	-2.61474609	+66.11572266	-47.74658203	-52.77832031	+6012	+14.93701172	+0.67236328	-5.29980469	+43.85742188	-35.79345703	-71.85058594	+2784
+1458240828.70269990	+16.40478516	+1.42822266	-1.99072266	+5.55908203	-54.82177734	-88.85742188	+4872	+16.04003906	+5.26025391	-2.63671875	+66.29150391	-47.24121094	-52.69042969	+6000	+14.91943359	+0.63720703	-5.30859375	+43.83544922	-35.48583984	-71.85058594	+2780
+1458240828.70689990	+16.39599609	+1.42382813	-1.99511719	+5.47119141	-54.58007813	-88.59375000	+4856	+16.03564453	+5.25585938	-2.66308594	+66.37939453	-46.71386719	-52.53662109	+5984	+14.89746094	+0.60205078	-5.31738281	+43.81347656	-35.17822266	-71.85058594	+2780
+1458240828.71100000	+16.39160156	+1.41503906	-1.99072266	+5.53710938	-54.36035156	-88.48388672	+4840	+16.02685547	+5.25146484	-2.69384766	+66.44531250	-46.18652344	-52.36083984	+5972	+14.87548828	+0.57128906	-5.32617188	+43.81347656	-34.89257813	-71.85058594	+2784
+1458240828.71519990	+16.38281250	+1.42382813	-1.99072266	+5.69091797	-54.16259766	-88.35205078	+4824	+16.02246094	+5.25146484	-2.71582031	+66.53320313	-45.72509766	-52.22900391	+5956	+14.84912109	+0.53173828	-5.33496094	+43.79150391	-34.54101563	-71.85058594	+2788
+1458240828.71939990	+16.37841797	+1.41064453	-1.98632813	+5.86669922	-53.96484375	-88.35205078	+4804	+16.01367188	+5.23828125	-2.73779297	+66.59912109	-45.24169922	-52.09716797	+5944	+14.82714844	+0.49218750	-5.33935547	+43.74755859	-34.21142578	-71.82861328	+2796
+1458240828.72350000	+16.37841797	+1.39746094	-1.99072266	+6.17431641	-53.72314453	-88.50585938	+4788	+16.01367188	+5.22070313	-2.77294922	+66.55517578	-44.75830078	-51.87744141	+5928	+14.80517578	+0.44824219	-5.34375000	+43.68164063	-33.90380859	-71.85058594	+2808
+1458240828.72770000	+16.37841797	+1.39306641	-2.00390625	+6.48193359	-53.45947266	-88.59375000	+4772	+16.00927734	+5.21191406	-2.81689453	+66.48925781	-44.23095703	-51.59179688	+5912	+14.78759766	+0.40869141	-5.35693359	+43.59375000	-33.55224609	-71.74072266	+2816
+1458240828.73180010	+16.37841797	+1.37548828	-2.01708984	+6.83349609	-53.12988281	-88.79150391	+4756	+16.00048828	+5.18994141	-2.86083984	+66.35742188	-43.72558594	-51.24023438	+5896	+14.76562500	+0.36914063	-5.37011719	+43.50585938	-33.20068359	-71.63085938	+2820
+1458240828.73600010	+16.37841797	+1.35791016	-2.04345703	+7.29492188	-52.75634766	-89.07714844	+4744	+15.99169922	+5.16357422	-2.91796875	+66.13769531	-43.15429688	-50.84472656	+5880	+14.74365234	+0.33398438	-5.37890625	+43.41796875	-32.89306641	-71.49902344	+2824
+1458240828.74020000	+16.37841797	+1.34472656	-2.07421875	+7.75634766	-52.31689453	-89.31884766	+4728	+15.97851563	+5.14160156	-2.97070313	+65.98388672	-42.64892578	-50.47119141	+5864	+14.72607422	+0.30322266	-5.39648438	+43.33007813	-32.51953125	-71.27929688	+2824
+1458240828.74429990	+16.37402344	+1.32275391	-2.10937500	+8.23974609	-51.83349609	-89.60449219	+4716	+15.96972656	+5.10644531	-3.02783203	+65.72021484	-42.16552734	-50.05371094	+5848	+14.69970703	+0.26806641	-5.40966797	+43.19824219	-32.18994141	-71.03759766	+2824
+1458240828.74850010	+16.37841797	+1.29199219	-2.14892578	+8.76708984	-51.35009766	-89.95605469	+4708	+15.95654297	+5.07128906	-3.09814453	+65.34667969	-41.63818359	-49.48242188	+5836	+14.67773438	+0.23291016	-5.41845703	+43.06640625	-31.90429688	-70.83984375	+2824
+1458240828.75270010	+16.37841797	+1.26562500	-2.19726563	+9.44824219	-50.66894531	-90.37353516	+4700	+15.94775391	+5.03613281	-3.16406250	+64.99511719	-41.17675781	-48.97705078	+5820	+14.66015625	+0.19775391	-5.42724609	+42.93457031	-31.61865234	-70.57617188	+2816
+1458240828.75679990	+16.38281250	+1.23486328	-2.25000000	+10.06347656	-50.05371094	-90.76904297	+4692	+15.93896484	+4.99218750	-3.23437500	+64.59960938	-40.71533203	-48.42773438	+5804	+14.64257813	+0.15820313	-5.43603516	+42.80273438	-31.31103516	-70.35644531	+2808
+1458240828.76099990	+16.38281250	+1.19970703	-2.29394531	+10.67871094	-49.46044922	-91.18652344	+4688	+15.92578125	+4.94824219	-3.30468750	+64.16015625	-40.29785156	-47.83447266	+5788	+14.62060547	+0.11865234	-5.44042969	+42.67089844	-31.02539063	-70.15869141	+2796
+1458240828.76519990	+16.38720703	+1.16455078	-2.36425781	+11.51367188	-48.55957031	-91.64794922	+4684	+15.91699219	+4.91308594	-3.36621094	+63.76464844	-39.92431641	-47.30712891	+5768	+14.60302734	+0.08349609	-5.45361328	+42.53906250	-30.65185547	-69.85107422	+2780
+1458240828.76930000	+16.38720703	+1.12939453	-2.42578125	+12.15087891	-47.76855469	-91.99951172	+4680	+15.90380859	+4.87353516	-3.43212891	+63.30322266	-39.52880859	-46.69189453	+5752	+14.58544922	+0.04394531	-5.46679688	+42.38525391	-30.30029297	-69.56542969	+2764
+1458240828.77350000	+16.38720703	+1.09863281	-2.47412109	+12.76611328	-47.08740234	-92.35107422	+4672	+15.89062500	+4.83398438	-3.50244141	+62.79785156	-39.15527344	-46.01074219	+5736	+14.55468750	+0.00878906	-5.47558594	+42.27539063	-29.92675781	-69.27978516	+2744
+1458240828.77769990	+16.38720703	+1.07226563	-2.52685547	+13.44726563	-46.31835938	-92.65869141	+4668	+15.87744141	+4.79443359	-3.55957031	+62.33642578	-38.84765625	-45.46142578	+5712	+14.53271484	-0.02636719	-5.47998047	+42.18750000	-29.53125000	-68.99414063	+2724
+1458240828.78180000	+16.38281250	+1.04589844	-2.58398438	+14.08447266	-45.52734375	-92.94433594	+4664	+15.86425781	+4.75048828	-3.62109375	+61.83105469	-38.56201172	-44.82421875	+5696	+14.50634766	-0.07470703	-5.48876953	+42.05566406	-29.13574219	-68.77441406	+2708
+1458240828.78600000	+16.38281250	+1.01513672	-2.62353516	+14.72167969	-44.82421875	-93.22998047	+4656	+15.85546875	+4.70654297	-3.67382813	+61.25976563	-38.32031250	-44.18701172	+5676	+14.47998047	-0.11865234	-5.48876953	+41.96777344	-28.71826172	-68.55468750	+2688
+1458240828.79020000	+16.38281250	+0.99316406	-2.66308594	+15.40283203	-44.12109375	-93.49365234	+4648	+15.85107422	+4.65820313	-3.72216797	+60.66650391	-38.10058594	-43.59375000	+5656	+14.45361328	-0.16259766	-5.49316406	+41.85791016	-28.27880859	-68.31298828	+2668
+1458240828.79430010	+16.38281250	+0.97119141	-2.70703125	+16.12792969	-43.39599609	-93.75732422	+4640	+15.84667969	+4.61865234	-3.77050781	+60.07324219	-37.88085938	-42.95654297	+5636	+14.43164063	-0.21972656	-5.50195313	+41.74804688	-27.79541016	-68.13720703	+2652
+1458240828.79850010	+16.37841797	+0.94921875	-2.73339844	+16.83105469	-42.71484375	-94.02099609	+4628	+15.84228516	+4.57470703	-3.81005859	+59.50195313	-37.72705078	-42.36328125	+5612	+14.40087891	-0.27246094	-5.50195313	+41.68212891	-27.24609375	-67.96142578	+2636
+1458240828.80270000	+16.37402344	+0.93603516	-2.76416016	+17.55615234	-42.01171875	-94.24072266	+4616	+15.83789063	+4.53076172	-3.84521484	+58.88671875	-37.52929688	-41.74804688	+5588	+14.36572266	-0.32519531	-5.51074219	+41.59423828	-26.67480469	-67.71972656	+2624
+1458240828.80679990	+16.36962891	+0.91845703	-2.79492188	+18.28125000	-41.28662109	-94.46044922	+4600	+15.83349609	+4.48681641	-3.88476563	+58.24951172	-37.35351563	-41.11083984	+5560	+14.33056641	-0.38232422	-5.51953125	+41.50634766	-26.05957031	-67.52197266	+2616
+1458240828.81100010	+16.36083984	+0.90087891	-2.82568359	+19.00634766	-40.56152344	-94.65820313	+4588	+15.83349609	+4.44287109	-3.91552734	+57.59033203	-37.22167969	-40.47363281	+5536	+14.29541016	-0.44384766	-5.52832031	+41.41845703	-25.44433594	-67.32421875	+2608
+1458240828.81510000	+16.35644531	+0.88769531	-2.84326172	+19.75341797	-39.96826172	-94.87792969	+4568	+15.82910156	+4.39013672	-3.94628906	+56.84326172	-37.06787109	-39.81445313	+5512	+14.25585938	-0.50097656	-5.53271484	+41.33056641	-24.82910156	-67.12646484	+2604
+1458240828.81929990	+16.34765625	+0.87011719	-2.85644531	+20.50048828	-39.37500000	-95.09765625	+4552	+15.82910156	+4.33740234	-3.97705078	+56.09619141	-36.91406250	-39.17724609	+5484	+14.22070313	-0.56689453	-5.53710938	+41.22070313	-24.19189453	-66.95068359	+2604
+1458240828.82349990	+16.33886719	+0.84814453	-2.88281250	+21.24755859	-38.69384766	-95.31738281	+4532	+15.83349609	+4.28027344	-4.00341797	+55.34912109	-36.80419922	-38.56201172	+5460	+14.18554688	-0.63720703	-5.53271484	+41.15478516	-23.59863281	-66.84082031	+2604
+1458240828.82760000	+16.33007813	+0.83496094	-2.90478516	+22.01660156	-38.07861328	-95.53710938	+4516	+15.83349609	+4.22314453	-4.03417969	+54.51416016	-36.58447266	-37.85888672	+5432	+14.15039063	-0.69433594	-5.54150391	+41.08886719	-22.96142578	-66.62109375	+2604
+1458240828.83180000	+16.32128906	+0.81298828	-2.92675781	+22.78564453	-37.46337891	-95.75683594	+4500	+15.83349609	+4.16601563	-4.07373047	+53.72314453	-36.36474609	-37.17773438	+5404	+14.11523438	-0.76464844	-5.54589844	+40.97900391	-22.28027344	-66.40136719	+2612
+1458240828.83600000	+16.30810547	+0.79101563	-2.95751953	+23.51074219	-36.76025391	-95.93261719	+4492	+15.83349609	+4.10888672	-4.10449219	+52.93212891	-36.14501953	-36.49658203	+5376	+14.07568359	-0.83496094	-5.54589844	+40.89111328	-21.62109375	-66.20361328	+2620
+1458240828.84010000	+16.29052734	+0.77343750	-2.98828125	+24.25781250	-36.07910156	-96.10839844	+4480	+15.82910156	+4.04736328	-4.14404297	+52.05322266	-35.83740234	-35.72753906	+5348	+14.03613281	-0.89648438	-5.55468750	+40.82519531	-20.96191406	-65.89599609	+2628
+1458240828.84430000	+16.27294922	+0.73828125	-3.01904297	+24.91699219	-35.41992188	-96.21826172	+4472	+15.82470703	+3.97265625	-4.18359375	+51.15234375	-35.55175781	-34.95849609	+5320	+13.99218750	-0.96240234	-5.55908203	+40.73730469	-20.30273438	-65.58837891	+2636
+1458240828.84850000	+16.25537109	+0.70312500	-3.06298828	+25.51025391	-34.65087891	-96.28417969	+4468	+15.81591797	+3.90234375	-4.22753906	+50.22949219	-35.26611328	-34.18945313	+5296	+13.95703125	-1.03271484	-5.55029297	+40.62744141	-19.73144531	-65.34667969	+2640
+1458240828.85260010	+16.23779297	+0.67236328	-3.11132813	+26.14746094	-33.92578125	-96.32812500	+4460	+15.81152344	+3.82763672	-4.28027344	+49.26269531	-34.84863281	-33.31054688	+5272	+13.92626953	-1.08984375	-5.55029297	+40.58349609	-19.16015625	-64.97314453	+2644
+1458240828.85680010	+16.22460938	+0.62841797	-3.15966797	+26.69677734	-33.20068359	-96.35009766	+4456	+15.80273438	+3.74853516	-4.33300781	+48.29589844	-34.45312500	-32.47558594	+5244	+13.89111328	-1.15576172	-5.55029297	+40.49560547	-18.56689453	-64.59960938	+2648
+1458240828.86100010	+16.20703125	+0.58007813	-3.20800781	+27.18017578	-32.47558594	-96.32812500	+4448	+15.78955078	+3.66943359	-4.38134766	+47.32910156	-34.07958984	-31.64062500	+5220	+13.85595703	-1.22167969	-5.53271484	+40.40771484	-18.03955078	-64.29199219	+2652
+1458240828.86509990	+16.18505859	+0.53613281	-3.26953125	+27.66357422	-31.59667969	-96.19628906	+4440	+15.78076172	+3.59912109	-4.43847656	+46.38427734	-33.59619141	-30.71777344	+5188	+13.82519531	-1.27880859	-5.53271484	+40.36376953	-17.44628906	-63.76464844	+2652
+1458240828.86929990	+16.16308594	+0.48339844	-3.34423828	+28.03710938	-30.71777344	-95.97656250	+4436	+15.76757813	+3.51562500	-4.50000000	+45.37353516	-33.09082031	-29.72900391	+5164	+13.79003906	-1.34472656	-5.53710938	+40.25390625	-16.85302734	-63.21533203	+2652
+1458240828.87350010	+16.13671875	+0.42187500	-3.40136719	+28.32275391	-29.92675781	-95.71289063	+4428	+15.75000000	+3.42773438	-4.55273438	+44.31884766	-32.65136719	-28.76220703	+5136	+13.75048828	-1.40625000	-5.52392578	+40.14404297	-16.30371094	-62.73193359	+2648
+1458240828.87760000	+16.11035156	+0.36914063	-3.46728516	+28.60839844	-29.04785156	-95.36132813	+4420	+15.73242188	+3.33984375	-4.60546875	+43.28613281	-32.12402344	-27.75146484	+5104	+13.71533203	-1.46337891	-5.52392578	+40.07812500	-15.73242188	-62.07275391	+2640
+1458240828.88179990	+16.08398438	+0.30322266	-3.53759766	+28.80615234	-28.16894531	-94.94384766	+4408	+15.71484375	+3.25195313	-4.65820313	+42.20947266	-31.59667969	-26.69677734	+5076	+13.67578125	-1.52490234	-5.52392578	+39.94628906	-15.11718750	-61.43554688	+2636
+1458240828.88590000	+16.06201172	+0.23730469	-3.59033203	+28.93798828	-27.44384766	-94.50439453	+4392	+15.69287109	+3.16406250	-4.70214844	+41.13281250	-31.15722656	-25.68603516	+5048	+13.63623047	-1.59521484	-5.50634766	+39.83642578	-14.63378906	-60.88623047	+2628
+1458240828.89010000	+16.04003906	+0.17578125	-3.65625000	+29.02587891	-26.58691406	-93.95507813	+4376	+15.67529297	+3.08056641	-4.74609375	+40.10009766	-30.65185547	-24.60937500	+5012	+13.59667969	-1.64794922	-5.49755859	+39.74853516	-14.08447266	-60.16113281	+2612
+1458240828.89430000	+16.01367188	+0.11425781	-3.72656250	+29.09179688	-25.72998047	-93.38378906	+4360	+15.65771484	+2.99267578	-4.79003906	+39.04541016	-30.14648438	-23.55468750	+4980	+13.56152344	-1.72265625	-5.49316406	+39.59472656	-13.49121094	-59.47998047	+2604
+1458240828.89840010	+15.98730469	+0.04833984	-3.76611328	+29.11376953	-25.02685547	-92.79052734	+4340	+15.63574219	+2.90478516	-4.81640625	+38.03466797	-29.70703125	-22.52197266	+4944	+13.51318359	-1.79296875	-5.48437500	+39.44091797	-12.89794922	-58.77685547	+2592
+1458240828.90260000	+15.95654297	-0.02197266	-3.81884766	+29.06982422	-24.23583984	-92.13134766	+4324	+15.61816406	+2.81689453	-4.84277344	+37.00195313	-29.22363281	-21.48925781	+4904	+13.46044922	-1.85449219	-5.47998047	+39.33105469	-12.30468750	-57.98583984	+2580
+1458240828.90680000	+15.93017578	-0.08349609	-3.86718750	+29.02587891	-23.48876953	-91.45019531	+4304	+15.59619141	+2.72900391	-4.86914063	+35.99121094	-28.76220703	-20.45654297	+4864	+13.41210938	-1.92919922	-5.47998047	+39.15527344	-11.66748047	-57.23876953	+2572
+1458240828.91090010	+15.89941406	-0.14941406	-3.89794922	+28.95996094	-22.87353516	-90.74707031	+4280	+15.56542969	+2.64111328	-4.88232422	+35.00244141	-28.34472656	-19.44580078	+4824	+13.35937500	-2.00390625	-5.47558594	+38.97949219	-11.05224609	-56.49169922	+2564
+1458240828.91510010	+15.86865234	-0.21533203	-3.92431641	+28.87207031	-22.28027344	-90.06591797	+4260	+15.54345703	+2.55761719	-4.88232422	+34.05761719	-27.97119141	-18.50097656	+4780	+13.30224609	-2.07421875	-5.46679688	+38.86962891	-10.48095703	-55.72265625	+2556
+1458240828.91930010	+15.84228516	-0.27246094	-3.94628906	+28.80615234	-21.70898438	-89.40673828	+4236	+15.51708984	+2.47412109	-4.88232422	+33.15673828	-27.64160156	-17.57812500	+4736	+13.24511719	-2.15771484	-5.46240234	+38.67187500	-9.88769531	-55.04150391	+2552
+1458240828.92339990	+15.80712891	-0.33398438	-3.95947266	+28.71826172	-21.20361328	-88.74755859	+4212	+15.49511719	+2.39062500	-4.87353516	+32.29980469	-27.33398438	-16.69921875	+4688	+13.18798828	-2.23681641	-5.45361328	+38.49609375	-9.31640625	-54.36035156	+2548
+1458240828.92759990	+15.78076172	-0.39990234	-3.96386719	+28.60839844	-20.76416016	-88.11035156	+4192	+15.47314453	+2.31591797	-4.86035156	+31.46484375	-27.02636719	-15.82031250	+4640	+13.12646484	-2.31152344	-5.44921875	+38.38623047	-8.76708984	-53.65722656	+2544
+1458240828.93179990	+15.75000000	-0.46142578	-3.96386719	+28.52050781	-20.32470703	-87.51708984	+4168	+15.45117188	+2.22363281	-4.84716797	+30.60791016	-26.74072266	-15.00732422	+4596	+13.06494141	-2.39941406	-5.44042969	+38.21044922	-8.21777344	-52.99804688	+2544
+1458240828.93590000	+15.71044922	-0.52294922	-3.96826172	+28.41064453	-19.86328125	-86.90185547	+4152	+15.42041016	+2.14013672	-4.83398438	+29.79492188	-26.45507813	-14.19433594	+4548	+13.00341797	-2.48291016	-5.43603516	+38.05664063	-7.62451172	-52.31689453	+2544
+1458240828.94010000	+15.67529297	-0.58447266	-3.96386719	+28.32275391	-19.48974609	-86.33056641	+4136	+15.38964844	+2.05224609	-4.80761719	+29.00390625	-26.23535156	-13.44726563	+4504	+12.93750000	-2.55322266	-5.43164063	+37.96875000	-7.14111328	-51.67968750	+2540
+1458240828.94429990	+15.63574219	-0.64599609	-3.95947266	+28.21289063	-19.13818359	-85.80322266	+4120	+15.35888672	+1.96435547	-4.77685547	+28.21289063	-26.03759766	-12.70019531	+4464	+12.87158203	-2.63671875	-5.42285156	+37.85888672	-6.63574219	-51.06445313	+2544
+1458240828.94840000	+15.59619141	-0.71191406	-3.95507813	+28.12500000	-18.76464844	-85.27587891	+4104	+15.33251953	+1.88085938	-4.75488281	+27.39990234	-25.86181641	-11.93115234	+4420	+12.81445313	-2.72021484	-5.40527344	+37.74902344	-6.19628906	-50.51513672	+2544
+1458240828.95260000	+15.56103516	-0.76904297	-3.94189453	+28.08105469	-18.47900391	-84.77050781	+4092	+15.30175781	+1.79736328	-4.72412109	+26.60888672	-25.70800781	-11.18408203	+4376	+12.75292969	-2.79052734	-5.38769531	+37.72705078	-5.82275391	-49.94384766	+2544
+1458240828.95680000	+15.52148438	-0.83935547	-3.93310547	+28.01513672	-18.17138672	-84.33105469	+4080	+15.27539063	+1.70068359	-4.69335938	+25.77392578	-25.57617188	-10.45898438	+4336	+12.69580078	-2.86962891	-5.37011719	+37.66113281	-5.40527344	-49.41650391	+2544
+1458240828.96090010	+15.47753906	-0.90527344	-3.92871094	+27.97119141	-17.81982422	-83.89160156	+4068	+15.24462891	+1.60839844	-4.66259766	+24.89501953	-25.44433594	-9.66796875	+4292	+12.63867188	-2.94873047	-5.34375000	+37.61718750	-5.05371094	-48.95507813	+2548
+1458240828.96510000	+15.43359375	-0.96240234	-3.92871094	+27.97119141	-17.42431641	-83.38623047	+4056	+15.21386719	+1.51171875	-4.63623047	+23.99414063	-25.29052734	-8.92089844	+4252	+12.58154297	-3.01464844	-5.31738281	+37.68310547	-4.72412109	-48.40576172	+2544
+1458240828.96919990	+15.39404297	-1.03271484	-3.92871094	+27.90527344	-17.05078125	-82.94677734	+4048	+15.17871094	+1.41064453	-4.60986328	+23.07128906	-25.15869141	-8.10791016	+4208	+12.52441406	-3.08496094	-5.29541016	+37.70507813	-4.37255859	-47.90039063	+2544
+1458240828.97340010	+15.34130859	-1.09863281	-3.93310547	+27.88330078	-16.63330078	-82.48535156	+4036	+15.14355469	+1.30957031	-4.58349609	+22.03857422	-25.02685547	-7.25097656	+4164	+12.47167969	-3.15527344	-5.26025391	+37.74902344	-4.08691406	-47.46093750	+2544
+1458240828.97760010	+15.29296875	-1.15136719	-3.94628906	+27.97119141	-16.19384766	-81.97998047	+4020	+15.10839844	+1.20849609	-4.55273438	+21.00585938	-24.91699219	-6.41601563	+4124	+12.41894531	-3.21240234	-5.22509766	+37.90283203	-3.84521484	-46.95556641	+2544
+1458240828.98169990	+15.24462891	-1.22167969	-3.95507813	+27.97119141	-15.73242188	-81.49658203	+4008	+15.06884766	+1.10302734	-4.52197266	+19.92919922	-24.82910156	-5.51513672	+4084	+12.36621094	-3.27832031	-5.18994141	+38.01269531	-3.55957031	-46.47216797	+2540
+1458240828.98589990	+15.19189453	-1.29199219	-3.96386719	+27.99316406	-15.31494141	-81.05712891	+3992	+15.03369141	+0.99755859	-4.49121094	+18.76464844	-24.76318359	-4.57031250	+4040	+12.31347656	-3.34423828	-5.14599609	+38.12255859	-3.33984375	-46.09863281	+2540
+1458240828.99009990	+15.14355469	-1.34472656	-3.97265625	+28.12500000	-14.87548828	-80.57373047	+3972	+14.99414063	+0.89208984	-4.46484375	+17.57812500	-24.65332031	-3.64746094	+4000	+12.26513672	-3.39697266	-5.10205078	+38.34228516	-3.14208984	-45.61523438	+2532
+1458240828.99420000	+15.09960938	-1.41064453	-3.98144531	+28.21289063	-14.43603516	-80.11230469	+3952	+14.95458984	+0.78222656	-4.43847656	+16.39160156	-24.52148438	-2.70263672	+3960	+12.21679688	-3.46289063	-5.06250000	+38.49609375	-2.90039063	-45.17578125	+2528
+1458240828.99840000	+15.04248047	-1.47656250	-3.99023438	+28.32275391	-13.97460938	-79.67285156	+3932	+14.91064453	+0.67675781	-4.40332031	+15.16113281	-24.45556641	-1.73583984	+3916	+12.16406250	-3.52880859	-5.01855469	+38.64990234	-2.63671875	-44.78027344	+2524
+1458240829.00260000	+14.98974609	-1.52490234	-3.99902344	+28.54248047	-13.51318359	-79.16748047	+3904	+14.86669922	+0.56250000	-4.36816406	+13.86474609	-24.36767578	-0.81298828	+3880	+12.11132813	-3.58154297	-4.97460938	+38.91357422	-2.43896484	-44.31884766	+2512
+1458240829.00670000	+14.93261719	-1.58642578	-4.00781250	+28.69628906	-13.05175781	-78.68408203	+3880	+14.82275391	+0.45703125	-4.32861328	+12.61230469	-24.27978516	+0.10986328	+3840	+12.05859375	-3.64746094	-4.93945313	+39.08935547	-2.17529297	-43.87939453	+2504
+1458240829.01090000	+14.87548828	-1.64355469	-4.01220703	+28.85009766	-12.63427734	-78.24462891	+3848	+14.77441406	+0.35595703	-4.28906250	+11.35986328	-24.21386719	+1.05468750	+3804	+12.01025391	-3.71337891	-4.89550781	+39.28710938	-1.93359375	-43.48388672	+2496
+1458240829.01510000	+14.81835938	-1.69189453	-4.00781250	+29.11376953	-12.30468750	-77.80517578	+3816	+14.72607422	+0.25048828	-4.24511719	+10.08544922	-24.14794922	+1.93359375	+3768	+11.95312500	-3.77050781	-4.85156250	+39.55078125	-1.73583984	-43.06640625	+2484
+1458240829.01920010	+14.76562500	-1.74902344	-3.99902344	+29.31152344	-11.97509766	-77.40966797	+3784	+14.67773438	+0.14062500	-4.20556641	+8.83300781	-24.08203125	+2.79052734	+3736	+11.89599609	-3.84082031	-4.81201172	+39.72656250	-1.49414063	-42.69287109	+2476
+1458240829.02340010	+14.70410156	-1.80175781	-3.98144531	+29.53125000	-11.66748047	-77.03613281	+3752	+14.62939453	+0.03955078	-4.15722656	+7.62451172	-24.03808594	+3.60351563	+3704	+11.83886719	-3.91113281	-4.77246094	+39.92431641	-1.25244141	-42.31933594	+2468
+1458240829.02760000	+14.65136719	-1.84570313	-3.96386719	+29.86083984	-11.42578125	-76.68457031	+3716	+14.58105469	-0.06591797	-4.10888672	+6.39404297	-23.99414063	+4.37255859	+3676	+11.78173828	-3.97265625	-4.73730469	+40.16601563	-1.03271484	-41.92382813	+2456
+1458240829.03169990	+14.59423828	-1.89843750	-3.94189453	+30.14648438	-11.16210938	-76.35498047	+3684	+14.53271484	-0.17138672	-4.06494141	+5.20751953	-23.95019531	+5.09765625	+3648	+11.72021484	-4.04736328	-4.70214844	+40.34179688	-0.74707031	-41.52832031	+2452
+1458240829.03590010	+14.52832031	-1.94677734	-3.91992188	+30.43212891	-10.92041016	-76.02539063	+3656	+14.48437500	-0.26806641	-4.00781250	+4.06494141	-23.92822266	+5.80078125	+3624	+11.65869141	-4.12207031	-4.67138672	+40.53955078	-0.48339844	-41.17675781	+2444
+1458240829.04000000	+14.46679688	-1.98193359	-3.88916016	+30.80566406	-10.74462891	-75.69580078	+3624	+14.43164063	-0.37353516	-3.95947266	+2.87841797	-23.88427734	+6.45996094	+3600	+11.59277344	-4.19238281	-4.63623047	+40.73730469	-0.24169922	-40.78125000	+2436
+1458240829.04419990	+14.40527344	-2.03027344	-3.86279297	+31.11328125	-10.52490234	-75.38818359	+3600	+14.37890625	-0.47460938	-3.90673828	+1.71386719	-23.81835938	+7.09716797	+3580	+11.52685547	-4.26708984	-4.60986328	+40.93505859	+0.04394531	-40.40771484	+2432
+1458240829.04839990	+14.33935547	-2.07861328	-3.83203125	+31.42089844	-10.34912109	-75.12451172	+3580	+14.33056641	-0.57568359	-3.85400391	+0.61523438	-23.81835938	+7.71240234	+3560	+11.46533203	-4.34179688	-4.57470703	+41.13281250	+0.28564453	-40.07812500	+2428
+1458240829.05250000	+14.27783203	-2.11816406	-3.79687500	+31.79443359	-10.17333984	-74.81689453	+3556	+14.28222656	-0.66357422	-3.80566406	-0.41748047	-23.70849609	+8.32763672	+3536	+11.39941406	-4.41210938	-4.53955078	+41.35253906	+0.50537109	-39.70458984	+2424
+1458240829.05670000	+14.21191406	-2.16650391	-3.77050781	+32.10205078	-9.97558594	-74.57519531	+3536	+14.22949219	-0.77343750	-3.76171875	-1.49414063	-23.59863281	+8.87695313	+3520	+11.33349609	-4.48681641	-4.51318359	+41.57226563	+0.79101563	-39.30908203	+2424
+1458240829.06090000	+14.15039063	-2.21044922	-3.73535156	+32.40966797	-9.79980469	-74.33349609	+3520	+14.17675781	-0.87451172	-3.70898438	-2.52685547	-23.53271484	+9.40429688	+3504	+11.27197266	-4.56152344	-4.47363281	+41.77001953	+1.03271484	-39.00146484	+2428
+1458240829.06500010	+14.08447266	-2.25000000	-3.70898438	+32.78320313	-9.53613281	-74.00390625	+3496	+14.12402344	-0.97119141	-3.66943359	-3.51562500	-23.33496094	+9.93164063	+3488	+11.20605469	-4.63183594	-4.44287109	+42.01171875	+1.27441406	-38.60595703	+2424
+1458240829.06920000	+14.01855469	-2.29394531	-3.69140625	+33.09082031	-9.25048828	-73.67431641	+3480	+14.07128906	-1.07226563	-3.62988281	-4.50439453	-23.11523438	+10.43701172	+3472	+11.14013672	-4.70214844	-4.41650391	+42.27539063	+1.53808594	-38.18847656	+2424
+1458240829.07340000	+13.95263672	-2.33789063	-3.66064453	+33.37646484	-9.00878906	-73.36669922	+3464	+14.01416016	-1.16894531	-3.58593750	-5.44921875	-22.96142578	+10.89843750	+3456	+11.08300781	-4.77246094	-4.37255859	+42.53906250	+1.75781250	-37.88085938	+2428
+1458240829.07750010	+13.88671875	-2.38623047	-3.64746094	+33.61816406	-8.65722656	-72.99316406	+3448	+13.95703125	-1.23925781	-3.55078125	-6.15234375	-22.63183594	+11.46972656	+3436	+11.01708984	-4.83837891	-4.33740234	+42.80273438	+1.97753906	-37.48535156	+2432
+1458240829.08170010	+13.82080078	-2.43457031	-3.63427734	+33.83789063	-8.30566406	-72.64160156	+3428	+13.89990234	-1.34472656	-3.52441406	-6.98730469	-22.32421875	+11.90917969	+3424	+10.95996094	-4.89990234	-4.30224609	+43.11035156	+2.19726563	-37.06787109	+2428
+1458240829.08590010	+13.75927734	-2.48291016	-3.61230469	+34.03564453	-8.02001953	-72.35595703	+3412	+13.83837891	-1.44580078	-3.48925781	-7.71240234	-22.03857422	+12.28271484	+3412	+10.90722656	-4.96582031	-4.25390625	+43.41796875	+2.37304688	-36.76025391	+2432
+1458240829.08999990	+13.69775391	-2.53125000	-3.59912109	+34.21142578	-7.64648438	-71.96044922	+3392	+13.78125000	-1.51611328	-3.46289063	-8.15185547	-21.64306641	+12.76611328	+3392	+10.85009766	-5.02734375	-4.20996094	+43.72558594	+2.52685547	-36.40869141	+2432
+1458240829.09419990	+13.63623047	-2.58398438	-3.59033203	+34.36523438	-7.25097656	-71.58691406	+3372	+13.72412109	-1.61279297	-3.44091797	-8.67919922	-21.24755859	+13.11767578	+3380	+10.79736328	-5.08447266	-4.17041016	+44.05517578	+2.70263672	-36.03515625	+2432
+1458240829.09840010	+13.57470703	-2.63671875	-3.56835938	+34.49707031	-6.89941406	-71.25732422	+3352	+13.66259766	-1.70507813	-3.41015625	-9.09667969	-20.89599609	+13.38134766	+3368	+10.74902344	-5.14599609	-4.12207031	+44.40673828	+2.83447266	-35.74951172	+2432
+1458240829.10250000	+13.51318359	-2.68945313	-3.55957031	+34.58496094	-6.48193359	-70.86181641	+3332	+13.60107422	-1.76220703	-3.38818359	-9.25048828	-20.45654297	+13.75488281	+3348	+10.69628906	-5.20751953	-4.07373047	+44.69238281	+2.98828125	-35.41992188	+2428
+1458240829.10669990	+13.45166016	-2.74218750	-3.55078125	+34.65087891	-6.06445313	-70.46630859	+3308	+13.53955078	-1.85009766	-3.36621094	-9.51416016	-20.03906250	+14.04052734	+3336	+10.64794922	-5.26025391	-4.03417969	+45.06591797	+3.09814453	-35.04638672	+2424
+1458240829.11089990	+13.39453125	-2.79492188	-3.53320313	+34.71679688	-5.71289063	-70.13671875	+3280	+13.47802734	-1.93359375	-3.33984375	-9.64599609	-19.66552734	+14.21630859	+3324	+10.60400391	-5.31738281	-3.98583984	+45.39550781	+3.18603516	-34.78271484	+2416
+1458240829.11500000	+13.33300781	-2.85205078	-3.52001953	+34.71679688	-5.36132813	-69.80712891	+3256	+13.41650391	-1.98632813	-3.31347656	-9.49218750	-19.29199219	+14.52392578	+3304	+10.55566406	-5.37890625	-3.93750000	+45.68115234	+3.29589844	-34.49707031	+2412
+1458240829.11920000	+13.27587891	-2.90917969	-3.50244141	+34.73876953	-4.98779297	-69.49951172	+3228	+13.35498047	-2.06103516	-3.28710938	-9.44824219	-18.89648438	+14.69970703	+3292	+10.50732422	-5.43164063	-3.89794922	+46.03271484	+3.38378906	-34.18945313	+2404
+1458240829.12330010	+13.22314453	-2.96191406	-3.48046875	+34.73876953	-4.68017578	-69.23583984	+3204	+13.29785156	-2.13574219	-3.26074219	-9.31640625	-18.54492188	+14.80957031	+3280	+10.46777344	-5.49316406	-3.84960938	+46.36230469	+3.44970703	-33.94775391	+2396
+1458240829.12750010	+13.16601563	-3.01464844	-3.45849609	+34.78271484	-4.37255859	-68.95019531	+3176	+13.23632813	-2.19726563	-3.23876953	-9.07470703	-18.17138672	+14.96337891	+3260	+10.41503906	-5.55468750	-3.80566406	+46.60400391	+3.55957031	-33.68408203	+2388
+1458240829.13170000	+13.11328125	-3.07177734	-3.43652344	+34.80468750	-4.02099609	-68.68652344	+3148	+13.18359375	-2.26318359	-3.21240234	-8.85498047	-17.81982422	+15.07324219	+3244	+10.36669922	-5.61621094	-3.76611328	+46.91162109	+3.64746094	-33.39843750	+2380
+1458240829.13579990	+13.05615234	-3.12890625	-3.41455078	+34.82666016	-3.71337891	-68.44482422	+3120	+13.12646484	-2.32470703	-3.18164063	-8.59130859	-17.51220703	+15.16113281	+3228	+10.32714844	-5.67333984	-3.72216797	+47.19726563	+3.71337891	-33.15673828	+2368
+1458240829.14000010	+12.99902344	-3.17724609	-3.38818359	+34.87060547	-3.42773438	-68.20312500	+3096	+13.06494141	-2.37744141	-3.15527344	-8.23974609	-17.16064453	+15.29296875	+3212	+10.27001953	-5.74365234	-3.68701172	+47.41699219	+3.82324219	-32.87109375	+2360
+1458240829.14420010	+12.94189453	-3.23437500	-3.36621094	+34.87060547	-3.12011719	-67.96142578	+3072	+13.00781250	-2.43457031	-3.12890625	-7.93212891	-16.83105469	+15.38085938	+3192	+10.21728516	-5.80517578	-3.65625000	+47.65869141	+3.93310547	-32.54150391	+2352
+1458240829.14829990	+12.88916016	-3.29150391	-3.33544922	+34.89257813	-2.87841797	-67.76367188	+3052	+12.95507813	-2.49609375	-3.09814453	-7.60253906	-16.52343750	+15.44677734	+3176	+10.17333984	-5.87109375	-3.62109375	+47.92236328	+3.99902344	-32.27783203	+2344
+1458240829.15249990	+12.83203125	-3.33544922	-3.30908203	+35.00244141	-2.63671875	-67.54394531	+3028	+12.89794922	-2.54882813	-3.07177734	-7.27294922	-16.21582031	+15.53466797	+3160	+10.11621094	-5.94580078	-3.58593750	+48.07617188	+4.10888672	-31.99218750	+2336
+1458240829.15669990	+12.77929688	-3.39257813	-3.28271484	+35.06835938	-2.37304688	-67.34619141	+3012	+12.84521484	-2.60595703	-3.04980469	-6.94335938	-15.86425781	+15.62255859	+3140	+10.06347656	-6.01171875	-3.55957031	+48.29589844	+4.24072266	-31.64062500	+2328
+1458240829.16080000	+12.72216797	-3.44970703	-3.25195313	+35.13427734	-2.13134766	-67.17041016	+2996	+12.79248047	-2.65869141	-3.01464844	-6.63574219	-15.60058594	+15.68847656	+3128	+10.01074219	-6.08203125	-3.52880859	+48.51562500	+4.35058594	-31.35498047	+2324
+1458240829.16500000	+12.66943359	-3.49804688	-3.22998047	+35.24414063	-1.88964844	-66.90673828	+2980	+12.73535156	-2.71142578	-2.98828125	-6.30615234	-15.27099609	+15.79833984	+3108	+9.95361328	-6.15673828	-3.50244141	+48.62548828	+4.48242188	-31.02539063	+2320
+1458240829.16919990	+12.61230469	-3.55517578	-3.20800781	+35.35400391	-1.64794922	-66.66503906	+2968	+12.68261719	-2.76416016	-2.96630859	-6.02050781	-14.91943359	+15.90820313	+3092	+9.90087891	-6.22265625	-3.47607422	+48.84521484	+4.59228516	-30.65185547	+2312
+1458240829.17330000	+12.55957031	-3.60791016	-3.18164063	+35.44189453	-1.42822266	-66.44531250	+2956	+12.63427734	-2.81689453	-2.93554688	-5.73486328	-14.63378906	+16.01806641	+3080	+9.85253906	-6.29296875	-3.44970703	+49.06494141	+4.68017578	-30.32226563	+2308
+1458240829.17750000	+12.50683594	-3.65625000	-3.15527344	+35.59570313	-1.20849609	-66.18164063	+2944	+12.58154297	-2.86962891	-2.90917969	-5.47119141	-14.28222656	+16.14990234	+3064	+9.79101563	-6.36767578	-3.41894531	+49.15283203	+4.79003906	-29.99267578	+2304
+1458240829.18170000	+12.45410156	-3.70898438	-3.13769531	+35.72753906	-0.98876953	-65.91796875	+2936	+12.52880859	-2.92236328	-2.88720703	-5.20751953	-13.93066406	+16.28173828	+3052	+9.73828125	-6.42919922	-3.40136719	+49.37255859	+4.87792969	-29.59716797	+2300
+1458240829.18580010	+12.40576172	-3.76611328	-3.10693359	+35.83740234	-0.83496094	-65.69824219	+2932	+12.48046875	-2.97509766	-2.86083984	-4.98779297	-13.64501953	+16.41357422	+3040	+9.69433594	-6.49951172	-3.36621094	+49.57031250	+4.94384766	-29.31152344	+2296
+1458240829.19000010	+12.35302734	-3.81884766	-3.08496094	+35.96923828	-0.65917969	-65.43457031	+2924	+12.42773438	-3.02783203	-2.83447266	-4.76806641	-13.31542969	+16.58935547	+3028	+9.64160156	-6.57421875	-3.33984375	+49.68017578	+5.03173828	-29.00390625	+2296
+1458240829.19409990	+12.30468750	-3.87158203	-3.06298828	+36.10107422	-0.50537109	-65.17089844	+2916	+12.37939453	-3.08496094	-2.81250000	-4.57031250	-13.00781250	+16.74316406	+3016	+9.59765625	-6.63134766	-3.31347656	+49.89990234	+5.09765625	-28.67431641	+2288
+1458240829.19829990	+12.26074219	-3.92871094	-3.03662109	+36.23291016	-0.37353516	-64.92919922	+2912	+12.33544922	-3.13769531	-2.78173828	-4.37255859	-12.74414063	+16.89697266	+3004	+9.55810547	-6.69726563	-3.27832031	+50.11962891	+5.09765625	-28.41064453	+2284
+1458240829.20250010	+12.21240234	-3.98144531	-3.01464844	+36.34277344	-0.21972656	-64.62158203	+2904	+12.28710938	-3.19482422	-2.75976563	-4.24072266	-12.43652344	+17.07275391	+2992	+9.50976563	-6.76757813	-3.24755859	+50.20751953	+5.14160156	-28.14697266	+2280
+1458240829.20660000	+12.16845703	-4.03417969	-2.99707031	+36.47460938	-0.10986328	-64.33593750	+2896	+12.23876953	-3.24755859	-2.73779297	-4.06494141	-12.12890625	+17.27050781	+2980	+9.47460938	-6.82031250	-3.21679688	+50.44921875	+5.14160156	-27.86132813	+2272
+1458240829.21079990	+12.13330078	-4.08691406	-2.97070313	+36.60644531	-0.06591797	-64.07226563	+2888	+12.19921875	-3.30029297	-2.71142578	-3.93310547	-11.90917969	+17.49023438	+2968	+9.44384766	-6.87744141	-3.17724609	+50.66894531	+5.09765625	-27.64160156	+2264
+1458240829.21499990	+12.08935547	-4.14404297	-2.94433594	+36.69433594	+0.00000000	-63.83056641	+2880	+12.15087891	-3.36181641	-2.68066406	-3.84521484	-11.66748047	+17.68798828	+2960	+9.40429688	-6.94335938	-3.14208984	+50.77880859	+5.09765625	-27.46582031	+2260
+1458240829.21910000	+12.04980469	-4.20117188	-2.91796875	+36.78222656	+0.04394531	-63.56689453	+2868	+12.10693359	-3.41455078	-2.65869141	-3.73535156	-11.44775391	+17.88574219	+2948	+9.37353516	-6.99609375	-3.10693359	+50.99853516	+5.05371094	-27.26806641	+2248
+1458240829.22330000	+12.01464844	-4.25830078	-2.88720703	+36.89208984	+0.02197266	-63.34716797	+2860	+12.07177734	-3.46728516	-2.62792969	-3.62548828	-11.29394531	+18.08349609	+2936	+9.34716797	-7.04882813	-3.06738281	+51.21826172	+4.98779297	-27.11425781	+2240
+1458240829.22750000	+11.97509766	-4.31542969	-2.86083984	+36.93603516	+0.04394531	-63.12744141	+2848	+12.02783203	-3.52441406	-2.59716797	-3.58154297	-11.11816406	+18.25927734	+2924	+9.31201172	-7.11474609	-3.02783203	+51.30615234	+4.96582031	-26.98242188	+2232
+1458240829.23160000	+11.93994141	-4.37255859	-2.83447266	+37.02392578	+0.04394531	-62.90771484	+2836	+11.98828125	-3.58154297	-2.56640625	-3.49365234	-10.96435547	+18.45703125	+2912	+9.28564453	-7.16748047	-2.98828125	+51.50390625	+4.89990234	-26.85058594	+2220
+1458240829.23580000	+11.90917969	-4.42529297	-2.80371094	+37.11181641	+0.00000000	-62.68798828	+2820	+11.95312500	-3.63427734	-2.53564453	-3.40576172	-10.83251953	+18.65478516	+2900	+9.25927734	-7.22021484	-2.95312500	+51.67968750	+4.81201172	-26.69677734	+2208
+1458240829.24000000	+11.86962891	-4.48242188	-2.77294922	+37.13378906	-0.02197266	-62.51220703	+2804	+11.91357422	-3.69140625	-2.50488281	-3.38378906	-10.72265625	+18.83056641	+2888	+9.22851563	-7.28173828	-2.91357422	+51.74560547	+4.74609375	-26.60888672	+2200
+1458240829.24410010	+11.83447266	-4.53515625	-2.74658203	+37.19970703	-0.06591797	-62.33642578	+2792	+11.87841797	-3.74414063	-2.47412109	-3.31787109	-10.63476563	+19.00634766	+2876	+9.20214844	-7.33447266	-2.87841797	+51.87744141	+4.68017578	-26.49902344	+2184
+1458240829.24830010	+11.80371094	-4.58789063	-2.71142578	+37.28759766	-0.13183594	-62.18261719	+2776	+11.84765625	-3.79248047	-2.43896484	-3.22998047	-10.56884766	+19.18212891	+2864	+9.17578125	-7.38720703	-2.84326172	+52.03125000	+4.57031250	-26.38916016	+2172
+1458240829.25250010	+11.76855469	-4.64501953	-2.67626953	+37.30957031	-0.21972656	-62.07275391	+2760	+11.81250000	-3.84960938	-2.40380859	-3.20800781	-10.52490234	+19.31396484	+2852	+9.14501953	-7.44873047	-2.80810547	+52.07519531	+4.52636719	-26.32324219	+2160
+1458240829.25659990	+11.73779297	-4.69775391	-2.64111328	+37.35351563	-0.28564453	-61.96289063	+2748	+11.78173828	-3.90234375	-2.37304688	-3.14208984	-10.45898438	+19.46777344	+2840	+9.11425781	-7.50585938	-2.77294922	+52.14111328	+4.46044922	-26.25732422	+2148
+1458240829.26079990	+11.70703125	-4.75048828	-2.60595703	+37.41943359	-0.35156250	-61.83105469	+2732	+11.74658203	-3.95068359	-2.33789063	-3.07617188	-10.41503906	+19.59960938	+2824	+9.08349609	-7.56298828	-2.74218750	+52.20703125	+4.37255859	-26.12548828	+2136
+1458240829.26500010	+11.67187500	-4.80322266	-2.57519531	+37.46337891	-0.41748047	-61.74316406	+2720	+11.71582031	-4.00341797	-2.30273438	-3.03222656	-10.39306641	+19.70947266	+2816	+9.04394531	-7.62451172	-2.71582031	+52.20703125	+4.32861328	-26.01562500	+2124
+1458240829.26910000	+11.63671875	-4.85156250	-2.54443359	+37.52929688	-0.46142578	-61.63330078	+2704	+11.68505859	-4.05175781	-2.26757813	-2.96630859	-10.37109375	+19.81933594	+2804	+9.00878906	-7.68164063	-2.68505859	+52.25097656	+4.26269531	-25.92773438	+2112
+1458240829.27329990	+11.60595703	-4.89550781	-2.51367188	+37.61718750	-0.52734375	-61.52343750	+2692	+11.64990234	-4.10009766	-2.23681641	-2.87841797	-10.32714844	+19.92919922	+2792	+8.97363281	-7.73876953	-2.66308594	+52.27294922	+4.19677734	-25.79589844	+2100
+1458240829.27740000	+11.57080078	-4.94384766	-2.47851563	+37.66113281	-0.59326172	-61.45751953	+2684	+11.61914063	-4.14404297	-2.20166016	-2.81250000	-10.32714844	+20.03906250	+2780	+8.93408203	-7.80029297	-2.63671875	+52.27294922	+4.13085938	-25.68603516	+2088
+1458240829.28160000	+11.53564453	-4.98779297	-2.44775391	+37.74902344	-0.63720703	-61.39160156	+2676	+11.58398438	-4.19238281	-2.17089844	-2.72460938	-10.30517578	+20.12695313	+2772	+8.89892578	-7.85742188	-2.61035156	+52.29492188	+4.08691406	-25.57617188	+2080
+1458240829.28580000	+11.50048828	-5.03613281	-2.41699219	+37.81494141	-0.68115234	-61.32568359	+2668	+11.55322266	-4.23632813	-2.14013672	-2.63671875	-10.26123047	+20.21484375	+2760	+8.85937500	-7.91455078	-2.58837891	+52.31689453	+4.02099609	-25.44433594	+2068
+1458240829.28990010	+11.46533203	-5.08007813	-2.38623047	+37.90283203	-0.72509766	-61.25976563	+2660	+11.52246094	-4.28027344	-2.10937500	-2.54882813	-10.23925781	+20.30273438	+2752	+8.81982422	-7.97167969	-2.56640625	+52.31689453	+3.97705078	-25.35644531	+2056
+1458240829.29410000	+11.43017578	-5.11962891	-2.35546875	+37.99072266	-0.76904297	-61.17187500	+2656	+11.48730469	-4.32421875	-2.07861328	-2.46093750	-10.21728516	+20.39062500	+2744	+8.78466797	-8.02880859	-2.54443359	+52.33886719	+3.93310547	-25.24658203	+2048
+1458240829.29830000	+11.39501953	-5.15917969	-2.32910156	+38.07861328	-0.79101563	-61.08398438	+2652	+11.45214844	-4.36376953	-2.04785156	-2.37304688	-10.17333984	+20.47851563	+2736	+8.74511719	-8.08154297	-2.52246094	+52.33886719	+3.88916016	-25.11474609	+2040
+1458240829.30240010	+11.35986328	-5.19873047	-2.30712891	+38.16650391	-0.81298828	-60.97412109	+2644	+11.41699219	-4.40332031	-2.02148438	-2.26318359	-10.12939453	+20.56640625	+2728	+8.70556641	-8.13427734	-2.49609375	+52.36083984	+3.84521484	-25.02685547	+2028
+1458240829.30660010	+11.32910156	-5.23828125	-2.28076172	+38.25439453	-0.83496094	-60.88623047	+2640	+11.38623047	-4.44287109	-1.99072266	-2.13134766	-10.08544922	+20.65429688	+2720	+8.67041016	-8.18261719	-2.47412109	+52.42675781	+3.77929688	-24.91699219	+2020
+1458240829.31080010	+11.29394531	-5.27783203	-2.25439453	+38.34228516	-0.85693359	-60.79833984	+2636	+11.35107422	-4.47802734	-1.96875000	-2.04345703	-10.01953125	+20.74218750	+2712	+8.63525391	-8.23095703	-2.45214844	+52.51464844	+3.73535156	-24.82910156	+2008
+1458240829.31489990	+11.25878906	-5.31298828	-2.23242188	+38.45214844	-0.87890625	-60.71044922	+2632	+11.31591797	-4.51757813	-1.94238281	-1.91162109	-9.95361328	+20.83007813	+2700	+8.60449219	-8.27929688	-2.42578125	+52.58056641	+3.69140625	-24.76318359	+2000
+1458240829.31909990	+11.22363281	-5.35253906	-2.20605469	+38.54003906	-0.92285156	-60.62255859	+2628	+11.28076172	-4.55273438	-1.92041016	-1.82373047	-9.90966797	+20.91796875	+2692	+8.56933594	-8.32324219	-2.39941406	+52.69042969	+3.66943359	-24.69726563	+1988
+1458240829.32329990	+11.18847656	-5.38769531	-2.18408203	+38.64990234	-0.94482422	-60.53466797	+2624	+11.24560547	-4.58789063	-1.89843750	-1.71386719	-9.84375000	+21.00585938	+2684	+8.54296875	-8.36279297	-2.37304688	+52.80029297	+3.62548828	-24.65332031	+1980
+1458240829.32740000	+11.15771484	-5.42285156	-2.16210938	+38.75976563	-0.96679688	-60.44677734	+2616	+11.21044922	-4.61865234	-1.87646484	-1.58203125	-9.77783203	+21.11572266	+2672	+8.51220703	-8.40673828	-2.34228516	+52.91015625	+3.60351563	-24.63134766	+1968
+1458240829.33160000	+11.12695313	-5.45361328	-2.14013672	+38.86962891	-0.98876953	-60.33691406	+2608	+11.17529297	-4.65380859	-1.85449219	-1.47216797	-9.71191406	+21.20361328	+2664	+8.48583984	-8.44189453	-2.31152344	+53.06396484	+3.58154297	-24.60937500	+1956
+1458240829.33579990	+11.09179688	-5.48876953	-2.12255859	+38.95751953	-1.01074219	-60.22705078	+2600	+11.14013672	-4.68457031	-1.83251953	-1.34033203	-9.64599609	+21.29150391	+2652	+8.45947266	-8.48144531	-2.28076172	+53.19580078	+3.55957031	-24.56542969	+1944
+1458240829.33990000	+11.05664063	-5.51953125	-2.10058594	+39.06738281	-1.01074219	-60.13916016	+2588	+11.10498047	-4.71533203	-1.81494141	-1.20849609	-9.58007813	+21.40136719	+2640	+8.43310547	-8.51660156	-2.25000000	+53.34960938	+3.53759766	-24.54345703	+1932
+1458240829.34410000	+11.02587891	-5.55029297	-2.08300781	+39.17724609	-1.05468750	-60.05126953	+2576	+11.06982422	-4.74169922	-1.79296875	-1.09863281	-9.51416016	+21.48925781	+2628	+8.41113281	-8.54736328	-2.22363281	+53.52539063	+3.51562500	-24.54345703	+1916
+1458240829.34820010	+10.99072266	-5.58105469	-2.06542969	+39.28710938	-1.07666016	-59.96337891	+2564	+11.03466797	-4.77246094	-1.77539063	-0.96679688	-9.44824219	+21.57714844	+2612	+8.38476563	-8.58251953	-2.19287109	+53.67919922	+3.49365234	-24.52148438	+1904
+1458240829.35240010	+10.95996094	-5.61181641	-2.04345703	+39.39697266	-1.12060547	-59.91943359	+2548	+11.00390625	-4.79882813	-1.75781250	-0.83496094	-9.40429688	+21.66503906	+2600	+8.36279297	-8.61328125	-2.16210938	+53.85498047	+3.49365234	-24.49951172	+1888
+1458240829.35660000	+10.92919922	-5.63818359	-2.02148438	+39.52880859	-1.14257813	-59.85351563	+2532	+10.96875000	-4.82519531	-1.73583984	-0.70312500	-9.36035156	+21.75292969	+2584	+8.33642578	-8.64843750	-2.13134766	+53.98681641	+3.49365234	-24.47753906	+1876
+1458240829.36069990	+10.89404297	-5.66455078	-2.00390625	+39.63867188	-1.14257813	-59.76562500	+2516	+10.93359375	-4.85156250	-1.71826172	-0.59326172	-9.29443359	+21.81884766	+2572	+8.31005859	-8.67919922	-2.10498047	+54.14062500	+3.49365234	-24.43359375	+1860
+1458240829.36490010	+10.85888672	-5.69091797	-1.98632813	+39.77050781	-1.16455078	-59.69970703	+2500	+10.89843750	-4.87792969	-1.70068359	-0.43945313	-9.22851563	+21.90673828	+2556	+8.27929688	-8.71435547	-2.07861328	+54.27246094	+3.49365234	-24.38964844	+1848
+1458240829.36910010	+10.82812500	-5.71728516	-1.96875000	+39.88037109	-1.16455078	-59.61181641	+2484	+10.86328125	-4.89990234	-1.68310547	-0.30761719	-9.16259766	+21.99462891	+2540	+8.25292969	-8.74511719	-2.05224609	+54.40429688	+3.49365234	-24.34570313	+1832
+1458240829.37319990	+10.79296875	-5.73925781	-1.95117188	+40.01220703	-1.16455078	-59.52392578	+2464	+10.82812500	-4.92187500	-1.66552734	-0.17578125	-9.09667969	+22.08251953	+2524	+8.22216797	-8.77587891	-2.03466797	+54.51416016	+3.47167969	-24.23583984	+1816
+1458240829.37739990	+10.75781250	-5.76123047	-1.93359375	+40.12207031	-1.16455078	-59.45800781	+2448	+10.79296875	-4.94384766	-1.64794922	-0.04394531	-9.05273438	+22.14843750	+2508	+8.18701172	-8.80664063	-2.01269531	+54.62402344	+3.47167969	-24.14794922	+1804
+1458240829.38159990	+10.72265625	-5.78320313	-1.91601563	+40.25390625	-1.16455078	-59.39208984	+2432	+10.75781250	-4.96582031	-1.63037109	+0.08789063	-8.98681641	+22.21435547	+2496	+8.15185547	-8.84179688	-1.99072266	+54.71191406	+3.49365234	-24.06005859	+1788
+1458240829.38570000	+10.68750000	-5.80517578	-1.89843750	+40.40771484	-1.14257813	-59.32617188	+2412	+10.72265625	-4.98779297	-1.61279297	+0.24169922	-8.92089844	+22.25830078	+2480	+8.11669922	-8.87255859	-1.97753906	+54.79980469	+3.49365234	-23.92822266	+1776
+1458240829.38990000	+10.65673828	-5.82275391	-1.88085938	+40.53955078	-1.14257813	-59.26025391	+2400	+10.68750000	-5.00537109	-1.59521484	+0.35156250	-8.85498047	+22.34619141	+2468	+8.08154297	-8.90771484	-1.95996094	+54.84375000	+3.49365234	-23.81835938	+1764
+1458240829.39410000	+10.62158203	-5.84033203	-1.86328125	+40.67138672	-1.12060547	-59.19433594	+2384	+10.65673828	-5.02734375	-1.57763672	+0.48339844	-8.74511719	+22.41210938	+2452	+8.04199219	-8.93847656	-1.94238281	+54.90966797	+3.49365234	-23.68652344	+1752
+1458240829.39820000	+10.58642578	-5.85791016	-1.85009766	+40.80322266	-1.07666016	-59.12841797	+2372	+10.62158203	-5.04492188	-1.56005859	+0.61523438	-8.67919922	+22.45605469	+2440	+8.00244141	-8.96923828	-1.92919922	+54.95361328	+3.49365234	-23.53271484	+1736
+1458240829.40240000	+10.55126953	-5.87988281	-1.83251953	+40.93505859	-1.05468750	-59.04052734	+2360	+10.58642578	-5.06250000	-1.54687500	+0.74707031	-8.59130859	+22.52197266	+2428	+7.96289063	-9.00439453	-1.91601563	+54.97558594	+3.49365234	-23.37890625	+1724
+1458240829.40660000	+10.51611328	-5.89306641	-1.81933594	+41.06689453	-1.03271484	-58.95263672	+2348	+10.55126953	-5.08007813	-1.52929688	+0.87890625	-8.50341797	+22.58789063	+2416	+7.92333984	-9.03076172	-1.90283203	+55.04150391	+3.49365234	-23.24707031	+1712
+1458240829.41070010	+10.48535156	-5.90625000	-1.80615234	+41.22070313	-1.01074219	-58.86474609	+2336	+10.52050781	-5.09765625	-1.51611328	+1.01074219	-8.41552734	+22.67578125	+2404	+7.88378906	-9.06152344	-1.89404297	+55.08544922	+3.49365234	-23.11523438	+1700
+1458240829.41490010	+10.45019531	-5.92382813	-1.78857422	+41.33056641	-0.98876953	-58.79882813	+2324	+10.48535156	-5.11523438	-1.49853516	+1.09863281	-8.32763672	+22.71972656	+2396	+7.84863281	-9.09228516	-1.88085938	+55.10742188	+3.49365234	-23.00537109	+1688
+1458240829.41910000	+10.41943359	-5.93701172	-1.77539063	+41.46240234	-0.96679688	-58.71093750	+2316	+10.45458984	-5.12841797	-1.48535156	+1.20849609	-8.23974609	+22.78564453	+2384	+7.80908203	-9.11865234	-1.86328125	+55.17333984	+3.49365234	-22.89550781	+1676
+1458240829.42319990	+10.38867188	-5.95458984	-1.76220703	+41.59423828	-0.94482422	-58.64501953	+2308	+10.42382813	-5.14599609	-1.47216797	+1.34033203	-8.17382813	+22.85156250	+2372	+7.77392578	-9.14501953	-1.85009766	+55.21728516	+3.49365234	-22.78564453	+1664
+1458240829.42740010	+10.35791016	-5.97216797	-1.74902344	+41.70410156	-0.90087891	-58.55712891	+2300	+10.39306641	-5.16357422	-1.45458984	+1.40625000	-8.10791016	+22.91748047	+2364	+7.74316406	-9.17138672	-1.83691406	+55.28320313	+3.51562500	-22.71972656	+1656
+1458240829.43150000	+10.32714844	-5.98535156	-1.73583984	+41.83593750	-0.90087891	-58.49121094	+2292	+10.36669922	-5.17675781	-1.44140625	+1.51611328	-8.04199219	+22.96142578	+2352	+7.71240234	-9.19335938	-1.81933594	+55.34912109	+3.51562500	-22.65380859	+1640
+1458240829.43569990	+10.30078125	-5.99853516	-1.72265625	+41.96777344	-0.90087891	-58.42529297	+2280	+10.33593750	-5.18994141	-1.42822266	+1.62597656	-7.97607422	+23.04931641	+2340	+7.68603516	-9.21533203	-1.80175781	+55.43701172	+3.51562500	-22.58789063	+1628
+1458240829.43989990	+10.27441406	-6.01611328	-1.70947266	+42.05566406	-0.87890625	-58.35937500	+2272	+10.30957031	-5.20751953	-1.41503906	+1.69189453	-7.91015625	+23.09326172	+2328	+7.65966797	-9.23730469	-1.78417969	+55.50292969	+3.53759766	-22.56591797	+1616
+1458240829.44400000	+10.24804688	-6.02929688	-1.69628906	+42.18750000	-0.90087891	-58.29345703	+2264	+10.28320313	-5.21630859	-1.40185547	+1.80175781	-7.88818359	+23.15917969	+2316	+7.63769531	-9.25488281	-1.76660156	+55.63476563	+3.53759766	-22.54394531	+1604
+1458240829.44820000	+10.22607422	-6.03808594	-1.68310547	+42.29736328	-0.92285156	-58.22753906	+2252	+10.25683594	-5.22949219	-1.38867188	+1.88964844	-7.84423828	+23.24707031	+2304	+7.61572266	-9.27246094	-1.74462891	+55.76660156	+3.53759766	-22.54394531	+1588
+1458240829.45240000	+10.19970703	-6.05566406	-1.66992188	+42.38525391	-0.92285156	-58.20556641	+2240	+10.23046875	-5.24707031	-1.37548828	+1.93359375	-7.82226563	+23.29101563	+2292	+7.59814453	-9.29003906	-1.72265625	+55.87646484	+3.55957031	-22.56591797	+1576
+1458240829.45650010	+10.17773438	-6.06884766	-1.65673828	+42.49511719	-0.94482422	-58.18359375	+2228	+10.20410156	-5.25585938	-1.36230469	+2.02148438	-7.82226563	+23.33496094	+2280	+7.58056641	-9.30761719	-1.70068359	+55.98632813	+3.58154297	-22.58789063	+1564
+1458240829.46070000	+10.15576172	-6.08203125	-1.64794922	+42.62695313	-0.96679688	-58.13964844	+2216	+10.18212891	-5.26904297	-1.34912109	+2.10937500	-7.82226563	+23.40087891	+2264	+7.56738281	-9.32080078	-1.67871094	+56.11816406	+3.58154297	-22.60986328	+1548
+1458240829.46490000	+10.13378906	-6.09960938	-1.63476563	+42.69287109	-0.98876953	-58.11767578	+2200	+10.16015625	-5.28222656	-1.33593750	+2.13134766	-7.82226563	+23.44482422	+2252	+7.54980469	-9.33837891	-1.65673828	+56.20605469	+3.60351563	-22.63183594	+1536
+1458240829.46900010	+10.11621094	-6.10839844	-1.62597656	+42.80273438	-1.03271484	-58.11767578	+2184	+10.13818359	-5.29541016	-1.32275391	+2.19726563	-7.82226563	+23.51074219	+2236	+7.53662109	-9.35156250	-1.63916016	+56.31591797	+3.60351563	-22.67578125	+1520
+1458240829.47320010	+10.09423828	-6.11718750	-1.61279297	+42.93457031	-1.07666016	-58.09570313	+2168	+10.11621094	-5.30419922	-1.30957031	+2.28515625	-7.82226563	+23.57666016	+2220	+7.52343750	-9.36474609	-1.62158203	+56.42578125	+3.60351563	-22.67578125	+1504
+1458240829.47740010	+10.07666016	-6.13476563	-1.59960938	+43.00048828	-1.09863281	-58.09570313	+2156	+10.09423828	-5.31738281	-1.30078125	+2.28515625	-7.84423828	+23.62060547	+2208	+7.51025391	-9.38232422	-1.60400391	+56.51367188	+3.60351563	-22.69775391	+1488
+1458240829.48149990	+10.05908203	-6.14355469	-1.58642578	+43.11035156	-1.14257813	-58.11767578	+2136	+10.07666016	-5.32617188	-1.28759766	+2.35107422	-7.86621094	+23.66455078	+2192	+7.49707031	-9.39550781	-1.58203125	+56.60156250	+3.60351563	-22.74169922	+1476
+1458240829.48569990	+10.04150391	-6.15234375	-1.57763672	+43.22021484	-1.18652344	-58.11767578	+2120	+10.05908203	-5.33496094	-1.27441406	+2.39501953	-7.91015625	+23.70849609	+2180	+7.48388672	-9.40869141	-1.56884766	+56.68945313	+3.58154297	-22.76367188	+1464
+1458240829.48990010	+10.02392578	-6.16552734	-1.56445313	+43.26416016	-1.23046875	-58.16162109	+2104	+10.04150391	-5.34814453	-1.26123047	+2.39501953	-7.95410156	+23.73046875	+2164	+7.47070313	-9.42626953	-1.55126953	+56.73339844	+3.58154297	-22.78564453	+1448
+1458240829.49400000	+10.00634766	-6.17431641	-1.55126953	+43.37402344	-1.27441406	-58.18359375	+2088	+10.02392578	-5.35693359	-1.24804688	+2.43896484	-7.97607422	+23.77441406	+2152	+7.45312500	-9.43945313	-1.53808594	+56.73339844	+3.58154297	-22.82958984	+1440
+1458240829.49819990	+9.99316406	-6.18310547	-1.54248047	+43.48388672	-1.29638672	-58.20556641	+2076	+10.01074219	-5.36572266	-1.23925781	+2.50488281	-7.99804688	+23.81835938	+2136	+7.43554688	-9.45703125	-1.52929688	+56.73339844	+3.53759766	-22.80761719	+1428
+1458240829.50230000	+9.97558594	-6.19628906	-1.52929688	+43.52783203	-1.34033203	-58.24951172	+2060	+9.99316406	-5.37890625	-1.23046875	+2.46093750	-8.04199219	+23.81835938	+2124	+7.41796875	-9.47460938	-1.52050781	+56.73339844	+3.51562500	-22.78564453	+1416
+1458240829.50650000	+9.96240234	-6.20507813	-1.52050781	+43.59375000	-1.38427734	-58.29345703	+2048	+9.97998047	-5.38769531	-1.21728516	+2.50488281	-8.06396484	+23.84033203	+2112	+7.40039063	-9.49218750	-1.51171875	+56.68945313	+3.47167969	-22.80761719	+1404
+1458240829.51070000	+9.94921875	-6.20947266	-1.50732422	+43.70361328	-1.42822266	-58.31542969	+2036	+9.97119141	-5.39208984	-1.20849609	+2.52685547	-8.10791016	+23.88427734	+2096	+7.38281250	-9.50537109	-1.50292969	+56.66748047	+3.42773438	-22.78564453	+1396
+1458240829.51480010	+9.93603516	-6.22265625	-1.49414063	+43.72558594	-1.45019531	-58.38134766	+2024	+9.95361328	-5.40527344	-1.19531250	+2.50488281	-8.15185547	+23.86230469	+2088	+7.36523438	-9.52294922	-1.49853516	+56.62353516	+3.40576172	-22.80761719	+1384
+1458240829.51900010	+9.92285156	-6.23144531	-1.48535156	+43.79150391	-1.49414063	-58.44726563	+2016	+9.94482422	-5.41406250	-1.18652344	+2.50488281	-8.19580078	+23.88427734	+2076	+7.34326172	-9.54052734	-1.48974609	+56.53564453	+3.36181641	-22.82958984	+1372
+1458240829.52320000	+9.91406250	-6.23583984	-1.47216797	+43.85742188	-1.53808594	-58.49121094	+2008	+9.93603516	-5.42285156	-1.17333984	+2.52685547	-8.26171875	+23.86230469	+2064	+7.32568359	-9.55371094	-1.48535156	+56.46972656	+3.31787109	-22.82958984	+1364
+1458240829.52729990	+9.90087891	-6.24902344	-1.46337891	+43.87939453	-1.56005859	-58.55712891	+2000	+9.92285156	-5.43603516	-1.16455078	+2.48291016	-8.30566406	+23.86230469	+2056	+7.30810547	-9.57128906	-1.47656250	+56.40380859	+3.29589844	-22.85156250	+1352
+1458240829.53150010	+9.89208984	-6.25781250	-1.45019531	+43.92333984	-1.58203125	-58.60107422	+1992	+9.91406250	-5.44482422	-1.15576172	+2.48291016	-8.34960938	+23.86230469	+2048	+7.29052734	-9.58886719	-1.46777344	+56.31591797	+3.27392578	-22.89550781	+1344
+1458240829.53570010	+9.88330078	-6.26660156	-1.44140625	+43.96728516	-1.62597656	-58.66699219	+1988	+9.90966797	-5.44921875	-1.14697266	+2.48291016	-8.37158203	+23.86230469	+2036	+7.27294922	-9.60205078	-1.46337891	+56.25000000	+3.22998047	-22.91748047	+1332
+1458240829.53979990	+9.87451172	-6.27978516	-1.43261719	+43.94531250	-1.64794922	-58.71093750	+1984	+9.90087891	-5.46240234	-1.13818359	+2.41699219	-8.41552734	+23.84033203	+2028	+7.25976563	-9.61523438	-1.45898438	+56.16210938	+3.20800781	-22.96142578	+1324
+1458240829.54399990	+9.86572266	-6.28417969	-1.42382813	+43.98925781	-1.69189453	-58.77685547	+1976	+9.89208984	-5.47119141	-1.12939453	+2.41699219	-8.45947266	+23.81835938	+2020	+7.24658203	-9.62841797	-1.45019531	+56.11816406	+3.18603516	-23.04931641	+1312
+1458240829.54819990	+9.86132813	-6.29296875	-1.41064453	+44.01123047	-1.73583984	-58.84277344	+1972	+9.88769531	-5.47558594	-1.12060547	+2.39501953	-8.52539063	+23.79638672	+2012	+7.23779297	-9.63720703	-1.43701172	+56.07421875	+3.16406250	-23.13720703	+1304
+1458240829.55230000	+9.85693359	-6.30615234	-1.40185547	+44.01123047	-1.77978516	-58.90869141	+1968	+9.88330078	-5.48876953	-1.10742188	+2.35107422	-8.59130859	+23.77441406	+2004	+7.22900391	-9.65039063	-1.42822266	+56.03027344	+3.16406250	-23.22509766	+1296
+1458240829.55650000	+9.85253906	-6.31494141	-1.39306641	+44.01123047	-1.82373047	-58.97460938	+1964	+9.87890625	-5.49316406	-1.09863281	+2.32910156	-8.65722656	+23.75244141	+1996	+7.22460938	-9.65917969	-1.41503906	+56.00830078	+3.16406250	-23.35693359	+1288
+1458240829.56069990	+9.84814453	-6.32373047	-1.38427734	+44.03320313	-1.86767578	-59.04052734	+1956	+9.87451172	-5.50195313	-1.08984375	+2.30712891	-8.70117188	+23.73046875	+1992	+7.22021484	-9.66796875	-1.40185547	+55.98632813	+3.18603516	-23.46679688	+1280
+1458240829.56480000	+9.84375000	-6.33251953	-1.37548828	+44.01123047	-1.88964844	-59.08447266	+1952	+9.87011719	-5.51074219	-1.08544922	+2.24121094	-8.74511719	+23.70849609	+1984	+7.22021484	-9.67236328	-1.39306641	+55.98632813	+3.18603516	-23.57666016	+1272
+1458240829.56900000	+9.84375000	-6.34130859	-1.37109375	+43.98925781	-1.93359375	-59.12841797	+1944	+9.87011719	-5.51953125	-1.07666016	+2.21923828	-8.83300781	+23.68652344	+1976	+7.22021484	-9.68115234	-1.37988281	+55.98632813	+3.18603516	-23.70849609	+1264
+1458240829.57320000	+9.83935547	-6.35009766	-1.36230469	+43.98925781	-1.99951172	-59.19433594	+1936	+9.86572266	-5.52392578	-1.06787109	+2.17529297	-8.87695313	+23.66455078	+1968	+7.22021484	-9.68554688	-1.36230469	+55.98632813	+3.20800781	-23.84033203	+1260
+1458240829.57730010	+9.83935547	-6.35449219	-1.35351563	+43.96728516	-2.02148438	-59.23828125	+1932	+9.86572266	-5.53271484	-1.06347656	+2.15332031	-8.92089844	+23.64257813	+1960	+7.22460938	-9.68994141	-1.35351563	+56.00830078	+3.20800781	-23.92822266	+1252
+1458240829.58150010	+9.83935547	-6.36328125	-1.34912109	+43.96728516	-2.06542969	-59.32617188	+1928	+9.86572266	-5.53710938	-1.05908203	+2.10937500	-9.00878906	+23.62060547	+1952	+7.22460938	-9.69433594	-1.34033203	+56.00830078	+3.20800781	-24.03808594	+1248
+1458240829.58559990	+9.83496094	-6.37207031	-1.34033203	+43.94531250	-2.10937500	-59.39208984	+1924	+9.86132813	-5.54150391	-1.05029297	+2.08740234	-9.07470703	+23.57666016	+1944	+7.22900391	-9.69873047	-1.32714844	+56.00830078	+3.22998047	-24.14794922	+1244
+1458240829.58979990	+9.83496094	-6.37646484	-1.33154297	+43.94531250	-2.15332031	-59.43603516	+1920	+9.86132813	-5.54589844	-1.04589844	+2.04345703	-9.11865234	+23.55468750	+1936	+7.22900391	-9.70312500	-1.31835938	+56.03027344	+3.22998047	-24.23583984	+1240
+1458240829.59400010	+9.83496094	-6.38085938	-1.32714844	+43.92333984	-2.17529297	-59.50195313	+1916	+9.86132813	-5.55029297	-1.04150391	+2.02148438	-9.18457031	+23.51074219	+1928	+7.23339844	-9.70751953	-1.30517578	+56.03027344	+3.22998047	-24.32373047	+1236
+1458240829.59809990	+9.83496094	-6.38964844	-1.31835938	+43.90136719	-2.21923828	-59.56787109	+1916	+9.86132813	-5.55468750	-1.03710938	+1.99951172	-9.22851563	+23.46679688	+1920	+7.23339844	-9.71191406	-1.29638672	+56.03027344	+3.22998047	-24.41162109	+1232
+1458240829.60229990	+9.83496094	-6.39404297	-1.31396484	+43.87939453	-2.24121094	-59.63378906	+1912	+9.86132813	-5.55908203	-1.03271484	+1.97753906	-9.27246094	+23.44482422	+1912	+7.23779297	-9.71191406	-1.28759766	+56.00830078	+3.22998047	-24.47753906	+1228
+1458240829.60649990	+9.83496094	-6.39843750	-1.30957031	+43.85742188	-2.26318359	-59.67773438	+1912	+9.85693359	-5.56347656	-1.02832031	+1.95556641	-9.31640625	+23.42285156	+1904	+7.23779297	-9.71630859	-1.27880859	+55.98632813	+3.22998047	-24.52148438	+1228
+1458240829.61060000	+9.83496094	-6.40283203	-1.30517578	+43.85742188	-2.30712891	-59.74365234	+1908	+9.85693359	-5.56787109	-1.02392578	+1.93359375	-9.36035156	+23.37890625	+1896	+7.23779297	-9.72070313	-1.27441406	+55.96435547	+3.20800781	-24.56542969	+1224
+1458240829.61480000	+9.83496094	-6.40722656	-1.29638672	+43.83544922	-2.30712891	-59.80957031	+1908	+9.85693359	-5.56787109	-1.01953125	+1.91162109	-9.40429688	+23.35693359	+1888	+7.23339844	-9.72509766	-1.26562500	+55.94238281	+3.20800781	-24.60937500	+1224
+1458240829.61900000	+9.83496094	-6.41162109	-1.29199219	+43.81347656	-2.32910156	-59.85351563	+1908	+9.85693359	-5.57226563	-1.01953125	+1.88964844	-9.42626953	+23.33496094	+1880	+7.23339844	-9.72949219	-1.26123047	+55.89843750	+3.18603516	-24.60937500	+1220
+1458240829.62310000	+9.83496094	-6.41601563	-1.28759766	+43.81347656	-2.35107422	-59.91943359	+1908	+9.85693359	-5.57666016	-1.01513672	+1.86767578	-9.47021484	+23.31298828	+1876	+7.22900391	-9.73388672	-1.25683594	+55.85449219	+3.18603516	-24.63134766	+1220
+1458240829.62730000	+9.83056641	-6.42041016	-1.28320313	+43.79150391	-2.37304688	-59.96337891	+1904	+9.85693359	-5.57666016	-1.01074219	+1.86767578	-9.49218750	+23.26904297	+1868	+7.22460938	-9.74267578	-1.25244141	+55.78857422	+3.16406250	-24.63134766	+1220
+1458240829.63150000	+9.83056641	-6.42041016	-1.27880859	+43.79150391	-2.37304688	-60.02929688	+1904	+9.85693359	-5.58105469	-1.01074219	+1.84570313	-9.51416016	+23.24707031	+1864	+7.22021484	-9.74707031	-1.24804688	+55.72265625	+3.14208984	-24.63134766	+1216
+1458240829.63560010	+9.83056641	-6.42480469	-1.27001953	+43.76953125	-2.37304688	-60.07324219	+1904	+9.85693359	-5.58105469	-1.00634766	+1.84570313	-9.53613281	+23.22509766	+1856	+7.21142578	-9.75146484	-1.24804688	+55.65673828	+3.12011719	-24.60937500	+1216
+1458240829.63980010	+9.83056641	-6.42919922	-1.26562500	+43.74755859	-2.37304688	-60.11718750	+1904	+9.85693359	-5.58544922	-1.00195313	+1.82373047	-9.58007813	+23.18115234	+1852	+7.20263672	-9.76025391	-1.24365234	+55.56884766	+3.12011719	-24.58740234	+1212
+1458240829.64400010	+9.82617188	-6.42919922	-1.26123047	+43.74755859	-2.37304688	-60.16113281	+1904	+9.85693359	-5.58544922	-1.00195313	+1.80175781	-9.60205078	+23.15917969	+1848	+7.19384766	-9.76464844	-1.24365234	+55.50292969	+3.09814453	-24.56542969	+1212
+1458240829.64809990	+9.82617188	-6.43359375	-1.25683594	+43.72558594	-2.37304688	-60.20507813	+1904	+9.85693359	-5.58984375	-0.99755859	+1.80175781	-9.62402344	+23.11523438	+1844	+7.18505859	-9.77343750	-1.23925781	+55.41503906	+3.07617188	-24.54345703	+1208
+1458240829.65229990	+9.82617188	-6.43798828	-1.25244141	+43.72558594	-2.39501953	-60.24902344	+1904	+9.85253906	-5.59423828	-0.99316406	+1.77978516	-9.66796875	+23.07128906	+1840	+7.17626953	-9.77783203	-1.23925781	+55.34912109	+3.05419922	-24.52148438	+1208
+1458240829.65640000	+9.82177734	-6.43798828	-1.24804688	+43.72558594	-2.37304688	-60.29296875	+1904	+9.85253906	-5.59423828	-0.98876953	+1.75781250	-9.68994141	+23.02734375	+1836	+7.16748047	-9.78222656	-1.23486328	+55.26123047	+3.05419922	-24.49951172	+1204
+1458240829.66059990	+9.82177734	-6.44238281	-1.23925781	+43.72558594	-2.37304688	-60.33691406	+1904	+9.85253906	-5.59863281	-0.98437500	+1.73583984	-9.71191406	+23.00537109	+1836	+7.15869141	-9.79101563	-1.23486328	+55.19531250	+3.05419922	-24.47753906	+1204
+1458240829.66479990	+9.81738281	-6.44238281	-1.23486328	+43.70361328	-2.37304688	-60.35888672	+1904	+9.84814453	-5.60302734	-0.97558594	+1.73583984	-9.75585938	+22.96142578	+1832	+7.14990234	-9.79541016	-1.23046875	+55.12939453	+3.05419922	-24.45556641	+1200
+1458240829.66890000	+9.81738281	-6.44677734	-1.23046875	+43.70361328	-2.37304688	-60.40283203	+1904	+9.84814453	-5.60742188	-0.97119141	+1.71386719	-9.77783203	+22.91748047	+1832	+7.14111328	-9.79980469	-1.22607422	+55.08544922	+3.05419922	-24.45556641	+1196
+1458240829.67310000	+9.81298828	-6.44677734	-1.22607422	+43.70361328	-2.37304688	-60.42480469	+1908	+9.84814453	-5.60742188	-0.96679688	+1.69189453	-9.79980469	+22.87353516	+1832	+7.13671875	-9.79980469	-1.21728516	+55.04150391	+3.05419922	-24.45556641	+1196
+1458240829.67730000	+9.81298828	-6.44677734	-1.22167969	+43.70361328	-2.37304688	-60.46875000	+1908	+9.84375000	-5.61181641	-0.96240234	+1.69189453	-9.82177734	+22.85156250	+1828	+7.13232422	-9.80419922	-1.21289063	+55.01953125	+3.07617188	-24.45556641	+1192
+1458240829.68140010	+9.80859375	-6.45117188	-1.21728516	+43.70361328	-2.37304688	-60.49072266	+1908	+9.84375000	-5.61181641	-0.95800781	+1.66992188	-9.82177734	+22.82958984	+1828	+7.12792969	-9.80419922	-1.20410156	+54.99755859	+3.07617188	-24.47753906	+1188
+1458240829.68560000	+9.80859375	-6.45117188	-1.21289063	+43.70361328	-2.37304688	-60.51269531	+1908	+9.84375000	-5.61621094	-0.95361328	+1.66992188	-9.84375000	+22.78564453	+1828	+7.12353516	-9.80419922	-1.19531250	+54.99755859	+3.09814453	-24.49951172	+1188
+1458240829.68980000	+9.80419922	-6.45556641	-1.20849609	+43.70361328	-2.37304688	-60.53466797	+1908	+9.83935547	-5.61621094	-0.94921875	+1.66992188	-9.86572266	+22.78564453	+1824	+7.12353516	-9.80419922	-1.18652344	+55.01953125	+3.12011719	-24.54345703	+1184
+1458240829.69390010	+9.80419922	-6.45556641	-1.20410156	+43.70361328	-2.37304688	-60.55664063	+1908	+9.83935547	-5.61621094	-0.94921875	+1.64794922	-9.86572266	+22.76367188	+1824	+7.12353516	-9.80419922	-1.17773438	+55.04150391	+3.14208984	-24.58740234	+1184
+1458240829.69810010	+9.80419922	-6.45556641	-1.19970703	+43.72558594	-2.39501953	-60.57861328	+1912	+9.83496094	-5.62060547	-0.94482422	+1.64794922	-9.88769531	+22.74169922	+1824	+7.12792969	-9.80419922	-1.16455078	+55.06347656	+3.16406250	-24.63134766	+1184
+1458240829.70230010	+9.79980469	-6.45996094	-1.19091797	+43.72558594	-2.39501953	-60.60058594	+1912	+9.83496094	-5.62060547	-0.94042969	+1.64794922	-9.88769531	+22.74169922	+1820	+7.12792969	-9.79980469	-1.15576172	+55.08544922	+3.18603516	-24.67529297	+1188
+1458240829.70639990	+9.79980469	-6.45996094	-1.18652344	+43.72558594	-2.41699219	-60.62255859	+1912	+9.83496094	-5.62060547	-0.93603516	+1.62597656	-9.90966797	+22.71972656	+1820	+7.12792969	-9.79980469	-1.14697266	+55.10742188	+3.18603516	-24.71923828	+1188
+1458240829.71059990	+9.79541016	-6.45996094	-1.18212891	+43.72558594	-2.43896484	-60.64453125	+1916	+9.83056641	-5.62060547	-0.93603516	+1.62597656	-9.90966797	+22.71972656	+1816	+7.13232422	-9.79541016	-1.13378906	+55.15136719	+3.20800781	-24.76318359	+1192
+1458240829.71479990	+9.79541016	-6.46435547	-1.17773438	+43.72558594	-2.43896484	-60.66650391	+1920	+9.83056641	-5.62060547	-0.93164063	+1.62597656	-9.93164063	+22.71972656	+1816	+7.13232422	-9.79541016	-1.12060547	+55.17333984	+3.22998047	-24.80712891	+1196
+1458240829.71890000	+9.79101563	-6.46435547	-1.16894531	+43.72558594	-2.46093750	-60.68847656	+1920	+9.82617188	-5.62060547	-0.92724609	+1.60400391	-9.95361328	+22.69775391	+1816	+7.13232422	-9.79101563	-1.11181641	+55.19531250	+3.22998047	-24.82910156	+1200
+1458240829.72309990	+9.79101563	-6.46435547	-1.16455078	+43.72558594	-2.48291016	-60.71044922	+1924	+9.82617188	-5.62500000	-0.92285156	+1.60400391	-9.97558594	+22.69775391	+1816	+7.13232422	-9.79101563	-1.10302734	+55.21728516	+3.25195313	-24.87304688	+1204
+1458240829.72729990	+9.78662109	-6.46435547	-1.15576172	+43.72558594	-2.50488281	-60.75439453	+1928	+9.82177734	-5.62500000	-0.91406250	+1.58203125	-9.99755859	+22.67578125	+1812	+7.13232422	-9.78662109	-1.08984375	+55.21728516	+3.25195313	-24.89501953	+1208
+1458240829.73140000	+9.78222656	-6.46435547	-1.14697266	+43.72558594	-2.52685547	-60.77636719	+1932	+9.81738281	-5.62500000	-0.90966797	+1.56005859	-10.04150391	+22.65380859	+1812	+7.12792969	-9.78662109	-1.08105469	+55.21728516	+3.25195313	-24.93896484	+1212
+1458240829.73560000	+9.78222656	-6.46435547	-1.14257813	+43.70361328	-2.54882813	-60.82031250	+1936	+9.81298828	-5.62500000	-0.90087891	+1.56005859	-10.06347656	+22.63183594	+1812	+7.12792969	-9.78662109	-1.07226563	+55.19531250	+3.25195313	-24.93896484	+1216
+1458240829.73970010	+9.77783203	-6.46435547	-1.13378906	+43.70361328	-2.57080078	-60.84228516	+1940	+9.80859375	-5.62500000	-0.89208984	+1.53808594	-10.10742188	+22.60986328	+1816	+7.11914063	-9.78662109	-1.06347656	+55.15136719	+3.22998047	-24.93896484	+1220
+1458240829.74390010	+9.77343750	-6.46435547	-1.12500000	+43.68164063	-2.59277344	-60.86425781	+1944	+9.80419922	-5.62500000	-0.88330078	+1.51611328	-10.15136719	+22.58789063	+1816	+7.11035156	-9.78662109	-1.05908203	+55.10742188	+3.20800781	-24.93896484	+1224
+1458240829.74810000	+9.76904297	-6.46435547	-1.12060547	+43.68164063	-2.61474609	-60.90820313	+1948	+9.80419922	-5.62500000	-0.87451172	+1.47216797	-10.17333984	+22.54394531	+1816	+7.10156250	-9.78662109	-1.05468750	+55.04150391	+3.18603516	-24.93896484	+1228
+1458240829.75219990	+9.76464844	-6.46435547	-1.11181641	+43.65966797	-2.61474609	-60.95214844	+1956	+9.79541016	-5.62500000	-0.86572266	+1.45019531	-10.23925781	+22.50000000	+1820	+7.09277344	-9.79101563	-1.05029297	+54.97558594	+3.16406250	-24.91699219	+1236
+1458240829.75640010	+9.76025391	-6.46435547	-1.10302734	+43.65966797	-2.63671875	-60.97412109	+1960	+9.79101563	-5.62939453	-0.85693359	+1.42822266	-10.28320313	+22.45605469	+1820	+7.08398438	-9.79101563	-1.05029297	+54.88769531	+3.14208984	-24.89501953	+1236
+1458240829.76060010	+9.75585938	-6.46435547	-1.09863281	+43.63769531	-2.63671875	-61.01806641	+1964	+9.78662109	-5.62939453	-0.84814453	+1.38427734	-10.32714844	+22.41210938	+1824	+7.07080078	-9.79541016	-1.04589844	+54.79980469	+3.12011719	-24.89501953	+1240
+1458240829.76469990	+9.75146484	-6.46435547	-1.08984375	+43.61572266	-2.65869141	-61.06201172	+1968	+9.78662109	-5.62939453	-0.83935547	+1.36230469	-10.34912109	+22.36816406	+1828	+7.05761719	-9.79541016	-1.04589844	+54.71191406	+3.07617188	-24.87304688	+1244
+1458240829.76889990	+9.74707031	-6.45996094	-1.08544922	+43.61572266	-2.65869141	-61.08398438	+1972	+9.78222656	-5.62939453	-0.83056641	+1.31835938	-10.39306641	+22.32421875	+1828	+7.04882813	-9.79980469	-1.04150391	+54.62402344	+3.05419922	-24.87304688	+1244
+1458240829.77309990	+9.74267578	-6.45996094	-1.07666016	+43.59375000	-2.65869141	-61.12792969	+1976	+9.77783203	-5.62939453	-0.82177734	+1.29638672	-10.43701172	+22.28027344	+1832	+7.03564453	-9.79980469	-1.04150391	+54.55810547	+3.03222656	-24.87304688	+1244
+1458240829.77720000	+9.73828125	-6.45996094	-1.07226563	+43.57177734	-2.68066406	-61.14990234	+1980	+9.77343750	-5.62939453	-0.81738281	+1.25244141	-10.45898438	+22.25830078	+1832	+7.02685547	-9.79980469	-1.04150391	+54.47021484	+3.01025391	-24.87304688	+1248
+1458240829.78140000	+9.73388672	-6.45996094	-1.06787109	+43.54980469	-2.68066406	-61.19384766	+1984	+9.77343750	-5.62939453	-0.81298828	+1.23046875	-10.50292969	+22.21435547	+1836	+7.01806641	-9.80419922	-1.03710938	+54.40429688	+2.98828125	-24.87304688	+1248
+1458240829.78559990	+9.73388672	-6.45996094	-1.06347656	+43.54980469	-2.70263672	-61.21582031	+1984	+9.76904297	-5.62939453	-0.80419922	+1.18652344	-10.52490234	+22.17041016	+1836	+7.01367188	-9.79980469	-1.03271484	+54.36035156	+2.96630859	-24.89501953	+1248
+1458240829.78970000	+9.72949219	-6.45996094	-1.05908203	+43.52783203	-2.70263672	-61.25976563	+1988	+9.76904297	-5.62939453	-0.79980469	+1.14257813	-10.56884766	+22.14843750	+1840	+7.00927734	-9.79980469	-1.03271484	+54.31640625	+2.96630859	-24.91699219	+1244
+1458240829.79390000	+9.72949219	-6.45996094	-1.05468750	+43.50585938	-2.72460938	-61.28173828	+1992	+9.76464844	-5.62939453	-0.79541016	+1.12060547	-10.59082031	+22.12646484	+1844	+7.00488281	-9.79980469	-1.02832031	+54.29443359	+2.94433594	-24.93896484	+1244
+1458240829.79810000	+9.72509766	-6.45996094	-1.05029297	+43.48388672	-2.72460938	-61.32568359	+1996	+9.76464844	-5.62939453	-0.79101563	+1.07666016	-10.63476563	+22.10449219	+1844	+7.00488281	-9.79980469	-1.01953125	+54.27246094	+2.94433594	-24.98291016	+1244
+1458240829.80220010	+9.72509766	-6.45996094	-1.04589844	+43.48388672	-2.74658203	-61.34765625	+2000	+9.76464844	-5.63378906	-0.79101563	+1.05468750	-10.65673828	+22.10449219	+1844	+7.00488281	-9.79541016	-1.01513672	+54.25048828	+2.94433594	-25.02685547	+1244
+1458240829.80640010	+9.72509766	-6.45996094	-1.04150391	+43.46191406	-2.74658203	-61.36962891	+2004	+9.76464844	-5.63378906	-0.78662109	+1.01074219	-10.67871094	+22.08251953	+1848	+7.00488281	-9.79541016	-1.01074219	+54.25048828	+2.94433594	-25.04882813	+1248
+1458240829.81060000	+9.72509766	-6.45996094	-1.04150391	+43.43994141	-2.76855469	-61.39160156	+2004	+9.76464844	-5.63378906	-0.78662109	+0.98876953	-10.70068359	+22.08251953	+1848	+7.00488281	-9.79101563	-1.00634766	+54.27246094	+2.94433594	-25.11474609	+1248
+1458240829.81469990	+9.72509766	-6.45996094	-1.03710938	+43.41796875	-2.79052734	-61.41357422	+2008	+9.76464844	-5.63378906	-0.78222656	+0.94482422	-10.72265625	+22.06054688	+1852	+7.00927734	-9.79101563	-0.99755859	+54.27246094	+2.96630859	-25.15869141	+1252
+1458240829.81890010	+9.72509766	-6.45996094	-1.03710938	+43.39599609	-2.79052734	-61.41357422	+2012	+9.76464844	-5.63378906	-0.78222656	+0.92285156	-10.74462891	+22.06054688	+1852	+7.01367188	-9.78662109	-0.99316406	+54.27246094	+2.96630859	-25.20263672	+1252
+1458240829.82300000	+9.72509766	-6.46435547	-1.03271484	+43.39599609	-2.81250000	-61.45751953	+2016	+9.76464844	-5.63378906	-0.77783203	+0.90087891	-10.76660156	+22.06054688	+1852	+7.01367188	-9.78222656	-0.98437500	+54.27246094	+2.96630859	-25.24658203	+1256
+1458240829.82719990	+9.72509766	-6.46435547	-1.03271484	+43.37402344	-2.81250000	-61.45751953	+2020	+9.76464844	-5.63378906	-0.77783203	+0.85693359	-10.78857422	+22.06054688	+1852	+7.01806641	-9.78222656	-0.97998047	+54.29443359	+2.98828125	-25.29052734	+1260
+1458240829.83139990	+9.72509766	-6.46435547	-1.03271484	+43.35205078	-2.83447266	-61.47949219	+2024	+9.76464844	-5.63818359	-0.77343750	+0.83496094	-10.81054688	+22.06054688	+1856	+7.02246094	-9.77783203	-0.97558594	+54.29443359	+2.98828125	-25.31250000	+1264
+1458240829.83550000	+9.72509766	-6.46435547	-1.02832031	+43.35205078	-2.83447266	-61.50146484	+2024	+9.76904297	-5.63818359	-0.77343750	+0.79101563	-10.85449219	+22.03857422	+1856	+7.02685547	-9.77783203	-0.97119141	+54.29443359	+2.98828125	-25.35644531	+1268
+1458240829.83970000	+9.72509766	-6.46435547	-1.02832031	+43.33007813	-2.85644531	-61.50146484	+2028	+9.76904297	-5.63818359	-0.76904297	+0.74707031	-10.87646484	+22.03857422	+1856	+7.02685547	-9.77343750	-0.96679688	+54.29443359	+2.98828125	-25.40039063	+1272
+1458240829.84390000	+9.72949219	-6.46875000	-1.02832031	+43.33007813	-2.85644531	-61.52343750	+2032	+9.76904297	-5.63818359	-0.76904297	+0.70312500	-10.92041016	+22.03857422	+1860	+7.03125000	-9.77343750	-0.96240234	+54.27246094	+2.98828125	-25.42236328	+1280
+1458240829.84800000	+9.72949219	-6.46875000	-1.02392578	+43.30810547	-2.87841797	-61.52343750	+2036	+9.77343750	-5.63818359	-0.76464844	+0.65917969	-10.94238281	+22.03857422	+1860	+7.03125000	-9.77343750	-0.95800781	+54.25048828	+2.98828125	-25.44433594	+1284
+1458240829.85220000	+9.72949219	-6.46875000	-1.02392578	+43.28613281	-2.90039063	-61.56738281	+2040	+9.77783203	-5.64257813	-0.76464844	+0.59326172	-11.00830078	+22.01660156	+1864	+7.03564453	-9.77343750	-0.95361328	+54.22851563	+2.98828125	-25.46630859	+1288
+1458240829.85640000	+9.72949219	-6.47314453	-1.01953125	+43.26416016	-2.90039063	-61.58935547	+2044	+9.78222656	-5.64257813	-0.76025391	+0.52734375	-11.05224609	+22.01660156	+1864	+7.03564453	-9.76904297	-0.95361328	+54.20654297	+2.96630859	-25.48828125	+1288
+1458240829.86050010	+9.73388672	-6.47314453	-1.01953125	+43.22021484	-2.92236328	-61.63330078	+2048	+9.78222656	-5.64697266	-0.75585938	+0.48339844	-11.11816406	+21.99462891	+1868	+7.03564453	-9.76904297	-0.94921875	+54.16259766	+2.96630859	-25.51025391	+1292
+1458240829.86470010	+9.73828125	-6.47753906	-1.01074219	+43.15429688	-2.98828125	-61.72119141	+2052	+9.79101563	-5.65136719	-0.74707031	+0.39550781	-11.20605469	+21.97265625	+1872	+7.03564453	-9.76904297	-0.94921875	+54.11865234	+2.94433594	-25.53222656	+1296
+1458240829.86890010	+9.73828125	-6.48193359	-1.00195313	+43.08837891	-3.03222656	-61.78710938	+2056	+9.79541016	-5.65136719	-0.74267578	+0.32958984	-11.27197266	+21.95068359	+1876	+7.03125000	-9.77343750	-0.94482422	+54.05273438	+2.92236328	-25.53222656	+1300
+1458240829.87299990	+9.74267578	-6.48193359	-0.99755859	+43.04443359	-3.05419922	-61.87500000	+2064	+9.79980469	-5.65576172	-0.73828125	+0.26367188	-11.31591797	+21.92871094	+1880	+7.03125000	-9.77343750	-0.94482422	+53.98681641	+2.90039063	-25.55419922	+1304
+1458240829.87719990	+9.74707031	-6.48632813	-0.98437500	+42.95654297	-3.12011719	-61.98486328	+2072	+9.80419922	-5.65576172	-0.72949219	+0.19775391	-11.38183594	+21.88476563	+1888	+7.02685547	-9.77343750	-0.94482422	+53.92089844	+2.87841797	-25.55419922	+1308
+1458240829.88140010	+9.75146484	-6.49072266	-0.97119141	+42.89062500	-3.18603516	-62.09472656	+2076	+9.80859375	-5.65576172	-0.72509766	+0.15380859	-11.44775391	+21.86279297	+1892	+7.02685547	-9.77343750	-0.94482422	+53.85498047	+2.85644531	-25.55419922	+1308
+1458240829.88550000	+9.75585938	-6.49072266	-0.96240234	+42.82470703	-3.22998047	-62.16064453	+2084	+9.81298828	-5.66015625	-0.71630859	+0.10986328	-11.49169922	+21.84082031	+1900	+7.02246094	-9.77783203	-0.94482422	+53.78906250	+2.81250000	-25.57617188	+1312
+1458240829.88969990	+9.76025391	-6.49072266	-0.95361328	+42.78076172	-3.27392578	-62.27050781	+2092	+9.81298828	-5.66015625	-0.71191406	+0.08789063	-11.53564453	+21.84082031	+1904	+7.02246094	-9.77783203	-0.94042969	+53.70117188	+2.79052734	-25.57617188	+1316
+1458240829.89380000	+9.76464844	-6.49072266	-0.94482422	+42.73681641	-3.29589844	-62.33642578	+2100	+9.81738281	-5.66015625	-0.70751953	+0.04394531	-11.57958984	+21.81884766	+1912	+7.01806641	-9.78222656	-0.94042969	+53.61328125	+2.74658203	-25.59814453	+1316
+1458240829.89800000	+9.76904297	-6.49511719	-0.93603516	+42.71484375	-3.31787109	-62.38037109	+2108	+9.82177734	-5.66015625	-0.70312500	+0.02197266	-11.62353516	+21.79687500	+1916	+7.01367188	-9.78222656	-0.94042969	+53.54736328	+2.72460938	-25.62011719	+1320
+1458240829.90220000	+9.76904297	-6.49511719	-0.93164063	+42.69287109	-3.33984375	-62.42431641	+2112	+9.82177734	-5.66015625	-0.69873047	+0.02197266	-11.64550781	+21.77490234	+1924	+7.01367188	-9.78222656	-0.93603516	+53.48144531	+2.70263672	-25.64208984	+1324
+1458240829.90630010	+9.77343750	-6.49511719	-0.92724609	+42.67089844	-3.36181641	-62.46826172	+2120	+9.82617188	-5.66015625	-0.69433594	+0.00000000	-11.66748047	+21.77490234	+1928	+7.01367188	-9.78662109	-0.93164063	+53.41552734	+2.65869141	-25.66406250	+1324
+1458240829.91050000	+9.77343750	-6.49511719	-0.92285156	+42.64892578	-3.38378906	-62.49023438	+2124	+9.82617188	-5.66015625	-0.68994141	+0.00000000	-11.71142578	+21.77490234	+1936	+7.01367188	-9.78662109	-0.92724609	+53.37158203	+2.63671875	-25.70800781	+1328
+1458240829.91470000	+9.77783203	-6.49511719	-0.91845703	+42.62695313	-3.38378906	-62.53417969	+2132	+9.83056641	-5.66015625	-0.68554688	+0.00000000	-11.73339844	+21.77490234	+1940	+7.01367188	-9.78662109	-0.92285156	+53.32763672	+2.63671875	-25.75195313	+1328
+1458240829.91880010	+9.77783203	-6.49511719	-0.91406250	+42.62695313	-3.40576172	-62.55615234	+2140	+9.83056641	-5.66015625	-0.68554688	-0.02197266	-11.75537109	+21.75292969	+1948	+7.01806641	-9.78662109	-0.91845703	+53.30566406	+2.61474609	-25.79589844	+1332
+1458240829.92300010	+9.78222656	-6.49511719	-0.91406250	+42.60498047	-3.40576172	-62.57812500	+2144	+9.83496094	-5.66015625	-0.68115234	-0.02197266	-11.77734375	+21.75292969	+1956	+7.01806641	-9.78662109	-0.90966797	+53.28369141	+2.61474609	-25.83984375	+1336
+1458240829.92720010	+9.78222656	-6.49511719	-0.90966797	+42.58300781	-3.40576172	-62.60009766	+2152	+9.83496094	-5.66015625	-0.68115234	-0.02197266	-11.79931641	+21.75292969	+1960	+7.02246094	-9.78222656	-0.90527344	+53.28369141	+2.61474609	-25.90576172	+1344
+1458240829.93129990	+9.78222656	-6.49951172	-0.90527344	+42.56103516	-3.40576172	-62.64404297	+2156	+9.83496094	-5.66015625	-0.67675781	-0.02197266	-11.79931641	+21.73095703	+1964	+7.02685547	-9.78222656	-0.89648438	+53.28369141	+2.61474609	-25.94970703	+1348
+1458240829.93549990	+9.78222656	-6.49951172	-0.90527344	+42.53906250	-3.40576172	-62.64404297	+2164	+9.83496094	-5.66015625	-0.67675781	-0.02197266	-11.79931641	+21.73095703	+1972	+7.03125000	-9.78222656	-0.88769531	+53.28369141	+2.61474609	-26.01562500	+1352
+1458240829.93969990	+9.78662109	-6.49951172	-0.90527344	+42.53906250	-3.40576172	-62.66601563	+2168	+9.83935547	-5.66015625	-0.67675781	-0.02197266	-11.79931641	+21.73095703	+1976	+7.03564453	-9.77783203	-0.87890625	+53.30566406	+2.63671875	-26.05957031	+1360
+1458240829.94380000	+9.78662109	-6.50390625	-0.90527344	+42.51708984	-3.38378906	-62.68798828	+2176	+9.83935547	-5.66015625	-0.67675781	-0.02197266	-11.79931641	+21.70898438	+1980	+7.04003906	-9.77783203	-0.87011719	+53.32763672	+2.63671875	-26.10351563	+1364
+1458240829.94800000	+9.78662109	-6.50390625	-0.90527344	+42.49511719	-3.36181641	-62.68798828	+2180	+9.83935547	-5.66455078	-0.67675781	-0.04394531	-11.79931641	+21.70898438	+1988	+7.04443359	-9.77783203	-0.86572266	+53.34960938	+2.65869141	-26.14746094	+1372
+1458240829.95219990	+9.78662109	-6.50830078	-0.90527344	+42.49511719	-3.36181641	-62.70996094	+2184	+9.83935547	-5.66455078	-0.67675781	-0.04394531	-11.79931641	+21.68701172	+1992	+7.04882813	-9.77343750	-0.85693359	+53.37158203	+2.68066406	-26.19140625	+1376
+1458240829.95630000	+9.78662109	-6.50830078	-0.90087891	+42.47314453	-3.33984375	-62.73193359	+2192	+9.83496094	-5.66455078	-0.67675781	-0.04394531	-11.79931641	+21.68701172	+1996	+7.05322266	-9.77343750	-0.85253906	+53.39355469	+2.72460938	-26.21337891	+1380
+1458240829.96050000	+9.78662109	-6.50830078	-0.90087891	+42.45117188	-3.29589844	-62.73193359	+2196	+9.83496094	-5.66455078	-0.67675781	-0.04394531	-11.77734375	+21.66503906	+2000	+7.05322266	-9.77343750	-0.84814453	+53.39355469	+2.74658203	-26.23535156	+1384
+1458240829.96470000	+9.78662109	-6.51269531	-0.90087891	+42.45117188	-3.27392578	-62.75390625	+2200	+9.83496094	-5.66455078	-0.67675781	-0.02197266	-11.77734375	+21.64306641	+2004	+7.05322266	-9.77343750	-0.84375000	+53.41552734	+2.76855469	-26.25732422	+1388
+1458240829.96880010	+9.78222656	-6.51269531	-0.90527344	+42.45117188	-3.25195313	-62.75390625	+2204	+9.83496094	-5.66455078	-0.67675781	-0.02197266	-11.75537109	+21.64306641	+2008	+7.05322266	-9.77343750	-0.83935547	+53.41552734	+2.79052734	-26.25732422	+1392
+1458240829.97300000	+9.78222656	-6.51269531	-0.90527344	+42.42919922	-3.20800781	-62.77587891	+2208	+9.83496094	-5.66894531	-0.67675781	-0.02197266	-11.73339844	+21.62109375	+2012	+7.05322266	-9.77343750	-0.83496094	+53.41552734	+2.83447266	-26.25732422	+1396
+1458240829.97709990	+9.78222656	-6.51269531	-0.90527344	+42.42919922	-3.18603516	-62.77587891	+2212	+9.83496094	-5.66894531	-0.67675781	-0.02197266	-11.73339844	+21.62109375	+2016	+7.05322266	-9.77343750	-0.83496094	+53.41552734	+2.83447266	-26.25732422	+1400
+1458240829.98130010	+9.78222656	-6.51708984	-0.90527344	+42.42919922	-3.16406250	-62.77587891	+2216	+9.83496094	-5.66894531	-0.67675781	-0.02197266	-11.71142578	+21.59912109	+2016	+7.04882813	-9.77783203	-0.83496094	+53.41552734	+2.85644531	-26.23535156	+1404
+1458240829.98550010	+9.78222656	-6.51708984	-0.90527344	+42.42919922	-3.12011719	-62.79785156	+2216	+9.83496094	-5.66894531	-0.68115234	-0.02197266	-11.68945313	+21.59912109	+2020	+7.04443359	-9.77783203	-0.83056641	+53.39355469	+2.87841797	-26.21337891	+1408
+1458240829.98959990	+9.77783203	-6.51708984	-0.90527344	+42.42919922	-3.07617188	-62.79785156	+2220	+9.83056641	-5.66894531	-0.68115234	-0.02197266	-11.68945313	+21.57714844	+2024	+7.04443359	-9.77783203	-0.83056641	+53.39355469	+2.90039063	-26.21337891	+1408
+1458240829.99379990	+9.77783203	-6.51708984	-0.90527344	+42.42919922	-3.03222656	-62.81982422	+2224	+9.83056641	-5.66894531	-0.68115234	+0.00000000	-11.66748047	+21.55517578	+2028	+7.04003906	-9.77783203	-0.83056641	+53.39355469	+2.92236328	-26.19140625	+1412
+1458240829.99799990	+9.77783203	-6.51708984	-0.90966797	+42.42919922	-2.98828125	-62.81982422	+2224	+9.83056641	-5.66894531	-0.68115234	+0.00000000	-11.64550781	+21.53320313	+2028	+7.03564453	-9.78222656	-0.83056641	+53.37158203	+2.94433594	-26.16943359	+1412
+1458240830.00210000	+9.77343750	-6.51708984	-0.90966797	+42.42919922	-2.90039063	-62.84179688	+2228	+9.82617188	-5.67333984	-0.68554688	+0.02197266	-11.57958984	+21.46728516	+2032	+7.03125000	-9.78222656	-0.83056641	+53.34960938	+2.98828125	-26.14746094	+1416
+1458240830.00630000	+9.76904297	-6.52148438	-0.91406250	+42.42919922	-2.79052734	-62.86376953	+2228	+9.82177734	-5.67333984	-0.68994141	+0.04394531	-11.51367188	+21.42333984	+2036	+7.02685547	-9.78662109	-0.83056641	+53.34960938	+3.01025391	-26.12548828	+1420
+1458240830.01050000	+9.76464844	-6.52148438	-0.91406250	+42.42919922	-2.70263672	-62.88574219	+2232	+9.82177734	-5.67333984	-0.68994141	+0.06591797	-11.44775391	+21.35742188	+2036	+7.01806641	-9.78662109	-0.83056641	+53.32763672	+3.05419922	-26.08154297	+1420
+1458240830.01460000	+9.75585938	-6.52587891	-0.91845703	+42.42919922	-2.50488281	-62.92968750	+2232	+9.81298828	-5.67773438	-0.69873047	+0.13183594	-11.27197266	+21.20361328	+2040	+7.00927734	-9.79101563	-0.83056641	+53.30566406	+3.12011719	-26.03759766	+1424
+1458240830.01880000	+9.75146484	-6.52587891	-0.92285156	+42.45117188	-2.32910156	-62.97363281	+2236	+9.80419922	-5.68212891	-0.70751953	+0.19775391	-11.16210938	+21.09375000	+2044	+7.00048828	-9.79541016	-0.83056641	+53.28369141	+3.16406250	-25.99365234	+1424
+1458240830.02300000	+9.74267578	-6.53027344	-0.92724609	+42.45117188	-2.19726563	-63.01757813	+2236	+9.79980469	-5.68212891	-0.71191406	+0.24169922	-11.07421875	+20.98388672	+2044	+6.99609375	-9.79980469	-0.83056641	+53.28369141	+3.22998047	-25.97167969	+1428
+1458240830.02710010	+9.73828125	-6.53466797	-0.93164063	+42.45117188	-2.02148438	-63.08349609	+2236	+9.79541016	-5.68652344	-0.71630859	+0.30761719	-10.96435547	+20.87402344	+2044	+6.98291016	-9.80419922	-0.82617188	+53.28369141	+3.31787109	-25.92773438	+1428
+1458240830.03130010	+9.73388672	-6.53466797	-0.93603516	+42.45117188	-1.88964844	-63.12744141	+2236	+9.79101563	-5.69091797	-0.72070313	+0.35156250	-10.89843750	+20.78613281	+2044	+6.97851563	-9.80859375	-0.82177734	+53.28369141	+3.40576172	-25.92773438	+1432
+1458240830.03550000	+9.72949219	-6.53906250	-0.94042969	+42.45117188	-1.77978516	-63.17138672	+2236	+9.78662109	-5.69531250	-0.72509766	+0.39550781	-10.85449219	+20.72021484	+2044	+6.97412109	-9.81298828	-0.81738281	+53.30566406	+3.49365234	-25.92773438	+1432
+1458240830.03959990	+9.72949219	-6.54345703	-0.94482422	+42.45117188	-1.69189453	-63.21533203	+2236	+9.78662109	-5.69531250	-0.72949219	+0.41748047	-10.81054688	+20.65429688	+2044	+6.97412109	-9.81298828	-0.81298828	+53.32763672	+3.58154297	-25.94970703	+1432
+1458240830.04380010	+9.72509766	-6.54785156	-0.94482422	+42.45117188	-1.62597656	-63.25927734	+2236	+9.78222656	-5.69970703	-0.72949219	+0.43945313	-10.81054688	+20.61035156	+2040	+6.96972656	-9.81738281	-0.80419922	+53.37158203	+3.64746094	-25.97167969	+1436
+1458240830.04790000	+9.72509766	-6.55224609	-0.94482422	+42.42919922	-1.58203125	-63.32519531	+2236	+9.78222656	-5.69970703	-0.73388672	+0.46142578	-10.78857422	+20.56640625	+2040	+6.97412109	-9.81738281	-0.79980469	+53.41552734	+3.71337891	-26.01562500	+1436
+1458240830.05209990	+9.72509766	-6.55664063	-0.94921875	+42.42919922	-1.53808594	-63.36914063	+2236	+9.78222656	-5.70410156	-0.73388672	+0.48339844	-10.78857422	+20.52246094	+2036	+6.97412109	-9.81738281	-0.79101563	+53.45947266	+3.77929688	-26.05957031	+1440
+1458240830.05629990	+9.72509766	-6.56103516	-0.94921875	+42.42919922	-1.49414063	-63.43505859	+2236	+9.77783203	-5.70849609	-0.73388672	+0.50537109	-10.78857422	+20.47851563	+2036	+6.97851563	-9.81738281	-0.78222656	+53.50341797	+3.84521484	-26.12548828	+1444
+1458240830.06040000	+9.72509766	-6.56103516	-0.94921875	+42.40722656	-1.45019531	-63.50097656	+2236	+9.77783203	-5.70849609	-0.73828125	+0.52734375	-10.81054688	+20.43457031	+2032	+6.98291016	-9.81738281	-0.77343750	+53.54736328	+3.88916016	-26.19140625	+1448
+1458240830.06460000	+9.72509766	-6.56542969	-0.94921875	+42.40722656	-1.40625000	-63.56689453	+2236	+9.77783203	-5.71289063	-0.73828125	+0.52734375	-10.81054688	+20.41259766	+2032	+6.98730469	-9.81738281	-0.76904297	+53.59130859	+3.95507813	-26.23535156	+1452
+1458240830.06880000	+9.72509766	-6.56982422	-0.94921875	+42.40722656	-1.38427734	-63.63281250	+2236	+9.77783203	-5.71289063	-0.73828125	+0.54931641	-10.83251953	+20.36865234	+2032	+6.98730469	-9.82177734	-0.76025391	+53.63525391	+3.99902344	-26.30126953	+1456
+1458240830.07290010	+9.72509766	-6.57421875	-0.94921875	+42.40722656	-1.34033203	-63.69873047	+2236	+9.77783203	-5.71728516	-0.73828125	+0.57128906	-10.83251953	+20.32470703	+2028	+6.99169922	-9.82177734	-0.75585938	+53.65722656	+4.04296875	-26.36718750	+1460
+1458240830.07710000	+9.72509766	-6.57861328	-0.94921875	+42.40722656	-1.31835938	-63.76464844	+2236	+9.77783203	-5.71728516	-0.74267578	+0.59326172	-10.85449219	+20.28076172	+2028	+6.99609375	-9.82177734	-0.74707031	+53.70117188	+4.06494141	-26.43310547	+1460
+1458240830.08130000	+9.72509766	-6.57861328	-0.94921875	+42.40722656	-1.27441406	-63.83056641	+2236	+9.77783203	-5.72167969	-0.74267578	+0.61523438	-10.85449219	+20.23681641	+2028	+6.99609375	-9.82617188	-0.74267578	+53.72314453	+4.10888672	-26.49902344	+1464
+1458240830.08540010	+9.72509766	-6.58300781	-0.94921875	+42.40722656	-1.23046875	-63.91845703	+2236	+9.77783203	-5.72167969	-0.74267578	+0.65917969	-10.87646484	+20.19287109	+2024	+7.00048828	-9.82617188	-0.73828125	+53.72314453	+4.15283203	-26.54296875	+1468
+1458240830.08960010	+9.72509766	-6.58740234	-0.94921875	+42.42919922	-1.18652344	-64.00634766	+2236	+9.77783203	-5.72607422	-0.74267578	+0.68115234	-10.87646484	+20.12695313	+2024	+7.00048828	-9.83056641	-0.73388672	+53.74511719	+4.17480469	-26.60888672	+1472
+1458240830.09380010	+9.72509766	-6.58740234	-0.94921875	+42.42919922	-1.14257813	-64.09423828	+2236	+9.77783203	-5.73046875	-0.74707031	+0.70312500	-10.89843750	+20.08300781	+2024	+7.00048828	-9.83496094	-0.72949219	+53.74511719	+4.21875000	-26.67480469	+1476
+1458240830.09789990	+9.72509766	-6.59179688	-0.94921875	+42.45117188	-1.09863281	-64.18212891	+2236	+9.77343750	-5.73046875	-0.74707031	+0.74707031	-10.92041016	+20.01708984	+2024	+6.99609375	-9.83496094	-0.72949219	+53.74511719	+4.26269531	-26.71875000	+1480
+1458240830.10209990	+9.72070313	-6.59179688	-0.94921875	+42.45117188	-1.03271484	-64.27001953	+2236	+9.77343750	-5.73486328	-0.74707031	+0.76904297	-10.92041016	+19.95117188	+2020	+6.99609375	-9.84375000	-0.72509766	+53.74511719	+4.28466797	-26.78466797	+1484
+1458240830.10630010	+9.72070313	-6.59179688	-0.94921875	+42.47314453	-0.98876953	-64.35791016	+2232	+9.77343750	-5.73925781	-0.74707031	+0.81298828	-10.92041016	+19.88525391	+2020	+6.99169922	-9.84814453	-0.72509766	+53.72314453	+4.30664063	-26.82861328	+1484
+1458240830.11040000	+9.72070313	-6.59619141	-0.94921875	+42.49511719	-0.92285156	-64.44580078	+2232	+9.77343750	-5.73925781	-0.75146484	+0.85693359	-10.94238281	+19.84130859	+2020	+6.98730469	-9.85253906	-0.72509766	+53.70117188	+4.35058594	-26.87255859	+1488
+1458240830.11459990	+9.71630859	-6.59619141	-0.94921875	+42.51708984	-0.87890625	-64.51171875	+2232	+9.77343750	-5.74365234	-0.75146484	+0.90087891	-10.94238281	+19.77539063	+2016	+6.98291016	-9.86132813	-0.72509766	+53.67919922	+4.37255859	-26.91650391	+1492
+1458240830.11879990	+9.71630859	-6.60058594	-0.94921875	+42.53906250	-0.81298828	-64.59960938	+2232	+9.76904297	-5.74804688	-0.75146484	+0.92285156	-10.94238281	+19.70947266	+2016	+6.97851563	-9.87011719	-0.72509766	+53.65722656	+4.41650391	-26.96044922	+1492
+1458240830.12290000	+9.71630859	-6.60058594	-0.94921875	+42.53906250	-0.76904297	-64.66552734	+2228	+9.76904297	-5.74804688	-0.75585938	+0.96679688	-10.94238281	+19.64355469	+2016	+6.97412109	-9.87451172	-0.72509766	+53.61328125	+4.43847656	-26.98242188	+1496
+1458240830.12710000	+9.71191406	-6.60058594	-0.94921875	+42.56103516	-0.70312500	-64.75341797	+2228	+9.76904297	-5.75244141	-0.75585938	+1.01074219	-10.94238281	+19.59960938	+2012	+6.96533203	-9.88330078	-0.72509766	+53.59130859	+4.48242188	-27.02636719	+1496
+1458240830.13120010	+9.71191406	-6.60498047	-0.94921875	+42.58300781	-0.63720703	-64.81933594	+2224	+9.76904297	-5.75683594	-0.75585938	+1.05468750	-10.94238281	+19.53369141	+2012	+6.96093750	-9.89208984	-0.72509766	+53.56933594	+4.50439453	-27.04833984	+1496
+1458240830.13540010	+9.71191406	-6.60498047	-0.94921875	+42.58300781	-0.59326172	-64.86328125	+2224	+9.76464844	-5.75683594	-0.76025391	+1.07666016	-10.92041016	+19.48974609	+2012	+6.96093750	-9.89648438	-0.72509766	+53.54736328	+4.54833984	-27.07031250	+1496
+1458240830.13960000	+9.70751953	-6.60937500	-0.94921875	+42.60498047	-0.54931641	-64.92919922	+2224	+9.76464844	-5.76123047	-0.76025391	+1.12060547	-10.92041016	+19.46777344	+2008	+6.95654297	-9.90087891	-0.72509766	+53.54736328	+4.59228516	-27.09228516	+1496
+1458240830.14369990	+9.70751953	-6.60937500	-0.95361328	+42.60498047	-0.48339844	-64.97314453	+2220	+9.76025391	-5.76123047	-0.76464844	+1.16455078	-10.89843750	+19.44580078	+2008	+6.95654297	-9.90527344	-0.72509766	+53.56933594	+4.63623047	-27.11425781	+1496
+1458240830.14790010	+9.70751953	-6.61376953	-0.95361328	+42.62695313	-0.43945313	-65.01708984	+2220	+9.76025391	-5.76562500	-0.76464844	+1.20849609	-10.89843750	+19.40185547	+2008	+6.95654297	-9.90966797	-0.72070313	+53.59130859	+4.68017578	-27.13623047	+1496
+1458240830.15210010	+9.70751953	-6.61376953	-0.95361328	+42.62695313	-0.41748047	-65.06103516	+2216	+9.76025391	-5.76562500	-0.76904297	+1.23046875	-10.89843750	+19.37988281	+2008	+6.95654297	-9.91406250	-0.71630859	+53.63525391	+4.74609375	-27.18017578	+1492
+1458240830.15619990	+9.70312500	-6.61816406	-0.95800781	+42.64892578	-0.37353516	-65.10498047	+2216	+9.75585938	-5.77001953	-0.76904297	+1.27441406	-10.87646484	+19.37988281	+2004	+6.96093750	-9.91406250	-0.71191406	+53.67919922	+4.79003906	-27.22412109	+1492
+1458240830.16039990	+9.70312500	-6.61816406	-0.95800781	+42.64892578	-0.32958984	-65.14892578	+2216	+9.75585938	-5.77001953	-0.76904297	+1.31835938	-10.87646484	+19.35791016	+2004	+6.96093750	-9.91406250	-0.70312500	+53.72314453	+4.85595703	-27.26806641	+1492
+1458240830.16459990	+9.70312500	-6.62255859	-0.95800781	+42.64892578	-0.28564453	-65.19287109	+2216	+9.75146484	-5.77441406	-0.77343750	+1.36230469	-10.85449219	+19.35791016	+2000	+6.96533203	-9.91845703	-0.69873047	+53.78906250	+4.92187500	-27.31201172	+1496
+1458240830.16870000	+9.70312500	-6.62695313	-0.96240234	+42.67089844	-0.26367188	-65.21484375	+2216	+9.75146484	-5.77441406	-0.77343750	+1.40625000	-10.85449219	+19.33593750	+2000	+6.96972656	-9.91845703	-0.68994141	+53.83300781	+4.98779297	-27.35595703	+1496
+1458240830.17290000	+9.70312500	-6.62695313	-0.96240234	+42.67089844	-0.21972656	-65.25878906	+2212	+9.75146484	-5.77441406	-0.77783203	+1.45019531	-10.83251953	+19.33593750	+1996	+6.97851563	-9.91845703	-0.68115234	+53.89892578	+5.03173828	-27.42187500	+1500
+1458240830.17709990	+9.69873047	-6.63134766	-0.96240234	+42.67089844	-0.19775391	-65.30273438	+2212	+9.74707031	-5.77441406	-0.77783203	+1.49414063	-10.83251953	+19.33593750	+1996	+6.98291016	-9.91845703	-0.67675781	+53.98681641	+5.09765625	-27.46582031	+1500
+1458240830.18120000	+9.69873047	-6.63134766	-0.96679688	+42.69287109	-0.15380859	-65.32470703	+2212	+9.74707031	-5.77880859	-0.78222656	+1.53808594	-10.81054688	+19.33593750	+1992	+6.98730469	-9.91845703	-0.66796875	+54.05273438	+5.16357422	-27.53173828	+1504
+1458240830.18540000	+9.69873047	-6.63134766	-0.96679688	+42.71484375	-0.13183594	-65.36865234	+2212	+9.74267578	-5.77880859	-0.78222656	+1.58203125	-10.81054688	+19.33593750	+1992	+6.99169922	-9.91845703	-0.66357422	+54.09667969	+5.20751953	-27.57568359	+1508
+1458240830.18960000	+9.69873047	-6.63574219	-0.96679688	+42.71484375	-0.10986328	-65.39062500	+2212	+9.74267578	-5.77880859	-0.78662109	+1.62597656	-10.81054688	+19.33593750	+1988	+6.99609375	-9.91845703	-0.65917969	+54.16259766	+5.27343750	-27.61962891	+1508
+1458240830.19370010	+9.69873047	-6.63574219	-0.96679688	+42.73681641	-0.06591797	-65.43457031	+2212	+9.74267578	-5.77880859	-0.78662109	+1.66992188	-10.78857422	+19.31396484	+1984	+7.00048828	-9.91845703	-0.65039063	+54.22851563	+5.31738281	-27.68554688	+1512
+1458240830.19790010	+9.69873047	-6.63574219	-0.97119141	+42.75878906	-0.02197266	-65.47851563	+2212	+9.73828125	-5.77880859	-0.78662109	+1.71386719	-10.78857422	+19.31396484	+1984	+7.00048828	-9.91845703	-0.64599609	+54.25048828	+5.38330078	-27.70751953	+1516
+1458240830.20199990	+9.69433594	-6.64013672	-0.97119141	+42.75878906	+0.00000000	-65.52246094	+2212	+9.73828125	-5.77880859	-0.79101563	+1.75781250	-10.78857422	+19.29199219	+1980	+7.00488281	-9.91845703	-0.64599609	+54.29443359	+5.42724609	-27.75146484	+1516
+1458240830.20619990	+9.69433594	-6.64013672	-0.97119141	+42.78076172	+0.04394531	-65.54443359	+2212	+9.73828125	-5.77880859	-0.79101563	+1.80175781	-10.76660156	+19.29199219	+1976	+7.00488281	-9.92285156	-0.64160156	+54.31640625	+5.44921875	-27.77343750	+1516
+1458240830.21040010	+9.69433594	-6.64013672	-0.97119141	+42.80273438	+0.06591797	-65.58837891	+2212	+9.73388672	-5.78320313	-0.79101563	+1.84570313	-10.76660156	+19.27001953	+1976	+7.00488281	-9.92285156	-0.64160156	+54.33837891	+5.49316406	-27.79541016	+1520
+1458240830.21450000	+9.69433594	-6.64013672	-0.97119141	+42.82470703	+0.10986328	-65.63232422	+2212	+9.73388672	-5.78320313	-0.79541016	+1.86767578	-10.76660156	+19.24804688	+1972	+7.00048828	-9.92724609	-0.64599609	+54.33837891	+5.51513672	-27.79541016	+1520
+1458240830.21869990	+9.68994141	-6.64013672	-0.97558594	+42.82470703	+0.15380859	-65.67626953	+2212	+9.73388672	-5.78320313	-0.79541016	+1.91162109	-10.76660156	+19.22607422	+1972	+6.99609375	-9.93164063	-0.64599609	+54.33837891	+5.53710938	-27.79541016	+1520
+1458240830.22289990	+9.68994141	-6.64013672	-0.97558594	+42.84667969	+0.19775391	-65.72021484	+2212	+9.72949219	-5.78320313	-0.79541016	+1.95556641	-10.74462891	+19.18212891	+1968	+6.99169922	-9.93164063	-0.64599609	+54.33837891	+5.55908203	-27.79541016	+1520
+1458240830.22700000	+9.68994141	-6.64013672	-0.97558594	+42.86865234	+0.21972656	-65.76416016	+2212	+9.72949219	-5.78320313	-0.79541016	+1.97753906	-10.74462891	+19.16015625	+1964	+6.98730469	-9.93603516	-0.65039063	+54.31640625	+5.58105469	-27.79541016	+1524
+1458240830.23120000	+9.68554688	-6.64013672	-0.97558594	+42.86865234	+0.26367188	-65.80810547	+2208	+9.72949219	-5.78320313	-0.79541016	+2.02148438	-10.74462891	+19.11621094	+1964	+6.98291016	-9.94042969	-0.65478516	+54.29443359	+5.60302734	-27.79541016	+1524
+1458240830.23540000	+9.68554688	-6.64013672	-0.97558594	+42.89062500	+0.30761719	-65.85205078	+2208	+9.72949219	-5.78759766	-0.79541016	+2.04345703	-10.74462891	+19.07226563	+1960	+6.97851563	-9.94482422	-0.65478516	+54.27246094	+5.62500000	-27.79541016	+1524
+1458240830.23950000	+9.68554688	-6.64013672	-0.97558594	+42.91259766	+0.35156250	-65.89599609	+2208	+9.72509766	-5.78759766	-0.79980469	+2.08740234	-10.74462891	+19.05029297	+1960	+6.97412109	-9.94921875	-0.65917969	+54.25048828	+5.64697266	-27.79541016	+1524
+1458240830.24370000	+9.68115234	-6.64013672	-0.97558594	+42.91259766	+0.39550781	-65.93994141	+2204	+9.72509766	-5.78759766	-0.79980469	+2.10937500	-10.74462891	+19.00634766	+1960	+6.96533203	-9.95361328	-0.66357422	+54.22851563	+5.66894531	-27.77343750	+1524
+1458240830.24790000	+9.68115234	-6.64013672	-0.97558594	+42.93457031	+0.41748047	-65.98388672	+2204	+9.72509766	-5.78759766	-0.79980469	+2.13134766	-10.74462891	+18.96240234	+1956	+6.96093750	-9.95800781	-0.66357422	+54.20654297	+5.66894531	-27.77343750	+1524
+1458240830.25200010	+9.68115234	-6.64013672	-0.97558594	+42.93457031	+0.43945313	-66.02783203	+2200	+9.72509766	-5.78759766	-0.79980469	+2.17529297	-10.76660156	+18.94042969	+1956	+6.96093750	-9.96240234	-0.66796875	+54.20654297	+5.69091797	-27.79541016	+1520
+1458240830.25620010	+9.68115234	-6.64013672	-0.97558594	+42.95654297	+0.46142578	-66.07177734	+2200	+9.72509766	-5.78759766	-0.79980469	+2.19726563	-10.76660156	+18.89648438	+1956	+6.95654297	-9.96240234	-0.66796875	+54.20654297	+5.71289063	-27.81738281	+1516
+1458240830.26040010	+9.67675781	-6.64013672	-0.97558594	+42.95654297	+0.48339844	-66.11572266	+2196	+9.72509766	-5.78759766	-0.79980469	+2.21923828	-10.78857422	+18.87451172	+1956	+6.95654297	-9.96679688	-0.66796875	+54.20654297	+5.73486328	-27.83935547	+1516
+1458240830.26449990	+9.67675781	-6.64013672	-0.97558594	+42.97851563	+0.50537109	-66.15966797	+2196	+9.72070313	-5.78759766	-0.79980469	+2.26318359	-10.81054688	+18.85253906	+1952	+6.95654297	-9.96679688	-0.66357422	+54.22851563	+5.75683594	-27.86132813	+1512
+1458240830.26869990	+9.67675781	-6.64013672	-0.97558594	+43.00048828	+0.50537109	-66.20361328	+2192	+9.72070313	-5.79199219	-0.79980469	+2.28515625	-10.83251953	+18.83056641	+1952	+6.95654297	-9.96679688	-0.65917969	+54.25048828	+5.80078125	-27.90527344	+1512
+1458240830.27290010	+9.67675781	-6.64013672	-0.97558594	+43.00048828	+0.50537109	-66.22558594	+2192	+9.72070313	-5.78759766	-0.79980469	+2.30712891	-10.85449219	+18.80859375	+1952	+6.96093750	-9.96679688	-0.65478516	+54.27246094	+5.82275391	-27.97119141	+1508
+1458240830.27700000	+9.68115234	-6.64453125	-0.97558594	+43.02246094	+0.48339844	-66.26953125	+2192	+9.72070313	-5.78759766	-0.79980469	+2.32910156	-10.89843750	+18.78662109	+1948	+6.96093750	-9.96679688	-0.65039063	+54.31640625	+5.82275391	-28.01513672	+1508
+1458240830.28119990	+9.68115234	-6.64453125	-0.97558594	+43.02246094	+0.48339844	-66.31347656	+2188	+9.72070313	-5.78759766	-0.79980469	+2.37304688	-10.94238281	+18.76464844	+1948	+6.96533203	-9.96679688	-0.64599609	+54.33837891	+5.84472656	-28.08105469	+1508
+1458240830.28530000	+9.68115234	-6.64453125	-0.97119141	+43.04443359	+0.46142578	-66.35742188	+2188	+9.72070313	-5.78759766	-0.79980469	+2.39501953	-10.98632813	+18.76464844	+1948	+6.97412109	-9.96679688	-0.64160156	+54.40429688	+5.86669922	-28.14697266	+1512
+1458240830.28950000	+9.68115234	-6.64453125	-0.97119141	+43.04443359	+0.43945313	-66.40136719	+2188	+9.72070313	-5.78759766	-0.79541016	+2.41699219	-11.03027344	+18.74267578	+1948	+6.97851563	-9.96679688	-0.63281250	+54.44824219	+5.88867188	-28.21289063	+1512
+1458240830.29370000	+9.68554688	-6.64453125	-0.97119141	+43.04443359	+0.39550781	-66.44531250	+2188	+9.72509766	-5.78759766	-0.79541016	+2.43896484	-11.07421875	+18.74267578	+1948	+6.98291016	-9.96679688	-0.62841797	+54.47021484	+5.91064453	-28.30078125	+1512
+1458240830.29780010	+9.68554688	-6.64453125	-0.96679688	+43.06640625	+0.35156250	-66.48925781	+2192	+9.72509766	-5.78759766	-0.79101563	+2.46093750	-11.14013672	+18.72070313	+1948	+6.99169922	-9.96240234	-0.61962891	+54.51416016	+5.91064453	-28.38867188	+1516
+1458240830.30200000	+9.68554688	-6.64453125	-0.96679688	+43.06640625	+0.32958984	-66.53320313	+2192	+9.72509766	-5.78759766	-0.79101563	+2.48291016	-11.20605469	+18.72070313	+1948	+6.99609375	-9.96240234	-0.61523438	+54.55810547	+5.91064453	-28.45458984	+1520
+1458240830.30620000	+9.68994141	-6.64453125	-0.96240234	+43.06640625	+0.28564453	-66.59912109	+2192	+9.72509766	-5.78759766	-0.79101563	+2.50488281	-11.27197266	+18.72070313	+1948	+7.00488281	-9.96240234	-0.61083984	+54.60205078	+5.91064453	-28.54248047	+1520
+1458240830.31030010	+9.68994141	-6.64453125	-0.96240234	+43.08837891	+0.21972656	-66.64306641	+2196	+9.72509766	-5.78320313	-0.78662109	+2.52685547	-11.33789063	+18.72070313	+1948	+7.00927734	-9.96240234	-0.60205078	+54.62402344	+5.91064453	-28.63037109	+1524
+1458240830.31450010	+9.69433594	-6.64453125	-0.95800781	+43.08837891	+0.17578125	-66.70898438	+2196	+9.72949219	-5.78320313	-0.78222656	+2.54882813	-11.42578125	+18.72070313	+1948	+7.01806641	-9.96240234	-0.59765625	+54.66796875	+5.88867188	-28.71826172	+1528
+1458240830.31870010	+9.69433594	-6.64453125	-0.95361328	+43.08837891	+0.10986328	-66.77490234	+2200	+9.72949219	-5.78320313	-0.78222656	+2.57080078	-11.49169922	+18.72070313	+1948	+7.02246094	-9.96240234	-0.59326172	+54.66796875	+5.86669922	-28.80615234	+1532
+1458240830.32279990	+9.69873047	-6.64453125	-0.94921875	+43.08837891	+0.04394531	-66.84082031	+2204	+9.73388672	-5.78320313	-0.77783203	+2.57080078	-11.57958984	+18.69873047	+1952	+7.02685547	-9.96240234	-0.59326172	+54.68994141	+5.84472656	-28.89404297	+1532
+1458240830.32699990	+9.70312500	-6.64453125	-0.94482422	+43.11035156	+0.00000000	-66.90673828	+2208	+9.73388672	-5.78320313	-0.77343750	+2.59277344	-11.66748047	+18.69873047	+1952	+7.02685547	-9.96240234	-0.58886719	+54.66796875	+5.80078125	-28.98193359	+1536
+1458240830.33119990	+9.70312500	-6.64453125	-0.93603516	+43.11035156	-0.06591797	-66.99462891	+2212	+9.73828125	-5.77880859	-0.76904297	+2.59277344	-11.75537109	+18.67675781	+1956	+7.03125000	-9.96240234	-0.58886719	+54.66796875	+5.75683594	-29.06982422	+1536
+1458240830.33530000	+9.70751953	-6.64453125	-0.93164063	+43.11035156	-0.13183594	-67.06054688	+2216	+9.73828125	-5.77880859	-0.76464844	+2.61474609	-11.84326172	+18.67675781	+1960	+7.03125000	-9.96679688	-0.58886719	+54.62402344	+5.71289063	-29.15771484	+1536
+1458240830.33950000	+9.70751953	-6.64453125	-0.92724609	+43.11035156	-0.21972656	-67.14843750	+2220	+9.74267578	-5.77880859	-0.75585938	+2.61474609	-11.93115234	+18.65478516	+1960	+7.03125000	-9.96679688	-0.58886719	+54.58007813	+5.64697266	-29.22363281	+1536
+1458240830.34369990	+9.71191406	-6.64453125	-0.91845703	+43.11035156	-0.28564453	-67.21435547	+2224	+9.74267578	-5.77880859	-0.75146484	+2.61474609	-12.04101563	+18.63281250	+1964	+7.03125000	-9.97119141	-0.58886719	+54.53613281	+5.58105469	-29.28955078	+1536
+1458240830.34780000	+9.71630859	-6.64013672	-0.91406250	+43.11035156	-0.35156250	-67.30224609	+2228	+9.74707031	-5.77880859	-0.74707031	+2.61474609	-12.12890625	+18.63281250	+1968	+7.02685547	-9.97558594	-0.59326172	+54.49218750	+5.51513672	-29.35546875	+1536
+1458240830.35200000	+9.71630859	-6.64013672	-0.90527344	+43.13232422	-0.41748047	-67.39013672	+2232	+9.75146484	-5.77880859	-0.73828125	+2.63671875	-12.23876953	+18.61083984	+1968	+7.02685547	-9.97558594	-0.59326172	+54.42626953	+5.44921875	-29.42138672	+1536
+1458240830.35610010	+9.72070313	-6.64013672	-0.90087891	+43.13232422	-0.48339844	-67.45605469	+2236	+9.75146484	-5.77880859	-0.73388672	+2.63671875	-12.32666016	+18.58886719	+1972	+7.02246094	-9.97998047	-0.59765625	+54.36035156	+5.38330078	-29.48730469	+1536
+1458240830.36030010	+9.72070313	-6.63574219	-0.89648438	+43.13232422	-0.54931641	-67.54394531	+2240	+9.75585938	-5.77880859	-0.72949219	+2.63671875	-12.43652344	+18.56689453	+1976	+7.01806641	-9.98437500	-0.59765625	+54.29443359	+5.31738281	-29.55322266	+1536
+1458240830.36450000	+9.72509766	-6.63574219	-0.88769531	+43.15429688	-0.61523438	-67.58789063	+2244	+9.75585938	-5.77880859	-0.72070313	+2.63671875	-12.52441406	+18.56689453	+1980	+7.01367188	-9.98437500	-0.60205078	+54.25048828	+5.25146484	-29.59716797	+1536
+1458240830.36859990	+9.72509766	-6.63574219	-0.88330078	+43.15429688	-0.65917969	-67.65380859	+2248	+9.76025391	-5.77880859	-0.71630859	+2.63671875	-12.61230469	+18.56689453	+1984	+7.01367188	-9.98876953	-0.60205078	+54.20654297	+5.20751953	-29.64111328	+1532
+1458240830.37280010	+9.72509766	-6.63134766	-0.87890625	+43.15429688	-0.72509766	-67.69775391	+2252	+9.76025391	-5.77880859	-0.71191406	+2.63671875	-12.70019531	+18.54492188	+1984	+7.01367188	-9.98876953	-0.60205078	+54.18457031	+5.16357422	-29.68505859	+1532
+1458240830.37700010	+9.72949219	-6.63134766	-0.87451172	+43.17626953	-0.76904297	-67.71972656	+2256	+9.76464844	-5.77441406	-0.70751953	+2.63671875	-12.76611328	+18.56689453	+1988	+7.01367188	-9.98876953	-0.60205078	+54.16259766	+5.11962891	-29.75097656	+1528
+1458240830.38109990	+9.72949219	-6.62695313	-0.87451172	+43.17626953	-0.81298828	-67.76367188	+2256	+9.76464844	-5.77441406	-0.70312500	+2.63671875	-12.83203125	+18.56689453	+1992	+7.01367188	-9.98876953	-0.60205078	+54.16259766	+5.07568359	-29.79492188	+1528
+1458240830.38529990	+9.72949219	-6.62695313	-0.87011719	+43.17626953	-0.85693359	-67.78564453	+2260	+9.76464844	-5.77441406	-0.69873047	+2.63671875	-12.87597656	+18.56689453	+1996	+7.01806641	-9.98876953	-0.60205078	+54.16259766	+5.05371094	-29.83886719	+1524
+1458240830.38949990	+9.73388672	-6.62695313	-0.86572266	+43.19824219	-0.90087891	-67.80761719	+2264	+9.76464844	-5.77441406	-0.69433594	+2.63671875	-12.94189453	+18.58886719	+2000	+7.02246094	-9.98437500	-0.59765625	+54.18457031	+5.03173828	-29.90478516	+1524
+1458240830.39360000	+9.73388672	-6.62255859	-0.86572266	+43.19824219	-0.92285156	-67.82958984	+2268	+9.76904297	-5.77441406	-0.69433594	+2.63671875	-12.98583984	+18.61083984	+2000	+7.02685547	-9.98437500	-0.59326172	+54.20654297	+5.00976563	-29.94873047	+1524
+1458240830.39780000	+9.73388672	-6.62255859	-0.86572266	+43.22021484	-0.96679688	-67.85156250	+2272	+9.76904297	-5.77001953	-0.68994141	+2.63671875	-13.02978516	+18.61083984	+2004	+7.03125000	-9.97998047	-0.58886719	+54.25048828	+5.00976563	-29.99267578	+1528
+1458240830.40200000	+9.73388672	-6.62255859	-0.86132813	+43.22021484	-0.98876953	-67.85156250	+2276	+9.76904297	-5.77001953	-0.68994141	+2.63671875	-13.05175781	+18.63281250	+2008	+7.03564453	-9.97998047	-0.58447266	+54.27246094	+4.98779297	-30.03662109	+1528
+1458240830.40610000	+9.73828125	-6.62255859	-0.86132813	+43.24218750	-1.03271484	-67.85156250	+2276	+9.76904297	-5.77001953	-0.68554688	+2.63671875	-13.07373047	+18.65478516	+2012	+7.04003906	-9.97558594	-0.58007813	+54.31640625	+4.98779297	-30.08056641	+1532
+1458240830.41030000	+9.73828125	-6.62255859	-0.86132813	+43.24218750	-1.05468750	-67.85156250	+2280	+9.76904297	-5.77001953	-0.68554688	+2.63671875	-13.09570313	+18.67675781	+2012	+7.04443359	-9.97558594	-0.57568359	+54.36035156	+4.98779297	-30.12451172	+1532
+1458240830.41450000	+9.73828125	-6.61816406	-0.86132813	+43.26416016	-1.07666016	-67.85156250	+2284	+9.76904297	-5.76562500	-0.68554688	+2.63671875	-13.11767578	+18.69873047	+2016	+7.04882813	-9.97119141	-0.57568359	+54.38232422	+4.96582031	-30.16845703	+1536
+1458240830.41860010	+9.73828125	-6.61816406	-0.85693359	+43.26416016	-1.12060547	-67.85156250	+2288	+9.76904297	-5.76562500	-0.68115234	+2.63671875	-13.13964844	+18.72070313	+2020	+7.05322266	-9.97119141	-0.57128906	+54.42626953	+4.96582031	-30.21240234	+1540
+1458240830.42280010	+9.73828125	-6.61816406	-0.85693359	+43.28613281	-1.14257813	-67.85156250	+2292	+9.76904297	-5.76562500	-0.68115234	+2.63671875	-13.16162109	+18.74267578	+2024	+7.05761719	-9.96679688	-0.56689453	+54.44824219	+4.96582031	-30.23437500	+1540
+1458240830.42700000	+9.73828125	-6.61816406	-0.85693359	+43.28613281	-1.16455078	-67.85156250	+2296	+9.76904297	-5.76123047	-0.68115234	+2.63671875	-13.18359375	+18.76464844	+2024	+7.05761719	-9.96679688	-0.56250000	+54.49218750	+4.94384766	-30.27832031	+1544
+1458240830.43109990	+9.73828125	-6.61816406	-0.85693359	+43.30810547	-1.18652344	-67.87353516	+2300	+9.76904297	-5.76123047	-0.68115234	+2.63671875	-13.20556641	+18.76464844	+2028	+7.06201172	-9.96240234	-0.56250000	+54.51416016	+4.94384766	-30.30029297	+1548
+1458240830.43530010	+9.74267578	-6.61376953	-0.85693359	+43.30810547	-1.20849609	-67.87353516	+2304	+9.76904297	-5.76123047	-0.67675781	+2.63671875	-13.22753906	+18.78662109	+2032	+7.06640625	-9.96240234	-0.55810547	+54.51416016	+4.92187500	-30.32226563	+1548
+1458240830.43940000	+9.74267578	-6.61376953	-0.85253906	+43.30810547	-1.23046875	-67.87353516	+2304	+9.76904297	-5.76123047	-0.67675781	+2.65869141	-13.22753906	+18.80859375	+2036	+7.06640625	-9.96240234	-0.55810547	+54.53613281	+4.92187500	-30.34423828	+1552
+1458240830.44359990	+9.74267578	-6.61376953	-0.85253906	+43.33007813	-1.25244141	-67.87353516	+2308	+9.76904297	-5.75683594	-0.67675781	+2.65869141	-13.24951172	+18.80859375	+2036	+7.06640625	-9.96240234	-0.55810547	+54.53613281	+4.89990234	-30.34423828	+1552
+1458240830.44779990	+9.74267578	-6.61376953	-0.85253906	+43.33007813	-1.27441406	-67.87353516	+2312	+9.76904297	-5.75683594	-0.67236328	+2.65869141	-13.27148438	+18.83056641	+2040	+7.06640625	-9.96240234	-0.55810547	+54.55810547	+4.87792969	-30.36621094	+1552
+1458240830.45190000	+9.74267578	-6.61376953	-0.85253906	+43.35205078	-1.29638672	-67.89550781	+2316	+9.76904297	-5.75683594	-0.67236328	+2.65869141	-13.29345703	+18.83056641	+2044	+7.06640625	-9.96240234	-0.55810547	+54.53613281	+4.85595703	-30.36621094	+1552
+1458240830.45610000	+9.74267578	-6.60937500	-0.84814453	+43.35205078	-1.31835938	-67.89550781	+2320	+9.76904297	-5.75683594	-0.67236328	+2.65869141	-13.31542969	+18.85253906	+2044	+7.06640625	-9.96240234	-0.55810547	+54.53613281	+4.85595703	-30.36621094	+1556
+1458240830.46030000	+9.74267578	-6.60937500	-0.84814453	+43.37402344	-1.34033203	-67.91748047	+2324	+9.76904297	-5.75244141	-0.66796875	+2.65869141	-13.33740234	+18.85253906	+2048	+7.06640625	-9.96240234	-0.56250000	+54.53613281	+4.83398438	-30.36621094	+1556
+1458240830.46440010	+9.74267578	-6.60937500	-0.84375000	+43.37402344	-1.36230469	-67.91748047	+2324	+9.76904297	-5.75244141	-0.66796875	+2.68066406	-13.35937500	+18.85253906	+2052	+7.06201172	-9.96240234	-0.56250000	+54.51416016	+4.81201172	-30.36621094	+1556
+1458240830.46860000	+9.74267578	-6.60498047	-0.84375000	+43.39599609	-1.38427734	-67.93945313	+2328	+9.76904297	-5.75244141	-0.66796875	+2.68066406	-13.38134766	+18.87451172	+2052	+7.06201172	-9.96240234	-0.56250000	+54.51416016	+4.79003906	-30.36621094	+1556
+1458240830.47280000	+9.74267578	-6.60498047	-0.84375000	+43.41796875	-1.40625000	-67.93945313	+2332	+9.76904297	-5.75244141	-0.66357422	+2.68066406	-13.40332031	+18.87451172	+2056	+7.05761719	-9.96240234	-0.56689453	+54.49218750	+4.74609375	-30.36621094	+1556
