# Supplementary material for: A direct effect of perception on action when grasping a cup
Source: Sci Rep. 2018 Jan 9;8:171. doi: 10.1038/s41598-017-18591-5 (PMC5760564; doi:10.1038/s41598-017-18591-5)
Supplement: Supplementary file 6 — Supplementary Information [file 41598_2017_18591_MOESM6_ESM.zip › SciRep_Data/S02instruct/S02_100instruct_Tr26.dat]

+1000000000000.00000000	+0.00000000	+0.00000000	+0.00000000	+0.00000000	+0.00000000	+0.00000000	+0	+0.00000000	+0.00000000	+0.00000000	+0.00000000	+0.00000000	+0.00000000	+0	+0.00000000	+0.00000000	+0.00000000	+0.00000000	+0.00000000	+0.00000000	+0
+1458240830.47690010	+9.74267578	-6.60498047	-0.83935547	+43.41796875	-1.42822266	-67.96142578	+2332	+9.76904297	-5.74804688	-0.66357422	+2.68066406	-13.42529297	+18.87451172	+2060	+7.05761719	-9.96240234	-0.56689453	+54.47021484	+4.72412109	-30.36621094	+1560
+1458240830.48110010	+9.74267578	-6.60058594	-0.83935547	+43.43994141	-1.45019531	-67.98339844	+2336	+9.76904297	-5.74804688	-0.65917969	+2.68066406	-13.44726563	+18.87451172	+2060	+7.05322266	-9.96240234	-0.57128906	+54.44824219	+4.70214844	-30.36621094	+1560
+1458240830.48530010	+9.74267578	-6.60058594	-0.83496094	+43.46191406	-1.47216797	-68.00537109	+2336	+9.76904297	-5.74804688	-0.65917969	+2.68066406	-13.46923828	+18.87451172	+2064	+7.05322266	-9.96679688	-0.57568359	+54.44824219	+4.68017578	-30.36621094	+1556
+1458240830.48939990	+9.74267578	-6.60058594	-0.83496094	+43.46191406	-1.49414063	-68.00537109	+2340	+9.76904297	-5.74804688	-0.65917969	+2.70263672	-13.49121094	+18.89648438	+2064	+7.05322266	-9.96679688	-0.57568359	+54.42626953	+4.65820313	-30.36621094	+1556
+1458240830.49359990	+9.74267578	-6.59619141	-0.83056641	+43.48388672	-1.51611328	-68.02734375	+2340	+9.76904297	-5.74804688	-0.65917969	+2.70263672	-13.51318359	+18.89648438	+2068	+7.04882813	-9.96679688	-0.57568359	+54.42626953	+4.63623047	-30.36621094	+1556
+1458240830.49780010	+9.74267578	-6.59619141	-0.83056641	+43.50585938	-1.53808594	-68.02734375	+2344	+9.76904297	-5.74365234	-0.65478516	+2.70263672	-13.53515625	+18.89648438	+2068	+7.04882813	-9.96679688	-0.58007813	+54.42626953	+4.61425781	-30.36621094	+1556
+1458240830.50190000	+9.74267578	-6.59619141	-0.83056641	+43.50585938	-1.53808594	-68.04931641	+2344	+9.76904297	-5.74365234	-0.65478516	+2.70263672	-13.53515625	+18.89648438	+2072	+7.04882813	-9.96679688	-0.58007813	+54.42626953	+4.61425781	-30.36621094	+1552
+1458240838.01120000	+9.79541016	-6.64453125	-0.74707031	+43.61572266	-3.20800781	-67.78564453	+2548	+9.81738281	-5.78320313	-0.55810547	+2.28515625	-14.23828125	+20.80810547	+2316	+7.09716797	-10.03710938	-0.52294922	+53.94287109	+4.61425781	-30.87158203	+1564
+1458240838.01530000	+9.79541016	-6.64453125	-0.74707031	+43.61572266	-3.20800781	-67.78564453	+2548	+9.81738281	-5.78320313	-0.55810547	+2.28515625	-14.23828125	+20.80810547	+2316	+7.09716797	-10.04150391	-0.52734375	+53.94287109	+4.59228516	-30.84960938	+1564
+1458240838.01950000	+9.79541016	-6.64453125	-0.74707031	+43.61572266	-3.20800781	-67.78564453	+2548	+9.81738281	-5.78320313	-0.55810547	+2.28515625	-14.23828125	+20.80810547	+2316	+7.09716797	-10.04150391	-0.52734375	+53.92089844	+4.59228516	-30.84960938	+1560
+1458240838.02370000	+9.79541016	-6.64453125	-0.74707031	+43.61572266	-3.20800781	-67.78564453	+2544	+9.81738281	-5.78320313	-0.55810547	+2.28515625	-14.23828125	+20.80810547	+2316	+7.09277344	-10.04150391	-0.52734375	+53.92089844	+4.59228516	-30.84960938	+1560
+1458240838.02780010	+9.79541016	-6.64453125	-0.74707031	+43.61572266	-3.20800781	-67.78564453	+2544	+9.81738281	-5.78320313	-0.55810547	+2.28515625	-14.23828125	+20.80810547	+2316	+7.09277344	-10.04150391	-0.52734375	+53.92089844	+4.59228516	-30.82763672	+1560
+1458240838.03200010	+9.79541016	-6.64453125	-0.74707031	+43.61572266	-3.20800781	-67.78564453	+2544	+9.81738281	-5.78320313	-0.55810547	+2.28515625	-14.23828125	+20.80810547	+2316	+7.09277344	-10.04150391	-0.52734375	+53.92089844	+4.59228516	-30.82763672	+1556
+1458240838.03620000	+9.79541016	-6.64453125	-0.74707031	+43.59375000	-3.20800781	-67.78564453	+2544	+9.81738281	-5.78320313	-0.55810547	+2.26318359	-14.23828125	+20.80810547	+2316	+7.09277344	-10.04150391	-0.52734375	+53.92089844	+4.59228516	-30.82763672	+1556
+1458240838.04029990	+9.79541016	-6.64453125	-0.74707031	+43.59375000	-3.20800781	-67.78564453	+2544	+9.81738281	-5.78320313	-0.55810547	+2.26318359	-14.23828125	+20.80810547	+2316	+7.09716797	-10.04150391	-0.52734375	+53.92089844	+4.59228516	-30.84960938	+1556
+1458240838.04450010	+9.79541016	-6.64453125	-0.74707031	+43.59375000	-3.20800781	-67.78564453	+2544	+9.81738281	-5.78320313	-0.55810547	+2.26318359	-14.23828125	+20.80810547	+2316	+7.09716797	-10.04150391	-0.52734375	+53.94287109	+4.59228516	-30.84960938	+1556
+1458240838.04870010	+9.79541016	-6.64453125	-0.74707031	+43.59375000	-3.20800781	-67.78564453	+2544	+9.81738281	-5.78320313	-0.55810547	+2.26318359	-14.26025391	+20.80810547	+2316	+7.09716797	-10.03710938	-0.52734375	+53.94287109	+4.59228516	-30.84960938	+1556
+1458240838.05279990	+9.79541016	-6.64453125	-0.74707031	+43.59375000	-3.20800781	-67.78564453	+2544	+9.81738281	-5.78320313	-0.55810547	+2.26318359	-14.26025391	+20.83007813	+2316	+7.10156250	-10.03710938	-0.52734375	+53.96484375	+4.59228516	-30.87158203	+1552
+1458240838.05699990	+9.79541016	-6.64453125	-0.75146484	+43.59375000	-3.20800781	-67.78564453	+2544	+9.81738281	-5.78320313	-0.55810547	+2.26318359	-14.26025391	+20.83007813	+2316	+7.10156250	-10.03710938	-0.52294922	+53.96484375	+4.61425781	-30.87158203	+1552
+1458240838.06119990	+9.79541016	-6.64453125	-0.75146484	+43.59375000	-3.20800781	-67.76367188	+2544	+9.81738281	-5.78320313	-0.55810547	+2.26318359	-14.26025391	+20.83007813	+2316	+7.10156250	-10.03710938	-0.52294922	+53.98681641	+4.61425781	-30.87158203	+1552
+1458240838.06530000	+9.79980469	-6.64453125	-0.75146484	+43.59375000	-3.20800781	-67.76367188	+2544	+9.81738281	-5.78320313	-0.55810547	+2.26318359	-14.26025391	+20.83007813	+2316	+7.10595703	-10.03710938	-0.52294922	+53.98681641	+4.61425781	-30.89355469	+1552
+1458240838.06950000	+9.79980469	-6.64453125	-0.75146484	+43.59375000	-3.20800781	-67.76367188	+2544	+9.81738281	-5.78320313	-0.55810547	+2.26318359	-14.26025391	+20.83007813	+2316	+7.10595703	-10.03710938	-0.52294922	+54.00878906	+4.61425781	-30.89355469	+1556
+1458240838.07370000	+9.79980469	-6.64453125	-0.75146484	+43.59375000	-3.20800781	-67.76367188	+2544	+9.81738281	-5.78320313	-0.55810547	+2.26318359	-14.26025391	+20.83007813	+2316	+7.10595703	-10.03710938	-0.51855469	+54.00878906	+4.61425781	-30.89355469	+1556
+1458240838.07780000	+9.79980469	-6.64453125	-0.75146484	+43.59375000	-3.20800781	-67.76367188	+2544	+9.81738281	-5.78320313	-0.55810547	+2.26318359	-14.26025391	+20.83007813	+2316	+7.10595703	-10.03271484	-0.51855469	+54.00878906	+4.61425781	-30.89355469	+1556
+1458240838.08200000	+9.79980469	-6.64453125	-0.75146484	+43.59375000	-3.20800781	-67.76367188	+2544	+9.81738281	-5.78320313	-0.55810547	+2.26318359	-14.26025391	+20.83007813	+2316	+7.11035156	-10.03271484	-0.51855469	+54.03076172	+4.61425781	-30.91552734	+1556
+1458240838.08620000	+9.79980469	-6.64453125	-0.75146484	+43.59375000	-3.20800781	-67.76367188	+2544	+9.81738281	-5.78320313	-0.55810547	+2.26318359	-14.26025391	+20.83007813	+2320	+7.11035156	-10.03271484	-0.51855469	+54.03076172	+4.61425781	-30.91552734	+1556
+1458240838.09030010	+9.79980469	-6.64453125	-0.75146484	+43.59375000	-3.20800781	-67.76367188	+2544	+9.81738281	-5.78320313	-0.55810547	+2.26318359	-14.26025391	+20.83007813	+2320	+7.11035156	-10.03271484	-0.51855469	+54.03076172	+4.61425781	-30.91552734	+1552
+1458240838.09450010	+9.79980469	-6.64453125	-0.75146484	+43.59375000	-3.20800781	-67.76367188	+2544	+9.81738281	-5.78320313	-0.55810547	+2.26318359	-14.26025391	+20.83007813	+2320	+7.11035156	-10.03271484	-0.51855469	+54.03076172	+4.61425781	-30.91552734	+1552
+1458240838.09859990	+9.79980469	-6.64453125	-0.75146484	+43.59375000	-3.20800781	-67.76367188	+2544	+9.81738281	-5.78320313	-0.55810547	+2.26318359	-14.26025391	+20.83007813	+2320	+7.11035156	-10.03271484	-0.51855469	+54.03076172	+4.61425781	-30.91552734	+1552
+1458240838.10279990	+9.79980469	-6.64453125	-0.75146484	+43.59375000	-3.20800781	-67.76367188	+2544	+9.81738281	-5.78320313	-0.55810547	+2.26318359	-14.26025391	+20.83007813	+2320	+7.10595703	-10.03271484	-0.51855469	+54.03076172	+4.61425781	-30.91552734	+1552
+1458240838.10700010	+9.79980469	-6.64453125	-0.75146484	+43.59375000	-3.20800781	-67.76367188	+2544	+9.81738281	-5.78320313	-0.55810547	+2.26318359	-14.26025391	+20.83007813	+2320	+7.10595703	-10.03710938	-0.51855469	+54.00878906	+4.61425781	-30.89355469	+1552
+1458240838.11110000	+9.79980469	-6.64453125	-0.75146484	+43.59375000	-3.20800781	-67.76367188	+2544	+9.81738281	-5.78320313	-0.55810547	+2.26318359	-14.26025391	+20.83007813	+2320	+7.10595703	-10.03710938	-0.52294922	+54.00878906	+4.61425781	-30.89355469	+1552
+1458240838.11529990	+9.79980469	-6.64453125	-0.75146484	+43.59375000	-3.20800781	-67.76367188	+2544	+9.81738281	-5.78320313	-0.55810547	+2.26318359	-14.26025391	+20.83007813	+2320	+7.10595703	-10.03710938	-0.52294922	+54.00878906	+4.61425781	-30.89355469	+1552
+1458240838.11949990	+9.79980469	-6.64453125	-0.75146484	+43.59375000	-3.20800781	-67.76367188	+2544	+9.81738281	-5.78320313	-0.55810547	+2.26318359	-14.26025391	+20.83007813	+2320	+7.10595703	-10.03710938	-0.52294922	+54.00878906	+4.61425781	-30.89355469	+1552
+1458240838.12360000	+9.79980469	-6.64453125	-0.75146484	+43.59375000	-3.20800781	-67.76367188	+2544	+9.81738281	-5.78320313	-0.55810547	+2.26318359	-14.26025391	+20.83007813	+2320	+7.10595703	-10.03710938	-0.52294922	+53.98681641	+4.59228516	-30.89355469	+1552
+1458240838.12780000	+9.79980469	-6.64453125	-0.75146484	+43.59375000	-3.20800781	-67.76367188	+2544	+9.81738281	-5.78320313	-0.55810547	+2.26318359	-14.26025391	+20.83007813	+2320	+7.10156250	-10.03710938	-0.52294922	+53.98681641	+4.59228516	-30.87158203	+1552
+1458240838.13200000	+9.79980469	-6.64453125	-0.75146484	+43.59375000	-3.20800781	-67.76367188	+2544	+9.81738281	-5.78320313	-0.55810547	+2.26318359	-14.26025391	+20.83007813	+2320	+7.10156250	-10.03710938	-0.52294922	+53.98681641	+4.59228516	-30.87158203	+1552
+1458240838.13610010	+9.79980469	-6.64453125	-0.75146484	+43.59375000	-3.20800781	-67.76367188	+2544	+9.81738281	-5.78320313	-0.55810547	+2.26318359	-14.26025391	+20.83007813	+2320	+7.10156250	-10.03710938	-0.52294922	+53.98681641	+4.59228516	-30.87158203	+1552
+1458240838.14030000	+9.79980469	-6.64453125	-0.75146484	+43.59375000	-3.20800781	-67.76367188	+2544	+9.81738281	-5.78320313	-0.55810547	+2.26318359	-14.26025391	+20.83007813	+2320	+7.10156250	-10.03710938	-0.52294922	+53.98681641	+4.59228516	-30.87158203	+1552
+1458240838.14450000	+9.79980469	-6.64453125	-0.75146484	+43.59375000	-3.20800781	-67.76367188	+2544	+9.81738281	-5.78320313	-0.55810547	+2.26318359	-14.26025391	+20.83007813	+2320	+7.10156250	-10.03710938	-0.52294922	+53.98681641	+4.59228516	-30.87158203	+1552
+1458240838.14860010	+9.79980469	-6.64453125	-0.75146484	+43.59375000	-3.20800781	-67.78564453	+2544	+9.81738281	-5.78320313	-0.55810547	+2.26318359	-14.26025391	+20.83007813	+2320	+7.10156250	-10.03710938	-0.52294922	+53.98681641	+4.59228516	-30.87158203	+1552
+1458240838.15280010	+9.79980469	-6.64453125	-0.75146484	+43.59375000	-3.20800781	-67.78564453	+2544	+9.81738281	-5.78320313	-0.55810547	+2.26318359	-14.26025391	+20.83007813	+2320	+7.10156250	-10.03710938	-0.52294922	+53.98681641	+4.59228516	-30.87158203	+1548
+1458240838.15700010	+9.79980469	-6.64453125	-0.75146484	+43.59375000	-3.20800781	-67.78564453	+2544	+9.81738281	-5.78320313	-0.55810547	+2.26318359	-14.26025391	+20.83007813	+2320	+7.10156250	-10.03710938	-0.52294922	+53.98681641	+4.59228516	-30.87158203	+1548
+1458240838.16109990	+9.79980469	-6.64453125	-0.75146484	+43.59375000	-3.20800781	-67.78564453	+2544	+9.81738281	-5.78320313	-0.55810547	+2.26318359	-14.26025391	+20.83007813	+2320	+7.10156250	-10.03710938	-0.52294922	+53.98681641	+4.59228516	-30.89355469	+1548
+1458240838.16529990	+9.79980469	-6.64453125	-0.75146484	+43.59375000	-3.20800781	-67.76367188	+2544	+9.81738281	-5.78320313	-0.55810547	+2.26318359	-14.26025391	+20.83007813	+2320	+7.10156250	-10.03710938	-0.52294922	+53.98681641	+4.59228516	-30.89355469	+1548
+1458240838.16940000	+9.79980469	-6.64453125	-0.75146484	+43.59375000	-3.20800781	-67.76367188	+2544	+9.81738281	-5.78320313	-0.55810547	+2.26318359	-14.26025391	+20.83007813	+2320	+7.10595703	-10.03710938	-0.52294922	+53.98681641	+4.61425781	-30.89355469	+1548
+1458240838.17360000	+9.79980469	-6.64453125	-0.75146484	+43.59375000	-3.20800781	-67.76367188	+2544	+9.81738281	-5.78320313	-0.55810547	+2.26318359	-14.26025391	+20.83007813	+2320	+7.10595703	-10.03710938	-0.51855469	+53.98681641	+4.61425781	-30.89355469	+1548
+1458240838.17779990	+9.79980469	-6.64453125	-0.75146484	+43.59375000	-3.20800781	-67.76367188	+2544	+9.81738281	-5.78320313	-0.55810547	+2.26318359	-14.26025391	+20.83007813	+2320	+7.10595703	-10.03710938	-0.51855469	+54.00878906	+4.61425781	-30.89355469	+1548
+1458240838.18190000	+9.79980469	-6.64453125	-0.75146484	+43.59375000	-3.20800781	-67.76367188	+2544	+9.81738281	-5.78320313	-0.55810547	+2.26318359	-14.26025391	+20.83007813	+2320	+7.10595703	-10.03710938	-0.51855469	+54.00878906	+4.61425781	-30.91552734	+1548
+1458240838.18610000	+9.79980469	-6.64453125	-0.75146484	+43.59375000	-3.20800781	-67.76367188	+2544	+9.81738281	-5.78320313	-0.55810547	+2.26318359	-14.26025391	+20.83007813	+2320	+7.10595703	-10.03710938	-0.51855469	+54.00878906	+4.61425781	-30.91552734	+1548
+1458240838.19030000	+9.79980469	-6.64453125	-0.75146484	+43.59375000	-3.20800781	-67.76367188	+2544	+9.81738281	-5.78320313	-0.55810547	+2.26318359	-14.26025391	+20.83007813	+2324	+7.10595703	-10.03710938	-0.51855469	+54.00878906	+4.61425781	-30.91552734	+1548
+1458240838.19440010	+9.79980469	-6.64453125	-0.75146484	+43.59375000	-3.20800781	-67.76367188	+2544	+9.81738281	-5.78320313	-0.55810547	+2.26318359	-14.26025391	+20.83007813	+2324	+7.10595703	-10.03710938	-0.51855469	+54.00878906	+4.61425781	-30.91552734	+1548
+1458240838.19860010	+9.79980469	-6.64453125	-0.75146484	+43.59375000	-3.20800781	-67.76367188	+2544	+9.81738281	-5.78320313	-0.55810547	+2.26318359	-14.26025391	+20.83007813	+2324	+7.11035156	-10.03710938	-0.51855469	+54.00878906	+4.61425781	-30.91552734	+1548
+1458240838.20280000	+9.79980469	-6.64453125	-0.75146484	+43.59375000	-3.20800781	-67.76367188	+2544	+9.81738281	-5.78320313	-0.55810547	+2.26318359	-14.26025391	+20.83007813	+2324	+7.11035156	-10.03710938	-0.51855469	+54.00878906	+4.61425781	-30.91552734	+1548
+1458240838.20689990	+9.79980469	-6.64453125	-0.75146484	+43.59375000	-3.20800781	-67.76367188	+2544	+9.81738281	-5.78320313	-0.55810547	+2.26318359	-14.26025391	+20.83007813	+2324	+7.11035156	-10.03710938	-0.51855469	+54.00878906	+4.61425781	-30.91552734	+1548
+1458240838.21110010	+9.79980469	-6.64453125	-0.75146484	+43.59375000	-3.20800781	-67.76367188	+2544	+9.81738281	-5.78320313	-0.55810547	+2.26318359	-14.26025391	+20.83007813	+2324	+7.11035156	-10.03710938	-0.51855469	+54.00878906	+4.61425781	-30.91552734	+1548
+1458240838.21530010	+9.79980469	-6.64453125	-0.75146484	+43.59375000	-3.20800781	-67.76367188	+2544	+9.81738281	-5.78320313	-0.55810547	+2.26318359	-14.26025391	+20.83007813	+2324	+7.10595703	-10.03710938	-0.51855469	+54.00878906	+4.61425781	-30.91552734	+1548
+1458240838.21939990	+9.79980469	-6.64453125	-0.75146484	+43.59375000	-3.20800781	-67.76367188	+2544	+9.81738281	-5.78320313	-0.55810547	+2.26318359	-14.26025391	+20.83007813	+2324	+7.10595703	-10.03710938	-0.51855469	+54.00878906	+4.61425781	-30.91552734	+1548
+1458240838.22359990	+9.79980469	-6.64453125	-0.75146484	+43.59375000	-3.20800781	-67.76367188	+2544	+9.81738281	-5.78320313	-0.55810547	+2.26318359	-14.26025391	+20.83007813	+2324	+7.10595703	-10.03710938	-0.51855469	+54.00878906	+4.61425781	-30.91552734	+1548
+1458240838.22779990	+9.79980469	-6.64453125	-0.75146484	+43.59375000	-3.20800781	-67.76367188	+2544	+9.81738281	-5.78320313	-0.55810547	+2.26318359	-14.26025391	+20.83007813	+2324	+7.10595703	-10.03710938	-0.51855469	+54.00878906	+4.61425781	-30.91552734	+1548
+1458240838.23190000	+9.79980469	-6.64453125	-0.75146484	+43.59375000	-3.20800781	-67.76367188	+2544	+9.81738281	-5.78320313	-0.55810547	+2.26318359	-14.26025391	+20.83007813	+2324	+7.10595703	-10.03710938	-0.51855469	+53.98681641	+4.59228516	-30.91552734	+1548
+1458240838.23610000	+9.79980469	-6.64453125	-0.75146484	+43.59375000	-3.20800781	-67.76367188	+2544	+9.81738281	-5.78320313	-0.55810547	+2.26318359	-14.26025391	+20.83007813	+2324	+7.10595703	-10.03710938	-0.51855469	+53.98681641	+4.59228516	-30.89355469	+1548
+1458240838.24029990	+9.79980469	-6.64453125	-0.75146484	+43.59375000	-3.20800781	-67.76367188	+2544	+9.81738281	-5.78320313	-0.55810547	+2.26318359	-14.26025391	+20.83007813	+2324	+7.10595703	-10.03710938	-0.52294922	+53.98681641	+4.59228516	-30.89355469	+1548
+1458240838.24440000	+9.79980469	-6.64453125	-0.75146484	+43.59375000	-3.20800781	-67.76367188	+2544	+9.81738281	-5.78320313	-0.55810547	+2.26318359	-14.26025391	+20.83007813	+2324	+7.10156250	-10.03710938	-0.52294922	+53.98681641	+4.59228516	-30.89355469	+1548
+1458240838.24860000	+9.79980469	-6.64453125	-0.75146484	+43.61572266	-3.20800781	-67.76367188	+2544	+9.81738281	-5.78320313	-0.55810547	+2.26318359	-14.26025391	+20.83007813	+2324	+7.10156250	-10.03710938	-0.52294922	+53.96484375	+4.59228516	-30.89355469	+1548
+1458240838.25270010	+9.79980469	-6.64453125	-0.75146484	+43.61572266	-3.20800781	-67.76367188	+2544	+9.81738281	-5.78320313	-0.55810547	+2.26318359	-14.26025391	+20.83007813	+2324	+7.10156250	-10.03710938	-0.52294922	+53.96484375	+4.59228516	-30.89355469	+1548
+1458240838.25690010	+9.79980469	-6.64453125	-0.75146484	+43.61572266	-3.20800781	-67.76367188	+2544	+9.81738281	-5.78320313	-0.55810547	+2.26318359	-14.26025391	+20.83007813	+2324	+7.10156250	-10.03710938	-0.52294922	+53.96484375	+4.59228516	-30.89355469	+1544
+1458240838.26110010	+9.79980469	-6.64453125	-0.75146484	+43.61572266	-3.20800781	-67.76367188	+2544	+9.81738281	-5.78320313	-0.55810547	+2.26318359	-14.26025391	+20.83007813	+2324	+7.10156250	-10.03710938	-0.52294922	+53.96484375	+4.59228516	-30.89355469	+1544
+1458240838.26519990	+9.79980469	-6.64453125	-0.75146484	+43.61572266	-3.20800781	-67.76367188	+2544	+9.81738281	-5.78320313	-0.55810547	+2.26318359	-14.26025391	+20.83007813	+2324	+7.10156250	-10.03710938	-0.52294922	+53.96484375	+4.59228516	-30.89355469	+1544
+1458240838.26939990	+9.79980469	-6.64453125	-0.75146484	+43.61572266	-3.20800781	-67.76367188	+2540	+9.81738281	-5.78320313	-0.55810547	+2.26318359	-14.26025391	+20.83007813	+2324	+7.10156250	-10.03710938	-0.52294922	+53.96484375	+4.59228516	-30.89355469	+1544
+1458240838.27360010	+9.79980469	-6.64453125	-0.75146484	+43.61572266	-3.20800781	-67.76367188	+2540	+9.81738281	-5.78320313	-0.55810547	+2.26318359	-14.26025391	+20.83007813	+2324	+7.10156250	-10.03710938	-0.52294922	+53.96484375	+4.59228516	-30.89355469	+1544
+1458240838.27769990	+9.79980469	-6.64453125	-0.75146484	+43.61572266	-3.20800781	-67.76367188	+2540	+9.81738281	-5.78320313	-0.55810547	+2.26318359	-14.26025391	+20.83007813	+2324	+7.10156250	-10.03710938	-0.52294922	+53.98681641	+4.59228516	-30.89355469	+1544
+1458240838.28189990	+9.79980469	-6.64453125	-0.75146484	+43.61572266	-3.20800781	-67.76367188	+2540	+9.81738281	-5.78320313	-0.55810547	+2.26318359	-14.26025391	+20.83007813	+2324	+7.10595703	-10.03710938	-0.52294922	+53.98681641	+4.59228516	-30.89355469	+1544
+1458240838.28609990	+9.79980469	-6.64453125	-0.75146484	+43.61572266	-3.20800781	-67.78564453	+2540	+9.81738281	-5.78320313	-0.55810547	+2.26318359	-14.26025391	+20.83007813	+2324	+7.10595703	-10.03710938	-0.52294922	+53.98681641	+4.59228516	-30.89355469	+1544
+1458240838.29020000	+9.79980469	-6.64453125	-0.75146484	+43.59375000	-3.20800781	-67.78564453	+2540	+9.81738281	-5.78320313	-0.55810547	+2.26318359	-14.26025391	+20.83007813	+2324	+7.10595703	-10.03710938	-0.51855469	+53.98681641	+4.59228516	-30.89355469	+1544
+1458240838.29440000	+9.79980469	-6.64453125	-0.75146484	+43.59375000	-3.20800781	-67.78564453	+2540	+9.81738281	-5.78320313	-0.55810547	+2.26318359	-14.26025391	+20.83007813	+2324	+7.10595703	-10.03710938	-0.51855469	+54.00878906	+4.59228516	-30.91552734	+1544
+1458240838.29860000	+9.79980469	-6.64453125	-0.75146484	+43.59375000	-3.20800781	-67.78564453	+2540	+9.81738281	-5.78320313	-0.55810547	+2.26318359	-14.26025391	+20.83007813	+2324	+7.10595703	-10.03710938	-0.51855469	+54.00878906	+4.59228516	-30.91552734	+1544
+1458240838.30270000	+9.79980469	-6.64453125	-0.75146484	+43.59375000	-3.20800781	-67.78564453	+2544	+9.81738281	-5.78320313	-0.55810547	+2.26318359	-14.26025391	+20.83007813	+2324	+7.10595703	-10.03710938	-0.51855469	+54.00878906	+4.59228516	-30.91552734	+1544
+1458240838.30690000	+9.79980469	-6.64453125	-0.75146484	+43.59375000	-3.20800781	-67.78564453	+2544	+9.81738281	-5.78320313	-0.55810547	+2.26318359	-14.26025391	+20.83007813	+2324	+7.10595703	-10.03710938	-0.51855469	+54.00878906	+4.59228516	-30.91552734	+1544
+1458240838.31110000	+9.79980469	-6.64453125	-0.75146484	+43.59375000	-3.22998047	-67.78564453	+2544	+9.81738281	-5.78320313	-0.55810547	+2.26318359	-14.26025391	+20.83007813	+2328	+7.11035156	-10.03710938	-0.51855469	+54.00878906	+4.59228516	-30.91552734	+1544
+1458240838.31520010	+9.79980469	-6.64453125	-0.75146484	+43.59375000	-3.22998047	-67.78564453	+2544	+9.81738281	-5.78320313	-0.55810547	+2.26318359	-14.26025391	+20.83007813	+2328	+7.11035156	-10.03710938	-0.51855469	+54.03076172	+4.59228516	-30.91552734	+1544
+1458240838.31940010	+9.79980469	-6.64453125	-0.75146484	+43.59375000	-3.20800781	-67.78564453	+2544	+9.81738281	-5.78320313	-0.55810547	+2.26318359	-14.26025391	+20.83007813	+2328	+7.11035156	-10.03271484	-0.51855469	+54.03076172	+4.61425781	-30.91552734	+1544
+1458240838.32349990	+9.79980469	-6.64453125	-0.75146484	+43.59375000	-3.20800781	-67.78564453	+2544	+9.81738281	-5.78320313	-0.55810547	+2.26318359	-14.26025391	+20.83007813	+2328	+7.11035156	-10.03271484	-0.51855469	+54.03076172	+4.61425781	-30.91552734	+1544
+1458240838.32769990	+9.79980469	-6.64453125	-0.75146484	+43.59375000	-3.20800781	-67.78564453	+2544	+9.81738281	-5.78320313	-0.55810547	+2.26318359	-14.26025391	+20.83007813	+2328	+7.11035156	-10.03710938	-0.51855469	+54.03076172	+4.59228516	-30.91552734	+1544
+1458240838.33189990	+9.79980469	-6.64453125	-0.75146484	+43.59375000	-3.20800781	-67.78564453	+2544	+9.81738281	-5.78320313	-0.55810547	+2.26318359	-14.26025391	+20.83007813	+2328	+7.11035156	-10.03710938	-0.51855469	+54.00878906	+4.59228516	-30.91552734	+1544
+1458240838.33600000	+9.79980469	-6.64453125	-0.75146484	+43.59375000	-3.20800781	-67.78564453	+2544	+9.81738281	-5.78320313	-0.55810547	+2.26318359	-14.26025391	+20.83007813	+2328	+7.10595703	-10.03710938	-0.51855469	+54.00878906	+4.59228516	-30.91552734	+1544
+1458240838.34019990	+9.79980469	-6.64453125	-0.75146484	+43.59375000	-3.20800781	-67.78564453	+2544	+9.81738281	-5.78320313	-0.55810547	+2.26318359	-14.26025391	+20.83007813	+2328	+7.10595703	-10.03710938	-0.51855469	+54.00878906	+4.59228516	-30.91552734	+1544
+1458240838.34439990	+9.79980469	-6.64453125	-0.75146484	+43.59375000	-3.20800781	-67.78564453	+2544	+9.81738281	-5.78320313	-0.55810547	+2.26318359	-14.26025391	+20.83007813	+2328	+7.10595703	-10.03710938	-0.51855469	+54.00878906	+4.59228516	-30.91552734	+1544
+1458240838.34850000	+9.79980469	-6.64453125	-0.75146484	+43.59375000	-3.20800781	-67.78564453	+2544	+9.81738281	-5.78320313	-0.55810547	+2.26318359	-14.26025391	+20.83007813	+2328	+7.10595703	-10.03710938	-0.51855469	+54.00878906	+4.59228516	-30.91552734	+1544
+1458240838.35270000	+9.79980469	-6.64453125	-0.75146484	+43.59375000	-3.20800781	-67.78564453	+2544	+9.81738281	-5.78320313	-0.55810547	+2.26318359	-14.26025391	+20.83007813	+2328	+7.10595703	-10.03710938	-0.51855469	+53.98681641	+4.59228516	-30.91552734	+1544
+1458240838.35690000	+9.79980469	-6.64453125	-0.75146484	+43.59375000	-3.20800781	-67.78564453	+2544	+9.81738281	-5.78320313	-0.55810547	+2.26318359	-14.26025391	+20.83007813	+2328	+7.10595703	-10.03710938	-0.51855469	+53.98681641	+4.59228516	-30.91552734	+1544
+1458240838.36100010	+9.79980469	-6.64453125	-0.75146484	+43.59375000	-3.20800781	-67.78564453	+2544	+9.81738281	-5.78320313	-0.55810547	+2.26318359	-14.26025391	+20.83007813	+2328	+7.10156250	-10.03710938	-0.52294922	+53.98681641	+4.59228516	-30.91552734	+1544
+1458240838.36520000	+9.79980469	-6.64453125	-0.75146484	+43.59375000	-3.20800781	-67.78564453	+2544	+9.81738281	-5.78320313	-0.55810547	+2.26318359	-14.26025391	+20.83007813	+2328	+7.10156250	-10.03710938	-0.52294922	+53.98681641	+4.59228516	-30.89355469	+1544
+1458240838.36940000	+9.79980469	-6.64453125	-0.75146484	+43.59375000	-3.20800781	-67.78564453	+2544	+9.81738281	-5.78320313	-0.55810547	+2.26318359	-14.26025391	+20.83007813	+2328	+7.10156250	-10.03710938	-0.52294922	+53.98681641	+4.59228516	-30.89355469	+1544
+1458240838.37350010	+9.79980469	-6.64453125	-0.75146484	+43.59375000	-3.20800781	-67.78564453	+2548	+9.81738281	-5.78320313	-0.55810547	+2.26318359	-14.26025391	+20.83007813	+2328	+7.10156250	-10.03710938	-0.52294922	+53.96484375	+4.59228516	-30.89355469	+1544
+1458240838.37770010	+9.79980469	-6.64453125	-0.75146484	+43.59375000	-3.20800781	-67.78564453	+2548	+9.81738281	-5.78320313	-0.55810547	+2.26318359	-14.26025391	+20.83007813	+2328	+7.10156250	-10.03710938	-0.52294922	+53.96484375	+4.59228516	-30.89355469	+1544
+1458240838.38190010	+9.79980469	-6.64453125	-0.75146484	+43.59375000	-3.20800781	-67.78564453	+2548	+9.81738281	-5.78320313	-0.55810547	+2.26318359	-14.26025391	+20.83007813	+2328	+7.10156250	-10.03710938	-0.52294922	+53.96484375	+4.59228516	-30.89355469	+1544
+1458240838.38599990	+9.79980469	-6.64453125	-0.75146484	+43.59375000	-3.20800781	-67.78564453	+2548	+9.81738281	-5.78320313	-0.55810547	+2.26318359	-14.26025391	+20.83007813	+2328	+7.10156250	-10.03710938	-0.52294922	+53.96484375	+4.59228516	-30.91552734	+1540
+1458240838.39019990	+9.79980469	-6.64453125	-0.75146484	+43.59375000	-3.20800781	-67.78564453	+2548	+9.81738281	-5.78320313	-0.55810547	+2.26318359	-14.26025391	+20.83007813	+2328	+7.10156250	-10.03710938	-0.52294922	+53.98681641	+4.59228516	-30.91552734	+1540
+1458240838.39439990	+9.79980469	-6.64453125	-0.75146484	+43.59375000	-3.20800781	-67.78564453	+2548	+9.81738281	-5.78320313	-0.55810547	+2.26318359	-14.26025391	+20.83007813	+2328	+7.10156250	-10.03710938	-0.52294922	+53.98681641	+4.59228516	-30.91552734	+1540
+1458240838.39850000	+9.79980469	-6.64453125	-0.75146484	+43.59375000	-3.20800781	-67.78564453	+2548	+9.81738281	-5.78320313	-0.55810547	+2.26318359	-14.26025391	+20.83007813	+2328	+7.10156250	-10.03710938	-0.52294922	+53.98681641	+4.59228516	-30.91552734	+1540
+1458240838.40269990	+9.79980469	-6.64453125	-0.75146484	+43.59375000	-3.20800781	-67.78564453	+2548	+9.81738281	-5.78320313	-0.55810547	+2.26318359	-14.26025391	+20.83007813	+2328	+7.10595703	-10.03710938	-0.51855469	+53.98681641	+4.59228516	-30.91552734	+1540
+1458240838.40680000	+9.79980469	-6.64453125	-0.75146484	+43.59375000	-3.20800781	-67.78564453	+2548	+9.81738281	-5.78320313	-0.55810547	+2.26318359	-14.26025391	+20.83007813	+2328	+7.10595703	-10.03710938	-0.51855469	+53.98681641	+4.59228516	-30.91552734	+1540
+1458240838.41100000	+9.79980469	-6.64453125	-0.75146484	+43.59375000	-3.20800781	-67.78564453	+2548	+9.81738281	-5.78320313	-0.55810547	+2.26318359	-14.26025391	+20.83007813	+2328	+7.10595703	-10.03710938	-0.51855469	+53.98681641	+4.59228516	-30.91552734	+1540
+1458240838.41520000	+9.79980469	-6.64453125	-0.75146484	+43.59375000	-3.20800781	-67.78564453	+2548	+9.81738281	-5.78320313	-0.55810547	+2.26318359	-14.26025391	+20.83007813	+2328	+7.10595703	-10.03710938	-0.51855469	+54.00878906	+4.59228516	-30.93750000	+1544
+1458240838.41930010	+9.79980469	-6.64453125	-0.75146484	+43.59375000	-3.20800781	-67.78564453	+2548	+9.81738281	-5.78320313	-0.55810547	+2.26318359	-14.26025391	+20.83007813	+2328	+7.10595703	-10.03710938	-0.51855469	+54.00878906	+4.59228516	-30.93750000	+1544
+1458240838.42350010	+9.79980469	-6.64453125	-0.75146484	+43.59375000	-3.20800781	-67.76367188	+2548	+9.81738281	-5.78320313	-0.55810547	+2.26318359	-14.26025391	+20.83007813	+2328	+7.10595703	-10.03710938	-0.51855469	+54.00878906	+4.59228516	-30.93750000	+1544
+1458240838.42770000	+9.79980469	-6.64453125	-0.75146484	+43.59375000	-3.20800781	-67.76367188	+2548	+9.81738281	-5.78320313	-0.55810547	+2.26318359	-14.26025391	+20.83007813	+2328	+7.10595703	-10.03710938	-0.51855469	+54.00878906	+4.59228516	-30.93750000	+1544
+1458240838.43179990	+9.79980469	-6.64453125	-0.75146484	+43.59375000	-3.20800781	-67.76367188	+2552	+9.81738281	-5.78320313	-0.55810547	+2.26318359	-14.26025391	+20.83007813	+2328	+7.10595703	-10.03710938	-0.51855469	+54.00878906	+4.59228516	-30.93750000	+1544
+1458240838.43600010	+9.79980469	-6.64453125	-0.75146484	+43.59375000	-3.20800781	-67.76367188	+2552	+9.81738281	-5.78320313	-0.55810547	+2.26318359	-14.26025391	+20.83007813	+2332	+7.10595703	-10.03710938	-0.51855469	+54.00878906	+4.59228516	-30.93750000	+1544
+1458240838.44020010	+9.79980469	-6.64453125	-0.75146484	+43.59375000	-3.20800781	-67.76367188	+2552	+9.81738281	-5.78320313	-0.55810547	+2.26318359	-14.26025391	+20.83007813	+2332	+7.10595703	-10.03710938	-0.51855469	+54.00878906	+4.59228516	-30.93750000	+1544
+1458240838.44429990	+9.79980469	-6.64453125	-0.75146484	+43.59375000	-3.20800781	-67.76367188	+2552	+9.81738281	-5.78320313	-0.55810547	+2.26318359	-14.26025391	+20.83007813	+2332	+7.10595703	-10.03710938	-0.51855469	+54.00878906	+4.59228516	-30.93750000	+1544
+1458240838.44849990	+9.79980469	-6.64453125	-0.75146484	+43.59375000	-3.20800781	-67.76367188	+2552	+9.81738281	-5.78320313	-0.55810547	+2.28515625	-14.26025391	+20.83007813	+2332	+7.10595703	-10.03710938	-0.51855469	+54.00878906	+4.59228516	-30.93750000	+1544
+1458240838.45269990	+9.79980469	-6.64453125	-0.75146484	+43.59375000	-3.20800781	-67.76367188	+2552	+9.81738281	-5.78320313	-0.55810547	+2.28515625	-14.26025391	+20.83007813	+2332	+7.10595703	-10.03710938	-0.51855469	+54.00878906	+4.59228516	-30.93750000	+1544
+1458240838.45680000	+9.79980469	-6.64453125	-0.75146484	+43.59375000	-3.20800781	-67.76367188	+2552	+9.81738281	-5.78320313	-0.55810547	+2.28515625	-14.26025391	+20.83007813	+2332	+7.10595703	-10.03710938	-0.51855469	+54.00878906	+4.59228516	-30.93750000	+1544
+1458240838.46100000	+9.79980469	-6.64453125	-0.75146484	+43.59375000	-3.20800781	-67.76367188	+2552	+9.81738281	-5.78320313	-0.55810547	+2.28515625	-14.26025391	+20.83007813	+2332	+7.10595703	-10.03710938	-0.51855469	+53.98681641	+4.59228516	-30.91552734	+1544
+1458240838.46519990	+9.79980469	-6.64453125	-0.75146484	+43.59375000	-3.20800781	-67.78564453	+2552	+9.81738281	-5.77880859	-0.55810547	+2.28515625	-14.26025391	+20.83007813	+2332	+7.10595703	-10.03710938	-0.51855469	+53.98681641	+4.59228516	-30.91552734	+1544
+1458240838.46930000	+9.79980469	-6.64453125	-0.75146484	+43.59375000	-3.20800781	-67.78564453	+2552	+9.81738281	-5.77880859	-0.55810547	+2.28515625	-14.26025391	+20.80810547	+2332	+7.10595703	-10.03710938	-0.51855469	+53.98681641	+4.59228516	-30.91552734	+1544
+1458240838.47350000	+9.79980469	-6.64453125	-0.75146484	+43.59375000	-3.18603516	-67.78564453	+2552	+9.81738281	-5.77880859	-0.55810547	+2.28515625	-14.26025391	+20.80810547	+2332	+7.10595703	-10.03710938	-0.51855469	+53.98681641	+4.59228516	-30.91552734	+1544
+1458240838.47760010	+9.79980469	-6.64453125	-0.75146484	+43.59375000	-3.18603516	-67.78564453	+2552	+9.81738281	-5.77880859	-0.55810547	+2.28515625	-14.26025391	+20.80810547	+2332	+7.10156250	-10.03710938	-0.52294922	+53.98681641	+4.59228516	-30.91552734	+1544
+1458240838.48180010	+9.79980469	-6.64453125	-0.75146484	+43.59375000	-3.18603516	-67.78564453	+2552	+9.81738281	-5.77880859	-0.55810547	+2.28515625	-14.26025391	+20.80810547	+2332	+7.10156250	-10.03710938	-0.52294922	+53.96484375	+4.59228516	-30.91552734	+1544
+1458240838.48600010	+9.79980469	-6.64453125	-0.75146484	+43.59375000	-3.18603516	-67.78564453	+2552	+9.81738281	-5.77880859	-0.55810547	+2.28515625	-14.26025391	+20.80810547	+2332	+7.10156250	-10.03710938	-0.52294922	+53.96484375	+4.59228516	-30.89355469	+1544
+1458240838.49009990	+9.79980469	-6.64453125	-0.75146484	+43.59375000	-3.18603516	-67.78564453	+2552	+9.81738281	-5.77880859	-0.55810547	+2.28515625	-14.26025391	+20.80810547	+2332	+7.10156250	-10.04150391	-0.52294922	+53.96484375	+4.59228516	-30.89355469	+1544
+1458240838.49429990	+9.79980469	-6.64453125	-0.75146484	+43.59375000	-3.18603516	-67.78564453	+2552	+9.81738281	-5.77880859	-0.55810547	+2.28515625	-14.26025391	+20.80810547	+2332	+7.10156250	-10.04150391	-0.52294922	+53.96484375	+4.59228516	-30.89355469	+1544
+1458240838.49850010	+9.79980469	-6.64453125	-0.75146484	+43.59375000	-3.18603516	-67.78564453	+2552	+9.81738281	-5.78320313	-0.55810547	+2.28515625	-14.26025391	+20.80810547	+2332	+7.10156250	-10.04150391	-0.52294922	+53.96484375	+4.59228516	-30.89355469	+1544
+1458240838.50260000	+9.79980469	-6.64453125	-0.75146484	+43.59375000	-3.18603516	-67.78564453	+2552	+9.81738281	-5.78320313	-0.55810547	+2.28515625	-14.26025391	+20.80810547	+2332	+7.10156250	-10.04150391	-0.52294922	+53.96484375	+4.59228516	-30.89355469	+1544
+1458240838.50679990	+9.79980469	-6.64453125	-0.75146484	+43.59375000	-3.18603516	-67.78564453	+2552	+9.81738281	-5.78320313	-0.55810547	+2.28515625	-14.26025391	+20.80810547	+2332	+7.10156250	-10.04150391	-0.52294922	+53.96484375	+4.59228516	-30.89355469	+1544
+1458240838.51099990	+9.79980469	-6.64453125	-0.75146484	+43.59375000	-3.18603516	-67.78564453	+2552	+9.81738281	-5.78320313	-0.55810547	+2.28515625	-14.26025391	+20.80810547	+2332	+7.10156250	-10.04150391	-0.52294922	+53.96484375	+4.59228516	-30.91552734	+1544
+1458240838.51510000	+9.79980469	-6.64453125	-0.75146484	+43.59375000	-3.18603516	-67.78564453	+2552	+9.81738281	-5.78320313	-0.55810547	+2.28515625	-14.26025391	+20.80810547	+2332	+7.10156250	-10.04150391	-0.52294922	+53.96484375	+4.59228516	-30.91552734	+1544
+1458240838.51930000	+9.79980469	-6.64453125	-0.75146484	+43.59375000	-3.18603516	-67.78564453	+2552	+9.81738281	-5.78320313	-0.55810547	+2.28515625	-14.26025391	+20.80810547	+2332	+7.10595703	-10.03710938	-0.51855469	+53.96484375	+4.59228516	-30.91552734	+1544
+1458240838.52350000	+9.79980469	-6.64453125	-0.75146484	+43.59375000	-3.18603516	-67.78564453	+2552	+9.81738281	-5.78320313	-0.55810547	+2.28515625	-14.26025391	+20.80810547	+2332	+7.10595703	-10.03710938	-0.51855469	+53.98681641	+4.59228516	-30.91552734	+1544
+1458240838.52760000	+9.79980469	-6.64453125	-0.75146484	+43.59375000	-3.18603516	-67.78564453	+2552	+9.81738281	-5.78320313	-0.55810547	+2.28515625	-14.26025391	+20.80810547	+2332	+7.10595703	-10.03710938	-0.51855469	+53.98681641	+4.59228516	-30.91552734	+1544
+1458240838.53180000	+9.79980469	-6.64453125	-0.75146484	+43.59375000	-3.18603516	-67.78564453	+2552	+9.81738281	-5.78320313	-0.55810547	+2.28515625	-14.26025391	+20.80810547	+2332	+7.10595703	-10.03710938	-0.51855469	+53.98681641	+4.59228516	-30.93750000	+1544
+1458240838.53600000	+9.79980469	-6.64453125	-0.75146484	+43.59375000	-3.18603516	-67.80761719	+2552	+9.81738281	-5.78320313	-0.55810547	+2.26318359	-14.26025391	+20.80810547	+2332	+7.10595703	-10.03710938	-0.51855469	+53.98681641	+4.59228516	-30.93750000	+1544
+1458240838.54010010	+9.79980469	-6.64453125	-0.75146484	+43.59375000	-3.20800781	-67.80761719	+2552	+9.81738281	-5.78320313	-0.55810547	+2.26318359	-14.26025391	+20.80810547	+2332	+7.10595703	-10.03710938	-0.51855469	+54.00878906	+4.59228516	-30.93750000	+1544
+1458240838.54430010	+9.79980469	-6.64453125	-0.75146484	+43.59375000	-3.20800781	-67.80761719	+2552	+9.81738281	-5.78320313	-0.55810547	+2.26318359	-14.26025391	+20.80810547	+2332	+7.10595703	-10.03710938	-0.51855469	+54.00878906	+4.59228516	-30.93750000	+1544
+1458240838.54850010	+9.79980469	-6.64453125	-0.75146484	+43.59375000	-3.20800781	-67.80761719	+2552	+9.81738281	-5.78320313	-0.55810547	+2.26318359	-14.26025391	+20.80810547	+2332	+7.11035156	-10.03710938	-0.51855469	+54.00878906	+4.59228516	-30.93750000	+1544
+1458240838.55259990	+9.79980469	-6.64453125	-0.75146484	+43.59375000	-3.20800781	-67.80761719	+2552	+9.81738281	-5.78320313	-0.55810547	+2.26318359	-14.26025391	+20.80810547	+2332	+7.11035156	-10.03710938	-0.51855469	+54.00878906	+4.59228516	-30.93750000	+1544
+1458240838.55679990	+9.79980469	-6.64453125	-0.75146484	+43.59375000	-3.18603516	-67.80761719	+2552	+9.81738281	-5.78320313	-0.55810547	+2.26318359	-14.26025391	+20.80810547	+2332	+7.11035156	-10.03710938	-0.51416016	+54.00878906	+4.59228516	-30.95947266	+1544
+1458240838.56090000	+9.79980469	-6.64453125	-0.75146484	+43.59375000	-3.18603516	-67.80761719	+2552	+9.81738281	-5.78320313	-0.55810547	+2.26318359	-14.26025391	+20.80810547	+2332	+7.11035156	-10.03710938	-0.51416016	+54.00878906	+4.59228516	-30.95947266	+1544
+1458240838.56510000	+9.79980469	-6.64453125	-0.75146484	+43.59375000	-3.18603516	-67.80761719	+2552	+9.81738281	-5.78320313	-0.55810547	+2.26318359	-14.26025391	+20.80810547	+2332	+7.11035156	-10.03710938	-0.51855469	+54.00878906	+4.59228516	-30.95947266	+1544
+1458240838.56929990	+9.79980469	-6.64453125	-0.75146484	+43.59375000	-3.18603516	-67.80761719	+2552	+9.81738281	-5.78320313	-0.55810547	+2.26318359	-14.26025391	+20.80810547	+2332	+7.11035156	-10.03710938	-0.51855469	+54.00878906	+4.59228516	-30.95947266	+1544
+1458240838.57340000	+9.79980469	-6.64453125	-0.75146484	+43.59375000	-3.18603516	-67.80761719	+2552	+9.81738281	-5.78320313	-0.55810547	+2.26318359	-14.26025391	+20.80810547	+2332	+7.10595703	-10.03710938	-0.51855469	+54.00878906	+4.59228516	-30.95947266	+1544
+1458240838.57760000	+9.79980469	-6.64453125	-0.75146484	+43.59375000	-3.18603516	-67.80761719	+2552	+9.81738281	-5.78320313	-0.55810547	+2.26318359	-14.26025391	+20.80810547	+2332	+7.10595703	-10.03710938	-0.51855469	+54.00878906	+4.59228516	-30.93750000	+1544
+1458240838.58180000	+9.79980469	-6.64453125	-0.75146484	+43.59375000	-3.18603516	-67.80761719	+2552	+9.81738281	-5.78320313	-0.55810547	+2.26318359	-14.26025391	+20.80810547	+2332	+7.10595703	-10.03710938	-0.51855469	+54.00878906	+4.59228516	-30.93750000	+1544
+1458240838.58590010	+9.79980469	-6.64453125	-0.75146484	+43.59375000	-3.18603516	-67.80761719	+2552	+9.81738281	-5.78320313	-0.55810547	+2.26318359	-14.26025391	+20.80810547	+2332	+7.10595703	-10.03710938	-0.51855469	+53.98681641	+4.59228516	-30.93750000	+1544
+1458240838.59010000	+9.79980469	-6.64453125	-0.75146484	+43.59375000	-3.18603516	-67.80761719	+2552	+9.81738281	-5.78320313	-0.55810547	+2.26318359	-14.26025391	+20.80810547	+2332	+7.10595703	-10.03710938	-0.51855469	+53.98681641	+4.59228516	-30.93750000	+1544
+1458240838.59430000	+9.79980469	-6.64453125	-0.75146484	+43.59375000	-3.18603516	-67.82958984	+2552	+9.81738281	-5.78320313	-0.55810547	+2.26318359	-14.26025391	+20.80810547	+2332	+7.10595703	-10.03710938	-0.51855469	+53.98681641	+4.59228516	-30.93750000	+1544
+1458240838.59840010	+9.79980469	-6.64453125	-0.75146484	+43.59375000	-3.18603516	-67.82958984	+2548	+9.81738281	-5.78320313	-0.55810547	+2.26318359	-14.26025391	+20.78613281	+2332	+7.10595703	-10.03710938	-0.51855469	+53.98681641	+4.59228516	-30.93750000	+1544
+1458240838.60260010	+9.79980469	-6.64453125	-0.75146484	+43.59375000	-3.18603516	-67.82958984	+2548	+9.81738281	-5.78320313	-0.55810547	+2.26318359	-14.26025391	+20.78613281	+2332	+7.10156250	-10.03710938	-0.51855469	+53.98681641	+4.59228516	-30.93750000	+1544
+1458240838.60680010	+9.79980469	-6.64453125	-0.75146484	+43.59375000	-3.18603516	-67.82958984	+2548	+9.81738281	-5.78320313	-0.55810547	+2.26318359	-14.26025391	+20.78613281	+2332	+7.10156250	-10.04150391	-0.51855469	+53.96484375	+4.59228516	-30.93750000	+1544
+1458240838.61089990	+9.79980469	-6.64453125	-0.75146484	+43.59375000	-3.18603516	-67.82958984	+2548	+9.81738281	-5.78320313	-0.55810547	+2.26318359	-14.26025391	+20.78613281	+2332	+7.10156250	-10.04150391	-0.52294922	+53.96484375	+4.59228516	-30.93750000	+1544
+1458240838.61509990	+9.79980469	-6.64453125	-0.75146484	+43.59375000	-3.18603516	-67.82958984	+2548	+9.81738281	-5.78320313	-0.55810547	+2.26318359	-14.26025391	+20.78613281	+2332	+7.10156250	-10.04150391	-0.52294922	+53.96484375	+4.59228516	-30.93750000	+1544
+1458240838.61929990	+9.79980469	-6.64453125	-0.75146484	+43.59375000	-3.18603516	-67.82958984	+2548	+9.81738281	-5.78320313	-0.55810547	+2.26318359	-14.26025391	+20.78613281	+2332	+7.10156250	-10.04150391	-0.51855469	+53.96484375	+4.59228516	-30.93750000	+1544
+1458240838.62340000	+9.79980469	-6.64453125	-0.75146484	+43.59375000	-3.18603516	-67.82958984	+2548	+9.81738281	-5.78320313	-0.55810547	+2.26318359	-14.26025391	+20.78613281	+2332	+7.10156250	-10.04150391	-0.51855469	+53.98681641	+4.59228516	-30.93750000	+1544
+1458240838.62760000	+9.79980469	-6.64453125	-0.75146484	+43.59375000	-3.18603516	-67.82958984	+2548	+9.81738281	-5.78320313	-0.55810547	+2.26318359	-14.26025391	+20.78613281	+2332	+7.10595703	-10.03710938	-0.51855469	+53.98681641	+4.59228516	-30.93750000	+1540
+1458240838.63170000	+9.79980469	-6.64453125	-0.75146484	+43.59375000	-3.18603516	-67.82958984	+2548	+9.81738281	-5.78320313	-0.55810547	+2.26318359	-14.26025391	+20.78613281	+2332	+7.10595703	-10.03710938	-0.51855469	+53.98681641	+4.59228516	-30.93750000	+1540
+1458240838.63590000	+9.79980469	-6.64453125	-0.75146484	+43.59375000	-3.18603516	-67.82958984	+2548	+9.81738281	-5.78320313	-0.55810547	+2.26318359	-14.26025391	+20.78613281	+2332	+7.10595703	-10.03710938	-0.51855469	+53.98681641	+4.59228516	-30.95947266	+1540
+1458240838.64010000	+9.79980469	-6.64453125	-0.75146484	+43.59375000	-3.18603516	-67.82958984	+2548	+9.81738281	-5.78320313	-0.55810547	+2.26318359	-14.26025391	+20.78613281	+2332	+7.10595703	-10.03710938	-0.51855469	+53.98681641	+4.59228516	-30.95947266	+1540
+1458240838.64420010	+9.79980469	-6.64453125	-0.75146484	+43.59375000	-3.18603516	-67.82958984	+2548	+9.81738281	-5.78320313	-0.55810547	+2.26318359	-14.26025391	+20.78613281	+2332	+7.10595703	-10.03710938	-0.51855469	+54.00878906	+4.59228516	-30.95947266	+1544
+1458240838.64840010	+9.79980469	-6.64453125	-0.75146484	+43.59375000	-3.18603516	-67.82958984	+2548	+9.81738281	-5.78320313	-0.55810547	+2.26318359	-14.26025391	+20.78613281	+2332	+7.10595703	-10.03710938	-0.51855469	+54.00878906	+4.59228516	-30.95947266	+1544
+1458240838.65669990	+9.79980469	-6.64453125	-0.75146484	+43.59375000	-3.20800781	-67.82958984	+2548	+9.81738281	-5.78320313	-0.55810547	+2.26318359	-14.28222656	+20.78613281	+2332	+7.11035156	-10.03710938	-0.51416016	+54.00878906	+4.59228516	-30.98144531	+1544
+1458240838.66090010	+9.79980469	-6.64453125	-0.75146484	+43.59375000	-3.20800781	-67.82958984	+2548	+9.81738281	-5.78320313	-0.55810547	+2.26318359	-14.28222656	+20.78613281	+2332	+7.11035156	-10.03710938	-0.51416016	+54.00878906	+4.57031250	-30.98144531	+1544
+1458240838.66919990	+9.79980469	-6.64453125	-0.74707031	+43.59375000	-3.20800781	-67.82958984	+2552	+9.81738281	-5.78320313	-0.55810547	+2.26318359	-14.30419922	+20.78613281	+2332	+7.11035156	-10.03710938	-0.51416016	+54.03076172	+4.57031250	-31.00341797	+1544
+1458240838.67339990	+9.80419922	-6.64453125	-0.74707031	+43.59375000	-3.22998047	-67.82958984	+2552	+9.81738281	-5.78320313	-0.55810547	+2.26318359	-14.30419922	+20.80810547	+2332	+7.11035156	-10.03710938	-0.51416016	+54.03076172	+4.54833984	-31.00341797	+1544
+1458240838.67759990	+9.80419922	-6.64453125	-0.74707031	+43.59375000	-3.22998047	-67.82958984	+2552	+9.81738281	-5.78320313	-0.55810547	+2.26318359	-14.30419922	+20.80810547	+2332	+7.11474609	-10.03710938	-0.51416016	+54.03076172	+4.54833984	-31.00341797	+1544
+1458240838.68170000	+9.80419922	-6.64453125	-0.74707031	+43.61572266	-3.25195313	-67.82958984	+2552	+9.81738281	-5.78320313	-0.55810547	+2.26318359	-14.32617188	+20.80810547	+2336	+7.11474609	-10.03710938	-0.51416016	+54.00878906	+4.52636719	-31.00341797	+1544
+1458240838.68590000	+9.80419922	-6.64453125	-0.74707031	+43.61572266	-3.27392578	-67.85156250	+2556	+9.82177734	-5.78320313	-0.55371094	+2.26318359	-14.34814453	+20.80810547	+2336	+7.11474609	-10.03710938	-0.51855469	+54.00878906	+4.48242188	-31.00341797	+1544
+1458240838.69010000	+9.80419922	-6.64013672	-0.74267578	+43.61572266	-3.29589844	-67.85156250	+2556	+9.82177734	-5.78320313	-0.55371094	+2.26318359	-14.37011719	+20.80810547	+2336	+7.11474609	-10.03710938	-0.51855469	+53.98681641	+4.46044922	-31.02539063	+1544
+1458240838.69840000	+9.80859375	-6.63574219	-0.73828125	+43.63769531	-3.38378906	-67.87353516	+2560	+9.82617188	-5.77880859	-0.54931641	+2.24121094	-14.43603516	+20.83007813	+2340	+7.11474609	-10.03710938	-0.52294922	+53.94287109	+4.35058594	-31.02539063	+1548
+1458240838.70260000	+9.80859375	-6.63574219	-0.73388672	+43.65966797	-3.42773438	-67.87353516	+2564	+9.82617188	-5.77880859	-0.54492188	+2.24121094	-14.47998047	+20.85205078	+2344	+7.11474609	-10.03710938	-0.52734375	+53.89892578	+4.26269531	-31.02539063	+1548
+1458240838.70670010	+9.81298828	-6.63134766	-0.72949219	+43.65966797	-3.49365234	-67.87353516	+2568	+9.83056641	-5.77441406	-0.54052734	+2.21923828	-14.54589844	+20.85205078	+2348	+7.11474609	-10.03710938	-0.53173828	+53.87695313	+4.19677734	-31.02539063	+1548
+1458240838.71090010	+9.81298828	-6.62695313	-0.72509766	+43.68164063	-3.60351563	-67.87353516	+2572	+9.83496094	-5.77001953	-0.53173828	+2.17529297	-14.63378906	+20.89599609	+2352	+7.11474609	-10.03710938	-0.53613281	+53.83300781	+4.06494141	-31.02539063	+1548
+1458240838.71499990	+9.81738281	-6.62255859	-0.71630859	+43.70361328	-3.69140625	-67.87353516	+2576	+9.83935547	-5.77001953	-0.52734375	+2.15332031	-14.72167969	+20.91796875	+2356	+7.11474609	-10.03710938	-0.54052734	+53.78906250	+3.95507813	-31.02539063	+1548
+1458240838.71919990	+9.82177734	-6.61816406	-0.71191406	+43.72558594	-3.80126953	-67.87353516	+2580	+9.84375000	-5.76562500	-0.51855469	+2.10937500	-14.80957031	+20.96191406	+2364	+7.11474609	-10.03271484	-0.54052734	+53.74511719	+3.84521484	-31.04736328	+1548
+1458240838.72340010	+9.82617188	-6.61376953	-0.70312500	+43.74755859	-3.95507813	-67.85156250	+2588	+9.84814453	-5.76123047	-0.50976563	+2.04345703	-14.94140625	+21.00585938	+2368	+7.12353516	-10.03271484	-0.54492188	+53.72314453	+3.69140625	-31.06933594	+1548
+1458240838.72750000	+9.83496094	-6.60937500	-0.69433594	+43.76953125	-4.10888672	-67.82958984	+2596	+9.85253906	-5.75683594	-0.50097656	+1.99951172	-15.05126953	+21.07177734	+2376	+7.12792969	-10.02832031	-0.54492188	+53.70117188	+3.55957031	-31.09130859	+1548
+1458240838.73589990	+9.84375000	-6.60058594	-0.68115234	+43.83544922	-4.43847656	-67.74169922	+2608	+9.86572266	-5.74365234	-0.48339844	+1.88964844	-15.24902344	+21.20361328	+2388	+7.14990234	-10.01513672	-0.54492188	+53.70117188	+3.27392578	-31.17919922	+1552
+1458240838.74000000	+9.85253906	-6.59179688	-0.67675781	+43.87939453	-4.59228516	-67.67578125	+2616	+9.87011719	-5.73925781	-0.47460938	+1.82373047	-15.33691406	+21.29150391	+2396	+7.15869141	-10.00634766	-0.54492188	+53.74511719	+3.14208984	-31.22314453	+1556
+1458240838.74420000	+9.85693359	-6.58740234	-0.66796875	+43.92333984	-4.76806641	-67.60986328	+2624	+9.87451172	-5.73046875	-0.47021484	+1.77978516	-15.44677734	+21.35742188	+2404	+7.17187500	-10.00195313	-0.54052734	+53.76708984	+3.01025391	-31.26708984	+1560
+1458240838.74840000	+9.86572266	-6.58300781	-0.65917969	+43.98925781	-4.94384766	-67.52197266	+2636	+9.87890625	-5.72607422	-0.46142578	+1.71386719	-15.53466797	+21.44531250	+2412	+7.18945313	-9.98876953	-0.54052734	+53.81103516	+2.85644531	-31.31103516	+1564
+1458240838.75250010	+9.87011719	-6.57421875	-0.65478516	+44.05517578	-5.11962891	-67.43408203	+2644	+9.88330078	-5.71728516	-0.45263672	+1.66992188	-15.62255859	+21.53320313	+2420	+7.20263672	-9.98437500	-0.54052734	+53.85498047	+2.72460938	-31.35498047	+1568
+1458240838.75670000	+9.87890625	-6.56982422	-0.65039063	+44.12109375	-5.31738281	-67.34619141	+2652	+9.88769531	-5.71289063	-0.44384766	+1.60400391	-15.71044922	+21.62109375	+2428	+7.21582031	-9.97558594	-0.54052734	+53.89892578	+2.57080078	-31.39892578	+1572
+1458240838.76090000	+9.88769531	-6.56103516	-0.64160156	+44.18701172	-5.51513672	-67.23632813	+2664	+9.89648438	-5.70410156	-0.43505859	+1.53808594	-15.79833984	+21.73095703	+2436	+7.23339844	-9.96240234	-0.54052734	+53.92089844	+2.39501953	-31.42089844	+1580
+1458240838.76500010	+9.89208984	-6.55224609	-0.63720703	+44.25292969	-5.71289063	-67.10449219	+2672	+9.90087891	-5.69531250	-0.43066406	+1.47216797	-15.88623047	+21.84082031	+2444	+7.24218750	-9.95800781	-0.54492188	+53.94287109	+2.21923828	-31.44287109	+1584
+1458240838.76920010	+9.90087891	-6.54345703	-0.63281250	+44.34082031	-5.93261719	-66.99462891	+2684	+9.90966797	-5.68652344	-0.42187500	+1.40625000	-15.97412109	+21.97265625	+2452	+7.25537109	-9.94921875	-0.55371094	+53.96484375	+2.04345703	-31.44287109	+1588
+1458240838.77749990	+9.91845703	-6.51708984	-0.61523438	+44.53857422	-6.45996094	-66.75292969	+2708	+9.92285156	-5.66894531	-0.40429688	+1.25244141	-16.21582031	+22.21435547	+2472	+7.27734375	-9.93164063	-0.57568359	+53.92089844	+1.58203125	-31.42089844	+1600
+1458240838.78169990	+9.92724609	-6.50830078	-0.61083984	+44.64843750	-6.72363281	-66.64306641	+2720	+9.93164063	-5.65576172	-0.39550781	+1.16455078	-16.32568359	+22.36816406	+2484	+7.28613281	-9.92724609	-0.58886719	+53.89892578	+1.36230469	-31.39892578	+1604
+1458240838.78580000	+9.93603516	-6.49511719	-0.60205078	+44.75830078	-7.00927734	-66.48925781	+2728	+9.94042969	-5.64697266	-0.38232422	+1.05468750	-16.47949219	+22.52197266	+2496	+7.29492188	-9.92285156	-0.61083984	+53.83300781	+1.09863281	-31.35498047	+1608
+1458240838.79000000	+9.94482422	-6.47753906	-0.59765625	+44.86816406	-7.31689453	-66.37939453	+2744	+9.94921875	-5.63378906	-0.37353516	+0.96679688	-16.63330078	+22.65380859	+2508	+7.29931641	-9.91406250	-0.62402344	+53.76708984	+0.83496094	-31.37695313	+1612
+1458240838.79419990	+9.95800781	-6.46435547	-0.58886719	+45.00000000	-7.62451172	-66.22558594	+2752	+9.95800781	-5.62500000	-0.36474609	+0.87890625	-16.78710938	+22.82958984	+2520	+7.30810547	-9.90966797	-0.64599609	+53.70117188	+0.57128906	-31.33300781	+1616
+1458240838.80250000	+9.97558594	-6.43359375	-0.57568359	+45.26367188	-8.30566406	-66.00585938	+2776	+9.98437500	-5.59863281	-0.34277344	+0.65917969	-17.20458984	+23.13720703	+2544	+7.32568359	-9.90087891	-0.69433594	+53.50341797	+0.00000000	-31.37695313	+1620
+1458240838.80670000	+9.99316406	-6.42041016	-0.57128906	+45.41748047	-8.65722656	-65.87402344	+2788	+9.99316406	-5.58544922	-0.34277344	+0.57128906	-17.38037109	+23.31298828	+2556	+7.33886719	-9.89648438	-0.72070313	+53.43750000	-0.30761719	-31.39892578	+1624
+1458240838.81500010	+10.01953125	-6.38964844	-0.55810547	+45.74707031	-9.42626953	-65.76416016	+2812	+10.01953125	-5.55908203	-0.32080078	+0.35156250	-17.95166016	+23.57666016	+2580	+7.36962891	-9.88769531	-0.77343750	+53.28369141	-0.90087891	-31.59667969	+1624
+1458240838.82329990	+10.05468750	-6.36767578	-0.55810547	+46.05468750	-10.17333984	-65.63232422	+2832	+10.05029297	-5.54150391	-0.31640625	+0.08789063	-18.47900391	+23.86230469	+2600	+7.40917969	-9.87890625	-0.83496094	+53.12988281	-1.47216797	-31.88232422	+1620
+1458240838.82750010	+10.07226563	-6.35449219	-0.54931641	+46.25244141	-10.59082031	-65.65429688	+2840	+10.06787109	-5.52832031	-0.30322266	+0.00000000	-18.85253906	+23.97216797	+2612	+7.43994141	-9.87011719	-0.85253906	+53.15185547	-1.71386719	-32.14599609	+1620
+1458240838.83579990	+10.11181641	-6.33691406	-0.56250000	+46.56005859	-11.35986328	-65.63232422	+2860	+10.10302734	-5.50634766	-0.31201172	-0.28564453	-19.44580078	+24.19189453	+2628	+7.49707031	-9.85693359	-0.90527344	+53.10791016	-2.19726563	-32.58544922	+1616
+1458240838.83999990	+10.13378906	-6.32373047	-0.55810547	+46.73583984	-11.77734375	-65.74218750	+2872	+10.12060547	-5.49316406	-0.31201172	-0.39550781	-19.84130859	+24.23583984	+2636	+7.53222656	-9.84375000	-0.92724609	+53.15185547	-2.41699219	-32.93701172	+1612
+1458240838.84830000	+10.18652344	-6.31494141	-0.58447266	+46.97753906	-12.52441406	-65.85205078	+2892	+10.16455078	-5.47998047	-0.32958984	-0.74707031	-20.52246094	+24.34570313	+2652	+7.61132813	-9.83496094	-0.97998047	+53.17382813	-2.79052734	-33.57421875	+1608
+1458240838.85250000	+10.21289063	-6.30615234	-0.58886719	+47.13134766	-12.87597656	-66.02783203	+2900	+10.18652344	-5.47119141	-0.33398438	-0.87890625	-20.93994141	+24.32373047	+2660	+7.65527344	-9.82177734	-1.00195313	+53.21777344	-2.96630859	-33.96972656	+1604
+1458240838.86080000	+10.27001953	-6.30615234	-0.63281250	+47.26318359	-13.51318359	-66.26953125	+2916	+10.23925781	-5.46240234	-0.37353516	-1.27441406	-21.62109375	+24.32373047	+2676	+7.74316406	-9.80859375	-1.07226563	+53.21777344	-3.29589844	-34.62890625	+1600
+1458240838.86500000	+10.30517578	-6.30175781	-0.64599609	+47.35107422	-13.82080078	-66.48925781	+2924	+10.26562500	-5.44921875	-0.38671875	-1.42822266	-22.03857422	+24.25781250	+2680	+7.78710938	-9.79541016	-1.10302734	+53.21777344	-3.44970703	-35.04638672	+1596
+1458240838.86910010	+10.34033203	-6.29736328	-0.67675781	+47.43896484	-14.08447266	-66.59912109	+2936	+10.29638672	-5.44042969	-0.41748047	-1.58203125	-22.32421875	+24.23583984	+2692	+7.83544922	-9.78662109	-1.14697266	+53.21777344	-3.62548828	-35.37597656	+1596
+1458240838.87330010	+10.37109375	-6.31054688	-0.70312500	+47.35107422	-14.32617188	-66.88476563	+2940	+10.32714844	-5.44482422	-0.44384766	-1.82373047	-22.71972656	+24.10400391	+2692	+7.87939453	-9.78662109	-1.18652344	+53.10791016	-3.73535156	-35.74951172	+1592
+1458240838.87750010	+10.41064453	-6.30615234	-0.72509766	+47.37304688	-14.56787109	-67.17041016	+2944	+10.35791016	-5.43603516	-0.47021484	-1.99951172	-23.11523438	+23.97216797	+2700	+7.92333984	-9.77343750	-1.23046875	+53.06396484	-3.84521484	-36.12304688	+1588
+1458240838.88159990	+10.45458984	-6.30175781	-0.76464844	+47.39501953	-14.76562500	-67.36816406	+2952	+10.39746094	-5.42724609	-0.50537109	-2.15332031	-23.42285156	+23.88427734	+2704	+7.97167969	-9.76464844	-1.28320313	+52.97607422	-3.97705078	-36.43066406	+1584
+1458240838.89000010	+10.53369141	-6.31494141	-0.82617188	+47.17529297	-15.11718750	-68.04931641	+2952	+10.46777344	-5.41845703	-0.57128906	-2.52685547	-24.21386719	+23.51074219	+2708	+8.05517578	-9.75585938	-1.38867188	+52.69042969	-4.15283203	-37.13378906	+1580
+1458240838.89410000	+10.58642578	-6.31494141	-0.86132813	+47.13134766	-15.27099609	-68.35693359	+2952	+10.51611328	-5.40966797	-0.61083984	-2.68066406	-24.54345703	+23.33496094	+2712	+8.10351563	-9.74707031	-1.45019531	+52.51464844	-4.28466797	-37.41943359	+1584
+1458240838.89829990	+10.62597656	-6.32812500	-0.90087891	+46.93359375	-15.42480469	-68.73046875	+2944	+10.55126953	-5.40527344	-0.65039063	-2.90039063	-24.93896484	+23.09326172	+2712	+8.13867188	-9.74707031	-1.51171875	+52.27294922	-4.37255859	-37.74902344	+1584
+1458240838.90249990	+10.67871094	-6.32812500	-0.93603516	+46.82373047	-15.55664063	-69.12597656	+2940	+10.59521484	-5.39208984	-0.69433594	-3.01025391	-25.33447266	+22.87353516	+2716	+8.18261719	-9.73828125	-1.57763672	+52.05322266	-4.48242188	-38.05664063	+1592
+1458240838.91080000	+10.78417969	-6.33691406	-1.01074219	+46.49414063	-15.86425781	-69.96093750	+2920	+10.69189453	-5.37890625	-0.77783203	-3.29589844	-26.19140625	+22.36816406	+2724	+8.27050781	-9.72509766	-1.70947266	+51.54785156	-4.70214844	-38.73779297	+1608
+1458240838.91500000	+10.84130859	-6.33251953	-1.05468750	+46.36230469	-16.01806641	-70.37841797	+2916	+10.74462891	-5.36132813	-0.81738281	-3.38378906	-26.63085938	+22.08251953	+2732	+8.31884766	-9.71191406	-1.77978516	+51.30615234	-4.79003906	-39.04541016	+1620
+1458240838.92330000	+10.95996094	-6.33691406	-1.12500000	+45.98876953	-16.36962891	-71.32324219	+2904	+10.85009766	-5.33496094	-0.90527344	-3.62548828	-27.59765625	+21.53320313	+2744	+8.41552734	-9.69433594	-1.92041016	+50.73486328	-5.03173828	-39.77050781	+1648
+1458240838.92750000	+11.02587891	-6.33251953	-1.16894531	+45.79101563	-16.54541016	-71.76269531	+2904	+10.90722656	-5.31738281	-0.95361328	-3.69140625	-28.05908203	+21.26953125	+2756	+8.46826172	-9.67675781	-1.99072266	+50.49316406	-5.16357422	-40.12207031	+1668
+1458240838.93160010	+11.09179688	-6.33251953	-1.20410156	+45.61523438	-16.76513672	-72.29003906	+2904	+10.97314453	-5.29980469	-0.99316406	-3.75732422	-28.60839844	+20.96191406	+2764	+8.52978516	-9.66357422	-2.05664063	+50.25146484	-5.31738281	-40.53955078	+1684
+1458240838.93580010	+11.15332031	-6.33691406	-1.24365234	+45.32958984	-16.98486328	-72.75146484	+2904	+11.02587891	-5.28662109	-1.03710938	-3.88916016	-29.13574219	+20.69824219	+2772	+8.58251953	-9.65039063	-2.12695313	+49.92187500	-5.47119141	-40.95703125	+1704
+1458240838.93989990	+11.22363281	-6.32812500	-1.29199219	+45.08789063	-17.18261719	-73.16894531	+2912	+11.08740234	-5.26464844	-1.08544922	-3.97705078	-29.61914063	+20.41259766	+2780	+8.64843750	-9.62402344	-2.19726563	+49.70214844	-5.62500000	-41.33056641	+1728
+1458240838.94409990	+11.29833984	-6.32373047	-1.31835938	+44.89013672	-17.46826172	-73.71826172	+2916	+11.15332031	-5.24267578	-1.12060547	-4.02099609	-30.25634766	+20.12695313	+2792	+8.71875000	-9.59765625	-2.25878906	+49.48242188	-5.80078125	-41.85791016	+1748
+1458240838.94829990	+11.36865234	-6.32373047	-1.35791016	+44.60449219	-17.73193359	-74.15771484	+2924	+11.21484375	-5.22070313	-1.16894531	-4.17480469	-30.80566406	+19.88525391	+2800	+8.78466797	-9.58007813	-2.31591797	+49.21875000	-5.99853516	-42.36328125	+1768
+1458240838.95240000	+11.43896484	-6.31933594	-1.40625000	+44.29687500	-17.97363281	-74.55322266	+2932	+11.28076172	-5.19873047	-1.21728516	-4.26269531	-31.31103516	+19.64355469	+2812	+8.86376953	-9.54931641	-2.38623047	+49.02099609	-6.19628906	-42.80273438	+1792
+1458240838.95660000	+11.51367188	-6.31933594	-1.43701172	+44.01123047	-18.28125000	-75.08056641	+2936	+11.35107422	-5.17675781	-1.25244141	-4.32861328	-31.97021484	+19.35791016	+2824	+8.94726563	-9.51855469	-2.43896484	+48.84521484	-6.41601563	-43.35205078	+1812
+1458240838.96490000	+11.66308594	-6.31054688	-1.52929688	+43.28613281	-18.85253906	-75.80566406	+2952	+11.48291016	-5.12402344	-1.35351563	-4.54833984	-33.00292969	+18.91845703	+2848	+9.10986328	-9.45703125	-2.56201172	+48.38378906	-6.89941406	-44.36279297	+1856
+1458240838.96910000	+11.74218750	-6.30615234	-1.56005859	+42.93457031	-19.18212891	-76.28906250	+2956	+11.55761719	-5.09765625	-1.39306641	-4.63623047	-33.64013672	+18.65478516	+2860	+9.19775391	-9.42187500	-2.61474609	+48.20800781	-7.16308594	-44.93408203	+1872
+1458240838.97330000	+11.81689453	-6.29736328	-1.59960938	+42.58300781	-19.51171875	-76.66259766	+2964	+11.62353516	-5.07128906	-1.43701172	-4.74609375	-34.21142578	+18.47900391	+2876	+9.28125000	-9.38671875	-2.66748047	+47.96630859	-7.42675781	-45.52734375	+1888
+1458240838.97740010	+11.89599609	-6.28857422	-1.64794922	+42.18750000	-19.79736328	-76.97021484	+2972	+11.69384766	-5.04052734	-1.48974609	-4.85595703	-34.71679688	+18.23730469	+2892	+9.36914063	-9.34716797	-2.72900391	+47.76855469	-7.69042969	-46.01074219	+1908
+1458240838.98160000	+11.97509766	-6.28417969	-1.67431641	+41.83593750	-20.12695313	-77.45361328	+2980	+11.76855469	-5.01416016	-1.52490234	-4.89990234	-35.37597656	+17.95166016	+2904	+9.46142578	-9.30761719	-2.77734375	+47.59277344	-7.97607422	-46.60400391	+1920
+1458240838.98580000	+12.05419922	-6.26660156	-1.70947266	+41.48437500	-20.47851563	-77.80517578	+2988	+11.83886719	-4.97900391	-1.56884766	-4.96582031	-35.92529297	+17.75390625	+2920	+9.54052734	-9.27246094	-2.83007813	+47.32910156	-8.26171875	-47.17529297	+1932
+1458240838.98990010	+12.13330078	-6.25781250	-1.75781250	+41.04492188	-20.74218750	-78.09082031	+2996	+11.91357422	-4.94824219	-1.62158203	-5.03173828	-36.40869141	+17.49023438	+2936	+9.62841797	-9.23291016	-2.89599609	+47.08740234	-8.54736328	-47.63671875	+1948
+1458240838.99410010	+12.20800781	-6.24902344	-1.78417969	+40.64941406	-21.07177734	-78.50830078	+3000	+11.98828125	-4.91308594	-1.65673828	-5.03173828	-37.04589844	+17.16064453	+2952	+9.71630859	-9.19335938	-2.94873047	+46.86767578	-8.83300781	-48.16406250	+1960
+1458240839.00239990	+12.36621094	-6.21386719	-1.85449219	+39.88037109	-21.68701172	-79.12353516	+3024	+12.13330078	-4.83837891	-1.74902344	-5.00976563	-38.07861328	+16.61132813	+2988	+9.87451172	-9.11425781	-3.07617188	+46.27441406	-9.40429688	-49.08691406	+1984
+1458240839.00659990	+12.44531250	-6.19628906	-1.87207031	+39.50683594	-22.03857422	-79.56298828	+3032	+12.20800781	-4.79882813	-1.78417969	-4.92187500	-38.69384766	+16.21582031	+3000	+9.95361328	-9.07470703	-3.13330078	+46.01074219	-9.71191406	-49.57031250	+1996
+1458240839.01079990	+12.52441406	-6.16552734	-1.88964844	+39.19921875	-22.39013672	-79.91455078	+3044	+12.28271484	-4.75488281	-1.81933594	-4.79003906	-39.26513672	+15.86425781	+3020	+10.02392578	-9.03515625	-3.19042969	+45.65917969	-9.99755859	-50.03173828	+2008
+1458240839.01490000	+12.60351563	-6.14355469	-1.92041016	+38.80371094	-22.67578125	-80.22216797	+3056	+12.36181641	-4.71093750	-1.86328125	-4.65820313	-39.77050781	+15.44677734	+3036	+10.09863281	-8.99560547	-3.26513672	+45.35156250	-10.26123047	-50.38330078	+2024
+1458240839.01910000	+12.68261719	-6.12158203	-1.92919922	+38.45214844	-23.02734375	-80.66162109	+3072	+12.43652344	-4.66699219	-1.89404297	-4.46044922	-40.38574219	+14.91943359	+3052	+10.17333984	-8.95605469	-3.32226563	+45.02197266	-10.52490234	-50.84472656	+2040
+1458240839.02740000	+12.84082031	-6.06884766	-1.97314453	+37.70507813	-23.64257813	-81.21093750	+3108	+12.59472656	-4.56591797	-1.97314453	-3.93310547	-41.39648438	+13.95263672	+3088	+10.30957031	-8.87695313	-3.45849609	+44.36279297	-11.09619141	-51.56982422	+2076
+1458240839.03160000	+12.91552734	-6.03808594	-1.98193359	+37.33154297	-23.99414063	-81.58447266	+3128	+12.66943359	-4.51318359	-1.99951172	-3.60351563	-41.98974609	+13.35937500	+3104	+10.38427734	-8.83300781	-3.51562500	+44.05517578	-11.35986328	-51.96533203	+2092
+1458240839.03990010	+13.06494141	-5.97216797	-2.01269531	+36.62841797	-24.67529297	-82.13378906	+3180	+12.82324219	-4.39892578	-2.07421875	-2.87841797	-43.00048828	+12.19482422	+3140	+10.51611328	-8.74072266	-3.64746094	+43.39599609	-11.93115234	-52.62451172	+2140
+1458240839.04410000	+13.13964844	-5.94140625	-2.01708984	+36.27685547	-25.02685547	-82.48535156	+3204	+12.90234375	-4.34179688	-2.10058594	-2.41699219	-43.59375000	+11.46972656	+3156	+10.59521484	-8.69677734	-3.69580078	+43.13232422	-12.23876953	-53.06396484	+2160
+1458240839.05240010	+13.29345703	-5.87109375	-2.03906250	+35.55175781	-25.70800781	-82.94677734	+3260	+13.05175781	-4.21435547	-2.17089844	-1.45019531	-44.53857422	+10.12939453	+3196	+10.74023438	-8.60009766	-3.80566406	+42.60498047	-12.89794922	-53.78906250	+2208
+1458240839.05660010	+13.36816406	-5.84033203	-2.04785156	+35.13427734	-26.03759766	-83.18847656	+3288	+13.12646484	-4.14843750	-2.19287109	-0.90087891	-45.08789063	+9.36035156	+3216	+10.82373047	-8.54736328	-3.84521484	+42.40722656	-13.24951172	-54.25048828	+2232
+1458240839.06489990	+13.50878906	-5.76562500	-2.08300781	+34.36523438	-26.65283203	-83.49609375	+3352	+13.27148438	-4.01660156	-2.26757813	+0.17578125	-45.94482422	+7.88818359	+3256	+10.98632813	-8.43310547	-3.93750000	+42.03369141	-13.99658203	-54.99755859	+2280
+1458240839.07320000	+13.64501953	-5.68652344	-2.10498047	+33.66210938	-27.31201172	-83.80371094	+3416	+13.41210938	-3.87597656	-2.32470703	+1.34033203	-46.91162109	+6.35009766	+3292	+11.16210938	-8.31005859	-3.99462891	+41.77001953	-14.85351563	-55.94238281	+2320
+1458240839.07740000	+13.71093750	-5.65576172	-2.12255859	+33.24462891	-27.59765625	-83.95751953	+3444	+13.47802734	-3.81005859	-2.35986328	+1.93359375	-47.30712891	+5.53710938	+3312	+11.24560547	-8.24853516	-4.02978516	+41.66015625	-15.27099609	-56.35986328	+2340
+1458240839.08160000	+13.77685547	-5.62500000	-2.14013672	+32.84912109	-27.88330078	-84.11132813	+3472	+13.54394531	-3.74414063	-2.38183594	+2.59277344	-47.81250000	+4.65820313	+3328	+11.33789063	-8.19140625	-4.04736328	+41.57226563	-15.71044922	-56.88720703	+2356
+1458240839.08570000	+13.84277344	-5.58105469	-2.15332031	+32.56347656	-28.19091797	-84.26513672	+3500	+13.61425781	-3.66943359	-2.41699219	+3.22998047	-48.20800781	+3.88916016	+3348	+11.43017578	-8.12109375	-4.06494141	+41.52832031	-16.19384766	-57.39257813	+2368
+1458240839.08990000	+13.90869141	-5.55029297	-2.17089844	+32.21191406	-28.43261719	-84.39697266	+3524	+13.67578125	-3.60351563	-2.45214844	+3.84521484	-48.55957031	+3.03222656	+3364	+11.52246094	-8.05957031	-4.09130859	+41.46240234	-16.63330078	-57.83203125	+2380
+1458240839.09820010	+14.02734375	-5.45800781	-2.19726563	+31.68457031	-28.95996094	-84.72656250	+3580	+13.80322266	-3.46289063	-2.50048828	+5.16357422	-49.39453125	+1.29638672	+3396	+11.69824219	-7.92333984	-4.12646484	+41.37451172	-17.51220703	-58.79882813	+2400
+1458240839.10240010	+14.08886719	-5.42285156	-2.21044922	+31.42089844	-29.22363281	-84.90234375	+3608	+13.86474609	-3.39697266	-2.53125000	+5.82275391	-49.74609375	+0.41748047	+3412	+11.78173828	-7.86181641	-4.14843750	+41.30859375	-17.92968750	-59.26025391	+2408
+1458240839.10649990	+14.14160156	-5.37890625	-2.22363281	+31.17919922	-29.46533203	-85.12207031	+3632	+13.92626953	-3.33105469	-2.54443359	+6.54785156	-50.20751953	-0.52734375	+3428	+11.86523438	-7.79589844	-4.16162109	+41.28662109	-18.34716797	-59.76562500	+2412
+1458240839.11069990	+14.20312500	-5.32617188	-2.22363281	+31.11328125	-29.77294922	-85.40771484	+3656	+13.98779297	-3.25195313	-2.57080078	+7.27294922	-50.58105469	-1.40625000	+3444	+11.94433594	-7.72558594	-4.17041016	+41.28662109	-18.76464844	-60.31494141	+2416
+1458240839.11900000	+14.31738281	-5.22509766	-2.22802734	+30.95947266	-30.30029297	-86.02294922	+3708	+14.11083984	-3.12011719	-2.60156250	+8.81103516	-51.37207031	-3.40576172	+3468	+12.09814453	-7.59814453	-4.20556641	+41.22070313	-19.46777344	-61.25976563	+2428
+1458240839.12739990	+14.43164063	-5.09765625	-2.21484375	+31.02539063	-30.89355469	-86.74804688	+3768	+14.23388672	-2.97070313	-2.63671875	+10.41503906	-52.07519531	-5.33935547	+3496	+12.23437500	-7.47509766	-4.24072266	+41.15478516	-20.10498047	-62.20458984	+2440
+1458240839.13150000	+14.48437500	-5.03613281	-2.20166016	+31.06933594	-31.20117188	-87.16552734	+3804	+14.29101563	-2.89599609	-2.63671875	+11.29394531	-52.53662109	-6.41601563	+3512	+12.30029297	-7.40917969	-4.25830078	+41.13281250	-20.39062500	-62.66601563	+2452
+1458240839.13570000	+14.53710938	-4.96142578	-2.18847656	+31.22314453	-31.53076172	-87.58300781	+3840	+14.35253906	-2.81250000	-2.64550781	+12.15087891	-52.88818359	-7.38281250	+3524	+12.36181641	-7.34326172	-4.27587891	+41.11083984	-20.67626953	-63.10546875	+2464
+1458240839.14400010	+14.64257813	-4.82080078	-2.14453125	+31.53076172	-32.23388672	-88.48388672	+3916	+14.47119141	-2.65869141	-2.64550781	+13.97460938	-53.67919922	-9.55810547	+3552	+12.48046875	-7.22021484	-4.30664063	+41.08886719	-21.18164063	-64.05029297	+2496
+1458240839.14820000	+14.69531250	-4.74169922	-2.11816406	+31.72851563	-32.60742188	-88.94531250	+3960	+14.52832031	-2.57519531	-2.64550781	+14.89746094	-54.03076172	-10.54687500	+3568	+12.53759766	-7.15429688	-4.31982422	+41.08886719	-21.46728516	-64.48974609	+2516
+1458240839.15240000	+14.74804688	-4.67138672	-2.09619141	+31.90429688	-32.93701172	-89.42871094	+4000	+14.58984375	-2.50048828	-2.64990234	+15.79833984	-54.36035156	-11.60156250	+3580	+12.59472656	-7.09716797	-4.33740234	+41.08886719	-21.70898438	-64.90722656	+2540
+1458240839.16070010	+14.84472656	-4.52197266	-2.04345703	+32.23388672	-33.66210938	-90.30761719	+4092	+14.70410156	-2.33789063	-2.63232422	+17.70996094	-55.06347656	-13.73291016	+3612	+12.71337891	-6.96533203	-4.35498047	+41.13281250	-22.21435547	-65.78613281	+2592
+1458240839.16490010	+14.89306641	-4.45605469	-2.02148438	+32.32177734	-34.01367188	-90.68115234	+4132	+14.75683594	-2.26318359	-2.63232422	+18.61083984	-55.34912109	-14.76562500	+3624	+12.77050781	-6.89941406	-4.37255859	+41.15478516	-22.50000000	-66.15966797	+2620
+1458240839.16899990	+14.93701172	-4.39013672	-1.99511719	+32.43164063	-34.40917969	-91.12060547	+4176	+14.80957031	-2.18847656	-2.61474609	+19.57763672	-55.72265625	-15.88623047	+3640	+12.83203125	-6.83349609	-4.36816406	+41.22070313	-22.80761719	-66.64306641	+2648
+1458240839.17319990	+14.98095703	-4.32421875	-1.96875000	+32.54150391	-34.78271484	-91.47216797	+4220	+14.86230469	-2.10498047	-2.61035156	+20.50048828	-55.98632813	-16.83105469	+3656	+12.88916016	-6.76318359	-4.36816406	+41.26464844	-23.15917969	-67.03857422	+2680
+1458240839.18150000	+15.06884766	-4.20996094	-1.92041016	+32.58544922	-35.52978516	-92.17529297	+4300	+14.96337891	-1.96875000	-2.58837891	+22.32421875	-56.53564453	-18.98437500	+3680	+13.02099609	-6.62695313	-4.36376953	+41.41845703	-23.86230469	-67.89550781	+2744
+1458240839.18569990	+15.11279297	-4.14843750	-1.90722656	+32.54150391	-35.85937500	-92.39501953	+4336	+15.01611328	-1.89404297	-2.58398438	+23.18115234	-56.73339844	-19.88525391	+3692	+13.08691406	-6.55224609	-4.35937500	+41.50634766	-24.27978516	-68.24707031	+2776
+1458240839.18980000	+15.15234375	-4.10888672	-1.89404297	+32.40966797	-36.16699219	-92.61474609	+4368	+15.06005859	-1.82812500	-2.57958984	+23.99414063	-56.90917969	-20.85205078	+3704	+13.15722656	-6.48193359	-4.35498047	+41.59423828	-24.67529297	-68.59863281	+2804
+1458240839.19820000	+15.22705078	-4.02099609	-1.87207031	+32.10205078	-36.78222656	-93.01025391	+4424	+15.14794922	-1.69189453	-2.56201172	+25.66406250	-57.28271484	-22.71972656	+3728	+13.29345703	-6.34130859	-4.32861328	+41.77001953	-25.55419922	-69.32373047	+2856
+1458240839.20230010	+15.26660156	-3.98144531	-1.86328125	+31.90429688	-37.06787109	-93.14208984	+4448	+15.19189453	-1.63476563	-2.55761719	+26.38916016	-57.41455078	-23.59863281	+3736	+13.35937500	-6.27099609	-4.32421875	+41.81396484	-25.99365234	-69.63134766	+2876
+1458240839.20650010	+15.30175781	-3.93750000	-1.85449219	+31.72851563	-37.39746094	-93.31787109	+4472	+15.23144531	-1.57763672	-2.54003906	+27.18017578	-57.61230469	-24.56542969	+3748	+13.42529297	-6.20068359	-4.30664063	+41.90185547	-26.45507813	-69.98291016	+2892
+1458240839.21070000	+15.34130859	-3.89794922	-1.84130859	+31.55273438	-37.72705078	-93.44970703	+4496	+15.27539063	-1.51611328	-2.53125000	+27.92724609	-57.76611328	-25.40039063	+3764	+13.49121094	-6.12597656	-4.29345703	+41.98974609	-26.91650391	-70.31250000	+2908
+1458240839.21900010	+15.41162109	-3.82324219	-1.81933594	+31.11328125	-38.32031250	-93.75732422	+4532	+15.35888672	-1.40625000	-2.50488281	+29.33349609	-58.07373047	-27.15820313	+3784	+13.62304688	-5.98974609	-4.26708984	+42.14355469	-27.77343750	-70.92773438	+2932
+1458240839.22320010	+15.45117188	-3.78369141	-1.81054688	+30.89355469	-38.60595703	-93.84521484	+4552	+15.40283203	-1.34912109	-2.49609375	+29.99267578	-58.18359375	-27.90527344	+3800	+13.68457031	-5.91943359	-4.25830078	+42.18750000	-28.19091797	-71.19140625	+2940
+1458240839.23149990	+15.51708984	-3.70019531	-1.78417969	+30.47607422	-39.19921875	-94.08691406	+4588	+15.48632813	-1.23486328	-2.46533203	+31.26708984	-58.46923828	-29.44335938	+3828	+13.79882813	-5.79638672	-4.24511719	+42.18750000	-28.91601563	-71.60888672	+2948
+1458240839.23980000	+15.58300781	-3.59912109	-1.73583984	+30.21240234	-39.88037109	-94.43847656	+4632	+15.56542969	-1.12060547	-2.42578125	+32.51953125	-58.75488281	-30.95947266	+3860	+13.89550781	-5.67773438	-4.23632813	+42.20947266	-29.55322266	-72.09228516	+2960
+1458240839.24810000	+15.65332031	-3.48925781	-1.66992188	+30.08056641	-40.67138672	-94.85595703	+4688	+15.65332031	-1.00634766	-2.36865234	+33.79394531	-59.17236328	-32.49755859	+3900	+13.98779297	-5.55908203	-4.22753906	+42.23144531	-30.12451172	-72.55371094	+2972
+1458240839.25650000	+15.71923828	-3.38818359	-1.59082031	+29.90478516	-41.46240234	-95.33935547	+4744	+15.74121094	-0.89208984	-2.30712891	+35.06835938	-59.58984375	-34.03564453	+3940	+14.07128906	-5.46240234	-4.22753906	+42.18750000	-30.54199219	-73.01513672	+2996
+1458240839.26480010	+15.77636719	-3.27392578	-1.51171875	+29.79492188	-42.27539063	-95.75683594	+4812	+15.82470703	-0.77343750	-2.24121094	+36.27685547	-59.98535156	-35.46386719	+3980	+14.14599609	-5.36572266	-4.22753906	+42.07763672	-30.93750000	-73.36669922	+3028
+1458240839.26900010	+15.80712891	-3.21679688	-1.47216797	+29.72900391	-42.69287109	-95.95458984	+4848	+15.86425781	-0.71630859	-2.20605469	+36.87011719	-60.20507813	-36.18896484	+4004	+14.18115234	-5.31738281	-4.23193359	+42.03369141	-31.11328125	-73.56445313	+3048
+1458240839.27729990	+15.86425781	-3.11132813	-1.38427734	+29.59716797	-43.61572266	-96.39404297	+4924	+15.94775391	-0.60644531	-2.13134766	+38.12255859	-60.66650391	-37.70507813	+4044	+14.25146484	-5.21630859	-4.23193359	+42.03369141	-31.53076172	-73.93798828	+3100
+1458240839.28559990	+15.92138672	-3.01904297	-1.30517578	+29.33349609	-44.51660156	-96.76757813	+5000	+16.02685547	-0.50537109	-2.06103516	+39.24316406	-61.10595703	-39.08935547	+4084	+14.33496094	-5.11962891	-4.21875000	+42.05566406	-32.01416016	-74.37744141	+3164
+1458240839.29399990	+15.97412109	-2.95312500	-1.23925781	+28.82812500	-45.32958984	-96.96533203	+5072	+16.09716797	-0.41748047	-1.99951172	+40.27587891	-61.45751953	-40.45166016	+4120	+14.41406250	-5.02734375	-4.20996094	+42.03369141	-32.51953125	-74.72900391	+3224
+1458240839.29810000	+15.99609375	-2.91796875	-1.21728516	+28.54248047	-45.68115234	-97.00927734	+5104	+16.12792969	-0.36474609	-1.97314453	+40.80322266	-61.61132813	-41.06689453	+4140	+14.45800781	-4.97021484	-4.20996094	+42.05566406	-32.78320313	-74.83886719	+3260
+1458240839.30650000	+16.04003906	-2.87402344	-1.17773438	+27.75146484	-46.42822266	-96.96533203	+5168	+16.18945313	-0.30322266	-1.92480469	+41.59423828	-61.89697266	-42.29736328	+4168	+14.54589844	-4.86035156	-4.19238281	+42.12158203	-33.46435547	-75.10253906	+3320
+1458240839.31480000	+16.08837891	-2.83886719	-1.14697266	+26.89453125	-47.17529297	-96.89941406	+5220	+16.24658203	-0.23730469	-1.88964844	+42.36328125	-62.13867188	-43.39599609	+4196	+14.64257813	-4.74609375	-4.17480469	+42.23144531	-34.21142578	-75.36621094	+3372
+1458240839.31900000	+16.10595703	-2.83007813	-1.12939453	+26.38916016	-47.52685547	-96.83349609	+5244	+16.27734375	-0.20654297	-1.87207031	+42.75878906	-62.22656250	-44.01123047	+4212	+14.69091797	-4.69335938	-4.15722656	+42.27539063	-34.58496094	-75.54199219	+3396
+1458240839.32730010	+16.14990234	-2.80371094	-1.12500000	+25.31250000	-48.07617188	-96.52587891	+5284	+16.33007813	-0.14941406	-1.85009766	+43.37402344	-62.31445313	-44.95605469	+4240	+14.78759766	-4.57910156	-4.13964844	+42.38525391	-35.35400391	-75.71777344	+3428
+1458240839.33559990	+16.18066406	-2.77734375	-1.11181641	+24.25781250	-48.66943359	-96.24023438	+5324	+16.37841797	-0.09228516	-1.82373047	+43.98925781	-62.40234375	-45.94482422	+4272	+14.87109375	-4.46044922	-4.12207031	+42.47314453	-36.05712891	-75.87158203	+3452
+1458240839.33979990	+16.19824219	-2.76416016	-1.10302734	+23.75244141	-48.99902344	-96.08642578	+5340	+16.40039063	-0.06152344	-1.81494141	+44.29687500	-62.42431641	-46.45019531	+4288	+14.91503906	-4.41210938	-4.11328125	+42.49511719	-36.40869141	-75.98144531	+3460
+1458240839.34809990	+16.23779297	-2.73339844	-1.06787109	+22.80761719	-49.74609375	-95.88867188	+5376	+16.45751953	+0.00000000	-1.78417969	+44.95605469	-62.53417969	-47.46093750	+4324	+14.99414063	-4.31103516	-4.08691406	+42.60498047	-37.08984375	-76.26708984	+3476
+1458240839.35229990	+16.25976563	-2.71142578	-1.04589844	+22.39013672	-50.11962891	-95.80078125	+5396	+16.48828125	+0.03515625	-1.77099609	+45.30761719	-62.55615234	-47.96630859	+4344	+15.03369141	-4.27587891	-4.07373047	+42.60498047	-37.37548828	-76.42089844	+3480
+1458240839.35640000	+16.27294922	-2.68945313	-1.02392578	+22.01660156	-50.49316406	-95.75683594	+5416	+16.51464844	+0.07470703	-1.74902344	+45.76904297	-62.60009766	-48.58154297	+4368	+15.06884766	-4.23193359	-4.07373047	+42.62695313	-37.57324219	-76.53076172	+3484
+1458240839.36480000	+16.30810547	-2.62792969	-0.96679688	+21.35742188	-51.30615234	-95.62500000	+5464	+16.57177734	+0.14941406	-1.70947266	+46.58203125	-62.66601563	-49.68017578	+4416	+15.13037109	-4.15722656	-4.06933594	+42.62695313	-37.96875000	-76.75048828	+3496
+1458240839.36890010	+16.32568359	-2.59716797	-0.93603516	+21.02783203	-51.72363281	-95.55908203	+5488	+16.59814453	+0.18457031	-1.68310547	+46.99951172	-62.73193359	-50.27343750	+4440	+15.15673828	-4.12207031	-4.06494141	+42.60498047	-38.12255859	-76.86035156	+3504
+1458240839.37310000	+16.34326172	-2.56201172	-0.89208984	+20.80810547	-52.25097656	-95.53710938	+5516	+16.62451172	+0.22412109	-1.64794922	+47.52685547	-62.81982422	-50.91064453	+4464	+15.17871094	-4.08691406	-4.06054688	+42.62695313	-38.29833984	-77.03613281	+3516
+1458240839.37730000	+16.36083984	-2.52685547	-0.84814453	+20.56640625	-52.75634766	-95.53710938	+5548	+16.65527344	+0.26367188	-1.61279297	+48.07617188	-62.92968750	-51.59179688	+4492	+15.20507813	-4.06494141	-4.05615234	+42.62695313	-38.45214844	-77.21191406	+3528
+1458240839.38560010	+16.39160156	-2.46093750	-0.75585938	+20.10498047	-53.76708984	-95.49316406	+5608	+16.71679688	+0.34716797	-1.54248047	+49.24072266	-63.10546875	-52.95410156	+4544	+15.25781250	-4.00781250	-4.05175781	+42.64892578	-38.73779297	-77.58544922	+3564
+1458240839.39389990	+16.42236328	-2.40820313	-0.67675781	+19.46777344	-54.68994141	-95.33935547	+5668	+16.76953125	+0.41308594	-1.47216797	+50.22949219	-63.23730469	-54.25048828	+4592	+15.30615234	-3.95947266	-4.05175781	+42.62695313	-39.00146484	-77.87109375	+3608
+1458240839.40229990	+16.44433594	-2.35546875	-0.60644531	+18.83056641	-55.61279297	-95.07568359	+5728	+16.81347656	+0.47460938	-1.40185547	+51.30615234	-63.39111328	-55.59082031	+4644	+15.34570313	-3.89794922	-4.05615234	+42.62695313	-39.30908203	-78.06884766	+3664
+1458240839.41059990	+16.47070313	-2.31152344	-0.55371094	+17.99560547	-56.42578125	-94.61425781	+5784	+16.85302734	+0.53173828	-1.34472656	+52.20703125	-63.50097656	-56.73339844	+4684	+15.40283203	-3.84082031	-4.03857422	+42.69287109	-39.79248047	-78.35449219	+3724
+1458240839.41890000	+16.49267578	-2.30712891	-0.52294922	+16.85302734	-57.10693359	-94.06494141	+5828	+16.89257813	+0.57568359	-1.29638672	+53.08593750	-63.54492188	-57.89794922	+4724	+15.45556641	-3.78369141	-4.01660156	+42.73681641	-40.31982422	-78.64013672	+3780
+1458240839.42310000	+16.50585938	-2.30273438	-0.51855469	+16.23779297	-57.34863281	-93.69140625	+5848	+16.90576172	+0.60205078	-1.28320313	+53.41552734	-63.50097656	-58.29345703	+4744	+15.49072266	-3.74414063	-4.01220703	+42.75878906	-40.60546875	-78.68408203	+3804
+1458240839.43140010	+16.52343750	-2.31152344	-0.52734375	+14.85351563	-57.76611328	-92.83447266	+5880	+16.92773438	+0.63281250	-1.27441406	+53.81103516	-63.36914063	-58.95263672	+4776	+15.54785156	-3.67382813	-4.00341797	+42.75878906	-41.24267578	-78.72802734	+3852
+1458240839.43969990	+16.54101563	-2.32031250	-0.54492188	+13.42529297	-58.16162109	-91.95556641	+5908	+16.94531250	+0.66796875	-1.27001953	+54.27246094	-63.25927734	-59.63378906	+4816	+15.60058594	-3.59472656	-3.98583984	+42.78076172	-41.90185547	-78.77197266	+3884
+1458240839.44390010	+16.54980469	-2.32910156	-0.55810547	+12.70019531	-58.33740234	-91.51611328	+5924	+16.95849609	+0.68115234	-1.27001953	+54.51416016	-63.21533203	-60.00732422	+4836	+15.62695313	-3.55957031	-3.97705078	+42.78076172	-42.25341797	-78.81591797	+3900
+1458240839.45219990	+16.57177734	-2.33789063	-0.57568359	+11.33789063	-58.68896484	-90.68115234	+5944	+16.98486328	+0.72070313	-1.27001953	+54.97558594	-63.06152344	-60.62255859	+4880	+15.68847656	-3.49365234	-3.95507813	+42.86865234	-42.95654297	-78.96972656	+3916
+1458240839.46059990	+16.58496094	-2.34667969	-0.58447266	+10.08544922	-59.10644531	-89.95605469	+5956	+17.00244141	+0.76025391	-1.27001953	+55.43701172	-62.90771484	-61.25976563	+4924	+15.73681641	-3.43212891	-3.95507813	+42.86865234	-43.48388672	-79.03564453	+3928
+1458240839.46470000	+16.58935547	-2.34228516	-0.58447266	+9.53613281	-59.32617188	-89.60449219	+5964	+17.01562500	+0.78222656	-1.27001953	+55.65673828	-62.84179688	-61.56738281	+4948	+15.75878906	-3.40136719	-3.95507813	+42.86865234	-43.74755859	-79.07958984	+3932
+1458240839.47309990	+16.60253906	-2.32031250	-0.56250000	+8.61328125	-59.94140625	-89.01123047	+5980	+17.03759766	+0.82177734	-1.24804688	+56.35986328	-62.88574219	-62.46826172	+4996	+15.78955078	-3.34423828	-3.94628906	+42.95654297	-44.18701172	-79.29931641	+3936
+1458240839.48140000	+16.60693359	-2.28515625	-0.51416016	+7.88818359	-60.71044922	-88.61572266	+6008	+17.06396484	+0.87451172	-1.19091797	+57.39257813	-63.03955078	-63.69873047	+5052	+15.82470703	-3.31347656	-3.93750000	+43.08837891	-44.49462891	-79.78271484	+3944
+1458240839.48550010	+16.61572266	-2.26318359	-0.47460938	+7.64648438	-61.14990234	-88.46191406	+6024	+17.07714844	+0.90087891	-1.16015625	+57.98583984	-63.17138672	-64.35791016	+5080	+15.83789063	-3.30029297	-3.92871094	+43.19824219	-44.64843750	-80.04638672	+3952
+1458240839.49390010	+16.62451172	-2.20605469	-0.39550781	+7.29492188	-62.05078125	-88.19824219	+6064	+17.10351563	+0.96240234	-1.09423828	+59.04052734	-63.45703125	-65.56640625	+5128	+15.86865234	-3.26953125	-3.92431641	+43.41796875	-44.84619141	-80.59570313	+3972
+1458240839.50219990	+16.62451172	-2.14892578	-0.30761719	+6.96533203	-62.99560547	-87.95654297	+6108	+17.12109375	+1.01074219	-1.01513672	+60.29296875	-63.87451172	-67.01660156	+5176	+15.88623047	-3.24316406	-3.91992188	+43.65966797	-45.00000000	-81.14501953	+4004
+1458240839.51050000	+16.62451172	-2.09619141	-0.22412109	+6.61376953	-63.89648438	-87.71484375	+6152	+17.13867188	+1.05468750	-0.93603516	+61.47949219	-64.40185547	-68.40087891	+5216	+15.90380859	-3.21679688	-3.90234375	+43.94531250	-45.24169922	-81.82617188	+4044
+1458240839.51889990	+16.62451172	-2.05224609	-0.14941406	+6.35009766	-64.77539063	-87.53906250	+6192	+17.15625000	+1.09423828	-0.85693359	+62.73193359	-65.01708984	-69.87304688	+5260	+15.93017578	-3.19482422	-3.87158203	+44.29687500	-45.52734375	-82.59521484	+4092
+1458240839.52720000	+16.62451172	-2.01708984	-0.09228516	+5.91064453	-65.47851563	-87.25341797	+6228	+17.16503906	+1.13378906	-0.77783203	+64.16015625	-65.78613281	-71.52099609	+5296	+15.95214844	-3.15527344	-3.86718750	+44.53857422	-45.79101563	-82.99072266	+4144
+1458240839.53550000	+16.62011719	-2.00830078	-0.07910156	+5.25146484	-65.89599609	-86.83593750	+6252	+17.16064453	+1.15136719	-0.74707031	+64.86328125	-66.42333984	-72.39990234	+5320	+15.97851563	-3.11132813	-3.85839844	+44.71435547	-46.14257813	-83.32031250	+4188
+1458240839.53970000	+16.61572266	-2.01269531	-0.07470703	+4.85595703	-66.11572266	-86.59423828	+6260	+17.15625000	+1.15136719	-0.73388672	+65.25878906	-66.75292969	-72.92724609	+5336	+15.98291016	-3.08935547	-3.85400391	+44.75830078	-46.34033203	-83.43017578	+4208
+1458240839.54800010	+16.61572266	-2.02148438	-0.09228516	+4.04296875	-66.37939453	-86.11083984	+6272	+17.14746094	+1.15136719	-0.72509766	+65.69824219	-67.41210938	-73.58642578	+5360	+16.00927734	-3.05859375	-3.83203125	+44.84619141	-46.84570313	-83.67187500	+4236
+1458240839.55640010	+16.61572266	-2.04345703	-0.11865234	+3.27392578	-66.57714844	-85.69335938	+6280	+17.13867188	+1.13378906	-0.72509766	+66.02783203	-68.02734375	-74.13574219	+5388	+16.04003906	-3.01464844	-3.81884766	+44.95605469	-47.35107422	-83.82568359	+4256
+1458240839.56469990	+16.60693359	-2.06542969	-0.15820313	+2.43896484	-66.64306641	-85.20996094	+6288	+17.12548828	+1.12500000	-0.74267578	+66.20361328	-68.59863281	-74.48730469	+5416	+16.06201172	-2.97070313	-3.81884766	+44.89013672	-47.74658203	-83.75976563	+4264
+1458240839.57300000	+16.60253906	-2.08300781	-0.18896484	+1.69189453	-66.81884766	-84.79248047	+6284	+17.11669922	+1.11621094	-0.74707031	+66.53320313	-69.25781250	-74.97070313	+5448	+16.07519531	-2.93994141	-3.81884766	+44.82421875	-48.14208984	-83.73779297	+4256
+1458240839.58130000	+16.59814453	-2.09179688	-0.20214844	+1.16455078	-67.12646484	-84.55078125	+6272	+17.11230469	+1.10302734	-0.73828125	+67.06054688	-69.89501953	-75.69580078	+5480	+16.09277344	-2.91357422	-3.80566406	+44.84619141	-48.51562500	-83.89160156	+4248
+1458240839.58550000	+16.59814453	-2.09619141	-0.19775391	+0.94482422	-67.30224609	-84.41894531	+6268	+17.11230469	+1.10302734	-0.73388672	+67.32421875	-70.20263672	-76.02539063	+5496	+16.09716797	-2.90478516	-3.80126953	+44.86816406	-48.69140625	-83.97949219	+4244
+1458240839.58970000	+16.60253906	-2.08740234	-0.19335938	+0.81298828	-67.47802734	-84.33105469	+6264	+17.11669922	+1.10742188	-0.72509766	+67.63183594	-70.51025391	-76.35498047	+5508	+16.11035156	-2.89599609	-3.79248047	+44.89013672	-48.82324219	-84.11132813	+4240
+1458240839.59380010	+16.59375000	-2.07421875	-0.17578125	+0.72509766	-67.74169922	-84.28710938	+6260	+17.11669922	+1.12060547	-0.70751953	+68.24707031	-70.88378906	-76.99218750	+5524	+16.11914063	-2.88720703	-3.79248047	+44.95605469	-48.91113281	-84.24316406	+4236
+1458240839.59800000	+16.58935547	-2.05664063	-0.14941406	+0.70312500	-68.09326172	-84.24316406	+6264	+17.12109375	+1.12939453	-0.68115234	+68.86230469	-71.21337891	-77.62939453	+5540	+16.12353516	-2.88281250	-3.78808594	+45.00000000	-48.97705078	-84.39697266	+4232
+1458240839.60630010	+16.58496094	-2.01708984	-0.08349609	+0.76904297	-68.81835938	-84.28710938	+6280	+17.12548828	+1.15136719	-0.62841797	+70.31250000	-71.93847656	-79.07958984	+5572	+16.13232422	-2.87402344	-3.77929688	+45.15380859	-49.08691406	-84.77050781	+4232
+1458240839.61050010	+16.58056641	-1.99511719	-0.04833984	+0.87890625	-69.19189453	-84.33105469	+6288	+17.12988281	+1.16455078	-0.59765625	+71.10351563	-72.29003906	-79.89257813	+5588	+16.13671875	-2.87402344	-3.77050781	+45.24169922	-49.13085938	-85.03417969	+4236
+1458240839.61470010	+16.58056641	-1.97753906	-0.00878906	+1.01074219	-69.56542969	-84.41894531	+6296	+17.13867188	+1.17773438	-0.56250000	+72.00439453	-72.61962891	-80.77148438	+5604	+16.14111328	-2.87402344	-3.76171875	+45.35156250	-49.17480469	-85.31982422	+4240
+1458240839.61879990	+16.58056641	-1.95556641	+0.03076172	+1.16455078	-69.98291016	-84.57275391	+6308	+17.14746094	+1.19531250	-0.52734375	+72.99316406	-72.92724609	-81.76025391	+5616	+16.14550781	-2.87402344	-3.74414063	+45.50537109	-49.24072266	-85.64941406	+4252
+1458240839.62299990	+16.58056641	-1.93798828	+0.07031250	+1.34033203	-70.33447266	-84.68261719	+6320	+17.15185547	+1.21289063	-0.50097656	+73.85009766	-73.21289063	-82.57324219	+5628	+16.15429688	-2.87402344	-3.73535156	+45.65917969	-49.26269531	-85.93505859	+4264
+1458240839.62719990	+16.57617188	-1.91601563	+0.10986328	+1.51611328	-70.66406250	-84.83642578	+6332	+17.15625000	+1.22607422	-0.47021484	+74.66308594	-73.49853516	-83.38623047	+5640	+16.15869141	-2.86962891	-3.72216797	+45.79101563	-49.28466797	-86.22070313	+4280
+1458240839.63130000	+16.57177734	-1.89843750	+0.13623047	+1.75781250	-70.94970703	-85.03417969	+6344	+17.16064453	+1.23486328	-0.44824219	+75.49804688	-73.78417969	-84.17724609	+5648	+16.16308594	-2.86962891	-3.71337891	+45.92285156	-49.28466797	-86.46240234	+4296
+1458240839.63960000	+16.56738281	-1.87207031	+0.18017578	+2.15332031	-71.43310547	-85.42968750	+6364	+17.16064453	+1.24804688	-0.39550781	+77.21191406	-74.33349609	-85.93505859	+5668	+16.16308594	-2.86083984	-3.69580078	+46.12060547	-49.32861328	-86.85791016	+4332
+1458240839.64380000	+16.57177734	-1.87207031	+0.19335938	+2.35107422	-71.60888672	-85.67138672	+6368	+17.16064453	+1.24804688	-0.37792969	+77.84912109	-74.55322266	-86.61621094	+5672	+16.16748047	-2.85644531	-3.68261719	+46.20849609	-49.37255859	-87.07763672	+4352
+1458240839.64800000	+16.56738281	-1.87646484	+0.19335938	+2.46093750	-71.67480469	-85.86914063	+6372	+17.16064453	+1.25244141	-0.37353516	+78.31054688	-74.75097656	-87.07763672	+5676	+16.17187500	-2.84765625	-3.67382813	+46.25244141	-49.43847656	-87.18750000	+4368
+1458240839.65210010	+16.56738281	-1.88085938	+0.19335938	+2.59277344	-71.74072266	-86.11083984	+6372	+17.16064453	+1.23925781	-0.36914063	+78.72802734	-74.94873047	-87.56103516	+5684	+16.17626953	-2.84326172	-3.66943359	+46.27441406	-49.48242188	-87.27539063	+4388
+1458240839.65630010	+16.56738281	-1.89404297	+0.17578125	+2.74658203	-71.71875000	-86.39648438	+6380	+17.16064453	+1.23046875	-0.36914063	+79.03564453	-75.14648438	-87.93457031	+5688	+16.17626953	-2.83447266	-3.66064453	+46.27441406	-49.57031250	-87.34130859	+4404
+1458240839.66050000	+16.56738281	-1.89843750	+0.15820313	+2.87841797	-71.65283203	-86.61621094	+6384	+17.15625000	+1.22167969	-0.37353516	+79.21142578	-75.30029297	-88.13232422	+5692	+16.18066406	-2.83007813	-3.66064453	+46.25244141	-49.61425781	-87.31933594	+4416
+1458240839.66459990	+16.56298828	-1.91601563	+0.13183594	+2.96630859	-71.56494141	-86.85791016	+6388	+17.15185547	+1.20410156	-0.37792969	+79.34326172	-75.47607422	-88.37402344	+5700	+16.18505859	-2.81689453	-3.66064453	+46.18652344	-49.68017578	-87.25341797	+4428
+1458240839.67300010	+16.56298828	-1.94677734	+0.07470703	+3.25195313	-71.34521484	-87.42919922	+6396	+17.13867188	+1.16894531	-0.40429688	+79.38720703	-75.80566406	-88.59375000	+5716	+16.18505859	-2.79931641	-3.66943359	+46.01074219	-49.79003906	-87.05566406	+4444
+1458240839.67709990	+16.56298828	-1.96435547	+0.04394531	+3.42773438	-71.23535156	-87.75878906	+6396	+17.12988281	+1.15136719	-0.41308594	+79.43115234	-75.98144531	-88.72558594	+5724	+16.18505859	-2.79492188	-3.67382813	+45.92285156	-49.85595703	-86.92382813	+4448
+1458240839.68549990	+16.56738281	-2.00390625	-0.01318359	+3.77929688	-71.01562500	-88.43994141	+6396	+17.12548828	+1.11621094	-0.43945313	+79.56298828	-76.28906250	-88.98925781	+5744	+16.18945313	-2.77734375	-3.67822266	+45.72509766	-49.98779297	-86.70410156	+4448
+1458240839.68960000	+16.56738281	-2.02148438	-0.04394531	+4.04296875	-70.90576172	-88.83544922	+6396	+17.12548828	+1.10302734	-0.45263672	+79.51904297	-76.44287109	-89.01123047	+5752	+16.19384766	-2.77294922	-3.68261719	+45.61523438	-50.03173828	-86.59423828	+4444
+1458240839.69800000	+16.56738281	-2.03906250	-0.08349609	+4.74609375	-70.79589844	-89.78027344	+6388	+17.11669922	+1.07666016	-0.47021484	+79.84863281	-76.79443359	-89.42871094	+5768	+16.19824219	-2.75976563	-3.69140625	+45.41748047	-50.11962891	-86.37451172	+4428
+1458240839.70210000	+16.56738281	-2.04345703	-0.09667969	+5.20751953	-70.79589844	-90.28564453	+6380	+17.11669922	+1.07226563	-0.47460938	+80.11230469	-76.99218750	-89.69238281	+5772	+16.19824219	-2.75537109	-3.69580078	+45.32958984	-50.14160156	-86.26464844	+4420
+1458240839.70630000	+16.56738281	-2.04345703	-0.10107422	+5.69091797	-70.83984375	-90.81298828	+6372	+17.11669922	+1.07226563	-0.47021484	+80.66162109	-77.21191406	-90.24169922	+5776	+16.19824219	-2.75097656	-3.70019531	+45.24169922	-50.16357422	-86.17675781	+4412
+1458240839.71050000	+16.57177734	-2.03906250	-0.09228516	+6.26220703	-70.99365234	-91.40625000	+6364	+17.11669922	+1.07226563	-0.46142578	+81.32080078	-77.40966797	-90.85693359	+5784	+16.19824219	-2.74658203	-3.70458984	+45.19775391	-50.18554688	-86.15478516	+4400
+1458240839.71880010	+16.57177734	-2.01708984	-0.05273438	+7.75634766	-71.41113281	-92.83447266	+6360	+17.12109375	+1.08105469	-0.43066406	+82.99072266	-77.84912109	-92.43896484	+5796	+16.20263672	-2.74218750	-3.70019531	+45.17578125	-50.20751953	-86.19873047	+4376
+1458240839.72289990	+16.57177734	-1.99511719	-0.02197266	+8.67919922	-71.65283203	-93.66943359	+6364	+17.12548828	+1.08984375	-0.41308594	+83.93554688	-78.06884766	-93.29589844	+5804	+16.20263672	-2.74218750	-3.69580078	+45.17578125	-50.18554688	-86.24267578	+4368
+1458240839.72709990	+16.57617188	-1.96875000	+0.00878906	+9.64599609	-71.91650391	-94.50439453	+6368	+17.12988281	+1.10742188	-0.39550781	+84.96826172	-78.28857422	-94.21875000	+5808	+16.20263672	-2.73779297	-3.69140625	+45.19775391	-50.16357422	-86.30859375	+4360
+1458240839.73130010	+16.57617188	-1.94238281	+0.03955078	+10.67871094	-72.15820313	-95.42724609	+6372	+17.13427734	+1.12500000	-0.37792969	+86.06689453	-78.53027344	-95.18554688	+5816	+16.20263672	-2.73779297	-3.68701172	+45.24169922	-50.14160156	-86.39648438	+4352
+1458240839.73540000	+16.58056641	-1.91162109	+0.07910156	+11.90917969	-72.48779297	-96.50390625	+6380	+17.13427734	+1.14257813	-0.35595703	+87.38525391	-78.77197266	-96.39404297	+5820	+16.19824219	-2.73779297	-3.68261719	+45.28564453	-50.11962891	-86.50634766	+4344
+1458240839.73959990	+16.58056641	-1.88525391	+0.11865234	+13.16162109	-72.79541016	-97.62451172	+6392	+17.13427734	+1.16015625	-0.32958984	+88.83544922	-79.01367188	-97.71240234	+5828	+16.19824219	-2.73779297	-3.67822266	+45.35156250	-50.09765625	-86.61621094	+4340
+1458240839.74379990	+16.58056641	-1.85449219	+0.15380859	+14.39208984	-73.05908203	-98.72314453	+6396	+17.13427734	+1.17333984	-0.30761719	+90.19775391	-79.25537109	-98.96484375	+5832	+16.19824219	-2.73779297	-3.66943359	+45.41748047	-50.05371094	-86.77001953	+4340
+1458240839.74790000	+16.58056641	-1.82373047	+0.18896484	+15.86425781	-73.32275391	-100.01953125	+6404	+17.13867188	+1.19531250	-0.28564453	+91.69189453	-79.49707031	-100.32714844	+5840	+16.19384766	-2.73339844	-3.65625000	+45.52734375	-50.03173828	-86.92382813	+4340
+1458240839.75630000	+16.58496094	-1.77978516	+0.24169922	+18.52294922	-73.69628906	-102.50244141	+6416	+17.13867188	+1.22607422	-0.25488281	+94.39453125	-79.93652344	-102.76611328	+5844	+16.19384766	-2.73339844	-3.63427734	+45.70312500	-49.98779297	-87.27539063	+4344
+1458240839.76040010	+16.58496094	-1.76220703	+0.25927734	+19.95117188	-73.78417969	-103.82080078	+6420	+17.13867188	+1.23925781	-0.25048828	+95.73486328	-80.17822266	-103.93066406	+5848	+16.18945313	-2.72900391	-3.62548828	+45.79101563	-49.94384766	-87.45117188	+4352
+1458240839.76460000	+16.58496094	-1.75341797	+0.26806641	+21.07177734	-73.85009766	-104.94140625	+6420	+17.13427734	+1.24804688	-0.24169922	+97.00927734	-80.41992188	-105.11718750	+5844	+16.18945313	-2.72460938	-3.61669922	+45.85693359	-49.89990234	-87.58300781	+4360
+1458240839.76880000	+16.58496094	-1.74902344	+0.26367188	+22.01660156	-73.80615234	-105.86425781	+6416	+17.12988281	+1.25244141	-0.24609375	+97.97607422	-80.63964844	-105.99609375	+5844	+16.18505859	-2.72021484	-3.60791016	+45.90087891	-49.89990234	-87.67089844	+4368
+1458240839.77290010	+16.58056641	-1.74902344	+0.25048828	+22.93945313	-73.74023438	-106.80908203	+6412	+17.12109375	+1.25683594	-0.25048828	+99.07470703	-80.88134766	-107.00683594	+5844	+16.18505859	-2.71582031	-3.59912109	+45.92285156	-49.89990234	-87.73681641	+4380
+1458240839.77710010	+16.57617188	-1.75781250	+0.23730469	+23.75244141	-73.69628906	-107.68798828	+6412	+17.11230469	+1.24804688	-0.25488281	+100.15136719	-81.07910156	-108.06152344	+5844	+16.18505859	-2.70703125	-3.59472656	+45.90087891	-49.92187500	-87.75878906	+4392
+1458240839.78130010	+16.58056641	-1.76660156	+0.22412109	+24.52148438	-73.63037109	-108.54492188	+6408	+17.10791016	+1.23925781	-0.25927734	+101.03027344	-81.29882813	-108.94042969	+5848	+16.18505859	-2.70263672	-3.59033203	+45.87890625	-49.96582031	-87.73681641	+4400
+1458240839.78539990	+16.57617188	-1.77978516	+0.20214844	+25.09277344	-73.45458984	-109.20410156	+6408	+17.09912109	+1.23046875	-0.27246094	+101.84326172	-81.51855469	-109.73144531	+5848	+16.18505859	-2.69824219	-3.59033203	+45.81298828	-49.98779297	-87.69287109	+4408
+1458240839.79370000	+16.57617188	-1.80615234	+0.15380859	+26.10351563	-73.14697266	-110.43457031	+6400	+17.09033203	+1.21289063	-0.29882813	+103.57910156	-81.91406250	-111.48925781	+5848	+16.18505859	-2.68505859	-3.59472656	+45.61523438	-50.07568359	-87.45117188	+4420
+1458240839.79790000	+16.57617188	-1.82373047	+0.12744141	+26.52099609	-72.99316406	-110.98388672	+6400	+17.08154297	+1.19970703	-0.31201172	+104.34814453	-82.11181641	-112.28027344	+5848	+16.18505859	-2.68066406	-3.59472656	+45.52734375	-50.09765625	-87.34130859	+4424
+1458240839.80209990	+16.57177734	-1.83251953	+0.10546875	+26.93847656	-72.83935547	-111.48925781	+6396	+17.06835938	+1.18652344	-0.32519531	+105.11718750	-82.30957031	-113.09326172	+5852	+16.18505859	-2.67626953	-3.59912109	+45.41748047	-50.14160156	-87.20947266	+4424
+1458240839.80620000	+16.57177734	-1.84130859	+0.08789063	+27.39990234	-72.72949219	-112.06054688	+6392	+17.05957031	+1.17333984	-0.32958984	+106.32568359	-82.48535156	-114.34570313	+5852	+16.18505859	-2.67187500	-3.60351563	+45.28564453	-50.18554688	-87.07763672	+4428
+1458240839.81040000	+16.57177734	-1.85009766	+0.07470703	+27.90527344	-72.66357422	-112.63183594	+6384	+17.05078125	+1.15576172	-0.32958984	+107.70996094	-82.63916016	-115.81787109	+5852	+16.18505859	-2.66308594	-3.60791016	+45.17578125	-50.22949219	-86.94580078	+4424
+1458240839.81460000	+16.56738281	-1.85449219	+0.06591797	+28.49853516	-72.57568359	-113.24707031	+6376	+17.04638672	+1.14697266	-0.32958984	+109.27001953	-82.77099609	-117.42187500	+5848	+16.18505859	-2.65869141	-3.60791016	+45.06591797	-50.29541016	-86.81396484	+4424
+1458240839.81870010	+16.56738281	-1.85449219	+0.06152344	+29.22363281	-72.53173828	-114.03808594	+6364	+17.04638672	+1.14257813	-0.32080078	+111.24755859	-82.92480469	-119.44335938	+5848	+16.18505859	-2.65429688	-3.60791016	+44.95605469	-50.33935547	-86.70410156	+4420
+1458240839.82290010	+16.57177734	-1.85449219	+0.06152344	+29.94873047	-72.48779297	-114.78515625	+6356	+17.04638672	+1.13378906	-0.31201172	+113.00537109	-83.05664063	-121.31103516	+5848	+16.18505859	-2.64550781	-3.60791016	+44.84619141	-50.40527344	-86.57226563	+4416
+1458240839.82710000	+16.57177734	-1.84130859	+0.06591797	+30.76171875	-72.42187500	-115.57617188	+6348	+17.04638672	+1.14257813	-0.30761719	+114.93896484	-83.18847656	-123.24462891	+5844	+16.18505859	-2.64111328	-3.60791016	+44.71435547	-50.44921875	-86.44042969	+4408
+1458240839.83540010	+16.57177734	-1.80175781	+0.10107422	+32.98095703	-72.50976563	-117.68554688	+6344	+17.04199219	+1.15136719	-0.27685547	+120.05859375	-83.36425781	-128.43017578	+5844	+16.18066406	-2.62353516	-3.60791016	+44.56054688	-50.49316406	-86.26464844	+4396
+1458240839.83960010	+16.56738281	-1.77978516	+0.12744141	+34.29931641	-72.57568359	-118.91601563	+6344	+17.04638672	+1.16015625	-0.25488281	+123.17871094	-83.43017578	-131.59423828	+5844	+16.18066406	-2.61474609	-3.59912109	+44.51660156	-50.51513672	-86.24267578	+4392
+1458240839.84369990	+16.56738281	-1.75341797	+0.15380859	+35.63964844	-72.61962891	-120.19042969	+6344	+17.05078125	+1.17333984	-0.23291016	+126.27685547	-83.51806641	-134.73632813	+5844	+16.17626953	-2.61035156	-3.59472656	+44.49462891	-50.53710938	-86.26464844	+4388
+1458240839.84789990	+16.56738281	-1.72705078	+0.18457031	+37.15576172	-72.68554688	-121.61865234	+6344	+17.05517578	+1.17773438	-0.21093750	+130.14404297	-83.54003906	-138.69140625	+5844	+16.17626953	-2.60595703	-3.58593750	+44.47265625	-50.53710938	-86.30859375	+4384
+1458240839.85620000	+16.57617188	-1.66992188	+0.24609375	+40.18798828	-72.72949219	-124.45312500	+6344	+17.07714844	+1.21289063	-0.16259766	+137.57080078	-83.56201172	-146.22802734	+5848	+16.17626953	-2.59716797	-3.56396484	+44.51660156	-50.51513672	-86.44042969	+4384
+1458240839.86040000	+16.57617188	-1.66552734	+0.25927734	+40.60546875	-72.72949219	-124.84863281	+6340	+17.08593750	+1.22167969	-0.14062500	+141.78955078	-83.49609375	-150.60058594	+5848	+16.17626953	-2.59277344	-3.55957031	+44.53857422	-50.49316406	-86.52832031	+4388
+1458240839.86870000	+16.57177734	-1.64355469	+0.28564453	+42.05566406	-72.72949219	-126.25488281	+6332	+17.09912109	+1.23925781	-0.10986328	+149.08447266	-83.45214844	-158.18115234	+5848	+16.17626953	-2.58837891	-3.54199219	+44.56054688	-50.42724609	-86.66015625	+4396
+1458240839.87290000	+16.57177734	-1.63037109	+0.30322266	+43.15429688	-72.72949219	-127.33154297	+6332	+17.09912109	+1.24365234	-0.09667969	+153.12744141	-83.32031250	-162.42187500	+5848	+16.17626953	-2.58398438	-3.53320313	+44.56054688	-50.40527344	-86.72607422	+4404
+1458240839.87700010	+16.57177734	-1.62158203	+0.32080078	+44.29687500	-72.70751953	-128.45214844	+6328	+17.10351563	+1.24365234	-0.07470703	+156.95068359	-83.16650391	-166.46484375	+5848	+16.17187500	-2.58398438	-3.52441406	+44.56054688	-50.38330078	-86.79199219	+4412
+1458240839.88120010	+16.57177734	-1.61279297	+0.33837891	+45.41748047	-72.66357422	-129.55078125	+6324	+17.11230469	+1.24365234	-0.07031250	+160.29052734	-83.05664063	-170.06835938	+5844	+16.17187500	-2.58398438	-3.51562500	+44.53857422	-50.38330078	-86.85791016	+4420
+1458240839.88540010	+16.57177734	-1.59960938	+0.35156250	+46.82373047	-72.55371094	-130.95703125	+6324	+17.11669922	+1.23486328	-0.07031250	+163.47656250	-82.94677734	-173.51806641	+5840	+16.17187500	-2.57958984	-3.50683594	+44.49462891	-50.38330078	-86.85791016	+4428
+1458240839.88949990	+16.57177734	-1.59960938	+0.36035156	+47.98828125	-72.42187500	-132.14355469	+6316	+17.11669922	+1.23046875	-0.07031250	+166.46484375	-82.81494141	-176.81396484	+5840	+16.17187500	-2.57519531	-3.50244141	+44.40673828	-50.38330078	-86.81396484	+4436
+1458240839.89369990	+16.57177734	-1.60839844	+0.36035156	+48.88916016	-72.26806641	-133.11035156	+6312	+17.11669922	+1.22167969	-0.07910156	+169.32128906	-82.70507813	-179.97802734	+5836	+16.17187500	-2.57519531	-3.50244141	+44.29687500	-50.40527344	-86.72607422	+4444
+1458240839.89790010	+16.56738281	-1.61718750	+0.35156250	+49.74609375	-72.07031250	-134.03320313	+6308	+17.11230469	+1.21289063	-0.08789063	+172.04589844	-82.57324219	+176.96777344	+5836	+16.17187500	-2.57080078	-3.50244141	+44.18701172	-50.42724609	-86.61621094	+4452
+1458240839.90619990	+16.56298828	-1.65234375	+0.32080078	+50.80078125	-71.67480469	-135.28564453	+6308	+17.09912109	+1.17773438	-0.10546875	+176.94580078	-82.26562500	+171.34277344	+5836	+16.17187500	-2.55761719	-3.50683594	+43.85742188	-50.51513672	-86.28662109	+4460
+1458240839.91039990	+16.55859375	-1.66992188	+0.29443359	+51.15234375	-71.47705078	-135.72509766	+6308	+17.09472656	+1.16894531	-0.11865234	+179.25292969	-82.11181641	+168.75000000	+5840	+16.16748047	-2.55322266	-3.50683594	+43.70361328	-50.58105469	-86.11083984	+4464
+1458240839.91450000	+16.55859375	-1.69189453	+0.27246094	+51.43798828	-71.25732422	-136.07666016	+6308	+17.09033203	+1.15136719	-0.12744141	-178.63769531	-81.93603516	+166.31103516	+5840	+16.16748047	-2.54882813	-3.51123047	+43.54980469	-50.66894531	-85.93505859	+4464
+1458240839.91870000	+16.55419922	-1.71386719	+0.25048828	+51.70166016	-71.05957031	-136.42822266	+6308	+17.08593750	+1.13818359	-0.13183594	-176.70410156	-81.69433594	+164.06982422	+5840	+16.16748047	-2.54003906	-3.51123047	+43.37402344	-50.73486328	-85.73730469	+4464
+1458240839.92290000	+16.55419922	-1.73144531	+0.22412109	+51.89941406	-70.88378906	-136.66992188	+6304	+17.08154297	+1.12500000	-0.14062500	-174.88037109	-81.51855469	+161.96044922	+5840	+16.16748047	-2.53564453	-3.51562500	+43.17626953	-50.82275391	-85.51757813	+4460
+1458240839.92700000	+16.54980469	-1.74462891	+0.19775391	+52.05322266	-70.68603516	-136.84570313	+6304	+17.07714844	+1.11621094	-0.15380859	-173.10058594	-81.36474609	+159.91699219	+5844	+16.16748047	-2.52685547	-3.52001953	+43.00048828	-50.91064453	-85.27587891	+4456
+1458240839.93120000	+16.54980469	-1.75781250	+0.17578125	+52.29492188	-70.48828125	-137.10937500	+6300	+17.07275391	+1.10742188	-0.15380859	-171.51855469	-81.12304688	+158.04931641	+5848	+16.16308594	-2.51367188	-3.52441406	+42.84667969	-50.97656250	-85.05615234	+4448
+1458240839.93540000	+16.54980469	-1.76660156	+0.15820313	+52.60253906	-70.33447266	-137.39501953	+6296	+17.06835938	+1.10302734	-0.14941406	-169.93652344	-80.88134766	+156.29150391	+5848	+16.15869141	-2.50048828	-3.52880859	+42.67089844	-51.04248047	-84.81445313	+4444
+1458240839.94370010	+16.54541016	-1.76660156	+0.14062500	+53.56933594	-70.09277344	-138.18603516	+6284	+17.06396484	+1.10302734	-0.13623047	-167.14599609	-80.26611328	+153.12744141	+5856	+16.15429688	-2.47851563	-3.52880859	+42.40722656	-51.17431641	-84.48486328	+4424
+1458240839.94779990	+16.54541016	-1.76220703	+0.14501953	+54.20654297	-70.00488281	-138.73535156	+6280	+17.06396484	+1.10302734	-0.11865234	-165.91552734	-79.95849609	+151.74316406	+5860	+16.14990234	-2.46972656	-3.52441406	+42.34130859	-51.24023438	-84.39697266	+4416
+1458240839.95199990	+16.54541016	-1.74902344	+0.14941406	+54.97558594	-69.91699219	-139.35058594	+6276	+17.06835938	+1.11181641	-0.10546875	-164.75097656	-79.62890625	+150.44677734	+5864	+16.14990234	-2.46093750	-3.52001953	+42.29736328	-51.28417969	-84.37500000	+4404
+1458240839.95619990	+16.54980469	-1.72705078	+0.16259766	+55.85449219	-69.85107422	-140.05371094	+6272	+17.07275391	+1.11621094	-0.08349609	-163.67431641	-79.27734375	+149.23828125	+5868	+16.14550781	-2.45214844	-3.51562500	+42.29736328	-51.30615234	-84.35302734	+4396
+1458240839.96030000	+16.54980469	-1.70947266	+0.18017578	+56.68945313	-69.78515625	-140.71289063	+6272	+17.07714844	+1.12500000	-0.07031250	-162.55371094	-78.96972656	+148.02978516	+5872	+16.14550781	-2.44775391	-3.51123047	+42.29736328	-51.30615234	-84.37500000	+4388
+1458240839.96450000	+16.55419922	-1.68750000	+0.19775391	+57.59033203	-69.71923828	-141.41601563	+6272	+17.08154297	+1.13378906	-0.05712891	-161.47705078	-78.66210938	+146.82128906	+5872	+16.14550781	-2.43896484	-3.51123047	+42.29736328	-51.28417969	-84.37500000	+4384
+1458240839.96869990	+16.55859375	-1.66552734	+0.21972656	+58.55712891	-69.67529297	-142.18505859	+6272	+17.09033203	+1.14257813	-0.03955078	-160.51025391	-78.33251953	+145.76660156	+5876	+16.14111328	-2.43457031	-3.50683594	+42.31933594	-51.26220703	-84.39697266	+4376
+1458240839.97700000	+16.56298828	-1.62158203	+0.27685547	+60.62255859	-69.58740234	-143.89892578	+6276	+17.10351563	+1.15576172	-0.00878906	-158.77441406	-77.69531250	+143.81103516	+5880	+16.13671875	-2.42138672	-3.49365234	+42.38525391	-51.21826172	-84.50683594	+4372
+1458240839.98120000	+16.56738281	-1.59960938	+0.30322266	+61.63330078	-69.54345703	-144.73388672	+6280	+17.10791016	+1.16015625	+0.00878906	-158.02734375	-77.36572266	+142.97607422	+5880	+16.13671875	-2.42138672	-3.48925781	+42.42919922	-51.19628906	-84.57275391	+4372
+1458240839.98950000	+16.57177734	-1.56884766	+0.35156250	+63.28125000	-69.43359375	-146.11816406	+6280	+17.12109375	+1.16894531	+0.02636719	-156.53320313	-76.86035156	+141.24023438	+5880	+16.13671875	-2.41259766	-3.48046875	+42.47314453	-51.13037109	-84.68261719	+4372
+1458240839.99370000	+16.57617188	-1.55126953	+0.36914063	+63.98437500	-69.36767578	-146.71142578	+6280	+17.12988281	+1.16894531	+0.03076172	-155.87402344	-76.64062500	+140.44921875	+5876	+16.13671875	-2.40820313	-3.47607422	+42.47314453	-51.08642578	-84.70458984	+4376
+1458240839.99780010	+16.58056641	-1.54248047	+0.38232422	+64.53369141	-69.27978516	-147.17285156	+6276	+17.12988281	+1.17333984	+0.03076172	-155.10498047	-76.46484375	+139.59228516	+5876	+16.13671875	-2.40380859	-3.47167969	+42.45117188	-51.02050781	-84.68261719	+4380
+1458240840.00200010	+16.58056641	-1.54248047	+0.39111328	+64.99511719	-69.21386719	-147.59033203	+6272	+17.13427734	+1.16455078	+0.02197266	-154.44580078	-76.31103516	+138.80126953	+5872	+16.13232422	-2.39941406	-3.47167969	+42.40722656	-50.97656250	-84.63867188	+4384
+1458240840.01029990	+16.58496094	-1.55566406	+0.39111328	+65.39062500	-69.06005859	-148.02978516	+6264	+17.12548828	+1.15136719	+0.01757813	-153.39111328	-75.98144531	+137.46093750	+5872	+16.12792969	-2.39501953	-3.47167969	+42.23144531	-50.95458984	-84.46289063	+4396
+1458240840.01449990	+16.58496094	-1.56884766	+0.38671875	+65.43457031	-68.97216797	-148.09570313	+6264	+17.12109375	+1.14257813	+0.01318359	-152.97363281	-75.84960938	+136.91162109	+5872	+16.12792969	-2.39062500	-3.47167969	+42.12158203	-50.95458984	-84.33105469	+4400
+1458240840.02280000	+16.58496094	-1.59960938	+0.35595703	+65.19287109	-68.79638672	-147.96386719	+6260	+17.11230469	+1.12500000	-0.00439453	-152.18261719	-75.65185547	+135.85693359	+5872	+16.12353516	-2.38183594	-3.47167969	+41.81396484	-50.97656250	-83.97949219	+4408
+1458240840.02700000	+16.58496094	-1.61718750	+0.33398438	+64.90722656	-68.68652344	-147.76611328	+6260	+17.10791016	+1.11181641	-0.01757813	-151.69921875	-75.62988281	+135.28564453	+5872	+16.12353516	-2.37744141	-3.47607422	+41.61621094	-50.97656250	-83.71582031	+4408
+1458240840.03110000	+16.58496094	-1.63476563	+0.31201172	+64.62158203	-68.59863281	-147.54638672	+6264	+17.09912109	+1.10302734	-0.02636719	-151.39160156	-75.56396484	+134.84619141	+5876	+16.12353516	-2.37304688	-3.48046875	+41.39648438	-50.99853516	-83.45214844	+4408
+1458240840.03950000	+16.58056641	-1.66992188	+0.26806641	+64.05029297	-68.42285156	-147.17285156	+6264	+17.08154297	+1.08984375	-0.04833984	-150.68847656	-75.47607422	+133.96728516	+5880	+16.11035156	-2.35986328	-3.48925781	+40.93505859	-51.06445313	-82.83691406	+4404
+1458240840.04360010	+16.57617188	-1.69189453	+0.24609375	+63.76464844	-68.33496094	-146.95312500	+6264	+17.07275391	+1.08105469	-0.05273438	-150.49072266	-75.38818359	+133.70361328	+5884	+16.10595703	-2.35107422	-3.49365234	+40.69335938	-51.10839844	-82.55126953	+4400
+1458240840.04780010	+16.57617188	-1.70507813	+0.22851563	+63.50097656	-68.24707031	-146.73339844	+6260	+17.07275391	+1.07226563	-0.05273438	-150.31494141	-75.34423828	+133.46191406	+5884	+16.10156250	-2.34667969	-3.49804688	+40.40771484	-51.15234375	-82.22167969	+4392
+1458240840.05200000	+16.57617188	-1.71826172	+0.20214844	+63.21533203	-68.15917969	-146.51367188	+6260	+17.07275391	+1.07226563	-0.05712891	-150.07324219	-75.30029297	+133.17626953	+5888	+16.09716797	-2.33789063	-3.49804688	+40.18798828	-51.19628906	-81.91406250	+4380
+1458240840.05609990	+16.57617188	-1.72705078	+0.18457031	+63.03955078	-68.09326172	-146.38183594	+6260	+17.07275391	+1.07226563	-0.05712891	-149.94140625	-75.23437500	+132.97851563	+5892	+16.08837891	-2.32910156	-3.50244141	+39.99023438	-51.21826172	-81.67236328	+4368
+1458240840.06030010	+16.57617188	-1.73583984	+0.17138672	+62.95166016	-68.00537109	-146.31591797	+6256	+17.07714844	+1.07666016	-0.06152344	-149.76562500	-75.21240234	+132.78076172	+5896	+16.08398438	-2.32470703	-3.50244141	+39.83642578	-51.21826172	-81.47460938	+4356
+1458240840.06859990	+16.57617188	-1.74023438	+0.16259766	+63.01757813	-67.89550781	-146.35986328	+6248	+17.07714844	+1.08984375	-0.06152344	-149.28222656	-75.12451172	+132.29736328	+5900	+16.07080078	-2.31152344	-3.50683594	+39.59472656	-51.15234375	-81.18896484	+4332
+1458240840.07279990	+16.57617188	-1.73583984	+0.15820313	+63.14941406	-67.85156250	-146.46972656	+6244	+17.08154297	+1.09423828	-0.05712891	-149.17236328	-75.05859375	+132.16552734	+5904	+16.06201172	-2.31152344	-3.50683594	+39.52880859	-51.10839844	-81.14501953	+4320
+1458240840.07699990	+16.57617188	-1.73144531	+0.16259766	+63.34716797	-67.80761719	-146.62353516	+6240	+17.08593750	+1.10302734	-0.04833984	-149.04052734	-74.99267578	+132.05566406	+5904	+16.05761719	-2.31152344	-3.50244141	+39.50683594	-51.06445313	-81.16699219	+4308
+1458240840.08110000	+16.58056641	-1.72265625	+0.16699219	+63.61083984	-67.76367188	-146.86523438	+6236	+17.09033203	+1.11181641	-0.03955078	-148.90869141	-74.90478516	+131.92382813	+5904	+16.05322266	-2.31152344	-3.49804688	+39.50683594	-51.02050781	-81.21093750	+4300
+1458240840.08530000	+16.58056641	-1.70947266	+0.18017578	+63.91845703	-67.74169922	-147.10693359	+6236	+17.09912109	+1.12060547	-0.03076172	-148.79882813	-74.83886719	+131.83593750	+5904	+16.04882813	-2.31152344	-3.49365234	+39.50683594	-50.97656250	-81.27685547	+4292
+1458240840.08950000	+16.58056641	-1.69628906	+0.18896484	+64.27001953	-67.69775391	-147.39257813	+6236	+17.10791016	+1.12939453	-0.02636719	-148.66699219	-74.75097656	+131.70410156	+5904	+16.04443359	-2.31152344	-3.49365234	+39.52880859	-50.93261719	-81.34277344	+4284
+1458240840.09360000	+16.58056641	-1.68310547	+0.20214844	+64.66552734	-67.67578125	-147.70019531	+6236	+17.11230469	+1.13818359	-0.01757813	-148.49121094	-74.68505859	+131.55029297	+5900	+16.04443359	-2.31152344	-3.48925781	+39.55078125	-50.86669922	-81.40869141	+4280
+1458240840.10190010	+16.58496094	-1.65673828	+0.23730469	+65.50048828	-67.63183594	-148.40332031	+6240	+17.12109375	+1.15576172	-0.00439453	-148.20556641	-74.50927734	+131.28662109	+5896	+16.03564453	-2.31152344	-3.48046875	+39.57275391	-50.73486328	-81.56250000	+4276
+1458240840.10610010	+16.58496094	-1.64355469	+0.25048828	+65.91796875	-67.60986328	-148.73291016	+6240	+17.12548828	+1.16455078	+0.00000000	-148.00781250	-74.42138672	+131.11083984	+5892	+16.03564453	-2.31591797	-3.47607422	+39.57275391	-50.69091797	-81.62841797	+4276
+1458240840.11030010	+16.58496094	-1.63037109	+0.26806641	+66.35742188	-67.58789063	-149.08447266	+6244	+17.12548828	+1.16894531	+0.00878906	-147.83203125	-74.33349609	+130.91308594	+5888	+16.03125000	-2.31591797	-3.47607422	+39.57275391	-50.62500000	-81.67236328	+4280
+1458240840.11439990	+16.58496094	-1.61718750	+0.28125000	+66.75292969	-67.56591797	-149.41406250	+6244	+17.12988281	+1.17333984	+0.01318359	-147.70019531	-74.22363281	+130.75927734	+5884	+16.02685547	-2.31591797	-3.47167969	+39.57275391	-50.58105469	-81.71630859	+4280
+1458240840.11859990	+16.58496094	-1.60839844	+0.29443359	+67.08251953	-67.52197266	-149.72167969	+6244	+17.12988281	+1.16894531	+0.01757813	-147.52441406	-74.11376953	+130.56152344	+5880	+16.02246094	-2.32031250	-3.46728516	+39.52880859	-50.55908203	-81.73828125	+4284
+1458240840.12280010	+16.58056641	-1.60400391	+0.30761719	+67.39013672	-67.50000000	-149.96337891	+6244	+17.12988281	+1.16894531	+0.01757813	-147.34863281	-74.02587891	+130.34179688	+5876	+16.01806641	-2.31591797	-3.46728516	+39.48486328	-50.53710938	-81.69433594	+4288
+1458240840.12690000	+16.58056641	-1.59960938	+0.31201172	+67.60986328	-67.47802734	-150.16113281	+6244	+17.12548828	+1.16455078	+0.01757813	-147.17285156	-73.91601563	+130.12207031	+5872	+16.01806641	-2.31591797	-3.46728516	+39.39697266	-50.51513672	-81.62841797	+4288
+1458240840.13529990	+16.57617188	-1.60400391	+0.31640625	+67.80761719	-67.39013672	-150.33691406	+6240	+17.11230469	+1.14697266	+0.01318359	-146.73339844	-73.76220703	+129.57275391	+5864	+16.00927734	-2.30712891	-3.47607422	+39.15527344	-50.49316406	-81.32080078	+4296
+1458240840.13940000	+16.57177734	-1.60839844	+0.31201172	+67.76367188	-67.36816406	-150.33691406	+6240	+17.10351563	+1.13378906	+0.00439453	-146.53564453	-73.65234375	+129.28710938	+5860	+16.00488281	-2.30273438	-3.48486328	+38.97949219	-50.49316406	-81.10107422	+4300
+1458240840.14360000	+16.56738281	-1.61718750	+0.30322266	+67.67578125	-67.32421875	-150.27099609	+6240	+17.09472656	+1.12060547	+0.00000000	-146.33789063	-73.56445313	+129.00146484	+5860	+15.99609375	-2.29394531	-3.48925781	+38.80371094	-50.51513672	-80.88134766	+4300
+1458240840.14780000	+16.56738281	-1.62597656	+0.29443359	+67.56591797	-67.30224609	-150.18310547	+6240	+17.08593750	+1.10302734	-0.00878906	-146.11816406	-73.49853516	+128.69384766	+5860	+15.99169922	-2.28955078	-3.49804688	+38.60595703	-50.53710938	-80.61767578	+4300
+1458240840.15190010	+16.56298828	-1.63476563	+0.28125000	+67.41210938	-67.25830078	-150.07324219	+6240	+17.07714844	+1.08544922	-0.01757813	-145.92041016	-73.41064453	+128.38623047	+5860	+15.98730469	-2.28076172	-3.50244141	+38.40820313	-50.58105469	-80.33203125	+4296
+1458240840.15610000	+16.56298828	-1.64794922	+0.27246094	+67.23632813	-67.23632813	-149.91943359	+6240	+17.06835938	+1.07226563	-0.03076172	-145.72265625	-73.34472656	+128.10058594	+5860	+15.98291016	-2.27197266	-3.51123047	+38.21044922	-50.60302734	-80.02441406	+4296
+1458240840.16030000	+16.55859375	-1.66113281	+0.25927734	+67.03857422	-67.19238281	-149.76562500	+6240	+17.05517578	+1.05908203	-0.04394531	-145.45898438	-73.30078125	+127.74902344	+5864	+15.97851563	-2.25878906	-3.52441406	+37.92480469	-50.62500000	-79.62890625	+4292
+1458240840.16860010	+16.55419922	-1.68310547	+0.22851563	+66.59912109	-67.10449219	-149.41406250	+6244	+17.03759766	+1.04589844	-0.07031250	-144.86572266	-73.21289063	+127.04589844	+5868	+15.96533203	-2.23681641	-3.55517578	+37.41943359	-50.62500000	-78.88183594	+4280
+1458240840.17280010	+16.55419922	-1.69189453	+0.21533203	+66.42333984	-67.08251953	-149.26025391	+6244	+17.03320313	+1.03710938	-0.07910156	-144.60205078	-73.16894531	+126.71630859	+5872	+15.95654297	-2.22802734	-3.56396484	+37.15576172	-50.62500000	-78.50830078	+4272
+1458240840.18109990	+16.54980469	-1.70507813	+0.19335938	+66.15966797	-66.99462891	-149.01855469	+6240	+17.02880859	+1.04150391	-0.09667969	-144.03076172	-73.03710938	+126.10107422	+5872	+15.94335938	-2.21484375	-3.58154297	+36.80419922	-50.60302734	-78.04687500	+4248
+1458240840.18520000	+16.54980469	-1.70947266	+0.18896484	+66.07177734	-66.97265625	-148.93066406	+6240	+17.02880859	+1.04589844	-0.10546875	-143.72314453	-72.99316406	+125.77148438	+5872	+15.93896484	-2.21044922	-3.58593750	+36.69433594	-50.58105469	-77.91503906	+4236
+1458240840.18940000	+16.54980469	-1.70947266	+0.18017578	+66.02783203	-66.92871094	-148.88671875	+6236	+17.02880859	+1.05468750	-0.10986328	-143.37158203	-72.94921875	+125.44189453	+5876	+15.93896484	-2.20605469	-3.58593750	+36.60644531	-50.51513672	-77.82714844	+4224
+1458240840.19359990	+16.55419922	-1.70947266	+0.17578125	+66.04980469	-66.88476563	-148.86474609	+6232	+17.03320313	+1.07226563	-0.11865234	-142.99804688	-72.90527344	+125.09033203	+5876	+15.93457031	-2.20166016	-3.59472656	+36.56250000	-50.42724609	-77.78320313	+4212
+1458240840.19770000	+16.55419922	-1.70507813	+0.17578125	+66.09375000	-66.86279297	-148.88671875	+6228	+17.03320313	+1.08544922	-0.12304688	-142.62451172	-72.86132813	+124.73876953	+5876	+15.93017578	-2.20166016	-3.59472656	+36.54052734	-50.36132813	-77.76123047	+4204
+1458240840.20610000	+16.55419922	-1.69189453	+0.18017578	+66.31347656	-66.79687500	-148.99658203	+6224	+17.04199219	+1.11621094	-0.13183594	-141.83349609	-72.77343750	+124.01367188	+5880	+15.92138672	-2.19726563	-3.59912109	+36.51855469	-50.16357422	-77.80517578	+4192
+1458240840.21020010	+16.55859375	-1.67871094	+0.18457031	+66.46728516	-66.77490234	-149.10644531	+6224	+17.05078125	+1.13378906	-0.13623047	-141.45996094	-72.68554688	+123.66210938	+5880	+15.91699219	-2.19726563	-3.59912109	+36.54052734	-50.09765625	-77.84912109	+4184
+1458240840.21440010	+16.55859375	-1.66992188	+0.18896484	+66.64306641	-66.75292969	-149.21630859	+6224	+17.05517578	+1.15136719	-0.13623047	-141.08642578	-72.61962891	+123.33251953	+5880	+15.91259766	-2.19726563	-3.59912109	+36.58447266	-50.03173828	-77.91503906	+4180
+1458240840.21860000	+16.56298828	-1.65673828	+0.19335938	+66.84082031	-66.73095703	-149.32617188	+6220	+17.05957031	+1.16894531	-0.13623047	-140.69091797	-72.57568359	+122.98095703	+5880	+15.90820313	-2.19287109	-3.59912109	+36.60644531	-49.94384766	-77.95898438	+4176
+1458240840.22270010	+16.56298828	-1.63916016	+0.19775391	+67.06054688	-66.68701172	-149.45800781	+6220	+17.06396484	+1.19091797	-0.14501953	-140.22949219	-72.53173828	+122.56347656	+5880	+15.90380859	-2.18847656	-3.59912109	+36.60644531	-49.85595703	-77.98095703	+4176
+1458240840.22690010	+16.56738281	-1.62597656	+0.20654297	+67.25830078	-66.66503906	-149.58984375	+6220	+17.06835938	+1.20849609	-0.15380859	-139.76806641	-72.53173828	+122.12402344	+5876	+15.90380859	-2.18408203	-3.60791016	+36.60644531	-49.74609375	-77.95898438	+4180
+1458240840.23519990	+16.57177734	-1.59082031	+0.21093750	+67.56591797	-66.57714844	-149.69970703	+6220	+17.07275391	+1.23046875	-0.17578125	-138.88916016	-72.53173828	+121.24511719	+5872	+15.89062500	-2.17089844	-3.62109375	+36.56250000	-49.54833984	-77.82714844	+4184
+1458240840.23939990	+16.57177734	-1.57763672	+0.21093750	+67.65380859	-66.53320313	-149.72167969	+6216	+17.07275391	+1.23925781	-0.18896484	-138.49365234	-72.53173828	+120.84960938	+5872	+15.88623047	-2.15771484	-3.62988281	+36.49658203	-49.46044922	-77.71728516	+4188
+1458240840.24359990	+16.57177734	-1.56445313	+0.20654297	+67.65380859	-66.46728516	-149.65576172	+6216	+17.07275391	+1.24365234	-0.20214844	-138.12011719	-72.55371094	+120.43212891	+5868	+15.87744141	-2.14892578	-3.64306641	+36.43066406	-49.39453125	-77.56347656	+4192
+1458240840.24770000	+16.57617188	-1.55566406	+0.19335938	+67.58789063	-66.42333984	-149.52392578	+6212	+17.07275391	+1.25244141	-0.21972656	-137.74658203	-72.59765625	+120.03662109	+5864	+15.87304688	-2.13574219	-3.65625000	+36.32080078	-49.32861328	-77.36572266	+4192
+1458240840.25190000	+16.57617188	-1.54687500	+0.18017578	+67.45605469	-66.33544922	-149.32617188	+6212	+17.06835938	+1.25683594	-0.23730469	-137.37304688	-72.66357422	+119.61914063	+5864	+15.86865234	-2.12255859	-3.67382813	+36.18896484	-49.26269531	-77.14599609	+4196
+1458240840.25600000	+16.58056641	-1.53808594	+0.15820313	+67.23632813	-66.26953125	-149.06250000	+6208	+17.06835938	+1.25683594	-0.25927734	-136.95556641	-72.75146484	+119.17968750	+5860	+15.86425781	-2.10937500	-3.69140625	+36.03515625	-49.19677734	-76.88232422	+4196
+1458240840.26440000	+16.58496094	-1.53369141	+0.10986328	+66.62109375	-66.11572266	-148.38134766	+6204	+17.05957031	+1.25683594	-0.31640625	-136.14257813	-72.97119141	+118.25683594	+5860	+15.85107422	-2.07861328	-3.73974609	+35.68359375	-49.04296875	-76.24511719	+4196
+1458240840.26850010	+16.58496094	-1.53369141	+0.07910156	+66.20361328	-66.00585938	-147.94189453	+6204	+17.05078125	+1.25683594	-0.34716797	-135.72509766	-73.10302734	+117.75146484	+5856	+15.84667969	-2.05664063	-3.76611328	+35.48583984	-48.95507813	-75.87158203	+4196
+1458240840.27690010	+16.58935547	-1.53808594	+0.00878906	+65.34667969	-65.83007813	-147.04101563	+6196	+17.04638672	+1.25683594	-0.39990234	-135.04394531	-73.30078125	+116.93847656	+5856	+15.82910156	-2.02148438	-3.82324219	+35.06835938	-48.80126953	-75.14648438	+4180
+1458240840.28099990	+16.58935547	-1.53808594	-0.02636719	+64.88525391	-65.72021484	-146.55761719	+6192	+17.04199219	+1.26123047	-0.42626953	-134.67041016	-73.43261719	+116.49902344	+5856	+15.82470703	-2.00390625	-3.85400391	+34.89257813	-48.73535156	-74.83886719	+4172
+1458240840.28520010	+16.59375000	-1.53808594	-0.07031250	+64.37988281	-65.61035156	-146.03027344	+6192	+17.04199219	+1.26562500	-0.45703125	-134.25292969	-73.56445313	+116.01562500	+5856	+15.81591797	-1.98632813	-3.88037109	+34.69482422	-48.64746094	-74.53125000	+4160
+1458240840.28940010	+16.59814453	-1.53808594	-0.11425781	+63.89648438	-65.50048828	-145.50292969	+6184	+17.04199219	+1.27001953	-0.49218750	-133.81347656	-73.69628906	+115.53222656	+5856	+15.81152344	-1.96875000	-3.91113281	+34.56298828	-48.53759766	-74.28955078	+4144
+1458240840.29349990	+16.60253906	-1.53369141	-0.15380859	+63.43505859	-65.39062500	-145.01953125	+6180	+17.04199219	+1.27880859	-0.52294922	-133.41796875	-73.82812500	+115.07080078	+5856	+15.80712891	-1.95117188	-3.94189453	+34.45312500	-48.42773438	-74.04785156	+4132
+1458240840.29769990	+16.60693359	-1.52490234	-0.20214844	+62.95166016	-65.23681641	-144.47021484	+6176	+17.04199219	+1.29199219	-0.55810547	-132.97851563	-73.98193359	+114.58740234	+5856	+15.79833984	-1.93798828	-3.97265625	+34.36523438	-48.29589844	-73.91601563	+4116
+1458240840.30600000	+16.61572266	-1.49414063	-0.28564453	+62.22656250	-64.99511719	-143.59130859	+6168	+17.04638672	+1.33593750	-0.61962891	-132.12158203	-74.20166016	+113.73046875	+5856	+15.78955078	-1.91162109	-4.02539063	+34.34326172	-48.01025391	-73.78417969	+4084
+1458240840.31020000	+16.62451172	-1.46777344	-0.32958984	+61.94091797	-64.86328125	-143.17382813	+6160	+17.05517578	+1.36669922	-0.65039063	-131.66015625	-74.31152344	+113.29101563	+5856	+15.78076172	-1.89843750	-4.04736328	+34.36523438	-47.87841797	-73.78417969	+4064
+1458240840.31440000	+16.63330078	-1.43701172	-0.36474609	+61.80908203	-64.77539063	-142.91015625	+6156	+17.06396484	+1.40185547	-0.67675781	-131.30859375	-74.39941406	+112.96142578	+5852	+15.77636719	-1.88964844	-4.06933594	+34.40917969	-47.74658203	-73.85009766	+4048
+1458240840.31850000	+16.64208984	-1.40185547	-0.39550781	+61.76513672	-64.68750000	-142.73437500	+6148	+17.06835938	+1.43701172	-0.69873047	-130.93505859	-74.48730469	+112.67578125	+5848	+15.77197266	-1.87646484	-4.09570313	+34.49707031	-47.61474609	-73.93798828	+4032
+1458240840.32270000	+16.65527344	-1.34912109	-0.42626953	+61.83105469	-64.57763672	-142.60253906	+6140	+17.08154297	+1.47656250	-0.72949219	-130.49560547	-74.59716797	+112.28027344	+5848	+15.77197266	-1.86767578	-4.11767578	+34.58496094	-47.43896484	-74.02587891	+4020
+1458240840.32690000	+16.66845703	-1.30078125	-0.44824219	+61.96289063	-64.51171875	-142.53662109	+6132	+17.08593750	+1.52050781	-0.76025391	-130.07812500	-74.70703125	+111.95068359	+5844	+15.76757813	-1.85449219	-4.14404297	+34.69482422	-47.26318359	-74.13574219	+4008
+1458240840.33100010	+16.67724609	-1.25244141	-0.47460938	+62.09472656	-64.42382813	-142.49267578	+6120	+17.09472656	+1.56005859	-0.79101563	-129.68261719	-74.81689453	+111.62109375	+5840	+15.75878906	-1.83691406	-4.17480469	+34.80468750	-47.08740234	-74.22363281	+3996
+1458240840.33520010	+16.69042969	-1.19091797	-0.49658203	+62.31445313	-64.35791016	-142.47070313	+6112	+17.09912109	+1.60400391	-0.82177734	-129.30908203	-74.92675781	+111.33544922	+5836	+15.75439453	-1.81933594	-4.21435547	+34.95849609	-46.82373047	-74.35546875	+3992
+1458240840.33929990	+16.69921875	-1.14257813	-0.51855469	+62.51220703	-64.27001953	-142.51464844	+6100	+17.10351563	+1.64355469	-0.84375000	-129.00146484	-75.03662109	+111.11572266	+5828	+15.74121094	-1.79736328	-4.24951172	+35.11230469	-46.58203125	-74.46533203	+3988
+1458240840.34770010	+16.71679688	-1.04589844	-0.57568359	+62.70996094	-64.09423828	-142.40478516	+6076	+17.10791016	+1.72265625	-0.92285156	-128.10058594	-75.36621094	+110.34667969	+5820	+15.72802734	-1.74023438	-4.33740234	+35.39794922	-46.14257813	-74.66308594	+3984
+1458240840.35180000	+16.72558594	-1.01074219	-0.60644531	+62.73193359	-64.00634766	-142.31689453	+6064	+17.11230469	+1.75341797	-0.96240234	-127.72705078	-75.54199219	+109.99511719	+5816	+15.71923828	-1.70947266	-4.38134766	+35.50781250	-45.94482422	-74.68505859	+3980
+1458240840.35599990	+16.73437500	-0.97558594	-0.65478516	+62.60009766	-63.85253906	-142.05322266	+6052	+17.11230469	+1.78417969	-1.01074219	-127.30957031	-75.76171875	+109.59960938	+5812	+15.71484375	-1.68310547	-4.42529297	+35.57373047	-45.76904297	-74.66308594	+3980
+1458240840.36019990	+16.73876953	-0.94042969	-0.71191406	+62.33642578	-63.65478516	-141.67968750	+6040	+17.10791016	+1.81494141	-1.05908203	-126.87011719	-75.98144531	+109.18212891	+5808	+15.71044922	-1.65234375	-4.47363281	+35.59570313	-45.57128906	-74.55322266	+3976
+1458240840.36430000	+16.73876953	-0.91845703	-0.77343750	+61.98486328	-63.45703125	-141.28417969	+6028	+17.09912109	+1.84130859	-1.10742188	-126.47460938	-76.22314453	+108.78662109	+5808	+15.70166016	-1.61718750	-4.52636719	+35.61767578	-45.39550781	-74.39941406	+3976
+1458240840.37270000	+16.73876953	-0.89208984	-0.90966797	+61.12792969	-62.99560547	-140.38330078	+5996	+17.08593750	+1.89404297	-1.22167969	-125.44189453	-76.72851563	+107.70996094	+5804	+15.68408203	-1.55126953	-4.62304688	+35.57373047	-45.10986328	-74.02587891	+3960
+1458240840.37680010	+16.73876953	-0.87890625	-0.97558594	+60.75439453	-62.77587891	-140.00976563	+5984	+17.07714844	+1.91601563	-1.27880859	-125.04638672	-76.99218750	+107.29248047	+5804	+15.67529297	-1.51611328	-4.66699219	+35.57373047	-45.00000000	-73.87207031	+3948
+1458240840.38100000	+16.73876953	-0.86572266	-1.04589844	+60.38085938	-62.53417969	-139.61425781	+5968	+17.07275391	+1.94238281	-1.33154297	-124.65087891	-77.23388672	+106.87500000	+5808	+15.67089844	-1.48535156	-4.71093750	+35.57373047	-44.91210938	-73.69628906	+3932
+1458240840.38520000	+16.73876953	-0.84814453	-1.12500000	+59.96337891	-62.24853516	-139.17480469	+5952	+17.06396484	+1.96435547	-1.39306641	-124.21142578	-77.51953125	+106.41357422	+5808	+15.66650391	-1.45019531	-4.75488281	+35.55175781	-44.82421875	-73.54248047	+3916
+1458240840.38930010	+16.73876953	-0.83056641	-1.19970703	+59.61181641	-61.96289063	-138.80126953	+5936	+17.05517578	+1.99511719	-1.45019531	-123.77197266	-77.78320313	+105.97412109	+5808	+15.66650391	-1.41503906	-4.79882813	+35.55175781	-44.73632813	-73.38867188	+3900
+1458240840.39350010	+16.73437500	-0.81298828	-1.27001953	+59.30419922	-61.69921875	-138.47167969	+5920	+17.04638672	+2.02587891	-1.50292969	-123.37646484	-78.02490234	+105.60058594	+5812	+15.65771484	-1.38427734	-4.84716797	+35.57373047	-44.62646484	-73.23486328	+3880
+1458240840.39770010	+16.72998047	-0.79101563	-1.33593750	+59.08447266	-61.43554688	-138.25195313	+5904	+17.03320313	+2.05664063	-1.55126953	-123.15673828	-78.24462891	+105.38085938	+5812	+15.65332031	-1.34912109	-4.89111328	+35.61767578	-44.49462891	-73.14697266	+3860
+1458240840.40179990	+16.72558594	-0.76464844	-1.39746094	+58.97460938	-61.21582031	-138.07617188	+5884	+17.02441406	+2.08740234	-1.59521484	-122.95898438	-78.44238281	+105.20507813	+5816	+15.64453125	-1.31835938	-4.93505859	+35.68359375	-44.38476563	-73.10302734	+3836
+1458240840.41010000	+16.72119141	-0.69433594	-1.48974609	+59.15039063	-60.86425781	-138.14208984	+5844	+17.01562500	+2.16210938	-1.67871094	-122.71728516	-78.81591797	+105.07324219	+5816	+15.63134766	-1.24804688	-5.01416016	+35.94726563	-44.20898438	-73.16894531	+3788
+1458240840.41430000	+16.71679688	-0.64599609	-1.52050781	+59.45800781	-60.73242188	-138.33984375	+5824	+17.01123047	+2.21044922	-1.71826172	-122.58544922	-78.99169922	+105.07324219	+5820	+15.62695313	-1.22167969	-5.04492188	+36.12304688	-44.12109375	-73.32275391	+3764
+1458240840.41849990	+16.71679688	-0.58886719	-1.53808594	+59.89746094	-60.62255859	-138.64746094	+5800	+17.00683594	+2.26318359	-1.74462891	-122.80517578	-79.12353516	+105.44677734	+5820	+15.62695313	-1.19091797	-5.07568359	+36.36474609	-44.01123047	-73.52050781	+3740
+1458240840.42260000	+16.71679688	-0.52734375	-1.55566406	+60.42480469	-60.53466797	-139.04296875	+5780	+17.00244141	+2.31591797	-1.76660156	-123.09082031	-79.23339844	+105.86425781	+5816	+15.61816406	-1.16015625	-5.10644531	+36.65039063	-43.87939453	-73.78417969	+3720
+1458240840.42680000	+16.71679688	-0.46582031	-1.56884766	+60.93017578	-60.46875000	-139.41650391	+5756	+16.99804688	+2.36865234	-1.78417969	-123.35449219	-79.34326172	+106.28173828	+5816	+15.61816406	-1.12939453	-5.14160156	+36.93603516	-43.74755859	-74.06982422	+3700
+1458240840.43100000	+16.71240234	-0.39990234	-1.57324219	+61.47949219	-60.40283203	-139.81201172	+5732	+16.99365234	+2.42578125	-1.80615234	-123.59619141	-79.45312500	+106.67724609	+5812	+15.60937500	-1.09863281	-5.16796875	+37.26562500	-43.61572266	-74.35546875	+3680
+1458240840.43510010	+16.70800781	-0.33398438	-1.57324219	+62.18261719	-60.35888672	-140.38330078	+5708	+16.99365234	+2.48291016	-1.82812500	-123.88183594	-79.58496094	+107.11669922	+5812	+15.60058594	-1.06347656	-5.18994141	+37.66113281	-43.48388672	-74.77294922	+3664
+1458240840.44350000	+16.70800781	-0.19335938	-1.56884766	+63.58886719	-60.31494141	-141.48193359	+5660	+16.98486328	+2.59716797	-1.86328125	-124.76074219	-79.80468750	+108.32519531	+5804	+15.58740234	-1.00195313	-5.22070313	+38.38623047	-43.30810547	-75.54199219	+3632
+1458240840.44759990	+16.70800781	-0.11865234	-1.56445313	+64.31396484	-60.29296875	-142.05322266	+5636	+16.97607422	+2.65429688	-1.88085938	-125.20019531	-79.91455078	+108.94042969	+5800	+15.57861328	-0.96679688	-5.24267578	+38.75976563	-43.19824219	-75.93750000	+3624
+1458240840.45180010	+16.70800781	-0.05712891	-1.56445313	+64.95117188	-60.24902344	-142.60253906	+5608	+16.97167969	+2.71142578	-1.89843750	-125.68359375	-80.04638672	+109.62158203	+5796	+15.57421875	-0.93603516	-5.26464844	+39.11132813	-43.11035156	-76.28906250	+3612
+1458240840.45600010	+16.70361328	+0.00000000	-1.56884766	+65.50048828	-60.18310547	-143.04199219	+5580	+16.96289063	+2.76855469	-1.91601563	-126.14501953	-80.17822266	+110.25878906	+5792	+15.57421875	-0.90087891	-5.28222656	+39.44091797	-43.04443359	-76.64062500	+3604
+1458240840.46009990	+16.69921875	+0.05712891	-1.58203125	+65.93994141	-60.07324219	-143.41552734	+5556	+16.95410156	+2.82128906	-1.94238281	-126.56250000	-80.33203125	+110.83007813	+5788	+15.56982422	-0.86132813	-5.30419922	+39.77050781	-42.93457031	-76.90429688	+3600
+1458240840.46849990	+16.69042969	+0.15380859	-1.62597656	+66.55517578	-59.85351563	-143.92089844	+5500	+16.94091797	+2.90039063	-1.99072266	-127.57324219	-80.68359375	+111.99462891	+5776	+15.55224609	-0.79101563	-5.34375000	+40.25390625	-42.84667969	-77.27783203	+3588
+1458240840.47680000	+16.67724609	+0.22851563	-1.68750000	+66.95068359	-59.58984375	-144.29443359	+5444	+16.91894531	+2.97509766	-2.04785156	-128.58398438	-81.07910156	+113.09326172	+5772	+15.53906250	-0.71191406	-5.39208984	+40.60546875	-42.78076172	-77.47558594	+3572
+1458240840.48099990	+16.67285156	+0.25488281	-1.72265625	+67.03857422	-59.43603516	-144.42626953	+5416	+16.90576172	+3.00585938	-2.07421875	-129.26513672	-81.23291016	+113.81835938	+5768	+15.53906250	-0.67675781	-5.41406250	+40.73730469	-42.80273438	-77.56347656	+3560
+1458240840.48930000	+16.65966797	+0.30322266	-1.81054688	+66.95068359	-59.06250000	-144.40429688	+5360	+16.88378906	+3.06298828	-2.13134766	-130.47363281	-81.65039063	+115.04882813	+5764	+15.53466797	-0.60205078	-5.47998047	+40.93505859	-42.75878906	-77.47558594	+3536
+1458240840.49340010	+16.64648438	+0.32519531	-1.85888672	+66.88476563	-58.86474609	-144.40429688	+5332	+16.87500000	+3.08935547	-2.15771484	-131.15478516	-81.82617188	+115.72998047	+5764	+15.53027344	-0.56250000	-5.50195313	+41.04492188	-42.78076172	-77.45361328	+3520
+1458240840.50180010	+16.62451172	+0.36914063	-1.95117188	+66.73095703	-58.46923828	-144.31640625	+5280	+16.84863281	+3.13769531	-2.21044922	-132.45117188	-82.24365234	+117.00439453	+5760	+15.52148438	-0.49218750	-5.54589844	+41.22070313	-42.80273438	-77.40966797	+3484
+1458240840.50589990	+16.61132813	+0.39111328	-1.99072266	+66.73095703	-58.31542969	-144.36035156	+5256	+16.83544922	+3.15527344	-2.23242188	-133.37402344	-82.39746094	+117.88330078	+5760	+15.51708984	-0.45263672	-5.56787109	+41.28662109	-42.82470703	-77.36572266	+3464
+1458240840.51009990	+16.60253906	+0.41308594	-2.02148438	+66.77490234	-58.18359375	-144.47021484	+5236	+16.82226563	+3.17724609	-2.25000000	-134.29687500	-82.55126953	+118.78417969	+5760	+15.51269531	-0.41748047	-5.58984375	+41.37451172	-42.86865234	-77.36572266	+3440
+1458240840.51430010	+16.58935547	+0.44824219	-2.05224609	+66.88476563	-58.05175781	-144.58007813	+5216	+16.80908203	+3.21240234	-2.26757813	-135.13183594	-82.68310547	+119.68505859	+5764	+15.51269531	-0.38671875	-5.61181641	+41.48437500	-42.89062500	-77.38769531	+3416
+1458240840.51840000	+16.58056641	+0.47900391	-2.07421875	+67.06054688	-57.91992188	-144.77783203	+5196	+16.80029297	+3.25195313	-2.28076172	-136.18652344	-82.77099609	+120.78369141	+5764	+15.50830078	-0.34716797	-5.62500000	+41.63818359	-42.91259766	-77.47558594	+3392
+1458240840.52259990	+16.56738281	+0.51416016	-2.10058594	+67.21435547	-57.81005859	-144.93164063	+5180	+16.79150391	+3.28710938	-2.29394531	-137.15332031	-82.90283203	+121.77246094	+5764	+15.50390625	-0.31640625	-5.63818359	+41.79199219	-42.93457031	-77.58544922	+3364
+1458240840.52679990	+16.55859375	+0.56250000	-2.12255859	+67.43408203	-57.67822266	-145.06347656	+5164	+16.77832031	+3.32666016	-2.30712891	-137.94433594	-83.03466797	+122.65136719	+5768	+15.50390625	-0.28564453	-5.64697266	+41.98974609	-42.95654297	-77.71728516	+3336
+1458240840.53510000	+16.53662109	+0.66357422	-2.11816406	+68.35693359	-57.63427734	-145.85449219	+5132	+16.76074219	+3.41455078	-2.31152344	-140.14160156	-83.16650391	+125.04638672	+5768	+15.49072266	-0.21533203	-5.66455078	+42.49511719	-42.93457031	-78.11279297	+3288
+1458240840.53930000	+16.52783203	+0.72509766	-2.10937500	+68.88427734	-57.63427734	-146.31591797	+5116	+16.74755859	+3.46728516	-2.31152344	-141.10839844	-83.21044922	+126.14501953	+5768	+15.48632813	-0.18457031	-5.66455078	+42.78076172	-42.93457031	-78.39843750	+3268
+1458240840.54340000	+16.51904297	+0.78222656	-2.09179688	+69.45556641	-57.65625000	-146.79931641	+5104	+16.74316406	+3.52001953	-2.30712891	-142.22900391	-83.21044922	+127.37548828	+5772	+15.48193359	-0.14941406	-5.66015625	+43.11035156	-42.93457031	-78.72802734	+3244
+1458240840.54760000	+16.51464844	+0.84375000	-2.07861328	+70.02685547	-57.65625000	-147.26074219	+5092	+16.73437500	+3.56835938	-2.30273438	-143.26171875	-83.23242188	+128.56201172	+5772	+15.47753906	-0.11865234	-5.65576172	+43.46191406	-42.95654297	-79.07958984	+3224
+1458240840.55180000	+16.50585938	+0.90966797	-2.06542969	+70.62011719	-57.67822266	-147.74414063	+5080	+16.72558594	+3.62548828	-2.29833984	-144.33837891	-83.23242188	+129.81445313	+5776	+15.47753906	-0.08789063	-5.65136719	+43.81347656	-42.95654297	-79.47509766	+3204
+1458240840.55590010	+16.50146484	+0.97119141	-2.04345703	+71.30126953	-57.70019531	-148.31542969	+5068	+16.71679688	+3.68261719	-2.28515625	-145.45898438	-83.21044922	+131.11083984	+5776	+15.47314453	-0.05712891	-5.64697266	+44.18701172	-42.95654297	-79.84863281	+3192
+1458240840.56010010	+16.49707031	+1.03710938	-2.02148438	+71.96044922	-57.72216797	-148.84277344	+5056	+16.70800781	+3.74414063	-2.27636719	-146.44775391	-83.18847656	+132.29736328	+5780	+15.47314453	-0.01318359	-5.63818359	+44.64843750	-42.91259766	-80.33203125	+3184
+1458240840.56419990	+16.49267578	+1.09423828	-1.99951172	+72.53173828	-57.74414063	-149.32617188	+5040	+16.70361328	+3.79248047	-2.27197266	-147.37060547	-83.18847656	+133.37402344	+5776	+15.46435547	+0.01757813	-5.63378906	+45.00000000	-42.89062500	-80.66162109	+3176
+1458240840.57259990	+16.47509766	+1.20410156	-1.96435547	+73.60839844	-57.78808594	-150.24902344	+5012	+16.68603516	+3.88037109	-2.25000000	-149.15039063	-83.12255859	+135.41748047	+5776	+15.45996094	+0.08349609	-5.62060547	+45.61523438	-42.91259766	-81.23291016	+3172
+1458240840.57670000	+16.47070313	+1.24365234	-1.94677734	+74.04785156	-57.81005859	-150.66650391	+4996	+16.67724609	+3.92431641	-2.24121094	-150.13916016	-83.07861328	+136.53808594	+5776	+15.45556641	+0.11425781	-5.61181641	+45.87890625	-42.91259766	-81.47460938	+3172
+1458240840.58509990	+16.46191406	+1.32275391	-1.94238281	+74.66308594	-57.76611328	-151.21582031	+4956	+16.65966797	+4.00781250	-2.22363281	-151.72119141	-83.03466797	+138.33984375	+5772	+15.46435547	+0.17578125	-5.60742188	+46.29638672	-43.00048828	-81.87011719	+3176
+1458240840.58920000	+16.45312500	+1.34912109	-1.94677734	+74.83886719	-57.72216797	-151.41357422	+4936	+16.65087891	+4.02978516	-2.21923828	-152.55615234	-83.01269531	+139.21875000	+5768	+15.46435547	+0.21093750	-5.61181641	+46.45019531	-43.02246094	-81.93603516	+3176
+1458240840.59340000	+16.44873047	+1.37548828	-1.94677734	+74.99267578	-57.65625000	-151.61132813	+4916	+16.63769531	+4.05615234	-2.21923828	-153.32519531	-83.03466797	+140.03173828	+5760	+15.46435547	+0.24169922	-5.61621094	+46.56005859	-43.06640625	-81.97998047	+3176
+1458240840.60170010	+16.43115234	+1.40625000	-1.96875000	+75.08056641	-57.52441406	-151.78710938	+4884	+16.61132813	+4.10009766	-2.22802734	-154.59960938	-83.10058594	+141.41601563	+5756	+15.45556641	+0.31201172	-5.63818359	+46.66992188	-43.08837891	-81.78222656	+3172
+1458240840.61010000	+16.41796875	+1.42382813	-2.00830078	+74.90478516	-57.37060547	-151.69921875	+4860	+16.59375000	+4.13085938	-2.23242188	-155.52246094	-83.16650391	+142.36083984	+5752	+15.45996094	+0.37792969	-5.65576172	+46.66992188	-43.24218750	-81.56250000	+3156
+1458240840.61840010	+16.40039063	+1.44580078	-2.04785156	+74.68505859	-57.21679688	-151.58935547	+4844	+16.56738281	+4.16162109	-2.24121094	-156.48925781	-83.21044922	+143.34960938	+5756	+15.45996094	+0.43945313	-5.67333984	+46.66992188	-43.39599609	-81.34277344	+3128
+1458240840.62260010	+16.39599609	+1.45458984	-2.06542969	+74.61914063	-57.12890625	-151.54541016	+4836	+16.55859375	+4.17919922	-2.24560547	-156.79687500	-83.25439453	+143.70117188	+5760	+15.45996094	+0.47460938	-5.68212891	+46.66992188	-43.46191406	-81.18896484	+3112
+1458240840.63089990	+16.37841797	+1.47656250	-2.10058594	+74.46533203	-56.99707031	-151.47949219	+4828	+16.54101563	+4.21435547	-2.25878906	-157.28027344	-83.36425781	+144.22851563	+5764	+15.45996094	+0.54052734	-5.70410156	+46.64794922	-43.52783203	-80.88134766	+3072
+1458240840.63920000	+16.36083984	+1.50732422	-2.11816406	+74.44335938	-56.88720703	-151.45751953	+4828	+16.52783203	+4.24951172	-2.26318359	-157.56591797	-83.43017578	+144.58007813	+5776	+15.45556641	+0.59765625	-5.71289063	+46.71386719	-43.59375000	-80.77148438	+3028
+1458240840.64340000	+16.35644531	+1.52490234	-2.12255859	+74.50927734	-56.88720703	-151.50146484	+4828	+16.51904297	+4.27148438	-2.25878906	-157.60986328	-83.40820313	+144.68994141	+5784	+15.45117188	+0.62841797	-5.70849609	+46.82373047	-43.65966797	-80.77148438	+3004
+1458240840.65170000	+16.34765625	+1.57763672	-2.11816406	+74.77294922	-56.88720703	-151.67724609	+4828	+16.51464844	+4.32421875	-2.24560547	-157.52197266	-83.38623047	+144.75585938	+5804	+15.45996094	+0.67236328	-5.69091797	+47.08740234	-43.74755859	-81.01318359	+2968
+1458240840.65590000	+16.34326172	+1.60839844	-2.10498047	+75.05859375	-56.90917969	-151.89697266	+4836	+16.51464844	+4.35498047	-2.23242188	-157.47802734	-83.32031250	+144.79980469	+5812	+15.46435547	+0.69433594	-5.68212891	+47.28515625	-43.74755859	-81.16699219	+2952
+1458240840.66000010	+16.33886719	+1.64355469	-2.08740234	+75.36621094	-56.95312500	-152.13867188	+4840	+16.51464844	+4.38574219	-2.21923828	-157.43408203	-83.27636719	+144.84375000	+5820	+15.45996094	+0.71191406	-5.67333984	+47.46093750	-43.72558594	-81.32080078	+2940
+1458240840.66420010	+16.33447266	+1.67871094	-2.06542969	+75.69580078	-56.99707031	-152.40234375	+4844	+16.51464844	+4.41650391	-2.20166016	-157.30224609	-83.23242188	+144.79980469	+5832	+15.46435547	+0.73388672	-5.66455078	+47.63671875	-43.72558594	-81.49658203	+2928
+1458240840.66840000	+16.33007813	+1.71386719	-2.04345703	+76.04736328	-57.08496094	-152.68798828	+4848	+16.51904297	+4.44726563	-2.18408203	-157.14843750	-83.16650391	+144.73388672	+5840	+15.46435547	+0.75146484	-5.65136719	+47.85644531	-43.70361328	-81.69433594	+2924
+1458240840.67670010	+16.32568359	+1.77978516	-1.98632813	+76.81640625	-57.23876953	-153.30322266	+4856	+16.51904297	+4.50439453	-2.14013672	-156.88476563	-82.99072266	+144.64599609	+5856	+15.46435547	+0.78662109	-5.61181641	+48.31787109	-43.72558594	-82.17773438	+2932
+1458240840.68090010	+16.33007813	+1.81933594	-1.95996094	+77.23388672	-57.32666016	-153.63281250	+4860	+16.52343750	+4.53076172	-2.11816406	-156.77490234	-82.90283203	+144.60205078	+5864	+15.46875000	+0.79980469	-5.59423828	+48.53759766	-43.76953125	-82.46337891	+2940
+1458240840.68499990	+16.33007813	+1.85449219	-1.92919922	+77.65136719	-57.41455078	-153.96240234	+4860	+16.52783203	+4.56152344	-2.09619141	-156.59912109	-82.81494141	+144.51416016	+5872	+15.47753906	+0.82177734	-5.57666016	+48.73535156	-43.76953125	-82.68310547	+2948
+1458240840.68919990	+16.33007813	+1.88964844	-1.90283203	+78.04687500	-57.50244141	-154.29199219	+4860	+16.53222656	+4.58789063	-2.07421875	-156.48925781	-82.74902344	+144.47021484	+5876	+15.47753906	+0.83496094	-5.56347656	+48.91113281	-43.76953125	-82.85888672	+2960
+1458240840.69339990	+16.33007813	+1.92041016	-1.87207031	+78.39843750	-57.56835938	-154.62158203	+4860	+16.53662109	+4.60986328	-2.05224609	-156.40136719	-82.68310547	+144.42626953	+5880	+15.48193359	+0.84375000	-5.55029297	+49.04296875	-43.76953125	-83.01269531	+2972
+1458240840.69750000	+16.33007813	+1.94677734	-1.85009766	+78.72802734	-57.65625000	-154.88525391	+4856	+16.53662109	+4.62744141	-2.03466797	-156.33544922	-82.61718750	+144.40429688	+5884	+15.48632813	+0.85693359	-5.54150391	+49.17480469	-43.76953125	-83.10058594	+2984
+1458240840.70170000	+16.33007813	+1.96875000	-1.82373047	+79.01367188	-57.72216797	-155.17089844	+4852	+16.53662109	+4.64062500	-2.01269531	-156.26953125	-82.57324219	+144.36035156	+5884	+15.48193359	+0.87451172	-5.53271484	+49.24072266	-43.79150391	-83.10058594	+2996
+1458240840.71000000	+16.33007813	+1.99951172	-1.80175781	+79.32128906	-57.83203125	-155.47851563	+4840	+16.53222656	+4.66259766	-1.99072266	-156.02783203	-82.52929688	+144.11865234	+5888	+15.49072266	+0.90087891	-5.52392578	+49.24072266	-43.90136719	-83.05664063	+3020
+1458240840.71420000	+16.33447266	+2.00830078	-1.79296875	+79.40917969	-57.85400391	-155.56640625	+4828	+16.53222656	+4.66699219	-1.98193359	-155.98388672	-82.52929688	+144.05273438	+5888	+15.49072266	+0.91406250	-5.51953125	+49.21875000	-43.96728516	-82.96875000	+3028
+1458240840.71830010	+16.33447266	+2.01708984	-1.79296875	+79.45312500	-57.89794922	-155.65429688	+4820	+16.52783203	+4.66699219	-1.97314453	-155.93994141	-82.52929688	+143.98681641	+5888	+15.49511719	+0.92724609	-5.51953125	+49.15283203	-44.03320313	-82.85888672	+3036
+1458240840.72250010	+16.33007813	+2.02148438	-1.79296875	+79.45312500	-57.91992188	-155.67626953	+4812	+16.52343750	+4.66699219	-1.96875000	-155.89599609	-82.55126953	+143.89892578	+5888	+15.49511719	+0.93603516	-5.52392578	+49.10888672	-44.07714844	-82.72705078	+3040
+1458240840.72670010	+16.33007813	+2.02148438	-1.79296875	+79.40917969	-57.91992188	-155.67626953	+4804	+16.51904297	+4.66699219	-1.96435547	-155.80810547	-82.57324219	+143.78906250	+5892	+15.49951172	+0.94921875	-5.53271484	+48.99902344	-44.12109375	-82.55126953	+3040
+1458240840.73499990	+16.32568359	+2.01269531	-1.80615234	+79.23339844	-57.94189453	-155.58837891	+4796	+16.50146484	+4.66259766	-1.95996094	-155.54443359	-82.63916016	+143.45947266	+5896	+15.49951172	+0.97558594	-5.54150391	+48.80126953	-44.23095703	-82.15576172	+3040
+1458240840.73920010	+16.32568359	+2.00830078	-1.81494141	+79.10156250	-57.96386719	-155.52246094	+4796	+16.49267578	+4.66259766	-1.95996094	-155.34667969	-82.66113281	+143.23974609	+5900	+15.49951172	+0.98876953	-5.55029297	+48.69140625	-44.29687500	-81.95800781	+3032
+1458240840.74749990	+16.32128906	+1.99951172	-1.83691406	+78.85986328	-57.98583984	-155.39062500	+4796	+16.47949219	+4.65380859	-1.95556641	-154.92919922	-82.70507813	+142.77832031	+5916	+15.50390625	+1.01953125	-5.55908203	+48.40576172	-44.45068359	-81.45263672	+3020
+1458240840.75169990	+16.32128906	+1.99511719	-1.84570313	+78.75000000	-57.98583984	-155.32470703	+4796	+16.47070313	+4.65380859	-1.95556641	-154.66552734	-82.70507813	+142.51464844	+5924	+15.50390625	+1.03271484	-5.56787109	+48.25195313	-44.53857422	-81.21093750	+3008
+1458240840.75580000	+16.31689453	+1.99511719	-1.85449219	+78.64013672	-58.00781250	-155.25878906	+4796	+16.46630859	+4.65380859	-1.95117188	-154.35791016	-82.70507813	+142.20703125	+5932	+15.50830078	+1.04589844	-5.57226563	+48.14208984	-44.60449219	-80.99121094	+2996
+1458240840.76000000	+16.31689453	+1.99072266	-1.85888672	+78.57421875	-58.02978516	-155.21484375	+4800	+16.46191406	+4.65820313	-1.94677734	-154.02832031	-82.70507813	+141.89941406	+5940	+15.50830078	+1.06347656	-5.57226563	+48.03222656	-44.67041016	-80.74951172	+2984
+1458240840.76420000	+16.31689453	+1.99072266	-1.86328125	+78.50830078	-58.05175781	-155.17089844	+4804	+16.45751953	+4.66259766	-1.93798828	-153.61083984	-82.68310547	+141.50390625	+5952	+15.51269531	+1.08105469	-5.57666016	+47.94433594	-44.73632813	-80.57373047	+2968
+1458240840.77250000	+16.31250000	+1.99511719	-1.86328125	+78.46435547	-58.11767578	-155.17089844	+4808	+16.45312500	+4.67138672	-1.92041016	-152.70996094	-82.61718750	+140.69091797	+5972	+15.51269531	+1.10302734	-5.56787109	+47.92236328	-44.78027344	-80.41992188	+2948
+1458240840.77670000	+16.31250000	+1.99951172	-1.86328125	+78.50830078	-58.16162109	-155.19287109	+4812	+16.44873047	+4.68017578	-1.91162109	-152.22656250	-82.57324219	+140.27343750	+5984	+15.51269531	+1.11181641	-5.55908203	+47.94433594	-44.80224609	-80.44189453	+2940
+1458240840.78080010	+16.31689453	+2.00830078	-1.85449219	+78.57421875	-58.22753906	-155.28076172	+4816	+16.45312500	+4.68457031	-1.89404297	-151.72119141	-82.50732422	+139.81201172	+5996	+15.51708984	+1.11621094	-5.54589844	+48.01025391	-44.82421875	-80.52978516	+2936
+1458240840.78500010	+16.31689453	+2.01708984	-1.84570313	+78.68408203	-58.29345703	-155.34667969	+4820	+16.45312500	+4.69775391	-1.88085938	-151.14990234	-82.44140625	+139.30664063	+6008	+15.51708984	+1.12060547	-5.53271484	+48.07617188	-44.82421875	-80.59570313	+2936
+1458240840.78920010	+16.31689453	+2.02587891	-1.83691406	+78.79394531	-58.33740234	-155.45654297	+4824	+16.45312500	+4.70654297	-1.86328125	-150.55664063	-82.35351563	+138.80126953	+6016	+15.52148438	+1.12500000	-5.52392578	+48.16406250	-44.84619141	-80.68359375	+2936
+1458240840.79749990	+16.32128906	+2.04785156	-1.81054688	+79.10156250	-58.46923828	-155.67626953	+4832	+16.46191406	+4.73730469	-1.81933594	-149.12841797	-82.13378906	+137.59277344	+6036	+15.53027344	+1.13378906	-5.50195313	+48.33984375	-44.82421875	-80.88134766	+2948
+1458240840.80160000	+16.32128906	+2.06103516	-1.79736328	+79.27734375	-58.53515625	-155.80810547	+4836	+16.46630859	+4.75488281	-1.79736328	-148.40332031	-82.02392578	+136.97753906	+6048	+15.53466797	+1.13818359	-5.48876953	+48.42773438	-44.82421875	-80.96923828	+2956
+1458240840.80999990	+16.33007813	+2.08300781	-1.76660156	+79.62890625	-58.66699219	-156.09375000	+4840	+16.47949219	+4.78564453	-1.74902344	-146.93115234	-81.76025391	+135.70312500	+6064	+15.53906250	+1.14697266	-5.46240234	+48.60351563	-44.82421875	-81.16699219	+2984
+1458240840.81410000	+16.33007813	+2.09179688	-1.75341797	+79.82666016	-58.73291016	-156.22558594	+4844	+16.48388672	+4.79882813	-1.72705078	-146.29394531	-81.65039063	+135.15380859	+6068	+15.54345703	+1.15136719	-5.44921875	+48.69140625	-44.84619141	-81.25488281	+3000
+1458240840.81830000	+16.33447266	+2.10498047	-1.74023438	+80.00244141	-58.79882813	-156.35742188	+4844	+16.48828125	+4.80761719	-1.70947266	-145.70068359	-81.54052734	+134.62646484	+6076	+15.54785156	+1.15576172	-5.44042969	+48.75732422	-44.86816406	-81.34277344	+3020
+1458240840.82250000	+16.33447266	+2.11376953	-1.73144531	+80.15625000	-58.84277344	-156.46728516	+4844	+16.49267578	+4.81640625	-1.69628906	-145.12939453	-81.47460938	+134.09912109	+6080	+15.55664063	+1.16015625	-5.43164063	+48.80126953	-44.89013672	-81.36474609	+3036
+1458240840.82660010	+16.33886719	+2.12255859	-1.72265625	+80.31005859	-58.88671875	-156.55517578	+4844	+16.49267578	+4.82080078	-1.68310547	-144.64599609	-81.38671875	+133.65966797	+6084	+15.56103516	+1.16894531	-5.42285156	+48.80126953	-44.91210938	-81.32080078	+3056
+1458240840.83500000	+16.33886719	+2.13134766	-1.70947266	+80.50781250	-58.95263672	-156.68701172	+4844	+16.49267578	+4.82519531	-1.67871094	-143.89892578	-81.34277344	+132.93457031	+6088	+15.56542969	+1.18212891	-5.42724609	+48.71337891	-44.97802734	-81.07910156	+3088
+1458240840.83909990	+16.34326172	+2.13574219	-1.70507813	+80.59570313	-58.97460938	-156.73095703	+4840	+16.48828125	+4.82080078	-1.67871094	-143.61328125	-81.32080078	+132.62695313	+6092	+15.56542969	+1.19091797	-5.43164063	+48.60351563	-45.02197266	-80.92529297	+3100
+1458240840.84330010	+16.34326172	+2.13574219	-1.70507813	+80.63964844	-58.99658203	-156.75292969	+4840	+16.48388672	+4.81201172	-1.68310547	-143.28369141	-81.34277344	+132.27539063	+6096	+15.56982422	+1.19531250	-5.44042969	+48.49365234	-45.06591797	-80.70556641	+3112
+1458240840.84750010	+16.34326172	+2.13574219	-1.70947266	+80.68359375	-58.99658203	-156.75292969	+4840	+16.48388672	+4.80761719	-1.68750000	-142.99804688	-81.34277344	+131.94580078	+6100	+15.56982422	+1.19970703	-5.44921875	+48.33984375	-45.10986328	-80.48583984	+3120
+1458240840.85159990	+16.34326172	+2.13574219	-1.70947266	+80.68359375	-58.99658203	-156.73095703	+4840	+16.47949219	+4.79882813	-1.69628906	-142.71240234	-81.36474609	+131.63818359	+6108	+15.57421875	+1.20849609	-5.45800781	+48.20800781	-45.17578125	-80.26611328	+3124
+1458240840.85579990	+16.34765625	+2.13134766	-1.71826172	+80.68359375	-58.99658203	-156.70898438	+4840	+16.47509766	+4.79003906	-1.70068359	-142.44873047	-81.36474609	+131.33056641	+6112	+15.57861328	+1.21289063	-5.46679688	+48.05419922	-45.21972656	-80.02441406	+3128
+1458240840.86410000	+16.34765625	+2.12255859	-1.73583984	+80.59570313	-58.97460938	-156.59912109	+4844	+16.47070313	+4.77685547	-1.71826172	-141.98730469	-81.40869141	+130.82519531	+6128	+15.58740234	+1.22607422	-5.49755859	+47.65869141	-45.35156250	-79.40917969	+3116
+1458240840.86830000	+16.34765625	+2.11816406	-1.74462891	+80.52978516	-58.95263672	-156.53320313	+4852	+16.47070313	+4.76806641	-1.72705078	-141.72363281	-81.43066406	+130.53955078	+6136	+15.58740234	+1.23486328	-5.51513672	+47.50488281	-45.37353516	-79.12353516	+3108
+1458240840.87240000	+16.34765625	+2.10937500	-1.75781250	+80.46386719	-58.93066406	-156.44531250	+4856	+16.46630859	+4.75927734	-1.73144531	-141.45996094	-81.45263672	+130.23193359	+6140	+15.58300781	+1.23486328	-5.52832031	+47.32910156	-45.39550781	-78.88183594	+3096
+1458240840.87660000	+16.34765625	+2.10058594	-1.77099609	+80.37597656	-58.90869141	-156.37939453	+4864	+16.46630859	+4.75048828	-1.74023438	-141.15234375	-81.47460938	+129.92431641	+6148	+15.58740234	+1.23486328	-5.53710938	+47.24121094	-45.41748047	-78.75000000	+3084
+1458240840.88080000	+16.34765625	+2.09619141	-1.77978516	+80.35400391	-58.88671875	-156.35742188	+4868	+16.46630859	+4.74609375	-1.74462891	-140.88867188	-81.47460938	+129.63867188	+6152	+15.59179688	+1.23486328	-5.54150391	+47.19726563	-45.43945313	-78.70605469	+3068
+1458240840.88490010	+16.34765625	+2.09179688	-1.78857422	+80.33203125	-58.88671875	-156.35742188	+4872	+16.46630859	+4.73730469	-1.74902344	-140.62500000	-81.45263672	+129.35302734	+6156	+15.59179688	+1.23486328	-5.53710938	+47.19726563	-45.46142578	-78.72802734	+3056
+1458240840.88910010	+16.35205078	+2.08740234	-1.79296875	+80.35400391	-58.88671875	-156.35742188	+4880	+16.47070313	+4.73291016	-1.74902344	-140.31738281	-81.43066406	+129.06738281	+6160	+15.59619141	+1.23046875	-5.53710938	+47.24121094	-45.46142578	-78.81591797	+3044
+1458240840.89739990	+16.35205078	+2.09179688	-1.78857422	+80.46386719	-58.90869141	-156.44531250	+4884	+16.47509766	+4.73291016	-1.74023438	-139.72412109	-81.36474609	+128.54003906	+6168	+15.60058594	+1.22607422	-5.52832031	+47.37304688	-45.41748047	-78.99169922	+3020
+1458240840.90159990	+16.35644531	+2.09179688	-1.78417969	+80.52978516	-58.93066406	-156.53320313	+4888	+16.47949219	+4.73730469	-1.73583984	-139.39453125	-81.32080078	+128.27636719	+6168	+15.60058594	+1.22167969	-5.52392578	+47.46093750	-45.41748047	-79.10156250	+3016
+1458240840.90580010	+16.35644531	+2.10058594	-1.77539063	+80.61767578	-58.97460938	-156.62109375	+4892	+16.48388672	+4.73730469	-1.72705078	-139.08691406	-81.25488281	+128.03466797	+6168	+15.60058594	+1.22167969	-5.51953125	+47.54882813	-45.37353516	-79.23339844	+3008
+1458240840.90990000	+16.35644531	+2.10058594	-1.77099609	+80.68359375	-58.99658203	-156.66503906	+4892	+16.48828125	+4.74609375	-1.71386719	-138.66943359	-81.16699219	+127.72705078	+6172	+15.60058594	+1.21728516	-5.51953125	+47.59277344	-45.37353516	-79.29931641	+3008
+1458240840.91409990	+16.36083984	+2.10498047	-1.76220703	+80.74951172	-59.04052734	-156.73095703	+4896	+16.49267578	+4.75048828	-1.69628906	-138.29589844	-81.05712891	+127.50732422	+6172	+15.60058594	+1.21728516	-5.51513672	+47.65869141	-45.35156250	-79.38720703	+3004
+1458240840.92240000	+16.36083984	+2.11376953	-1.74902344	+80.85937500	-59.10644531	-156.86279297	+4900	+16.50585938	+4.77685547	-1.66113281	-137.50488281	-80.85937500	+127.11181641	+6168	+15.60058594	+1.21289063	-5.50195313	+47.87841797	-45.30761719	-79.69482422	+3008
+1458240840.92660000	+16.36083984	+2.11816406	-1.74462891	+80.88134766	-59.12841797	-156.88476563	+4900	+16.51025391	+4.79003906	-1.64355469	-137.13134766	-80.79345703	+126.97998047	+6168	+15.60058594	+1.20849609	-5.49316406	+48.01025391	-45.28564453	-79.89257813	+3012
+1458240840.93080000	+16.36083984	+2.12255859	-1.74023438	+80.90332031	-59.17236328	-156.92871094	+4900	+16.51025391	+4.80322266	-1.63037109	-136.77978516	-80.74951172	+126.87011719	+6164	+15.60058594	+1.20849609	-5.48876953	+48.12011719	-45.24169922	-80.06835938	+3020
+1458240840.93490000	+16.36523438	+2.12695313	-1.73144531	+80.92529297	-59.21630859	-156.95068359	+4900	+16.51025391	+4.82080078	-1.62158203	-136.27441406	-80.74951172	+126.69433594	+6160	+15.59619141	+1.19970703	-5.47558594	+48.42773438	-45.13183594	-80.46386719	+3032
+1458240840.93910000	+16.36523438	+2.13134766	-1.72265625	+80.90332031	-59.26025391	-156.97265625	+4900	+16.51025391	+4.82519531	-1.61718750	-135.96679688	-80.79345703	+126.62841797	+6152	+15.59179688	+1.19531250	-5.46679688	+48.62548828	-45.06591797	-80.72753906	+3048
+1458240840.94330000	+16.36523438	+2.13574219	-1.71386719	+80.85937500	-59.32617188	-156.95068359	+4896	+16.50585938	+4.82958984	-1.62158203	-135.81298828	-80.85937500	+126.69433594	+6148	+15.59179688	+1.19531250	-5.46240234	+48.73535156	-45.02197266	-80.90332031	+3064
+1458240840.94740010	+16.36523438	+2.14013672	-1.70068359	+80.61767578	-59.50195313	-156.86279297	+4900	+16.49707031	+4.82958984	-1.63037109	-135.52734375	-81.03515625	+126.67236328	+6144	+15.59179688	+1.19531250	-5.46679688	+48.82324219	-44.97802734	-80.99121094	+3080
+1458240840.95569990	+16.36523438	+2.14013672	-1.68310547	+79.89257813	-59.80957031	-156.42333984	+4896	+16.48388672	+4.82519531	-1.65673828	-135.65917969	-81.38671875	+127.19970703	+6140	+15.59179688	+1.19091797	-5.47558594	+48.84521484	-44.91210938	-81.01318359	+3104
+1458240840.95989990	+16.36523438	+2.12255859	-1.68750000	+78.75000000	-60.05126953	-155.65429688	+4896	+16.47509766	+4.82080078	-1.67431641	-135.68115234	-81.69433594	+127.41943359	+6140	+15.59179688	+1.19531250	-5.47998047	+48.82324219	-44.89013672	-80.96923828	+3116
+1458240840.96409990	+16.36523438	+2.10937500	-1.70507813	+77.65136719	-60.22705078	-154.84130859	+4900	+16.46630859	+4.81201172	-1.70068359	-135.76904297	-82.02392578	+127.66113281	+6140	+15.59179688	+1.19531250	-5.48876953	+48.80126953	-44.86816406	-80.90332031	+3120
+1458240840.97240000	+16.36083984	+2.06103516	-1.75341797	+75.16845703	-60.46875000	-153.03955078	+4916	+16.45312500	+4.78564453	-1.73583984	-136.99951172	-82.72705078	+129.17724609	+6148	+15.59179688	+1.19531250	-5.49755859	+48.73535156	-44.82421875	-80.79345703	+3128
+1458240840.97659990	+16.36083984	+2.03466797	-1.77978516	+74.00390625	-60.53466797	-152.18261719	+4924	+16.44433594	+4.77685547	-1.76220703	-137.70263672	-83.18847656	+129.99023438	+6156	+15.59179688	+1.19531250	-5.50195313	+48.71337891	-44.82421875	-80.77148438	+3132
+1458240840.98070000	+16.36083984	+2.01269531	-1.79736328	+73.03710938	-60.60058594	-151.47949219	+4932	+16.44433594	+4.76806641	-1.76660156	-139.48242188	-83.49609375	+131.90185547	+6156	+15.59179688	+1.19531250	-5.50634766	+48.69140625	-44.80224609	-80.74951172	+3132
+1458240840.98490000	+16.36083984	+1.99072266	-1.81933594	+72.00439453	-60.66650391	-150.71044922	+4944	+16.43994141	+4.75488281	-1.78857422	-141.21826172	-84.08935547	+133.72558594	+6164	+15.59179688	+1.19091797	-5.50634766	+48.69140625	-44.80224609	-80.72753906	+3132
+1458240840.98910000	+16.36083984	+1.98193359	-1.83691406	+71.08154297	-60.71044922	-149.98535156	+4952	+16.43994141	+4.75488281	-1.81494141	-143.23974609	-84.66064453	+135.87890625	+6168	+15.59179688	+1.19091797	-5.50634766	+48.66943359	-44.80224609	-80.72753906	+3128
+1458240840.99320010	+16.36083984	+1.97314453	-1.84570313	+70.29052734	-60.77636719	-149.37011719	+4956	+16.44433594	+4.75488281	-1.80615234	-147.01904297	-85.01220703	+139.79003906	+6168	+15.59179688	+1.19091797	-5.51074219	+48.66943359	-44.78027344	-80.72753906	+3128
+1458240841.00160000	+16.36523438	+1.96875000	-1.84570313	+68.88427734	-60.99609375	-148.22753906	+4960	+16.44433594	+4.75488281	-1.83251953	-156.53320313	-86.24267578	+149.43603516	+6172	+15.59179688	+1.18212891	-5.51074219	+48.69140625	-44.71435547	-80.77148438	+3120
+1458240841.00570010	+16.36523438	+1.97314453	-1.83251953	+68.37890625	-61.17187500	-147.81005859	+4964	+16.45312500	+4.76367188	-1.81494141	-164.31152344	-86.57226563	+157.34619141	+6176	+15.59179688	+1.17773438	-5.51074219	+48.73535156	-44.67041016	-80.81542969	+3116
+1458240841.00990010	+16.36962891	+1.99072266	-1.80615234	+67.91748047	-61.36962891	-147.37060547	+4968	+16.46191406	+4.76806641	-1.81933594	-175.20996094	-87.07763672	+168.31054688	+6176	+15.59179688	+1.16015625	-5.51074219	+48.84521484	-44.58251953	-80.99121094	+3108
+1458240841.01819990	+16.37402344	+2.01269531	-1.75781250	+66.99462891	-61.83105469	-146.44775391	+4972	+16.48388672	+4.80322266	-1.79736328	+154.35791016	-87.38525391	-161.03759766	+6184	+15.59179688	+1.13378906	-5.49316406	+49.17480469	-44.38476563	-81.49658203	+3100
+1458240841.02239990	+16.37402344	+2.03027344	-1.73583984	+66.48925781	-62.07275391	-145.83251953	+4972	+16.49267578	+4.82080078	-1.79736328	+135.02197266	-87.27539063	-141.61376953	+6184	+15.59179688	+1.10302734	-5.47119141	+49.54833984	-44.20898438	-82.06787109	+3104
+1458240841.03070000	+16.37402344	+2.05664063	-1.69189453	+65.28076172	-62.57812500	-144.47021484	+4964	+16.51464844	+4.84716797	-1.78857422	+107.64404297	-86.35253906	-114.06005859	+6184	+15.58300781	+1.06347656	-5.43603516	+50.16357422	-43.90136719	-82.92480469	+3108
+1458240841.03490000	+16.36962891	+2.07861328	-1.66992188	+64.68750000	-62.90771484	-143.67919922	+4960	+16.51904297	+4.86914063	-1.78417969	+98.02001953	-85.64941406	-104.30419922	+6184	+15.57421875	+1.03710938	-5.41406250	+50.60302734	-43.68164063	-83.49609375	+3116
+1458240841.03900000	+16.36962891	+2.08740234	-1.64355469	+63.96240234	-63.21533203	-142.86621094	+4948	+16.52343750	+4.88671875	-1.78857422	+90.96679688	-84.85839844	-97.16308594	+6184	+15.56103516	+1.01953125	-5.39648438	+50.86669922	-43.54980469	-83.82568359	+3128
+1458240841.04320000	+16.36962891	+2.08740234	-1.63037109	+63.06152344	-63.54492188	-141.85546875	+4936	+16.53662109	+4.89990234	-1.77978516	+86.68212891	-84.00146484	-92.81250000	+6184	+15.55224609	+1.00634766	-5.38330078	+51.04248047	-43.46191406	-84.08935547	+3140
+1458240841.05150010	+16.36962891	+2.08300781	-1.62158203	+60.73242188	-64.13818359	-139.26269531	+4908	+16.55419922	+4.93066406	-1.80175781	+78.64013672	-81.97998047	-84.61669922	+6188	+15.53906250	+0.98437500	-5.37011719	+51.37207031	-43.30810547	-84.39697266	+3164
+1458240841.05570010	+16.36962891	+2.06982422	-1.63037109	+59.32617188	-64.40185547	-137.76855469	+4896	+16.56298828	+4.93505859	-1.81054688	+76.06933594	-80.88134766	-82.04589844	+6188	+15.53027344	+0.97119141	-5.37011719	+51.41601563	-43.22021484	-84.46289063	+3176
+1458240841.05990000	+16.36962891	+2.04785156	-1.64794922	+57.54638672	-64.64355469	-135.94482422	+4884	+16.56738281	+4.94824219	-1.84130859	+73.36669922	-79.69482422	-79.23339844	+6192	+15.52587891	+0.96679688	-5.38330078	+51.43798828	-43.13232422	-84.35302734	+3184
+1458240841.06399990	+16.36962891	+2.01708984	-1.66552734	+55.70068359	-64.86328125	-134.12109375	+4880	+16.56738281	+4.95263672	-1.87207031	+71.05957031	-78.46435547	-76.88232422	+6196	+15.51269531	+0.95800781	-5.40087891	+51.39404297	-43.02246094	-84.17724609	+3192
+1458240841.06820010	+16.36962891	+1.98193359	-1.69628906	+53.72314453	-65.06103516	-132.18750000	+4876	+16.57617188	+4.95263672	-1.91162109	+69.25781250	-77.18994141	-75.05859375	+6204	+15.50390625	+0.94482422	-5.41845703	+51.26220703	-42.95654297	-83.95751953	+3200
+1458240841.07649990	+16.36523438	+1.90283203	-1.75781250	+49.52636719	-65.32470703	-128.07861328	+4872	+16.58056641	+4.95263672	-1.99511719	+66.26953125	-74.53125000	-71.98242188	+6224	+15.48193359	+0.92285156	-5.44921875	+51.04248047	-42.89062500	-83.51806641	+3204
+1458240841.08069990	+16.36523438	+1.86328125	-1.79296875	+47.30712891	-65.41259766	-125.94726563	+4872	+16.58935547	+4.94824219	-2.03906250	+65.10498047	-73.14697266	-70.83984375	+6236	+15.47314453	+0.90966797	-5.47119141	+50.91064453	-42.84667969	-83.27636719	+3200
+1458240841.08900000	+16.36523438	+1.77539063	-1.87646484	+42.60498047	-65.36865234	-121.46484375	+4876	+16.59814453	+4.94384766	-2.14892578	+63.10546875	-70.26855469	-68.75244141	+6260	+15.45556641	+0.88769531	-5.51953125	+50.58105469	-42.75878906	-82.61718750	+3180
+1458240841.09740000	+16.36083984	+1.69189453	-1.95117188	+38.10058594	-65.23681641	-117.15820313	+4880	+16.60253906	+4.93945313	-2.26318359	+61.58935547	-67.36816406	-67.17041016	+6284	+15.42480469	+0.85253906	-5.57226563	+50.18554688	-42.56103516	-81.89208984	+3148
+1458240841.10150000	+16.35644531	+1.65673828	-1.98632813	+35.96923828	-65.10498047	-115.04882813	+4884	+16.60253906	+4.93505859	-2.31591797	+61.01806641	-65.96191406	-66.53320313	+6296	+15.41162109	+0.83056641	-5.59423828	+50.00976563	-42.47314453	-81.60644531	+3128
+1458240841.10570000	+16.35205078	+1.63037109	-2.01269531	+34.01367188	-64.99511719	-113.13720703	+4884	+16.60693359	+4.93066406	-2.37744141	+60.35888672	-64.53369141	-65.85205078	+6308	+15.39404297	+0.81738281	-5.61181641	+49.89990234	-42.36328125	-81.36474609	+3104
+1458240841.11400010	+16.34326172	+1.58203125	-2.06103516	+30.43212891	-64.68750000	-109.55566406	+4884	+16.62011719	+4.93505859	-2.45214844	+59.91943359	-62.09472656	-65.32470703	+6324	+15.36767578	+0.76904297	-5.62939453	+49.76806641	-42.14355469	-81.18896484	+3060
+1458240841.11820010	+16.33886719	+1.56445313	-2.06542969	+29.06982422	-64.55566406	-108.14941406	+4876	+16.62451172	+4.93505859	-2.50488281	+59.54589844	-60.82031250	-64.88525391	+6332	+15.34570313	+0.74707031	-5.63378906	+49.76806641	-41.96777344	-81.12304688	+3040
+1458240841.12649990	+16.33007813	+1.55566406	-2.08300781	+26.58691406	-64.13818359	-105.42480469	+4864	+16.63330078	+4.95263672	-2.56640625	+59.41406250	-58.66699219	-64.53369141	+6340	+15.33251953	+0.72070313	-5.64257813	+49.74609375	-41.74804688	-81.10107422	+2992
+1458240841.13070010	+16.32568359	+1.55566406	-2.08300781	+25.68603516	-63.94042969	-104.37011719	+4852	+16.63330078	+4.95703125	-2.62353516	+59.10644531	-57.50244141	-64.09423828	+6344	+15.31933594	+0.70312500	-5.65136719	+49.76806641	-41.57226563	-81.07910156	+2976
+1458240841.13480000	+16.31689453	+1.56005859	-2.08300781	+24.85107422	-63.69873047	-103.29345703	+4844	+16.63769531	+4.96142578	-2.64550781	+59.17236328	-56.64550781	-64.07226563	+6340	+15.29296875	+0.67236328	-5.65576172	+49.76806641	-41.28662109	-81.10107422	+2964
+1458240841.13899990	+16.31250000	+1.56445313	-2.07861328	+24.19189453	-63.45703125	-102.45849609	+4828	+16.63330078	+4.96582031	-2.66308594	+59.19433594	-55.81054688	-64.00634766	+6336	+15.27099609	+0.64160156	-5.66015625	+49.79003906	-41.00097656	-81.12304688	+2952
+1458240841.14319990	+16.30810547	+1.56884766	-2.07421875	+23.81835938	-63.21533203	-101.88720703	+4816	+16.63769531	+4.96582031	-2.71142578	+58.95263672	-54.86572266	-63.63281250	+6336	+15.24462891	+0.61083984	-5.66015625	+49.81201172	-40.71533203	-81.18896484	+2948
+1458240841.14730000	+16.30371094	+1.58203125	-2.07421875	+23.44482422	-62.86376953	-101.25000000	+4808	+16.64208984	+4.97460938	-2.74658203	+58.93066406	-54.14062500	-63.47900391	+6332	+15.21386719	+0.57128906	-5.66894531	+49.83398438	-40.25390625	-81.23291016	+2948
+1458240841.15570000	+16.30371094	+1.58203125	-2.07861328	+23.20312500	-62.11669922	-100.59082031	+4772	+16.63769531	+4.97460938	-2.83007813	+58.68896484	-52.55859375	-62.97363281	+6320	+15.16113281	+0.49658203	-5.67773438	+49.83398438	-39.46289063	-81.29882813	+2948
+1458240841.15980010	+16.29931641	+1.59521484	-2.10058594	+23.15917969	-61.56738281	-100.21728516	+4760	+16.63330078	+4.97460938	-2.87841797	+58.64501953	-51.87744141	-62.75390625	+6312	+15.13037109	+0.45263672	-5.69531250	+49.76806641	-38.91357422	-81.23291016	+2956
+1458240841.16400000	+16.29931641	+1.59082031	-2.12255859	+23.13720703	-60.99609375	-99.97558594	+4744	+16.62890625	+4.95703125	-2.92675781	+58.42529297	-51.19628906	-62.44628906	+6304	+15.09521484	+0.41748047	-5.70849609	+49.65820313	-38.45214844	-81.10107422	+2960
+1458240841.17230010	+16.29931641	+1.58642578	-2.18408203	+23.40087891	-59.63378906	-99.73388672	+4716	+16.62011719	+4.92187500	-3.07177734	+57.70019531	-49.76806641	-61.43554688	+6292	+15.03808594	+0.34716797	-5.73925781	+49.39453125	-37.52929688	-80.72753906	+2968
+1458240841.17650010	+16.29931641	+1.56005859	-2.22802734	+23.46679688	-58.86474609	-99.64599609	+4708	+16.61572266	+4.89550781	-3.13769531	+57.32666016	-49.15283203	-60.99609375	+6288	+15.00292969	+0.30761719	-5.76123047	+49.17480469	-37.04589844	-80.44189453	+2972
+1458240841.18070010	+16.31250000	+1.53369141	-2.26757813	+23.64257813	-58.11767578	-99.68994141	+4700	+16.61132813	+4.86474609	-3.22119141	+56.84326172	-48.47167969	-60.38085938	+6284	+14.98095703	+0.26367188	-5.77441406	+48.95507813	-36.62841797	-80.24414063	+2972
+1458240841.18899990	+16.32128906	+1.48974609	-2.39941406	+23.90625000	-56.14013672	-99.49218750	+4692	+16.59814453	+4.79443359	-3.39697266	+55.85449219	-47.15332031	-59.12841797	+6268	+14.93261719	+0.18457031	-5.83154297	+48.38378906	-35.63964844	-79.38720703	+2960
+1458240841.19310000	+16.32568359	+1.45898438	-2.46533203	+24.03808594	-55.12939453	-99.44824219	+4688	+16.58935547	+4.74609375	-3.49365234	+55.19531250	-46.47216797	-58.40332031	+6260	+14.90185547	+0.14501953	-5.84912109	+48.12011719	-35.17822266	-79.01367188	+2952
+1458240841.19730000	+16.33007813	+1.43261719	-2.54003906	+24.16992188	-54.05273438	-99.31640625	+4684	+16.58056641	+4.70214844	-3.59033203	+54.64599609	-45.83496094	-57.70019531	+6248	+14.87548828	+0.10986328	-5.87548828	+47.83447266	-34.65087891	-78.50830078	+2940
+1458240841.20149990	+16.33447266	+1.38867188	-2.62353516	+24.19189453	-52.93212891	-99.16259766	+4688	+16.56738281	+4.65820313	-3.68701172	+53.98681641	-45.19775391	-56.90917969	+6240	+14.84033203	+0.06591797	-5.90185547	+47.50488281	-34.12353516	-78.00292969	+2928
+1458240841.20980000	+16.34765625	+1.30957031	-2.76416016	+24.34570313	-50.82275391	-98.87695313	+4688	+16.54980469	+4.56152344	-3.87158203	+52.64648438	-44.05517578	-55.26123047	+6212	+14.77880859	-0.01757813	-5.94580078	+46.88964844	-33.13476563	-76.99218750	+2892
+1458240841.21810010	+16.36083984	+1.22607422	-2.90478516	+24.45556641	-48.66943359	-98.50341797	+4692	+16.53222656	+4.44726563	-4.03857422	+51.26220703	-43.02246094	-53.67919922	+6176	+14.71728516	-0.11865234	-5.98095703	+46.27441406	-32.05810547	-76.04736328	+2852
+1458240841.22230010	+16.36962891	+1.18652344	-2.97509766	+24.52148438	-47.61474609	-98.26171875	+4688	+16.52343750	+4.39013672	-4.11328125	+50.62500000	-42.53906250	-52.86621094	+6156	+14.68652344	-0.16699219	-5.99853516	+45.96679688	-31.50878906	-75.49804688	+2832
+1458240841.23060010	+16.37402344	+1.11621094	-3.09814453	+24.63134766	-45.59326172	-97.71240234	+4680	+16.49267578	+4.28906250	-4.25390625	+49.24072266	-41.63818359	-51.10839844	+6104	+14.61181641	-0.27246094	-6.02929688	+45.37353516	-30.32226563	-74.50927734	+2788
+1458240841.23900010	+16.36962891	+1.05029297	-3.19042969	+24.80712891	-43.81347656	-97.11914063	+4664	+16.47070313	+4.18798828	-4.36376953	+47.87841797	-40.91308594	-49.35058594	+6044	+14.52392578	-0.38232422	-6.05566406	+44.84619141	-29.11376953	-73.52050781	+2752
+1458240841.24309990	+16.36962891	+1.01953125	-3.22998047	+24.87304688	-42.95654297	-96.78955078	+4652	+16.45751953	+4.13085938	-4.40332031	+47.15332031	-40.67138672	-48.44970703	+6012	+14.47998047	-0.44384766	-6.05566406	+44.56054688	-28.49853516	-73.08105469	+2736
+1458240841.24729990	+16.36962891	+0.99316406	-3.26953125	+24.98291016	-42.14355469	-96.41601563	+4636	+16.44873047	+4.08251953	-4.43847656	+46.47216797	-40.42968750	-47.54882813	+5976	+14.43603516	-0.50097656	-6.06884766	+44.29687500	-27.86132813	-72.53173828	+2724
+1458240841.25149990	+16.36962891	+0.96240234	-3.30468750	+25.07080078	-41.30859375	-96.06445313	+4624	+16.43994141	+4.02539063	-4.47363281	+45.74707031	-40.18798828	-46.60400391	+5940	+14.39208984	-0.56689453	-6.08203125	+43.98925781	-27.20214844	-72.02636719	+2712
+1458240841.25560000	+16.36083984	+0.92724609	-3.33544922	+25.11474609	-40.51757813	-95.66894531	+4604	+16.42675781	+3.96386719	-4.50439453	+44.95605469	-39.96826172	-45.65917969	+5900	+14.34375000	-0.63281250	-6.08642578	+43.70361328	-26.52099609	-71.54296875	+2708
+1458240841.26390000	+16.34765625	+0.86572266	-3.41455078	+25.20263672	-38.84765625	-94.72412109	+4564	+16.40039063	+3.84960938	-4.57031250	+43.37402344	-39.48486328	-43.52783203	+5820	+14.23828125	-0.76025391	-6.12158203	+43.08837891	-25.04882813	-70.29052734	+2708
+1458240841.26810000	+16.33886719	+0.82617188	-3.44970703	+25.18066406	-38.03466797	-94.24072266	+4544	+16.37841797	+3.78369141	-4.60107422	+42.45117188	-39.30908203	-42.38525391	+5780	+14.18554688	-0.83056641	-6.12597656	+42.75878906	-24.36767578	-69.69726563	+2708
+1458240841.27230000	+16.33007813	+0.79541016	-3.49365234	+25.20263672	-37.17773438	-93.66943359	+4532	+16.36523438	+3.72216797	-4.62744141	+41.57226563	-39.11132813	-41.22070313	+5736	+14.13281250	-0.89208984	-6.14355469	+42.45117188	-23.62060547	-68.95019531	+2712
+1458240841.27640010	+16.32128906	+0.74267578	-3.53759766	+25.11474609	-36.29882813	-93.09814453	+4520	+16.35205078	+3.64306641	-4.65380859	+40.58349609	-38.91357422	-40.01220703	+5696	+14.07568359	-0.96240234	-6.16113281	+42.07763672	-22.85156250	-68.22509766	+2720
+1458240841.28480010	+16.30371094	+0.64160156	-3.64306641	+24.93896484	-34.45312500	-91.86767578	+4504	+16.32568359	+3.48925781	-4.71093750	+38.54003906	-38.43017578	-37.46337891	+5612	+13.97460938	-1.08984375	-6.17871094	+41.41845703	-21.44531250	-66.70898438	+2732
+1458240841.28889990	+16.29492188	+0.57568359	-3.70898438	+24.78515625	-33.44238281	-91.18652344	+4504	+16.30810547	+3.40136719	-4.75048828	+37.44140625	-38.10058594	-36.10107422	+5572	+13.92187500	-1.16015625	-6.20068359	+41.02294922	-20.65429688	-65.83007813	+2740
+1458240841.29310010	+16.28173828	+0.51416016	-3.77050781	+24.60937500	-32.43164063	-90.48339844	+4500	+16.28173828	+3.31347656	-4.78125000	+36.27685547	-37.81494141	-34.73876953	+5532	+13.86914063	-1.23046875	-6.20068359	+40.64941406	-19.95117188	-65.03906250	+2744
+1458240841.29730010	+16.26855469	+0.45703125	-3.84960938	+24.47753906	-31.31103516	-89.71435547	+4500	+16.25976563	+3.22998047	-4.82519531	+35.15625000	-37.41943359	-33.31054688	+5488	+13.81640625	-1.28759766	-6.21826172	+40.34179688	-19.20410156	-64.05029297	+2744
+1458240841.30139990	+16.25097656	+0.38232422	-3.93310547	+24.25781250	-30.19042969	-88.92333984	+4500	+16.23339844	+3.12890625	-4.86914063	+33.94775391	-37.00195313	-31.83837891	+5448	+13.76367188	-1.34912109	-6.23583984	+39.99023438	-18.45703125	-63.06152344	+2748
+1458240841.30979990	+16.22021484	+0.23730469	-4.09570313	+23.84033203	-27.94921875	-87.27539063	+4492	+16.17626953	+2.93994141	-4.94824219	+31.48681641	-36.14501953	-28.89404297	+5364	+13.66259766	-1.46777344	-6.23144531	+39.39697266	-17.13867188	-61.17187500	+2732
+1458240841.31390000	+16.19824219	+0.16259766	-4.17919922	+23.68652344	-26.82861328	-86.48437500	+4484	+16.14990234	+2.83886719	-4.98779297	+30.27832031	-35.66162109	-27.44384766	+5324	+13.61425781	-1.53369141	-6.23583984	+39.06738281	-16.43554688	-60.20507813	+2724
+1458240841.31810000	+16.17626953	+0.08789063	-4.25830078	+23.51074219	-25.72998047	-85.67138672	+4472	+16.11474609	+2.74218750	-5.02294922	+29.09179688	-35.22216797	-26.03759766	+5276	+13.56152344	-1.59960938	-6.22265625	+38.78173828	-15.77636719	-59.30419922	+2712
+1458240841.32230000	+16.15429688	+0.02197266	-4.33740234	+23.40087891	-24.63134766	-84.83642578	+4456	+16.08398438	+2.64990234	-5.06250000	+27.92724609	-34.62890625	-24.58740234	+5232	+13.51318359	-1.65234375	-6.21826172	+38.58398438	-15.13916016	-58.29345703	+2696
+1458240841.32640000	+16.13232422	-0.04394531	-4.41210938	+23.31298828	-23.55468750	-84.00146484	+4436	+16.04882813	+2.55761719	-5.10644531	+26.78466797	-34.05761719	-23.18115234	+5188	+13.46044922	-1.71826172	-6.21386719	+38.34228516	-14.45800781	-57.32666016	+2680
+1458240841.33060000	+16.09716797	-0.10986328	-4.48681641	+23.22509766	-22.45605469	-83.14453125	+4416	+16.00488281	+2.46533203	-5.13281250	+25.66406250	-33.53027344	-21.81884766	+5140	+13.40332031	-1.77978516	-6.20068359	+38.12255859	-13.79882813	-56.40380859	+2664
+1458240841.33890010	+16.03564453	-0.23291016	-4.60986328	+23.18115234	-20.54443359	-81.56250000	+4364	+15.93017578	+2.28076172	-5.17675781	+23.51074219	-32.47558594	-19.22607422	+5044	+13.28906250	-1.90283203	-6.18310547	+37.77099609	-12.52441406	-54.53613281	+2628
+1458240841.34310010	+15.99169922	-0.29443359	-4.66259766	+23.18115234	-19.62158203	-80.79345703	+4332	+15.88623047	+2.19287109	-5.18554688	+22.52197266	-31.99218750	-17.99560547	+4992	+13.22753906	-1.96875000	-6.16552734	+37.59521484	-11.88720703	-53.65722656	+2608
+1458240841.34719990	+15.95654297	-0.34716797	-4.69775391	+23.24707031	-18.87451172	-80.06835938	+4296	+15.85107422	+2.10937500	-5.19433594	+21.55517578	-31.48681641	-16.80908203	+4944	+13.17041016	-2.02587891	-6.14794922	+37.50732422	-11.31591797	-52.80029297	+2588
+1458240841.35139990	+15.92138672	-0.39550781	-4.72412109	+23.40087891	-18.12744141	-79.43115234	+4260	+15.81152344	+2.02148438	-5.19873047	+20.63232422	-30.98144531	-15.71044922	+4888	+13.10888672	-2.10498047	-6.13476563	+37.33154297	-10.67871094	-52.03125000	+2572
+1458240841.35970000	+15.82910156	-0.47900391	-4.77246094	+23.75244141	-16.74316406	-78.13476563	+4188	+15.72802734	+1.85888672	-5.18554688	+18.96240234	-30.10253906	-13.62304688	+4780	+12.96826172	-2.24121094	-6.10839844	+37.17773438	-9.38232422	-50.47119141	+2544
+1458240841.36389990	+15.78076172	-0.53173828	-4.78125000	+23.95019531	-16.14990234	-77.58544922	+4156	+15.68847656	+1.77539063	-5.16796875	+18.14941406	-29.70703125	-12.67822266	+4728	+12.89794922	-2.32031250	-6.09521484	+37.06787109	-8.74511719	-49.74609375	+2536
+1458240841.37220000	+15.67529297	-0.61523438	-4.79882813	+24.47753906	-15.00732422	-76.53076172	+4096	+15.60058594	+1.60839844	-5.12841797	+16.58935547	-29.00390625	-10.83251953	+4620	+12.75732422	-2.46093750	-6.06445313	+37.02392578	-7.51464844	-48.36181641	+2516
+1458240841.38060000	+15.56103516	-0.70751953	-4.79443359	+25.07080078	-14.01855469	-75.71777344	+4044	+15.51708984	+1.43701172	-5.07568359	+15.07324219	-28.36669922	-9.16259766	+4520	+12.61230469	-2.62353516	-6.02929688	+36.91406250	-6.30615234	-47.19726563	+2504
+1458240841.38470010	+15.50830078	-0.73828125	-4.78564453	+25.51025391	-13.62304688	-75.32226563	+4016	+15.47314453	+1.35351563	-5.05371094	+14.34814453	-28.05908203	-8.34960938	+4472	+12.54199219	-2.69384766	-6.00732422	+36.97998047	-5.77880859	-46.58203125	+2496
+1458240841.38890000	+15.45117188	-0.79101563	-4.77246094	+25.86181641	-13.22753906	-74.99267578	+3992	+15.43359375	+1.26123047	-5.02294922	+13.60107422	-27.77343750	-7.58056641	+4420	+12.47167969	-2.77294922	-5.98535156	+36.97998047	-5.22949219	-46.05468750	+2496
+1458240841.39720010	+15.32373047	-0.87451172	-4.77246094	+26.69677734	-12.34863281	-74.31152344	+3956	+15.33691406	+1.08105469	-4.97021484	+12.10693359	-27.22412109	-6.02050781	+4324	+12.33105469	-2.91357422	-5.92822266	+37.13378906	-4.21875000	-45.00000000	+2484
+1458240841.40560010	+15.20068359	-0.97998047	-4.76367188	+27.46582031	-11.53564453	-73.69628906	+3920	+15.24023438	+0.88330078	-4.91748047	+10.45898438	-26.69677734	-4.43847656	+4232	+12.19482422	-3.05859375	-5.86230469	+37.28759766	-3.31787109	-44.03320313	+2480
+1458240841.40969990	+15.13916016	-1.01953125	-4.75927734	+27.94921875	-11.20605469	-73.38867188	+3900	+15.19189453	+0.79101563	-4.89111328	+9.64599609	-26.49902344	-3.62548828	+4184	+12.13330078	-3.12011719	-5.82275391	+37.48535156	-2.98828125	-43.57177734	+2476
+1458240841.41800000	+15.01171875	-1.12939453	-4.75488281	+28.74023438	-10.48095703	-72.86132813	+3856	+15.09082031	+0.58007813	-4.83837891	+7.88818359	-26.08154297	-2.04345703	+4092	+12.01464844	-3.25634766	-5.73046875	+37.72705078	-2.32910156	-42.78076172	+2468
+1458240841.42220000	+14.95019531	-1.17773438	-4.75488281	+29.17968750	-10.17333984	-72.57568359	+3832	+15.04248047	+0.47900391	-4.80761719	+7.00927734	-25.90576172	-1.25244141	+4048	+11.95312500	-3.31347656	-5.68212891	+37.96875000	-2.08740234	-42.38525391	+2464
+1458240841.43050000	+14.81835938	-1.28759766	-4.74609375	+29.88281250	-9.51416016	-72.02636719	+3776	+14.93261719	+0.26367188	-4.74609375	+5.09765625	-25.57617188	+0.37353516	+3964	+11.83886719	-3.44091797	-5.58544922	+38.29833984	-1.60400391	-41.66015625	+2448
+1458240841.43890000	+14.68652344	-1.39746094	-4.72412109	+30.52001953	-9.03076172	-71.58691406	+3708	+14.81835938	+0.04394531	-4.66259766	+3.12011719	-25.40039063	+1.97753906	+3892	+11.72460938	-3.55957031	-5.47998047	+38.71582031	-1.25244141	-41.00097656	+2428
+1458240841.44720010	+14.55908203	-1.50732422	-4.68896484	+31.06933594	-8.61328125	-71.23535156	+3628	+14.70410156	-0.17578125	-4.57910156	+1.14257813	-25.29052734	+3.53759766	+3824	+11.61474609	-3.67822266	-5.37011719	+39.15527344	-1.01074219	-40.49560547	+2404
+1458240841.45140000	+14.49316406	-1.56445313	-4.66699219	+31.28906250	-8.39355469	-71.12548828	+3588	+14.64697266	-0.28564453	-4.53515625	+0.15380859	-25.24658203	+4.24072266	+3788	+11.55761719	-3.75292969	-5.31738281	+39.30908203	-0.85693359	-40.27587891	+2396
+1458240841.45549990	+14.42285156	-1.61718750	-4.64062500	+31.50878906	-8.19580078	-71.01562500	+3544	+14.58105469	-0.39111328	-4.48242188	-0.76904297	-25.24658203	+4.94384766	+3760	+11.50048828	-3.81884766	-5.26464844	+39.48486328	-0.70312500	-40.07812500	+2384
+1458240841.45970010	+14.35693359	-1.67871094	-4.60986328	+31.66259766	-7.99804688	-70.92773438	+3508	+14.51953125	-0.49218750	-4.43408203	-1.66992188	-25.20263672	+5.66894531	+3728	+11.43896484	-3.88037109	-5.21191406	+39.70458984	-0.54931641	-39.83642578	+2368
+1458240841.46390010	+14.29101563	-1.73144531	-4.57910156	+31.81640625	-7.80029297	-70.88378906	+3468	+14.45800781	-0.60205078	-4.38574219	-2.59277344	-25.15869141	+6.30615234	+3704	+11.37744141	-3.95947266	-5.16796875	+39.85839844	-0.37353516	-39.61669922	+2360
+1458240841.47219990	+14.15039063	-1.83691406	-4.50000000	+32.10205078	-7.49267578	-70.83984375	+3396	+14.33496094	-0.79980469	-4.28027344	-4.10888672	-25.09277344	+7.47070313	+3648	+11.24560547	-4.09130859	-5.07128906	+40.23193359	-0.02197266	-39.19921875	+2336
+1458240841.47639990	+14.08447266	-1.89404297	-4.46044922	+32.21191406	-7.27294922	-70.83984375	+3364	+14.27343750	-0.89648438	-4.22753906	-4.79003906	-25.02685547	+7.95410156	+3624	+11.17968750	-4.17480469	-5.02734375	+40.36376953	+0.19775391	-39.00146484	+2328
+1458240841.48050000	+14.01416016	-1.94677734	-4.41210938	+32.29980469	-7.11914063	-70.88378906	+3336	+14.20751953	-0.98437500	-4.17041016	-5.33935547	-25.00488281	+8.34960938	+3604	+11.11376953	-4.25390625	-4.97460938	+40.51757813	+0.39550781	-38.86962891	+2324
+1458240841.48470000	+13.94824219	-1.99511719	-4.37255859	+32.43164063	-6.89941406	-70.86181641	+3308	+14.14160156	-1.05468750	-4.12207031	-5.75683594	-24.85107422	+8.81103516	+3572	+11.04345703	-4.32421875	-4.93066406	+40.71533203	+0.59326172	-38.62792969	+2320
+1458240841.48889990	+13.88232422	-2.05664063	-4.33300781	+32.49755859	-6.65771484	-70.86181641	+3280	+14.08007813	-1.14697266	-4.07812500	-6.19628906	-24.69726563	+9.16259766	+3552	+10.97753906	-4.40771484	-4.89111328	+40.86914063	+0.85693359	-38.38623047	+2316
+1458240841.49720000	+13.74169922	-2.15771484	-4.24511719	+32.71728516	-6.17431641	-70.83984375	+3240	+13.94824219	-1.28759766	-3.98144531	-6.70166016	-24.36767578	+9.79980469	+3504	+10.83691406	-4.55273438	-4.80322266	+41.28662109	+1.29638672	-37.90283203	+2308
+1458240841.50130010	+13.67138672	-2.21484375	-4.20556641	+32.78320313	-5.91064453	-70.79589844	+3220	+13.88232422	-1.36669922	-3.93750000	-6.92138672	-24.12597656	+10.04150391	+3484	+10.76660156	-4.62744141	-4.76806641	+41.48437500	+1.53808594	-37.59521484	+2308
+1458240841.50550010	+13.60107422	-2.27197266	-4.15722656	+32.82714844	-5.69091797	-70.79589844	+3208	+13.81201172	-1.44140625	-3.89355469	-7.05322266	-23.95019531	+10.21728516	+3464	+10.70068359	-4.70214844	-4.71533203	+41.70410156	+1.73583984	-37.39746094	+2308
+1458240841.50970010	+13.53515625	-2.31591797	-4.11767578	+33.00292969	-5.44921875	-70.68603516	+3188	+13.74609375	-1.48974609	-3.85400391	-7.00927734	-23.64257813	+10.48095703	+3436	+10.63037109	-4.77246094	-4.66699219	+41.94580078	+1.91162109	-37.13378906	+2308
+1458240841.51379990	+13.46923828	-2.37304688	-4.08251953	+33.06884766	-5.18554688	-70.59814453	+3176	+13.68017578	-1.55566406	-3.81445313	-7.00927734	-23.35693359	+10.63476563	+3412	+10.56445313	-4.84277344	-4.62304688	+42.20947266	+2.08740234	-36.82617188	+2308
+1458240841.52220010	+13.33300781	-2.47851563	-4.00341797	+33.26660156	-4.65820313	-70.37841797	+3148	+13.54394531	-1.66552734	-3.73535156	-6.87744141	-22.78564453	+11.00830078	+3368	+10.43701172	-4.97900391	-4.51757813	+42.71484375	+2.35107422	-36.38671875	+2312
+1458240841.52630000	+13.26708984	-2.53564453	-3.97265625	+33.33251953	-4.39453125	-70.24658203	+3136	+13.47363281	-1.73583984	-3.69580078	-6.85546875	-22.45605469	+11.16210938	+3344	+10.37548828	-5.04492188	-4.46923828	+43.02246094	+2.46093750	-36.07910156	+2312
+1458240841.53049990	+13.20117188	-2.59716797	-3.93310547	+33.39843750	-4.15283203	-70.13671875	+3124	+13.40332031	-1.79736328	-3.65625000	-6.81152344	-22.17041016	+11.31591797	+3324	+10.32275391	-5.10644531	-4.40771484	+43.33007813	+2.52685547	-35.88134766	+2312
+1458240841.53469990	+13.13525391	-2.64111328	-3.89794922	+33.55224609	-3.93310547	-69.93896484	+3104	+13.33300781	-1.85009766	-3.62109375	-6.67968750	-21.84082031	+11.51367188	+3300	+10.26123047	-5.16796875	-4.35498047	+43.63769531	+2.59277344	-35.63964844	+2312
+1458240841.53880000	+13.06933594	-2.70263672	-3.86279297	+33.61816406	-3.69140625	-69.76318359	+3092	+13.26269531	-1.90722656	-3.58593750	-6.56982422	-21.53320313	+11.66748047	+3276	+10.20410156	-5.22509766	-4.30224609	+43.96728516	+2.61474609	-35.39794922	+2308
+1458240841.54300000	+13.00341797	-2.75976563	-3.81884766	+33.66210938	-3.49365234	-69.63134766	+3076	+13.19238281	-1.96435547	-3.54199219	-6.48193359	-21.26953125	+11.82128906	+3252	+10.15136719	-5.28222656	-4.23632813	+44.29687500	+2.61474609	-35.24414063	+2308
+1458240841.55130000	+12.87597656	-2.86523438	-3.74853516	+33.88183594	-3.09814453	-69.25781250	+3032	+13.05615234	-2.06982422	-3.46728516	-6.21826172	-20.65429688	+12.15087891	+3204	+10.04150391	-5.40087891	-4.12207031	+44.93408203	+2.61474609	-34.84863281	+2300
+1458240841.55550000	+12.81445313	-2.92236328	-3.70458984	+33.94775391	-2.92236328	-69.12597656	+3016	+12.98583984	-2.12695313	-3.42333984	-6.10839844	-20.43457031	+12.28271484	+3184	+9.99316406	-5.45800781	-4.05615234	+45.24169922	+2.61474609	-34.69482422	+2296
+1458240841.55970000	+12.74853516	-2.97070313	-3.66503906	+34.10156250	-2.74658203	-68.92822266	+2992	+12.91992188	-2.17529297	-3.37939453	-5.93261719	-20.14892578	+12.45849609	+3160	+9.93603516	-5.51513672	-3.99902344	+45.54931641	+2.59277344	-34.49707031	+2292
+1458240841.56380010	+12.68701172	-3.02783203	-3.62988281	+34.16748047	-2.54882813	-68.73046875	+2968	+12.85400391	-2.23242188	-3.33984375	-5.82275391	-19.86328125	+12.61230469	+3136	+9.88330078	-5.57226563	-3.94628906	+45.85693359	+2.59277344	-34.25537109	+2284
+1458240841.57209990	+12.55517578	-3.12451172	-3.54199219	+34.40917969	-2.26318359	-68.37890625	+2924	+12.71777344	-2.32910156	-3.25195313	-5.47119141	-19.37988281	+12.89794922	+3092	+9.77343750	-5.68652344	-3.82763672	+46.45019531	+2.57080078	-33.88183594	+2272
+1458240841.58049990	+12.42773438	-3.23437500	-3.44970703	+34.60693359	-1.95556641	-68.09326172	+2884	+12.58593750	-2.43457031	-3.15527344	-5.14160156	-18.94042969	+13.11767578	+3052	+9.66357422	-5.80517578	-3.72216797	+47.02148438	+2.59277344	-33.46435547	+2256
+1458240841.58460000	+12.36621094	-3.27832031	-3.40576172	+34.82666016	-1.84570313	-67.87353516	+2860	+12.52441406	-2.47412109	-3.11132813	-4.89990234	-18.69873047	+13.27148438	+3028	+9.59765625	-5.86669922	-3.66943359	+47.24121094	+2.61474609	-33.22265625	+2252
+1458240841.59299990	+12.23437500	-3.37939453	-3.31347656	+35.09033203	-1.56005859	-67.56591797	+2824	+12.39257813	-2.57519531	-3.01464844	-4.52636719	-18.25927734	+13.46923828	+2992	+9.47900391	-5.98974609	-3.56835938	+47.74658203	+2.68066406	-32.69531250	+2240
+1458240841.59710000	+12.16845703	-3.41894531	-3.26513672	+35.33203125	-1.45019531	-67.36816406	+2804	+12.33105469	-2.61474609	-2.96630859	-4.26269531	-18.01757813	+13.60107422	+2968	+9.41308594	-6.05566406	-3.52441406	+47.94433594	+2.70263672	-32.40966797	+2236
+1458240841.60130000	+12.10253906	-3.46728516	-3.22119141	+35.48583984	-1.31835938	-67.17041016	+2788	+12.26513672	-2.66308594	-2.92236328	-4.04296875	-17.77587891	+13.73291016	+2952	+9.35156250	-6.11279297	-3.48486328	+48.20800781	+2.74658203	-32.05810547	+2228
+1458240841.60550000	+12.04101563	-3.51123047	-3.16845703	+35.63964844	-1.25244141	-67.03857422	+2776	+12.20361328	-2.71142578	-2.86523438	-3.84521484	-17.62207031	+13.84277344	+2936	+9.29443359	-6.17431641	-3.43212891	+48.42773438	+2.74658203	-31.81640625	+2224
+1458240841.60960010	+11.97509766	-3.55078125	-3.11572266	+35.88134766	-1.18652344	-66.84082031	+2764	+12.13769531	-2.74658203	-2.81689453	-3.58154297	-17.40234375	+13.99658203	+2916	+9.22412109	-6.23583984	-3.38378906	+48.60351563	+2.74658203	-31.53076172	+2224
+1458240841.61800000	+11.84765625	-3.64306641	-3.01464844	+36.21093750	-1.05468750	-66.51123047	+2744	+12.01464844	-2.84326172	-2.71142578	-3.18603516	-17.05078125	+14.23828125	+2888	+9.10546875	-6.35449219	-3.29150391	+49.06494141	+2.74658203	-30.95947266	+2216
+1458240841.62210010	+11.78613281	-3.68261719	-2.96630859	+36.43066406	-0.98876953	-66.26953125	+2732	+11.95312500	-2.87841797	-2.66308594	-2.94433594	-16.83105469	+14.41406250	+2872	+9.03955078	-6.42041016	-3.24316406	+49.21875000	+2.72460938	-30.67382813	+2216
+1458240841.62630010	+11.72460938	-3.72216797	-2.91796875	+36.62841797	-0.90087891	-66.04980469	+2724	+11.89160156	-2.92675781	-2.61474609	-2.74658203	-16.61132813	+14.56787109	+2856	+8.98242188	-6.47314453	-3.20361328	+49.48242188	+2.70263672	-30.34423828	+2208
+1458240841.63050010	+11.66308594	-3.76611328	-2.86083984	+36.78222656	-0.90087891	-65.89599609	+2716	+11.83007813	-2.97070313	-2.55761719	-2.57080078	-16.50146484	+14.69970703	+2844	+8.92968750	-6.52587891	-3.15087891	+49.72412109	+2.63671875	-30.12451172	+2208
+1458240841.63879990	+11.54003906	-3.84960938	-2.76855469	+37.13378906	-0.83496094	-65.41259766	+2700	+11.70703125	-3.04980469	-2.46093750	-2.17529297	-16.10595703	+15.07324219	+2816	+8.81542969	-6.63134766	-3.05859375	+50.14160156	+2.50488281	-29.55322266	+2200
+1458240841.64299990	+11.48730469	-3.89355469	-2.71142578	+37.28759766	-0.85693359	-65.23681641	+2696	+11.64990234	-3.09375000	-2.39941406	-1.99951172	-16.01806641	+15.24902344	+2804	+8.77148438	-6.67968750	-3.00146484	+50.38330078	+2.39501953	-29.37744141	+2196
+1458240841.64710000	+11.43017578	-3.93310547	-2.66308594	+37.46337891	-0.85693359	-64.97314453	+2684	+11.59277344	-3.13330078	-2.35107422	-1.82373047	-15.86425781	+15.46875000	+2792	+8.71435547	-6.73681641	-2.94873047	+50.55908203	+2.30712891	-29.17968750	+2192
+1458240841.65540000	+11.32031250	-4.01660156	-2.56640625	+37.77099609	-0.87890625	-64.53369141	+2668	+11.47851563	-3.21679688	-2.24560547	-1.51611328	-15.57861328	+15.82031250	+2768	+8.62646484	-6.82470703	-2.84326172	+51.10839844	+2.08740234	-28.76220703	+2176
+1458240841.65960000	+11.26757813	-4.05615234	-2.51806641	+37.92480469	-0.87890625	-64.27001953	+2656	+11.42138672	-3.25634766	-2.19726563	-1.34033203	-15.40283203	+16.04003906	+2752	+8.57812500	-6.87744141	-2.79052734	+51.28417969	+1.97753906	-28.56445313	+2172
+1458240841.66380000	+11.21484375	-4.10009766	-2.47412109	+38.07861328	-0.87890625	-64.02832031	+2644	+11.36425781	-3.29589844	-2.14892578	-1.18652344	-15.22705078	+16.23779297	+2740	+8.53857422	-6.91699219	-2.74218750	+51.56982422	+1.86767578	-28.34472656	+2160
+1458240841.66790010	+11.16210938	-4.13964844	-2.42578125	+38.21044922	-0.92285156	-63.80859375	+2632	+11.31152344	-3.33544922	-2.09619141	-1.03271484	-15.13916016	+16.41357422	+2728	+8.49902344	-6.96093750	-2.68505859	+51.83349609	+1.73583984	-28.19091797	+2152
+1458240841.67210010	+11.10937500	-4.17919922	-2.37744141	+38.36425781	-0.96679688	-63.58886719	+2616	+11.25878906	-3.37500000	-2.04345703	-0.87890625	-15.00732422	+16.61132813	+2712	+8.45507813	-7.00927734	-2.63232422	+52.00927734	+1.62597656	-28.03710938	+2144
+1458240841.68039990	+11.01269531	-4.25830078	-2.28076172	+38.64990234	-1.03271484	-63.17138672	+2588	+11.15771484	-3.45410156	-1.94238281	-0.57128906	-14.80957031	+16.96289063	+2688	+8.37597656	-7.09277344	-2.53125000	+52.53662109	+1.36230469	-27.70751953	+2120
+1458240841.68460010	+10.95996094	-4.29345703	-2.23242188	+38.80371094	-1.09863281	-62.95166016	+2572	+11.10498047	-3.49365234	-1.89404297	-0.43945313	-14.69970703	+17.16064453	+2672	+8.33203125	-7.14111328	-2.48291016	+52.69042969	+1.27441406	-27.55371094	+2112
+1458240841.68880010	+10.91162109	-4.33300781	-2.18847656	+38.95751953	-1.12060547	-62.75390625	+2556	+11.05224609	-3.52880859	-1.84570313	-0.28564453	-14.56787109	+17.31445313	+2660	+8.29248047	-7.18066406	-2.43457031	+52.91015625	+1.16455078	-27.37792969	+2096
+1458240841.69289990	+10.86767578	-4.37255859	-2.14453125	+39.11132813	-1.16455078	-62.57812500	+2540	+11.00390625	-3.56835938	-1.79736328	-0.13183594	-14.47998047	+17.46826172	+2644	+8.25292969	-7.22460938	-2.38623047	+53.15185547	+1.03271484	-27.20214844	+2084
+1458240841.69709990	+10.81494141	-4.40771484	-2.09619141	+39.26513672	-1.20849609	-62.38037109	+2524	+10.95556641	-3.60351563	-1.74902344	+0.02197266	-14.39208984	+17.62207031	+2628	+8.20898438	-7.27294922	-2.34228516	+53.26171875	+0.96679688	-27.04833984	+2072
+1458240841.70129990	+10.76660156	-4.44287109	-2.05224609	+39.41894531	-1.25244141	-62.20458984	+2508	+10.90722656	-3.63867188	-1.70507813	+0.19775391	-14.30419922	+17.77587891	+2616	+8.16503906	-7.31689453	-2.30273438	+53.45947266	+0.85693359	-26.87255859	+2060
+1458240841.70960000	+10.67431641	-4.51318359	-1.96435547	+39.72656250	-1.36230469	-61.89697266	+2476	+10.81054688	-3.71337891	-1.60839844	+0.50537109	-14.17236328	+18.06152344	+2584	+8.07714844	-7.40917969	-2.21923828	+53.74511719	+0.65917969	-26.52099609	+2032
+1458240841.71380000	+10.63037109	-4.54833984	-1.92041016	+39.90234375	-1.38427734	-61.74316406	+2464	+10.76660156	-3.74414063	-1.56445313	+0.65917969	-14.08447266	+18.19335938	+2572	+8.03320313	-7.45312500	-2.18408203	+53.89892578	+0.57128906	-26.34521484	+2020
+1458240841.71790000	+10.58642578	-4.57910156	-1.88085938	+40.07812500	-1.42822266	-61.58935547	+2448	+10.72265625	-3.77929688	-1.52050781	+0.81298828	-14.01855469	+18.32519531	+2556	+7.99365234	-7.49707031	-2.14892578	+54.05273438	+0.46142578	-26.14746094	+2008
+1458240841.72210000	+10.53808594	-4.61425781	-1.83691406	+40.20996094	-1.47216797	-61.43554688	+2436	+10.67871094	-3.81445313	-1.48095703	+0.94482422	-13.95263672	+18.45703125	+2544	+7.94531250	-7.54541016	-2.10937500	+54.11865234	+0.39550781	-25.97167969	+1996
+1458240841.72620010	+10.49414063	-4.64501953	-1.80175781	+40.38574219	-1.49414063	-61.28173828	+2424	+10.63476563	-3.84960938	-1.44140625	+1.12060547	-13.84277344	+18.58886719	+2528	+7.90136719	-7.58935547	-2.07861328	+54.25048828	+0.32958984	-25.77392578	+1984
+1458240841.73460010	+10.40625000	-4.71093750	-1.72705078	+40.67138672	-1.56005859	-60.97412109	+2400	+10.54687500	-3.91113281	-1.36230469	+1.38427734	-13.68896484	+18.85253906	+2496	+7.81347656	-7.67724609	-2.01269531	+54.44824219	+0.17578125	-25.40039063	+1956
+1458240841.73869990	+10.36669922	-4.73730469	-1.69189453	+40.84716797	-1.58203125	-60.82031250	+2388	+10.50292969	-3.94189453	-1.32714844	+1.53808594	-13.60107422	+18.96240234	+2484	+7.77392578	-7.71679688	-1.98193359	+54.58007813	+0.08789063	-25.20263672	+1944
+1458240841.74289990	+10.32714844	-4.76806641	-1.65673828	+41.02294922	-1.60400391	-60.68847656	+2380	+10.46777344	-3.97265625	-1.29199219	+1.69189453	-13.51318359	+19.09423828	+2468	+7.73437500	-7.75634766	-1.95556641	+54.71191406	+0.02197266	-25.02685547	+1932
+1458240841.75120000	+10.24804688	-4.82519531	-1.59082031	+41.33056641	-1.66992188	-60.40283203	+2360	+10.38427734	-4.03417969	-1.22607422	+1.95556641	-13.35937500	+19.33593750	+2440	+7.65527344	-7.83544922	-1.89404297	+54.90966797	-0.08789063	-24.71923828	+1904
+1458240841.75959990	+10.17333984	-4.88671875	-1.53808594	+41.59423828	-1.69189453	-60.11718750	+2336	+10.30957031	-4.09570313	-1.16894531	+2.19726563	-13.16162109	+19.55566406	+2408	+7.58496094	-7.91455078	-1.83251953	+55.12939453	-0.17578125	-24.41162109	+1880
+1458240841.76370000	+10.13818359	-4.91308594	-1.50732422	+41.77001953	-1.71386719	-59.98535156	+2324	+10.27441406	-4.11767578	-1.13818359	+2.35107422	-13.09570313	+19.66552734	+2392	+7.55419922	-7.94531250	-1.80175781	+55.30517578	-0.24169922	-24.30175781	+1864
+1458240841.77210000	+10.07226563	-4.96582031	-1.45898438	+42.05566406	-1.77978516	-59.74365234	+2300	+10.20410156	-4.17480469	-1.08544922	+2.59277344	-12.96386719	+19.88525391	+2356	+7.49707031	-8.01562500	-1.74462891	+55.59082031	-0.32958984	-24.08203125	+1832
+1458240841.78040000	+10.01074219	-5.01416016	-1.41064453	+42.36328125	-1.86767578	-59.54589844	+2268	+10.13818359	-4.22314453	-1.03710938	+2.87841797	-12.87597656	+20.06103516	+2320	+7.44873047	-8.07275391	-1.68750000	+55.92041016	-0.41748047	-23.95019531	+1796
+1458240841.78870010	+9.94921875	-5.06689453	-1.36669922	+42.62695313	-1.93359375	-59.43603516	+2236	+10.07666016	-4.27148438	-0.98876953	+3.14208984	-12.85400391	+20.17089844	+2288	+7.40478516	-8.13427734	-1.63037109	+56.20605469	-0.46142578	-23.90625000	+1764
+1458240841.79290010	+9.92285156	-5.08886719	-1.34912109	+42.80273438	-1.97753906	-59.34814453	+2216	+10.04589844	-4.29345703	-0.97119141	+3.29589844	-12.81005859	+20.25878906	+2268	+7.38281250	-8.16064453	-1.60400391	+56.35986328	-0.52734375	-23.86230469	+1744
+1458240841.80119990	+9.87011719	-5.13720703	-1.30517578	+43.04443359	-2.06542969	-59.28222656	+2184	+9.98876953	-4.33740234	-0.92724609	+3.51562500	-12.83203125	+20.32470703	+2232	+7.34326172	-8.22216797	-1.55566406	+56.60156250	-0.57128906	-23.86230469	+1708
+1458240841.80539990	+9.84375000	-5.15478516	-1.28759766	+43.19824219	-2.10937500	-59.23828125	+2160	+9.96240234	-4.35498047	-0.90966797	+3.66943359	-12.81005859	+20.39062500	+2212	+7.32128906	-8.24853516	-1.53808594	+56.73339844	-0.61523438	-23.84033203	+1692
+1458240841.80950000	+9.81738281	-5.18115234	-1.27001953	+43.26416016	-2.15332031	-59.23828125	+2144	+9.93603516	-4.38134766	-0.88769531	+3.73535156	-12.85400391	+20.39062500	+2196	+7.30371094	-8.27929688	-1.51611328	+56.82128906	-0.63720703	-23.84033203	+1676
+1458240841.81370000	+9.79541016	-5.19873047	-1.25244141	+43.41796875	-2.19726563	-59.23828125	+2124	+9.90966797	-4.39892578	-0.87011719	+3.86718750	-12.87597656	+20.41259766	+2176	+7.28173828	-8.30566406	-1.49414063	+56.88720703	-0.65917969	-23.86230469	+1660
+1458240841.82200000	+9.75146484	-5.24267578	-1.22167969	+43.61572266	-2.24121094	-59.21630859	+2088	+9.86572266	-4.43847656	-0.84375000	+4.04296875	-12.87597656	+20.41259766	+2140	+7.23779297	-8.36279297	-1.46337891	+56.99707031	-0.70312500	-23.84033203	+1632
+1458240841.83040000	+9.71630859	-5.27343750	-1.19531250	+43.87939453	-2.28515625	-59.19433594	+2052	+9.82617188	-4.46923828	-0.81738281	+4.30664063	-12.87597656	+20.43457031	+2104	+7.19384766	-8.41552734	-1.43701172	+57.04101563	-0.74707031	-23.79638672	+1604
+1458240841.83450010	+9.69433594	-5.29980469	-1.18212891	+43.90136719	-2.28515625	-59.21630859	+2036	+9.80419922	-4.49560547	-0.80419922	+4.32861328	-12.87597656	+20.41259766	+2088	+7.17187500	-8.44628906	-1.42822266	+57.01904297	-0.74707031	-23.77441406	+1592
+1458240841.83870010	+9.67675781	-5.31298828	-1.17333984	+44.01123047	-2.28515625	-59.21630859	+2020	+9.78662109	-4.50878906	-0.79541016	+4.43847656	-12.87597656	+20.39062500	+2068	+7.14990234	-8.46826172	-1.41943359	+57.01904297	-0.76904297	-23.75244141	+1580
+1458240841.84699990	+9.64599609	-5.34814453	-1.15576172	+44.12109375	-2.26318359	-59.23828125	+1992	+9.76025391	-4.54833984	-0.78222656	+4.52636719	-12.83203125	+20.36865234	+2036	+7.11474609	-8.52099609	-1.40625000	+56.95312500	-0.74707031	-23.70849609	+1556
+1458240841.85540010	+9.62841797	-5.37451172	-1.14697266	+44.29687500	-2.21923828	-59.21630859	+1964	+9.73828125	-4.57470703	-0.77783203	+4.68017578	-12.76611328	+20.32470703	+2000	+7.07958984	-8.56933594	-1.39306641	+56.88720703	-0.70312500	-23.64257813	+1528
+1458240841.85949990	+9.61523438	-5.39648438	-1.14257813	+44.25292969	-2.19726563	-59.23828125	+1956	+9.72949219	-4.59667969	-0.77343750	+4.65820313	-12.74414063	+20.28076172	+1988	+7.06201172	-8.59130859	-1.38867188	+56.82128906	-0.65917969	-23.64257813	+1516
+1458240841.86789990	+9.60644531	-5.42285156	-1.14257813	+44.36279297	-2.13134766	-59.23828125	+1928	+9.71630859	-4.61865234	-0.77783203	+4.76806641	-12.67822266	+20.21484375	+1956	+7.04003906	-8.63085938	-1.38427734	+56.73339844	-0.59326172	-23.62060547	+1488
+1458240841.87200000	+9.59765625	-5.44482422	-1.14257813	+44.31884766	-2.08740234	-59.26025391	+1920	+9.71191406	-4.64501953	-0.77783203	+4.70214844	-12.65625000	+20.17089844	+1940	+7.03564453	-8.65283203	-1.37988281	+56.71142578	-0.52734375	-23.64257813	+1476
+1458240841.87620000	+9.59326172	-5.45361328	-1.14257813	+44.34082031	-2.06542969	-59.28222656	+1908	+9.70751953	-4.65380859	-0.78222656	+4.72412109	-12.63427734	+20.10498047	+1928	+7.03125000	-8.66601563	-1.37109375	+56.66748047	-0.46142578	-23.66455078	+1464
+1458240841.88030000	+9.59326172	-5.46679688	-1.14697266	+44.36279297	-2.02148438	-59.30419922	+1896	+9.70751953	-4.66699219	-0.78662109	+4.76806641	-12.61230469	+20.08300781	+1912	+7.02685547	-8.68359375	-1.36669922	+56.64550781	-0.39550781	-23.70849609	+1452
+1458240841.88450000	+9.59326172	-5.47998047	-1.15136719	+44.31884766	-1.99951172	-59.32617188	+1884	+9.70751953	-4.68896484	-0.79101563	+4.68017578	-12.59033203	+20.01708984	+1900	+7.02685547	-8.70117188	-1.36230469	+56.62353516	-0.30761719	-23.75244141	+1440
+1458240841.89280010	+9.59765625	-5.50634766	-1.16015625	+44.29687500	-1.93359375	-59.37011719	+1864	+9.71191406	-4.71093750	-0.80419922	+4.68017578	-12.54638672	+19.90722656	+1876	+7.03125000	-8.72753906	-1.35351563	+56.57958984	-0.15380859	-23.86230469	+1416
+1458240841.89700010	+9.59765625	-5.51953125	-1.16455078	+44.25292969	-1.91162109	-59.39208984	+1852	+9.71191406	-4.72851563	-0.81298828	+4.61425781	-12.52441406	+19.84130859	+1864	+7.04003906	-8.73632813	-1.34912109	+56.57958984	-0.06591797	-23.90625000	+1404
+1458240841.90120010	+9.59765625	-5.52832031	-1.16894531	+44.20898438	-1.88964844	-59.41406250	+1840	+9.71630859	-4.74169922	-0.82177734	+4.57031250	-12.52441406	+19.77539063	+1852	+7.04443359	-8.74951172	-1.34472656	+56.55761719	+0.00000000	-23.97216797	+1396
+1458240841.90529990	+9.60205078	-5.54150391	-1.17333984	+44.18701172	-1.86767578	-59.43603516	+1832	+9.72509766	-4.75048828	-0.82617188	+4.57031250	-12.52441406	+19.73144531	+1840	+7.05322266	-8.75830078	-1.34033203	+56.53564453	+0.08789063	-24.03808594	+1384
+1458240841.90949990	+9.60644531	-5.55029297	-1.17773438	+44.14306641	-1.84570313	-59.45800781	+1820	+9.72949219	-4.76806641	-0.83496094	+4.48242188	-12.50244141	+19.66552734	+1832	+7.06201172	-8.76708984	-1.33593750	+56.53564453	+0.17578125	-24.10400391	+1376
+1458240841.91370010	+9.61083984	-5.55908203	-1.18212891	+44.12109375	-1.80175781	-59.47998047	+1808	+9.73828125	-4.77685547	-0.84375000	+4.43847656	-12.50244141	+19.59960938	+1820	+7.07080078	-8.77587891	-1.33593750	+56.49169922	+0.28564453	-24.16992188	+1368
+1458240841.92199990	+9.61962891	-5.57666016	-1.19091797	+44.03320313	-1.75781250	-59.52392578	+1788	+9.74707031	-4.79443359	-0.85693359	+4.32861328	-12.48046875	+19.48974609	+1800	+7.08398438	-8.78906250	-1.33154297	+56.42578125	+0.43945313	-24.25781250	+1356
+1458240841.92619990	+9.62402344	-5.58544922	-1.19970703	+43.98925781	-1.73583984	-59.54589844	+1776	+9.75585938	-4.80322266	-0.86572266	+4.28466797	-12.45849609	+19.44580078	+1792	+7.09277344	-8.79785156	-1.33154297	+56.35986328	+0.52734375	-24.30175781	+1348
+1458240841.93030000	+9.62841797	-5.59423828	-1.20410156	+43.94531250	-1.69189453	-59.56787109	+1764	+9.76464844	-4.81201172	-0.87451172	+4.24072266	-12.45849609	+19.40185547	+1780	+7.09716797	-8.80664063	-1.33154297	+56.29394531	+0.59326172	-24.30175781	+1340
+1458240841.93450000	+9.63720703	-5.60742188	-1.21289063	+43.90136719	-1.64794922	-59.58984375	+1756	+9.76904297	-4.82080078	-0.87890625	+4.19677734	-12.43652344	+19.35791016	+1772	+7.10595703	-8.81103516	-1.33593750	+56.25000000	+0.65917969	-24.32373047	+1336
+1458240841.94280000	+9.65478516	-5.62939453	-1.23046875	+43.76953125	-1.53808594	-59.63378906	+1740	+9.78222656	-4.83398438	-0.89208984	+4.10888672	-12.39257813	+19.27001953	+1756	+7.11035156	-8.82861328	-1.34033203	+56.09619141	+0.79101563	-24.32373047	+1324
+1458240841.94700000	+9.68554688	-5.66455078	-1.25244141	+43.61572266	-1.38427734	-59.72167969	+1736	+9.79541016	-4.84277344	-0.90087891	+4.04296875	-12.37060547	+19.22607422	+1748	+7.11474609	-8.83300781	-1.34472656	+56.05224609	+0.83496094	-24.32373047	+1320
+1458240841.95120000	+9.69433594	-5.67333984	-1.26123047	+43.54980469	-1.29638672	-59.72167969	+1732	+9.80419922	-4.85156250	-0.90527344	+3.97705078	-12.34863281	+19.18212891	+1744	+7.11474609	-8.83740234	-1.34912109	+55.96435547	+0.90087891	-24.27978516	+1316
+1458240841.95950010	+9.70751953	-5.68212891	-1.27001953	+43.46191406	-1.20849609	-59.74365234	+1720	+9.82617188	-4.86035156	-0.91845703	+3.88916016	-12.26074219	+19.07226563	+1732	+7.11474609	-8.85058594	-1.35791016	+55.76660156	+0.98876953	-24.21386719	+1304
+1458240841.96359990	+9.71630859	-5.68652344	-1.27880859	+43.43994141	-1.16455078	-59.72167969	+1716	+9.83496094	-4.86914063	-0.92724609	+3.84521484	-12.21679688	+19.05029297	+1728	+7.11474609	-8.85937500	-1.36230469	+55.67871094	+1.01074219	-24.16992188	+1300
+1458240841.97199990	+9.72949219	-5.69531250	-1.27880859	+43.37402344	-1.07666016	-59.74365234	+1712	+9.85253906	-4.87792969	-0.93164063	+3.75732422	-12.15087891	+19.00634766	+1720	+7.11914063	-8.86816406	-1.36669922	+55.52490234	+1.07666016	-24.10400391	+1292
+1458240841.97610000	+9.73388672	-5.69970703	-1.28320313	+43.35205078	-1.05468750	-59.74365234	+1708	+9.86132813	-4.88232422	-0.93603516	+3.71337891	-12.12890625	+18.98437500	+1720	+7.11914063	-8.87255859	-1.37109375	+55.45898438	+1.12060547	-24.08203125	+1284
+1458240841.98029990	+9.73828125	-5.69970703	-1.27880859	+43.30810547	-1.03271484	-59.76562500	+1708	+9.87011719	-4.88232422	-0.93603516	+3.66943359	-12.10693359	+18.96240234	+1716	+7.11914063	-8.87695313	-1.37109375	+55.39306641	+1.14257813	-24.03808594	+1280
+1458240841.98860000	+9.75585938	-5.70410156	-1.28320313	+43.30810547	-0.98876953	-59.74365234	+1708	+9.88330078	-4.88671875	-0.94042969	+3.62548828	-12.06298828	+18.96240234	+1712	+7.12353516	-8.88574219	-1.37109375	+55.28320313	+1.18652344	-23.99414063	+1268
+1458240841.99280000	+9.76025391	-5.70849609	-1.27880859	+43.26416016	-0.98876953	-59.74365234	+1708	+9.89208984	-4.89111328	-0.93603516	+3.60351563	-12.04101563	+18.96240234	+1712	+7.12792969	-8.88574219	-1.37109375	+55.23925781	+1.23046875	-23.99414063	+1264
+1458240842.00110010	+9.77343750	-5.70849609	-1.27441406	+43.26416016	-0.98876953	-59.69970703	+1708	+9.90527344	-4.89111328	-0.93603516	+3.58154297	-12.01904297	+19.00634766	+1708	+7.14111328	-8.88574219	-1.36230469	+55.21728516	+1.25244141	-23.97216797	+1256
+1458240842.00530000	+9.77783203	-5.70849609	-1.27441406	+43.24218750	-0.98876953	-59.69970703	+1708	+9.90966797	-4.89111328	-0.93164063	+3.53759766	-12.01904297	+19.00634766	+1708	+7.14990234	-8.88574219	-1.35791016	+55.21728516	+1.27441406	-23.97216797	+1256
+1458240842.00950000	+9.78662109	-5.70849609	-1.27001953	+43.26416016	-1.01074219	-59.67773438	+1708	+9.91406250	-4.89111328	-0.92724609	+3.53759766	-12.01904297	+19.05029297	+1708	+7.15429688	-8.88574219	-1.34912109	+55.23925781	+1.29638672	-23.99414063	+1256
+1458240842.01360010	+9.79101563	-5.70849609	-1.26562500	+43.26416016	-1.03271484	-59.67773438	+1708	+9.91845703	-4.89111328	-0.92724609	+3.53759766	-11.99707031	+19.07226563	+1708	+7.16308594	-8.88134766	-1.34472656	+55.26123047	+1.29638672	-24.01611328	+1260
+1458240842.01780010	+9.79980469	-5.70849609	-1.26123047	+43.26416016	-1.03271484	-59.67773438	+1708	+9.92285156	-4.89111328	-0.91845703	+3.51562500	-12.01904297	+19.07226563	+1708	+7.17187500	-8.88134766	-1.33154297	+55.28320313	+1.31835938	-24.03808594	+1260
+1458240842.02609990	+9.80859375	-5.70849609	-1.25244141	+43.28613281	-1.07666016	-59.63378906	+1700	+9.93164063	-4.88671875	-0.90966797	+3.51562500	-11.99707031	+19.13818359	+1708	+7.18945313	-8.87255859	-1.31396484	+55.34912109	+1.34033203	-24.08203125	+1268
+1458240842.03029990	+9.81298828	-5.70849609	-1.24804688	+43.28613281	-1.09863281	-59.61181641	+1696	+9.93603516	-4.88671875	-0.90527344	+3.49365234	-11.99707031	+19.18212891	+1708	+7.20263672	-8.86816406	-1.30517578	+55.39306641	+1.36230469	-24.10400391	+1272
+1458240842.03440000	+9.81738281	-5.70849609	-1.24365234	+43.30810547	-1.12060547	-59.61181641	+1696	+9.94042969	-4.88671875	-0.90087891	+3.51562500	-11.99707031	+19.20410156	+1708	+7.21142578	-8.86816406	-1.29199219	+55.43701172	+1.36230469	-24.12597656	+1276
+1458240842.04279990	+9.82177734	-5.70849609	-1.23046875	+43.33007813	-1.14257813	-59.58984375	+1688	+9.94482422	-4.88232422	-0.88769531	+3.51562500	-11.99707031	+19.27001953	+1708	+7.22460938	-8.85937500	-1.27441406	+55.50292969	+1.36230469	-24.16992188	+1284
+1458240842.04690000	+9.82617188	-5.70410156	-1.22167969	+43.35205078	-1.16455078	-59.56787109	+1688	+9.94482422	-4.88232422	-0.88330078	+3.51562500	-11.99707031	+19.29199219	+1708	+7.23339844	-8.85498047	-1.26123047	+55.54687500	+1.34033203	-24.19189453	+1292
+1458240842.05110000	+9.82617188	-5.70410156	-1.21728516	+43.37402344	-1.18652344	-59.56787109	+1688	+9.94921875	-4.87792969	-0.87451172	+3.53759766	-11.99707031	+19.31396484	+1708	+7.23779297	-8.85498047	-1.25244141	+55.56884766	+1.34033203	-24.19189453	+1296
+1458240842.05940010	+9.83056641	-5.69970703	-1.19970703	+43.43994141	-1.20849609	-59.54589844	+1684	+9.94921875	-4.87353516	-0.86132813	+3.55957031	-11.99707031	+19.35791016	+1708	+7.23779297	-8.85058594	-1.23486328	+55.59082031	+1.31835938	-24.19189453	+1304
+1458240842.06780000	+9.83056641	-5.69970703	-1.18652344	+43.48388672	-1.23046875	-59.50195313	+1684	+9.94921875	-4.87353516	-0.84375000	+3.58154297	-11.97509766	+19.37988281	+1708	+7.23779297	-8.85058594	-1.22167969	+55.59082031	+1.27441406	-24.14794922	+1312
+1458240842.07189990	+9.83056641	-5.69531250	-1.17773438	+43.50585938	-1.25244141	-59.50195313	+1684	+9.94921875	-4.86914063	-0.83496094	+3.60351563	-11.99707031	+19.37988281	+1712	+7.23779297	-8.85058594	-1.21728516	+55.56884766	+1.23046875	-24.12597656	+1312
+1458240842.08030010	+9.82617188	-5.69091797	-1.16015625	+43.57177734	-1.27441406	-59.50195313	+1684	+9.94921875	-4.86914063	-0.81738281	+3.62548828	-11.99707031	+19.40185547	+1712	+7.22900391	-8.85498047	-1.20410156	+55.52490234	+1.16455078	-24.06005859	+1320
+1458240842.08439990	+9.82617188	-5.69091797	-1.15136719	+43.61572266	-1.27441406	-59.50195313	+1688	+9.94921875	-4.86474609	-0.80859375	+3.66943359	-11.99707031	+19.40185547	+1716	+7.22460938	-8.85498047	-1.19970703	+55.48095703	+1.14257813	-24.03808594	+1328
+1458240842.08859990	+9.82177734	-5.68652344	-1.14257813	+43.65966797	-1.29638672	-59.50195313	+1688	+9.94921875	-4.86474609	-0.79980469	+3.69140625	-12.01904297	+19.37988281	+1716	+7.21582031	-8.85937500	-1.19091797	+55.45898438	+1.09863281	-23.99414063	+1332
+1458240842.09279990	+9.82177734	-5.68652344	-1.13378906	+43.68164063	-1.29638672	-59.47998047	+1688	+9.94921875	-4.86474609	-0.78662109	+3.71337891	-12.01904297	+19.37988281	+1716	+7.21142578	-8.85937500	-1.18652344	+55.43701172	+1.07666016	-23.97216797	+1332
+1458240842.09690000	+9.81738281	-5.68212891	-1.12060547	+43.72558594	-1.31835938	-59.50195313	+1692	+9.94482422	-4.86474609	-0.77783203	+3.73535156	-12.04101563	+19.37988281	+1720	+7.20703125	-8.86376953	-1.18212891	+55.39306641	+1.03271484	-23.95019531	+1336
+1458240842.10529990	+9.81298828	-5.67773438	-1.10302734	+43.83544922	-1.34033203	-59.50195313	+1700	+9.94042969	-4.86035156	-0.76025391	+3.80126953	-12.08496094	+19.33593750	+1724	+7.19824219	-8.86816406	-1.16894531	+55.37109375	+0.96679688	-23.92822266	+1344
+1458240842.10940000	+9.81298828	-5.67773438	-1.08984375	+43.87939453	-1.36230469	-59.52392578	+1704	+9.94042969	-4.86035156	-0.74707031	+3.82324219	-12.10693359	+19.31396484	+1724	+7.19384766	-8.86816406	-1.16015625	+55.37109375	+0.94482422	-23.92822266	+1348
+1458240842.11360000	+9.80859375	-5.67773438	-1.08105469	+43.92333984	-1.38427734	-59.54589844	+1708	+9.93603516	-4.86035156	-0.73828125	+3.86718750	-12.12890625	+19.29199219	+1728	+7.19384766	-8.86816406	-1.15136719	+55.39306641	+0.92285156	-23.92822266	+1352
+1458240842.12190010	+9.80419922	-5.67333984	-1.06347656	+44.03320313	-1.40625000	-59.58984375	+1712	+9.93603516	-4.85595703	-0.72509766	+3.93310547	-12.19482422	+19.22607422	+1728	+7.19384766	-8.87255859	-1.12939453	+55.43701172	+0.90087891	-23.99414063	+1360
+1458240842.12610010	+9.80419922	-5.67333984	-1.05468750	+44.07714844	-1.42822266	-59.61181641	+1712	+9.93164063	-4.85595703	-0.71630859	+3.95507813	-12.21679688	+19.20410156	+1728	+7.19384766	-8.87255859	-1.12060547	+55.48095703	+0.90087891	-24.03808594	+1364
+1458240842.13019990	+9.80419922	-5.67333984	-1.05029297	+44.12109375	-1.45019531	-59.63378906	+1716	+9.93164063	-4.85595703	-0.71191406	+3.97705078	-12.23876953	+19.18212891	+1728	+7.19824219	-8.86816406	-1.11181641	+55.54687500	+0.90087891	-24.06005859	+1372
+1458240842.13860010	+9.79980469	-5.67773438	-1.04150391	+44.20898438	-1.47216797	-59.69970703	+1716	+9.92724609	-4.86035156	-0.70312500	+4.02099609	-12.28271484	+19.11621094	+1728	+7.20703125	-8.86816406	-1.09423828	+55.65673828	+0.94482422	-24.16992188	+1384
+1458240842.14270000	+9.79980469	-5.67773438	-1.03710938	+44.25292969	-1.47216797	-59.72167969	+1716	+9.92285156	-4.86035156	-0.70312500	+4.06494141	-12.30468750	+19.09423828	+1728	+7.21142578	-8.86816406	-1.08105469	+55.72265625	+0.94482422	-24.21386719	+1392
+1458240842.14689990	+9.79980469	-5.67773438	-1.03710938	+44.27490234	-1.47216797	-59.74365234	+1716	+9.92285156	-4.86035156	-0.69873047	+4.06494141	-12.30468750	+19.07226563	+1728	+7.21582031	-8.86816406	-1.07666016	+55.76660156	+0.98876953	-24.27978516	+1396
+1458240842.15109990	+9.79980469	-5.68212891	-1.03271484	+44.31884766	-1.49414063	-59.76562500	+1720	+9.92285156	-4.86035156	-0.69873047	+4.08691406	-12.32666016	+19.02832031	+1724	+7.22021484	-8.86816406	-1.06347656	+55.81054688	+1.01074219	-24.32373047	+1404
+1458240842.15520000	+9.79980469	-5.68212891	-1.03271484	+44.36279297	-1.47216797	-59.78759766	+1720	+9.92285156	-4.86035156	-0.69433594	+4.10888672	-12.32666016	+19.00634766	+1724	+7.22021484	-8.86816406	-1.05908203	+55.85449219	+1.03271484	-24.38964844	+1412
+1458240842.15940000	+9.79980469	-5.68652344	-1.02832031	+44.38476563	-1.47216797	-59.80957031	+1720	+9.91845703	-4.86474609	-0.69433594	+4.10888672	-12.34863281	+18.98437500	+1720	+7.22460938	-8.86816406	-1.05029297	+55.89843750	+1.05468750	-24.41162109	+1416
+1458240842.16770010	+9.79980469	-5.68652344	-1.02832031	+44.45068359	-1.47216797	-59.87548828	+1724	+9.91845703	-4.86474609	-0.69433594	+4.15283203	-12.34863281	+18.94042969	+1716	+7.23339844	-8.86816406	-1.03710938	+55.96435547	+1.12060547	-24.49951172	+1428
+1458240842.17190000	+9.79980469	-5.69091797	-1.02832031	+44.49462891	-1.47216797	-59.89746094	+1724	+9.91845703	-4.86474609	-0.69433594	+4.15283203	-12.34863281	+18.91845703	+1716	+7.23339844	-8.87255859	-1.03271484	+55.98632813	+1.14257813	-24.54345703	+1436
+1458240842.17610000	+9.79980469	-5.69091797	-1.02832031	+44.51660156	-1.45019531	-59.91943359	+1724	+9.91845703	-4.86914063	-0.69433594	+4.17480469	-12.34863281	+18.87451172	+1716	+7.23339844	-8.87695313	-1.02832031	+55.98632813	+1.16455078	-24.56542969	+1440
+1458240842.18020010	+9.79980469	-5.69531250	-1.02392578	+44.56054688	-1.45019531	-59.96337891	+1724	+9.91845703	-4.86914063	-0.69433594	+4.17480469	-12.37060547	+18.85253906	+1712	+7.23339844	-8.87695313	-1.02832031	+55.98632813	+1.18652344	-24.60937500	+1448
+1458240842.18440010	+9.79980469	-5.69531250	-1.02392578	+44.60449219	-1.45019531	-59.98535156	+1728	+9.91406250	-4.86914063	-0.69433594	+4.19677734	-12.37060547	+18.83056641	+1712	+7.23339844	-8.88134766	-1.02392578	+55.96435547	+1.20849609	-24.63134766	+1452
+1458240842.19269990	+9.79980469	-5.69970703	-1.02392578	+44.69238281	-1.42822266	-60.07324219	+1728	+9.91406250	-4.87353516	-0.69433594	+4.21875000	-12.39257813	+18.74267578	+1708	+7.22900391	-8.89453125	-1.01953125	+55.92041016	+1.23046875	-24.69726563	+1460
+1458240842.19689990	+9.79980469	-5.69970703	-1.01953125	+44.73632813	-1.42822266	-60.11718750	+1728	+9.91406250	-4.87353516	-0.69433594	+4.24072266	-12.39257813	+18.69873047	+1708	+7.22900391	-8.89892578	-1.01953125	+55.89843750	+1.23046875	-24.71923828	+1468
+1458240842.20100000	+9.79980469	-5.70410156	-1.01953125	+44.80224609	-1.42822266	-60.18310547	+1732	+9.91406250	-4.87792969	-0.69433594	+4.26269531	-12.41455078	+18.65478516	+1704	+7.22460938	-8.90332031	-1.01953125	+55.85449219	+1.23046875	-24.74121094	+1472
+1458240842.20520000	+9.79541016	-5.70410156	-1.01513672	+44.84619141	-1.42822266	-60.24902344	+1732	+9.91406250	-4.87792969	-0.69433594	+4.28466797	-12.43652344	+18.61083984	+1704	+7.22460938	-8.91210938	-1.01953125	+55.81054688	+1.23046875	-24.76318359	+1476
+1458240842.20939990	+9.79980469	-5.70410156	-1.01513672	+44.91210938	-1.42822266	-60.31494141	+1732	+9.91406250	-4.88232422	-0.69433594	+4.30664063	-12.48046875	+18.52294922	+1704	+7.22021484	-8.92089844	-1.01513672	+55.76660156	+1.23046875	-24.80712891	+1480
+1458240842.21770000	+9.79980469	-5.70849609	-1.00634766	+45.02197266	-1.45019531	-60.46875000	+1736	+9.91406250	-4.88671875	-0.68994141	+4.37255859	-12.56835938	+18.36914063	+1708	+7.21582031	-8.93408203	-1.01513672	+55.67871094	+1.23046875	-24.89501953	+1488
+1458240842.22190000	+9.79980469	-5.71289063	-1.00195313	+45.06591797	-1.45019531	-60.55664063	+1740	+9.91406250	-4.89111328	-0.68554688	+4.41650391	-12.63427734	+18.28125000	+1708	+7.21142578	-8.94287109	-1.01074219	+55.61279297	+1.23046875	-24.96093750	+1488
+1458240842.22600010	+9.79980469	-5.71289063	-0.99755859	+45.13183594	-1.47216797	-60.64453125	+1740	+9.91845703	-4.89550781	-0.68115234	+4.46044922	-12.70019531	+18.19335938	+1708	+7.21142578	-8.95166016	-1.01074219	+55.56884766	+1.20849609	-25.00488281	+1492
+1458240842.23020010	+9.80419922	-5.71728516	-0.99755859	+45.17578125	-1.49414063	-60.73242188	+1744	+9.91845703	-4.89550781	-0.68115234	+4.50439453	-12.76611328	+18.12744141	+1708	+7.21142578	-8.95605469	-1.00634766	+55.54687500	+1.20849609	-25.07080078	+1496
+1458240842.23440000	+9.80419922	-5.72167969	-0.99316406	+45.21972656	-1.51611328	-60.79833984	+1744	+9.92285156	-4.89990234	-0.67675781	+4.57031250	-12.83203125	+18.03955078	+1712	+7.21582031	-8.96484375	-1.00195313	+55.52490234	+1.20849609	-25.15869141	+1496
+1458240842.24270010	+9.80859375	-5.72607422	-0.98437500	+45.28564453	-1.53808594	-60.97412109	+1748	+9.92724609	-4.90869141	-0.67236328	+4.63623047	-12.96386719	+17.90771484	+1712	+7.22460938	-8.96923828	-0.98876953	+55.54687500	+1.23046875	-25.33447266	+1504
+1458240842.24690010	+9.81298828	-5.73046875	-0.98437500	+45.30761719	-1.56005859	-61.04003906	+1752	+9.92724609	-4.90869141	-0.66796875	+4.65820313	-13.02978516	+17.86376953	+1716	+7.23339844	-8.97363281	-0.97998047	+55.56884766	+1.25244141	-25.44433594	+1508
+1458240842.25099990	+9.81738281	-5.73486328	-0.97998047	+45.32958984	-1.58203125	-61.12792969	+1756	+9.93164063	-4.91308594	-0.66796875	+4.70214844	-13.09570313	+17.79785156	+1716	+7.23779297	-8.97802734	-0.97119141	+55.59082031	+1.25244141	-25.53222656	+1516
+1458240842.25519990	+9.81738281	-5.74365234	-0.97558594	+45.32958984	-1.58203125	-61.19384766	+1760	+9.93164063	-4.91748047	-0.66357422	+4.72412109	-13.13964844	+17.75390625	+1716	+7.24658203	-8.97802734	-0.96240234	+55.63476563	+1.29638672	-25.64208984	+1524
+1458240842.26350000	+9.82617188	-5.75244141	-0.97558594	+45.35156250	-1.58203125	-61.30371094	+1768	+9.93603516	-4.92626953	-0.66357422	+4.76806641	-13.22753906	+17.66601563	+1716	+7.26416016	-8.98242188	-0.94042969	+55.70068359	+1.34033203	-25.81787109	+1536
+1458240842.26770000	+9.82617188	-5.75683594	-0.97558594	+45.35156250	-1.58203125	-61.36962891	+1772	+9.93603516	-4.93066406	-0.66357422	+4.79003906	-13.24951172	+17.62207031	+1716	+7.26855469	-8.98681641	-0.93164063	+55.74462891	+1.36230469	-25.90576172	+1544
+1458240842.27180000	+9.83056641	-5.76123047	-0.97119141	+45.37353516	-1.58203125	-61.41357422	+1776	+9.93603516	-4.93066406	-0.66357422	+4.81201172	-13.29345703	+17.57812500	+1716	+7.27734375	-8.98681641	-0.92285156	+55.76660156	+1.38427734	-25.97167969	+1552
+1458240842.28020000	+9.83056641	-5.77441406	-0.97119141	+45.37353516	-1.56005859	-61.54541016	+1788	+9.94042969	-4.93945313	-0.65917969	+4.83398438	-13.33740234	+17.46826172	+1716	+7.28613281	-8.99121094	-0.90966797	+55.81054688	+1.45019531	-26.10351563	+1564
+1458240842.28430010	+9.83056641	-5.77880859	-0.97119141	+45.37353516	-1.53808594	-61.58935547	+1792	+9.94042969	-4.94384766	-0.65917969	+4.85595703	-13.35937500	+17.42431641	+1716	+7.28613281	-8.99560547	-0.90087891	+55.83251953	+1.49414063	-26.14746094	+1572
+1458240842.29270010	+9.83056641	-5.78759766	-0.96679688	+45.37353516	-1.47216797	-61.69921875	+1800	+9.94042969	-4.95263672	-0.65917969	+4.89990234	-13.38134766	+17.29248047	+1716	+7.28613281	-9.00439453	-0.89208984	+55.81054688	+1.53808594	-26.23535156	+1588
+1458240842.29679990	+9.83056641	-5.79199219	-0.96679688	+45.37353516	-1.42822266	-61.74316406	+1804	+9.94042969	-4.95703125	-0.65917969	+4.89990234	-13.38134766	+17.24853516	+1716	+7.28173828	-9.00878906	-0.88769531	+55.78857422	+1.56005859	-26.23535156	+1592
+1458240842.30520010	+9.83056641	-5.79638672	-0.96679688	+45.39550781	-1.36230469	-61.85302734	+1812	+9.93603516	-4.96582031	-0.65917969	+4.94384766	-13.38134766	+17.11669922	+1716	+7.27734375	-9.02197266	-0.88769531	+55.72265625	+1.60400391	-26.23535156	+1604
+1458240842.30929990	+9.82617188	-5.80078125	-0.96679688	+45.39550781	-1.31835938	-61.89697266	+1816	+9.93603516	-4.96582031	-0.65917969	+4.96582031	-13.38134766	+17.05078125	+1716	+7.27294922	-9.02636719	-0.88330078	+55.70068359	+1.62597656	-26.23535156	+1608
+1458240842.31769990	+9.82177734	-5.80517578	-0.96240234	+45.41748047	-1.20849609	-62.02880859	+1820	+9.93164063	-4.97460938	-0.65917969	+5.00976563	-13.38134766	+16.91894531	+1716	+7.25976563	-9.03955078	-0.88330078	+55.61279297	+1.66992188	-26.23535156	+1620
+1458240842.32600000	+9.81738281	-5.80517578	-0.96240234	+45.46142578	-1.12060547	-62.11669922	+1824	+9.93164063	-4.97900391	-0.66357422	+5.07568359	-13.35937500	+16.80908203	+1716	+7.24658203	-9.04833984	-0.88769531	+55.54687500	+1.69189453	-26.19140625	+1628
+1458240842.33430000	+9.81298828	-5.80957031	-0.96240234	+45.48339844	-1.01074219	-62.18261719	+1828	+9.92724609	-4.97900391	-0.66357422	+5.14160156	-13.31542969	+16.69921875	+1720	+7.23779297	-9.05712891	-0.88769531	+55.50292969	+1.73583984	-26.16943359	+1632
+1458240842.33850000	+9.81298828	-5.80957031	-0.96240234	+45.48339844	-0.96679688	-62.22656250	+1828	+9.92285156	-4.97900391	-0.66357422	+5.16357422	-13.29345703	+16.65527344	+1720	+7.23339844	-9.05712891	-0.88769531	+55.48095703	+1.75781250	-26.14746094	+1632
+1458240842.34680010	+9.80859375	-5.80957031	-0.96240234	+45.52734375	-0.87890625	-62.31445313	+1828	+9.92285156	-4.98339844	-0.66796875	+5.22949219	-13.27148438	+16.56738281	+1724	+7.22900391	-9.06152344	-0.88769531	+55.45898438	+1.80175781	-26.14746094	+1636
+1458240842.35509990	+9.80859375	-5.81396484	-0.96240234	+45.52734375	-0.81298828	-62.38037109	+1828	+9.91845703	-4.98339844	-0.66796875	+5.27343750	-13.24951172	+16.50146484	+1724	+7.22460938	-9.06591797	-0.88330078	+55.48095703	+1.86767578	-26.14746094	+1640
+1458240842.35929990	+9.80859375	-5.81396484	-0.96240234	+45.54931641	-0.76904297	-62.40234375	+1832	+9.91845703	-4.98339844	-0.66796875	+5.29541016	-13.24951172	+16.45751953	+1724	+7.22460938	-9.06591797	-0.87890625	+55.50292969	+1.88964844	-26.16943359	+1640
+1458240842.36350010	+9.80419922	-5.81396484	-0.96679688	+45.54931641	-0.74707031	-62.42431641	+1832	+9.91845703	-4.98339844	-0.67236328	+5.31738281	-13.22753906	+16.43554688	+1724	+7.22460938	-9.06591797	-0.87451172	+55.52490234	+1.91162109	-26.19140625	+1640
+1458240842.37179990	+9.80419922	-5.81396484	-0.96679688	+45.54931641	-0.70312500	-62.46826172	+1832	+9.91845703	-4.98339844	-0.67236328	+5.33935547	-13.22753906	+16.41357422	+1728	+7.22900391	-9.06152344	-0.87011719	+55.59082031	+1.95556641	-26.23535156	+1648
+1458240842.37599990	+9.80419922	-5.81835938	-0.96679688	+45.52734375	-0.68115234	-62.51220703	+1832	+9.91406250	-4.98339844	-0.67236328	+5.36132813	-13.22753906	+16.39160156	+1724	+7.23339844	-9.06152344	-0.86572266	+55.61279297	+1.97753906	-26.25732422	+1648
+1458240842.38430000	+9.80859375	-5.81835938	-0.96679688	+45.52734375	-0.65917969	-62.55615234	+1832	+9.91406250	-4.98339844	-0.67236328	+5.36132813	-13.22753906	+16.34765625	+1724	+7.23779297	-9.05712891	-0.85693359	+55.67871094	+2.04345703	-26.30126953	+1656
+1458240842.39260010	+9.80859375	-5.82275391	-0.96679688	+45.50537109	-0.63720703	-62.60009766	+1832	+9.91406250	-4.98339844	-0.67236328	+5.38330078	-13.22753906	+16.32568359	+1720	+7.24218750	-9.05712891	-0.84814453	+55.72265625	+2.06542969	-26.36718750	+1664
+1458240842.40100000	+9.80859375	-5.82275391	-0.96679688	+45.48339844	-0.61523438	-62.64404297	+1832	+9.91406250	-4.98339844	-0.67236328	+5.38330078	-13.24951172	+16.30371094	+1720	+7.24658203	-9.05273438	-0.84375000	+55.76660156	+2.10937500	-26.41113281	+1672
+1458240842.40510010	+9.80859375	-5.82275391	-0.96679688	+45.46142578	-0.61523438	-62.66601563	+1836	+9.91406250	-4.98779297	-0.67236328	+5.38330078	-13.24951172	+16.28173828	+1716	+7.25097656	-9.05273438	-0.83935547	+55.78857422	+2.13134766	-26.45507813	+1676
+1458240842.41350010	+9.81298828	-5.82275391	-0.96679688	+45.43945313	-0.61523438	-62.73193359	+1836	+9.91406250	-4.98779297	-0.67236328	+5.38330078	-13.27148438	+16.23779297	+1716	+7.25097656	-9.05273438	-0.83496094	+55.81054688	+2.15332031	-26.49902344	+1680
+1458240842.41759990	+9.81298828	-5.82275391	-0.96240234	+45.43945313	-0.59326172	-62.75390625	+1836	+9.91406250	-4.98779297	-0.67236328	+5.38330078	-13.29345703	+16.21582031	+1712	+7.25097656	-9.05273438	-0.83056641	+55.81054688	+2.15332031	-26.52099609	+1684
+1458240842.42179990	+9.81298828	-5.82275391	-0.96240234	+45.43945313	-0.59326172	-62.79785156	+1836	+9.91845703	-4.98779297	-0.67236328	+5.38330078	-13.29345703	+16.19384766	+1712	+7.25097656	-9.05273438	-0.83056641	+55.81054688	+2.15332031	-26.54296875	+1688
+1458240842.42590000	+9.81298828	-5.82275391	-0.96240234	+45.41748047	-0.59326172	-62.84179688	+1836	+9.91845703	-4.98779297	-0.67236328	+5.38330078	-13.31542969	+16.17187500	+1712	+7.25097656	-9.04833984	-0.83056641	+55.81054688	+2.17529297	-26.54296875	+1688
+1458240842.43429990	+9.81298828	-5.82275391	-0.95800781	+45.39550781	-0.57128906	-62.92968750	+1840	+9.91845703	-4.98779297	-0.66796875	+5.38330078	-13.35937500	+16.10595703	+1712	+7.25097656	-9.04833984	-0.83056641	+55.78857422	+2.17529297	-26.58691406	+1696
+1458240842.43840000	+9.81298828	-5.82275391	-0.95800781	+45.39550781	-0.57128906	-62.97363281	+1840	+9.91845703	-4.98779297	-0.66796875	+5.38330078	-13.38134766	+16.06201172	+1712	+7.25097656	-9.05273438	-0.82617188	+55.78857422	+2.17529297	-26.58691406	+1696
+1458240842.44260000	+9.81298828	-5.82275391	-0.95800781	+45.37353516	-0.57128906	-63.01757813	+1844	+9.91845703	-4.98779297	-0.66796875	+5.38330078	-13.40332031	+16.04003906	+1712	+7.25097656	-9.05273438	-0.82617188	+55.78857422	+2.17529297	-26.60888672	+1700
+1458240842.44680000	+9.81298828	-5.81835938	-0.95361328	+45.37353516	-0.57128906	-63.08349609	+1844	+9.91845703	-4.98779297	-0.66357422	+5.38330078	-13.44726563	+15.99609375	+1712	+7.25097656	-9.05273438	-0.82617188	+55.76660156	+2.17529297	-26.60888672	+1700
+1458240842.45510010	+9.81298828	-5.81835938	-0.94921875	+45.35156250	-0.54931641	-63.19335938	+1848	+9.92285156	-4.98779297	-0.66357422	+5.38330078	-13.49121094	+15.93017578	+1712	+7.24658203	-9.05273438	-0.82617188	+55.74462891	+2.17529297	-26.65283203	+1704
+1458240842.45930000	+9.81298828	-5.81835938	-0.94921875	+45.32958984	-0.54931641	-63.23730469	+1848	+9.92285156	-4.98779297	-0.65917969	+5.38330078	-13.53515625	+15.88623047	+1716	+7.24658203	-9.05273438	-0.82617188	+55.72265625	+2.17529297	-26.65283203	+1704
+1458240842.46339990	+9.81298828	-5.81396484	-0.94482422	+45.30761719	-0.54931641	-63.28125000	+1852	+9.92285156	-4.98779297	-0.65917969	+5.36132813	-13.55712891	+15.84228516	+1716	+7.24218750	-9.05273438	-0.82617188	+55.70068359	+2.17529297	-26.67480469	+1708
+1458240842.47180010	+9.81298828	-5.81396484	-0.94482422	+45.28564453	-0.54931641	-63.34716797	+1856	+9.92724609	-4.98779297	-0.65478516	+5.36132813	-13.60107422	+15.79833984	+1720	+7.24218750	-9.05273438	-0.82617188	+55.67871094	+2.17529297	-26.74072266	+1708
+1458240842.48009990	+9.81738281	-5.81396484	-0.94042969	+45.26367188	-0.54931641	-63.41308594	+1860	+9.92724609	-4.98779297	-0.65478516	+5.33935547	-13.66699219	+15.75439453	+1720	+7.23779297	-9.05273438	-0.82177734	+55.65673828	+2.19726563	-26.80664063	+1712
+1458240842.48429990	+9.81738281	-5.81835938	-0.94042969	+45.24169922	-0.54931641	-63.43505859	+1864	+9.92724609	-4.99218750	-0.65478516	+5.33935547	-13.66699219	+15.75439453	+1724	+7.23779297	-9.05273438	-0.82177734	+55.63476563	+2.19726563	-26.82861328	+1716
+1458240842.49260000	+9.81738281	-5.81835938	-0.94042969	+45.21972656	-0.54931641	-63.47900391	+1868	+9.92724609	-4.99218750	-0.65478516	+5.31738281	-13.71093750	+15.73242188	+1724	+7.24218750	-9.05273438	-0.81298828	+55.65673828	+2.21923828	-26.91650391	+1720
+1458240842.49670000	+9.81738281	-5.81835938	-0.94042969	+45.19775391	-0.54931641	-63.47900391	+1868	+9.93164063	-4.99218750	-0.65478516	+5.29541016	-13.71093750	+15.73242188	+1724	+7.24218750	-9.04833984	-0.80859375	+55.65673828	+2.24121094	-26.96044922	+1724
+1458240842.50090000	+9.82177734	-5.81835938	-0.94042969	+45.17578125	-0.54931641	-63.50097656	+1872	+9.93164063	-4.99218750	-0.65478516	+5.29541016	-13.73291016	+15.73242188	+1724	+7.24218750	-9.04833984	-0.80859375	+55.65673828	+2.24121094	-27.00439453	+1724
+1458240842.50510000	+9.82177734	-5.82275391	-0.94042969	+45.17578125	-0.54931641	-63.50097656	+1876	+9.93164063	-4.99218750	-0.65039063	+5.27343750	-13.73291016	+15.73242188	+1724	+7.24658203	-9.04833984	-0.80419922	+55.67871094	+2.26318359	-27.04833984	+1728
+1458240842.50920010	+9.82177734	-5.82275391	-0.94042969	+45.15380859	-0.54931641	-63.52294922	+1876	+9.93164063	-4.99658203	-0.65039063	+5.27343750	-13.73291016	+15.73242188	+1724	+7.24658203	-9.04833984	-0.79980469	+55.70068359	+2.28515625	-27.09228516	+1732
+1458240842.51760010	+9.82177734	-5.82714844	-0.93603516	+45.13183594	-0.54931641	-63.54492188	+1884	+9.93164063	-4.99658203	-0.65039063	+5.25146484	-13.75488281	+15.73242188	+1724	+7.25097656	-9.04394531	-0.79101563	+55.72265625	+2.30712891	-27.15820313	+1740
+1458240842.52169990	+9.82177734	-5.82714844	-0.93603516	+45.10986328	-0.57128906	-63.56689453	+1884	+9.93164063	-4.99658203	-0.65039063	+5.25146484	-13.77685547	+15.71044922	+1724	+7.25097656	-9.04394531	-0.78662109	+55.72265625	+2.30712891	-27.18017578	+1744
+1458240842.52589990	+9.82177734	-5.82714844	-0.93603516	+45.10986328	-0.57128906	-63.58886719	+1888	+9.93164063	-4.99658203	-0.65039063	+5.22949219	-13.77685547	+15.71044922	+1724	+7.25537109	-9.04394531	-0.78662109	+55.72265625	+2.32910156	-27.22412109	+1744
+1458240842.53010010	+9.82177734	-5.82714844	-0.93603516	+45.08789063	-0.57128906	-63.58886719	+1888	+9.93164063	-5.00097656	-0.65039063	+5.22949219	-13.79882813	+15.71044922	+1724	+7.25537109	-9.04394531	-0.78222656	+55.72265625	+2.32910156	-27.24609375	+1748
+1458240842.53839990	+9.82617188	-5.83154297	-0.93603516	+45.06591797	-0.57128906	-63.63281250	+1892	+9.93164063	-5.00097656	-0.64599609	+5.20751953	-13.82080078	+15.68847656	+1724	+7.25537109	-9.04833984	-0.77783203	+55.70068359	+2.35107422	-27.29003906	+1752
+1458240842.54259990	+9.82617188	-5.83154297	-0.93164063	+45.04394531	-0.57128906	-63.65478516	+1896	+9.93164063	-5.00097656	-0.64599609	+5.20751953	-13.84277344	+15.68847656	+1724	+7.25097656	-9.04833984	-0.77783203	+55.70068359	+2.35107422	-27.29003906	+1756
+1458240842.54670000	+9.82617188	-5.83593750	-0.93164063	+45.02197266	-0.59326172	-63.67675781	+1900	+9.93603516	-5.00537109	-0.64599609	+5.18554688	-13.86474609	+15.66650391	+1724	+7.25097656	-9.04833984	-0.77783203	+55.67871094	+2.35107422	-27.31201172	+1756
+1458240842.55510000	+9.82617188	-5.83593750	-0.92724609	+45.00000000	-0.59326172	-63.74267578	+1904	+9.93603516	-5.00537109	-0.64160156	+5.16357422	-13.90869141	+15.64453125	+1724	+7.25097656	-9.04833984	-0.77783203	+55.63476563	+2.32910156	-27.31201172	+1760
+1458240842.55920000	+9.82617188	-5.83593750	-0.92724609	+44.97802734	-0.61523438	-63.78662109	+1904	+9.93603516	-5.00976563	-0.64160156	+5.14160156	-13.93066406	+15.62255859	+1724	+7.24658203	-9.05273438	-0.77783203	+55.61279297	+2.32910156	-27.33398438	+1764
+1458240842.56760000	+9.82617188	-5.84033203	-0.92285156	+44.93408203	-0.61523438	-63.85253906	+1908	+9.93603516	-5.01416016	-0.63720703	+5.11962891	-13.97460938	+15.57861328	+1728	+7.24218750	-9.05273438	-0.77783203	+55.56884766	+2.32910156	-27.33398438	+1768
+1458240842.57170010	+9.82617188	-5.84033203	-0.91845703	+44.91210938	-0.61523438	-63.87451172	+1912	+9.94042969	-5.01416016	-0.63720703	+5.09765625	-14.01855469	+15.55664063	+1732	+7.24218750	-9.05712891	-0.77783203	+55.54687500	+2.32910156	-27.33398438	+1768
+1458240842.57590010	+9.82617188	-5.84472656	-0.91845703	+44.89013672	-0.63720703	-63.91845703	+1912	+9.94042969	-5.01855469	-0.63281250	+5.07568359	-14.04052734	+15.53466797	+1732	+7.24218750	-9.05712891	-0.77783203	+55.52490234	+2.32910156	-27.33398438	+1768
+1458240842.57999990	+9.82617188	-5.84472656	-0.91406250	+44.86816406	-0.63720703	-63.96240234	+1916	+9.94042969	-5.01855469	-0.63281250	+5.05371094	-14.06250000	+15.51269531	+1736	+7.23779297	-9.05712891	-0.78222656	+55.50292969	+2.30712891	-27.33398438	+1772
+1458240842.58839990	+9.82617188	-5.84912109	-0.91406250	+44.82421875	-0.63720703	-64.00634766	+1920	+9.94482422	-5.02294922	-0.62841797	+5.00976563	-14.10644531	+15.46875000	+1740	+7.23779297	-9.06152344	-0.78222656	+55.45898438	+2.30712891	-27.33398438	+1772
+1458240842.59250000	+9.82617188	-5.84912109	-0.90966797	+44.80224609	-0.63720703	-64.02832031	+1924	+9.94482422	-5.02734375	-0.62841797	+4.98779297	-14.10644531	+15.46875000	+1740	+7.23339844	-9.06152344	-0.78222656	+55.43701172	+2.30712891	-27.35595703	+1772
+1458240842.60089990	+9.82617188	-5.85351563	-0.90966797	+44.75830078	-0.63720703	-64.07226563	+1928	+9.94482422	-5.02734375	-0.62841797	+4.96582031	-14.12841797	+15.44677734	+1744	+7.23339844	-9.06591797	-0.77783203	+55.41503906	+2.32910156	-27.35595703	+1776
+1458240842.60920000	+9.83056641	-5.85791016	-0.90966797	+44.71435547	-0.63720703	-64.09423828	+1932	+9.94482422	-5.03173828	-0.62841797	+4.94384766	-14.15039063	+15.44677734	+1744	+7.23339844	-9.06591797	-0.77783203	+55.39306641	+2.32910156	-27.37792969	+1776
+1458240842.61750010	+9.83056641	-5.86230469	-0.90966797	+44.69238281	-0.63720703	-64.11621094	+1936	+9.94482422	-5.03613281	-0.62841797	+4.94384766	-14.15039063	+15.42480469	+1744	+7.23339844	-9.06591797	-0.77343750	+55.39306641	+2.35107422	-27.42187500	+1776
+1458240842.62590000	+9.83056641	-5.86669922	-0.90966797	+44.67041016	-0.63720703	-64.13818359	+1940	+9.94482422	-5.03613281	-0.62841797	+4.92187500	-14.15039063	+15.42480469	+1744	+7.23779297	-9.07031250	-0.76904297	+55.41503906	+2.39501953	-27.44384766	+1780
+1458240842.63420010	+9.83056641	-5.87109375	-0.90966797	+44.64843750	-0.63720703	-64.16015625	+1944	+9.94482422	-5.03613281	-0.63281250	+4.92187500	-14.15039063	+15.42480469	+1744	+7.23779297	-9.07031250	-0.76464844	+55.41503906	+2.41699219	-27.46582031	+1780
+1458240842.64249990	+9.83056641	-5.87109375	-0.90966797	+44.64843750	-0.61523438	-64.16015625	+1948	+9.94482422	-5.04052734	-0.63281250	+4.92187500	-14.15039063	+15.42480469	+1740	+7.24218750	-9.07031250	-0.76025391	+55.43701172	+2.43896484	-27.48779297	+1784
+1458240842.65089990	+9.83056641	-5.87548828	-0.90966797	+44.62646484	-0.61523438	-64.18212891	+1952	+9.94482422	-5.04052734	-0.63281250	+4.92187500	-14.15039063	+15.40283203	+1740	+7.24218750	-9.07031250	-0.75585938	+55.43701172	+2.48291016	-27.50976563	+1788
+1458240842.66330000	+9.83056641	-5.87988281	-0.90966797	+44.62646484	-0.57128906	-64.22607422	+1956	+9.94482422	-5.04492188	-0.63281250	+4.94384766	-14.15039063	+15.38085938	+1736	+7.24218750	-9.07470703	-0.75146484	+55.41503906	+2.54882813	-27.50976563	+1792
+1458240842.67170000	+9.83056641	-5.87988281	-0.90966797	+44.60449219	-0.57128906	-64.24804688	+1960	+9.94482422	-5.04492188	-0.63281250	+4.94384766	-14.15039063	+15.35888672	+1736	+7.23779297	-9.08349609	-0.75146484	+55.39306641	+2.57080078	-27.50976563	+1796
+1458240842.68000010	+9.83056641	-5.88427734	-0.90966797	+44.60449219	-0.54931641	-64.29199219	+1960	+9.94921875	-5.04492188	-0.63281250	+4.94384766	-14.15039063	+15.31494141	+1736	+7.22900391	-9.08789063	-0.75585938	+55.32714844	+2.61474609	-27.48779297	+1796
+1458240842.68829990	+9.83056641	-5.88427734	-0.90966797	+44.58251953	-0.50537109	-64.33593750	+1964	+9.94921875	-5.04931641	-0.63281250	+4.94384766	-14.15039063	+15.29296875	+1736	+7.22460938	-9.09228516	-0.75585938	+55.28320313	+2.63671875	-27.46582031	+1800
+1458240842.69670010	+9.83056641	-5.88867188	-0.90966797	+44.56054688	-0.48339844	-64.35791016	+1964	+9.94921875	-5.05371094	-0.63720703	+4.92187500	-14.15039063	+15.24902344	+1736	+7.21582031	-9.10107422	-0.75585938	+55.21728516	+2.68066406	-27.44384766	+1800
+1458240842.70079990	+9.83056641	-5.88867188	-0.90966797	+44.56054688	-0.46142578	-64.37988281	+1964	+9.94921875	-5.05371094	-0.63720703	+4.92187500	-14.15039063	+15.22705078	+1736	+7.21582031	-9.10107422	-0.75585938	+55.19531250	+2.70263672	-27.42187500	+1800
+1458240842.70499990	+9.83056641	-5.88867188	-0.90966797	+44.53857422	-0.43945313	-64.40185547	+1964	+9.94921875	-5.05371094	-0.63720703	+4.92187500	-14.15039063	+15.20507813	+1740	+7.21142578	-9.10546875	-0.75585938	+55.19531250	+2.72460938	-27.42187500	+1800
+1458240842.70919990	+9.82617188	-5.89306641	-0.90966797	+44.53857422	-0.43945313	-64.42382813	+1964	+9.94921875	-5.05371094	-0.63720703	+4.92187500	-14.15039063	+15.18310547	+1740	+7.21142578	-9.10546875	-0.75585938	+55.17333984	+2.74658203	-27.42187500	+1800
+1458240842.71750000	+9.82617188	-5.89746094	-0.90966797	+44.51660156	-0.39550781	-64.44580078	+1968	+9.94921875	-5.05810547	-0.63720703	+4.92187500	-14.12841797	+15.16113281	+1740	+7.21142578	-9.10986328	-0.75146484	+55.17333984	+2.81250000	-27.44384766	+1804
+1458240842.72170000	+9.82617188	-5.89746094	-0.90966797	+44.51660156	-0.39550781	-64.44580078	+1968	+9.94482422	-5.05810547	-0.64160156	+4.92187500	-14.12841797	+15.13916016	+1744	+7.21142578	-9.10986328	-0.75146484	+55.19531250	+2.83447266	-27.44384766	+1804
+1458240842.73000000	+9.82617188	-5.90185547	-0.90966797	+44.49462891	-0.35156250	-64.46777344	+1968	+9.94482422	-5.06250000	-0.64160156	+4.89990234	-14.10644531	+15.11718750	+1744	+7.21142578	-9.10986328	-0.74267578	+55.21728516	+2.90039063	-27.48779297	+1804
+1458240842.73410010	+9.82617188	-5.90185547	-0.90966797	+44.49462891	-0.35156250	-64.46777344	+1968	+9.94482422	-5.06250000	-0.64160156	+4.89990234	-14.10644531	+15.11718750	+1744	+7.21582031	-9.10986328	-0.74267578	+55.23925781	+2.94433594	-27.48779297	+1808
+1458240842.74250010	+9.82617188	-5.90625000	-0.91406250	+44.47265625	-0.30761719	-64.48974609	+1968	+9.94482422	-5.06689453	-0.64599609	+4.89990234	-14.08447266	+15.11718750	+1744	+7.22021484	-9.10546875	-0.73388672	+55.30517578	+3.01025391	-27.53173828	+1812
+1458240842.75079990	+9.82617188	-5.91064453	-0.91406250	+44.47265625	-0.28564453	-64.48974609	+1968	+9.94482422	-5.06689453	-0.64599609	+4.89990234	-14.08447266	+15.09521484	+1744	+7.22460938	-9.10546875	-0.72949219	+55.34912109	+3.09814453	-27.57568359	+1816
+1458240842.75500010	+9.82617188	-5.91064453	-0.91406250	+44.47265625	-0.28564453	-64.48974609	+1968	+9.94482422	-5.06689453	-0.64599609	+4.89990234	-14.06250000	+15.09521484	+1744	+7.22460938	-9.10546875	-0.72509766	+55.39306641	+3.12011719	-27.57568359	+1820
+1458240842.76329990	+9.82617188	-5.91064453	-0.91845703	+44.47265625	-0.26367188	-64.48974609	+1968	+9.94482422	-5.06689453	-0.65039063	+4.89990234	-14.04052734	+15.09521484	+1744	+7.22460938	-9.10546875	-0.72070313	+55.41503906	+3.18603516	-27.59765625	+1824
+1458240842.77160000	+9.82617188	-5.91503906	-0.91845703	+44.47265625	-0.21972656	-64.51171875	+1968	+9.94042969	-5.07128906	-0.65039063	+4.89990234	-14.04052734	+15.07324219	+1744	+7.22460938	-9.10546875	-0.72070313	+55.43701172	+3.22998047	-27.59765625	+1828
+1458240842.78000000	+9.82177734	-5.91503906	-0.91845703	+44.47265625	-0.19775391	-64.51171875	+1968	+9.94042969	-5.07128906	-0.65039063	+4.89990234	-14.01855469	+15.07324219	+1744	+7.22021484	-9.10986328	-0.72070313	+55.43701172	+3.27392578	-27.57568359	+1828
+1458240842.78830000	+9.82177734	-5.91503906	-0.91845703	+44.45068359	-0.17578125	-64.53369141	+1968	+9.94042969	-5.07128906	-0.65478516	+4.92187500	-13.99658203	+15.05126953	+1740	+7.21582031	-9.10986328	-0.72070313	+55.41503906	+3.29589844	-27.55371094	+1832
+1458240842.79660010	+9.82177734	-5.91503906	-0.91845703	+44.45068359	-0.15380859	-64.53369141	+1968	+9.94042969	-5.07128906	-0.65478516	+4.92187500	-13.97460938	+15.05126953	+1740	+7.21142578	-9.11425781	-0.72509766	+55.37109375	+3.31787109	-27.53173828	+1836
+1458240842.80080010	+9.82177734	-5.91503906	-0.91845703	+44.45068359	-0.15380859	-64.53369141	+1968	+9.94042969	-5.07568359	-0.65478516	+4.92187500	-13.97460938	+15.02929688	+1740	+7.20703125	-9.11865234	-0.72509766	+55.34912109	+3.31787109	-27.50976563	+1836
+1458240842.80909990	+9.81738281	-5.91503906	-0.91845703	+44.45068359	-0.13183594	-64.55566406	+1964	+9.94042969	-5.07568359	-0.65478516	+4.92187500	-13.97460938	+15.02929688	+1740	+7.20263672	-9.12304688	-0.72949219	+55.30517578	+3.31787109	-27.48779297	+1836
+1458240842.81329990	+9.81738281	-5.91503906	-0.91845703	+44.45068359	-0.13183594	-64.55566406	+1964	+9.93603516	-5.07568359	-0.65478516	+4.92187500	-13.97460938	+15.00732422	+1740	+7.20263672	-9.12304688	-0.72949219	+55.30517578	+3.31787109	-27.46582031	+1836
+1458240842.81740000	+9.81738281	-5.91503906	-0.91845703	+44.45068359	-0.13183594	-64.57763672	+1964	+9.93603516	-5.07568359	-0.65478516	+4.92187500	-13.97460938	+15.00732422	+1740	+7.19824219	-9.12304688	-0.72949219	+55.28320313	+3.31787109	-27.46582031	+1836
+1458240842.82579990	+9.81738281	-5.91943359	-0.91845703	+44.45068359	-0.10986328	-64.57763672	+1964	+9.93603516	-5.07568359	-0.65478516	+4.89990234	-13.97460938	+15.00732422	+1740	+7.19384766	-9.12744141	-0.73388672	+55.26123047	+3.31787109	-27.44384766	+1832
+1458240842.82990000	+9.81738281	-5.91943359	-0.91845703	+44.42871094	-0.10986328	-64.57763672	+1964	+9.93603516	-5.07568359	-0.65478516	+4.89990234	-13.97460938	+15.00732422	+1740	+7.19384766	-9.12744141	-0.73388672	+55.26123047	+3.31787109	-27.44384766	+1832
+1458240842.83410000	+9.81738281	-5.91943359	-0.91845703	+44.42871094	-0.10986328	-64.59960938	+1964	+9.93603516	-5.07568359	-0.65478516	+4.89990234	-13.97460938	+15.00732422	+1740	+7.19384766	-9.12744141	-0.73388672	+55.26123047	+3.33984375	-27.44384766	+1832
+1458240842.84240010	+9.81738281	-5.91943359	-0.91845703	+44.42871094	-0.13183594	-64.59960938	+1964	+9.93603516	-5.07568359	-0.65478516	+4.89990234	-13.97460938	+15.00732422	+1740	+7.19824219	-9.12744141	-0.73388672	+55.26123047	+3.33984375	-27.46582031	+1828
+1458240842.84660010	+9.81738281	-5.91943359	-0.91845703	+44.42871094	-0.13183594	-64.59960938	+1960	+9.93603516	-5.08007813	-0.65478516	+4.89990234	-13.97460938	+15.00732422	+1740	+7.19824219	-9.12744141	-0.72949219	+55.26123047	+3.33984375	-27.46582031	+1828
+1458240842.85489990	+9.81738281	-5.91943359	-0.91845703	+44.40673828	-0.13183594	-64.59960938	+1960	+9.93603516	-5.08007813	-0.65478516	+4.89990234	-13.97460938	+15.00732422	+1740	+7.19824219	-9.12304688	-0.72949219	+55.28320313	+3.33984375	-27.48779297	+1828
+1458240842.85910010	+9.81738281	-5.91943359	-0.91845703	+44.40673828	-0.13183594	-64.59960938	+1960	+9.93603516	-5.08007813	-0.65478516	+4.89990234	-13.99658203	+15.00732422	+1740	+7.19824219	-9.12304688	-0.72949219	+55.28320313	+3.33984375	-27.48779297	+1824
+1458240842.86739990	+9.81738281	-5.91943359	-0.91845703	+44.40673828	-0.15380859	-64.62158203	+1960	+9.94042969	-5.08007813	-0.65478516	+4.89990234	-13.99658203	+15.00732422	+1740	+7.20263672	-9.12304688	-0.72949219	+55.30517578	+3.33984375	-27.48779297	+1824
+1458240842.87579990	+9.81738281	-5.91943359	-0.91845703	+44.38476563	-0.15380859	-64.62158203	+1960	+9.94042969	-5.08007813	-0.65478516	+4.89990234	-13.99658203	+15.00732422	+1740	+7.20263672	-9.12304688	-0.72949219	+55.30517578	+3.33984375	-27.50976563	+1824
+1458240842.88820000	+9.82177734	-5.92382813	-0.91406250	+44.36279297	-0.17578125	-64.62158203	+1960	+9.94042969	-5.08007813	-0.65478516	+4.89990234	-14.01855469	+15.02929688	+1740	+7.20263672	-9.12304688	-0.72509766	+55.32714844	+3.33984375	-27.53173828	+1824
+1458240842.89240000	+9.82177734	-5.92382813	-0.91406250	+44.36279297	-0.19775391	-64.62158203	+1960	+9.94042969	-5.08007813	-0.65478516	+4.89990234	-14.01855469	+15.02929688	+1740	+7.20263672	-9.12304688	-0.72509766	+55.32714844	+3.33984375	-27.53173828	+1824
+1458240842.90490010	+9.82177734	-5.92382813	-0.91406250	+44.34082031	-0.21972656	-64.64355469	+1964	+9.94042969	-5.08007813	-0.65039063	+4.92187500	-14.04052734	+15.05126953	+1740	+7.20263672	-9.12304688	-0.72509766	+55.30517578	+3.33984375	-27.53173828	+1820
+1458240842.91319990	+9.82177734	-5.92382813	-0.90966797	+44.31884766	-0.26367188	-64.66552734	+1964	+9.94042969	-5.08007813	-0.65039063	+4.92187500	-14.06250000	+15.07324219	+1740	+7.20263672	-9.12304688	-0.72509766	+55.30517578	+3.31787109	-27.53173828	+1820
+1458240842.92160010	+9.82177734	-5.91943359	-0.90527344	+44.29687500	-0.30761719	-64.70947266	+1964	+9.94042969	-5.08007813	-0.64599609	+4.92187500	-14.10644531	+15.09521484	+1740	+7.20263672	-9.12304688	-0.72949219	+55.28320313	+3.31787109	-27.53173828	+1820
+1458240842.92569990	+9.82177734	-5.91943359	-0.90527344	+44.27490234	-0.32958984	-64.70947266	+1968	+9.94042969	-5.08007813	-0.64160156	+4.94384766	-14.12841797	+15.09521484	+1740	+7.20263672	-9.12304688	-0.72949219	+55.28320313	+3.31787109	-27.53173828	+1820
+1458240842.93409990	+9.82177734	-5.91943359	-0.90087891	+44.25292969	-0.37353516	-64.75341797	+1968	+9.94482422	-5.08007813	-0.63720703	+4.96582031	-14.17236328	+15.11718750	+1744	+7.20263672	-9.12304688	-0.72949219	+55.26123047	+3.29589844	-27.53173828	+1820
+1458240842.94240000	+9.82617188	-5.91943359	-0.89648438	+44.20898438	-0.41748047	-64.79736328	+1968	+9.94482422	-5.08007813	-0.63281250	+4.98779297	-14.23828125	+15.16113281	+1748	+7.19824219	-9.12304688	-0.72949219	+55.23925781	+3.27392578	-27.55371094	+1820
+1458240842.95070000	+9.82617188	-5.91943359	-0.89208984	+44.18701172	-0.50537109	-64.84130859	+1972	+9.94482422	-5.08007813	-0.62402344	+5.00976563	-14.30419922	+15.18310547	+1752	+7.19824219	-9.12304688	-0.72949219	+55.21728516	+3.25195313	-27.57568359	+1816
+1458240842.96320010	+9.83056641	-5.92382813	-0.88330078	+44.12109375	-0.59326172	-64.88525391	+1976	+9.94921875	-5.08007813	-0.61962891	+5.03173828	-14.41406250	+15.24902344	+1756	+7.20263672	-9.12304688	-0.72509766	+55.19531250	+3.22998047	-27.61962891	+1816
+1458240842.96740010	+9.83496094	-5.92382813	-0.88330078	+44.09912109	-0.63720703	-64.90722656	+1976	+9.94921875	-5.08007813	-0.61523438	+5.05371094	-14.43603516	+15.24902344	+1756	+7.20263672	-9.12304688	-0.72509766	+55.19531250	+3.20800781	-27.66357422	+1816
+1458240842.97569990	+9.83935547	-5.92382813	-0.87890625	+44.05517578	-0.70312500	-64.92919922	+1980	+9.95361328	-5.08007813	-0.61523438	+5.07568359	-14.47998047	+15.29296875	+1756	+7.20703125	-9.11865234	-0.72070313	+55.21728516	+3.18603516	-27.72949219	+1820
+1458240843.00070000	+9.84814453	-5.92822266	-0.87451172	+43.98925781	-0.81298828	-65.01708984	+1988	+9.95800781	-5.08007813	-0.61083984	+5.11962891	-14.54589844	+15.31494141	+1756	+7.22021484	-9.11425781	-0.70751953	+55.26123047	+3.14208984	-27.90527344	+1832
+1458240843.01320000	+9.84814453	-5.92822266	-0.87011719	+43.98925781	-0.83496094	-65.06103516	+1992	+9.95800781	-5.08007813	-0.60644531	+5.14160156	-14.56787109	+15.31494141	+1756	+7.22460938	-9.11425781	-0.70751953	+55.23925781	+3.12011719	-27.94921875	+1836
+1458240843.02570010	+9.84814453	-5.92822266	-0.87011719	+43.96728516	-0.83496094	-65.10498047	+1996	+9.95800781	-5.08007813	-0.60644531	+5.16357422	-14.58984375	+15.31494141	+1756	+7.22021484	-9.11425781	-0.71191406	+55.19531250	+3.09814453	-27.94921875	+1840
