# Supplementary material for: A direct effect of perception on action when grasping a cup
Source: Sci Rep. 2018 Jan 9;8:171. doi: 10.1038/s41598-017-18591-5 (PMC5760564; doi:10.1038/s41598-017-18591-5)
Supplement: Supplementary file 6 — Supplementary Information [file 41598_2017_18591_MOESM6_ESM.zip › SciRep_Data/S02instruct/S02_100instruct_Tr27.dat]

+1000000000000.00000000	+0.00000000	+0.00000000	+0.00000000	+0.00000000	+0.00000000	+0.00000000	+0	+0.00000000	+0.00000000	+0.00000000	+0.00000000	+0.00000000	+0.00000000	+0	+0.00000000	+0.00000000	+0.00000000	+0.00000000	+0.00000000	+0.00000000	+0
+1458240843.03399990	+9.84375000	-5.92382813	-0.86572266	+43.96728516	-0.83496094	-65.12695313	+1996	+9.95800781	-5.08007813	-0.60644531	+5.16357422	-14.58984375	+15.29296875	+1756	+7.21582031	-9.11865234	-0.71191406	+55.15136719	+3.07617188	-27.94921875	+1844
+1458240843.04230000	+9.84375000	-5.92382813	-0.86572266	+43.96728516	-0.83496094	-65.14892578	+2000	+9.95800781	-5.08007813	-0.60644531	+5.16357422	-14.58984375	+15.29296875	+1756	+7.21142578	-9.11865234	-0.71630859	+55.10742188	+3.05419922	-27.94921875	+1844
+1458240843.05069990	+9.84375000	-5.92382813	-0.86572266	+43.96728516	-0.83496094	-65.17089844	+2000	+9.95800781	-5.08007813	-0.60644531	+5.16357422	-14.61181641	+15.29296875	+1756	+7.20703125	-9.12304688	-0.72070313	+55.08544922	+3.05419922	-27.94921875	+1844
+1458240843.05900000	+9.84375000	-5.92382813	-0.86572266	+43.96728516	-0.83496094	-65.19287109	+2000	+9.95800781	-5.08007813	-0.60644531	+5.18554688	-14.61181641	+15.27099609	+1756	+7.20703125	-9.12304688	-0.72070313	+55.06347656	+3.03222656	-27.94921875	+1844
+1458240843.06730010	+9.84375000	-5.92382813	-0.86572266	+43.96728516	-0.83496094	-65.21484375	+2000	+9.95800781	-5.08447266	-0.60644531	+5.18554688	-14.61181641	+15.27099609	+1756	+7.20703125	-9.12304688	-0.72070313	+55.06347656	+3.03222656	-27.94921875	+1844
+1458240843.07570000	+9.84375000	-5.92382813	-0.86132813	+43.94531250	-0.83496094	-65.21484375	+2000	+9.95800781	-5.08447266	-0.60644531	+5.18554688	-14.63378906	+15.27099609	+1756	+7.20703125	-9.12304688	-0.72070313	+55.06347656	+3.01025391	-27.97119141	+1844
+1458240843.08400010	+9.84814453	-5.92382813	-0.86132813	+43.94531250	-0.85693359	-65.23681641	+2004	+9.95800781	-5.08447266	-0.60205078	+5.18554688	-14.63378906	+15.27099609	+1760	+7.21142578	-9.12304688	-0.72070313	+55.08544922	+3.03222656	-27.99316406	+1844
+1458240847.96110010	+9.90087891	-5.95898438	-0.80859375	+43.48388672	-1.88964844	-65.54443359	+2164	+10.00195313	-5.11962891	-0.51855469	+4.48242188	-15.40283203	+16.87500000	+1928	+7.25537109	-9.14501953	-0.68115234	+54.62402344	+2.76855469	-28.78417969	+1872
+1458240847.96519990	+9.90087891	-5.95898438	-0.80859375	+43.48388672	-1.88964844	-65.54443359	+2164	+10.00195313	-5.11962891	-0.51855469	+4.48242188	-15.40283203	+16.87500000	+1928	+7.25537109	-9.14501953	-0.68115234	+54.60205078	+2.76855469	-28.76220703	+1872
+1458240847.96939990	+9.90087891	-5.95898438	-0.80859375	+43.48388672	-1.86767578	-65.54443359	+2164	+10.00195313	-5.11962891	-0.51855469	+4.48242188	-15.40283203	+16.87500000	+1928	+7.25537109	-9.14501953	-0.68554688	+54.60205078	+2.76855469	-28.76220703	+1872
+1458240847.97359990	+9.90087891	-5.95898438	-0.80859375	+43.48388672	-1.86767578	-65.54443359	+2164	+10.00195313	-5.11962891	-0.51855469	+4.48242188	-15.40283203	+16.87500000	+1928	+7.25097656	-9.14501953	-0.68554688	+54.58007813	+2.76855469	-28.76220703	+1872
+1458240847.97770000	+9.90087891	-5.95898438	-0.80859375	+43.48388672	-1.86767578	-65.54443359	+2164	+10.00195313	-5.11962891	-0.51855469	+4.48242188	-15.40283203	+16.87500000	+1928	+7.25097656	-9.14501953	-0.68554688	+54.58007813	+2.74658203	-28.74023438	+1876
+1458240847.98190000	+9.90087891	-5.95898438	-0.80859375	+43.48388672	-1.86767578	-65.54443359	+2164	+10.00195313	-5.11962891	-0.51855469	+4.48242188	-15.40283203	+16.87500000	+1928	+7.24658203	-9.14501953	-0.68994141	+54.55810547	+2.74658203	-28.74023438	+1876
+1458240847.98610000	+9.90087891	-5.95898438	-0.80859375	+43.48388672	-1.86767578	-65.54443359	+2164	+10.00195313	-5.11962891	-0.51855469	+4.48242188	-15.40283203	+16.87500000	+1928	+7.24658203	-9.14941406	-0.68994141	+54.55810547	+2.74658203	-28.71826172	+1876
+1458240847.99020000	+9.90087891	-5.95898438	-0.80859375	+43.48388672	-1.86767578	-65.54443359	+2164	+10.00195313	-5.11962891	-0.51855469	+4.48242188	-15.40283203	+16.87500000	+1928	+7.24658203	-9.14941406	-0.68994141	+54.53613281	+2.74658203	-28.71826172	+1876
+1458240847.99440000	+9.90087891	-5.95898438	-0.80859375	+43.48388672	-1.86767578	-65.54443359	+2164	+10.00195313	-5.11962891	-0.51855469	+4.48242188	-15.40283203	+16.87500000	+1928	+7.24218750	-9.14941406	-0.69433594	+54.51416016	+2.74658203	-28.69628906	+1876
+1458240847.99850010	+9.90087891	-5.95898438	-0.80419922	+43.48388672	-1.86767578	-65.54443359	+2164	+10.00195313	-5.11962891	-0.51855469	+4.48242188	-15.40283203	+16.87500000	+1928	+7.23779297	-9.15380859	-0.69433594	+54.49218750	+2.72460938	-28.67431641	+1876
+1458240848.00270010	+9.90087891	-5.95898438	-0.80419922	+43.48388672	-1.86767578	-65.56640625	+2164	+10.00195313	-5.11962891	-0.51855469	+4.48242188	-15.38085938	+16.87500000	+1928	+7.23779297	-9.15380859	-0.69873047	+54.47021484	+2.72460938	-28.67431641	+1876
+1458240848.00690010	+9.90087891	-5.95898438	-0.80419922	+43.48388672	-1.84570313	-65.56640625	+2164	+10.00195313	-5.11962891	-0.51855469	+4.48242188	-15.38085938	+16.87500000	+1924	+7.23339844	-9.15380859	-0.69873047	+54.44824219	+2.72460938	-28.65234375	+1876
+1458240848.01099990	+9.90087891	-5.95898438	-0.80419922	+43.48388672	-1.84570313	-65.56640625	+2164	+10.00195313	-5.11962891	-0.51855469	+4.48242188	-15.38085938	+16.87500000	+1924	+7.23339844	-9.15380859	-0.69873047	+54.42626953	+2.72460938	-28.65234375	+1876
+1458240848.01519990	+9.90087891	-5.95898438	-0.80419922	+43.48388672	-1.84570313	-65.56640625	+2160	+10.00195313	-5.11962891	-0.51855469	+4.48242188	-15.38085938	+16.87500000	+1924	+7.22900391	-9.15380859	-0.69873047	+54.42626953	+2.72460938	-28.65234375	+1872
+1458240848.01939990	+9.90087891	-5.95898438	-0.80419922	+43.48388672	-1.84570313	-65.56640625	+2160	+10.00195313	-5.11962891	-0.51855469	+4.48242188	-15.38085938	+16.87500000	+1924	+7.22900391	-9.15380859	-0.69873047	+54.42626953	+2.72460938	-28.65234375	+1872
+1458240848.02350000	+9.90087891	-5.95898438	-0.80419922	+43.48388672	-1.84570313	-65.56640625	+2160	+10.00195313	-5.11962891	-0.51855469	+4.48242188	-15.38085938	+16.87500000	+1924	+7.23339844	-9.15380859	-0.69873047	+54.42626953	+2.72460938	-28.65234375	+1872
+1458240848.02769990	+9.90087891	-5.95898438	-0.80419922	+43.48388672	-1.84570313	-65.56640625	+2160	+10.00195313	-5.11962891	-0.51855469	+4.48242188	-15.38085938	+16.87500000	+1924	+7.23339844	-9.15380859	-0.69873047	+54.44824219	+2.72460938	-28.67431641	+1872
+1458240848.03189990	+9.90087891	-5.95898438	-0.80419922	+43.48388672	-1.84570313	-65.56640625	+2160	+10.00195313	-5.11962891	-0.51855469	+4.48242188	-15.38085938	+16.87500000	+1924	+7.23339844	-9.15380859	-0.69873047	+54.44824219	+2.72460938	-28.67431641	+1868
+1458240848.03600000	+9.90087891	-5.95898438	-0.80419922	+43.48388672	-1.84570313	-65.56640625	+2160	+10.00195313	-5.11962891	-0.51855469	+4.48242188	-15.38085938	+16.87500000	+1924	+7.23339844	-9.15380859	-0.69873047	+54.44824219	+2.72460938	-28.67431641	+1868
+1458240848.04020000	+9.90087891	-5.95898438	-0.80419922	+43.48388672	-1.86767578	-65.56640625	+2160	+10.00195313	-5.11962891	-0.51855469	+4.48242188	-15.40283203	+16.87500000	+1924	+7.23339844	-9.15380859	-0.69433594	+54.47021484	+2.74658203	-28.67431641	+1868
+1458240848.04440000	+9.90087891	-5.95898438	-0.80419922	+43.48388672	-1.86767578	-65.56640625	+2160	+10.00195313	-5.11962891	-0.51855469	+4.48242188	-15.40283203	+16.87500000	+1924	+7.23339844	-9.15380859	-0.69433594	+54.47021484	+2.74658203	-28.69628906	+1868
+1458240848.04850010	+9.90087891	-5.95898438	-0.80859375	+43.50585938	-1.86767578	-65.54443359	+2160	+10.00195313	-5.11962891	-0.51855469	+4.48242188	-15.40283203	+16.87500000	+1924	+7.23779297	-9.15380859	-0.69433594	+54.47021484	+2.74658203	-28.69628906	+1868
+1458240848.05270000	+9.90087891	-5.95898438	-0.80859375	+43.50585938	-1.86767578	-65.54443359	+2160	+10.00195313	-5.11962891	-0.51855469	+4.48242188	-15.40283203	+16.87500000	+1924	+7.23779297	-9.15380859	-0.69433594	+54.47021484	+2.74658203	-28.69628906	+1868
+1458240848.05690000	+9.90087891	-5.95898438	-0.80859375	+43.50585938	-1.86767578	-65.54443359	+2160	+10.00195313	-5.11962891	-0.51855469	+4.48242188	-15.40283203	+16.87500000	+1924	+7.23779297	-9.15380859	-0.69433594	+54.49218750	+2.74658203	-28.69628906	+1868
+1458240848.06100010	+9.90087891	-5.95898438	-0.80859375	+43.50585938	-1.86767578	-65.54443359	+2156	+10.00195313	-5.11962891	-0.51855469	+4.48242188	-15.40283203	+16.89697266	+1924	+7.23779297	-9.15380859	-0.69433594	+54.49218750	+2.74658203	-28.69628906	+1868
+1458240848.06520010	+9.90087891	-5.95898438	-0.80859375	+43.50585938	-1.86767578	-65.54443359	+2156	+10.00195313	-5.11962891	-0.51855469	+4.48242188	-15.40283203	+16.89697266	+1924	+7.23779297	-9.14941406	-0.69433594	+54.49218750	+2.74658203	-28.69628906	+1868
+1458240848.06929990	+9.90087891	-5.95898438	-0.80859375	+43.50585938	-1.86767578	-65.54443359	+2156	+10.00195313	-5.11962891	-0.51855469	+4.48242188	-15.40283203	+16.89697266	+1924	+7.23779297	-9.14941406	-0.69433594	+54.49218750	+2.74658203	-28.71826172	+1868
+1458240848.07349990	+9.90087891	-5.95898438	-0.80859375	+43.50585938	-1.86767578	-65.54443359	+2156	+10.00195313	-5.11962891	-0.51855469	+4.50439453	-15.40283203	+16.89697266	+1920	+7.23779297	-9.14941406	-0.69433594	+54.49218750	+2.74658203	-28.71826172	+1868
+1458240848.07769990	+9.90087891	-5.95898438	-0.80859375	+43.50585938	-1.86767578	-65.54443359	+2156	+10.00195313	-5.11962891	-0.51855469	+4.50439453	-15.40283203	+16.89697266	+1920	+7.23779297	-9.14941406	-0.69433594	+54.49218750	+2.74658203	-28.71826172	+1868
+1458240848.08180000	+9.90087891	-5.95898438	-0.80859375	+43.50585938	-1.86767578	-65.54443359	+2156	+10.00195313	-5.11962891	-0.51855469	+4.50439453	-15.40283203	+16.89697266	+1920	+7.23779297	-9.14941406	-0.69433594	+54.49218750	+2.74658203	-28.71826172	+1868
+1458240848.08600000	+9.90087891	-5.95898438	-0.80859375	+43.50585938	-1.86767578	-65.54443359	+2156	+10.00195313	-5.11962891	-0.51855469	+4.50439453	-15.40283203	+16.89697266	+1920	+7.23779297	-9.14941406	-0.69433594	+54.49218750	+2.74658203	-28.71826172	+1864
+1458240848.09019990	+9.90087891	-5.95898438	-0.80859375	+43.50585938	-1.86767578	-65.54443359	+2156	+10.00195313	-5.11962891	-0.51855469	+4.50439453	-15.40283203	+16.89697266	+1920	+7.23779297	-9.14941406	-0.69433594	+54.49218750	+2.74658203	-28.71826172	+1864
+1458240848.09430000	+9.90087891	-5.95898438	-0.80859375	+43.50585938	-1.84570313	-65.54443359	+2156	+10.00195313	-5.11962891	-0.51855469	+4.50439453	-15.40283203	+16.89697266	+1920	+7.23779297	-9.14941406	-0.69433594	+54.49218750	+2.74658203	-28.69628906	+1864
+1458240848.09850000	+9.90087891	-5.95898438	-0.80859375	+43.50585938	-1.84570313	-65.54443359	+2156	+10.00195313	-5.11962891	-0.51855469	+4.50439453	-15.38085938	+16.89697266	+1920	+7.23779297	-9.15380859	-0.69433594	+54.49218750	+2.74658203	-28.69628906	+1864
+1458240848.10270000	+9.90087891	-5.95898438	-0.80859375	+43.50585938	-1.84570313	-65.54443359	+2156	+10.00195313	-5.11962891	-0.51855469	+4.50439453	-15.38085938	+16.89697266	+1920	+7.23779297	-9.15380859	-0.69433594	+54.49218750	+2.74658203	-28.69628906	+1864
+1458240848.10680010	+9.90087891	-5.95898438	-0.80859375	+43.50585938	-1.84570313	-65.54443359	+2156	+10.00195313	-5.11962891	-0.51855469	+4.50439453	-15.38085938	+16.89697266	+1920	+7.23779297	-9.15380859	-0.69433594	+54.49218750	+2.74658203	-28.69628906	+1864
+1458240848.11100010	+9.90087891	-5.95898438	-0.80859375	+43.50585938	-1.84570313	-65.54443359	+2156	+10.00195313	-5.11962891	-0.51855469	+4.50439453	-15.38085938	+16.89697266	+1920	+7.23779297	-9.15380859	-0.69433594	+54.49218750	+2.74658203	-28.69628906	+1864
+1458240848.11520000	+9.90087891	-5.95898438	-0.80859375	+43.50585938	-1.84570313	-65.54443359	+2156	+10.00195313	-5.11962891	-0.51855469	+4.50439453	-15.38085938	+16.89697266	+1920	+7.23779297	-9.15380859	-0.69433594	+54.49218750	+2.74658203	-28.69628906	+1864
+1458240848.11929990	+9.90087891	-5.95898438	-0.80859375	+43.50585938	-1.84570313	-65.54443359	+2156	+10.00195313	-5.11962891	-0.51855469	+4.50439453	-15.38085938	+16.89697266	+1920	+7.23779297	-9.15380859	-0.69433594	+54.49218750	+2.74658203	-28.69628906	+1864
+1458240848.12350010	+9.90087891	-5.95898438	-0.80859375	+43.50585938	-1.84570313	-65.54443359	+2156	+10.00195313	-5.11962891	-0.51855469	+4.50439453	-15.38085938	+16.89697266	+1920	+7.23779297	-9.15380859	-0.69433594	+54.49218750	+2.74658203	-28.69628906	+1864
+1458240848.12770010	+9.90087891	-5.95898438	-0.80859375	+43.52783203	-1.84570313	-65.54443359	+2156	+10.00195313	-5.11962891	-0.51855469	+4.50439453	-15.38085938	+16.89697266	+1920	+7.23779297	-9.15380859	-0.69433594	+54.49218750	+2.74658203	-28.69628906	+1864
+1458240848.13179990	+9.90087891	-5.95898438	-0.80859375	+43.52783203	-1.84570313	-65.54443359	+2156	+10.00195313	-5.11962891	-0.51855469	+4.50439453	-15.38085938	+16.89697266	+1920	+7.23779297	-9.15380859	-0.69433594	+54.49218750	+2.74658203	-28.69628906	+1860
+1458240848.13599990	+9.90087891	-5.95898438	-0.80859375	+43.52783203	-1.84570313	-65.54443359	+2156	+10.00195313	-5.11962891	-0.51855469	+4.50439453	-15.38085938	+16.89697266	+1920	+7.23779297	-9.15380859	-0.69433594	+54.49218750	+2.74658203	-28.69628906	+1860
+1458240848.14019990	+9.90087891	-5.95898438	-0.80859375	+43.52783203	-1.84570313	-65.54443359	+2152	+10.00195313	-5.11962891	-0.51855469	+4.50439453	-15.38085938	+16.89697266	+1916	+7.23779297	-9.15380859	-0.69433594	+54.49218750	+2.74658203	-28.71826172	+1860
+1458240848.14430000	+9.90087891	-5.95898438	-0.80859375	+43.52783203	-1.84570313	-65.54443359	+2152	+10.00195313	-5.11962891	-0.51855469	+4.50439453	-15.38085938	+16.89697266	+1916	+7.23779297	-9.14941406	-0.69433594	+54.49218750	+2.74658203	-28.71826172	+1860
+1458240848.14850000	+9.90087891	-5.95898438	-0.80859375	+43.52783203	-1.84570313	-65.54443359	+2152	+10.00195313	-5.11962891	-0.51855469	+4.50439453	-15.38085938	+16.89697266	+1916	+7.23779297	-9.14941406	-0.69433594	+54.51416016	+2.74658203	-28.71826172	+1860
+1458240848.15260000	+9.90087891	-5.95898438	-0.80859375	+43.52783203	-1.84570313	-65.54443359	+2152	+10.00195313	-5.11962891	-0.51855469	+4.50439453	-15.38085938	+16.89697266	+1916	+7.23779297	-9.14941406	-0.69433594	+54.51416016	+2.74658203	-28.71826172	+1860
+1458240848.15680000	+9.90087891	-5.95898438	-0.80859375	+43.52783203	-1.84570313	-65.54443359	+2152	+10.00195313	-5.11962891	-0.51855469	+4.50439453	-15.38085938	+16.89697266	+1916	+7.24218750	-9.14941406	-0.68994141	+54.51416016	+2.74658203	-28.71826172	+1860
+1458240848.16100000	+9.90087891	-5.95898438	-0.80859375	+43.52783203	-1.86767578	-65.54443359	+2152	+10.00195313	-5.11962891	-0.51855469	+4.48242188	-15.38085938	+16.89697266	+1916	+7.24218750	-9.14941406	-0.68994141	+54.53613281	+2.74658203	-28.74023438	+1860
+1458240848.16510010	+9.90087891	-5.95898438	-0.80859375	+43.52783203	-1.86767578	-65.54443359	+2152	+10.00195313	-5.11962891	-0.51855469	+4.48242188	-15.38085938	+16.89697266	+1916	+7.24218750	-9.14941406	-0.68994141	+54.53613281	+2.76855469	-28.74023438	+1860
+1458240848.16930010	+9.90087891	-5.95898438	-0.80859375	+43.52783203	-1.86767578	-65.54443359	+2152	+10.00195313	-5.11962891	-0.51855469	+4.48242188	-15.38085938	+16.89697266	+1916	+7.24218750	-9.14941406	-0.68994141	+54.53613281	+2.76855469	-28.74023438	+1864
+1458240848.17350010	+9.90087891	-5.95898438	-0.80859375	+43.52783203	-1.86767578	-65.54443359	+2152	+10.00195313	-5.11962891	-0.51855469	+4.48242188	-15.38085938	+16.89697266	+1916	+7.24218750	-9.14941406	-0.68994141	+54.53613281	+2.76855469	-28.74023438	+1864
+1458240848.17759990	+9.90087891	-5.95898438	-0.80859375	+43.52783203	-1.86767578	-65.54443359	+2152	+10.00195313	-5.11962891	-0.51855469	+4.48242188	-15.38085938	+16.89697266	+1916	+7.24218750	-9.14941406	-0.68994141	+54.53613281	+2.76855469	-28.74023438	+1864
+1458240848.18179990	+9.90087891	-5.95898438	-0.80859375	+43.52783203	-1.86767578	-65.54443359	+2156	+10.00195313	-5.11962891	-0.51855469	+4.48242188	-15.38085938	+16.89697266	+1916	+7.24218750	-9.14941406	-0.68994141	+54.55810547	+2.76855469	-28.74023438	+1864
+1458240848.18600010	+9.90087891	-5.95898438	-0.80859375	+43.52783203	-1.86767578	-65.54443359	+2156	+10.00195313	-5.11962891	-0.51855469	+4.48242188	-15.38085938	+16.89697266	+1916	+7.24218750	-9.14941406	-0.68994141	+54.55810547	+2.76855469	-28.74023438	+1864
+1458240848.19010000	+9.90087891	-5.95898438	-0.80859375	+43.52783203	-1.86767578	-65.54443359	+2156	+10.00195313	-5.11962891	-0.51855469	+4.48242188	-15.38085938	+16.89697266	+1916	+7.24218750	-9.14941406	-0.68994141	+54.55810547	+2.76855469	-28.74023438	+1864
+1458240848.19429990	+9.90087891	-5.95898438	-0.80859375	+43.52783203	-1.84570313	-65.54443359	+2156	+10.00195313	-5.11962891	-0.51855469	+4.48242188	-15.38085938	+16.89697266	+1916	+7.24218750	-9.14941406	-0.68994141	+54.55810547	+2.76855469	-28.74023438	+1864
+1458240848.19849990	+9.90087891	-5.95898438	-0.80859375	+43.52783203	-1.84570313	-65.54443359	+2156	+10.00195313	-5.11962891	-0.51855469	+4.48242188	-15.38085938	+16.89697266	+1916	+7.24218750	-9.14941406	-0.68994141	+54.55810547	+2.76855469	-28.74023438	+1864
+1458240848.20260000	+9.90087891	-5.95898438	-0.80859375	+43.52783203	-1.84570313	-65.54443359	+2152	+10.00195313	-5.11962891	-0.51855469	+4.48242188	-15.38085938	+16.89697266	+1916	+7.24218750	-9.14941406	-0.68994141	+54.55810547	+2.76855469	-28.74023438	+1864
+1458240848.20680000	+9.90087891	-5.95898438	-0.80859375	+43.52783203	-1.84570313	-65.54443359	+2152	+10.00195313	-5.11962891	-0.51855469	+4.48242188	-15.38085938	+16.89697266	+1916	+7.24218750	-9.14941406	-0.68994141	+54.53613281	+2.76855469	-28.74023438	+1864
+1458240848.21100000	+9.90087891	-5.95898438	-0.80859375	+43.52783203	-1.84570313	-65.54443359	+2152	+10.00195313	-5.11962891	-0.51855469	+4.48242188	-15.38085938	+16.89697266	+1916	+7.24218750	-9.14941406	-0.68994141	+54.53613281	+2.76855469	-28.74023438	+1864
+1458240848.21510000	+9.90087891	-5.95898438	-0.80859375	+43.52783203	-1.84570313	-65.54443359	+2152	+10.00195313	-5.11962891	-0.51855469	+4.48242188	-15.38085938	+16.89697266	+1916	+7.24218750	-9.14941406	-0.68994141	+54.53613281	+2.76855469	-28.74023438	+1864
+1458240848.21930000	+9.90087891	-5.95898438	-0.80859375	+43.52783203	-1.84570313	-65.54443359	+2152	+10.00195313	-5.11962891	-0.51855469	+4.48242188	-15.38085938	+16.89697266	+1916	+7.24218750	-9.14941406	-0.68994141	+54.53613281	+2.76855469	-28.74023438	+1864
+1458240848.22340010	+9.90087891	-5.95898438	-0.80859375	+43.52783203	-1.84570313	-65.54443359	+2152	+10.00195313	-5.11962891	-0.51855469	+4.48242188	-15.38085938	+16.89697266	+1916	+7.24218750	-9.14941406	-0.68994141	+54.53613281	+2.76855469	-28.74023438	+1864
+1458240848.22760010	+9.90087891	-5.95898438	-0.80859375	+43.52783203	-1.84570313	-65.54443359	+2152	+10.00195313	-5.11962891	-0.51855469	+4.48242188	-15.38085938	+16.89697266	+1916	+7.24218750	-9.14941406	-0.68994141	+54.51416016	+2.76855469	-28.74023438	+1864
+1458240848.23180010	+9.90087891	-5.95898438	-0.80859375	+43.52783203	-1.84570313	-65.54443359	+2152	+10.00195313	-5.11962891	-0.51855469	+4.48242188	-15.38085938	+16.89697266	+1916	+7.24218750	-9.14941406	-0.68994141	+54.51416016	+2.76855469	-28.71826172	+1864
+1458240848.23589990	+9.90087891	-5.95898438	-0.80859375	+43.52783203	-1.84570313	-65.54443359	+2152	+10.00195313	-5.11962891	-0.51855469	+4.48242188	-15.38085938	+16.89697266	+1916	+7.23779297	-9.14941406	-0.68994141	+54.51416016	+2.76855469	-28.71826172	+1864
+1458240848.24009990	+9.90087891	-5.95898438	-0.80859375	+43.52783203	-1.84570313	-65.54443359	+2152	+10.00195313	-5.11962891	-0.51855469	+4.48242188	-15.38085938	+16.89697266	+1916	+7.23779297	-9.14941406	-0.68994141	+54.51416016	+2.76855469	-28.71826172	+1864
+1458240848.24429990	+9.90087891	-5.95898438	-0.80859375	+43.52783203	-1.84570313	-65.54443359	+2152	+10.00195313	-5.11962891	-0.51855469	+4.48242188	-15.35888672	+16.89697266	+1916	+7.23779297	-9.14941406	-0.68994141	+54.51416016	+2.76855469	-28.71826172	+1864
+1458240848.24840000	+9.90087891	-5.95898438	-0.80859375	+43.52783203	-1.84570313	-65.54443359	+2152	+10.00195313	-5.11962891	-0.51855469	+4.48242188	-15.35888672	+16.89697266	+1916	+7.23779297	-9.14941406	-0.68994141	+54.51416016	+2.76855469	-28.71826172	+1864
+1458240848.25260000	+9.90087891	-5.95898438	-0.80859375	+43.52783203	-1.84570313	-65.54443359	+2152	+10.00195313	-5.11962891	-0.51855469	+4.48242188	-15.35888672	+16.89697266	+1916	+7.23779297	-9.14941406	-0.68994141	+54.51416016	+2.76855469	-28.71826172	+1864
+1458240848.25679990	+9.90087891	-5.95898438	-0.80859375	+43.52783203	-1.84570313	-65.54443359	+2152	+10.00195313	-5.11962891	-0.51855469	+4.48242188	-15.35888672	+16.89697266	+1916	+7.23779297	-9.14941406	-0.68994141	+54.51416016	+2.76855469	-28.71826172	+1864
+1458240848.26090000	+9.90087891	-5.95898438	-0.80859375	+43.52783203	-1.82373047	-65.54443359	+2152	+10.00195313	-5.11962891	-0.51855469	+4.48242188	-15.35888672	+16.89697266	+1916	+7.24218750	-9.14941406	-0.68994141	+54.51416016	+2.76855469	-28.71826172	+1864
+1458240848.26510000	+9.90087891	-5.95898438	-0.80859375	+43.52783203	-1.82373047	-65.54443359	+2152	+10.00195313	-5.11962891	-0.51855469	+4.48242188	-15.35888672	+16.89697266	+1916	+7.24218750	-9.14941406	-0.68994141	+54.51416016	+2.79052734	-28.74023438	+1864
+1458240848.26930000	+9.90087891	-5.95898438	-0.80859375	+43.52783203	-1.82373047	-65.54443359	+2152	+10.00195313	-5.11962891	-0.51855469	+4.48242188	-15.35888672	+16.89697266	+1916	+7.24218750	-9.14941406	-0.68994141	+54.53613281	+2.79052734	-28.74023438	+1864
+1458240848.27340010	+9.90087891	-5.95898438	-0.80859375	+43.52783203	-1.82373047	-65.54443359	+2152	+10.00195313	-5.11962891	-0.51855469	+4.48242188	-15.35888672	+16.89697266	+1916	+7.24218750	-9.14941406	-0.68994141	+54.53613281	+2.79052734	-28.74023438	+1864
+1458240848.27760000	+9.90087891	-5.95898438	-0.80859375	+43.52783203	-1.82373047	-65.54443359	+2152	+10.00195313	-5.11962891	-0.51855469	+4.48242188	-15.35888672	+16.89697266	+1916	+7.24218750	-9.14941406	-0.68994141	+54.53613281	+2.79052734	-28.74023438	+1864
+1458240848.28180000	+9.90087891	-5.95898438	-0.80859375	+43.52783203	-1.84570313	-65.54443359	+2152	+10.00195313	-5.11962891	-0.51855469	+4.48242188	-15.35888672	+16.89697266	+1916	+7.24218750	-9.14941406	-0.68994141	+54.53613281	+2.79052734	-28.74023438	+1864
+1458240848.28590010	+9.90087891	-5.95898438	-0.80859375	+43.52783203	-1.84570313	-65.54443359	+2152	+10.00195313	-5.11962891	-0.51855469	+4.48242188	-15.35888672	+16.89697266	+1916	+7.24218750	-9.14941406	-0.68554688	+54.55810547	+2.79052734	-28.74023438	+1864
+1458240848.29010010	+9.90087891	-5.95898438	-0.80859375	+43.52783203	-1.82373047	-65.54443359	+2152	+10.00195313	-5.11962891	-0.51855469	+4.48242188	-15.35888672	+16.89697266	+1916	+7.24658203	-9.14941406	-0.68554688	+54.55810547	+2.79052734	-28.74023438	+1864
+1458240848.29430010	+9.90087891	-5.95898438	-0.80859375	+43.52783203	-1.82373047	-65.54443359	+2152	+10.00195313	-5.11962891	-0.51855469	+4.48242188	-15.35888672	+16.89697266	+1916	+7.24658203	-9.14941406	-0.68554688	+54.55810547	+2.79052734	-28.76220703	+1864
+1458240848.29839990	+9.90087891	-5.95898438	-0.80859375	+43.52783203	-1.82373047	-65.54443359	+2152	+10.00195313	-5.11962891	-0.51855469	+4.48242188	-15.35888672	+16.89697266	+1916	+7.24658203	-9.14941406	-0.68554688	+54.55810547	+2.79052734	-28.76220703	+1864
+1458240848.30259990	+9.90087891	-5.95898438	-0.80859375	+43.52783203	-1.82373047	-65.54443359	+2152	+10.00195313	-5.11962891	-0.51855469	+4.48242188	-15.35888672	+16.89697266	+1916	+7.24658203	-9.14941406	-0.68554688	+54.55810547	+2.79052734	-28.76220703	+1864
+1458240848.30670000	+9.90087891	-5.95898438	-0.80859375	+43.52783203	-1.82373047	-65.54443359	+2152	+10.00195313	-5.11962891	-0.51855469	+4.48242188	-15.35888672	+16.89697266	+1916	+7.24658203	-9.14941406	-0.68554688	+54.55810547	+2.79052734	-28.76220703	+1864
+1458240848.31090000	+9.90087891	-5.95898438	-0.80859375	+43.52783203	-1.82373047	-65.54443359	+2152	+10.00195313	-5.11962891	-0.51855469	+4.46044922	-15.35888672	+16.89697266	+1916	+7.24658203	-9.14941406	-0.68554688	+54.55810547	+2.79052734	-28.76220703	+1864
+1458240848.31510000	+9.90087891	-5.95898438	-0.80859375	+43.52783203	-1.82373047	-65.56640625	+2152	+10.00195313	-5.11962891	-0.51855469	+4.46044922	-15.35888672	+16.89697266	+1916	+7.24658203	-9.14941406	-0.68554688	+54.55810547	+2.79052734	-28.76220703	+1864
+1458240848.31920000	+9.90087891	-5.95898438	-0.80859375	+43.52783203	-1.82373047	-65.56640625	+2152	+10.00195313	-5.11962891	-0.51855469	+4.46044922	-15.35888672	+16.89697266	+1920	+7.24658203	-9.14941406	-0.68554688	+54.55810547	+2.79052734	-28.76220703	+1864
+1458240848.32340000	+9.90087891	-5.95898438	-0.80859375	+43.52783203	-1.82373047	-65.56640625	+2152	+10.00195313	-5.11962891	-0.51855469	+4.46044922	-15.35888672	+16.89697266	+1920	+7.24658203	-9.14941406	-0.68554688	+54.55810547	+2.79052734	-28.76220703	+1864
+1458240848.32760000	+9.90087891	-5.95898438	-0.80859375	+43.52783203	-1.82373047	-65.56640625	+2152	+10.00195313	-5.11962891	-0.51855469	+4.46044922	-15.35888672	+16.89697266	+1920	+7.24658203	-9.14941406	-0.68554688	+54.55810547	+2.79052734	-28.74023438	+1864
+1458240848.33170010	+9.90087891	-5.95898438	-0.80859375	+43.52783203	-1.82373047	-65.56640625	+2152	+10.00195313	-5.11962891	-0.51855469	+4.46044922	-15.35888672	+16.89697266	+1920	+7.24218750	-9.14941406	-0.68994141	+54.55810547	+2.79052734	-28.74023438	+1868
+1458240848.33590010	+9.90087891	-5.95898438	-0.80859375	+43.52783203	-1.82373047	-65.56640625	+2152	+10.00195313	-5.11962891	-0.51855469	+4.46044922	-15.35888672	+16.89697266	+1920	+7.24218750	-9.14941406	-0.68994141	+54.53613281	+2.79052734	-28.74023438	+1868
+1458240848.34010000	+9.90087891	-5.95898438	-0.80859375	+43.52783203	-1.82373047	-65.56640625	+2152	+10.00195313	-5.11962891	-0.51855469	+4.46044922	-15.35888672	+16.89697266	+1920	+7.24218750	-9.14941406	-0.68994141	+54.53613281	+2.79052734	-28.74023438	+1868
+1458240848.34419990	+9.90087891	-5.95898438	-0.80859375	+43.52783203	-1.82373047	-65.56640625	+2152	+10.00195313	-5.11962891	-0.51855469	+4.46044922	-15.35888672	+16.89697266	+1920	+7.24218750	-9.14941406	-0.68994141	+54.53613281	+2.79052734	-28.74023438	+1868
+1458240848.34840010	+9.90087891	-5.95898438	-0.80859375	+43.52783203	-1.82373047	-65.56640625	+2152	+10.00195313	-5.12402344	-0.51855469	+4.46044922	-15.35888672	+16.87500000	+1920	+7.24218750	-9.14941406	-0.68994141	+54.53613281	+2.79052734	-28.74023438	+1868
+1458240848.35260010	+9.90087891	-5.95898438	-0.80859375	+43.52783203	-1.82373047	-65.56640625	+2152	+10.00195313	-5.12402344	-0.51855469	+4.46044922	-15.35888672	+16.87500000	+1920	+7.24218750	-9.14941406	-0.68994141	+54.53613281	+2.79052734	-28.74023438	+1868
+1458240848.35669990	+9.90087891	-5.95898438	-0.80859375	+43.52783203	-1.80175781	-65.56640625	+2152	+10.00195313	-5.12402344	-0.51855469	+4.46044922	-15.35888672	+16.87500000	+1920	+7.24218750	-9.14941406	-0.68994141	+54.51416016	+2.79052734	-28.74023438	+1864
+1458240848.36089990	+9.90087891	-5.95898438	-0.80859375	+43.52783203	-1.80175781	-65.56640625	+2152	+10.00195313	-5.12402344	-0.51855469	+4.46044922	-15.35888672	+16.87500000	+1920	+7.24218750	-9.14941406	-0.68994141	+54.51416016	+2.79052734	-28.71826172	+1864
+1458240848.36509990	+9.90087891	-5.95898438	-0.80859375	+43.52783203	-1.80175781	-65.56640625	+2152	+10.00195313	-5.12402344	-0.51855469	+4.46044922	-15.35888672	+16.87500000	+1920	+7.24218750	-9.14941406	-0.68994141	+54.51416016	+2.79052734	-28.71826172	+1864
+1458240848.36920000	+9.90087891	-5.95898438	-0.80859375	+43.52783203	-1.80175781	-65.56640625	+2152	+10.00195313	-5.12402344	-0.51855469	+4.46044922	-15.35888672	+16.87500000	+1920	+7.24218750	-9.14941406	-0.68994141	+54.51416016	+2.79052734	-28.71826172	+1864
+1458240848.37340000	+9.90087891	-5.95898438	-0.80859375	+43.52783203	-1.80175781	-65.56640625	+2152	+10.00195313	-5.12402344	-0.51855469	+4.46044922	-15.35888672	+16.87500000	+1920	+7.24218750	-9.14941406	-0.68994141	+54.51416016	+2.79052734	-28.74023438	+1864
+1458240848.37750010	+9.90087891	-5.95898438	-0.80859375	+43.52783203	-1.80175781	-65.56640625	+2152	+10.00195313	-5.12402344	-0.51855469	+4.46044922	-15.35888672	+16.87500000	+1920	+7.24218750	-9.14941406	-0.68994141	+54.53613281	+2.79052734	-28.74023438	+1864
+1458240848.38170000	+9.90087891	-5.95898438	-0.80859375	+43.52783203	-1.80175781	-65.56640625	+2152	+10.00195313	-5.12402344	-0.51855469	+4.46044922	-15.35888672	+16.87500000	+1924	+7.24218750	-9.14941406	-0.68994141	+54.53613281	+2.79052734	-28.74023438	+1864
+1458240848.38590000	+9.90087891	-5.95898438	-0.80859375	+43.52783203	-1.80175781	-65.56640625	+2152	+10.00195313	-5.12402344	-0.51855469	+4.46044922	-15.35888672	+16.87500000	+1924	+7.24218750	-9.14941406	-0.68994141	+54.53613281	+2.79052734	-28.74023438	+1864
+1458240848.39000010	+9.90087891	-5.95898438	-0.80859375	+43.52783203	-1.80175781	-65.56640625	+2152	+10.00195313	-5.12402344	-0.51855469	+4.46044922	-15.35888672	+16.87500000	+1924	+7.24218750	-9.14941406	-0.68994141	+54.53613281	+2.79052734	-28.74023438	+1864
+1458240848.39420010	+9.90087891	-5.95898438	-0.80859375	+43.52783203	-1.80175781	-65.56640625	+2152	+10.00195313	-5.12402344	-0.51855469	+4.46044922	-15.35888672	+16.87500000	+1924	+7.24218750	-9.14941406	-0.68994141	+54.53613281	+2.79052734	-28.74023438	+1864
+1458240848.39840010	+9.90087891	-5.95898438	-0.80859375	+43.52783203	-1.80175781	-65.56640625	+2152	+10.00195313	-5.12402344	-0.51855469	+4.46044922	-15.35888672	+16.87500000	+1924	+7.24218750	-9.14941406	-0.68554688	+54.55810547	+2.79052734	-28.74023438	+1864
+1458240848.40249990	+9.90087891	-5.95898438	-0.80859375	+43.52783203	-1.80175781	-65.56640625	+2152	+10.00195313	-5.12402344	-0.51855469	+4.46044922	-15.35888672	+16.87500000	+1924	+7.24658203	-9.14941406	-0.68554688	+54.55810547	+2.81250000	-28.76220703	+1864
+1458240848.40669990	+9.90087891	-5.95898438	-0.80859375	+43.52783203	-1.80175781	-65.56640625	+2152	+10.00195313	-5.12402344	-0.51855469	+4.46044922	-15.35888672	+16.87500000	+1924	+7.24658203	-9.14941406	-0.68554688	+54.55810547	+2.81250000	-28.76220703	+1868
+1458240848.41090010	+9.90087891	-5.95898438	-0.80859375	+43.52783203	-1.80175781	-65.56640625	+2152	+10.00195313	-5.12402344	-0.51855469	+4.46044922	-15.35888672	+16.87500000	+1924	+7.24658203	-9.14941406	-0.68554688	+54.55810547	+2.81250000	-28.76220703	+1868
+1458240848.41500000	+9.90087891	-5.95898438	-0.80859375	+43.52783203	-1.80175781	-65.56640625	+2152	+10.00195313	-5.12402344	-0.51855469	+4.46044922	-15.35888672	+16.87500000	+1924	+7.24658203	-9.14941406	-0.68554688	+54.55810547	+2.81250000	-28.76220703	+1868
+1458240848.41919990	+9.90087891	-5.95898438	-0.81298828	+43.52783203	-1.80175781	-65.54443359	+2156	+10.00195313	-5.12402344	-0.51855469	+4.46044922	-15.35888672	+16.87500000	+1924	+7.24658203	-9.14941406	-0.68554688	+54.55810547	+2.81250000	-28.76220703	+1868
+1458240848.42339990	+9.90087891	-5.95898438	-0.81298828	+43.52783203	-1.80175781	-65.54443359	+2156	+10.00195313	-5.12402344	-0.51855469	+4.46044922	-15.35888672	+16.87500000	+1924	+7.24658203	-9.14941406	-0.68554688	+54.55810547	+2.81250000	-28.76220703	+1868
+1458240848.42750000	+9.90087891	-5.95898438	-0.81298828	+43.52783203	-1.80175781	-65.54443359	+2156	+10.00195313	-5.12402344	-0.51855469	+4.46044922	-15.35888672	+16.87500000	+1924	+7.24658203	-9.14941406	-0.68554688	+54.55810547	+2.81250000	-28.76220703	+1868
+1458240848.43170000	+9.90087891	-5.95898438	-0.81298828	+43.52783203	-1.80175781	-65.54443359	+2156	+10.00195313	-5.12402344	-0.51855469	+4.46044922	-15.35888672	+16.87500000	+1924	+7.24658203	-9.14941406	-0.68554688	+54.55810547	+2.81250000	-28.76220703	+1868
+1458240848.43590000	+9.90087891	-5.95898438	-0.81298828	+43.50585938	-1.80175781	-65.54443359	+2156	+10.00195313	-5.12402344	-0.51855469	+4.46044922	-15.35888672	+16.87500000	+1924	+7.24658203	-9.14941406	-0.68554688	+54.55810547	+2.81250000	-28.76220703	+1868
+1458240848.44000010	+9.90087891	-5.95898438	-0.81298828	+43.50585938	-1.80175781	-65.54443359	+2156	+10.00195313	-5.12402344	-0.51855469	+4.46044922	-15.35888672	+16.87500000	+1924	+7.24658203	-9.14941406	-0.68554688	+54.55810547	+2.81250000	-28.76220703	+1868
+1458240848.44420000	+9.90087891	-5.95898438	-0.81298828	+43.50585938	-1.80175781	-65.54443359	+2156	+10.00195313	-5.12402344	-0.51855469	+4.46044922	-15.35888672	+16.87500000	+1924	+7.24658203	-9.14941406	-0.68554688	+54.55810547	+2.81250000	-28.74023438	+1868
+1458240848.44840000	+9.90087891	-5.95898438	-0.81298828	+43.50585938	-1.80175781	-65.54443359	+2156	+10.00195313	-5.12402344	-0.51855469	+4.46044922	-15.35888672	+16.87500000	+1924	+7.24218750	-9.14941406	-0.68994141	+54.55810547	+2.81250000	-28.74023438	+1868
+1458240848.45250010	+9.90087891	-5.95898438	-0.81298828	+43.50585938	-1.80175781	-65.54443359	+2156	+10.00195313	-5.12402344	-0.51855469	+4.46044922	-15.35888672	+16.87500000	+1924	+7.24218750	-9.14941406	-0.68994141	+54.55810547	+2.81250000	-28.74023438	+1868
+1458240848.45670010	+9.90087891	-5.95898438	-0.81298828	+43.50585938	-1.80175781	-65.54443359	+2156	+10.00195313	-5.12402344	-0.51855469	+4.46044922	-15.35888672	+16.85302734	+1924	+7.24218750	-9.14941406	-0.68994141	+54.53613281	+2.79052734	-28.74023438	+1868
+1458240848.46079990	+9.90087891	-5.95898438	-0.81298828	+43.50585938	-1.80175781	-65.54443359	+2156	+10.00195313	-5.12402344	-0.51855469	+4.46044922	-15.35888672	+16.85302734	+1924	+7.24218750	-9.14941406	-0.68994141	+54.53613281	+2.79052734	-28.74023438	+1868
+1458240848.46499990	+9.90087891	-5.95898438	-0.81298828	+43.50585938	-1.80175781	-65.54443359	+2156	+10.00195313	-5.12402344	-0.51855469	+4.46044922	-15.35888672	+16.85302734	+1924	+7.24218750	-9.14941406	-0.68994141	+54.53613281	+2.79052734	-28.74023438	+1868
+1458240848.46919990	+9.90087891	-5.95898438	-0.81298828	+43.50585938	-1.80175781	-65.54443359	+2156	+10.00195313	-5.12402344	-0.51855469	+4.46044922	-15.35888672	+16.85302734	+1924	+7.24218750	-9.14941406	-0.68994141	+54.53613281	+2.79052734	-28.74023438	+1868
+1458240848.47330000	+9.90087891	-5.95898438	-0.81298828	+43.50585938	-1.80175781	-65.54443359	+2156	+10.00195313	-5.12402344	-0.51855469	+4.46044922	-15.35888672	+16.85302734	+1924	+7.24218750	-9.14941406	-0.68994141	+54.53613281	+2.79052734	-28.71826172	+1868
+1458240848.47750000	+9.90087891	-5.95898438	-0.81298828	+43.50585938	-1.77978516	-65.54443359	+2156	+10.00195313	-5.12402344	-0.51855469	+4.46044922	-15.35888672	+16.85302734	+1924	+7.24218750	-9.14941406	-0.68994141	+54.53613281	+2.79052734	-28.71826172	+1868
+1458240848.48169990	+9.90087891	-5.95898438	-0.81298828	+43.50585938	-1.77978516	-65.54443359	+2156	+10.00195313	-5.12402344	-0.51855469	+4.46044922	-15.35888672	+16.85302734	+1924	+7.24218750	-9.14941406	-0.68994141	+54.53613281	+2.79052734	-28.71826172	+1868
+1458240848.48580000	+9.90087891	-5.95898438	-0.81298828	+43.50585938	-1.77978516	-65.54443359	+2156	+10.00195313	-5.12402344	-0.51855469	+4.46044922	-15.35888672	+16.85302734	+1924	+7.24218750	-9.14941406	-0.68994141	+54.53613281	+2.79052734	-28.71826172	+1868
+1458240848.49000000	+9.90087891	-5.95898438	-0.81298828	+43.50585938	-1.77978516	-65.54443359	+2156	+10.00195313	-5.12402344	-0.51855469	+4.46044922	-15.35888672	+16.85302734	+1924	+7.24218750	-9.14941406	-0.68994141	+54.53613281	+2.79052734	-28.71826172	+1868
+1458240848.49420000	+9.90087891	-5.95898438	-0.81298828	+43.50585938	-1.77978516	-65.54443359	+2156	+10.00195313	-5.12402344	-0.51855469	+4.46044922	-15.35888672	+16.85302734	+1924	+7.24218750	-9.14941406	-0.68994141	+54.53613281	+2.79052734	-28.74023438	+1868
+1458240848.49830010	+9.90087891	-5.95898438	-0.81298828	+43.50585938	-1.77978516	-65.54443359	+2156	+10.00195313	-5.12402344	-0.51855469	+4.46044922	-15.35888672	+16.85302734	+1924	+7.24218750	-9.14941406	-0.68994141	+54.53613281	+2.79052734	-28.74023438	+1868
+1458240848.50250010	+9.90087891	-5.95898438	-0.81298828	+43.50585938	-1.77978516	-65.54443359	+2156	+10.00195313	-5.12402344	-0.51855469	+4.46044922	-15.35888672	+16.85302734	+1924	+7.24218750	-9.14941406	-0.68994141	+54.53613281	+2.81250000	-28.74023438	+1868
+1458240848.50670000	+9.90087891	-5.95898438	-0.81298828	+43.50585938	-1.77978516	-65.54443359	+2156	+10.00195313	-5.12402344	-0.51855469	+4.46044922	-15.35888672	+16.85302734	+1924	+7.24218750	-9.14941406	-0.68994141	+54.55810547	+2.81250000	-28.74023438	+1868
+1458240848.51079990	+9.90087891	-5.95898438	-0.81298828	+43.50585938	-1.77978516	-65.54443359	+2156	+10.00195313	-5.12402344	-0.51855469	+4.46044922	-15.35888672	+16.85302734	+1924	+7.24218750	-9.14941406	-0.68554688	+54.55810547	+2.81250000	-28.74023438	+1868
+1458240848.51500010	+9.90087891	-5.95898438	-0.81298828	+43.50585938	-1.77978516	-65.54443359	+2156	+10.00195313	-5.12402344	-0.51855469	+4.46044922	-15.35888672	+16.85302734	+1924	+7.24658203	-9.14941406	-0.68554688	+54.55810547	+2.81250000	-28.74023438	+1868
+1458240848.51920010	+9.90087891	-5.95898438	-0.81298828	+43.50585938	-1.77978516	-65.54443359	+2156	+10.00195313	-5.12402344	-0.51855469	+4.46044922	-15.35888672	+16.85302734	+1924	+7.24658203	-9.14941406	-0.68554688	+54.55810547	+2.81250000	-28.74023438	+1868
+1458240848.52329990	+9.90087891	-5.96337891	-0.81298828	+43.50585938	-1.77978516	-65.54443359	+2156	+10.00195313	-5.12402344	-0.51855469	+4.46044922	-15.35888672	+16.85302734	+1924	+7.24658203	-9.14941406	-0.68554688	+54.55810547	+2.81250000	-28.76220703	+1868
+1458240848.52749990	+9.90087891	-5.96337891	-0.81298828	+43.48388672	-1.77978516	-65.54443359	+2156	+10.00195313	-5.12402344	-0.51855469	+4.46044922	-15.38085938	+16.85302734	+1924	+7.24658203	-9.14941406	-0.68554688	+54.58007813	+2.81250000	-28.76220703	+1872
+1458240848.53160000	+9.90087891	-5.96337891	-0.81298828	+43.48388672	-1.77978516	-65.54443359	+2156	+10.00195313	-5.12402344	-0.51855469	+4.46044922	-15.38085938	+16.85302734	+1924	+7.24658203	-9.14941406	-0.68554688	+54.58007813	+2.81250000	-28.76220703	+1872
+1458240848.53580000	+9.90087891	-5.96337891	-0.81298828	+43.48388672	-1.77978516	-65.54443359	+2156	+10.00195313	-5.11962891	-0.51855469	+4.46044922	-15.38085938	+16.85302734	+1924	+7.24658203	-9.14941406	-0.68554688	+54.58007813	+2.81250000	-28.76220703	+1872
+1458240848.54000000	+9.90087891	-5.96337891	-0.81298828	+43.48388672	-1.77978516	-65.54443359	+2156	+10.00195313	-5.11962891	-0.51855469	+4.46044922	-15.38085938	+16.85302734	+1924	+7.24658203	-9.14941406	-0.68554688	+54.58007813	+2.81250000	-28.76220703	+1872
+1458240848.54410000	+9.90087891	-5.96337891	-0.81298828	+43.48388672	-1.77978516	-65.54443359	+2156	+10.00195313	-5.11962891	-0.51855469	+4.46044922	-15.38085938	+16.85302734	+1924	+7.24658203	-9.14941406	-0.68554688	+54.58007813	+2.81250000	-28.76220703	+1872
+1458240848.54830000	+9.90087891	-5.96337891	-0.81298828	+43.48388672	-1.77978516	-65.56640625	+2156	+10.00195313	-5.11962891	-0.51855469	+4.46044922	-15.38085938	+16.85302734	+1924	+7.24658203	-9.14941406	-0.68554688	+54.58007813	+2.81250000	-28.76220703	+1872
+1458240848.55250000	+9.90087891	-5.96337891	-0.81298828	+43.48388672	-1.77978516	-65.56640625	+2156	+10.00195313	-5.11962891	-0.51855469	+4.46044922	-15.35888672	+16.85302734	+1924	+7.24658203	-9.14941406	-0.68554688	+54.58007813	+2.81250000	-28.76220703	+1872
+1458240848.55660010	+9.90087891	-5.96337891	-0.81298828	+43.48388672	-1.77978516	-65.56640625	+2156	+10.00195313	-5.11962891	-0.51855469	+4.46044922	-15.35888672	+16.85302734	+1924	+7.24658203	-9.14941406	-0.68554688	+54.55810547	+2.81250000	-28.74023438	+1872
+1458240848.56080010	+9.90087891	-5.96337891	-0.81298828	+43.48388672	-1.77978516	-65.56640625	+2156	+10.00195313	-5.11962891	-0.51855469	+4.46044922	-15.35888672	+16.85302734	+1924	+7.24658203	-9.14941406	-0.68554688	+54.55810547	+2.81250000	-28.74023438	+1872
+1458240848.56500010	+9.90087891	-5.96337891	-0.81298828	+43.48388672	-1.77978516	-65.56640625	+2156	+10.00195313	-5.11962891	-0.51855469	+4.48242188	-15.35888672	+16.83105469	+1924	+7.24658203	-9.14941406	-0.68554688	+54.55810547	+2.81250000	-28.74023438	+1872
+1458240848.56909990	+9.90087891	-5.96337891	-0.81298828	+43.48388672	-1.77978516	-65.56640625	+2156	+10.00195313	-5.11962891	-0.51855469	+4.48242188	-15.35888672	+16.83105469	+1924	+7.24218750	-9.14941406	-0.68554688	+54.55810547	+2.81250000	-28.74023438	+1872
+1458240848.57329990	+9.90087891	-5.95898438	-0.81298828	+43.48388672	-1.77978516	-65.56640625	+2156	+10.00195313	-5.11962891	-0.51855469	+4.48242188	-15.35888672	+16.83105469	+1924	+7.24218750	-9.14941406	-0.68994141	+54.55810547	+2.81250000	-28.74023438	+1872
+1458240848.57750010	+9.90087891	-5.95898438	-0.81298828	+43.48388672	-1.77978516	-65.56640625	+2156	+10.00195313	-5.11962891	-0.51855469	+4.48242188	-15.35888672	+16.83105469	+1924	+7.24218750	-9.14941406	-0.68994141	+54.53613281	+2.81250000	-28.74023438	+1872
+1458240848.58160000	+9.90087891	-5.95898438	-0.81298828	+43.48388672	-1.77978516	-65.56640625	+2156	+10.00195313	-5.11962891	-0.51855469	+4.48242188	-15.35888672	+16.83105469	+1924	+7.24218750	-9.14941406	-0.68994141	+54.53613281	+2.81250000	-28.74023438	+1872
+1458240848.58579990	+9.90087891	-5.95898438	-0.81298828	+43.48388672	-1.77978516	-65.56640625	+2156	+10.00195313	-5.11962891	-0.51855469	+4.48242188	-15.35888672	+16.83105469	+1924	+7.24218750	-9.14941406	-0.68994141	+54.53613281	+2.81250000	-28.74023438	+1872
+1458240848.58999990	+9.90087891	-5.95898438	-0.81298828	+43.48388672	-1.77978516	-65.56640625	+2156	+10.00195313	-5.11962891	-0.51855469	+4.48242188	-15.35888672	+16.83105469	+1924	+7.24218750	-9.14941406	-0.68994141	+54.53613281	+2.79052734	-28.71826172	+1872
+1458240848.59410000	+9.90087891	-5.95898438	-0.81298828	+43.48388672	-1.77978516	-65.56640625	+2156	+10.00195313	-5.11962891	-0.51855469	+4.48242188	-15.35888672	+16.83105469	+1924	+7.24218750	-9.14941406	-0.68994141	+54.53613281	+2.79052734	-28.71826172	+1872
+1458240848.59830000	+9.90087891	-5.95898438	-0.81298828	+43.48388672	-1.77978516	-65.58837891	+2156	+10.00195313	-5.11962891	-0.51855469	+4.48242188	-15.35888672	+16.83105469	+1924	+7.24218750	-9.14941406	-0.68994141	+54.53613281	+2.79052734	-28.71826172	+1872
+1458240848.60250000	+9.90087891	-5.95898438	-0.81298828	+43.48388672	-1.77978516	-65.58837891	+2156	+10.00195313	-5.11962891	-0.51855469	+4.48242188	-15.35888672	+16.83105469	+1924	+7.24218750	-9.14941406	-0.68994141	+54.53613281	+2.79052734	-28.71826172	+1872
+1458240848.60660000	+9.90087891	-5.95898438	-0.81298828	+43.48388672	-1.77978516	-65.58837891	+2156	+10.00195313	-5.11962891	-0.51855469	+4.48242188	-15.35888672	+16.83105469	+1924	+7.24218750	-9.14941406	-0.68994141	+54.53613281	+2.79052734	-28.74023438	+1872
+1458240848.61080000	+9.90087891	-5.95898438	-0.81298828	+43.48388672	-1.77978516	-65.58837891	+2156	+10.00195313	-5.11962891	-0.51855469	+4.48242188	-15.35888672	+16.83105469	+1924	+7.24218750	-9.14941406	-0.68994141	+54.53613281	+2.79052734	-28.74023438	+1872
+1458240848.61490010	+9.90087891	-5.95898438	-0.81298828	+43.48388672	-1.77978516	-65.58837891	+2156	+10.00195313	-5.11962891	-0.51855469	+4.48242188	-15.35888672	+16.83105469	+1924	+7.24218750	-9.14941406	-0.68994141	+54.53613281	+2.79052734	-28.74023438	+1872
+1458240848.61910010	+9.90087891	-5.95898438	-0.81298828	+43.48388672	-1.77978516	-65.58837891	+2156	+10.00195313	-5.11962891	-0.51855469	+4.48242188	-15.38085938	+16.83105469	+1924	+7.24218750	-9.14941406	-0.68994141	+54.53613281	+2.79052734	-28.74023438	+1872
+1458240848.62330010	+9.90087891	-5.95898438	-0.81298828	+43.48388672	-1.77978516	-65.58837891	+2156	+10.00195313	-5.11962891	-0.51855469	+4.48242188	-15.38085938	+16.83105469	+1924	+7.24658203	-9.14941406	-0.68994141	+54.55810547	+2.79052734	-28.74023438	+1872
+1458240848.62739990	+9.90087891	-5.95898438	-0.81298828	+43.48388672	-1.77978516	-65.58837891	+2156	+10.00195313	-5.11962891	-0.51855469	+4.48242188	-15.38085938	+16.83105469	+1924	+7.24658203	-9.14941406	-0.68554688	+54.55810547	+2.79052734	-28.74023438	+1872
+1458240848.63159990	+9.90087891	-5.95898438	-0.81298828	+43.48388672	-1.77978516	-65.58837891	+2156	+10.00195313	-5.11962891	-0.51855469	+4.48242188	-15.38085938	+16.83105469	+1924	+7.24658203	-9.14501953	-0.68554688	+54.55810547	+2.79052734	-28.74023438	+1872
+1458240848.63579990	+9.90087891	-5.95898438	-0.81298828	+43.48388672	-1.77978516	-65.58837891	+2156	+10.00195313	-5.11962891	-0.51855469	+4.48242188	-15.38085938	+16.83105469	+1924	+7.24658203	-9.14501953	-0.68554688	+54.55810547	+2.79052734	-28.76220703	+1872
+1458240848.63990000	+9.90087891	-5.95898438	-0.81298828	+43.48388672	-1.77978516	-65.58837891	+2156	+10.00195313	-5.11962891	-0.51855469	+4.48242188	-15.38085938	+16.83105469	+1924	+7.24658203	-9.14501953	-0.68554688	+54.58007813	+2.79052734	-28.76220703	+1872
+1458240848.64410000	+9.90087891	-5.95898438	-0.81298828	+43.48388672	-1.77978516	-65.58837891	+2156	+10.00195313	-5.11962891	-0.51855469	+4.48242188	-15.38085938	+16.83105469	+1924	+7.24658203	-9.14501953	-0.68554688	+54.58007813	+2.79052734	-28.76220703	+1872
+1458240848.64829990	+9.90087891	-5.95898438	-0.81298828	+43.48388672	-1.77978516	-65.58837891	+2156	+10.00195313	-5.11962891	-0.51855469	+4.48242188	-15.38085938	+16.83105469	+1924	+7.24658203	-9.14501953	-0.68554688	+54.58007813	+2.79052734	-28.76220703	+1872
+1458240848.65240000	+9.90087891	-5.95898438	-0.81298828	+43.48388672	-1.77978516	-65.58837891	+2156	+10.00195313	-5.11962891	-0.51855469	+4.48242188	-15.38085938	+16.83105469	+1924	+7.24658203	-9.14501953	-0.68554688	+54.58007813	+2.79052734	-28.76220703	+1872
+1458240848.65660000	+9.90087891	-5.95898438	-0.81298828	+43.48388672	-1.77978516	-65.58837891	+2156	+10.00195313	-5.11962891	-0.51855469	+4.48242188	-15.38085938	+16.83105469	+1924	+7.25097656	-9.14501953	-0.68554688	+54.58007813	+2.79052734	-28.76220703	+1872
+1458240848.66080000	+9.90087891	-5.95898438	-0.81298828	+43.48388672	-1.80175781	-65.58837891	+2156	+10.00195313	-5.11962891	-0.51855469	+4.48242188	-15.38085938	+16.83105469	+1924	+7.25097656	-9.14501953	-0.68554688	+54.58007813	+2.79052734	-28.76220703	+1872
+1458240848.66490010	+9.90087891	-5.95898438	-0.81298828	+43.48388672	-1.80175781	-65.58837891	+2156	+10.00195313	-5.11962891	-0.51855469	+4.48242188	-15.38085938	+16.83105469	+1924	+7.25097656	-9.14501953	-0.68554688	+54.58007813	+2.79052734	-28.76220703	+1872
+1458240848.66910000	+9.90087891	-5.95898438	-0.81298828	+43.48388672	-1.80175781	-65.58837891	+2156	+10.00195313	-5.11962891	-0.51855469	+4.48242188	-15.38085938	+16.83105469	+1924	+7.24658203	-9.14501953	-0.68554688	+54.58007813	+2.79052734	-28.76220703	+1872
+1458240848.67330000	+9.90087891	-5.95898438	-0.81298828	+43.48388672	-1.80175781	-65.58837891	+2156	+10.00195313	-5.11962891	-0.51855469	+4.48242188	-15.38085938	+16.83105469	+1924	+7.24658203	-9.14501953	-0.68554688	+54.58007813	+2.79052734	-28.76220703	+1872
+1458240848.67740010	+9.90087891	-5.95898438	-0.81298828	+43.48388672	-1.80175781	-65.58837891	+2156	+10.00195313	-5.11962891	-0.51855469	+4.48242188	-15.38085938	+16.83105469	+1924	+7.24658203	-9.14501953	-0.68554688	+54.58007813	+2.79052734	-28.76220703	+1872
+1458240848.68160010	+9.90087891	-5.95898438	-0.81298828	+43.48388672	-1.80175781	-65.58837891	+2156	+10.00195313	-5.11962891	-0.51855469	+4.48242188	-15.38085938	+16.83105469	+1924	+7.24658203	-9.14501953	-0.68554688	+54.55810547	+2.76855469	-28.76220703	+1872
+1458240848.68569990	+9.90087891	-5.95898438	-0.80859375	+43.48388672	-1.80175781	-65.58837891	+2156	+10.00195313	-5.11962891	-0.51855469	+4.48242188	-15.40283203	+16.83105469	+1924	+7.24658203	-9.14501953	-0.68554688	+54.55810547	+2.76855469	-28.76220703	+1872
+1458240848.68989990	+9.90087891	-5.95898438	-0.80859375	+43.48388672	-1.80175781	-65.58837891	+2156	+10.00195313	-5.11962891	-0.51855469	+4.48242188	-15.40283203	+16.83105469	+1924	+7.24658203	-9.14501953	-0.68554688	+54.55810547	+2.76855469	-28.76220703	+1872
+1458240848.69409990	+9.90087891	-5.95898438	-0.80859375	+43.48388672	-1.80175781	-65.58837891	+2156	+10.00195313	-5.11962891	-0.51855469	+4.48242188	-15.40283203	+16.83105469	+1928	+7.24658203	-9.14501953	-0.68994141	+54.55810547	+2.76855469	-28.76220703	+1872
+1458240848.69820000	+9.90087891	-5.95898438	-0.80859375	+43.50585938	-1.80175781	-65.58837891	+2156	+10.00195313	-5.11962891	-0.51855469	+4.48242188	-15.40283203	+16.83105469	+1928	+7.24658203	-9.14941406	-0.68994141	+54.53613281	+2.74658203	-28.76220703	+1872
+1458240848.70240000	+9.90087891	-5.95898438	-0.80859375	+43.50585938	-1.80175781	-65.58837891	+2156	+10.00634766	-5.11962891	-0.51855469	+4.48242188	-15.40283203	+16.83105469	+1928	+7.24658203	-9.14941406	-0.68994141	+54.53613281	+2.74658203	-28.76220703	+1872
+1458240848.70660000	+9.90087891	-5.95898438	-0.80859375	+43.50585938	-1.82373047	-65.58837891	+2156	+10.00634766	-5.11962891	-0.51416016	+4.48242188	-15.40283203	+16.83105469	+1928	+7.24658203	-9.14941406	-0.68994141	+54.53613281	+2.74658203	-28.76220703	+1872
+1458240848.71070000	+9.90087891	-5.95898438	-0.80859375	+43.50585938	-1.82373047	-65.58837891	+2156	+10.00634766	-5.11962891	-0.51416016	+4.48242188	-15.42480469	+16.83105469	+1928	+7.24658203	-9.14941406	-0.68994141	+54.53613281	+2.74658203	-28.76220703	+1872
+1458240848.71490000	+9.90087891	-5.95898438	-0.80859375	+43.50585938	-1.82373047	-65.58837891	+2156	+10.00634766	-5.11962891	-0.51416016	+4.48242188	-15.42480469	+16.83105469	+1928	+7.24658203	-9.14941406	-0.68994141	+54.51416016	+2.72460938	-28.76220703	+1872
+1458240848.71910000	+9.90087891	-5.95898438	-0.80859375	+43.50585938	-1.82373047	-65.58837891	+2156	+10.00634766	-5.11962891	-0.51416016	+4.46044922	-15.42480469	+16.83105469	+1928	+7.24658203	-9.14941406	-0.68994141	+54.51416016	+2.72460938	-28.76220703	+1872
+1458240848.72320010	+9.90527344	-5.95898438	-0.80859375	+43.50585938	-1.84570313	-65.58837891	+2156	+10.00634766	-5.11962891	-0.51416016	+4.46044922	-15.44677734	+16.83105469	+1928	+7.24658203	-9.14941406	-0.68994141	+54.51416016	+2.70263672	-28.78417969	+1872
+1458240848.72740010	+9.90527344	-5.95898438	-0.80859375	+43.50585938	-1.84570313	-65.58837891	+2156	+10.00634766	-5.11523438	-0.51416016	+4.46044922	-15.46875000	+16.85302734	+1932	+7.24658203	-9.14501953	-0.68994141	+54.51416016	+2.68066406	-28.78417969	+1872
+1458240848.73160000	+9.90527344	-5.95458984	-0.80859375	+43.52783203	-1.86767578	-65.58837891	+2156	+10.00634766	-5.11523438	-0.50976563	+4.46044922	-15.49072266	+16.85302734	+1932	+7.25097656	-9.14501953	-0.68554688	+54.53613281	+2.65869141	-28.80615234	+1872
+1458240848.73569990	+9.90527344	-5.95458984	-0.80419922	+43.52783203	-1.86767578	-65.58837891	+2160	+10.00634766	-5.11523438	-0.50976563	+4.43847656	-15.51269531	+16.87500000	+1932	+7.25537109	-9.14501953	-0.68554688	+54.53613281	+2.63671875	-28.82812500	+1876
+1458240848.73990010	+9.90527344	-5.95458984	-0.80419922	+43.52783203	-1.88964844	-65.58837891	+2160	+10.00634766	-5.11523438	-0.50976563	+4.43847656	-15.53466797	+16.89697266	+1932	+7.25537109	-9.14501953	-0.68554688	+54.53613281	+2.61474609	-28.85009766	+1876
+1458240848.74410010	+9.90527344	-5.95458984	-0.80419922	+43.54980469	-1.93359375	-65.58837891	+2160	+10.01074219	-5.11523438	-0.50537109	+4.41650391	-15.55664063	+16.91894531	+1936	+7.25976563	-9.14062500	-0.68115234	+54.55810547	+2.59277344	-28.87207031	+1876
+1458240848.74819990	+9.90527344	-5.95458984	-0.79980469	+43.57177734	-1.97753906	-65.58837891	+2160	+10.01074219	-5.11083984	-0.50097656	+4.37255859	-15.60058594	+16.96289063	+1936	+7.26416016	-9.14062500	-0.68115234	+54.58007813	+2.54882813	-28.89404297	+1880
+1458240848.75239990	+9.90966797	-5.95458984	-0.79980469	+43.59375000	-1.99951172	-65.58837891	+2160	+10.01074219	-5.11083984	-0.50097656	+4.35058594	-15.62255859	+17.00683594	+1940	+7.26855469	-9.13623047	-0.68115234	+54.58007813	+2.52685547	-28.91601563	+1880
+1458240848.75659990	+9.90966797	-5.95019531	-0.79541016	+43.63769531	-2.06542969	-65.56640625	+2164	+10.01513672	-5.10644531	-0.49658203	+4.30664063	-15.68847656	+17.05078125	+1944	+7.27294922	-9.13623047	-0.68115234	+54.60205078	+2.46093750	-28.93798828	+1884
+1458240848.76070000	+9.90966797	-5.95019531	-0.79541016	+43.68164063	-2.13134766	-65.54443359	+2164	+10.01513672	-5.10644531	-0.49218750	+4.26269531	-15.71044922	+17.11669922	+1944	+7.27734375	-9.13183594	-0.68115234	+54.60205078	+2.41699219	-28.95996094	+1884
+1458240848.76490000	+9.91406250	-5.95019531	-0.79101563	+43.72558594	-2.19726563	-65.54443359	+2168	+10.01513672	-5.10205078	-0.49218750	+4.21875000	-15.75439453	+17.18261719	+1948	+7.28173828	-9.13183594	-0.68115234	+54.60205078	+2.37304688	-28.95996094	+1884
+1458240848.76900010	+9.91406250	-5.94580078	-0.78662109	+43.81347656	-2.28515625	-65.52246094	+2172	+10.01513672	-5.10205078	-0.48779297	+4.15283203	-15.79833984	+17.27050781	+1952	+7.28173828	-9.13183594	-0.68115234	+54.60205078	+2.30712891	-28.95996094	+1888
+1458240848.77320000	+9.91845703	-5.94140625	-0.78222656	+43.87939453	-2.37304688	-65.50048828	+2172	+10.01513672	-5.09765625	-0.48339844	+4.10888672	-15.84228516	+17.33642578	+1956	+7.28173828	-9.13183594	-0.68554688	+54.58007813	+2.24121094	-28.93798828	+1888
+1458240848.77740000	+9.91845703	-5.93701172	-0.78222656	+43.96728516	-2.46093750	-65.47851563	+2176	+10.01953125	-5.09326172	-0.47900391	+4.04296875	-15.88623047	+17.40234375	+1956	+7.28173828	-9.12744141	-0.68994141	+54.55810547	+2.19726563	-28.93798828	+1888
+1458240848.78150010	+9.91845703	-5.93261719	-0.77783203	+44.07714844	-2.54882813	-65.43457031	+2180	+10.01953125	-5.08886719	-0.47460938	+3.97705078	-15.90820313	+17.46826172	+1960	+7.28173828	-9.12744141	-0.69433594	+54.53613281	+2.13134766	-28.91601563	+1888
+1458240848.78570010	+9.91845703	-5.92822266	-0.77343750	+44.16503906	-2.65869141	-65.39062500	+2180	+10.01953125	-5.08886719	-0.47021484	+3.93310547	-15.95214844	+17.55615234	+1960	+7.28173828	-9.12744141	-0.69873047	+54.51416016	+2.06542969	-28.89404297	+1888
+1458240848.78990010	+9.92285156	-5.92382813	-0.76904297	+44.27490234	-2.74658203	-65.34667969	+2184	+10.01953125	-5.08447266	-0.46582031	+3.88916016	-15.97412109	+17.62207031	+1964	+7.27734375	-9.12744141	-0.70312500	+54.47021484	+1.99951172	-28.85009766	+1888
+1458240848.79399990	+9.92285156	-5.91503906	-0.76464844	+44.40673828	-2.85644531	-65.30273438	+2184	+10.01953125	-5.08007813	-0.46582031	+3.82324219	-16.01806641	+17.68798828	+1968	+7.27734375	-9.12744141	-0.70751953	+54.44824219	+1.93359375	-28.82812500	+1888
+1458240848.79819990	+9.92285156	-5.91064453	-0.76025391	+44.51660156	-2.96630859	-65.23681641	+2188	+10.01953125	-5.07568359	-0.46142578	+3.77929688	-16.04003906	+17.75390625	+1968	+7.27734375	-9.12744141	-0.71191406	+54.40429688	+1.84570313	-28.80615234	+1888
+1458240848.80240010	+9.92724609	-5.90185547	-0.75585938	+44.64843750	-3.07617188	-65.19287109	+2188	+10.01953125	-5.07128906	-0.45703125	+3.73535156	-16.08398438	+17.84179688	+1972	+7.27294922	-9.12744141	-0.71630859	+54.38232422	+1.77978516	-28.76220703	+1884
+1458240848.80650000	+9.92724609	-5.89306641	-0.75585938	+44.78027344	-3.20800781	-65.10498047	+2192	+10.02392578	-5.06689453	-0.45263672	+3.69140625	-16.12792969	+17.90771484	+1972	+7.27294922	-9.12744141	-0.72509766	+54.36035156	+1.69189453	-28.74023438	+1884
+1458240848.81069990	+9.93164063	-5.88867188	-0.75146484	+44.91210938	-3.33984375	-65.03906250	+2192	+10.02392578	-5.06250000	-0.44824219	+3.64746094	-16.17187500	+17.97363281	+1976	+7.27294922	-9.12304688	-0.72949219	+54.33837891	+1.62597656	-28.71826172	+1884
+1458240848.81489990	+9.93164063	-5.87988281	-0.75146484	+45.04394531	-3.47167969	-64.97314453	+2192	+10.02392578	-5.05371094	-0.43945313	+3.60351563	-16.21582031	+18.06152344	+1976	+7.27294922	-9.12304688	-0.73388672	+54.33837891	+1.53808594	-28.69628906	+1880
+1458240848.81900000	+9.93603516	-5.87548828	-0.74707031	+45.17578125	-3.62548828	-64.86328125	+2192	+10.02832031	-5.04931641	-0.43945313	+3.55957031	-16.25976563	+18.14941406	+1976	+7.27734375	-9.11865234	-0.73828125	+54.33837891	+1.45019531	-28.69628906	+1880
+1458240848.82320000	+9.94042969	-5.86669922	-0.74707031	+45.30761719	-3.77929688	-64.77539063	+2192	+10.02832031	-5.04492188	-0.43505859	+3.53759766	-16.32568359	+18.25927734	+1980	+7.28173828	-9.11425781	-0.74267578	+54.36035156	+1.36230469	-28.69628906	+1876
+1458240848.82740000	+9.94482422	-5.85791016	-0.74707031	+45.43945313	-3.93310547	-64.66552734	+2196	+10.03271484	-5.03613281	-0.43066406	+3.49365234	-16.36962891	+18.34716797	+1980	+7.28613281	-9.10986328	-0.74707031	+54.38232422	+1.27441406	-28.69628906	+1876
+1458240848.83150010	+9.94921875	-5.84912109	-0.74707031	+45.59326172	-4.13085938	-64.55566406	+2196	+10.03271484	-5.02734375	-0.42626953	+3.47167969	-16.43554688	+18.47900391	+1984	+7.29492188	-9.10546875	-0.75146484	+54.42626953	+1.18652344	-28.71826172	+1876
+1458240848.83570000	+9.95361328	-5.84033203	-0.74707031	+45.72509766	-4.30664063	-64.46777344	+2196	+10.03710938	-5.02294922	-0.42187500	+3.42773438	-16.50146484	+18.58886719	+1984	+7.30371094	-9.09667969	-0.75146484	+54.47021484	+1.07666016	-28.74023438	+1876
+1458240848.83979990	+9.95800781	-5.83593750	-0.74707031	+45.87890625	-4.50439453	-64.37988281	+2196	+10.03710938	-5.01416016	-0.41748047	+3.40576172	-16.58935547	+18.69873047	+1988	+7.31689453	-9.08789063	-0.75585938	+54.53613281	+0.96679688	-28.78417969	+1876
+1458240848.84400010	+9.96240234	-5.82714844	-0.74707031	+46.03271484	-4.72412109	-64.27001953	+2200	+10.04150391	-5.00537109	-0.40869141	+3.38378906	-16.67724609	+18.83056641	+1988	+7.33007813	-9.07910156	-0.76025391	+54.62402344	+0.85693359	-28.82812500	+1880
+1458240848.84820010	+9.97119141	-5.81835938	-0.74267578	+46.18652344	-4.94384766	-64.18212891	+2200	+10.04589844	-4.99658203	-0.40429688	+3.36181641	-16.76513672	+18.94042969	+1992	+7.34326172	-9.07031250	-0.76025391	+54.68994141	+0.74707031	-28.89404297	+1880
+1458240848.85229990	+9.97558594	-5.80517578	-0.74267578	+46.34033203	-5.18554688	-64.09423828	+2204	+10.05029297	-4.98779297	-0.39990234	+3.31787109	-16.85302734	+19.09423828	+1992	+7.36083984	-9.06591797	-0.76464844	+54.77783203	+0.63720703	-28.95996094	+1884
+1458240848.85649990	+9.98437500	-5.79638672	-0.74267578	+46.51611328	-5.42724609	-64.00634766	+2204	+10.05468750	-4.97900391	-0.39550781	+3.29589844	-16.98486328	+19.22607422	+1996	+7.37841797	-9.05273438	-0.76904297	+54.86572266	+0.48339844	-29.04785156	+1884
+1458240848.86069990	+9.99316406	-5.78759766	-0.73828125	+46.69189453	-5.69091797	-63.94042969	+2208	+10.05908203	-4.96582031	-0.39111328	+3.27392578	-17.11669922	+19.35791016	+2000	+7.39599609	-9.04394531	-0.77343750	+54.95361328	+0.32958984	-29.15771484	+1888
+1458240848.86480000	+10.00195313	-5.77441406	-0.73828125	+46.86767578	-5.95458984	-63.87451172	+2208	+10.06347656	-4.95703125	-0.38671875	+3.25195313	-17.24853516	+19.48974609	+2000	+7.41357422	-9.03515625	-0.78222656	+55.04150391	+0.15380859	-29.26757813	+1892
+1458240848.86900000	+10.00634766	-5.76562500	-0.73388672	+47.06542969	-6.26220703	-63.85253906	+2212	+10.06787109	-4.94384766	-0.37792969	+3.22998047	-17.44628906	+19.62158203	+2004	+7.43554688	-9.02636719	-0.79541016	+55.12939453	-0.06591797	-29.42138672	+1896
+1458240848.87319990	+10.01953125	-5.74804688	-0.72949219	+47.28515625	-6.56982422	-63.83056641	+2216	+10.07666016	-4.93505859	-0.36914063	+3.22998047	-17.66601563	+19.73144531	+2012	+7.45312500	-9.01757813	-0.80419922	+55.19531250	-0.26367188	-29.59716797	+1900
+1458240848.87730000	+10.02832031	-5.73486328	-0.72509766	+47.50488281	-6.87744141	-63.83056641	+2220	+10.08105469	-4.92187500	-0.36035156	+3.20800781	-17.86376953	+19.86328125	+2016	+7.47070313	-9.01318359	-0.81738281	+55.23925781	-0.48339844	-29.72900391	+1900
+1458240848.88150000	+10.03710938	-5.72167969	-0.72070313	+47.68066406	-7.20703125	-63.85253906	+2224	+10.08984375	-4.90869141	-0.35156250	+3.20800781	-18.14941406	+19.97314453	+2020	+7.49267578	-9.00878906	-0.83935547	+55.23925781	-0.76904297	-29.94873047	+1904
+1458240848.88570000	+10.05029297	-5.70849609	-0.71191406	+47.90039063	-7.51464844	-63.89648438	+2228	+10.09863281	-4.89111328	-0.33837891	+3.18603516	-18.45703125	+20.06103516	+2024	+7.51025391	-9.00439453	-0.84814453	+55.26123047	-1.01074219	-30.19042969	+1900
+1458240848.88980010	+10.06347656	-5.69091797	-0.70751953	+48.14208984	-7.86621094	-63.91845703	+2232	+10.10742188	-4.87792969	-0.32958984	+3.18603516	-18.72070313	+20.19287109	+2028	+7.52783203	-9.00000000	-0.87011719	+55.26123047	-1.27441406	-30.38818359	+1900
+1458240848.89400010	+10.07226563	-5.68212891	-0.69873047	+48.31787109	-8.19580078	-63.98437500	+2236	+10.12060547	-4.86035156	-0.31640625	+3.18603516	-19.11621094	+20.25878906	+2036	+7.54541016	-9.00000000	-0.89208984	+55.21728516	-1.60400391	-30.62988281	+1900
+1458240848.89820000	+10.08544922	-5.66455078	-0.69433594	+48.53759766	-8.54736328	-64.07226563	+2244	+10.12939453	-4.84277344	-0.30322266	+3.20800781	-19.55566406	+20.32470703	+2040	+7.56298828	-8.99560547	-0.90966797	+55.21728516	-1.86767578	-30.93750000	+1896
+1458240848.90229990	+10.10302734	-5.64257813	-0.68554688	+48.77929688	-8.87695313	-64.16015625	+2248	+10.14257813	-4.82519531	-0.29443359	+3.25195313	-19.92919922	+20.41259766	+2048	+7.58496094	-8.99121094	-0.93164063	+55.21728516	-2.19726563	-31.20117188	+1892
+1458240848.90650010	+10.12060547	-5.63378906	-0.68115234	+48.93310547	-9.22851563	-64.31396484	+2256	+10.15576172	-4.80761719	-0.27685547	+3.27392578	-20.50048828	+20.47851563	+2056	+7.60693359	-8.99121094	-0.94921875	+55.17333984	-2.48291016	-31.50878906	+1888
+1458240848.91070010	+10.13818359	-5.61621094	-0.66796875	+49.13085938	-9.55810547	-64.46777344	+2260	+10.16894531	-4.78564453	-0.25927734	+3.31787109	-21.02783203	+20.50048828	+2064	+7.62890625	-8.98242188	-0.96679688	+55.15136719	-2.76855469	-31.90429688	+1880
+1458240848.91479990	+10.16015625	-5.59863281	-0.66357422	+49.32861328	-9.86572266	-64.59960938	+2268	+10.18652344	-4.76806641	-0.25488281	+3.36181641	-21.44531250	+20.56640625	+2068	+7.65527344	-8.97802734	-0.98876953	+55.15136719	-3.12011719	-32.25585938	+1876
+1458240848.91899990	+10.18212891	-5.58984375	-0.65917969	+49.41650391	-10.21728516	-64.79736328	+2272	+10.19970703	-4.75048828	-0.24169922	+3.40576172	-22.01660156	+20.56640625	+2072	+7.68164063	-8.97802734	-1.00634766	+55.08544922	-3.42773438	-32.62939453	+1868
+1458240848.92310000	+10.20410156	-5.57666016	-0.65478516	+49.57031250	-10.54687500	-64.97314453	+2280	+10.21728516	-4.72851563	-0.22412109	+3.49365234	-22.56591797	+20.56640625	+2080	+7.71240234	-8.96923828	-1.02392578	+55.10742188	-3.75732422	-33.06884766	+1864
+1458240848.92730000	+10.23046875	-5.55908203	-0.65478516	+49.70214844	-10.85449219	-65.12695313	+2288	+10.23486328	-4.70654297	-0.22412109	+3.55957031	-23.04931641	+20.61035156	+2084	+7.74755859	-8.96044922	-1.04589844	+55.10742188	-4.08691406	-33.48632813	+1860
+1458240848.93150000	+10.26123047	-5.55468750	-0.65039063	+49.74609375	-11.20605469	-65.36865234	+2296	+10.24804688	-4.68896484	-0.21093750	+3.60351563	-23.62060547	+20.58837891	+2092	+7.78271484	-8.95605469	-1.06347656	+55.06347656	-4.39453125	-33.94775391	+1852
+1458240848.93560000	+10.29199219	-5.53710938	-0.64599609	+49.83398438	-11.53564453	-65.58837891	+2304	+10.26562500	-4.66699219	-0.20214844	+3.73535156	-24.21386719	+20.54443359	+2096	+7.82226563	-8.94287109	-1.08544922	+55.08544922	-4.72412109	-34.43115234	+1844
+1458240848.93980000	+10.32714844	-5.52392578	-0.65039063	+49.94384766	-11.82128906	-65.76416016	+2316	+10.28759766	-4.64062500	-0.20214844	+3.82324219	-24.71923828	+20.54443359	+2100	+7.86621094	-8.93408203	-1.10302734	+55.10742188	-5.05371094	-34.91455078	+1840
+1458240848.94400000	+10.35791016	-5.52392578	-0.65039063	+49.89990234	-12.10693359	-65.98388672	+2320	+10.30517578	-4.62744141	-0.19775391	+3.88916016	-25.29052734	+20.47851563	+2104	+7.90576172	-8.92529297	-1.11621094	+55.06347656	-5.33935547	-35.44189453	+1832
+1458240848.94810010	+10.38867188	-5.51513672	-0.65039063	+49.89990234	-12.39257813	-66.22558594	+2332	+10.32714844	-4.60107422	-0.19335938	+3.99902344	-25.83984375	+20.41259766	+2112	+7.95410156	-8.91210938	-1.13378906	+55.08544922	-5.64697266	-35.94726563	+1828
+1458240848.95230010	+10.42822266	-5.50634766	-0.65917969	+49.92187500	-12.67822266	-66.40136719	+2344	+10.35351563	-4.57910156	-0.19775391	+4.10888672	-26.32324219	+20.36865234	+2116	+8.00244141	-8.90332031	-1.15576172	+55.08544922	-5.93261719	-36.43066406	+1824
+1458240848.95650010	+10.46337891	-5.50634766	-0.66357422	+49.83398438	-12.96386719	-66.59912109	+2352	+10.37548828	-4.56591797	-0.20214844	+4.15283203	-26.87255859	+20.25878906	+2116	+8.04638672	-8.89453125	-1.17773438	+55.01953125	-6.21826172	-36.93603516	+1820
+1458240848.96059990	+10.50292969	-5.49316406	-0.67236328	+49.81201172	-13.27148438	-66.81884766	+2360	+10.40185547	-4.54394531	-0.20654297	+4.28466797	-27.39990234	+20.14892578	+2124	+8.09472656	-8.88134766	-1.19970703	+54.97558594	-6.48193359	-37.39746094	+1816
+1458240848.96479990	+10.54687500	-5.48437500	-0.68554688	+49.79003906	-13.55712891	-67.01660156	+2376	+10.43701172	-4.51757813	-0.21972656	+4.41650391	-27.86132813	+20.06103516	+2132	+8.14746094	-8.86376953	-1.22607422	+54.93164063	-6.74560547	-37.85888672	+1812
+1458240848.96900010	+10.58642578	-5.48437500	-0.69433594	+49.68017578	-13.84277344	-67.25830078	+2384	+10.46337891	-4.50439453	-0.22851563	+4.41650391	-28.36669922	+19.92919922	+2132	+8.19580078	-8.85937500	-1.25244141	+54.84375000	-6.98730469	-38.34228516	+1808
+1458240848.97309990	+10.62597656	-5.47558594	-0.70751953	+49.61425781	-14.10644531	-67.50000000	+2396	+10.49414063	-4.48242188	-0.24169922	+4.50439453	-28.85009766	+19.77539063	+2144	+8.24414063	-8.84179688	-1.27880859	+54.73388672	-7.20703125	-38.73779297	+1804
+1458240848.97729990	+10.67431641	-5.47119141	-0.72070313	+49.52636719	-14.39208984	-67.71972656	+2412	+10.53369141	-4.46044922	-0.25927734	+4.63623047	-29.26757813	+19.62158203	+2152	+8.29687500	-8.83300781	-1.31396484	+54.64599609	-7.42675781	-39.15527344	+1800
+1458240848.98149990	+10.71386719	-5.47119141	-0.73388672	+49.37255859	-14.65576172	-67.93945313	+2420	+10.56445313	-4.44726563	-0.27685547	+4.61425781	-29.70703125	+19.46777344	+2160	+8.34082031	-8.82421875	-1.34472656	+54.47021484	-7.62451172	-39.55078125	+1796
+1458240848.98560000	+10.76220703	-5.46240234	-0.75146484	+49.24072266	-14.91943359	-68.18115234	+2432	+10.60400391	-4.42529297	-0.29882813	+4.70214844	-30.12451172	+19.29199219	+2172	+8.38916016	-8.81103516	-1.38427734	+54.29443359	-7.82226563	-39.88037109	+1792
+1458240848.98980000	+10.81054688	-5.45800781	-0.76904297	+49.13085938	-15.16113281	-68.37890625	+2444	+10.64794922	-4.39892578	-0.32080078	+4.79003906	-30.52001953	+19.09423828	+2180	+8.43750000	-8.79785156	-1.42382813	+54.11865234	-8.02001953	-40.18798828	+1788
+1458240848.99390010	+10.85449219	-5.45800781	-0.79101563	+48.93310547	-15.42480469	-68.62060547	+2456	+10.68750000	-4.38574219	-0.34716797	+4.76806641	-30.91552734	+18.87451172	+2192	+8.48144531	-8.78906250	-1.46777344	+53.85498047	-8.17382813	-40.49560547	+1784
+1458240848.99810000	+10.90722656	-5.44921875	-0.81298828	+48.77929688	-15.64453125	-68.84033203	+2468	+10.73144531	-4.36376953	-0.37353516	+4.83398438	-31.28906250	+18.67675781	+2204	+8.52539063	-8.77587891	-1.51611328	+53.63525391	-8.34960938	-40.73730469	+1784
+1458240849.00230000	+10.95996094	-5.44042969	-0.83056641	+48.64746094	-15.88623047	-69.08203125	+2480	+10.77978516	-4.33740234	-0.40429688	+4.92187500	-31.66259766	+18.43505859	+2220	+8.57373047	-8.76269531	-1.56445313	+53.39355469	-8.50341797	-41.00097656	+1788
+1458240849.00640010	+11.00830078	-5.43603516	-0.84814453	+48.42773438	-16.12792969	-69.32373047	+2488	+10.82373047	-4.31982422	-0.43066406	+4.92187500	-32.03613281	+18.19335938	+2232	+8.61328125	-8.75390625	-1.60839844	+53.08593750	-8.63525391	-41.26464844	+1788
+1458240849.01060010	+11.06103516	-5.43164063	-0.87451172	+48.20800781	-16.32568359	-69.56542969	+2500	+10.87207031	-4.29785156	-0.46142578	+4.98779297	-32.38769531	+17.92968750	+2244	+8.66162109	-8.74072266	-1.66113281	+52.82226563	-8.76708984	-41.48437500	+1792
+1458240849.01480010	+11.11816406	-5.42285156	-0.89208984	+48.01025391	-16.54541016	-69.82910156	+2508	+10.92480469	-4.27148438	-0.49658203	+5.05371094	-32.73925781	+17.64404297	+2260	+8.70556641	-8.72753906	-1.71386719	+52.53662109	-8.92089844	-41.70410156	+1800
+1458240849.01889990	+11.17089844	-5.42285156	-0.91845703	+47.74658203	-16.76513672	-70.04882813	+2516	+10.97753906	-4.24951172	-0.52734375	+5.07568359	-33.09082031	+17.35839844	+2272	+8.74951172	-8.71435547	-1.76660156	+52.18505859	-9.03076172	-41.94580078	+1808
+1458240849.02309990	+11.22802734	-5.41406250	-0.94482422	+47.50488281	-16.96289063	-70.26855469	+2532	+11.03027344	-4.22314453	-0.56689453	+5.16357422	-33.42041016	+17.05078125	+2288	+8.79785156	-8.69677734	-1.82373047	+51.89941406	-9.18457031	-42.14355469	+1820
+1458240849.02729990	+11.28955078	-5.40527344	-0.96679688	+47.28515625	-17.18261719	-70.53222656	+2548	+11.08740234	-4.19677734	-0.60205078	+5.25146484	-33.77197266	+16.72119141	+2304	+8.85058594	-8.67919922	-1.87207031	+51.61376953	-9.31640625	-42.38525391	+1832
+1458240849.03140000	+11.34667969	-5.40087891	-0.99316406	+46.97753906	-17.40234375	-70.77392578	+2564	+11.14013672	-4.17041016	-0.63720703	+5.31738281	-34.12353516	+16.36962891	+2320	+8.89892578	-8.66601563	-1.92480469	+51.26220703	-9.47021484	-42.64892578	+1844
+1458240849.03559990	+11.40820313	-5.39208984	-1.01953125	+46.66992188	-17.60009766	-70.99365234	+2580	+11.19287109	-4.14404297	-0.67675781	+5.42724609	-34.47509766	+15.99609375	+2340	+8.95166016	-8.63964844	-1.98193359	+50.99853516	-9.62402344	-42.89062500	+1860
+1458240849.03979990	+11.46972656	-5.38330078	-1.04150391	+46.38427734	-17.84179688	-71.27929688	+2596	+11.25439453	-4.11328125	-0.71191406	+5.58105469	-34.82666016	+15.60058594	+2356	+9.01318359	-8.61767578	-2.03027344	+50.75683594	-9.77783203	-43.19824219	+1876
+1458240849.04390000	+11.53125000	-5.37890625	-1.06347656	+46.03271484	-18.08349609	-71.52099609	+2616	+11.31152344	-4.08251953	-0.75146484	+5.69091797	-35.20019531	+15.18310547	+2372	+9.06591797	-8.60009766	-2.07421875	+50.42724609	-9.93164063	-43.52783203	+1888
+1458240849.04810000	+11.59716797	-5.37011719	-1.09423828	+45.65917969	-18.30322266	-71.76269531	+2636	+11.36865234	-4.05175781	-0.79541016	+5.84472656	-35.55175781	+14.74365234	+2388	+9.13183594	-8.57373047	-2.12695313	+50.20751953	-10.12939453	-43.85742188	+1908
+1458240849.05230000	+11.66308594	-5.36572266	-1.11621094	+45.30761719	-18.56689453	-72.02636719	+2656	+11.43017578	-4.02099609	-0.83496094	+6.04248047	-35.92529297	+14.28222656	+2404	+9.20214844	-8.54296875	-2.17089844	+49.96582031	-10.32714844	-44.23095703	+1924
+1458240849.05640010	+11.72900391	-5.35693359	-1.14257813	+44.91210938	-18.80859375	-72.26806641	+2676	+11.48730469	-3.98583984	-0.87451172	+6.21826172	-36.29882813	+13.82080078	+2424	+9.26367188	-8.51660156	-2.21484375	+49.70214844	-10.52490234	-44.60449219	+1940
+1458240849.06060000	+11.79492188	-5.35253906	-1.16894531	+44.49462891	-19.07226563	-72.48779297	+2696	+11.54882813	-3.95068359	-0.91845703	+6.43798828	-36.62841797	+13.31542969	+2440	+9.33837891	-8.48144531	-2.26318359	+49.50439453	-10.76660156	-44.97802734	+1960
+1458240849.06480000	+11.86523438	-5.34814453	-1.19091797	+44.07714844	-19.35791016	-72.77343750	+2716	+11.61474609	-3.91552734	-0.95800781	+6.70166016	-37.02392578	+12.76611328	+2460	+9.41748047	-8.44628906	-2.30273438	+49.32861328	-11.03027344	-45.41748047	+1976
+1458240849.06890010	+11.93115234	-5.33935547	-1.21728516	+43.61572266	-19.64355469	-73.03710938	+2732	+11.67626953	-3.87597656	-1.00195313	+6.94335938	-37.41943359	+12.23876953	+2476	+9.48779297	-8.41552734	-2.34228516	+49.08691406	-11.29394531	-45.87890625	+1992
+1458240849.07310010	+12.00146484	-5.33496094	-1.24365234	+43.13232422	-19.92919922	-73.27880859	+2752	+11.73779297	-3.84082031	-1.04589844	+7.22900391	-37.74902344	+11.66748047	+2492	+9.56689453	-8.38037109	-2.38623047	+48.88916016	-11.57958984	-46.29638672	+2008
+1458240849.07719990	+12.07177734	-5.33056641	-1.26123047	+42.64892578	-20.25878906	-73.60839844	+2768	+11.80371094	-3.80126953	-1.08544922	+7.55859375	-38.18847656	+11.03027344	+2508	+9.64599609	-8.34082031	-2.42578125	+48.71337891	-11.86523438	-46.77978516	+2020
+1458240849.08139990	+12.14208984	-5.32617188	-1.27880859	+42.16552734	-20.56640625	-73.87207031	+2788	+11.86962891	-3.76171875	-1.12500000	+7.86621094	-38.56201172	+10.43701172	+2528	+9.72070313	-8.31005859	-2.46533203	+48.44970703	-12.17285156	-47.26318359	+2032
+1458240849.08559990	+12.21240234	-5.32177734	-1.30078125	+41.63818359	-20.87402344	-74.11376953	+2808	+11.93554688	-3.72216797	-1.17333984	+8.21777344	-38.86962891	+9.77783203	+2544	+9.80419922	-8.27050781	-2.50927734	+48.25195313	-12.48046875	-47.68066406	+2044
+1458240849.08970000	+12.28271484	-5.31298828	-1.31835938	+41.11083984	-21.20361328	-74.42138672	+2824	+12.00585938	-3.67822266	-1.21289063	+8.61328125	-39.30908203	+9.07470703	+2560	+9.88330078	-8.23095703	-2.55322266	+48.05419922	-12.81005859	-48.14208984	+2056
+1458240849.09390000	+12.35302734	-5.30419922	-1.33593750	+40.62744141	-21.55517578	-74.68505859	+2844	+12.07177734	-3.62988281	-1.25683594	+8.98681641	-39.63867188	+8.41552734	+2576	+9.95361328	-8.19580078	-2.60156250	+47.76855469	-13.13964844	-48.58154297	+2064
+1458240849.09809990	+12.42773438	-5.29541016	-1.35791016	+40.07812500	-21.86279297	-74.94873047	+2864	+12.13769531	-3.59033203	-1.30517578	+9.38232422	-39.94628906	+7.71240234	+2596	+10.02832031	-8.15625000	-2.65429688	+47.50488281	-13.46923828	-48.95507813	+2080
+1458240849.10220000	+12.49804688	-5.29101563	-1.37109375	+39.52880859	-22.23632813	-75.27832031	+2880	+12.20800781	-3.54199219	-1.34033203	+9.86572266	-40.38574219	+6.92138672	+2612	+10.10742188	-8.11669922	-2.70263672	+47.26318359	-13.82080078	-49.39453125	+2088
+1458240849.10640000	+12.56835938	-5.27343750	-1.37988281	+39.04541016	-22.60986328	-75.60791016	+2900	+12.27832031	-3.49365234	-1.38427734	+10.32714844	-40.73730469	+6.19628906	+2628	+10.17333984	-8.08154297	-2.74658203	+46.95556641	-14.15039063	-49.81201172	+2096
+1458240849.11060000	+12.64306641	-5.26464844	-1.39746094	+38.49609375	-22.93945313	-75.87158203	+2920	+12.34863281	-3.44970703	-1.42822266	+10.78857422	-41.02294922	+5.40527344	+2648	+10.23925781	-8.04638672	-2.80371094	+46.62597656	-14.43603516	-50.16357422	+2108
+1458240849.11470010	+12.71337891	-5.25585938	-1.40185547	+37.96875000	-23.31298828	-76.24511719	+2944	+12.41894531	-3.40136719	-1.46337891	+11.33789063	-41.44042969	+4.52636719	+2664	+10.30957031	-8.01123047	-2.86083984	+46.31835938	-14.74365234	-50.55908203	+2120
+1458240849.11890010	+12.78369141	-5.23388672	-1.41064453	+37.50732422	-23.68652344	-76.55273438	+2968	+12.48925781	-3.34863281	-1.50292969	+11.86523438	-41.74804688	+3.75732422	+2680	+10.37109375	-7.97607422	-2.91796875	+45.94482422	-15.05126953	-50.91064453	+2132
+1458240849.12310000	+12.85400391	-5.22070313	-1.42382813	+36.97998047	-24.03808594	-76.83837891	+2996	+12.55957031	-3.30029297	-1.55126953	+12.39257813	-42.01171875	+2.92236328	+2700	+10.43261719	-7.94091797	-2.98388672	+45.59326172	-15.33691406	-51.17431641	+2152
+1458240849.12719990	+12.91992188	-5.20751953	-1.43261719	+36.43066406	-24.38964844	-77.16796875	+3020	+12.63427734	-3.24755859	-1.58642578	+13.00781250	-42.40722656	+1.99951172	+2716	+10.49853516	-7.90576172	-3.03662109	+45.26367188	-15.64453125	-51.54785156	+2168
+1458240849.13140010	+12.99023438	-5.18115234	-1.44140625	+35.96923828	-24.78515625	-77.45361328	+3052	+12.70458984	-3.19042969	-1.62597656	+13.60107422	-42.67089844	+1.18652344	+2736	+10.55566406	-7.87060547	-3.09375000	+44.89013672	-15.93017578	-51.89941406	+2184
+1458240849.13560010	+13.06054688	-5.16357422	-1.45458984	+35.44189453	-25.11474609	-77.73925781	+3080	+12.77490234	-3.14208984	-1.67431641	+14.19433594	-42.93457031	+0.28564453	+2756	+10.61718750	-7.83105469	-3.15966797	+44.56054688	-16.21582031	-52.18505859	+2204
+1458240849.13969990	+13.12646484	-5.14599609	-1.45458984	+34.93652344	-25.51025391	-78.09082031	+3112	+12.84960938	-3.08935547	-1.70068359	+14.85351563	-43.33007813	-0.68115234	+2772	+10.68750000	-7.80029297	-3.20800781	+44.23095703	-16.50146484	-52.60253906	+2224
+1458240849.14389990	+13.19677734	-5.11962891	-1.45898438	+34.51904297	-25.90576172	-78.39843750	+3148	+12.91992188	-3.02783203	-1.74023438	+15.49072266	-43.57177734	-1.53808594	+2792	+10.74902344	-7.76074219	-3.26074219	+43.92333984	-16.78710938	-52.97607422	+2244
+1458240849.14809990	+13.26269531	-5.10205078	-1.46777344	+34.01367188	-26.27929688	-78.68408203	+3180	+12.99462891	-2.97509766	-1.78417969	+16.10595703	-43.81347656	-2.43896484	+2808	+10.81494141	-7.72119141	-3.32226563	+43.61572266	-17.07275391	-53.28369141	+2272
+1458240849.15220000	+13.32861328	-5.08447266	-1.47656250	+33.48632813	-26.65283203	-78.99169922	+3216	+13.06494141	-2.92236328	-1.81054688	+16.80908203	-44.16503906	-3.42773438	+2824	+10.88085938	-7.68603516	-3.36621094	+43.33007813	-17.35839844	-53.72314453	+2292
+1458240849.15640000	+13.39453125	-5.04931641	-1.48535156	+33.06884766	-27.02636719	-79.23339844	+3256	+13.13525391	-2.86083984	-1.85449219	+17.44628906	-44.38476563	-4.26269531	+2848	+10.94677734	-7.64208984	-3.41455078	+43.06640625	-17.66601563	-54.09667969	+2316
+1458240849.16050000	+13.46044922	-5.03613281	-1.49853516	+32.54150391	-27.39990234	-79.47509766	+3292	+13.20556641	-2.81250000	-1.89843750	+18.03955078	-44.58251953	-5.16357422	+2864	+11.02148438	-7.59375000	-3.46728516	+42.84667969	-17.99560547	-54.44824219	+2344
+1458240849.16470000	+13.52636719	-5.01855469	-1.51171875	+31.99218750	-27.79541016	-79.71679688	+3328	+13.27587891	-2.75976563	-1.92480469	+18.69873047	-44.91210938	-6.13037109	+2880	+11.10058594	-7.54980469	-3.50244141	+42.67089844	-18.34716797	-54.95361328	+2368
+1458240849.16890000	+13.58789063	-4.98779297	-1.52490234	+31.55273438	-28.19091797	-79.93652344	+3368	+13.35058594	-2.69824219	-1.96435547	+19.33593750	-45.13183594	-6.94335938	+2900	+11.17529297	-7.49707031	-3.54199219	+42.51708984	-18.72070313	-55.41503906	+2392
+1458240849.17300010	+13.65380859	-4.97021484	-1.53808594	+31.04736328	-28.56445313	-80.15625000	+3404	+13.41650391	-2.64990234	-2.00830078	+19.90722656	-45.30761719	-7.82226563	+2920	+11.25439453	-7.44873047	-3.58154297	+42.36328125	-19.07226563	-55.83251953	+2412
+1458240849.17720010	+13.71533203	-4.95703125	-1.54687500	+30.54199219	-28.98193359	-80.39794922	+3440	+13.49121094	-2.60156250	-2.03027344	+20.52246094	-45.65917969	-8.76708984	+2932	+11.33789063	-7.39599609	-3.61230469	+42.23144531	-19.46777344	-56.35986328	+2432
+1458240849.18140010	+13.77685547	-4.92626953	-1.56005859	+30.12451172	-29.39941406	-80.59570313	+3476	+13.56152344	-2.54443359	-2.06982422	+21.07177734	-45.83496094	-9.53613281	+2952	+11.41699219	-7.34326172	-3.63867188	+42.12158203	-19.88525391	-56.84326172	+2448
+1458240849.18549990	+13.83837891	-4.90869141	-1.57324219	+29.61914063	-29.79492188	-80.79345703	+3512	+13.63183594	-2.49609375	-2.10937500	+21.57714844	-46.01074219	-10.34912109	+2968	+11.50048828	-7.28613281	-3.67822266	+42.03369141	-20.30273438	-57.26074219	+2464
+1458240849.18969990	+13.89990234	-4.89111328	-1.59082031	+29.09179688	-30.14648438	-80.96923828	+3544	+13.70214844	-2.44775391	-2.13574219	+22.12646484	-46.29638672	-11.22802734	+2984	+11.58837891	-7.22900391	-3.70458984	+41.94580078	-20.72021484	-57.76611328	+2480
+1458240849.19390010	+13.95703125	-4.86035156	-1.60839844	+28.67431641	-30.56396484	-81.14501953	+3580	+13.77246094	-2.39062500	-2.17529297	+22.60986328	-46.47216797	-11.95312500	+3000	+11.66748047	-7.16748047	-3.73535156	+41.87988281	-21.15966797	-58.22753906	+2488
+1458240849.19800000	+14.01855469	-4.83837891	-1.63037109	+28.21289063	-30.95947266	-81.32080078	+3616	+13.83837891	-2.34228516	-2.21923828	+23.07128906	-46.62597656	-12.70019531	+3016	+11.75097656	-7.11474609	-3.77050781	+41.79199219	-21.55517578	-58.66699219	+2500
+1458240849.20219990	+14.07568359	-4.81640625	-1.64355469	+27.75146484	-31.37695313	-81.54052734	+3644	+13.90869141	-2.29394531	-2.24121094	+23.55468750	-46.93359375	-13.53515625	+3032	+11.83447266	-7.05761719	-3.79248047	+41.72607422	-21.99462891	-59.17236328	+2508
+1458240849.20639990	+14.13281250	-4.77685547	-1.65234375	+27.42187500	-31.81640625	-81.73828125	+3676	+13.97900391	-2.23681641	-2.27197266	+24.01611328	-47.13134766	-14.23828125	+3048	+11.91357422	-6.99609375	-3.81884766	+41.66015625	-22.43408203	-59.63378906	+2512
+1458240849.21050000	+14.19433594	-4.75048828	-1.66992188	+27.04833984	-32.21191406	-81.95800781	+3708	+14.04931641	-2.18847656	-2.30712891	+24.43359375	-47.32910156	-14.98535156	+3064	+11.99267578	-6.94335938	-3.85400391	+41.55029297	-22.80761719	-60.05126953	+2516
+1458240849.21470000	+14.24707031	-4.71972656	-1.67871094	+26.67480469	-32.62939453	-82.19970703	+3740	+14.11523438	-2.14013672	-2.32910156	+24.89501953	-47.61474609	-15.79833984	+3076	+12.07177734	-6.88623047	-3.88476563	+41.44042969	-23.18115234	-60.46875000	+2520
+1458240849.21890000	+14.30419922	-4.67578125	-1.68750000	+26.41113281	-33.06884766	-82.41943359	+3772	+14.18554688	-2.08300781	-2.35986328	+25.31250000	-47.81250000	-16.47949219	+3092	+12.14208984	-6.82470703	-3.91992188	+41.35253906	-23.55468750	-60.88623047	+2524
+1458240849.22300000	+14.36572266	-4.64062500	-1.70068359	+26.10351563	-33.46435547	-82.66113281	+3800	+14.25146484	-2.03466797	-2.39062500	+25.68603516	-47.98828125	-17.16064453	+3108	+12.21240234	-6.77197266	-3.95947266	+41.22070313	-23.88427734	-61.25976563	+2528
+1458240849.22720000	+14.41406250	-4.60107422	-1.70947266	+25.81787109	-33.88183594	-82.92480469	+3832	+14.31738281	-1.98193359	-2.40820313	+26.12548828	-48.29589844	-17.97363281	+3124	+12.27832031	-6.71923828	-3.99902344	+41.08886719	-24.19189453	-61.63330078	+2536
+1458240849.23130010	+14.46679688	-4.54833984	-1.70947266	+25.66406250	-34.36523438	-83.23242188	+3864	+14.38330078	-1.91601563	-2.42578125	+26.56494141	-48.53759766	-18.65478516	+3140	+12.33984375	-6.66210938	-4.03417969	+40.95703125	-24.49951172	-62.00683594	+2540
+1458240849.23970010	+14.57226563	-4.45605469	-1.70947266	+25.31250000	-35.28808594	-83.89160156	+3932	+14.51074219	-1.81494141	-2.45654297	+27.39990234	-49.10888672	-20.19287109	+3172	+12.46289063	-6.56103516	-4.11767578	+40.67138672	-24.98291016	-62.73193359	+2564
+1458240849.24379990	+14.62500000	-4.39892578	-1.70507813	+25.24658203	-35.77148438	-84.24316406	+3968	+14.57666016	-1.75341797	-2.46972656	+27.83935547	-49.37255859	-20.89599609	+3188	+12.52441406	-6.50390625	-4.15722656	+40.58349609	-25.26855469	-63.08349609	+2576
+1458240849.24799990	+14.67773438	-4.35058594	-1.70068359	+25.13671875	-36.23291016	-84.59472656	+4004	+14.64257813	-1.70068359	-2.48291016	+28.25683594	-49.63623047	-21.66503906	+3204	+12.58154297	-6.45556641	-4.20117188	+40.42968750	-25.46630859	-63.41308594	+2592
+1458240849.25219990	+14.72167969	-4.30224609	-1.69628906	+25.00488281	-36.69433594	-84.96826172	+4040	+14.70410156	-1.65234375	-2.48291016	+28.67431641	-49.96582031	-22.50000000	+3220	+12.63867188	-6.40722656	-4.23632813	+40.31982422	-25.66406250	-63.80859375	+2612
+1458240849.25630000	+14.77001953	-4.24072266	-1.69189453	+24.96093750	-37.17773438	-85.31982422	+4080	+14.76562500	-1.59082031	-2.49169922	+29.11376953	-50.22949219	-23.20312500	+3240	+12.69580078	-6.35009766	-4.27587891	+40.25390625	-25.90576172	-64.13818359	+2632
+1458240849.26050000	+14.81835938	-4.19238281	-1.68750000	+24.87304688	-37.63916016	-85.64941406	+4116	+14.82275391	-1.53808594	-2.50048828	+29.48730469	-50.51513672	-23.95019531	+3260	+12.75292969	-6.29736328	-4.31542969	+40.14404297	-26.10351563	-64.44580078	+2656
+1458240849.26469990	+14.86230469	-4.13964844	-1.67871094	+24.80712891	-38.14453125	-86.04492188	+4156	+14.87988281	-1.48974609	-2.50048828	+29.90478516	-50.86669922	-24.76318359	+3280	+12.81005859	-6.24462891	-4.34179688	+40.10009766	-26.34521484	-64.86328125	+2680
+1458240849.26880000	+14.90625000	-4.07812500	-1.66992188	+24.78515625	-38.64990234	-86.39648438	+4196	+14.94140625	-1.42822266	-2.50048828	+30.34423828	-51.17431641	-25.51025391	+3304	+12.87158203	-6.17871094	-4.36816406	+40.10009766	-26.63085938	-65.23681641	+2704
+1458240849.27300000	+14.95019531	-4.03417969	-1.66552734	+24.71923828	-39.13330078	-86.77001953	+4232	+14.99853516	-1.37988281	-2.50048828	+30.76171875	-51.45996094	-26.27929688	+3324	+12.92871094	-6.12158203	-4.39892578	+40.05615234	-26.87255859	-65.58837891	+2732
+1458240849.28130010	+15.03808594	-3.93750000	-1.65234375	+24.54345703	-40.07812500	-87.47314453	+4304	+15.11279297	-1.27001953	-2.50048828	+31.57470703	-52.07519531	-27.79541016	+3368	+13.05615234	-6.00292969	-4.43847656	+40.12207031	-27.50976563	-66.42333984	+2784
+1458240849.28550000	+15.07763672	-3.89355469	-1.65234375	+24.41162109	-40.51757813	-87.75878906	+4340	+15.16552734	-1.22607422	-2.50488281	+31.92626953	-52.33886719	-28.54248047	+3388	+13.12207031	-5.94140625	-4.46044922	+40.14404297	-27.81738281	-66.79687500	+2808
+1458240849.28970000	+15.11718750	-3.84960938	-1.65234375	+24.25781250	-40.95703125	-88.04443359	+4368	+15.21386719	-1.18212891	-2.50488281	+32.29980469	-52.62451172	-29.31152344	+3408	+13.18798828	-5.87988281	-4.46484375	+40.18798828	-28.19091797	-67.23632813	+2832
+1458240849.29380010	+15.15234375	-3.80126953	-1.65673828	+24.12597656	-41.39648438	-88.28613281	+4400	+15.26660156	-1.12500000	-2.50927734	+32.67333984	-52.86621094	-29.97070313	+3432	+13.25390625	-5.80957031	-4.47802734	+40.27587891	-28.58642578	-67.60986328	+2852
+1458240849.29800010	+15.19189453	-3.76611328	-1.66552734	+23.92822266	-41.79199219	-88.52783203	+4428	+15.31494141	-1.08105469	-2.51806641	+33.02490234	-53.10791016	-30.65185547	+3452	+13.31982422	-5.74365234	-4.48681641	+40.31982422	-28.95996094	-67.98339844	+2868
+1458240849.30629990	+15.26660156	-3.68701172	-1.66992188	+23.59863281	-42.67089844	-89.05517578	+4480	+15.41162109	-0.97998047	-2.52685547	+33.79394531	-53.56933594	-32.05810547	+3496	+13.45605469	-5.60742188	-4.49560547	+40.51757813	-29.83886719	-68.79638672	+2900
+1458240849.31049990	+15.30615234	-3.65185547	-1.67431641	+23.40087891	-43.06640625	-89.31884766	+4504	+15.45996094	-0.93603516	-2.53125000	+34.14550781	-53.76708984	-32.73925781	+3516	+13.52636719	-5.55029297	-4.50439453	+40.56152344	-30.23437500	-69.14794922	+2912
+1458240849.31460000	+15.33691406	-3.61669922	-1.67431641	+23.20312500	-43.50585938	-89.60449219	+4524	+15.50390625	-0.89208984	-2.53564453	+34.54101563	-53.98681641	-33.50830078	+3536	+13.58789063	-5.48876953	-4.50878906	+40.62744141	-30.62988281	-69.54345703	+2920
+1458240849.31880000	+15.37207031	-3.57714844	-1.68310547	+23.00537109	-43.87939453	-89.80224609	+4548	+15.54785156	-0.83496094	-2.54443359	+34.93652344	-54.14062500	-34.14550781	+3560	+13.64941406	-5.41845703	-4.51757813	+40.71533203	-31.04736328	-69.87304688	+2928
+1458240849.32300000	+15.40722656	-3.53320313	-1.69628906	+22.80761719	-44.25292969	-90.00000000	+4568	+15.59179688	-0.78662109	-2.55322266	+35.28808594	-54.29443359	-34.80468750	+3580	+13.71093750	-5.36132813	-4.53076172	+40.73730469	-31.42089844	-70.20263672	+2932
+1458240849.32710000	+15.43798828	-3.49365234	-1.69628906	+22.63183594	-44.64843750	-90.24169922	+4588	+15.63134766	-0.74267578	-2.55761719	+35.72753906	-54.47021484	-35.52978516	+3600	+13.76806641	-5.29980469	-4.53955078	+40.78125000	-31.77246094	-70.53222656	+2936
+1458240849.33130000	+15.46875000	-3.44970703	-1.69628906	+22.47802734	-45.08789063	-90.48339844	+4612	+15.67529297	-0.68554688	-2.56201172	+36.14501953	-54.60205078	-36.18896484	+3624	+13.82519531	-5.23388672	-4.54833984	+40.84716797	-32.14599609	-70.86181641	+2936
+1458240849.33550000	+15.49951172	-3.41015625	-1.69628906	+22.32421875	-45.50537109	-90.76904297	+4632	+15.71923828	-0.63720703	-2.57080078	+36.58447266	-54.73388672	-36.91406250	+3644	+13.87792969	-5.18554688	-4.55712891	+40.89111328	-32.47558594	-71.21337891	+2940
+1458240849.34380010	+15.56542969	-3.32226563	-1.66992188	+22.12646484	-46.45019531	-91.40625000	+4676	+15.80712891	-0.52294922	-2.55322266	+37.68310547	-55.10742188	-38.49609375	+3688	+13.97900391	-5.07128906	-4.57910156	+41.00097656	-33.06884766	-71.89453125	+2944
+1458240849.34800000	+15.59619141	-3.27392578	-1.66113281	+22.06054688	-46.88964844	-91.71386719	+4700	+15.85107422	-0.47460938	-2.54882813	+38.21044922	-55.23925781	-39.28710938	+3708	+14.02734375	-5.02294922	-4.59667969	+41.02294922	-33.28857422	-72.22412109	+2952
+1458240849.35630010	+15.64892578	-3.16406250	-1.62158203	+21.95068359	-47.87841797	-92.32910156	+4756	+15.93017578	-0.36035156	-2.52246094	+39.41894531	-55.52490234	-40.95703125	+3760	+14.11083984	-4.92187500	-4.62304688	+41.13281250	-33.72802734	-72.92724609	+2972
+1458240849.36050010	+15.67968750	-3.11572266	-1.60400391	+21.84082031	-48.36181641	-92.59277344	+4784	+15.97412109	-0.30322266	-2.50927734	+40.01220703	-55.65673828	-41.74804688	+3780	+14.15478516	-4.87792969	-4.63623047	+41.17675781	-33.94775391	-73.27880859	+2984
+1458240849.36459990	+15.70605469	-3.06738281	-1.57324219	+21.79687500	-48.91113281	-92.90039063	+4812	+16.01367188	-0.25048828	-2.48730469	+40.69335938	-55.85449219	-42.67089844	+3808	+14.19433594	-4.82958984	-4.64501953	+41.24267578	-34.16748047	-73.65234375	+3000
+1458240849.37299990	+15.76318359	-2.96191406	-1.52050781	+21.66503906	-49.96582031	-93.44970703	+4872	+16.09716797	-0.13623047	-2.43896484	+42.01171875	-56.16210938	-44.36279297	+3856	+14.27783203	-4.72851563	-4.66699219	+41.44042969	-34.60693359	-74.33349609	+3040
+1458240849.37710000	+15.78955078	-2.91796875	-1.48095703	+21.59912109	-50.58105469	-93.75732422	+4904	+16.13671875	-0.08349609	-2.40820313	+42.71484375	-56.31591797	-45.30761719	+3884	+14.31738281	-4.68457031	-4.66699219	+41.57226563	-34.84863281	-74.77294922	+3064
+1458240849.38540010	+15.84228516	-2.82568359	-1.43261719	+21.18164063	-51.54785156	-93.99902344	+4964	+16.21582031	+0.02197266	-2.36865234	+43.98925781	-56.49169922	-46.91162109	+3928	+14.40966797	-4.58349609	-4.68017578	+41.79199219	-35.35400391	-75.41015625	+3116
+1458240849.39380000	+15.88623047	-2.75097656	-1.38867188	+20.63232422	-52.51464844	-94.13085938	+5016	+16.28613281	+0.12304688	-2.32470703	+45.17578125	-56.64550781	-48.42773438	+3980	+14.49316406	-4.47802734	-4.68896484	+42.03369141	-35.92529297	-76.00341797	+3172
+1458240849.39790010	+15.90380859	-2.72460938	-1.37548828	+20.21484375	-52.95410156	-94.08691406	+5040	+16.32128906	+0.16699219	-2.31152344	+45.68115234	-56.68945313	-49.13085938	+4000	+14.53271484	-4.42529297	-4.69335938	+42.12158203	-36.25488281	-76.24511719	+3196
+1458240849.40630010	+15.95214844	-2.67626953	-1.34912109	+19.24804688	-53.81103516	-93.86718750	+5076	+16.38720703	+0.25488281	-2.28515625	+46.62597656	-56.73339844	-50.40527344	+4044	+14.62500000	-4.31542969	-4.68896484	+42.34130859	-37.02392578	-76.75048828	+3248
+1458240849.41039990	+15.97412109	-2.66308594	-1.34472656	+18.67675781	-54.16259766	-93.69140625	+5092	+16.41796875	+0.28564453	-2.27636719	+47.02148438	-56.71142578	-51.02050781	+4064	+14.67333984	-4.26708984	-4.68896484	+42.40722656	-37.37548828	-76.94824219	+3264
+1458240849.41459990	+15.99169922	-2.65429688	-1.34033203	+18.08349609	-54.51416016	-93.51562500	+5104	+16.44433594	+0.31640625	-2.27197266	+47.37304688	-56.68945313	-51.56982422	+4084	+14.71728516	-4.21875000	-4.68017578	+42.49511719	-37.77099609	-77.18994141	+3284
+1458240849.41880010	+16.01367188	-2.63671875	-1.34472656	+17.46826172	-54.79980469	-93.22998047	+5116	+16.47509766	+0.35156250	-2.27636719	+47.63671875	-56.60156250	-52.00927734	+4104	+14.76123047	-4.16162109	-4.68457031	+42.56103516	-38.16650391	-77.29980469	+3300
+1458240849.42290000	+16.03125000	-2.63232422	-1.35351563	+16.74316406	-55.04150391	-92.90039063	+5124	+16.50146484	+0.38232422	-2.28515625	+47.85644531	-56.51367188	-52.40478516	+4124	+14.80517578	-4.11328125	-4.68457031	+42.58300781	-38.54003906	-77.40966797	+3308
+1458240849.43129990	+16.06201172	-2.62353516	-1.37109375	+15.31494141	-55.56884766	-92.19726563	+5136	+16.54541016	+0.44824219	-2.28515625	+48.33984375	-56.42578125	-53.23974609	+4168	+14.88427734	-4.01220703	-4.69335938	+42.60498047	-39.28710938	-77.56347656	+3324
+1458240849.43960000	+16.09716797	-2.60156250	-1.38427734	+13.99658203	-56.07421875	-91.53808594	+5148	+16.59375000	+0.49658203	-2.28515625	+48.73535156	-56.33789063	-54.05273438	+4208	+14.95898438	-3.92431641	-4.69335938	+42.64892578	-39.99023438	-77.80517578	+3328
+1458240849.44380000	+16.11914063	-2.58837891	-1.38867188	+13.40332031	-56.35986328	-91.20849609	+5152	+16.62011719	+0.52294922	-2.28515625	+48.95507813	-56.29394531	-54.42626953	+4232	+14.99853516	-3.87597656	-4.68896484	+42.69287109	-40.34179688	-77.93701172	+3328
+1458240849.44790010	+16.13671875	-2.57519531	-1.38867188	+12.78808594	-56.60156250	-90.90087891	+5156	+16.64648438	+0.54931641	-2.28515625	+49.13085938	-56.25000000	-54.82177734	+4252	+15.03808594	-3.84521484	-4.69335938	+42.71484375	-40.64941406	-78.06884766	+3328
+1458240849.45210000	+16.15429688	-2.56201172	-1.38867188	+12.19482422	-56.88720703	-90.61523438	+5156	+16.66406250	+0.57568359	-2.27197266	+49.37255859	-56.27197266	-55.23925781	+4276	+15.07324219	-3.80566406	-4.69775391	+42.71484375	-40.89111328	-78.15673828	+3328
+1458240849.45630000	+16.16748047	-2.54443359	-1.37988281	+11.68945313	-57.17285156	-90.32958984	+5164	+16.68603516	+0.60644531	-2.25878906	+49.63623047	-56.27197266	-55.70068359	+4304	+15.09960938	-3.76611328	-4.70214844	+42.73681641	-41.13281250	-78.28857422	+3328
+1458240849.46040010	+16.18505859	-2.51806641	-1.37548828	+11.20605469	-57.45849609	-90.02197266	+5172	+16.70800781	+0.63720703	-2.24560547	+49.89990234	-56.31591797	-56.11816406	+4332	+15.13037109	-3.73095703	-4.71093750	+42.75878906	-41.33056641	-78.44238281	+3332
+1458240849.46460010	+16.19824219	-2.49169922	-1.36230469	+10.72265625	-57.81005859	-89.73632813	+5180	+16.72998047	+0.67236328	-2.21923828	+50.22949219	-56.40380859	-56.62353516	+4360	+15.16113281	-3.69580078	-4.71533203	+42.82470703	-41.52832031	-78.59619141	+3336
+1458240849.46869990	+16.21582031	-2.45214844	-1.33593750	+10.34912109	-58.22753906	-89.47265625	+5192	+16.76074219	+0.70751953	-2.18408203	+50.66894531	-56.55761719	-57.21679688	+4388	+15.18750000	-3.65625000	-4.71093750	+42.93457031	-41.72607422	-78.83789063	+3344
+1458240849.47289990	+16.23339844	-2.42138672	-1.31396484	+9.99755859	-58.64501953	-89.23095703	+5208	+16.78710938	+0.73828125	-2.14892578	+51.10839844	-56.68945313	-57.85400391	+4416	+15.21826172	-3.63427734	-4.70654297	+43.04443359	-41.90185547	-79.12353516	+3352
+1458240849.48120000	+16.26416016	-2.34667969	-1.24804688	+9.40429688	-59.50195313	-88.81347656	+5240	+16.83544922	+0.80419922	-2.07861328	+51.89941406	-56.97509766	-58.99658203	+4472	+15.27539063	-3.57275391	-4.70654297	+43.28613281	-42.23144531	-79.69482422	+3380
+1458240849.48540000	+16.28173828	-2.31152344	-1.22167969	+9.07470703	-59.91943359	-88.59375000	+5260	+16.86181641	+0.83935547	-2.04345703	+52.31689453	-57.12890625	-59.54589844	+4500	+15.30175781	-3.54638672	-4.70214844	+43.39599609	-42.38525391	-79.93652344	+3396
+1458240849.48959990	+16.29492188	-2.27636719	-1.19531250	+8.72314453	-60.29296875	-88.33007813	+5276	+16.87939453	+0.87451172	-2.00390625	+52.73437500	-57.28271484	-60.09521484	+4524	+15.32812500	-3.52001953	-4.70654297	+43.50585938	-42.51708984	-80.20019531	+3416
+1458240849.49370000	+16.30810547	-2.23681641	-1.16455078	+8.41552734	-60.71044922	-88.04443359	+5296	+16.90136719	+0.91406250	-1.95556641	+53.28369141	-57.50244141	-60.75439453	+4556	+15.35449219	-3.48486328	-4.70654297	+43.63769531	-42.64892578	-80.44189453	+3436
+1458240849.49790000	+16.31689453	-2.20166016	-1.13818359	+8.06396484	-61.10595703	-87.75878906	+5316	+16.91894531	+0.94042969	-1.91162109	+53.74511719	-57.74414063	-61.41357422	+4584	+15.37207031	-3.45849609	-4.70214844	+43.74755859	-42.82470703	-80.68359375	+3460
+1458240849.50210000	+16.33447266	-2.16650391	-1.11621094	+7.69042969	-61.47949219	-87.45117188	+5336	+16.93652344	+0.96679688	-1.87646484	+54.07470703	-57.91992188	-61.89697266	+4608	+15.40283203	-3.43212891	-4.69775391	+43.87939453	-43.02246094	-80.99121094	+3488
+1458240849.50620010	+16.34765625	-2.13134766	-1.09423828	+7.33886719	-61.87500000	-87.12158203	+5356	+16.95849609	+1.00195313	-1.84570313	+54.51416016	-58.11767578	-62.40234375	+4636	+15.42919922	-3.39697266	-4.69335938	+44.05517578	-43.24218750	-81.23291016	+3512
+1458240849.51040010	+16.36083984	-2.10937500	-1.07226563	+6.92138672	-62.22656250	-86.81396484	+5372	+16.98046875	+1.02832031	-1.81494141	+54.90966797	-58.29345703	-62.92968750	+4660	+15.45556641	-3.37060547	-4.68457031	+44.16503906	-43.46191406	-81.47460938	+3536
+1458240849.51460000	+16.37402344	-2.09179688	-1.06347656	+6.48193359	-62.51220703	-86.50634766	+5388	+16.99365234	+1.04589844	-1.79296875	+55.15136719	-58.44726563	-63.28125000	+4684	+15.48193359	-3.34423828	-4.68457031	+44.25292969	-43.68164063	-81.69433594	+3560
+1458240849.51869990	+16.38281250	-2.06982422	-1.06347656	+6.04248047	-62.73193359	-86.15478516	+5400	+17.00683594	+1.07226563	-1.77978516	+55.43701172	-58.60107422	-63.67675781	+4704	+15.51269531	-3.31347656	-4.68896484	+44.29687500	-43.90136719	-81.76025391	+3584
+1458240849.52710010	+16.39599609	-2.06103516	-1.07666016	+4.85595703	-63.08349609	-85.31982422	+5420	+17.02880859	+1.10302734	-1.76220703	+55.74462891	-58.88671875	-64.24804688	+4740	+15.56103516	-3.24755859	-4.69775391	+44.34082031	-44.42871094	-81.89208984	+3620
+1458240849.53119990	+16.40478516	-2.04785156	-1.08984375	+4.28466797	-63.23730469	-84.88037109	+5432	+17.03759766	+1.12060547	-1.75341797	+55.94238281	-59.04052734	-64.51171875	+4760	+15.58300781	-3.21240234	-4.69775391	+44.40673828	-44.71435547	-81.95800781	+3636
+1458240849.53539990	+16.40917969	-2.05224609	-1.10302734	+3.66943359	-63.41308594	-84.44091797	+5440	+17.04638672	+1.12500000	-1.74902344	+56.07421875	-59.19433594	-64.81933594	+4780	+15.60498047	-3.18164063	-4.69775391	+44.42871094	-45.00000000	-82.02392578	+3648
+1458240849.53950000	+16.41796875	-2.05664063	-1.11621094	+3.05419922	-63.54492188	-84.04541016	+5444	+17.05517578	+1.12939453	-1.75341797	+56.11816406	-59.32617188	-64.99511719	+4796	+15.63134766	-3.15087891	-4.69775391	+44.42871094	-45.30761719	-82.06787109	+3656
+1458240849.54370000	+16.42675781	-2.06103516	-1.13378906	+2.46093750	-63.69873047	-83.62792969	+5452	+17.06396484	+1.13378906	-1.75781250	+56.16210938	-59.43603516	-65.17089844	+4812	+15.66210938	-3.12011719	-4.70654297	+44.45068359	-45.61523438	-82.08984375	+3664
+1458240849.54790000	+16.43115234	-2.06982422	-1.14697266	+1.84570313	-63.83056641	-83.27636719	+5456	+17.07275391	+1.14257813	-1.76660156	+56.25000000	-59.56787109	-65.36865234	+4832	+15.68847656	-3.08935547	-4.71093750	+44.45068359	-45.90087891	-82.08984375	+3668
+1458240849.55200000	+16.43115234	-2.07861328	-1.16455078	+1.27441406	-63.96240234	-82.92480469	+5460	+17.07714844	+1.15576172	-1.77099609	+56.35986328	-59.67773438	-65.58837891	+4848	+15.70605469	-3.06298828	-4.71533203	+44.45068359	-46.16455078	-82.11181641	+3668
+1458240849.55620000	+16.43554688	-2.08300781	-1.17333984	+0.72509766	-64.13818359	-82.57324219	+5464	+17.08154297	+1.16015625	-1.77099609	+56.46972656	-59.83154297	-65.83007813	+4864	+15.72802734	-3.03662109	-4.71972656	+44.45068359	-46.42822266	-82.15576172	+3668
+1458240849.56450010	+16.43994141	-2.09179688	-1.19091797	-0.37353516	-64.51171875	-81.84814453	+5464	+17.09033203	+1.16455078	-1.76660156	+56.66748047	-60.13916016	-66.35742188	+4900	+15.76757813	-2.97070313	-4.72412109	+44.51660156	-46.93359375	-82.26562500	+3668
+1458240849.56870010	+16.44433594	-2.08740234	-1.18212891	-0.87890625	-64.81933594	-81.49658203	+5464	+17.09912109	+1.16894531	-1.75781250	+56.82128906	-60.31494141	-66.68701172	+4916	+15.78515625	-2.94433594	-4.71972656	+44.62646484	-47.19726563	-82.44140625	+3668
+1458240849.57290010	+16.44873047	-2.07861328	-1.17333984	-1.27441406	-65.10498047	-81.21093750	+5464	+17.10791016	+1.18652344	-1.74902344	+57.06298828	-60.49072266	-67.01660156	+4940	+15.80712891	-2.92675781	-4.71533203	+44.73632813	-47.39501953	-82.66113281	+3664
+1458240849.57699990	+16.45312500	-2.06982422	-1.15136719	-1.62597656	-65.47851563	-80.99121094	+5472	+17.11669922	+1.20410156	-1.72265625	+57.48046875	-60.73242188	-67.54394531	+4964	+15.82470703	-2.90478516	-4.71093750	+44.86816406	-47.59277344	-82.90283203	+3664
+1458240849.58119990	+16.45312500	-2.06103516	-1.12500000	-1.97753906	-65.83007813	-80.74951172	+5476	+17.12548828	+1.21728516	-1.69628906	+57.83203125	-60.95214844	-68.04931641	+4984	+15.84228516	-2.88720703	-4.70214844	+45.02197266	-47.76855469	-83.21044922	+3664
+1458240849.58540010	+16.46191406	-2.04345703	-1.10302734	-2.26318359	-66.18164063	-80.52978516	+5480	+17.13427734	+1.23486328	-1.66992188	+58.20556641	-61.19384766	-68.53271484	+5008	+15.86425781	-2.87402344	-4.69775391	+45.17578125	-47.92236328	-83.54003906	+3668
+1458240849.58950000	+16.46191406	-2.02148438	-1.07226563	-2.57080078	-66.59912109	-80.26611328	+5492	+17.14306641	+1.25244141	-1.63476563	+58.64501953	-61.43554688	-69.08203125	+5036	+15.87744141	-2.85644531	-4.68457031	+45.35156250	-48.03222656	-83.86962891	+3672
+1458240849.59789990	+16.46630859	-1.97314453	-1.00634766	-3.12011719	-67.36816406	-79.76074219	+5516	+17.16064453	+1.29199219	-1.56005859	+59.52392578	-61.98486328	-70.20263672	+5088	+15.90380859	-2.82568359	-4.65820313	+45.76904297	-48.27392578	-84.61669922	+3692
+1458240849.60200000	+16.47509766	-1.95117188	-0.96679688	-3.40576172	-67.80761719	-79.47509766	+5532	+17.17822266	+1.31396484	-1.51611328	+60.02929688	-62.29248047	-70.83984375	+5116	+15.92138672	-2.81250000	-4.64501953	+45.98876953	-48.38378906	-85.01220703	+3704
+1458240849.60620000	+16.47949219	-1.92919922	-0.93164063	-3.66943359	-68.18115234	-79.21142578	+5544	+17.19140625	+1.33593750	-1.47216797	+60.57861328	-62.60009766	-71.45507813	+5144	+15.93457031	-2.79492188	-4.62744141	+46.23046875	-48.51562500	-85.38574219	+3720
+1458240849.61040000	+16.48388672	-1.90722656	-0.89648438	-3.95507813	-68.55468750	-78.94775391	+5560	+17.20019531	+1.35351563	-1.42822266	+61.08398438	-62.90771484	-72.07031250	+5168	+15.95214844	-2.79052734	-4.61425781	+46.40625000	-48.60351563	-85.80322266	+3736
+1458240849.61450000	+16.48828125	-1.88525391	-0.86572266	-4.26269531	-68.92822266	-78.64013672	+5572	+17.21337891	+1.37109375	-1.39306641	+61.50146484	-63.21533203	-72.59765625	+5196	+15.96533203	-2.79052734	-4.59228516	+46.60400391	-48.73535156	-86.26464844	+3752
+1458240849.61870000	+16.48828125	-1.86328125	-0.84375000	-4.57031250	-69.19189453	-78.35449219	+5588	+17.22216797	+1.39306641	-1.35791016	+61.91894531	-63.50097656	-73.05908203	+5220	+15.98291016	-2.78173828	-4.58349609	+46.73583984	-48.82324219	-86.50634766	+3772
+1458240849.62280010	+16.49267578	-1.85449219	-0.82177734	-4.98779297	-69.43359375	-77.98095703	+5600	+17.23535156	+1.39746094	-1.33154297	+62.20458984	-63.78662109	-73.47656250	+5240	+15.99169922	-2.76855469	-4.57031250	+46.84570313	-48.93310547	-86.72607422	+3796
+1458240849.63120010	+16.49707031	-1.83691406	-0.79541016	-5.86669922	-69.85107422	-77.21191406	+5620	+17.24853516	+1.40625000	-1.28320313	+62.68798828	-64.40185547	-74.13574219	+5284	+16.01806641	-2.73339844	-4.56591797	+46.95556641	-49.17480469	-86.98974609	+3836
+1458240849.63529990	+16.49707031	-1.84130859	-0.78662109	-6.37207031	-70.00488281	-76.79443359	+5632	+17.25292969	+1.40185547	-1.25683594	+62.95166016	-64.73144531	-74.55322266	+5304	+16.02246094	-2.72900391	-4.56152344	+46.93359375	-49.30664063	-87.07763672	+3852
+1458240849.63949990	+16.50146484	-1.84570313	-0.78662109	-6.92138672	-70.13671875	-76.39892578	+5640	+17.25732422	+1.38867188	-1.25244141	+62.90771484	-65.01708984	-74.64111328	+5324	+16.04003906	-2.72460938	-4.55273438	+46.88964844	-49.52636719	-87.20947266	+3868
+1458240849.64369990	+16.50585938	-1.85449219	-0.79541016	-7.40478516	-70.18066406	-76.02539063	+5652	+17.26171875	+1.38867188	-1.25244141	+62.97363281	-65.30273438	-74.75097656	+5340	+16.05322266	-2.71582031	-4.55273438	+46.82373047	-49.68017578	-87.16552734	+3884
+1458240849.64780000	+16.51025391	-1.86767578	-0.80419922	-7.95410156	-70.22460938	-75.62988281	+5664	+17.26171875	+1.36669922	-1.24804688	+62.97363281	-65.61035156	-74.88281250	+5360	+16.06640625	-2.70703125	-4.55712891	+46.69189453	-49.85595703	-87.07763672	+3896
+1458240849.65200000	+16.51025391	-1.89404297	-0.81738281	-8.54736328	-70.24658203	-75.25634766	+5676	+17.26171875	+1.34033203	-1.26123047	+62.77587891	-65.89599609	-74.81689453	+5380	+16.07519531	-2.70263672	-4.56591797	+46.53808594	-50.00976563	-86.96777344	+3904
+1458240849.66450000	+16.51025391	-1.95996094	-0.87451172	-10.10742188	-70.18066406	-74.22363281	+5712	+17.24853516	+1.27441406	-1.27441406	+62.64404297	-66.95068359	-75.03662109	+5432	+16.10156250	-2.67187500	-4.60107422	+45.98876953	-50.49316406	-86.41845703	+3924
+1458240849.66870000	+16.51025391	-1.98193359	-0.89208984	-10.59082031	-70.20263672	-73.93798828	+5720	+17.24853516	+1.25683594	-1.27001953	+62.81982422	-67.36816406	-75.25634766	+5448	+16.10595703	-2.66748047	-4.60546875	+45.83496094	-50.64697266	-86.28662109	+3928
+1458240849.67280010	+16.51025391	-2.00390625	-0.90527344	-11.03027344	-70.22460938	-73.65234375	+5728	+17.24414063	+1.23486328	-1.27001953	+62.99560547	-67.78564453	-75.52001953	+5464	+16.11474609	-2.66308594	-4.60986328	+45.68115234	-50.82275391	-86.17675781	+3924
+1458240849.67700000	+16.51464844	-2.03027344	-0.91406250	-11.44775391	-70.26855469	-73.41064453	+5736	+17.24414063	+1.21289063	-1.26562500	+63.12744141	-68.22509766	-75.71777344	+5480	+16.12353516	-2.65869141	-4.61425781	+45.52734375	-50.99853516	-86.06689453	+3920
+1458240849.68120000	+16.51464844	-2.04785156	-0.92285156	-11.82128906	-70.33447266	-73.19091797	+5740	+17.24414063	+1.19091797	-1.26562500	+63.34716797	-68.66455078	-76.00341797	+5492	+16.14111328	-2.65429688	-4.62744141	+45.26367188	-51.26220703	-85.91308594	+3916
+1458240849.68530010	+16.51904297	-2.06542969	-0.93164063	-12.15087891	-70.40039063	-72.99316406	+5744	+17.23974609	+1.17773438	-1.26123047	+63.61083984	-69.10400391	-76.28906250	+5504	+16.15869141	-2.65429688	-4.63183594	+45.15380859	-51.39404297	-85.82519531	+3912
+1458240849.68950010	+16.51904297	-2.07861328	-0.93164063	-12.41455078	-70.51025391	-72.83935547	+5748	+17.23535156	+1.16455078	-1.24365234	+64.05029297	-69.60937500	-76.77246094	+5516	+16.16308594	-2.64550781	-4.64062500	+45.06591797	-51.48193359	-85.75927734	+3908
+1458240849.69359990	+16.51904297	-2.09179688	-0.92724609	-12.63427734	-70.66406250	-72.70751953	+5748	+17.23535156	+1.15136719	-1.21728516	+64.73144531	-70.15869141	-77.51953125	+5532	+16.16308594	-2.64550781	-4.63623047	+45.06591797	-51.56982422	-85.86914063	+3904
+1458240849.69779990	+16.51904297	-2.09179688	-0.91845703	-12.81005859	-70.83984375	-72.59765625	+5752	+17.23095703	+1.15136719	-1.18652344	+65.52246094	-70.72998047	-78.28857422	+5540	+16.17187500	-2.64550781	-4.63183594	+45.10986328	-51.65771484	-86.02294922	+3904
+1458240849.70610000	+16.52783203	-2.08740234	-0.88330078	-13.02978516	-71.32324219	-72.39990234	+5760	+17.24414063	+1.14697266	-1.12939453	+67.21435547	-71.80664063	-79.95849609	+5564	+16.18945313	-2.64990234	-4.60986328	+45.30761719	-51.78955078	-86.48437500	+3904
+1458240849.71030000	+16.53222656	-2.07861328	-0.86132813	-13.09570313	-71.60888672	-72.33398438	+5768	+17.24853516	+1.15136719	-1.09863281	+68.18115234	-72.31201172	-80.85937500	+5572	+16.20263672	-2.65429688	-4.59667969	+45.43945313	-51.83349609	-86.79199219	+3908
+1458240849.71450000	+16.53662109	-2.06982422	-0.83056641	-13.07373047	-71.93847656	-72.31201172	+5776	+17.24853516	+1.15576172	-1.05908203	+69.41162109	-72.86132813	-82.06787109	+5584	+16.21142578	-2.65429688	-4.58789063	+45.61523438	-51.83349609	-87.09960938	+3916
+1458240849.71860000	+16.53662109	-2.06103516	-0.80419922	-13.05175781	-72.22412109	-72.33398438	+5784	+17.25292969	+1.16015625	-1.02392578	+70.48828125	-73.36669922	-83.12255859	+5592	+16.22460938	-2.65869141	-4.57910156	+45.79101563	-51.81152344	-87.38525391	+3928
+1458240849.72280000	+16.54101563	-2.04785156	-0.77783203	-12.96386719	-72.53173828	-72.37792969	+5792	+17.25292969	+1.16015625	-0.98876953	+71.63085938	-73.87207031	-84.22119141	+5600	+16.23339844	-2.65869141	-4.57031250	+45.94482422	-51.81152344	-87.64892578	+3940
+1458240849.72700000	+16.54541016	-2.03466797	-0.75146484	-12.85400391	-72.83935547	-72.44384766	+5804	+17.25732422	+1.16015625	-0.95361328	+72.81738281	-74.33349609	-85.38574219	+5608	+16.23779297	-2.65869141	-4.55712891	+46.07666016	-51.81152344	-87.91259766	+3952
+1458240849.73110010	+16.54980469	-2.01708984	-0.72070313	-12.70019531	-73.14697266	-72.55371094	+5816	+17.25292969	+1.16015625	-0.92724609	+73.95996094	-74.77294922	-86.50634766	+5616	+16.24658203	-2.65869141	-4.54833984	+46.23046875	-51.83349609	-88.19824219	+3968
+1458240849.73950000	+16.55419922	-1.99072266	-0.66357422	-12.37060547	-73.78417969	-72.81738281	+5836	+17.25732422	+1.16455078	-0.86572266	+76.53076172	-75.60791016	-89.03320313	+5632	+16.25976563	-2.66308594	-4.52197266	+46.51611328	-51.89941406	-88.79150391	+4004
+1458240849.74359990	+16.55859375	-1.97753906	-0.64160156	-12.12890625	-74.09179688	-73.03710938	+5848	+17.25292969	+1.16455078	-0.84814453	+77.49755859	-75.93750000	-90.00000000	+5636	+16.27294922	-2.66308594	-4.51318359	+46.62597656	-51.92138672	-88.96728516	+4024
+1458240849.75200010	+16.56298828	-1.96435547	-0.60644531	-11.60156250	-74.61914063	-73.63037109	+5864	+17.24853516	+1.14257813	-0.82177734	+79.51904297	-76.53076172	-92.06542969	+5648	+16.28613281	-2.67187500	-4.50000000	+46.64794922	-52.03125000	-89.25292969	+4056
+1458240849.76029990	+16.56298828	-1.96435547	-0.59326172	-10.98632813	-75.01464844	-74.39941406	+5876	+17.23095703	+1.11181641	-0.80859375	+81.27685547	-77.03613281	-93.93310547	+5652	+16.29052734	-2.66308594	-4.50878906	+46.56005859	-52.18505859	-89.18701172	+4084
+1458240849.76449990	+16.55859375	-1.96875000	-0.59765625	-10.70068359	-75.16845703	-74.77294922	+5880	+17.22216797	+1.09423828	-0.80419922	+82.06787109	-77.25585938	-94.81201172	+5656	+16.29492188	-2.65869141	-4.50878906	+46.45019531	-52.31689453	-89.14306641	+4096
+1458240849.76860000	+16.55419922	-1.98193359	-0.60205078	-10.41503906	-75.32226563	-75.21240234	+5884	+17.20898438	+1.07666016	-0.80419922	+82.85888672	-77.45361328	-95.66894531	+5660	+16.29931641	-2.65429688	-4.50878906	+46.40625000	-52.44873047	-89.12109375	+4104
+1458240849.77690010	+16.54980469	-2.01269531	-0.62402344	-9.86572266	-75.54199219	-76.11328125	+5892	+17.19140625	+1.04150391	-0.80859375	+84.57275391	-77.78320313	-97.53662109	+5668	+16.30371094	-2.65429688	-4.50439453	+46.25244141	-52.73437500	-89.12109375	+4112
+1458240849.78110000	+16.54541016	-2.03027344	-0.64160156	-9.58007813	-75.62988281	-76.59667969	+5896	+17.18261719	+1.02392578	-0.80859375	+85.47363281	-77.93701172	-98.50341797	+5668	+16.30810547	-2.65429688	-4.50439453	+46.18652344	-52.86621094	-89.09912109	+4112
+1458240849.78940010	+16.53222656	-2.06982422	-0.67236328	-9.03076172	-75.76171875	-77.56347656	+5904	+17.16503906	+0.99755859	-0.82177734	+87.14355469	-78.22265625	-100.30517578	+5676	+16.31250000	-2.64550781	-4.50878906	+46.01074219	-53.12988281	-88.96728516	+4108
+1458240849.79360010	+16.52343750	-2.09179688	-0.68994141	-8.74511719	-75.87158203	-78.04687500	+5904	+17.15625000	+0.97998047	-0.82617188	+88.22021484	-78.35449219	-101.46972656	+5680	+16.31250000	-2.64550781	-4.50878906	+45.94482422	-53.23974609	-88.94531250	+4104
+1458240849.80189990	+16.50585938	-2.11816406	-0.70751953	-8.15185547	-76.11328125	-79.01367188	+5904	+17.13867188	+0.96679688	-0.82617188	+90.63720703	-78.66210938	-103.95263672	+5688	+16.31250000	-2.63232422	-4.50439453	+45.94482422	-53.45947266	-89.01123047	+4092
+1458240849.80609990	+16.50146484	-2.12695313	-0.70312500	-7.80029297	-76.28906250	-79.51904297	+5900	+17.13867188	+0.96240234	-0.82177734	+92.30712891	-78.81591797	-105.64453125	+5692	+16.31250000	-2.62792969	-4.50000000	+45.98876953	-53.56933594	-89.16503906	+4088
+1458240849.81030010	+16.49267578	-2.13134766	-0.69873047	-7.36083984	-76.48681641	-80.11230469	+5896	+17.14306641	+0.97119141	-0.81298828	+94.10888672	-78.94775391	-107.42431641	+5692	+16.32128906	-2.62792969	-4.48681641	+46.09863281	-53.63525391	-89.38476563	+4084
+1458240849.81440000	+16.48828125	-2.12695313	-0.68994141	-6.81152344	-76.72851563	-80.74951172	+5892	+17.14306641	+0.97558594	-0.80859375	+95.84472656	-79.10156250	-109.13818359	+5696	+16.32128906	-2.62792969	-4.47802734	+46.23046875	-53.67919922	-89.62646484	+4080
+1458240849.81859990	+16.48388672	-2.12255859	-0.67236328	-6.17431641	-76.99218750	-81.49658203	+5888	+17.14746094	+0.97998047	-0.79980469	+97.75634766	-79.25537109	-111.07177734	+5696	+16.32128906	-2.63232422	-4.46484375	+46.36230469	-53.70117188	-89.89013672	+4076
+1458240849.82279990	+16.47949219	-2.10937500	-0.65478516	-5.44921875	-77.25585938	-82.26562500	+5888	+17.14746094	+0.98876953	-0.79101563	+99.75585938	-79.40917969	-113.04931641	+5700	+16.32568359	-2.62792969	-4.45166016	+46.53808594	-53.70117188	-90.19775391	+4076
+1458240849.82690000	+16.47509766	-2.09179688	-0.62841797	-4.59228516	-77.56347656	-83.14453125	+5892	+17.14746094	+0.99755859	-0.78222656	+101.86523438	-79.58496094	-115.13671875	+5700	+16.33007813	-2.62792969	-4.44287109	+46.73583984	-53.65722656	-90.50537109	+4076
+1458240849.83110000	+16.47070313	-2.07421875	-0.59765625	-3.62548828	-77.89306641	-84.17724609	+5896	+17.15185547	+1.01074219	-0.76464844	+104.37011719	-79.71679688	-117.61962891	+5704	+16.33007813	-2.62353516	-4.42529297	+46.95556641	-53.63525391	-90.87890625	+4080
+1458240849.83530000	+16.46630859	-2.05224609	-0.56689453	-2.50488281	-78.22265625	-85.31982422	+5900	+17.15625000	+1.01953125	-0.74707031	+106.94091797	-79.82666016	-120.19042969	+5704	+16.33007813	-2.62353516	-4.40771484	+47.19726563	-53.59130859	-91.27441406	+4088
+1458240849.83940010	+16.46630859	-2.02587891	-0.53613281	-1.23046875	-78.53027344	-86.57226563	+5904	+17.16943359	+1.02832031	-0.72949219	+109.66552734	-79.95849609	-122.91503906	+5708	+16.33007813	-2.62792969	-4.38574219	+47.46093750	-53.54736328	-91.71386719	+4096
+1458240849.84770010	+16.47070313	-1.97314453	-0.46582031	+1.82373047	-79.18945313	-89.64843750	+5920	+17.18261719	+1.04150391	-0.68554688	+115.42236328	-80.11230469	-128.73779297	+5708	+16.33886719	-2.62792969	-4.33740234	+48.01025391	-53.41552734	-92.68066406	+4128
+1458240849.85190010	+16.47070313	-1.95117188	-0.43945313	+3.47167969	-79.43115234	-91.34033203	+5924	+17.18701172	+1.05468750	-0.67236328	+118.08105469	-80.20019531	-131.41845703	+5704	+16.34326172	-2.63232422	-4.31982422	+48.20800781	-53.34960938	-93.05419922	+4144
+1458240849.85610010	+16.47070313	-1.92919922	-0.41748047	+5.33935547	-79.65087891	-93.25195313	+5928	+17.18701172	+1.05908203	-0.66357422	+120.65185547	-80.26611328	-134.05517578	+5700	+16.34765625	-2.63232422	-4.30664063	+48.33984375	-53.26171875	-93.33984375	+4160
+1458240849.86019990	+16.47070313	-1.91162109	-0.39990234	+7.14111328	-79.84863281	-95.11962891	+5932	+17.19140625	+1.05468750	-0.65478516	+123.22265625	-80.33203125	-136.71386719	+5696	+16.34326172	-2.63232422	-4.29345703	+48.42773438	-53.21777344	-93.55957031	+4180
+1458240849.86439990	+16.47070313	-1.89843750	-0.38671875	+8.87695313	-79.98046875	-96.94335938	+5932	+17.19140625	+1.05468750	-0.65039063	+125.83740234	-80.37597656	-139.43847656	+5688	+16.34765625	-2.63232422	-4.28466797	+48.44970703	-53.19580078	-93.73535156	+4196
+1458240849.86859990	+16.47070313	-1.88964844	-0.37792969	+10.72265625	-80.09033203	-98.85498047	+5932	+17.19580078	+1.05029297	-0.63720703	+128.73779297	-80.37597656	-142.47070313	+5684	+16.34765625	-2.62792969	-4.28027344	+48.42773438	-53.19580078	-93.77929688	+4216
+1458240849.87270000	+16.47070313	-1.88964844	-0.37353516	+12.48046875	-80.17822266	-100.78857422	+5932	+17.19580078	+1.04589844	-0.62402344	+131.61621094	-80.35400391	-145.50292969	+5680	+16.34326172	-2.62353516	-4.28027344	+48.36181641	-53.19580078	-93.77929688	+4228
+1458240849.88109990	+16.47070313	-1.90722656	-0.38671875	+15.68847656	-80.13427734	-104.34814453	+5928	+17.18701172	+1.01953125	-0.62402344	+136.62597656	-80.35400391	-150.84228516	+5672	+16.34765625	-2.62792969	-4.27587891	+48.12011719	-53.30566406	-93.71337891	+4252
+1458240849.88520000	+16.47070313	-1.92041016	-0.40429688	+17.13867188	-80.06835938	-105.99609375	+5928	+17.18261719	+1.01074219	-0.62402344	+139.04296875	-80.35400391	-153.43505859	+5668	+16.35205078	-2.62792969	-4.28027344	+47.92236328	-53.37158203	-93.55957031	+4260
+1458240849.88940000	+16.47070313	-1.93359375	-0.42187500	+18.45703125	-79.98046875	-107.51220703	+5932	+17.17822266	+0.99755859	-0.63281250	+141.32812500	-80.35400391	-155.91796875	+5668	+16.34765625	-2.62353516	-4.29345703	+47.65869141	-53.41552734	-93.33984375	+4268
+1458240849.89360000	+16.47070313	-1.94677734	-0.44384766	+19.73144531	-79.87060547	-109.00634766	+5932	+17.16943359	+0.98876953	-0.64599609	+143.70117188	-80.35400391	-158.44482422	+5672	+16.34765625	-2.62353516	-4.30224609	+47.46093750	-53.45947266	-93.16406250	+4276
+1458240849.89770010	+16.46630859	-1.96435547	-0.46582031	+20.93994141	-79.76074219	-110.43457031	+5936	+17.16064453	+0.97558594	-0.65478516	+146.07421875	-80.33203125	-160.99365234	+5672	+16.34326172	-2.62353516	-4.31542969	+47.21923828	-53.50341797	-92.92236328	+4276
+1458240849.90190010	+16.46630859	-1.98632813	-0.48779297	+22.14843750	-79.65087891	-111.84082031	+5936	+17.15625000	+0.95800781	-0.65478516	+148.62304688	-80.24414063	-163.76220703	+5676	+16.33886719	-2.61914063	-4.32421875	+46.95556641	-53.59130859	-92.70263672	+4280
+1458240849.90610000	+16.46630859	-2.00390625	-0.50537109	+23.33496094	-79.56298828	-113.24707031	+5936	+17.15185547	+0.94482422	-0.65917969	+151.21582031	-80.15625000	-166.48681641	+5680	+16.33447266	-2.61474609	-4.33300781	+46.73583984	-53.67919922	-92.50488281	+4276
+1458240849.91020010	+16.46191406	-2.01708984	-0.52734375	+24.60937500	-79.47509766	-114.65332031	+5936	+17.14306641	+0.93603516	-0.65917969	+153.78662109	-80.06835938	-169.21142578	+5684	+16.33447266	-2.61474609	-4.33740234	+46.51611328	-53.78906250	-92.32910156	+4272
+1458240849.91440010	+16.46191406	-2.02587891	-0.54052734	+25.92773438	-79.38720703	-116.12548828	+5932	+17.13867188	+0.92724609	-0.66357422	+156.26953125	-79.93652344	-171.82617188	+5688	+16.33447266	-2.61474609	-4.34619141	+46.29638672	-53.85498047	-92.15332031	+4264
+1458240849.91860010	+16.45751953	-2.03027344	-0.55371094	+27.18017578	-79.27734375	-117.50976563	+5928	+17.13427734	+0.92285156	-0.67236328	+158.57666016	-79.87060547	-174.19921875	+5692	+16.33447266	-2.61474609	-4.35058594	+46.07666016	-53.94287109	-91.97753906	+4256
+1458240849.92689990	+16.45751953	-2.02587891	-0.57128906	+29.88281250	-79.12353516	-120.36621094	+5920	+17.12548828	+0.91845703	-0.68115234	+163.30078125	-79.58496094	-179.07714844	+5696	+16.33447266	-2.60595703	-4.36376953	+45.68115234	-54.03076172	-91.69189453	+4240
+1458240849.93520000	+16.45751953	-2.00390625	-0.55371094	+33.11279297	-79.12353516	-123.61816406	+5916	+17.12109375	+0.92724609	-0.67675781	+168.00292969	-79.23339844	+176.19873047	+5696	+16.33007813	-2.60156250	-4.36376953	+45.54931641	-54.09667969	-91.71386719	+4224
+1458240849.93940000	+16.45751953	-1.98632813	-0.53613281	+34.98046875	-79.16748047	-125.46386719	+5916	+17.12548828	+0.93164063	-0.66357422	+170.28808594	-78.94775391	+173.91357422	+5696	+16.33007813	-2.60156250	-4.35498047	+45.57128906	-54.11865234	-91.82373047	+4220
+1458240849.94350000	+16.45751953	-1.96435547	-0.51855469	+36.73828125	-79.18945313	-127.15576172	+5920	+17.12548828	+0.94042969	-0.65917969	+172.39746094	-78.72802734	+171.84814453	+5696	+16.33007813	-2.60156250	-4.34619141	+45.59326172	-54.14062500	-91.97753906	+4212
+1458240849.95190000	+16.46191406	-1.92041016	-0.47021484	+40.49560547	-79.23339844	-130.78125000	+5928	+17.12548828	+0.95800781	-0.64160156	+176.17675781	-78.22265625	+168.13476563	+5692	+16.33886719	-2.59716797	-4.32861328	+45.79101563	-54.11865234	-92.35107422	+4212
+1458240849.95600010	+16.46191406	-1.89404297	-0.44384766	+42.27539063	-79.23339844	-132.47314453	+5932	+17.12548828	+0.97119141	-0.63720703	+177.86865234	-78.02490234	+166.53076172	+5692	+16.33886719	-2.59277344	-4.31982422	+45.92285156	-54.07470703	-92.54882813	+4216
+1458240849.96020010	+16.46630859	-1.87207031	-0.41748047	+44.01123047	-79.23339844	-134.16503906	+5936	+17.12548828	+0.97558594	-0.63720703	+179.38476563	-77.82714844	+165.03662109	+5688	+16.34326172	-2.58837891	-4.31103516	+46.03271484	-54.03076172	-92.74658203	+4220
+1458240849.96440010	+16.46630859	-1.85009766	-0.39111328	+45.79101563	-79.23339844	-135.87890625	+5940	+17.12988281	+0.97998047	-0.62841797	-179.18701172	-77.56347656	+163.67431641	+5688	+16.33886719	-2.58398438	-4.29785156	+46.14257813	-54.00878906	-92.96630859	+4224
+1458240849.97270010	+16.46630859	-1.81494141	-0.33837891	+48.91113281	-79.23339844	-138.93310547	+5948	+17.12548828	+0.98876953	-0.61962891	-176.66015625	-77.12402344	+161.23535156	+5680	+16.33886719	-2.57080078	-4.27148438	+46.47216797	-53.96484375	-93.47167969	+4248
+1458240849.97690010	+16.47070313	-1.80175781	-0.31640625	+50.31738281	-79.18945313	-140.31738281	+5952	+17.12548828	+0.99316406	-0.60644531	-175.64941406	-76.86035156	+160.29052734	+5676	+16.33886719	-2.56640625	-4.25390625	+46.62597656	-53.96484375	-93.71337891	+4260
+1458240849.98099990	+16.47070313	-1.79296875	-0.30322266	+51.28417969	-79.12353516	-141.28417969	+5952	+17.12548828	+1.00195313	-0.60644531	-174.70458984	-76.68457031	+159.41162109	+5676	+16.34326172	-2.55761719	-4.24951172	+46.69189453	-53.94287109	-93.84521484	+4272
+1458240849.98939990	+16.47070313	-1.78857422	-0.29443359	+52.64648438	-78.94775391	-142.75634766	+5948	+17.12109375	+0.98876953	-0.60644531	-173.34228516	-76.33300781	+158.09326172	+5664	+16.34326172	-2.54443359	-4.24511719	+46.66992188	-53.96484375	-93.88916016	+4296
+1458240849.99350000	+16.46630859	-1.79736328	-0.29882813	+52.95410156	-78.83789063	-143.12988281	+5948	+17.11669922	+0.97998047	-0.61083984	-172.77099609	-76.24511719	+157.52197266	+5664	+16.33886719	-2.53564453	-4.24511719	+46.60400391	-53.98681641	-93.82324219	+4304
+1458240849.99770000	+16.46630859	-1.80615234	-0.30322266	+53.12988281	-78.72802734	-143.41552734	+5944	+17.10791016	+0.97119141	-0.61962891	-172.28759766	-76.15722656	+157.03857422	+5664	+16.33447266	-2.52685547	-4.24951172	+46.49414063	-54.00878906	-93.71337891	+4316
+1458240850.00600000	+16.46191406	-1.82812500	-0.33398438	+52.82226563	-78.46435547	-143.37158203	+5944	+17.09912109	+0.94921875	-0.62402344	-171.45263672	-75.89355469	+156.22558594	+5664	+16.32568359	-2.52246094	-4.26269531	+46.18652344	-54.11865234	-93.42773438	+4328
+1458240850.01020000	+16.46191406	-1.84570313	-0.35595703	+52.40478516	-78.33251953	-143.10791016	+5948	+17.09472656	+0.94482422	-0.62841797	-171.10107422	-75.78369141	+155.91796875	+5664	+16.32568359	-2.51806641	-4.27148438	+46.01074219	-54.18457031	-93.25195313	+4328
+1458240850.01430010	+16.45751953	-1.86328125	-0.37792969	+51.96533203	-78.20068359	-142.82226563	+5948	+17.08593750	+0.93603516	-0.62841797	-170.90332031	-75.65185547	+155.76416016	+5664	+16.32128906	-2.51367188	-4.28027344	+45.81298828	-54.22851563	-93.07617188	+4332
+1458240850.01850010	+16.45312500	-1.88085938	-0.40429688	+51.45996094	-78.04687500	-142.47070313	+5948	+17.08154297	+0.92724609	-0.63281250	-170.66162109	-75.62988281	+155.58837891	+5664	+16.32128906	-2.51367188	-4.28906250	+45.63720703	-54.27246094	-92.92236328	+4332
+1458240850.02679990	+16.44873047	-1.91601563	-0.45703125	+50.20751953	-77.76123047	-141.56982422	+5948	+17.06835938	+0.90087891	-0.64599609	-170.35400391	-75.49804688	+155.34667969	+5672	+16.31250000	-2.50488281	-4.31103516	+45.19775391	-54.36035156	-92.46093750	+4324
+1458240850.03099990	+16.44873047	-1.92919922	-0.47900391	+49.59228516	-77.65136719	-141.13037109	+5944	+17.06396484	+0.89208984	-0.64599609	-170.22216797	-75.45410156	+155.25878906	+5672	+16.30810547	-2.50488281	-4.32421875	+44.95605469	-54.38232422	-92.24121094	+4320
+1458240850.03520010	+16.44433594	-1.94238281	-0.50537109	+48.97705078	-77.54150391	-140.66894531	+5944	+17.05517578	+0.89208984	-0.65039063	-170.02441406	-75.36621094	+155.17089844	+5676	+16.30371094	-2.50488281	-4.33740234	+44.73632813	-54.40429688	-92.06542969	+4316
+1458240850.03930000	+16.44433594	-1.95556641	-0.52294922	+48.47167969	-77.45361328	-140.31738281	+5940	+17.05078125	+0.89208984	-0.64599609	-169.84863281	-75.30029297	+155.10498047	+5676	+16.29931641	-2.50048828	-4.34619141	+44.58251953	-54.42626953	-91.95556641	+4308
+1458240850.04349990	+16.44433594	-1.96435547	-0.53613281	+48.03222656	-77.38769531	-140.05371094	+5936	+17.04638672	+0.89208984	-0.64599609	-169.67285156	-75.23437500	+155.03906250	+5680	+16.29931641	-2.50488281	-4.34619141	+44.45068359	-54.44824219	-91.91162109	+4296
+1458240850.04769990	+16.44433594	-1.97314453	-0.54931641	+47.68066406	-77.32177734	-139.83398438	+5928	+17.04638672	+0.89648438	-0.64599609	-169.47509766	-75.16845703	+154.97314453	+5684	+16.29931641	-2.50488281	-4.35058594	+44.38476563	-54.47021484	-91.91162109	+4284
+1458240850.05180000	+16.44433594	-1.97314453	-0.55371094	+47.46093750	-77.27783203	-139.74609375	+5920	+17.04638672	+0.90087891	-0.64160156	-169.32128906	-75.05859375	+154.95117188	+5684	+16.30371094	-2.50488281	-4.35498047	+44.34082031	-54.42626953	-91.95556641	+4276
+1458240850.05600000	+16.44433594	-1.97314453	-0.55371094	+47.35107422	-77.27783203	-139.76806641	+5912	+17.05078125	+0.90087891	-0.63720703	-169.21142578	-74.94873047	+154.95117188	+5688	+16.30371094	-2.50488281	-4.35058594	+44.36279297	-54.38232422	-92.06542969	+4268
+1458240850.06020000	+16.44873047	-1.96435547	-0.54492188	+47.32910156	-77.27783203	-139.85595703	+5904	+17.05078125	+0.90527344	-0.62841797	-169.05761719	-74.83886719	+154.95117188	+5692	+16.30371094	-2.50488281	-4.35058594	+44.40673828	-54.33837891	-92.21923828	+4264
+1458240850.06850000	+16.45312500	-1.94238281	-0.51416016	+47.68066406	-77.36572266	-140.40527344	+5900	+17.05517578	+0.91845703	-0.61523438	-168.68408203	-74.61914063	+154.81933594	+5692	+16.30371094	-2.50048828	-4.33300781	+44.62646484	-54.25048828	-92.70263672	+4260
+1458240850.07270000	+16.45751953	-1.92480469	-0.49218750	+48.05419922	-77.43164063	-140.88867188	+5896	+17.05517578	+0.93164063	-0.60644531	-168.46435547	-74.48730469	+154.75341797	+5692	+16.30810547	-2.50048828	-4.31982422	+44.78027344	-54.20654297	-93.03222656	+4260
+1458240850.07680010	+16.46191406	-1.90722656	-0.46582031	+48.49365234	-77.49755859	-141.41601563	+5896	+17.06396484	+0.94042969	-0.59765625	-168.24462891	-74.35546875	+154.68750000	+5692	+16.31250000	-2.50048828	-4.30224609	+44.97802734	-54.16259766	-93.42773438	+4264
+1458240850.08100010	+16.46191406	-1.88525391	-0.43505859	+49.08691406	-77.58544922	-142.11914063	+5900	+17.06835938	+0.94921875	-0.58886719	-168.06884766	-74.22363281	+154.62158203	+5688	+16.31689453	-2.50048828	-4.28027344	+45.28564453	-54.09667969	-93.97705078	+4272
+1458240850.08509990	+16.46630859	-1.86328125	-0.40429688	+49.70214844	-77.65136719	-142.80029297	+5900	+17.07275391	+0.95800781	-0.58007813	-167.89306641	-74.09179688	+154.55566406	+5684	+16.32568359	-2.49609375	-4.25830078	+45.50537109	-54.07470703	-94.39453125	+4280
+1458240850.08929990	+16.47070313	-1.84130859	-0.37792969	+50.18554688	-77.69531250	-143.39355469	+5900	+17.07714844	+0.96679688	-0.57568359	-167.71728516	-73.95996094	+154.48974609	+5680	+16.32568359	-2.48730469	-4.24951172	+45.63720703	-54.00878906	-94.65820313	+4292
+1458240850.09760000	+16.47509766	-1.80175781	-0.33398438	+51.17431641	-77.76123047	-144.60205078	+5900	+17.07714844	+0.97998047	-0.56250000	-167.40966797	-73.71826172	+154.35791016	+5668	+16.31689453	-2.46972656	-4.23193359	+45.85693359	-53.96484375	-95.14160156	+4312
+1458240850.10180000	+16.47509766	-1.79296875	-0.32519531	+51.32812500	-77.73925781	-144.88769531	+5896	+17.07714844	+0.98437500	-0.56250000	-167.25585938	-73.63037109	+154.27001953	+5660	+16.31689453	-2.46972656	-4.21875000	+45.87890625	-54.03076172	-95.33935547	+4320
+1458240850.10599990	+16.47509766	-1.78857422	-0.32080078	+51.41601563	-77.71728516	-145.12939453	+5892	+17.07714844	+0.98437500	-0.56689453	-167.12402344	-73.56445313	+154.18212891	+5652	+16.31689453	-2.46093750	-4.21435547	+45.85693359	-54.07470703	-95.40527344	+4328
+1458240850.11010000	+16.47070313	-1.78857422	-0.32080078	+51.41601563	-77.65136719	-145.30517578	+5884	+17.07714844	+0.98437500	-0.57128906	-166.99218750	-73.52050781	+154.09423828	+5644	+16.31250000	-2.45654297	-4.21435547	+45.76904297	-54.11865234	-95.42724609	+4328
+1458240850.11430000	+16.47070313	-1.79296875	-0.32958984	+51.19628906	-77.56347656	-145.26123047	+5876	+17.07275391	+0.97998047	-0.58007813	-166.86035156	-73.45458984	+153.98437500	+5640	+16.31250000	-2.45214844	-4.21875000	+45.61523438	-54.18457031	-95.36132813	+4332
+1458240850.11850000	+16.47070313	-1.80175781	-0.34716797	+50.77880859	-77.45361328	-145.06347656	+5876	+17.06835938	+0.97998047	-0.58886719	-166.75048828	-73.41064453	+153.89648438	+5632	+16.30810547	-2.44775391	-4.22753906	+45.46142578	-54.20654297	-95.25146484	+4336
+1458240850.12260010	+16.46630859	-1.81494141	-0.36914063	+50.25146484	-77.32177734	-144.75585938	+5872	+17.06396484	+0.97119141	-0.59765625	-166.66259766	-73.36669922	+153.80859375	+5628	+16.30371094	-2.44335938	-4.24072266	+45.24169922	-54.27246094	-95.07568359	+4332
+1458240850.13100000	+16.45751953	-1.84570313	-0.42187500	+49.13085938	-77.08007813	-144.11865234	+5868	+17.05078125	+0.94921875	-0.62402344	-166.46484375	-73.32275391	+153.58886719	+5628	+16.28613281	-2.43457031	-4.26269531	+44.75830078	-54.42626953	-94.70214844	+4324
+1458240850.13509990	+16.44873047	-1.86328125	-0.44384766	+48.60351563	-76.97021484	-143.83300781	+5868	+17.03759766	+0.93603516	-0.63720703	-166.33300781	-73.30078125	+153.45703125	+5628	+16.27734375	-2.43457031	-4.27587891	+44.51660156	-54.49218750	-94.52636719	+4316
+1458240850.13930010	+16.44433594	-1.88525391	-0.46582031	+48.03222656	-76.86035156	-143.52539063	+5864	+17.03320313	+0.92285156	-0.65039063	-166.15722656	-73.27880859	+153.28125000	+5628	+16.26855469	-2.43457031	-4.28466797	+44.27490234	-54.55810547	-94.37255859	+4308
+1458240850.14350010	+16.43994141	-1.90283203	-0.49218750	+47.46093750	-76.77246094	-143.17382813	+5864	+17.02441406	+0.90966797	-0.66357422	-165.93750000	-73.23486328	+153.08349609	+5632	+16.26416016	-2.43457031	-4.29785156	+44.03320313	-54.62402344	-94.26269531	+4296
+1458240850.14759990	+16.43115234	-1.92041016	-0.51855469	+46.84570313	-76.66259766	-142.80029297	+5860	+17.01562500	+0.89648438	-0.67236328	-165.73974609	-73.16894531	+152.88574219	+5632	+16.25976563	-2.43896484	-4.30664063	+43.83544922	-54.68994141	-94.15283203	+4280
+1458240850.15179990	+16.42675781	-1.93798828	-0.54052734	+46.34033203	-76.57470703	-142.53662109	+5856	+17.00683594	+0.88330078	-0.68554688	-165.52001953	-73.10302734	+152.68798828	+5636	+16.25537109	-2.43896484	-4.31982422	+43.65966797	-54.71191406	-94.04296875	+4268
+1458240850.16010000	+16.41357422	-1.95996094	-0.56689453	+45.59326172	-76.48681641	-142.18505859	+5844	+16.98925781	+0.86572266	-0.70312500	-164.88281250	-72.88330078	+152.20458984	+5640	+16.24218750	-2.44335938	-4.33300781	+43.41796875	-54.77783203	-94.04296875	+4240
+1458240850.16430000	+16.40478516	-1.96875000	-0.57128906	+45.35156250	-76.50878906	-142.11914063	+5840	+16.98486328	+0.86132813	-0.70312500	-164.53125000	-72.75146484	+151.96289063	+5640	+16.23779297	-2.44335938	-4.33740234	+43.35205078	-54.77783203	-94.08691406	+4228
+1458240850.17260000	+16.39599609	-1.96435547	-0.56689453	+45.24169922	-76.64062500	-142.27294922	+5824	+16.97607422	+0.86132813	-0.68994141	-163.69628906	-72.31201172	+151.45751953	+5640	+16.23339844	-2.45214844	-4.33300781	+43.48388672	-54.82177734	-94.54833984	+4204
+1458240850.17680000	+16.39160156	-1.95996094	-0.55371094	+45.37353516	-76.72851563	-142.49267578	+5820	+16.97167969	+0.86572266	-0.68115234	-163.32275391	-72.09228516	+151.25976563	+5636	+16.23339844	-2.45654297	-4.32421875	+43.63769531	-54.82177734	-94.87792969	+4196
+1458240850.18090010	+16.38720703	-1.95117188	-0.53613281	+45.54931641	-76.86035156	-142.73437500	+5816	+16.96728516	+0.87890625	-0.67236328	-162.81738281	-71.85058594	+151.01806641	+5636	+16.23779297	-2.45654297	-4.31103516	+43.85742188	-54.82177734	-95.27343750	+4192
+1458240850.18510010	+16.38720703	-1.93798828	-0.51855469	+45.74707031	-76.97021484	-142.99804688	+5812	+16.96289063	+0.88769531	-0.66357422	-162.39990234	-71.63085938	+150.84228516	+5632	+16.24218750	-2.45214844	-4.29785156	+44.09912109	-54.84375000	-95.64697266	+4192
+1458240850.18930010	+16.38281250	-1.92480469	-0.50097656	+45.98876953	-77.10205078	-143.30566406	+5808	+16.96289063	+0.89648438	-0.65039063	-162.02636719	-71.38916016	+150.71044922	+5628	+16.24218750	-2.44775391	-4.28906250	+44.31884766	-54.82177734	-95.97656250	+4192
+1458240850.19339990	+16.37841797	-1.91162109	-0.47900391	+46.29638672	-77.25585938	-143.63525391	+5808	+16.95849609	+0.91406250	-0.63720703	-161.60888672	-71.14746094	+150.57861328	+5620	+16.24218750	-2.44335938	-4.27587891	+44.60449219	-54.79980469	-96.37207031	+4192
+1458240850.19759990	+16.37841797	-1.89404297	-0.45703125	+46.64794922	-77.43164063	-144.03076172	+5808	+16.94970703	+0.92285156	-0.62402344	-161.23535156	-70.90576172	+150.46875000	+5616	+16.24218750	-2.43457031	-4.26708984	+44.84619141	-54.79980469	-96.74560547	+4196
+1458240850.20590000	+16.37402344	-1.85449219	-0.40869141	+47.43896484	-77.71728516	-144.86572266	+5808	+16.94091797	+0.94482422	-0.60205078	-160.57617188	-70.48828125	+150.33691406	+5604	+16.24658203	-2.42138672	-4.23632813	+45.35156250	-54.84375000	-97.49267578	+4208
+1458240850.21009990	+16.37402344	-1.84130859	-0.38671875	+47.90039063	-77.84912109	-145.32714844	+5808	+16.93212891	+0.95361328	-0.59326172	-160.31250000	-70.31250000	+150.31494141	+5596	+16.24218750	-2.41699219	-4.22753906	+45.57128906	-54.88769531	-97.80029297	+4216
+1458240850.21429990	+16.37402344	-1.82812500	-0.37353516	+48.20800781	-77.93701172	-145.67871094	+5804	+16.92773438	+0.95800781	-0.59326172	-160.00488281	-70.15869141	+150.27099609	+5584	+16.24218750	-2.41259766	-4.21875000	+45.68115234	-54.90966797	-98.04199219	+4224
+1458240850.22260000	+16.36962891	-1.81494141	-0.36035156	+48.53759766	-78.02490234	-146.14013672	+5792	+16.90576172	+0.96679688	-0.60205078	-159.41162109	-69.93896484	+150.16113281	+5568	+16.23339844	-2.39062500	-4.24072266	+45.63720703	-54.93164063	-98.02001953	+4240
+1458240850.22680000	+16.36962891	-1.81494141	-0.36474609	+48.51562500	-78.00292969	-146.18408203	+5788	+16.89697266	+0.97119141	-0.60644531	-159.16992188	-69.85107422	+150.16113281	+5560	+16.22900391	-2.38623047	-4.25390625	+45.48339844	-54.95361328	-97.91015625	+4244
+1458240850.23090000	+16.36523438	-1.81494141	-0.37353516	+48.44970703	-77.95898438	-146.20605469	+5780	+16.88818359	+0.97119141	-0.61523438	-158.97216797	-69.76318359	+150.16113281	+5552	+16.22021484	-2.37744141	-4.27148438	+45.35156250	-54.97558594	-97.75634766	+4248
+1458240850.23510000	+16.36523438	-1.82373047	-0.38232422	+48.38378906	-77.89306641	-146.25000000	+5776	+16.87500000	+0.96679688	-0.61962891	-158.77441406	-69.65332031	+150.16113281	+5544	+16.20703125	-2.37744141	-4.28906250	+45.15380859	-54.99755859	-97.60253906	+4248
+1458240850.24340010	+16.36083984	-1.84130859	-0.41748047	+48.12011719	-77.67333984	-146.20605469	+5768	+16.84863281	+0.95800781	-0.65039063	-158.26904297	-69.58740234	+149.98535156	+5532	+16.19384766	-2.37744141	-4.32861328	+44.62646484	-55.10742188	-97.18505859	+4244
+1458240850.24760010	+16.35644531	-1.85449219	-0.43945313	+47.96630859	-77.54150391	-146.18408203	+5764	+16.83984375	+0.95800781	-0.67236328	-158.00537109	-69.56542969	+149.91943359	+5524	+16.18505859	-2.37744141	-4.35498047	+44.31884766	-55.12939453	-96.87744141	+4240
+1458240850.25589990	+16.35205078	-1.88525391	-0.48779297	+47.61474609	-77.21191406	-146.11816406	+5760	+16.82226563	+0.94921875	-0.69873047	-157.58789063	-69.49951172	+149.83154297	+5520	+16.16748047	-2.36865234	-4.40771484	+43.76953125	-55.12939453	-96.32812500	+4224
+1458240850.26420000	+16.34326172	-1.91162109	-0.54492188	+47.30712891	-76.81640625	-146.07421875	+5752	+16.80468750	+0.94482422	-0.72509766	-157.17041016	-69.43359375	+149.67773438	+5516	+16.14990234	-2.36425781	-4.45605469	+43.24218750	-55.12939453	-95.77880859	+4200
+1458240850.27259990	+16.33886719	-1.92919922	-0.59326172	+47.37304688	-76.44287109	-146.33789063	+5744	+16.79150391	+0.94921875	-0.76025391	-156.70898438	-69.41162109	+149.50195313	+5520	+16.13671875	-2.36425781	-4.49121094	+42.86865234	-55.17333984	-95.47119141	+4168
+1458240850.28090000	+16.33886719	-1.93798828	-0.62402344	+47.90039063	-76.11328125	-146.99707031	+5732	+16.78710938	+0.96240234	-0.78222656	-156.26953125	-69.34570313	+149.30419922	+5516	+16.12792969	-2.35546875	-4.51318359	+42.75878906	-55.17333984	-95.42724609	+4136
+1458240850.28920010	+16.34326172	-1.92480469	-0.64599609	+48.66943359	-75.80566406	-147.81005859	+5716	+16.79150391	+0.98876953	-0.80419922	-155.87402344	-69.32373047	+149.17236328	+5512	+16.13232422	-2.34228516	-4.52636719	+42.86865234	-55.12939453	-95.53710938	+4104
+1458240850.29760000	+16.34765625	-1.88964844	-0.65478516	+49.87792969	-75.56396484	-148.90869141	+5708	+16.79589844	+1.01513672	-0.81738281	-155.56640625	-69.32373047	+149.08447266	+5504	+16.13232422	-2.32470703	-4.52636719	+43.17626953	-55.06347656	-95.86669922	+4076
+1458240850.30170010	+16.35205078	-1.86767578	-0.65478516	+50.58105469	-75.47607422	-149.50195313	+5700	+16.79589844	+1.03710938	-0.82617188	-155.32470703	-69.32373047	+149.01855469	+5500	+16.13232422	-2.31591797	-4.52197266	+43.35205078	-55.01953125	-96.06445313	+4064
+1458240850.30999990	+16.36523438	-1.80615234	-0.64599609	+52.07519531	-75.30029297	-150.75439453	+5696	+16.80468750	+1.06347656	-0.85253906	-155.01708984	-69.41162109	+148.86474609	+5484	+16.13671875	-2.29394531	-4.51757813	+43.83544922	-54.93164063	-96.59179688	+4048
+1458240850.31839990	+16.37841797	-1.74023438	-0.64160156	+53.41552734	-75.12451172	-151.78710938	+5688	+16.81347656	+1.09423828	-0.87890625	-154.79736328	-69.52148438	+148.82080078	+5460	+16.14550781	-2.26757813	-4.51757813	+44.38476563	-54.75585938	-97.14111328	+4040
+1458240850.32670000	+16.38720703	-1.67871094	-0.65478516	+54.36035156	-74.88281250	-152.46826172	+5680	+16.81787109	+1.12939453	-0.91406250	-154.57763672	-69.69726563	+148.75488281	+5444	+16.14550781	-2.24121094	-4.53515625	+44.73632813	-54.55810547	-97.44873047	+4040
+1458240850.33500000	+16.39599609	-1.62597656	-0.68115234	+54.99755859	-74.59716797	-152.86376953	+5672	+16.81787109	+1.15576172	-0.94482422	-154.44580078	-69.87304688	+148.71093750	+5424	+16.13232422	-2.21484375	-4.57470703	+44.84619141	-54.31640625	-97.47070313	+4048
+1458240850.34340000	+16.40478516	-1.58642578	-0.73388672	+55.12939453	-74.22363281	-152.86376953	+5664	+16.82226563	+1.17773438	-0.99316406	-154.27001953	-70.11474609	+148.64501953	+5408	+16.12792969	-2.19287109	-4.63183594	+44.67041016	-54.14062500	-97.18505859	+4056
+1458240850.35590000	+16.40917969	-1.56884766	-0.85693359	+54.47021484	-73.45458984	-152.18261719	+5648	+16.81787109	+1.20410156	-1.07226563	-154.11621094	-70.53222656	+148.57910156	+5384	+16.10595703	-2.16650391	-4.75048828	+44.03320313	-53.81103516	-96.32812500	+4064
+1458240850.36420010	+16.40917969	-1.57324219	-0.96240234	+53.72314453	-72.86132813	-151.47949219	+5636	+16.80908203	+1.22607422	-1.13378906	-154.00634766	-70.86181641	+148.55712891	+5372	+16.08398438	-2.13574219	-4.84716797	+43.46191406	-53.56933594	-95.49316406	+4060
+1458240850.37249990	+16.41357422	-1.57324219	-1.07226563	+53.04199219	-72.20214844	-150.86425781	+5620	+16.80029297	+1.25244141	-1.20410156	-153.87451172	-71.23535156	+148.51318359	+5364	+16.06201172	-2.11376953	-4.93066406	+42.95654297	-53.37158203	-94.79003906	+4048
+1458240850.38089990	+16.42236328	-1.57324219	-1.18652344	+52.47070313	-71.49902344	-150.31494141	+5600	+16.78710938	+1.28320313	-1.28320313	-153.69873047	-71.69677734	+148.49121094	+5356	+16.04003906	-2.08300781	-5.02734375	+42.45117188	-53.12988281	-94.06494141	+4032
+1458240850.38500000	+16.42675781	-1.56445313	-1.24804688	+52.25097656	-71.12548828	-150.05126953	+5588	+16.78271484	+1.30517578	-1.33154297	-153.56689453	-71.93847656	+148.44726563	+5356	+16.03564453	-2.06542969	-5.08007813	+42.23144531	-52.97607422	-93.71337891	+4020
+1458240850.39330010	+16.43554688	-1.53369141	-1.35351563	+52.09716797	-70.44433594	-149.78759766	+5568	+16.76953125	+1.35791016	-1.42382813	-153.30322266	-72.42187500	+148.42529297	+5352	+16.01367188	-2.02587891	-5.17236328	+41.98974609	-52.64648438	-93.18603516	+3996
+1458240850.40170000	+16.44873047	-1.47216797	-1.44140625	+52.33886719	-69.85107422	-149.76562500	+5544	+16.76513672	+1.42382813	-1.51171875	-152.97363281	-72.88330078	+148.40332031	+5348	+16.00048828	-1.97314453	-5.24267578	+42.01171875	-52.33886719	-92.92236328	+3964
+1458240850.41000010	+16.46630859	-1.38427734	-1.50732422	+53.06396484	-69.34570313	-150.07324219	+5512	+16.76074219	+1.50292969	-1.60400391	-152.55615234	-73.36669922	+148.33740234	+5348	+15.99169922	-1.91601563	-5.29980469	+42.36328125	-52.00927734	-93.03222656	+3936
+1458240850.41829990	+16.47949219	-1.27880859	-1.56005859	+54.00878906	-68.88427734	-150.51269531	+5484	+16.76513672	+1.58642578	-1.68750000	-152.18261719	-73.80615234	+148.35937500	+5344	+15.99169922	-1.85009766	-5.34814453	+42.97851563	-51.59179688	-93.40576172	+3912
+1458240850.42670010	+16.49267578	-1.16455078	-1.60839844	+54.97558594	-68.44482422	-150.97412109	+5456	+16.76953125	+1.66992188	-1.76660156	-151.76513672	-74.26757813	+148.31542969	+5336	+15.98730469	-1.78417969	-5.39648438	+43.59375000	-51.19628906	-93.71337891	+3896
+1458240850.43499990	+16.50585938	-1.05029297	-1.64794922	+56.11816406	-68.04931641	-151.58935547	+5424	+16.76953125	+1.76220703	-1.85449219	-151.39160156	-74.72900391	+148.31542969	+5332	+15.97851563	-1.70507813	-5.43603516	+44.34082031	-50.80078125	-94.17480469	+3884
+1458240850.44330000	+16.52343750	-0.93603516	-1.69628906	+57.17285156	-67.60986328	-152.16064453	+5392	+16.76953125	+1.85449219	-1.94677734	-151.01806641	-75.23437500	+148.33740234	+5328	+15.97851563	-1.63476563	-5.48876953	+44.89013672	-50.49316406	-94.46044922	+3880
+1458240850.45170000	+16.53222656	-0.84375000	-1.75341797	+57.98583984	-67.12646484	-152.60009766	+5356	+16.76513672	+1.93359375	-2.03906250	-150.77636719	-75.71777344	+148.42529297	+5316	+15.97412109	-1.58203125	-5.54589844	+45.19775391	-50.16357422	-94.54833984	+3876
+1458240850.46000000	+16.53222656	-0.76904297	-1.83251953	+58.42529297	-66.55517578	-152.81982422	+5324	+16.75195313	+2.00830078	-2.13574219	-150.60058594	-76.22314453	+148.57910156	+5308	+15.95654297	-1.51611328	-5.62939453	+45.28564453	-49.85595703	-94.24072266	+3876
+1458240850.46830010	+16.53222656	-0.71191406	-1.92919922	+58.60107422	-65.93994141	-152.84179688	+5288	+16.72998047	+2.08300781	-2.23681641	-150.38085938	-76.72851563	+148.66699219	+5300	+15.93896484	-1.45898438	-5.73046875	+45.13183594	-49.61425781	-93.75732422	+3864
+1458240850.47659990	+16.52783203	-0.66357422	-2.03027344	+58.71093750	-65.30273438	-152.84179688	+5256	+16.70361328	+2.15332031	-2.32910156	-150.35888672	-77.16796875	+148.95263672	+5288	+15.91699219	-1.41064453	-5.82275391	+44.93408203	-49.41650391	-93.31787109	+3840
+1458240850.48499990	+16.52343750	-0.61962891	-2.14892578	+58.64501953	-64.64355469	-152.73193359	+5220	+16.67285156	+2.22363281	-2.41699219	-150.40283203	-77.56347656	+149.28222656	+5276	+15.90380859	-1.35791016	-5.92382813	+44.69238281	-49.21875000	-92.74658203	+3808
+1458240850.49330000	+16.51025391	-0.57128906	-2.25878906	+58.57910156	-64.05029297	-152.57812500	+5180	+16.63769531	+2.30273438	-2.50488281	-150.44677734	-77.93701172	+149.65576172	+5264	+15.87304688	-1.29638672	-6.02050781	+44.51660156	-48.99902344	-92.21923828	+3764
+1458240850.50160000	+16.49707031	-0.51416016	-2.35546875	+58.68896484	-63.54492188	-152.53417969	+5144	+16.60693359	+2.38183594	-2.57958984	-150.49072266	-78.24462891	+150.07324219	+5256	+15.84667969	-1.23046875	-6.10400391	+44.47265625	-48.82324219	-91.80175781	+3716
+1458240850.51000000	+16.48828125	-0.43945313	-2.43017578	+59.01855469	-63.10546875	-152.64404297	+5100	+16.58056641	+2.46972656	-2.64550781	-150.71044922	-78.53027344	+150.60058594	+5248	+15.83349609	-1.16894531	-6.16992188	+44.62646484	-48.66943359	-91.75781250	+3656
+1458240850.51410010	+16.48388672	-0.39111328	-2.45654297	+59.30419922	-62.97363281	-152.81982422	+5080	+16.57177734	+2.51367188	-2.67187500	-150.88623047	-78.61816406	+150.97412109	+5240	+15.82470703	-1.12939453	-6.19189453	+44.84619141	-48.58154297	-91.82373047	+3624
+1458240850.51830010	+16.48388672	-0.34277344	-2.47851563	+59.61181641	-62.84179688	-152.97363281	+5060	+16.55859375	+2.56201172	-2.69824219	-151.10595703	-78.72802734	+151.36962891	+5236	+15.82031250	-1.09423828	-6.21386719	+45.10986328	-48.47167969	-91.95556641	+3596
+1458240850.52659990	+16.47509766	-0.23291016	-2.51367188	+60.31494141	-62.66601563	-153.32519531	+5020	+16.54101563	+2.66308594	-2.74218750	-151.39160156	-78.90380859	+152.05078125	+5228	+15.81152344	-1.00634766	-6.24902344	+45.74707031	-48.25195313	-92.26318359	+3544
+1458240850.53500010	+16.47070313	-0.11865234	-2.52246094	+61.21582031	-62.57812500	-153.85253906	+4976	+16.52783203	+2.75976563	-2.77734375	-151.91894531	-79.03564453	+152.90771484	+5220	+15.79833984	-0.93164063	-6.25341797	+46.60400391	-48.05419922	-92.94433594	+3496
+1458240850.53909990	+16.46630859	-0.05712891	-2.52246094	+61.74316406	-62.57812500	-154.16015625	+4956	+16.52343750	+2.80810547	-2.79052734	-152.22656250	-79.05761719	+153.39111328	+5212	+15.79833984	-0.89208984	-6.24902344	+47.06542969	-47.98828125	-93.33984375	+3472
+1458240850.54740000	+16.46630859	+0.05712891	-2.52246094	+62.66601563	-62.55615234	-154.70947266	+4912	+16.51904297	+2.90039063	-2.81250000	-152.95166016	-79.14550781	+154.44580078	+5200	+15.80712891	-0.81738281	-6.25341797	+47.94433594	-47.81250000	-94.02099609	+3440
+1458240850.55580000	+16.45751953	+0.17578125	-2.52246094	+63.50097656	-62.51220703	-155.19287109	+4872	+16.50585938	+2.99267578	-2.83447266	-153.67675781	-79.21142578	+155.45654297	+5188	+15.80712891	-0.73828125	-6.25341797	+48.75732422	-47.59277344	-94.63623047	+3420
+1458240850.56410000	+16.45312500	+0.27246094	-2.53125000	+64.16015625	-62.46826172	-155.56640625	+4832	+16.48828125	+3.07617188	-2.85644531	-154.44580078	-79.27734375	+156.51123047	+5172	+15.79394531	-0.66796875	-6.25781250	+49.39453125	-47.48291016	-95.09765625	+3400
+1458240850.56830000	+16.44433594	+0.31201172	-2.54003906	+64.42382813	-62.40234375	-155.69824219	+4808	+16.47949219	+3.11132813	-2.86962891	-154.86328125	-79.32128906	+157.06054688	+5164	+15.79394531	-0.63281250	-6.26660156	+49.65820313	-47.41699219	-95.22949219	+3396
+1458240850.57660010	+16.43554688	+0.39111328	-2.56640625	+64.79736328	-62.24853516	-155.89599609	+4768	+16.45751953	+3.18603516	-2.88720703	-155.85205078	-79.36523438	+158.24707031	+5152	+15.78515625	-0.57128906	-6.27978516	+50.03173828	-47.37304688	-95.49316406	+3380
+1458240850.58489990	+16.42236328	+0.44824219	-2.61474609	+64.84130859	-62.02880859	-155.83007813	+4724	+16.43115234	+3.25634766	-2.91357422	-156.57714844	-79.47509766	+159.21386719	+5140	+15.77636719	-0.50537109	-6.33251953	+50.09765625	-47.30712891	-95.22949219	+3368
+1458240850.58909990	+16.41357422	+0.47460938	-2.64111328	+64.81933594	-61.89697266	-155.78613281	+4704	+16.41357422	+3.28710938	-2.92675781	-157.06054688	-79.54101563	+159.80712891	+5132	+15.76318359	-0.47460938	-6.35888672	+50.07568359	-47.26318359	-95.07568359	+3356
+1458240850.59740000	+16.39599609	+0.51416016	-2.69384766	+64.70947266	-61.63330078	-155.65429688	+4664	+16.37402344	+3.35302734	-2.95312500	-157.93945313	-79.67285156	+160.88378906	+5128	+15.74121094	-0.41308594	-6.40722656	+49.98779297	-47.24121094	-94.70214844	+3332
+1458240850.60579990	+16.38281250	+0.55371094	-2.75097656	+64.57763672	-61.39160156	-155.50048828	+4632	+16.34326172	+3.41455078	-2.97070313	-158.66455078	-79.76074219	+161.82861328	+5120	+15.72363281	-0.34716797	-6.45117188	+49.89990234	-47.26318359	-94.37255859	+3292
+1458240850.60990000	+16.37402344	+0.57568359	-2.77734375	+64.51171875	-61.25976563	-155.41259766	+4620	+16.32568359	+3.44970703	-2.98388672	-159.03808594	-79.82666016	+162.26806641	+5120	+15.71923828	-0.31640625	-6.47753906	+49.85595703	-47.26318359	-94.19677734	+3272
+1458240850.61820010	+16.36083984	+0.62402344	-2.81689453	+64.44580078	-61.06201172	-155.32470703	+4604	+16.29931641	+3.51562500	-2.99267578	-159.74121094	-79.91455078	+163.19091797	+5116	+15.70605469	-0.25488281	-6.51269531	+49.85595703	-47.21923828	-93.91113281	+3228
+1458240850.62240000	+16.35205078	+0.65039063	-2.83886719	+64.40185547	-60.97412109	-155.23681641	+4596	+16.28613281	+3.55517578	-3.00585938	-159.93896484	-79.98046875	+163.49853516	+5112	+15.70166016	-0.21972656	-6.53466797	+49.85595703	-47.19726563	-93.75732422	+3204
+1458240850.63070010	+16.33886719	+0.71191406	-2.85205078	+64.55566406	-60.90820313	-155.25878906	+4588	+16.26416016	+3.62548828	-3.01025391	-160.42236328	-80.04638672	+164.22363281	+5112	+15.68408203	-0.14941406	-6.54785156	+50.07568359	-47.10937500	-93.69140625	+3160
+1458240850.63910010	+16.33007813	+0.78662109	-2.84326172	+64.92919922	-60.93017578	-155.45654297	+4580	+16.24658203	+3.70458984	-3.00585938	-160.72998047	-80.06835938	+164.79492188	+5116	+15.67968750	-0.07470703	-6.54345703	+50.55908203	-47.06542969	-93.93310547	+3116
+1458240850.64739990	+16.33007813	+0.87451172	-2.82128906	+65.39062500	-61.04003906	-155.67626953	+4576	+16.24218750	+3.78369141	-2.99267578	-160.88378906	-80.06835938	+165.19042969	+5120	+15.67968750	+0.00878906	-6.52587891	+51.17431641	-46.97753906	-94.32861328	+3084
+1458240850.65570000	+16.32568359	+0.97119141	-2.78613281	+66.02783203	-61.19384766	-155.98388672	+4572	+16.23339844	+3.86279297	-2.97949219	-161.14746094	-80.09033203	+165.69580078	+5124	+15.67968750	+0.08789063	-6.49511719	+51.96533203	-46.84570313	-94.87792969	+3064
+1458240850.66409990	+16.32128906	+1.06787109	-2.74218750	+66.64306641	-61.39160156	-156.31347656	+4564	+16.22021484	+3.94189453	-2.97070313	-161.25732422	-80.13427734	+166.06933594	+5132	+15.67968750	+0.16699219	-6.45556641	+52.71240234	-46.75781250	-95.42724609	+3060
+1458240850.67240000	+16.32128906	+1.16455078	-2.69384766	+67.32421875	-61.61132813	-156.68701172	+4556	+16.21582031	+4.01660156	-2.94873047	-161.38916016	-80.09033203	+166.44287109	+5144	+15.68408203	+0.24609375	-6.41162109	+53.48144531	-46.71386719	-96.02050781	+3072
+1458240850.68070010	+16.32128906	+1.25244141	-2.65429688	+67.91748047	-61.78710938	-156.99462891	+4540	+16.21142578	+4.08251953	-2.93115234	-161.63085938	-80.09033203	+166.88232422	+5152	+15.69726563	+0.31640625	-6.37646484	+54.05273438	-46.69189453	-96.41601563	+3088
+1458240850.68910000	+16.32128906	+1.33154297	-2.63232422	+68.29101563	-61.87500000	-157.14843750	+4516	+16.19824219	+4.14404297	-2.91796875	-161.87255859	-80.13427734	+167.32177734	+5156	+15.69726563	+0.37353516	-6.36328125	+54.33837891	-46.66992188	-96.52587891	+3100
+1458240850.69740010	+16.31689453	+1.38867188	-2.61914063	+68.51074219	-61.91894531	-157.19238281	+4492	+16.17626953	+4.19238281	-2.91357422	-162.09228516	-80.22216797	+167.69531250	+5160	+15.68847656	+0.43066406	-6.36767578	+54.40429688	-46.66992188	-96.32812500	+3112
+1458240850.70569990	+16.30810547	+1.43261719	-2.62353516	+68.51074219	-61.89697266	-157.08251953	+4464	+16.16308594	+4.23632813	-2.90478516	-162.26806641	-80.26611328	+168.00292969	+5168	+15.68847656	+0.47900391	-6.38085938	+54.27246094	-46.75781250	-96.02050781	+3116
+1458240850.71400000	+16.30371094	+1.46337891	-2.63671875	+68.35693359	-61.83105469	-156.86279297	+4448	+16.14550781	+4.27587891	-2.89599609	-162.44384766	-80.33203125	+168.26660156	+5172	+15.68847656	+0.51855469	-6.40283203	+54.03076172	-46.82373047	-95.55908203	+3108
+1458240850.72240000	+16.29931641	+1.48535156	-2.65869141	+68.11523438	-61.72119141	-156.59912109	+4436	+16.12792969	+4.31542969	-2.90039063	-162.48779297	-80.48583984	+168.42041016	+5176	+15.68408203	+0.55810547	-6.42919922	+53.76708984	-46.80175781	-95.05371094	+3092
+1458240850.73070000	+16.29052734	+1.50292969	-2.68066406	+67.82958984	-61.61132813	-156.29150391	+4432	+16.11035156	+4.35058594	-2.90039063	-162.35595703	-80.61767578	+168.39843750	+5184	+15.67529297	+0.59765625	-6.45556641	+53.43750000	-46.82373047	-94.48242188	+3068
+1458240850.73490000	+16.29052734	+1.51171875	-2.69384766	+67.67578125	-61.56738281	-156.13769531	+4432	+16.10156250	+4.36816406	-2.90039063	-162.24609375	-80.66162109	+168.33251953	+5184	+15.67529297	+0.61962891	-6.46875000	+53.30566406	-46.84570313	-94.21875000	+3052
+1458240850.74320010	+16.28613281	+1.53369141	-2.70703125	+67.45605469	-61.47949219	-155.87402344	+4432	+16.09277344	+4.40771484	-2.88720703	-161.96044922	-80.72753906	+168.15673828	+5192	+15.67089844	+0.65917969	-6.48193359	+53.06396484	-46.86767578	-93.77929688	+3020
+1458240850.75149990	+16.28613281	+1.56005859	-2.71582031	+67.34619141	-61.43554688	-155.65429688	+4440	+16.08837891	+4.45166016	-2.86962891	-161.49902344	-80.79345703	+167.80517578	+5200	+15.67529297	+0.70312500	-6.48193359	+52.99804688	-46.84570313	-93.49365234	+2980
+1458240850.75990010	+16.28613281	+1.59521484	-2.70703125	+67.36816406	-61.45751953	-155.54443359	+4452	+16.08837891	+4.49121094	-2.84765625	-160.94970703	-80.85937500	+167.38769531	+5208	+15.67529297	+0.75146484	-6.46875000	+53.12988281	-46.80175781	-93.42773438	+2952
+1458240850.76819990	+16.28613281	+1.63916016	-2.68505859	+67.52197266	-61.54541016	-155.50048828	+4464	+16.09277344	+4.53515625	-2.80371094	-160.31250000	-80.81542969	+166.86035156	+5216	+15.68408203	+0.79541016	-6.42919922	+53.43750000	-46.77978516	-93.60351563	+2936
+1458240850.77650000	+16.29492188	+1.69189453	-2.64990234	+67.80761719	-61.65527344	-155.56640625	+4480	+16.10595703	+4.58349609	-2.75537109	-159.63134766	-80.72753906	+166.31103516	+5232	+15.69287109	+0.83935547	-6.37207031	+53.87695313	-46.77978516	-94.02099609	+2940
+1458240850.78070000	+16.29931641	+1.72265625	-2.62792969	+68.02734375	-61.74316406	-155.65429688	+4484	+16.11035156	+4.60546875	-2.72900391	-159.21386719	-80.68359375	+165.98144531	+5236	+15.70166016	+0.86132813	-6.33691406	+54.16259766	-46.75781250	-94.26269531	+2952
+1458240850.78900000	+16.30810547	+1.77978516	-2.57519531	+68.48876953	-61.91894531	-155.85205078	+4500	+16.11914063	+4.64941406	-2.67626953	-158.57666016	-80.57373047	+165.43212891	+5248	+15.71484375	+0.90966797	-6.27978516	+54.66796875	-46.75781250	-94.68017578	+2976
+1458240850.79730010	+16.31250000	+1.84570313	-2.52246094	+68.95019531	-62.09472656	-156.00585938	+4508	+16.12792969	+4.68457031	-2.62353516	-157.98339844	-80.46386719	+164.94873047	+5264	+15.72363281	+0.96240234	-6.21826172	+55.12939453	-46.77978516	-95.00976563	+3016
+1458240850.80150010	+16.31689453	+1.87207031	-2.50048828	+69.14794922	-62.16064453	-156.07177734	+4512	+16.13232422	+4.70214844	-2.60156250	-157.67578125	-80.44189453	+164.66308594	+5272	+15.72802734	+0.97998047	-6.19189453	+55.23925781	-46.80175781	-95.09765625	+3036
+1458240850.80979990	+16.32568359	+1.92041016	-2.45654297	+69.52148438	-62.29248047	-156.20361328	+4516	+16.14111328	+4.73291016	-2.56640625	-157.08251953	-80.39794922	+164.13574219	+5284	+15.73681641	+1.01513672	-6.16992188	+55.28320313	-46.86767578	-95.03173828	+3072
+1458240850.81399990	+16.33007813	+1.93798828	-2.44335938	+69.60937500	-62.31445313	-156.20361328	+4516	+16.14111328	+4.74609375	-2.55322266	-156.86279297	-80.39794922	+163.93798828	+5292	+15.74121094	+1.02832031	-6.16113281	+55.23925781	-46.88964844	-94.92187500	+3088
+1458240850.82230000	+16.33447266	+1.96435547	-2.43017578	+69.58740234	-62.29248047	-156.07177734	+4516	+16.14111328	+4.76806641	-2.53564453	-156.42333984	-80.44189453	+163.54248047	+5300	+15.74560547	+1.05908203	-6.17871094	+54.99755859	-46.88964844	-94.43847656	+3112
+1458240850.83069990	+16.33886719	+1.97314453	-2.44335938	+69.34570313	-62.18261719	-155.74218750	+4516	+16.13671875	+4.77685547	-2.52685547	-156.09375000	-80.55175781	+163.21289063	+5312	+15.74560547	+1.08984375	-6.20068359	+54.58007813	-46.93359375	-93.80126953	+3124
+1458240850.83480000	+16.33886719	+1.97314453	-2.45214844	+69.19189453	-62.11669922	-155.56640625	+4516	+16.13232422	+4.78125000	-2.52685547	-155.93994141	-80.61767578	+163.03710938	+5320	+15.74121094	+1.10302734	-6.20947266	+54.36035156	-46.95556641	-93.47167969	+3128
+1458240850.83900000	+16.34326172	+1.97314453	-2.46093750	+69.03808594	-62.02880859	-155.41259766	+4524	+16.13232422	+4.78564453	-2.52685547	-155.74218750	-80.68359375	+162.81738281	+5328	+15.74560547	+1.11181641	-6.22265625	+54.11865234	-46.97753906	-93.12011719	+3128
+1458240850.84320000	+16.34326172	+1.97314453	-2.47412109	+68.88427734	-61.96289063	-155.25878906	+4528	+16.13232422	+4.79003906	-2.52685547	-155.47851563	-80.77148438	+162.55371094	+5336	+15.74560547	+1.12500000	-6.23583984	+53.83300781	-46.99951172	-92.72460938	+3128
+1458240850.84730010	+16.34326172	+1.96875000	-2.48730469	+68.73046875	-61.87500000	-155.10498047	+4536	+16.13232422	+4.79443359	-2.53125000	-155.23681641	-80.85937500	+162.29003906	+5344	+15.75000000	+1.13818359	-6.25341797	+53.56933594	-47.02148438	-92.35107422	+3120
+1458240850.85560010	+16.34765625	+1.96435547	-2.50927734	+68.44482422	-61.67724609	-154.79736328	+4556	+16.12792969	+4.79882813	-2.53125000	-154.81933594	-80.96923828	+161.87255859	+5356	+15.75000000	+1.16455078	-6.27978516	+53.08593750	-46.99951172	-91.60400391	+3096
+1458240850.85980010	+16.34765625	+1.96435547	-2.52246094	+68.33496094	-61.58935547	-154.66552734	+4568	+16.12792969	+4.80322266	-2.52685547	-154.53369141	-81.03515625	+161.56494141	+5364	+15.75439453	+1.17333984	-6.28857422	+52.86621094	-46.99951172	-91.27441406	+3080
+1458240850.86400010	+16.35205078	+1.96875000	-2.52685547	+68.26904297	-61.52343750	-154.57763672	+4576	+16.12792969	+4.80761719	-2.52685547	-154.18212891	-81.07910156	+161.21337891	+5376	+15.75439453	+1.18652344	-6.29296875	+52.71240234	-46.99951172	-91.03271484	+3068
+1458240850.86809990	+16.35644531	+1.96875000	-2.53125000	+68.29101563	-61.47949219	-154.55566406	+4588	+16.13232422	+4.81201172	-2.51806641	-153.80859375	-81.10107422	+160.83984375	+5384	+15.75439453	+1.19091797	-6.28417969	+52.62451172	-47.02148438	-90.92285156	+3052
+1458240850.87229990	+16.36083984	+1.97753906	-2.52685547	+68.37890625	-61.43554688	-154.59960938	+4600	+16.13671875	+4.81640625	-2.51367188	-153.41308594	-81.12304688	+160.42236328	+5396	+15.76318359	+1.19531250	-6.27099609	+52.60253906	-47.04345703	-90.90087891	+3040
+1458240850.88060000	+16.36962891	+1.99951172	-2.50488281	+68.75244141	-61.41357422	-154.86328125	+4624	+16.15429688	+4.83398438	-2.48730469	-152.53417969	-81.07910156	+159.56542969	+5416	+15.78076172	+1.20410156	-6.24023438	+52.71240234	-47.02148438	-91.01074219	+3028
+1458240850.88480000	+16.37402344	+2.01269531	-2.49169922	+68.99414063	-61.41357422	-155.03906250	+4636	+16.16308594	+4.84716797	-2.46972656	-151.98486328	-81.05712891	+159.06005859	+5428	+15.78955078	+1.21289063	-6.22265625	+52.80029297	-47.02148438	-91.09863281	+3024
+1458240850.88899990	+16.38281250	+2.03027344	-2.47412109	+69.30175781	-61.43554688	-155.23681641	+4648	+16.17187500	+4.86035156	-2.45654297	-151.43554688	-81.03515625	+158.55468750	+5440	+15.79394531	+1.21728516	-6.20507813	+52.88818359	-46.99951172	-91.18652344	+3024
+1458240850.89310000	+16.38720703	+2.04785156	-2.45214844	+69.60937500	-61.45751953	-155.45654297	+4660	+16.18066406	+4.86914063	-2.43457031	-150.90820313	-80.96923828	+158.07128906	+5452	+15.80273438	+1.22607422	-6.18310547	+53.02001953	-46.97753906	-91.29638672	+3028
+1458240850.89730000	+16.39599609	+2.06542969	-2.43457031	+69.96093750	-61.50146484	-155.69824219	+4672	+16.18945313	+4.87792969	-2.41259766	-150.35888672	-80.92529297	+157.54394531	+5464	+15.80712891	+1.23046875	-6.15673828	+53.17382813	-46.97753906	-91.45019531	+3036
+1458240850.90150000	+16.40039063	+2.08740234	-2.40820313	+70.33447266	-61.52343750	-155.98388672	+4680	+16.20263672	+4.88671875	-2.39501953	-149.80957031	-80.88134766	+156.99462891	+5472	+15.81591797	+1.23486328	-6.13037109	+53.30566406	-46.97753906	-91.60400391	+3052
+1458240850.90980010	+16.41796875	+2.12255859	-2.36425781	+71.08154297	-61.58935547	-156.53320313	+4692	+16.22460938	+4.90869141	-2.35986328	-148.51318359	-80.79345703	+155.80810547	+5496	+15.83349609	+1.24365234	-6.08203125	+53.54736328	-46.99951172	-91.86767578	+3088
+1458240850.91400000	+16.42236328	+2.14013672	-2.34667969	+71.47705078	-61.63330078	-156.79687500	+4696	+16.23339844	+4.91748047	-2.34667969	-147.85400391	-80.79345703	+155.19287109	+5504	+15.84228516	+1.24804688	-6.06445313	+53.65722656	-46.99951172	-91.99951172	+3108
+1458240850.92230010	+16.43554688	+2.17089844	-2.31152344	+72.11425781	-61.63330078	-157.23632813	+4700	+16.24218750	+4.93505859	-2.32470703	-146.46972656	-80.77148438	+153.91845703	+5524	+15.85546875	+1.26123047	-6.04248047	+53.76708984	-46.97753906	-91.97753906	+3152
+1458240850.92650010	+16.43994141	+2.18408203	-2.30273438	+72.35595703	-61.61132813	-157.41210938	+4700	+16.24658203	+4.93505859	-2.32031250	-145.74462891	-80.81542969	+153.23730469	+5528	+15.85986328	+1.26562500	-6.03808594	+53.72314453	-46.97753906	-91.84570313	+3172
+1458240850.93059990	+16.44433594	+2.19287109	-2.29833984	+72.57568359	-61.58935547	-157.54394531	+4696	+16.25097656	+4.93945313	-2.32031250	-144.99755859	-80.85937500	+152.55615234	+5536	+15.86425781	+1.27441406	-6.03808594	+53.63525391	-46.97753906	-91.66992188	+3192
+1458240850.93479990	+16.44433594	+2.19726563	-2.29394531	+72.75146484	-61.54541016	-157.65380859	+4696	+16.25097656	+4.93945313	-2.32031250	-144.31640625	-80.90332031	+151.91894531	+5544	+15.86425781	+1.27880859	-6.04248047	+53.52539063	-46.97753906	-91.42822266	+3208
+1458240850.93890000	+16.44873047	+2.19726563	-2.29394531	+72.90527344	-61.50146484	-157.71972656	+4692	+16.25097656	+4.93505859	-2.32470703	-143.50341797	-80.96923828	+151.14990234	+5552	+15.86425781	+1.27880859	-6.05126953	+53.34960938	-46.99951172	-91.16455078	+3228
+1458240850.94730000	+16.45312500	+2.19726563	-2.30712891	+73.05908203	-61.34765625	-157.78564453	+4692	+16.24658203	+4.92626953	-2.34228516	-141.81152344	-81.12304688	+149.54589844	+5572	+15.87304688	+1.28320313	-6.08642578	+52.93212891	-47.02148438	-90.50537109	+3252
+1458240850.95140000	+16.45751953	+2.19287109	-2.32031250	+73.05908203	-61.25976563	-157.76367188	+4696	+16.24658203	+4.92187500	-2.35107422	-140.95458984	-81.18896484	+148.75488281	+5580	+15.87304688	+1.28759766	-6.10839844	+52.66845703	-46.99951172	-90.10986328	+3256
+1458240850.95560000	+16.45751953	+2.17968750	-2.33349609	+73.05908203	-61.12792969	-157.71972656	+4700	+16.24218750	+4.91748047	-2.35986328	-140.14160156	-81.25488281	+148.00781250	+5588	+15.87304688	+1.28759766	-6.13476563	+52.36083984	-46.99951172	-89.62646484	+3260
+1458240850.95980000	+16.45751953	+2.17089844	-2.35107422	+73.01513672	-60.99609375	-157.67578125	+4708	+16.23779297	+4.90869141	-2.36425781	-139.30664063	-81.32080078	+147.21679688	+5596	+15.87304688	+1.28759766	-6.16113281	+52.05322266	-46.97753906	-89.16503906	+3260
+1458240850.96390010	+16.45751953	+2.15771484	-2.36865234	+72.97119141	-60.88623047	-157.63183594	+4716	+16.23339844	+4.90429688	-2.37304688	-138.42773438	-81.38671875	+146.40380859	+5604	+15.86865234	+1.28759766	-6.18310547	+51.76757813	-46.97753906	-88.72558594	+3256
+1458240850.96810010	+16.45751953	+2.14453125	-2.39062500	+72.92724609	-60.73242188	-157.60986328	+4724	+16.22900391	+4.89550781	-2.38183594	-137.59277344	-81.43066406	+145.61279297	+5612	+15.86865234	+1.28759766	-6.20507813	+51.48193359	-47.02148438	-88.30810547	+3244
+1458240850.97230010	+16.45751953	+2.13134766	-2.40820313	+72.92724609	-60.62255859	-157.58789063	+4736	+16.22900391	+4.88671875	-2.38623047	-136.77978516	-81.45263672	+144.84375000	+5620	+15.86865234	+1.28320313	-6.21386719	+51.28417969	-47.06542969	-88.04443359	+3232
+1458240850.98060010	+16.45751953	+2.10937500	-2.43457031	+73.03710938	-60.40283203	-157.69775391	+4756	+16.22460938	+4.87792969	-2.38183594	-135.52734375	-81.45263672	+143.67919922	+5628	+15.87304688	+1.27441406	-6.23144531	+51.06445313	-47.10937500	-87.69287109	+3200
+1458240850.98480010	+16.45751953	+2.10498047	-2.44335938	+73.14697266	-60.29296875	-157.78564453	+4768	+16.22900391	+4.87792969	-2.37744141	-134.91210938	-81.43066406	+143.12988281	+5636	+15.88183594	+1.27441406	-6.23144531	+51.04248047	-47.13134766	-87.62695313	+3184
+1458240850.98889990	+16.45751953	+2.10058594	-2.44775391	+73.30078125	-60.20507813	-157.93945313	+4776	+16.22900391	+4.88232422	-2.36865234	-134.40673828	-81.40869141	+142.69042969	+5640	+15.88623047	+1.28320313	-6.23144531	+51.08642578	-47.10937500	-87.58300781	+3168
+1458240850.99309990	+16.45751953	+2.10058594	-2.44335938	+73.49853516	-60.16113281	-158.11523438	+4784	+16.22900391	+4.88232422	-2.35986328	-134.01123047	-81.36474609	+142.33886719	+5648	+15.88623047	+1.28320313	-6.22265625	+51.15234375	-47.10937500	-87.64892578	+3156
+1458240850.99729990	+16.45751953	+2.10498047	-2.43896484	+73.78417969	-60.11718750	-158.35693359	+4792	+16.23339844	+4.88671875	-2.34667969	-133.63769531	-81.34277344	+142.00927734	+5656	+15.88623047	+1.28320313	-6.20947266	+51.28417969	-47.13134766	-87.75878906	+3148
+1458240851.00560000	+16.45751953	+2.12255859	-2.41259766	+74.39941406	-60.09521484	-158.88427734	+4812	+16.24218750	+4.89550781	-2.32470703	-133.11035156	-81.25488281	+141.54785156	+5672	+15.89062500	+1.28759766	-6.18310547	+51.56982422	-47.15332031	-88.02246094	+3144
+1458240851.01390000	+16.46191406	+2.14892578	-2.38183594	+75.10253906	-60.11718750	-159.45556641	+4828	+16.25537109	+4.90869141	-2.29394531	-132.84667969	-81.16699219	+141.32812500	+5684	+15.89941406	+1.28759766	-6.14794922	+51.92138672	-47.17529297	-88.43994141	+3148
+1458240851.01810000	+16.46191406	+2.15771484	-2.36425781	+75.38818359	-60.11718750	-159.69726563	+4836	+16.25976563	+4.91308594	-2.28076172	-132.73681641	-81.16699219	+141.28417969	+5692	+15.90380859	+1.28759766	-6.13916016	+52.05322266	-47.17529297	-88.57177734	+3156
+1458240851.02220010	+16.46191406	+2.17089844	-2.35107422	+75.67382813	-60.13916016	-159.93896484	+4840	+16.26416016	+4.91748047	-2.27197266	-132.67089844	-81.14501953	+141.24023438	+5700	+15.90380859	+1.29199219	-6.13037109	+52.18505859	-47.15332031	-88.70361328	+3164
+1458240851.02640010	+16.46630859	+2.18408203	-2.33349609	+75.98144531	-60.16113281	-160.20263672	+4848	+16.26855469	+4.92626953	-2.25878906	-132.53906250	-81.16699219	+141.15234375	+5708	+15.90820313	+1.29199219	-6.12158203	+52.31689453	-47.15332031	-88.83544922	+3172
+1458240851.03469990	+16.46630859	+2.20166016	-2.30712891	+76.44287109	-60.20507813	-160.57617188	+4852	+16.27294922	+4.93505859	-2.25000000	-132.31933594	-81.21093750	+140.99853516	+5720	+15.90820313	+1.30078125	-6.09521484	+52.64648438	-47.13134766	-89.12109375	+3200
+1458240851.03889990	+16.46630859	+2.21044922	-2.29394531	+76.66259766	-60.22705078	-160.77392578	+4852	+16.27734375	+4.93505859	-2.24121094	-132.31933594	-81.27685547	+140.99853516	+5724	+15.90820313	+1.29638672	-6.08642578	+52.77832031	-47.10937500	-89.27490234	+3216
+1458240851.04310010	+16.46630859	+2.21484375	-2.28515625	+76.81640625	-60.24902344	-160.90576172	+4852	+16.27734375	+4.93945313	-2.24121094	-132.27539063	-81.32080078	+140.99853516	+5732	+15.90820313	+1.29638672	-6.07763672	+52.88818359	-47.10937500	-89.36279297	+3232
+1458240851.04720000	+16.46630859	+2.21923828	-2.28076172	+76.92626953	-60.27099609	-161.01562500	+4852	+16.28173828	+4.93945313	-2.23681641	-132.29736328	-81.40869141	+141.06445313	+5736	+15.91259766	+1.29638672	-6.07324219	+52.95410156	-47.08740234	-89.40673828	+3248
+1458240851.05559990	+16.46630859	+2.22363281	-2.27197266	+77.05810547	-60.29296875	-161.12548828	+4848	+16.27734375	+4.93505859	-2.24121094	-132.31933594	-81.65039063	+141.17431641	+5744	+15.91259766	+1.29638672	-6.07324219	+52.97607422	-47.06542969	-89.36279297	+3276
+1458240851.05970000	+16.46630859	+2.21923828	-2.27197266	+77.05810547	-60.31494141	-161.14746094	+4844	+16.27294922	+4.93505859	-2.24560547	-132.29736328	-81.80419922	+141.19628906	+5748	+15.91259766	+1.29638672	-6.08203125	+52.93212891	-47.04345703	-89.25292969	+3288
+1458240851.06810000	+16.46191406	+2.21484375	-2.27636719	+76.99218750	-60.33691406	-161.10351563	+4840	+16.25976563	+4.92187500	-2.26757813	-132.53906250	-82.24365234	+141.56982422	+5756	+15.90820313	+1.29199219	-6.09521484	+52.75634766	-47.02148438	-88.96728516	+3308
+1458240851.07220010	+16.46191406	+2.21044922	-2.27636719	+76.92626953	-60.33691406	-161.05957031	+4840	+16.25537109	+4.91748047	-2.28076172	-132.86865234	-82.50732422	+141.92138672	+5764	+15.90820313	+1.28759766	-6.10839844	+52.64648438	-47.02148438	-88.81347656	+3312
+1458240851.08060000	+16.45751953	+2.20166016	-2.28515625	+76.77246094	-60.35888672	-160.97167969	+4840	+16.24218750	+4.89550781	-2.30273438	-134.42871094	-83.14453125	+143.61328125	+5772	+15.90820313	+1.27880859	-6.13476563	+52.33886719	-47.02148438	-88.35205078	+3316
+1458240851.08470010	+16.45751953	+2.20166016	-2.28955078	+76.70654297	-60.38085938	-160.90576172	+4840	+16.23779297	+4.89550781	-2.31591797	-135.41748047	-83.51806641	+144.68994141	+5776	+15.90820313	+1.27001953	-6.15234375	+52.16308594	-47.02148438	-88.06640625	+3312
+1458240851.09299990	+16.45751953	+2.18847656	-2.29394531	+76.48681641	-60.40283203	-160.75195313	+4840	+16.22460938	+4.89111328	-2.34667969	-139.65820313	-84.50683594	+149.12841797	+5780	+15.89941406	+1.26123047	-6.19628906	+51.72363281	-46.95556641	-87.29736328	+3288
+1458240851.09719990	+16.45751953	+2.18408203	-2.30273438	+76.35498047	-60.44677734	-160.62011719	+4840	+16.22021484	+4.89550781	-2.36425781	-142.53662109	-85.01220703	+152.09472656	+5784	+15.89501953	+1.24804688	-6.21386719	+51.56982422	-46.91162109	-87.03369141	+3272
+1458240851.10139990	+16.45751953	+2.17968750	-2.30712891	+76.20117188	-60.49072266	-160.48828125	+4840	+16.22460938	+4.90429688	-2.36425781	-147.04101563	-85.34179688	+156.70898438	+5788	+15.89062500	+1.23925781	-6.21826172	+51.52587891	-46.84570313	-86.90185547	+3252
+1458240851.10550000	+16.45312500	+2.15771484	-2.32470703	+75.54199219	-60.66650391	-159.91699219	+4848	+16.22900391	+4.89990234	-2.36865234	-153.94042969	-85.86914063	+163.60839844	+5788	+15.88183594	+1.22607422	-6.21386719	+51.52587891	-46.82373047	-86.90185547	+3232
+1458240851.10970000	+16.45312500	+2.13574219	-2.34228516	+74.90478516	-60.86425781	-159.32373047	+4852	+16.23779297	+4.91748047	-2.37304688	-161.76269531	-86.24267578	+171.49658203	+5788	+15.88623047	+1.21728516	-6.20947266	+51.65771484	-46.77978516	-86.98974609	+3216
+1458240851.11389990	+16.45312500	+2.12255859	-2.35107422	+74.31152344	-61.10595703	-158.73046875	+4856	+16.25097656	+4.93505859	-2.36425781	-172.02392578	-86.41845703	-178.15429688	+5788	+15.88183594	+1.21289063	-6.20068359	+51.81152344	-46.69189453	-87.12158203	+3200
+1458240851.12220000	+16.46191406	+2.06103516	-2.39062500	+70.72998047	-62.64404297	-155.06103516	+4864	+16.26416016	+4.97021484	-2.38623047	+160.20263672	-86.68212891	-150.27099609	+5792	+15.87744141	+1.19531250	-6.18310547	+52.14111328	-46.53808594	-87.40722656	+3176
+1458240851.12640000	+16.46630859	+2.04785156	-2.39062500	+69.52148438	-63.23730469	-153.76464844	+4860	+16.27734375	+5.00097656	-2.38183594	+146.90917969	-86.35253906	-136.86767578	+5792	+15.87304688	+1.18652344	-6.17431641	+52.31689453	-46.42822266	-87.56103516	+3172
+1458240851.13050010	+16.47509766	+2.04345703	-2.37744141	+67.34619141	-64.33593750	-151.32568359	+4852	+16.28173828	+5.01416016	-2.39062500	+133.72558594	-85.86914063	-123.70605469	+5792	+15.86425781	+1.17773438	-6.16113281	+52.51464844	-46.34033203	-87.73681641	+3172
+1458240851.13470010	+16.47949219	+2.03906250	-2.36425781	+66.04980469	-64.92919922	-149.87548828	+4844	+16.29492188	+5.03613281	-2.39941406	+124.05761719	-85.16601563	-114.06005859	+5792	+15.85546875	+1.16455078	-6.14355469	+52.71240234	-46.23046875	-87.95654297	+3176
+1458240851.13890000	+16.49267578	+2.03906250	-2.35107422	+64.73144531	-65.61035156	-148.44726563	+4832	+16.31250000	+5.05371094	-2.39941406	+117.42187500	-84.28710938	-107.40234375	+5792	+15.85107422	+1.15136719	-6.12597656	+52.91015625	-46.16455078	-88.17626953	+3184
+1458240851.14299990	+16.50146484	+2.03466797	-2.34228516	+63.14941406	-66.18164063	-146.71142578	+4816	+16.31689453	+5.06689453	-2.41259766	+110.91796875	-83.29833984	-100.94238281	+5792	+15.84667969	+1.13818359	-6.11279297	+53.12988281	-46.05468750	-88.39599609	+3196
+1458240851.14720010	+16.51464844	+2.01269531	-2.34228516	+61.21582031	-66.77490234	-144.75585938	+4800	+16.33007813	+5.09326172	-2.42578125	+106.56738281	-82.19970703	-96.63574219	+5788	+15.84228516	+1.12500000	-6.09960938	+53.30566406	-45.96679688	-88.52783203	+3208
+1458240851.15549990	+16.53222656	+1.96875000	-2.33789063	+56.71142578	-67.98339844	-140.22949219	+4764	+16.33886719	+5.14160156	-2.47412109	+99.90966797	-79.71679688	-90.02197266	+5792	+15.82470703	+1.09423828	-6.09960938	+53.50341797	-45.74707031	-88.59375000	+3232
+1458240851.15969990	+16.53662109	+1.93359375	-2.34228516	+53.94287109	-68.51074219	-137.50488281	+4752	+16.33447266	+5.15478516	-2.50488281	+97.36083984	-78.37646484	-87.56103516	+5796	+15.81152344	+1.08105469	-6.10400391	+53.48144531	-45.63720703	-88.43994141	+3248
+1458240851.16380000	+16.54980469	+1.89843750	-2.35986328	+50.88867188	-68.99414063	-134.47265625	+4740	+16.33886719	+5.16357422	-2.53564453	+95.44921875	-77.01416016	-85.75927734	+5796	+15.80273438	+1.06347656	-6.11279297	+53.39355469	-45.57128906	-88.28613281	+3264
+1458240851.16800000	+16.54980469	+1.86767578	-2.38183594	+47.57080078	-69.36767578	-131.19873047	+4728	+16.33447266	+5.17236328	-2.57080078	+93.71337891	-75.60791016	-84.11132813	+5800	+15.78955078	+1.04589844	-6.13037109	+53.23974609	-45.50537109	-88.02246094	+3276
+1458240851.17220000	+16.55419922	+1.81494141	-2.40820313	+44.05517578	-69.67529297	-127.81494141	+4720	+16.33007813	+5.17675781	-2.59716797	+92.37304688	-74.17968750	-82.92480469	+5800	+15.78076172	+1.02832031	-6.14794922	+53.06396484	-45.43945313	-87.71484375	+3288
+1458240851.17630000	+16.56298828	+1.76660156	-2.43017578	+40.53955078	-69.91699219	-124.40917969	+4712	+16.33447266	+5.17236328	-2.64550781	+90.96679688	-72.70751953	-81.69433594	+5804	+15.77197266	+1.01074219	-6.16552734	+52.86621094	-45.39550781	-87.40722656	+3292
+1458240851.18470000	+16.56298828	+1.66992188	-2.49609375	+33.06884766	-69.96093750	-117.24609375	+4704	+16.31250000	+5.18554688	-2.75537109	+88.39599609	-69.71923828	-79.32128906	+5816	+15.75439453	+0.97558594	-6.23144531	+52.27294922	-45.21972656	-86.48437500	+3292
+1458240851.18880010	+16.56298828	+1.62597656	-2.53125000	+29.64111328	-69.85107422	-113.90625000	+4700	+16.30371094	+5.18115234	-2.80810547	+87.31933594	-68.26904297	-78.42041016	+5820	+15.74121094	+0.95800781	-6.26220703	+51.98730469	-45.13183594	-86.02294922	+3284
+1458240851.19300010	+16.55859375	+1.58203125	-2.56640625	+26.23535156	-69.63134766	-110.58837891	+4704	+16.29052734	+5.18994141	-2.85644531	+86.59423828	-66.86279297	-77.71728516	+5828	+15.72363281	+0.93603516	-6.29296875	+51.61376953	-45.00000000	-85.51757813	+3272
+1458240851.19720010	+16.55419922	+1.53808594	-2.60156250	+23.11523438	-69.34570313	-107.55615234	+4704	+16.27734375	+5.18115234	-2.90917969	+85.69335938	-65.50048828	-76.97021484	+5832	+15.71044922	+0.91845703	-6.31933594	+51.30615234	-44.89013672	-85.10009766	+3260
+1458240851.20129990	+16.55859375	+1.50292969	-2.63232422	+20.39062500	-69.01611328	-104.89746094	+4704	+16.27734375	+5.16796875	-2.97070313	+84.68261719	-64.13818359	-76.11328125	+5844	+15.69726563	+0.90087891	-6.34130859	+51.06445313	-44.78027344	-84.70458984	+3240
+1458240851.20549990	+16.55419922	+1.46337891	-2.67187500	+17.75390625	-68.59863281	-102.30468750	+4708	+16.26855469	+5.16796875	-3.02783203	+84.04541016	-62.86376953	-75.52001953	+5848	+15.68847656	+0.87451172	-6.35888672	+50.77880859	-44.62646484	-84.37500000	+3220
+1458240851.20970010	+16.55419922	+1.43261719	-2.70263672	+15.53466797	-68.13720703	-100.12939453	+4712	+16.26416016	+5.17236328	-3.08496094	+83.38623047	-61.61132813	-74.90478516	+5856	+15.68408203	+0.85253906	-6.37646484	+50.58105469	-44.47265625	-84.13330078	+3192
+1458240851.21799990	+16.56298828	+1.38427734	-2.75097656	+12.12890625	-67.21435547	-96.67968750	+4708	+16.26416016	+5.18554688	-3.19042969	+82.24365234	-59.30419922	-73.80615234	+5868	+15.64892578	+0.80859375	-6.41162109	+50.20751953	-43.96728516	-83.62792969	+3144
+1458240851.22219990	+16.56298828	+1.37548828	-2.77294922	+10.85449219	-66.70898438	-95.29541016	+4704	+16.25976563	+5.18994141	-3.24755859	+81.62841797	-58.22753906	-73.16894531	+5876	+15.63574219	+0.77783203	-6.42919922	+50.07568359	-43.65966797	-83.47412109	+3120
+1458240851.22630000	+16.56298828	+1.37548828	-2.79052734	+9.93164063	-66.22558594	-94.24072266	+4696	+16.25976563	+5.18994141	-3.30029297	+80.99121094	-57.21679688	-72.57568359	+5876	+15.61376953	+0.75585938	-6.43798828	+50.00976563	-43.33007813	-83.32031250	+3100
+1458240851.23050000	+16.56298828	+1.37109375	-2.79931641	+9.05273438	-65.76416016	-93.25195313	+4692	+16.26855469	+5.20312500	-3.33544922	+80.72753906	-56.35986328	-72.29003906	+5880	+15.59619141	+0.72070313	-6.44238281	+49.89990234	-42.97851563	-83.29833984	+3084
+1458240851.23880000	+16.58056641	+1.36669922	-2.81250000	+8.15185547	-64.88525391	-92.06542969	+4672	+16.29052734	+5.20751953	-3.41015625	+79.89257813	-54.68994141	-71.52099609	+5880	+15.55664063	+0.66357422	-6.44677734	+49.85595703	-42.23144531	-83.32031250	+3060
+1458240851.24300000	+16.58935547	+1.36669922	-2.82568359	+7.86621094	-64.35791016	-91.62597656	+4660	+16.30371094	+5.22070313	-3.44970703	+79.56298828	-53.94287109	-71.12548828	+5876	+15.53906250	+0.62841797	-6.45556641	+49.79003906	-41.79199219	-83.27636719	+3052
+1458240851.24710010	+16.59814453	+1.37109375	-2.83886719	+7.80029297	-63.85253906	-91.40625000	+4648	+16.31689453	+5.22509766	-3.48925781	+79.14550781	-53.19580078	-70.64208984	+5872	+15.52148438	+0.58886719	-6.46435547	+49.72412109	-41.30859375	-83.27636719	+3048
+1458240851.25130010	+16.60693359	+1.37988281	-2.84765625	+7.93212891	-63.36914063	-91.36230469	+4632	+16.32568359	+5.22509766	-3.53320313	+78.64013672	-52.51464844	-70.13671875	+5864	+15.49511719	+0.55371094	-6.46875000	+49.68017578	-40.82519531	-83.27636719	+3048
+1458240851.25550010	+16.61132813	+1.38867188	-2.86083984	+8.06396484	-62.81982422	-91.31835938	+4620	+16.33447266	+5.22949219	-3.56835938	+78.28857422	-51.89941406	-69.74121094	+5856	+15.46875000	+0.51416016	-6.48193359	+49.57031250	-40.29785156	-83.18847656	+3048
+1458240851.25959990	+16.62011719	+1.37988281	-2.87402344	+8.23974609	-62.29248047	-91.36230469	+4604	+16.34326172	+5.21630859	-3.60351563	+77.78320313	-51.28417969	-69.27978516	+5852	+15.43798828	+0.47900391	-6.49511719	+49.43847656	-39.77050781	-83.05664063	+3052
+1458240851.26799990	+16.63769531	+1.37109375	-2.92236328	+8.83300781	-61.12792969	-91.71386719	+4576	+16.37402344	+5.18554688	-3.70019531	+76.61865234	-50.14160156	-68.18115234	+5836	+15.38964844	+0.40429688	-6.51708984	+49.15283203	-38.80371094	-82.79296875	+3064
+1458240851.27210000	+16.65087891	+1.35351563	-2.94433594	+9.16259766	-60.51269531	-91.97753906	+4564	+16.38720703	+5.15917969	-3.74414063	+76.02539063	-49.59228516	-67.63183594	+5832	+15.35888672	+0.36474609	-6.53027344	+48.95507813	-38.29833984	-82.57324219	+3072
+1458240851.27630000	+16.65966797	+1.33593750	-2.97949219	+9.53613281	-59.85351563	-92.32910156	+4552	+16.39599609	+5.13281250	-3.81005859	+75.25634766	-49.04296875	-66.90673828	+5828	+15.33691406	+0.32080078	-6.54345703	+48.71337891	-37.83691406	-82.39746094	+3076
+1458240851.28049990	+16.66845703	+1.32275391	-3.02783203	+9.93164063	-59.10644531	-92.63671875	+4544	+16.40039063	+5.11083984	-3.88037109	+74.53125000	-48.49365234	-66.15966797	+5820	+15.31494141	+0.28564453	-6.56982422	+48.44970703	-37.30957031	-82.00195313	+3080
+1458240851.28460000	+16.67724609	+1.29199219	-3.07617188	+10.26123047	-58.31542969	-92.96630859	+4536	+16.40917969	+5.07128906	-3.95507813	+73.69628906	-47.92236328	-65.36865234	+5816	+15.28417969	+0.24609375	-6.59619141	+48.12011719	-36.78222656	-81.58447266	+3080
+1458240851.28880000	+16.68164063	+1.25683594	-3.13769531	+10.63476563	-57.45849609	-93.33984375	+4532	+16.40917969	+5.02294922	-4.04296875	+72.70751953	-47.32910156	-64.42382813	+5812	+15.25781250	+0.20214844	-6.61816406	+47.79052734	-36.29882813	-81.18896484	+3076
+1458240851.29300000	+16.68164063	+1.22607422	-3.19042969	+11.00830078	-56.66748047	-93.69140625	+4528	+16.40917969	+4.97900391	-4.12646484	+71.85058594	-46.82373047	-63.63281250	+5808	+15.23144531	+0.16259766	-6.64453125	+47.48291016	-35.81542969	-80.74951172	+3072
+1458240851.30130000	+16.69482422	+1.13818359	-3.31347656	+11.64550781	-54.99755859	-94.41650391	+4528	+16.40917969	+4.87792969	-4.30664063	+69.91699219	-45.74707031	-61.80908203	+5804	+15.17431641	+0.08349609	-6.69287109	+46.80175781	-34.89257813	-79.82666016	+3048
+1458240851.30960010	+16.70361328	+1.05468750	-3.44091797	+12.32666016	-53.34960938	-95.11962891	+4528	+16.41357422	+4.78125000	-4.49121094	+68.07128906	-44.78027344	-60.09521484	+5796	+15.12597656	+0.00000000	-6.73681641	+46.16455078	-34.01367188	-78.96972656	+3012
+1458240851.31380010	+16.69921875	+1.01074219	-3.51123047	+12.65625000	-52.42675781	-95.49316406	+4532	+16.40478516	+4.73291016	-4.58789063	+67.10449219	-44.29687500	-59.15039063	+5792	+15.09521484	-0.04394531	-6.75878906	+45.87890625	-33.50830078	-78.55224609	+2988
+1458240851.32209990	+16.69921875	+0.92724609	-3.63867188	+13.40332031	-50.80078125	-96.17431641	+4532	+16.40039063	+4.62744141	-4.75488281	+65.34667969	-43.43994141	-57.56835938	+5776	+15.03808594	-0.13183594	-6.79394531	+45.35156250	-32.60742188	-77.80517578	+2936
+1458240851.32629990	+16.69482422	+0.88330078	-3.70019531	+13.75488281	-49.98779297	-96.50390625	+4532	+16.39599609	+4.57470703	-4.84277344	+64.42382813	-43.00048828	-56.71142578	+5764	+15.00292969	-0.18017578	-6.82031250	+45.08789063	-32.08007813	-77.38769531	+2912
+1458240851.33460000	+16.68603516	+0.81298828	-3.78369141	+14.63378906	-48.69140625	-97.20703125	+4524	+16.39160156	+4.48242188	-4.97900391	+62.92968750	-42.40722656	-55.39306641	+5736	+14.93701172	-0.28125000	-6.84228516	+44.71435547	-31.17919922	-76.92626953	+2856
+1458240851.34290000	+16.67724609	+0.75146484	-3.84960938	+15.64453125	-47.50488281	-97.91015625	+4504	+16.39160156	+4.39892578	-5.08007813	+61.58935547	-41.96777344	-54.22851563	+5692	+14.86230469	-0.38671875	-6.85986328	+44.45068359	-30.19042969	-76.57470703	+2804
+1458240851.34710000	+16.66845703	+0.72509766	-3.87158203	+16.21582031	-46.95556641	-98.28369141	+4492	+16.39160156	+4.35498047	-5.12402344	+60.95214844	-41.79199219	-53.72314453	+5668	+14.82714844	-0.45263672	-6.86425781	+44.31884766	-29.66308594	-76.46484375	+2784
+1458240851.35130000	+16.65966797	+0.69433594	-3.89355469	+16.80908203	-46.38427734	-98.67919922	+4476	+16.38720703	+4.30224609	-5.15917969	+60.31494141	-41.59423828	-53.21777344	+5644	+14.78320313	-0.51416016	-6.86865234	+44.20898438	-29.11376953	-76.33300781	+2768
+1458240851.35960010	+16.63330078	+0.65039063	-3.92431641	+18.14941406	-45.43945313	-99.36035156	+4436	+16.38281250	+4.21435547	-5.22070313	+59.15039063	-41.37451172	-52.18505859	+5584	+14.69970703	-0.64160156	-6.88183594	+43.98925781	-28.05908203	-76.06933594	+2744
+1458240851.36380000	+16.61572266	+0.61962891	-3.93310547	+18.85253906	-44.95605469	-99.77783203	+4416	+16.37402344	+4.16601563	-5.25146484	+58.51318359	-41.26464844	-51.61376953	+5552	+14.65576172	-0.70312500	-6.87744141	+43.87939453	-27.53173828	-75.95947266	+2736
+1458240851.37210010	+16.58935547	+0.57568359	-3.93750000	+20.47851563	-44.16503906	-100.52490234	+4376	+16.36523438	+4.06054688	-5.29980469	+57.28271484	-41.17675781	-50.53710938	+5488	+14.56787109	-0.83056641	-6.88183594	+43.61572266	-26.49902344	-75.62988281	+2732
+1458240851.38039990	+16.56298828	+0.52734375	-3.96826172	+22.25830078	-43.19824219	-101.27197266	+4348	+16.34326172	+3.94628906	-5.34375000	+55.96435547	-41.06689453	-49.30664063	+5424	+14.47998047	-0.96240234	-6.87304688	+43.33007813	-25.51025391	-75.23437500	+2732
+1458240851.38459990	+16.54541016	+0.48339844	-3.98583984	+23.07128906	-42.67089844	-101.60156250	+4340	+16.33007813	+3.87597656	-5.37011719	+55.21728516	-40.97900391	-48.58154297	+5392	+14.43603516	-1.03271484	-6.87304688	+43.13232422	-25.02685547	-74.94873047	+2736
+1458240851.39290000	+16.49707031	+0.41748047	-4.03857422	+24.87304688	-41.52832031	-102.19482422	+4324	+16.29492188	+3.73974609	-5.44042969	+53.59130859	-40.80322266	-46.93359375	+5332	+14.34814453	-1.16455078	-6.87744141	+42.73681641	-24.06005859	-74.24560547	+2744
+1458240851.40120010	+16.45312500	+0.30761719	-4.11328125	+26.47705078	-40.27587891	-102.67822266	+4316	+16.24218750	+3.57275391	-5.51513672	+51.72363281	-40.62744141	-45.08789063	+5276	+14.25146484	-1.30078125	-6.87304688	+42.18750000	-23.20312500	-73.43261719	+2752
+1458240851.40540000	+16.43115234	+0.26367188	-4.15283203	+27.35595703	-39.66064453	-102.85400391	+4308	+16.22021484	+3.49804688	-5.55029297	+50.82275391	-40.56152344	-44.09912109	+5244	+14.21191406	-1.35351563	-6.87304688	+41.98974609	-22.85156250	-72.97119141	+2748
+1458240851.41370010	+16.38281250	+0.14941406	-4.24951172	+28.89404297	-38.32031250	-103.09570313	+4292	+16.15869141	+3.31787109	-5.62939453	+48.84521484	-40.36376953	-42.14355469	+5188	+14.12402344	-1.49853516	-6.86865234	+41.46240234	-22.08251953	-72.09228516	+2740
+1458240851.42210010	+16.32128906	+0.03955078	-4.35498047	+30.32226563	-36.95800781	-103.18359375	+4268	+16.10156250	+3.14648438	-5.69970703	+46.91162109	-40.27587891	-40.10009766	+5124	+14.04052734	-1.62597656	-6.86425781	+41.00097656	-21.35742188	-71.12548828	+2720
+1458240851.42619990	+16.28173828	-0.02197266	-4.40771484	+30.93750000	-36.27685547	-103.13964844	+4256	+16.05761719	+3.05419922	-5.73925781	+45.87890625	-40.16601563	-39.02343750	+5092	+13.99218750	-1.69189453	-6.86425781	+40.78125000	-20.98388672	-70.64208984	+2704
+1458240851.43460010	+16.21142578	-0.13623047	-4.49121094	+32.27783203	-35.13427734	-103.11767578	+4224	+15.99169922	+2.87402344	-5.77441406	+44.01123047	-40.25390625	-37.08984375	+5020	+13.89550781	-1.82812500	-6.85107422	+40.42968750	-20.32470703	-69.80712891	+2672
+1458240851.44289990	+16.14111328	-0.24609375	-4.55273438	+33.46435547	-34.10156250	-103.00781250	+4184	+15.92138672	+2.69384766	-5.79638672	+42.12158203	-40.40771484	-35.24414063	+4940	+13.80322266	-1.96875000	-6.82910156	+40.16601563	-19.68750000	-69.10400391	+2628
+1458240851.44709990	+16.10595703	-0.29443359	-4.58349609	+34.05761719	-33.59619141	-102.94189453	+4160	+15.89062500	+2.60595703	-5.79638672	+41.24267578	-40.53955078	-34.36523438	+4896	+13.75927734	-2.04785156	-6.81591797	+40.03417969	-19.33593750	-68.81835938	+2608
+1458240851.45540000	+16.02246094	-0.39550781	-4.61425781	+35.13427734	-32.73925781	-102.78808594	+4108	+15.81591797	+2.43457031	-5.77441406	+39.52880859	-40.86914063	-32.67333984	+4800	+13.64941406	-2.18847656	-6.79394531	+39.96826172	-18.52294922	-68.18115234	+2568
+1458240851.46370010	+15.93896484	-0.47460938	-4.62304688	+36.25488281	-32.01416016	-102.59033203	+4052	+15.73681641	+2.25878906	-5.72607422	+37.81494141	-41.28662109	-31.00341797	+4704	+13.53076172	-2.35107422	-6.76757813	+39.83642578	-17.64404297	-67.65380859	+2536
+1458240851.47199990	+15.85546875	-0.54931641	-4.61425781	+37.33154297	-31.33300781	-102.34863281	+4000	+15.67089844	+2.09179688	-5.66894531	+36.12304688	-41.74804688	-29.37744141	+4608	+13.41210938	-2.50927734	-6.73242188	+39.79248047	-16.78710938	-67.17041016	+2512
+1458240851.47620010	+15.81591797	-0.58886719	-4.60107422	+37.85888672	-31.04736328	-102.28271484	+3976	+15.63134766	+2.00830078	-5.62500000	+35.26611328	-42.03369141	-28.58642578	+4560	+13.35058594	-2.58837891	-6.70605469	+39.81445313	-16.34765625	-66.99462891	+2504
+1458240851.48449990	+15.73242188	-0.66357422	-4.59228516	+38.78173828	-30.32226563	-101.90917969	+3932	+15.56103516	+1.83691406	-5.55468750	+33.46435547	-42.40722656	-26.91650391	+4464	+13.22314453	-2.74658203	-6.67529297	+39.79248047	-15.38085938	-66.35742188	+2496
+1458240851.48869990	+15.68408203	-0.70312500	-4.58349609	+39.22119141	-29.97070313	-101.73339844	+3912	+15.52148438	+1.74902344	-5.51513672	+32.49755859	-42.62695313	-26.08154297	+4416	+13.15722656	-2.82568359	-6.65332031	+39.79248047	-14.87548828	-66.07177734	+2496
+1458240851.49289990	+15.64013672	-0.73828125	-4.57910156	+39.63867188	-29.59716797	-101.49169922	+3892	+15.47753906	+1.66113281	-5.48437500	+31.55273438	-42.75878906	-25.20263672	+4368	+13.09130859	-2.89599609	-6.63134766	+39.83642578	-14.41406250	-65.67626953	+2496
+1458240851.49700000	+15.59179688	-0.78222656	-4.57910156	+40.01220703	-29.22363281	-101.22802734	+3876	+15.43798828	+1.57324219	-5.45361328	+30.52001953	-42.86865234	-24.30175781	+4320	+13.02539063	-2.97509766	-6.61376953	+39.81445313	-13.93066406	-65.32470703	+2500
+1458240851.50539990	+15.49951172	-0.87451172	-4.57470703	+40.64941406	-28.49853516	-100.70068359	+3844	+15.35888672	+1.38867188	-5.38330078	+28.34472656	-43.13232422	-22.47802734	+4232	+12.90234375	-3.12451172	-6.55664063	+39.83642578	-13.09570313	-64.64355469	+2508
+1458240851.50950000	+15.45117188	-0.93164063	-4.57470703	+40.89111328	-28.08105469	-100.39306641	+3828	+15.31933594	+1.28759766	-5.35253906	+27.18017578	-43.22021484	-21.55517578	+4188	+12.84082031	-3.19921875	-6.53027344	+39.81445313	-12.67822266	-64.24804688	+2508
+1458240851.51370000	+15.39843750	-0.98876953	-4.58349609	+41.06689453	-27.68554688	-100.06347656	+3816	+15.27539063	+1.18212891	-5.32177734	+25.97167969	-43.28613281	-20.61035156	+4144	+12.78369141	-3.27832031	-6.49511719	+39.83642578	-12.30468750	-63.91845703	+2512
+1458240851.51790000	+15.35009766	-1.04150391	-4.59667969	+41.24267578	-27.22412109	-99.64599609	+3804	+15.23144531	+1.08544922	-5.29541016	+24.74121094	-43.35205078	-19.64355469	+4096	+12.72656250	-3.33984375	-6.46435547	+39.90234375	-11.95312500	-63.47900391	+2512
+1458240851.52620010	+15.23583984	-1.16455078	-4.61865234	+41.41845703	-26.38916016	-98.83300781	+3776	+15.13916016	+0.85693359	-5.24267578	+21.90673828	-43.43994141	-17.57812500	+4012	+12.61230469	-3.48486328	-6.39843750	+39.94628906	-11.27197266	-62.73193359	+2508
+1458240851.53040000	+15.18310547	-1.22167969	-4.62744141	+41.48437500	-25.97167969	-98.39355469	+3756	+15.09521484	+0.73828125	-5.20751953	+20.47851563	-43.54980469	-16.56738281	+3968	+12.55957031	-3.54199219	-6.35888672	+40.05615234	-11.03027344	-62.33642578	+2504
+1458240851.53449990	+15.12597656	-1.29199219	-4.63623047	+41.50634766	-25.57617188	-97.95410156	+3740	+15.05126953	+0.61962891	-5.17236328	+18.91845703	-43.65966797	-15.49072266	+3932	+12.50683594	-3.61230469	-6.31933594	+40.12207031	-10.74462891	-61.98486328	+2496
+1458240851.53870010	+15.06445313	-1.35791016	-4.64062500	+41.50634766	-25.18066406	-97.55859375	+3720	+15.01171875	+0.49658203	-5.13720703	+17.22656250	-43.83544922	-14.32617188	+3892	+12.45410156	-3.67822266	-6.27099609	+40.23193359	-10.48095703	-61.69921875	+2488
+1458240851.54699990	+14.95458984	-1.48535156	-4.65820313	+41.41845703	-24.34570313	-96.61376953	+3676	+14.92382813	+0.25048828	-5.05810547	+13.84277344	-44.09912109	-11.95312500	+3812	+12.34863281	-3.81005859	-6.18750000	+40.49560547	-9.95361328	-61.01806641	+2464
+1458240851.55119990	+14.88867188	-1.54687500	-4.65380859	+41.37451172	-23.97216797	-96.17431641	+3652	+14.87548828	+0.11865234	-5.01416016	+12.04101563	-44.25292969	-10.70068359	+3776	+12.29589844	-3.87597656	-6.13916016	+40.64941406	-9.66796875	-60.71044922	+2452
+1458240851.55950000	+14.76562500	-1.66113281	-4.65820313	+41.28662109	-23.18115234	-95.14160156	+3596	+14.77441406	-0.14062500	-4.91748047	+8.37158203	-44.51660156	-8.17382813	+3708	+12.18164063	-4.00341797	-6.05566406	+40.97900391	-9.07470703	-60.00732422	+2420
+1458240851.56370000	+14.70410156	-1.71826172	-4.64062500	+41.24267578	-22.87353516	-94.72412109	+3568	+14.72167969	-0.27246094	-4.85156250	+6.48193359	-44.75830078	-6.85546875	+3680	+12.12451172	-4.06933594	-6.00292969	+41.17675781	-8.74511719	-59.74365234	+2408
+1458240851.56780000	+14.64697266	-1.77978516	-4.63183594	+41.13281250	-22.47802734	-94.24072266	+3536	+14.66894531	-0.38232422	-4.79882813	+4.65820313	-44.80224609	-5.42724609	+3644	+12.06738281	-4.12646484	-5.95898438	+41.37451172	-8.43750000	-59.37011719	+2388
+1458240851.57200000	+14.58984375	-1.82812500	-4.62304688	+41.06689453	-22.08251953	-93.75732422	+3504	+14.61621094	-0.50976563	-4.74609375	+2.90039063	-44.82421875	-4.15283203	+3616	+12.00585938	-4.20556641	-5.91943359	+41.52832031	-8.02001953	-59.01855469	+2376
+1458240851.57620000	+14.52832031	-1.88085938	-4.58789063	+41.00097656	-21.79687500	-93.36181641	+3476	+14.55468750	-0.62402344	-4.66699219	+1.36230469	-44.97802734	-3.01025391	+3596	+11.93994141	-4.27587891	-5.87109375	+41.70410156	-7.60253906	-58.68896484	+2368
+1458240851.58030010	+14.47119141	-1.92919922	-4.57031250	+40.89111328	-21.42333984	-92.85644531	+3444	+14.49316406	-0.72949219	-4.61425781	-0.08789063	-44.82421875	-1.84570313	+3568	+11.87402344	-4.34179688	-5.83154297	+41.90185547	-7.20703125	-58.24951172	+2356
+1458240851.58870010	+14.35253906	-2.01708984	-4.51318359	+40.67138672	-20.74218750	-91.91162109	+3388	+14.37451172	-0.94482422	-4.48681641	-2.57080078	-44.64843750	+0.02197266	+3532	+11.73779297	-4.49560547	-5.74804688	+42.18750000	-6.30615234	-57.43652344	+2348
+1458240851.59279990	+14.29101563	-2.06542969	-4.48681641	+40.51757813	-20.39062500	-91.38427734	+3360	+14.31298828	-1.02832031	-4.43408203	-3.58154297	-44.36279297	+0.92285156	+3508	+11.66308594	-4.56152344	-5.70410156	+42.36328125	-5.91064453	-56.93115234	+2344
+1458240851.59699990	+14.22949219	-2.11376953	-4.46484375	+40.31982422	-19.99511719	-90.85693359	+3336	+14.25146484	-1.12500000	-4.38574219	-4.43847656	-44.03320313	+1.60400391	+3492	+11.59277344	-4.63623047	-5.66894531	+42.49511719	-5.44921875	-56.42578125	+2344
+1458240851.60120010	+14.17675781	-2.16210938	-4.42089844	+40.14404297	-19.73144531	-90.41748047	+3316	+14.19433594	-1.21289063	-4.31103516	-5.05371094	-43.90136719	+2.13134766	+3480	+11.52246094	-4.71093750	-5.62060547	+42.60498047	-5.05371094	-56.00830078	+2348
+1458240851.60529990	+14.11962891	-2.21923828	-4.39013672	+39.85839844	-19.35791016	-89.89013672	+3296	+14.13720703	-1.27880859	-4.26269531	-5.53710938	-43.46191406	+2.72460938	+3456	+11.44775391	-4.78125000	-5.58105469	+42.75878906	-4.68017578	-55.48095703	+2348
+1458240851.61369990	+14.00537109	-2.32031250	-4.31982422	+39.33105469	-18.67675781	-88.92333984	+3260	+14.02294922	-1.43701172	-4.16601563	-5.95458984	-42.62695313	+3.16406250	+3432	+11.31152344	-4.92626953	-5.49316406	+42.97851563	-3.93310547	-54.49218750	+2360
+1458240851.61780000	+13.94384766	-2.36865234	-4.29345703	+39.04541016	-18.32519531	-88.35205078	+3244	+13.96142578	-1.50292969	-4.13085938	-5.97656250	-42.07763672	+3.31787109	+3412	+11.24121094	-4.99658203	-5.44482422	+43.11035156	-3.64746094	-53.94287109	+2364
+1458240851.62610010	+13.82958984	-2.49169922	-4.22753906	+38.34228516	-17.60009766	-87.29736328	+3220	+13.85156250	-1.65673828	-4.05175781	-5.93261719	-41.04492188	+3.38378906	+3388	+11.11376953	-5.13281250	-5.34814453	+43.35205078	-3.12011719	-52.97607422	+2380
+1458240851.63450000	+13.71093750	-2.61914063	-4.17480469	+37.59521484	-16.83105469	-86.22070313	+3192	+13.73730469	-1.78417969	-3.98583984	-5.64697266	-39.83642578	+3.51562500	+3356	+10.98632813	-5.26025391	-5.25146484	+43.63769531	-2.70263672	-51.92138672	+2384
+1458240851.63860010	+13.65380859	-2.68945313	-4.13964844	+37.22167969	-16.50146484	-85.78125000	+3184	+13.68017578	-1.85888672	-3.94628906	-5.47119141	-39.30908203	+3.47167969	+3344	+10.93359375	-5.32177734	-5.18554688	+43.79150391	-2.57080078	-51.52587891	+2388
+1458240851.64280010	+13.60107422	-2.74658203	-4.11328125	+36.89208984	-16.12792969	-85.20996094	+3168	+13.62304688	-1.92041016	-3.91992188	-5.25146484	-38.62792969	+3.49365234	+3328	+10.87646484	-5.38330078	-5.12841797	+43.96728516	-2.43896484	-51.04248047	+2388
+1458240851.65109990	+13.48681641	-2.88720703	-4.05615234	+36.18896484	-15.33691406	-84.24316406	+3140	+13.50878906	-2.06542969	-3.86279297	-4.92187500	-37.35351563	+3.47167969	+3300	+10.77539063	-5.50195313	-5.00976563	+44.34082031	-2.15332031	-50.16357422	+2388
+1458240851.65949990	+13.36816406	-3.01904297	-4.01220703	+35.59570313	-14.50195313	-83.16650391	+3108	+13.38574219	-2.19287109	-3.81445313	-4.52636719	-35.92529297	+3.66943359	+3268	+10.66552734	-5.61621094	-4.89990234	+44.73632813	-1.86767578	-49.17480469	+2376
+1458240851.66360000	+13.31542969	-3.08935547	-3.98144531	+35.31005859	-14.10644531	-82.72705078	+3092	+13.33300781	-2.26318359	-3.77490234	-4.37255859	-35.35400391	+3.75732422	+3256	+10.62158203	-5.67333984	-4.82958984	+44.97802734	-1.73583984	-48.77929688	+2372
+1458240851.67199990	+13.20556641	-3.21240234	-3.92871094	+34.95849609	-13.27148438	-81.69433594	+3056	+13.21435547	-2.38183594	-3.72216797	-4.02099609	-33.92578125	+4.06494141	+3224	+10.51611328	-5.78759766	-4.71972656	+45.43945313	-1.38427734	-47.74658203	+2356
+1458240851.68030000	+13.09570313	-3.32666016	-3.85839844	+34.73876953	-12.52441406	-80.77148438	+3020	+13.10009766	-2.50048828	-3.65185547	-3.66943359	-32.60742188	+4.43847656	+3192	+10.41503906	-5.91064453	-4.59228516	+45.90087891	-1.03271484	-46.80175781	+2340
+1458240851.68450000	+13.04296875	-3.38378906	-3.83203125	+34.62890625	-12.08496094	-80.26611328	+3004	+13.04736328	-2.55761719	-3.62988281	-3.47167969	-31.88232422	+4.63623047	+3176	+10.35791016	-5.97216797	-4.54394531	+46.12060547	-0.76904297	-46.20849609	+2332
+1458240851.69280000	+12.93310547	-3.49365234	-3.75732422	+34.58496094	-11.33789063	-79.32128906	+2972	+12.93750000	-2.66308594	-3.54638672	-3.09814453	-30.65185547	+5.05371094	+3148	+10.24365234	-6.09521484	-4.42968750	+46.53808594	-0.32958984	-45.13183594	+2320
+1458240851.69700000	+12.87597656	-3.54638672	-3.72216797	+34.60693359	-10.96435547	-78.83789063	+2956	+12.88476563	-2.71582031	-3.51123047	-2.90039063	-30.01464844	+5.27343750	+3132	+10.18212891	-6.15673828	-4.38574219	+46.75781250	-0.06591797	-44.49462891	+2312
+1458240851.70110010	+12.82324219	-3.59912109	-3.67382813	+34.62890625	-10.63476563	-78.46435547	+2948	+12.83203125	-2.77294922	-3.46289063	-2.72460938	-29.48730469	+5.47119141	+3120	+10.12939453	-6.21826172	-4.32861328	+46.97753906	+0.13183594	-43.96728516	+2308
+1458240851.70530010	+12.77050781	-3.64306641	-3.62988281	+34.76074219	-10.34912109	-78.00292969	+2936	+12.77929688	-2.81689453	-3.41455078	-2.52685547	-28.93798828	+5.71289063	+3104	+10.06347656	-6.28857422	-4.27587891	+47.13134766	+0.37353516	-43.41796875	+2304
+1458240851.70939990	+12.71337891	-3.69140625	-3.59033203	+34.84863281	-10.01953125	-77.56347656	+2928	+12.72656250	-2.86962891	-3.37500000	-2.32910156	-28.36669922	+5.93261719	+3092	+10.00634766	-6.35009766	-4.23193359	+47.32910156	+0.59326172	-42.78076172	+2300
+1458240851.71359990	+12.66503906	-3.74414063	-3.54199219	+34.93652344	-9.73388672	-77.16796875	+2920	+12.67822266	-2.91796875	-3.32226563	-2.13134766	-27.90527344	+6.15234375	+3080	+9.94921875	-6.41601563	-4.17480469	+47.50488281	+0.76904297	-42.27539063	+2300
+1458240851.72190000	+12.55517578	-3.83203125	-3.45410156	+35.22216797	-9.20654297	-76.31103516	+2912	+12.57275391	-3.01025391	-3.23437500	-1.75781250	-26.91650391	+6.59179688	+3052	+9.83056641	-6.54345703	-4.07812500	+47.83447266	+1.14257813	-41.13281250	+2296
+1458240851.72610000	+12.50683594	-3.88037109	-3.40576172	+35.35400391	-8.98681641	-75.95947266	+2908	+12.52880859	-3.05859375	-3.18164063	-1.60400391	-26.49902344	+6.81152344	+3044	+9.77783203	-6.60498047	-4.02539063	+48.03222656	+1.25244141	-40.64941406	+2296
+1458240851.73029990	+12.44970703	-3.92431641	-3.35742188	+35.55175781	-8.76708984	-75.56396484	+2904	+12.47607422	-3.10253906	-3.13330078	-1.42822266	-26.05957031	+7.05322266	+3032	+9.71630859	-6.67529297	-3.96826172	+48.14208984	+1.38427734	-40.14404297	+2296
+1458240851.73440000	+12.39697266	-3.96826172	-3.31347656	+35.70556641	-8.52539063	-75.16845703	+2904	+12.42333984	-3.15087891	-3.08496094	-1.27441406	-25.62011719	+7.27294922	+3020	+9.66796875	-6.72802734	-3.92431641	+48.38378906	+1.49414063	-39.59472656	+2296
+1458240851.73860000	+12.35302734	-4.01660156	-3.26074219	+35.88134766	-8.34960938	-74.83886719	+2904	+12.37500000	-3.19921875	-3.03222656	-1.12060547	-25.26855469	+7.49267578	+3012	+9.62402344	-6.78955078	-3.86279297	+48.60351563	+1.56005859	-39.19921875	+2296
+1458240851.74690010	+12.25195313	-4.10888672	-3.17724609	+36.23291016	-7.93212891	-74.02587891	+2900	+12.27392578	-3.29589844	-2.94433594	-0.83496094	-24.36767578	+7.99804688	+2988	+9.53173828	-6.90380859	-3.74853516	+48.99902344	+1.69189453	-38.29833984	+2296
+1458240851.75110010	+12.20361328	-4.15722656	-3.12890625	+36.40869141	-7.73437500	-73.67431641	+2900	+12.22558594	-3.34423828	-2.89599609	-0.72509766	-24.01611328	+8.23974609	+2980	+9.49658203	-6.95654297	-3.68261719	+49.28466797	+1.73583984	-37.94677734	+2296
+1458240851.75530000	+12.15527344	-4.20117188	-3.08496094	+36.60644531	-7.53662109	-73.23486328	+2896	+12.17724609	-3.38818359	-2.85205078	-0.57128906	-23.55468750	+8.52539063	+2968	+9.45263672	-7.01806641	-3.62109375	+49.46044922	+1.77978516	-37.55126953	+2296
+1458240851.75939990	+12.10693359	-4.24511719	-3.04980469	+36.78222656	-7.31689453	-72.79541016	+2892	+12.12451172	-3.43212891	-2.81250000	-0.46142578	-23.09326172	+8.81103516	+2956	+9.41748047	-7.06201172	-3.56396484	+49.79003906	+1.80175781	-37.11181641	+2288
+1458240851.76360010	+12.06298828	-4.28906250	-3.00146484	+36.97998047	-7.16308594	-72.44384766	+2888	+12.08056641	-3.48046875	-2.76416016	-0.35156250	-22.74169922	+9.07470703	+2948	+9.38671875	-7.11035156	-3.49365234	+50.11962891	+1.82373047	-36.78222656	+2284
+1458240851.76780010	+12.01464844	-4.33300781	-2.95751953	+37.17773438	-6.98730469	-72.02636719	+2880	+12.02783203	-3.52441406	-2.72021484	-0.24169922	-22.30224609	+9.38232422	+2936	+9.35156250	-7.16308594	-3.42773438	+50.33935547	+1.84570313	-36.43066406	+2280
+1458240851.77189990	+11.97070313	-4.37695313	-2.91796875	+37.37548828	-6.78955078	-71.58691406	+2872	+11.97949219	-3.56835938	-2.68066406	-0.08789063	-21.84082031	+9.68994141	+2924	+9.32080078	-7.20703125	-3.36621094	+50.69091797	+1.86767578	-36.03515625	+2272
+1458240851.78020000	+11.88281250	-4.46044922	-2.83007813	+37.74902344	-6.48193359	-70.79589844	+2852	+11.88720703	-3.65185547	-2.58398438	+0.15380859	-21.09375000	+10.30517578	+2900	+9.25488281	-7.30810547	-3.23876953	+51.24023438	+1.91162109	-35.37597656	+2256
+1458240851.78440000	+11.83886719	-4.50000000	-2.79052734	+37.96875000	-6.32812500	-70.37841797	+2840	+11.84326172	-3.69140625	-2.54003906	+0.28564453	-20.69824219	+10.63476563	+2888	+9.22851563	-7.34765625	-3.17724609	+51.56982422	+1.91162109	-35.02441406	+2244
+1458240851.78860000	+11.79931641	-4.53515625	-2.74218750	+38.16650391	-6.24023438	-70.00488281	+2828	+11.79931641	-3.72656250	-2.49169922	+0.43945313	-20.36865234	+10.94238281	+2876	+9.20214844	-7.38720703	-3.12011719	+51.89941406	+1.86767578	-34.67285156	+2232
+1458240851.79270010	+11.75537109	-4.57470703	-2.69824219	+38.34228516	-6.13037109	-69.65332031	+2812	+11.75537109	-3.76611328	-2.44335938	+0.57128906	-20.03906250	+11.22802734	+2864	+9.16259766	-7.43994141	-3.05859375	+52.09716797	+1.88964844	-34.34326172	+2220
+1458240851.80110000	+11.68066406	-4.64062500	-2.60156250	+38.78173828	-5.97656250	-68.97216797	+2780	+11.67187500	-3.83203125	-2.34228516	+0.90087891	-19.46777344	+11.82128906	+2836	+9.10546875	-7.51904297	-2.94873047	+52.64648438	+1.82373047	-33.68408203	+2192
+1458240851.80520010	+11.63671875	-4.68017578	-2.55322266	+38.95751953	-5.93261719	-68.70849609	+2768	+11.62792969	-3.87158203	-2.28955078	+1.01074219	-19.24804688	+12.08496094	+2824	+9.06591797	-7.57177734	-2.89599609	+52.80029297	+1.82373047	-33.37646484	+2184
+1458240851.80940010	+11.60156250	-4.70654297	-2.50048828	+39.17724609	-5.86669922	-68.44482422	+2752	+11.58837891	-3.89794922	-2.23681641	+1.18652344	-19.00634766	+12.34863281	+2812	+9.03076172	-7.61572266	-2.83886719	+53.02001953	+1.77978516	-33.11279297	+2172
+1458240851.81360010	+11.56640625	-4.73730469	-2.45214844	+39.37500000	-5.82275391	-68.20312500	+2740	+11.55322266	-3.92871094	-2.18847656	+1.36230469	-18.80859375	+12.61230469	+2796	+8.99560547	-7.65966797	-2.79492188	+53.21777344	+1.71386719	-32.78320313	+2156
+1458240851.81769990	+11.52246094	-4.77246094	-2.39941406	+39.52880859	-5.80078125	-68.00537109	+2728	+11.51367188	-3.96386719	-2.13134766	+1.47216797	-18.65478516	+12.83203125	+2788	+8.95605469	-7.70800781	-2.75097656	+53.30566406	+1.69189453	-32.49755859	+2148
+1458240851.82189990	+11.48730469	-4.79882813	-2.35107422	+39.74853516	-5.75683594	-67.78564453	+2716	+11.47851563	-3.99023438	-2.08300781	+1.64794922	-18.47900391	+13.05175781	+2776	+8.92089844	-7.75195313	-2.70263672	+53.48144531	+1.62597656	-32.25585938	+2136
+1458240851.83020000	+11.41259766	-4.85156250	-2.25439453	+40.10009766	-5.71289063	-67.43408203	+2692	+11.40380859	-4.05175781	-1.98193359	+1.91162109	-18.21533203	+13.46923828	+2752	+8.84619141	-7.83984375	-2.61914063	+53.70117188	+1.47216797	-31.75048828	+2116
+1458240851.83439990	+11.37304688	-4.87792969	-2.20605469	+40.29785156	-5.69091797	-67.28027344	+2684	+11.36865234	-4.07812500	-1.92919922	+2.06542969	-18.08349609	+13.64501953	+2740	+8.80664063	-7.87939453	-2.57519531	+53.85498047	+1.40625000	-31.53076172	+2104
+1458240851.83859990	+11.34228516	-4.90429688	-2.16210938	+40.49560547	-5.64697266	-67.10449219	+2672	+11.33789063	-4.10449219	-1.88525391	+2.21923828	-17.95166016	+13.84277344	+2728	+8.77587891	-7.91894531	-2.53564453	+53.98681641	+1.31835938	-31.31103516	+2096
+1458240851.84270000	+11.30273438	-4.93066406	-2.11376953	+40.64941406	-5.60302734	-66.97265625	+2668	+11.30273438	-4.13525391	-1.83691406	+2.32910156	-17.81982422	+14.01855469	+2720	+8.73632813	-7.96728516	-2.49169922	+54.07470703	+1.27441406	-31.11328125	+2088
+1458240851.84690000	+11.26757813	-4.95703125	-2.07421875	+40.84716797	-5.53710938	-66.84082031	+2660	+11.26757813	-4.16162109	-1.79296875	+2.46093750	-17.68798828	+14.17236328	+2708	+8.70556641	-8.00244141	-2.44775391	+54.22851563	+1.20849609	-30.93750000	+2076
+1458240851.85520010	+11.19726563	-5.00537109	-1.99511719	+41.17675781	-5.38330078	-66.51123047	+2648	+11.19726563	-4.21435547	-1.70947266	+2.70263672	-17.38037109	+14.52392578	+2684	+8.63964844	-8.08154297	-2.36865234	+54.49218750	+1.12060547	-30.58593750	+2060
+1458240851.85940000	+11.16210938	-5.02734375	-1.95996094	+41.35253906	-5.31738281	-66.35742188	+2640	+11.16210938	-4.24072266	-1.67431641	+2.81250000	-17.20458984	+14.69970703	+2676	+8.61328125	-8.11230469	-2.32910156	+54.66796875	+1.07666016	-30.41015625	+2048
+1458240851.86350010	+11.13134766	-5.05371094	-1.92919922	+41.52832031	-5.22949219	-66.18164063	+2632	+11.12695313	-4.26708984	-1.63916016	+2.94433594	-17.05078125	+14.89746094	+2660	+8.58691406	-8.14746094	-2.28955078	+54.86572266	+1.03271484	-30.27832031	+2040
+1458240851.87190010	+11.06542969	-5.10205078	-1.86328125	+41.83593750	-5.03173828	-65.87402344	+2616	+11.06103516	-4.31542969	-1.57324219	+3.09814453	-16.69921875	+15.24902344	+2636	+8.53857422	-8.20898438	-2.20166016	+55.23925781	+1.01074219	-30.03662109	+2020
+1458240851.87599990	+11.03466797	-5.12402344	-1.83691406	+42.01171875	-4.92187500	-65.69824219	+2604	+11.02587891	-4.34179688	-1.54687500	+3.20800781	-16.50146484	+15.42480469	+2624	+8.51660156	-8.23535156	-2.16210938	+55.45898438	+1.01074219	-29.92675781	+2008
+1458240851.88019990	+11.00390625	-5.15039063	-1.81054688	+42.12158203	-4.81201172	-65.54443359	+2596	+10.99511719	-4.36816406	-1.52050781	+3.25195313	-16.30371094	+15.60058594	+2608	+8.49462891	-8.26611328	-2.11816406	+55.65673828	+1.03271484	-29.83886719	+1996
+1458240851.88439990	+10.97314453	-5.17236328	-1.78417969	+42.27539063	-4.70214844	-65.36865234	+2584	+10.96435547	-4.39013672	-1.49414063	+3.33984375	-16.10595703	+15.79833984	+2596	+8.47705078	-8.29248047	-2.07421875	+55.87646484	+1.05468750	-29.75097656	+1984
+1458240851.89270000	+10.91601563	-5.22070313	-1.74462891	+42.51708984	-4.48242188	-65.03906250	+2552	+10.89843750	-4.43847656	-1.45019531	+3.42773438	-15.68847656	+16.14990234	+2564	+8.43750000	-8.34521484	-1.99951172	+56.27197266	+1.12060547	-29.50927734	+1956
+1458240851.89689990	+10.88525391	-5.24267578	-1.72265625	+42.67089844	-4.37255859	-64.90722656	+2536	+10.87207031	-4.46044922	-1.42822266	+3.49365234	-15.51269531	+16.32568359	+2548	+8.41552734	-8.36718750	-1.95996094	+56.46972656	+1.16455078	-29.42138672	+1940
+1458240851.90100000	+10.85888672	-5.26025391	-1.70507813	+42.80273438	-4.26269531	-64.73144531	+2520	+10.84570313	-4.47802734	-1.41503906	+3.53759766	-15.31494141	+16.50146484	+2528	+8.39794922	-8.38916016	-1.92480469	+56.68945313	+1.16455078	-29.31152344	+1924
+1458240851.90520000	+10.83251953	-5.28662109	-1.68750000	+42.89062500	-4.15283203	-64.64355469	+2504	+10.81494141	-4.50439453	-1.39306641	+3.53759766	-15.16113281	+16.63330078	+2512	+8.38037109	-8.41552734	-1.88964844	+56.82128906	+1.23046875	-29.22363281	+1908
+1458240851.90940000	+10.80615234	-5.30859375	-1.66552734	+43.02246094	-4.06494141	-64.53369141	+2488	+10.78857422	-4.52636719	-1.37548828	+3.58154297	-15.00732422	+16.76513672	+2496	+8.35839844	-8.44189453	-1.85449219	+56.97509766	+1.29638672	-29.17968750	+1896
+1458240851.91350010	+10.77978516	-5.33056641	-1.65673828	+43.13232422	-3.95507813	-64.40185547	+2468	+10.76220703	-4.54394531	-1.36230469	+3.62548828	-14.80957031	+16.91894531	+2476	+8.33642578	-8.46826172	-1.82812500	+57.10693359	+1.31835938	-29.02587891	+1876
+1458240851.92190000	+10.72705078	-5.37451172	-1.62158203	+43.33007813	-3.73535156	-64.24804688	+2432	+10.70947266	-4.58789063	-1.32714844	+3.60351563	-14.54589844	+17.13867188	+2444	+8.28808594	-8.52539063	-1.77539063	+57.26074219	+1.42822266	-28.85009766	+1848
+1458240851.92600010	+10.70068359	-5.39208984	-1.61279297	+43.43994141	-3.62548828	-64.11621094	+2412	+10.68750000	-4.60986328	-1.32275391	+3.60351563	-14.37011719	+17.27050781	+2424	+8.26171875	-8.55175781	-1.75781250	+57.32666016	+1.45019531	-28.69628906	+1832
+1458240851.93020010	+10.67431641	-5.41406250	-1.59960938	+43.52783203	-3.53759766	-64.07226563	+2396	+10.66113281	-4.63183594	-1.30517578	+3.58154297	-14.26025391	+17.33642578	+2408	+8.23535156	-8.57812500	-1.74023438	+57.37060547	+1.49414063	-28.58642578	+1816
+1458240851.93429990	+10.65234375	-5.43164063	-1.58642578	+43.65966797	-3.44970703	-64.05029297	+2384	+10.63916016	-4.64941406	-1.29199219	+3.58154297	-14.15039063	+17.40234375	+2392	+8.20898438	-8.60888672	-1.71826172	+57.39257813	+1.53808594	-28.52050781	+1804
+1458240851.93849990	+10.62597656	-5.45361328	-1.57324219	+43.76953125	-3.36181641	-63.98437500	+2368	+10.61718750	-4.67138672	-1.28320313	+3.58154297	-14.04052734	+17.49023438	+2376	+8.17822266	-8.63525391	-1.70947266	+57.43652344	+1.56005859	-28.38867188	+1788
+1458240851.94269990	+10.60400391	-5.47119141	-1.56005859	+43.90136719	-3.27392578	-63.94042969	+2356	+10.59521484	-4.69335938	-1.27001953	+3.55957031	-13.95263672	+17.55615234	+2360	+8.15185547	-8.66601563	-1.69628906	+57.41455078	+1.60400391	-28.27880859	+1776
+1458240851.94680000	+10.58203125	-5.48876953	-1.55126953	+44.03320313	-3.20800781	-63.91845703	+2344	+10.57324219	-4.71093750	-1.26123047	+3.55957031	-13.86474609	+17.62207031	+2344	+8.12109375	-8.69677734	-1.67871094	+57.43652344	+1.64794922	-28.23486328	+1764
+1458240851.95100000	+10.55566406	-5.50195313	-1.54248047	+44.18701172	-3.14208984	-63.85253906	+2332	+10.55126953	-4.72851563	-1.25244141	+3.55957031	-13.75488281	+17.70996094	+2332	+8.09472656	-8.72314453	-1.66992188	+57.43652344	+1.64794922	-28.12500000	+1748
+1458240851.95520000	+10.53369141	-5.51953125	-1.52929688	+44.34082031	-3.07617188	-63.83056641	+2320	+10.52929688	-4.74609375	-1.24365234	+3.55957031	-13.66699219	+17.77587891	+2316	+8.06396484	-8.75390625	-1.66113281	+57.41455078	+1.69189453	-28.03710938	+1736
+1458240851.95930000	+10.51171875	-5.53271484	-1.52050781	+44.49462891	-3.05419922	-63.80859375	+2312	+10.50732422	-4.75927734	-1.23046875	+3.55957031	-13.60107422	+17.84179688	+2304	+8.04199219	-8.78027344	-1.64794922	+57.45849609	+1.71386719	-27.99316406	+1724
+1458240851.96350000	+10.48974609	-5.54589844	-1.51171875	+44.67041016	-3.01025391	-63.78662109	+2304	+10.48535156	-4.77685547	-1.22607422	+3.55957031	-13.53515625	+17.90771484	+2292	+8.02001953	-8.80664063	-1.63916016	+57.48046875	+1.71386719	-27.94921875	+1712
+1458240851.96770000	+10.46777344	-5.55908203	-1.49853516	+44.84619141	-2.98828125	-63.76464844	+2296	+10.46337891	-4.79443359	-1.21289063	+3.55957031	-13.46923828	+17.97363281	+2280	+7.99804688	-8.82861328	-1.62597656	+57.52441406	+1.73583984	-27.92724609	+1700
+1458240851.97180010	+10.45019531	-5.57226563	-1.48974609	+45.04394531	-2.98828125	-63.74267578	+2288	+10.44580078	-4.80761719	-1.20410156	+3.58154297	-13.44726563	+18.01757813	+2268	+7.97607422	-8.85058594	-1.61279297	+57.56835938	+1.75781250	-27.92724609	+1692
+1458240851.97600010	+10.43261719	-5.58544922	-1.48095703	+45.21972656	-2.98828125	-63.72070313	+2280	+10.42822266	-4.82080078	-1.19531250	+3.60351563	-13.40332031	+18.08349609	+2256	+7.95849609	-8.87695313	-1.59960938	+57.63427734	+1.77978516	-27.92724609	+1680
+1458240851.98020010	+10.41503906	-5.60302734	-1.47216797	+45.39550781	-3.01025391	-63.67675781	+2272	+10.40625000	-4.83398438	-1.18652344	+3.62548828	-13.38134766	+18.14941406	+2248	+7.94091797	-8.89892578	-1.58642578	+57.67822266	+1.80175781	-27.92724609	+1668
+1458240851.98429990	+10.39746094	-5.61181641	-1.46337891	+45.61523438	-3.03222656	-63.65478516	+2264	+10.38867188	-4.84716797	-1.17333984	+3.64746094	-13.35937500	+18.23730469	+2236	+7.93212891	-8.91650391	-1.56884766	+57.78808594	+1.82373047	-27.94921875	+1656
+1458240851.98850010	+10.37988281	-5.62060547	-1.45458984	+45.81298828	-3.07617188	-63.61083984	+2256	+10.37109375	-4.86035156	-1.16455078	+3.66943359	-13.33740234	+18.30322266	+2224	+7.91894531	-8.93408203	-1.55126953	+57.87597656	+1.82373047	-28.01513672	+1644
+1458240851.99270010	+10.36669922	-5.63378906	-1.44580078	+45.98876953	-3.12011719	-63.56689453	+2248	+10.35351563	-4.87353516	-1.15576172	+3.69140625	-13.31542969	+18.36914063	+2212	+7.91455078	-8.95166016	-1.53369141	+57.98583984	+1.84570313	-28.05908203	+1632
+1458240851.99679990	+10.34912109	-5.64697266	-1.43701172	+46.18652344	-3.18603516	-63.54492188	+2236	+10.34033203	-4.88232422	-1.14697266	+3.73535156	-13.31542969	+18.43505859	+2200	+7.90576172	-8.96044922	-1.51611328	+58.11767578	+1.84570313	-28.12500000	+1620
+1458240852.00099990	+10.33593750	-5.65576172	-1.42382813	+46.38427734	-3.27392578	-63.52294922	+2228	+10.32275391	-4.89111328	-1.13378906	+3.77929688	-13.33740234	+18.50097656	+2192	+7.90136719	-8.97802734	-1.49414063	+58.22753906	+1.86767578	-28.21289063	+1608
+1458240852.00519990	+10.32275391	-5.66894531	-1.41503906	+46.53808594	-3.36181641	-63.50097656	+2216	+10.30957031	-4.90429688	-1.12500000	+3.80126953	-13.35937500	+18.56689453	+2180	+7.90136719	-8.99121094	-1.47216797	+58.35937500	+1.86767578	-28.27880859	+1596
+1458240852.00930000	+10.31396484	-5.67773438	-1.40625000	+46.73583984	-3.44970703	-63.45703125	+2200	+10.29638672	-4.91308594	-1.11181641	+3.84521484	-13.38134766	+18.63281250	+2168	+7.89697266	-9.00439453	-1.45458984	+58.46923828	+1.88964844	-28.36669922	+1584
+1458240852.01350000	+10.30078125	-5.68652344	-1.39746094	+46.93359375	-3.53759766	-63.43505859	+2188	+10.28320313	-4.92187500	-1.10302734	+3.88916016	-13.40332031	+18.67675781	+2160	+7.89257813	-9.01318359	-1.43261719	+58.55712891	+1.88964844	-28.43261719	+1576
+1458240852.01760010	+10.29199219	-5.69970703	-1.38427734	+47.06542969	-3.62548828	-63.39111328	+2176	+10.27001953	-4.93066406	-1.08984375	+3.91113281	-13.44726563	+18.72070313	+2148	+7.89257813	-9.02636719	-1.41503906	+58.66699219	+1.88964844	-28.49853516	+1568
+1458240852.02180000	+10.27880859	-5.70849609	-1.37548828	+47.24121094	-3.71337891	-63.36914063	+2160	+10.25683594	-4.93945313	-1.07666016	+3.95507813	-13.46923828	+18.78662109	+2136	+7.88818359	-9.03955078	-1.39306641	+58.75488281	+1.88964844	-28.56445313	+1560
+1458240852.02600000	+10.27001953	-5.71289063	-1.36230469	+47.41699219	-3.82324219	-63.34716797	+2148	+10.24365234	-4.94824219	-1.06347656	+4.02099609	-13.51318359	+18.83056641	+2124	+7.88378906	-9.04833984	-1.37548828	+58.82080078	+1.86767578	-28.60839844	+1552
+1458240852.03010010	+10.25683594	-5.72607422	-1.35351563	+47.54882813	-3.91113281	-63.34716797	+2132	+10.23046875	-4.95703125	-1.05029297	+4.04296875	-13.55712891	+18.85253906	+2116	+7.88378906	-9.06152344	-1.35791016	+58.90869141	+1.84570313	-28.67431641	+1548
+1458240852.03430010	+10.24804688	-5.73046875	-1.34033203	+47.70263672	-4.02099609	-63.32519531	+2120	+10.22167969	-4.96142578	-1.04150391	+4.08691406	-13.57910156	+18.89648438	+2104	+7.87500000	-9.07470703	-1.34033203	+58.93066406	+1.82373047	-28.69628906	+1548
+1458240852.03850010	+10.23925781	-5.73486328	-1.32714844	+47.85644531	-4.10888672	-63.32519531	+2108	+10.21289063	-4.97021484	-1.02392578	+4.13085938	-13.62304688	+18.89648438	+2096	+7.86621094	-9.08789063	-1.32275391	+58.97460938	+1.80175781	-28.71826172	+1544
+1458240852.04259990	+10.23046875	-5.74365234	-1.30957031	+47.98828125	-4.19677734	-63.34716797	+2100	+10.19970703	-4.97900391	-1.01074219	+4.17480469	-13.68896484	+18.91845703	+2088	+7.85742188	-9.09667969	-1.30957031	+58.99658203	+1.77978516	-28.71826172	+1540
+1458240852.04679990	+10.22167969	-5.74804688	-1.30078125	+48.12011719	-4.26269531	-63.32519531	+2088	+10.19091797	-4.98339844	-0.99316406	+4.21875000	-13.71093750	+18.91845703	+2076	+7.84863281	-9.11425781	-1.29638672	+58.97460938	+1.75781250	-28.71826172	+1540
+1458240852.05100010	+10.20849609	-5.75244141	-1.28320313	+48.27392578	-4.32861328	-63.32519531	+2080	+10.18212891	-4.98779297	-0.97998047	+4.28466797	-13.75488281	+18.91845703	+2068	+7.83544922	-9.12744141	-1.28320313	+58.95263672	+1.71386719	-28.69628906	+1540
+1458240852.05510000	+10.19970703	-5.75683594	-1.27001953	+48.38378906	-4.39453125	-63.34716797	+2072	+10.16894531	-4.99658203	-0.96679688	+4.30664063	-13.77685547	+18.89648438	+2060	+7.82226563	-9.14062500	-1.27001953	+58.93066406	+1.66992188	-28.65234375	+1536
+1458240852.05929990	+10.19091797	-5.76123047	-1.25683594	+48.49365234	-4.43847656	-63.34716797	+2064	+10.16015625	-5.00097656	-0.95361328	+4.37255859	-13.79882813	+18.89648438	+2052	+7.80468750	-9.15380859	-1.26123047	+58.90869141	+1.64794922	-28.60839844	+1536
+1458240852.06349990	+10.18212891	-5.76562500	-1.23925781	+48.62548828	-4.50439453	-63.34716797	+2056	+10.15136719	-5.00537109	-0.93603516	+4.41650391	-13.84277344	+18.87451172	+2044	+7.79150391	-9.16699219	-1.24804688	+58.86474609	+1.60400391	-28.58642578	+1536
+1458240852.06760000	+10.17333984	-5.77001953	-1.22167969	+48.71337891	-4.54833984	-63.39111328	+2052	+10.14257813	-5.01416016	-0.91845703	+4.46044922	-13.88671875	+18.85253906	+2036	+7.77832031	-9.18017578	-1.23925781	+58.84277344	+1.56005859	-28.54248047	+1536
+1458240852.07600000	+10.15576172	-5.77001953	-1.18652344	+48.93310547	-4.63623047	-63.43505859	+2040	+10.12500000	-5.01855469	-0.88769531	+4.54833984	-13.93066406	+18.76464844	+2024	+7.74755859	-9.20214844	-1.21289063	+58.73291016	+1.49414063	-28.45458984	+1532
+1458240852.08010010	+10.14697266	-5.77441406	-1.16894531	+48.99902344	-4.65820313	-63.47900391	+2040	+10.11621094	-5.02734375	-0.87011719	+4.57031250	-13.97460938	+18.72070313	+2020	+7.73437500	-9.21093750	-1.19970703	+58.71093750	+1.45019531	-28.41064453	+1532
+1458240852.08430000	+10.13818359	-5.77880859	-1.15576172	+49.08691406	-4.68017578	-63.47900391	+2036	+10.11181641	-5.02734375	-0.85693359	+4.61425781	-13.99658203	+18.67675781	+2016	+7.72119141	-9.22412109	-1.18212891	+58.68896484	+1.42822266	-28.38867188	+1532
+1458240852.08839990	+10.12939453	-5.77880859	-1.13818359	+49.15283203	-4.70214844	-63.50097656	+2032	+10.10302734	-5.03173828	-0.83935547	+4.63623047	-14.01855469	+18.63281250	+2008	+7.70800781	-9.23291016	-1.16455078	+58.66699219	+1.38427734	-28.36669922	+1532
+1458240852.09260010	+10.12060547	-5.78320313	-1.12060547	+49.19677734	-4.72412109	-63.52294922	+2028	+10.09423828	-5.03613281	-0.82617188	+4.68017578	-14.04052734	+18.58886719	+2004	+7.69921875	-9.23730469	-1.14697266	+58.66699219	+1.34033203	-28.36669922	+1532
+1458240852.09680010	+10.11621094	-5.78320313	-1.10302734	+49.26269531	-4.74609375	-63.56689453	+2028	+10.08544922	-5.03613281	-0.80859375	+4.70214844	-14.06250000	+18.54492188	+2000	+7.69482422	-9.24169922	-1.13378906	+58.66699219	+1.31835938	-28.34472656	+1532
+1458240852.10089990	+10.10742188	-5.78320313	-1.08544922	+49.30664063	-4.76806641	-63.61083984	+2028	+10.08105469	-5.04052734	-0.79541016	+4.72412109	-14.10644531	+18.47900391	+1996	+7.68603516	-9.24609375	-1.10742188	+58.68896484	+1.29638672	-28.36669922	+1532
+1458240852.10509990	+10.10302734	-5.78759766	-1.06787109	+49.35058594	-4.79003906	-63.63281250	+2028	+10.07226563	-5.04052734	-0.77783203	+4.74609375	-14.15039063	+18.41308594	+1992	+7.68164063	-9.25048828	-1.08544922	+58.73291016	+1.27441406	-28.38867188	+1536
+1458240852.10929990	+10.09423828	-5.78759766	-1.05029297	+49.37255859	-4.81201172	-63.67675781	+2028	+10.06787109	-5.04492188	-0.76025391	+4.79003906	-14.19433594	+18.34716797	+1988	+7.67724609	-9.25048828	-1.06347656	+58.79882813	+1.27441406	-28.41064453	+1540
+1458240852.11340000	+10.08544922	-5.79199219	-1.03710938	+49.39453125	-4.83398438	-63.69873047	+2028	+10.05908203	-5.04492188	-0.74707031	+4.81201172	-14.21630859	+18.28125000	+1984	+7.67285156	-9.25488281	-1.03710938	+58.84277344	+1.25244141	-28.45458984	+1544
+1458240852.11760000	+10.08105469	-5.79199219	-1.01953125	+49.39453125	-4.83398438	-63.72070313	+2028	+10.05468750	-5.04931641	-0.73388672	+4.83398438	-14.23828125	+18.23730469	+1980	+7.67285156	-9.25488281	-1.01513672	+58.90869141	+1.25244141	-28.47656250	+1548
+1458240852.12179990	+10.07666016	-5.79638672	-1.00634766	+49.41650391	-4.85595703	-63.74267578	+2028	+10.04589844	-5.04931641	-0.72070313	+4.85595703	-14.28222656	+18.17138672	+1972	+7.67285156	-9.25488281	-0.98876953	+58.97460938	+1.23046875	-28.52050781	+1556
+1458240852.12590000	+10.06787109	-5.79638672	-0.99316406	+49.41650391	-4.85595703	-63.74267578	+2028	+10.03710938	-5.04931641	-0.70751953	+4.87792969	-14.28222656	+18.10546875	+1968	+7.66845703	-9.25048828	-0.96679688	+59.04052734	+1.23046875	-28.54248047	+1560
+1458240852.13010000	+10.06347656	-5.80078125	-0.98437500	+49.41650391	-4.83398438	-63.76464844	+2032	+10.03271484	-5.04931641	-0.69873047	+4.92187500	-14.30419922	+18.03955078	+1960	+7.66845703	-9.25048828	-0.94482422	+59.10644531	+1.25244141	-28.56445313	+1568
+1458240852.13430000	+10.05468750	-5.80078125	-0.96679688	+49.41650391	-4.83398438	-63.78662109	+2032	+10.02392578	-5.05371094	-0.68554688	+4.94384766	-14.34814453	+17.95166016	+1956	+7.66406250	-9.25048828	-0.92285156	+59.17236328	+1.25244141	-28.58642578	+1580
+1458240852.13840010	+10.04589844	-5.80078125	-0.95800781	+49.41650391	-4.81201172	-63.80859375	+2036	+10.01953125	-5.05371094	-0.67675781	+4.96582031	-14.34814453	+17.86376953	+1952	+7.65966797	-9.25048828	-0.90087891	+59.23828125	+1.27441406	-28.58642578	+1588
+1458240852.14260010	+10.04150391	-5.80517578	-0.94921875	+49.41650391	-4.81201172	-63.83056641	+2036	+10.01074219	-5.05810547	-0.66796875	+4.96582031	-14.34814453	+17.79785156	+1944	+7.65527344	-9.25048828	-0.88330078	+59.30419922	+1.29638672	-28.58642578	+1596
+1458240852.14680000	+10.03271484	-5.80957031	-0.94042969	+49.39453125	-4.76806641	-63.85253906	+2040	+10.00634766	-5.05810547	-0.65917969	+4.98779297	-14.37011719	+17.68798828	+1936	+7.64648438	-9.25048828	-0.86132813	+59.32617188	+1.34033203	-28.58642578	+1608
+1458240852.15089990	+10.02832031	-5.80957031	-0.93603516	+49.39453125	-4.72412109	-63.83056641	+2040	+9.99755859	-5.05810547	-0.65478516	+5.00976563	-14.32617188	+17.62207031	+1928	+7.63769531	-9.25048828	-0.85253906	+59.34814453	+1.36230469	-28.52050781	+1620
+1458240852.15510010	+10.01953125	-5.81396484	-0.93164063	+49.35058594	-4.65820313	-63.83056641	+2044	+9.99316406	-5.06250000	-0.65039063	+5.03173828	-14.30419922	+17.53417969	+1924	+7.62890625	-9.25048828	-0.83935547	+59.37011719	+1.40625000	-28.47656250	+1628
+1458240852.15930010	+10.01074219	-5.81396484	-0.92724609	+49.32861328	-4.61425781	-63.83056641	+2044	+9.98437500	-5.06250000	-0.64599609	+5.03173828	-14.28222656	+17.42431641	+1916	+7.61572266	-9.25488281	-0.83056641	+59.34814453	+1.45019531	-28.41064453	+1636
+1458240852.16339990	+10.00195313	-5.81835938	-0.92285156	+49.30664063	-4.52636719	-63.80859375	+2044	+9.97998047	-5.06689453	-0.64599609	+5.05371094	-14.21630859	+17.33642578	+1908	+7.60253906	-9.25927734	-0.82617188	+59.32617188	+1.49414063	-28.30078125	+1644
+1458240852.16759990	+9.99316406	-5.82275391	-0.92285156	+49.28466797	-4.46044922	-63.80859375	+2044	+9.97119141	-5.06689453	-0.64599609	+5.05371094	-14.17236328	+17.22656250	+1900	+7.58935547	-9.25927734	-0.82177734	+59.30419922	+1.56005859	-28.19091797	+1652
+1458240852.17170000	+9.98876953	-5.82275391	-0.92285156	+49.24072266	-4.37255859	-63.80859375	+2044	+9.96679688	-5.07128906	-0.64599609	+5.05371094	-14.10644531	+17.13867188	+1896	+7.57177734	-9.26367188	-0.81738281	+59.26025391	+1.62597656	-28.08105469	+1660
+1458240852.17590000	+9.97998047	-5.82714844	-0.92285156	+49.19677734	-4.28466797	-63.78662109	+2044	+9.95800781	-5.07568359	-0.64599609	+5.05371094	-14.04052734	+17.02880859	+1888	+7.55419922	-9.26806641	-0.81738281	+59.21630859	+1.66992188	-27.92724609	+1668
+1458240852.18010000	+9.97119141	-5.83154297	-0.92285156	+49.15283203	-4.19677734	-63.76464844	+2044	+9.95361328	-5.08007813	-0.65039063	+5.03173828	-13.95263672	+16.94091797	+1884	+7.54101563	-9.27246094	-0.82177734	+59.15039063	+1.73583984	-27.77343750	+1672
+1458240852.18420000	+9.96679688	-5.83593750	-0.92724609	+49.10888672	-4.08691406	-63.74267578	+2044	+9.94921875	-5.08447266	-0.65039063	+5.00976563	-13.86474609	+16.85302734	+1880	+7.52343750	-9.27685547	-0.82177734	+59.08447266	+1.82373047	-27.61962891	+1676
+1458240852.18840000	+9.95800781	-5.84033203	-0.93164063	+49.06494141	-3.99902344	-63.72070313	+2044	+9.94482422	-5.08447266	-0.65478516	+4.98779297	-13.77685547	+16.74316406	+1876	+7.50146484	-9.28125000	-0.82617188	+58.99658203	+1.88964844	-27.44384766	+1680
+1458240852.19260000	+9.95361328	-5.84472656	-0.93603516	+48.99902344	-3.91113281	-63.67675781	+2040	+9.94042969	-5.08886719	-0.66357422	+4.96582031	-13.68896484	+16.67724609	+1872	+7.48828125	-9.28564453	-0.83056641	+58.93066406	+1.93359375	-27.26806641	+1684
+1458240852.19670010	+9.94482422	-5.84472656	-0.93603516	+48.95507813	-3.80126953	-63.65478516	+2040	+9.93603516	-5.09326172	-0.66796875	+4.94384766	-13.57910156	+16.58935547	+1868	+7.47070313	-9.29003906	-0.83496094	+58.86474609	+1.99951172	-27.09228516	+1688
+1458240852.20090010	+9.94042969	-5.84912109	-0.94042969	+48.88916016	-3.71337891	-63.61083984	+2040	+9.93164063	-5.09765625	-0.67236328	+4.89990234	-13.49121094	+16.52343750	+1864	+7.45312500	-9.29003906	-0.83935547	+58.79882813	+2.06542969	-26.93847656	+1688
+1458240852.20510010	+9.93603516	-5.85351563	-0.94482422	+48.82324219	-3.64746094	-63.58886719	+2036	+9.92724609	-5.10205078	-0.67675781	+4.87792969	-13.42529297	+16.45751953	+1864	+7.43994141	-9.29443359	-0.83935547	+58.73291016	+2.13134766	-26.80664063	+1688
+1458240852.20919990	+9.93164063	-5.85791016	-0.94921875	+48.77929688	-3.58154297	-63.56689453	+2036	+9.92285156	-5.10644531	-0.68115234	+4.83398438	-13.33740234	+16.41357422	+1860	+7.43115234	-9.29443359	-0.84375000	+58.68896484	+2.19726563	-26.65283203	+1688
+1458240852.21339990	+9.92724609	-5.85791016	-0.94921875	+48.71337891	-3.51562500	-63.52294922	+2032	+9.91845703	-5.10644531	-0.68554688	+4.79003906	-13.27148438	+16.36962891	+1856	+7.41796875	-9.29882813	-0.84375000	+58.62304688	+2.26318359	-26.52099609	+1688
+1458240852.21760010	+9.92285156	-5.86230469	-0.95361328	+48.64746094	-3.47167969	-63.50097656	+2028	+9.91406250	-5.11083984	-0.68554688	+4.74609375	-13.20556641	+16.32568359	+1852	+7.40917969	-9.29882813	-0.83935547	+58.57910156	+2.30712891	-26.38916016	+1684
+1458240852.22170000	+9.91845703	-5.86669922	-0.95800781	+48.60351563	-3.42773438	-63.45703125	+2028	+9.91406250	-5.11523438	-0.68994141	+4.70214844	-13.13964844	+16.30371094	+1848	+7.40478516	-9.29443359	-0.83935547	+58.55712891	+2.35107422	-26.27929688	+1684
+1458240852.22589990	+9.91845703	-5.87109375	-0.95800781	+48.53759766	-3.40576172	-63.43505859	+2024	+9.90966797	-5.11523438	-0.69433594	+4.65820313	-13.09570313	+16.28173828	+1848	+7.39599609	-9.29443359	-0.83496094	+58.53515625	+2.39501953	-26.19140625	+1684
+1458240852.23009990	+9.91406250	-5.87109375	-0.95800781	+48.47167969	-3.38378906	-63.41308594	+2020	+9.90966797	-5.11962891	-0.69433594	+4.61425781	-13.07373047	+16.25976563	+1844	+7.39160156	-9.29003906	-0.83056641	+58.51318359	+2.41699219	-26.10351563	+1680
+1458240852.23420000	+9.91406250	-5.87548828	-0.95800781	+48.40576172	-3.38378906	-63.39111328	+2016	+9.90966797	-5.11962891	-0.69433594	+4.57031250	-13.05175781	+16.25976563	+1840	+7.39160156	-9.28564453	-0.82617188	+58.51318359	+2.46093750	-26.03759766	+1680
+1458240852.23840000	+9.90966797	-5.87988281	-0.95800781	+48.33984375	-3.38378906	-63.36914063	+2016	+9.90527344	-5.12402344	-0.69433594	+4.50439453	-13.02978516	+16.23779297	+1836	+7.38720703	-9.28125000	-0.81738281	+58.49121094	+2.48291016	-25.97167969	+1680
+1458240852.24250010	+9.90966797	-5.87988281	-0.95800781	+48.27392578	-3.38378906	-63.36914063	+2012	+9.90527344	-5.12402344	-0.69433594	+4.48242188	-13.02978516	+16.23779297	+1832	+7.38720703	-9.27685547	-0.80859375	+58.49121094	+2.50488281	-25.92773438	+1684
+1458240852.24670000	+9.90966797	-5.88427734	-0.95800781	+48.20800781	-3.38378906	-63.34716797	+2012	+9.90527344	-5.12841797	-0.69433594	+4.41650391	-13.02978516	+16.23779297	+1828	+7.38720703	-9.27685547	-0.79980469	+58.46923828	+2.52685547	-25.86181641	+1684
+1458240852.25090000	+9.90966797	-5.88867188	-0.95800781	+48.14208984	-3.40576172	-63.34716797	+2008	+9.90527344	-5.12841797	-0.68994141	+4.37255859	-13.02978516	+16.23779297	+1824	+7.38281250	-9.27246094	-0.79541016	+58.42529297	+2.54882813	-25.81787109	+1688
+1458240852.25500010	+9.90966797	-5.89306641	-0.95800781	+48.07617188	-3.40576172	-63.32519531	+2008	+9.90527344	-5.12841797	-0.68994141	+4.32861328	-13.02978516	+16.23779297	+1820	+7.37841797	-9.26367188	-0.78662109	+58.38134766	+2.54882813	-25.72998047	+1692
+1458240852.25920010	+9.90966797	-5.89306641	-0.95361328	+48.01025391	-3.42773438	-63.32519531	+2004	+9.90527344	-5.13281250	-0.68994141	+4.26269531	-13.02978516	+16.25976563	+1816	+7.37402344	-9.25927734	-0.78222656	+58.33740234	+2.57080078	-25.66406250	+1692
+1458240852.26340010	+9.90527344	-5.89746094	-0.95361328	+47.92236328	-3.44970703	-63.30322266	+2004	+9.90527344	-5.13281250	-0.68554688	+4.21875000	-13.02978516	+16.25976563	+1812	+7.36962891	-9.25488281	-0.77783203	+58.27148438	+2.57080078	-25.59814453	+1696
+1458240852.26749990	+9.90527344	-5.90185547	-0.94921875	+47.81250000	-3.47167969	-63.28125000	+2004	+9.90527344	-5.13720703	-0.68554688	+4.13085938	-13.05175781	+16.25976563	+1808	+7.36523438	-9.25048828	-0.77343750	+58.22753906	+2.57080078	-25.51025391	+1700
+1458240852.27169990	+9.90527344	-5.90625000	-0.94921875	+47.70263672	-3.51562500	-63.28125000	+2004	+9.90527344	-5.14160156	-0.68115234	+4.04296875	-13.05175781	+16.28173828	+1808	+7.35644531	-9.25048828	-0.76904297	+58.11767578	+2.57080078	-25.42236328	+1704
+1458240852.27589990	+9.90527344	-5.91064453	-0.94482422	+47.59277344	-3.53759766	-63.25927734	+2004	+9.90527344	-5.14599609	-0.68115234	+3.93310547	-13.07373047	+16.30371094	+1804	+7.34765625	-9.24609375	-0.76904297	+58.02978516	+2.54882813	-25.31250000	+1708
+1458240852.28000000	+9.90527344	-5.91943359	-0.94042969	+47.37304688	-3.58154297	-63.23730469	+2008	+9.90527344	-5.15478516	-0.67236328	+3.69140625	-13.07373047	+16.32568359	+1804	+7.33886719	-9.24609375	-0.76904297	+57.89794922	+2.54882813	-25.18066406	+1712
+1458240852.28420000	+9.90087891	-5.92822266	-0.93603516	+47.19726563	-3.62548828	-63.19335938	+2012	+9.90527344	-5.15917969	-0.66796875	+3.47167969	-13.09570313	+16.36962891	+1808	+7.32568359	-9.24609375	-0.76904297	+57.74414063	+2.54882813	-25.04882813	+1716
+1458240852.28839990	+9.90087891	-5.93261719	-0.93164063	+46.99951172	-3.66943359	-63.17138672	+2012	+9.90527344	-5.16796875	-0.66357422	+3.27392578	-13.09570313	+16.41357422	+1808	+7.30810547	-9.24609375	-0.77783203	+57.61230469	+2.52685547	-24.89501953	+1720
+1458240852.29250000	+9.89648438	-5.94140625	-0.92724609	+46.75781250	-3.71337891	-63.10546875	+2016	+9.90527344	-5.17675781	-0.65917969	+2.92236328	-13.09570313	+16.47949219	+1808	+7.29052734	-9.24609375	-0.78222656	+57.43652344	+2.50488281	-24.71923828	+1724
+1458240852.29670000	+9.89208984	-5.95019531	-0.92285156	+46.56005859	-3.75732422	-63.06152344	+2020	+9.90527344	-5.18554688	-0.65478516	+2.68066406	-13.07373047	+16.54541016	+1808	+7.27294922	-9.24609375	-0.78662109	+57.28271484	+2.48291016	-24.54345703	+1732
+1458240852.30090000	+9.88769531	-5.95898438	-0.92285156	+46.36230469	-3.80126953	-63.01757813	+2024	+9.90527344	-5.19433594	-0.65039063	+2.48291016	-13.07373047	+16.61132813	+1812	+7.25976563	-9.24609375	-0.79541016	+57.12890625	+2.46093750	-24.36767578	+1736
+1458240852.30500010	+9.88769531	-5.96337891	-0.91845703	+46.20849609	-3.82324219	-62.97363281	+2024	+9.90527344	-5.19873047	-0.64599609	+2.32910156	-13.05175781	+16.65527344	+1812	+7.24218750	-9.24609375	-0.79980469	+56.95312500	+2.43896484	-24.19189453	+1740
+1458240852.30920000	+9.88330078	-5.96777344	-0.91406250	+46.05468750	-3.86718750	-62.92968750	+2028	+9.90527344	-5.20751953	-0.64160156	+2.15332031	-13.02978516	+16.72119141	+1812	+7.22021484	-9.24609375	-0.80859375	+56.79931641	+2.43896484	-24.01611328	+1740
+1458240852.31340000	+9.87890625	-5.97216797	-0.90966797	+45.92285156	-3.88916016	-62.88574219	+2032	+9.90087891	-5.21191406	-0.64160156	+1.99951172	-13.00781250	+16.76513672	+1812	+7.20263672	-9.25048828	-0.81298828	+56.62353516	+2.43896484	-23.84033203	+1744
+1458240852.31750010	+9.87451172	-5.97656250	-0.90966797	+45.81298828	-3.91113281	-62.81982422	+2032	+9.90087891	-5.21630859	-0.64160156	+1.88964844	-12.98583984	+16.83105469	+1812	+7.18505859	-9.25048828	-0.81738281	+56.46972656	+2.43896484	-23.66455078	+1744
+1458240852.32170010	+9.87011719	-5.98095703	-0.90966797	+45.70312500	-3.93310547	-62.77587891	+2032	+9.89648438	-5.22070313	-0.63720703	+1.77978516	-12.96386719	+16.89697266	+1816	+7.17187500	-9.25048828	-0.82617188	+56.33789063	+2.41699219	-23.46679688	+1744
+1458240852.32579990	+9.86572266	-5.98535156	-0.90966797	+45.61523438	-3.95507813	-62.70996094	+2036	+9.89648438	-5.22509766	-0.63720703	+1.64794922	-12.91992188	+16.96289063	+1816	+7.15869141	-9.25048828	-0.83056641	+56.22802734	+2.41699219	-23.29101563	+1744
+1458240852.32999990	+9.86132813	-5.98974609	-0.90527344	+45.52734375	-3.97705078	-62.64404297	+2036	+9.89208984	-5.22949219	-0.63720703	+1.56005859	-12.89794922	+17.02880859	+1816	+7.14111328	-9.25048828	-0.83496094	+56.11816406	+2.43896484	-23.11523438	+1744
+1458240852.33419990	+9.85693359	-5.99414063	-0.90527344	+45.43945313	-3.99902344	-62.60009766	+2036	+9.88769531	-5.23388672	-0.63720703	+1.45019531	-12.87597656	+17.09472656	+1816	+7.13232422	-9.24609375	-0.83496094	+56.05224609	+2.43896484	-22.96142578	+1740
+1458240852.33830000	+9.85253906	-5.99853516	-0.90527344	+45.32958984	-4.02099609	-62.53417969	+2036	+9.88769531	-5.23828125	-0.63281250	+1.31835938	-12.83203125	+17.16064453	+1816	+7.12353516	-9.24609375	-0.83496094	+55.98632813	+2.48291016	-22.82958984	+1736
+1458240852.34250000	+9.84814453	-6.00292969	-0.90527344	+45.26367188	-4.04296875	-62.49023438	+2040	+9.88330078	-5.24267578	-0.63281250	+1.23046875	-12.81005859	+17.20458984	+1820	+7.11474609	-9.24169922	-0.83056641	+55.92041016	+2.50488281	-22.69775391	+1732
+1458240852.34670000	+9.84375000	-6.00732422	-0.90527344	+45.17578125	-4.06494141	-62.42431641	+2040	+9.87890625	-5.24707031	-0.63281250	+1.14257813	-12.76611328	+17.27050781	+1820	+7.11035156	-9.24169922	-0.83056641	+55.87646484	+2.54882813	-22.58789063	+1728
+1458240852.35080000	+9.83935547	-6.01171875	-0.90527344	+45.08789063	-4.08691406	-62.35839844	+2040	+9.87451172	-5.25146484	-0.63281250	+1.03271484	-12.72216797	+17.33642578	+1820	+7.10595703	-9.23730469	-0.82617188	+55.85449219	+2.59277344	-22.45605469	+1728
+1458240852.35500000	+9.83935547	-6.01611328	-0.90527344	+45.00000000	-4.08691406	-62.27050781	+2040	+9.87451172	-5.25146484	-0.63281250	+0.94482422	-12.67822266	+17.40234375	+1820	+7.09716797	-9.23291016	-0.82617188	+55.81054688	+2.63671875	-22.32421875	+1724
+1458240852.35920000	+9.83496094	-6.02490234	-0.90966797	+44.93408203	-4.10888672	-62.20458984	+2044	+9.87011719	-5.25585938	-0.63720703	+0.85693359	-12.63427734	+17.44628906	+1820	+7.09277344	-9.22851563	-0.82177734	+55.81054688	+2.68066406	-22.21435547	+1720
+1458240852.36330010	+9.83056641	-6.02929688	-0.90966797	+44.84619141	-4.10888672	-62.13867188	+2044	+9.86572266	-5.26025391	-0.63720703	+0.74707031	-12.56835938	+17.51220703	+1820	+7.09277344	-9.22412109	-0.81738281	+55.81054688	+2.72460938	-22.10449219	+1720
+1458240852.36750010	+9.82617188	-6.03369141	-0.90966797	+44.78027344	-4.10888672	-62.07275391	+2044	+9.86572266	-5.26464844	-0.63720703	+0.65917969	-12.52441406	+17.55615234	+1820	+7.09277344	-9.22412109	-0.81738281	+55.78857422	+2.79052734	-22.01660156	+1716
+1458240852.37170000	+9.82177734	-6.03808594	-0.91406250	+44.69238281	-4.10888672	-62.00683594	+2048	+9.86132813	-5.26904297	-0.63720703	+0.57128906	-12.48046875	+17.60009766	+1820	+7.08837891	-9.21972656	-0.80859375	+55.76660156	+2.85644531	-21.92871094	+1716
+1458240852.37579990	+9.82177734	-6.04248047	-0.91406250	+44.62646484	-4.10888672	-61.94091797	+2048	+9.86132813	-5.27343750	-0.63720703	+0.48339844	-12.43652344	+17.64404297	+1820	+7.08398438	-9.21533203	-0.80859375	+55.76660156	+2.90039063	-21.84082031	+1716
+1458240852.38000010	+9.81738281	-6.04687500	-0.91406250	+44.56054688	-4.10888672	-61.87500000	+2048	+9.85693359	-5.27783203	-0.64160156	+0.41748047	-12.37060547	+17.66601563	+1820	+7.07958984	-9.21533203	-0.80419922	+55.72265625	+2.94433594	-21.77490234	+1712
+1458240852.38420010	+9.81738281	-6.05566406	-0.91845703	+44.49462891	-4.08691406	-61.83105469	+2048	+9.85693359	-5.28222656	-0.64160156	+0.32958984	-12.32666016	+17.68798828	+1820	+7.07958984	-9.21533203	-0.79980469	+55.70068359	+2.98828125	-21.70898438	+1712
+1458240852.38829990	+9.81298828	-6.06005859	-0.91845703	+44.42871094	-4.08691406	-61.76513672	+2052	+9.85253906	-5.28662109	-0.64160156	+0.26367188	-12.26074219	+17.73193359	+1820	+7.07519531	-9.21093750	-0.79980469	+55.67871094	+3.03222656	-21.59912109	+1712
+1458240852.39249990	+9.81298828	-6.06005859	-0.91845703	+44.38476563	-4.06494141	-61.72119141	+2052	+9.85253906	-5.29101563	-0.64599609	+0.19775391	-12.21679688	+17.73193359	+1820	+7.07080078	-9.21533203	-0.79980469	+55.63476563	+3.05419922	-21.51123047	+1712
+1458240852.39669990	+9.80859375	-6.06445313	-0.92285156	+44.34082031	-4.06494141	-61.67724609	+2052	+9.85253906	-5.29101563	-0.64599609	+0.10986328	-12.19482422	+17.75390625	+1820	+7.06201172	-9.21533203	-0.80419922	+55.59082031	+3.07617188	-21.44531250	+1712
+1458240852.40080000	+9.80859375	-6.06884766	-0.92285156	+44.29687500	-4.04296875	-61.63330078	+2052	+9.84814453	-5.29541016	-0.64599609	+0.04394531	-12.15087891	+17.77587891	+1824	+7.05761719	-9.21533203	-0.80419922	+55.52490234	+3.09814453	-21.37939453	+1712
+1458240852.40500000	+9.80859375	-6.06884766	-0.92285156	+44.25292969	-4.04296875	-61.61132813	+2052	+9.84814453	-5.29980469	-0.64599609	+0.00000000	-12.10693359	+17.77587891	+1824	+7.05322266	-9.21533203	-0.80419922	+55.48095703	+3.09814453	-21.33544922	+1712
+1458240852.40910010	+9.80419922	-6.07324219	-0.92285156	+44.20898438	-4.02099609	-61.61132813	+2052	+9.84814453	-5.29980469	-0.64599609	-0.06591797	-12.08496094	+17.77587891	+1824	+7.04443359	-9.21972656	-0.80859375	+55.39306641	+3.09814453	-21.26953125	+1712
+1458240852.41330000	+9.80419922	-6.07324219	-0.92285156	+44.16503906	-4.02099609	-61.58935547	+2052	+9.84814453	-5.30419922	-0.64599609	-0.13183594	-12.06298828	+17.77587891	+1824	+7.03564453	-9.22412109	-0.80859375	+55.32714844	+3.09814453	-21.22558594	+1712
+1458240852.41750000	+9.80419922	-6.07763672	-0.92285156	+44.14306641	-3.99902344	-61.56738281	+2052	+9.84814453	-5.30859375	-0.64599609	-0.19775391	-12.04101563	+17.77587891	+1824	+7.03125000	-9.22412109	-0.81298828	+55.23925781	+3.09814453	-21.18164063	+1712
+1458240852.42160010	+9.80419922	-6.07763672	-0.92285156	+44.09912109	-3.99902344	-61.54541016	+2052	+9.84814453	-5.30859375	-0.64599609	-0.26367188	-12.01904297	+17.77587891	+1824	+7.02246094	-9.22851563	-0.81738281	+55.17333984	+3.09814453	-21.13769531	+1712
+1458240852.42580010	+9.80419922	-6.07763672	-0.92285156	+44.07714844	-3.99902344	-61.54541016	+2052	+9.85253906	-5.31298828	-0.64599609	-0.30761719	-11.99707031	+17.79785156	+1824	+7.01806641	-9.23291016	-0.82177734	+55.08544922	+3.07617188	-21.09375000	+1712
+1458240852.43000010	+9.80419922	-6.08203125	-0.92285156	+44.05517578	-3.99902344	-61.52343750	+2052	+9.85253906	-5.31298828	-0.64599609	-0.37353516	-11.99707031	+17.79785156	+1824	+7.01367188	-9.23291016	-0.82617188	+55.01953125	+3.05419922	-21.04980469	+1712
+1458240852.43409990	+9.80419922	-6.08203125	-0.92285156	+44.01123047	-3.97705078	-61.52343750	+2052	+9.85253906	-5.31738281	-0.64599609	-0.43945313	-11.97509766	+17.79785156	+1824	+7.00927734	-9.23730469	-0.82617188	+54.95361328	+3.05419922	-21.02783203	+1712
+1458240852.43829990	+9.80419922	-6.08203125	-0.92285156	+43.98925781	-3.97705078	-61.52343750	+2052	+9.85253906	-5.31738281	-0.64599609	-0.48339844	-11.97509766	+17.79785156	+1828	+7.00048828	-9.23730469	-0.83056641	+54.88769531	+3.03222656	-20.98388672	+1708
+1458240852.44250010	+9.80419922	-6.08642578	-0.91845703	+43.96728516	-3.97705078	-61.52343750	+2052	+9.85693359	-5.32177734	-0.64160156	-0.54931641	-11.97509766	+17.79785156	+1828	+7.00048828	-9.24169922	-0.83056641	+54.84375000	+3.03222656	-20.98388672	+1708
+1458240852.44660000	+9.80419922	-6.08642578	-0.91845703	+43.92333984	-3.97705078	-61.50146484	+2052	+9.85693359	-5.32177734	-0.64160156	-0.61523438	-11.97509766	+17.79785156	+1832	+6.99609375	-9.24169922	-0.83496094	+54.77783203	+3.01025391	-20.96191406	+1704
+1458240852.45079990	+9.80419922	-6.08642578	-0.91845703	+43.90136719	-3.97705078	-61.50146484	+2052	+9.86132813	-5.32617188	-0.64160156	-0.65917969	-11.97509766	+17.79785156	+1832	+6.99169922	-9.24169922	-0.83496094	+54.73388672	+3.01025391	-20.96191406	+1700
+1458240852.45499990	+9.80859375	-6.09082031	-0.91845703	+43.85742188	-3.97705078	-61.50146484	+2052	+9.86132813	-5.32617188	-0.64160156	-0.72509766	-11.97509766	+17.81982422	+1836	+6.99169922	-9.24609375	-0.83496094	+54.71191406	+3.01025391	-20.93994141	+1700
+1458240852.45910000	+9.80859375	-6.09082031	-0.91845703	+43.81347656	-3.97705078	-61.47949219	+2052	+9.86572266	-5.33056641	-0.64160156	-0.76904297	-11.97509766	+17.81982422	+1836	+6.99169922	-9.24609375	-0.83496094	+54.66796875	+3.01025391	-20.93994141	+1696
+1458240852.46330000	+9.80859375	-6.09521484	-0.91845703	+43.79150391	-3.97705078	-61.47949219	+2052	+9.86572266	-5.33056641	-0.64160156	-0.83496094	-11.97509766	+17.84179688	+1840	+6.99169922	-9.24609375	-0.83496094	+54.64599609	+3.01025391	-20.93994141	+1692
+1458240852.46750000	+9.81298828	-6.09521484	-0.91845703	+43.74755859	-3.97705078	-61.47949219	+2052	+9.86572266	-5.33496094	-0.64160156	-0.87890625	-11.97509766	+17.86376953	+1840	+6.99169922	-9.24609375	-0.83496094	+54.64599609	+3.01025391	-20.93994141	+1688
+1458240852.47160010	+9.81298828	-6.09960938	-0.91845703	+43.70361328	-3.97705078	-61.47949219	+2052	+9.87011719	-5.33496094	-0.64160156	-0.90087891	-11.97509766	+17.88574219	+1844	+6.99609375	-9.24609375	-0.83496094	+54.62402344	+3.01025391	-20.96191406	+1688
+1458240852.47580000	+9.81298828	-6.10400391	-0.91845703	+43.65966797	-3.97705078	-61.45751953	+2052	+9.87011719	-5.33496094	-0.64160156	-0.94482422	-11.97509766	+17.88574219	+1844	+6.99609375	-9.24169922	-0.83056641	+54.62402344	+3.03222656	-20.96191406	+1684
+1458240852.47989990	+9.81738281	-6.10400391	-0.91845703	+43.61572266	-3.97705078	-61.45751953	+2052	+9.87011719	-5.33935547	-0.64160156	-0.98876953	-11.97509766	+17.90771484	+1844	+6.99609375	-9.24169922	-0.83056641	+54.62402344	+3.03222656	-20.98388672	+1684
+1458240852.48410010	+9.81738281	-6.10839844	-0.91845703	+43.57177734	-3.97705078	-61.45751953	+2052	+9.87451172	-5.33935547	-0.64160156	-1.01074219	-11.97509766	+17.90771484	+1848	+7.00048828	-9.24169922	-0.82617188	+54.62402344	+3.05419922	-20.98388672	+1680
+1458240852.48830010	+9.82177734	-6.11279297	-0.92285156	+43.52783203	-3.97705078	-61.43554688	+2052	+9.87451172	-5.34375000	-0.64160156	-1.05468750	-11.95312500	+17.92968750	+1848	+7.00048828	-9.24169922	-0.82617188	+54.62402344	+3.07617188	-21.00585938	+1680
+1458240852.49239990	+9.82177734	-6.11279297	-0.92285156	+43.50585938	-3.97705078	-61.43554688	+2056	+9.87451172	-5.34375000	-0.64599609	-1.07666016	-11.95312500	+17.95166016	+1852	+7.00488281	-9.23730469	-0.82177734	+54.62402344	+3.07617188	-21.02783203	+1680
+1458240852.49659990	+9.82177734	-6.11718750	-0.92285156	+43.46191406	-3.97705078	-61.43554688	+2056	+9.87451172	-5.34375000	-0.64599609	-1.09863281	-11.93115234	+17.95166016	+1852	+7.00927734	-9.23730469	-0.81738281	+54.64599609	+3.09814453	-21.02783203	+1680
+1458240852.50079990	+9.82177734	-6.12158203	-0.92285156	+43.43994141	-3.95507813	-61.43554688	+2056	+9.87451172	-5.34375000	-0.64599609	-1.12060547	-11.93115234	+17.95166016	+1852	+7.00927734	-9.23730469	-0.81738281	+54.64599609	+3.12011719	-21.04980469	+1680
+1458240852.50490000	+9.82617188	-6.12158203	-0.92285156	+43.41796875	-3.95507813	-61.43554688	+2060	+9.87890625	-5.34375000	-0.64599609	-1.14257813	-11.93115234	+17.95166016	+1856	+7.01367188	-9.23291016	-0.81298828	+54.66796875	+3.14208984	-21.07177734	+1680
+1458240852.50910000	+9.82617188	-6.12597656	-0.92285156	+43.39599609	-3.95507813	-61.43554688	+2060	+9.87890625	-5.34814453	-0.64599609	-1.14257813	-11.90917969	+17.95166016	+1856	+7.01806641	-9.23291016	-0.80859375	+54.66796875	+3.18603516	-21.09375000	+1680
+1458240852.51329990	+9.82617188	-6.12597656	-0.92285156	+43.37402344	-3.93310547	-61.43554688	+2060	+9.87890625	-5.34814453	-0.64599609	-1.16455078	-11.88720703	+17.95166016	+1860	+7.01806641	-9.23291016	-0.80419922	+54.68994141	+3.20800781	-21.09375000	+1680
+1458240852.51740000	+9.82617188	-6.12597656	-0.92285156	+43.35205078	-3.91113281	-61.45751953	+2064	+9.87890625	-5.34814453	-0.65039063	-1.18652344	-11.86523438	+17.95166016	+1860	+7.02246094	-9.23291016	-0.80419922	+54.68994141	+3.22998047	-21.11572266	+1680
+1458240852.52160000	+9.82617188	-6.13037109	-0.92285156	+43.33007813	-3.88916016	-61.45751953	+2064	+9.87890625	-5.35253906	-0.65039063	-1.18652344	-11.86523438	+17.95166016	+1860	+7.02246094	-9.23291016	-0.79980469	+54.68994141	+3.25195313	-21.11572266	+1680
+1458240852.52580000	+9.82617188	-6.13037109	-0.92285156	+43.33007813	-3.86718750	-61.45751953	+2068	+9.87890625	-5.35253906	-0.65039063	-1.20849609	-11.84326172	+17.92968750	+1864	+7.02246094	-9.23291016	-0.79980469	+54.66796875	+3.29589844	-21.11572266	+1680
+1458240852.52990010	+9.82617188	-6.13037109	-0.92285156	+43.30810547	-3.84521484	-61.45751953	+2068	+9.87890625	-5.35253906	-0.65039063	-1.20849609	-11.82128906	+17.92968750	+1864	+7.01806641	-9.23291016	-0.79980469	+54.66796875	+3.31787109	-21.11572266	+1680
+1458240852.53410010	+9.82177734	-6.13037109	-0.92285156	+43.30810547	-3.80126953	-61.45751953	+2068	+9.87890625	-5.35253906	-0.65478516	-1.20849609	-11.79931641	+17.90771484	+1864	+7.01806641	-9.23291016	-0.79980469	+54.64599609	+3.31787109	-21.11572266	+1680
+1458240852.53830000	+9.82177734	-6.13476563	-0.92724609	+43.28613281	-3.77929688	-61.45751953	+2072	+9.87890625	-5.35693359	-0.65478516	-1.23046875	-11.77734375	+17.90771484	+1864	+7.01806641	-9.23291016	-0.79980469	+54.62402344	+3.33984375	-21.09375000	+1676
+1458240852.54239990	+9.82177734	-6.13476563	-0.92724609	+43.28613281	-3.75732422	-61.45751953	+2072	+9.87890625	-5.35693359	-0.65478516	-1.23046875	-11.75537109	+17.88574219	+1868	+7.01367188	-9.23730469	-0.79980469	+54.62402344	+3.36181641	-21.09375000	+1676
+1458240852.54660010	+9.82177734	-6.13476563	-0.92724609	+43.28613281	-3.73535156	-61.45751953	+2072	+9.87890625	-5.35693359	-0.65917969	-1.23046875	-11.71142578	+17.86376953	+1868	+7.01367188	-9.23730469	-0.79980469	+54.60205078	+3.38378906	-21.07177734	+1676
+1458240852.55080010	+9.82177734	-6.13476563	-0.92724609	+43.26416016	-3.69140625	-61.45751953	+2076	+9.87451172	-5.35693359	-0.65917969	-1.23046875	-11.68945313	+17.84179688	+1868	+7.00927734	-9.23730469	-0.79980469	+54.58007813	+3.40576172	-21.07177734	+1676
+1458240852.55489990	+9.81738281	-6.13476563	-0.92724609	+43.26416016	-3.66943359	-61.47949219	+2076	+9.87451172	-5.36132813	-0.65917969	-1.25244141	-11.66748047	+17.84179688	+1868	+7.00488281	-9.24169922	-0.80419922	+54.55810547	+3.42773438	-21.04980469	+1676
+1458240852.55909990	+9.81738281	-6.13916016	-0.93164063	+43.26416016	-3.62548828	-61.47949219	+2076	+9.87451172	-5.36132813	-0.66357422	-1.25244141	-11.64550781	+17.81982422	+1868	+7.00488281	-9.24169922	-0.80419922	+54.53613281	+3.42773438	-21.02783203	+1676
+1458240852.56320000	+9.81738281	-6.13916016	-0.93164063	+43.24218750	-3.60351563	-61.47949219	+2076	+9.87451172	-5.36132813	-0.66357422	-1.25244141	-11.60156250	+17.79785156	+1868	+7.00048828	-9.24169922	-0.80419922	+54.51416016	+3.44970703	-21.02783203	+1676
+1458240852.56740000	+9.81298828	-6.13916016	-0.93164063	+43.24218750	-3.55957031	-61.47949219	+2076	+9.87451172	-5.36132813	-0.66796875	-1.25244141	-11.57958984	+17.77587891	+1868	+6.99609375	-9.24609375	-0.80419922	+54.51416016	+3.49365234	-21.00585938	+1676
+1458240852.57160000	+9.81298828	-6.13916016	-0.93164063	+43.24218750	-3.51562500	-61.47949219	+2080	+9.87451172	-5.36572266	-0.66796875	-1.27441406	-11.53564453	+17.75390625	+1868	+6.99169922	-9.24609375	-0.80419922	+54.49218750	+3.51562500	-21.00585938	+1676
+1458240852.57570000	+9.81298828	-6.14355469	-0.93603516	+43.22021484	-3.47167969	-61.47949219	+2080	+9.87451172	-5.36572266	-0.67236328	-1.27441406	-11.49169922	+17.73193359	+1868	+6.99169922	-9.24609375	-0.80419922	+54.47021484	+3.53759766	-20.98388672	+1676
+1458240852.58410000	+9.80859375	-6.14794922	-0.94042969	+43.22021484	-3.33984375	-61.45751953	+2080	+9.87011719	-5.37011719	-0.67675781	-1.27441406	-11.40380859	+17.68798828	+1872	+6.98291016	-9.25048828	-0.80419922	+54.44824219	+3.64746094	-20.96191406	+1676
+1458240852.58820010	+9.80419922	-6.14794922	-0.94482422	+43.19824219	-3.27392578	-61.45751953	+2080	+9.87011719	-5.37011719	-0.68115234	-1.27441406	-11.35986328	+17.66601563	+1872	+6.98291016	-9.25488281	-0.79980469	+54.47021484	+3.71337891	-20.93994141	+1676
+1458240852.59240010	+9.80419922	-6.15234375	-0.94921875	+43.19824219	-3.18603516	-61.45751953	+2080	+9.86572266	-5.37451172	-0.68554688	-1.27441406	-11.29394531	+17.64404297	+1872	+6.97851563	-9.25488281	-0.79980469	+54.47021484	+3.80126953	-20.93994141	+1676
+1458240852.59660010	+9.79980469	-6.15673828	-0.95361328	+43.17626953	-3.09814453	-61.43554688	+2080	+9.86572266	-5.37451172	-0.68994141	-1.27441406	-11.22802734	+17.60009766	+1872	+6.97851563	-9.25488281	-0.79541016	+54.49218750	+3.88916016	-20.93994141	+1676
+1458240852.60069990	+9.79980469	-6.15673828	-0.95361328	+43.17626953	-3.01025391	-61.41357422	+2080	+9.86572266	-5.37890625	-0.68994141	-1.29638672	-11.16210938	+17.57812500	+1872	+6.97851563	-9.25488281	-0.79101563	+54.53613281	+3.99902344	-20.93994141	+1676
+1458240852.60910010	+9.79541016	-6.16552734	-0.96679688	+43.15429688	-2.81250000	-61.39160156	+2080	+9.86132813	-5.38330078	-0.70312500	-1.29638672	-11.00830078	+17.51220703	+1872	+6.97851563	-9.25488281	-0.77783203	+54.64599609	+4.21875000	-20.93994141	+1680
+1458240852.61319990	+9.79541016	-6.16992188	-0.97119141	+43.13232422	-2.72460938	-61.36962891	+2080	+9.85693359	-5.38330078	-0.70751953	-1.29638672	-10.94238281	+17.49023438	+1872	+6.98291016	-9.25488281	-0.76904297	+54.68994141	+4.32861328	-20.93994141	+1684
+1458240852.61739990	+9.79101563	-6.17431641	-0.97558594	+43.13232422	-2.61474609	-61.34765625	+2076	+9.85693359	-5.38769531	-0.71191406	-1.29638672	-10.85449219	+17.46826172	+1872	+6.98291016	-9.25488281	-0.76464844	+54.73388672	+4.46044922	-20.91796875	+1688
+1458240852.62159990	+9.79101563	-6.17871094	-0.97998047	+43.11035156	-2.52685547	-61.32568359	+2076	+9.85253906	-5.39208984	-0.71630859	-1.29638672	-10.76660156	+17.42431641	+1868	+6.98291016	-9.25488281	-0.75585938	+54.77783203	+4.57031250	-20.91796875	+1692
+1458240852.62990000	+9.78662109	-6.18310547	-0.99316406	+43.08837891	-2.32910156	-61.28173828	+2072	+9.84814453	-5.39648438	-0.72949219	-1.29638672	-10.59082031	+17.38037109	+1868	+6.98291016	-9.25927734	-0.75146484	+54.86572266	+4.74609375	-20.85205078	+1696
+1458240852.63400010	+9.78662109	-6.18750000	-0.99755859	+43.06640625	-2.24121094	-61.23779297	+2072	+9.84814453	-5.39648438	-0.73388672	-1.29638672	-10.48095703	+17.33642578	+1868	+6.98291016	-9.25927734	-0.75146484	+54.86572266	+4.83398438	-20.80810547	+1700
+1458240852.63820000	+9.78222656	-6.18750000	-1.00195313	+43.04443359	-2.15332031	-61.21582031	+2072	+9.84375000	-5.40087891	-0.73828125	-1.31835938	-10.41503906	+17.31445313	+1864	+6.97851563	-9.26367188	-0.75146484	+54.86572266	+4.89990234	-20.76416016	+1700
+1458240852.64240000	+9.78222656	-6.19189453	-1.00634766	+43.04443359	-2.06542969	-61.19384766	+2068	+9.84375000	-5.40527344	-0.74707031	-1.31835938	-10.30517578	+17.29248047	+1864	+6.97412109	-9.26367188	-0.75146484	+54.86572266	+4.96582031	-20.69824219	+1704
+1458240852.64650010	+9.77783203	-6.19628906	-1.01074219	+43.02246094	-1.97753906	-61.17187500	+2068	+9.84375000	-5.40527344	-0.75146484	-1.34033203	-10.21728516	+17.27050781	+1860	+6.96972656	-9.26806641	-0.75146484	+54.84375000	+5.03173828	-20.63232422	+1708
+1458240852.65490010	+9.77343750	-6.20068359	-1.01953125	+42.97851563	-1.80175781	-61.10595703	+2064	+9.83935547	-5.41406250	-0.76025391	-1.36230469	-10.04150391	+17.20458984	+1856	+6.95654297	-9.27685547	-0.76025391	+54.75585938	+5.11962891	-20.47851563	+1712
+1458240852.65899990	+9.76904297	-6.20068359	-1.02392578	+42.93457031	-1.71386719	-61.06201172	+2060	+9.83496094	-5.41406250	-0.76464844	-1.38427734	-9.95361328	+17.18261719	+1852	+6.94775391	-9.28125000	-0.76464844	+54.71191406	+5.16357422	-20.41259766	+1716
+1458240852.66319990	+9.76464844	-6.20507813	-1.02832031	+42.91259766	-1.62597656	-61.04003906	+2056	+9.83496094	-5.41845703	-0.76904297	-1.40625000	-9.86572266	+17.16064453	+1852	+6.93896484	-9.28564453	-0.76904297	+54.66796875	+5.20751953	-20.32470703	+1716
+1458240852.66739990	+9.76464844	-6.20507813	-1.03271484	+42.89062500	-1.56005859	-60.99609375	+2056	+9.83496094	-5.41845703	-0.77343750	-1.42822266	-9.77783203	+17.13867188	+1848	+6.93017578	-9.29003906	-0.77343750	+54.62402344	+5.25146484	-20.23681641	+1716
+1458240852.67569990	+9.75585938	-6.20947266	-1.04150391	+42.82470703	-1.38427734	-60.93017578	+2048	+9.83056641	-5.42724609	-0.78222656	-1.49414063	-9.62402344	+17.11669922	+1844	+6.91699219	-9.29443359	-0.77783203	+54.53613281	+5.33935547	-20.10498047	+1720
+1458240852.67989990	+9.75585938	-6.21386719	-1.04589844	+42.80273438	-1.31835938	-60.88623047	+2044	+9.83056641	-5.42724609	-0.78662109	-1.51611328	-9.53613281	+17.09472656	+1844	+6.90820313	-9.29882813	-0.78222656	+54.49218750	+5.38330078	-20.03906250	+1716
+1458240852.68400000	+9.75146484	-6.21826172	-1.05029297	+42.75878906	-1.25244141	-60.84228516	+2040	+9.82617188	-5.43164063	-0.78662109	-1.56005859	-9.47021484	+17.09472656	+1844	+6.90380859	-9.30322266	-0.78222656	+54.47021484	+5.44921875	-19.97314453	+1716
+1458240852.68820000	+9.75146484	-6.21826172	-1.05029297	+42.73681641	-1.18652344	-60.79833984	+2040	+9.82617188	-5.43603516	-0.79101563	-1.60400391	-9.40429688	+17.09472656	+1844	+6.89941406	-9.30322266	-0.78662109	+54.42626953	+5.49316406	-19.90722656	+1712
+1458240852.69240000	+9.74707031	-6.22265625	-1.05468750	+42.69287109	-1.12060547	-60.77636719	+2036	+9.82617188	-5.43603516	-0.79541016	-1.62597656	-9.33837891	+17.09472656	+1840	+6.89501953	-9.30761719	-0.78662109	+54.40429688	+5.53710938	-19.86328125	+1712
+1458240852.70070000	+9.74707031	-6.22705078	-1.06347656	+42.62695313	-1.03271484	-60.68847656	+2028	+9.82617188	-5.44482422	-0.79980469	-1.71386719	-9.20654297	+17.11669922	+1840	+6.89501953	-9.30761719	-0.78222656	+54.40429688	+5.62500000	-19.79736328	+1704
+1458240852.70490000	+9.74707031	-6.23144531	-1.06787109	+42.60498047	-0.98876953	-60.66650391	+2024	+9.82617188	-5.44482422	-0.80419922	-1.75781250	-9.16259766	+17.11669922	+1836	+6.89501953	-9.30761719	-0.78222656	+54.40429688	+5.69091797	-19.77539063	+1704
+1458240852.70900010	+9.74707031	-6.23144531	-1.06787109	+42.56103516	-0.94482422	-60.62255859	+2020	+9.82617188	-5.44921875	-0.80419922	-1.80175781	-9.11865234	+17.11669922	+1836	+6.89501953	-9.30322266	-0.77783203	+54.42626953	+5.73486328	-19.75341797	+1700
+1458240852.71320010	+9.74707031	-6.23583984	-1.07226563	+42.53906250	-0.92285156	-60.60058594	+2016	+9.82617188	-5.44921875	-0.80859375	-1.84570313	-9.07470703	+17.13867188	+1836	+6.89501953	-9.30322266	-0.77343750	+54.42626953	+5.77880859	-19.75341797	+1700
+1458240852.72149990	+9.74707031	-6.24023438	-1.07666016	+42.47314453	-0.87890625	-60.53466797	+2012	+9.82617188	-5.45800781	-0.81298828	-1.95556641	-8.98681641	+17.16064453	+1832	+6.89941406	-9.29882813	-0.76904297	+54.44824219	+5.86669922	-19.73144531	+1700
+1458240852.72569990	+9.74707031	-6.24462891	-1.07666016	+42.42919922	-0.85693359	-60.51269531	+2008	+9.82617188	-5.45800781	-0.81298828	-1.99951172	-8.94287109	+17.18261719	+1828	+6.90380859	-9.29882813	-0.76464844	+54.47021484	+5.91064453	-19.73144531	+1700
+1458240852.72980000	+9.75146484	-6.24462891	-1.07666016	+42.40722656	-0.83496094	-60.49072266	+2004	+9.82617188	-5.46240234	-0.81738281	-2.04345703	-8.89892578	+17.20458984	+1828	+6.90820313	-9.29882813	-0.76025391	+54.49218750	+5.95458984	-19.73144531	+1700
+1458240852.73400000	+9.75146484	-6.24902344	-1.08105469	+42.38525391	-0.83496094	-60.46875000	+2004	+9.82617188	-5.46240234	-0.81738281	-2.08740234	-8.87695313	+17.22656250	+1824	+6.90820313	-9.29443359	-0.76025391	+54.51416016	+5.97656250	-19.73144531	+1700
+1458240852.74230000	+9.75146484	-6.25341797	-1.08105469	+42.31933594	-0.79101563	-60.44677734	+2000	+9.83056641	-5.46679688	-0.82177734	-2.17529297	-8.81103516	+17.27050781	+1816	+6.91259766	-9.29443359	-0.75146484	+54.51416016	+6.04248047	-19.75341797	+1700
+1458240852.74650000	+9.75146484	-6.25341797	-1.08105469	+42.29736328	-0.79101563	-60.42480469	+1996	+9.83056641	-5.47119141	-0.82177734	-2.21923828	-8.78906250	+17.27050781	+1816	+6.91259766	-9.29443359	-0.75146484	+54.51416016	+6.06445313	-19.75341797	+1700
+1458240852.75070000	+9.75585938	-6.25781250	-1.08105469	+42.27539063	-0.79101563	-60.42480469	+1996	+9.83056641	-5.47119141	-0.82177734	-2.26318359	-8.78906250	+17.29248047	+1812	+6.91699219	-9.29443359	-0.75146484	+54.51416016	+6.06445313	-19.75341797	+1700
+1458240852.75480010	+9.75585938	-6.25781250	-1.08105469	+42.23144531	-0.76904297	-60.40283203	+1992	+9.83496094	-5.47558594	-0.82177734	-2.30712891	-8.76708984	+17.31445313	+1808	+6.91259766	-9.29443359	-0.75146484	+54.49218750	+6.08642578	-19.73144531	+1700
+1458240852.76320000	+9.75585938	-6.26220703	-1.08544922	+42.18750000	-0.74707031	-60.40283203	+1988	+9.83496094	-5.47998047	-0.82617188	-2.35107422	-8.72314453	+17.33642578	+1804	+6.91259766	-9.29443359	-0.75146484	+54.44824219	+6.10839844	-19.73144531	+1700
+1458240852.76729990	+9.75585938	-6.26660156	-1.08544922	+42.16552734	-0.74707031	-60.40283203	+1988	+9.83496094	-5.47998047	-0.82617188	-2.37304688	-8.72314453	+17.33642578	+1800	+6.91259766	-9.29882813	-0.75146484	+54.42626953	+6.10839844	-19.73144531	+1700
+1458240852.77150010	+9.75585938	-6.26660156	-1.08544922	+42.16552734	-0.74707031	-60.40283203	+1988	+9.83496094	-5.47998047	-0.82617188	-2.39501953	-8.72314453	+17.33642578	+1800	+6.90820313	-9.29882813	-0.75146484	+54.40429688	+6.10839844	-19.73144531	+1700
+1458240852.77570010	+9.75585938	-6.26660156	-1.08544922	+42.14355469	-0.72509766	-60.40283203	+1988	+9.83935547	-5.48437500	-0.82617188	-2.41699219	-8.72314453	+17.33642578	+1796	+6.90820313	-9.29882813	-0.75146484	+54.38232422	+6.10839844	-19.70947266	+1700
+1458240852.78399990	+9.75585938	-6.27099609	-1.08544922	+42.09960938	-0.70312500	-60.40283203	+1984	+9.83935547	-5.48437500	-0.82617188	-2.43896484	-8.70117188	+17.35839844	+1796	+6.90380859	-9.30322266	-0.75585938	+54.33837891	+6.10839844	-19.70947266	+1700
+1458240852.79230000	+9.75585938	-6.27539063	-1.08544922	+42.07763672	-0.68115234	-60.40283203	+1980	+9.83935547	-5.48876953	-0.82617188	-2.46093750	-8.70117188	+17.35839844	+1792	+6.89941406	-9.30761719	-0.75585938	+54.29443359	+6.13037109	-19.70947266	+1696
+1458240852.79650000	+9.75585938	-6.27539063	-1.08544922	+42.05566406	-0.65917969	-60.40283203	+1980	+9.83935547	-5.48876953	-0.82617188	-2.46093750	-8.70117188	+17.35839844	+1792	+6.89941406	-9.30761719	-0.75585938	+54.27246094	+6.13037109	-19.68750000	+1696
+1458240852.80480000	+9.75146484	-6.27978516	-1.08544922	+42.03369141	-0.63720703	-60.40283203	+1980	+9.83935547	-5.48876953	-0.82617188	-2.46093750	-8.67919922	+17.35839844	+1792	+6.89501953	-9.30761719	-0.75585938	+54.25048828	+6.13037109	-19.68750000	+1696
+1458240852.81310010	+9.75146484	-6.28417969	-1.08544922	+42.01171875	-0.59326172	-60.42480469	+1980	+9.83935547	-5.49316406	-0.82617188	-2.46093750	-8.65722656	+17.35839844	+1792	+6.89501953	-9.31201172	-0.76025391	+54.20654297	+6.15234375	-19.68750000	+1692
+1458240852.82150010	+9.75146484	-6.28417969	-1.08984375	+42.01171875	-0.54931641	-60.40283203	+1976	+9.83935547	-5.49316406	-0.82617188	-2.46093750	-8.63525391	+17.35839844	+1796	+6.89501953	-9.31640625	-0.75585938	+54.18457031	+6.17431641	-19.70947266	+1692
+1458240852.82559990	+9.75146484	-6.28857422	-1.08984375	+41.98974609	-0.52734375	-60.40283203	+1976	+9.83935547	-5.49755859	-0.83056641	-2.46093750	-8.61328125	+17.38037109	+1796	+6.89501953	-9.31640625	-0.75585938	+54.18457031	+6.19628906	-19.70947266	+1692
+1458240852.83400010	+9.75146484	-6.29296875	-1.09423828	+41.98974609	-0.48339844	-60.38085938	+1976	+9.83935547	-5.49755859	-0.83056641	-2.46093750	-8.59130859	+17.38037109	+1796	+6.89501953	-9.31640625	-0.75585938	+54.18457031	+6.26220703	-19.73144531	+1692
+1458240852.84229990	+9.75146484	-6.29296875	-1.09863281	+41.98974609	-0.43945313	-60.38085938	+1976	+9.83935547	-5.49755859	-0.83496094	-2.46093750	-8.56933594	+17.38037109	+1796	+6.89941406	-9.32080078	-0.74707031	+54.20654297	+6.32812500	-19.77539063	+1692
+1458240852.84649990	+9.75146484	-6.29736328	-1.09863281	+41.98974609	-0.41748047	-60.38085938	+1976	+9.83935547	-5.50195313	-0.83496094	-2.43896484	-8.54736328	+17.40234375	+1796	+6.89941406	-9.32080078	-0.74707031	+54.20654297	+6.39404297	-19.79736328	+1692
+1458240852.85480000	+9.75146484	-6.30175781	-1.10302734	+42.01171875	-0.37353516	-60.35888672	+1976	+9.83935547	-5.50195313	-0.83935547	-2.43896484	-8.52539063	+17.40234375	+1796	+6.90820313	-9.32519531	-0.73828125	+54.27246094	+6.50390625	-19.86328125	+1696
+1458240852.85900000	+9.75146484	-6.30175781	-1.10742188	+42.01171875	-0.35156250	-60.35888672	+1972	+9.83935547	-5.50195313	-0.83935547	-2.41699219	-8.50341797	+17.40234375	+1796	+6.90820313	-9.32519531	-0.73388672	+54.29443359	+6.54785156	-19.88525391	+1696
+1458240852.86730000	+9.75146484	-6.30615234	-1.10742188	+42.03369141	-0.30761719	-60.35888672	+1972	+9.83935547	-5.50634766	-0.84375000	-2.39501953	-8.45947266	+17.40234375	+1796	+6.91259766	-9.32958984	-0.72949219	+54.33837891	+6.67968750	-19.90722656	+1700
+1458240852.87140010	+9.75146484	-6.30615234	-1.11181641	+42.03369141	-0.28564453	-60.35888672	+1972	+9.83935547	-5.50634766	-0.84375000	-2.39501953	-8.43750000	+17.38037109	+1796	+6.91699219	-9.32958984	-0.72949219	+54.36035156	+6.72363281	-19.92919922	+1700
+1458240852.87980010	+9.75146484	-6.31054688	-1.11621094	+42.05566406	-0.21972656	-60.35888672	+1968	+9.83496094	-5.50634766	-0.84814453	-2.35107422	-8.39355469	+17.35839844	+1796	+6.91259766	-9.33837891	-0.72949219	+54.36035156	+6.81152344	-19.92919922	+1700
+1458240852.88389990	+9.75146484	-6.31494141	-1.11621094	+42.07763672	-0.17578125	-60.35888672	+1968	+9.83496094	-5.51074219	-0.85253906	-2.32910156	-8.37158203	+17.35839844	+1792	+6.91259766	-9.34277344	-0.72949219	+54.33837891	+6.85546875	-19.90722656	+1704
+1458240852.89229990	+9.74707031	-6.31494141	-1.12060547	+42.12158203	-0.08789063	-60.35888672	+1964	+9.83056641	-5.51513672	-0.85693359	-2.28515625	-8.30566406	+17.31445313	+1792	+6.90380859	-9.35595703	-0.73828125	+54.29443359	+6.92138672	-19.86328125	+1704
+1458240852.89640000	+9.74707031	-6.31933594	-1.12500000	+42.14355469	-0.04394531	-60.35888672	+1964	+9.83056641	-5.51513672	-0.86132813	-2.26318359	-8.26171875	+17.29248047	+1792	+6.89941406	-9.36035156	-0.73828125	+54.27246094	+6.94335938	-19.84130859	+1708
+1458240852.90479990	+9.74267578	-6.31933594	-1.12500000	+42.18750000	+0.04394531	-60.38085938	+1960	+9.82617188	-5.51953125	-0.87011719	-2.17529297	-8.17382813	+17.22656250	+1792	+6.89501953	-9.36914063	-0.74707031	+54.22851563	+6.98730469	-19.79736328	+1708
+1458240852.90890000	+9.74267578	-6.32373047	-1.12939453	+42.20947266	+0.08789063	-60.38085938	+1956	+9.82617188	-5.51953125	-0.87011719	-2.15332031	-8.12988281	+17.20458984	+1792	+6.89062500	-9.37353516	-0.74707031	+54.20654297	+7.00927734	-19.77539063	+1708
+1458240852.91310000	+9.74267578	-6.32373047	-1.12939453	+42.23144531	+0.13183594	-60.38085938	+1956	+9.82617188	-5.52392578	-0.87451172	-2.13134766	-8.10791016	+17.16064453	+1792	+6.88623047	-9.37792969	-0.75146484	+54.18457031	+7.03125000	-19.75341797	+1704
+1458240852.91730000	+9.74267578	-6.32373047	-1.13378906	+42.27539063	+0.17578125	-60.38085938	+1952	+9.82617188	-5.52392578	-0.87890625	-2.08740234	-8.04199219	+17.13867188	+1792	+6.88623047	-9.38232422	-0.75146484	+54.16259766	+7.05322266	-19.73144531	+1704
+1458240852.92560010	+9.73828125	-6.32812500	-1.13818359	+42.31933594	+0.26367188	-60.38085938	+1948	+9.82177734	-5.52832031	-0.88769531	-2.02148438	-7.97607422	+17.09472656	+1792	+6.88183594	-9.38671875	-0.75146484	+54.16259766	+7.11914063	-19.70947266	+1700
+1458240852.93390010	+9.73828125	-6.32812500	-1.14257813	+42.36328125	+0.32958984	-60.35888672	+1944	+9.82177734	-5.52832031	-0.89208984	-1.97753906	-7.91015625	+17.07275391	+1792	+6.88623047	-9.39111328	-0.75146484	+54.18457031	+7.16308594	-19.68750000	+1696
+1458240852.93810010	+9.73828125	-6.33251953	-1.14697266	+42.36328125	+0.37353516	-60.35888672	+1940	+9.82177734	-5.52832031	-0.89648438	-1.95556641	-7.86621094	+17.05078125	+1792	+6.88623047	-9.39111328	-0.75146484	+54.20654297	+7.20703125	-19.68750000	+1692
+1458240852.94639990	+9.73388672	-6.33251953	-1.14697266	+42.40722656	+0.41748047	-60.33691406	+1936	+9.81738281	-5.53271484	-0.90087891	-1.93359375	-7.82226563	+17.05078125	+1792	+6.89062500	-9.39111328	-0.74267578	+54.27246094	+7.27294922	-19.68750000	+1692
+1458240852.95470000	+9.73388672	-6.33691406	-1.15136719	+42.42919922	+0.43945313	-60.31494141	+1932	+9.81738281	-5.53271484	-0.90527344	-1.91162109	-7.75634766	+17.05078125	+1788	+6.89941406	-9.39111328	-0.73828125	+54.33837891	+7.33886719	-19.70947266	+1692
+1458240852.95890000	+9.73388672	-6.33691406	-1.15576172	+42.42919922	+0.46142578	-60.31494141	+1928	+9.81738281	-5.53710938	-0.90527344	-1.88964844	-7.73437500	+17.05078125	+1788	+6.90380859	-9.39111328	-0.73388672	+54.38232422	+7.38281250	-19.70947266	+1692
+1458240852.96310000	+9.73388672	-6.33691406	-1.15576172	+42.42919922	+0.46142578	-60.29296875	+1928	+9.81738281	-5.53710938	-0.90527344	-1.88964844	-7.73437500	+17.05078125	+1784	+6.90380859	-9.38671875	-0.73388672	+54.40429688	+7.40478516	-19.70947266	+1692
+1458240852.96720000	+9.73388672	-6.33691406	-1.15576172	+42.42919922	+0.48339844	-60.29296875	+1924	+9.81738281	-5.53710938	-0.90966797	-1.88964844	-7.71240234	+17.05078125	+1784	+6.90820313	-9.38671875	-0.72949219	+54.44824219	+7.44873047	-19.70947266	+1692
