# Supplementary material for: A direct effect of perception on action when grasping a cup
Source: Sci Rep. 2018 Jan 9;8:171. doi: 10.1038/s41598-017-18591-5 (PMC5760564; doi:10.1038/s41598-017-18591-5)
Supplement: Supplementary file 6 — Supplementary Information [file 41598_2017_18591_MOESM6_ESM.zip › SciRep_Data/S02instruct/S02_100instruct_Tr28.dat]

+1000000000000.00000000	+0.00000000	+0.00000000	+0.00000000	+0.00000000	+0.00000000	+0.00000000	+0	+0.00000000	+0.00000000	+0.00000000	+0.00000000	+0.00000000	+0.00000000	+0	+0.00000000	+0.00000000	+0.00000000	+0.00000000	+0.00000000	+0.00000000	+0
+1458240852.97560000	+9.73388672	-6.34130859	-1.15576172	+42.45117188	+0.48339844	-60.27099609	+1924	+9.81738281	-5.53710938	-0.90966797	-1.88964844	-7.69042969	+17.07275391	+1776	+6.91259766	-9.38671875	-0.72509766	+54.49218750	+7.49267578	-19.73144531	+1692
+1458240852.97970010	+9.73388672	-6.34130859	-1.16015625	+42.45117188	+0.50537109	-60.27099609	+1920	+9.81298828	-5.54150391	-0.90966797	-1.88964844	-7.69042969	+17.07275391	+1776	+6.91699219	-9.38671875	-0.72070313	+54.51416016	+7.51464844	-19.73144531	+1696
+1458240852.98390010	+9.73388672	-6.34130859	-1.16015625	+42.45117188	+0.50537109	-60.24902344	+1920	+9.81298828	-5.54150391	-0.90966797	-1.88964844	-7.66845703	+17.07275391	+1772	+6.91699219	-9.38232422	-0.72070313	+54.53613281	+7.53662109	-19.73144531	+1696
+1458240852.98810010	+9.73388672	-6.34130859	-1.16015625	+42.45117188	+0.50537109	-60.24902344	+1920	+9.81298828	-5.54150391	-0.90966797	-1.88964844	-7.66845703	+17.07275391	+1772	+6.91699219	-9.38232422	-0.72070313	+54.53613281	+7.53662109	-19.73144531	+1696
+1458240852.99219990	+9.73388672	-6.34130859	-1.16015625	+42.45117188	+0.50537109	-60.24902344	+1916	+9.81298828	-5.54150391	-0.90966797	-1.88964844	-7.66845703	+17.07275391	+1768	+6.91699219	-9.38671875	-0.72070313	+54.53613281	+7.55859375	-19.70947266	+1696
+1458240853.00060010	+9.73388672	-6.34130859	-1.16015625	+42.45117188	+0.50537109	-60.24902344	+1916	+9.81298828	-5.54589844	-0.90966797	-1.88964844	-7.64648438	+17.07275391	+1764	+6.91699219	-9.38671875	-0.72070313	+54.53613281	+7.55859375	-19.70947266	+1692
+1458240853.00469990	+9.73388672	-6.34130859	-1.16015625	+42.45117188	+0.50537109	-60.24902344	+1912	+9.81298828	-5.54589844	-0.90966797	-1.88964844	-7.64648438	+17.07275391	+1760	+6.91699219	-9.38671875	-0.72070313	+54.53613281	+7.55859375	-19.68750000	+1692
+1458240858.42740010	+9.77343750	-6.42919922	-1.19531250	+41.59423828	+0.17578125	-58.49121094	+1884	+9.85253906	-5.60742188	-0.89208984	-1.99951172	-6.89941406	+20.19287109	+1788	+6.92578125	-9.45263672	-0.69873047	+54.07470703	+8.17382813	-19.75341797	+1688
+1458240858.43569990	+9.77343750	-6.42919922	-1.19531250	+41.59423828	+0.17578125	-58.49121094	+1884	+9.85253906	-5.60742188	-0.89208984	-1.99951172	-6.89941406	+20.19287109	+1788	+6.92578125	-9.45263672	-0.70312500	+54.05273438	+8.15185547	-19.73144531	+1688
+1458240858.43989990	+9.77343750	-6.42919922	-1.19970703	+41.59423828	+0.17578125	-58.49121094	+1884	+9.85253906	-5.60742188	-0.89208984	-1.99951172	-6.89941406	+20.19287109	+1788	+6.92138672	-9.45703125	-0.70312500	+54.03076172	+8.15185547	-19.70947266	+1688
+1458240858.44400000	+9.77343750	-6.42919922	-1.19970703	+41.59423828	+0.17578125	-58.49121094	+1884	+9.85253906	-5.60742188	-0.89208984	-1.99951172	-6.89941406	+20.17089844	+1788	+6.92138672	-9.45703125	-0.70312500	+54.03076172	+8.15185547	-19.70947266	+1688
+1458240858.44820000	+9.77343750	-6.42919922	-1.19970703	+41.59423828	+0.17578125	-58.49121094	+1884	+9.85253906	-5.60742188	-0.89208984	-1.99951172	-6.89941406	+20.17089844	+1788	+6.92138672	-9.45703125	-0.70751953	+54.00878906	+8.12988281	-19.70947266	+1688
+1458240858.45240000	+9.76904297	-6.42919922	-1.19970703	+41.59423828	+0.17578125	-58.49121094	+1884	+9.85253906	-5.60742188	-0.89208984	-1.99951172	-6.89941406	+20.17089844	+1788	+6.91699219	-9.45703125	-0.70751953	+53.98681641	+8.12988281	-19.68750000	+1688
+1458240858.45650010	+9.76904297	-6.42919922	-1.19970703	+41.59423828	+0.19775391	-58.51318359	+1884	+9.85253906	-5.60742188	-0.89208984	-1.99951172	-6.89941406	+20.17089844	+1788	+6.91699219	-9.45703125	-0.71191406	+53.98681641	+8.12988281	-19.68750000	+1688
+1458240858.46070000	+9.76904297	-6.42919922	-1.19970703	+41.59423828	+0.19775391	-58.51318359	+1884	+9.85253906	-5.60742188	-0.89208984	-1.99951172	-6.89941406	+20.14892578	+1788	+6.91259766	-9.46142578	-0.71191406	+53.96484375	+8.12988281	-19.66552734	+1688
+1458240858.46490000	+9.76904297	-6.42919922	-1.19970703	+41.59423828	+0.19775391	-58.51318359	+1884	+9.85253906	-5.60742188	-0.89208984	-1.99951172	-6.89941406	+20.14892578	+1788	+6.91259766	-9.46142578	-0.71191406	+53.94287109	+8.10791016	-19.64355469	+1688
+1458240858.46900010	+9.76904297	-6.42919922	-1.19970703	+41.59423828	+0.19775391	-58.51318359	+1884	+9.85253906	-5.60742188	-0.89208984	-1.99951172	-6.89941406	+20.14892578	+1788	+6.90820313	-9.46142578	-0.71630859	+53.92089844	+8.10791016	-19.64355469	+1688
+1458240858.47320010	+9.76904297	-6.42919922	-1.19970703	+41.59423828	+0.19775391	-58.51318359	+1884	+9.85253906	-5.60742188	-0.89208984	-1.99951172	-6.89941406	+20.14892578	+1788	+6.90380859	-9.46582031	-0.71630859	+53.89892578	+8.08593750	-19.62158203	+1688
+1458240858.47740010	+9.76904297	-6.42919922	-1.19970703	+41.57226563	+0.19775391	-58.51318359	+1884	+9.85253906	-5.60742188	-0.88769531	-1.99951172	-6.89941406	+20.14892578	+1788	+6.90380859	-9.46582031	-0.72070313	+53.87695313	+8.08593750	-19.62158203	+1688
+1458240858.48149990	+9.76904297	-6.42919922	-1.19970703	+41.57226563	+0.19775391	-58.51318359	+1884	+9.85253906	-5.60742188	-0.88769531	-1.99951172	-6.89941406	+20.12695313	+1792	+6.90380859	-9.46582031	-0.72070313	+53.85498047	+8.08593750	-19.59960938	+1688
+1458240858.48569990	+9.76904297	-6.42919922	-1.19970703	+41.57226563	+0.19775391	-58.49121094	+1884	+9.85253906	-5.60742188	-0.88769531	-1.99951172	-6.89941406	+20.12695313	+1792	+6.90380859	-9.46582031	-0.72070313	+53.85498047	+8.08593750	-19.59960938	+1684
+1458240858.48990010	+9.76904297	-6.42919922	-1.19970703	+41.57226563	+0.19775391	-58.49121094	+1884	+9.85253906	-5.60742188	-0.88769531	-1.99951172	-6.89941406	+20.12695313	+1792	+6.90380859	-9.46582031	-0.72070313	+53.85498047	+8.08593750	-19.59960938	+1684
+1458240858.49400000	+9.76904297	-6.42919922	-1.19970703	+41.57226563	+0.19775391	-58.49121094	+1884	+9.85253906	-5.61181641	-0.88769531	-1.99951172	-6.92138672	+20.12695313	+1792	+6.90380859	-9.46582031	-0.72070313	+53.85498047	+8.08593750	-19.59960938	+1684
+1458240858.49819990	+9.76904297	-6.42919922	-1.19970703	+41.57226563	+0.19775391	-58.49121094	+1884	+9.85253906	-5.61181641	-0.88769531	-1.99951172	-6.92138672	+20.12695313	+1792	+6.90380859	-9.46582031	-0.72070313	+53.87695313	+8.08593750	-19.62158203	+1680
+1458240858.50239990	+9.76904297	-6.42919922	-1.19970703	+41.57226563	+0.19775391	-58.49121094	+1884	+9.85253906	-5.61181641	-0.88769531	-1.99951172	-6.92138672	+20.12695313	+1792	+6.90380859	-9.46582031	-0.71630859	+53.87695313	+8.08593750	-19.62158203	+1680
+1458240858.50650000	+9.76904297	-6.42919922	-1.19970703	+41.57226563	+0.19775391	-58.49121094	+1884	+9.85253906	-5.61181641	-0.88769531	-1.99951172	-6.92138672	+20.12695313	+1792	+6.90380859	-9.46582031	-0.71630859	+53.87695313	+8.10791016	-19.62158203	+1680
+1458240858.51070000	+9.76904297	-6.42919922	-1.19970703	+41.57226563	+0.19775391	-58.49121094	+1884	+9.85253906	-5.61181641	-0.88769531	-1.99951172	-6.92138672	+20.12695313	+1792	+6.90380859	-9.46582031	-0.71630859	+53.87695313	+8.10791016	-19.62158203	+1680
+1458240858.51480010	+9.76904297	-6.42919922	-1.19970703	+41.57226563	+0.19775391	-58.49121094	+1884	+9.85253906	-5.61181641	-0.88769531	-1.99951172	-6.92138672	+20.12695313	+1792	+6.90820313	-9.46142578	-0.71630859	+53.89892578	+8.10791016	-19.62158203	+1676
+1458240858.51900010	+9.76904297	-6.42919922	-1.19970703	+41.55029297	+0.19775391	-58.49121094	+1884	+9.85253906	-5.61181641	-0.88769531	-1.99951172	-6.92138672	+20.12695313	+1792	+6.90820313	-9.46142578	-0.71630859	+53.89892578	+8.10791016	-19.64355469	+1676
+1458240858.52320000	+9.76904297	-6.42919922	-1.19970703	+41.55029297	+0.19775391	-58.49121094	+1884	+9.85253906	-5.61181641	-0.88769531	-1.99951172	-6.92138672	+20.12695313	+1792	+6.90820313	-9.46142578	-0.71630859	+53.89892578	+8.10791016	-19.64355469	+1676
+1458240858.52729990	+9.76904297	-6.42919922	-1.19970703	+41.55029297	+0.19775391	-58.49121094	+1884	+9.85253906	-5.61181641	-0.88769531	-2.02148438	-6.89941406	+20.14892578	+1792	+6.90820313	-9.46142578	-0.71630859	+53.89892578	+8.10791016	-19.64355469	+1676
+1458240858.53150010	+9.76904297	-6.42919922	-1.19970703	+41.55029297	+0.19775391	-58.49121094	+1884	+9.85253906	-5.61181641	-0.88769531	-2.02148438	-6.89941406	+20.14892578	+1792	+6.90820313	-9.46142578	-0.71630859	+53.92089844	+8.10791016	-19.64355469	+1676
+1458240858.53570010	+9.76904297	-6.42919922	-1.19970703	+41.55029297	+0.19775391	-58.49121094	+1884	+9.85253906	-5.60742188	-0.89208984	-2.02148438	-6.89941406	+20.14892578	+1792	+6.90820313	-9.46142578	-0.71630859	+53.92089844	+8.10791016	-19.64355469	+1676
+1458240858.53979990	+9.76904297	-6.42919922	-1.19970703	+41.55029297	+0.19775391	-58.49121094	+1884	+9.85253906	-5.60742188	-0.89208984	-2.02148438	-6.89941406	+20.14892578	+1792	+6.90820313	-9.46142578	-0.71630859	+53.92089844	+8.10791016	-19.64355469	+1676
+1458240858.54399990	+9.76904297	-6.42919922	-1.19970703	+41.55029297	+0.19775391	-58.49121094	+1884	+9.85253906	-5.60742188	-0.89208984	-2.02148438	-6.89941406	+20.14892578	+1792	+6.90820313	-9.46142578	-0.71630859	+53.92089844	+8.10791016	-19.64355469	+1672
+1458240858.54819990	+9.76904297	-6.42919922	-1.19970703	+41.55029297	+0.19775391	-58.49121094	+1884	+9.85253906	-5.60742188	-0.89208984	-2.02148438	-6.89941406	+20.14892578	+1792	+6.90820313	-9.46142578	-0.71630859	+53.92089844	+8.10791016	-19.64355469	+1672
+1458240858.55230000	+9.76904297	-6.42919922	-1.19970703	+41.55029297	+0.19775391	-58.49121094	+1884	+9.85253906	-5.60742188	-0.89208984	-2.02148438	-6.89941406	+20.14892578	+1792	+6.90820313	-9.46142578	-0.71630859	+53.92089844	+8.10791016	-19.64355469	+1672
+1458240858.55650000	+9.76904297	-6.42919922	-1.19970703	+41.55029297	+0.19775391	-58.49121094	+1884	+9.85253906	-5.60742188	-0.89208984	-2.02148438	-6.89941406	+20.14892578	+1792	+6.90820313	-9.46142578	-0.71630859	+53.92089844	+8.10791016	-19.62158203	+1672
+1458240858.56069990	+9.76904297	-6.42919922	-1.19970703	+41.55029297	+0.19775391	-58.49121094	+1884	+9.85253906	-5.60742188	-0.89208984	-2.02148438	-6.89941406	+20.12695313	+1792	+6.90820313	-9.46142578	-0.71630859	+53.92089844	+8.10791016	-19.62158203	+1672
+1458240858.56480000	+9.76904297	-6.42919922	-1.19970703	+41.55029297	+0.19775391	-58.49121094	+1884	+9.85253906	-5.60742188	-0.89208984	-2.02148438	-6.89941406	+20.12695313	+1792	+6.90820313	-9.46142578	-0.71630859	+53.92089844	+8.10791016	-19.62158203	+1672
+1458240858.56900000	+9.76904297	-6.42919922	-1.19970703	+41.52832031	+0.19775391	-58.49121094	+1884	+9.85253906	-5.60742188	-0.89208984	-2.02148438	-6.89941406	+20.12695313	+1792	+6.90820313	-9.46142578	-0.71630859	+53.92089844	+8.10791016	-19.62158203	+1668
+1458240858.57320000	+9.76904297	-6.42919922	-1.19970703	+41.52832031	+0.21972656	-58.49121094	+1884	+9.85253906	-5.60742188	-0.89208984	-2.02148438	-6.89941406	+20.12695313	+1792	+6.90820313	-9.46142578	-0.71630859	+53.92089844	+8.10791016	-19.62158203	+1668
+1458240858.57730010	+9.76904297	-6.42919922	-1.19970703	+41.52832031	+0.21972656	-58.49121094	+1884	+9.85253906	-5.60742188	-0.89208984	-2.04345703	-6.89941406	+20.12695313	+1792	+6.90820313	-9.46142578	-0.71630859	+53.89892578	+8.10791016	-19.62158203	+1668
+1458240858.58150010	+9.76904297	-6.42919922	-1.19970703	+41.52832031	+0.21972656	-58.49121094	+1884	+9.85253906	-5.60742188	-0.89208984	-2.04345703	-6.89941406	+20.12695313	+1792	+6.90820313	-9.46142578	-0.71630859	+53.89892578	+8.10791016	-19.62158203	+1668
+1458240858.58559990	+9.76904297	-6.42919922	-1.19970703	+41.52832031	+0.21972656	-58.49121094	+1884	+9.85253906	-5.60742188	-0.89208984	-2.04345703	-6.89941406	+20.12695313	+1792	+6.90820313	-9.46142578	-0.71630859	+53.89892578	+8.10791016	-19.59960938	+1668
+1458240858.58979990	+9.76904297	-6.42919922	-1.19970703	+41.52832031	+0.21972656	-58.46923828	+1884	+9.85253906	-5.60742188	-0.89208984	-2.04345703	-6.89941406	+20.12695313	+1792	+6.90820313	-9.46142578	-0.72070313	+53.89892578	+8.10791016	-19.59960938	+1668
+1458240858.59400010	+9.76904297	-6.42919922	-1.19970703	+41.52832031	+0.21972656	-58.46923828	+1884	+9.85253906	-5.60742188	-0.89208984	-2.04345703	-6.89941406	+20.12695313	+1792	+6.90820313	-9.46142578	-0.72070313	+53.89892578	+8.10791016	-19.59960938	+1668
+1458240858.59809990	+9.76904297	-6.42919922	-1.19970703	+41.52832031	+0.21972656	-58.46923828	+1884	+9.85253906	-5.60742188	-0.89208984	-2.04345703	-6.89941406	+20.12695313	+1792	+6.90820313	-9.46142578	-0.72070313	+53.92089844	+8.10791016	-19.59960938	+1664
+1458240858.60229990	+9.76904297	-6.42919922	-1.19970703	+41.52832031	+0.21972656	-58.46923828	+1884	+9.85253906	-5.60742188	-0.89208984	-2.04345703	-6.89941406	+20.12695313	+1792	+6.90820313	-9.45703125	-0.72070313	+53.92089844	+8.10791016	-19.59960938	+1664
+1458240858.60649990	+9.76904297	-6.42919922	-1.19970703	+41.52832031	+0.21972656	-58.46923828	+1884	+9.85253906	-5.60742188	-0.89208984	-2.04345703	-6.89941406	+20.12695313	+1792	+6.90820313	-9.45703125	-0.71630859	+53.92089844	+8.10791016	-19.59960938	+1664
+1458240858.61060000	+9.76904297	-6.42919922	-1.19970703	+41.52832031	+0.21972656	-58.46923828	+1884	+9.85253906	-5.60742188	-0.89208984	-2.04345703	-6.89941406	+20.12695313	+1792	+6.90820313	-9.45703125	-0.71630859	+53.92089844	+8.10791016	-19.62158203	+1664
+1458240858.61480000	+9.76904297	-6.42919922	-1.19970703	+41.52832031	+0.21972656	-58.46923828	+1884	+9.85253906	-5.60742188	-0.89208984	-2.04345703	-6.89941406	+20.12695313	+1792	+6.90820313	-9.45703125	-0.71630859	+53.94287109	+8.10791016	-19.62158203	+1664
+1458240858.61900000	+9.76904297	-6.42919922	-1.19970703	+41.52832031	+0.21972656	-58.46923828	+1884	+9.85253906	-5.60742188	-0.89208984	-2.04345703	-6.89941406	+20.12695313	+1792	+6.91259766	-9.45703125	-0.71630859	+53.94287109	+8.10791016	-19.62158203	+1664
+1458240858.62310000	+9.76904297	-6.42919922	-1.19970703	+41.52832031	+0.21972656	-58.46923828	+1884	+9.85253906	-5.60742188	-0.89208984	-2.06542969	-6.89941406	+20.14892578	+1792	+6.91259766	-9.45703125	-0.71630859	+53.96484375	+8.10791016	-19.62158203	+1664
+1458240858.62730000	+9.76904297	-6.42919922	-1.19970703	+41.52832031	+0.21972656	-58.46923828	+1884	+9.85253906	-5.60742188	-0.89208984	-2.06542969	-6.89941406	+20.14892578	+1792	+6.91259766	-9.45703125	-0.71630859	+53.96484375	+8.12988281	-19.62158203	+1664
+1458240858.63150000	+9.76904297	-6.42919922	-1.19970703	+41.52832031	+0.21972656	-58.46923828	+1884	+9.85253906	-5.60742188	-0.89208984	-2.06542969	-6.89941406	+20.14892578	+1792	+6.91259766	-9.45263672	-0.71191406	+53.98681641	+8.12988281	-19.64355469	+1664
+1458240858.63560010	+9.76904297	-6.42919922	-1.19970703	+41.52832031	+0.21972656	-58.46923828	+1884	+9.85253906	-5.60742188	-0.89208984	-2.06542969	-6.89941406	+20.14892578	+1792	+6.91699219	-9.45263672	-0.71191406	+53.98681641	+8.12988281	-19.64355469	+1668
+1458240858.63980010	+9.76904297	-6.42919922	-1.19970703	+41.52832031	+0.21972656	-58.46923828	+1884	+9.85253906	-5.60742188	-0.89208984	-2.06542969	-6.89941406	+20.14892578	+1792	+6.91699219	-9.45263672	-0.71191406	+53.98681641	+8.12988281	-19.64355469	+1668
+1458240858.64400010	+9.76904297	-6.42919922	-1.19970703	+41.52832031	+0.21972656	-58.46923828	+1884	+9.85253906	-5.60742188	-0.88769531	-2.06542969	-6.89941406	+20.14892578	+1792	+6.91699219	-9.45263672	-0.71191406	+54.00878906	+8.12988281	-19.64355469	+1668
+1458240858.64809990	+9.76904297	-6.42919922	-1.19970703	+41.52832031	+0.21972656	-58.46923828	+1884	+9.85253906	-5.60742188	-0.88769531	-2.06542969	-6.89941406	+20.14892578	+1792	+6.91699219	-9.45263672	-0.71191406	+54.00878906	+8.12988281	-19.66552734	+1668
+1458240858.65229990	+9.76904297	-6.42919922	-1.19970703	+41.52832031	+0.21972656	-58.44726563	+1884	+9.85253906	-5.60742188	-0.88769531	-2.06542969	-6.89941406	+20.14892578	+1792	+6.91699219	-9.45263672	-0.71191406	+54.00878906	+8.12988281	-19.66552734	+1668
+1458240858.65650010	+9.76904297	-6.42919922	-1.19970703	+41.52832031	+0.21972656	-58.44726563	+1884	+9.85253906	-5.60742188	-0.88769531	-2.06542969	-6.89941406	+20.14892578	+1792	+6.91699219	-9.44824219	-0.70751953	+54.00878906	+8.12988281	-19.66552734	+1668
+1458240858.66059990	+9.76904297	-6.42919922	-1.19970703	+41.52832031	+0.21972656	-58.44726563	+1888	+9.85253906	-5.60742188	-0.88769531	-2.06542969	-6.89941406	+20.14892578	+1792	+6.91699219	-9.44824219	-0.71191406	+54.00878906	+8.12988281	-19.66552734	+1668
+1458240858.66479990	+9.76904297	-6.42919922	-1.19970703	+41.52832031	+0.21972656	-58.44726563	+1888	+9.85253906	-5.60742188	-0.88769531	-2.06542969	-6.89941406	+20.14892578	+1792	+6.91699219	-9.44824219	-0.71191406	+54.00878906	+8.12988281	-19.64355469	+1668
+1458240858.66890000	+9.76904297	-6.42919922	-1.19970703	+41.52832031	+0.21972656	-58.44726563	+1888	+9.85253906	-5.60742188	-0.88769531	-2.06542969	-6.89941406	+20.14892578	+1792	+6.91699219	-9.45263672	-0.71191406	+54.00878906	+8.12988281	-19.64355469	+1668
+1458240858.67310000	+9.76904297	-6.42919922	-1.19970703	+41.50634766	+0.21972656	-58.44726563	+1888	+9.85253906	-5.60742188	-0.88769531	-2.06542969	-6.89941406	+20.14892578	+1792	+6.91699219	-9.45263672	-0.71191406	+54.00878906	+8.12988281	-19.64355469	+1668
+1458240858.67730000	+9.76904297	-6.42919922	-1.19970703	+41.50634766	+0.21972656	-58.44726563	+1888	+9.85253906	-5.60742188	-0.88769531	-2.06542969	-6.89941406	+20.14892578	+1792	+6.91699219	-9.45263672	-0.71191406	+53.98681641	+8.12988281	-19.64355469	+1668
+1458240858.68140010	+9.76904297	-6.42919922	-1.19970703	+41.50634766	+0.21972656	-58.44726563	+1888	+9.85253906	-5.60742188	-0.88769531	-2.06542969	-6.89941406	+20.14892578	+1792	+6.91699219	-9.45263672	-0.71191406	+53.98681641	+8.12988281	-19.64355469	+1668
+1458240858.68560000	+9.76904297	-6.42919922	-1.19970703	+41.50634766	+0.21972656	-58.44726563	+1888	+9.85253906	-5.60742188	-0.88769531	-2.06542969	-6.89941406	+20.14892578	+1792	+6.91699219	-9.45263672	-0.71191406	+53.98681641	+8.12988281	-19.64355469	+1668
+1458240858.68980000	+9.76904297	-6.42919922	-1.19970703	+41.50634766	+0.21972656	-58.44726563	+1888	+9.85253906	-5.60742188	-0.88769531	-2.08740234	-6.89941406	+20.14892578	+1792	+6.91259766	-9.45263672	-0.71191406	+53.98681641	+8.12988281	-19.64355469	+1672
+1458240858.69390010	+9.76904297	-6.42919922	-1.19970703	+41.50634766	+0.21972656	-58.44726563	+1888	+9.85253906	-5.60742188	-0.88769531	-2.08740234	-6.89941406	+20.14892578	+1792	+6.91259766	-9.45263672	-0.71191406	+53.96484375	+8.12988281	-19.64355469	+1672
+1458240858.69810010	+9.76904297	-6.42919922	-1.19970703	+41.50634766	+0.21972656	-58.44726563	+1888	+9.85253906	-5.60742188	-0.88769531	-2.08740234	-6.89941406	+20.14892578	+1792	+6.91259766	-9.45263672	-0.71191406	+53.96484375	+8.12988281	-19.64355469	+1672
+1458240858.70230010	+9.76904297	-6.42919922	-1.19970703	+41.50634766	+0.21972656	-58.46923828	+1888	+9.85253906	-5.60742188	-0.88769531	-2.08740234	-6.89941406	+20.12695313	+1792	+6.91259766	-9.45263672	-0.71191406	+53.96484375	+8.12988281	-19.64355469	+1668
+1458240858.70639990	+9.76904297	-6.42919922	-1.19970703	+41.50634766	+0.21972656	-58.46923828	+1888	+9.85253906	-5.60742188	-0.88769531	-2.08740234	-6.89941406	+20.12695313	+1792	+6.91259766	-9.45263672	-0.71191406	+53.96484375	+8.12988281	-19.64355469	+1668
+1458240858.71059990	+9.76904297	-6.42919922	-1.19970703	+41.50634766	+0.21972656	-58.46923828	+1888	+9.85253906	-5.60742188	-0.88769531	-2.08740234	-6.89941406	+20.12695313	+1792	+6.91259766	-9.45263672	-0.71191406	+53.96484375	+8.12988281	-19.64355469	+1668
+1458240858.71479990	+9.76904297	-6.42919922	-1.19970703	+41.50634766	+0.21972656	-58.46923828	+1888	+9.85253906	-5.60742188	-0.88769531	-2.08740234	-6.89941406	+20.12695313	+1792	+6.91259766	-9.45263672	-0.71191406	+53.96484375	+8.12988281	-19.64355469	+1668
+1458240858.71890000	+9.76904297	-6.42919922	-1.19970703	+41.50634766	+0.21972656	-58.46923828	+1888	+9.85253906	-5.60742188	-0.88769531	-2.08740234	-6.89941406	+20.12695313	+1792	+6.91259766	-9.45263672	-0.71191406	+53.96484375	+8.12988281	-19.64355469	+1668
+1458240858.72309990	+9.76904297	-6.42919922	-1.19970703	+41.50634766	+0.21972656	-58.46923828	+1888	+9.85253906	-5.60742188	-0.88769531	-2.08740234	-6.89941406	+20.14892578	+1792	+6.91259766	-9.45263672	-0.71191406	+53.96484375	+8.12988281	-19.64355469	+1668
+1458240858.72729990	+9.76904297	-6.42919922	-1.19970703	+41.50634766	+0.21972656	-58.46923828	+1892	+9.85253906	-5.60742188	-0.88769531	-2.08740234	-6.89941406	+20.14892578	+1792	+6.91259766	-9.45263672	-0.71191406	+53.96484375	+8.12988281	-19.64355469	+1668
+1458240858.73140000	+9.76904297	-6.42919922	-1.19970703	+41.50634766	+0.21972656	-58.46923828	+1892	+9.85253906	-5.60742188	-0.88769531	-2.08740234	-6.89941406	+20.14892578	+1792	+6.91259766	-9.45263672	-0.71191406	+53.96484375	+8.12988281	-19.64355469	+1668
+1458240858.73560000	+9.76904297	-6.42919922	-1.19970703	+41.50634766	+0.19775391	-58.46923828	+1892	+9.85253906	-5.60742188	-0.88769531	-2.08740234	-6.89941406	+20.14892578	+1792	+6.91259766	-9.45263672	-0.71191406	+53.96484375	+8.12988281	-19.64355469	+1668
+1458240858.73980000	+9.76904297	-6.42919922	-1.19970703	+41.50634766	+0.19775391	-58.46923828	+1892	+9.85253906	-5.60742188	-0.88769531	-2.08740234	-6.89941406	+20.14892578	+1792	+6.91699219	-9.45263672	-0.71191406	+53.98681641	+8.12988281	-19.64355469	+1668
+1458240858.74390010	+9.76904297	-6.42919922	-1.19970703	+41.50634766	+0.19775391	-58.46923828	+1892	+9.85253906	-5.60742188	-0.88769531	-2.08740234	-6.89941406	+20.14892578	+1792	+6.91699219	-9.45263672	-0.71191406	+53.98681641	+8.12988281	-19.66552734	+1668
+1458240858.74810000	+9.76904297	-6.42919922	-1.19970703	+41.50634766	+0.19775391	-58.46923828	+1892	+9.85253906	-5.60742188	-0.88769531	-2.08740234	-6.92138672	+20.14892578	+1792	+6.91699219	-9.45263672	-0.71191406	+53.98681641	+8.12988281	-19.66552734	+1668
+1458240858.75219990	+9.76904297	-6.42919922	-1.19970703	+41.50634766	+0.19775391	-58.46923828	+1892	+9.85253906	-5.60742188	-0.88769531	-2.08740234	-6.92138672	+20.14892578	+1792	+6.91699219	-9.45263672	-0.70751953	+53.98681641	+8.15185547	-19.66552734	+1668
+1458240858.75640010	+9.76904297	-6.42919922	-1.19970703	+41.50634766	+0.19775391	-58.46923828	+1892	+9.85253906	-5.60742188	-0.88769531	-2.08740234	-6.92138672	+20.14892578	+1792	+6.91699219	-9.45263672	-0.70751953	+53.98681641	+8.15185547	-19.66552734	+1668
+1458240858.76060010	+9.77343750	-6.42919922	-1.19970703	+41.50634766	+0.19775391	-58.46923828	+1892	+9.85253906	-5.60742188	-0.88769531	-2.08740234	-6.92138672	+20.14892578	+1792	+6.91699219	-9.45263672	-0.70751953	+53.98681641	+8.15185547	-19.66552734	+1672
+1458240858.76469990	+9.77343750	-6.42919922	-1.19970703	+41.50634766	+0.19775391	-58.46923828	+1892	+9.85253906	-5.60742188	-0.88769531	-2.08740234	-6.92138672	+20.14892578	+1792	+6.91699219	-9.45263672	-0.70751953	+54.00878906	+8.15185547	-19.66552734	+1672
+1458240858.76889990	+9.77343750	-6.42919922	-1.19970703	+41.50634766	+0.19775391	-58.46923828	+1892	+9.85253906	-5.60742188	-0.88769531	-2.08740234	-6.92138672	+20.14892578	+1792	+6.91699219	-9.45263672	-0.70751953	+54.00878906	+8.15185547	-19.66552734	+1672
+1458240858.77309990	+9.77343750	-6.42919922	-1.19970703	+41.50634766	+0.19775391	-58.49121094	+1892	+9.85253906	-5.60742188	-0.88769531	-2.08740234	-6.92138672	+20.14892578	+1792	+6.91699219	-9.45263672	-0.70751953	+54.00878906	+8.15185547	-19.68750000	+1672
+1458240858.77720000	+9.77343750	-6.42919922	-1.19531250	+41.50634766	+0.19775391	-58.49121094	+1892	+9.85253906	-5.60742188	-0.88769531	-2.08740234	-6.92138672	+20.14892578	+1792	+6.91699219	-9.45263672	-0.70751953	+54.00878906	+8.15185547	-19.68750000	+1672
+1458240858.78140000	+9.77343750	-6.42919922	-1.19531250	+41.50634766	+0.19775391	-58.49121094	+1892	+9.85253906	-5.60742188	-0.88769531	-2.08740234	-6.92138672	+20.14892578	+1792	+6.91699219	-9.45263672	-0.70751953	+53.98681641	+8.15185547	-19.68750000	+1672
+1458240858.78559990	+9.77343750	-6.42919922	-1.19531250	+41.50634766	+0.19775391	-58.49121094	+1892	+9.85253906	-5.60742188	-0.88769531	-2.08740234	-6.92138672	+20.14892578	+1792	+6.91699219	-9.45263672	-0.70751953	+53.98681641	+8.15185547	-19.68750000	+1672
+1458240858.78970000	+9.77343750	-6.42919922	-1.19531250	+41.50634766	+0.19775391	-58.49121094	+1892	+9.85253906	-5.60742188	-0.88769531	-2.08740234	-6.92138672	+20.14892578	+1792	+6.91699219	-9.45263672	-0.70751953	+53.98681641	+8.15185547	-19.68750000	+1672
+1458240858.79390000	+9.77343750	-6.42919922	-1.19531250	+41.50634766	+0.19775391	-58.49121094	+1892	+9.85253906	-5.60742188	-0.88769531	-2.08740234	-6.92138672	+20.14892578	+1792	+6.91699219	-9.45263672	-0.70751953	+53.98681641	+8.15185547	-19.68750000	+1672
+1458240858.79810000	+9.77343750	-6.42919922	-1.19531250	+41.50634766	+0.19775391	-58.49121094	+1892	+9.85253906	-5.60742188	-0.88769531	-2.08740234	-6.92138672	+20.14892578	+1792	+6.91699219	-9.45263672	-0.71191406	+53.98681641	+8.15185547	-19.66552734	+1672
+1458240858.80220010	+9.77343750	-6.42919922	-1.19531250	+41.50634766	+0.19775391	-58.49121094	+1892	+9.85253906	-5.60742188	-0.88769531	-2.08740234	-6.92138672	+20.14892578	+1792	+6.91699219	-9.45263672	-0.71191406	+53.98681641	+8.15185547	-19.66552734	+1672
+1458240858.80640010	+9.77343750	-6.42919922	-1.19531250	+41.50634766	+0.19775391	-58.49121094	+1892	+9.85253906	-5.60742188	-0.88769531	-2.08740234	-6.92138672	+20.14892578	+1792	+6.91699219	-9.45263672	-0.71191406	+53.96484375	+8.12988281	-19.66552734	+1672
+1458240858.81060000	+9.77343750	-6.42919922	-1.19531250	+41.50634766	+0.19775391	-58.51318359	+1892	+9.85253906	-5.61181641	-0.88769531	-2.08740234	-6.92138672	+20.12695313	+1792	+6.91699219	-9.45263672	-0.71191406	+53.96484375	+8.12988281	-19.66552734	+1672
+1458240858.81469990	+9.76904297	-6.42919922	-1.19531250	+41.50634766	+0.19775391	-58.51318359	+1892	+9.85253906	-5.61181641	-0.88769531	-2.08740234	-6.92138672	+20.12695313	+1792	+6.91699219	-9.45263672	-0.71191406	+53.96484375	+8.12988281	-19.66552734	+1672
+1458240858.81890010	+9.76904297	-6.42919922	-1.19531250	+41.50634766	+0.19775391	-58.51318359	+1892	+9.85253906	-5.61181641	-0.88769531	-2.08740234	-6.92138672	+20.12695313	+1792	+6.91699219	-9.45703125	-0.71191406	+53.96484375	+8.12988281	-19.66552734	+1672
+1458240858.82300000	+9.76904297	-6.42919922	-1.19531250	+41.50634766	+0.19775391	-58.51318359	+1892	+9.85253906	-5.61181641	-0.88769531	-2.08740234	-6.92138672	+20.12695313	+1792	+6.91699219	-9.45703125	-0.71191406	+53.96484375	+8.12988281	-19.66552734	+1668
+1458240858.82719990	+9.77343750	-6.42919922	-1.19531250	+41.50634766	+0.19775391	-58.51318359	+1892	+9.85253906	-5.61181641	-0.88769531	-2.08740234	-6.92138672	+20.12695313	+1792	+6.91699219	-9.45703125	-0.71191406	+53.96484375	+8.12988281	-19.66552734	+1668
+1458240858.83139990	+9.77343750	-6.42919922	-1.19531250	+41.50634766	+0.19775391	-58.51318359	+1892	+9.85253906	-5.61181641	-0.88769531	-2.08740234	-6.94335938	+20.12695313	+1792	+6.91699219	-9.45703125	-0.71191406	+53.96484375	+8.12988281	-19.68750000	+1668
+1458240858.83550000	+9.77343750	-6.42919922	-1.19531250	+41.48437500	+0.19775391	-58.51318359	+1892	+9.85253906	-5.61181641	-0.88769531	-2.08740234	-6.94335938	+20.12695313	+1792	+6.91699219	-9.45703125	-0.71191406	+53.96484375	+8.12988281	-19.68750000	+1668
+1458240858.83970000	+9.77343750	-6.42919922	-1.19531250	+41.48437500	+0.19775391	-58.51318359	+1892	+9.85253906	-5.61181641	-0.88769531	-2.08740234	-6.94335938	+20.12695313	+1792	+6.91699219	-9.45703125	-0.71191406	+53.96484375	+8.12988281	-19.68750000	+1668
+1458240858.84390000	+9.77343750	-6.42919922	-1.19531250	+41.48437500	+0.19775391	-58.51318359	+1892	+9.85253906	-5.61181641	-0.88769531	-2.08740234	-6.94335938	+20.12695313	+1792	+6.91699219	-9.45703125	-0.71191406	+53.96484375	+8.12988281	-19.68750000	+1668
+1458240858.84800000	+9.77343750	-6.43359375	-1.19531250	+41.48437500	+0.19775391	-58.51318359	+1892	+9.85253906	-5.61181641	-0.88769531	-2.08740234	-6.94335938	+20.12695313	+1792	+6.91699219	-9.45703125	-0.71191406	+53.96484375	+8.15185547	-19.70947266	+1668
+1458240858.85220000	+9.77343750	-6.43359375	-1.19531250	+41.48437500	+0.19775391	-58.51318359	+1892	+9.85253906	-5.61181641	-0.88769531	-2.08740234	-6.94335938	+20.14892578	+1792	+6.91699219	-9.45703125	-0.70751953	+53.96484375	+8.15185547	-19.70947266	+1668
+1458240858.85640000	+9.77343750	-6.43359375	-1.19531250	+41.48437500	+0.19775391	-58.51318359	+1892	+9.85253906	-5.61181641	-0.88769531	-2.08740234	-6.94335938	+20.14892578	+1792	+6.92138672	-9.45703125	-0.70751953	+53.98681641	+8.15185547	-19.70947266	+1668
+1458240858.86050010	+9.77343750	-6.43359375	-1.19531250	+41.48437500	+0.19775391	-58.51318359	+1892	+9.85253906	-5.61181641	-0.88769531	-2.08740234	-6.94335938	+20.14892578	+1792	+6.92138672	-9.45263672	-0.70751953	+53.98681641	+8.15185547	-19.73144531	+1672
+1458240858.86470010	+9.77343750	-6.43359375	-1.19531250	+41.48437500	+0.17578125	-58.51318359	+1892	+9.85253906	-5.61181641	-0.88769531	-2.08740234	-6.94335938	+20.14892578	+1792	+6.92138672	-9.45263672	-0.70751953	+53.98681641	+8.15185547	-19.73144531	+1672
+1458240858.86890010	+9.77343750	-6.43359375	-1.19531250	+41.48437500	+0.17578125	-58.51318359	+1892	+9.85693359	-5.61181641	-0.88769531	-2.08740234	-6.94335938	+20.14892578	+1792	+6.92578125	-9.45263672	-0.70312500	+54.00878906	+8.17382813	-19.75341797	+1672
+1458240858.87299990	+9.77343750	-6.43359375	-1.19531250	+41.48437500	+0.17578125	-58.51318359	+1892	+9.85693359	-5.61181641	-0.88769531	-2.06542969	-6.96533203	+20.14892578	+1792	+6.92578125	-9.45263672	-0.70312500	+54.00878906	+8.17382813	-19.75341797	+1672
+1458240858.87719990	+9.77343750	-6.43359375	-1.19531250	+41.48437500	+0.17578125	-58.53515625	+1892	+9.85693359	-5.61181641	-0.88769531	-2.06542969	-6.96533203	+20.14892578	+1792	+6.92578125	-9.45263672	-0.70312500	+54.00878906	+8.17382813	-19.77539063	+1672
+1458240858.88140010	+9.77343750	-6.43359375	-1.19531250	+41.48437500	+0.17578125	-58.53515625	+1892	+9.85693359	-5.61181641	-0.88769531	-2.06542969	-6.96533203	+20.14892578	+1792	+6.92578125	-9.45263672	-0.70312500	+54.00878906	+8.17382813	-19.77539063	+1672
+1458240858.88550000	+9.77343750	-6.43359375	-1.19531250	+41.48437500	+0.17578125	-58.53515625	+1892	+9.85693359	-5.61181641	-0.88769531	-2.06542969	-6.96533203	+20.14892578	+1792	+6.92578125	-9.45263672	-0.70312500	+54.00878906	+8.17382813	-19.77539063	+1676
+1458240858.88969990	+9.77343750	-6.43798828	-1.19531250	+41.48437500	+0.17578125	-58.53515625	+1892	+9.85693359	-5.61181641	-0.88769531	-2.06542969	-6.96533203	+20.14892578	+1792	+6.92578125	-9.45703125	-0.70312500	+54.00878906	+8.17382813	-19.77539063	+1676
+1458240858.89389990	+9.77343750	-6.43798828	-1.19531250	+41.48437500	+0.17578125	-58.53515625	+1892	+9.85693359	-5.61181641	-0.88769531	-2.06542969	-6.98730469	+20.14892578	+1792	+6.92578125	-9.45703125	-0.70312500	+54.00878906	+8.17382813	-19.77539063	+1676
+1458240858.89800000	+9.77343750	-6.43798828	-1.19531250	+41.48437500	+0.17578125	-58.53515625	+1892	+9.85693359	-5.61181641	-0.88769531	-2.06542969	-6.98730469	+20.14892578	+1792	+6.92578125	-9.45703125	-0.70312500	+53.98681641	+8.17382813	-19.77539063	+1676
+1458240858.90220000	+9.77343750	-6.43798828	-1.19531250	+41.48437500	+0.17578125	-58.53515625	+1896	+9.85693359	-5.61181641	-0.88769531	-2.06542969	-6.98730469	+20.14892578	+1792	+6.92578125	-9.45703125	-0.70312500	+53.98681641	+8.17382813	-19.77539063	+1676
+1458240858.90630010	+9.77343750	-6.43798828	-1.19531250	+41.48437500	+0.17578125	-58.53515625	+1896	+9.85693359	-5.61181641	-0.88769531	-2.06542969	-6.98730469	+20.12695313	+1792	+6.92578125	-9.45703125	-0.70312500	+53.96484375	+8.15185547	-19.77539063	+1676
+1458240858.91050000	+9.77343750	-6.43798828	-1.19531250	+41.48437500	+0.17578125	-58.55712891	+1896	+9.85693359	-5.61181641	-0.88769531	-2.06542969	-6.98730469	+20.12695313	+1792	+6.92138672	-9.46142578	-0.70312500	+53.96484375	+8.15185547	-19.77539063	+1676
+1458240858.91470000	+9.77343750	-6.43798828	-1.19531250	+41.48437500	+0.17578125	-58.55712891	+1896	+9.85693359	-5.61621094	-0.88769531	-2.06542969	-7.00927734	+20.12695313	+1792	+6.92138672	-9.46142578	-0.70751953	+53.94287109	+8.15185547	-19.77539063	+1676
+1458240858.91880010	+9.77343750	-6.43798828	-1.19531250	+41.48437500	+0.17578125	-58.55712891	+1896	+9.85693359	-5.61621094	-0.88769531	-2.04345703	-7.00927734	+20.12695313	+1796	+6.92138672	-9.46142578	-0.70751953	+53.92089844	+8.15185547	-19.77539063	+1676
+1458240858.92300010	+9.77343750	-6.43798828	-1.19531250	+41.48437500	+0.17578125	-58.55712891	+1896	+9.85693359	-5.61621094	-0.88330078	-2.04345703	-7.00927734	+20.12695313	+1796	+6.92138672	-9.46582031	-0.70751953	+53.92089844	+8.12988281	-19.75341797	+1676
+1458240858.92720010	+9.77343750	-6.43798828	-1.19531250	+41.48437500	+0.17578125	-58.55712891	+1896	+9.85693359	-5.61621094	-0.88330078	-2.04345703	-7.00927734	+20.12695313	+1796	+6.91699219	-9.46582031	-0.70751953	+53.89892578	+8.12988281	-19.75341797	+1676
+1458240858.93129990	+9.77343750	-6.43798828	-1.19531250	+41.48437500	+0.17578125	-58.55712891	+1896	+9.85693359	-5.61621094	-0.88330078	-2.04345703	-7.00927734	+20.12695313	+1796	+6.91699219	-9.46582031	-0.71191406	+53.89892578	+8.10791016	-19.75341797	+1676
+1458240858.93549990	+9.77343750	-6.43798828	-1.19531250	+41.48437500	+0.17578125	-58.55712891	+1896	+9.85693359	-5.61621094	-0.88330078	-2.04345703	-7.03125000	+20.10498047	+1796	+6.91699219	-9.46582031	-0.71191406	+53.87695313	+8.10791016	-19.75341797	+1676
+1458240858.93969990	+9.77343750	-6.43798828	-1.19091797	+41.48437500	+0.17578125	-58.57910156	+1896	+9.85693359	-5.61621094	-0.88330078	-2.04345703	-7.03125000	+20.10498047	+1796	+6.91699219	-9.46582031	-0.71191406	+53.87695313	+8.10791016	-19.75341797	+1676
+1458240858.94380000	+9.77783203	-6.43798828	-1.19091797	+41.48437500	+0.15380859	-58.57910156	+1896	+9.85693359	-5.61621094	-0.88330078	-2.04345703	-7.03125000	+20.10498047	+1796	+6.91699219	-9.46582031	-0.71191406	+53.87695313	+8.10791016	-19.75341797	+1676
+1458240858.94800000	+9.77783203	-6.43798828	-1.19091797	+41.48437500	+0.15380859	-58.57910156	+1896	+9.85693359	-5.61621094	-0.88330078	-2.04345703	-7.03125000	+20.10498047	+1800	+6.91699219	-9.46582031	-0.71191406	+53.87695313	+8.08593750	-19.75341797	+1672
+1458240858.95219990	+9.77783203	-6.43798828	-1.19091797	+41.48437500	+0.15380859	-58.57910156	+1896	+9.85693359	-5.61621094	-0.88330078	-2.04345703	-7.03125000	+20.12695313	+1800	+6.91699219	-9.46582031	-0.71191406	+53.87695313	+8.08593750	-19.75341797	+1672
+1458240858.95630000	+9.77783203	-6.43798828	-1.19091797	+41.48437500	+0.15380859	-58.57910156	+1896	+9.85693359	-5.61621094	-0.88330078	-2.04345703	-7.05322266	+20.12695313	+1800	+6.92138672	-9.46582031	-0.71191406	+53.87695313	+8.08593750	-19.77539063	+1672
+1458240858.96050000	+9.77783203	-6.43798828	-1.19091797	+41.48437500	+0.13183594	-58.57910156	+1896	+9.85693359	-5.61621094	-0.88330078	-2.04345703	-7.05322266	+20.12695313	+1800	+6.92138672	-9.46582031	-0.71191406	+53.89892578	+8.08593750	-19.77539063	+1672
+1458240858.96470000	+9.77783203	-6.43798828	-1.19091797	+41.48437500	+0.13183594	-58.57910156	+1896	+9.85693359	-5.61621094	-0.88330078	-2.04345703	-7.05322266	+20.12695313	+1800	+6.92138672	-9.46582031	-0.70751953	+53.89892578	+8.06396484	-19.79736328	+1672
+1458240858.96880010	+9.77783203	-6.43798828	-1.19091797	+41.48437500	+0.13183594	-58.60107422	+1896	+9.86132813	-5.61621094	-0.88330078	-2.04345703	-7.07519531	+20.12695313	+1800	+6.92578125	-9.46582031	-0.70751953	+53.92089844	+8.06396484	-19.79736328	+1672
+1458240858.97300000	+9.77783203	-6.43798828	-1.19091797	+41.48437500	+0.10986328	-58.60107422	+1896	+9.86132813	-5.61621094	-0.88330078	-2.02148438	-7.07519531	+20.14892578	+1804	+6.92578125	-9.46582031	-0.70751953	+53.92089844	+8.06396484	-19.81933594	+1676
+1458240858.97709990	+9.77783203	-6.43798828	-1.18652344	+41.48437500	+0.10986328	-58.60107422	+1896	+9.86132813	-5.61621094	-0.88330078	-2.02148438	-7.07519531	+20.14892578	+1804	+6.93017578	-9.46142578	-0.70751953	+53.94287109	+8.06396484	-19.81933594	+1676
+1458240858.98130010	+9.77783203	-6.43798828	-1.18652344	+41.50634766	+0.08789063	-58.60107422	+1896	+9.86132813	-5.61621094	-0.87890625	-2.02148438	-7.09716797	+20.14892578	+1804	+6.93017578	-9.46142578	-0.70312500	+53.94287109	+8.04199219	-19.84130859	+1676
+1458240858.98550010	+9.78222656	-6.43798828	-1.18652344	+41.50634766	+0.06591797	-58.60107422	+1896	+9.86132813	-5.61621094	-0.87890625	-2.02148438	-7.09716797	+20.17089844	+1804	+6.93457031	-9.46142578	-0.70312500	+53.96484375	+8.04199219	-19.86328125	+1676
+1458240858.98959990	+9.78222656	-6.43798828	-1.18652344	+41.50634766	+0.04394531	-58.60107422	+1896	+9.86132813	-5.61181641	-0.87890625	-2.02148438	-7.11914063	+20.17089844	+1804	+6.93457031	-9.46142578	-0.70312500	+53.96484375	+8.02001953	-19.88525391	+1676
+1458240858.99379990	+9.78222656	-6.43798828	-1.18652344	+41.50634766	+0.02197266	-58.62304688	+1900	+9.86132813	-5.61181641	-0.87890625	-2.02148438	-7.11914063	+20.19287109	+1804	+6.93896484	-9.45703125	-0.70312500	+53.96484375	+7.99804688	-19.88525391	+1680
+1458240858.99799990	+9.78222656	-6.43798828	-1.18212891	+41.50634766	+0.00000000	-58.62304688	+1900	+9.86132813	-5.61181641	-0.87890625	-2.02148438	-7.14111328	+20.19287109	+1808	+6.93896484	-9.45703125	-0.69873047	+53.98681641	+7.97607422	-19.90722656	+1680
+1458240859.00210000	+9.78662109	-6.43798828	-1.18212891	+41.50634766	-0.02197266	-58.62304688	+1900	+9.86132813	-5.61181641	-0.87451172	-2.02148438	-7.16308594	+20.21484375	+1808	+6.94335938	-9.45703125	-0.69873047	+53.98681641	+7.95410156	-19.92919922	+1680
+1458240859.00630000	+9.78662109	-6.43359375	-1.17773438	+41.52832031	-0.04394531	-58.62304688	+1904	+9.86132813	-5.61181641	-0.87451172	-2.02148438	-7.18505859	+20.21484375	+1808	+6.94335938	-9.45703125	-0.70312500	+53.96484375	+7.91015625	-19.95117188	+1680
+1458240859.01050000	+9.78662109	-6.43359375	-1.17773438	+41.52832031	-0.08789063	-58.64501953	+1904	+9.86572266	-5.61181641	-0.87451172	-2.02148438	-7.20703125	+20.23681641	+1808	+6.94335938	-9.45703125	-0.70312500	+53.96484375	+7.86621094	-19.95117188	+1680
+1458240859.01460000	+9.78662109	-6.42919922	-1.17333984	+41.55029297	-0.13183594	-58.64501953	+1908	+9.86572266	-5.60742188	-0.87011719	-2.02148438	-7.22900391	+20.25878906	+1812	+6.94335938	-9.45263672	-0.70312500	+53.94287109	+7.80029297	-19.97314453	+1680
+1458240859.01880000	+9.79101563	-6.42919922	-1.17333984	+41.55029297	-0.17578125	-58.64501953	+1908	+9.86572266	-5.60742188	-0.87011719	-2.04345703	-7.27294922	+20.28076172	+1812	+6.94335938	-9.45263672	-0.70751953	+53.92089844	+7.73437500	-19.97314453	+1680
+1458240859.02300000	+9.79101563	-6.42480469	-1.16894531	+41.55029297	-0.24169922	-58.64501953	+1912	+9.87011719	-5.60302734	-0.86572266	-2.04345703	-7.29492188	+20.30273438	+1816	+6.94335938	-9.45263672	-0.70751953	+53.87695313	+7.66845703	-19.99511719	+1684
+1458240859.02710010	+9.79101563	-6.42480469	-1.16455078	+41.57226563	-0.30761719	-58.64501953	+1912	+9.87011719	-5.60302734	-0.86132813	-2.04345703	-7.36083984	+20.34667969	+1820	+6.94335938	-9.45263672	-0.71191406	+53.83300781	+7.55859375	-19.99511719	+1684
+1458240859.03130010	+9.79541016	-6.42041016	-1.16015625	+41.59423828	-0.37353516	-58.64501953	+1916	+9.87451172	-5.59863281	-0.85693359	-2.04345703	-7.40478516	+20.36865234	+1820	+6.93896484	-9.45263672	-0.71630859	+53.78906250	+7.47070313	-20.01708984	+1684
+1458240859.03550000	+9.79541016	-6.41601563	-1.15576172	+41.59423828	-0.43945313	-58.64501953	+1920	+9.87451172	-5.59423828	-0.85253906	-2.06542969	-7.47070313	+20.41259766	+1824	+6.93896484	-9.45263672	-0.72070313	+53.76708984	+7.36083984	-20.01708984	+1684
+1458240859.03959990	+9.79980469	-6.41162109	-1.15136719	+41.61621094	-0.54931641	-58.64501953	+1924	+9.87890625	-5.58984375	-0.84375000	-2.06542969	-7.53662109	+20.47851563	+1828	+6.93896484	-9.45263672	-0.72509766	+53.70117188	+7.22900391	-20.03906250	+1684
+1458240859.04380010	+9.80419922	-6.40722656	-1.14697266	+41.66015625	-0.65917969	-58.64501953	+1928	+9.88330078	-5.58544922	-0.83935547	-2.08740234	-7.60253906	+20.54443359	+1836	+6.93896484	-9.44824219	-0.72949219	+53.65722656	+7.09716797	-20.06103516	+1684
+1458240859.04800010	+9.80419922	-6.40283203	-1.14257813	+41.68212891	-0.74707031	-58.62304688	+1932	+9.88330078	-5.58105469	-0.83056641	-2.08740234	-7.69042969	+20.58837891	+1840	+6.93896484	-9.44824219	-0.73388672	+53.63525391	+6.96533203	-20.10498047	+1684
+1458240859.05209990	+9.80859375	-6.39404297	-1.13818359	+41.70410156	-0.90087891	-58.60107422	+1936	+9.88769531	-5.57666016	-0.82617188	-2.10937500	-7.77832031	+20.67626953	+1844	+6.94335938	-9.44384766	-0.73388672	+53.59130859	+6.83349609	-20.12695313	+1684
+1458240859.05629990	+9.81298828	-6.38964844	-1.12939453	+41.74804688	-1.03271484	-58.57910156	+1940	+9.89208984	-5.57226563	-0.81738281	-2.13134766	-7.86621094	+20.76416016	+1852	+6.94775391	-9.43945313	-0.73828125	+53.59130859	+6.67968750	-20.19287109	+1684
+1458240859.06040000	+9.81738281	-6.38525391	-1.12500000	+41.79199219	-1.18652344	-58.55712891	+1944	+9.89648438	-5.56347656	-0.80859375	-2.15332031	-7.95410156	+20.85205078	+1856	+6.95654297	-9.43505859	-0.73828125	+53.59130859	+6.56982422	-20.23681641	+1688
+1458240859.06460000	+9.82177734	-6.37646484	-1.11621094	+41.83593750	-1.38427734	-58.53515625	+1948	+9.90087891	-5.55908203	-0.79980469	-2.17529297	-8.06396484	+20.96191406	+1864	+6.96533203	-9.42626953	-0.73828125	+53.61328125	+6.41601563	-20.30273438	+1688
+1458240859.06880000	+9.83056641	-6.37207031	-1.11181641	+41.90185547	-1.58203125	-58.51318359	+1956	+9.90527344	-5.55029297	-0.79101563	-2.19726563	-8.15185547	+21.07177734	+1868	+6.97412109	-9.41748047	-0.73828125	+53.63525391	+6.28417969	-20.36865234	+1688
+1458240859.07290010	+9.83496094	-6.36328125	-1.10302734	+41.96777344	-1.75781250	-58.46923828	+1960	+9.90966797	-5.54589844	-0.78222656	-2.19726563	-8.23974609	+21.18164063	+1876	+6.98730469	-9.41308594	-0.73828125	+53.67919922	+6.15234375	-20.45654297	+1692
+1458240859.07710000	+9.83935547	-6.35449219	-1.09423828	+42.03369141	-1.97753906	-58.42529297	+1968	+9.91406250	-5.53710938	-0.77343750	-2.24121094	-8.34960938	+21.31347656	+1880	+6.99609375	-9.40429688	-0.73828125	+53.70117188	+5.99853516	-20.52246094	+1696
+1458240859.08130000	+9.84814453	-6.35009766	-1.08984375	+42.12158203	-2.19726563	-58.35937500	+1972	+9.91845703	-5.52832031	-0.76464844	-2.26318359	-8.45947266	+21.42333984	+1888	+7.00927734	-9.39550781	-0.73828125	+53.74511719	+5.86669922	-20.61035156	+1696
+1458240859.08540010	+9.85253906	-6.34130859	-1.08105469	+42.20947266	-2.43896484	-58.31542969	+1980	+9.92285156	-5.52392578	-0.75585938	-2.28515625	-8.56933594	+21.55517578	+1896	+7.02246094	-9.38671875	-0.73828125	+53.76708984	+5.71289063	-20.69824219	+1700
+1458240859.08960010	+9.86132813	-6.33251953	-1.07666016	+42.31933594	-2.70263672	-58.24951172	+1988	+9.92724609	-5.51513672	-0.74707031	-2.32910156	-8.70117188	+21.68701172	+1904	+7.04003906	-9.37792969	-0.74267578	+53.81103516	+5.53710938	-20.76416016	+1704
+1458240859.09380010	+9.87011719	-6.32373047	-1.06787109	+42.42919922	-2.94433594	-58.18359375	+1996	+9.93164063	-5.50634766	-0.73828125	-2.37304688	-8.81103516	+21.84082031	+1912	+7.04882813	-9.36914063	-0.74707031	+53.83300781	+5.36132813	-20.85205078	+1708
+1458240859.09789990	+9.87451172	-6.31054688	-1.06347656	+42.53906250	-3.20800781	-58.13964844	+2000	+9.93603516	-5.49316406	-0.72949219	-2.39501953	-8.94287109	+21.97265625	+1920	+7.06201172	-9.36035156	-0.75146484	+53.85498047	+5.16357422	-20.91796875	+1712
+1458240859.10209990	+9.88330078	-6.30175781	-1.05468750	+42.67089844	-3.49365234	-58.05175781	+2008	+9.94042969	-5.48437500	-0.72070313	-2.46093750	-9.07470703	+22.12646484	+1928	+7.07519531	-9.35156250	-0.76025391	+53.85498047	+4.94384766	-21.00585938	+1716
+1458240859.10630010	+9.89648438	-6.28857422	-1.05029297	+42.80273438	-3.77929688	-57.98583984	+2016	+9.94921875	-5.47558594	-0.71191406	-2.52685547	-9.20654297	+22.28027344	+1936	+7.08398438	-9.34716797	-0.76464844	+53.81103516	+4.74609375	-21.09375000	+1720
+1458240859.11040000	+9.90087891	-6.27539063	-1.04150391	+42.93457031	-4.06494141	-57.91992188	+2024	+9.95800781	-5.46679688	-0.70312500	-2.57080078	-9.33837891	+22.43408203	+1944	+7.09277344	-9.34277344	-0.77783203	+53.78906250	+4.52636719	-21.13769531	+1720
+1458240859.11459990	+9.90966797	-6.26220703	-1.03710938	+43.06640625	-4.37255859	-57.83203125	+2032	+9.96240234	-5.45800781	-0.69433594	-2.65869141	-9.47021484	+22.60986328	+1948	+7.10156250	-9.33837891	-0.79101563	+53.72314453	+4.28466797	-21.18164063	+1724
+1458240859.11879990	+9.91845703	-6.24902344	-1.03271484	+43.22021484	-4.68017578	-57.74414063	+2040	+9.97119141	-5.44482422	-0.68554688	-2.72460938	-9.60205078	+22.76367188	+1956	+7.11035156	-9.32958984	-0.80859375	+53.65722656	+4.04296875	-21.24755859	+1728
+1458240859.12290000	+9.93164063	-6.23583984	-1.02392578	+43.37402344	-4.98779297	-57.65625000	+2048	+9.97998047	-5.43603516	-0.67236328	-2.79052734	-9.75585938	+22.93945313	+1964	+7.11914063	-9.32519531	-0.82177734	+53.59130859	+3.77929688	-21.29150391	+1728
+1458240859.12710000	+9.94042969	-6.22265625	-1.01953125	+43.52783203	-5.33935547	-57.56835938	+2056	+9.98876953	-5.42724609	-0.66357422	-2.90039063	-9.93164063	+23.13720703	+1972	+7.12792969	-9.32080078	-0.84375000	+53.50341797	+3.51562500	-21.33544922	+1728
+1458240859.13120010	+9.94921875	-6.20507813	-1.01074219	+43.68164063	-5.69091797	-57.48046875	+2064	+9.99755859	-5.41406250	-0.65478516	-2.98828125	-10.08544922	+23.33496094	+1984	+7.13232422	-9.31640625	-0.86132813	+53.41552734	+3.25195313	-21.42333984	+1728
+1458240859.13540010	+9.96240234	-6.19189453	-1.00634766	+43.85742188	-6.04248047	-57.41455078	+2072	+10.01074219	-5.40087891	-0.64599609	-3.07617188	-10.23925781	+23.53271484	+1988	+7.14111328	-9.31201172	-0.87890625	+53.32763672	+3.01025391	-21.46728516	+1728
+1458240859.13960000	+9.97119141	-6.17431641	-0.99755859	+44.01123047	-6.41601563	-57.32666016	+2080	+10.02392578	-5.39208984	-0.63281250	-3.18603516	-10.43701172	+23.75244141	+1996	+7.14990234	-9.31201172	-0.90087891	+53.21777344	+2.72460938	-21.55517578	+1728
+1458240859.14369990	+9.98437500	-6.16113281	-0.98876953	+44.16503906	-6.78955078	-57.26074219	+2088	+10.03271484	-5.37890625	-0.62402344	-3.27392578	-10.63476563	+23.95019531	+2004	+7.16308594	-9.30322266	-0.91845703	+53.15185547	+2.48291016	-21.66503906	+1728
+1458240859.14790010	+9.99755859	-6.14794922	-0.98437500	+44.31884766	-7.16308594	-57.17285156	+2092	+10.04589844	-5.36572266	-0.61523438	-3.38378906	-10.78857422	+24.19189453	+2012	+7.17187500	-9.29882813	-0.94042969	+53.08593750	+2.21923828	-21.75292969	+1724
+1458240859.15210010	+10.01074219	-6.13037109	-0.97998047	+44.49462891	-7.58056641	-57.08496094	+2100	+10.05908203	-5.35253906	-0.60644531	-3.49365234	-11.00830078	+24.41162109	+2020	+7.18505859	-9.29443359	-0.96679688	+53.02001953	+1.95556641	-21.84082031	+1724
+1458240859.15619990	+10.02392578	-6.11279297	-0.97119141	+44.67041016	-7.99804688	-57.04101563	+2108	+10.06787109	-5.33935547	-0.59326172	-3.60351563	-11.25000000	+24.63134766	+2028	+7.20703125	-9.28564453	-0.98437500	+52.99804688	+1.69189453	-22.01660156	+1720
+1458240859.16039990	+10.03710938	-6.09521484	-0.96679688	+44.84619141	-8.41552734	-56.95312500	+2116	+10.08544922	-5.32177734	-0.58886719	-3.69140625	-11.44775391	+24.87304688	+2036	+7.22460938	-9.27685547	-1.00195313	+52.97607422	+1.42822266	-22.17041016	+1720
+1458240859.16459990	+10.05468750	-6.08203125	-0.96240234	+45.02197266	-8.85498047	-56.93115234	+2120	+10.09863281	-5.31298828	-0.58007813	-3.82324219	-11.68945313	+25.07080078	+2044	+7.24658203	-9.27246094	-1.01953125	+52.93212891	+1.23046875	-22.36816406	+1712
+1458240859.16870000	+10.07226563	-6.06445313	-0.95361328	+45.21972656	-9.29443359	-56.93115234	+2128	+10.11181641	-5.29541016	-0.57128906	-3.91113281	-11.97509766	+25.29052734	+2052	+7.27294922	-9.25927734	-1.03710938	+52.95410156	+0.98876953	-22.63183594	+1712
+1458240859.17290000	+10.08984375	-6.05126953	-0.95361328	+45.39550781	-9.73388672	-56.86523438	+2136	+10.12500000	-5.28222656	-0.56689453	-4.02099609	-12.19482422	+25.55419922	+2060	+7.29931641	-9.24609375	-1.05908203	+52.99804688	+0.74707031	-22.85156250	+1708
+1458240859.17709990	+10.10742188	-6.03808594	-0.94921875	+45.54931641	-10.17333984	-56.86523438	+2140	+10.14257813	-5.26904297	-0.56250000	-4.15283203	-12.48046875	+25.72998047	+2068	+7.32568359	-9.24169922	-1.07666016	+52.97607422	+0.52734375	-23.09326172	+1704
+1458240859.18120000	+10.12939453	-6.02050781	-0.94482422	+45.74707031	-10.61279297	-56.90917969	+2148	+10.15576172	-5.25146484	-0.55371094	-4.24072266	-12.81005859	+25.92773438	+2076	+7.36083984	-9.22412109	-1.08984375	+53.02001953	+0.30761719	-23.42285156	+1700
+1458240859.18540000	+10.15136719	-6.00292969	-0.94921875	+45.94482422	-11.03027344	-56.84326172	+2156	+10.17773438	-5.23388672	-0.55810547	-4.35058594	-13.02978516	+26.16943359	+2084	+7.40039063	-9.21093750	-1.11621094	+53.08593750	+0.04394531	-23.70849609	+1700
+1458240859.18960000	+10.16894531	-5.98974609	-0.94921875	+46.07666016	-11.44775391	-56.93115234	+2160	+10.19091797	-5.22509766	-0.55371094	-4.50439453	-13.38134766	+26.32324219	+2092	+7.43115234	-9.20214844	-1.13818359	+53.08593750	-0.15380859	-24.01611328	+1692
+1458240859.19370010	+10.19091797	-5.97216797	-0.94482422	+46.29638672	-11.88720703	-57.04101563	+2168	+10.20849609	-5.20312500	-0.54931641	-4.61425781	-13.75488281	+26.49902344	+2100	+7.47070313	-9.18896484	-1.15576172	+53.12988281	-0.37353516	-24.43359375	+1688
+1458240859.19790010	+10.21728516	-5.95019531	-0.95361328	+46.49414063	-12.30468750	-57.04101563	+2176	+10.23486328	-5.18554688	-0.55810547	-4.72412109	-14.01855469	+26.69677734	+2112	+7.51025391	-9.17138672	-1.18212891	+53.19580078	-0.63720703	-24.78515625	+1688
+1458240859.20210000	+10.23925781	-5.94140625	-0.95800781	+46.60400391	-12.70019531	-57.19482422	+2180	+10.25244141	-5.17675781	-0.55810547	-4.89990234	-14.41406250	+26.82861328	+2116	+7.54541016	-9.16699219	-1.20410156	+53.17382813	-0.83496094	-25.18066406	+1680
+1458240859.20619990	+10.26562500	-5.92382813	-0.95800781	+46.80175781	-13.09570313	-57.34863281	+2188	+10.27441406	-5.15917969	-0.55371094	-5.03173828	-14.83154297	+26.93847656	+2124	+7.58496094	-9.14941406	-1.22607422	+53.17382813	-1.03271484	-25.59814453	+1676
+1458240859.21040010	+10.29638672	-5.90625000	-0.97119141	+46.97753906	-13.46923828	-57.41455078	+2200	+10.30078125	-5.14160156	-0.57128906	-5.14160156	-15.13916016	+27.09228516	+2132	+7.62890625	-9.13623047	-1.26123047	+53.19580078	-1.27441406	-25.97167969	+1676
+1458240859.21450000	+10.32275391	-5.89746094	-0.97998047	+47.06542969	-13.82080078	-57.63427734	+2204	+10.32275391	-5.13720703	-0.57568359	-5.38330078	-15.55664063	+27.15820313	+2140	+7.66406250	-9.12744141	-1.29638672	+53.10791016	-1.49414063	-26.34521484	+1668
+1458240859.21869990	+10.35351563	-5.87988281	-0.98876953	+47.24121094	-14.19433594	-57.85400391	+2212	+10.34912109	-5.11962891	-0.58007813	-5.51513672	-15.99609375	+27.22412109	+2148	+7.70361328	-9.11425781	-1.32714844	+53.06396484	-1.69189453	-26.78466797	+1664
+1458240859.22289990	+10.38867188	-5.85791016	-1.00634766	+47.41699219	-14.54589844	-57.98583984	+2220	+10.38427734	-5.10205078	-0.59765625	-5.64697266	-16.34765625	+27.33398438	+2160	+7.74755859	-9.10107422	-1.36669922	+52.99804688	-1.95556641	-27.15820313	+1660
+1458240859.22700000	+10.41503906	-5.85351563	-1.01513672	+47.48291016	-14.87548828	-58.29345703	+2224	+10.40625000	-5.09326172	-0.60644531	-5.91064453	-16.80908203	+27.35595703	+2168	+7.78271484	-9.09667969	-1.40625000	+52.84423828	-2.13134766	-27.57568359	+1652
+1458240859.23120000	+10.45019531	-5.83593750	-1.02832031	+47.63671875	-15.22705078	-58.60107422	+2232	+10.44140625	-5.08007813	-0.61523438	-6.06445313	-17.29248047	+27.37792969	+2180	+7.82226563	-9.08349609	-1.44580078	+52.73437500	-2.35107422	-27.99316406	+1648
+1458240859.23540000	+10.48974609	-5.81835938	-1.04589844	+47.76855469	-15.53466797	-58.82080078	+2240	+10.47656250	-5.06250000	-0.63281250	-6.24023438	-17.70996094	+27.42187500	+2192	+7.86181641	-9.07031250	-1.48974609	+52.62451172	-2.57080078	-28.38867188	+1644
+1458240859.23950000	+10.52490234	-5.80957031	-1.06347656	+47.81250000	-15.84228516	-59.19433594	+2244	+10.50732422	-5.05810547	-0.65039063	-6.52587891	-18.19335938	+27.39990234	+2200	+7.89697266	-9.06591797	-1.53369141	+52.40478516	-2.74658203	-28.80615234	+1640
+1458240859.24370000	+10.56445313	-5.79199219	-1.07666016	+47.94433594	-16.14990234	-59.54589844	+2248	+10.54687500	-5.04052734	-0.66357422	-6.72363281	-18.69873047	+27.39990234	+2216	+7.93652344	-9.05273438	-1.58203125	+52.25097656	-2.94433594	-29.20166016	+1644
+1458240859.24790000	+10.60839844	-5.77441406	-1.10302734	+48.07617188	-16.45751953	-59.85351563	+2256	+10.58642578	-5.02734375	-0.68554688	-6.92138672	-19.13818359	+27.39990234	+2228	+7.98046875	-9.04394531	-1.63476563	+52.07519531	-3.16406250	-29.59716797	+1644
+1458240859.25200010	+10.64355469	-5.76562500	-1.12060547	+48.07617188	-16.74316406	-60.27099609	+2256	+10.62158203	-5.01855469	-0.70312500	-7.20703125	-19.66552734	+27.35595703	+2244	+8.01562500	-9.03515625	-1.68750000	+51.81152344	-3.33984375	-30.01464844	+1648
+1458240859.25620010	+10.68750000	-5.74804688	-1.13818359	+48.18603516	-17.05078125	-60.71044922	+2264	+10.66113281	-5.00097656	-0.72509766	-7.42675781	-20.17089844	+27.31201172	+2260	+8.06396484	-9.01757813	-1.74023438	+51.63574219	-3.53759766	-30.41015625	+1652
+1458240859.26040010	+10.73583984	-5.73046875	-1.16015625	+48.27392578	-17.35839844	-61.12792969	+2272	+10.70947266	-4.98339844	-0.74707031	-7.62451172	-20.67626953	+27.29003906	+2276	+8.11230469	-9.00439453	-1.78857422	+51.45996094	-3.71337891	-30.84960938	+1660
+1458240859.26449990	+10.77978516	-5.72167969	-1.18212891	+48.29589844	-17.64404297	-61.61132813	+2280	+10.74902344	-4.97460938	-0.76464844	-7.93212891	-21.22558594	+27.22412109	+2288	+8.15185547	-8.99560547	-1.83691406	+51.21826172	-3.88916016	-31.33300781	+1664
+1458240859.26869990	+10.82812500	-5.70410156	-1.20410156	+48.36181641	-17.95166016	-62.07275391	+2292	+10.79296875	-4.95703125	-0.78662109	-8.15185547	-21.75292969	+27.15820313	+2304	+8.20458984	-8.97363281	-1.89404297	+51.02050781	-4.06494141	-31.75048828	+1676
+1458240859.27290010	+10.87646484	-5.68652344	-1.22607422	+48.42773438	-18.23730469	-62.55615234	+2304	+10.84130859	-4.94384766	-0.81298828	-8.39355469	-22.28027344	+27.07031250	+2324	+8.25732422	-8.95605469	-1.94238281	+50.84472656	-4.24072266	-32.23388672	+1688
+1458240859.27700000	+10.92480469	-5.67773438	-1.25244141	+48.40576172	-18.54492188	-63.06152344	+2316	+10.88525391	-4.93066406	-0.83935547	-8.67919922	-22.80761719	+27.00439453	+2340	+8.31005859	-8.94287109	-1.99072266	+50.60302734	-4.39453125	-32.71728516	+1696
+1458240859.28119990	+10.97753906	-5.65576172	-1.27880859	+48.42773438	-18.83056641	-63.54492188	+2332	+10.93359375	-4.90869141	-0.87011719	-8.89892578	-23.31298828	+26.91650391	+2360	+8.37158203	-8.91650391	-2.04785156	+50.44921875	-4.59228516	-33.15673828	+1712
+1458240859.28530000	+11.03466797	-5.63818359	-1.30517578	+48.47167969	-19.16015625	-64.05029297	+2348	+10.98632813	-4.89111328	-0.89648438	-9.11865234	-23.86230469	+26.80664063	+2380	+8.43750000	-8.89453125	-2.09179688	+50.31738281	-4.76806641	-33.70605469	+1724
+1458240859.28950000	+11.08740234	-5.62939453	-1.33154297	+48.40576172	-19.44580078	-64.57763672	+2360	+11.03466797	-4.87353516	-0.92285156	-9.36035156	-24.41162109	+26.69677734	+2396	+8.49902344	-8.87255859	-2.13574219	+50.09765625	-4.94384766	-34.25537109	+1736
+1458240859.29370000	+11.14013672	-5.61181641	-1.36230469	+48.38378906	-19.73144531	-65.06103516	+2376	+11.08740234	-4.85156250	-0.95361328	-9.55810547	-24.93896484	+26.56494141	+2420	+8.56494141	-8.84179688	-2.18847656	+49.98779297	-5.11962891	-34.73876953	+1752
+1458240859.29780010	+11.20166016	-5.58984375	-1.38427734	+48.38378906	-20.03906250	-65.63232422	+2392	+11.14453125	-4.82958984	-0.98437500	-9.73388672	-25.48828125	+26.41113281	+2440	+8.63964844	-8.81103516	-2.22802734	+49.87792969	-5.31738281	-35.33203125	+1768
+1458240859.30200000	+11.25878906	-5.58105469	-1.41064453	+48.27392578	-20.34667969	-66.11572266	+2404	+11.19726563	-4.80761719	-1.01513672	-9.93164063	-26.03759766	+26.27929688	+2460	+8.70556641	-8.78466797	-2.26757813	+49.65820313	-5.51513672	-35.90332031	+1776
+1458240859.30620000	+11.32031250	-5.56347656	-1.44580078	+48.20800781	-20.58837891	-66.57714844	+2424	+11.25439453	-4.78564453	-1.05029297	-10.08544922	-26.52099609	+26.10351563	+2484	+8.78027344	-8.74951172	-2.32031250	+49.54833984	-5.71289063	-36.40869141	+1792
+1458240859.31030010	+11.38623047	-5.54150391	-1.47216797	+48.16406250	-20.89599609	-67.12646484	+2436	+11.31591797	-4.76367188	-1.08105469	-10.23925781	-27.09228516	+25.90576172	+2504	+8.85937500	-8.71435547	-2.35986328	+49.41650391	-5.91064453	-36.97998047	+1808
+1458240859.31450010	+11.44335938	-5.52832031	-1.50292969	+47.98828125	-21.18164063	-67.58789063	+2452	+11.37304688	-4.73291016	-1.11621094	-10.34912109	-27.61962891	+25.72998047	+2528	+8.92968750	-8.68359375	-2.40380859	+49.19677734	-6.10839844	-37.52929688	+1820
+1458240859.31870010	+11.50927734	-5.51074219	-1.54248047	+47.85644531	-21.40136719	-68.00537109	+2468	+11.43017578	-4.70654297	-1.15136719	-10.41503906	-28.12500000	+25.51025391	+2552	+9.00439453	-8.64843750	-2.45654297	+49.04296875	-6.32812500	-38.01269531	+1836
+1458240859.32279990	+11.57519531	-5.48876953	-1.56445313	+47.74658203	-21.68701172	-68.55468750	+2484	+11.49609375	-4.67578125	-1.18212891	-10.45898438	-28.69628906	+25.24658203	+2576	+9.08789063	-8.60888672	-2.49609375	+48.91113281	-6.56982422	-38.58398438	+1848
+1458240859.32699990	+11.64111328	-5.47558594	-1.59521484	+47.54882813	-21.95068359	-68.99414063	+2496	+11.55322266	-4.64501953	-1.21728516	-10.50292969	-29.24560547	+25.02685547	+2596	+9.15380859	-8.57812500	-2.54443359	+48.64746094	-6.78955078	-39.13330078	+1860
+1458240859.33119990	+11.70703125	-5.45361328	-1.63037109	+47.35107422	-22.12646484	-69.41162109	+2516	+11.61914063	-4.61425781	-1.25244141	-10.50292969	-29.75097656	+24.74121094	+2620	+9.22851563	-8.53857422	-2.59716797	+48.44970703	-7.00927734	-39.57275391	+1872
+1458240859.33530000	+11.77734375	-5.43603516	-1.65234375	+47.19726563	-22.39013672	-69.96093750	+2528	+11.68505859	-4.57910156	-1.28320313	-10.48095703	-30.36621094	+24.43359375	+2644	+9.30322266	-8.50341797	-2.64111328	+48.25195313	-7.22900391	-40.10009766	+1884
+1458240859.33950000	+11.84326172	-5.41406250	-1.67871094	+46.97753906	-22.60986328	-70.40039063	+2544	+11.75097656	-4.54394531	-1.31396484	-10.41503906	-30.91552734	+24.14794922	+2664	+9.36914063	-8.47265625	-2.68945313	+47.96630859	-7.44873047	-40.60546875	+1896
+1458240859.34369990	+11.91357422	-5.39648438	-1.71386719	+46.75781250	-22.80761719	-70.77392578	+2564	+11.81689453	-4.50878906	-1.35351563	-10.32714844	-31.42089844	+23.81835938	+2688	+9.43945313	-8.43750000	-2.75097656	+47.68066406	-7.66845703	-41.00097656	+1908
+1458240859.34780000	+11.98828125	-5.37011719	-1.73144531	+46.58203125	-23.02734375	-71.30126953	+2580	+11.88720703	-4.46923828	-1.37988281	-10.21728516	-32.03613281	+23.44482422	+2708	+9.50976563	-8.40234375	-2.79931641	+47.41699219	-7.88818359	-41.46240234	+1924
+1458240859.35200000	+12.05419922	-5.34814453	-1.75781250	+46.34033203	-23.24707031	-71.71875000	+2596	+11.95312500	-4.42529297	-1.41064453	-10.06347656	-32.60742188	+23.11523438	+2728	+9.56689453	-8.37158203	-2.85205078	+47.06542969	-8.10791016	-41.87988281	+1936
+1458240859.35620000	+12.12890625	-5.32617188	-1.78857422	+46.05468750	-23.40087891	-72.09228516	+2620	+12.01904297	-4.38574219	-1.44580078	-9.88769531	-33.13476563	+22.69775391	+2752	+9.63281250	-8.33642578	-2.91796875	+46.75781250	-8.30566406	-42.20947266	+1952
+1458240859.36030010	+12.19921875	-5.30419922	-1.80175781	+45.83496094	-23.62060547	-72.61962891	+2636	+12.08935547	-4.34179688	-1.46777344	-9.66796875	-33.77197266	+22.28027344	+2772	+9.70312500	-8.30126953	-2.96630859	+46.45019531	-8.54736328	-42.64892578	+1968
+1458240859.36450000	+12.27392578	-5.27783203	-1.82373047	+45.59326172	-23.84033203	-73.03710938	+2660	+12.15966797	-4.29345703	-1.49853516	-9.42626953	-34.36523438	+21.86279297	+2788	+9.76464844	-8.27050781	-3.01904297	+46.09863281	-8.76708984	-43.08837891	+1984
+1458240859.36859990	+12.34863281	-5.25585938	-1.85009766	+45.30761719	-24.01611328	-73.43261719	+2680	+12.22998047	-4.24951172	-1.52929688	-9.18457031	-34.89257813	+21.40136719	+2808	+9.83056641	-8.23535156	-3.08056641	+45.79101563	-8.98681641	-43.41796875	+2004
+1458240859.37280010	+12.42333984	-5.23388672	-1.85888672	+45.06591797	-24.23583984	-73.95996094	+2704	+12.30468750	-4.20556641	-1.55566406	-8.87695313	-35.55175781	+20.87402344	+2828	+9.89648438	-8.20019531	-3.12890625	+45.48339844	-9.20654297	-43.85742188	+2020
+1458240859.37700010	+12.49804688	-5.19873047	-1.87646484	+44.80224609	-24.45556641	-74.33349609	+2732	+12.37500000	-4.14843750	-1.58203125	-8.52539063	-36.12304688	+20.36865234	+2844	+9.95800781	-8.16503906	-3.18164063	+45.13183594	-9.44824219	-44.25292969	+2040
+1458240859.38109990	+12.57275391	-5.17675781	-1.89843750	+44.49462891	-24.63134766	-74.68505859	+2756	+12.44531250	-4.10009766	-1.61718750	-8.15185547	-36.65039063	+19.81933594	+2864	+10.02832031	-8.12548828	-3.24316406	+44.84619141	-9.68994141	-44.56054688	+2060
+1458240859.38529990	+12.64746094	-5.15478516	-1.91162109	+44.18701172	-24.87304688	-75.14648438	+2784	+12.51562500	-4.04736328	-1.63916016	-7.71240234	-37.24365234	+19.20410156	+2884	+10.10302734	-8.08593750	-3.28710938	+44.56054688	-9.95361328	-45.00000000	+2084
+1458240859.38949990	+12.72216797	-5.12402344	-1.92480469	+43.87939453	-25.09277344	-75.49804688	+2812	+12.58593750	-3.98583984	-1.66992188	-7.22900391	-37.81494141	+18.58886719	+2904	+10.16894531	-8.04638672	-3.33105469	+44.25292969	-10.23925781	-45.41748047	+2104
+1458240859.39360000	+12.79248047	-5.10205078	-1.94677734	+43.50585938	-25.29052734	-75.82763672	+2840	+12.65625000	-3.93750000	-1.70507813	-6.74560547	-38.34228516	+17.90771484	+2924	+10.24365234	-7.99804688	-3.38818359	+44.03320313	-10.52490234	-45.79101563	+2128
+1458240859.39780000	+12.86718750	-5.08007813	-1.95556641	+43.15429688	-25.53222656	-76.26708984	+2864	+12.72656250	-3.88037109	-1.72705078	-6.19628906	-38.95751953	+17.18261719	+2940	+10.32714844	-7.95410156	-3.41894531	+43.81347656	-10.85449219	-46.29638672	+2152
+1458240859.40200000	+12.94189453	-5.04931641	-1.96875000	+42.84667969	-25.79589844	-76.61865234	+2892	+12.79687500	-3.81884766	-1.75781250	-5.58105469	-39.50683594	+16.45751953	+2960	+10.40625000	-7.91015625	-3.45410156	+43.59375000	-11.20605469	-46.80175781	+2172
+1458240859.40610000	+13.01660156	-5.02734375	-1.98632813	+42.45117188	-26.01562500	-76.94824219	+2920	+12.86718750	-3.76171875	-1.79296875	-4.92187500	-39.99023438	+15.64453125	+2980	+10.48974609	-7.85742188	-3.49804688	+43.41796875	-11.55761719	-47.24121094	+2192
+1458240859.41030000	+13.09130859	-5.00537109	-1.99511719	+42.05566406	-26.27929688	-77.32177734	+2944	+12.93750000	-3.70458984	-1.81933594	-4.17480469	-40.56152344	+14.74365234	+3000	+10.57763672	-7.80908203	-3.52441406	+43.26416016	-11.93115234	-47.76855469	+2212
+1458240859.41450000	+13.16162109	-4.97460938	-2.00830078	+41.70410156	-26.54296875	-77.62939453	+2972	+13.00781250	-3.63427734	-1.85449219	-3.40576172	-41.04492188	+13.86474609	+3020	+10.65673828	-7.75195313	-3.55517578	+43.11035156	-12.34863281	-48.27392578	+2228
+1458240859.41860010	+13.23193359	-4.95703125	-2.02587891	+41.26464844	-26.76269531	-77.91503906	+3000	+13.07373047	-3.57714844	-1.89404297	-2.59277344	-41.48437500	+12.89794922	+3040	+10.74462891	-7.69921875	-3.59033203	+42.97851563	-12.76611328	-48.73535156	+2248
+1458240859.42280010	+13.30224609	-4.93505859	-2.03466797	+40.82519531	-27.04833984	-78.26660156	+3024	+13.14404297	-3.51123047	-1.92041016	-1.69189453	-42.03369141	+11.84326172	+3056	+10.83691406	-7.64208984	-3.61230469	+42.86865234	-13.22753906	-49.30664063	+2264
+1458240859.42700000	+13.37255859	-4.90429688	-2.03906250	+40.47363281	-27.33398438	-78.61816406	+3048	+13.20996094	-3.43652344	-1.95117188	-0.74707031	-42.49511719	+10.83251953	+3076	+10.92480469	-7.58496094	-3.63427734	+42.75878906	-13.68896484	-49.89990234	+2276
+1458240859.43109990	+13.44287109	-4.88232422	-2.04785156	+40.03417969	-27.61962891	-78.94775391	+3072	+13.28027344	-3.37500000	-1.98632813	+0.24169922	-42.93457031	+9.68994141	+3092	+11.01269531	-7.52783203	-3.66064453	+42.64892578	-14.15039063	-50.42724609	+2288
+1458240859.43530010	+13.50878906	-4.86035156	-2.04785156	+39.61669922	-27.92724609	-79.36523438	+3096	+13.34619141	-3.30468750	-2.00830078	+1.34033203	-43.46191406	+8.45947266	+3108	+11.10058594	-7.47509766	-3.67822266	+42.53906250	-14.63378906	-51.04248047	+2296
+1458240859.43940000	+13.57470703	-4.82519531	-2.04785156	+39.28710938	-28.25683594	-79.71679688	+3120	+13.41650391	-3.22998047	-2.04345703	+2.43896484	-43.87939453	+7.27294922	+3128	+11.18408203	-7.41796875	-3.69580078	+42.42919922	-15.13916016	-51.63574219	+2304
+1458240859.44359990	+13.64062500	-4.79882813	-2.05224609	+38.86962891	-28.54248047	-80.04638672	+3144	+13.48242188	-3.15966797	-2.07861328	+3.60351563	-44.25292969	+5.97656250	+3144	+11.27197266	-7.36523438	-3.72216797	+42.31933594	-15.62255859	-52.18505859	+2312
+1458240859.44779990	+13.70214844	-4.77685547	-2.04785156	+38.45214844	-28.87207031	-80.46386719	+3168	+13.54833984	-3.08496094	-2.09619141	+4.85595703	-44.75830078	+4.61425781	+3156	+11.35546875	-7.31250000	-3.74414063	+42.18750000	-16.10595703	-52.73437500	+2316
+1458240859.45190000	+13.76367188	-4.73730469	-2.03906250	+38.14453125	-29.24560547	-80.85937500	+3196	+13.61425781	-3.00585938	-2.12255859	+6.10839844	-45.13183594	+3.27392578	+3172	+11.43017578	-7.25976563	-3.76611328	+42.05566406	-16.61132813	-53.32763672	+2324
+1458240859.45610000	+13.82958984	-4.70654297	-2.03027344	+37.77099609	-29.57519531	-81.25488281	+3224	+13.67578125	-2.93115234	-2.15332031	+7.38281250	-45.48339844	+1.86767578	+3188	+11.50927734	-7.21142578	-3.79248047	+41.92382813	-17.07275391	-53.89892578	+2332
+1458240859.46030000	+13.88671875	-4.67578125	-2.01269531	+37.41943359	-29.97070313	-81.71630859	+3256	+13.74169922	-2.85205078	-2.15771484	+8.78906250	-45.98876953	+0.37353516	+3200	+11.58398438	-7.15869141	-3.81445313	+41.79199219	-17.55615234	-54.47021484	+2336
+1458240859.46440010	+13.94824219	-4.63183594	-1.99072266	+37.19970703	-30.38818359	-82.17773438	+3292	+13.80761719	-2.76855469	-2.17968750	+10.12939453	-46.34033203	-1.05468750	+3212	+11.65429688	-7.11035156	-3.83642578	+41.66015625	-18.06152344	-55.06347656	+2344
+1458240859.46860000	+14.00976563	-4.60107422	-1.96875000	+36.89208984	-30.80566406	-82.63916016	+3328	+13.86914063	-2.68945313	-2.19726563	+11.51367188	-46.66992188	-2.59277344	+3224	+11.72021484	-7.06640625	-3.86718750	+41.48437500	-18.50097656	-55.61279297	+2352
+1458240859.47280000	+14.06250000	-4.56591797	-1.94238281	+36.58447266	-31.22314453	-83.16650391	+3368	+13.93505859	-2.61035156	-2.19726563	+12.96386719	-47.15332031	-4.19677734	+3240	+11.79052734	-7.02246094	-3.88916016	+41.33056641	-18.91845703	-56.20605469	+2364
+1458240859.47690010	+14.11962891	-4.51757813	-1.91162109	+36.36474609	-31.68457031	-83.62792969	+3408	+13.99658203	-2.52685547	-2.21484375	+14.37011719	-47.41699219	-5.69091797	+3252	+11.85205078	-6.97412109	-3.91113281	+41.17675781	-19.40185547	-56.77734375	+2376
+1458240859.48110010	+14.17675781	-4.48242188	-1.88525391	+36.10107422	-32.12402344	-84.08935547	+3448	+14.05810547	-2.44775391	-2.22802734	+15.77636719	-47.70263672	-7.25097656	+3268	+11.91796875	-6.93017578	-3.94189453	+41.02294922	-19.81933594	-57.32666016	+2392
+1458240859.48530010	+14.22949219	-4.43847656	-1.85888672	+35.83740234	-32.56347656	-84.57275391	+3496	+14.11962891	-2.36425781	-2.22363281	+17.24853516	-48.12011719	-8.87695313	+3280	+11.98388672	-6.88183594	-3.96386719	+40.89111328	-20.25878906	-57.89794922	+2408
+1458240859.48939990	+14.28222656	-4.38574219	-1.82373047	+35.70556641	-33.04687500	-85.05615234	+3544	+14.18115234	-2.28076172	-2.23242188	+18.63281250	-48.36181641	-10.39306641	+3296	+12.04541016	-6.83349609	-3.98583984	+40.80322266	-20.72021484	-58.46923828	+2428
+1458240859.49359990	+14.33056641	-4.34619141	-1.78857422	+35.48583984	-33.53027344	-85.56152344	+3592	+14.23828125	-2.20166016	-2.23681641	+19.99511719	-48.62548828	-11.95312500	+3308	+12.10693359	-6.78515625	-4.01220703	+40.67138672	-21.15966797	-59.01855469	+2452
+1458240859.49780010	+14.38330078	-4.30664063	-1.75781250	+35.26611328	-34.01367188	-86.06689453	+3640	+14.29541016	-2.12695313	-2.22802734	+21.40136719	-48.97705078	-13.57910156	+3324	+12.17285156	-6.73681641	-4.02099609	+40.62744141	-21.59912109	-59.67773438	+2472
+1458240859.50190000	+14.43164063	-4.25390625	-1.72265625	+35.15625000	-34.51904297	-86.55029297	+3692	+14.35693359	-2.04345703	-2.23681641	+22.71972656	-49.17480469	-15.07324219	+3336	+12.23437500	-6.67968750	-4.03417969	+40.58349609	-22.10449219	-60.27099609	+2496
+1458240859.50609990	+14.48437500	-4.21435547	-1.69189453	+34.95849609	-35.00244141	-87.03369141	+3740	+14.41406250	-1.97753906	-2.24560547	+23.99414063	-49.35058594	-16.58935547	+3348	+12.30029297	-6.63134766	-4.05615234	+40.53955078	-22.54394531	-60.84228516	+2520
+1458240859.51029990	+14.52832031	-4.17041016	-1.66552734	+34.76074219	-35.46386719	-87.47314453	+3788	+14.47119141	-1.90722656	-2.23681641	+25.29052734	-49.65820313	-18.17138672	+3360	+12.37060547	-6.58300781	-4.05615234	+40.53955078	-23.00537109	-61.50146484	+2548
+1458240859.51440000	+14.57226563	-4.11767578	-1.63916016	+34.62890625	-35.92529297	-87.89062500	+3836	+14.52392578	-1.82812500	-2.24560547	+26.49902344	-49.76806641	-19.55566406	+3376	+12.44091797	-6.52148438	-4.06494141	+40.56152344	-23.53271484	-62.09472656	+2572
+1458240859.51860000	+14.61621094	-4.08251953	-1.61718750	+34.43115234	-36.36474609	-88.30810547	+3880	+14.57666016	-1.76220703	-2.25439453	+27.64160156	-49.89990234	-20.98388672	+3388	+12.51123047	-6.46435547	-4.07373047	+40.60546875	-24.01611328	-62.66601563	+2600
+1458240859.52270010	+14.66015625	-4.04296875	-1.59960938	+34.18945313	-36.80419922	-88.70361328	+3920	+14.62939453	-1.69628906	-2.25000000	+28.78417969	-50.11962891	-22.41210938	+3400	+12.58593750	-6.40283203	-4.06933594	+40.69335938	-24.54345703	-63.34716797	+2628
+1458240859.52690010	+14.69970703	-3.99462891	-1.58203125	+34.07958984	-37.26562500	-89.12109375	+3964	+14.68212891	-1.62158203	-2.25878906	+29.88281250	-50.20751953	-23.70849609	+3412	+12.66064453	-6.33691406	-4.06494141	+40.80322266	-25.11474609	-63.96240234	+2656
+1458240859.53110000	+14.74365234	-3.96386719	-1.56005859	+33.88183594	-37.70507813	-89.51660156	+4004	+14.73046875	-1.56884766	-2.26757813	+30.89355469	-50.31738281	-25.04882813	+3424	+12.73095703	-6.27978516	-4.06494141	+40.89111328	-25.64208984	-64.55566406	+2676
+1458240859.53520010	+14.78320313	-3.92871094	-1.54248047	+33.68408203	-38.14453125	-89.93408203	+4040	+14.77880859	-1.51171875	-2.26318359	+31.92626953	-50.51513672	-26.43310547	+3436	+12.81005859	-6.21826172	-4.05175781	+41.02294922	-26.19140625	-65.25878906	+2704
+1458240859.53940010	+14.82275391	-3.88916016	-1.52490234	+33.55224609	-38.58398438	-90.30761719	+4076	+14.83154297	-1.44580078	-2.27197266	+32.89306641	-50.58105469	-27.61962891	+3448	+12.88476563	-6.15234375	-4.03857422	+41.19873047	-26.78466797	-65.87402344	+2724
+1458240859.54360010	+14.86230469	-3.85400391	-1.51171875	+33.35449219	-38.97949219	-90.70312500	+4108	+14.87988281	-1.38867188	-2.28076172	+33.83789063	-50.64697266	-28.85009766	+3456	+12.95947266	-6.09521484	-4.03417969	+41.30859375	-27.31201172	-66.46728516	+2744
+1458240859.54769990	+14.89306641	-3.82324219	-1.49853516	+33.15673828	-39.39697266	-91.07666016	+4136	+14.92822266	-1.33154297	-2.27636719	+34.80468750	-50.80078125	-30.14648438	+3472	+13.02978516	-6.03369141	-4.02539063	+41.46240234	-27.83935547	-67.08251953	+2760
+1458240859.55189990	+14.92822266	-3.78369141	-1.48535156	+33.00292969	-39.83642578	-91.42822266	+4168	+14.97216797	-1.26562500	-2.28076172	+35.72753906	-50.86669922	-31.26708984	+3484	+13.10009766	-5.96777344	-4.01660156	+41.61621094	-28.38867188	-67.65380859	+2776
+1458240859.55609990	+14.96337891	-3.74853516	-1.46777344	+32.82714844	-40.23193359	-91.80175781	+4196	+15.01611328	-1.21289063	-2.28515625	+36.58447266	-50.95458984	-32.40966797	+3496	+13.16601563	-5.91064453	-4.01220703	+41.72607422	-28.91601563	-68.20312500	+2788
+1458240859.56020000	+14.99853516	-3.71777344	-1.44580078	+32.69531250	-40.71533203	-92.24121094	+4224	+15.06005859	-1.15576172	-2.27636719	+37.50732422	-51.13037109	-33.64013672	+3512	+13.23193359	-5.84912109	-3.99902344	+41.87988281	-29.42138672	-68.79638672	+2796
+1458240859.56440000	+15.02929688	-3.67822266	-1.41943359	+32.58544922	-41.19873047	-92.63671875	+4252	+15.10400391	-1.08984375	-2.27197266	+38.38623047	-51.21826172	-34.73876953	+3528	+13.29345703	-5.78759766	-3.99023438	+42.05566406	-29.94873047	-69.36767578	+2808
+1458240859.56859990	+15.06445313	-3.64306641	-1.39306641	+32.47558594	-41.66015625	-93.05419922	+4280	+15.15234375	-1.03271484	-2.26757813	+39.24316406	-51.30615234	-35.85937500	+3540	+13.35937500	-5.73486328	-3.98583984	+42.14355469	-30.38818359	-69.91699219	+2816
+1458240859.57270000	+15.09521484	-3.60351563	-1.35791016	+32.38769531	-42.18750000	-93.51562500	+4312	+15.19628906	-0.97558594	-2.24560547	+40.18798828	-51.52587891	-37.11181641	+3560	+13.41210938	-5.68652344	-3.97705078	+42.27539063	-30.82763672	-70.46630859	+2824
+1458240859.57690000	+15.12597656	-3.55957031	-1.32714844	+32.32177734	-42.67089844	-93.91113281	+4340	+15.24023438	-0.90966797	-2.23242188	+41.04492188	-51.61376953	-38.14453125	+3576	+13.46923828	-5.62939453	-3.97705078	+42.38525391	-31.26708984	-70.94970703	+2832
+1458240859.58110000	+15.15673828	-3.51562500	-1.29638672	+32.23388672	-43.13232422	-94.28466797	+4372	+15.28417969	-0.84814453	-2.22363281	+41.85791016	-51.72363281	-39.19921875	+3592	+13.52197266	-5.58105469	-3.97705078	+42.45117188	-31.66259766	-71.41113281	+2840
+1458240859.58520010	+15.18750000	-3.47607422	-1.25683594	+32.18994141	-43.68164063	-94.74609375	+4404	+15.32812500	-0.78222656	-2.19726563	+42.78076172	-51.92138672	-40.34179688	+3616	+13.57031250	-5.53271484	-3.97705078	+42.51708984	-32.01416016	-71.87255859	+2852
+1458240859.58940010	+15.21386719	-3.42773438	-1.21728516	+32.14599609	-44.18701172	-95.11962891	+4436	+15.36767578	-0.70751953	-2.17529297	+43.63769531	-52.03125000	-41.35253906	+3636	+13.61425781	-5.47998047	-3.98144531	+42.60498047	-32.36572266	-72.29003906	+2864
+1458240859.59349990	+15.24462891	-3.37939453	-1.18212891	+32.08007813	-44.69238281	-95.51513672	+4472	+15.41162109	-0.65039063	-2.15771484	+44.40673828	-52.16308594	-42.38525391	+3656	+13.65820313	-5.43603516	-3.98583984	+42.64892578	-32.69531250	-72.70751953	+2880
+1458240859.59770010	+15.27539063	-3.33105469	-1.13378906	+32.08007813	-45.26367188	-95.95458984	+4508	+15.45117188	-0.58886719	-2.12255859	+45.24169922	-52.38281250	-43.48388672	+3680	+13.70214844	-5.38769531	-3.98144531	+42.73681641	-33.02490234	-73.21289063	+2896
+1458240859.60190010	+15.30615234	-3.27832031	-1.08984375	+32.03613281	-45.79101563	-96.26220703	+4544	+15.49511719	-0.52734375	-2.10058594	+45.96679688	-52.47070313	-44.38476563	+3700	+13.74609375	-5.33935547	-3.97705078	+42.82470703	-33.37646484	-73.60839844	+2920
+1458240859.60599990	+15.33691406	-3.23876953	-1.05468750	+31.92626953	-46.29638672	-96.54785156	+4580	+15.53906250	-0.46582031	-2.07861328	+46.64794922	-52.55859375	-45.30761719	+3716	+13.79003906	-5.29541016	-3.98144531	+42.86865234	-33.68408203	-74.00390625	+2940
+1458240859.61019990	+15.36767578	-3.19482422	-1.01513672	+31.81640625	-46.80175781	-96.87744141	+4616	+15.58300781	-0.40869141	-2.04785156	+47.39501953	-52.73437500	-46.31835938	+3740	+13.83398438	-5.24707031	-3.97705078	+42.93457031	-33.96972656	-74.42138672	+2964
+1458240859.61439990	+15.39404297	-3.14648438	-0.98437500	+31.68457031	-47.24121094	-97.05322266	+4652	+15.62255859	-0.34277344	-2.02587891	+48.03222656	-52.82226563	-47.10937500	+3764	+13.87792969	-5.19433594	-3.98583984	+42.97851563	-34.25537109	-74.68505859	+2992
+1458240859.61850000	+15.42041016	-3.10693359	-0.95361328	+31.50878906	-47.68066406	-97.20703125	+4688	+15.66210938	-0.29443359	-2.00390625	+48.55957031	-52.91015625	-47.87841797	+3780	+13.91748047	-5.14599609	-3.99462891	+43.00048828	-34.54101563	-74.97070313	+3020
+1458240859.62270000	+15.45117188	-3.06738281	-0.92724609	+31.31103516	-48.12011719	-97.38281250	+4724	+15.70166016	-0.24169922	-1.97753906	+49.10888672	-53.04199219	-48.66943359	+3800	+13.96142578	-5.10205078	-3.99023438	+43.06640625	-34.87060547	-75.32226563	+3048
+1458240859.62690000	+15.48193359	-3.01904297	-0.90527344	+31.13525391	-48.55957031	-97.47070313	+4756	+15.74121094	-0.18896484	-1.95996094	+49.57031250	-53.10791016	-49.32861328	+3820	+14.00537109	-5.04492188	-3.98583984	+43.13232422	-35.20019531	-75.60791016	+3080
+1458240859.63100000	+15.50830078	-2.99267578	-0.88330078	+30.84960938	-48.95507813	-97.55859375	+4788	+15.78076172	-0.14941406	-1.94238281	+49.96582031	-53.17382813	-50.00976563	+3836	+14.04931641	-4.99218750	-3.98583984	+43.17626953	-35.52978516	-75.89355469	+3108
+1458240859.63520000	+15.53466797	-2.96630859	-0.86572266	+30.49804688	-49.35058594	-97.58056641	+4812	+15.82031250	-0.10986328	-1.92041016	+50.36132813	-53.26171875	-50.69091797	+3856	+14.09765625	-4.94384766	-3.97265625	+43.28613281	-35.90332031	-76.24511719	+3140
+1458240859.63940000	+15.56103516	-2.93554688	-0.85693359	+30.16845703	-49.68017578	-97.53662109	+4840	+15.85986328	-0.06591797	-1.91162109	+50.66894531	-53.30566406	-51.21826172	+3872	+14.15039063	-4.88232422	-3.97265625	+43.35205078	-36.27685547	-76.46484375	+3168
+1458240859.64350010	+15.58740234	-2.90917969	-0.85253906	+29.77294922	-49.98779297	-97.44873047	+4860	+15.89501953	-0.03076172	-1.90283203	+50.91064453	-53.34960938	-51.74560547	+3888	+14.19873047	-4.82958984	-3.96826172	+43.39599609	-36.60644531	-76.68457031	+3192
+1458240859.64770010	+15.61376953	-2.88720703	-0.85253906	+29.33349609	-50.27343750	-97.36083984	+4880	+15.92578125	+0.00000000	-1.89404297	+51.13037109	-53.39355469	-52.25097656	+3904	+14.24267578	-4.77685547	-3.96826172	+43.43994141	-36.95800781	-76.88232422	+3216
+1458240859.65190010	+15.63574219	-2.86083984	-0.85253906	+28.95996094	-50.58105469	-97.27294922	+4900	+15.96093750	+0.03955078	-1.88525391	+51.35009766	-53.43750000	-52.69042969	+3920	+14.28662109	-4.71972656	-3.96386719	+43.50585938	-37.30957031	-77.03613281	+3236
+1458240859.65599990	+15.65771484	-2.84326172	-0.84814453	+28.52050781	-50.86669922	-97.16308594	+4916	+15.99169922	+0.06591797	-1.87646484	+51.52587891	-53.50341797	-53.12988281	+3936	+14.33056641	-4.66259766	-3.96386719	+43.50585938	-37.68310547	-77.18994141	+3256
+1458240859.66020010	+15.67968750	-2.83007813	-0.84814453	+28.05908203	-51.17431641	-97.05322266	+4932	+16.02246094	+0.09667969	-1.87207031	+51.67968750	-53.56933594	-53.54736328	+3952	+14.37451172	-4.60986328	-3.95507813	+43.57177734	-38.05664063	-77.40966797	+3272
+1458240859.66440010	+15.70166016	-2.80810547	-0.84814453	+27.66357422	-51.48193359	-96.96533203	+4944	+16.05322266	+0.13183594	-1.86328125	+51.85546875	-53.63525391	-53.96484375	+3968	+14.42285156	-4.54833984	-3.94628906	+43.65966797	-38.45214844	-77.62939453	+3288
+1458240859.66849990	+15.72363281	-2.79052734	-0.84375000	+27.24609375	-51.78955078	-96.87744141	+4956	+16.08398438	+0.15820313	-1.85449219	+52.00927734	-53.70117188	-54.38232422	+3980	+14.46679688	-4.50000000	-3.93750000	+43.72558594	-38.82568359	-77.82714844	+3296
+1458240859.67269990	+15.74121094	-2.77294922	-0.83935547	+26.85058594	-52.09716797	-96.78955078	+4972	+16.11035156	+0.18017578	-1.84130859	+52.18505859	-53.78906250	-54.84375000	+4000	+14.50634766	-4.45166016	-3.93310547	+43.76953125	-39.13330078	-78.02490234	+3304
+1458240859.67680000	+15.75878906	-2.75097656	-0.83056641	+26.47705078	-52.42675781	-96.72363281	+4984	+16.14550781	+0.21533203	-1.83251953	+52.36083984	-53.85498047	-55.23925781	+4016	+14.54589844	-4.39453125	-3.93310547	+43.83544922	-39.46289063	-78.17871094	+3312
+1458240859.68100000	+15.78076172	-2.72460938	-0.82617188	+26.10351563	-52.73437500	-96.63574219	+4996	+16.17187500	+0.25048828	-1.82373047	+52.55859375	-53.94287109	-55.63476563	+4032	+14.58544922	-4.35058594	-3.93310547	+43.85742188	-39.77050781	-78.33251953	+3316
+1458240859.68520000	+15.79394531	-2.69824219	-0.81298828	+25.75195313	-53.08593750	-96.56982422	+5012	+16.19384766	+0.28564453	-1.80615234	+52.77832031	-54.05273438	-56.07421875	+4052	+14.61621094	-4.30224609	-3.93310547	+43.87939453	-40.03417969	-78.44238281	+3320
+1458240859.68930010	+15.80712891	-2.66748047	-0.79101563	+25.48828125	-53.48144531	-96.56982422	+5028	+16.21582031	+0.32519531	-1.78417969	+53.08593750	-54.20654297	-56.53564453	+4072	+14.64697266	-4.24951172	-3.92871094	+43.96728516	-40.31982422	-78.64013672	+3324
+1458240859.69350000	+15.82470703	-2.64111328	-0.77343750	+25.20263672	-53.85498047	-96.54785156	+5048	+16.24218750	+0.36035156	-1.76220703	+53.37158203	-54.36035156	-57.01904297	+4096	+14.68212891	-4.20996094	-3.92871094	+44.01123047	-40.58349609	-78.85986328	+3328
+1458240859.69770000	+15.84228516	-2.61035156	-0.74267578	+24.98291016	-54.31640625	-96.59179688	+5068	+16.26416016	+0.39990234	-1.72705078	+53.72314453	-54.53613281	-57.56835938	+4116	+14.71289063	-4.16601563	-3.91992188	+44.07714844	-40.80322266	-79.10156250	+3336
+1458240859.70180010	+15.85986328	-2.57519531	-0.70751953	+24.80712891	-54.79980469	-96.65771484	+5092	+16.29492188	+0.44384766	-1.69628906	+54.09667969	-54.71191406	-58.09570313	+4140	+14.74365234	-4.12207031	-3.91552734	+44.18701172	-41.04492188	-79.34326172	+3344
+1458240859.70600010	+15.87744141	-2.54003906	-0.67236328	+24.67529297	-55.23925781	-96.72363281	+5116	+16.32128906	+0.48779297	-1.66552734	+54.49218750	-54.86572266	-58.66699219	+4164	+14.77441406	-4.08691406	-3.91113281	+44.27490234	-41.24267578	-79.60693359	+3352
+1458240859.71020010	+15.89501953	-2.50048828	-0.63720703	+24.52148438	-55.70068359	-96.78955078	+5140	+16.34326172	+0.53173828	-1.62597656	+54.93164063	-55.06347656	-59.26025391	+4192	+14.80078125	-4.05175781	-3.91113281	+44.34082031	-41.39648438	-79.82666016	+3364
+1458240859.71429990	+15.90820313	-2.45654297	-0.60205078	+24.38964844	-56.14013672	-96.83349609	+5168	+16.36523438	+0.58007813	-1.58642578	+55.37109375	-55.21728516	-59.80957031	+4220	+14.82275391	-4.01220703	-3.91552734	+44.42871094	-41.52832031	-80.04638672	+3376
+1458240859.71849990	+15.92578125	-2.42578125	-0.56689453	+24.19189453	-56.57958984	-96.85546875	+5196	+16.38720703	+0.62402344	-1.55126953	+55.81054688	-55.39306641	-60.38085938	+4244	+14.84912109	-3.97705078	-3.91552734	+44.49462891	-41.70410156	-80.24414063	+3392
+1458240859.72270010	+15.94335938	-2.39062500	-0.53173828	+24.01611328	-57.01904297	-96.89941406	+5220	+16.40917969	+0.67236328	-1.51171875	+56.25000000	-55.56884766	-60.97412109	+4272	+14.87109375	-3.94189453	-3.91113281	+44.58251953	-41.85791016	-80.48583984	+3412
+1458240859.72680000	+15.95654297	-2.35546875	-0.49658203	+23.88427734	-57.50244141	-96.94335938	+5252	+16.43554688	+0.72070313	-1.46777344	+56.71142578	-55.74462891	-61.54541016	+4300	+14.89746094	-3.90234375	-3.90673828	+44.69238281	-42.03369141	-80.72753906	+3432
+1458240859.73099990	+15.97412109	-2.32470703	-0.45703125	+23.70849609	-57.96386719	-96.98730469	+5280	+16.45751953	+0.75585938	-1.42822266	+57.15087891	-55.92041016	-62.16064453	+4324	+14.91943359	-3.86718750	-3.90234375	+44.80224609	-42.18750000	-80.99121094	+3452
+1458240859.73519990	+15.99169922	-2.29394531	-0.42187500	+23.51074219	-58.40332031	-97.00927734	+5308	+16.47949219	+0.79541016	-1.39306641	+57.56835938	-56.05224609	-62.73193359	+4352	+14.94580078	-3.83203125	-3.89794922	+44.91210938	-42.36328125	-81.27685547	+3476
+1458240859.73930000	+16.00927734	-2.26318359	-0.39550781	+23.26904297	-58.79882813	-96.92138672	+5332	+16.50146484	+0.83496094	-1.36230469	+57.94189453	-56.14013672	-63.23730469	+4376	+14.97656250	-3.79248047	-3.89355469	+45.02197266	-42.53906250	-81.47460938	+3504
+1458240859.74350000	+16.02246094	-2.24560547	-0.37353516	+22.91748047	-59.17236328	-96.83349609	+5356	+16.51904297	+0.87011719	-1.33154297	+58.31542969	-56.25000000	-63.76464844	+4400	+14.99853516	-3.76171875	-3.88916016	+45.08789063	-42.71484375	-81.67236328	+3528
+1458240859.74760010	+16.03564453	-2.22802734	-0.36035156	+22.50000000	-59.47998047	-96.67968750	+5376	+16.53662109	+0.90087891	-1.30957031	+58.60107422	-56.31591797	-64.20410156	+4420	+15.02490234	-3.72656250	-3.88916016	+45.13183594	-42.91259766	-81.87011719	+3552
+1458240859.75180010	+16.04443359	-2.21044922	-0.35156250	+22.06054688	-59.76562500	-96.45996094	+5396	+16.55419922	+0.94042969	-1.29638672	+58.86474609	-56.35986328	-64.57763672	+4444	+15.05126953	-3.68701172	-3.88916016	+45.19775391	-43.11035156	-81.97998047	+3576
+1458240859.75600000	+16.05322266	-2.20166016	-0.34277344	+21.53320313	-60.05126953	-96.21826172	+5408	+16.57177734	+0.95800781	-1.27880859	+59.01855469	-56.42578125	-64.92919922	+4464	+15.07324219	-3.65185547	-3.88916016	+45.21972656	-43.35205078	-82.08984375	+3600
+1458240859.76009990	+16.06640625	-2.19726563	-0.33837891	+20.96191406	-60.31494141	-95.93261719	+5424	+16.58935547	+0.97119141	-1.27441406	+59.08447266	-56.46972656	-65.19287109	+4480	+15.09960938	-3.61230469	-3.88037109	+45.26367188	-43.61572266	-82.24365234	+3620
+1458240859.76430010	+16.07958984	-2.18847656	-0.33837891	+20.41259766	-60.57861328	-95.62500000	+5436	+16.60693359	+0.99316406	-1.27001953	+59.17236328	-56.49169922	-65.45654297	+4500	+15.13037109	-3.57275391	-3.87597656	+45.30761719	-43.90136719	-82.33154297	+3636
+1458240859.76850010	+16.08398438	-2.18847656	-0.33837891	+19.77539063	-60.82031250	-95.27343750	+5444	+16.62011719	+1.00634766	-1.26562500	+59.21630859	-56.53564453	-65.72021484	+4520	+15.15673828	-3.53759766	-3.87158203	+45.32958984	-44.18701172	-82.44140625	+3652
+1458240859.77259990	+16.09277344	-2.19287109	-0.34277344	+19.07226563	-61.01806641	-94.89990234	+5452	+16.63769531	+1.01953125	-1.26123047	+59.23828125	-56.57958984	-65.91796875	+4536	+15.18310547	-3.50683594	-3.86718750	+45.35156250	-44.47265625	-82.55126953	+3664
+1458240859.77679990	+16.10156250	-2.19287109	-0.36035156	+18.34716797	-61.14990234	-94.43847656	+5456	+16.65087891	+1.03271484	-1.27001953	+59.19433594	-56.60156250	-66.04980469	+4556	+15.20947266	-3.46728516	-3.86279297	+45.32958984	-44.73632813	-82.57324219	+3676
+1458240859.78099990	+16.11035156	-2.19726563	-0.37792969	+17.57812500	-61.25976563	-93.95507813	+5464	+16.66845703	+1.04589844	-1.27441406	+59.08447266	-56.62353516	-66.11572266	+4576	+15.23583984	-3.43652344	-3.86718750	+45.26367188	-45.02197266	-82.57324219	+3680
+1458240859.78510000	+16.11474609	-2.20166016	-0.38671875	+16.80908203	-61.41357422	-93.49365234	+5468	+16.67724609	+1.05029297	-1.27880859	+58.97460938	-56.66748047	-66.20361328	+4592	+15.25781250	-3.40136719	-3.86718750	+45.19775391	-45.26367188	-82.57324219	+3684
+1458240859.78930000	+16.11914063	-2.20166016	-0.39111328	+16.14990234	-61.61132813	-93.03222656	+5472	+16.69482422	+1.06347656	-1.28320313	+58.93066406	-56.75537109	-66.31347656	+4612	+15.27539063	-3.36621094	-3.86279297	+45.17578125	-45.54931641	-82.59521484	+3684
+1458240859.79349990	+16.12353516	-2.19726563	-0.39550781	+15.44677734	-61.80908203	-92.57080078	+5476	+16.70800781	+1.06787109	-1.28320313	+58.79882813	-56.84326172	-66.37939453	+4632	+15.29736328	-3.33544922	-3.86279297	+45.13183594	-45.79101563	-82.61718750	+3688
+1458240859.79760000	+16.13232422	-2.19726563	-0.39550781	+14.78759766	-62.05078125	-92.15332031	+5476	+16.72119141	+1.07666016	-1.27880859	+58.71093750	-56.99707031	-66.48925781	+4656	+15.31933594	-3.30468750	-3.85839844	+45.13183594	-46.05468750	-82.66113281	+3688
+1458240859.80180000	+16.14111328	-2.18847656	-0.39550781	+14.12841797	-62.22656250	-91.66992188	+5476	+16.73437500	+1.08544922	-1.26562500	+58.68896484	-57.17285156	-66.62109375	+4680	+15.34130859	-3.27392578	-3.85400391	+45.13183594	-46.29638672	-82.72705078	+3684
+1458240859.80600000	+16.14990234	-2.18847656	-0.39990234	+13.49121094	-62.38037109	-91.20849609	+5480	+16.74755859	+1.09863281	-1.25683594	+58.68896484	-57.34863281	-66.75292969	+4704	+15.36767578	-3.25634766	-3.84960938	+45.08789063	-46.49414063	-82.81494141	+3680
+1458240859.81010010	+16.15429688	-2.18408203	-0.39111328	+12.87597656	-62.64404297	-90.81298828	+5484	+16.76074219	+1.11181641	-1.23486328	+58.75488281	-57.54638672	-66.97265625	+4732	+15.38085938	-3.23437500	-3.84960938	+45.04394531	-46.64794922	-82.88085938	+3680
+1458240859.81430010	+16.16308594	-2.17089844	-0.37792969	+12.34863281	-62.90771484	-90.39550781	+5488	+16.77392578	+1.13378906	-1.21289063	+58.86474609	-57.76611328	-67.21435547	+4756	+15.39404297	-3.20800781	-3.85400391	+45.04394531	-46.77978516	-82.92480469	+3676
+1458240859.81850000	+16.17187500	-2.15332031	-0.36035156	+11.86523438	-63.17138672	-89.97802734	+5500	+16.78710938	+1.14697266	-1.19091797	+58.93066406	-58.02978516	-67.39013672	+4784	+15.41162109	-3.19042969	-3.85400391	+45.00000000	-46.91162109	-82.99072266	+3676
+1458240859.82259990	+16.18066406	-2.13134766	-0.33837891	+11.40380859	-63.47900391	-89.62646484	+5512	+16.79150391	+1.16015625	-1.16015625	+59.04052734	-58.31542969	-67.65380859	+4816	+15.42480469	-3.16845703	-3.85400391	+45.00000000	-46.99951172	-83.07861328	+3680
+1458240859.82680010	+16.18945313	-2.10498047	-0.30761719	+11.03027344	-63.83056641	-89.27490234	+5528	+16.80468750	+1.17773438	-1.11181641	+59.34814453	-58.68896484	-68.07128906	+4848	+15.43359375	-3.15087891	-3.84960938	+45.04394531	-47.13134766	-83.23242188	+3684
+1458240859.83090000	+16.19824219	-2.09179688	-0.27685547	+10.63476563	-64.16015625	-88.94531250	+5540	+16.81787109	+1.19531250	-1.06347656	+59.67773438	-59.08447266	-68.51074219	+4884	+15.44677734	-3.14208984	-3.84521484	+45.06591797	-47.21923828	-83.43017578	+3688
+1458240859.83509990	+16.20703125	-2.07421875	-0.24609375	+10.26123047	-64.51171875	-88.65966797	+5556	+16.82666016	+1.20849609	-1.02392578	+59.91943359	-59.43603516	-68.88427734	+4916	+15.46435547	-3.13330078	-3.83642578	+45.13183594	-47.32910156	-83.64990234	+3696
+1458240859.83929990	+16.22021484	-2.05664063	-0.21093750	+9.90966797	-64.84130859	-88.37402344	+5576	+16.83984375	+1.23046875	-0.97998047	+60.22705078	-59.80957031	-69.25781250	+4948	+15.48193359	-3.11572266	-3.83203125	+45.17578125	-47.41699219	-83.78173828	+3708
+1458240859.84340000	+16.22900391	-2.04345703	-0.18017578	+9.53613281	-65.17089844	-88.08837891	+5592	+16.85302734	+1.24365234	-0.93603516	+60.55664063	-60.18310547	-69.67529297	+4976	+15.49511719	-3.10693359	-3.82763672	+45.19775391	-47.48291016	-83.93554688	+3720
+1458240859.84760000	+16.23339844	-2.03027344	-0.15380859	+9.14062500	-65.45654297	-87.78076172	+5608	+16.86181641	+1.25683594	-0.90087891	+60.82031250	-60.55664063	-70.02685547	+5008	+15.50390625	-3.09814453	-3.82763672	+45.19775391	-47.54882813	-84.06738281	+3732
+1458240859.85180000	+16.23779297	-2.01269531	-0.12304688	+8.78906250	-65.76416016	-87.49511719	+5624	+16.87060547	+1.27001953	-0.86132813	+61.17187500	-60.90820313	-70.44433594	+5036	+15.51708984	-3.08056641	-3.82763672	+45.21972656	-47.63671875	-84.15527344	+3748
+1458240859.85590000	+16.23779297	-2.00390625	-0.09228516	+8.39355469	-66.09375000	-87.18750000	+5644	+16.87500000	+1.27441406	-0.81738281	+61.50146484	-61.32568359	-70.88378906	+5064	+15.52148438	-3.06738281	-3.82324219	+45.24169922	-47.74658203	-84.26513672	+3764
+1458240859.86010000	+16.24658203	-1.99951172	-0.07470703	+7.97607422	-66.31347656	-86.90185547	+5660	+16.88378906	+1.27441406	-0.78662109	+61.65527344	-61.72119141	-71.14746094	+5088	+15.53906250	-3.05859375	-3.81445313	+45.26367188	-47.90039063	-84.41894531	+3784
+1458240859.86430000	+16.25537109	-1.99072266	-0.05712891	+7.58056641	-66.57714844	-86.61621094	+5676	+16.89257813	+1.27880859	-0.76025391	+61.85302734	-62.09472656	-71.43310547	+5112	+15.55224609	-3.04541016	-3.80566406	+45.28564453	-48.07617188	-84.52880859	+3800
+1458240859.86840010	+16.25976563	-2.00390625	-0.03955078	+7.11914063	-66.81884766	-86.37451172	+5688	+16.90136719	+1.28320313	-0.73388672	+62.11669922	-62.49023438	-71.76269531	+5132	+15.56542969	-3.03222656	-3.79248047	+45.30761719	-48.22998047	-84.63867188	+3820
+1458240859.87260010	+16.25976563	-2.01708984	-0.03955078	+6.61376953	-66.97265625	-86.11083984	+5700	+16.90576172	+1.28320313	-0.71191406	+62.27050781	-62.86376953	-72.00439453	+5152	+15.57861328	-3.01904297	-3.78369141	+45.26367188	-48.44970703	-84.72656250	+3836
+1458240859.87680010	+16.26416016	-2.02587891	-0.03955078	+6.13037109	-67.10449219	-85.82519531	+5712	+16.91455078	+1.28320313	-0.69873047	+62.38037109	-63.21533203	-72.18017578	+5172	+15.59619141	-3.00146484	-3.78369141	+45.24169922	-48.62548828	-84.68261719	+3852
+1458240859.88089990	+16.26416016	-2.04345703	-0.04394531	+5.58105469	-67.21435547	-85.51757813	+5724	+16.91894531	+1.27001953	-0.68554688	+62.44628906	-63.58886719	-72.35595703	+5188	+15.60937500	-2.97949219	-3.78369141	+45.17578125	-48.84521484	-84.61669922	+3864
+1458240859.88509990	+16.25976563	-2.05664063	-0.06591797	+5.03173828	-67.23632813	-85.18798828	+5736	+16.92333984	+1.25683594	-0.68115234	+62.42431641	-63.96240234	-72.46582031	+5204	+15.61816406	-2.95751953	-3.78369141	+45.08789063	-49.06494141	-84.52880859	+3876
+1458240859.88930010	+16.25976563	-2.06982422	-0.07910156	+4.52636719	-67.32421875	-84.92431641	+5744	+16.92333984	+1.24804688	-0.67675781	+62.44628906	-64.33593750	-72.57568359	+5220	+15.62695313	-2.93994141	-3.78369141	+45.04394531	-49.26269531	-84.50683594	+3884
+1458240859.89340000	+16.25976563	-2.09179688	-0.09228516	+3.99902344	-67.41210938	-84.66064453	+5756	+16.92773438	+1.23486328	-0.66796875	+62.49023438	-64.73144531	-72.72949219	+5236	+15.64013672	-2.92236328	-3.77929688	+45.00000000	-49.48242188	-84.48486328	+3892
+1458240859.89759990	+16.26416016	-2.11376953	-0.10986328	+3.51562500	-67.47802734	-84.44091797	+5764	+16.92773438	+1.22167969	-0.66796875	+62.49023438	-65.12695313	-72.83935547	+5252	+15.64892578	-2.90039063	-3.77490234	+44.91210938	-49.72412109	-84.44091797	+3896
+1458240859.90170000	+16.26855469	-2.12695313	-0.12304688	+3.12011719	-67.58789063	-84.26513672	+5768	+16.92773438	+1.20849609	-0.66796875	+62.49023438	-65.50048828	-72.92724609	+5264	+15.66210938	-2.88720703	-3.77050781	+44.84619141	-49.96582031	-84.41894531	+3896
+1458240859.90590000	+16.26855469	-2.14453125	-0.13623047	+2.74658203	-67.65380859	-84.13330078	+5772	+16.92773438	+1.19970703	-0.66796875	+62.51220703	-65.87402344	-73.05908203	+5280	+15.67529297	-2.86962891	-3.77050781	+44.78027344	-50.18554688	-84.37500000	+3900
+1458240859.91010000	+16.26416016	-2.15771484	-0.14941406	+2.39501953	-67.76367188	-84.00146484	+5776	+16.92773438	+1.18652344	-0.66357422	+62.64404297	-66.24755859	-73.30078125	+5292	+15.68408203	-2.84765625	-3.77050781	+44.73632813	-50.38330078	-84.33105469	+3900
+1458240859.91420010	+16.25976563	-2.17089844	-0.15820313	+2.10937500	-67.89550781	-83.89160156	+5776	+16.92773438	+1.16894531	-0.65478516	+62.77587891	-66.59912109	-73.56445313	+5308	+15.69287109	-2.83447266	-3.77050781	+44.69238281	-50.55908203	-84.33105469	+3900
+1458240859.91840000	+16.25976563	-2.17089844	-0.16259766	+1.86767578	-68.02734375	-83.80371094	+5776	+16.92773438	+1.16015625	-0.65039063	+62.92968750	-66.95068359	-73.80615234	+5320	+15.70166016	-2.82128906	-3.77050781	+44.64843750	-50.71289063	-84.35302734	+3896
+1458240859.92260000	+16.25537109	-2.17529297	-0.16259766	+1.69189453	-68.22509766	-83.78173828	+5776	+16.92773438	+1.15136719	-0.63720703	+63.17138672	-67.30224609	-74.15771484	+5332	+15.71044922	-2.80810547	-3.77490234	+44.60449219	-50.84472656	-84.35302734	+3896
+1458240859.92670010	+16.25976563	-2.17089844	-0.14501953	+1.64794922	-68.53271484	-83.82568359	+5772	+16.92333984	+1.14697266	-0.62402344	+63.50097656	-67.65380859	-74.59716797	+5344	+15.71484375	-2.79931641	-3.77050781	+44.62646484	-50.99853516	-84.48486328	+3892
+1458240859.93090010	+16.25976563	-2.16210938	-0.12744141	+1.69189453	-68.84033203	-83.93554688	+5776	+16.92333984	+1.14257813	-0.60644531	+63.94042969	-67.98339844	-75.10253906	+5360	+15.72363281	-2.79931641	-3.76171875	+44.67041016	-51.10839844	-84.70458984	+3892
+1458240859.93510010	+16.25537109	-2.15332031	-0.09667969	+1.82373047	-69.21386719	-84.13330078	+5780	+16.92773438	+1.14697266	-0.58007813	+64.55566406	-68.33496094	-75.80566406	+5372	+15.72802734	-2.79052734	-3.75732422	+44.73632813	-51.19628906	-84.94628906	+3892
+1458240859.93919990	+16.25537109	-2.14453125	-0.07910156	+1.88964844	-69.36767578	-84.22119141	+5780	+16.93212891	+1.15136719	-0.54931641	+65.19287109	-68.64257813	-76.50878906	+5388	+15.73681641	-2.79052734	-3.74853516	+44.84619141	-51.28417969	-85.20996094	+3896
+1458240859.94339990	+16.25537109	-2.13134766	-0.06152344	+2.06542969	-69.60937500	-84.37500000	+5784	+16.93652344	+1.15576172	-0.52294922	+65.87402344	-68.97216797	-77.25585938	+5400	+15.74560547	-2.79052734	-3.73974609	+44.93408203	-51.37207031	-85.51757813	+3900
+1458240859.94759990	+16.25537109	-2.11816406	-0.03515625	+2.28515625	-69.89501953	-84.59472656	+5788	+16.94091797	+1.16015625	-0.48779297	+66.62109375	-69.27978516	-78.09082031	+5412	+15.75439453	-2.79052734	-3.73095703	+45.06591797	-51.39404297	-85.82519531	+3908
+1458240859.95170000	+16.25097656	-2.10058594	-0.00878906	+2.54882813	-70.20263672	-84.85839844	+5792	+16.94531250	+1.16455078	-0.45703125	+67.43408203	-69.58740234	-78.96972656	+5424	+15.75878906	-2.79052734	-3.72216797	+45.19775391	-51.41601563	-86.17675781	+3916
+1458240859.95590000	+16.25097656	-2.08300781	+0.02197266	+2.87841797	-70.55419922	-85.16601563	+5800	+16.94531250	+1.17333984	-0.42187500	+68.33496094	-69.89501953	-79.91455078	+5440	+15.76318359	-2.79052734	-3.71337891	+45.35156250	-51.45996094	-86.52832031	+3928
+1458240859.96009990	+16.25097656	-2.06103516	+0.05712891	+3.29589844	-70.90576172	-85.56152344	+5812	+16.94970703	+1.18652344	-0.38671875	+69.21386719	-70.20263672	-80.81542969	+5452	+15.76757813	-2.79492188	-3.69580078	+45.52734375	-51.50390625	-86.92382813	+3940
+1458240859.96420000	+16.25097656	-2.03906250	+0.09228516	+3.80126953	-71.32324219	-86.04492188	+5820	+16.95410156	+1.19970703	-0.35595703	+70.15869141	-70.53222656	-81.78222656	+5464	+15.77636719	-2.79492188	-3.68261719	+45.70312500	-51.54785156	-87.31933594	+3956
+1458240859.96840000	+16.24658203	-2.01269531	+0.12744141	+4.39453125	-71.69677734	-86.61621094	+5832	+16.95849609	+1.20849609	-0.32080078	+71.16943359	-70.86181641	-82.83691406	+5476	+15.78076172	-2.79492188	-3.66503906	+45.87890625	-51.59179688	-87.71484375	+3972
+1458240859.97260000	+16.24658203	-1.99072266	+0.15820313	+5.05371094	-72.04833984	-87.25341797	+5840	+16.96289063	+1.21289063	-0.29003906	+72.09228516	-71.19140625	-83.78173828	+5484	+15.78515625	-2.79492188	-3.65185547	+46.03271484	-51.63574219	-88.11035156	+3992
+1458240859.97670010	+16.24658203	-1.96875000	+0.18457031	+5.82275391	-72.35595703	-87.97851563	+5848	+16.96728516	+1.22607422	-0.26367188	+73.16894531	-71.54296875	-84.83642578	+5492	+15.79394531	-2.79492188	-3.64306641	+46.16455078	-51.65771484	-88.39599609	+4012
+1458240859.98090000	+16.25097656	-1.95117188	+0.20214844	+6.54785156	-72.61962891	-88.72558594	+5856	+16.96728516	+1.23046875	-0.23730469	+74.17968750	-71.89453125	-85.89111328	+5500	+15.79833984	-2.78613281	-3.63427734	+46.25244141	-51.67968750	-88.61572266	+4028
+1458240859.98499990	+16.25097656	-1.93798828	+0.21533203	+7.33886719	-72.81738281	-89.51660156	+5864	+16.96728516	+1.23046875	-0.22412109	+74.90478516	-72.24609375	-86.59423828	+5508	+15.80273438	-2.78173828	-3.62548828	+46.31835938	-51.74560547	-88.81347656	+4048
+1458240859.98920010	+16.25097656	-1.92480469	+0.21972656	+8.17382813	-72.99316406	-90.41748047	+5864	+16.96289063	+1.23486328	-0.21533203	+75.76171875	-72.66357422	-87.42919922	+5512	+15.80712891	-2.77294922	-3.62548828	+46.36230469	-51.78955078	-88.92333984	+4064
+1458240859.99340010	+16.25097656	-1.92041016	+0.22412109	+9.03076172	-73.12500000	-91.31835938	+5868	+16.95849609	+1.23486328	-0.21093750	+76.61865234	-73.05908203	-88.26416016	+5516	+15.80712891	-2.76855469	-3.62109375	+46.36230469	-51.83349609	-88.98925781	+4080
+1458240859.99749990	+16.25097656	-1.91601563	+0.21972656	+9.86572266	-73.19091797	-92.24121094	+5868	+16.95410156	+1.23046875	-0.21533203	+77.27783203	-73.45458984	-88.90136719	+5520	+15.81152344	-2.75976563	-3.61669922	+46.34033203	-51.92138672	-89.07714844	+4092
+1458240860.00169990	+16.25537109	-1.91601563	+0.20214844	+10.74462891	-73.21289063	-93.20800781	+5868	+16.94970703	+1.22607422	-0.21972656	+78.13476563	-73.93798828	-89.71435547	+5528	+15.81591797	-2.75537109	-3.61669922	+46.27441406	-51.98730469	-89.05517578	+4104
+1458240860.00589990	+16.25537109	-1.92041016	+0.18017578	+11.60156250	-73.16894531	-94.15283203	+5872	+16.94531250	+1.21289063	-0.22412109	+78.96972656	-74.37744141	-90.52734375	+5532	+15.82031250	-2.74658203	-3.61669922	+46.20849609	-52.07519531	-89.01123047	+4116
+1458240860.01000000	+16.25976563	-1.92480469	+0.15820313	+12.48046875	-73.10302734	-95.16357422	+5872	+16.93652344	+1.19970703	-0.23730469	+79.62890625	-74.81689453	-91.18652344	+5540	+15.82470703	-2.73779297	-3.62109375	+46.09863281	-52.11914063	-88.94531250	+4120
+1458240860.01420000	+16.25976563	-1.93359375	+0.13183594	+13.44726563	-73.01513672	-96.26220703	+5872	+16.92773438	+1.18652344	-0.25048828	+80.41992188	-75.30029297	-91.93359375	+5544	+15.82470703	-2.72900391	-3.62548828	+46.01074219	-52.16308594	-88.85742188	+4128
+1458240860.01840000	+16.26416016	-1.94238281	+0.10546875	+14.37011719	-72.92724609	-97.29492188	+5872	+16.92333984	+1.17333984	-0.26806641	+81.16699219	-75.73974609	-92.65869141	+5552	+15.82470703	-2.72021484	-3.63427734	+45.90087891	-52.20703125	-88.72558594	+4132
+1458240860.02250000	+16.26416016	-1.94677734	+0.08349609	+15.31494141	-72.86132813	-98.37158203	+5868	+16.91455078	+1.16455078	-0.28125000	+81.95800781	-76.17919922	-93.40576172	+5556	+15.82910156	-2.71142578	-3.63867188	+45.79101563	-52.25097656	-88.59375000	+4136
+1458240860.02670000	+16.26855469	-1.95556641	+0.06152344	+16.34765625	-72.79541016	-99.51416016	+5864	+16.91015625	+1.14697266	-0.29443359	+82.96875000	-76.66259766	-94.39453125	+5560	+15.82910156	-2.70263672	-3.64306641	+45.70312500	-52.29492188	-88.52783203	+4132
+1458240860.03090000	+16.26855469	-1.95996094	+0.04394531	+17.38037109	-72.72949219	-100.65673828	+5860	+16.90136719	+1.13818359	-0.30322266	+84.04541016	-77.10205078	-95.42724609	+5564	+15.82910156	-2.69824219	-3.64306641	+45.61523438	-52.33886719	-88.48388672	+4132
+1458240860.03500010	+16.26855469	-1.95996094	+0.03076172	+18.45703125	-72.68554688	-101.84326172	+5852	+16.90136719	+1.13378906	-0.29882813	+85.64941406	-77.51953125	-97.00927734	+5568	+15.82910156	-2.68945313	-3.64746094	+45.52734375	-52.38281250	-88.41796875	+4128
+1458240860.03920010	+16.27294922	-1.96435547	+0.02197266	+19.59960938	-72.66357422	-103.07373047	+5844	+16.90136719	+1.12060547	-0.29443359	+87.16552734	-77.93701172	-98.52539063	+5568	+15.83349609	-2.68505859	-3.64746094	+45.46142578	-52.40478516	-88.39599609	+4124
+1458240860.04340000	+16.27734375	-1.95117188	+0.01318359	+20.76416016	-72.61962891	-104.26025391	+5836	+16.90136719	+1.12060547	-0.29443359	+88.74755859	-78.33251953	-100.06347656	+5564	+15.83789063	-2.68066406	-3.64746094	+45.41748047	-52.42675781	-88.39599609	+4116
+1458240860.04749990	+16.27734375	-1.93798828	+0.01757813	+22.03857422	-72.66357422	-105.53466797	+5828	+16.90136719	+1.12500000	-0.28125000	+90.79101563	-78.68408203	-102.04101563	+5564	+15.83789063	-2.67626953	-3.65185547	+45.39550781	-52.40478516	-88.39599609	+4112
+1458240860.05170010	+16.28173828	-1.92041016	+0.03076172	+23.37890625	-72.72949219	-106.87500000	+5824	+16.90576172	+1.11621094	-0.26806641	+92.59277344	-78.99169922	-103.88671875	+5564	+15.84228516	-2.67187500	-3.64746094	+45.39550781	-52.38281250	-88.46191406	+4108
+1458240860.05580000	+16.28173828	-1.89843750	+0.04833984	+24.69726563	-72.81738281	-108.17138672	+5824	+16.90576172	+1.12500000	-0.25927734	+94.57031250	-79.29931641	-105.82031250	+5564	+15.84228516	-2.66308594	-3.64746094	+45.43945313	-52.36083984	-88.54980469	+4104
+1458240860.05999990	+16.28173828	-1.87207031	+0.07470703	+26.05957031	-72.92724609	-109.46777344	+5820	+16.91455078	+1.13378906	-0.23730469	+97.07519531	-79.58496094	-108.28125000	+5568	+15.84667969	-2.65869141	-3.63867188	+45.48339844	-52.33886719	-88.68164063	+4100
+1458240860.06419990	+16.28613281	-1.85009766	+0.09667969	+27.35595703	-73.05908203	-110.72021484	+5820	+16.91894531	+1.14257813	-0.21972656	+99.22851563	-79.84863281	-110.45654297	+5568	+15.84667969	-2.65869141	-3.63427734	+45.54931641	-52.31689453	-88.83544922	+4100
+1458240860.06830000	+16.28613281	-1.82373047	+0.12304688	+28.67431641	-73.16894531	-111.97265625	+5820	+16.92333984	+1.15136719	-0.20214844	+101.55761719	-80.06835938	-112.76367188	+5568	+15.85107422	-2.65429688	-3.62109375	+45.65917969	-52.29492188	-89.03320313	+4100
+1458240860.07250000	+16.29052734	-1.79296875	+0.15380859	+30.05859375	-73.30078125	-113.26904297	+5824	+16.93212891	+1.16455078	-0.17138672	+104.39208984	-80.24414063	-115.57617188	+5572	+15.85546875	-2.64990234	-3.61230469	+45.76904297	-52.27294922	-89.25292969	+4104
+1458240860.07670000	+16.29052734	-1.76220703	+0.18017578	+31.28906250	-73.38867188	-114.41162109	+5828	+16.93652344	+1.17333984	-0.15380859	+106.39160156	-80.39794922	-117.59765625	+5568	+15.85986328	-2.64550781	-3.60351563	+45.90087891	-52.20703125	-89.49462891	+4108
+1458240860.08080010	+16.29052734	-1.73583984	+0.20214844	+32.51953125	-73.47656250	-115.53222656	+5828	+16.94091797	+1.18212891	-0.14062500	+108.43505859	-80.55175781	-119.64111328	+5568	+15.86425781	-2.64111328	-3.59033203	+46.01074219	-52.16308594	-89.71435547	+4112
+1458240860.08500000	+16.29052734	-1.70947266	+0.22851563	+33.66210938	-73.56445313	-116.58691406	+5832	+16.94531250	+1.19531250	-0.12304688	+110.54443359	-80.66162109	-121.77246094	+5568	+15.86865234	-2.63232422	-3.58154297	+46.12060547	-52.11914063	-89.91210938	+4120
+1458240860.08920000	+16.29052734	-1.68310547	+0.24609375	+34.60693359	-73.60839844	-117.42187500	+5836	+16.94531250	+1.20410156	-0.11865234	+112.08251953	-80.79345703	-123.31054688	+5568	+15.87304688	-2.62353516	-3.56835938	+46.25244141	-52.09716797	-90.08789063	+4132
+1458240860.09330010	+16.28613281	-1.66992188	+0.26367188	+35.52978516	-73.67431641	-118.27880859	+5836	+16.94531250	+1.20849609	-0.10986328	+113.62060547	-80.92529297	-124.89257813	+5568	+15.87304688	-2.61474609	-3.55517578	+46.31835938	-52.07519531	-90.26367188	+4144
+1458240860.09750010	+16.28613281	-1.65673828	+0.27685547	+36.32080078	-73.71826172	-119.04785156	+5840	+16.94531250	+1.21289063	-0.10107422	+115.53222656	-81.01318359	-126.82617188	+5568	+15.87304688	-2.61035156	-3.54638672	+46.38427734	-52.07519531	-90.37353516	+4156
+1458240860.10170010	+16.29052734	-1.64794922	+0.28564453	+36.91406250	-73.71826172	-119.57519531	+5840	+16.94531250	+1.21728516	-0.09667969	+116.71875000	-81.12304688	-128.03466797	+5568	+15.87744141	-2.60156250	-3.53759766	+46.38427734	-52.07519531	-90.41748047	+4168
+1458240860.10579990	+16.29052734	-1.64355469	+0.28564453	+37.44140625	-73.69628906	-120.10253906	+5836	+16.94531250	+1.22167969	-0.09667969	+117.77343750	-81.23291016	-129.13330078	+5568	+15.87744141	-2.59277344	-3.53759766	+46.34033203	-52.09716797	-90.39550781	+4180
+1458240860.10999990	+16.29052734	-1.64355469	+0.28125000	+37.85888672	-73.65234375	-120.52001953	+5836	+16.94091797	+1.21728516	-0.09228516	+118.85009766	-81.34277344	-130.27587891	+5568	+15.88183594	-2.58837891	-3.53320313	+46.27441406	-52.11914063	-90.35156250	+4188
+1458240860.11420010	+16.28613281	-1.64355469	+0.27246094	+38.10058594	-73.58642578	-120.76171875	+5836	+16.93652344	+1.21728516	-0.10107422	+119.42138672	-81.45263672	-130.86914063	+5568	+15.88183594	-2.57958984	-3.53759766	+46.18652344	-52.14111328	-90.24169922	+4196
+1458240860.11830000	+16.28613281	-1.65234375	+0.26367188	+38.23242188	-73.49853516	-120.95947266	+5840	+16.93212891	+1.20849609	-0.10986328	+119.83886719	-81.58447266	-131.37451172	+5572	+15.88183594	-2.57080078	-3.53759766	+46.03271484	-52.18505859	-90.06591797	+4204
+1458240860.12249990	+16.28613281	-1.66552734	+0.24609375	+38.29833984	-73.41064453	-121.09130859	+5840	+16.92773438	+1.19970703	-0.11425781	+120.38818359	-81.69433594	-132.01171875	+5576	+15.88183594	-2.56201172	-3.54638672	+45.87890625	-52.22900391	-89.84619141	+4212
+1458240860.12669990	+16.28613281	-1.68310547	+0.22851563	+38.34228516	-73.32275391	-121.20117188	+5844	+16.92333984	+1.19091797	-0.12304688	+120.80566406	-81.82617188	-132.47314453	+5580	+15.88183594	-2.55761719	-3.55078125	+45.74707031	-52.25097656	-89.67041016	+4216
+1458240860.13080000	+16.28613281	-1.70068359	+0.21093750	+38.34228516	-73.21289063	-121.28906250	+5848	+16.91455078	+1.17773438	-0.13183594	+121.20117188	-81.93603516	-132.95654297	+5588	+15.88183594	-2.55322266	-3.55517578	+45.59326172	-52.31689453	-89.47265625	+4220
+1458240860.13500000	+16.28613281	-1.71826172	+0.19335938	+38.36425781	-73.10302734	-121.42089844	+5852	+16.91015625	+1.16894531	-0.13623047	+121.64062500	-82.08984375	-133.46191406	+5592	+15.88183594	-2.54443359	-3.55957031	+45.41748047	-52.36083984	-89.27490234	+4220
+1458240860.13910010	+16.28613281	-1.73583984	+0.17578125	+38.36425781	-72.99316406	-121.53076172	+5856	+16.91015625	+1.16015625	-0.14501953	+122.12402344	-82.19970703	-133.98925781	+5596	+15.88183594	-2.54443359	-3.56396484	+45.28564453	-52.40478516	-89.09912109	+4220
+1458240860.14330010	+16.28613281	-1.75341797	+0.15380859	+38.38623047	-72.88330078	-121.64062500	+5856	+16.90576172	+1.15136719	-0.14941406	+122.67333984	-82.30957031	-134.62646484	+5600	+15.88183594	-2.53564453	-3.56835938	+45.13183594	-52.47070313	-88.90136719	+4216
+1458240860.14750000	+16.28613281	-1.77099609	+0.13623047	+38.43017578	-72.77343750	-121.79443359	+5860	+16.90136719	+1.13818359	-0.15820313	+123.26660156	-82.46337891	-135.26367188	+5604	+15.88623047	-2.53125000	-3.57275391	+44.95605469	-52.51464844	-88.68164063	+4212
+1458240860.15159990	+16.28613281	-1.78857422	+0.12304688	+38.56201172	-72.68554688	-122.03613281	+5860	+16.90136719	+1.12939453	-0.16259766	+124.12353516	-82.57324219	-136.20849609	+5608	+15.88623047	-2.52246094	-3.57714844	+44.78027344	-52.58056641	-88.43994141	+4208
+1458240860.15580010	+16.28613281	-1.80615234	+0.10986328	+38.73779297	-72.59765625	-122.34375000	+5860	+16.90136719	+1.12060547	-0.16259766	+125.28808594	-82.70507813	-137.39501953	+5608	+15.88623047	-2.51806641	-3.58154297	+44.60449219	-52.62451172	-88.22021484	+4204
+1458240860.16000010	+16.28613281	-1.81494141	+0.10546875	+39.04541016	-72.53173828	-122.73925781	+5856	+16.89697266	+1.11621094	-0.16259766	+126.60644531	-82.83691406	-138.77929688	+5612	+15.88183594	-2.50927734	-3.58593750	+44.42871094	-52.69042969	-88.00048828	+4196
+1458240860.16409990	+16.28613281	-1.82373047	+0.10107422	+39.48486328	-72.50976563	-123.26660156	+5852	+16.89697266	+1.11181641	-0.16259766	+128.64990234	-82.94677734	-140.84472656	+5612	+15.88183594	-2.50048828	-3.58593750	+44.25292969	-52.75634766	-87.78076172	+4188
+1458240860.16829990	+16.29052734	-1.82812500	+0.10546875	+40.05615234	-72.46582031	-123.90380859	+5848	+16.90136719	+1.11181641	-0.14941406	+131.13281250	-83.03466797	-143.32763672	+5616	+15.88183594	-2.49609375	-3.58593750	+44.09912109	-52.82226563	-87.62695313	+4180
+1458240860.17249990	+16.29052734	-1.82373047	+0.11425781	+40.73730469	-72.46582031	-124.60693359	+5844	+16.90136719	+1.11621094	-0.14501953	+133.74755859	-83.12255859	-145.94238281	+5616	+15.88183594	-2.49169922	-3.58154297	+44.01123047	-52.86621094	-87.53906250	+4172
+1458240860.17660000	+16.29492188	-1.81494141	+0.13183594	+41.55029297	-72.46582031	-125.46386719	+5844	+16.91015625	+1.12060547	-0.13183594	+137.46093750	-83.18847656	-149.65576172	+5620	+15.88623047	-2.48730469	-3.57275391	+43.94531250	-52.88818359	-87.49511719	+4164
+1458240860.18080000	+16.29931641	-1.80175781	+0.14941406	+42.42919922	-72.48779297	-126.36474609	+5844	+16.91455078	+1.12939453	-0.11425781	+141.35009766	-83.18847656	-153.50097656	+5624	+15.88623047	-2.48291016	-3.56835938	+43.90136719	-52.88818359	-87.47314453	+4156
+1458240860.18499990	+16.29931641	-1.78857422	+0.17138672	+43.39599609	-72.50976563	-127.30957031	+5844	+16.91894531	+1.13818359	-0.09667969	+145.21728516	-83.16650391	-157.34619141	+5628	+15.88623047	-2.47851563	-3.55957031	+43.90136719	-52.88818359	-87.49511719	+4152
+1458240860.18910000	+16.30371094	-1.77099609	+0.19775391	+44.49462891	-72.55371094	-128.43017578	+5848	+16.91894531	+1.15136719	-0.07470703	+150.35888672	-83.05664063	-162.46582031	+5628	+15.88623047	-2.47412109	-3.55517578	+43.90136719	-52.88818359	-87.53906250	+4148
+1458240860.19330000	+16.30371094	-1.74902344	+0.22851563	+45.65917969	-72.57568359	-129.57275391	+5852	+16.92333984	+1.16455078	-0.04833984	+155.03906250	-82.88085938	-167.12402344	+5632	+15.88623047	-2.46972656	-3.54638672	+43.92333984	-52.86621094	-87.60498047	+4144
+1458240860.19750000	+16.30810547	-1.72705078	+0.25488281	+46.77978516	-72.59765625	-130.67138672	+5856	+16.92773438	+1.18212891	-0.03076172	+159.12597656	-82.70507813	-171.18896484	+5636	+15.88623047	-2.46972656	-3.53759766	+43.94531250	-52.86621094	-87.69287109	+4144
+1458240860.20160010	+16.31250000	-1.70507813	+0.28125000	+47.96630859	-72.59765625	-131.87988281	+5860	+16.93212891	+1.19970703	+0.00000000	+166.06933594	-82.28759766	-178.15429688	+5644	+15.88623047	-2.46972656	-3.52880859	+43.98925781	-52.84423828	-87.78076172	+4144
+1458240860.20580010	+16.31250000	-1.68310547	+0.30761719	+49.08691406	-72.59765625	-132.97851563	+5864	+16.93652344	+1.20849609	+0.01757813	+169.54101563	-81.97998047	+178.28613281	+5644	+15.88623047	-2.46533203	-3.52001953	+44.01123047	-52.82226563	-87.89062500	+4144
+1458240860.20989990	+16.31689453	-1.66113281	+0.32519531	+50.09765625	-72.55371094	-133.98925781	+5864	+16.94091797	+1.21289063	+0.03076172	+172.52929688	-81.69433594	+175.25390625	+5644	+15.89062500	-2.46533203	-3.51123047	+44.03320313	-52.80029297	-88.00048828	+4148
+1458240860.21409990	+16.32128906	-1.64355469	+0.34277344	+51.06445313	-72.48779297	-135.00000000	+5864	+16.94091797	+1.21289063	+0.03955078	+175.23193359	-81.40869141	+172.41943359	+5644	+15.89062500	-2.46093750	-3.50683594	+44.07714844	-52.77832031	-88.08837891	+4152
+1458240860.21830010	+16.32128906	-1.63476563	+0.35595703	+51.85546875	-72.42187500	-135.87890625	+5864	+16.93652344	+1.21289063	+0.04833984	+177.69287109	-81.10107422	+169.82666016	+5644	+15.89062500	-2.45654297	-3.49804688	+44.07714844	-52.75634766	-88.17626953	+4156
+1458240860.22659990	+16.32128906	-1.63037109	+0.35595703	+52.91015625	-72.20214844	-137.15332031	+5860	+16.92773438	+1.20410156	+0.03955078	-178.08837891	-80.61767578	+165.34423828	+5644	+15.88623047	-2.44775391	-3.48925781	+43.98925781	-52.73437500	-88.22021484	+4168
+1458240860.23079990	+16.32128906	-1.63476563	+0.35156250	+53.26171875	-72.07031250	-137.65869141	+5856	+16.92333984	+1.19091797	+0.03515625	-176.30859375	-80.33203125	+163.38867188	+5648	+15.88623047	-2.44335938	-3.48486328	+43.90136719	-52.73437500	-88.22021484	+4172
+1458240860.23490000	+16.32128906	-1.64355469	+0.33837891	+53.48144531	-71.91650391	-138.05419922	+5856	+16.92333984	+1.18212891	+0.03076172	-174.63867188	-80.04638672	+161.52099609	+5648	+15.88183594	-2.43896484	-3.48486328	+43.81347656	-52.73437500	-88.17626953	+4180
+1458240860.23910000	+16.32128906	-1.65673828	+0.32080078	+53.52539063	-71.74072266	-138.31787109	+5856	+16.91894531	+1.17333984	+0.02197266	-173.03466797	-79.80468750	+159.76318359	+5652	+15.88183594	-2.43457031	-3.48486328	+43.65966797	-52.75634766	-88.06640625	+4184
+1458240860.24330000	+16.32128906	-1.67431641	+0.29882813	+53.48144531	-71.54296875	-138.49365234	+5856	+16.91455078	+1.15576172	+0.01318359	-171.60644531	-79.54101563	+158.13720703	+5652	+15.88183594	-2.42578125	-3.48925781	+43.48388672	-52.77832031	-87.93457031	+4188
+1458240860.24740000	+16.32128906	-1.69189453	+0.27685547	+53.41552734	-71.36718750	-138.64746094	+5856	+16.90576172	+1.14257813	+0.00439453	-170.33203125	-79.27734375	+156.66503906	+5656	+15.87744141	-2.42138672	-3.49804688	+43.28613281	-52.80029297	-87.78076172	+4188
+1458240860.25160000	+16.31689453	-1.71386719	+0.25048828	+53.28369141	-71.19140625	-138.77929688	+5856	+16.90136719	+1.12939453	-0.00878906	-169.10156250	-79.05761719	+155.25878906	+5660	+15.87304688	-2.41259766	-3.50244141	+43.06640625	-52.82226563	-87.60498047	+4192
+1458240860.25580000	+16.31250000	-1.73583984	+0.22851563	+53.15185547	-71.01562500	-138.88916016	+5856	+16.89257813	+1.11621094	-0.02197266	-167.89306641	-78.81591797	+153.89648438	+5664	+15.86865234	-2.40820313	-3.51123047	+42.86865234	-52.86621094	-87.42919922	+4192
+1458240860.25990010	+16.30810547	-1.75341797	+0.21093750	+53.08593750	-70.86181641	-139.04296875	+5856	+16.88818359	+1.10742188	-0.02636719	-166.75048828	-78.50830078	+152.62207031	+5668	+15.86425781	-2.39941406	-3.51562500	+42.64892578	-52.88818359	-87.23144531	+4188
+1458240860.26410010	+16.30371094	-1.77099609	+0.19335938	+53.02001953	-70.72998047	-139.21875000	+5852	+16.88378906	+1.09863281	-0.03515625	-165.60791016	-78.24462891	+151.36962891	+5672	+15.85986328	-2.39501953	-3.52441406	+42.40722656	-52.93212891	-87.05566406	+4184
+1458240860.26830010	+16.30371094	-1.78417969	+0.18017578	+52.97607422	-70.57617188	-139.41650391	+5852	+16.87939453	+1.09423828	-0.04394531	-164.55322266	-78.00292969	+150.20507813	+5672	+15.85546875	-2.39062500	-3.52880859	+42.18750000	-52.97607422	-86.90185547	+4180
+1458240860.27659990	+16.29931641	-1.80615234	+0.16699219	+53.15185547	-70.37841797	-139.98779297	+5840	+16.87500000	+1.08544922	-0.03955078	-162.81738281	-77.34375000	+148.29345703	+5680	+15.85107422	-2.38183594	-3.53320313	+41.85791016	-53.06396484	-86.72607422	+4160
+1458240860.28080010	+16.29931641	-1.80615234	+0.16259766	+53.23974609	-70.29052734	-140.25146484	+5836	+16.87060547	+1.08544922	-0.03955078	-161.91650391	-77.05810547	+147.37060547	+5680	+15.85107422	-2.38183594	-3.53320313	+41.72607422	-53.08593750	-86.68212891	+4152
+1458240860.28490000	+16.29492188	-1.80175781	+0.16699219	+53.43750000	-70.24658203	-140.58105469	+5832	+16.87060547	+1.08984375	-0.03076172	-161.19140625	-76.70654297	+146.60156250	+5684	+15.84667969	-2.37744141	-3.53320313	+41.63818359	-53.08593750	-86.68212891	+4140
+1458240860.28909990	+16.29052734	-1.79296875	+0.18017578	+53.72314453	-70.22460938	-141.02050781	+5832	+16.87060547	+1.08984375	-0.02197266	-160.46630859	-76.39892578	+145.81054688	+5684	+15.84228516	-2.37304688	-3.52880859	+41.59423828	-53.08593750	-86.72607422	+4132
+1458240860.29320000	+16.29052734	-1.77978516	+0.19335938	+54.11865234	-70.22460938	-141.48193359	+5832	+16.87060547	+1.09863281	-0.01757813	-159.71923828	-76.09130859	+145.08544922	+5688	+15.83789063	-2.36865234	-3.52441406	+41.57226563	-53.06396484	-86.83593750	+4124
+1458240860.30160000	+16.29052734	-1.74902344	+0.23730469	+54.97558594	-70.26855469	-142.53662109	+5836	+16.87939453	+1.11181641	+0.01318359	-158.53271484	-75.43212891	+143.89892578	+5688	+15.83789063	-2.36425781	-3.50683594	+41.63818359	-53.06396484	-87.12158203	+4112
+1458240860.30570010	+16.29052734	-1.73144531	+0.25927734	+55.41503906	-70.29052734	-143.04199219	+5840	+16.87939453	+1.12060547	+0.02636719	-158.00537109	-75.14648438	+143.34960938	+5688	+15.83789063	-2.35986328	-3.49804688	+41.68212891	-53.04199219	-87.31933594	+4108
+1458240860.30990000	+16.29052734	-1.70947266	+0.27685547	+55.83251953	-70.31250000	-143.52539063	+5844	+16.88378906	+1.12060547	+0.04833984	-157.71972656	-74.81689453	+143.04199219	+5688	+15.83789063	-2.35986328	-3.48486328	+41.77001953	-53.02001953	-87.51708984	+4104
+1458240860.31820010	+16.29052734	-1.66552734	+0.32080078	+56.68945313	-70.40039063	-144.47021484	+5856	+16.88818359	+1.13378906	+0.07470703	-157.03857422	-74.31152344	+142.33886719	+5680	+15.83789063	-2.35107422	-3.46728516	+41.92382813	-52.91015625	-87.89062500	+4108
+1458240860.32240010	+16.29052734	-1.64794922	+0.33837891	+57.01904297	-70.42236328	-144.86572266	+5860	+16.89697266	+1.13818359	+0.08789063	-156.77490234	-74.06982422	+142.05322266	+5676	+15.83789063	-2.34667969	-3.45849609	+41.96777344	-52.86621094	-88.04443359	+4108
+1458240860.32660010	+16.29052734	-1.63037109	+0.35156250	+57.39257813	-70.46630859	-145.32714844	+5864	+16.90136719	+1.14257813	+0.09667969	-156.46728516	-73.87207031	+141.72363281	+5672	+15.83349609	-2.34228516	-3.45410156	+42.01171875	-52.82226563	-88.15429688	+4112
+1458240860.33489990	+16.29052734	-1.60839844	+0.37792969	+57.96386719	-70.51025391	-146.07421875	+5868	+16.90576172	+1.12939453	+0.10986328	-156.24755859	-73.49853516	+141.35009766	+5660	+15.83349609	-2.33349609	-3.44531250	+42.03369141	-52.75634766	-88.35205078	+4124
+1458240860.33909990	+16.29052734	-1.60400391	+0.37792969	+58.05175781	-70.48828125	-146.29394531	+5868	+16.90576172	+1.12500000	+0.11425781	-156.13769531	-73.36669922	+141.17431641	+5652	+15.83349609	-2.32470703	-3.44091797	+42.01171875	-52.73437500	-88.37402344	+4128
+1458240860.34320000	+16.29492188	-1.60839844	+0.37353516	+58.07373047	-70.44433594	-146.44775391	+5868	+16.91015625	+1.11621094	+0.11865234	-156.11572266	-73.23486328	+141.06445313	+5648	+15.83349609	-2.32031250	-3.44091797	+41.94580078	-52.73437500	-88.35205078	+4132
+1458240860.34740000	+16.29492188	-1.61718750	+0.36035156	+57.96386719	-70.37841797	-146.51367188	+5872	+16.91015625	+1.10742188	+0.10986328	-156.09375000	-73.16894531	+140.93261719	+5644	+15.83349609	-2.31591797	-3.44531250	+41.83593750	-52.71240234	-88.26416016	+4140
+1458240860.35570000	+16.29492188	-1.63916016	+0.33398438	+57.81005859	-70.26855469	-146.71142578	+5876	+16.90136719	+1.08105469	+0.09667969	-156.07177734	-73.01513672	+140.69091797	+5636	+15.82910156	-2.30273438	-3.46289063	+41.55029297	-52.69042969	-87.95654297	+4148
+1458240860.35990000	+16.29492188	-1.66113281	+0.31201172	+57.61230469	-70.15869141	-146.68945313	+5880	+16.90136719	+1.06787109	+0.08349609	-156.02783203	-72.94921875	+140.51513672	+5636	+15.82470703	-2.29394531	-3.47167969	+41.35253906	-52.69042969	-87.75878906	+4152
+1458240860.36410000	+16.29492188	-1.67871094	+0.28564453	+57.37060547	-70.07080078	-146.66748047	+5884	+16.89697266	+1.05468750	+0.07470703	-156.00585938	-72.90527344	+140.38330078	+5636	+15.82470703	-2.28955078	-3.48046875	+41.19873047	-52.71240234	-87.58300781	+4152
+1458240860.36820010	+16.29492188	-1.70068359	+0.25927734	+57.12890625	-69.96093750	-146.62353516	+5888	+16.89697266	+1.04150391	+0.06152344	-156.00585938	-72.83935547	+140.25146484	+5640	+15.82031250	-2.28515625	-3.48925781	+41.02294922	-52.73437500	-87.38525391	+4152
+1458240860.37240000	+16.29492188	-1.72265625	+0.23291016	+56.93115234	-69.85107422	-146.62353516	+5888	+16.89257813	+1.02832031	+0.04833984	-156.00585938	-72.79541016	+140.09765625	+5644	+15.82031250	-2.27636719	-3.49804688	+40.84716797	-52.75634766	-87.18750000	+4152
+1458240860.37649990	+16.29492188	-1.74023438	+0.20654297	+56.73339844	-69.71923828	-146.62353516	+5888	+16.88818359	+1.01074219	+0.03076172	-156.00585938	-72.77343750	+139.96582031	+5648	+15.82031250	-2.27197266	-3.50683594	+40.64941406	-52.77832031	-86.98974609	+4148
+1458240860.38070010	+16.29492188	-1.75781250	+0.17578125	+56.53564453	-69.58740234	-146.57958984	+5888	+16.88818359	+1.00634766	+0.01318359	-155.91796875	-72.72949219	+139.76806641	+5648	+15.81591797	-2.26757813	-3.52001953	+40.47363281	-52.77832031	-86.77001953	+4144
+1458240860.38490010	+16.29492188	-1.77539063	+0.14941406	+56.40380859	-69.47753906	-146.60156250	+5888	+16.88378906	+1.00195313	+0.00000000	-155.78613281	-72.68554688	+139.54833984	+5652	+15.81591797	-2.25878906	-3.53320313	+40.27587891	-52.77832031	-86.50634766	+4140
+1458240860.39319990	+16.29931641	-1.79296875	+0.10986328	+56.31591797	-69.30175781	-146.75537109	+5880	+16.87939453	+0.99316406	-0.03515625	-155.47851563	-72.59765625	+139.04296875	+5660	+15.80712891	-2.24121094	-3.55957031	+39.90234375	-52.77832031	-86.08886719	+4128
+1458240860.39739990	+16.29931641	-1.79296875	+0.09667969	+56.40380859	-69.23583984	-146.93115234	+5876	+16.87939453	+0.99316406	-0.04394531	-155.32470703	-72.50976563	+138.80126953	+5664	+15.80273438	-2.23242188	-3.57275391	+39.74853516	-52.75634766	-85.91308594	+4120
+1458240860.40150000	+16.29931641	-1.79296875	+0.08349609	+56.51367188	-69.21386719	-147.10693359	+5868	+16.87939453	+0.99755859	-0.05712891	-155.12695313	-72.44384766	+138.51562500	+5664	+15.80273438	-2.22363281	-3.58593750	+39.61669922	-52.75634766	-85.78125000	+4112
+1458240860.40570000	+16.30371094	-1.78417969	+0.07470703	+56.68945313	-69.16992188	-147.28271484	+5860	+16.88378906	+1.00634766	-0.06591797	-154.90722656	-72.37792969	+138.25195313	+5668	+15.79833984	-2.21923828	-3.59472656	+39.50683594	-52.73437500	-85.67138672	+4104
+1458240860.40990000	+16.30810547	-1.76660156	+0.07470703	+56.97509766	-69.16992188	-147.56835938	+5852	+16.88818359	+1.01953125	-0.07470703	-154.70947266	-72.29003906	+138.05419922	+5672	+15.79833984	-2.21044922	-3.60791016	+39.41894531	-52.69042969	-85.60546875	+4096
+1458240860.41400000	+16.30810547	-1.75341797	+0.07470703	+57.23876953	-69.16992188	-147.83203125	+5844	+16.88818359	+1.03271484	-0.08349609	-154.48974609	-72.26806641	+137.81250000	+5672	+15.79833984	-2.20605469	-3.62109375	+39.35302734	-52.64648438	-85.56152344	+4088
+1458240860.41820000	+16.31250000	-1.73144531	+0.07910156	+57.54638672	-69.19189453	-148.09570313	+5840	+16.89257813	+1.04589844	-0.09667969	-154.18212891	-72.24609375	+137.48291016	+5676	+15.79833984	-2.19726563	-3.63427734	+39.30908203	-52.58056641	-85.53955078	+4080
+1458240860.42240000	+16.31689453	-1.70507813	+0.08349609	+57.85400391	-69.23583984	-148.33740234	+5836	+16.89697266	+1.06347656	-0.10107422	-153.91845703	-72.18017578	+137.21923828	+5676	+15.79833984	-2.18847656	-3.64306641	+39.28710938	-52.51464844	-85.51757813	+4076
+1458240860.42650010	+16.32128906	-1.68310547	+0.08789063	+58.13964844	-69.27978516	-148.57910156	+5832	+16.90136719	+1.08544922	-0.10546875	-153.65478516	-72.13623047	+136.97753906	+5676	+15.79833984	-2.18408203	-3.65625000	+39.26513672	-52.42675781	-85.56152344	+4068
+1458240860.43490000	+16.33007813	-1.63037109	+0.09667969	+58.75488281	-69.36767578	-149.06250000	+5824	+16.91455078	+1.12060547	-0.11425781	-153.23730469	-72.04833984	+136.58203125	+5672	+15.79833984	-2.17089844	-3.67822266	+39.28710938	-52.29492188	-85.67138672	+4060
+1458240860.43899990	+16.33447266	-1.60400391	+0.10107422	+58.99658203	-69.43359375	-149.21630859	+5820	+16.91894531	+1.13378906	-0.12744141	-153.01757813	-72.07031250	+136.36230469	+5672	+15.79833984	-2.16210938	-3.69580078	+39.30908203	-52.18505859	-85.75927734	+4060
+1458240860.44320010	+16.34326172	-1.57763672	+0.10107422	+59.17236328	-69.45556641	-149.34814453	+5812	+16.92333984	+1.15136719	-0.14062500	-152.77587891	-72.11425781	+136.12060547	+5672	+15.79833984	-2.15332031	-3.71337891	+39.30908203	-52.07519531	-85.80322266	+4056
+1458240860.44730000	+16.35205078	-1.55126953	+0.09667969	+59.23828125	-69.47753906	-149.32617188	+5808	+16.92773438	+1.16894531	-0.15820313	-152.53417969	-72.18017578	+135.87890625	+5668	+15.80273438	-2.14892578	-3.73535156	+39.28710938	-51.96533203	-85.84716797	+4060
+1458240860.45149990	+16.35644531	-1.52929688	+0.08349609	+59.21630859	-69.49951172	-149.26025391	+5804	+16.93212891	+1.18652344	-0.17138672	-152.29248047	-72.22412109	+135.65917969	+5668	+15.80273438	-2.13574219	-3.76171875	+39.26513672	-51.81152344	-85.82519531	+4060
+1458240860.45569990	+16.36523438	-1.51171875	+0.07031250	+59.12841797	-69.49951172	-149.12841797	+5800	+16.93212891	+1.20410156	-0.18896484	-152.05078125	-72.26806641	+135.43945313	+5668	+15.79833984	-2.12255859	-3.79248047	+39.19921875	-51.67968750	-85.75927734	+4064
+1458240860.45980000	+16.36962891	-1.49414063	+0.04833984	+58.88671875	-69.47753906	-148.86474609	+5796	+16.93652344	+1.21728516	-0.21093750	-151.76513672	-72.39990234	+135.15380859	+5668	+15.79394531	-2.11376953	-3.82324219	+39.08935547	-51.54785156	-85.64941406	+4068
+1458240860.46400000	+16.37841797	-1.48095703	+0.01757813	+58.53515625	-69.43359375	-148.49121094	+5792	+16.94091797	+1.23046875	-0.23730469	-151.50146484	-72.50976563	+134.89013672	+5672	+15.78955078	-2.09619141	-3.85400391	+38.93554688	-51.43798828	-85.49560547	+4068
+1458240860.46820000	+16.38720703	-1.47216797	-0.01757813	+58.13964844	-69.36767578	-148.07373047	+5784	+16.94091797	+1.24365234	-0.26806641	-151.23779297	-72.64160156	+134.62646484	+5672	+15.78515625	-2.08300781	-3.88916016	+38.78173828	-51.32812500	-85.29785156	+4068
+1458240860.47230010	+16.39599609	-1.46337891	-0.06152344	+57.63427734	-69.25781250	-147.54638672	+5780	+16.94531250	+1.25683594	-0.30322266	-150.95214844	-72.81738281	+134.31884766	+5676	+15.78515625	-2.06982422	-3.92871094	+38.60595703	-51.24023438	-85.05615234	+4068
+1458240860.48070000	+16.40917969	-1.45458984	-0.16259766	+56.38183594	-68.99414063	-146.29394531	+5772	+16.94531250	+1.28320313	-0.39111328	-150.27099609	-73.23486328	+133.61572266	+5684	+15.77636719	-2.03906250	-4.01220703	+38.16650391	-50.99853516	-84.44091797	+4064
+1458240860.48480010	+16.41796875	-1.45019531	-0.22412109	+55.63476563	-68.81835938	-145.56884766	+5768	+16.94531250	+1.29638672	-0.44384766	-149.87548828	-73.47656250	+133.17626953	+5692	+15.76757813	-2.01708984	-4.05615234	+37.92480469	-50.86669922	-84.08935547	+4056
+1458240860.48900010	+16.42236328	-1.45019531	-0.28564453	+54.88769531	-68.62060547	-144.82177734	+5760	+16.94531250	+1.31396484	-0.49658203	-149.41406250	-73.71826172	+132.71484375	+5700	+15.76318359	-1.99511719	-4.10009766	+37.70507813	-50.75683594	-83.75976563	+4052
+1458240860.49320010	+16.43115234	-1.44580078	-0.35595703	+54.16259766	-68.42285156	-144.09667969	+5756	+16.94531250	+1.33154297	-0.54931641	-148.95263672	-73.95996094	+132.27539063	+5704	+15.75439453	-1.97314453	-4.14404297	+37.50732422	-50.62500000	-83.40820313	+4040
+1458240860.49729990	+16.43994141	-1.44140625	-0.42187500	+53.50341797	-68.20312500	-143.39355469	+5752	+16.94531250	+1.34912109	-0.60644531	-148.49121094	-74.20166016	+131.83593750	+5712	+15.74560547	-1.95117188	-4.18798828	+37.28759766	-50.49316406	-83.07861328	+4032
+1458240860.50149990	+16.44433594	-1.43261719	-0.48779297	+52.84423828	-67.98339844	-142.71240234	+5748	+16.94531250	+1.36669922	-0.66796875	-148.00781250	-74.48730469	+131.35253906	+5720	+15.74121094	-1.92480469	-4.23632813	+37.11181641	-50.36132813	-82.74902344	+4020
+1458240860.50570010	+16.45312500	-1.41943359	-0.55371094	+52.27294922	-67.74169922	-142.09716797	+5740	+16.94531250	+1.38867188	-0.72949219	-147.54638672	-74.72900391	+130.91308594	+5728	+15.73681641	-1.90283203	-4.28027344	+36.93603516	-50.20751953	-82.44140625	+4008
+1458240860.50980000	+16.46191406	-1.40625000	-0.61523438	+51.78955078	-67.52197266	-141.54785156	+5736	+16.94970703	+1.41064453	-0.78222656	-147.10693359	-74.97070313	+130.49560547	+5732	+15.73242188	-1.87207031	-4.32861328	+36.82617188	-50.05371094	-82.17773438	+3992
+1458240860.51399990	+16.47070313	-1.38867188	-0.67675781	+51.39404297	-67.28027344	-141.06445313	+5732	+16.95410156	+1.44140625	-0.83935547	-146.60156250	-75.21240234	+130.05615234	+5740	+15.72802734	-1.84570313	-4.37695313	+36.71630859	-49.87792969	-81.93603516	+3980
+1458240860.52230000	+16.48828125	-1.33154297	-0.78222656	+50.95458984	-66.88476563	-140.33935547	+5720	+16.96289063	+1.51611328	-0.94042969	-145.61279297	-75.60791016	+129.30908203	+5748	+15.71923828	-1.78417969	-4.46923828	+36.67236328	-49.46044922	-81.60644531	+3948
+1458240860.52650000	+16.49707031	-1.29638672	-0.82617188	+50.95458984	-66.73095703	-140.16357422	+5712	+16.97167969	+1.55126953	-0.98437500	-145.26123047	-75.76171875	+129.06738281	+5748	+15.71484375	-1.74902344	-4.51318359	+36.73828125	-49.24072266	-81.51855469	+3936
+1458240860.53060010	+16.50585938	-1.25683594	-0.85693359	+51.08642578	-66.59912109	-140.07568359	+5708	+16.97607422	+1.59082031	-1.01953125	-144.93164063	-75.89355469	+128.84765625	+5752	+15.71484375	-1.71826172	-4.55273438	+36.84814453	-49.04296875	-81.51855469	+3920
+1458240860.53480010	+16.51904297	-1.20849609	-0.88769531	+51.28417969	-66.46728516	-140.07568359	+5700	+16.98486328	+1.63037109	-1.05468750	-144.64599609	-76.00341797	+128.69384766	+5748	+15.71484375	-1.69189453	-4.59228516	+37.00195313	-48.82324219	-81.58447266	+3908
+1458240860.53900000	+16.53222656	-1.16015625	-0.91406250	+51.59179688	-66.33544922	-140.14160156	+5692	+16.99365234	+1.67871094	-1.08984375	-144.33837891	-76.11328125	+128.56201172	+5748	+15.71484375	-1.65673828	-4.63183594	+37.17773438	-48.58154297	-81.67236328	+3896
+1458240860.54310010	+16.54101563	-1.10742188	-0.93603516	+51.92138672	-66.22558594	-140.22949219	+5684	+17.00244141	+1.72705078	-1.12060547	-144.05273438	-76.22314453	+128.45214844	+5748	+15.71484375	-1.62597656	-4.67138672	+37.39746094	-48.36181641	-81.78222656	+3884
+1458240860.54730010	+16.55419922	-1.05468750	-0.95800781	+52.29492188	-66.09375000	-140.33935547	+5680	+17.01123047	+1.77539063	-1.15576172	-143.74511719	-76.33300781	+128.32031250	+5744	+15.71484375	-1.59082031	-4.70654297	+37.61718750	-48.12011719	-81.89208984	+3876
+1458240860.55150010	+16.56298828	-0.99316406	-0.97998047	+52.73437500	-65.98388672	-140.51513672	+5672	+17.01562500	+1.82812500	-1.19091797	-143.48144531	-76.44287109	+128.25439453	+5740	+15.71484375	-1.55126953	-4.75048828	+37.88085938	-47.83447266	-82.02392578	+3868
+1458240860.55559990	+16.57177734	-0.93603516	-0.99755859	+53.19580078	-65.87402344	-140.71289063	+5664	+17.02001953	+1.87646484	-1.22167969	-143.23974609	-76.53076172	+128.18847656	+5736	+15.70605469	-1.51611328	-4.79003906	+38.10058594	-47.57080078	-82.13378906	+3864
+1458240860.56399990	+16.59814453	-0.81738281	-1.04589844	+54.07470703	-65.61035156	-141.04248047	+5648	+17.02441406	+1.97314453	-1.29199219	-142.69042969	-76.72851563	+128.01269531	+5732	+15.70166016	-1.44580078	-4.86914063	+38.51806641	-47.15332031	-82.33154297	+3856
+1458240860.56810000	+16.60693359	-0.76025391	-1.07226563	+54.49218750	-65.45654297	-141.21826172	+5640	+17.02880859	+2.01708984	-1.32714844	-142.55859375	-76.79443359	+128.05664063	+5724	+15.69726563	-1.41064453	-4.90429688	+38.69384766	-46.97753906	-82.39746094	+3848
+1458240860.57230000	+16.61572266	-0.70751953	-1.10742188	+54.79980469	-65.28076172	-141.28417969	+5628	+17.02880859	+2.06103516	-1.36669922	-142.25097656	-76.94824219	+127.90283203	+5724	+15.69726563	-1.37988281	-4.94384766	+38.82568359	-46.82373047	-82.44140625	+3840
+1458240860.57649990	+16.62011719	-0.65478516	-1.15136719	+55.01953125	-65.03906250	-141.28417969	+5620	+17.02441406	+2.11376953	-1.41943359	-141.92138672	-77.10205078	+127.74902344	+5720	+15.69726563	-1.32714844	-5.00537109	+38.93554688	-46.56005859	-82.33154297	+3844
+1458240860.58060000	+16.62451172	-0.61083984	-1.19970703	+55.12939453	-64.77539063	-141.21826172	+5612	+17.02001953	+2.14892578	-1.46777344	-141.65771484	-77.23388672	+127.63916016	+5716	+15.68408203	-1.28759766	-5.05810547	+38.95751953	-46.38427734	-82.15576172	+3836
+1458240860.58480000	+16.62890625	-0.57128906	-1.25683594	+55.17333984	-64.51171875	-141.08642578	+5600	+17.01123047	+2.18408203	-1.52490234	-141.30615234	-77.40966797	+127.39746094	+5716	+15.67968750	-1.24804688	-5.10644531	+38.93554688	-46.25244141	-81.95800781	+3828
+1458240860.58900000	+16.63330078	-0.53613281	-1.31835938	+55.17333984	-64.22607422	-140.95458984	+5588	+17.00244141	+2.22363281	-1.58203125	-140.95458984	-77.60742188	+127.19970703	+5716	+15.66650391	-1.20849609	-5.15478516	+38.91357422	-46.09863281	-81.76025391	+3816
+1458240860.59310010	+16.63330078	-0.50097656	-1.37548828	+55.15136719	-63.96240234	-140.84472656	+5572	+16.98925781	+2.25878906	-1.63476563	-140.66894531	-77.76123047	+127.02392578	+5716	+15.65771484	-1.17333984	-5.20312500	+38.86962891	-45.96679688	-81.54052734	+3804
+1458240860.59730010	+16.63769531	-0.47021484	-1.43701172	+55.08544922	-63.67675781	-140.64697266	+5560	+16.97607422	+2.29394531	-1.69189453	-140.33935547	-77.91503906	+126.82617188	+5716	+15.64892578	-1.13818359	-5.25146484	+38.80371094	-45.87890625	-81.32080078	+3784
+1458240860.60560010	+16.63769531	-0.41308594	-1.58642578	+54.75585938	-63.01757813	-140.11962891	+5528	+16.95849609	+2.36865234	-1.81494141	-139.54833984	-78.31054688	+126.27685547	+5716	+15.64453125	-1.06347656	-5.34375000	+38.67187500	-45.68115234	-80.88134766	+3744
+1458240860.60980010	+16.63330078	-0.38232422	-1.65234375	+54.62402344	-62.73193359	-139.89990234	+5508	+16.94531250	+2.40380859	-1.86767578	-139.26269531	-78.46435547	+126.12304688	+5716	+15.63134766	-1.02392578	-5.39208984	+38.64990234	-45.54931641	-80.66162109	+3720
+1458240860.61389990	+16.62890625	-0.35595703	-1.72265625	+54.47021484	-62.42431641	-139.65820313	+5488	+16.93652344	+2.43896484	-1.92480469	-138.86718750	-78.68408203	+125.81542969	+5716	+15.62255859	-0.98437500	-5.44042969	+38.60595703	-45.39550781	-80.46386719	+3700
+1458240860.61809990	+16.62890625	-0.32080078	-1.78857422	+54.31640625	-62.13867188	-139.41650391	+5472	+16.92333984	+2.48291016	-1.98632813	-138.33984375	-78.88183594	+125.41992188	+5720	+15.61376953	-0.94482422	-5.48876953	+38.58398438	-45.26367188	-80.24414063	+3676
+1458240860.62229990	+16.62451172	-0.29003906	-1.84570313	+54.25048828	-61.89697266	-139.26269531	+5448	+16.91015625	+2.52685547	-2.02587891	-138.16406250	-78.99169922	+125.41992188	+5716	+15.60498047	-0.90527344	-5.53271484	+38.60595703	-45.10986328	-80.09033203	+3648
+1458240860.62640000	+16.62451172	-0.25488281	-1.89404297	+54.22851563	-61.67724609	-139.13085938	+5428	+16.90136719	+2.56640625	-2.06542969	-137.90039063	-79.14550781	+125.26611328	+5716	+15.59619141	-0.87011719	-5.56787109	+38.67187500	-45.02197266	-80.06835938	+3616
+1458240860.63060000	+16.62451172	-0.20654297	-1.94238281	+54.27246094	-61.50146484	-139.04296875	+5412	+16.89257813	+2.61474609	-2.10937500	-137.52685547	-79.32128906	+125.04638672	+5716	+15.59619141	-0.83056641	-5.59863281	+38.80371094	-44.91210938	-80.11230469	+3588
+1458240860.63480000	+16.62451172	-0.15380859	-1.97753906	+54.47021484	-61.36962891	-139.04296875	+5392	+16.88818359	+2.66748047	-2.13574219	-137.43896484	-79.36523438	+125.13427734	+5716	+15.59179688	-0.78662109	-5.62939453	+39.02343750	-44.78027344	-80.15625000	+3560
+1458240860.64310000	+16.62451172	-0.03955078	-2.03906250	+54.79980469	-61.10595703	-138.99902344	+5356	+16.88818359	+2.77294922	-2.19726563	-136.93359375	-79.62890625	+124.89257813	+5708	+15.58740234	-0.71191406	-5.68652344	+39.48486328	-44.53857422	-80.44189453	+3508
+1458240860.64730000	+16.62451172	+0.02197266	-2.06103516	+55.06347656	-61.04003906	-139.08691406	+5336	+16.88378906	+2.83007813	-2.21484375	-136.99951172	-79.69482422	+125.15625000	+5704	+15.58300781	-0.66796875	-5.70849609	+39.79248047	-44.36279297	-80.61767578	+3484
+1458240860.65140010	+16.62890625	+0.07910156	-2.06982422	+55.37109375	-60.99609375	-139.19677734	+5316	+16.88378906	+2.88720703	-2.23242188	-137.02148438	-79.78271484	+125.33203125	+5700	+15.57421875	-0.62402344	-5.72607422	+40.14404297	-44.23095703	-80.88134766	+3464
+1458240860.65560010	+16.62890625	+0.14941406	-2.07861328	+55.72265625	-60.99609375	-139.32861328	+5292	+16.87939453	+2.94873047	-2.25000000	-136.93359375	-79.87060547	+125.41992188	+5696	+15.56982422	-0.58447266	-5.73925781	+40.49560547	-44.09912109	-81.12304688	+3444
+1458240860.65980010	+16.62890625	+0.21972656	-2.08300781	+56.09619141	-60.99609375	-139.46044922	+5272	+16.87500000	+3.01025391	-2.26318359	-136.91162109	-79.93652344	+125.57373047	+5692	+15.56542969	-0.54492188	-5.75244141	+40.82519531	-44.01123047	-81.38671875	+3424
+1458240860.66810010	+16.62890625	+0.36035156	-2.09179688	+56.82128906	-60.97412109	-139.72412109	+5224	+16.87500000	+3.12890625	-2.28955078	-136.99951172	-80.09033203	+125.94726563	+5684	+15.56103516	-0.45703125	-5.77001953	+41.59423828	-43.83544922	-81.97998047	+3392
+1458240860.67230010	+16.62890625	+0.43066406	-2.09619141	+57.19482422	-60.97412109	-139.87792969	+5200	+16.87060547	+3.18603516	-2.30273438	-137.10937500	-80.17822266	+126.18896484	+5676	+15.56103516	-0.41748047	-5.77880859	+41.96777344	-43.76953125	-82.28759766	+3380
+1458240860.67639990	+16.62890625	+0.49658203	-2.10058594	+57.52441406	-60.97412109	-140.00976563	+5176	+16.87060547	+3.24755859	-2.31591797	-137.19726563	-80.26611328	+126.40869141	+5672	+15.55664063	-0.36914063	-5.79199219	+42.31933594	-43.68164063	-82.48535156	+3372
+1458240860.68059990	+16.62890625	+0.55371094	-2.10498047	+57.78808594	-60.95214844	-140.11962891	+5152	+16.86621094	+3.29589844	-2.33349609	-137.32910156	-80.37597656	+126.69433594	+5668	+15.55224609	-0.32519531	-5.80517578	+42.58300781	-43.59375000	-82.61718750	+3368
+1458240860.68470000	+16.62890625	+0.60644531	-2.11816406	+57.96386719	-60.90820313	-140.14160156	+5128	+16.85742188	+3.34863281	-2.35546875	-137.30712891	-80.52978516	+126.76025391	+5668	+15.54785156	-0.28564453	-5.82275391	+42.82470703	-43.52783203	-82.77099609	+3360
+1458240860.68890000	+16.62451172	+0.65917969	-2.13574219	+58.11767578	-60.86425781	-140.14160156	+5104	+16.84423828	+3.39697266	-2.37744141	-137.37304688	-80.63964844	+126.93603516	+5664	+15.54345703	-0.24169922	-5.84033203	+43.06640625	-43.46191406	-82.81494141	+3356
+1458240860.69310000	+16.62011719	+0.70312500	-2.15771484	+58.20556641	-60.82031250	-140.14160156	+5080	+16.83105469	+3.43652344	-2.39501953	-137.54882813	-80.77148438	+127.19970703	+5664	+15.53027344	-0.19775391	-5.85791016	+43.22021484	-43.39599609	-82.81494141	+3352
+1458240860.70140000	+16.60253906	+0.78662109	-2.21484375	+58.18359375	-60.64453125	-139.94384766	+5044	+16.80468750	+3.52001953	-2.44775391	-137.68066406	-81.05712891	+127.46337891	+5664	+15.52148438	-0.11425781	-5.90625000	+43.39599609	-43.37402344	-82.68310547	+3340
+1458240860.70560000	+16.59814453	+0.81298828	-2.24560547	+58.09570313	-60.51269531	-139.85595703	+5024	+16.79150391	+3.55078125	-2.47412109	-137.94433594	-81.18896484	+127.79296875	+5664	+15.51708984	-0.07031250	-5.93701172	+43.46191406	-43.35205078	-82.55126953	+3332
+1458240860.70970010	+16.59375000	+0.83496094	-2.28515625	+57.98583984	-60.40283203	-139.72412109	+5008	+16.77832031	+3.58154297	-2.50048828	-138.25195313	-81.34277344	+128.12255859	+5664	+15.51269531	-0.03076172	-5.96337891	+43.52783203	-43.33007813	-82.41943359	+3320
+1458240860.71390010	+16.58496094	+0.85693359	-2.32031250	+57.83203125	-60.27099609	-139.59228516	+4996	+16.76513672	+3.61230469	-2.52685547	-138.51562500	-81.49658203	+128.45214844	+5664	+15.50830078	+0.01318359	-5.99853516	+43.54980469	-43.28613281	-82.22167969	+3308
+1458240860.71810010	+16.57617188	+0.87890625	-2.35986328	+57.65625000	-60.13916016	-139.43847656	+4984	+16.74755859	+3.64306641	-2.55322266	-138.75732422	-81.65039063	+128.73779297	+5664	+15.49951172	+0.05273438	-6.03369141	+43.52783203	-43.26416016	-81.97998047	+3296
+1458240860.72219990	+16.56738281	+0.89648438	-2.39941406	+57.45849609	-59.98535156	-139.28466797	+4972	+16.72558594	+3.67382813	-2.57519531	-139.04296875	-81.78222656	+129.08935547	+5668	+15.49072266	+0.09228516	-6.06445313	+43.50585938	-43.22021484	-81.73828125	+3280
+1458240860.72639990	+16.55859375	+0.91845703	-2.43457031	+57.32666016	-59.87548828	-139.15283203	+4964	+16.70800781	+3.70458984	-2.59277344	-139.39453125	-81.89208984	+129.50683594	+5668	+15.48193359	+0.13183594	-6.08642578	+43.50585938	-43.24218750	-81.58447266	+3260
+1458240860.73470000	+16.54101563	+0.96240234	-2.50048828	+57.19482422	-59.69970703	-139.04296875	+4952	+16.67724609	+3.77050781	-2.61914063	-140.36132813	-82.04589844	+130.62744141	+5672	+15.47314453	+0.20654297	-6.13037109	+43.63769531	-43.28613281	-81.36474609	+3212
+1458240860.73889990	+16.53662109	+0.98437500	-2.52246094	+57.21679688	-59.63378906	-139.06494141	+4944	+16.66845703	+3.80126953	-2.62353516	-140.93261719	-82.08984375	+131.26464844	+5676	+15.46875000	+0.24609375	-6.14794922	+43.70361328	-43.30810547	-81.29882813	+3188
+1458240860.74309990	+16.52783203	+1.01513672	-2.54443359	+57.30468750	-59.56787109	-139.10888672	+4940	+16.65966797	+3.84082031	-2.62792969	-141.48193359	-82.15576172	+131.92382813	+5676	+15.47314453	+0.28125000	-6.16552734	+43.83544922	-43.30810547	-81.29882813	+3164
+1458240860.74720000	+16.52343750	+1.05029297	-2.55322266	+57.45849609	-59.56787109	-139.26269531	+4932	+16.64648438	+3.88037109	-2.62792969	-142.20703125	-82.17773438	+132.73681641	+5676	+15.46875000	+0.32519531	-6.17871094	+44.03320313	-43.28613281	-81.29882813	+3140
+1458240860.75140000	+16.51904297	+1.08544922	-2.55761719	+57.70019531	-59.58984375	-139.46044922	+4924	+16.63769531	+3.91552734	-2.62353516	-142.86621094	-82.19970703	+133.50585938	+5680	+15.45996094	+0.35595703	-6.18310547	+44.25292969	-43.28613281	-81.43066406	+3116
+1458240860.75970010	+16.50146484	+1.17333984	-2.54003906	+58.38134766	-59.72167969	-139.96582031	+4912	+16.61572266	+4.00781250	-2.60595703	-143.85498047	-82.15576172	+134.80224609	+5688	+15.45556641	+0.42626953	-6.18310547	+44.78027344	-43.28613281	-81.78222656	+3068
+1458240860.76390000	+16.49707031	+1.22607422	-2.52246094	+58.88671875	-59.83154297	-140.36132813	+4908	+16.60693359	+4.05615234	-2.58837891	-144.44824219	-82.11181641	+135.52734375	+5696	+15.45556641	+0.45703125	-6.16992188	+45.08789063	-43.35205078	-82.08984375	+3052
+1458240860.76799990	+16.49267578	+1.28320313	-2.49609375	+59.45800781	-59.94140625	-140.77880859	+4904	+16.59814453	+4.10449219	-2.57080078	-145.12939453	-82.04589844	+136.38427734	+5704	+15.45996094	+0.49218750	-6.15234375	+45.46142578	-43.39599609	-82.46337891	+3036
+1458240860.77220010	+16.49267578	+1.34033203	-2.46533203	+60.11718750	-60.09521484	-141.28417969	+4900	+16.59375000	+4.15722656	-2.54882813	-145.85449219	-81.95800781	+137.24121094	+5712	+15.45996094	+0.52734375	-6.13476563	+45.90087891	-43.43994141	-82.83691406	+3028
+1458240860.77640010	+16.48828125	+1.40185547	-2.43457031	+60.79833984	-60.24902344	-141.78955078	+4896	+16.58935547	+4.20556641	-2.53125000	-146.53564453	-81.89208984	+138.05419922	+5716	+15.45996094	+0.56250000	-6.11718750	+46.29638672	-43.43994141	-83.18847656	+3024
+1458240860.78049990	+16.48388672	+1.45898438	-2.39941406	+61.45751953	-60.40283203	-142.29492188	+4892	+16.58496094	+4.25390625	-2.50927734	-147.10693359	-81.84814453	+138.77929688	+5724	+15.45996094	+0.59765625	-6.10400391	+46.66992188	-43.46191406	-83.49609375	+3024
+1458240860.78889990	+16.46630859	+1.57324219	-2.33349609	+62.75390625	-60.71044922	-143.30566406	+4876	+16.56298828	+4.35058594	-2.47412109	-148.07373047	-81.71630859	+140.05371094	+5736	+15.45556641	+0.65917969	-6.06884766	+47.39501953	-43.50585938	-84.15527344	+3036
+1458240860.79300000	+16.45751953	+1.62597656	-2.29833984	+63.41308594	-60.84228516	-143.81103516	+4864	+16.55419922	+4.39013672	-2.45214844	-148.62304688	-81.65039063	+140.71289063	+5740	+15.45117188	+0.68994141	-6.04687500	+47.74658203	-43.54980469	-84.48486328	+3048
+1458240860.79720000	+16.45312500	+1.67871094	-2.26757813	+64.02832031	-60.97412109	-144.29443359	+4856	+16.54541016	+4.42968750	-2.43896484	-149.08447266	-81.58447266	+141.28417969	+5744	+15.45556641	+0.71630859	-6.02050781	+48.05419922	-43.68164063	-84.81445313	+3064
+1458240860.80139990	+16.44433594	+1.73144531	-2.24560547	+64.59960938	-61.08398438	-144.71191406	+4844	+16.53662109	+4.46923828	-2.42138672	-149.47998047	-81.51855469	+141.78955078	+5752	+15.45996094	+0.75146484	-6.00732422	+48.31787109	-43.74755859	-84.99023438	+3076
+1458240860.80550000	+16.43554688	+1.77099609	-2.22363281	+65.10498047	-61.17187500	-145.12939453	+4828	+16.52783203	+4.50000000	-2.40380859	-150.05126953	-81.45263672	+142.42675781	+5752	+15.45996094	+0.78222656	-5.99414063	+48.53759766	-43.81347656	-85.14404297	+3092
+1458240860.80970000	+16.42675781	+1.80615234	-2.21044922	+65.52246094	-61.23779297	-145.45898438	+4816	+16.51464844	+4.53076172	-2.39501953	-150.49072266	-81.43066406	+142.93212891	+5756	+15.45996094	+0.80859375	-5.98535156	+48.69140625	-43.90136719	-85.29785156	+3104
+1458240860.81390000	+16.41796875	+1.83691406	-2.20166016	+65.83007813	-61.25976563	-145.72265625	+4800	+16.50146484	+4.55712891	-2.38623047	-150.84228516	-81.40869141	+143.37158203	+5756	+15.46435547	+0.83935547	-5.98974609	+48.82324219	-43.92333984	-85.25390625	+3112
+1458240860.81800010	+16.40478516	+1.85449219	-2.19726563	+66.02783203	-61.30371094	-145.92041016	+4784	+16.48388672	+4.57470703	-2.38183594	-151.19384766	-81.38671875	+143.74511719	+5756	+15.45556641	+0.87011719	-5.99414063	+48.86718750	-43.96728516	-85.16601563	+3120
+1458240860.82640000	+16.38720703	+1.88085938	-2.20605469	+66.22558594	-61.28173828	-146.16210938	+4756	+16.45312500	+4.60546875	-2.36865234	-151.74316406	-81.36474609	+144.31640625	+5756	+15.45556641	+0.92285156	-6.00292969	+48.82324219	-44.12109375	-84.90234375	+3128
+1458240860.83049990	+16.37841797	+1.88964844	-2.21484375	+66.26953125	-61.28173828	-146.22802734	+4744	+16.43554688	+4.61865234	-2.36425781	-151.98486328	-81.34277344	+144.60205078	+5756	+15.45117188	+0.94482422	-6.00732422	+48.77929688	-44.18701172	-84.72656250	+3128
+1458240860.83470010	+16.36962891	+1.89843750	-2.21923828	+66.31347656	-61.25976563	-146.31591797	+4732	+16.42236328	+4.62744141	-2.35986328	-152.20458984	-81.32080078	+144.82177734	+5760	+15.45117188	+0.96679688	-6.01171875	+48.71337891	-44.29687500	-84.59472656	+3124
+1458240860.83880000	+16.36083984	+1.90722656	-2.22802734	+66.31347656	-61.25976563	-146.33789063	+4724	+16.40917969	+4.63623047	-2.35546875	-152.33642578	-81.32080078	+144.97558594	+5760	+15.45556641	+0.98437500	-6.01611328	+48.66943359	-44.36279297	-84.44091797	+3116
+1458240860.84299990	+16.35644531	+1.90722656	-2.24121094	+66.26953125	-61.23779297	-146.33789063	+4716	+16.39599609	+4.64501953	-2.35546875	-152.42431641	-81.34277344	+145.04150391	+5764	+15.45996094	+1.00634766	-6.02490234	+48.60351563	-44.42871094	-84.22119141	+3104
+1458240860.84719990	+16.34765625	+1.91162109	-2.25000000	+66.22558594	-61.23779297	-146.33789063	+4708	+16.38281250	+4.65380859	-2.34667969	-152.49023438	-81.34277344	+145.12939453	+5764	+15.45556641	+1.03271484	-6.03369141	+48.53759766	-44.49462891	-84.00146484	+3092
+1458240860.85130000	+16.33886719	+1.91162109	-2.25439453	+66.18164063	-61.21582031	-146.31591797	+4704	+16.36962891	+4.66699219	-2.34228516	-152.46826172	-81.34277344	+145.12939453	+5768	+15.45556641	+1.05029297	-6.03808594	+48.49365234	-44.51660156	-83.84765625	+3072
+1458240860.85970000	+16.32568359	+1.92480469	-2.26757813	+66.09375000	-61.25976563	-146.27197266	+4696	+16.34326172	+4.68457031	-2.32910156	-152.13867188	-81.34277344	+144.86572266	+5776	+15.44677734	+1.08984375	-6.04248047	+48.38378906	-44.60449219	-83.51806641	+3036
+1458240860.86380000	+16.32128906	+1.92919922	-2.26757813	+66.11572266	-61.28173828	-146.29394531	+4692	+16.33886719	+4.69335938	-2.32031250	-151.98486328	-81.32080078	+144.73388672	+5784	+15.44238281	+1.10302734	-6.03808594	+48.38378906	-44.67041016	-83.43017578	+3016
+1458240860.86800000	+16.31689453	+1.94238281	-2.26318359	+66.15966797	-61.34765625	-146.29394531	+4692	+16.33007813	+4.70654297	-2.30712891	-151.72119141	-81.29882813	+144.51416016	+5788	+15.44677734	+1.12060547	-6.03369141	+48.40576172	-44.73632813	-83.36425781	+3000
+1458240860.87220000	+16.31250000	+1.95556641	-2.25439453	+66.26953125	-61.43554688	-146.35986328	+4692	+16.32568359	+4.72412109	-2.28955078	-151.43554688	-81.23291016	+144.27246094	+5796	+15.44677734	+1.13818359	-6.02050781	+48.47167969	-44.82421875	-83.36425781	+2980
+1458240860.87630010	+16.30810547	+1.96875000	-2.24121094	+66.37939453	-61.50146484	-146.42578125	+4692	+16.32128906	+4.74169922	-2.27197266	-151.10595703	-81.21093750	+144.00878906	+5804	+15.44677734	+1.15136719	-6.00732422	+48.53759766	-44.86816406	-83.38623047	+2968
+1458240860.88050010	+16.30810547	+1.98632813	-2.22802734	+66.48925781	-61.61132813	-146.46972656	+4692	+16.32128906	+4.75927734	-2.25439453	-150.71044922	-81.18896484	+143.67919922	+5812	+15.44677734	+1.16894531	-5.99414063	+48.64746094	-44.93408203	-83.43017578	+2952
+1458240860.88470010	+16.30371094	+2.00830078	-2.21044922	+66.64306641	-61.72119141	-146.53564453	+4692	+16.31689453	+4.77685547	-2.23242188	-150.31494141	-81.14501953	+143.34960938	+5816	+15.44677734	+1.18652344	-5.97656250	+48.77929688	-44.97802734	-83.49609375	+2944
+1458240860.89299990	+16.29492188	+2.04345703	-2.17089844	+66.95068359	-61.94091797	-146.66748047	+4696	+16.31250000	+4.82080078	-2.17968750	-149.41406250	-80.99121094	+142.62451172	+5836	+15.44238281	+1.21289063	-5.93701172	+49.04296875	-45.06591797	-83.69384766	+2936
+1458240860.89720010	+16.29492188	+2.06542969	-2.14892578	+67.14843750	-62.09472656	-146.77734375	+4696	+16.31250000	+4.84277344	-2.14892578	-148.93066406	-80.90332031	+142.22900391	+5844	+15.44238281	+1.22607422	-5.91064453	+49.21875000	-45.13183594	-83.84765625	+2940
+1458240860.90130000	+16.29052734	+2.08740234	-2.12255859	+67.32421875	-62.22656250	-146.86523438	+4700	+16.30810547	+4.86474609	-2.10937500	-148.38134766	-80.79345703	+141.78955078	+5852	+15.44238281	+1.23925781	-5.87548828	+49.41650391	-45.19775391	-84.04541016	+2948
+1458240860.90549990	+16.29052734	+2.10937500	-2.10058594	+67.54394531	-62.38037109	-146.97509766	+4700	+16.31250000	+4.88671875	-2.07421875	-147.94189453	-80.68359375	+141.41601563	+5860	+15.44238281	+1.25683594	-5.84472656	+49.63623047	-45.28564453	-84.24316406	+2960
+1458240860.90960000	+16.29052734	+2.12695313	-2.07421875	+67.71972656	-62.53417969	-147.06298828	+4700	+16.31250000	+4.90429688	-2.03906250	-147.59033203	-80.61767578	+141.10839844	+5868	+15.44677734	+1.27001953	-5.80957031	+49.83398438	-45.35156250	-84.46289063	+2976
+1458240860.91380000	+16.28613281	+2.15332031	-2.04345703	+67.91748047	-62.68798828	-147.15087891	+4700	+16.31250000	+4.92626953	-2.00390625	-147.12890625	-80.50781250	+140.73486328	+5876	+15.44677734	+1.29199219	-5.77441406	+50.09765625	-45.41748047	-84.68261719	+3000
+1458240860.91800000	+16.28173828	+2.17089844	-2.01708984	+68.09326172	-62.84179688	-147.21679688	+4700	+16.30810547	+4.94384766	-1.97314453	-146.77734375	-80.44189453	+140.47119141	+5884	+15.44238281	+1.30517578	-5.74365234	+50.22949219	-45.46142578	-84.79248047	+3020
+1458240860.92630000	+16.27734375	+2.20605469	-1.96875000	+68.31298828	-63.14941406	-147.26074219	+4696	+16.29492188	+4.96582031	-1.91601563	-146.18408203	-80.26611328	+139.98779297	+5896	+15.44238281	+1.31835938	-5.70849609	+50.31738281	-45.54931641	-84.81445313	+3068
+1458240860.93050000	+16.27294922	+2.21923828	-1.94238281	+68.37890625	-63.28125000	-147.28271484	+4696	+16.29052734	+4.97021484	-1.88525391	-146.05224609	-80.15625000	+139.87792969	+5900	+15.44238281	+1.32714844	-5.69091797	+50.29541016	-45.61523438	-84.79248047	+3088
+1458240860.93460010	+16.26855469	+2.22363281	-1.92480469	+68.40087891	-63.39111328	-147.23876953	+4692	+16.28613281	+4.97021484	-1.86328125	-145.89843750	-80.09033203	+139.70214844	+5904	+15.44677734	+1.33154297	-5.67773438	+50.25146484	-45.70312500	-84.72656250	+3108
+1458240860.93880010	+16.26855469	+2.22802734	-1.91601563	+68.35693359	-63.47900391	-147.17285156	+4688	+16.28173828	+4.97021484	-1.85009766	-145.70068359	-80.06835938	+139.50439453	+5908	+15.45117188	+1.34033203	-5.66894531	+50.18554688	-45.76904297	-84.61669922	+3124
+1458240860.94300010	+16.26416016	+2.22802734	-1.90722656	+68.24707031	-63.52294922	-147.04101563	+4680	+16.27734375	+4.97021484	-1.83251953	-145.54687500	-80.02441406	+139.35058594	+5912	+15.45556641	+1.34912109	-5.66455078	+50.05371094	-45.81298828	-84.44091797	+3136
+1458240860.94709990	+16.25976563	+2.22802734	-1.90283203	+68.09326172	-63.56689453	-146.88720703	+4676	+16.27294922	+4.96582031	-1.82373047	-145.37109375	-80.00244141	+139.17480469	+5920	+15.45556641	+1.35351563	-5.66894531	+49.89990234	-45.85693359	-84.22119141	+3144
+1458240860.95129990	+16.25976563	+2.22363281	-1.90283203	+67.91748047	-63.58886719	-146.73339844	+4672	+16.26855469	+4.96142578	-1.81494141	-145.30517578	-79.98046875	+139.08691406	+5924	+15.45556641	+1.35791016	-5.66894531	+49.76806641	-45.87890625	-84.02343750	+3148
+1458240860.95960000	+16.25097656	+2.21044922	-1.90722656	+67.54394531	-63.61083984	-146.38183594	+4672	+16.25537109	+4.94824219	-1.79296875	-145.10742188	-79.87060547	+138.80126953	+5936	+15.45556641	+1.37109375	-5.67333984	+49.43847656	-45.98876953	-83.54003906	+3148
+1458240860.96380000	+16.25097656	+2.20166016	-1.91162109	+67.39013672	-63.63281250	-146.25000000	+4676	+16.25097656	+4.93945313	-1.78417969	-144.95361328	-79.82666016	+138.62548828	+5944	+15.45556641	+1.37548828	-5.67333984	+49.21875000	-46.07666016	-83.23242188	+3140
+1458240860.96799990	+16.24658203	+2.19287109	-1.91601563	+67.23632813	-63.63281250	-146.09619141	+4676	+16.24658203	+4.93505859	-1.77539063	-144.77783203	-79.78271484	+138.40576172	+5952	+15.45996094	+1.37988281	-5.66894531	+49.02099609	-46.16455078	-83.01269531	+3132
+1458240860.97210000	+16.24658203	+2.18847656	-1.91601563	+67.08251953	-63.63281250	-145.96435547	+4680	+16.24218750	+4.92626953	-1.77099609	-144.58007813	-79.76074219	+138.14208984	+5956	+15.46435547	+1.38427734	-5.66894531	+48.88916016	-46.25244141	-82.79296875	+3120
+1458240860.97630000	+16.24658203	+2.17968750	-1.92041016	+66.95068359	-63.63281250	-145.83251953	+4684	+16.24218750	+4.92187500	-1.76660156	-144.40429688	-79.71679688	+137.92236328	+5964	+15.46435547	+1.39306641	-5.66455078	+48.73535156	-46.34033203	-82.55126953	+3104
+1458240860.98050000	+16.24218750	+2.17529297	-1.92480469	+66.81884766	-63.61083984	-145.70068359	+4692	+16.23779297	+4.91748047	-1.75781250	-144.18457031	-79.67285156	+137.65869141	+5968	+15.46875000	+1.40185547	-5.66015625	+48.60351563	-46.40625000	-82.37548828	+3088
+1458240860.98880000	+16.23779297	+2.17089844	-1.92480469	+66.62109375	-63.63281250	-145.50292969	+4700	+16.23339844	+4.91308594	-1.74462891	-143.65722656	-79.56298828	+137.06542969	+5984	+15.46875000	+1.41064453	-5.64697266	+48.53759766	-46.45019531	-82.19970703	+3052
+1458240860.99289990	+16.23779297	+2.17089844	-1.92041016	+66.57714844	-63.65478516	-145.41503906	+4708	+16.22900391	+4.91308594	-1.73144531	-143.34960938	-79.47509766	+136.71386719	+5988	+15.46875000	+1.41503906	-5.63378906	+48.58154297	-46.49414063	-82.22167969	+3040
+1458240860.99710010	+16.23779297	+2.17089844	-1.91601563	+66.57714844	-63.69873047	-145.37109375	+4712	+16.22900391	+4.91748047	-1.72265625	-143.04199219	-79.38720703	+136.34033203	+5996	+15.46875000	+1.41943359	-5.61621094	+48.66943359	-46.53808594	-82.28759766	+3032
+1458240861.00130010	+16.23779297	+2.17529297	-1.90722656	+66.59912109	-63.74267578	-145.34912109	+4720	+16.22900391	+4.92187500	-1.70947266	-142.55859375	-79.27734375	+135.85693359	+6004	+15.46875000	+1.42382813	-5.60302734	+48.73535156	-46.56005859	-82.37548828	+3024
+1458240861.00959990	+16.23779297	+2.19287109	-1.88085938	+66.75292969	-63.85253906	-145.37109375	+4736	+16.23339844	+4.93945313	-1.68310547	-141.65771484	-79.10156250	+134.93408203	+6016	+15.47314453	+1.43261719	-5.57666016	+48.93310547	-46.58203125	-82.59521484	+3016
+1458240861.01379990	+16.23779297	+2.20605469	-1.85888672	+66.90673828	-63.94042969	-145.43701172	+4744	+16.23339844	+4.94824219	-1.66552734	-141.15234375	-78.99169922	+134.45068359	+6024	+15.47753906	+1.43261719	-5.56787109	+49.02099609	-46.56005859	-82.68310547	+3016
+1458240861.01790000	+16.23779297	+2.21923828	-1.83691406	+67.08251953	-64.02832031	-145.50292969	+4752	+16.23779297	+4.96142578	-1.64794922	-140.71289063	-78.88183594	+134.01123047	+6028	+15.47314453	+1.43701172	-5.55468750	+49.13085938	-46.53808594	-82.79296875	+3016
+1458240861.02210000	+16.23779297	+2.23681641	-1.81494141	+67.28027344	-64.09423828	-145.59082031	+4756	+16.23779297	+4.97021484	-1.63476563	-140.33935547	-78.79394531	+133.65966797	+6032	+15.47314453	+1.44140625	-5.54150391	+49.24072266	-46.51611328	-82.90283203	+3020
+1458240861.02630000	+16.24218750	+2.25439453	-1.78857422	+67.52197266	-64.20410156	-145.72265625	+4764	+16.23779297	+4.98339844	-1.61718750	-139.89990234	-78.70605469	+133.28613281	+6036	+15.47314453	+1.44140625	-5.52832031	+49.35058594	-46.47216797	-83.03466797	+3028
+1458240861.03040000	+16.24218750	+2.27197266	-1.75781250	+67.76367188	-64.31396484	-145.89843750	+4768	+16.24218750	+4.99218750	-1.60400391	-139.50439453	-78.66210938	+132.95654297	+6040	+15.46875000	+1.44580078	-5.51513672	+49.46044922	-46.45019531	-83.14453125	+3040
+1458240861.03460000	+16.24658203	+2.28955078	-1.73583984	+67.96142578	-64.37988281	-146.05224609	+4772	+16.24658203	+5.00537109	-1.59082031	-139.19677734	-78.61816406	+132.69287109	+6044	+15.46875000	+1.44580078	-5.50195313	+49.54833984	-46.42822266	-83.27636719	+3052
+1458240861.04290010	+16.25097656	+2.31152344	-1.69628906	+68.24707031	-64.51171875	-146.25000000	+4772	+16.25097656	+5.01416016	-1.57763672	-138.75732422	-78.61816406	+132.36328125	+6044	+15.46875000	+1.45458984	-5.48437500	+49.70214844	-46.36230469	-83.45214844	+3080
+1458240861.04710010	+16.25097656	+2.32031250	-1.68310547	+68.29101563	-64.53369141	-146.27197266	+4768	+16.25097656	+5.01855469	-1.57324219	-138.58154297	-78.64013672	+132.23144531	+6044	+15.46875000	+1.45458984	-5.47998047	+49.72412109	-46.34033203	-83.47412109	+3092
+1458240861.05130000	+16.25097656	+2.32470703	-1.67431641	+68.29101563	-64.53369141	-146.29394531	+4764	+16.25097656	+5.01855469	-1.56884766	-138.47167969	-78.66210938	+132.14355469	+6044	+15.46875000	+1.45898438	-5.47558594	+49.72412109	-46.29638672	-83.45214844	+3104
+1458240861.05539990	+16.25097656	+2.32031250	-1.66992188	+68.24707031	-64.53369141	-146.27197266	+4760	+16.24658203	+5.01855469	-1.56884766	-138.40576172	-78.68408203	+132.09960938	+6044	+15.46435547	+1.46337891	-5.47558594	+49.70214844	-46.27441406	-83.38623047	+3116
+1458240861.05960010	+16.25097656	+2.32031250	-1.66992188	+68.15917969	-64.53369141	-146.22802734	+4756	+16.24658203	+5.01416016	-1.56884766	-138.31787109	-78.75000000	+132.01171875	+6044	+15.45996094	+1.46337891	-5.47998047	+49.63623047	-46.27441406	-83.29833984	+3128
+1458240861.06370000	+16.25097656	+2.31591797	-1.67431641	+68.07128906	-64.51171875	-146.18408203	+4752	+16.24218750	+5.01416016	-1.57324219	-138.25195313	-78.77197266	+131.94580078	+6048	+15.45996094	+1.46777344	-5.48437500	+49.59228516	-46.27441406	-83.21044922	+3136
+1458240861.06789990	+16.25097656	+2.31152344	-1.67431641	+67.96142578	-64.48974609	-146.11816406	+4752	+16.24218750	+5.00976563	-1.57324219	-138.20800781	-78.81591797	+131.87988281	+6048	+15.45996094	+1.46777344	-5.48437500	+49.52636719	-46.27441406	-83.12255859	+3144
+1458240861.07209990	+16.25097656	+2.30273438	-1.68310547	+67.80761719	-64.44580078	-146.00830078	+4752	+16.23779297	+5.00537109	-1.58203125	-138.14208984	-78.85986328	+131.79199219	+6052	+15.45996094	+1.46777344	-5.48876953	+49.43847656	-46.29638672	-83.01269531	+3148
+1458240861.07620000	+16.24658203	+2.29833984	-1.68750000	+67.69775391	-64.42382813	-145.94238281	+4752	+16.23339844	+5.00097656	-1.58642578	-138.09814453	-78.90380859	+131.74804688	+6052	+15.45556641	+1.46777344	-5.49316406	+49.37255859	-46.31835938	-82.94677734	+3152
+1458240861.08460000	+16.24218750	+2.28955078	-1.70507813	+67.45605469	-64.37988281	-145.76660156	+4756	+16.22900391	+4.99218750	-1.59521484	-138.01025391	-78.94775391	+131.61621094	+6060	+15.45556641	+1.47216797	-5.50634766	+49.24072266	-46.34033203	-82.72705078	+3152
+1458240861.08870010	+16.24218750	+2.28515625	-1.70947266	+67.36816406	-64.35791016	-145.72265625	+4756	+16.22460938	+4.98779297	-1.59960938	-137.98828125	-78.96972656	+131.59423828	+6060	+15.45556641	+1.47216797	-5.51513672	+49.13085938	-46.34033203	-82.57324219	+3148
+1458240861.09290000	+16.23779297	+2.28076172	-1.71386719	+67.30224609	-64.33593750	-145.67871094	+4760	+16.22460938	+4.98339844	-1.60400391	-137.94433594	-78.96972656	+131.52832031	+6064	+15.45117188	+1.47216797	-5.52392578	+49.06494141	-46.38427734	-82.46337891	+3144
+1458240861.09710000	+16.23779297	+2.27636719	-1.71826172	+67.23632813	-64.31396484	-145.63476563	+4760	+16.22021484	+4.97900391	-1.60839844	-137.90039063	-78.99169922	+131.46240234	+6068	+15.45117188	+1.47216797	-5.52832031	+48.99902344	-46.40625000	-82.35351563	+3136
+1458240861.10120010	+16.23779297	+2.27197266	-1.72265625	+67.17041016	-64.31396484	-145.59082031	+4764	+16.22021484	+4.97900391	-1.60839844	-137.85644531	-78.99169922	+131.41845703	+6072	+15.45117188	+1.47216797	-5.53271484	+48.91113281	-46.45019531	-82.24365234	+3124
+1458240861.10540010	+16.23339844	+2.27197266	-1.72705078	+67.12646484	-64.29199219	-145.56884766	+4764	+16.21582031	+4.97900391	-1.61279297	-137.79052734	-78.99169922	+131.35253906	+6072	+15.45556641	+1.47216797	-5.53710938	+48.88916016	-46.49414063	-82.19970703	+3112
+1458240861.10960010	+16.23339844	+2.26757813	-1.73144531	+67.08251953	-64.29199219	-145.54687500	+4768	+16.21582031	+4.97460938	-1.61718750	-137.72460938	-78.99169922	+131.28662109	+6076	+15.45556641	+1.47216797	-5.53710938	+48.91113281	-46.51611328	-82.19970703	+3100
+1458240861.11789990	+16.22900391	+2.26318359	-1.73583984	+66.97265625	-64.29199219	-145.50292969	+4772	+16.20703125	+4.97021484	-1.62158203	-137.41699219	-78.96972656	+131.02294922	+6080	+15.45556641	+1.46777344	-5.53271484	+49.04296875	-46.56005859	-82.33154297	+3080
+1458240861.12210010	+16.22460938	+2.26318359	-1.73583984	+66.95068359	-64.31396484	-145.50292969	+4776	+16.20703125	+4.97021484	-1.62597656	-137.26318359	-78.96972656	+130.91308594	+6084	+15.45996094	+1.46337891	-5.52832031	+49.15283203	-46.56005859	-82.44140625	+3072
+1458240861.12620000	+16.22021484	+2.25878906	-1.73144531	+66.92871094	-64.35791016	-145.54687500	+4776	+16.19384766	+4.96582031	-1.63037109	-136.60400391	-78.90380859	+130.45166016	+6084	+15.45996094	+1.46337891	-5.52392578	+49.19677734	-46.56005859	-82.50732422	+3064
+1458240861.13039990	+16.21582031	+2.25878906	-1.72705078	+66.92871094	-64.44580078	-145.61279297	+4780	+16.18945313	+4.96582031	-1.63037109	-136.01074219	-78.85986328	+130.05615234	+6088	+15.45996094	+1.46337891	-5.51953125	+49.26269531	-46.58203125	-82.57324219	+3056
+1458240861.13459990	+16.21582031	+2.26318359	-1.71826172	+66.95068359	-64.51171875	-145.67871094	+4780	+16.18505859	+4.96582031	-1.62597656	-135.57128906	-78.81591797	+129.83642578	+6088	+15.45996094	+1.46337891	-5.51513672	+49.35058594	-46.58203125	-82.66113281	+3052
+1458240861.14290000	+16.20703125	+2.27636719	-1.68310547	+66.97265625	-64.86328125	-145.89843750	+4784	+16.17626953	+4.98339844	-1.60839844	-133.79150391	-78.77197266	+129.06738281	+6084	+15.46435547	+1.45898438	-5.50634766	+49.48242188	-46.58203125	-82.83691406	+3044
+1458240861.14700010	+16.20263672	+2.28076172	-1.66113281	+66.97265625	-65.06103516	-145.96435547	+4788	+16.18066406	+4.98779297	-1.58642578	-133.76953125	-78.77197266	+129.39697266	+6084	+15.46435547	+1.45898438	-5.50195313	+49.57031250	-46.58203125	-82.94677734	+3044
+1458240861.15120010	+16.19824219	+2.29394531	-1.63476563	+66.90673828	-65.34667969	-146.00830078	+4788	+16.18505859	+4.99218750	-1.56884766	-133.63769531	-78.92578125	+129.66064453	+6080	+15.47314453	+1.45019531	-5.47998047	+50.03173828	-46.60400391	-83.43017578	+3052
+1458240861.15540000	+16.19824219	+2.29833984	-1.60839844	+66.73095703	-65.63232422	-145.94238281	+4784	+16.18945313	+4.99658203	-1.56005859	-133.54980469	-79.10156250	+129.90234375	+6076	+15.47314453	+1.44580078	-5.45800781	+50.38330078	-46.58203125	-83.80371094	+3064
+1458240861.15949990	+16.19824219	+2.30273438	-1.59082031	+66.42333984	-65.85205078	-145.74462891	+4776	+16.18945313	+5.00537109	-1.54687500	-133.74755859	-79.27734375	+130.40771484	+6072	+15.47753906	+1.44140625	-5.44482422	+50.69091797	-46.60400391	-84.11132813	+3076
+1458240861.16370010	+16.19824219	+2.30273438	-1.57763672	+65.91796875	-66.11572266	-145.32714844	+4768	+16.18505859	+5.00976563	-1.55126953	-133.59375000	-79.62890625	+130.56152344	+6068	+15.48632813	+1.43261719	-5.42285156	+51.17431641	-46.62597656	-84.59472656	+3096
+1458240861.16790010	+16.19824219	+2.29394531	-1.57324219	+65.25878906	-66.31347656	-144.79980469	+4756	+16.18945313	+5.00976563	-1.56005859	-133.85742188	-79.98046875	+131.06689453	+6060	+15.49072266	+1.42382813	-5.41406250	+51.41601563	-46.62597656	-84.81445313	+3112
+1458240861.17619990	+16.20263672	+2.27197266	-1.58642578	+63.50097656	-66.68701172	-143.28369141	+4740	+16.19384766	+5.00097656	-1.56005859	-135.54931641	-80.81542969	+133.22021484	+6056	+15.49511719	+1.41503906	-5.41845703	+51.56982422	-46.64794922	-84.90234375	+3132
+1458240861.18039990	+16.20263672	+2.25000000	-1.60400391	+62.38037109	-66.86279297	-142.31689453	+4736	+16.19384766	+5.00537109	-1.57763672	-136.45019531	-81.40869141	+134.34082031	+6056	+15.49511719	+1.41503906	-5.42724609	+51.56982422	-46.64794922	-84.83642578	+3140
+1458240861.18450000	+16.20263672	+2.23242188	-1.62158203	+61.12792969	-67.03857422	-141.21826172	+4736	+16.19824219	+5.01416016	-1.58203125	-138.22998047	-81.93603516	+136.36230469	+6052	+15.49511719	+1.41064453	-5.44482422	+51.54785156	-46.62597656	-84.72656250	+3148
+1458240861.18870000	+16.20263672	+2.20605469	-1.64794922	+59.56787109	-67.25830078	-139.81201172	+4736	+16.18945313	+5.00976563	-1.60839844	-139.92187500	-82.72705078	+138.20800781	+6056	+15.49072266	+1.40625000	-5.45800781	+51.50390625	-46.62597656	-84.63867188	+3148
+1458240861.19289990	+16.20263672	+2.17968750	-1.67431641	+57.94189453	-67.45605469	-138.33984375	+4736	+16.18505859	+5.02294922	-1.63916016	-142.31689453	-83.51806641	+140.80078125	+6060	+15.49072266	+1.40185547	-5.47558594	+51.48193359	-46.60400391	-84.55078125	+3152
+1458240861.19700000	+16.20263672	+2.15332031	-1.70068359	+56.18408203	-67.67578125	-136.71386719	+4740	+16.18945313	+5.03613281	-1.65673828	-146.68945313	-84.17724609	+145.37109375	+6064	+15.48632813	+1.39746094	-5.49316406	+51.43798828	-46.58203125	-84.44091797	+3148
+1458240861.20120000	+16.20703125	+2.11376953	-1.73144531	+53.78906250	-68.00537109	-134.51660156	+4748	+16.18945313	+5.03173828	-1.69628906	-152.40234375	-85.16601563	+151.12792969	+6068	+15.48193359	+1.39306641	-5.50634766	+51.41601563	-46.60400391	-84.39697266	+3144
+1458240861.20950010	+16.21582031	+2.06103516	-1.78417969	+49.43847656	-68.62060547	-130.45166016	+4756	+16.20263672	+5.07128906	-1.75781250	-176.28662109	-86.55029297	+175.25390625	+6084	+15.48632813	+1.37988281	-5.53271484	+51.43798828	-46.60400391	-84.39697266	+3124
+1458240861.21370010	+16.21582031	+2.03027344	-1.80175781	+46.31835938	-69.08203125	-127.48535156	+4760	+16.20703125	+5.08007813	-1.79736328	+161.01562500	-86.98974609	-162.02636719	+6092	+15.48193359	+1.36669922	-5.55468750	+51.50390625	-46.56005859	-84.44091797	+3116
+1458240861.21779990	+16.21582031	+2.01269531	-1.81933594	+43.72558594	-69.43359375	-124.98046875	+4760	+16.20263672	+5.11083984	-1.84130859	+135.63720703	-86.85791016	-136.53808594	+6104	+15.48193359	+1.35351563	-5.57226563	+51.56982422	-46.51611328	-84.52880859	+3100
+1458240861.22199990	+16.21582031	+1.99511719	-1.82812500	+41.04492188	-69.80712891	-122.38769531	+4760	+16.21582031	+5.15039063	-1.86328125	+118.27880859	-86.08886719	-119.04785156	+6116	+15.47753906	+1.34033203	-5.58544922	+51.70166016	-46.47216797	-84.63867188	+3088
+1458240861.22620010	+16.21582031	+1.97753906	-1.82373047	+38.34228516	-70.22460938	-119.75097656	+4752	+16.21582031	+5.18115234	-1.90283203	+104.21630859	-85.03417969	-104.87548828	+6128	+15.47314453	+1.32275391	-5.59423828	+51.92138672	-46.42822266	-84.92431641	+3076
+1458240861.23029990	+16.21582031	+1.96435547	-1.82373047	+35.48583984	-70.59814453	-116.93847656	+4748	+16.22460938	+5.21630859	-1.94238281	+95.71289063	-83.73779297	-96.30615234	+6136	+15.47314453	+1.30517578	-5.59423828	+52.18505859	-46.40625000	-85.29785156	+3064
+1458240861.23869990	+16.21582031	+1.94238281	-1.80175781	+29.35546875	-71.32324219	-110.85205078	+4728	+16.25097656	+5.28222656	-1.97753906	+88.17626953	-80.81542969	-88.72558594	+6148	+15.47314453	+1.26123047	-5.58544922	+52.84423828	-46.34033203	-86.22070313	+3048
+1458240861.24280000	+16.21582031	+1.92919922	-1.79296875	+26.14746094	-71.56494141	-107.64404297	+4716	+16.26416016	+5.32177734	-1.99511719	+85.67138672	-79.25537109	-86.17675781	+6156	+15.47753906	+1.23486328	-5.58105469	+53.19580078	-46.29638672	-86.68212891	+3048
+1458240861.24700000	+16.21142578	+1.91601563	-1.77539063	+22.93945313	-71.78466797	-104.43603516	+4704	+16.27734375	+5.35693359	-2.00830078	+84.15527344	-77.67333984	-84.68261719	+6160	+15.47753906	+1.21289063	-5.57226563	+53.52539063	-46.20849609	-87.12158203	+3048
+1458240861.25120000	+16.20263672	+1.90722656	-1.77099609	+19.64355469	-71.85058594	-101.14013672	+4688	+16.28173828	+5.40087891	-2.02587891	+82.79296875	-76.04736328	-83.23242188	+6164	+15.47314453	+1.19091797	-5.56787109	+53.89892578	-46.09863281	-87.56103516	+3048
+1458240861.25530000	+16.19384766	+1.88525391	-1.76660156	+16.34765625	-71.87255859	-97.88818359	+4672	+16.28613281	+5.42724609	-2.04345703	+81.56250000	-74.44335938	-81.97998047	+6164	+15.46435547	+1.16455078	-5.56347656	+54.14062500	-46.01074219	-87.86865234	+3056
+1458240861.25950000	+16.19384766	+1.86328125	-1.75781250	+13.27148438	-71.85058594	-94.85595703	+4656	+16.29492188	+5.44921875	-2.06982422	+80.39794922	-72.79541016	-80.88134766	+6168	+15.45556641	+1.13818359	-5.55029297	+54.38232422	-45.96679688	-88.22021484	+3068
+1458240861.26780010	+16.18505859	+1.82373047	-1.76220703	+7.53662109	-71.47705078	-89.12109375	+4620	+16.31250000	+5.48876953	-2.10498047	+79.01367188	-69.63134766	-79.51904297	+6164	+15.45117188	+1.08984375	-5.54589844	+54.68994141	-45.79101563	-88.61572266	+3096
+1458240861.27200010	+16.18505859	+1.80175781	-1.76220703	+5.16357422	-71.21337891	-86.77001953	+4604	+16.33007813	+5.48876953	-2.14013672	+77.95898438	-68.02734375	-78.59619141	+6164	+15.44677734	+1.05908203	-5.54150391	+54.79980469	-45.72509766	-88.81347656	+3108
+1458240861.27620010	+16.18066406	+1.78857422	-1.78857422	+3.01025391	-70.72998047	-84.57275391	+4592	+16.33447266	+5.51074219	-2.17089844	+77.40966797	-66.51123047	-77.98095703	+6164	+15.44238281	+1.04150391	-5.56347656	+54.75585938	-45.54931641	-88.68164063	+3120
+1458240861.28029990	+16.18066406	+1.74902344	-1.81933594	+1.05468750	-70.20263672	-82.70507813	+4580	+16.33447266	+5.50634766	-2.20605469	+76.68457031	-65.01708984	-77.29980469	+6164	+15.43359375	+1.01513672	-5.58544922	+54.60205078	-45.35156250	-88.46191406	+3132
+1458240861.28449990	+16.18505859	+1.70947266	-1.84570313	-0.46142578	-69.69726563	-81.29882813	+4572	+16.34326172	+5.49316406	-2.28076172	+75.45410156	-63.45703125	-76.13525391	+6168	+15.41601563	+0.98876953	-5.59863281	+54.44824219	-45.21972656	-88.24218750	+3144
+1458240861.28870010	+16.18505859	+1.67871094	-1.88525391	-1.77978516	-69.06005859	-80.02441406	+4568	+16.34326172	+5.49755859	-2.33789063	+74.81689453	-62.07275391	-75.45410156	+6168	+15.40283203	+0.96679688	-5.62500000	+54.20654297	-45.04394531	-87.91259766	+3152
+1458240861.29699990	+16.19384766	+1.59960938	-1.96875000	-3.55957031	-67.82958984	-78.39843750	+4560	+16.35205078	+5.43603516	-2.48730469	+72.77343750	-59.26025391	-73.56445313	+6192	+15.37207031	+0.91406250	-5.67333984	+53.59130859	-44.64843750	-87.09960938	+3164
+1458240861.30110000	+16.19824219	+1.57324219	-2.02148438	-4.10888672	-67.06054688	-77.87109375	+4564	+16.36523438	+5.42285156	-2.55761719	+72.13623047	-58.05175781	-72.88330078	+6196	+15.36328125	+0.88330078	-5.70849609	+53.17382813	-44.40673828	-86.59423828	+3164
+1458240861.30530000	+16.20703125	+1.53369141	-2.07861328	-4.39453125	-66.31347656	-77.65136719	+4564	+16.37402344	+5.39208984	-2.62792969	+71.41113281	-56.86523438	-72.15820313	+6204	+15.35449219	+0.85253906	-5.74365234	+52.77832031	-44.14306641	-86.06689453	+3160
+1458240861.30950000	+16.21582031	+1.49853516	-2.12255859	-4.41650391	-65.67626953	-77.67333984	+4564	+16.37841797	+5.35693359	-2.72900391	+70.37841797	-55.59082031	-71.12548828	+6216	+15.33691406	+0.82177734	-5.77001953	+52.40478516	-43.85742188	-85.58349609	+3148
+1458240861.31360010	+16.22460938	+1.46337891	-2.17968750	-4.35058594	-64.90722656	-77.76123047	+4568	+16.38281250	+5.33496094	-2.81250000	+69.76318359	-54.51416016	-70.40039063	+6224	+15.31494141	+0.78222656	-5.81396484	+51.85546875	-43.39599609	-84.85839844	+3140
+1458240861.31780000	+16.23339844	+1.42822266	-2.23681641	-4.13085938	-64.13818359	-78.04687500	+4572	+16.38720703	+5.29541016	-2.89599609	+69.03808594	-53.45947266	-69.60937500	+6236	+15.29736328	+0.74707031	-5.84912109	+51.37207031	-43.02246094	-84.26513672	+3124
+1458240861.32200000	+16.24218750	+1.39306641	-2.28076172	-3.69140625	-63.47900391	-78.50830078	+4576	+16.39160156	+5.25146484	-2.99707031	+68.11523438	-52.40478516	-68.64257813	+6248	+15.27539063	+0.71630859	-5.87548828	+50.97656250	-42.62695313	-83.71582031	+3104
+1458240861.33030010	+16.26416016	+1.34033203	-2.36425781	-2.57080078	-62.20458984	-79.54101563	+4580	+16.41357422	+5.18554688	-3.12890625	+67.08251953	-50.86669922	-67.52197266	+6252	+15.24023438	+0.63281250	-5.91943359	+50.25146484	-41.81396484	-82.94677734	+3064
+1458240861.33450010	+16.27294922	+1.31835938	-2.39501953	-1.73583984	-61.63330078	-80.28808594	+4580	+16.41796875	+5.14599609	-3.21240234	+66.44531250	-50.05371094	-66.79687500	+6256	+15.22265625	+0.59326172	-5.92822266	+50.00976563	-41.37451172	-82.66113281	+3040
+1458240861.33859990	+16.29052734	+1.30078125	-2.42578125	-0.90087891	-61.04003906	-81.01318359	+4576	+16.43554688	+5.11083984	-3.26953125	+66.07177734	-49.46044922	-66.35742188	+6256	+15.20947266	+0.54492188	-5.93261719	+49.76806641	-40.93505859	-82.46337891	+3020
+1458240861.34279990	+16.29931641	+1.28759766	-2.45654297	+0.13183594	-60.49072266	-81.91406250	+4568	+16.44433594	+5.08447266	-3.32226563	+65.74218750	-48.88916016	-65.91796875	+6248	+15.19628906	+0.49218750	-5.93701172	+49.54833984	-40.45166016	-82.33154297	+3000
+1458240861.34699990	+16.30371094	+1.27441406	-2.47412109	+1.31835938	-59.98535156	-82.94677734	+4560	+16.44873047	+5.04931641	-3.38378906	+65.28076172	-48.29589844	-65.36865234	+6244	+15.16992188	+0.44384766	-5.95019531	+49.37255859	-39.88037109	-82.13378906	+2984
+1458240861.35110000	+16.31250000	+1.26123047	-2.47412109	+2.48291016	-59.58984375	-83.93554688	+4552	+16.45751953	+5.01416016	-3.41894531	+65.01708984	-47.90039063	-65.08300781	+6232	+15.14794922	+0.39990234	-5.95019531	+49.24072266	-39.39697266	-82.06787109	+2968
+1458240861.35949990	+16.32568359	+1.25244141	-2.48730469	+5.18554688	-58.71093750	-86.22070313	+4524	+16.46630859	+4.95263672	-3.49804688	+64.37988281	-47.15332031	-64.27001953	+6204	+15.09521484	+0.29003906	-5.95019531	+48.99902344	-38.29833984	-82.00195313	+2944
+1458240861.36360000	+16.33447266	+1.25244141	-2.49169922	+6.59179688	-58.33740234	-87.38525391	+4508	+16.47509766	+4.91748047	-3.52441406	+64.16015625	-46.93359375	-64.05029297	+6188	+15.06445313	+0.22851563	-5.94140625	+48.88916016	-37.68310547	-82.04589844	+2932
+1458240861.36780000	+16.33886719	+1.24365234	-2.49169922	+8.08593750	-57.96386719	-88.68164063	+4492	+16.48388672	+4.88232422	-3.54199219	+63.96240234	-46.73583984	-63.85253906	+6168	+15.03808594	+0.16259766	-5.93261719	+48.80126953	-37.08984375	-82.13378906	+2928
+1458240861.37190010	+16.34326172	+1.23486328	-2.50048828	+9.71191406	-57.52441406	-90.08789063	+4476	+16.48388672	+4.84277344	-3.58154297	+63.61083984	-46.47216797	-63.47900391	+6148	+15.00732422	+0.09667969	-5.92382813	+48.71337891	-36.47460938	-82.19970703	+2924
+1458240861.37610010	+16.34765625	+1.23486328	-2.50488281	+11.33789063	-57.08496094	-91.42822266	+4456	+16.48828125	+4.80322266	-3.61230469	+63.32519531	-46.27441406	-63.19335938	+6128	+14.98095703	+0.03955078	-5.92382813	+48.62548828	-35.85937500	-82.17773438	+2924
+1458240861.38439990	+16.34765625	+1.20849609	-2.52685547	+14.54589844	-56.03027344	-94.21875000	+4420	+16.48828125	+4.70654297	-3.69140625	+62.46826172	-45.85693359	-62.35839844	+6088	+14.90625000	-0.08789063	-5.91943359	+48.33984375	-34.62890625	-82.11181641	+2928
+1458240861.38860010	+16.34326172	+1.19970703	-2.54443359	+16.17187500	-55.50292969	-95.55908203	+4404	+16.48388672	+4.65380859	-3.73095703	+62.00683594	-45.74707031	-61.94091797	+6064	+14.87109375	-0.14062500	-5.92382813	+48.18603516	-33.99169922	-81.95800781	+2932
+1458240861.39689990	+16.34326172	+1.13818359	-2.59277344	+19.09423828	-54.25048828	-98.17382813	+4384	+16.47509766	+4.52197266	-3.82324219	+60.75439453	-45.41748047	-60.88623047	+6020	+14.79199219	-0.28125000	-5.92382813	+47.74658203	-32.82714844	-81.69433594	+2940
+1458240861.40109990	+16.34326172	+1.12060547	-2.63232422	+20.54443359	-53.50341797	-99.33837891	+4372	+16.47070313	+4.45605469	-3.88476563	+60.07324219	-45.19775391	-60.24902344	+6000	+14.76123047	-0.33837891	-5.92822266	+47.52685547	-32.25585938	-81.43066406	+2940
+1458240861.40940000	+16.33007813	+1.02832031	-2.72460938	+23.02734375	-51.83349609	-101.49169922	+4360	+16.45751953	+4.29345703	-4.01220703	+58.42529297	-44.80224609	-58.84277344	+5960	+14.69091797	-0.47900391	-5.92822266	+46.97753906	-31.09130859	-80.94726563	+2940
+1458240861.41360000	+16.31689453	+0.99316406	-2.77294922	+24.23583984	-50.95458984	-102.41455078	+4356	+16.44433594	+4.21435547	-4.08251953	+57.54638672	-44.56054688	-58.02978516	+5936	+14.65576172	-0.53613281	-5.94140625	+46.71386719	-30.49804688	-80.50781250	+2936
+1458240861.41779990	+16.30810547	+0.93603516	-2.82568359	+25.26855469	-50.03173828	-103.22753906	+4356	+16.43554688	+4.12646484	-4.15283203	+56.55761719	-44.34082031	-57.15087891	+5912	+14.61621094	-0.61083984	-5.95458984	+46.36230469	-29.90478516	-80.06835938	+2932
+1458240861.42610000	+16.29052734	+0.83056641	-2.93115234	+27.09228516	-48.20800781	-104.52392578	+4352	+16.40039063	+3.94628906	-4.28906250	+54.53613281	-43.92333984	-55.30517578	+5864	+14.53710938	-0.74267578	-5.95019531	+45.76904297	-28.87207031	-79.25537109	+2908
+1458240861.43030000	+16.27294922	+0.76904297	-2.98828125	+27.88330078	-47.24121094	-105.00732422	+4352	+16.38720703	+3.84960938	-4.35498047	+53.48144531	-43.70361328	-54.36035156	+5840	+14.50195313	-0.82177734	-5.95019531	+45.43945313	-28.30078125	-78.83789063	+2892
+1458240861.43440010	+16.25976563	+0.70312500	-3.02783203	+28.58642578	-46.38427734	-105.49072266	+4352	+16.36962891	+3.74853516	-4.40771484	+52.42675781	-43.57177734	-53.45947266	+5812	+14.46240234	-0.89648438	-5.94140625	+45.15380859	-27.77343750	-78.48632813	+2876
+1458240861.43860010	+16.24218750	+0.65478516	-3.07177734	+29.35546875	-45.48339844	-105.84228516	+4352	+16.35644531	+3.65625000	-4.45605469	+51.39404297	-43.41796875	-52.51464844	+5784	+14.42285156	-0.96240234	-5.93261719	+44.93408203	-27.29003906	-78.04687500	+2856
+1458240861.44280000	+16.22460938	+0.59765625	-3.12011719	+30.03662109	-44.56054688	-106.10595703	+4348	+16.33886719	+3.56835938	-4.50878906	+50.36132813	-43.26416016	-51.50390625	+5752	+14.38769531	-1.04150391	-5.92822266	+44.64843750	-26.76269531	-77.62939453	+2836
+1458240861.45110010	+16.18505859	+0.49218750	-3.18164063	+31.26708984	-42.95654297	-106.47949219	+4336	+16.29492188	+3.38818359	-4.57031250	+48.36181641	-43.13232422	-49.63623047	+5676	+14.29101563	-1.18652344	-5.90185547	+44.23095703	-25.68603516	-76.79443359	+2792
+1458240861.45520000	+16.15869141	+0.43945313	-3.21240234	+31.83837891	-42.18750000	-106.54541016	+4328	+16.27294922	+3.29589844	-4.59228516	+47.32910156	-43.06640625	-48.66943359	+5640	+14.24267578	-1.27001953	-5.88867188	+44.01123047	-25.13671875	-76.42089844	+2776
+1458240861.45939990	+16.13232422	+0.38232422	-3.22119141	+32.34375000	-41.52832031	-106.63330078	+4316	+16.24658203	+3.20800781	-4.60546875	+46.34033203	-43.06640625	-47.74658203	+5600	+14.18994141	-1.35351563	-5.87109375	+43.81347656	-24.56542969	-76.04736328	+2756
+1458240861.46359990	+16.11035156	+0.34277344	-3.22998047	+32.95898438	-40.89111328	-106.63330078	+4300	+16.22900391	+3.12451172	-4.60546875	+45.41748047	-43.13232422	-46.86767578	+5556	+14.14160156	-1.42382813	-5.84912109	+43.72558594	-24.08203125	-75.67382813	+2740
+1458240861.46770000	+16.08837891	+0.29882813	-3.23437500	+33.53027344	-40.27587891	-106.63330078	+4284	+16.20263672	+3.03662109	-4.60107422	+44.51660156	-43.19824219	-45.98876953	+5512	+14.08886719	-1.51171875	-5.83154297	+43.57177734	-23.53271484	-75.36621094	+2728
+1458240861.47610000	+16.02685547	+0.21533203	-3.23437500	+34.60693359	-39.11132813	-106.47949219	+4244	+16.14990234	+2.87402344	-4.57470703	+42.71484375	-43.37402344	-44.23095703	+5416	+13.97021484	-1.66992188	-5.78320313	+43.39599609	-22.45605469	-74.66308594	+2712
+1458240861.48440000	+15.95654297	+0.11865234	-3.23437500	+35.48583984	-38.01269531	-106.19384766	+4212	+16.08398438	+2.70703125	-4.54833984	+40.89111328	-43.50585938	-42.36328125	+5320	+13.84716797	-1.84130859	-5.73925781	+43.15429688	-21.31347656	-73.93798828	+2708
+1458240861.49270010	+15.88623047	+0.03076172	-3.22998047	+36.34277344	-36.95800781	-105.71044922	+4188	+16.00927734	+2.54003906	-4.51757813	+39.08935547	-43.59375000	-40.42968750	+5220	+13.71533203	-1.99951172	-5.69970703	+43.00048828	-20.23681641	-73.03710938	+2712
+1458240861.50110010	+15.81152344	-0.06152344	-3.22998047	+37.08984375	-35.92529297	-105.07324219	+4168	+15.92578125	+2.36865234	-4.47363281	+37.28759766	-43.65966797	-38.43017578	+5124	+13.59228516	-2.15332031	-5.64697266	+42.89062500	-19.24804688	-72.15820313	+2728
+1458240861.50939990	+15.73242188	-0.18017578	-3.24316406	+37.61718750	-34.82666016	-104.34814453	+4156	+15.82910156	+2.18847656	-4.43847656	+35.46386719	-43.61572266	-36.43066406	+5024	+13.46484375	-2.32031250	-5.58984375	+42.71484375	-18.25927734	-71.21337891	+2748
+1458240861.51770000	+15.64453125	-0.29882813	-3.28271484	+37.99072266	-33.59619141	-103.33740234	+4148	+15.72363281	+2.01269531	-4.42968750	+33.64013672	-43.24218750	-34.21142578	+4920	+13.34179688	-2.46533203	-5.54589844	+42.60498047	-17.33642578	-69.98291016	+2760
+1458240861.52189990	+15.59619141	-0.36474609	-3.30029297	+38.10058594	-33.02490234	-102.81005859	+4144	+15.66210938	+1.91601563	-4.41650391	+32.71728516	-43.08837891	-33.15673828	+4872	+13.28027344	-2.54443359	-5.51074219	+42.53906250	-16.91894531	-69.45556641	+2764
+1458240861.52600000	+15.54785156	-0.42187500	-3.31787109	+38.25439453	-32.47558594	-102.23876953	+4140	+15.60498047	+1.83251953	-4.40771484	+31.86035156	-42.84667969	-32.01416016	+4820	+13.22314453	-2.60595703	-5.48437500	+42.56103516	-16.56738281	-68.81835938	+2764
+1458240861.53440000	+15.45556641	-0.56689453	-3.35302734	+38.40820313	-31.37695313	-101.14013672	+4124	+15.48193359	+1.63916016	-4.37695313	+30.16845703	-42.45117188	-29.99267578	+4716	+13.10449219	-2.75976563	-5.40966797	+42.47314453	-15.84228516	-67.67578125	+2764
+1458240861.53850010	+15.40722656	-0.62841797	-3.37060547	+38.51806641	-30.82763672	-100.52490234	+4112	+15.42480469	+1.56005859	-4.36816406	+29.42138672	-42.14355469	-28.89404297	+4660	+13.04736328	-2.82128906	-5.37451172	+42.53906250	-15.55664063	-67.03857422	+2760
+1458240861.54270010	+15.35449219	-0.70312500	-3.38818359	+38.58398438	-30.27832031	-99.93164063	+4096	+15.36328125	+1.46777344	-4.35937500	+28.63037109	-41.81396484	-27.90527344	+4608	+12.99023438	-2.90039063	-5.33935547	+42.49511719	-15.20507813	-66.44531250	+2752
+1458240861.54690000	+15.29736328	-0.77343750	-3.40136719	+38.60595703	-29.77294922	-99.33837891	+4080	+15.29296875	+1.37988281	-4.33740234	+27.92724609	-41.55029297	-26.93847656	+4552	+12.92871094	-2.97949219	-5.29980469	+42.49511719	-14.87548828	-65.89599609	+2744
+1458240861.55520010	+15.18750000	-0.89648438	-3.41455078	+38.84765625	-28.91601563	-98.17382813	+4040	+15.16113281	+1.21289063	-4.30224609	+26.56494141	-40.86914063	-24.98291016	+4440	+12.80566406	-3.11132813	-5.22070313	+42.64892578	-14.28222656	-64.66552734	+2720
+1458240861.55940010	+15.12597656	-0.96240234	-3.41015625	+38.93554688	-28.54248047	-97.62451172	+4016	+15.09082031	+1.12939453	-4.26708984	+25.94970703	-40.64941406	-24.12597656	+4388	+12.73974609	-3.18603516	-5.17675781	+42.69287109	-13.99658203	-64.13818359	+2704
+1458240861.56349990	+15.06884766	-1.01513672	-3.40136719	+39.15527344	-28.21289063	-97.07519531	+3988	+15.02929688	+1.05908203	-4.23632813	+25.37841797	-40.34179688	-23.18115234	+4332	+12.67382813	-3.24316406	-5.13281250	+42.84667969	-13.75488281	-63.54492188	+2688
+1458240861.57189990	+14.94580078	-1.12939453	-3.37060547	+39.50683594	-27.61962891	-96.10839844	+3932	+14.89306641	+0.90087891	-4.15722656	+24.27978516	-39.83642578	-21.51123047	+4224	+12.53320313	-3.40136719	-5.04492188	+42.95654297	-13.07373047	-62.53417969	+2664
+1458240861.57600000	+14.88427734	-1.16894531	-3.34863281	+39.79248047	-27.33398438	-95.55908203	+3904	+14.82714844	+0.83496094	-4.11767578	+23.81835938	-39.50683594	-20.63232422	+4164	+12.46289063	-3.46289063	-5.00097656	+43.13232422	-12.78808594	-61.94091797	+2648
+1458240861.58020000	+14.81835938	-1.22167969	-3.33105469	+40.01220703	-27.04833984	-95.03173828	+3876	+14.75683594	+0.76464844	-4.08251953	+23.31298828	-39.19921875	-19.77539063	+4108	+12.38818359	-3.54638672	-4.96582031	+43.19824219	-12.41455078	-61.36962891	+2636
+1458240861.58850000	+14.68212891	-1.30517578	-3.26953125	+40.56152344	-26.60888672	-94.04296875	+3824	+14.61621094	+0.63281250	-3.97705078	+22.43408203	-38.69384766	-18.08349609	+4004	+12.22558594	-3.68261719	-4.88232422	+43.48388672	-11.73339844	-60.20507813	+2616
+1458240861.59270000	+14.61621094	-1.34912109	-3.24316406	+40.82519531	-26.36718750	-93.53759766	+3800	+14.54589844	+0.56250000	-3.93310547	+21.97265625	-38.40820313	-17.22656250	+3956	+12.14648438	-3.76171875	-4.84716797	+43.57177734	-11.33789063	-59.61181641	+2612
+1458240861.60100010	+14.47558594	-1.42822266	-3.16845703	+41.41845703	-25.97167969	-92.54882813	+3760	+14.40087891	+0.43945313	-3.81884766	+21.13769531	-37.92480469	-15.53466797	+3860	+11.98388672	-3.89794922	-4.75048828	+43.90136719	-10.67871094	-58.46923828	+2608
+1458240861.60929990	+14.33056641	-1.52050781	-3.09814453	+41.90185547	-25.53222656	-91.56005859	+3720	+14.25585938	+0.30322266	-3.70458984	+20.25878906	-37.44140625	-13.88671875	+3780	+11.82128906	-4.05175781	-4.66259766	+44.14306641	-9.95361328	-57.30468750	+2616
+1458240861.61350010	+14.26025391	-1.55126953	-3.06738281	+42.18750000	-25.26855469	-90.92285156	+3700	+14.18115234	+0.24609375	-3.65185547	+19.90722656	-37.08984375	-12.98583984	+3736	+11.73779297	-4.10888672	-4.61865234	+44.34082031	-9.66796875	-56.64550781	+2616
+1458240861.61770010	+14.18994141	-1.59960938	-3.04101563	+42.38525391	-25.00488281	-90.32958984	+3684	+14.10644531	+0.17578125	-3.60351563	+19.44580078	-36.76025391	-12.10693359	+3700	+11.65869141	-4.17919922	-4.58349609	+44.49462891	-9.33837891	-55.98632813	+2620
+1458240861.62599990	+14.04052734	-1.68310547	-2.97509766	+42.80273438	-24.54345703	-89.14306641	+3644	+13.95263672	+0.05712891	-3.48486328	+18.61083984	-36.21093750	-10.37109375	+3628	+11.50048828	-4.30224609	-4.47802734	+44.93408203	-8.85498047	-54.79980469	+2624
+1458240861.63019990	+13.96582031	-1.73144531	-2.94873047	+42.95654297	-24.27978516	-88.52783203	+3628	+13.87792969	-0.01757813	-3.43212891	+18.12744141	-35.90332031	-9.49218750	+3592	+11.42578125	-4.36376953	-4.43408203	+45.15380859	-8.61328125	-54.16259766	+2628
+1458240861.63430000	+13.89111328	-1.77978516	-2.91357422	+43.11035156	-24.06005859	-88.00048828	+3608	+13.80322266	-0.08789063	-3.36621094	+17.62207031	-35.70556641	-8.63525391	+3564	+11.35546875	-4.42968750	-4.37255859	+45.37353516	-8.41552734	-53.70117188	+2636
+1458240861.63850000	+13.81640625	-1.81494141	-2.88720703	+43.35205078	-23.81835938	-87.34130859	+3584	+13.72851563	-0.14941406	-3.31787109	+17.16064453	-35.35400391	-7.69042969	+3532	+11.28515625	-4.47802734	-4.31542969	+45.68115234	-8.26171875	-53.10791016	+2632
+1458240861.64270000	+13.74169922	-1.86767578	-2.86083984	+43.48388672	-23.53271484	-86.70410156	+3564	+13.64941406	-0.22851563	-3.26953125	+16.58935547	-35.02441406	-6.78955078	+3500	+11.21484375	-4.53515625	-4.26269531	+45.94482422	-8.08593750	-52.53662109	+2632
+1458240861.65100000	+13.59228516	-1.95117188	-2.80810547	+43.85742188	-23.02734375	-85.47363281	+3512	+13.49560547	-0.37353516	-3.15527344	+15.38085938	-34.47509766	-4.89990234	+3440	+11.07861328	-4.64062500	-4.14404297	+46.62597656	-7.80029297	-51.52587891	+2624
+1458240861.65520000	+13.51318359	-1.99951172	-2.78173828	+44.01123047	-22.76367188	-84.85839844	+3484	+13.42089844	-0.45263672	-3.10693359	+14.67773438	-34.16748047	-3.93310547	+3408	+11.01269531	-4.69335938	-4.09130859	+46.95556641	-7.62451172	-50.95458984	+2616
+1458240861.65930010	+13.43408203	-2.04345703	-2.75097656	+44.20898438	-22.50000000	-84.30908203	+3460	+13.34619141	-0.53173828	-3.04101563	+13.88671875	-34.03564453	-2.90039063	+3380	+10.95117188	-4.74609375	-4.02539063	+47.30712891	-7.47070313	-50.55908203	+2612
+1458240861.66350010	+13.35937500	-2.06982422	-2.72460938	+44.56054688	-22.28027344	-83.69384766	+3424	+13.27148438	-0.61083984	-2.99267578	+13.05175781	-33.72802734	-1.84570313	+3352	+10.88525391	-4.79443359	-3.96386719	+47.72460938	-7.33886719	-50.05371094	+2600
+1458240861.66770010	+13.28027344	-2.11376953	-2.69824219	+44.80224609	-22.01660156	-83.14453125	+3396	+13.19677734	-0.69433594	-2.93994141	+12.15087891	-33.46435547	-0.79101563	+3324	+10.81933594	-4.84716797	-3.91552734	+48.09814453	-7.11914063	-49.52636719	+2592
+1458240861.67600010	+13.12646484	-2.18847656	-2.64550781	+45.41748047	-21.48925781	-82.06787109	+3328	+13.05175781	-0.85693359	-2.82128906	+10.19531250	-33.04687500	+1.45019531	+3268	+10.68750000	-4.94824219	-3.79248047	+48.93310547	-6.74560547	-48.62548828	+2568
+1458240861.68010000	+13.05175781	-2.22802734	-2.62353516	+45.70312500	-21.18164063	-81.49658203	+3296	+12.97705078	-0.94042969	-2.76855469	+9.18457031	-32.73925781	+2.59277344	+3236	+10.62158203	-5.00097656	-3.74414063	+49.32861328	-6.48193359	-48.07617188	+2556
+1458240861.68849990	+12.88916016	-2.28515625	-2.56640625	+46.42822266	-20.63232422	-80.41992188	+3228	+12.82763672	-1.10302734	-2.64990234	+6.96533203	-32.25585938	+4.92187500	+3180	+10.48535156	-5.10205078	-3.63867188	+50.16357422	-5.97656250	-47.06542969	+2532
+1458240861.69260000	+12.81005859	-2.32031250	-2.54443359	+46.77978516	-20.32470703	-79.89257813	+3192	+12.75292969	-1.18212891	-2.60156250	+5.82275391	-31.92626953	+6.08642578	+3152	+10.41503906	-5.15917969	-3.59472656	+50.55908203	-5.66894531	-46.47216797	+2520
+1458240861.70100000	+12.65185547	-2.38183594	-2.47851563	+47.46093750	-19.77539063	-78.90380859	+3132	+12.60791016	-1.32714844	-2.48291016	+3.66943359	-31.39892578	+8.41552734	+3092	+10.27441406	-5.27343750	-3.49804688	+51.35009766	-5.09765625	-45.41748047	+2504
+1458240861.70930000	+12.50244141	-2.44775391	-2.41699219	+48.05419922	-19.16015625	-77.93701172	+3072	+12.45849609	-1.47656250	-2.37304688	+1.73583984	-30.69580078	+10.43701172	+3044	+10.13378906	-5.38330078	-3.41455078	+52.11914063	-4.50439453	-44.23095703	+2484
+1458240861.71350000	+12.42773438	-2.47851563	-2.39062500	+48.27392578	-18.85253906	-77.36572266	+3044	+12.38378906	-1.53808594	-2.32910156	+0.94482422	-30.21240234	+11.42578125	+3012	+10.05908203	-5.44482422	-3.37500000	+52.42675781	-4.21875000	-43.63769531	+2480
+1458240861.71760010	+12.35302734	-2.50927734	-2.36865234	+48.49365234	-18.50097656	-76.81640625	+3016	+12.30908203	-1.60839844	-2.28515625	+0.15380859	-29.72900391	+12.28271484	+2988	+9.98437500	-5.49755859	-3.34423828	+52.77832031	-3.95507813	-42.97851563	+2472
+1458240861.72180010	+12.28271484	-2.54443359	-2.32910156	+48.71337891	-18.23730469	-76.37695313	+2992	+12.23876953	-1.66992188	-2.23242188	-0.48339844	-29.35546875	+13.02978516	+2968	+9.92285156	-5.55468750	-3.30029297	+53.15185547	-3.73535156	-42.42919922	+2464
+1458240861.73009990	+12.13769531	-2.61474609	-2.28076172	+48.93310547	-17.53417969	-75.30029297	+2940	+12.09375000	-1.78417969	-2.14892578	-1.45019531	-28.34472656	+14.45800781	+2920	+9.77783203	-5.66894531	-3.22558594	+53.76708984	-3.25195313	-41.22070313	+2452
+1458240861.73429990	+12.07177734	-2.64990234	-2.24121094	+49.06494141	-17.24853516	-74.88281250	+2920	+12.02783203	-1.84570313	-2.10498047	-1.80175781	-27.92724609	+14.91943359	+2900	+9.71630859	-5.72167969	-3.18164063	+54.11865234	-3.07617188	-40.73730469	+2448
+1458240861.73850010	+12.00585938	-2.69384766	-2.21044922	+49.04296875	-16.91894531	-74.35546875	+2896	+11.96191406	-1.88525391	-2.06542969	-1.91162109	-27.42187500	+15.46875000	+2876	+9.64599609	-5.78320313	-3.14208984	+54.36035156	-2.87841797	-40.20996094	+2444
+1458240861.74260000	+11.93994141	-2.73339844	-2.18847656	+49.04296875	-16.52343750	-73.80615234	+2872	+11.89599609	-1.94677734	-2.03027344	-2.06542969	-26.87255859	+15.86425781	+2856	+9.58886719	-5.83154297	-3.10693359	+54.71191406	-2.72460938	-39.61669922	+2436
+1458240861.74679990	+11.87841797	-2.77294922	-2.15332031	+49.06494141	-16.19384766	-73.38867188	+2852	+11.83007813	-2.00390625	-1.99072266	-2.13134766	-26.38916016	+16.14990234	+2840	+9.53613281	-5.88427734	-3.06298828	+55.06347656	-2.59277344	-39.17724609	+2428
+1458240861.75510000	+11.75097656	-2.85644531	-2.10937500	+48.99902344	-15.46875000	-72.33398438	+2808	+11.69824219	-2.10498047	-1.93359375	-2.02148438	-25.24658203	+16.74316406	+2800	+9.41748047	-5.98535156	-2.98388672	+55.67871094	-2.30712891	-38.18847656	+2412
+1458240861.75930000	+11.69384766	-2.90039063	-2.07861328	+48.97705078	-15.13916016	-71.89453125	+2788	+11.64111328	-2.15771484	-1.89843750	-1.95556641	-24.76318359	+16.96289063	+2780	+9.37353516	-6.03369141	-2.93554688	+56.05224609	-2.21923828	-37.81494141	+2404
+1458240861.76340010	+11.63232422	-2.94433594	-2.05224609	+48.91113281	-14.78759766	-71.38916016	+2764	+11.57958984	-2.19726563	-1.87207031	-1.75781250	-24.21386719	+17.22656250	+2760	+9.31640625	-6.08642578	-2.88720703	+56.31591797	-2.08740234	-37.39746094	+2396
+1458240861.76760010	+11.57519531	-2.98828125	-2.03466797	+48.84521484	-14.39208984	-70.88378906	+2744	+11.51806641	-2.25000000	-1.84570313	-1.62597656	-23.64257813	+17.44628906	+2740	+9.27246094	-6.13037109	-2.84765625	+56.68945313	-1.97753906	-36.93603516	+2380
+1458240861.77180000	+11.52246094	-3.03662109	-2.00830078	+48.77929688	-14.06250000	-70.46630859	+2720	+11.46093750	-2.30273438	-1.81494141	-1.47216797	-23.15917969	+17.62207031	+2724	+9.23291016	-6.17431641	-2.79931641	+57.08496094	-1.91162109	-36.58447266	+2368
+1458240861.78010010	+11.41259766	-3.12451172	-1.95996094	+48.71337891	-13.35937500	-69.54345703	+2672	+11.34667969	-2.39501953	-1.76660156	-1.14257813	-22.01660156	+18.08349609	+2684	+9.14062500	-6.27099609	-2.71582031	+57.70019531	-1.71386719	-35.79345703	+2344
+1458240861.78430010	+11.35986328	-3.16845703	-1.93798828	+48.69140625	-13.02978516	-69.12597656	+2648	+11.29394531	-2.44335938	-1.73583984	-0.98876953	-21.55517578	+18.32519531	+2664	+9.10546875	-6.31494141	-2.67187500	+58.05175781	-1.66992188	-35.41992188	+2328
+1458240861.78839990	+11.30712891	-3.21240234	-1.91162109	+48.64746094	-12.72216797	-68.70849609	+2624	+11.23681641	-2.49169922	-1.70947266	-0.85693359	-21.02783203	+18.58886719	+2648	+9.05273438	-6.36767578	-2.63232422	+58.27148438	-1.56005859	-35.04638672	+2316
+1458240861.79259990	+11.25439453	-3.25195313	-1.88964844	+48.62548828	-12.41455078	-68.26904297	+2600	+11.18408203	-2.53564453	-1.68310547	-0.72509766	-20.52246094	+18.85253906	+2628	+9.01318359	-6.40722656	-2.59716797	+58.60107422	-1.49414063	-34.65087891	+2300
+1458240861.80090000	+11.15771484	-3.34423828	-1.83691406	+48.58154297	-11.86523438	-67.56591797	+2556	+11.08300781	-2.62792969	-1.62158203	-0.50537109	-19.68750000	+19.37988281	+2592	+8.93408203	-6.50830078	-2.51806641	+59.08447266	-1.40625000	-33.94775391	+2268
+1458240861.80510000	+11.11376953	-3.38378906	-1.81494141	+48.60351563	-11.60156250	-67.21435547	+2536	+11.03906250	-2.67187500	-1.59521484	-0.39550781	-19.24804688	+19.64355469	+2572	+8.89453125	-6.55224609	-2.48291016	+59.34814453	-1.36230469	-33.57421875	+2252
+1458240861.80929990	+11.06982422	-3.42773438	-1.78417969	+48.60351563	-11.35986328	-66.88476563	+2512	+10.99511719	-2.71582031	-1.56445313	-0.28564453	-18.89648438	+19.90722656	+2556	+8.85498047	-6.60058594	-2.44775391	+59.61181641	-1.36230469	-33.20068359	+2236
+1458240861.81340000	+11.02148438	-3.47167969	-1.75781250	+48.55957031	-11.11816406	-66.59912109	+2496	+10.94677734	-2.76416016	-1.53369141	-0.24169922	-18.52294922	+20.17089844	+2540	+8.81103516	-6.65771484	-2.41699219	+59.67773438	-1.31835938	-32.84912109	+2224
+1458240861.82180000	+10.94238281	-3.55078125	-1.70068359	+48.58154297	-10.70068359	-66.02783203	+2456	+10.86767578	-2.84765625	-1.47216797	-0.06591797	-17.84179688	+20.69824219	+2508	+8.73632813	-6.75000000	-2.35986328	+60.09521484	-1.34033203	-32.14599609	+2188
+1458240861.83010010	+10.85888672	-3.63427734	-1.64355469	+48.55957031	-10.30517578	-65.54443359	+2428	+10.78857422	-2.93554688	-1.40625000	+0.04394531	-17.27050781	+21.18164063	+2476	+8.64843750	-6.85546875	-2.30273438	+60.27099609	-1.34033203	-31.50878906	+2160
+1458240861.83839990	+10.78417969	-3.72216797	-1.58642578	+48.53759766	-9.97558594	-65.12695313	+2404	+10.71386719	-3.02343750	-1.34472656	+0.15380859	-16.74316406	+21.62109375	+2448	+8.57373047	-6.96093750	-2.25000000	+60.42480469	-1.38427734	-30.91552734	+2132
+1458240861.84260010	+10.74902344	-3.76171875	-1.55566406	+48.55957031	-9.82177734	-64.92919922	+2392	+10.68310547	-3.06298828	-1.31396484	+0.21972656	-16.47949219	+21.84082031	+2436	+8.53857422	-7.00488281	-2.22363281	+60.55664063	-1.42822266	-30.62988281	+2120
+1458240861.84670000	+10.71826172	-3.80126953	-1.52929688	+48.58154297	-9.66796875	-64.70947266	+2380	+10.65234375	-3.10253906	-1.28320313	+0.30761719	-16.23779297	+22.06054688	+2420	+8.50341797	-7.05322266	-2.19726563	+60.66650391	-1.47216797	-30.36621094	+2104
+1458240861.85089990	+10.67871094	-3.84521484	-1.50292969	+48.53759766	-9.51416016	-64.51171875	+2372	+10.61718750	-3.15087891	-1.25683594	+0.30761719	-15.99609375	+22.25830078	+2408	+8.46826172	-7.11035156	-2.17089844	+60.68847656	-1.47216797	-30.10253906	+2092
+1458240861.85509990	+10.64794922	-3.88476563	-1.48095703	+48.55957031	-9.38232422	-64.29199219	+2360	+10.58642578	-3.19042969	-1.23046875	+0.39550781	-15.73242188	+22.47802734	+2392	+8.43310547	-7.15429688	-2.14453125	+60.79833984	-1.51611328	-29.86083984	+2080
+1458240861.85920000	+10.61718750	-3.92431641	-1.45458984	+48.58154297	-9.25048828	-64.09423828	+2352	+10.56005859	-3.22558594	-1.20410156	+0.46142578	-15.49072266	+22.69775391	+2380	+8.40673828	-7.19824219	-2.11816406	+60.90820313	-1.56005859	-29.61914063	+2064
+1458240861.86760000	+10.55566406	-4.00341797	-1.41064453	+48.58154297	-9.00878906	-63.69873047	+2336	+10.49853516	-3.31347656	-1.15576172	+0.48339844	-15.00732422	+23.11523438	+2352	+8.34960938	-7.29052734	-2.06103516	+61.08398438	-1.58203125	-29.24560547	+2040
+1458240861.87170000	+10.53369141	-4.04296875	-1.38867188	+48.60351563	-8.89892578	-63.47900391	+2324	+10.47656250	-3.35302734	-1.12939453	+0.52734375	-14.76562500	+23.35693359	+2336	+8.32324219	-7.33447266	-2.03466797	+61.21582031	-1.62597656	-29.04785156	+2024
+1458240861.87590000	+10.50292969	-4.08691406	-1.36669922	+48.58154297	-8.76708984	-63.28125000	+2316	+10.44580078	-3.39697266	-1.10742188	+0.48339844	-14.54589844	+23.57666016	+2324	+8.30126953	-7.38281250	-2.00390625	+61.25976563	-1.62597656	-28.87207031	+2012
+1458240861.88010000	+10.47656250	-4.12646484	-1.34912109	+48.60351563	-8.67919922	-63.08349609	+2304	+10.41943359	-3.43212891	-1.08544922	+0.50537109	-14.30419922	+23.79638672	+2312	+8.27929688	-7.41796875	-1.97753906	+61.41357422	-1.64794922	-28.71826172	+1996
+1458240861.88420010	+10.45458984	-4.16601563	-1.33154297	+48.64746094	-8.56933594	-62.84179688	+2292	+10.39746094	-3.47167969	-1.06787109	+0.52734375	-14.06250000	+24.03808594	+2296	+8.26171875	-7.45751953	-1.95117188	+61.54541016	-1.69189453	-28.54248047	+1980
+1458240861.88840010	+10.42822266	-4.20556641	-1.31396484	+48.60351563	-8.48144531	-62.66601563	+2284	+10.37109375	-3.51562500	-1.05029297	+0.46142578	-13.84277344	+24.25781250	+2284	+8.23974609	-7.50146484	-1.92480469	+61.63330078	-1.66992188	-28.41064453	+1968
+1458240861.89669990	+10.38867188	-4.28027344	-1.28320313	+48.66943359	-8.34960938	-62.29248047	+2256	+10.32714844	-3.59033203	-1.01513672	+0.43945313	-13.42529297	+24.71923828	+2256	+8.20898438	-7.57617188	-1.86767578	+61.87500000	-1.73583984	-28.16894531	+1932
+1458240861.90089990	+10.36230469	-4.32421875	-1.26562500	+48.62548828	-8.28369141	-62.16064453	+2244	+10.30517578	-3.63427734	-0.99316406	+0.35156250	-13.29345703	+24.91699219	+2244	+8.19140625	-7.61572266	-1.84130859	+61.91894531	-1.71386719	-28.08105469	+1920
+1458240861.90510010	+10.34472656	-4.35937500	-1.24365234	+48.64746094	-8.23974609	-62.02880859	+2232	+10.28320313	-3.66943359	-0.97119141	+0.30761719	-13.13964844	+25.11474609	+2232	+8.17382813	-7.65527344	-1.81494141	+62.02880859	-1.71386719	-28.01513672	+1900
+1458240861.90920000	+10.32714844	-4.39453125	-1.23486328	+48.66943359	-8.17382813	-61.85302734	+2212	+10.26562500	-3.70458984	-0.96240234	+0.28564453	-12.94189453	+25.33447266	+2216	+8.16064453	-7.69042969	-1.79296875	+62.09472656	-1.77978516	-27.90527344	+1884
+1458240861.91339990	+10.30517578	-4.43408203	-1.21728516	+48.62548828	-8.10791016	-61.76513672	+2200	+10.24365234	-3.74414063	-0.94482422	+0.19775391	-12.83203125	+25.48828125	+2204	+8.14306641	-7.72998047	-1.77099609	+62.13867188	-1.77978516	-27.81738281	+1864
+1458240861.91750000	+10.28759766	-4.46923828	-1.20410156	+48.64746094	-8.08593750	-61.67724609	+2188	+10.22607422	-3.77929688	-0.92285156	+0.17578125	-12.74414063	+25.64208984	+2192	+8.12548828	-7.76953125	-1.74902344	+62.16064453	-1.77978516	-27.79541016	+1848
+1458240861.92590000	+10.25244141	-4.54394531	-1.17773438	+48.60351563	-8.02001953	-61.52343750	+2160	+10.19091797	-3.85400391	-0.89648438	+0.06591797	-12.54638672	+25.92773438	+2164	+8.08593750	-7.84863281	-1.71386719	+62.18261719	-1.82373047	-27.64160156	+1816
+1458240861.93000010	+10.23486328	-4.57470703	-1.16015625	+48.62548828	-7.97607422	-61.50146484	+2148	+10.17773438	-3.88916016	-0.87890625	+0.04394531	-12.50244141	+26.03759766	+2152	+8.06396484	-7.88818359	-1.69628906	+62.16064453	-1.82373047	-27.59765625	+1800
+1458240861.93420000	+10.21728516	-4.60986328	-1.15136719	+48.60351563	-7.93212891	-61.43554688	+2132	+10.16015625	-3.92431641	-0.87011719	+0.02197266	-12.37060547	+26.14746094	+2140	+8.04199219	-7.92773438	-1.68310547	+62.11669922	-1.86767578	-27.50976563	+1784
+1458240861.93840000	+10.19970703	-4.64501953	-1.13818359	+48.55957031	-7.88818359	-61.41357422	+2124	+10.14257813	-3.95947266	-0.85693359	-0.02197266	-12.34863281	+26.19140625	+2128	+8.02001953	-7.96728516	-1.66992188	+62.07275391	-1.84570313	-27.46582031	+1768
+1458240861.94250010	+10.18212891	-4.68017578	-1.12500000	+48.55957031	-7.84423828	-61.41357422	+2112	+10.12939453	-3.99462891	-0.83935547	-0.04394531	-12.32666016	+26.23535156	+2116	+7.99365234	-8.01123047	-1.65234375	+61.98486328	-1.84570313	-27.42187500	+1756
+1458240861.94670010	+10.16894531	-4.71093750	-1.11621094	+48.55957031	-7.80029297	-61.36962891	+2100	+10.11621094	-4.02539063	-0.83496094	-0.04394531	-12.21679688	+26.30126953	+2104	+7.96728516	-8.05078125	-1.64355469	+61.91894531	-1.86767578	-27.33398438	+1740
+1458240861.95499990	+10.13378906	-4.77685547	-1.09423828	+48.49365234	-7.69042969	-61.36962891	+2084	+10.08544922	-4.09130859	-0.81298828	-0.06591797	-12.12890625	+26.34521484	+2084	+7.91894531	-8.12988281	-1.62597656	+61.74316406	-1.84570313	-27.20214844	+1716
+1458240861.95919990	+10.11621094	-4.80761719	-1.08984375	+48.47167969	-7.62451172	-61.34765625	+2076	+10.07226563	-4.12207031	-0.80859375	-0.08789063	-12.04101563	+26.36718750	+2072	+7.89257813	-8.16943359	-1.61718750	+61.65527344	-1.82373047	-27.11425781	+1704
+1458240861.96339990	+10.10302734	-4.84277344	-1.08105469	+48.42773438	-7.55859375	-61.36962891	+2068	+10.05468750	-4.15722656	-0.80419922	-0.08789063	-11.99707031	+26.36718750	+2064	+7.86621094	-8.20898438	-1.60400391	+61.58935547	-1.80175781	-27.07031250	+1692
+1458240861.96750000	+10.08544922	-4.87353516	-1.07666016	+48.38378906	-7.49267578	-61.36962891	+2060	+10.04150391	-4.18798828	-0.79541016	-0.08789063	-11.95312500	+26.34521484	+2056	+7.83984375	-8.24853516	-1.59521484	+61.50146484	-1.75781250	-27.00439453	+1680
+1458240861.97170000	+10.07226563	-4.90429688	-1.07226563	+48.36181641	-7.40478516	-61.34765625	+2052	+10.02832031	-4.21875000	-0.79101563	-0.08789063	-11.86523438	+26.34521484	+2044	+7.81347656	-8.28369141	-1.58642578	+61.43554688	-1.71386719	-26.91650391	+1668
+1458240861.97589990	+10.05468750	-4.93505859	-1.06787109	+48.31787109	-7.31689453	-61.32568359	+2048	+10.01074219	-4.24951172	-0.78662109	-0.06591797	-11.77734375	+26.32324219	+2036	+7.79150391	-8.31884766	-1.57324219	+61.36962891	-1.66992188	-26.87255859	+1660
+1458240861.98000000	+10.04150391	-4.96582031	-1.06347656	+48.27392578	-7.25097656	-61.32568359	+2040	+9.99755859	-4.27587891	-0.78662109	-0.06591797	-11.71142578	+26.30126953	+2024	+7.76953125	-8.35400391	-1.56445313	+61.32568359	-1.60400391	-26.80664063	+1648
+1458240861.98840000	+10.01074219	-5.02294922	-1.06347656	+48.16406250	-7.09716797	-61.28173828	+2024	+9.97119141	-4.33740234	-0.78222656	-0.04394531	-11.53564453	+26.25732422	+2008	+7.72998047	-8.41552734	-1.54248047	+61.25976563	-1.49414063	-26.69677734	+1628
+1458240861.99250010	+9.99755859	-5.05371094	-1.05908203	+48.12011719	-7.03125000	-61.25976563	+2020	+9.95361328	-4.36376953	-0.78222656	-0.02197266	-11.46972656	+26.21337891	+1996	+7.71240234	-8.44628906	-1.52929688	+61.25976563	-1.42822266	-26.65283203	+1616
+1458240861.99670000	+9.97998047	-5.08007813	-1.05908203	+48.07617188	-6.96533203	-61.23779297	+2012	+9.94042969	-4.39013672	-0.78222656	+0.00000000	-11.38183594	+26.19140625	+1988	+7.69482422	-8.47705078	-1.51171875	+61.23779297	-1.34033203	-26.60888672	+1608
+1458240862.00079990	+9.97119141	-5.10644531	-1.05908203	+48.03222656	-6.89941406	-61.23779297	+2000	+9.92724609	-4.42089844	-0.78222656	+0.02197266	-11.31591797	+26.16943359	+1980	+7.68164063	-8.50341797	-1.49853516	+61.25976563	-1.25244141	-26.58691406	+1596
+1458240862.00500010	+9.95800781	-5.13281250	-1.05468750	+47.96630859	-6.83349609	-61.23779297	+1992	+9.91406250	-4.44726563	-0.77783203	+0.04394531	-11.27197266	+26.12548828	+1972	+7.66406250	-8.52978516	-1.48095703	+61.25976563	-1.16455078	-26.58691406	+1588
+1458240862.01329990	+9.92724609	-5.18554688	-1.05468750	+47.85644531	-6.70166016	-61.21582031	+1972	+9.88330078	-4.50000000	-0.77783203	+0.10986328	-11.11816406	+26.05957031	+1952	+7.63330078	-8.58251953	-1.45019531	+61.25976563	-1.01074219	-26.54296875	+1576
+1458240862.01749990	+9.91406250	-5.21191406	-1.05468750	+47.81250000	-6.65771484	-61.21582031	+1964	+9.87011719	-4.52197266	-0.77783203	+0.13183594	-11.07421875	+26.01562500	+1944	+7.62011719	-8.60888672	-1.43701172	+61.25976563	-0.92285156	-26.54296875	+1572
+1458240862.02169990	+9.90087891	-5.23828125	-1.05029297	+47.74658203	-6.61376953	-61.21582031	+1952	+9.85693359	-4.54833984	-0.77783203	+0.17578125	-11.03027344	+25.99365234	+1936	+7.60253906	-8.63525391	-1.41943359	+61.25976563	-0.85693359	-26.52099609	+1568
+1458240862.02580000	+9.88769531	-5.26464844	-1.05029297	+47.70263672	-6.56982422	-61.21582031	+1944	+9.84375000	-4.57470703	-0.77343750	+0.21972656	-10.98632813	+25.94970703	+1928	+7.58935547	-8.65722656	-1.40625000	+61.25976563	-0.79101563	-26.49902344	+1564
+1458240862.03000000	+9.87451172	-5.28662109	-1.04589844	+47.65869141	-6.52587891	-61.21582031	+1932	+9.82617188	-4.59667969	-0.77343750	+0.26367188	-10.94238281	+25.90576172	+1920	+7.57177734	-8.68359375	-1.38867188	+61.23779297	-0.70312500	-26.47705078	+1560
+1458240862.03420000	+9.85693359	-5.31298828	-1.04589844	+47.59277344	-6.48193359	-61.23779297	+1920	+9.81298828	-4.61865234	-0.76904297	+0.30761719	-10.92041016	+25.86181641	+1912	+7.54980469	-8.70996094	-1.37548828	+61.21582031	-0.63720703	-26.45507813	+1560
+1458240862.03830000	+9.84375000	-5.33496094	-1.04150391	+47.54882813	-6.45996094	-61.23779297	+1912	+9.79541016	-4.64062500	-0.76904297	+0.37353516	-10.87646484	+25.83984375	+1904	+7.53222656	-8.73193359	-1.36230469	+61.19384766	-0.57128906	-26.43310547	+1560
+1458240862.04670000	+9.81298828	-5.37890625	-1.03271484	+47.46093750	-6.37207031	-61.25976563	+1896	+9.76464844	-4.68896484	-0.76025391	+0.46142578	-10.78857422	+25.75195313	+1892	+7.48828125	-8.78466797	-1.34033203	+61.08398438	-0.46142578	-26.32324219	+1556
+1458240862.05080010	+9.79980469	-5.40087891	-1.02832031	+47.41699219	-6.32812500	-61.25976563	+1888	+9.75146484	-4.70654297	-0.75585938	+0.54931641	-10.74462891	+25.70800781	+1884	+7.46191406	-8.81103516	-1.33154297	+61.01806641	-0.41748047	-26.23535156	+1556
+1458240862.05500010	+9.78222656	-5.42285156	-1.02392578	+47.37304688	-6.30615234	-61.25976563	+1880	+9.73388672	-4.72851563	-0.75146484	+0.59326172	-10.67871094	+25.68603516	+1880	+7.43554688	-8.83740234	-1.32275391	+60.93017578	-0.37353516	-26.14746094	+1556
+1458240862.05920000	+9.76464844	-5.44482422	-1.01953125	+47.32910156	-6.26220703	-61.25976563	+1876	+9.71630859	-4.75048828	-0.74707031	+0.65917969	-10.63476563	+25.62011719	+1872	+7.40917969	-8.86376953	-1.31396484	+60.84228516	-0.35156250	-26.05957031	+1556
+1458240862.06329990	+9.74707031	-5.46240234	-1.01513672	+47.30712891	-6.21826172	-61.25976563	+1872	+9.69873047	-4.76806641	-0.74267578	+0.74707031	-10.56884766	+25.59814453	+1868	+7.37841797	-8.88574219	-1.30517578	+60.77636719	-0.30761719	-25.94970703	+1552
+1458240862.06750010	+9.72949219	-5.48437500	-1.00634766	+47.28515625	-6.17431641	-61.25976563	+1868	+9.68554688	-4.79003906	-0.73828125	+0.83496094	-10.50292969	+25.55419922	+1860	+7.35205078	-8.91210938	-1.29638672	+60.68847656	-0.26367188	-25.83984375	+1552
+1458240862.07160000	+9.71191406	-5.50195313	-1.00195313	+47.24121094	-6.13037109	-61.23779297	+1860	+9.66357422	-4.80761719	-0.72949219	+0.90087891	-10.43701172	+25.51025391	+1856	+7.32128906	-8.93847656	-1.28759766	+60.60058594	-0.21972656	-25.75195313	+1548
+1458240862.07999990	+9.67675781	-5.54150391	-0.98876953	+47.21923828	-6.02050781	-61.21582031	+1852	+9.63281250	-4.84277344	-0.72070313	+1.07666016	-10.28320313	+25.42236328	+1848	+7.26416016	-8.98242188	-1.27001953	+60.44677734	-0.13183594	-25.53222656	+1544
+1458240862.08410000	+9.65478516	-5.55908203	-0.98437500	+47.19726563	-5.97656250	-61.17187500	+1848	+9.61523438	-4.86035156	-0.71630859	+1.16455078	-10.19531250	+25.37841797	+1840	+7.23339844	-9.00439453	-1.26562500	+60.35888672	-0.10986328	-25.40039063	+1540
+1458240862.08830000	+9.63720703	-5.57666016	-0.97558594	+47.17529297	-5.93261719	-61.14990234	+1848	+9.59765625	-4.87792969	-0.71191406	+1.25244141	-10.12939453	+25.33447266	+1836	+7.20703125	-9.03076172	-1.25683594	+60.29296875	-0.06591797	-25.29052734	+1536
+1458240862.09250000	+9.61962891	-5.59423828	-0.97119141	+47.15332031	-5.88867188	-61.14990234	+1844	+9.58007813	-4.89550781	-0.70751953	+1.34033203	-10.08544922	+25.26855469	+1832	+7.18066406	-9.04833984	-1.24804688	+60.24902344	-0.02197266	-25.22460938	+1532
+1458240862.09660010	+9.60205078	-5.61181641	-0.96240234	+47.15332031	-5.84472656	-61.12792969	+1840	+9.56250000	-4.90869141	-0.70312500	+1.45019531	-9.99755859	+25.22460938	+1824	+7.15869141	-9.06591797	-1.23486328	+60.20507813	+0.04394531	-25.15869141	+1528
+1458240862.10080000	+9.58447266	-5.62939453	-0.95800781	+47.13134766	-5.80078125	-61.10595703	+1836	+9.54931641	-4.93066406	-0.69873047	+1.49414063	-9.93164063	+25.15869141	+1820	+7.13671875	-9.08789063	-1.22167969	+60.16113281	+0.10986328	-25.11474609	+1528
+1458240862.10910010	+9.55810547	-5.66455078	-0.95361328	+47.13134766	-5.71289063	-61.08398438	+1828	+9.51855469	-4.95703125	-0.69873047	+1.71386719	-9.82177734	+25.02685547	+1808	+7.10156250	-9.12304688	-1.19970703	+60.13916016	+0.26367188	-25.02685547	+1520
+1458240862.11330010	+9.54492188	-5.68212891	-0.94921875	+47.08740234	-5.66894531	-61.08398438	+1824	+9.50537109	-4.97900391	-0.69873047	+1.71386719	-9.77783203	+24.91699219	+1804	+7.08398438	-9.14062500	-1.18652344	+60.09521484	+0.35156250	-24.98291016	+1516
+1458240862.11750010	+9.53173828	-5.69970703	-0.94921875	+47.06542969	-5.62500000	-61.10595703	+1820	+9.49218750	-4.99218750	-0.69433594	+1.80175781	-9.75585938	+24.82910156	+1796	+7.07519531	-9.15820313	-1.16894531	+60.09521484	+0.43945313	-25.00488281	+1516
+1458240862.12159990	+9.52294922	-5.71728516	-0.94921875	+47.04345703	-5.58105469	-61.08398438	+1816	+9.48779297	-5.00976563	-0.69873047	+1.88964844	-9.68994141	+24.76318359	+1792	+7.06201172	-9.17138672	-1.16015625	+60.11718750	+0.52734375	-24.98291016	+1512
+1458240862.12579990	+9.51416016	-5.73486328	-0.95361328	+46.99951172	-5.53710938	-61.10595703	+1816	+9.47460938	-5.03173828	-0.70312500	+1.86767578	-9.66796875	+24.63134766	+1788	+7.05322266	-9.19335938	-1.14697266	+60.07324219	+0.63720703	-24.98291016	+1512
+1458240862.13000010	+9.50537109	-5.75244141	-0.95361328	+46.95556641	-5.49316406	-61.14990234	+1812	+9.46582031	-5.04492188	-0.70312500	+1.95556641	-9.66796875	+24.52148438	+1780	+7.04443359	-9.20654297	-1.13378906	+60.05126953	+0.76904297	-25.02685547	+1512
+1458240862.13410000	+9.49658203	-5.77001953	-0.95800781	+46.93359375	-5.44921875	-61.14990234	+1808	+9.46142578	-5.05810547	-0.71191406	+2.02148438	-9.60205078	+24.43359375	+1772	+7.04003906	-9.21972656	-1.12500000	+60.05126953	+0.87890625	-25.02685547	+1508
+1458240862.14249990	+9.48339844	-5.83593750	-0.96679688	+46.69189453	-5.27343750	-61.32568359	+1812	+9.45263672	-5.10205078	-0.72070313	+2.02148438	-9.60205078	+24.14794922	+1760	+7.02685547	-9.25488281	-1.10742188	+59.91943359	+1.14257813	-25.07080078	+1508
+1458240862.14660000	+9.48339844	-5.85351563	-0.97998047	+46.64794922	-5.22949219	-61.34765625	+1812	+9.45263672	-5.11523438	-0.73388672	+2.06542969	-9.58007813	+24.03808594	+1756	+7.02246094	-9.27246094	-1.10302734	+59.85351563	+1.25244141	-25.04882813	+1504
+1458240862.15080000	+9.47460938	-5.88427734	-0.98437500	+46.47216797	-5.16357422	-61.43554688	+1812	+9.44824219	-5.14160156	-0.74267578	+1.97753906	-9.55810547	+23.88427734	+1752	+7.01367188	-9.29443359	-1.09863281	+59.74365234	+1.38427734	-25.04882813	+1504
+1458240862.15490010	+9.47900391	-5.90185547	-0.99316406	+46.40625000	-5.09765625	-61.52343750	+1812	+9.45263672	-5.15917969	-0.75146484	+1.99951172	-9.55810547	+23.75244141	+1748	+7.00927734	-9.31201172	-1.09423828	+59.63378906	+1.51611328	-25.09277344	+1504
+1458240862.15910010	+9.48339844	-5.91943359	-1.00195313	+46.34033203	-5.05371094	-61.61132813	+1812	+9.45703125	-5.17675781	-0.76464844	+2.04345703	-9.55810547	+23.62060547	+1740	+7.00488281	-9.32958984	-1.09423828	+59.52392578	+1.60400391	-25.07080078	+1500
+1458240862.16330000	+9.48339844	-5.94580078	-1.00634766	+46.16455078	-5.00976563	-61.72119141	+1812	+9.45703125	-5.19873047	-0.77343750	+1.97753906	-9.58007813	+23.46679688	+1736	+7.00048828	-9.35156250	-1.09423828	+59.39208984	+1.71386719	-25.07080078	+1496
+1458240862.16739990	+9.48779297	-5.96337891	-1.01513672	+46.07666016	-4.96582031	-61.83105469	+1812	+9.46582031	-5.21630859	-0.78662109	+1.97753906	-9.60205078	+23.31298828	+1732	+6.99609375	-9.36914063	-1.09423828	+59.21630859	+1.82373047	-25.07080078	+1496
+1458240862.17160010	+9.49218750	-5.98535156	-1.02392578	+45.98876953	-4.92187500	-61.96289063	+1808	+9.47460938	-5.23388672	-0.79541016	+1.99951172	-9.62402344	+23.18115234	+1728	+6.98730469	-9.39111328	-1.09863281	+59.01855469	+1.93359375	-25.07080078	+1492
+1458240862.17989990	+9.50537109	-6.02929688	-1.03710938	+45.70312500	-4.81201172	-62.18261719	+1808	+9.48779297	-5.27783203	-0.82177734	+1.93359375	-9.64599609	+22.89550781	+1724	+6.97412109	-9.43066406	-1.10302734	+58.64501953	+2.10937500	-25.04882813	+1484
+1458240862.18409990	+9.51416016	-6.04687500	-1.04150391	+45.59326172	-4.79003906	-62.31445313	+1808	+9.50097656	-5.29541016	-0.83056641	+1.93359375	-9.68994141	+22.76367188	+1720	+6.96972656	-9.44824219	-1.10742188	+58.44726563	+2.19726563	-25.04882813	+1480
+1458240862.18829990	+9.52294922	-6.06884766	-1.05029297	+45.43945313	-4.76806641	-62.46826172	+1808	+9.50976563	-5.31298828	-0.83935547	+1.88964844	-9.73388672	+22.63183594	+1716	+6.96533203	-9.47021484	-1.11181641	+58.24951172	+2.26318359	-25.02685547	+1472
+1458240862.19240000	+9.53173828	-6.09082031	-1.05908203	+45.32958984	-4.74609375	-62.57812500	+1808	+9.51855469	-5.33056641	-0.85253906	+1.88964844	-9.73388672	+22.52197266	+1716	+6.96093750	-9.48779297	-1.11621094	+58.05175781	+2.32910156	-25.00488281	+1468
+1458240862.19660000	+9.54052734	-6.10839844	-1.05908203	+45.19775391	-4.72412109	-62.75390625	+1808	+9.53173828	-5.34814453	-0.85253906	+1.88964844	-9.82177734	+22.36816406	+1712	+6.95654297	-9.50537109	-1.11621094	+57.83203125	+2.41699219	-25.00488281	+1460
+1458240862.20079990	+9.55371094	-6.12597656	-1.05908203	+45.08789063	-4.72412109	-62.86376953	+1808	+9.54052734	-5.37011719	-0.86132813	+1.88964844	-9.86572266	+22.28027344	+1712	+6.95654297	-9.52734375	-1.11621094	+57.63427734	+2.48291016	-25.00488281	+1452
+1458240862.20490000	+9.56250000	-6.14355469	-1.06347656	+44.95605469	-4.70214844	-62.97363281	+1808	+9.55371094	-5.38330078	-0.87011719	+1.86767578	-9.86572266	+22.17041016	+1708	+6.95214844	-9.54492188	-1.11621094	+57.43652344	+2.54882813	-25.00488281	+1444
+1458240862.21330000	+9.58886719	-6.17871094	-1.06347656	+44.73632813	-4.72412109	-63.21533203	+1812	+9.58007813	-5.41845703	-0.87451172	+1.88964844	-9.99755859	+21.97265625	+1704	+6.95654297	-9.57568359	-1.10742188	+57.04101563	+2.68066406	-25.04882813	+1432
+1458240862.21740010	+9.59765625	-6.19189453	-1.06347656	+44.60449219	-4.74609375	-63.30322266	+1816	+9.59326172	-5.43164063	-0.87890625	+1.88964844	-10.01953125	+21.88476563	+1704	+6.96093750	-9.58886719	-1.10302734	+56.90917969	+2.72460938	-25.07080078	+1424
+1458240862.22160010	+9.61083984	-6.20947266	-1.05468750	+44.49462891	-4.76806641	-63.45703125	+1820	+9.60205078	-5.44482422	-0.87451172	+1.88964844	-10.10742188	+21.79687500	+1704	+6.96972656	-9.60205078	-1.08984375	+56.77734375	+2.76855469	-25.13671875	+1420
+1458240862.22569990	+9.62402344	-6.22265625	-1.05029297	+44.42871094	-4.81201172	-63.56689453	+1828	+9.61962891	-5.45800781	-0.87011719	+1.93359375	-10.17333984	+21.73095703	+1704	+6.97851563	-9.61083984	-1.07666016	+56.68945313	+2.81250000	-25.20263672	+1416
+1458240862.22989990	+9.63720703	-6.23583984	-1.04150391	+44.34082031	-4.87792969	-63.67675781	+1832	+9.62841797	-5.46679688	-0.86572266	+1.95556641	-10.23925781	+21.66503906	+1704	+6.99169922	-9.62402344	-1.06347656	+56.60156250	+2.83447266	-25.29052734	+1412
+1458240862.23410010	+9.64599609	-6.24902344	-1.02832031	+44.23095703	-4.94384766	-63.80859375	+1844	+9.64160156	-5.47998047	-0.85693359	+1.97753906	-10.34912109	+21.57714844	+1708	+7.00048828	-9.63281250	-1.04150391	+56.51367188	+2.87841797	-25.40039063	+1412
+1458240862.23819990	+9.66357422	-6.25781250	-1.01953125	+44.20898438	-5.03173828	-63.91845703	+1852	+9.65478516	-5.48876953	-0.84814453	+2.04345703	-10.45898438	+21.51123047	+1708	+7.01367188	-9.63720703	-1.01953125	+56.44775391	+2.87841797	-25.53222656	+1416
+1458240862.24659990	+9.68554688	-6.27978516	-0.99316406	+44.05517578	-5.20751953	-64.18212891	+1876	+9.67675781	-5.50634766	-0.82617188	+2.10937500	-10.67871094	+21.40136719	+1712	+7.04443359	-9.65039063	-0.97558594	+56.38183594	+2.87841797	-25.83984375	+1424
+1458240862.25070000	+9.69873047	-6.28417969	-0.97558594	+44.07714844	-5.31738281	-64.31396484	+1892	+9.68554688	-5.51074219	-0.80859375	+2.24121094	-10.83251953	+21.33544922	+1716	+7.05761719	-9.65478516	-0.95361328	+56.33789063	+2.85644531	-25.97167969	+1432
+1458240862.25490000	+9.70751953	-6.29296875	-0.95361328	+44.05517578	-5.47119141	-64.48974609	+1904	+9.69873047	-5.51513672	-0.79101563	+2.30712891	-11.00830078	+21.24755859	+1720	+7.07519531	-9.65917969	-0.93164063	+56.33789063	+2.83447266	-26.19140625	+1440
+1458240862.25910000	+9.71630859	-6.29736328	-0.94042969	+44.03320313	-5.60302734	-64.62158203	+1920	+9.70312500	-5.51953125	-0.77783203	+2.37304688	-11.18408203	+21.20361328	+1728	+7.08837891	-9.65917969	-0.90527344	+56.31591797	+2.76855469	-26.38916016	+1448
+1458240862.26320000	+9.72949219	-6.29736328	-0.91845703	+44.07714844	-5.73486328	-64.81933594	+1940	+9.71630859	-5.51953125	-0.76025391	+2.50488281	-11.38183594	+21.09375000	+1736	+7.10595703	-9.66357422	-0.88330078	+56.31591797	+2.74658203	-26.58691406	+1456
+1458240862.26740000	+9.73828125	-6.30615234	-0.89648438	+44.07714844	-5.86669922	-65.03906250	+1956	+9.72070313	-5.52392578	-0.74267578	+2.59277344	-11.60156250	+20.98388672	+1744	+7.11474609	-9.66796875	-0.85693359	+56.29394531	+2.70263672	-26.82861328	+1464
+1458240862.27160000	+9.74267578	-6.31054688	-0.88330078	+44.07714844	-5.99853516	-65.19287109	+1972	+9.72949219	-5.52832031	-0.72949219	+2.68066406	-11.77734375	+20.89599609	+1748	+7.12353516	-9.67236328	-0.83935547	+56.25000000	+2.63671875	-27.02636719	+1472
+1458240862.27570010	+9.75146484	-6.31054688	-0.86572266	+44.14306641	-6.10839844	-65.39062500	+1988	+9.73828125	-5.52832031	-0.71191406	+2.81250000	-11.97509766	+20.78613281	+1756	+7.13232422	-9.67675781	-0.82617188	+56.22802734	+2.61474609	-27.20214844	+1480
+1458240862.28410010	+9.76025391	-6.31494141	-0.83935547	+44.16503906	-6.28417969	-65.74218750	+2020	+9.74707031	-5.53271484	-0.68994141	+2.98828125	-12.28271484	+20.58837891	+1772	+7.14111328	-9.68554688	-0.79541016	+56.11816406	+2.50488281	-27.55371094	+1492
+1458240862.28819990	+9.76904297	-6.31494141	-0.82617188	+44.25292969	-6.37207031	-65.93994141	+2036	+9.75146484	-5.53271484	-0.68115234	+3.14208984	-12.43652344	+20.45654297	+1780	+7.14550781	-9.68994141	-0.79101563	+56.09619141	+2.48291016	-27.70751953	+1496
+1458240862.29239990	+9.76904297	-6.31494141	-0.81298828	+44.27490234	-6.41601563	-66.13769531	+2052	+9.75585938	-5.53710938	-0.67236328	+3.22998047	-12.59033203	+20.32470703	+1788	+7.14550781	-9.69873047	-0.78222656	+56.03027344	+2.46093750	-27.83935547	+1500
+1458240862.29660010	+9.77343750	-6.31933594	-0.80419922	+44.27490234	-6.43798828	-66.29150391	+2068	+9.75585938	-5.54150391	-0.66357422	+3.31787109	-12.67822266	+20.19287109	+1792	+7.14111328	-9.70312500	-0.77343750	+55.96435547	+2.46093750	-27.97119141	+1504
+1458240862.30069990	+9.77783203	-6.31933594	-0.79980469	+44.34082031	-6.45996094	-66.44531250	+2080	+9.76025391	-5.53710938	-0.66357422	+3.44970703	-12.76611328	+20.10498047	+1800	+7.14111328	-9.70751953	-0.76904297	+55.92041016	+2.46093750	-28.05908203	+1508
+1458240862.30489990	+9.77783203	-6.32373047	-0.79541016	+44.36279297	-6.43798828	-66.57714844	+2092	+9.76025391	-5.54589844	-0.65917969	+3.51562500	-12.81005859	+19.97314453	+1804	+7.13671875	-9.71630859	-0.76464844	+55.85449219	+2.48291016	-28.14697266	+1512
+1458240862.30900000	+9.77343750	-6.32812500	-0.79101563	+44.36279297	-6.39404297	-66.70898438	+2104	+9.76025391	-5.55029297	-0.65917969	+3.60351563	-12.83203125	+19.86328125	+1812	+7.12792969	-9.72070313	-0.76464844	+55.76660156	+2.50488281	-28.19091797	+1516
+1458240862.31740000	+9.77343750	-6.32812500	-0.79101563	+44.45068359	-6.32812500	-66.84082031	+2124	+9.76025391	-5.55029297	-0.66357422	+3.80126953	-12.81005859	+19.73144531	+1824	+7.11914063	-9.72949219	-0.76464844	+55.70068359	+2.57080078	-28.25683594	+1520
+1458240862.32150010	+9.77343750	-6.32812500	-0.79541016	+44.47265625	-6.28417969	-66.90673828	+2136	+9.75585938	-5.55029297	-0.66796875	+3.86718750	-12.78808594	+19.64355469	+1828	+7.11474609	-9.73388672	-0.76464844	+55.65673828	+2.61474609	-28.27880859	+1520
+1458240862.32570000	+9.77343750	-6.32812500	-0.79541016	+44.51660156	-6.24023438	-66.95068359	+2144	+9.75146484	-5.55029297	-0.67236328	+3.97705078	-12.76611328	+19.59960938	+1832	+7.11035156	-9.73828125	-0.76464844	+55.63476563	+2.65869141	-28.27880859	+1520
+1458240862.32990000	+9.76904297	-6.32812500	-0.79980469	+44.56054688	-6.19628906	-66.97265625	+2152	+9.75146484	-5.55029297	-0.67236328	+4.06494141	-12.74414063	+19.53369141	+1836	+7.10595703	-9.73828125	-0.76464844	+55.63476563	+2.70263672	-28.30078125	+1520
+1458240862.33400010	+9.76464844	-6.33251953	-0.79980469	+44.58251953	-6.15234375	-67.01660156	+2160	+9.74267578	-5.55029297	-0.67675781	+4.15283203	-12.72216797	+19.46777344	+1840	+7.10156250	-9.74267578	-0.76025391	+55.63476563	+2.76855469	-28.30078125	+1524
+1458240862.33820010	+9.76464844	-6.32812500	-0.79980469	+44.62646484	-6.10839844	-67.03857422	+2164	+9.74267578	-5.55029297	-0.67675781	+4.24072266	-12.67822266	+19.42382813	+1844	+7.09716797	-9.74267578	-0.76025391	+55.63476563	+2.83447266	-28.32275391	+1524
+1458240862.34240010	+9.76025391	-6.33251953	-0.80419922	+44.67041016	-6.08642578	-67.03857422	+2172	+9.73828125	-5.55029297	-0.68115234	+4.32861328	-12.65625000	+19.40185547	+1848	+7.09716797	-9.74707031	-0.75585938	+55.65673828	+2.87841797	-28.32275391	+1524
+1458240862.35069990	+9.75146484	-6.33251953	-0.80859375	+44.75830078	-6.02050781	-67.06054688	+2180	+9.72509766	-5.55029297	-0.68994141	+4.50439453	-12.56835938	+19.33593750	+1852	+7.09277344	-9.74707031	-0.75146484	+55.72265625	+2.98828125	-28.32275391	+1524
+1458240862.35489990	+9.75146484	-6.32812500	-0.81298828	+44.80224609	-5.99853516	-67.06054688	+2184	+9.72070313	-5.54589844	-0.68994141	+4.59228516	-12.54638672	+19.31396484	+1856	+7.09277344	-9.74707031	-0.75146484	+55.74462891	+3.03222656	-28.34472656	+1524
+1458240862.35900000	+9.74707031	-6.32812500	-0.81298828	+44.84619141	-5.97656250	-67.06054688	+2188	+9.71191406	-5.54589844	-0.69433594	+4.68017578	-12.50244141	+19.29199219	+1856	+7.09277344	-9.74707031	-0.74707031	+55.81054688	+3.09814453	-28.34472656	+1524
+1458240862.36319990	+9.74267578	-6.32812500	-0.81738281	+44.89013672	-5.95458984	-67.06054688	+2192	+9.70312500	-5.54150391	-0.69433594	+4.79003906	-12.48046875	+19.24804688	+1856	+7.09277344	-9.74267578	-0.74267578	+55.85449219	+3.14208984	-28.36669922	+1524
+1458240862.36739990	+9.73828125	-6.32812500	-0.81738281	+44.93408203	-5.93261719	-67.03857422	+2196	+9.69873047	-5.53710938	-0.69873047	+4.87792969	-12.43652344	+19.22607422	+1856	+7.09277344	-9.74267578	-0.73828125	+55.89843750	+3.20800781	-28.36669922	+1524
+1458240862.37150000	+9.73828125	-6.32812500	-0.82177734	+44.97802734	-5.91064453	-67.03857422	+2200	+9.68994141	-5.53710938	-0.69873047	+4.96582031	-12.41455078	+19.20410156	+1856	+7.09277344	-9.74267578	-0.73388672	+55.96435547	+3.25195313	-28.38867188	+1528
+1458240862.37570000	+9.72949219	-6.32812500	-0.82617188	+45.06591797	-5.86669922	-67.01660156	+2200	+9.68115234	-5.53271484	-0.70312500	+5.05371094	-12.34863281	+19.18212891	+1856	+7.09277344	-9.73828125	-0.72949219	+56.05224609	+3.33984375	-28.41064453	+1532
+1458240862.37980010	+9.72509766	-6.32373047	-0.83056641	+45.13183594	-5.82275391	-67.01660156	+2204	+9.67675781	-5.53271484	-0.70751953	+5.11962891	-12.30468750	+19.16015625	+1856	+7.09277344	-9.73388672	-0.72070313	+56.16210938	+3.42773438	-28.43261719	+1536
+1458240862.38820000	+9.71191406	-6.31933594	-0.83935547	+45.28564453	-5.71289063	-66.95068359	+2208	+9.66357422	-5.52832031	-0.71191406	+5.22949219	-12.21679688	+19.13818359	+1848	+7.09277344	-9.72509766	-0.70751953	+56.38183594	+3.64746094	-28.45458984	+1544
+1458240862.39229990	+9.70312500	-6.31933594	-0.84814453	+45.37353516	-5.66894531	-66.90673828	+2212	+9.65478516	-5.52392578	-0.71630859	+5.27343750	-12.15087891	+19.13818359	+1848	+7.09277344	-9.72070313	-0.69873047	+56.49169922	+3.73535156	-28.45458984	+1548
+1458240862.39650010	+9.69873047	-6.31494141	-0.85253906	+45.41748047	-5.60302734	-66.88476563	+2212	+9.65039063	-5.51953125	-0.71630859	+5.31738281	-12.10693359	+19.11621094	+1844	+7.09277344	-9.71630859	-0.69433594	+56.60156250	+3.84521484	-28.45458984	+1552
+1458240862.40070010	+9.68994141	-6.31494141	-0.85693359	+45.48339844	-5.55908203	-66.86279297	+2212	+9.64599609	-5.51953125	-0.72070313	+5.33935547	-12.06298828	+19.11621094	+1840	+7.08837891	-9.71191406	-0.68994141	+56.71142578	+3.93310547	-28.45458984	+1556
+1458240862.40479990	+9.68554688	-6.31054688	-0.86132813	+45.52734375	-5.49316406	-66.84082031	+2212	+9.64599609	-5.51953125	-0.72509766	+5.36132813	-11.99707031	+19.11621094	+1836	+7.08398438	-9.71191406	-0.68994141	+56.77734375	+4.02099609	-28.43261719	+1560
+1458240862.40899990	+9.68115234	-6.30615234	-0.86132813	+45.54931641	-5.44921875	-66.81884766	+2208	+9.64160156	-5.51513672	-0.72509766	+5.38330078	-11.95312500	+19.09423828	+1832	+7.07958984	-9.70751953	-0.68994141	+56.82128906	+4.08691406	-28.41064453	+1564
+1458240862.41319990	+9.68115234	-6.30615234	-0.86572266	+45.59326172	-5.38330078	-66.77490234	+2208	+9.63720703	-5.51513672	-0.72949219	+5.38330078	-11.88720703	+19.09423828	+1828	+7.07080078	-9.70751953	-0.68994141	+56.84326172	+4.13085938	-28.36669922	+1568
+1458240862.41730000	+9.67675781	-6.30175781	-0.87011719	+45.61523438	-5.33935547	-66.75292969	+2204	+9.63281250	-5.51513672	-0.72949219	+5.38330078	-11.84326172	+19.11621094	+1824	+7.06201172	-9.70312500	-0.69433594	+56.84326172	+4.17480469	-28.32275391	+1572
+1458240862.42569990	+9.66796875	-6.29736328	-0.87451172	+45.68115234	-5.27343750	-66.70898438	+2200	+9.62841797	-5.51074219	-0.73388672	+5.40527344	-11.75537109	+19.11621094	+1816	+7.04882813	-9.70312500	-0.70312500	+56.84326172	+4.21875000	-28.23486328	+1580
+1458240862.42980000	+9.66357422	-6.29296875	-0.87451172	+45.70312500	-5.22949219	-66.68701172	+2200	+9.62841797	-5.50634766	-0.73388672	+5.40527344	-11.73339844	+19.11621094	+1812	+7.04003906	-9.70312500	-0.70751953	+56.82128906	+4.24072266	-28.19091797	+1584
+1458240862.43400000	+9.66357422	-6.29296875	-0.87451172	+45.74707031	-5.20751953	-66.66503906	+2196	+9.62402344	-5.50634766	-0.73388672	+5.40527344	-11.68945313	+19.11621094	+1804	+7.03125000	-9.70312500	-0.71191406	+56.79931641	+4.26269531	-28.14697266	+1588
+1458240862.43820000	+9.65917969	-6.28857422	-0.87451172	+45.76904297	-5.16357422	-66.64306641	+2192	+9.61962891	-5.50195313	-0.73388672	+5.40527344	-11.66748047	+19.13818359	+1800	+7.02685547	-9.70312500	-0.71630859	+56.79931641	+4.26269531	-28.12500000	+1588
+1458240862.44230010	+9.65917969	-6.28857422	-0.87451172	+45.81298828	-5.14160156	-66.64306641	+2188	+9.61962891	-5.50195313	-0.73388672	+5.40527344	-11.64550781	+19.13818359	+1796	+7.01806641	-9.70312500	-0.72070313	+56.77734375	+4.28466797	-28.08105469	+1588
+1458240862.44650010	+9.65478516	-6.28417969	-0.87451172	+45.85693359	-5.11962891	-66.62109375	+2184	+9.61962891	-5.49755859	-0.73828125	+5.40527344	-11.62353516	+19.16015625	+1792	+7.01367188	-9.70312500	-0.72509766	+56.77734375	+4.28466797	-28.05908203	+1588
+1458240862.45070000	+9.65478516	-6.27978516	-0.87890625	+45.87890625	-5.11962891	-66.59912109	+2180	+9.61523438	-5.49755859	-0.73828125	+5.38330078	-11.60156250	+19.18212891	+1788	+7.00927734	-9.70312500	-0.72949219	+56.75537109	+4.30664063	-28.03710938	+1588
+1458240862.45900010	+9.65039063	-6.27539063	-0.87890625	+45.96679688	-5.09765625	-66.55517578	+2176	+9.61083984	-5.49316406	-0.73828125	+5.38330078	-11.57958984	+19.22607422	+1780	+7.00488281	-9.70312500	-0.72949219	+56.77734375	+4.32861328	-28.01513672	+1584
+1458240862.46310000	+9.64599609	-6.27539063	-0.87890625	+45.98876953	-5.09765625	-66.55517578	+2172	+9.61083984	-5.49316406	-0.73828125	+5.36132813	-11.55761719	+19.24804688	+1776	+7.00488281	-9.69873047	-0.72949219	+56.79931641	+4.35058594	-28.01513672	+1584
+1458240862.46729990	+9.64599609	-6.27539063	-0.87890625	+46.03271484	-5.09765625	-66.53320313	+2168	+9.60644531	-5.49316406	-0.73828125	+5.36132813	-11.55761719	+19.27001953	+1772	+7.00488281	-9.69873047	-0.72509766	+56.82128906	+4.37255859	-28.03710938	+1580
+1458240862.47149990	+9.64599609	-6.27539063	-0.87890625	+46.07666016	-5.09765625	-66.53320313	+2164	+9.60644531	-5.48876953	-0.73828125	+5.36132813	-11.55761719	+19.29199219	+1768	+7.00488281	-9.69873047	-0.72509766	+56.86523438	+4.39453125	-28.05908203	+1580
+1458240862.47560000	+9.64599609	-6.27539063	-0.87890625	+46.09863281	-5.09765625	-66.51123047	+2160	+9.60644531	-5.48876953	-0.73828125	+5.33935547	-11.55761719	+19.29199219	+1764	+7.00488281	-9.69433594	-0.72070313	+56.88720703	+4.41650391	-28.05908203	+1580
+1458240862.47980000	+9.64599609	-6.27099609	-0.87890625	+46.14257813	-5.11962891	-66.48925781	+2156	+9.60205078	-5.48876953	-0.73828125	+5.33935547	-11.55761719	+19.31396484	+1760	+7.00927734	-9.69433594	-0.71630859	+56.93115234	+4.43847656	-28.08105469	+1580
+1458240862.48400000	+9.64599609	-6.27099609	-0.88330078	+46.18652344	-5.11962891	-66.46728516	+2152	+9.60205078	-5.48876953	-0.73828125	+5.31738281	-11.55761719	+19.33593750	+1756	+7.01367188	-9.68994141	-0.71630859	+56.97509766	+4.48242188	-28.10302734	+1580
+1458240862.49230000	+9.64160156	-6.27099609	-0.88330078	+46.25244141	-5.14160156	-66.44531250	+2148	+9.59765625	-5.48437500	-0.73828125	+5.31738281	-11.57958984	+19.35791016	+1748	+7.01806641	-9.68994141	-0.70751953	+57.04101563	+4.52636719	-28.16894531	+1584
+1458240862.49650000	+9.64160156	-6.27539063	-0.88330078	+46.27441406	-5.14160156	-66.44531250	+2144	+9.59765625	-5.48437500	-0.73828125	+5.29541016	-11.57958984	+19.35791016	+1744	+7.02246094	-9.68554688	-0.70312500	+57.08496094	+4.54833984	-28.19091797	+1584
+1458240862.50060010	+9.64160156	-6.27539063	-0.88769531	+46.31835938	-5.14160156	-66.44531250	+2144	+9.59326172	-5.48437500	-0.73828125	+5.29541016	-11.60156250	+19.33593750	+1740	+7.02246094	-9.68554688	-0.69873047	+57.12890625	+4.57031250	-28.21289063	+1588
+1458240862.50480010	+9.64160156	-6.27539063	-0.88769531	+46.34033203	-5.14160156	-66.44531250	+2140	+9.59326172	-5.48437500	-0.73828125	+5.29541016	-11.62353516	+19.33593750	+1736	+7.02685547	-9.68554688	-0.69873047	+57.15087891	+4.59228516	-28.23486328	+1588
+1458240862.50900010	+9.64160156	-6.27539063	-0.88769531	+46.38427734	-5.16357422	-66.44531250	+2140	+9.59326172	-5.48437500	-0.73828125	+5.29541016	-11.62353516	+19.31396484	+1732	+7.03125000	-9.68554688	-0.69433594	+57.17285156	+4.61425781	-28.25683594	+1592
+1458240862.51309990	+9.63720703	-6.27539063	-0.88769531	+46.40625000	-5.16357422	-66.44531250	+2136	+9.59326172	-5.48876953	-0.73828125	+5.29541016	-11.64550781	+19.29199219	+1732	+7.03125000	-9.68554688	-0.68994141	+57.19482422	+4.63623047	-28.27880859	+1592
+1458240862.52150010	+9.63720703	-6.27978516	-0.89208984	+46.47216797	-5.16357422	-66.48925781	+2136	+9.58886719	-5.48876953	-0.73828125	+5.31738281	-11.68945313	+19.22607422	+1724	+7.03125000	-9.68554688	-0.68554688	+57.23876953	+4.68017578	-28.34472656	+1596
+1458240862.52560000	+9.63720703	-6.27978516	-0.89208984	+46.49414063	-5.14160156	-66.51123047	+2136	+9.58886719	-5.48876953	-0.73828125	+5.31738281	-11.71142578	+19.18212891	+1720	+7.03564453	-9.68554688	-0.68554688	+57.26074219	+4.70214844	-28.34472656	+1596
+1458240862.52979990	+9.63720703	-6.27978516	-0.89208984	+46.51611328	-5.14160156	-66.53320313	+2132	+9.58886719	-5.48876953	-0.73828125	+5.33935547	-11.73339844	+19.11621094	+1720	+7.03564453	-9.68994141	-0.68115234	+57.26074219	+4.72412109	-28.36669922	+1600
+1458240862.53390000	+9.63720703	-6.28417969	-0.89208984	+46.53808594	-5.14160156	-66.57714844	+2132	+9.58886719	-5.49316406	-0.73828125	+5.33935547	-11.75537109	+19.07226563	+1716	+7.03564453	-9.68994141	-0.68115234	+57.26074219	+4.72412109	-28.38867188	+1600
+1458240862.53810000	+9.63720703	-6.28417969	-0.88769531	+46.56005859	-5.14160156	-66.62109375	+2132	+9.58886719	-5.49316406	-0.73828125	+5.36132813	-11.79931641	+18.98437500	+1712	+7.03125000	-9.69433594	-0.68115234	+57.26074219	+4.74609375	-28.41064453	+1604
+1458240862.54230000	+9.63720703	-6.28417969	-0.88769531	+46.58203125	-5.11962891	-66.68701172	+2132	+9.58447266	-5.49755859	-0.73828125	+5.38330078	-11.84326172	+18.89648438	+1712	+7.03125000	-9.69433594	-0.68115234	+57.23876953	+4.76806641	-28.45458984	+1604
+1458240862.54640010	+9.63720703	-6.28857422	-0.88769531	+46.58203125	-5.11962891	-66.73095703	+2132	+9.58886719	-5.49755859	-0.73828125	+5.40527344	-11.86523438	+18.80859375	+1712	+7.02685547	-9.69873047	-0.68115234	+57.21679688	+4.79003906	-28.47656250	+1604
+1458240862.55480000	+9.63720703	-6.29296875	-0.88769531	+46.60400391	-5.09765625	-66.86279297	+2132	+9.58886719	-5.50634766	-0.74267578	+5.44921875	-11.97509766	+18.50097656	+1712	+7.02246094	-9.71191406	-0.67675781	+57.15087891	+4.83398438	-28.54248047	+1608
+1458240862.55890010	+9.63720703	-6.29736328	-0.88330078	+46.62597656	-5.07568359	-66.95068359	+2132	+9.58886719	-5.51074219	-0.74267578	+5.49316406	-12.04101563	+18.36914063	+1712	+7.01806641	-9.72070313	-0.67675781	+57.10693359	+4.85595703	-28.58642578	+1612
+1458240862.56310010	+9.63720703	-6.30175781	-0.88330078	+46.62597656	-5.07568359	-67.06054688	+2132	+9.59326172	-5.51953125	-0.74267578	+5.53710938	-12.10693359	+18.17138672	+1712	+7.00927734	-9.72949219	-0.67675781	+57.04101563	+4.89990234	-28.63037109	+1612
+1458240862.57139990	+9.63720703	-6.31054688	-0.87890625	+46.62597656	-5.03173828	-67.25830078	+2136	+9.59326172	-5.53271484	-0.74707031	+5.58105469	-12.19482422	+17.86376953	+1716	+7.00048828	-9.75146484	-0.67675781	+56.93115234	+4.96582031	-28.74023438	+1612
+1458240862.57979990	+9.64160156	-6.32373047	-0.87890625	+46.60400391	-4.96582031	-67.50000000	+2136	+9.59765625	-5.54589844	-0.75146484	+5.64697266	-12.23876953	+17.60009766	+1720	+6.99609375	-9.76904297	-0.66796875	+56.84326172	+5.09765625	-28.87207031	+1612
+1458240862.58810000	+9.64160156	-6.33691406	-0.87890625	+46.58203125	-4.87792969	-67.67578125	+2140	+9.60205078	-5.55468750	-0.76025391	+5.71289063	-12.26074219	+17.40234375	+1724	+7.00048828	-9.78222656	-0.65917969	+56.84326172	+5.25146484	-29.00390625	+1612
+1458240862.59640000	+9.64160156	-6.35009766	-0.88330078	+46.53808594	-4.79003906	-67.78564453	+2144	+9.59765625	-5.56347656	-0.76904297	+5.75683594	-12.23876953	+17.24853516	+1728	+7.00927734	-9.78662109	-0.64599609	+56.90917969	+5.40527344	-29.09179688	+1612
+1458240862.60480000	+9.64160156	-6.35888672	-0.89208984	+46.53808594	-4.70214844	-67.87353516	+2148	+9.59765625	-5.56787109	-0.77783203	+5.84472656	-12.17285156	+17.13867188	+1728	+7.02246094	-9.79101563	-0.62841797	+57.01904297	+5.58105469	-29.17968750	+1616
+1458240862.61310010	+9.64160156	-6.36767578	-0.90087891	+46.56005859	-4.59228516	-67.87353516	+2152	+9.59326172	-5.57666016	-0.78662109	+5.93261719	-12.10693359	+17.02880859	+1728	+7.03125000	-9.79541016	-0.61523438	+57.15087891	+5.75683594	-29.22363281	+1624
+1458240862.62140010	+9.63720703	-6.37207031	-0.90966797	+46.58203125	-4.48242188	-67.87353516	+2156	+9.58886719	-5.57666016	-0.79541016	+6.02050781	-11.99707031	+16.94091797	+1724	+7.04003906	-9.79541016	-0.60644531	+57.30468750	+5.93261719	-29.24560547	+1628
+1458240862.62560010	+9.63281250	-6.37646484	-0.91406250	+46.60400391	-4.41650391	-67.87353516	+2156	+9.58447266	-5.57666016	-0.79980469	+6.08642578	-11.93115234	+16.91894531	+1724	+7.04443359	-9.79541016	-0.60205078	+57.37060547	+5.99853516	-29.22363281	+1632
+1458240862.63389990	+9.62841797	-6.37646484	-0.92285156	+46.64794922	-4.30664063	-67.85156250	+2156	+9.57568359	-5.58105469	-0.81298828	+6.19628906	-11.82128906	+16.83105469	+1720	+7.04443359	-9.79980469	-0.59765625	+57.48046875	+6.15234375	-29.20166016	+1636
+1458240862.64220000	+9.62402344	-6.38085938	-0.93164063	+46.71386719	-4.19677734	-67.82958984	+2152	+9.56689453	-5.58105469	-0.82177734	+6.30615234	-11.68945313	+16.76513672	+1716	+7.04443359	-9.80419922	-0.59765625	+57.59033203	+6.28417969	-29.11376953	+1640
+1458240862.65060000	+9.61523438	-6.38085938	-0.94042969	+46.77978516	-4.06494141	-67.80761719	+2148	+9.55810547	-5.58105469	-0.83056641	+6.43798828	-11.55761719	+16.67724609	+1712	+7.03564453	-9.80859375	-0.60205078	+57.65625000	+6.39404297	-29.00390625	+1644
+1458240862.65890000	+9.61083984	-6.37646484	-0.94921875	+46.86767578	-3.93310547	-67.78564453	+2144	+9.54931641	-5.57666016	-0.83935547	+6.56982422	-11.42578125	+16.61132813	+1704	+7.02246094	-9.81298828	-0.61083984	+57.70019531	+6.48193359	-28.87207031	+1652
+1458240862.66720010	+9.60205078	-6.37646484	-0.95800781	+46.93359375	-3.80126953	-67.78564453	+2132	+9.54492188	-5.57666016	-0.84814453	+6.67968750	-11.31591797	+16.52343750	+1700	+7.00927734	-9.81738281	-0.61962891	+57.72216797	+6.54785156	-28.74023438	+1652
+1458240862.67560010	+9.59765625	-6.37207031	-0.96240234	+47.02148438	-3.69140625	-67.78564453	+2124	+9.54052734	-5.57666016	-0.85253906	+6.78955078	-11.22802734	+16.43554688	+1696	+6.99609375	-9.82177734	-0.62841797	+57.72216797	+6.61376953	-28.60839844	+1652
+1458240862.68390010	+9.59326172	-6.36767578	-0.97119141	+47.08740234	-3.58154297	-67.76367188	+2112	+9.53613281	-5.57226563	-0.86132813	+6.87744141	-11.14013672	+16.39160156	+1692	+6.98730469	-9.82617188	-0.64160156	+57.74414063	+6.67968750	-28.47656250	+1648
+1458240862.69219990	+9.58886719	-6.36767578	-0.97558594	+47.13134766	-3.49365234	-67.76367188	+2100	+9.53173828	-5.57226563	-0.86572266	+6.94335938	-11.05224609	+16.34765625	+1688	+6.97851563	-9.83056641	-0.64599609	+57.78808594	+6.74560547	-28.36669922	+1644
+1458240862.69639990	+9.58886719	-6.36767578	-0.97998047	+47.15332031	-3.44970703	-67.76367188	+2096	+9.52734375	-5.57226563	-0.87011719	+6.98730469	-11.03027344	+16.32568359	+1684	+6.97851563	-9.83056641	-0.64599609	+57.83203125	+6.78955078	-28.34472656	+1640
+1458240862.70470000	+9.58447266	-6.36767578	-0.98437500	+47.19726563	-3.38378906	-67.76367188	+2084	+9.52734375	-5.57226563	-0.87451172	+7.05322266	-10.98632813	+16.30371094	+1680	+6.98291016	-9.83056641	-0.64599609	+57.91992188	+6.87744141	-28.30078125	+1632
+1458240862.71300010	+9.58447266	-6.36767578	-0.99316406	+47.24121094	-3.29589844	-67.71972656	+2072	+9.52294922	-5.56787109	-0.87890625	+7.11914063	-10.92041016	+16.30371094	+1676	+6.98730469	-9.82617188	-0.64160156	+58.02978516	+6.96533203	-28.27880859	+1628
+1458240862.72140000	+9.58007813	-6.36767578	-0.99755859	+47.26318359	-3.22998047	-67.67578125	+2064	+9.51855469	-5.56787109	-0.88769531	+7.18505859	-10.85449219	+16.30371094	+1668	+6.99609375	-9.82177734	-0.63281250	+58.18359375	+7.07519531	-28.25683594	+1624
+1458240862.72970010	+9.58007813	-6.36767578	-1.00634766	+47.30712891	-3.18603516	-67.65380859	+2060	+9.51416016	-5.56787109	-0.89208984	+7.25097656	-10.78857422	+16.30371094	+1660	+7.00488281	-9.81738281	-0.62841797	+58.31542969	+7.20703125	-28.25683594	+1624
+1458240862.73799990	+9.57568359	-6.37207031	-1.01513672	+47.35107422	-3.12011719	-67.60986328	+2052	+9.50976563	-5.56787109	-0.89648438	+7.31689453	-10.72265625	+16.32568359	+1656	+7.01367188	-9.81298828	-0.61962891	+58.46923828	+7.31689453	-28.23486328	+1628
+1458240862.74640010	+9.57568359	-6.37207031	-1.01953125	+47.37304688	-3.05419922	-67.58789063	+2044	+9.50537109	-5.56787109	-0.90527344	+7.36083984	-10.65673828	+16.32568359	+1648	+7.01806641	-9.81298828	-0.61083984	+58.57910156	+7.42675781	-28.23486328	+1628
+1458240862.75469990	+9.57128906	-6.37207031	-1.02832031	+47.41699219	-2.98828125	-67.54394531	+2040	+9.50097656	-5.56787109	-0.90966797	+7.40478516	-10.59082031	+16.32568359	+1640	+7.02246094	-9.81298828	-0.60644531	+58.66699219	+7.51464844	-28.19091797	+1628
+1458240862.76300000	+9.56689453	-6.37207031	-1.02832031	+47.46093750	-2.94433594	-67.54394531	+2032	+9.49658203	-5.56787109	-0.91406250	+7.44873047	-10.54687500	+16.32568359	+1632	+7.02246094	-9.81298828	-0.60644531	+58.73291016	+7.58056641	-28.16894531	+1628
+1458240862.77130010	+9.56250000	-6.37207031	-1.03271484	+47.50488281	-2.90039063	-67.56591797	+2024	+9.49658203	-5.56787109	-0.91406250	+7.49267578	-10.52490234	+16.30371094	+1628	+7.01806641	-9.81738281	-0.61083984	+58.73291016	+7.60253906	-28.10302734	+1628
+1458240862.77970000	+9.56250000	-6.37207031	-1.03271484	+47.52685547	-2.87841797	-67.58789063	+2016	+9.49218750	-5.56787109	-0.91406250	+7.51464844	-10.50292969	+16.30371094	+1620	+7.00927734	-9.82177734	-0.61523438	+58.71093750	+7.62451172	-28.05908203	+1628
+1458240862.78800010	+9.55810547	-6.36767578	-1.03271484	+47.57080078	-2.85644531	-67.60986328	+2008	+9.49218750	-5.56787109	-0.91845703	+7.53662109	-10.50292969	+16.28173828	+1616	+7.00048828	-9.82617188	-0.61962891	+58.66699219	+7.62451172	-28.01513672	+1628
+1458240862.79220010	+9.55810547	-6.36767578	-1.03271484	+47.57080078	-2.85644531	-67.63183594	+2004	+9.49218750	-5.56787109	-0.91845703	+7.53662109	-10.50292969	+16.28173828	+1616	+6.99609375	-9.83056641	-0.61962891	+58.64501953	+7.60253906	-27.99316406	+1628
+1458240862.80049990	+9.55810547	-6.36767578	-1.02832031	+47.59277344	-2.85644531	-67.65380859	+2000	+9.49218750	-5.57226563	-0.91406250	+7.55859375	-10.52490234	+16.25976563	+1612	+6.99169922	-9.83496094	-0.62402344	+58.60107422	+7.60253906	-27.97119141	+1624
+1458240862.80880000	+9.55810547	-6.36767578	-1.02832031	+47.61474609	-2.87841797	-67.69775391	+1996	+9.49658203	-5.57226563	-0.91406250	+7.55859375	-10.54687500	+16.25976563	+1612	+6.98730469	-9.83496094	-0.62841797	+58.55712891	+7.58056641	-27.94921875	+1620
+1458240862.81719990	+9.55810547	-6.36767578	-1.02832031	+47.61474609	-2.87841797	-67.71972656	+1988	+9.49658203	-5.57226563	-0.91406250	+7.55859375	-10.54687500	+16.23779297	+1608	+6.98730469	-9.83935547	-0.62841797	+58.53515625	+7.58056641	-27.94921875	+1612
+1458240862.82550000	+9.55810547	-6.36767578	-1.02392578	+47.61474609	-2.90039063	-67.74169922	+1984	+9.49658203	-5.57226563	-0.91406250	+7.55859375	-10.56884766	+16.23779297	+1608	+6.98730469	-9.83935547	-0.62841797	+58.53515625	+7.58056641	-27.94921875	+1608
+1458240862.82970000	+9.55810547	-6.36767578	-1.02392578	+47.63671875	-2.90039063	-67.74169922	+1984	+9.49658203	-5.57226563	-0.91406250	+7.55859375	-10.56884766	+16.23779297	+1608	+6.98730469	-9.83935547	-0.62841797	+58.53515625	+7.58056641	-27.97119141	+1604
+1458240862.83800010	+9.56250000	-6.36767578	-1.02392578	+47.63671875	-2.92236328	-67.76367188	+1980	+9.49658203	-5.57226563	-0.91406250	+7.55859375	-10.59082031	+16.23779297	+1604	+6.99169922	-9.83935547	-0.62402344	+58.55712891	+7.58056641	-27.97119141	+1600
+1458240862.84629990	+9.56250000	-6.36767578	-1.02392578	+47.63671875	-2.92236328	-67.78564453	+1976	+9.49658203	-5.57226563	-0.91406250	+7.55859375	-10.59082031	+16.23779297	+1604	+6.99169922	-9.83935547	-0.62402344	+58.57910156	+7.58056641	-27.99316406	+1600
+1458240862.85460000	+9.56250000	-6.36767578	-1.02392578	+47.63671875	-2.94433594	-67.78564453	+1976	+9.49658203	-5.57666016	-0.91406250	+7.58056641	-10.61279297	+16.23779297	+1600	+6.99609375	-9.83935547	-0.61962891	+58.57910156	+7.58056641	-28.01513672	+1596
+1458240862.86299990	+9.56689453	-6.37207031	-1.02392578	+47.63671875	-2.96630859	-67.80761719	+1972	+9.49658203	-5.57666016	-0.91406250	+7.58056641	-10.63476563	+16.23779297	+1600	+6.99609375	-9.83496094	-0.61962891	+58.60107422	+7.58056641	-28.03710938	+1596
+1458240862.87130000	+9.56689453	-6.37207031	-1.02392578	+47.63671875	-2.98828125	-67.82958984	+1972	+9.50097656	-5.57666016	-0.91406250	+7.58056641	-10.65673828	+16.25976563	+1596	+7.00048828	-9.83496094	-0.61523438	+58.62304688	+7.60253906	-28.08105469	+1596
+1458240862.87550000	+9.56689453	-6.37646484	-1.01953125	+47.63671875	-3.01025391	-67.85156250	+1972	+9.50097656	-5.57666016	-0.91406250	+7.58056641	-10.67871094	+16.25976563	+1596	+7.00048828	-9.83496094	-0.61523438	+58.62304688	+7.60253906	-28.08105469	+1596
+1458240862.88800000	+9.57128906	-6.37646484	-1.01953125	+47.63671875	-3.05419922	-67.91748047	+1972	+9.50097656	-5.57666016	-0.90966797	+7.60253906	-10.72265625	+16.23779297	+1592	+7.00488281	-9.83496094	-0.61083984	+58.62304688	+7.58056641	-28.14697266	+1592
+1458240862.89630010	+9.57128906	-6.38085938	-1.01953125	+47.63671875	-3.09814453	-67.98339844	+1972	+9.50537109	-5.57666016	-0.90966797	+7.62451172	-10.76660156	+16.23779297	+1588	+7.00488281	-9.83935547	-0.61083984	+58.62304688	+7.58056641	-28.16894531	+1592
+1458240862.90050010	+9.57128906	-6.38085938	-1.01513672	+47.63671875	-3.12011719	-68.00537109	+1972	+9.50537109	-5.57666016	-0.90966797	+7.62451172	-10.78857422	+16.23779297	+1588	+7.00488281	-9.83935547	-0.61083984	+58.60107422	+7.55859375	-28.19091797	+1592
+1458240862.90879990	+9.57128906	-6.38085938	-1.01074219	+47.63671875	-3.14208984	-68.07128906	+1972	+9.50537109	-5.57666016	-0.90966797	+7.64648438	-10.83251953	+16.21582031	+1588	+7.00488281	-9.83935547	-0.61083984	+58.57910156	+7.53662109	-28.21289063	+1592
+1458240862.91710000	+9.57568359	-6.38085938	-1.01074219	+47.65869141	-3.16406250	-68.13720703	+1972	+9.50976563	-5.58105469	-0.90527344	+7.66845703	-10.87646484	+16.21582031	+1588	+7.00048828	-9.84375000	-0.61523438	+58.53515625	+7.49267578	-28.23486328	+1592
+1458240862.92960000	+9.57568359	-6.38085938	-1.00634766	+47.65869141	-3.22998047	-68.24707031	+1972	+9.51416016	-5.58105469	-0.90527344	+7.71240234	-10.94238281	+16.19384766	+1588	+6.99609375	-9.84814453	-0.61962891	+58.46923828	+7.42675781	-28.25683594	+1588
+1458240862.93790010	+9.58007813	-6.38085938	-1.00195313	+47.68066406	-3.27392578	-68.31298828	+1972	+9.51855469	-5.58105469	-0.90087891	+7.73437500	-11.00830078	+16.19384766	+1588	+7.00048828	-9.85253906	-0.61962891	+58.42529297	+7.40478516	-28.30078125	+1584
+1458240862.94630000	+9.58447266	-6.38525391	-1.00195313	+47.68066406	-3.29589844	-68.35693359	+1972	+9.51855469	-5.58544922	-0.90087891	+7.73437500	-11.05224609	+16.19384766	+1588	+7.00488281	-9.85253906	-0.61523438	+58.42529297	+7.38281250	-28.34472656	+1584
+1458240862.95040010	+9.58447266	-6.38525391	-1.00195313	+47.68066406	-3.31787109	-68.37890625	+1972	+9.52294922	-5.58544922	-0.90087891	+7.73437500	-11.09619141	+16.21582031	+1588	+7.00488281	-9.85253906	-0.61523438	+58.42529297	+7.36083984	-28.38867188	+1584
+1458240862.95880010	+9.58886719	-6.38964844	-0.99755859	+47.68066406	-3.36181641	-68.44482422	+1976	+9.52294922	-5.58544922	-0.89648438	+7.75634766	-11.14013672	+16.21582031	+1588	+7.01367188	-9.85253906	-0.61083984	+58.46923828	+7.36083984	-28.45458984	+1584
+1458240862.96709990	+9.58886719	-6.38964844	-0.99755859	+47.68066406	-3.40576172	-68.48876953	+1976	+9.52734375	-5.58544922	-0.89648438	+7.75634766	-11.18408203	+16.23779297	+1588	+7.02685547	-9.85253906	-0.60205078	+58.51318359	+7.36083984	-28.52050781	+1588
+1458240862.97540000	+9.59326172	-6.39404297	-0.99755859	+47.68066406	-3.44970703	-68.53271484	+1980	+9.52734375	-5.58984375	-0.89648438	+7.77832031	-11.22802734	+16.23779297	+1588	+7.03564453	-9.84814453	-0.59326172	+58.57910156	+7.38281250	-28.60839844	+1592
+1458240862.98379990	+9.59765625	-6.39404297	-0.99755859	+47.70263672	-3.47167969	-68.57666016	+1980	+9.53173828	-5.58984375	-0.89648438	+7.77832031	-11.27197266	+16.25976563	+1584	+7.04443359	-9.84814453	-0.58886719	+58.62304688	+7.38281250	-28.69628906	+1600
+1458240862.99210000	+9.59765625	-6.39404297	-0.99755859	+47.70263672	-3.51562500	-68.59863281	+1984	+9.53173828	-5.58984375	-0.89648438	+7.80029297	-11.29394531	+16.25976563	+1584	+7.05322266	-9.84814453	-0.58447266	+58.64501953	+7.38281250	-28.74023438	+1604
+1458240863.00040010	+9.59765625	-6.39404297	-0.99316406	+47.70263672	-3.51562500	-68.64257813	+1984	+9.53173828	-5.58984375	-0.89208984	+7.80029297	-11.31591797	+16.25976563	+1580	+7.05322266	-9.84814453	-0.58007813	+58.64501953	+7.38281250	-28.78417969	+1604
+1458240863.00869990	+9.59765625	-6.39404297	-0.99316406	+47.70263672	-3.53759766	-68.68652344	+1988	+9.53173828	-5.58984375	-0.89208984	+7.80029297	-11.33789063	+16.23779297	+1580	+7.05322266	-9.84814453	-0.58447266	+58.62304688	+7.36083984	-28.80615234	+1608
+1458240863.01710010	+9.59765625	-6.39404297	-0.99316406	+47.70263672	-3.53759766	-68.73046875	+1988	+9.53173828	-5.58984375	-0.89208984	+7.82226563	-11.35986328	+16.23779297	+1580	+7.04882813	-9.84814453	-0.58447266	+58.57910156	+7.33886719	-28.82812500	+1608
+1458240863.02539990	+9.59765625	-6.39404297	-0.98876953	+47.70263672	-3.53759766	-68.75244141	+1992	+9.53173828	-5.58984375	-0.89208984	+7.82226563	-11.35986328	+16.21582031	+1580	+7.04443359	-9.85253906	-0.58886719	+58.55712891	+7.29492188	-28.82812500	+1608
+1458240863.03370000	+9.59765625	-6.38964844	-0.98876953	+47.70263672	-3.53759766	-68.79638672	+1992	+9.53173828	-5.58984375	-0.89208984	+7.84423828	-11.38183594	+16.19384766	+1580	+7.04003906	-9.85253906	-0.59326172	+58.51318359	+7.27294922	-28.82812500	+1608
+1458240863.04210000	+9.59765625	-6.38964844	-0.98876953	+47.70263672	-3.53759766	-68.81835938	+1992	+9.53613281	-5.58984375	-0.89208984	+7.84423828	-11.38183594	+16.19384766	+1584	+7.03564453	-9.85693359	-0.59765625	+58.46923828	+7.25097656	-28.82812500	+1608
+1458240863.05040000	+9.59765625	-6.38964844	-0.98876953	+47.70263672	-3.55957031	-68.84033203	+1992	+9.53613281	-5.58984375	-0.88769531	+7.86621094	-11.40380859	+16.19384766	+1584	+7.03125000	-9.85693359	-0.60205078	+58.44726563	+7.22900391	-28.82812500	+1604
+1458240863.05870010	+9.60205078	-6.38964844	-0.98876953	+47.70263672	-3.55957031	-68.86230469	+1992	+9.53613281	-5.58984375	-0.88769531	+7.86621094	-11.40380859	+16.19384766	+1588	+7.03125000	-9.85693359	-0.60205078	+58.42529297	+7.20703125	-28.82812500	+1604
+1458240863.06710000	+9.60205078	-6.38964844	-0.98876953	+47.70263672	-3.58154297	-68.88427734	+1992	+9.53613281	-5.58984375	-0.88769531	+7.88818359	-11.42578125	+16.19384766	+1588	+7.03125000	-9.85693359	-0.60205078	+58.44726563	+7.20703125	-28.85009766	+1600
+1458240863.07540010	+9.60205078	-6.38964844	-0.98876953	+47.70263672	-3.58154297	-68.90625000	+1992	+9.53613281	-5.58984375	-0.88769531	+7.88818359	-11.42578125	+16.19384766	+1592	+7.03125000	-9.85693359	-0.59765625	+58.46923828	+7.20703125	-28.89404297	+1600
+1458240863.08369990	+9.60205078	-6.38964844	-0.98876953	+47.68066406	-3.60351563	-68.92822266	+1996	+9.53613281	-5.58984375	-0.88769531	+7.91015625	-11.44775391	+16.21582031	+1592	+7.03564453	-9.85253906	-0.59765625	+58.49121094	+7.20703125	-28.91601563	+1600
+1458240863.09200000	+9.60205078	-6.38964844	-0.98876953	+47.68066406	-3.62548828	-68.95019531	+1996	+9.53613281	-5.58984375	-0.88769531	+7.93212891	-11.44775391	+16.21582031	+1592	+7.04003906	-9.85253906	-0.59326172	+58.51318359	+7.20703125	-28.91601563	+1600
+1458240863.10040000	+9.60205078	-6.38964844	-0.98876953	+47.65869141	-3.64746094	-68.97216797	+1996	+9.53613281	-5.58984375	-0.88769531	+7.95410156	-11.46972656	+16.23779297	+1596	+7.04443359	-9.84814453	-0.59326172	+58.53515625	+7.20703125	-28.93798828	+1600
+1458240863.11290000	+9.60644531	-6.38964844	-0.99316406	+47.65869141	-3.66943359	-69.01611328	+2000	+9.53613281	-5.58544922	-0.88769531	+8.02001953	-11.49169922	+16.25976563	+1596	+7.04443359	-9.84814453	-0.59326172	+58.57910156	+7.20703125	-28.95996094	+1600
+1458240863.12120010	+9.60644531	-6.38964844	-0.99316406	+47.63671875	-3.66943359	-69.03808594	+2004	+9.53613281	-5.58544922	-0.88769531	+8.04199219	-11.51367188	+16.25976563	+1596	+7.04443359	-9.84814453	-0.59326172	+58.57910156	+7.18505859	-28.95996094	+1600
+1458240863.12949990	+9.60644531	-6.38964844	-0.99316406	+47.63671875	-3.69140625	-69.08203125	+2004	+9.53613281	-5.58544922	-0.88769531	+8.08593750	-11.51367188	+16.25976563	+1596	+7.04443359	-9.84814453	-0.59326172	+58.60107422	+7.18505859	-28.95996094	+1600
+1458240863.13790010	+9.60644531	-6.38525391	-0.99316406	+47.61474609	-3.69140625	-69.10400391	+2008	+9.53613281	-5.58544922	-0.88330078	+8.12988281	-11.53564453	+16.25976563	+1596	+7.04443359	-9.84375000	-0.59326172	+58.60107422	+7.18505859	-28.95996094	+1600
+1458240863.14619990	+9.60644531	-6.38525391	-0.99316406	+47.61474609	-3.69140625	-69.14794922	+2008	+9.53613281	-5.58544922	-0.88330078	+8.15185547	-11.53564453	+16.25976563	+1596	+7.04443359	-9.84375000	-0.59326172	+58.60107422	+7.16308594	-28.95996094	+1600
+1458240863.15450000	+9.60205078	-6.38525391	-0.99316406	+47.61474609	-3.69140625	-69.16992188	+2008	+9.53613281	-5.58544922	-0.88330078	+8.19580078	-11.53564453	+16.25976563	+1596	+7.04443359	-9.84375000	-0.59765625	+58.57910156	+7.14111328	-28.95996094	+1600
+1458240863.16280010	+9.60205078	-6.38525391	-0.98876953	+47.61474609	-3.69140625	-69.21386719	+2008	+9.53613281	-5.58544922	-0.88330078	+8.21777344	-11.55761719	+16.25976563	+1600	+7.04003906	-9.84375000	-0.60205078	+58.57910156	+7.14111328	-28.95996094	+1600
+1458240863.17120000	+9.60644531	-6.38525391	-0.98876953	+47.61474609	-3.69140625	-69.23583984	+2008	+9.53613281	-5.58544922	-0.88330078	+8.23974609	-11.55761719	+16.25976563	+1600	+7.04003906	-9.84375000	-0.60205078	+58.57910156	+7.11914063	-28.95996094	+1600
+1458240863.17950010	+9.60644531	-6.38525391	-0.98876953	+47.61474609	-3.71337891	-69.25781250	+2008	+9.53613281	-5.58544922	-0.88330078	+8.26171875	-11.55761719	+16.25976563	+1604	+7.04003906	-9.84375000	-0.60205078	+58.57910156	+7.09716797	-28.95996094	+1596
+1458240863.18779990	+9.60644531	-6.38525391	-0.98876953	+47.61474609	-3.73535156	-69.25781250	+2008	+9.53613281	-5.58544922	-0.88330078	+8.28369141	-11.55761719	+16.25976563	+1604	+7.04003906	-9.84375000	-0.60205078	+58.60107422	+7.09716797	-28.95996094	+1596
+1458240863.19619990	+9.60644531	-6.38525391	-0.98876953	+47.61474609	-3.73535156	-69.27978516	+2008	+9.53613281	-5.58544922	-0.88330078	+8.28369141	-11.57958984	+16.28173828	+1604	+7.04003906	-9.84375000	-0.60205078	+58.62304688	+7.09716797	-28.98193359	+1596
+1458240863.20869990	+9.60644531	-6.38525391	-0.98876953	+47.61474609	-3.77929688	-69.27978516	+2008	+9.53613281	-5.58544922	-0.88330078	+8.30566406	-11.57958984	+16.28173828	+1604	+7.04443359	-9.83935547	-0.59765625	+58.66699219	+7.09716797	-29.00390625	+1596
+1458240863.21700000	+9.61083984	-6.38525391	-0.98876953	+47.59277344	-3.77929688	-69.27978516	+2012	+9.53613281	-5.58544922	-0.88330078	+8.30566406	-11.57958984	+16.30371094	+1604	+7.04882813	-9.83935547	-0.59765625	+58.68896484	+7.11914063	-29.02587891	+1596
+1458240863.22530010	+9.61083984	-6.38525391	-0.99316406	+47.59277344	-3.80126953	-69.27978516	+2012	+9.53613281	-5.58544922	-0.88330078	+8.32763672	-11.60156250	+16.30371094	+1600	+7.04882813	-9.83935547	-0.59765625	+58.68896484	+7.11914063	-29.04785156	+1600
+1458240863.23359990	+9.61083984	-6.38525391	-0.99316406	+47.59277344	-3.80126953	-69.27978516	+2012	+9.53613281	-5.58544922	-0.88330078	+8.32763672	-11.60156250	+16.30371094	+1600	+7.05322266	-9.83496094	-0.59765625	+58.71093750	+7.11914063	-29.04785156	+1600
+1458240863.24200010	+9.61083984	-6.38525391	-0.99316406	+47.59277344	-3.80126953	-69.30175781	+2012	+9.53613281	-5.58544922	-0.88330078	+8.32763672	-11.60156250	+16.30371094	+1600	+7.05322266	-9.83496094	-0.59326172	+58.71093750	+7.09716797	-29.06982422	+1600
+1458240863.25029990	+9.61083984	-6.38525391	-0.98876953	+47.59277344	-3.82324219	-69.30175781	+2012	+9.54052734	-5.58544922	-0.88330078	+8.34960938	-11.60156250	+16.30371094	+1600	+7.05322266	-9.83496094	-0.59765625	+58.71093750	+7.09716797	-29.06982422	+1600
+1458240863.25860000	+9.61083984	-6.38525391	-0.98876953	+47.59277344	-3.82324219	-69.30175781	+2012	+9.54052734	-5.58544922	-0.88330078	+8.34960938	-11.60156250	+16.30371094	+1600	+7.05322266	-9.83496094	-0.59765625	+58.71093750	+7.09716797	-29.06982422	+1600
+1458240863.26700000	+9.61083984	-6.38525391	-0.98876953	+47.61474609	-3.82324219	-69.32373047	+2012	+9.54052734	-5.58544922	-0.88330078	+8.34960938	-11.60156250	+16.28173828	+1600	+7.04882813	-9.83935547	-0.59765625	+58.71093750	+7.07519531	-29.04785156	+1600
+1458240863.27530000	+9.61083984	-6.38525391	-0.98876953	+47.61474609	-3.82324219	-69.32373047	+2012	+9.54052734	-5.58544922	-0.88330078	+8.34960938	-11.62353516	+16.28173828	+1596	+7.04882813	-9.83935547	-0.60205078	+58.68896484	+7.07519531	-29.04785156	+1600
+1458240863.28360010	+9.61083984	-6.38525391	-0.98876953	+47.61474609	-3.82324219	-69.32373047	+2012	+9.54052734	-5.58544922	-0.88330078	+8.34960938	-11.62353516	+16.28173828	+1596	+7.04882813	-9.83935547	-0.60205078	+58.66699219	+7.05322266	-29.04785156	+1600
+1458240863.29200010	+9.61083984	-6.38525391	-0.98876953	+47.61474609	-3.82324219	-69.34570313	+2012	+9.54052734	-5.58544922	-0.88330078	+8.34960938	-11.62353516	+16.28173828	+1596	+7.04443359	-9.83935547	-0.60205078	+58.66699219	+7.05322266	-29.04785156	+1600
+1458240863.30029990	+9.61083984	-6.38525391	-0.98876953	+47.61474609	-3.82324219	-69.34570313	+2012	+9.54052734	-5.58544922	-0.88330078	+8.34960938	-11.62353516	+16.28173828	+1596	+7.04443359	-9.83935547	-0.60205078	+58.66699219	+7.05322266	-29.04785156	+1600
+1458240863.30859990	+9.61083984	-6.38525391	-0.98876953	+47.61474609	-3.82324219	-69.34570313	+2012	+9.54052734	-5.58544922	-0.88330078	+8.34960938	-11.62353516	+16.28173828	+1596	+7.04443359	-9.83935547	-0.60205078	+58.66699219	+7.05322266	-29.04785156	+1600
+1458240863.31690000	+9.61083984	-6.38525391	-0.98876953	+47.61474609	-3.82324219	-69.34570313	+2012	+9.54052734	-5.58544922	-0.88330078	+8.34960938	-11.62353516	+16.28173828	+1596	+7.04882813	-9.83935547	-0.60205078	+58.68896484	+7.05322266	-29.06982422	+1596
+1458240863.32530000	+9.61083984	-6.38525391	-0.98876953	+47.61474609	-3.82324219	-69.34570313	+2012	+9.54052734	-5.58544922	-0.88330078	+8.34960938	-11.62353516	+16.28173828	+1596	+7.04882813	-9.83935547	-0.60205078	+58.68896484	+7.05322266	-29.06982422	+1596
+1458240863.33360000	+9.61083984	-6.38525391	-0.98876953	+47.61474609	-3.82324219	-69.36767578	+2012	+9.54052734	-5.58544922	-0.88330078	+8.34960938	-11.62353516	+16.28173828	+1596	+7.05322266	-9.83935547	-0.60205078	+58.71093750	+7.07519531	-29.09179688	+1600
+1458240863.34190010	+9.61083984	-6.38525391	-0.98876953	+47.61474609	-3.84521484	-69.36767578	+2012	+9.54052734	-5.58544922	-0.88330078	+8.37158203	-11.62353516	+16.25976563	+1596	+7.05322266	-9.83935547	-0.59765625	+58.71093750	+7.07519531	-29.09179688	+1600
+1458240863.35030010	+9.61083984	-6.38525391	-0.98876953	+47.63671875	-3.84521484	-69.36767578	+2012	+9.54052734	-5.58544922	-0.88330078	+8.37158203	-11.62353516	+16.25976563	+1596	+7.05322266	-9.83935547	-0.59765625	+58.73291016	+7.07519531	-29.09179688	+1600
+1458240863.35859990	+9.61083984	-6.38525391	-0.98876953	+47.63671875	-3.84521484	-69.38964844	+2012	+9.54052734	-5.58544922	-0.88330078	+8.37158203	-11.62353516	+16.25976563	+1596	+7.05322266	-9.83496094	-0.59765625	+58.73291016	+7.07519531	-29.09179688	+1600
+1458240863.36690000	+9.61083984	-6.38525391	-0.98876953	+47.63671875	-3.84521484	-69.38964844	+2016	+9.54052734	-5.58544922	-0.88330078	+8.37158203	-11.62353516	+16.25976563	+1596	+7.05322266	-9.83935547	-0.59765625	+58.73291016	+7.07519531	-29.09179688	+1600
+1458240863.37529990	+9.61083984	-6.38525391	-0.98876953	+47.63671875	-3.82324219	-69.41162109	+2016	+9.54052734	-5.58544922	-0.88330078	+8.37158203	-11.62353516	+16.23779297	+1596	+7.05322266	-9.83935547	-0.59765625	+58.71093750	+7.07519531	-29.09179688	+1600
+1458240863.37940000	+9.61083984	-6.38525391	-0.98876953	+47.63671875	-3.82324219	-69.41162109	+2016	+9.54052734	-5.58544922	-0.88330078	+8.37158203	-11.62353516	+16.21582031	+1596	+7.05322266	-9.83935547	-0.60205078	+58.71093750	+7.07519531	-29.09179688	+1600
+1458240863.38770010	+9.61083984	-6.38525391	-0.98876953	+47.63671875	-3.82324219	-69.43359375	+2016	+9.54052734	-5.58544922	-0.88330078	+8.37158203	-11.62353516	+16.21582031	+1596	+7.05322266	-9.83935547	-0.60205078	+58.68896484	+7.07519531	-29.06982422	+1600
+1458240863.39610000	+9.61083984	-6.38525391	-0.98876953	+47.63671875	-3.82324219	-69.43359375	+2016	+9.54052734	-5.58544922	-0.88330078	+8.37158203	-11.62353516	+16.19384766	+1596	+7.04882813	-9.83935547	-0.60205078	+58.68896484	+7.07519531	-29.06982422	+1600
+1458240863.40440010	+9.61083984	-6.38525391	-0.98876953	+47.63671875	-3.80126953	-69.45556641	+2016	+9.54052734	-5.58544922	-0.88330078	+8.37158203	-11.62353516	+16.17187500	+1596	+7.04882813	-9.83935547	-0.60205078	+58.66699219	+7.05322266	-29.06982422	+1600
+1458240863.41689990	+9.61083984	-6.38964844	-0.98876953	+47.63671875	-3.80126953	-69.45556641	+2016	+9.54052734	-5.58984375	-0.88330078	+8.34960938	-11.62353516	+16.14990234	+1600	+7.04882813	-9.83935547	-0.60205078	+58.66699219	+7.05322266	-29.06982422	+1596
+1458240863.42520000	+9.61083984	-6.38964844	-0.98876953	+47.63671875	-3.80126953	-69.45556641	+2016	+9.54052734	-5.58984375	-0.88330078	+8.34960938	-11.62353516	+16.14990234	+1600	+7.04882813	-9.83935547	-0.60205078	+58.66699219	+7.07519531	-29.06982422	+1596
+1458240863.43359990	+9.61083984	-6.38964844	-0.98876953	+47.61474609	-3.80126953	-69.45556641	+2016	+9.54052734	-5.58984375	-0.88330078	+8.34960938	-11.64550781	+16.14990234	+1600	+7.04882813	-9.83935547	-0.60205078	+58.66699219	+7.07519531	-29.06982422	+1596
+1458240863.44190000	+9.61083984	-6.38964844	-0.98876953	+47.61474609	-3.82324219	-69.45556641	+2016	+9.54492188	-5.58984375	-0.88330078	+8.32763672	-11.64550781	+16.14990234	+1600	+7.05322266	-9.83935547	-0.60205078	+58.68896484	+7.07519531	-29.09179688	+1596
