# Supplementary material for: A direct effect of perception on action when grasping a cup
Source: Sci Rep. 2018 Jan 9;8:171. doi: 10.1038/s41598-017-18591-5 (PMC5760564; doi:10.1038/s41598-017-18591-5)
Supplement: Supplementary file 6 — Supplementary Information [file 41598_2017_18591_MOESM6_ESM.zip › SciRep_Data/S02instruct/S02_100instruct_Tr29.dat]

+1000000000000.00000000	+0.00000000	+0.00000000	+0.00000000	+0.00000000	+0.00000000	+0.00000000	+0	+0.00000000	+0.00000000	+0.00000000	+0.00000000	+0.00000000	+0.00000000	+0	+0.00000000	+0.00000000	+0.00000000	+0.00000000	+0.00000000	+0.00000000	+0
+1458240863.45020010	+9.61083984	-6.39404297	-0.98876953	+47.61474609	-3.82324219	-69.45556641	+2020	+9.54492188	-5.58984375	-0.88330078	+8.32763672	-11.64550781	+16.14990234	+1600	+7.05322266	-9.83935547	-0.60205078	+58.68896484	+7.07519531	-29.09179688	+1596
+1458240863.45849990	+9.61083984	-6.39404297	-0.98876953	+47.59277344	-3.82324219	-69.47753906	+2020	+9.54492188	-5.58984375	-0.88330078	+8.30566406	-11.64550781	+16.14990234	+1600	+7.05322266	-9.83935547	-0.59765625	+58.68896484	+7.09716797	-29.09179688	+1596
+1458240863.46690010	+9.61523438	-6.39404297	-0.98876953	+47.59277344	-3.82324219	-69.47753906	+2020	+9.54492188	-5.59423828	-0.88330078	+8.30566406	-11.64550781	+16.14990234	+1596	+7.05761719	-9.83935547	-0.59765625	+58.68896484	+7.09716797	-29.11376953	+1596
+1458240863.47519990	+9.61523438	-6.39843750	-0.98876953	+47.59277344	-3.82324219	-69.47753906	+2020	+9.54492188	-5.59423828	-0.88330078	+8.28369141	-11.64550781	+16.14990234	+1596	+7.05761719	-9.83935547	-0.59765625	+58.68896484	+7.09716797	-29.11376953	+1596
+1458240863.48350000	+9.61523438	-6.39843750	-0.98876953	+47.59277344	-3.82324219	-69.49951172	+2024	+9.54492188	-5.59423828	-0.88330078	+8.28369141	-11.64550781	+16.14990234	+1596	+7.05761719	-9.83935547	-0.59765625	+58.68896484	+7.09716797	-29.11376953	+1596
+1458240863.48770000	+9.61523438	-6.39843750	-0.98876953	+47.57080078	-3.82324219	-69.49951172	+2024	+9.54492188	-5.59423828	-0.88330078	+8.26171875	-11.64550781	+16.14990234	+1596	+7.05322266	-9.83935547	-0.59765625	+58.68896484	+7.09716797	-29.11376953	+1596
+1458240863.50020000	+9.61083984	-6.39843750	-0.98876953	+47.57080078	-3.80126953	-69.52148438	+2024	+9.54492188	-5.59423828	-0.88330078	+8.23974609	-11.62353516	+16.14990234	+1596	+7.05322266	-9.84375000	-0.59765625	+58.64501953	+7.09716797	-29.11376953	+1596
+1458240869.30189990	+9.73388672	-6.45556641	-0.97558594	+46.58203125	-2.10937500	-66.64306641	+2124	+9.64599609	-5.62939453	-0.74267578	+5.82275391	-13.97460938	+18.54492188	+1804	+7.17626953	-9.93603516	-0.54931641	+57.41455078	+6.04248047	-29.90478516	+1620
+1458240869.30600000	+9.72949219	-6.45556641	-0.97558594	+46.58203125	-2.10937500	-66.64306641	+2124	+9.64599609	-5.62939453	-0.74267578	+5.82275391	-13.97460938	+18.54492188	+1804	+7.17626953	-9.93603516	-0.54931641	+57.39257813	+6.04248047	-29.88281250	+1616
+1458240869.31020000	+9.72949219	-6.45556641	-0.97558594	+46.58203125	-2.10937500	-66.64306641	+2124	+9.64599609	-5.62939453	-0.74707031	+5.82275391	-13.95263672	+18.54492188	+1804	+7.17187500	-9.93603516	-0.55371094	+57.37060547	+6.04248047	-29.88281250	+1616
+1458240869.31440000	+9.72949219	-6.45556641	-0.97558594	+46.56005859	-2.08740234	-66.64306641	+2120	+9.64599609	-5.62939453	-0.74707031	+5.82275391	-13.95263672	+18.54492188	+1808	+7.17187500	-9.93603516	-0.55371094	+57.37060547	+6.04248047	-29.86083984	+1616
+1458240869.31850000	+9.72949219	-6.45556641	-0.97558594	+46.56005859	-2.08740234	-66.64306641	+2120	+9.64599609	-5.62939453	-0.74707031	+5.82275391	-13.95263672	+18.54492188	+1808	+7.17187500	-9.93603516	-0.55371094	+57.37060547	+6.04248047	-29.86083984	+1612
+1458240869.32270000	+9.72949219	-6.45556641	-0.97558594	+46.56005859	-2.08740234	-66.64306641	+2120	+9.64599609	-5.62939453	-0.74707031	+5.82275391	-13.95263672	+18.54492188	+1808	+7.17187500	-9.93603516	-0.54931641	+57.39257813	+6.04248047	-29.86083984	+1612
+1458240869.32690000	+9.72949219	-6.45996094	-0.97558594	+46.56005859	-2.08740234	-66.64306641	+2120	+9.64599609	-5.62939453	-0.74707031	+5.82275391	-13.95263672	+18.54492188	+1808	+7.17626953	-9.93603516	-0.54931641	+57.39257813	+6.06445313	-29.88281250	+1608
+1458240869.33100010	+9.72949219	-6.45996094	-0.97558594	+46.56005859	-2.08740234	-66.64306641	+2120	+9.64599609	-5.62939453	-0.74707031	+5.82275391	-13.95263672	+18.54492188	+1808	+7.17626953	-9.93603516	-0.54931641	+57.41455078	+6.06445313	-29.88281250	+1608
+1458240869.33520010	+9.72949219	-6.45996094	-0.97558594	+46.56005859	-2.08740234	-66.64306641	+2120	+9.64599609	-5.62939453	-0.74707031	+5.82275391	-13.95263672	+18.54492188	+1808	+7.17626953	-9.93603516	-0.54492188	+57.41455078	+6.08642578	-29.88281250	+1608
+1458240869.33929990	+9.72949219	-6.45996094	-0.97558594	+46.56005859	-2.08740234	-66.62109375	+2120	+9.64599609	-5.62939453	-0.74707031	+5.82275391	-13.95263672	+18.56689453	+1808	+7.18066406	-9.93603516	-0.54492188	+57.43652344	+6.08642578	-29.90478516	+1608
+1458240869.34349990	+9.72949219	-6.45996094	-0.97998047	+46.56005859	-2.08740234	-66.62109375	+2120	+9.64599609	-5.62939453	-0.74707031	+5.82275391	-13.95263672	+18.56689453	+1808	+7.18066406	-9.93164063	-0.54492188	+57.43652344	+6.08642578	-29.90478516	+1608
+1458240869.34770010	+9.72949219	-6.45996094	-0.97998047	+46.56005859	-2.08740234	-66.62109375	+2120	+9.64599609	-5.62939453	-0.74707031	+5.82275391	-13.95263672	+18.56689453	+1808	+7.18066406	-9.93164063	-0.54492188	+57.45849609	+6.08642578	-29.90478516	+1608
+1458240869.35180000	+9.72949219	-6.45996094	-0.97998047	+46.56005859	-2.08740234	-66.62109375	+2120	+9.64599609	-5.62939453	-0.74707031	+5.82275391	-13.95263672	+18.56689453	+1808	+7.18505859	-9.93164063	-0.54052734	+57.45849609	+6.10839844	-29.90478516	+1608
+1458240869.35599990	+9.72949219	-6.45996094	-0.97998047	+46.56005859	-2.08740234	-66.62109375	+2120	+9.64599609	-5.62939453	-0.74707031	+5.82275391	-13.95263672	+18.56689453	+1808	+7.18505859	-9.93164063	-0.54052734	+57.48046875	+6.10839844	-29.92675781	+1608
+1458240869.36019990	+9.72949219	-6.45996094	-0.97998047	+46.56005859	-2.08740234	-66.62109375	+2120	+9.64599609	-5.62939453	-0.74707031	+5.82275391	-13.93066406	+18.56689453	+1808	+7.18505859	-9.93164063	-0.54052734	+57.48046875	+6.13037109	-29.92675781	+1608
+1458240869.36430000	+9.72949219	-6.45996094	-0.97998047	+46.56005859	-2.08740234	-66.62109375	+2120	+9.64599609	-5.62939453	-0.74707031	+5.82275391	-13.93066406	+18.56689453	+1808	+7.18945313	-9.93164063	-0.53613281	+57.50244141	+6.13037109	-29.92675781	+1608
+1458240869.36850000	+9.72949219	-6.45996094	-0.97998047	+46.56005859	-2.08740234	-66.62109375	+2120	+9.64599609	-5.62939453	-0.74707031	+5.82275391	-13.93066406	+18.56689453	+1808	+7.18945313	-9.93164063	-0.53613281	+57.50244141	+6.13037109	-29.92675781	+1608
+1458240869.37270000	+9.72949219	-6.45996094	-0.97998047	+46.56005859	-2.06542969	-66.62109375	+2120	+9.64599609	-5.62939453	-0.74707031	+5.82275391	-13.93066406	+18.56689453	+1808	+7.18945313	-9.93164063	-0.53613281	+57.52441406	+6.15234375	-29.92675781	+1608
+1458240869.37680010	+9.72949219	-6.45996094	-0.97998047	+46.56005859	-2.06542969	-66.62109375	+2120	+9.64599609	-5.62939453	-0.74707031	+5.82275391	-13.93066406	+18.56689453	+1808	+7.18945313	-9.93164063	-0.53613281	+57.52441406	+6.15234375	-29.92675781	+1608
+1458240869.38100000	+9.72949219	-6.45996094	-0.97998047	+46.56005859	-2.06542969	-66.59912109	+2120	+9.64599609	-5.62939453	-0.74707031	+5.82275391	-13.93066406	+18.56689453	+1808	+7.18945313	-9.93164063	-0.53613281	+57.52441406	+6.15234375	-29.92675781	+1608
+1458240869.38520000	+9.72949219	-6.45996094	-0.97998047	+46.56005859	-2.06542969	-66.59912109	+2120	+9.64160156	-5.62939453	-0.74707031	+5.82275391	-13.93066406	+18.56689453	+1808	+7.18945313	-9.93164063	-0.53613281	+57.52441406	+6.15234375	-29.92675781	+1608
+1458240869.38930010	+9.72949219	-6.45996094	-0.97998047	+46.56005859	-2.06542969	-66.59912109	+2120	+9.64160156	-5.62939453	-0.74707031	+5.82275391	-13.90869141	+18.54492188	+1808	+7.18505859	-9.93164063	-0.53613281	+57.52441406	+6.17431641	-29.90478516	+1612
+1458240869.39350010	+9.72949219	-6.45996094	-0.97998047	+46.56005859	-2.04345703	-66.59912109	+2120	+9.64160156	-5.62939453	-0.74707031	+5.82275391	-13.90869141	+18.54492188	+1808	+7.18505859	-9.93164063	-0.53613281	+57.50244141	+6.17431641	-29.90478516	+1612
+1458240869.39770010	+9.72949219	-6.45996094	-0.97998047	+46.56005859	-2.04345703	-66.59912109	+2120	+9.64160156	-5.62939453	-0.75146484	+5.82275391	-13.90869141	+18.54492188	+1808	+7.18505859	-9.93164063	-0.54052734	+57.50244141	+6.17431641	-29.90478516	+1612
+1458240869.40179990	+9.72949219	-6.45996094	-0.97998047	+46.56005859	-2.02148438	-66.59912109	+2120	+9.64160156	-5.62939453	-0.75146484	+5.82275391	-13.90869141	+18.54492188	+1808	+7.18505859	-9.93164063	-0.54052734	+57.50244141	+6.17431641	-29.88281250	+1612
+1458240869.40599990	+9.72949219	-6.45996094	-0.98437500	+46.56005859	-2.02148438	-66.59912109	+2120	+9.64160156	-5.62939453	-0.75146484	+5.84472656	-13.88671875	+18.52294922	+1808	+7.18066406	-9.93164063	-0.54052734	+57.50244141	+6.17431641	-29.88281250	+1612
+1458240869.41020010	+9.72949219	-6.45996094	-0.98437500	+46.56005859	-1.99951172	-66.59912109	+2120	+9.64160156	-5.62939453	-0.75146484	+5.84472656	-13.88671875	+18.52294922	+1808	+7.18066406	-9.93164063	-0.54052734	+57.48046875	+6.17431641	-29.88281250	+1612
+1458240869.41430000	+9.72949219	-6.45996094	-0.98437500	+46.56005859	-1.97753906	-66.59912109	+2120	+9.64160156	-5.62939453	-0.75146484	+5.84472656	-13.86474609	+18.50097656	+1808	+7.18066406	-9.93164063	-0.54052734	+57.48046875	+6.17431641	-29.86083984	+1612
+1458240869.41849990	+9.72949219	-6.45996094	-0.98437500	+46.56005859	-1.97753906	-66.59912109	+2116	+9.64160156	-5.62939453	-0.75146484	+5.84472656	-13.84277344	+18.50097656	+1808	+7.17626953	-9.93603516	-0.54492188	+57.48046875	+6.17431641	-29.86083984	+1612
+1458240869.42260000	+9.72509766	-6.45996094	-0.98437500	+46.56005859	-1.95556641	-66.59912109	+2116	+9.64160156	-5.63378906	-0.75585938	+5.84472656	-13.84277344	+18.50097656	+1808	+7.17626953	-9.93603516	-0.54492188	+57.48046875	+6.17431641	-29.86083984	+1612
+1458240869.42680000	+9.72509766	-6.45996094	-0.98437500	+46.56005859	-1.93359375	-66.59912109	+2116	+9.63720703	-5.63378906	-0.75585938	+5.84472656	-13.82080078	+18.47900391	+1808	+7.17626953	-9.93603516	-0.54492188	+57.48046875	+6.19628906	-29.83886719	+1612
+1458240869.43100000	+9.72509766	-6.45996094	-0.98437500	+46.56005859	-1.91162109	-66.62109375	+2116	+9.63720703	-5.63378906	-0.75585938	+5.84472656	-13.82080078	+18.47900391	+1808	+7.17626953	-9.93603516	-0.54492188	+57.48046875	+6.19628906	-29.83886719	+1608
+1458240869.43510010	+9.72509766	-6.45996094	-0.98876953	+46.56005859	-1.91162109	-66.62109375	+2116	+9.63720703	-5.63378906	-0.75585938	+5.84472656	-13.79882813	+18.45703125	+1812	+7.17626953	-9.93603516	-0.54492188	+57.48046875	+6.19628906	-29.83886719	+1608
+1458240869.43930010	+9.72509766	-6.45996094	-0.98876953	+46.56005859	-1.88964844	-66.62109375	+2116	+9.63720703	-5.63378906	-0.75585938	+5.84472656	-13.77685547	+18.45703125	+1812	+7.17626953	-9.93603516	-0.54492188	+57.48046875	+6.21826172	-29.83886719	+1608
+1458240869.44350000	+9.72509766	-6.46435547	-0.98876953	+46.56005859	-1.86767578	-66.62109375	+2116	+9.63720703	-5.63378906	-0.76025391	+5.84472656	-13.77685547	+18.45703125	+1812	+7.17626953	-9.93603516	-0.54492188	+57.50244141	+6.21826172	-29.83886719	+1608
+1458240869.44759990	+9.72509766	-6.46435547	-0.98876953	+46.53808594	-1.86767578	-66.59912109	+2112	+9.63720703	-5.63378906	-0.76025391	+5.84472656	-13.75488281	+18.45703125	+1812	+7.17626953	-9.93603516	-0.54492188	+57.50244141	+6.24023438	-29.83886719	+1608
+1458240869.45180010	+9.72509766	-6.46435547	-0.98876953	+46.53808594	-1.86767578	-66.59912109	+2112	+9.63720703	-5.63378906	-0.76025391	+5.86669922	-13.75488281	+18.45703125	+1812	+7.17626953	-9.93603516	-0.54052734	+57.50244141	+6.24023438	-29.83886719	+1608
+1458240869.45600010	+9.72509766	-6.46435547	-0.99316406	+46.53808594	-1.84570313	-66.59912109	+2112	+9.63720703	-5.63378906	-0.76025391	+5.86669922	-13.75488281	+18.45703125	+1812	+7.18066406	-9.93603516	-0.54052734	+57.52441406	+6.26220703	-29.83886719	+1608
+1458240869.46009990	+9.72509766	-6.46435547	-0.99316406	+46.53808594	-1.84570313	-66.59912109	+2112	+9.63720703	-5.63378906	-0.76464844	+5.86669922	-13.73291016	+18.45703125	+1812	+7.18066406	-9.93164063	-0.54052734	+57.54638672	+6.26220703	-29.83886719	+1608
+1458240869.46429990	+9.72509766	-6.46435547	-0.99316406	+46.53808594	-1.84570313	-66.59912109	+2112	+9.63720703	-5.63378906	-0.76464844	+5.86669922	-13.73291016	+18.45703125	+1812	+7.18066406	-9.93164063	-0.54052734	+57.54638672	+6.28417969	-29.86083984	+1608
+1458240869.46849990	+9.72509766	-6.46435547	-0.99316406	+46.53808594	-1.82373047	-66.59912109	+2112	+9.63720703	-5.63378906	-0.76464844	+5.86669922	-13.73291016	+18.45703125	+1812	+7.18066406	-9.93164063	-0.54052734	+57.56835938	+6.28417969	-29.86083984	+1608
+1458240869.47260000	+9.72509766	-6.46435547	-0.99316406	+46.53808594	-1.82373047	-66.59912109	+2112	+9.63720703	-5.63378906	-0.76464844	+5.86669922	-13.73291016	+18.45703125	+1808	+7.18066406	-9.93164063	-0.53613281	+57.56835938	+6.30615234	-29.86083984	+1608
+1458240869.47680000	+9.72509766	-6.46435547	-0.99316406	+46.53808594	-1.82373047	-66.59912109	+2112	+9.63720703	-5.63378906	-0.76464844	+5.86669922	-13.73291016	+18.43505859	+1808	+7.18505859	-9.93164063	-0.53613281	+57.59033203	+6.30615234	-29.86083984	+1608
+1458240869.48099990	+9.72509766	-6.46435547	-0.99755859	+46.51611328	-1.80175781	-66.59912109	+2112	+9.63720703	-5.63378906	-0.76464844	+5.86669922	-13.71093750	+18.43505859	+1808	+7.18505859	-9.93164063	-0.53613281	+57.59033203	+6.32812500	-29.86083984	+1612
+1458240869.48510000	+9.72509766	-6.46875000	-0.99755859	+46.51611328	-1.80175781	-66.59912109	+2112	+9.63720703	-5.63378906	-0.76464844	+5.86669922	-13.71093750	+18.43505859	+1808	+7.18505859	-9.93164063	-0.53613281	+57.59033203	+6.32812500	-29.86083984	+1612
+1458240869.48930000	+9.72509766	-6.46875000	-0.99755859	+46.51611328	-1.80175781	-66.59912109	+2112	+9.63720703	-5.63378906	-0.76464844	+5.86669922	-13.71093750	+18.43505859	+1808	+7.18505859	-9.93164063	-0.53613281	+57.59033203	+6.32812500	-29.86083984	+1612
+1458240869.49340010	+9.72509766	-6.46875000	-0.99755859	+46.51611328	-1.77978516	-66.59912109	+2108	+9.63720703	-5.63818359	-0.76464844	+5.86669922	-13.71093750	+18.43505859	+1804	+7.18505859	-9.93164063	-0.53613281	+57.61230469	+6.32812500	-29.86083984	+1612
+1458240869.49760010	+9.72509766	-6.46875000	-0.99755859	+46.51611328	-1.77978516	-66.59912109	+2108	+9.63720703	-5.63818359	-0.76464844	+5.86669922	-13.71093750	+18.43505859	+1804	+7.18505859	-9.93164063	-0.53613281	+57.61230469	+6.35009766	-29.86083984	+1612
+1458240869.50180010	+9.72509766	-6.46875000	-0.99755859	+46.51611328	-1.77978516	-66.62109375	+2108	+9.63720703	-5.63818359	-0.76904297	+5.86669922	-13.71093750	+18.41308594	+1804	+7.18066406	-9.93164063	-0.53613281	+57.59033203	+6.35009766	-29.86083984	+1612
+1458240869.50589990	+9.72509766	-6.46875000	-0.99755859	+46.51611328	-1.75781250	-66.62109375	+2108	+9.63720703	-5.63818359	-0.76904297	+5.86669922	-13.71093750	+18.41308594	+1804	+7.18066406	-9.93164063	-0.53613281	+57.59033203	+6.35009766	-29.83886719	+1612
+1458240869.51009990	+9.72509766	-6.46875000	-0.99755859	+46.51611328	-1.75781250	-66.62109375	+2108	+9.63720703	-5.63818359	-0.76904297	+5.86669922	-13.68896484	+18.41308594	+1804	+7.18066406	-9.93603516	-0.54052734	+57.59033203	+6.35009766	-29.83886719	+1612
+1458240869.51430010	+9.72509766	-6.46875000	-0.99755859	+46.49414063	-1.73583984	-66.62109375	+2104	+9.63720703	-5.63818359	-0.76904297	+5.86669922	-13.68896484	+18.39111328	+1804	+7.18066406	-9.93603516	-0.54052734	+57.59033203	+6.35009766	-29.83886719	+1612
+1458240869.51840000	+9.72509766	-6.46875000	-0.99755859	+46.49414063	-1.73583984	-66.62109375	+2104	+9.63720703	-5.63818359	-0.76904297	+5.88867188	-13.68896484	+18.39111328	+1800	+7.17626953	-9.93603516	-0.54052734	+57.56835938	+6.35009766	-29.81689453	+1612
+1458240869.52259990	+9.72509766	-6.46875000	-0.99755859	+46.49414063	-1.71386719	-66.64306641	+2104	+9.63720703	-5.63818359	-0.76904297	+5.88867188	-13.68896484	+18.39111328	+1800	+7.17626953	-9.93603516	-0.54052734	+57.56835938	+6.35009766	-29.81689453	+1612
+1458240869.52679990	+9.72070313	-6.46875000	-0.99755859	+46.49414063	-1.71386719	-66.64306641	+2104	+9.63281250	-5.63818359	-0.76904297	+5.88867188	-13.68896484	+18.36914063	+1800	+7.17626953	-9.93603516	-0.54492188	+57.54638672	+6.35009766	-29.81689453	+1612
+1458240869.53090000	+9.72070313	-6.46875000	-0.99755859	+46.49414063	-1.71386719	-66.64306641	+2100	+9.63281250	-5.63818359	-0.76904297	+5.88867188	-13.68896484	+18.36914063	+1800	+7.17187500	-9.93603516	-0.54492188	+57.54638672	+6.35009766	-29.79492188	+1612
+1458240869.53510000	+9.72070313	-6.46875000	-0.99755859	+46.49414063	-1.69189453	-66.66503906	+2100	+9.63281250	-5.63818359	-0.76904297	+5.88867188	-13.68896484	+18.36914063	+1800	+7.17187500	-9.94042969	-0.54492188	+57.54638672	+6.35009766	-29.79492188	+1612
+1458240869.53930000	+9.72070313	-6.46875000	-0.99755859	+46.49414063	-1.69189453	-66.66503906	+2100	+9.63281250	-5.63818359	-0.76904297	+5.88867188	-13.66699219	+18.34716797	+1800	+7.17187500	-9.94042969	-0.54492188	+57.54638672	+6.35009766	-29.79492188	+1612
+1458240869.54340000	+9.72070313	-6.46875000	-0.99755859	+46.49414063	-1.69189453	-66.66503906	+2100	+9.63281250	-5.63818359	-0.76904297	+5.88867188	-13.66699219	+18.34716797	+1800	+7.17187500	-9.94042969	-0.54492188	+57.52441406	+6.35009766	-29.79492188	+1608
+1458240869.54760000	+9.72070313	-6.46875000	-0.99755859	+46.47216797	-1.66992188	-66.66503906	+2096	+9.63281250	-5.63818359	-0.76904297	+5.88867188	-13.66699219	+18.34716797	+1800	+7.17187500	-9.94042969	-0.54492188	+57.52441406	+6.35009766	-29.79492188	+1608
+1458240869.55180000	+9.72070313	-6.46875000	-0.99755859	+46.47216797	-1.66992188	-66.66503906	+2096	+9.63281250	-5.64257813	-0.76904297	+5.88867188	-13.66699219	+18.34716797	+1796	+7.17187500	-9.94042969	-0.54931641	+57.52441406	+6.35009766	-29.77294922	+1608
+1458240869.55590010	+9.72070313	-6.46875000	-0.99755859	+46.47216797	-1.66992188	-66.68701172	+2096	+9.63281250	-5.64257813	-0.76904297	+5.88867188	-13.66699219	+18.32519531	+1796	+7.17187500	-9.94042969	-0.54931641	+57.54638672	+6.35009766	-29.77294922	+1608
+1458240869.56010010	+9.72070313	-6.46875000	-0.99755859	+46.47216797	-1.66992188	-66.68701172	+2096	+9.63281250	-5.64257813	-0.76904297	+5.88867188	-13.66699219	+18.32519531	+1796	+7.17187500	-9.94042969	-0.54492188	+57.54638672	+6.35009766	-29.77294922	+1608
+1458240869.56430010	+9.72070313	-6.47314453	-0.99755859	+46.47216797	-1.66992188	-66.68701172	+2096	+9.63281250	-5.64257813	-0.76904297	+5.88867188	-13.66699219	+18.32519531	+1796	+7.17187500	-9.94042969	-0.54492188	+57.54638672	+6.35009766	-29.79492188	+1604
+1458240869.56839990	+9.72070313	-6.47314453	-0.99755859	+46.47216797	-1.66992188	-66.68701172	+2096	+9.63281250	-5.64257813	-0.76904297	+5.88867188	-13.66699219	+18.32519531	+1796	+7.17187500	-9.94042969	-0.54492188	+57.54638672	+6.35009766	-29.79492188	+1604
+1458240869.57259990	+9.72070313	-6.47314453	-0.99755859	+46.45019531	-1.66992188	-66.68701172	+2092	+9.63281250	-5.64257813	-0.76904297	+5.88867188	-13.66699219	+18.32519531	+1796	+7.17187500	-9.94042969	-0.54492188	+57.56835938	+6.35009766	-29.79492188	+1604
+1458240869.57670000	+9.72070313	-6.47314453	-0.99755859	+46.45019531	-1.66992188	-66.68701172	+2092	+9.63720703	-5.64257813	-0.76904297	+5.88867188	-13.66699219	+18.32519531	+1796	+7.17187500	-9.93603516	-0.54492188	+57.56835938	+6.37207031	-29.79492188	+1604
+1458240869.58090000	+9.72070313	-6.47314453	-0.99755859	+46.45019531	-1.66992188	-66.68701172	+2092	+9.63720703	-5.64257813	-0.76904297	+5.88867188	-13.66699219	+18.32519531	+1792	+7.17187500	-9.93603516	-0.54492188	+57.56835938	+6.37207031	-29.79492188	+1604
+1458240869.58509990	+9.72070313	-6.47314453	-0.99755859	+46.45019531	-1.66992188	-66.68701172	+2092	+9.63720703	-5.64257813	-0.76904297	+5.88867188	-13.66699219	+18.32519531	+1792	+7.17187500	-9.93603516	-0.54492188	+57.56835938	+6.37207031	-29.79492188	+1604
+1458240869.58920000	+9.72070313	-6.47314453	-0.99755859	+46.45019531	-1.66992188	-66.70898438	+2092	+9.63720703	-5.64257813	-0.76904297	+5.88867188	-13.66699219	+18.32519531	+1792	+7.17626953	-9.93603516	-0.54492188	+57.56835938	+6.37207031	-29.79492188	+1604
+1458240869.59340000	+9.72070313	-6.47314453	-0.99755859	+46.45019531	-1.66992188	-66.70898438	+2092	+9.63720703	-5.64257813	-0.76904297	+5.88867188	-13.66699219	+18.32519531	+1792	+7.17626953	-9.93603516	-0.54492188	+57.59033203	+6.37207031	-29.81689453	+1604
+1458240869.59760000	+9.72070313	-6.47314453	-0.99755859	+46.45019531	-1.66992188	-66.70898438	+2092	+9.63720703	-5.64257813	-0.76904297	+5.88867188	-13.66699219	+18.32519531	+1792	+7.17626953	-9.93603516	-0.54492188	+57.59033203	+6.37207031	-29.81689453	+1604
+1458240869.60170010	+9.72070313	-6.47314453	-0.99755859	+46.45019531	-1.66992188	-66.70898438	+2092	+9.63720703	-5.64257813	-0.76904297	+5.88867188	-13.66699219	+18.32519531	+1792	+7.17626953	-9.93603516	-0.54052734	+57.59033203	+6.37207031	-29.81689453	+1604
+1458240869.60590000	+9.72070313	-6.47314453	-0.99755859	+46.45019531	-1.66992188	-66.70898438	+2092	+9.63720703	-5.64257813	-0.76904297	+5.88867188	-13.66699219	+18.32519531	+1792	+7.17626953	-9.93603516	-0.54052734	+57.59033203	+6.37207031	-29.81689453	+1604
+1458240869.61010000	+9.72070313	-6.47314453	-0.99755859	+46.45019531	-1.66992188	-66.70898438	+2092	+9.63281250	-5.64257813	-0.76904297	+5.88867188	-13.66699219	+18.32519531	+1792	+7.17626953	-9.93603516	-0.54052734	+57.59033203	+6.37207031	-29.81689453	+1604
+1458240869.61420010	+9.72070313	-6.47314453	-0.99755859	+46.45019531	-1.66992188	-66.70898438	+2092	+9.63281250	-5.64257813	-0.76904297	+5.88867188	-13.66699219	+18.32519531	+1792	+7.17626953	-9.93603516	-0.54052734	+57.59033203	+6.37207031	-29.81689453	+1604
+1458240869.61840010	+9.72070313	-6.47314453	-0.99755859	+46.45019531	-1.66992188	-66.70898438	+2092	+9.63281250	-5.64257813	-0.76904297	+5.88867188	-13.66699219	+18.32519531	+1788	+7.17626953	-9.93603516	-0.54052734	+57.59033203	+6.37207031	-29.81689453	+1604
+1458240869.62260010	+9.72070313	-6.47314453	-0.99755859	+46.45019531	-1.66992188	-66.73095703	+2092	+9.63281250	-5.64257813	-0.76904297	+5.88867188	-13.66699219	+18.32519531	+1788	+7.17626953	-9.93603516	-0.54492188	+57.59033203	+6.37207031	-29.81689453	+1604
+1458240869.62669990	+9.72070313	-6.47314453	-0.99755859	+46.45019531	-1.66992188	-66.73095703	+2092	+9.63281250	-5.64257813	-0.76904297	+5.88867188	-13.66699219	+18.32519531	+1788	+7.17187500	-9.93603516	-0.54492188	+57.59033203	+6.37207031	-29.81689453	+1604
+1458240869.63089990	+9.72070313	-6.47314453	-0.99755859	+46.42822266	-1.64794922	-66.73095703	+2092	+9.63281250	-5.64257813	-0.76904297	+5.88867188	-13.66699219	+18.32519531	+1788	+7.17187500	-9.93603516	-0.54492188	+57.56835938	+6.37207031	-29.81689453	+1604
+1458240869.63509990	+9.72070313	-6.47314453	-0.99755859	+46.42822266	-1.64794922	-66.73095703	+2092	+9.63281250	-5.64257813	-0.76904297	+5.88867188	-13.66699219	+18.32519531	+1788	+7.17187500	-9.93603516	-0.54492188	+57.56835938	+6.37207031	-29.81689453	+1600
+1458240869.63920000	+9.72070313	-6.47314453	-0.99755859	+46.42822266	-1.64794922	-66.73095703	+2092	+9.63281250	-5.64257813	-0.76904297	+5.88867188	-13.66699219	+18.32519531	+1788	+7.17187500	-9.93603516	-0.54492188	+57.56835938	+6.37207031	-29.81689453	+1600
+1458240869.64340000	+9.72070313	-6.47314453	-0.99755859	+46.42822266	-1.64794922	-66.75292969	+2092	+9.63281250	-5.64257813	-0.76904297	+5.88867188	-13.66699219	+18.30322266	+1788	+7.17187500	-9.93603516	-0.54492188	+57.56835938	+6.37207031	-29.79492188	+1600
+1458240869.64750000	+9.72070313	-6.47314453	-0.99755859	+46.42822266	-1.64794922	-66.75292969	+2092	+9.63281250	-5.64257813	-0.76904297	+5.88867188	-13.66699219	+18.30322266	+1788	+7.17187500	-9.94042969	-0.54492188	+57.56835938	+6.37207031	-29.79492188	+1600
+1458240869.65170000	+9.72070313	-6.47314453	-0.99755859	+46.42822266	-1.64794922	-66.75292969	+2092	+9.63281250	-5.64257813	-0.76904297	+5.91064453	-13.66699219	+18.30322266	+1788	+7.17187500	-9.94042969	-0.54492188	+57.54638672	+6.37207031	-29.79492188	+1600
+1458240869.65590000	+9.72070313	-6.47314453	-0.99755859	+46.42822266	-1.64794922	-66.75292969	+2092	+9.63720703	-5.64257813	-0.76904297	+5.91064453	-13.66699219	+18.30322266	+1788	+7.16748047	-9.94042969	-0.54492188	+57.54638672	+6.37207031	-29.79492188	+1600
+1458240869.66000010	+9.71630859	-6.47314453	-0.99755859	+46.42822266	-1.64794922	-66.77490234	+2092	+9.63720703	-5.64257813	-0.76904297	+5.91064453	-13.66699219	+18.30322266	+1788	+7.16748047	-9.94042969	-0.54492188	+57.54638672	+6.37207031	-29.79492188	+1600
+1458240869.66420010	+9.71630859	-6.47314453	-0.99755859	+46.42822266	-1.64794922	-66.77490234	+2092	+9.63720703	-5.64257813	-0.76904297	+5.91064453	-13.66699219	+18.30322266	+1788	+7.16748047	-9.94042969	-0.54931641	+57.54638672	+6.35009766	-29.79492188	+1600
+1458240869.66840000	+9.71630859	-6.47314453	-0.99316406	+46.42822266	-1.64794922	-66.77490234	+2092	+9.63720703	-5.64257813	-0.76904297	+5.91064453	-13.66699219	+18.30322266	+1788	+7.16748047	-9.94042969	-0.54931641	+57.54638672	+6.35009766	-29.79492188	+1596
+1458240869.67249990	+9.71630859	-6.47314453	-0.99316406	+46.42822266	-1.64794922	-66.77490234	+2092	+9.63720703	-5.64257813	-0.76904297	+5.91064453	-13.66699219	+18.30322266	+1788	+7.16748047	-9.94042969	-0.54931641	+57.54638672	+6.35009766	-29.79492188	+1596
+1458240869.67670010	+9.71630859	-6.47314453	-0.99316406	+46.42822266	-1.64794922	-66.79687500	+2092	+9.63720703	-5.64257813	-0.76904297	+5.91064453	-13.66699219	+18.30322266	+1784	+7.16748047	-9.94042969	-0.54492188	+57.54638672	+6.35009766	-29.81689453	+1596
+1458240869.68090010	+9.71630859	-6.47314453	-0.99316406	+46.42822266	-1.64794922	-66.79687500	+2088	+9.63720703	-5.64257813	-0.76904297	+5.91064453	-13.66699219	+18.30322266	+1784	+7.16748047	-9.94042969	-0.54492188	+57.54638672	+6.35009766	-29.81689453	+1596
+1458240869.68499990	+9.71630859	-6.47314453	-0.99316406	+46.42822266	-1.64794922	-66.79687500	+2088	+9.63720703	-5.64257813	-0.76904297	+5.91064453	-13.66699219	+18.30322266	+1784	+7.16748047	-9.94042969	-0.54492188	+57.54638672	+6.37207031	-29.81689453	+1596
+1458240869.68919990	+9.71630859	-6.47314453	-0.99316406	+46.40625000	-1.64794922	-66.79687500	+2088	+9.63720703	-5.64257813	-0.76904297	+5.91064453	-13.66699219	+18.30322266	+1784	+7.17187500	-9.94042969	-0.54492188	+57.54638672	+6.37207031	-29.81689453	+1596
+1458240869.69339990	+9.71630859	-6.47314453	-0.99316406	+46.40625000	-1.64794922	-66.79687500	+2092	+9.63720703	-5.64257813	-0.76904297	+5.91064453	-13.68896484	+18.30322266	+1784	+7.17187500	-9.94042969	-0.54492188	+57.56835938	+6.37207031	-29.81689453	+1592
+1458240869.69750000	+9.72070313	-6.47314453	-0.99316406	+46.40625000	-1.64794922	-66.79687500	+2092	+9.63720703	-5.64257813	-0.76904297	+5.91064453	-13.68896484	+18.30322266	+1784	+7.17187500	-9.94042969	-0.54492188	+57.56835938	+6.37207031	-29.83886719	+1592
+1458240869.70170000	+9.72070313	-6.47314453	-0.99316406	+46.40625000	-1.64794922	-66.81884766	+2092	+9.63720703	-5.64257813	-0.76904297	+5.91064453	-13.68896484	+18.30322266	+1784	+7.17187500	-9.94042969	-0.54492188	+57.56835938	+6.37207031	-29.83886719	+1592
+1458240869.70590000	+9.72070313	-6.47314453	-0.99316406	+46.40625000	-1.64794922	-66.81884766	+2092	+9.63720703	-5.64257813	-0.76904297	+5.91064453	-13.68896484	+18.30322266	+1784	+7.17187500	-9.93603516	-0.54492188	+57.56835938	+6.37207031	-29.83886719	+1592
+1458240869.71000000	+9.72070313	-6.47314453	-0.99316406	+46.40625000	-1.64794922	-66.81884766	+2092	+9.63720703	-5.64257813	-0.76904297	+5.91064453	-13.68896484	+18.30322266	+1784	+7.17187500	-9.93603516	-0.54492188	+57.59033203	+6.37207031	-29.83886719	+1592
+1458240869.71420000	+9.72070313	-6.47753906	-0.99316406	+46.40625000	-1.64794922	-66.81884766	+2092	+9.63720703	-5.64257813	-0.76904297	+5.91064453	-13.68896484	+18.30322266	+1784	+7.17626953	-9.93603516	-0.54052734	+57.59033203	+6.37207031	-29.86083984	+1592
+1458240869.71840000	+9.72070313	-6.47753906	-0.99316406	+46.40625000	-1.64794922	-66.81884766	+2092	+9.63720703	-5.64257813	-0.76904297	+5.91064453	-13.68896484	+18.30322266	+1784	+7.17626953	-9.93603516	-0.54052734	+57.59033203	+6.37207031	-29.86083984	+1592
+1458240869.72250010	+9.72070313	-6.47753906	-0.99316406	+46.40625000	-1.66992188	-66.81884766	+2092	+9.63720703	-5.64257813	-0.76904297	+5.91064453	-13.68896484	+18.30322266	+1780	+7.17626953	-9.93603516	-0.54052734	+57.59033203	+6.37207031	-29.86083984	+1592
+1458240869.72670010	+9.72070313	-6.47753906	-0.99316406	+46.40625000	-1.66992188	-66.81884766	+2092	+9.63720703	-5.64257813	-0.76904297	+5.91064453	-13.68896484	+18.30322266	+1780	+7.17626953	-9.93603516	-0.54052734	+57.59033203	+6.37207031	-29.86083984	+1592
+1458240869.73079990	+9.72070313	-6.47753906	-0.99316406	+46.40625000	-1.66992188	-66.81884766	+2092	+9.63720703	-5.64257813	-0.76904297	+5.91064453	-13.68896484	+18.30322266	+1780	+7.17626953	-9.93603516	-0.54052734	+57.59033203	+6.37207031	-29.86083984	+1592
+1458240869.73499990	+9.72070313	-6.47753906	-0.99316406	+46.40625000	-1.66992188	-66.81884766	+2092	+9.63720703	-5.64257813	-0.76904297	+5.91064453	-13.68896484	+18.30322266	+1780	+7.17626953	-9.93603516	-0.54052734	+57.59033203	+6.37207031	-29.86083984	+1592
+1458240869.73920010	+9.72070313	-6.47753906	-0.99316406	+46.40625000	-1.66992188	-66.81884766	+2092	+9.63720703	-5.64257813	-0.76904297	+5.91064453	-13.71093750	+18.30322266	+1780	+7.17626953	-9.94042969	-0.54052734	+57.59033203	+6.37207031	-29.86083984	+1592
+1458240869.74330000	+9.72070313	-6.47753906	-0.99316406	+46.40625000	-1.66992188	-66.81884766	+2092	+9.63720703	-5.64257813	-0.76904297	+5.91064453	-13.71093750	+18.30322266	+1780	+7.17626953	-9.94042969	-0.54052734	+57.59033203	+6.35009766	-29.86083984	+1592
+1458240869.74749990	+9.72070313	-6.47753906	-0.99316406	+46.40625000	-1.66992188	-66.84082031	+2092	+9.63720703	-5.64257813	-0.76904297	+5.91064453	-13.71093750	+18.30322266	+1780	+7.17626953	-9.94042969	-0.54052734	+57.59033203	+6.35009766	-29.86083984	+1592
+1458240869.75169990	+9.72070313	-6.47753906	-0.99316406	+46.40625000	-1.66992188	-66.84082031	+2092	+9.63720703	-5.64257813	-0.76904297	+5.91064453	-13.71093750	+18.30322266	+1780	+7.17626953	-9.94042969	-0.54492188	+57.56835938	+6.35009766	-29.86083984	+1592
+1458240869.75580000	+9.72070313	-6.47753906	-0.99316406	+46.40625000	-1.66992188	-66.84082031	+2092	+9.63720703	-5.64257813	-0.76904297	+5.91064453	-13.71093750	+18.30322266	+1780	+7.17187500	-9.94042969	-0.54492188	+57.56835938	+6.35009766	-29.86083984	+1592
+1458240869.76000000	+9.72070313	-6.47753906	-0.99316406	+46.40625000	-1.66992188	-66.84082031	+2092	+9.63720703	-5.64257813	-0.76904297	+5.91064453	-13.71093750	+18.30322266	+1780	+7.17187500	-9.94042969	-0.54492188	+57.56835938	+6.35009766	-29.86083984	+1592
+1458240869.76420000	+9.72070313	-6.47753906	-0.99316406	+46.40625000	-1.66992188	-66.84082031	+2092	+9.63720703	-5.64257813	-0.76904297	+5.91064453	-13.71093750	+18.30322266	+1780	+7.17187500	-9.94042969	-0.54492188	+57.54638672	+6.32812500	-29.86083984	+1592
+1458240869.76830010	+9.72070313	-6.47753906	-0.99316406	+46.40625000	-1.66992188	-66.84082031	+2092	+9.63720703	-5.64257813	-0.76904297	+5.91064453	-13.71093750	+18.30322266	+1780	+7.17187500	-9.94042969	-0.54492188	+57.54638672	+6.32812500	-29.86083984	+1592
+1458240869.77250000	+9.72070313	-6.47753906	-0.99316406	+46.40625000	-1.66992188	-66.86279297	+2092	+9.63720703	-5.64257813	-0.76904297	+5.91064453	-13.71093750	+18.30322266	+1780	+7.17187500	-9.94042969	-0.54492188	+57.54638672	+6.32812500	-29.86083984	+1592
+1458240869.77670000	+9.72070313	-6.47753906	-0.99316406	+46.40625000	-1.69189453	-66.86279297	+2092	+9.63720703	-5.64257813	-0.76464844	+5.91064453	-13.73291016	+18.30322266	+1780	+7.17187500	-9.94042969	-0.54492188	+57.52441406	+6.32812500	-29.86083984	+1592
+1458240869.78080010	+9.72070313	-6.47753906	-0.98876953	+46.40625000	-1.69189453	-66.86279297	+2092	+9.63720703	-5.64257813	-0.76464844	+5.91064453	-13.73291016	+18.30322266	+1780	+7.17187500	-9.94482422	-0.54492188	+57.52441406	+6.30615234	-29.86083984	+1588
+1458240869.78500010	+9.72070313	-6.47753906	-0.98876953	+46.40625000	-1.69189453	-66.86279297	+2092	+9.63720703	-5.64257813	-0.76464844	+5.91064453	-13.73291016	+18.30322266	+1784	+7.17187500	-9.94482422	-0.54492188	+57.52441406	+6.30615234	-29.86083984	+1588
+1458240869.78920010	+9.72070313	-6.47753906	-0.98876953	+46.40625000	-1.69189453	-66.86279297	+2092	+9.63720703	-5.64257813	-0.76464844	+5.91064453	-13.75488281	+18.30322266	+1784	+7.17187500	-9.94482422	-0.54492188	+57.52441406	+6.30615234	-29.86083984	+1588
+1458240869.79329990	+9.72070313	-6.47753906	-0.98876953	+46.42822266	-1.71386719	-66.86279297	+2092	+9.63720703	-5.64257813	-0.76464844	+5.91064453	-13.75488281	+18.30322266	+1784	+7.17187500	-9.94482422	-0.54492188	+57.52441406	+6.30615234	-29.88281250	+1588
+1458240869.79749990	+9.72070313	-6.47753906	-0.98876953	+46.42822266	-1.71386719	-66.88476563	+2092	+9.63720703	-5.64257813	-0.76464844	+5.91064453	-13.77685547	+18.30322266	+1784	+7.17187500	-9.94482422	-0.54492188	+57.52441406	+6.28417969	-29.88281250	+1588
+1458240869.80160000	+9.72070313	-6.47753906	-0.98876953	+46.42822266	-1.71386719	-66.88476563	+2096	+9.63720703	-5.64257813	-0.76464844	+5.91064453	-13.77685547	+18.30322266	+1784	+7.17187500	-9.94482422	-0.54492188	+57.52441406	+6.28417969	-29.90478516	+1588
+1458240869.80580000	+9.72509766	-6.47753906	-0.98876953	+46.42822266	-1.73583984	-66.88476563	+2096	+9.64160156	-5.64257813	-0.76025391	+5.88867188	-13.79882813	+18.30322266	+1784	+7.17626953	-9.94482422	-0.54052734	+57.54638672	+6.28417969	-29.90478516	+1588
+1458240869.80999990	+9.72509766	-6.47753906	-0.98876953	+46.42822266	-1.75781250	-66.88476563	+2096	+9.64160156	-5.64257813	-0.76025391	+5.88867188	-13.82080078	+18.32519531	+1784	+7.17626953	-9.94042969	-0.54052734	+57.54638672	+6.28417969	-29.92675781	+1588
+1458240869.81410000	+9.72509766	-6.47753906	-0.98437500	+46.42822266	-1.75781250	-66.88476563	+2096	+9.64160156	-5.64257813	-0.76025391	+5.88867188	-13.84277344	+18.32519531	+1788	+7.18066406	-9.94042969	-0.54052734	+57.56835938	+6.28417969	-29.94873047	+1588
+1458240869.81830000	+9.72509766	-6.47753906	-0.98437500	+46.42822266	-1.77978516	-66.88476563	+2096	+9.64160156	-5.64257813	-0.76025391	+5.88867188	-13.86474609	+18.32519531	+1788	+7.18066406	-9.94042969	-0.53613281	+57.56835938	+6.26220703	-29.97070313	+1592
+1458240869.82250000	+9.72509766	-6.47753906	-0.98437500	+46.42822266	-1.80175781	-66.88476563	+2096	+9.64160156	-5.64257813	-0.75585938	+5.88867188	-13.88671875	+18.34716797	+1788	+7.18505859	-9.94042969	-0.53613281	+57.59033203	+6.26220703	-29.99267578	+1592
+1458240869.82660010	+9.72949219	-6.47753906	-0.98437500	+46.42822266	-1.82373047	-66.90673828	+2096	+9.64599609	-5.64257813	-0.75585938	+5.88867188	-13.90869141	+18.34716797	+1788	+7.18945313	-9.94042969	-0.53613281	+57.59033203	+6.26220703	-30.01464844	+1592
+1458240869.83080010	+9.72949219	-6.47753906	-0.98437500	+46.42822266	-1.84570313	-66.90673828	+2100	+9.64599609	-5.63818359	-0.75585938	+5.88867188	-13.93066406	+18.34716797	+1788	+7.18945313	-9.94042969	-0.53173828	+57.61230469	+6.24023438	-30.01464844	+1592
+1458240869.83500000	+9.72949219	-6.47753906	-0.97998047	+46.42822266	-1.86767578	-66.90673828	+2100	+9.64599609	-5.63818359	-0.75146484	+5.86669922	-13.97460938	+18.36914063	+1788	+7.19384766	-9.93603516	-0.53173828	+57.61230469	+6.21826172	-30.03662109	+1596
+1458240869.83909990	+9.72949219	-6.47314453	-0.97998047	+46.42822266	-1.88964844	-66.92871094	+2100	+9.64599609	-5.63818359	-0.75146484	+5.86669922	-13.99658203	+18.36914063	+1792	+7.19384766	-9.93603516	-0.53173828	+57.61230469	+6.21826172	-30.05859375	+1596
+1458240869.84330010	+9.73388672	-6.47314453	-0.97998047	+46.42822266	-1.91162109	-66.92871094	+2104	+9.64599609	-5.63818359	-0.74707031	+5.86669922	-14.01855469	+18.36914063	+1792	+7.19384766	-9.93603516	-0.53173828	+57.61230469	+6.19628906	-30.08056641	+1596
+1458240869.84750010	+9.73388672	-6.47314453	-0.97558594	+46.45019531	-1.93359375	-66.95068359	+2104	+9.65039063	-5.63818359	-0.74707031	+5.86669922	-14.04052734	+18.36914063	+1792	+7.19824219	-9.93603516	-0.53173828	+57.59033203	+6.15234375	-30.08056641	+1596
+1458240869.85159990	+9.73388672	-6.47314453	-0.97558594	+46.45019531	-1.95556641	-66.95068359	+2104	+9.65039063	-5.63818359	-0.74267578	+5.86669922	-14.06250000	+18.36914063	+1796	+7.19384766	-9.93603516	-0.53173828	+57.59033203	+6.13037109	-30.08056641	+1596
+1458240869.85579990	+9.73388672	-6.47314453	-0.97119141	+46.45019531	-1.97753906	-66.97265625	+2108	+9.65039063	-5.63818359	-0.74267578	+5.84472656	-14.08447266	+18.36914063	+1796	+7.19384766	-9.94042969	-0.53613281	+57.56835938	+6.10839844	-30.10253906	+1596
+1458240869.85999990	+9.73388672	-6.46875000	-0.97119141	+46.45019531	-1.99951172	-66.97265625	+2108	+9.65039063	-5.63818359	-0.74267578	+5.84472656	-14.10644531	+18.36914063	+1796	+7.19384766	-9.94042969	-0.53613281	+57.54638672	+6.06445313	-30.10253906	+1596
+1458240869.86410000	+9.73388672	-6.46875000	-0.97119141	+46.45019531	-2.02148438	-66.99462891	+2108	+9.65039063	-5.63378906	-0.73828125	+5.84472656	-14.12841797	+18.36914063	+1800	+7.19384766	-9.94042969	-0.54052734	+57.52441406	+6.04248047	-30.10253906	+1596
+1458240869.86830000	+9.73828125	-6.46875000	-0.96679688	+46.45019531	-2.04345703	-67.01660156	+2112	+9.65478516	-5.63378906	-0.73828125	+5.84472656	-14.15039063	+18.36914063	+1800	+7.18945313	-9.94042969	-0.54052734	+57.50244141	+6.02050781	-30.08056641	+1596
+1458240869.87249990	+9.73828125	-6.46435547	-0.96679688	+46.45019531	-2.04345703	-67.01660156	+2112	+9.65478516	-5.63378906	-0.73388672	+5.84472656	-14.17236328	+18.36914063	+1800	+7.18945313	-9.94042969	-0.54492188	+57.48046875	+5.97656250	-30.08056641	+1596
+1458240869.87660000	+9.73828125	-6.46435547	-0.96240234	+46.45019531	-2.06542969	-67.03857422	+2112	+9.65478516	-5.63378906	-0.73388672	+5.84472656	-14.19433594	+18.34716797	+1804	+7.18505859	-9.94042969	-0.54492188	+57.45849609	+5.95458984	-30.08056641	+1596
+1458240869.88080000	+9.73828125	-6.46435547	-0.96240234	+46.47216797	-2.08740234	-67.03857422	+2116	+9.65478516	-5.63378906	-0.73388672	+5.84472656	-14.19433594	+18.34716797	+1804	+7.18505859	-9.94042969	-0.54931641	+57.43652344	+5.93261719	-30.08056641	+1596
+1458240869.88490010	+9.73828125	-6.46435547	-0.96240234	+46.47216797	-2.08740234	-67.06054688	+2116	+9.65478516	-5.63378906	-0.73388672	+5.84472656	-14.21630859	+18.34716797	+1808	+7.18505859	-9.94482422	-0.54931641	+57.41455078	+5.91064453	-30.08056641	+1592
+1458240869.88910010	+9.73828125	-6.45996094	-0.95800781	+46.47216797	-2.10937500	-67.06054688	+2116	+9.65478516	-5.63378906	-0.72949219	+5.82275391	-14.21630859	+18.34716797	+1808	+7.18066406	-9.94482422	-0.55371094	+57.41455078	+5.86669922	-30.08056641	+1592
+1458240869.89330010	+9.73828125	-6.45996094	-0.95800781	+46.47216797	-2.13134766	-67.06054688	+2120	+9.65478516	-5.62939453	-0.72949219	+5.82275391	-14.23828125	+18.34716797	+1812	+7.18066406	-9.94042969	-0.55371094	+57.39257813	+5.84472656	-30.08056641	+1588
+1458240869.89739990	+9.73828125	-6.45996094	-0.95800781	+46.47216797	-2.15332031	-67.08251953	+2120	+9.65478516	-5.62939453	-0.72949219	+5.82275391	-14.26025391	+18.36914063	+1812	+7.18066406	-9.94042969	-0.55371094	+57.39257813	+5.82275391	-30.08056641	+1588
+1458240869.90580010	+9.73828125	-6.45996094	-0.95361328	+46.49414063	-2.19726563	-67.08251953	+2124	+9.65478516	-5.62939453	-0.72509766	+5.82275391	-14.28222656	+18.36914063	+1816	+7.18505859	-9.94042969	-0.55371094	+57.39257813	+5.80078125	-30.10253906	+1584
+1458240869.90990000	+9.74267578	-6.45996094	-0.95361328	+46.49414063	-2.21923828	-67.08251953	+2124	+9.65917969	-5.62939453	-0.72509766	+5.82275391	-14.30419922	+18.39111328	+1816	+7.18505859	-9.94042969	-0.55371094	+57.39257813	+5.77880859	-30.12451172	+1584
+1458240869.91409990	+9.74267578	-6.45556641	-0.94921875	+46.49414063	-2.24121094	-67.10449219	+2124	+9.65917969	-5.62939453	-0.72509766	+5.82275391	-14.30419922	+18.39111328	+1816	+7.18945313	-9.93603516	-0.55371094	+57.41455078	+5.77880859	-30.12451172	+1584
+1458240869.91829990	+9.74267578	-6.45556641	-0.94921875	+46.49414063	-2.26318359	-67.10449219	+2128	+9.65917969	-5.62500000	-0.72509766	+5.80078125	-14.32617188	+18.39111328	+1820	+7.18945313	-9.93603516	-0.55371094	+57.43652344	+5.75683594	-30.14648438	+1584
+1458240869.92240000	+9.74267578	-6.45556641	-0.94921875	+46.49414063	-2.28515625	-67.10449219	+2128	+9.65917969	-5.62500000	-0.72509766	+5.80078125	-14.34814453	+18.41308594	+1820	+7.19384766	-9.93603516	-0.54931641	+57.45849609	+5.73486328	-30.16845703	+1584
+1458240869.93080000	+9.74707031	-6.45556641	-0.94482422	+46.51611328	-2.32910156	-67.10449219	+2132	+9.65917969	-5.62500000	-0.72070313	+5.80078125	-14.37011719	+18.43505859	+1824	+7.19824219	-9.93164063	-0.54492188	+57.48046875	+5.71289063	-30.21240234	+1584
+1458240869.93910000	+9.74707031	-6.45117188	-0.94482422	+46.51611328	-2.39501953	-67.10449219	+2136	+9.65917969	-5.62060547	-0.72070313	+5.80078125	-14.41406250	+18.45703125	+1824	+7.20703125	-9.92724609	-0.54052734	+57.52441406	+5.69091797	-30.25634766	+1588
+1458240869.94740010	+9.75146484	-6.45117188	-0.94042969	+46.53808594	-2.46093750	-67.08251953	+2140	+9.66357422	-5.62060547	-0.71630859	+5.77880859	-14.43603516	+18.50097656	+1828	+7.21142578	-9.92285156	-0.54052734	+57.56835938	+5.66894531	-30.27832031	+1588
+1458240869.95569990	+9.75585938	-6.44677734	-0.94042969	+46.56005859	-2.52685547	-67.08251953	+2144	+9.66357422	-5.61621094	-0.71630859	+5.77880859	-14.47998047	+18.52294922	+1828	+7.21582031	-9.91845703	-0.54052734	+57.59033203	+5.62500000	-30.30029297	+1592
+1458240869.96409990	+9.75585938	-6.44677734	-0.93603516	+46.58203125	-2.59277344	-67.08251953	+2148	+9.66357422	-5.61621094	-0.71191406	+5.75683594	-14.52392578	+18.52294922	+1832	+7.22021484	-9.91845703	-0.54052734	+57.56835938	+5.55908203	-30.32226563	+1592
+1458240869.96820000	+9.75585938	-6.44238281	-0.93603516	+46.60400391	-2.61474609	-67.08251953	+2152	+9.66796875	-5.61181641	-0.70751953	+5.75683594	-14.56787109	+18.54492188	+1832	+7.22021484	-9.91845703	-0.54052734	+57.56835938	+5.51513672	-30.32226563	+1592
+1458240869.97659990	+9.76025391	-6.43798828	-0.93164063	+46.62597656	-2.68066406	-67.06054688	+2156	+9.66796875	-5.61181641	-0.70312500	+5.73486328	-14.61181641	+18.54492188	+1836	+7.21582031	-9.91845703	-0.54492188	+57.52441406	+5.44921875	-30.30029297	+1596
+1458240869.98490000	+9.76025391	-6.43359375	-0.92724609	+46.66992188	-2.74658203	-67.03857422	+2156	+9.67236328	-5.60742188	-0.69873047	+5.71289063	-14.67773438	+18.54492188	+1836	+7.21582031	-9.91845703	-0.55371094	+57.48046875	+5.36132813	-30.27832031	+1596
+1458240869.99320010	+9.76464844	-6.42919922	-0.92285156	+46.73583984	-2.81250000	-67.01660156	+2160	+9.67236328	-5.60302734	-0.68994141	+5.66894531	-14.72167969	+18.54492188	+1844	+7.21142578	-9.91845703	-0.55810547	+57.41455078	+5.27343750	-30.23437500	+1596
+1458240870.00160000	+9.76464844	-6.42041016	-0.91845703	+46.80175781	-2.92236328	-66.97265625	+2164	+9.68115234	-5.59423828	-0.68554688	+5.60302734	-14.80957031	+18.56689453	+1848	+7.20703125	-9.91406250	-0.56250000	+57.34863281	+5.16357422	-30.21240234	+1596
+1458240870.00990010	+9.76904297	-6.41162109	-0.91406250	+46.91162109	-3.05419922	-66.90673828	+2168	+9.68554688	-5.58984375	-0.67675781	+5.53710938	-14.87548828	+18.63281250	+1856	+7.20703125	-9.91406250	-0.56689453	+57.30468750	+5.03173828	-30.16845703	+1596
+1458240870.01819990	+9.77783203	-6.40283203	-0.90966797	+47.04345703	-3.25195313	-66.77490234	+2176	+9.68994141	-5.57666016	-0.66796875	+5.42724609	-14.96337891	+18.72070313	+1860	+7.21582031	-9.90966797	-0.57128906	+57.30468750	+4.89990234	-30.14648438	+1596
+1458240870.02659990	+9.78662109	-6.38964844	-0.90527344	+47.26318359	-3.55957031	-66.57714844	+2180	+9.69873047	-5.56347656	-0.65478516	+5.25146484	-15.07324219	+18.87451172	+1868	+7.22900391	-9.90087891	-0.57128906	+57.32666016	+4.72412109	-30.14648438	+1600
+1458240870.03490000	+9.79980469	-6.37207031	-0.89648438	+47.57080078	-3.95507813	-66.31347656	+2192	+9.71191406	-5.54589844	-0.64160156	+5.05371094	-15.22705078	+19.09423828	+1876	+7.25097656	-9.88769531	-0.57128906	+57.39257813	+4.52636719	-30.16845703	+1608
+1458240870.04320000	+9.81298828	-6.35449219	-0.88769531	+47.92236328	-4.35058594	-66.00585938	+2200	+9.72070313	-5.52392578	-0.62402344	+4.85595703	-15.38085938	+19.35791016	+1888	+7.27734375	-9.87011719	-0.56689453	+57.48046875	+4.26269531	-30.21240234	+1616
+1458240870.04740000	+9.82177734	-6.34130859	-0.87890625	+48.16406250	-4.63623047	-65.78613281	+2208	+9.72949219	-5.51074219	-0.61523438	+4.72412109	-15.49072266	+19.51171875	+1892	+7.29492188	-9.86132813	-0.56689453	+57.54638672	+4.08691406	-30.23437500	+1624
+1458240870.05150010	+9.82617188	-6.32812500	-0.87451172	+48.36181641	-4.83398438	-65.58837891	+2212	+9.73388672	-5.49755859	-0.60644531	+4.63623047	-15.57861328	+19.64355469	+1896	+7.31250000	-9.85253906	-0.56689453	+57.59033203	+3.91113281	-30.27832031	+1628
+1458240870.05990000	+9.84375000	-6.30615234	-0.86132813	+48.80126953	-5.29541016	-65.23681641	+2224	+9.75146484	-5.47119141	-0.58007813	+4.43847656	-15.86425781	+19.92919922	+1912	+7.34765625	-9.83496094	-0.57568359	+57.65625000	+3.47167969	-30.34423828	+1644
+1458240870.06399990	+9.85693359	-6.28857422	-0.85693359	+49.04296875	-5.47119141	-65.03906250	+2232	+9.76025391	-5.45361328	-0.57128906	+4.39453125	-15.99609375	+20.06103516	+1916	+7.36083984	-9.83056641	-0.58007813	+57.65625000	+3.25195313	-30.38818359	+1648
+1458240870.07240010	+9.87451172	-6.26660156	-0.83935547	+49.46044922	-5.84472656	-64.66552734	+2244	+9.77783203	-5.41845703	-0.54492188	+4.28466797	-16.28173828	+20.30273438	+1932	+7.38720703	-9.81738281	-0.59765625	+57.59033203	+2.72460938	-30.47607422	+1660
+1458240870.08069990	+9.90527344	-6.23583984	-0.83056641	+49.89990234	-6.19628906	-64.29199219	+2256	+9.80419922	-5.37890625	-0.52294922	+4.26269531	-16.58935547	+20.54443359	+1948	+7.41357422	-9.80859375	-0.62402344	+57.45849609	+2.15332031	-30.58593750	+1664
+1458240870.08900000	+9.93164063	-6.21386719	-0.81738281	+50.14160156	-6.52587891	-63.96240234	+2272	+9.82617188	-5.33056641	-0.49658203	+4.35058594	-17.00683594	+20.67626953	+1968	+7.43994141	-9.79980469	-0.65478516	+57.26074219	+1.49414063	-30.73974609	+1668
+1458240870.09740000	+9.96679688	-6.19628906	-0.80419922	+50.31738281	-6.81152344	-63.67675781	+2284	+9.85693359	-5.28662109	-0.47900391	+4.48242188	-17.38037109	+20.78613281	+1984	+7.47070313	-9.79101563	-0.68994141	+57.04101563	+0.81298828	-30.98144531	+1672
+1458240870.10570000	+10.01074219	-6.16552734	-0.79101563	+50.51513672	-7.09716797	-63.36914063	+2304	+9.88769531	-5.23388672	-0.45703125	+4.70214844	-17.79785156	+20.87402344	+2000	+7.50585938	-9.77783203	-0.71630859	+56.79931641	+0.17578125	-31.28906250	+1672
+1458240870.10990000	+10.03271484	-6.16552734	-0.78662109	+50.42724609	-7.22900391	-63.23730469	+2312	+9.90527344	-5.21191406	-0.44824219	+4.83398438	-18.01757813	+20.85205078	+2008	+7.53222656	-9.77343750	-0.73388672	+56.64550781	-0.17578125	-31.44287109	+1668
+1458240870.12229990	+10.10742188	-6.14355469	-0.77343750	+50.27343750	-7.64648438	-62.84179688	+2344	+9.96240234	-5.12402344	-0.42626953	+5.29541016	-18.74267578	+20.78613281	+2032	+7.61132813	-9.74707031	-0.76904297	+56.33789063	-1.07666016	-32.03613281	+1668
+1458240870.13070010	+10.16894531	-6.12597656	-0.76904297	+50.11962891	-7.93212891	-62.60009766	+2372	+10.00195313	-5.06689453	-0.41308594	+5.69091797	-19.22607422	+20.65429688	+2048	+7.67724609	-9.72070313	-0.78662109	+56.16210938	-1.62597656	-32.45361328	+1668
+1458240870.13899990	+10.23046875	-6.12158203	-0.76464844	+49.79003906	-8.21777344	-62.31445313	+2396	+10.05029297	-5.00976563	-0.39990234	+6.06445313	-19.70947266	+20.47851563	+2064	+7.74755859	-9.69433594	-0.80419922	+55.96435547	-2.13134766	-32.87109375	+1672
+1458240870.14730000	+10.29638672	-6.11279297	-0.76464844	+49.41650391	-8.45947266	-61.98486328	+2424	+10.09423828	-4.95263672	-0.39990234	+6.43798828	-20.10498047	+20.32470703	+2076	+7.82226563	-9.66357422	-0.82617188	+55.74462891	-2.61474609	-33.20068359	+1680
+1458240870.15570000	+10.37109375	-6.10400391	-0.77343750	+49.04296875	-8.70117188	-61.63330078	+2456	+10.15136719	-4.88671875	-0.40429688	+6.87744141	-20.45654297	+20.10498047	+2084	+7.90136719	-9.62841797	-0.84814453	+55.52490234	-3.03222656	-33.44238281	+1688
+1458240870.16400000	+10.44140625	-6.09521484	-0.77343750	+48.62548828	-8.89892578	-61.34765625	+2488	+10.20410156	-4.83398438	-0.41748047	+7.20703125	-20.72021484	+19.92919922	+2096	+7.97607422	-9.59765625	-0.87451172	+55.21728516	-3.36181641	-33.61816406	+1700
+1458240870.17230010	+10.51611328	-6.08642578	-0.79541016	+48.16406250	-9.00878906	-60.95214844	+2520	+10.26123047	-4.78125000	-0.43505859	+7.51464844	-20.87402344	+19.73144531	+2104	+8.04638672	-9.56250000	-0.91406250	+54.86572266	-3.62548828	-33.61816406	+1708
+1458240870.18070010	+10.59960938	-6.07324219	-0.81738281	+47.72460938	-9.07470703	-60.55664063	+2552	+10.33154297	-4.71972656	-0.46582031	+7.91015625	-20.91796875	+19.53369141	+2116	+8.11230469	-9.52734375	-0.96679688	+54.40429688	-3.84521484	-33.46435547	+1720
+1458240870.18899990	+10.67871094	-6.06445313	-0.83935547	+47.21923828	-9.09667969	-60.33691406	+2580	+10.40185547	-4.67138672	-0.50097656	+8.08593750	-20.91796875	+19.31396484	+2124	+8.17382813	-9.49218750	-1.02392578	+53.85498047	-3.97705078	-33.26660156	+1724
+1458240870.19730000	+10.76660156	-6.06005859	-0.87451172	+46.71386719	-9.00878906	-60.09521484	+2604	+10.48095703	-4.62304688	-0.54052734	+8.21777344	-20.87402344	+19.07226563	+2132	+8.23535156	-9.46142578	-1.08544922	+53.26171875	-4.04296875	-33.02490234	+1728
+1458240870.20560000	+10.85888672	-6.04687500	-0.91406250	+46.18652344	-8.92089844	-59.89746094	+2628	+10.57324219	-4.56591797	-0.58886719	+8.39355469	-20.80810547	+18.83056641	+2148	+8.30126953	-9.42626953	-1.15136719	+52.60253906	-4.08691406	-32.73925781	+1728
+1458240870.21400000	+10.95556641	-6.04248047	-0.94921875	+45.57128906	-8.78906250	-59.83154297	+2644	+10.66552734	-4.52636719	-0.63720703	+8.34960938	-20.76416016	+18.50097656	+2164	+8.37158203	-9.39111328	-1.21728516	+51.89941406	-4.10888672	-32.51953125	+1724
+1458240870.22230010	+11.05664063	-6.03369141	-0.99316406	+44.91210938	-8.67919922	-59.80957031	+2660	+10.77099609	-4.48242188	-0.68994141	+8.28369141	-20.76416016	+18.17138672	+2184	+8.44628906	-9.35156250	-1.28320313	+51.17431641	-4.13085938	-32.34375000	+1728
+1458240870.23060010	+11.17089844	-6.02050781	-1.02832031	+44.25292969	-8.61328125	-59.87548828	+2676	+10.88085938	-4.43408203	-0.73828125	+8.21777344	-20.80810547	+17.79785156	+2208	+8.53857422	-9.29882813	-1.34033203	+50.53710938	-4.17480469	-32.27783203	+1740
+1458240870.23900010	+11.28515625	-6.01611328	-1.06787109	+43.43994141	-8.52539063	-59.83154297	+2696	+10.99511719	-4.39013672	-0.79541016	+8.02001953	-20.80810547	+17.49023438	+2232	+8.63964844	-9.24609375	-1.39306641	+49.87792969	-4.17480469	-32.25585938	+1756
+1458240870.24729990	+11.40820313	-6.00732422	-1.10302734	+42.60498047	-8.50341797	-59.83154297	+2716	+11.11816406	-4.34179688	-0.83935547	+7.82226563	-20.85205078	+17.16064453	+2256	+8.74511719	-9.17578125	-1.44140625	+49.26269531	-4.21875000	-32.29980469	+1772
+1458240870.25560000	+11.53125000	-5.99853516	-1.13378906	+41.68212891	-8.48144531	-59.78759766	+2740	+11.24560547	-4.29345703	-0.88769531	+7.55859375	-20.89599609	+16.85302734	+2284	+8.86376953	-9.09228516	-1.48095703	+48.71337891	-4.26269531	-32.29980469	+1788
+1458240870.26399990	+11.65869141	-5.98535156	-1.17333984	+40.75927734	-8.43750000	-59.56787109	+2760	+11.37304688	-4.24072266	-0.94042969	+7.27294922	-20.78613281	+16.67724609	+2312	+8.98242188	-9.00439453	-1.52490234	+48.14208984	-4.28466797	-32.23388672	+1804
+1458240870.27230000	+11.79052734	-5.96337891	-1.20410156	+39.79248047	-8.39355469	-59.34814453	+2784	+11.50488281	-4.17919922	-0.98437500	+6.96533203	-20.69824219	+16.50146484	+2340	+9.10107422	-8.91210938	-1.55566406	+47.57080078	-4.30664063	-32.16796875	+1820
+1458240870.28060010	+11.91357422	-5.94580078	-1.23925781	+38.75976563	-8.30566406	-59.01855469	+2804	+11.63671875	-4.12207031	-1.02832031	+6.59179688	-20.56640625	+16.36962891	+2368	+9.21093750	-8.81542969	-1.59960938	+46.95556641	-4.30664063	-31.94824219	+1832
+1458240870.28889990	+12.04101563	-5.91503906	-1.27880859	+37.81494141	-8.19580078	-58.55712891	+2824	+11.76855469	-4.05615234	-1.07226563	+6.26220703	-20.32470703	+16.34765625	+2400	+9.31640625	-8.70996094	-1.64794922	+46.31835938	-4.32861328	-31.55273438	+1848
+1458240870.29730010	+12.16406250	-5.87548828	-1.30957031	+36.91406250	-8.06396484	-58.11767578	+2852	+11.90039063	-3.98144531	-1.10302734	+5.93261719	-20.14892578	+16.32568359	+2432	+9.41308594	-8.60888672	-1.69189453	+45.61523438	-4.32861328	-31.13525391	+1864
+1458240870.30559990	+12.27832031	-5.83593750	-1.34033203	+35.94726563	-7.88818359	-57.63427734	+2876	+12.02783203	-3.91113281	-1.12939453	+5.51513672	-19.95117188	+16.34765625	+2464	+9.50537109	-8.50781250	-1.74462891	+44.89013672	-4.30664063	-30.62988281	+1876
+1458240870.30979990	+12.33984375	-5.80517578	-1.35791016	+35.55175781	-7.82226563	-57.37060547	+2896	+12.09375000	-3.86718750	-1.14257813	+5.40527344	-19.84130859	+16.36962891	+2484	+9.54492188	-8.45947266	-1.77539063	+44.47265625	-4.30664063	-30.32226563	+1888
+1458240870.31390000	+12.39697266	-5.78320313	-1.37109375	+35.11230469	-7.75634766	-57.10693359	+2912	+12.15966797	-3.82763672	-1.15136719	+5.20751953	-19.77539063	+16.41357422	+2500	+9.58886719	-8.40673828	-1.80615234	+44.09912109	-4.30664063	-30.01464844	+1896
+1458240870.32230000	+12.50683594	-5.71728516	-1.39306641	+34.34326172	-7.64648438	-56.57958984	+2956	+12.28271484	-3.73974609	-1.16455078	+4.87792969	-19.66552734	+16.52343750	+2536	+9.66796875	-8.30566406	-1.86328125	+43.35205078	-4.30664063	-29.39941406	+1920
+1458240870.32640000	+12.55957031	-5.68652344	-1.40185547	+33.94775391	-7.60253906	-56.33789063	+2976	+12.34423828	-3.69580078	-1.16894531	+4.70214844	-19.62158203	+16.56738281	+2552	+9.70751953	-8.24853516	-1.89404297	+43.00048828	-4.32861328	-29.11376953	+1932
+1458240870.33060000	+12.61230469	-5.65576172	-1.41064453	+33.53027344	-7.58056641	-56.09619141	+3000	+12.40576172	-3.65625000	-1.16894531	+4.50439453	-19.59960938	+16.63330078	+2572	+9.75146484	-8.19580078	-1.91601563	+42.64892578	-4.35058594	-28.87207031	+1944
+1458240870.33480000	+12.66943359	-5.61621094	-1.41943359	+33.24462891	-7.55859375	-55.83251953	+3024	+12.46728516	-3.60351563	-1.16894531	+4.37255859	-19.57763672	+16.74316406	+2592	+9.79101563	-8.14306641	-1.94238281	+42.29736328	-4.35058594	-28.60839844	+1956
+1458240870.34310010	+12.77490234	-5.55029297	-1.42822266	+32.51953125	-7.60253906	-55.34912109	+3076	+12.58593750	-3.52001953	-1.16894531	+3.95507813	-19.55566406	+16.94091797	+2632	+9.87890625	-8.02441406	-1.98193359	+41.66015625	-4.41650391	-28.14697266	+1984
+1458240870.35139990	+12.87597656	-5.46679688	-1.43261719	+31.94824219	-7.73437500	-54.86572266	+3132	+12.70458984	-3.42333984	-1.16015625	+3.62548828	-19.57763672	+17.18261719	+2676	+9.97119141	-7.90136719	-2.02148438	+41.11083984	-4.50439453	-27.70751953	+2012
+1458240870.35560010	+12.92871094	-5.43164063	-1.43261719	+31.64062500	-7.82226563	-54.60205078	+3156	+12.75732422	-3.37500000	-1.15136719	+3.40576172	-19.62158203	+17.33642578	+2696	+10.02392578	-7.83105469	-2.03027344	+40.89111328	-4.59228516	-27.57568359	+2028
+1458240870.36389990	+13.03857422	-5.34375000	-1.42822266	+31.15722656	-8.08593750	-54.14062500	+3216	+12.87158203	-3.27832031	-1.14257813	+3.05419922	-19.64355469	+17.64404297	+2740	+10.12500000	-7.69482422	-2.04345703	+40.47363281	-4.74609375	-27.35595703	+2056
+1458240870.37220000	+13.13964844	-5.25146484	-1.41943359	+30.71777344	-8.37158203	-53.65722656	+3268	+12.98583984	-3.17724609	-1.12500000	+2.65869141	-19.70947266	+17.99560547	+2780	+10.23046875	-7.54980469	-2.04345703	+40.10009766	-4.94384766	-27.18017578	+2084
+1458240870.37640000	+13.19677734	-5.21191406	-1.41503906	+30.49804688	-8.56933594	-53.43750000	+3296	+13.03857422	-3.12890625	-1.12060547	+2.43896484	-19.73144531	+18.17138672	+2800	+10.28759766	-7.47070313	-2.04345703	+39.96826172	-5.05371094	-27.09228516	+2100
+1458240870.38060000	+13.24511719	-5.16796875	-1.41503906	+30.27832031	-8.72314453	-53.15185547	+3320	+13.09130859	-3.08496094	-1.11181641	+2.21923828	-19.73144531	+18.34716797	+2820	+10.34033203	-7.39160156	-2.03906250	+39.85839844	-5.16357422	-27.00439453	+2116
+1458240870.38470010	+13.29785156	-5.11083984	-1.41064453	+30.16845703	-8.92089844	-52.93212891	+3344	+13.14404297	-3.02783203	-1.10302734	+2.06542969	-19.75341797	+18.52294922	+2840	+10.39306641	-7.31689453	-2.03906250	+39.68261719	-5.27343750	-26.91650391	+2128
+1458240870.39310000	+13.39453125	-5.01855469	-1.39746094	+29.83886719	-9.36035156	-52.49267578	+3392	+13.24511719	-2.93115234	-1.08105469	+1.66992188	-19.81933594	+18.87451172	+2884	+10.49853516	-7.15869141	-2.03027344	+39.44091797	-5.51513672	-26.78466797	+2160
+1458240870.39720010	+13.44726563	-4.96142578	-1.38867188	+29.77294922	-9.62402344	-52.31689453	+3416	+13.29785156	-2.87402344	-1.06787109	+1.51611328	-19.88525391	+19.05029297	+2904	+10.54687500	-7.08398438	-2.02587891	+39.26513672	-5.64697266	-26.71875000	+2176
+1458240870.40560010	+13.54394531	-4.86035156	-1.37548828	+29.53125000	-10.08544922	-51.92138672	+3460	+13.39892578	-2.77294922	-1.04589844	+1.12060547	-19.95117188	+19.35791016	+2944	+10.64794922	-6.93896484	-2.02148438	+38.97949219	-5.86669922	-26.54296875	+2204
+1458240870.41389990	+13.63183594	-4.75048828	-1.35791016	+29.39941406	-10.61279297	-51.65771484	+3512	+13.49560547	-2.66308594	-1.01074219	+0.83496094	-20.12695313	+19.59960938	+2992	+10.73144531	-6.80273438	-2.02587891	+38.56201172	-6.08642578	-26.27929688	+2228
+1458240870.41810010	+13.67578125	-4.69775391	-1.35351563	+29.31152344	-10.83251953	-51.50390625	+3536	+13.54394531	-2.61035156	-0.99316406	+0.65917969	-20.17089844	+19.73144531	+3012	+10.77539063	-6.73242188	-2.03466797	+38.36425781	-6.17431641	-26.14746094	+2240
+1458240870.42220000	+13.71533203	-4.64062500	-1.33593750	+29.24560547	-11.11816406	-51.45996094	+3564	+13.59228516	-2.55322266	-0.97119141	+0.54931641	-20.32470703	+19.84130859	+3040	+10.81054688	-6.67089844	-2.03906250	+38.10058594	-6.26220703	-26.01562500	+2252
+1458240870.42639990	+13.75488281	-4.59228516	-1.32275391	+29.17968750	-11.42578125	-51.39404297	+3592	+13.64062500	-2.50048828	-0.94921875	+0.39550781	-20.45654297	+19.95117188	+3064	+10.85009766	-6.60937500	-2.04345703	+37.88085938	-6.37207031	-25.88378906	+2264
+1458240870.43470000	+13.83837891	-4.48681641	-1.28759766	+29.02587891	-12.04101563	-51.30615234	+3652	+13.73291016	-2.38623047	-0.90087891	+0.17578125	-20.76416016	+20.12695313	+3112	+10.92480469	-6.49511719	-2.05664063	+37.33154297	-6.54785156	-25.62011719	+2284
+1458240870.43890000	+13.87792969	-4.43408203	-1.27001953	+28.93798828	-12.32666016	-51.28417969	+3684	+13.78125000	-2.33789063	-0.87451172	+0.04394531	-20.91796875	+20.21484375	+3140	+10.95996094	-6.43798828	-2.06542969	+37.06787109	-6.65771484	-25.48828125	+2296
+1458240870.44300010	+13.91748047	-4.38574219	-1.25683594	+28.85009766	-12.59033203	-51.24023438	+3716	+13.82519531	-2.28515625	-0.85253906	-0.10986328	-21.04980469	+20.28076172	+3164	+10.99951172	-6.38085938	-2.07421875	+36.82617188	-6.74560547	-25.33447266	+2308
+1458240870.45140000	+13.99218750	-4.28466797	-1.22167969	+28.63037109	-13.18359375	-51.21826172	+3784	+13.91308594	-2.17529297	-0.79101563	-0.26367188	-21.46728516	+20.45654297	+3216	+11.06982422	-6.26660156	-2.09179688	+36.27685547	-6.92138672	-25.07080078	+2332
+1458240870.45549990	+14.03173828	-4.23632813	-1.19970703	+28.52050781	-13.51318359	-51.21826172	+3820	+13.96142578	-2.12255859	-0.76464844	-0.39550781	-21.64306641	+20.54443359	+3244	+11.10937500	-6.20507813	-2.09619141	+36.05712891	-7.03125000	-24.98291016	+2344
+1458240870.45970010	+14.06689453	-4.18359375	-1.17773438	+28.41064453	-13.84277344	-51.21826172	+3856	+14.00537109	-2.06103516	-0.73828125	-0.43945313	-21.86279297	+20.65429688	+3272	+11.14453125	-6.14794922	-2.10058594	+35.81542969	-7.16308594	-24.91699219	+2352
+1458240870.46390010	+14.10644531	-4.13964844	-1.16015625	+28.27880859	-14.15039063	-51.19628906	+3888	+14.04931641	-2.01708984	-0.70751953	-0.54931641	-22.06054688	+20.74218750	+3296	+11.18408203	-6.08642578	-2.10058594	+35.61767578	-7.29492188	-24.82910156	+2364
+1458240870.47219990	+14.18994141	-4.04296875	-1.12500000	+28.01513672	-14.72167969	-51.13037109	+3956	+14.13720703	-1.91162109	-0.66357422	-0.70312500	-22.41210938	+20.89599609	+3344	+11.26757813	-5.96337891	-2.09619141	+35.24414063	-7.55859375	-24.76318359	+2388
+1458240870.47639990	+14.22949219	-3.99902344	-1.11181641	+27.86132813	-14.98535156	-51.06445313	+3988	+14.17675781	-1.86328125	-0.63720703	-0.79101563	-22.58789063	+20.98388672	+3368	+11.31152344	-5.89746094	-2.09619141	+35.11230469	-7.71240234	-24.71923828	+2404
+1458240870.48470000	+14.30419922	-3.89794922	-1.09423828	+27.64160156	-15.46875000	-50.91064453	+4044	+14.25585938	-1.75781250	-0.60644531	-0.90087891	-22.87353516	+21.18164063	+3412	+11.39941406	-5.75683594	-2.08300781	+34.91455078	-8.04199219	-24.74121094	+2432
+1458240870.48889990	+14.34375000	-3.85400391	-1.08105469	+27.48779297	-15.75439453	-50.86669922	+4072	+14.29541016	-1.71386719	-0.58886719	-0.98876953	-23.04931641	+21.26953125	+3432	+11.44775391	-5.68652344	-2.07421875	+34.84863281	-8.21777344	-24.76318359	+2448
+1458240870.49300000	+14.38769531	-3.81005859	-1.07226563	+27.35595703	-16.01806641	-50.80078125	+4096	+14.33496094	-1.66552734	-0.57568359	-1.05468750	-23.13720703	+21.31347656	+3452	+11.49609375	-5.61621094	-2.06542969	+34.78271484	-8.39355469	-24.80712891	+2464
+1458240870.49720000	+14.43164063	-3.76171875	-1.05908203	+27.26806641	-16.28173828	-50.75683594	+4120	+14.37451172	-1.61279297	-0.56250000	-1.09863281	-23.29101563	+21.37939453	+3472	+11.54003906	-5.54589844	-2.05224609	+34.71679688	-8.59130859	-24.89501953	+2480
+1458240870.50550010	+14.51074219	-3.66943359	-1.05029297	+27.04833984	-16.69921875	-50.64697266	+4160	+14.45361328	-1.52050781	-0.54052734	-1.23046875	-23.53271484	+21.42333984	+3508	+11.63232422	-5.40966797	-2.03466797	+34.60693359	-8.92089844	-25.02685547	+2512
+1458240870.50970010	+14.54589844	-3.62109375	-1.04150391	+26.98242188	-16.91894531	-50.62500000	+4180	+14.49316406	-1.47216797	-0.53173828	-1.25244141	-23.66455078	+21.44531250	+3528	+11.67626953	-5.33935547	-2.02587891	+34.56298828	-9.09667969	-25.13671875	+2528
+1458240870.51379990	+14.58544922	-3.58154297	-1.03710938	+26.89453125	-17.13867188	-50.60302734	+4196	+14.52832031	-1.42822266	-0.52294922	-1.31835938	-23.79638672	+21.44531250	+3548	+11.72021484	-5.27783203	-2.01708984	+34.49707031	-9.25048828	-25.22460938	+2544
+1458240870.51799990	+14.62500000	-3.53759766	-1.03271484	+26.78466797	-17.33642578	-50.58105469	+4212	+14.56787109	-1.37988281	-0.51855469	-1.38427734	-23.88427734	+21.42333984	+3564	+11.76416016	-5.21191406	-2.01708984	+34.43115234	-9.38232422	-25.29052734	+2556
+1458240870.52220010	+14.66015625	-3.49365234	-1.02392578	+26.71875000	-17.60009766	-50.62500000	+4228	+14.60302734	-1.33154297	-0.50976563	-1.42822266	-24.03808594	+21.40136719	+3584	+11.80371094	-5.15478516	-2.01269531	+34.36523438	-9.51416016	-25.37841797	+2568
+1458240870.52630000	+14.69531250	-3.45410156	-1.01513672	+26.65283203	-17.81982422	-50.69091797	+4244	+14.64257813	-1.29199219	-0.50097656	-1.49414063	-24.19189453	+21.35742188	+3604	+11.84326172	-5.10205078	-2.00830078	+34.23339844	-9.64599609	-25.46630859	+2576
+1458240870.53469990	+14.77001953	-3.37060547	-0.98876953	+26.52099609	-18.25927734	-50.86669922	+4276	+14.72167969	-1.19970703	-0.48339844	-1.58203125	-24.52148438	+21.20361328	+3640	+11.91357422	-4.99658203	-2.01708984	+33.96972656	-9.82177734	-25.62011719	+2596
+1458240870.53880000	+14.80517578	-3.33544922	-0.97998047	+26.43310547	-18.45703125	-50.95458984	+4292	+14.76562500	-1.16015625	-0.47460938	-1.64794922	-24.67529297	+21.11572266	+3660	+11.94873047	-4.95263672	-2.02148438	+33.79394531	-9.88769531	-25.68603516	+2604
+1458240870.54720000	+14.86669922	-3.25634766	-0.96240234	+26.27929688	-18.78662109	-51.15234375	+4324	+14.84033203	-1.07226563	-0.45263672	-1.73583984	-25.00488281	+20.93994141	+3696	+12.01464844	-4.86914063	-2.04785156	+33.42041016	-9.93164063	-25.72998047	+2620
+1458240870.55130000	+14.90185547	-3.22119141	-0.95361328	+26.16943359	-18.94042969	-51.24023438	+4344	+14.87548828	-1.03271484	-0.44384766	-1.80175781	-25.18066406	+20.85205078	+3716	+12.04541016	-4.83398438	-2.06103516	+33.22265625	-9.93164063	-25.75195313	+2628
+1458240870.55550000	+14.93261719	-3.18603516	-0.94042969	+26.10351563	-19.13818359	-51.39404297	+4364	+14.91064453	-0.98876953	-0.43066406	-1.86767578	-25.35644531	+20.74218750	+3736	+12.07617188	-4.79443359	-2.07421875	+33.00292969	-9.95361328	-25.77392578	+2636
+1458240870.56380010	+14.99853516	-3.10693359	-0.90966797	+25.94970703	-19.48974609	-51.63574219	+4408	+14.98535156	-0.90527344	-0.40869141	-1.93359375	-25.70800781	+20.54443359	+3776	+12.13769531	-4.71972656	-2.10058594	+32.62939453	-9.93164063	-25.77392578	+2652
+1458240870.56800010	+15.02929688	-3.07177734	-0.89648438	+25.88378906	-19.64355469	-51.76757813	+4428	+15.02050781	-0.86572266	-0.39111328	-1.97753906	-25.88378906	+20.45654297	+3792	+12.16845703	-4.68017578	-2.10937500	+32.43164063	-9.95361328	-25.81787109	+2660
+1458240870.57220010	+15.06005859	-3.03222656	-0.89208984	+25.79589844	-19.73144531	-51.81152344	+4452	+15.06005859	-0.81738281	-0.38671875	-1.95556641	-26.01562500	+20.34667969	+3816	+12.19921875	-4.64062500	-2.12255859	+32.27783203	-9.95361328	-25.79589844	+2668
+1458240870.57629990	+15.09082031	-2.99707031	-0.88769531	+25.68603516	-19.79736328	-51.83349609	+4476	+15.09082031	-0.77783203	-0.37792969	-1.99951172	-26.12548828	+20.25878906	+3832	+12.22998047	-4.60107422	-2.13574219	+32.12402344	-9.95361328	-25.77392578	+2672
+1458240870.58049990	+15.11718750	-2.96191406	-0.88769531	+25.57617188	-19.88525391	-51.89941406	+4496	+15.12158203	-0.74267578	-0.37353516	-2.06542969	-26.21337891	+20.19287109	+3852	+12.26074219	-4.56152344	-2.14453125	+31.97021484	-9.97558594	-25.77392578	+2680
+1458240870.58460000	+15.14794922	-2.91796875	-0.88330078	+25.51025391	-19.95117188	-51.92138672	+4520	+15.15234375	-0.69433594	-0.37353516	-2.02148438	-26.27929688	+20.12695313	+3872	+12.29150391	-4.51757813	-2.15332031	+31.88232422	-9.97558594	-25.75195313	+2684
+1458240870.58880000	+15.17431641	-2.88281250	-0.88330078	+25.42236328	-20.01708984	-51.92138672	+4544	+15.18310547	-0.65478516	-0.37353516	-2.04345703	-26.34521484	+20.06103516	+3888	+12.32226563	-4.46923828	-2.16210938	+31.79443359	-9.99755859	-25.72998047	+2692
+1458240870.59299990	+15.20947266	-2.84326172	-0.87890625	+25.31250000	-20.10498047	-51.94335938	+4568	+15.21386719	-0.61083984	-0.36914063	-2.04345703	-26.43310547	+20.03906250	+3908	+12.35742188	-4.42089844	-2.15771484	+31.72851563	-10.08544922	-25.77392578	+2700
+1458240870.60130000	+15.27539063	-2.76855469	-0.88330078	+25.13671875	-20.19287109	-51.85546875	+4604	+15.27099609	-0.53173828	-0.37353516	-2.08740234	-26.49902344	+19.95117188	+3940	+12.42773438	-4.31542969	-2.14892578	+31.70654297	-10.26123047	-25.79589844	+2716
+1458240870.60550000	+15.30615234	-2.73339844	-0.89208984	+25.00488281	-20.19287109	-51.81152344	+4624	+15.29736328	-0.49658203	-0.37792969	-2.13134766	-26.52099609	+19.90722656	+3960	+12.46289063	-4.26269531	-2.14453125	+31.68457031	-10.34912109	-25.83984375	+2720
+1458240870.60960010	+15.33691406	-2.69824219	-0.90966797	+24.91699219	-20.14892578	-51.70166016	+4640	+15.32812500	-0.45263672	-0.38671875	-2.13134766	-26.49902344	+19.88525391	+3976	+12.49804688	-4.20996094	-2.13574219	+31.70654297	-10.43701172	-25.83984375	+2728
+1458240870.61800000	+15.40283203	-2.62792969	-0.93603516	+24.67529297	-20.10498047	-51.52587891	+4668	+15.38085938	-0.37353516	-0.40869141	-2.17529297	-26.45507813	+19.88525391	+4012	+12.56835938	-4.10009766	-2.12695313	+31.72851563	-10.63476563	-25.86181641	+2744
+1458240870.62630010	+15.46435547	-2.55761719	-0.94921875	+24.45556641	-20.17089844	-51.39404297	+4688	+15.43359375	-0.29882813	-0.41748047	-2.35107422	-26.49902344	+19.88525391	+4040	+12.63427734	-3.99462891	-2.10937500	+31.75048828	-10.85449219	-25.92773438	+2760
+1458240870.63459990	+15.53027344	-2.49609375	-0.95800781	+24.21386719	-20.21484375	-51.26220703	+4700	+15.48632813	-0.23291016	-0.41748047	-2.59277344	-26.60888672	+19.90722656	+4068	+12.69580078	-3.89355469	-2.10058594	+31.75048828	-11.05224609	-25.97167969	+2772
+1458240870.64299990	+15.58740234	-2.43896484	-0.97119141	+23.92822266	-20.21484375	-51.17431641	+4708	+15.53906250	-0.17138672	-0.41748047	-2.85644531	-26.71875000	+19.92919922	+4092	+12.75732422	-3.81005859	-2.09619141	+31.61865234	-11.16210938	-25.97167969	+2780
+1458240870.64710000	+15.60937500	-2.40820313	-0.97558594	+23.79638672	-20.23681641	-51.15234375	+4716	+15.56542969	-0.14062500	-0.41308594	-3.03222656	-26.80664063	+19.95117188	+4104	+12.77929688	-3.77050781	-2.10058594	+31.53076172	-11.20605469	-25.97167969	+2784
+1458240870.65540000	+15.66210938	-2.34667969	-0.96679688	+23.55468750	-20.36865234	-51.15234375	+4732	+15.61376953	-0.07910156	-0.39990234	-3.40576172	-27.00439453	+20.01708984	+4128	+12.83203125	-3.70458984	-2.11816406	+31.26708984	-11.25000000	-25.94970703	+2788
+1458240870.66380000	+15.71044922	-2.29394531	-0.94042969	+23.29101563	-20.61035156	-51.24023438	+4752	+15.66650391	-0.02636719	-0.36914063	-3.86718750	-27.37792969	+20.08300781	+4160	+12.87597656	-3.64746094	-2.14013672	+30.93750000	-11.25000000	-25.92773438	+2792
+1458240870.66790010	+15.72802734	-2.26757813	-0.92285156	+23.15917969	-20.74218750	-51.30615234	+4768	+15.69287109	-0.00439453	-0.35156250	-4.13085938	-27.55371094	+20.10498047	+4176	+12.89794922	-3.62109375	-2.15332031	+30.73974609	-11.25000000	-25.90576172	+2796
+1458240870.67210010	+15.74560547	-2.24121094	-0.90966797	+23.00537109	-20.80810547	-51.35009766	+4784	+15.71923828	+0.02197266	-0.33837891	-4.35058594	-27.70751953	+20.14892578	+4192	+12.91992188	-3.59912109	-2.17089844	+30.54199219	-11.22802734	-25.88378906	+2796
+1458240870.68039990	+15.78515625	-2.18847656	-0.88330078	+22.71972656	-20.98388672	-51.41601563	+4820	+15.77197266	+0.07470703	-0.31640625	-4.81201172	-27.97119141	+20.21484375	+4224	+12.96386719	-3.55517578	-2.20166016	+30.12451172	-11.18408203	-25.81787109	+2800
+1458240870.68460010	+15.80273438	-2.15771484	-0.87011719	+22.58789063	-21.09375000	-51.45996094	+4844	+15.79394531	+0.10546875	-0.30322266	-5.00976563	-28.12500000	+20.25878906	+4244	+12.98144531	-3.53320313	-2.21923828	+29.92675781	-11.18408203	-25.77392578	+2804
+1458240870.68880010	+15.82031250	-2.13574219	-0.85253906	+22.43408203	-21.22558594	-51.50390625	+4868	+15.81591797	+0.12304688	-0.29003906	-5.27343750	-28.27880859	+20.30273438	+4260	+13.00341797	-3.51123047	-2.23681641	+29.75097656	-11.16210938	-25.72998047	+2808
+1458240870.69289990	+15.83789063	-2.10937500	-0.83496094	+22.25830078	-21.35742188	-51.52587891	+4888	+15.83789063	+0.14501953	-0.27246094	-5.55908203	-28.45458984	+20.39062500	+4280	+13.02539063	-3.48486328	-2.24560547	+29.55322266	-11.18408203	-25.70800781	+2808
+1458240870.69709990	+15.85546875	-2.08300781	-0.82177734	+22.12646484	-21.46728516	-51.50390625	+4912	+15.85986328	+0.16699219	-0.26367188	-5.82275391	-28.58642578	+20.47851563	+4300	+13.04736328	-3.45849609	-2.25439453	+29.42138672	-11.22802734	-25.68603516	+2812
+1458240870.70129990	+15.87304688	-2.06542969	-0.80859375	+21.92871094	-21.55517578	-51.48193359	+4932	+15.88623047	+0.18457031	-0.25048828	-6.10839844	-28.69628906	+20.56640625	+4320	+13.06933594	-3.43212891	-2.26318359	+29.26757813	-11.25000000	-25.66406250	+2812
+1458240870.70540000	+15.89501953	-2.05224609	-0.79980469	+21.70898438	-21.62109375	-51.45996094	+4956	+15.91259766	+0.20654297	-0.24609375	-6.41601563	-28.78417969	+20.67626953	+4340	+13.09130859	-3.41015625	-2.26318359	+29.09179688	-11.31591797	-25.66406250	+2812
+1458240870.70960000	+15.91259766	-2.03027344	-0.79980469	+21.53320313	-21.62109375	-51.39404297	+4976	+15.93896484	+0.22412109	-0.24609375	-6.70166016	-28.82812500	+20.76416016	+4360	+13.11328125	-3.37500000	-2.26757813	+29.00390625	-11.38183594	-25.64208984	+2812
+1458240870.71380000	+15.93017578	-2.01708984	-0.79980469	+21.31347656	-21.66503906	-51.28417969	+4992	+15.95654297	+0.23730469	-0.24609375	-7.05322266	-28.87207031	+20.87402344	+4376	+13.13525391	-3.33984375	-2.26757813	+28.93798828	-11.46972656	-25.59814453	+2816
+1458240870.71790000	+15.95214844	-2.00390625	-0.80419922	+21.07177734	-21.66503906	-51.15234375	+5008	+15.97851563	+0.25488281	-0.24609375	-7.40478516	-28.89404297	+21.04980469	+4396	+13.16162109	-3.30468750	-2.26318359	+28.87207031	-11.57958984	-25.57617188	+2820
+1458240870.72210000	+15.97412109	-1.98632813	-0.80859375	+20.87402344	-21.70898438	-51.02050781	+5024	+15.99609375	+0.26806641	-0.24609375	-7.82226563	-28.91601563	+21.22558594	+4416	+13.18359375	-3.26513672	-2.25878906	+28.82812500	-11.71142578	-25.55419922	+2824
+1458240870.72630000	+15.99169922	-1.97753906	-0.80859375	+20.65429688	-21.73095703	-50.88867188	+5036	+16.01367188	+0.27246094	-0.24609375	-8.26171875	-28.93798828	+21.40136719	+4432	+13.20556641	-3.22998047	-2.25439453	+28.78417969	-11.82128906	-25.51025391	+2828
+1458240870.73040010	+16.01806641	-1.96875000	-0.81298828	+20.41259766	-21.75292969	-50.77880859	+5044	+16.04003906	+0.28125000	-0.25048828	-8.72314453	-28.93798828	+21.59912109	+4452	+13.22753906	-3.19482422	-2.24121094	+28.71826172	-11.95312500	-25.53222656	+2836
+1458240870.73460010	+16.04003906	-1.95556641	-0.81738281	+20.19287109	-21.75292969	-50.62500000	+5056	+16.06201172	+0.29003906	-0.25488281	-9.20654297	-28.93798828	+21.79687500	+4468	+13.25390625	-3.15527344	-2.23242188	+28.71826172	-12.10693359	-25.51025391	+2844
+1458240870.74289990	+16.07958984	-1.95117188	-0.83496094	+19.64355469	-21.70898438	-50.31738281	+5064	+16.11035156	+0.29443359	-0.26367188	-10.21728516	-28.89404297	+22.23632813	+4500	+13.29785156	-3.08935547	-2.21044922	+28.58642578	-12.34863281	-25.44433594	+2852
+1458240870.74710010	+16.10156250	-1.94238281	-0.83935547	+19.40185547	-21.70898438	-50.18554688	+5072	+16.13232422	+0.29882813	-0.26806641	-10.74462891	-28.87207031	+22.45605469	+4520	+13.31542969	-3.05419922	-2.20605469	+28.54248047	-12.45849609	-25.40039063	+2860
+1458240870.75120000	+16.11914063	-1.93798828	-0.84814453	+19.18212891	-21.70898438	-50.03173828	+5076	+16.14550781	+0.29443359	-0.27246094	-11.27197266	-28.85009766	+22.67578125	+4536	+13.33300781	-3.02343750	-2.20166016	+28.47656250	-12.56835938	-25.35644531	+2864
+1458240870.75539990	+16.13671875	-1.92919922	-0.84814453	+18.94042969	-21.70898438	-49.89990234	+5080	+16.16748047	+0.29443359	-0.27246094	-11.84326172	-28.85009766	+22.91748047	+4548	+13.35498047	-2.99267578	-2.19726563	+28.41064453	-12.65625000	-25.31250000	+2868
+1458240870.75959990	+16.15429688	-1.91601563	-0.84375000	+18.74267578	-21.79687500	-49.81201172	+5080	+16.18505859	+0.29443359	-0.26806641	-12.37060547	-28.87207031	+23.15917969	+4564	+13.37255859	-2.96630859	-2.19287109	+28.34472656	-12.76611328	-25.26855469	+2872
+1458240870.76370000	+16.17187500	-1.91601563	-0.83935547	+18.50097656	-21.86279297	-49.74609375	+5084	+16.21142578	+0.29443359	-0.26367188	-12.91992188	-28.91601563	+23.40087891	+4580	+13.39013672	-2.95312500	-2.18847656	+28.16894531	-12.83203125	-25.26855469	+2872
+1458240870.76790000	+16.18505859	-1.91162109	-0.83056641	+18.28125000	-21.92871094	-49.74609375	+5092	+16.22900391	+0.29003906	-0.25488281	-13.44726563	-28.98193359	+23.59863281	+4600	+13.40771484	-2.93554688	-2.19287109	+28.01513672	-12.85400391	-25.20263672	+2876
+1458240870.77210000	+16.19824219	-1.90722656	-0.82177734	+18.08349609	-22.01660156	-49.72412109	+5096	+16.25097656	+0.29443359	-0.24169922	-13.90869141	-29.04785156	+23.81835938	+4616	+13.42529297	-2.92236328	-2.19726563	+27.86132813	-12.87597656	-25.15869141	+2876
+1458240870.77620010	+16.21582031	-1.90722656	-0.80859375	+17.88574219	-22.10449219	-49.72412109	+5108	+16.26855469	+0.29003906	-0.23291016	-14.39208984	-29.13574219	+24.01611328	+4632	+13.43847656	-2.91796875	-2.20605469	+27.66357422	-12.89794922	-25.13671875	+2876
+1458240870.78040000	+16.22460938	-1.90283203	-0.79980469	+17.66601563	-22.17041016	-49.70214844	+5116	+16.28173828	+0.29003906	-0.21533203	-14.87548828	-29.24560547	+24.21386719	+4652	+13.45605469	-2.90917969	-2.21923828	+27.46582031	-12.85400391	-25.07080078	+2880
+1458240870.78460000	+16.23339844	-1.89404297	-0.78662109	+17.49023438	-22.30224609	-49.72412109	+5132	+16.29931641	+0.29443359	-0.19775391	-15.27099609	-29.35546875	+24.41162109	+4672	+13.46923828	-2.90039063	-2.23242188	+27.26806641	-12.83203125	-25.02685547	+2880
+1458240870.78870010	+16.24218750	-1.88964844	-0.77343750	+17.33642578	-22.43408203	-49.74609375	+5148	+16.31250000	+0.29443359	-0.18017578	-15.68847656	-29.48730469	+24.58740234	+4696	+13.47802734	-2.90039063	-2.24560547	+27.04833984	-12.78808594	-24.98291016	+2884
+1458240870.79290010	+16.25537109	-1.88085938	-0.75585938	+17.18261719	-22.56591797	-49.81201172	+5168	+16.32568359	+0.29443359	-0.16259766	-16.12792969	-29.59716797	+24.76318359	+4716	+13.49121094	-2.90039063	-2.25878906	+26.82861328	-12.76611328	-24.93896484	+2884
+1458240870.79710010	+16.26855469	-1.87207031	-0.73388672	+17.07275391	-22.71972656	-49.85595703	+5188	+16.34326172	+0.30322266	-0.14501953	-16.43554688	-29.72900391	+24.96093750	+4740	+13.50878906	-2.89599609	-2.27197266	+26.65283203	-12.74414063	-24.91699219	+2884
+1458240870.80119990	+16.28173828	-1.87207031	-0.71191406	+16.89697266	-22.87353516	-49.94384766	+5212	+16.36083984	+0.30322266	-0.12744141	-16.80908203	-29.88281250	+25.13671875	+4764	+13.52197266	-2.89599609	-2.28515625	+26.43310547	-12.72216797	-24.89501953	+2884
+1458240870.80539990	+16.29492188	-1.87207031	-0.69873047	+16.72119141	-22.96142578	-49.96582031	+5236	+16.37402344	+0.29443359	-0.10986328	-17.18261719	-30.03662109	+25.29052734	+4788	+13.53515625	-2.90039063	-2.29833984	+26.21337891	-12.67822266	-24.89501953	+2884
+1458240870.80950000	+16.30371094	-1.86767578	-0.69433594	+16.58935547	-23.00537109	-49.98779297	+5260	+16.38720703	+0.30322266	-0.09667969	-17.44628906	-30.10253906	+25.40039063	+4812	+13.54833984	-2.89599609	-2.30712891	+26.03759766	-12.63427734	-24.87304688	+2884
+1458240870.81370000	+16.31250000	-1.86328125	-0.68994141	+16.43554688	-23.07128906	-49.96582031	+5284	+16.40039063	+0.30322266	-0.08789063	-17.70996094	-30.19042969	+25.53222656	+4832	+13.56152344	-2.89160156	-2.32031250	+25.88378906	-12.61230469	-24.82910156	+2888
+1458240870.81789990	+16.33007813	-1.85888672	-0.68554688	+16.28173828	-23.11523438	-49.94384766	+5308	+16.41357422	+0.30322266	-0.07910156	-17.99560547	-30.23437500	+25.64208984	+4856	+13.57470703	-2.88281250	-2.32910156	+25.70800781	-12.63427734	-24.80712891	+2888
+1458240870.82200000	+16.34326172	-1.85009766	-0.68554688	+16.17187500	-23.15917969	-49.92187500	+5336	+16.42675781	+0.31201172	-0.07470703	-18.19335938	-30.27832031	+25.75195313	+4880	+13.58789063	-2.87402344	-2.33349609	+25.62011719	-12.65625000	-24.80712891	+2888
+1458240870.82620000	+16.35205078	-1.85009766	-0.68115234	+15.99609375	-23.20312500	-49.87792969	+5360	+16.43994141	+0.30322266	-0.07031250	-18.47900391	-30.34423828	+25.88378906	+4904	+13.60107422	-2.86083984	-2.33789063	+25.53222656	-12.67822266	-24.78515625	+2892
+1458240870.83450010	+16.38281250	-1.85009766	-0.68994141	+15.66650391	-23.20312500	-49.72412109	+5400	+16.47070313	+0.29443359	-0.07031250	-18.91845703	-30.36621094	+26.05957031	+4944	+13.63623047	-2.83007813	-2.32470703	+25.40039063	-12.89794922	-24.78515625	+2900
+1458240870.83870010	+16.40039063	-1.85009766	-0.69873047	+15.49072266	-23.15917969	-49.61425781	+5420	+16.48828125	+0.29003906	-0.07470703	-19.07226563	-30.34423828	+26.12548828	+4964	+13.64941406	-2.81250000	-2.31591797	+25.37841797	-13.00781250	-24.78515625	+2908
+1458240870.84290000	+16.41357422	-1.85449219	-0.71191406	+15.29296875	-23.09326172	-49.48242188	+5440	+16.50146484	+0.28564453	-0.08349609	-19.24804688	-30.32226563	+26.16943359	+4984	+13.66259766	-2.79492188	-2.30712891	+25.33447266	-13.11767578	-24.78515625	+2912
+1458240870.84699990	+16.42675781	-1.85449219	-0.72509766	+15.11718750	-23.02734375	-49.35058594	+5456	+16.51464844	+0.28564453	-0.09667969	-19.35791016	-30.25634766	+26.21337891	+5004	+13.68017578	-2.76855469	-2.29833984	+25.35644531	-13.22753906	-24.76318359	+2920
+1458240870.85120010	+16.43994141	-1.85888672	-0.74267578	+14.94140625	-22.96142578	-49.21875000	+5468	+16.52783203	+0.28125000	-0.10986328	-19.51171875	-30.16845703	+26.25732422	+5024	+13.69335938	-2.74658203	-2.28955078	+25.35644531	-13.35937500	-24.74121094	+2928
+1458240870.85540010	+16.45312500	-1.85888672	-0.75146484	+14.76562500	-22.91748047	-49.08691406	+5480	+16.54101563	+0.27246094	-0.11865234	-19.66552734	-30.12451172	+26.30126953	+5040	+13.70654297	-2.72021484	-2.28076172	+25.37841797	-13.49121094	-24.71923828	+2936
+1458240870.85949990	+16.46630859	-1.85888672	-0.75585938	+14.61181641	-22.91748047	-48.97705078	+5484	+16.55859375	+0.27246094	-0.12304688	-19.77539063	-30.12451172	+26.36718750	+5056	+13.72412109	-2.69824219	-2.26757813	+25.40039063	-13.64501953	-24.71923828	+2948
+1458240870.86369990	+16.47949219	-1.86328125	-0.76025391	+14.43603516	-22.91748047	-48.86718750	+5492	+16.57617188	+0.26806641	-0.12304688	-19.90722656	-30.14648438	+26.43310547	+5068	+13.73730469	-2.68066406	-2.25439453	+25.37841797	-13.79882813	-24.71923828	+2956
+1458240870.86789990	+16.49267578	-1.86767578	-0.76464844	+14.26025391	-22.89550781	-48.77929688	+5496	+16.58496094	+0.26367188	-0.12744141	-20.03906250	-30.16845703	+26.47705078	+5084	+13.75048828	-2.66308594	-2.24121094	+25.35644531	-13.93066406	-24.74121094	+2960
+1458240870.87200000	+16.50146484	-1.87207031	-0.76904297	+14.10644531	-22.89550781	-48.71337891	+5496	+16.60253906	+0.25927734	-0.13183594	-20.12695313	-30.14648438	+26.52099609	+5096	+13.76367188	-2.64550781	-2.23681641	+25.33447266	-14.01855469	-24.71923828	+2968
+1458240870.87620000	+16.51904297	-1.87207031	-0.76904297	+13.97460938	-22.89550781	-48.64746094	+5496	+16.62011719	+0.26367188	-0.14062500	-20.19287109	-30.12451172	+26.56494141	+5108	+13.78125000	-2.63671875	-2.22802734	+25.29052734	-14.12841797	-24.71923828	+2976
+1458240870.88039990	+16.52343750	-1.87207031	-0.77343750	+13.84277344	-22.87353516	-48.60351563	+5500	+16.62890625	+0.26806641	-0.14501953	-20.25878906	-30.12451172	+26.58691406	+5120	+13.79003906	-2.62353516	-2.23242188	+25.24658203	-14.17236328	-24.67529297	+2980
+1458240870.88450000	+16.52783203	-1.87207031	-0.76464844	+13.75488281	-22.96142578	-48.58154297	+5504	+16.63769531	+0.26806641	-0.13623047	-20.36865234	-30.21240234	+26.65283203	+5132	+13.79882813	-2.61474609	-2.23681641	+25.18066406	-14.19433594	-24.65332031	+2984
+1458240870.88870000	+16.53662109	-1.87207031	-0.75585938	+13.64501953	-23.02734375	-48.58154297	+5508	+16.65087891	+0.27246094	-0.13183594	-20.47851563	-30.30029297	+26.74072266	+5144	+13.80761719	-2.61474609	-2.24121094	+25.07080078	-14.21630859	-24.63134766	+2988
+1458240870.89280010	+16.54101563	-1.86767578	-0.74267578	+13.55712891	-23.13720703	-48.60351563	+5516	+16.65966797	+0.27246094	-0.11425781	-20.58837891	-30.43212891	+26.82861328	+5160	+13.82080078	-2.61474609	-2.24560547	+24.96093750	-14.21630859	-24.60937500	+2992
+1458240870.89700010	+16.54980469	-1.86767578	-0.72509766	+13.46923828	-23.29101563	-48.64746094	+5524	+16.67285156	+0.27685547	-0.09667969	-20.69824219	-30.56396484	+26.93847656	+5172	+13.82958984	-2.61914063	-2.25439453	+24.82910156	-14.21630859	-24.60937500	+2996
+1458240870.90120010	+16.55859375	-1.86767578	-0.70312500	+13.40332031	-23.44482422	-48.73535156	+5536	+16.68164063	+0.28564453	-0.08349609	-20.78613281	-30.69580078	+27.02636719	+5188	+13.83837891	-2.62792969	-2.26757813	+24.65332031	-14.19433594	-24.60937500	+3000
+1458240870.90529990	+16.55859375	-1.86767578	-0.68554688	+13.33740234	-23.55468750	-48.82324219	+5548	+16.68603516	+0.29003906	-0.06591797	-20.87402344	-30.84960938	+27.11425781	+5204	+13.84716797	-2.63671875	-2.28076172	+24.47753906	-14.12841797	-24.58740234	+3004
+1458240870.90949990	+16.56298828	-1.85888672	-0.67236328	+13.31542969	-23.66455078	-48.88916016	+5568	+16.69042969	+0.29443359	-0.04833984	-20.96191406	-30.98144531	+27.18017578	+5220	+13.85595703	-2.64550781	-2.29833984	+24.32373047	-14.04052734	-24.56542969	+3012
+1458240870.91370010	+16.56738281	-1.85888672	-0.65478516	+13.24951172	-23.77441406	-48.95507813	+5588	+16.69482422	+0.29882813	-0.03076172	-21.07177734	-31.11328125	+27.26806641	+5236	+13.86474609	-2.64990234	-2.31152344	+24.19189453	-13.99658203	-24.54345703	+3016
+1458240870.91779990	+16.56738281	-1.85449219	-0.63720703	+13.20556641	-23.90625000	-48.99902344	+5608	+16.70361328	+0.30761719	-0.01318359	-21.18164063	-31.24511719	+27.37792969	+5256	+13.86914063	-2.65869141	-2.32470703	+24.03808594	-13.93066406	-24.52148438	+3020
+1458240870.92199990	+16.57177734	-1.85009766	-0.61962891	+13.16162109	-24.03808594	-49.06494141	+5632	+16.70800781	+0.31201172	+0.00878906	-21.26953125	-31.44287109	+27.48779297	+5276	+13.87792969	-2.66308594	-2.33789063	+23.90625000	-13.88671875	-24.49951172	+3020
+1458240870.93030000	+16.57617188	-1.84570313	-0.57568359	+13.05175781	-24.36767578	-49.17480469	+5680	+16.71679688	+0.31640625	+0.05273438	-21.53320313	-31.77246094	+27.72949219	+5312	+13.89111328	-2.67626953	-2.35546875	+23.62060547	-13.86474609	-24.49951172	+3024
+1458240870.93450000	+16.58496094	-1.84130859	-0.55810547	+13.02978516	-24.47753906	-49.21875000	+5708	+16.72119141	+0.32080078	+0.07031250	-21.64306641	-31.86035156	+27.81738281	+5332	+13.90429688	-2.67626953	-2.35986328	+23.53271484	-13.86474609	-24.49951172	+3024
+1458240870.93870000	+16.58935547	-1.84130859	-0.54492188	+12.96386719	-24.58740234	-49.21875000	+5732	+16.72558594	+0.32080078	+0.07910156	-21.75292969	-31.94824219	+27.90527344	+5352	+13.90869141	-2.67187500	-2.36425781	+23.46679688	-13.88671875	-24.49951172	+3024
+1458240870.94280000	+16.59814453	-1.84130859	-0.53613281	+12.89794922	-24.63134766	-49.19677734	+5756	+16.72998047	+0.32080078	+0.09228516	-21.86279297	-32.03613281	+27.99316406	+5368	+13.91748047	-2.66748047	-2.35986328	+23.40087891	-13.95263672	-24.49951172	+3024
+1458240870.94700000	+16.59814453	-1.84130859	-0.54052734	+12.83203125	-24.63134766	-49.17480469	+5776	+16.73437500	+0.31640625	+0.10107422	-21.97265625	-32.10205078	+28.05908203	+5388	+13.92626953	-2.65429688	-2.35546875	+23.40087891	-14.04052734	-24.49951172	+3028
+1458240870.95120000	+16.60253906	-1.83691406	-0.54052734	+12.76611328	-24.60937500	-49.08691406	+5796	+16.73437500	+0.31640625	+0.10546875	-22.12646484	-32.14599609	+28.16894531	+5408	+13.93066406	-2.64111328	-2.34667969	+23.42285156	-14.12841797	-24.49951172	+3036
+1458240870.95530010	+16.61132813	-1.83691406	-0.54052734	+12.67822266	-24.65332031	-48.99902344	+5816	+16.73876953	+0.31201172	+0.10986328	-22.30224609	-32.16796875	+28.30078125	+5424	+13.93945313	-2.62353516	-2.33349609	+23.44482422	-14.28222656	-24.49951172	+3044
+1458240870.95950010	+16.62011719	-1.83251953	-0.54052734	+12.59033203	-24.67529297	-48.91113281	+5828	+16.74316406	+0.30322266	+0.11425781	-22.47802734	-32.18994141	+28.41064453	+5444	+13.94824219	-2.60595703	-2.32031250	+23.46679688	-14.41406250	-24.52148438	+3048
+1458240870.96359990	+16.62890625	-1.83691406	-0.54052734	+12.50244141	-24.71923828	-48.82324219	+5844	+16.74755859	+0.29882813	+0.11425781	-22.65380859	-32.21191406	+28.54248047	+5460	+13.95703125	-2.58837891	-2.30712891	+23.51074219	-14.56787109	-24.52148438	+3056
+1458240870.96779990	+16.63769531	-1.83691406	-0.54052734	+12.39257813	-24.74121094	-48.73535156	+5852	+16.75195313	+0.29443359	+0.11865234	-22.85156250	-32.21191406	+28.69628906	+5476	+13.96582031	-2.57080078	-2.28515625	+23.55468750	-14.74365234	-24.54345703	+3064
+1458240870.97199990	+16.64648438	-1.83691406	-0.54492188	+12.30468750	-24.69726563	-48.62548828	+5860	+16.75634766	+0.28564453	+0.11865234	-23.11523438	-32.21191406	+28.82812500	+5496	+13.97460938	-2.55322266	-2.26757813	+23.59863281	-14.89746094	-24.56542969	+3076
+1458240870.97610000	+16.65527344	-1.83691406	-0.55810547	+12.21679688	-24.63134766	-48.51562500	+5868	+16.76513672	+0.28125000	+0.11865234	-23.35693359	-32.21191406	+29.00390625	+5512	+13.98339844	-2.53125000	-2.25000000	+23.66455078	-15.05126953	-24.56542969	+3084
+1458240870.98029990	+16.65966797	-1.83691406	-0.57128906	+12.10693359	-24.56542969	-48.38378906	+5872	+16.76953125	+0.27685547	+0.11865234	-23.62060547	-32.16796875	+29.17968750	+5528	+13.99218750	-2.50927734	-2.23681641	+23.73046875	-15.20507813	-24.56542969	+3092
+1458240870.98449990	+16.66406250	-1.83691406	-0.57568359	+12.01904297	-24.54345703	-48.27392578	+5876	+16.77392578	+0.26367188	+0.11865234	-24.01611328	-32.16796875	+29.42138672	+5544	+13.99658203	-2.49169922	-2.22363281	+23.77441406	-15.31494141	-24.56542969	+3100
+1458240870.99280000	+16.67285156	-1.83251953	-0.58886719	+11.86523438	-24.52148438	-48.07617188	+5876	+16.78271484	+0.25927734	+0.13183594	-24.76318359	-32.16796875	+29.99267578	+5572	+14.01416016	-2.46093750	-2.20166016	+23.84033203	-15.55664063	-24.54345703	+3116
+1458240870.99700000	+16.67724609	-1.82812500	-0.58447266	+11.82128906	-24.58740234	-48.03222656	+5872	+16.78710938	+0.24609375	+0.14062500	-25.35644531	-32.18994141	+30.34423828	+5588	+14.02294922	-2.44775391	-2.19287109	+23.84033203	-15.64453125	-24.54345703	+3120
+1458240871.00110010	+16.68603516	-1.82812500	-0.57568359	+11.75537109	-24.65332031	-47.98828125	+5872	+16.79589844	+0.24609375	+0.14941406	-25.81787109	-32.21191406	+30.65185547	+5604	+14.03173828	-2.44335938	-2.18847656	+23.81835938	-15.73242188	-24.54345703	+3124
+1458240871.00530000	+16.69042969	-1.82812500	-0.56689453	+11.68945313	-24.71923828	-47.98828125	+5868	+16.79589844	+0.24609375	+0.16699219	-26.27929688	-32.27783203	+31.02539063	+5616	+14.03613281	-2.43896484	-2.18847656	+23.77441406	-15.77636719	-24.54345703	+3128
+1458240871.00950000	+16.69042969	-1.82812500	-0.55810547	+11.66748047	-24.76318359	-47.98828125	+5868	+16.80029297	+0.23730469	+0.18896484	-26.87255859	-32.34375000	+31.39892578	+5636	+14.04492188	-2.43457031	-2.18847656	+23.70849609	-15.77636719	-24.54345703	+3128
+1458240871.01360010	+16.69042969	-1.82373047	-0.55371094	+11.64550781	-24.82910156	-48.01025391	+5868	+16.80468750	+0.23730469	+0.21093750	-27.44384766	-32.38769531	+31.77246094	+5652	+14.04931641	-2.43896484	-2.19287109	+23.62060547	-15.77636719	-24.52148438	+3132
+1458240871.01780010	+16.69042969	-1.81494141	-0.54052734	+11.62353516	-24.89501953	-48.03222656	+5872	+16.80908203	+0.24169922	+0.22412109	-27.97119141	-32.40966797	+32.16796875	+5664	+14.05810547	-2.43896484	-2.20166016	+23.55468750	-15.73242188	-24.49951172	+3132
+1458240871.02200010	+16.69042969	-1.81054688	-0.52294922	+11.64550781	-25.02685547	-48.07617188	+5880	+16.81347656	+0.23291016	+0.24609375	-28.63037109	-32.45361328	+32.60742188	+5680	+14.06250000	-2.44335938	-2.21484375	+23.44482422	-15.68847656	-24.49951172	+3136
+1458240871.02609990	+16.69042969	-1.80615234	-0.50097656	+11.64550781	-25.18066406	-48.16406250	+5888	+16.81347656	+0.23291016	+0.26367188	-29.26757813	-32.49755859	+33.02490234	+5696	+14.07128906	-2.45214844	-2.22363281	+23.33496094	-15.64453125	-24.47753906	+3136
+1458240871.03029990	+16.69042969	-1.80175781	-0.47460938	+11.66748047	-25.37841797	-48.25195313	+5896	+16.81787109	+0.23291016	+0.29882813	-29.90478516	-32.60742188	+33.50830078	+5708	+14.07568359	-2.46093750	-2.23681641	+23.20312500	-15.62255859	-24.47753906	+3136
+1458240871.03449990	+16.69042969	-1.80175781	-0.44824219	+11.64550781	-25.53222656	-48.33984375	+5908	+16.81787109	+0.22851563	+0.32519531	-30.56396484	-32.69531250	+33.96972656	+5724	+14.08007813	-2.46972656	-2.24560547	+23.07128906	-15.57861328	-24.49951172	+3140
+1458240871.03860000	+16.69482422	-1.80175781	-0.42626953	+11.64550781	-25.68603516	-48.42773438	+5920	+16.81787109	+0.22412109	+0.35595703	-31.22314453	-32.73925781	+34.40917969	+5740	+14.08447266	-2.48291016	-2.25439453	+22.93945313	-15.53466797	-24.49951172	+3140
+1458240871.04279990	+16.69482422	-1.79736328	-0.40429688	+11.64550781	-25.83984375	-48.51562500	+5936	+16.82226563	+0.21972656	+0.37353516	-31.86035156	-32.71728516	+34.80468750	+5756	+14.09326172	-2.49169922	-2.26318359	+22.80761719	-15.49072266	-24.52148438	+3140
+1458240871.04690000	+16.69482422	-1.79736328	-0.38232422	+11.66748047	-25.94970703	-48.60351563	+5948	+16.82666016	+0.21972656	+0.38671875	-32.47558594	-32.69531250	+35.20019531	+5768	+14.09765625	-2.50048828	-2.27197266	+22.69775391	-15.44677734	-24.52148438	+3140
+1458240871.05110000	+16.69482422	-1.79296875	-0.36035156	+11.66748047	-26.08154297	-48.69140625	+5968	+16.82666016	+0.21093750	+0.39990234	-33.11279297	-32.65136719	+35.59570313	+5784	+14.10205078	-2.50048828	-2.27636719	+22.60986328	-15.42480469	-24.52148438	+3136
+1458240871.05940010	+16.69921875	-1.77978516	-0.32519531	+11.68945313	-26.30126953	-48.80126953	+6000	+16.82666016	+0.20214844	+0.43066406	-34.38720703	-32.56347656	+36.43066406	+5808	+14.11083984	-2.50048828	-2.27636719	+22.50000000	-15.49072266	-24.54345703	+3132
+1458240871.06360010	+16.69921875	-1.77978516	-0.30761719	+11.68945313	-26.41113281	-48.82324219	+6016	+16.82666016	+0.18457031	+0.44384766	-35.04638672	-32.51953125	+36.84814453	+5824	+14.11962891	-2.49609375	-2.27197266	+22.47802734	-15.53466797	-24.54345703	+3128
+1458240871.06780000	+16.70361328	-1.77978516	-0.29443359	+11.64550781	-26.52099609	-48.84521484	+6032	+16.82666016	+0.17138672	+0.44824219	-35.68359375	-32.40966797	+37.19970703	+5836	+14.12402344	-2.49169922	-2.25878906	+22.45605469	-15.64453125	-24.58740234	+3132
+1458240871.07189990	+16.70800781	-1.77978516	-0.28564453	+11.60156250	-26.54296875	-48.84521484	+6048	+16.83105469	+0.16259766	+0.44824219	-36.25488281	-32.25585938	+37.52929688	+5848	+14.12841797	-2.48291016	-2.24560547	+22.47802734	-15.73242188	-24.58740234	+3132
+1458240871.07610010	+16.71240234	-1.77978516	-0.28564453	+11.57958984	-26.52099609	-48.80126953	+6060	+16.83544922	+0.14941406	+0.44384766	-36.82617188	-32.08007813	+37.83691406	+5856	+14.13720703	-2.46972656	-2.23242188	+22.52197266	-15.84228516	-24.60937500	+3140
+1458240871.08030010	+16.72119141	-1.77539063	-0.29003906	+11.55761719	-26.47705078	-48.73535156	+6072	+16.83544922	+0.14062500	+0.43066406	-37.39746094	-31.86035156	+38.14453125	+5868	+14.14160156	-2.45654297	-2.21484375	+22.58789063	-15.97412109	-24.60937500	+3144
+1458240871.08439990	+16.72558594	-1.77099609	-0.29443359	+11.53564453	-26.41113281	-48.66943359	+6080	+16.83544922	+0.12304688	+0.42187500	-38.01269531	-31.66259766	+38.47412109	+5884	+14.14599609	-2.43896484	-2.20166016	+22.63183594	-16.06201172	-24.60937500	+3152
+1458240871.08859990	+16.72998047	-1.76660156	-0.30322266	+11.49169922	-26.34521484	-48.58154297	+6092	+16.83544922	+0.10986328	+0.41308594	-38.64990234	-31.44287109	+38.80371094	+5896	+14.15478516	-2.42138672	-2.18847656	+22.69775391	-16.17187500	-24.60937500	+3156
+1458240871.09279990	+16.73437500	-1.76220703	-0.31201172	+11.44775391	-26.30126953	-48.49365234	+6096	+16.83544922	+0.09228516	+0.40869141	-39.28710938	-31.24511719	+39.17724609	+5904	+14.15917969	-2.40380859	-2.17089844	+22.78564453	-16.30371094	-24.60937500	+3164
+1458240871.09690000	+16.74316406	-1.76220703	-0.32080078	+11.38183594	-26.23535156	-48.38378906	+6100	+16.83544922	+0.07470703	+0.40869141	-39.99023438	-31.06933594	+39.55078125	+5916	+14.16357422	-2.38623047	-2.15332031	+22.85156250	-16.41357422	-24.58740234	+3172
+1458240871.10110000	+16.75195313	-1.76220703	-0.32958984	+11.31591797	-26.14746094	-48.27392578	+6104	+16.83984375	+0.05712891	+0.40429688	-40.64941406	-30.87158203	+39.92431641	+5928	+14.17236328	-2.37304688	-2.13574219	+22.89550781	-16.54541016	-24.58740234	+3180
+1458240871.10529990	+16.75634766	-1.76220703	-0.33837891	+11.27197266	-26.05957031	-48.16406250	+6108	+16.83984375	+0.04394531	+0.39990234	-41.30859375	-30.65185547	+40.27587891	+5936	+14.18115234	-2.35986328	-2.11816406	+22.93945313	-16.65527344	-24.60937500	+3188
+1458240871.10940000	+16.76513672	-1.75781250	-0.34716797	+11.22802734	-25.94970703	-48.07617188	+6108	+16.84423828	+0.02197266	+0.39550781	-42.01171875	-30.41015625	+40.62744141	+5952	+14.18554688	-2.34667969	-2.10498047	+22.98339844	-16.72119141	-24.58740234	+3196
+1458240871.11360000	+16.77392578	-1.75781250	-0.36035156	+11.18408203	-25.83984375	-47.96630859	+6108	+16.84863281	+0.00878906	+0.38671875	-42.71484375	-30.14648438	+40.97900391	+5960	+14.18994141	-2.33789063	-2.09619141	+23.00537109	-16.80908203	-24.58740234	+3204
+1458240871.11770010	+16.78271484	-1.75341797	-0.36914063	+11.16210938	-25.75195313	-47.90039063	+6108	+16.84863281	-0.00439453	+0.38671875	-43.43994141	-29.94873047	+41.39648438	+5972	+14.19873047	-2.32910156	-2.08740234	+23.00537109	-16.83105469	-24.56542969	+3212
+1458240871.12610010	+16.79150391	-1.75341797	-0.37353516	+11.09619141	-25.68603516	-47.79052734	+6108	+16.84863281	-0.03955078	+0.42187500	-45.04394531	-29.64111328	+42.40722656	+5996	+14.20751953	-2.32470703	-2.08300781	+22.93945313	-16.87500000	-24.54345703	+3220
+1458240871.13019990	+16.79589844	-1.75341797	-0.36474609	+11.07421875	-25.70800781	-47.79052734	+6108	+16.85742188	-0.05712891	+0.43505859	-45.81298828	-29.48730469	+42.86865234	+6008	+14.21191406	-2.32470703	-2.08300781	+22.87353516	-16.85302734	-24.54345703	+3224
+1458240871.13439990	+16.80029297	-1.75781250	-0.35595703	+11.07421875	-25.75195313	-47.81250000	+6112	+16.86621094	-0.07031250	+0.45263672	-46.58203125	-29.28955078	+43.33007813	+6016	+14.21630859	-2.33349609	-2.08300781	+22.78564453	-16.83105469	-24.52148438	+3228
+1458240871.13860010	+16.80468750	-1.75781250	-0.34277344	+11.07421875	-25.77392578	-47.83447266	+6116	+16.87500000	-0.08789063	+0.46142578	-47.32910156	-29.09179688	+43.76953125	+6024	+14.22070313	-2.34228516	-2.08740234	+22.67578125	-16.78710938	-24.52148438	+3236
+1458240871.14270000	+16.80468750	-1.75781250	-0.32958984	+11.07421875	-25.79589844	-47.87841797	+6124	+16.87939453	-0.10546875	+0.47900391	-48.12011719	-28.91601563	+44.23095703	+6036	+14.22509766	-2.35546875	-2.09619141	+22.54394531	-16.72119141	-24.52148438	+3240
+1458240871.14689990	+16.80468750	-1.75781250	-0.31640625	+11.09619141	-25.83984375	-47.92236328	+6132	+16.87939453	-0.11865234	+0.50537109	-48.88916016	-28.76220703	+44.73632813	+6044	+14.22949219	-2.36865234	-2.10498047	+22.39013672	-16.63330078	-24.52148438	+3248
+1458240871.15109990	+16.80468750	-1.75781250	-0.30322266	+11.09619141	-25.86181641	-47.96630859	+6140	+16.88378906	-0.13183594	+0.52734375	-49.63623047	-28.58642578	+45.24169922	+6056	+14.23388672	-2.38183594	-2.11816406	+22.25830078	-16.52343750	-24.49951172	+3252
+1458240871.15520000	+16.80468750	-1.75781250	-0.28564453	+11.11816406	-25.92773438	-48.03222656	+6152	+16.88818359	-0.14501953	+0.54492188	-50.38330078	-28.36669922	+45.70312500	+6064	+14.23388672	-2.39501953	-2.12695313	+22.12646484	-16.43554688	-24.49951172	+3256
+1458240871.15940000	+16.80029297	-1.75781250	-0.26806641	+11.11816406	-25.99365234	-48.07617188	+6168	+16.89697266	-0.15380859	+0.55810547	-51.08642578	-28.12500000	+46.16455078	+6068	+14.23828125	-2.40820313	-2.14013672	+21.97265625	-16.34765625	-24.49951172	+3260
+1458240871.16360000	+16.80029297	-1.75781250	-0.24609375	+11.14013672	-26.08154297	-48.14208984	+6184	+16.89697266	-0.17138672	+0.57128906	-51.81152344	-27.90527344	+46.62597656	+6076	+14.24267578	-2.42138672	-2.14453125	+21.84082031	-16.28173828	-24.52148438	+3264
+1458240871.16770010	+16.80029297	-1.75781250	-0.22412109	+11.14013672	-26.14746094	-48.20800781	+6200	+16.90136719	-0.18896484	+0.58447266	-52.53662109	-27.66357422	+47.04345703	+6084	+14.24707031	-2.43457031	-2.15332031	+21.73095703	-16.21582031	-24.52148438	+3264
+1458240871.17190000	+16.80029297	-1.76220703	-0.20654297	+11.16210938	-26.19140625	-48.25195313	+6220	+16.90136719	-0.20654297	+0.59765625	-53.23974609	-27.42187500	+47.43896484	+6092	+14.25146484	-2.44775391	-2.15332031	+21.62109375	-16.17187500	-24.54345703	+3268
+1458240871.17610000	+16.80029297	-1.76220703	-0.19335938	+11.16210938	-26.21337891	-48.29589844	+6240	+16.90576172	-0.22412109	+0.60644531	-53.96484375	-27.13623047	+47.83447266	+6100	+14.25585938	-2.45214844	-2.15771484	+21.55517578	-16.12792969	-24.54345703	+3268
+1458240871.18020010	+16.80029297	-1.76220703	-0.18457031	+11.16210938	-26.21337891	-48.31787109	+6256	+16.90136719	-0.24169922	+0.60644531	-54.66796875	-26.80664063	+48.20800781	+6104	+14.26025391	-2.45214844	-2.15771484	+21.48925781	-16.12792969	-24.52148438	+3264
+1458240871.18860010	+16.80029297	-1.75781250	-0.17138672	+11.16210938	-26.14746094	-48.29589844	+6292	+16.89257813	-0.28125000	+0.60644531	-56.07421875	-26.16943359	+48.97705078	+6116	+14.27343750	-2.44335938	-2.14892578	+21.51123047	-16.17187500	-24.54345703	+3268
+1458240871.19269990	+16.80468750	-1.75781250	-0.16699219	+11.16210938	-26.12548828	-48.25195313	+6308	+16.88818359	-0.30322266	+0.59765625	-56.77734375	-25.79589844	+49.30664063	+6124	+14.27783203	-2.43457031	-2.13574219	+21.53320313	-16.25976563	-24.54345703	+3272
+1458240871.19689990	+16.80908203	-1.75781250	-0.16699219	+11.16210938	-26.05957031	-48.20800781	+6320	+16.88378906	-0.32958984	+0.58886719	-57.50244141	-25.40039063	+49.61425781	+6132	+14.28222656	-2.42138672	-2.12255859	+21.57714844	-16.34765625	-24.54345703	+3276
+1458240871.20100000	+16.81787109	-1.75781250	-0.17138672	+11.14013672	-25.97167969	-48.14208984	+6332	+16.87939453	-0.35595703	+0.57568359	-58.22753906	-25.00488281	+49.92187500	+6144	+14.29101563	-2.41259766	-2.10498047	+21.62109375	-16.43554688	-24.56542969	+3280
+1458240871.20520000	+16.82226563	-1.76220703	-0.17578125	+11.14013672	-25.86181641	-48.09814453	+6344	+16.87500000	-0.38232422	+0.57128906	-58.95263672	-24.63134766	+50.25146484	+6152	+14.29541016	-2.39941406	-2.09179688	+21.66503906	-16.52343750	-24.56542969	+3288
+1458240871.20939990	+16.83105469	-1.76220703	-0.18896484	+11.14013672	-25.70800781	-48.01025391	+6352	+16.87060547	-0.41308594	+0.56689453	-59.69970703	-24.25781250	+50.60302734	+6164	+14.30419922	-2.39062500	-2.07861328	+21.73095703	-16.61132813	-24.58740234	+3296
+1458240871.21350000	+16.83544922	-1.75781250	-0.20214844	+11.14013672	-25.53222656	-47.92236328	+6360	+16.86181641	-0.43505859	+0.55810547	-60.42480469	-23.88427734	+50.93261719	+6172	+14.30859375	-2.37744141	-2.06103516	+21.77490234	-16.69921875	-24.58740234	+3304
+1458240871.21770000	+16.84423828	-1.75781250	-0.21533203	+11.16210938	-25.35644531	-47.85644531	+6368	+16.85742188	-0.46142578	+0.54931641	-61.14990234	-23.44482422	+51.21826172	+6184	+14.31738281	-2.36425781	-2.04785156	+21.84082031	-16.78710938	-24.58740234	+3312
+1458240871.22190000	+16.85302734	-1.75341797	-0.22851563	+11.22802734	-25.20263672	-47.76855469	+6372	+16.84863281	-0.49218750	+0.54052734	-61.89697266	-23.02734375	+51.56982422	+6192	+14.32177734	-2.35107422	-2.03466797	+21.90673828	-16.87500000	-24.58740234	+3320
+1458240871.22600010	+16.86181641	-1.74902344	-0.23730469	+11.27197266	-25.09277344	-47.72460938	+6372	+16.84423828	-0.51855469	+0.52734375	-62.62207031	-22.58789063	+51.87744141	+6204	+14.33056641	-2.34228516	-2.02148438	+21.95068359	-16.96289063	-24.60937500	+3328
+1458240871.23020010	+16.86621094	-1.74902344	-0.23730469	+11.31591797	-24.98291016	-47.70263672	+6372	+16.84423828	-0.54492188	+0.53173828	-63.39111328	-22.21435547	+52.25097656	+6212	+14.33496094	-2.33789063	-2.00830078	+21.97265625	-17.05078125	-24.63134766	+3336
+1458240871.23440000	+16.87060547	-1.74462891	-0.24169922	+11.40380859	-24.89501953	-47.70263672	+6372	+16.84863281	-0.56689453	+0.53613281	-64.13818359	-21.81884766	+52.64648438	+6224	+14.34375000	-2.33349609	-1.99511719	+21.99462891	-17.09472656	-24.65332031	+3340
+1458240871.23850010	+16.87939453	-1.74023438	-0.24169922	+11.49169922	-24.78515625	-47.70263672	+6368	+16.84863281	-0.58886719	+0.54052734	-64.81933594	-21.42333984	+53.02001953	+6228	+14.34814453	-2.33349609	-1.99072266	+21.97265625	-17.13867188	-24.67529297	+3348
+1458240871.24270010	+16.87939453	-1.73583984	-0.23730469	+11.62353516	-24.69726563	-47.74658203	+6368	+16.84863281	-0.60205078	+0.54931641	-65.52246094	-21.00585938	+53.39355469	+6240	+14.35693359	-2.33789063	-1.98632813	+21.92871094	-17.13867188	-24.69726563	+3352
+1458240871.25099990	+16.87939453	-1.72265625	-0.21972656	+11.90917969	-24.58740234	-47.85644531	+6376	+16.83984375	-0.63281250	+0.57568359	-66.90673828	-20.19287109	+54.25048828	+6260	+14.37011719	-2.35546875	-1.99072266	+21.79687500	-17.09472656	-24.74121094	+3364
+1458240871.25519990	+16.87500000	-1.71826172	-0.20214844	+12.06298828	-24.54345703	-47.94433594	+6384	+16.84423828	-0.65039063	+0.58886719	-67.58789063	-19.77539063	+54.71191406	+6272	+14.37451172	-2.36865234	-1.99511719	+21.70898438	-17.02880859	-24.78515625	+3372
+1458240871.25939990	+16.87500000	-1.71386719	-0.18457031	+12.26074219	-24.54345703	-48.03222656	+6392	+16.84423828	-0.66796875	+0.61083984	-68.26904297	-19.35791016	+55.15136719	+6284	+14.37890625	-2.38183594	-1.99951172	+21.59912109	-16.98486328	-24.80712891	+3376
+1458240871.26350000	+16.87500000	-1.70947266	-0.16259766	+12.43652344	-24.56542969	-48.14208984	+6400	+16.84863281	-0.67675781	+0.62841797	-68.90625000	-18.91845703	+55.59082031	+6292	+14.38330078	-2.39941406	-2.00830078	+21.46728516	-16.89697266	-24.85107422	+3384
+1458240871.26770000	+16.87500000	-1.70507813	-0.13623047	+12.61230469	-24.56542969	-48.27392578	+6412	+16.85302734	-0.68554688	+0.64599609	-69.54345703	-18.43505859	+56.03027344	+6300	+14.38769531	-2.42138672	-2.01708984	+21.33544922	-16.83105469	-24.89501953	+3392
+1458240871.27180000	+16.87060547	-1.69628906	-0.11865234	+12.83203125	-24.54345703	-48.38378906	+6424	+16.85742188	-0.69433594	+0.66357422	-70.15869141	-17.99560547	+56.49169922	+6312	+14.39648438	-2.44335938	-2.03027344	+21.20361328	-16.72119141	-24.93896484	+3400
+1458240871.28020000	+16.87060547	-1.68310547	-0.08789063	+13.24951172	-24.36767578	-48.58154297	+6452	+16.85302734	-0.72509766	+0.69433594	-71.43310547	-16.98486328	+57.32666016	+6332	+14.40527344	-2.48291016	-2.04785156	+20.98388672	-16.52343750	-25.00488281	+3412
+1458240871.28430010	+16.87060547	-1.67871094	-0.07910156	+13.49121094	-24.25781250	-48.69140625	+6464	+16.84423828	-0.74707031	+0.70312500	-72.07031250	-16.45751953	+57.74414063	+6344	+14.40966797	-2.50048828	-2.06103516	+20.87402344	-16.45751953	-25.04882813	+3416
+1458240871.28850010	+16.87060547	-1.66992188	-0.06591797	+13.71093750	-24.16992188	-48.77929688	+6480	+16.83544922	-0.76904297	+0.71191406	-72.72949219	-15.90820313	+58.13964844	+6356	+14.41406250	-2.51367188	-2.06542969	+20.83007813	-16.39160156	-25.07080078	+3420
+1458240871.29270010	+16.87060547	-1.66552734	-0.06152344	+13.88671875	-24.06005859	-48.82324219	+6492	+16.83984375	-0.79101563	+0.71630859	-73.36669922	-15.29296875	+58.49121094	+6368	+14.41845703	-2.52246094	-2.06982422	+20.76416016	-16.36962891	-25.11474609	+3424
+1458240871.29679990	+16.87939453	-1.66113281	-0.06152344	+14.08447266	-23.88427734	-48.86718750	+6500	+16.83544922	-0.81298828	+0.71630859	-73.98193359	-14.69970703	+58.82080078	+6376	+14.42285156	-2.52685547	-2.06542969	+20.76416016	-16.36962891	-25.15869141	+3424
+1458240871.30100010	+16.88818359	-1.65673828	-0.06591797	+14.26025391	-23.68652344	-48.91113281	+6508	+16.83544922	-0.84814453	+0.71191406	-74.66308594	-14.08447266	+59.12841797	+6384	+14.43164063	-2.52685547	-2.05664063	+20.78613281	-16.41357422	-25.20263672	+3428
+1458240871.30520010	+16.89697266	-1.65234375	-0.07470703	+14.43603516	-23.46679688	-48.93310547	+6516	+16.82666016	-0.88330078	+0.70312500	-75.34423828	-13.44726563	+59.39208984	+6396	+14.43603516	-2.52685547	-2.05224609	+20.80810547	-16.45751953	-25.24658203	+3432
+1458240871.30929990	+16.90576172	-1.64794922	-0.08789063	+14.61181641	-23.20312500	-48.93310547	+6524	+16.81347656	-0.92285156	+0.69433594	-76.04736328	-12.81005859	+59.67773438	+6412	+14.44042969	-2.52685547	-2.04345703	+20.85205078	-16.50146484	-25.29052734	+3436
+1458240871.31349990	+16.91015625	-1.64355469	-0.10546875	+14.74365234	-22.91748047	-48.91113281	+6528	+16.80468750	-0.96240234	+0.68115234	-76.75048828	-12.15087891	+59.91943359	+6424	+14.44482422	-2.51806641	-2.03027344	+20.91796875	-16.54541016	-25.31250000	+3444
+1458240871.31769990	+16.91894531	-1.63916016	-0.12744141	+14.87548828	-22.63183594	-48.86718750	+6528	+16.79150391	-1.00195313	+0.67236328	-77.45361328	-11.49169922	+60.16113281	+6440	+14.45361328	-2.50927734	-2.02148438	+21.00585938	-16.63330078	-25.35644531	+3452
+1458240871.32180000	+16.92773438	-1.64355469	-0.14501953	+14.96337891	-22.39013672	-48.82324219	+6528	+16.77832031	-1.04589844	+0.65917969	-78.17871094	-10.81054688	+60.40283203	+6452	+14.45800781	-2.50488281	-2.00830078	+21.07177734	-16.69921875	-25.37841797	+3460
+1458240871.32600000	+16.93212891	-1.64355469	-0.16259766	+15.05126953	-22.17041016	-48.77929688	+6528	+16.76953125	-1.08984375	+0.64160156	-78.88183594	-10.15136719	+60.57861328	+6468	+14.46240234	-2.49609375	-1.99511719	+21.15966797	-16.78710938	-25.40039063	+3464
+1458240871.33020000	+16.94091797	-1.63916016	-0.17138672	+15.16113281	-21.97265625	-48.77929688	+6520	+16.76074219	-1.13818359	+0.62841797	-79.60693359	-9.49218750	+60.79833984	+6480	+14.46679688	-2.48730469	-1.97753906	+21.22558594	-16.87500000	-25.44433594	+3476
+1458240871.33430000	+16.95410156	-1.64355469	-0.18457031	+15.22705078	-21.77490234	-48.75732422	+6512	+16.75195313	-1.17773438	+0.61962891	-80.31005859	-8.85498047	+60.99609375	+6496	+14.47119141	-2.48291016	-1.96435547	+21.31347656	-16.94091797	-25.48828125	+3480
+1458240871.34270000	+16.96728516	-1.64794922	-0.20654297	+15.33691406	-21.33544922	-48.73535156	+6496	+16.72998047	-1.26123047	+0.59765625	-81.69433594	-7.60253906	+61.39160156	+6520	+14.48437500	-2.46972656	-1.94238281	+21.42333984	-17.09472656	-25.55419922	+3496
+1458240871.34680010	+16.96728516	-1.65234375	-0.21533203	+15.35888672	-21.13769531	-48.73535156	+6488	+16.71679688	-1.29638672	+0.59326172	-82.30957031	-6.98730469	+61.61132813	+6532	+14.48876953	-2.46972656	-1.93359375	+21.46728516	-17.13867188	-25.57617188	+3504
+1458240871.35100010	+16.97167969	-1.65234375	-0.22412109	+15.38085938	-20.93994141	-48.71337891	+6480	+16.70800781	-1.32714844	+0.58447266	-82.90283203	-6.39404297	+61.76513672	+6544	+14.48876953	-2.46972656	-1.92480469	+21.51123047	-17.16064453	-25.62011719	+3508
+1458240871.35509990	+16.97167969	-1.65234375	-0.22412109	+15.44677734	-20.78613281	-48.71337891	+6468	+16.70361328	-1.35791016	+0.58447266	-83.49609375	-5.82275391	+61.98486328	+6556	+14.49316406	-2.46972656	-1.92041016	+21.53320313	-17.18261719	-25.64208984	+3512
+1458240871.35929990	+16.97167969	-1.65673828	-0.21533203	+15.44677734	-20.69824219	-48.73535156	+6464	+16.69482422	-1.37988281	+0.58447266	-83.97949219	-5.27343750	+62.16064453	+6564	+14.49755859	-2.47412109	-1.91601563	+21.53320313	-17.20458984	-25.66406250	+3516
+1458240871.36350010	+16.97607422	-1.66113281	-0.20654297	+15.46875000	-20.61035156	-48.80126953	+6456	+16.69042969	-1.40185547	+0.58007813	-84.46289063	-4.74609375	+62.31445313	+6572	+14.50195313	-2.48291016	-1.91162109	+21.48925781	-17.18261719	-25.68603516	+3524
+1458240871.36760000	+16.97167969	-1.66552734	-0.18896484	+15.49072266	-20.54443359	-48.88916016	+6456	+16.69042969	-1.41943359	+0.58447266	-84.94628906	-4.24072266	+62.51220703	+6584	+14.50634766	-2.49609375	-1.91162109	+21.44531250	-17.16064453	-25.72998047	+3528
+1458240871.37179990	+16.97167969	-1.66992188	-0.18017578	+15.51269531	-20.41259766	-48.95507813	+6456	+16.69042969	-1.42822266	+0.58886719	-85.27587891	-3.77929688	+62.66601563	+6588	+14.50634766	-2.50927734	-1.91601563	+21.35742188	-17.09472656	-25.75195313	+3532
+1458240871.37599990	+16.96728516	-1.66992188	-0.17138672	+15.53466797	-20.28076172	-49.02099609	+6460	+16.69042969	-1.44140625	+0.58886719	-85.62744141	-3.31787109	+62.81982422	+6596	+14.51074219	-2.52685547	-1.92480469	+21.26953125	-17.02880859	-25.77392578	+3540
+1458240871.38010000	+16.96289063	-1.67431641	-0.16699219	+15.55664063	-20.12695313	-49.06494141	+6464	+16.68603516	-1.45458984	+0.59326172	-86.00097656	-2.87841797	+62.95166016	+6604	+14.51074219	-2.54882813	-1.93359375	+21.15966797	-16.94091797	-25.79589844	+3548
+1458240871.38430000	+16.95849609	-1.67871094	-0.16699219	+15.55664063	-19.95117188	-49.10888672	+6472	+16.68603516	-1.45458984	+0.58886719	-86.22070313	-2.43896484	+63.01757813	+6608	+14.51513672	-2.57519531	-1.94677734	+21.00585938	-16.80908203	-25.81787109	+3556
+1458240871.38850000	+16.94970703	-1.68310547	-0.16259766	+15.55664063	-19.77539063	-49.13085938	+6484	+16.68164063	-1.45898438	+0.58007813	-86.48437500	-2.02148438	+63.08349609	+6612	+14.51513672	-2.60156250	-1.96435547	+20.83007813	-16.65527344	-25.83984375	+3564
+1458240871.39680000	+16.94531250	-1.69628906	-0.14941406	+15.60058594	-19.48974609	-49.21875000	+6512	+16.68603516	-1.46337891	+0.57568359	-86.87988281	-1.27441406	+63.21533203	+6624	+14.51513672	-2.66308594	-1.99511719	+20.50048828	-16.39160156	-25.88378906	+3580
+1458240871.40100000	+16.94531250	-1.70507813	-0.14501953	+15.57861328	-19.33593750	-49.26269531	+6528	+16.68603516	-1.47216797	+0.56689453	-87.09960938	-0.92285156	+63.23730469	+6628	+14.51953125	-2.69384766	-2.01269531	+20.32470703	-16.25976563	-25.92773438	+3584
+1458240871.40510010	+16.94531250	-1.71826172	-0.14941406	+15.55664063	-19.13818359	-49.28466797	+6548	+16.68603516	-1.48095703	+0.55371094	-87.31933594	-0.59326172	+63.21533203	+6632	+14.51953125	-2.72021484	-2.02587891	+20.17089844	-16.12792969	-25.94970703	+3592
+1458240871.40930010	+16.94531250	-1.72705078	-0.16699219	+15.55664063	-18.80859375	-49.24072266	+6568	+16.68164063	-1.48095703	+0.54492188	-87.45117188	-0.28564453	+63.21533203	+6636	+14.51953125	-2.74658203	-2.03906250	+20.01708984	-16.01806641	-25.99365234	+3600
+1458240871.41350010	+16.94091797	-1.74023438	-0.18896484	+15.55664063	-18.47900391	-49.17480469	+6588	+16.68164063	-1.49853516	+0.53173828	-87.64892578	+0.02197266	+63.21533203	+6644	+14.51953125	-2.76855469	-2.05224609	+19.92919922	-15.93017578	-26.01562500	+3604
+1458240871.41759990	+16.94970703	-1.74902344	-0.21533203	+15.53466797	-18.12744141	-49.08691406	+6608	+16.68164063	-1.51611328	+0.50976563	-87.86865234	+0.30761719	+63.10546875	+6648	+14.51953125	-2.78173828	-2.06103516	+19.84130859	-15.86425781	-26.03759766	+3604
+1458240871.42179990	+16.95410156	-1.76220703	-0.23730469	+15.53466797	-17.84179688	-49.02099609	+6624	+16.67724609	-1.52929688	+0.48339844	-88.04443359	+0.57128906	+63.03955078	+6656	+14.52392578	-2.79492188	-2.06542969	+19.81933594	-15.86425781	-26.05957031	+3608
+1458240871.42590000	+16.95849609	-1.77978516	-0.25488281	+15.51269531	-17.60009766	-48.95507813	+6640	+16.67285156	-1.55126953	+0.45703125	-88.26416016	+0.83496094	+62.92968750	+6664	+14.52392578	-2.80371094	-2.06542969	+19.79736328	-15.84228516	-26.10351563	+3608
+1458240871.43010000	+16.96728516	-1.79736328	-0.28125000	+15.46875000	-17.31445313	-48.86718750	+6652	+16.67285156	-1.57324219	+0.43066406	-88.48388672	+1.07666016	+62.84179688	+6668	+14.52392578	-2.80810547	-2.06103516	+19.79736328	-15.86425781	-26.14746094	+3608
+1458240871.43429990	+16.98046875	-1.81054688	-0.30322266	+15.46875000	-17.02880859	-48.77929688	+6664	+16.67285156	-1.59082031	+0.41308594	-88.65966797	+1.29638672	+62.79785156	+6672	+14.52392578	-2.81250000	-2.05664063	+19.81933594	-15.90820313	-26.19140625	+3612
+1458240871.43840000	+16.99365234	-1.82812500	-0.32958984	+15.44677734	-16.74316406	-48.71337891	+6672	+16.67285156	-1.62158203	+0.39111328	-88.90136719	+1.49414063	+62.73193359	+6680	+14.52832031	-2.81689453	-2.05224609	+19.86328125	-15.95214844	-26.25732422	+3612
+1458240871.44260000	+17.00244141	-1.84570313	-0.36914063	+15.42480469	-16.39160156	-48.60351563	+6680	+16.66845703	-1.65234375	+0.36035156	-89.14306641	+1.69189453	+62.60009766	+6688	+14.52832031	-2.81689453	-2.04785156	+19.90722656	-15.99609375	-26.30126953	+3616
+1458240871.44680000	+17.01123047	-1.86328125	-0.39990234	+15.40283203	-16.10595703	-48.53759766	+6684	+16.66845703	-1.67871094	+0.32958984	-89.36279297	+1.84570313	+62.49023438	+6696	+14.53271484	-2.82128906	-2.04345703	+19.95117188	-16.04003906	-26.36718750	+3620
+1458240871.45090010	+17.02001953	-1.87646484	-0.43066406	+15.40283203	-15.82031250	-48.47167969	+6684	+16.66845703	-1.70507813	+0.30322266	-89.56054688	+2.02148438	+62.38037109	+6700	+14.53271484	-2.82568359	-2.03906250	+19.99511719	-16.08398438	-26.41113281	+3624
+1458240871.45930000	+17.04199219	-1.90722656	-0.48339844	+15.38085938	-15.40283203	-48.38378906	+6676	+16.66845703	-1.75781250	+0.25048828	-90.00000000	+2.30712891	+62.22656250	+6712	+14.53710938	-2.83007813	-2.03466797	+20.08300781	-16.17187500	-26.54296875	+3632
+1458240871.46339990	+17.05078125	-1.92919922	-0.49658203	+15.38085938	-15.27099609	-48.40576172	+6672	+16.66845703	-1.78417969	+0.22851563	-90.19775391	+2.39501953	+62.16064453	+6716	+14.53710938	-2.83886719	-2.03027344	+20.12695313	-16.19384766	-26.63085938	+3636
+1458240871.46760010	+17.05957031	-1.94677734	-0.51855469	+15.35888672	-15.09521484	-48.42773438	+6668	+16.66845703	-1.81054688	+0.20654297	-90.39550781	+2.46093750	+62.09472656	+6724	+14.54150391	-2.84765625	-2.03466797	+20.14892578	-16.21582031	-26.69677734	+3644
+1458240871.47180010	+17.06396484	-1.96435547	-0.53613281	+15.33691406	-14.94140625	-48.44970703	+6660	+16.67285156	-1.83251953	+0.18896484	-90.57128906	+2.52685547	+62.07275391	+6728	+14.54589844	-2.86962891	-2.03906250	+20.14892578	-16.21582031	-26.82861328	+3652
+1458240871.47589990	+17.06835938	-1.98193359	-0.55810547	+15.31494141	-14.78759766	-48.51562500	+6656	+16.67724609	-1.85009766	+0.17138672	-90.70312500	+2.57080078	+62.02880859	+6736	+14.54589844	-2.89160156	-2.04785156	+20.10498047	-16.17187500	-26.93847656	+3660
+1458240871.48009990	+17.06835938	-1.99951172	-0.58447266	+15.31494141	-14.58984375	-48.55957031	+6656	+16.68164063	-1.86767578	+0.15380859	-90.83496094	+2.61474609	+61.98486328	+6740	+14.55029297	-2.91796875	-2.06103516	+20.06103516	-16.10595703	-27.02636719	+3672
+1458240871.48429990	+17.06835938	-2.01708984	-0.59765625	+15.29296875	-14.50195313	-48.66943359	+6656	+16.68603516	-1.87646484	+0.14062500	-90.94482422	+2.61474609	+61.98486328	+6744	+14.55468750	-2.96191406	-2.09179688	+19.95117188	-15.93017578	-27.18017578	+3692
+1458240871.48840000	+17.06835938	-2.03466797	-0.60644531	+15.27099609	-14.45800781	-48.77929688	+6656	+16.68603516	-1.89404297	+0.13183594	-91.07666016	+2.63671875	+61.98486328	+6752	+14.55468750	-3.00146484	-2.12255859	+19.81933594	-15.75439453	-27.29003906	+3708
+1458240871.49260000	+17.06835938	-2.05664063	-0.61962891	+15.24902344	-14.39208984	-48.88916016	+6664	+16.69482422	-1.91162109	+0.11865234	-91.20849609	+2.61474609	+61.98486328	+6756	+14.55468750	-3.04541016	-2.15771484	+19.68750000	-15.57861328	-27.42187500	+3724
+1458240871.49679990	+17.06835938	-2.07421875	-0.62841797	+15.22705078	-14.34814453	-48.99902344	+6668	+16.69921875	-1.92041016	+0.10986328	-91.29638672	+2.61474609	+62.00683594	+6764	+14.55908203	-3.11132813	-2.20605469	+19.44580078	-15.31494141	-27.59765625	+3744
+1458240871.50090000	+17.06835938	-2.09619141	-0.63720703	+15.20507813	-14.32617188	-49.13085938	+6676	+16.70361328	-1.93798828	+0.10107422	-91.40625000	+2.57080078	+62.05078125	+6772	+14.55908203	-3.16845703	-2.24560547	+19.24804688	-15.09521484	-27.75146484	+3764
+1458240871.50510000	+17.06835938	-2.12695313	-0.65039063	+15.13916016	-14.23828125	-49.26269531	+6692	+16.71240234	-1.95556641	+0.08789063	-91.53808594	+2.52685547	+62.05078125	+6780	+14.56347656	-3.22119141	-2.28515625	+19.05029297	-14.87548828	-27.88330078	+3780
+1458240871.50920010	+17.06396484	-2.15771484	-0.66796875	+15.07324219	-14.17236328	-49.41650391	+6708	+16.72119141	-1.96875000	+0.07910156	-91.62597656	+2.48291016	+62.07275391	+6788	+14.56787109	-3.28710938	-2.33789063	+18.80859375	-14.58984375	-28.03710938	+3800
+1458240871.51760010	+17.06396484	-2.21923828	-0.71191406	+14.96337891	-13.99658203	-49.70214844	+6752	+16.73876953	-2.01269531	+0.05273438	-91.88964844	+2.35107422	+62.07275391	+6808	+14.57226563	-3.38818359	-2.42138672	+18.45703125	-14.15039063	-28.30078125	+3824
+1458240871.52169990	+17.06835938	-2.25878906	-0.73388672	+14.91943359	-13.93066406	-49.87792969	+6780	+16.74316406	-2.03906250	+0.03076172	-92.04345703	+2.28515625	+62.07275391	+6820	+14.57666016	-3.44091797	-2.46093750	+18.30322266	-13.99658203	-28.49853516	+3836
+1458240871.53010010	+17.08154297	-2.34667969	-0.78662109	+14.74365234	-13.82080078	-50.14160156	+6840	+16.76074219	-2.10498047	-0.00878906	-92.41699219	+2.13134766	+62.07275391	+6848	+14.58984375	-3.53320313	-2.51806641	+18.06152344	-13.79882813	-28.87207031	+3856
+1458240871.53420000	+17.09912109	-2.40820313	-0.82617188	+14.63378906	-13.71093750	-50.29541016	+6872	+16.77392578	-2.15771484	-0.04833984	-92.65869141	+1.99951172	+62.02880859	+6868	+14.59863281	-3.57714844	-2.54003906	+17.97363281	-13.75488281	-29.04785156	+3864
+1458240871.53839990	+17.11230469	-2.46093750	-0.86572266	+14.52392578	-13.60107422	-50.40527344	+6900	+16.78710938	-2.21044922	-0.08349609	-92.92236328	+1.88964844	+61.98486328	+6888	+14.60742188	-3.61230469	-2.56201172	+17.90771484	-13.71093750	-29.24560547	+3868
+1458240871.54259990	+17.13427734	-2.51367188	-0.90966797	+14.43603516	-13.44726563	-50.47119141	+6924	+16.79589844	-2.26318359	-0.12304688	-93.16406250	+1.80175781	+61.91894531	+6908	+14.61621094	-3.65185547	-2.58398438	+17.86376953	-13.66699219	-29.44335938	+3872
+1458240871.55090000	+17.16943359	-2.62353516	-1.00634766	+14.28222656	-13.20556641	-50.66894531	+6972	+16.81347656	-2.39941406	-0.22851563	-93.75732422	+1.56005859	+61.72119141	+6960	+14.63818359	-3.72216797	-2.61914063	+17.81982422	-13.66699219	-29.86083984	+3884
+1458240871.55510000	+17.19580078	-2.67187500	-1.05029297	+14.21630859	-13.09570313	-50.73486328	+6984	+16.82226563	-2.45654297	-0.28125000	-94.02099609	+1.49414063	+61.58935547	+6988	+14.65136719	-3.75292969	-2.63232422	+17.81982422	-13.73291016	-30.08056641	+3888
+1458240871.55920000	+17.22216797	-2.72460938	-1.08984375	+14.17236328	-13.09570313	-50.82275391	+6992	+16.83105469	-2.52246094	-0.33398438	-94.28466797	+1.42822266	+61.47949219	+7016	+14.66455078	-3.78808594	-2.64111328	+17.79785156	-13.77685547	-30.32226563	+3892
+1458240871.56340000	+17.24853516	-2.78613281	-1.12500000	+14.08447266	-13.05175781	-50.95458984	+7000	+16.83984375	-2.58398438	-0.38671875	-94.54833984	+1.34033203	+61.41357422	+7040	+14.67773438	-3.82763672	-2.65429688	+17.79785156	-13.82080078	-30.56396484	+3896
+1458240871.56760000	+17.27490234	-2.84326172	-1.16894531	+14.01855469	-12.96386719	-51.08642578	+7008	+16.84863281	-2.64990234	-0.42626953	-94.81201172	+1.29638672	+61.39160156	+7068	+14.69531250	-3.86718750	-2.66748047	+17.77587891	-13.86474609	-30.80566406	+3900
+1458240871.57170010	+17.29687500	-2.90917969	-1.21289063	+13.93066406	-12.89794922	-51.24023438	+7008	+16.85742188	-2.71142578	-0.47021484	-95.00976563	+1.25244141	+61.34765625	+7096	+14.71289063	-3.91113281	-2.68505859	+17.73193359	-13.88671875	-31.04736328	+3908
+1458240871.57590010	+17.31884766	-2.96191406	-1.25683594	+13.90869141	-12.81005859	-51.41601563	+7008	+16.86621094	-2.76855469	-0.51855469	-95.20751953	+1.20849609	+61.28173828	+7124	+14.72607422	-3.95507813	-2.70263672	+17.66601563	-13.90869141	-31.28906250	+3916
+1458240871.57999990	+17.34521484	-3.01025391	-1.30078125	+13.88671875	-12.72216797	-51.56982422	+7008	+16.87939453	-2.82568359	-0.56689453	-95.38330078	+1.18652344	+61.21582031	+7152	+14.74365234	-3.99902344	-2.72900391	+17.62207031	-13.84277344	-31.50878906	+3928
+1458240871.58419990	+17.36279297	-3.06738281	-1.33593750	+13.84277344	-12.72216797	-51.78955078	+7004	+16.88818359	-2.88281250	-0.61083984	-95.55908203	+1.16455078	+61.19384766	+7180	+14.75244141	-4.05175781	-2.75976563	+17.51220703	-13.77685547	-31.72851563	+3940
+1458240871.58839990	+17.38476563	-3.12451172	-1.36669922	+13.82080078	-12.74414063	-52.03125000	+7004	+16.90136719	-2.93554688	-0.65478516	-95.71289063	+1.18652344	+61.19384766	+7208	+14.77001953	-4.11328125	-2.79492188	+17.38037109	-13.68896484	-31.97021484	+3956
+1458240871.59250000	+17.41113281	-3.18603516	-1.40185547	+13.79882813	-12.72216797	-52.29492188	+7004	+16.91894531	-2.99267578	-0.68115234	-95.84472656	+1.18652344	+61.28173828	+7236	+14.78759766	-4.17480469	-2.83007813	+17.24853516	-13.60107422	-32.21191406	+3968
+1458240871.59670000	+17.42871094	-3.25195313	-1.42822266	+13.71093750	-12.78808594	-52.64648438	+7008	+16.93652344	-3.04101563	-0.70751953	-95.95458984	+1.18652344	+61.39160156	+7264	+14.79638672	-4.24951172	-2.86962891	+17.02880859	-13.46923828	-32.47558594	+3984
+1458240871.60500000	+17.47265625	-3.38378906	-1.48535156	+13.64501953	-12.76611328	-53.41552734	+7020	+16.98486328	-3.14648438	-0.75585938	-96.17431641	+1.20849609	+61.61132813	+7316	+14.82714844	-4.41650391	-2.96191406	+16.52343750	-13.13964844	-33.02490234	+4020
+1458240871.60920000	+17.49023438	-3.44970703	-1.51171875	+13.62304688	-12.78808594	-53.83300781	+7036	+17.00683594	-3.19482422	-0.78222656	-96.24023438	+1.20849609	+61.74316406	+7344	+14.83593750	-4.50878906	-3.01904297	+16.23779297	-12.91992188	-33.28857422	+4040
+1458240871.61340000	+17.50781250	-3.51562500	-1.54248047	+13.60107422	-12.81005859	-54.25048828	+7052	+17.03320313	-3.24316406	-0.80419922	-96.28417969	+1.23046875	+61.85302734	+7368	+14.84472656	-4.59667969	-3.08056641	+15.95214844	-12.70019531	-33.55224609	+4056
+1458240871.61750010	+17.52978516	-3.58154297	-1.57763672	+13.57910156	-12.78808594	-54.66796875	+7076	+17.06396484	-3.29150391	-0.83496094	-96.32812500	+1.23046875	+61.96289063	+7392	+14.85791016	-4.68457031	-3.14208984	+15.71044922	-12.45849609	-33.81591797	+4076
+1458240871.62170000	+17.54736328	-3.65185547	-1.59960938	+13.55712891	-12.87597656	-55.15136719	+7100	+17.09472656	-3.34423828	-0.85693359	-96.39404297	+1.23046875	+62.13867188	+7420	+14.87109375	-4.78125000	-3.19921875	+15.40283203	-12.26074219	-34.14550781	+4096
+1458240871.62590000	+17.56933594	-3.73095703	-1.62158203	+13.51318359	-12.96386719	-55.65673828	+7128	+17.12109375	-3.40576172	-0.87451172	-96.50390625	+1.23046875	+62.33642578	+7444	+14.87988281	-4.88232422	-3.26074219	+15.09521484	-12.04101563	-34.47509766	+4112
+1458240871.63000010	+17.60009766	-3.81005859	-1.64794922	+13.49121094	-13.02978516	-56.16210938	+7160	+17.15625000	-3.47167969	-0.89648438	-96.61376953	+1.20849609	+62.53417969	+7472	+14.89306641	-4.98339844	-3.31347656	+14.78759766	-11.88720703	-34.84863281	+4132
+1458240871.63420010	+17.62646484	-3.89355469	-1.67431641	+13.46923828	-13.09570313	-56.71142578	+7192	+17.18701172	-3.53320313	-0.91845703	-96.70166016	+1.18652344	+62.73193359	+7492	+14.90625000	-5.08886719	-3.36621094	+14.50195313	-11.75537109	-35.22216797	+4148
+1458240871.63840010	+17.64843750	-3.97265625	-1.70068359	+13.44726563	-13.18359375	-57.23876953	+7228	+17.22216797	-3.59912109	-0.94042969	-96.78955078	+1.12060547	+62.92968750	+7516	+14.92382813	-5.18115234	-3.41894531	+14.26025391	-11.60156250	-35.57373047	+4164
+1458240871.64249990	+17.67919922	-4.05615234	-1.74023438	+13.42529297	-13.20556641	-57.74414063	+7264	+17.26171875	-3.66943359	-0.97998047	-96.89941406	+1.07666016	+62.97363281	+7544	+14.94140625	-5.27783203	-3.46728516	+14.01855469	-11.49169922	-35.94726563	+4176
+1458240871.64669990	+17.70556641	-4.13964844	-1.77978516	+13.44726563	-13.22753906	-58.24951172	+7304	+17.29248047	-3.74853516	-1.02392578	-97.03125000	+0.98876953	+63.10546875	+7572	+14.95898438	-5.37451172	-3.52001953	+13.82080078	-11.40380859	-36.34277344	+4192
+1458240871.65089990	+17.72753906	-4.22753906	-1.81933594	+13.42529297	-13.31542969	-58.73291016	+7340	+17.31884766	-3.83203125	-1.06347656	-97.22900391	+0.92285156	+63.23730469	+7600	+14.97216797	-5.45361328	-3.56835938	+13.66699219	-11.31591797	-36.71630859	+4200
+1458240871.65920000	+17.81542969	-4.42089844	-1.91601563	+13.35937500	-13.44726563	-59.65576172	+7404	+17.37597656	-4.01220703	-1.15576172	-97.62451172	+0.76904297	+63.47900391	+7656	+15.02050781	-5.62500000	-3.62988281	+13.38134766	-11.42578125	-37.57324219	+4212
+1458240871.66330000	+17.85498047	-4.51757813	-1.96875000	+13.33740234	-13.49121094	-60.13916016	+7432	+17.40234375	-4.10888672	-1.20410156	-97.84423828	+0.65917969	+63.56689453	+7684	+15.04687500	-5.69970703	-3.65625000	+13.29345703	-11.51367188	-37.99072266	+4216
+1458240871.66750000	+17.89892578	-4.61865234	-2.01708984	+13.31542969	-13.62304688	-60.66650391	+7452	+17.43310547	-4.20996094	-1.25683594	-98.06396484	+0.52734375	+63.63281250	+7712	+15.07763672	-5.77880859	-3.67382813	+13.18359375	-11.64550781	-38.43017578	+4216
+1458240871.67170000	+17.94287109	-4.72412109	-2.06982422	+13.27148438	-13.64501953	-61.12792969	+7472	+17.45947266	-4.31103516	-1.31835938	-98.32763672	+0.39550781	+63.65478516	+7740	+15.10839844	-5.85791016	-3.70019531	+13.09570313	-11.73339844	-38.82568359	+4220
+1458240871.67580010	+17.98242188	-4.82080078	-2.12695313	+13.27148438	-13.73291016	-61.58935547	+7484	+17.48583984	-4.41650391	-1.38427734	-98.54736328	+0.26367188	+63.65478516	+7772	+15.13916016	-5.92822266	-3.72656250	+13.05175781	-11.84326172	-39.22119141	+4220
+1458240871.68000010	+18.03076172	-4.92187500	-2.18847656	+13.24951172	-13.77685547	-62.00683594	+7492	+17.51220703	-4.51757813	-1.43701172	-98.78906250	+0.15380859	+63.76464844	+7796	+15.16992188	-5.99414063	-3.74853516	+13.00781250	-11.97509766	-39.61669922	+4216
+1458240871.68420000	+18.07031250	-5.03613281	-2.25878906	+13.18359375	-13.77685547	-62.44628906	+7496	+17.53857422	-4.62744141	-1.49853516	-99.09667969	+0.02197266	+63.76464844	+7824	+15.20068359	-6.07324219	-3.77490234	+12.89794922	-12.04101563	-40.03417969	+4216
+1458240871.68829990	+18.11425781	-5.13720703	-2.33349609	+13.13964844	-13.79882813	-62.88574219	+7496	+17.56054688	-4.73291016	-1.56445313	-99.36035156	-0.08789063	+63.74267578	+7856	+15.23144531	-6.14794922	-3.80126953	+12.81005859	-12.15087891	-40.45166016	+4216
+1458240871.69250010	+18.16259766	-5.24267578	-2.38183594	+13.13964844	-13.95263672	-63.39111328	+7488	+17.59130859	-4.83398438	-1.61718750	-99.60205078	-0.21972656	+63.85253906	+7880	+15.26220703	-6.22705078	-3.81884766	+12.72216797	-12.28271484	-40.86914063	+4216
+1458240871.69670010	+18.21093750	-5.35693359	-2.43457031	+13.07373047	-14.08447266	-63.89648438	+7480	+17.61767578	-4.94384766	-1.66992188	-99.88769531	-0.35156250	+63.85253906	+7904	+15.29296875	-6.31054688	-3.84521484	+12.59033203	-12.34863281	-41.28662109	+4216
+1458240871.70079990	+18.25927734	-5.46679688	-2.49169922	+13.05175781	-14.12841797	-64.42382813	+7464	+17.65283203	-5.04052734	-1.73583984	-100.08544922	-0.50537109	+63.85253906	+7928	+15.32812500	-6.40283203	-3.88037109	+12.43652344	-12.37060547	-41.70410156	+4220
+1458240871.70919990	+18.33398438	-5.68212891	-2.57958984	+13.00781250	-14.30419922	-65.56640625	+7440	+17.73193359	-5.24707031	-1.82373047	-100.54687500	-0.79101563	+64.00634766	+7968	+15.37646484	-6.59619141	-3.96826172	+12.04101563	-12.21679688	-42.53906250	+4232
+1458240871.71330000	+18.37353516	-5.78320313	-2.62792969	+13.00781250	-14.37011719	-66.13769531	+7428	+17.77587891	-5.33935547	-1.87646484	-100.72265625	-0.92285156	+64.02832031	+7984	+15.39843750	-6.70605469	-4.02099609	+11.77734375	-12.08496094	-42.95654297	+4240
+1458240871.71750000	+18.40869141	-5.88427734	-2.67187500	+13.05175781	-14.45800781	-66.73095703	+7416	+17.82421875	-5.42724609	-1.91601563	-100.87646484	-1.09863281	+64.16015625	+8000	+15.42041016	-6.81591797	-4.08251953	+11.53564453	-11.90917969	-43.37402344	+4248
+1458240871.72170000	+18.44384766	-5.99414063	-2.70263672	+13.00781250	-14.61181641	-67.39013672	+7408	+17.87255859	-5.52392578	-1.94677734	-101.07421875	-1.25244141	+64.31396484	+8012	+15.43359375	-6.93457031	-4.14404297	+11.22802734	-11.71142578	-43.83544922	+4256
+1458240871.72580000	+18.47460938	-6.09082031	-2.74218750	+13.05175781	-14.67773438	-68.07128906	+7404	+17.92089844	-5.60742188	-1.97753906	-101.22802734	-1.45019531	+64.44580078	+8020	+15.44677734	-7.05761719	-4.21435547	+10.92041016	-11.44775391	-44.29687500	+4264
+1458240871.73000000	+18.51416016	-6.19189453	-2.75537109	+13.13964844	-14.85351563	-68.84033203	+7400	+17.97363281	-5.69970703	-2.00830078	-101.35986328	-1.64794922	+64.59960938	+8028	+15.46435547	-7.18066406	-4.28027344	+10.63476563	-11.20605469	-44.78027344	+4272
+1458240871.73420000	+18.55371094	-6.29736328	-2.77734375	+13.16162109	-14.98535156	-69.58740234	+7404	+18.03076172	-5.79199219	-2.03906250	-101.53564453	-1.84570313	+64.73144531	+8036	+15.47753906	-7.31250000	-4.35058594	+10.30517578	-10.94238281	-45.26367188	+4284
+1458240871.73830010	+18.59326172	-6.39843750	-2.79931641	+13.22753906	-15.11718750	-70.33447266	+7408	+18.08789063	-5.87548828	-2.07861328	-101.64550781	-2.06542969	+64.86328125	+8040	+15.49072266	-7.44433594	-4.42089844	+9.99755859	-10.67871094	-45.76904297	+4292
+1458240871.74250010	+18.63281250	-6.49511719	-2.83007813	+13.29345703	-15.16113281	-71.08154297	+7420	+18.14501953	-5.96337891	-2.10498047	-101.75537109	-2.30712891	+65.01708984	+8044	+15.49511719	-7.57177734	-4.49560547	+9.66796875	-10.39306641	-46.29638672	+4308
+1458240871.74659990	+18.66357422	-6.60058594	-2.86962891	+13.31542969	-15.18310547	-71.85058594	+7440	+18.20214844	-6.05126953	-2.13574219	-101.90917969	-2.57080078	+65.17089844	+8044	+15.50390625	-7.70361328	-4.57031250	+9.38232422	-10.06347656	-46.77978516	+4320
+1458240871.75079990	+18.69873047	-6.69726563	-2.90039063	+13.38134766	-15.27099609	-72.61962891	+7456	+18.25927734	-6.14794922	-2.16210938	-102.08496094	-2.81250000	+65.36865234	+8044	+15.51269531	-7.81787109	-4.64501953	+9.11865234	-9.79980469	-47.28515625	+4332
+1458240871.75910000	+18.78662109	-6.90380859	-2.97070313	+13.51318359	-15.46875000	-74.20166016	+7496	+18.35595703	-6.34130859	-2.23242188	-102.45849609	-3.36181641	+65.67626953	+8040	+15.54345703	-8.05957031	-4.76806641	+8.63525391	-9.47021484	-48.31787109	+4348
+1458240871.76749990	+18.87451172	-7.13232422	-3.04101563	+13.60107422	-15.68847656	-75.87158203	+7536	+18.44384766	-6.54785156	-2.31591797	-102.91992188	-3.95507813	+65.96191406	+8036	+15.57861328	-8.27929688	-4.86035156	+8.23974609	-9.33837891	-49.41650391	+4360
+1458240871.77160000	+18.92724609	-7.25097656	-3.10693359	+13.57910156	-15.64453125	-76.59667969	+7552	+18.48339844	-6.66210938	-2.37744141	-103.18359375	-4.24072266	+66.00585938	+8036	+15.60937500	-8.38037109	-4.89990234	+8.10791016	-9.29443359	-49.92187500	+4360
+1458240871.77580000	+18.97558594	-7.37841797	-3.17285156	+13.55712891	-15.64453125	-77.32177734	+7564	+18.52294922	-6.77636719	-2.44775391	-103.46923828	-4.54833984	+66.02783203	+8036	+15.64013672	-8.47265625	-4.93945313	+7.97607422	-9.33837891	-50.40527344	+4356
+1458240871.78000000	+19.02392578	-7.50585938	-3.24316406	+13.51318359	-15.64453125	-78.00292969	+7572	+18.54492188	-6.89501953	-2.51367188	-103.75488281	-4.85595703	+66.04980469	+8036	+15.66650391	-8.56494141	-4.96582031	+7.82226563	-9.44824219	-50.88867188	+4348
+1458240871.78410010	+19.06347656	-7.64208984	-3.32226563	+13.42529297	-15.57861328	-78.70605469	+7576	+18.56689453	-7.01367188	-2.57958984	-104.08447266	-5.16357422	+66.07177734	+8036	+15.70166016	-8.64843750	-4.99658203	+7.73437500	-9.55810547	-51.35009766	+4336
+1458240871.78830000	+19.10302734	-7.77832031	-3.40136719	+13.33740234	-15.57861328	-79.38720703	+7568	+18.58447266	-7.14111328	-2.64550781	-104.45800781	-5.47119141	+66.13769531	+8036	+15.73681641	-8.72753906	-5.01855469	+7.64648438	-9.71191406	-51.81152344	+4320
+1458240871.79250000	+19.15136719	-7.91894531	-3.46728516	+13.27148438	-15.68847656	-80.13427734	+7556	+18.60205078	-7.27294922	-2.72021484	-104.80957031	-5.73486328	+66.13769531	+8036	+15.77197266	-8.81103516	-5.03173828	+7.55859375	-9.93164063	-52.31689453	+4304
+1458240871.80080010	+19.25683594	-8.20458984	-3.63867188	+13.09570313	-15.60058594	-81.40869141	+7500	+18.64160156	-7.52783203	-2.90917969	-105.49072266	-6.32812500	+65.98388672	+8040	+15.85986328	-8.98681641	-5.07128906	+7.36083984	-10.30517578	-53.26171875	+4256
+1458240871.80500010	+19.29199219	-8.34521484	-3.70898438	+13.02978516	-15.62255859	-82.08984375	+7464	+18.65478516	-7.64648438	-2.98388672	-105.79833984	-6.65771484	+66.02783203	+8036	+15.89062500	-9.07910156	-5.09326172	+7.22900391	-10.45898438	-53.74511719	+4232
+1458240871.80909990	+19.32714844	-8.49023438	-3.80126953	+12.91992188	-15.49072266	-82.63916016	+7424	+18.67236328	-7.76953125	-3.06738281	-106.08398438	-6.96533203	+65.89599609	+8036	+15.93017578	-9.16699219	-5.11962891	+7.09716797	-10.59082031	-54.16259766	+4204
+1458240871.81329990	+19.36230469	-8.61767578	-3.90234375	+12.87597656	-15.33691406	-83.18847656	+7372	+18.68994141	-7.88818359	-3.15527344	-106.39160156	-7.22900391	+65.80810547	+8036	+15.96533203	-9.25927734	-5.14599609	+6.96533203	-10.70068359	-54.60205078	+4176
+1458240871.81740000	+19.39306641	-8.74511719	-3.96386719	+12.81005859	-15.38085938	-83.75976563	+7316	+18.70751953	-8.01123047	-3.22119141	-106.69921875	-7.51464844	+65.83007813	+8028	+15.98730469	-9.34716797	-5.18115234	+6.85546875	-10.76660156	-55.04150391	+4152
+1458240871.82160000	+19.42822266	-8.86376953	-4.02539063	+12.78808594	-15.40283203	-84.35302734	+7256	+18.73388672	-8.12988281	-3.28710938	-106.98486328	-7.77832031	+65.85205078	+8020	+16.00927734	-9.44384766	-5.21630859	+6.67968750	-10.81054688	-55.50292969	+4128
+1458240871.82579990	+19.45898438	-8.97363281	-4.09570313	+12.81005859	-15.33691406	-84.92431641	+7196	+18.76025391	-8.23095703	-3.35742188	-107.18261719	-8.06396484	+65.85205078	+8004	+16.02685547	-9.55371094	-5.26025391	+6.48193359	-10.76660156	-55.98632813	+4104
+1458240871.82990000	+19.48095703	-9.08789063	-4.11767578	+12.85400391	-15.44677734	-85.62744141	+7132	+18.79980469	-8.33203125	-3.38818359	-107.38037109	-8.34960938	+66.04980469	+7984	+16.04003906	-9.65917969	-5.30859375	+6.30615234	-10.67871094	-56.49169922	+4084
+1458240871.83410000	+19.52050781	-9.18457031	-4.15283203	+12.94189453	-15.46875000	-86.22070313	+7068	+18.84814453	-8.42871094	-3.43212891	-107.55615234	-8.61328125	+66.13769531	+7960	+16.05761719	-9.76904297	-5.36572266	+6.10839844	-10.52490234	-56.95312500	+4064
+1458240871.83830000	+19.55566406	-9.26367188	-4.19677734	+13.09570313	-15.42480469	-86.77001953	+7008	+18.89648438	-8.51660156	-3.48046875	-107.66601563	-8.87695313	+66.18164063	+7936	+16.07080078	-9.89208984	-5.42724609	+5.91064453	-10.32714844	-57.43652344	+4044
+1458240871.84660010	+19.59521484	-9.41308594	-4.23632813	+13.35937500	-15.46875000	-87.89062500	+6900	+18.97998047	-8.68359375	-3.51562500	-107.92968750	-9.38232422	+66.53320313	+7872	+16.05322266	-10.11621094	-5.56347656	+5.47119141	-9.75585938	-58.33740234	+4012
+1458240871.85080000	+19.61718750	-9.47900391	-4.26269531	+13.49121094	-15.49072266	-88.41796875	+6856	+19.02832031	-8.77148438	-3.52441406	-108.06152344	-9.62402344	+66.75292969	+7836	+16.04443359	-10.22167969	-5.63378906	+5.27343750	-9.47021484	-58.77685547	+4000
+1458240871.85489990	+19.64355469	-9.55371094	-4.24951172	+13.64501953	-15.66650391	-89.01123047	+6820	+19.08105469	-8.85498047	-3.53759766	-108.21533203	-9.82177734	+66.97265625	+7796	+16.03564453	-10.33154297	-5.70410156	+5.05371094	-9.20654297	-59.23828125	+3992
+1458240871.85910010	+19.67871094	-9.61083984	-4.24072266	+13.88671875	-15.82031250	-89.58251953	+6784	+19.13378906	-8.93847656	-3.54638672	-108.34716797	-10.04150391	+67.21435547	+7756	+16.03125000	-10.43261719	-5.77441406	+4.89990234	-8.92089844	-59.63378906	+3984
+1458240871.86330010	+19.71386719	-9.67675781	-4.23193359	+14.08447266	-15.95214844	-90.15380859	+6756	+19.18212891	-9.02197266	-3.55957031	-108.45703125	-10.28320313	+67.41210938	+7712	+16.02685547	-10.54248047	-5.84912109	+4.72412109	-8.59130859	-60.07324219	+3980
+1458240871.87159990	+19.76660156	-9.81298828	-4.26269531	+14.34814453	-16.01806641	-91.05468750	+6716	+19.27001953	-9.18017578	-3.59033203	-108.72070313	-10.67871094	+67.74169922	+7628	+16.01806641	-10.74902344	-5.98095703	+4.35058594	-8.02001953	-60.79833984	+3984
+1458240871.87579990	+19.79736328	-9.89648438	-4.29345703	+14.43603516	-16.04003906	-91.42822266	+6700	+19.31396484	-9.27246094	-3.61230469	-108.89648438	-10.87646484	+67.91748047	+7584	+16.01367188	-10.83691406	-6.04687500	+4.19677734	-7.80029297	-61.10595703	+3984
+1458240871.87990000	+19.82812500	-9.97998047	-4.32421875	+14.47998047	-16.08398438	-91.77978516	+6688	+19.34033203	-9.36035156	-3.66064453	-109.07226563	-11.03027344	+67.91748047	+7544	+16.00927734	-10.92919922	-6.09521484	+3.97705078	-7.66845703	-61.39160156	+3984
+1458240871.88410000	+19.85888672	-10.06347656	-4.36376953	+14.52392578	-16.08398438	-92.06542969	+6672	+19.36230469	-9.45263672	-3.71337891	-109.24804688	-11.18408203	+67.93945313	+7508	+16.01806641	-11.00390625	-6.14794922	+3.84521484	-7.55859375	-61.61132813	+3980
+1458240871.89240000	+19.92041016	-10.28759766	-4.45166016	+14.43603516	-16.21582031	-92.68066406	+6640	+19.39746094	-9.66357422	-3.82763672	-109.73144531	-11.49169922	+67.96142578	+7432	+16.04443359	-11.15771484	-6.20947266	+3.55957031	-7.62451172	-62.13867188	+3964
+1458240871.89660000	+19.95556641	-10.41064453	-4.53515625	+14.32617188	-16.14990234	-92.85644531	+6616	+19.41943359	-9.77343750	-3.90234375	-109.95117188	-11.64550781	+67.87353516	+7396	+16.08398438	-11.22363281	-6.24023438	+3.47167969	-7.73437500	-62.29248047	+3944
+1458240871.90070010	+19.98193359	-10.53808594	-4.62304688	+14.19433594	-16.01806641	-93.01025391	+6588	+19.43261719	-9.88330078	-3.98583984	-110.19287109	-11.79931641	+67.74169922	+7360	+16.11474609	-11.29833984	-6.26660156	+3.33984375	-7.82226563	-62.46826172	+3920
+1458240871.90490010	+20.00390625	-10.66552734	-4.71533203	+14.06250000	-15.90820313	-93.16406250	+6552	+19.44140625	-9.99755859	-4.08251953	-110.41259766	-11.93115234	+67.54394531	+7324	+16.13671875	-11.37304688	-6.27978516	+3.16406250	-7.93212891	-62.64404297	+3892
+1458240871.90910010	+20.02148438	-10.80175781	-4.82958984	+13.82080078	-15.68847656	-93.22998047	+6516	+19.45019531	-10.11181641	-4.18798828	-110.67626953	-12.08496094	+67.30224609	+7288	+16.16308594	-11.43896484	-6.30175781	+2.98828125	-8.06396484	-62.75390625	+3860
+1458240871.91319990	+20.04345703	-10.94677734	-4.94384766	+13.60107422	-15.51269531	-93.27392578	+6468	+19.45458984	-10.22607422	-4.29785156	-110.91796875	-12.21679688	+67.08251953	+7252	+16.18945313	-11.50488281	-6.31494141	+2.83447266	-8.21777344	-62.86376953	+3824
+1458240871.91739990	+20.06542969	-11.08740234	-5.04052734	+13.40332031	-15.40283203	-93.38378906	+6412	+19.45898438	-10.34033203	-4.38134766	-111.15966797	-12.39257813	+66.92871094	+7212	+16.21582031	-11.57080078	-6.33251953	+2.65869141	-8.39355469	-62.97363281	+3784
+1458240871.92160010	+20.09179688	-11.22363281	-5.12402344	+13.24951172	-15.33691406	-93.53759766	+6344	+19.46337891	-10.45458984	-4.47363281	-111.42333984	-12.54638672	+66.73095703	+7172	+16.25097656	-11.63671875	-6.33691406	+2.52685547	-8.61328125	-63.12744141	+3744
+1458240871.92569990	+20.10937500	-11.35107422	-5.21630859	+13.11767578	-15.20507813	-93.71337891	+6272	+19.46777344	-10.56005859	-4.56591797	-111.62109375	-12.70019531	+66.51123047	+7128	+16.28173828	-11.71142578	-6.35449219	+2.37304688	-8.76708984	-63.30322266	+3704
+1458240871.93409990	+20.14013672	-11.60156250	-5.38769531	+12.87597656	-14.89746094	-94.10888672	+6116	+19.49853516	-10.78417969	-4.72412109	-112.08251953	-13.07373047	+66.26953125	+7032	+16.32568359	-11.86962891	-6.40283203	+2.04345703	-8.87695313	-63.67675781	+3616
+1458240871.93820000	+20.16210938	-11.70703125	-5.49316406	+12.83203125	-14.61181641	-94.26269531	+6032	+19.52050781	-10.88525391	-4.80761719	-112.23632813	-13.27148438	+66.09375000	+6980	+16.34326172	-11.96630859	-6.43798828	+1.82373047	-8.83300781	-63.89648438	+3576
+1458240871.94240000	+20.16210938	-11.80371094	-5.55029297	+12.78808594	-14.45800781	-94.48242188	+5944	+19.53369141	-10.98193359	-4.86035156	-112.41210938	-13.51318359	+66.00585938	+6924	+16.33447266	-12.04980469	-6.49072266	+1.60400391	-8.65722656	-64.05029297	+3540
+1458240871.94660000	+20.17529297	-11.89160156	-5.58544922	+12.83203125	-14.37011719	-94.76806641	+5860	+19.55566406	-11.07421875	-4.91308594	-112.58789063	-13.71093750	+65.91796875	+6868	+16.32568359	-12.13769531	-6.53466797	+1.38427734	-8.50341797	-64.33593750	+3508
+1458240871.95070000	+20.19287109	-11.95751953	-5.61181641	+12.89794922	-14.32617188	-95.07568359	+5780	+19.58203125	-11.15332031	-4.96582031	-112.69775391	-13.90869141	+65.85205078	+6808	+16.32568359	-12.23437500	-6.58740234	+1.20849609	-8.32763672	-64.59960938	+3472
+1458240871.95490000	+20.21044922	-12.02343750	-5.62939453	+13.00781250	-14.32617188	-95.40527344	+5700	+19.61718750	-11.22802734	-4.99218750	-112.80761719	-14.10644531	+65.91796875	+6744	+16.32128906	-12.32226563	-6.65332031	+1.07666016	-8.06396484	-64.86328125	+3440
+1458240871.95910000	+20.23242188	-12.08935547	-5.63378906	+13.16162109	-14.34814453	-95.82275391	+5624	+19.65673828	-11.30273438	-5.00097656	-112.91748047	-14.32617188	+66.04980469	+6680	+16.31250000	-12.42333984	-6.71923828	+0.92285156	-7.80029297	-65.21484375	+3408
+1458240871.96320010	+20.24560547	-12.12890625	-5.64697266	+13.38134766	-14.26025391	-96.21826172	+5560	+19.69628906	-11.37304688	-5.01855469	-113.02734375	-14.58984375	+66.13769531	+6612	+16.29931641	-12.53320313	-6.78955078	+0.72509766	-7.44873047	-65.58837891	+3384
+1458240871.96740010	+20.25878906	-12.16406250	-5.63818359	+13.60107422	-14.23828125	-96.65771484	+5508	+19.74023438	-11.43896484	-5.03613281	-113.09326172	-14.85351563	+66.20361328	+6544	+16.27734375	-12.63867188	-6.86425781	+0.54931641	-7.05322266	-65.96191406	+3360
+1458240871.97569990	+20.30273438	-12.24755859	-5.62939453	+13.95263672	-14.15039063	-97.42675781	+5424	+19.82373047	-11.58398438	-5.08007813	-113.31298828	-15.38085938	+66.31347656	+6416	+16.23779297	-12.84521484	-7.01367188	+0.19775391	-6.28417969	-66.68701172	+3324
+1458240871.97989990	+20.32470703	-12.29150391	-5.62939453	+14.10644531	-14.12841797	-97.77832031	+5396	+19.85888672	-11.64550781	-5.10205078	-113.42285156	-15.64453125	+66.35742188	+6348	+16.21582031	-12.94189453	-7.08837891	+0.04394531	-5.93261719	-67.03857422	+3316
+1458240871.98400000	+20.33349609	-12.34423828	-5.62500000	+14.21630859	-14.12841797	-98.17382813	+5376	+19.88964844	-11.71582031	-5.11962891	-113.55468750	-15.93017578	+66.46728516	+6288	+16.19824219	-13.03417969	-7.16748047	-0.08789063	-5.58105469	-67.36816406	+3308
+1458240871.98819990	+20.34228516	-12.39697266	-5.61181641	+14.32617188	-14.17236328	-98.61328125	+5364	+19.92041016	-11.78613281	-5.12841797	-113.73046875	-16.21582031	+66.57714844	+6224	+16.18066406	-13.11767578	-7.23339844	-0.21972656	-5.29541016	-67.71972656	+3304
+1458240871.99239990	+20.37304688	-12.45849609	-5.62939453	+14.45800781	-14.15039063	-99.00878906	+5352	+19.95556641	-11.86083984	-5.15917969	-113.86230469	-16.52343750	+66.64306641	+6164	+16.18066406	-13.21435547	-7.28173828	-0.35156250	-5.14160156	-68.13720703	+3300
+1458240871.99650000	+20.39501953	-12.53320313	-5.66455078	+14.47998047	-14.01855469	-99.36035156	+5344	+19.98193359	-11.94873047	-5.19433594	-114.08203125	-16.87500000	+66.70898438	+6108	+16.19384766	-13.30664063	-7.33007813	-0.43945313	-5.00976563	-68.51074219	+3292
+1458240872.00070000	+20.41259766	-12.63427734	-5.70410156	+14.45800781	-13.86474609	-99.71191406	+5340	+19.99511719	-12.04980469	-5.23388672	-114.34570313	-17.29248047	+66.68701172	+6052	+16.19824219	-13.38574219	-7.36523438	-0.54931641	-4.92187500	-68.90625000	+3284
+1458240872.00490000	+20.42578125	-12.73535156	-5.77001953	+14.37011719	-13.66699219	-100.01953125	+5336	+19.99511719	-12.15527344	-5.30859375	-114.60937500	-17.68798828	+66.53320313	+6004	+16.20703125	-13.47802734	-7.39160156	-0.72509766	-4.92187500	-69.34570313	+3276
+1458240872.00900010	+20.43017578	-12.85400391	-5.86230469	+14.17236328	-13.33740234	-100.19531250	+5336	+19.99072266	-12.26953125	-5.39208984	-114.91699219	-18.10546875	+66.35742188	+5960	+16.22460938	-13.56152344	-7.42675781	-0.87890625	-4.89990234	-69.60937500	+3260
+1458240872.01740000	+20.43896484	-13.14843750	-6.05566406	+13.64501953	-12.85400391	-100.61279297	+5312	+19.98193359	-12.49804688	-5.55468750	-115.55419922	-18.94042969	+66.09375000	+5876	+16.27734375	-13.70214844	-7.47070313	-1.16455078	-5.14160156	-70.22460938	+3212
+1458240872.02150010	+20.43457031	-13.31103516	-6.16992188	+13.35937500	-12.54638672	-100.87646484	+5284	+19.96875000	-12.62548828	-5.64257813	-115.90576172	-19.40185547	+65.96191406	+5832	+16.31250000	-13.77685547	-7.47949219	-1.29638672	-5.36132813	-70.57617188	+3180
+1458240872.02570010	+20.43017578	-13.46923828	-6.29296875	+13.09570313	-12.19482422	-101.14013672	+5252	+19.94238281	-12.75732422	-5.73046875	-116.30126953	-19.90722656	+65.80810547	+5796	+16.34326172	-13.84716797	-7.48388672	-1.45019531	-5.58105469	-70.92773438	+3144
+1458240872.02990010	+20.43017578	-13.63183594	-6.41162109	+12.83203125	-11.82128906	-101.44775391	+5208	+19.92480469	-12.89355469	-5.83154297	-116.67480469	-20.45654297	+65.61035156	+5756	+16.38281250	-13.93066406	-7.48388672	-1.60400391	-5.84472656	-71.32324219	+3104
+1458240872.03399990	+20.44775391	-13.79003906	-6.54345703	+12.61230469	-11.44775391	-101.68945313	+5152	+19.90722656	-13.02978516	-5.93701172	-117.04833984	-20.98388672	+65.39062500	+5720	+16.42675781	-14.01416016	-7.48388672	-1.77978516	-6.10839844	-71.71875000	+3056
+1458240872.04239990	+20.44335938	-14.10644531	-6.79833984	+12.10693359	-10.59082031	-102.17285156	+5020	+19.87646484	-13.27587891	-6.16113281	-117.66357422	-22.08251953	+64.90722656	+5640	+16.48828125	-14.18115234	-7.53222656	-2.17529297	-6.32812500	-72.42187500	+2952
+1458240872.04650000	+20.42578125	-14.26464844	-6.90820313	+11.82128906	-10.17333984	-102.52441406	+4948	+19.85888672	-13.40332031	-6.26220703	-118.01513672	-22.67578125	+64.68750000	+5600	+16.50146484	-14.26464844	-7.56298828	-2.39501953	-6.39404297	-72.81738281	+2900
+1458240872.05480000	+20.40820313	-14.52392578	-7.10156250	+11.46972656	-9.49218750	-103.22753906	+4784	+19.85888672	-13.61425781	-6.42041016	-118.65234375	-23.73046875	+64.64355469	+5512	+16.53662109	-14.43164063	-7.63769531	-2.74658203	-6.45996094	-73.56445313	+2804
+1458240872.06320000	+20.46093750	-14.70410156	-7.22460938	+11.55761719	-8.98681641	-104.21630859	+4596	+19.88964844	-13.79003906	-6.53906250	-119.15771484	-24.85107422	+64.73144531	+5404	+16.55859375	-14.62939453	-7.69042969	-3.07617188	-6.39404297	-74.72900391	+2720
+1458240872.06730010	+20.47412109	-14.76562500	-7.25537109	+11.62353516	-8.72314453	-104.74365234	+4508	+19.90722656	-13.87792969	-6.59619141	-119.39941406	-25.44433594	+64.77539063	+5356	+16.54980469	-14.72167969	-7.75634766	-3.20800781	-6.13037109	-75.27832031	+2688
+1458240872.07570000	+20.50927734	-14.86669922	-7.31250000	+11.77734375	-8.23974609	-105.71044922	+4352	+19.98632813	-14.01416016	-6.69287109	-119.81689453	-26.54296875	+65.01708984	+5244	+16.52343750	-14.91943359	-7.90136719	-3.51562500	-5.47119141	-76.39892578	+2636
+1458240872.07979990	+20.51806641	-14.90185547	-7.32128906	+11.84326172	-8.08593750	-106.19384766	+4280	+20.02587891	-14.07128906	-6.71484375	-120.03662109	-27.04833984	+65.25878906	+5184	+16.49267578	-14.99853516	-7.98486328	-3.64746094	-5.03173828	-76.92626953	+2612
+1458240872.08400010	+20.54003906	-14.92382813	-7.31250000	+11.97509766	-7.99804688	-106.78710938	+4224	+20.06982422	-14.12402344	-6.73242188	-120.25634766	-27.57568359	+65.52246094	+5128	+16.45751953	-15.07324219	-8.05078125	-3.71337891	-4.63623047	-77.54150391	+2584
+1458240872.09229990	+20.59277344	-14.95898438	-7.28613281	+12.32666016	-7.82226563	-108.01757813	+4140	+20.14892578	-14.22949219	-6.76757813	-120.76171875	-28.67431641	+66.11572266	+5012	+16.40039063	-15.22265625	-8.17822266	-3.80126953	-3.88916016	-78.79394531	+2560
+1458240872.09649990	+20.63671875	-14.97656250	-7.28613281	+12.50244141	-7.71240234	-108.56689453	+4112	+20.20166016	-14.27343750	-6.78955078	-120.93750000	-29.17968750	+66.40136719	+4956	+16.37841797	-15.29296875	-8.24414063	-3.84521484	-3.51562500	-79.38720703	+2560
+1458240872.10480000	+20.70703125	-15.01171875	-7.31689453	+12.83203125	-7.31689453	-109.59960938	+4072	+20.28076172	-14.38769531	-6.86865234	-121.33300781	-30.34423828	+66.79687500	+4848	+16.30810547	-15.45117188	-8.37158203	-4.06494141	-2.72460938	-80.63964844	+2588
+1458240872.11319990	+20.73339844	-15.12597656	-7.39599609	+12.72216797	-6.85546875	-110.50048828	+4060	+20.32031250	-14.51513672	-6.96972656	-121.77246094	-31.46484375	+67.10449219	+4752	+16.27294922	-15.56103516	-8.50781250	-4.13085938	-2.08740234	-81.58447266	+2632
+1458240872.12150000	+20.75097656	-15.30175781	-7.52343750	+12.50244141	-6.32812500	-111.37939453	+4052	+20.33349609	-14.63818359	-7.11474609	-122.21191406	-32.56347656	+67.30224609	+4660	+16.28173828	-15.68847656	-8.57812500	-4.28466797	-1.91162109	-82.59521484	+2664
+1458240872.12980010	+20.77294922	-15.54345703	-7.69042969	+12.19482422	-5.69091797	-112.30224609	+4028	+20.30712891	-14.81396484	-7.29492188	-122.67333984	-33.81591797	+67.32421875	+4584	+16.29492188	-15.84667969	-8.60888672	-4.59228516	-2.04345703	-83.71582031	+2688
+1458240872.13809990	+20.76855469	-15.85546875	-7.94091797	+11.64550781	-4.76806641	-113.04931641	+3980	+20.26318359	-15.01611328	-7.52343750	-123.11279297	-35.09033203	+67.17041016	+4516	+16.38281250	-16.01806641	-8.65722656	-4.85595703	-2.37304688	-84.59472656	+2664
+1458240872.14650010	+20.70703125	-16.18505859	-8.18701172	+10.92041016	-3.86718750	-113.77441406	+3908	+20.17089844	-15.20947266	-7.74755859	-123.57421875	-36.32080078	+66.97265625	+4452	+16.44433594	-16.18505859	-8.69238281	-5.20751953	-2.74658203	-85.42968750	+2608
+1458240872.15479990	+20.64990234	-16.53222656	-8.37597656	+10.21728516	-3.22998047	-114.71923828	+3824	+20.09179688	-15.39843750	-7.94970703	-124.12353516	-37.52929688	+66.95068359	+4396	+16.51025391	-16.35644531	-8.71875000	-5.62500000	-3.25195313	-86.30859375	+2536
+1458240872.15899990	+20.62792969	-16.69482422	-8.44628906	+9.97558594	-2.96630859	-115.29052734	+3772	+20.06542969	-15.49511719	-8.04638672	-124.38720703	-38.14453125	+67.03857422	+4364	+16.54980469	-16.44433594	-8.72314453	-5.80078125	-3.55957031	-86.81396484	+2504
+1458240872.16310000	+20.61914063	-16.82226563	-8.53417969	+9.84375000	-2.59277344	-115.81787109	+3724	+20.04345703	-15.58300781	-8.14746094	-124.56298828	-38.78173828	+67.08251953	+4332	+16.58496094	-16.54541016	-8.74511719	-5.95458984	-3.73535156	-87.31933594	+2476
+1458240872.16730000	+20.59716797	-16.94970703	-8.60449219	+9.62402344	-2.28515625	-116.32324219	+3676	+20.01708984	-15.67089844	-8.22216797	-124.84863281	-39.37500000	+67.21435547	+4300	+16.60253906	-16.62451172	-8.77587891	-6.08642578	-3.82324219	-87.75878906	+2448
+1458240872.17150000	+20.59277344	-17.06396484	-8.67919922	+9.49218750	-1.99951172	-116.78466797	+3628	+20.00390625	-15.75000000	-8.30126953	-125.04638672	-39.94628906	+67.30224609	+4264	+16.62011719	-16.70800781	-8.81103516	-6.24023438	-3.88916016	-88.24218750	+2420
+1458240872.17980000	+20.54882813	-17.23535156	-8.77148438	+9.18457031	-1.45019531	-117.75146484	+3528	+20.00390625	-15.85107422	-8.41552734	-125.46386719	-40.95703125	+67.76367188	+4196	+16.64208984	-16.82226563	-8.92529297	-6.37207031	-3.66943359	-89.05517578	+2376
+1458240872.18810010	+20.54882813	-17.27929688	-8.76269531	+9.31640625	-1.18652344	-118.87207031	+3408	+20.05224609	-15.91699219	-8.49023438	-125.85937500	-41.87988281	+68.37890625	+4124	+16.62890625	-16.91894531	-9.02197266	-6.35009766	-3.29589844	-90.19775391	+2336
+1458240872.19230010	+20.57519531	-17.28808594	-8.73193359	+9.42626953	-1.16455078	-119.46533203	+3352	+20.10058594	-15.95214844	-8.50781250	-126.07910156	-42.34130859	+68.84033203	+4088	+16.61572266	-16.95849609	-9.07470703	-6.30615234	-3.01025391	-90.74707031	+2320
+1458240872.19650010	+20.61914063	-17.28369141	-8.70117188	+9.60205078	-1.16455078	-119.97070313	+3304	+20.17529297	-15.96972656	-8.52978516	-126.23291016	-42.73681641	+69.27978516	+4052	+16.61572266	-16.98925781	-9.12744141	-6.21826172	-2.72460938	-91.27441406	+2304
+1458240872.20479990	+20.67626953	-17.22656250	-8.68359375	+9.95361328	-0.81298828	-120.91552734	+3212	+20.30712891	-15.99169922	-8.56494141	-126.47460938	-43.52783203	+70.09277344	+3980	+16.58056641	-17.02441406	-9.26806641	-5.99853516	-1.84570313	-92.30712891	+2296
+1458240872.20890000	+20.69824219	-17.19580078	-8.67919922	+10.10742188	-0.61523438	-121.28906250	+3176	+20.35986328	-16.00048828	-8.60888672	-126.56250000	-43.85742188	+70.26855469	+3944	+16.54541016	-17.02880859	-9.34716797	-5.91064453	-1.31835938	-92.74658203	+2300
+1458240872.21310000	+20.72021484	-17.16503906	-8.66162109	+10.23925781	-0.50537109	-121.72851563	+3152	+20.39941406	-16.03564453	-8.64843750	-126.71630859	-44.20898438	+70.44433594	+3908	+16.51025391	-17.04199219	-9.40869141	-5.86669922	-0.90087891	-93.22998047	+2304
+1458240872.21729990	+20.75537109	-17.13867188	-8.63085938	+10.39306641	-0.43945313	-122.23388672	+3144	+20.44775391	-16.07080078	-8.68359375	-126.87011719	-44.58251953	+70.68603516	+3868	+16.48388672	-17.06396484	-9.45263672	-5.84472656	-0.57128906	-93.80126953	+2316
+1458240872.22140000	+20.78613281	-17.11669922	-8.60009766	+10.52490234	-0.39550781	-122.65136719	+3140	+20.49609375	-16.09277344	-8.70556641	-127.02392578	-44.91210938	+70.97167969	+3828	+16.46630859	-17.07714844	-9.49658203	-5.77880859	-0.24169922	-94.28466797	+2332
+1458240872.22560000	+20.81689453	-17.10791016	-8.57373047	+10.65673828	-0.32958984	-123.11279297	+3144	+20.54443359	-16.13232422	-8.72753906	-127.22167969	-45.30761719	+71.30126953	+3788	+16.43994141	-17.09472656	-9.52734375	-5.75683594	+0.02197266	-94.79003906	+2356
+1458240872.22980000	+20.85205078	-17.09912109	-8.59570313	+10.81054688	-0.13183594	-123.50830078	+3152	+20.58398438	-16.17187500	-8.77587891	-127.39746094	-45.70312500	+71.54296875	+3748	+16.43554688	-17.13867188	-9.54931641	-5.77880859	+0.17578125	-95.38330078	+2388
+1458240872.23390010	+20.86962891	-17.11669922	-8.63964844	+10.85449219	+0.13183594	-123.85986328	+3160	+20.60595703	-16.21582031	-8.83740234	-127.52929688	-46.03271484	+71.60888672	+3712	+16.43554688	-17.17822266	-9.60205078	-5.80078125	+0.41748047	-95.75683594	+2420
+1458240872.24230000	+20.87402344	-17.22656250	-8.75390625	+10.70068359	+0.79101563	-124.62890625	+3184	+20.59716797	-16.36523438	-9.00000000	-127.83691406	-46.93359375	+71.49902344	+3652	+16.43115234	-17.29687500	-9.63720703	-6.08642578	+0.43945313	-96.65771484	+2464
+1458240872.24640010	+20.84765625	-17.30566406	-8.85058594	+10.52490234	+1.23046875	-124.93652344	+3200	+20.56201172	-16.43994141	-9.08349609	-127.99072266	-47.39501953	+71.43310547	+3628	+16.43994141	-17.36718750	-9.67236328	-6.26220703	+0.41748047	-97.03125000	+2472
+1458240872.25060010	+20.82128906	-17.41113281	-8.94287109	+10.30517578	+1.60400391	-125.24414063	+3204	+20.51806641	-16.53222656	-9.15820313	-128.29833984	-47.90039063	+71.45507813	+3608	+16.44873047	-17.44628906	-9.68115234	-6.45996094	+0.24169922	-97.40478516	+2468
+1458240872.25889990	+20.78173828	-17.65722656	-9.18896484	+9.90966797	+2.41699219	-125.90332031	+3188	+20.43457031	-16.72998047	-9.30322266	-128.93554688	-48.91113281	+71.65283203	+3568	+16.51025391	-17.64843750	-9.67236328	-6.87744141	-0.39550781	-98.23974609	+2440
+1458240872.26729990	+20.72021484	-17.92968750	-9.44824219	+9.47021484	+3.36181641	-126.67236328	+3140	+20.33349609	-16.90136719	-9.44824219	-129.52880859	-50.03173828	+71.85058594	+3536	+16.56298828	-17.84179688	-9.69433594	-7.31689453	-0.94482422	-99.00878906	+2392
+1458240872.27140000	+20.67187500	-18.08349609	-9.60644531	+9.22851563	+3.91113281	-127.02392578	+3120	+20.27197266	-16.98925781	-9.54492188	-129.74853516	-50.58105469	+71.80664063	+3528	+16.58496094	-17.94287109	-9.72509766	-7.55859375	-1.14257813	-99.33837891	+2360
+1458240872.27560000	+20.63671875	-18.21533203	-9.76464844	+9.00878906	+4.46044922	-127.33154297	+3100	+20.21044922	-17.08154297	-9.64160156	-130.01220703	-51.13037109	+71.78466797	+3524	+16.61132813	-18.04833984	-9.76904297	-7.75634766	-1.31835938	-99.64599609	+2332
+1458240872.27970000	+20.59277344	-18.34716797	-9.88769531	+8.76708984	+4.92187500	-127.66113281	+3072	+20.14892578	-17.17822266	-9.71191406	-130.31982422	-51.70166016	+71.85058594	+3516	+16.61132813	-18.13623047	-9.79541016	-7.99804688	-1.47216797	-99.90966797	+2296
+1458240872.28810000	+20.53564453	-18.54931641	-10.07226563	+8.52539063	+5.60302734	-128.40820313	+3016	+20.06103516	-17.31005859	-9.80859375	-131.02294922	-52.73437500	+72.37792969	+3496	+16.62890625	-18.29443359	-9.81738281	-8.32763672	-1.80175781	-100.70068359	+2232
+1458240872.29220010	+20.52685547	-18.65039063	-10.13378906	+8.39355469	+5.82275391	-128.84765625	+2984	+20.03027344	-17.36718750	-9.83496094	-131.48437500	-53.19580078	+72.79541016	+3488	+16.62890625	-18.35595703	-9.84814453	-8.41552734	-1.84570313	-101.07421875	+2196
+1458240872.29640010	+20.54882813	-18.72509766	-10.16455078	+8.41552734	+5.93261719	-129.30908203	+2952	+20.02587891	-17.41113281	-9.86572266	-131.87988281	-53.59130859	+73.19091797	+3476	+16.63769531	-18.40429688	-9.85693359	-8.43750000	-1.91162109	-101.53564453	+2160
+1458240872.30469990	+20.58837891	-18.76464844	-10.19531250	+8.52539063	+6.28417969	-130.27587891	+2896	+20.05224609	-17.46386719	-9.92724609	-132.45117188	-54.38232422	+73.91601563	+3448	+16.64208984	-18.45263672	-9.94921875	-8.26171875	-1.47216797	-102.37060547	+2100
+1458240872.31310010	+20.63671875	-18.75146484	-10.16015625	+8.65722656	+6.43798828	-131.02294922	+2848	+20.11816406	-17.50781250	-9.95361328	-133.13232422	-55.08544922	+74.83886719	+3416	+16.59375000	-18.48339844	-10.03271484	-8.15185547	-0.81298828	-103.22753906	+2056
+1458240872.31719990	+20.66748047	-18.74707031	-10.12939453	+8.70117188	+6.41601563	-131.39648438	+2824	+20.16650391	-17.52539063	-9.94042969	-133.61572266	-55.39306641	+75.49804688	+3400	+16.55419922	-18.49218750	-10.06787109	-8.10791016	-0.46142578	-103.68896484	+2036
+1458240872.32139990	+20.71582031	-18.71630859	-10.07226563	+8.85498047	+6.26220703	-131.81396484	+2812	+20.22363281	-17.52978516	-9.91406250	-134.12109375	-55.61279297	+76.20117188	+3388	+16.53222656	-18.48339844	-10.07666016	-7.95410156	-0.17578125	-104.26025391	+2016
+1458240872.32559990	+20.76855469	-18.67675781	-9.99755859	+9.03076172	+6.13037109	-132.29736328	+2808	+20.27636719	-17.52539063	-9.88769531	-134.56054688	-55.85449219	+76.90429688	+3376	+16.51464844	-18.46582031	-10.08105469	-7.77832031	+0.08789063	-104.85351563	+2000
+1458240872.32970000	+20.83447266	-18.62841797	-9.91406250	+9.25048828	+5.99853516	-132.86865234	+2804	+20.34667969	-17.51660156	-9.87011719	-134.97802734	-56.11816406	+77.60742188	+3368	+16.50585938	-18.45263672	-10.08984375	-7.53662109	+0.37353516	-105.44677734	+1996
+1458240872.33390000	+20.88281250	-18.59765625	-9.86132813	+9.38232422	+5.93261719	-133.30810547	+2796	+20.40820313	-17.52099609	-9.87011719	-135.35156250	-56.40380859	+78.17871094	+3352	+16.48388672	-18.44384766	-10.12939453	-7.38281250	+0.79101563	-105.97412109	+2000
+1458240872.33810000	+20.92236328	-18.57568359	-9.82177734	+9.49218750	+5.93261719	-133.70361328	+2792	+20.47412109	-17.53857422	-9.87890625	-135.74707031	-56.68945313	+78.77197266	+3328	+16.44873047	-18.44384766	-10.16894531	-7.29492188	+1.16455078	-106.45751953	+2016
+1458240872.34640000	+20.96191406	-18.52294922	-9.79101563	+9.62402344	+6.08642578	-134.38476563	+2788	+20.58398438	-17.58251953	-9.88330078	-136.56005859	-57.30468750	+79.93652344	+3276	+16.39160156	-18.47021484	-10.22167969	-7.25097656	+1.80175781	-107.40234375	+2076
+1458240872.35060000	+20.97070313	-18.52734375	-9.77343750	+9.64599609	+6.13037109	-134.75830078	+2788	+20.61914063	-17.61328125	-9.87890625	-137.04345703	-57.63427734	+80.59570313	+3244	+16.36962891	-18.48779297	-10.20849609	-7.25097656	+1.84570313	-107.88574219	+2112
+1458240872.35470010	+20.98388672	-18.54931641	-9.77343750	+9.62402344	+6.19628906	-135.13183594	+2788	+20.64111328	-17.63525391	-9.89648438	-137.43896484	-57.94189453	+81.12304688	+3212	+16.38281250	-18.54492188	-10.19531250	-7.27294922	+1.73583984	-108.47900391	+2148
+1458240872.35890010	+20.98388672	-18.58886719	-9.78662109	+9.55810547	+6.30615234	-135.52734375	+2792	+20.64550781	-17.66601563	-9.92724609	-137.83447266	-58.24951172	+81.60644531	+3188	+16.40917969	-18.59765625	-10.20410156	-7.29492188	+1.62597656	-108.91845703	+2176
+1458240872.36719990	+20.96191406	-18.72070313	-9.87451172	+9.33837891	+6.76757813	-136.29638672	+2800	+20.61035156	-17.76708984	-10.01953125	-138.58154297	-59.10644531	+82.35351563	+3152	+16.45751953	-18.75146484	-10.19531250	-7.44873047	+1.18652344	-109.88525391	+2208
+1458240872.37550000	+20.85205078	-18.93164063	-10.08984375	+8.83300781	+7.73437500	-136.88964844	+2808	+20.54443359	-17.91650391	-10.17333984	-139.13085938	-60.09521484	+82.72705078	+3128	+16.49267578	-18.93603516	-10.26562500	-7.84423828	+0.85693359	-110.36865234	+2208
+1458240872.38389990	+20.71582031	-19.20849609	-10.32714844	+8.12988281	+8.63525391	-137.43896484	+2792	+20.41259766	-18.08349609	-10.29638672	-139.79003906	-60.95214844	+83.01269531	+3116	+16.53662109	-19.13378906	-10.29638672	-8.32763672	+0.24169922	-110.89599609	+2188
+1458240872.38800000	+20.65429688	-19.33593750	-10.43261719	+7.84423828	+9.03076172	-137.74658203	+2776	+20.33349609	-18.15380859	-10.34472656	-140.18554688	-61.34765625	+83.23242188	+3116	+16.56738281	-19.23925781	-10.30078125	-8.52539063	-0.13183594	-111.15966797	+2176
+1458240872.39220000	+20.60156250	-19.45898438	-10.52929688	+7.55859375	+9.42626953	-138.09814453	+2760	+20.25878906	-18.22412109	-10.39306641	-140.64697266	-61.74316406	+83.51806641	+3120	+16.59814453	-19.34033203	-10.30957031	-8.72314453	-0.50537109	-111.42333984	+2156
+1458240872.39640000	+20.54443359	-19.58642578	-10.63476563	+7.29492188	+9.84375000	-138.40576172	+2748	+20.20605469	-18.29882813	-10.45019531	-141.02050781	-62.11669922	+83.69384766	+3124	+16.62451172	-19.44140625	-10.32275391	-8.92089844	-0.85693359	-111.62109375	+2136
+1458240872.40050010	+20.48730469	-19.70068359	-10.74902344	+7.05322266	+10.30517578	-138.66943359	+2732	+20.14892578	-18.38232422	-10.52050781	-141.35009766	-62.51220703	+83.78173828	+3132	+16.65087891	-19.53808594	-10.36669922	-9.11865234	-1.03271484	-111.79687500	+2112
+1458240872.40470000	+20.42578125	-19.81933594	-10.83691406	+6.76757813	+10.72265625	-138.93310547	+2716	+20.09179688	-18.48339844	-10.56884766	-141.81152344	-62.90771484	+84.00146484	+3136	+16.65087891	-19.61718750	-10.40185547	-9.31640625	-1.16455078	-111.92871094	+2084
+1458240872.40890000	+20.39062500	-19.90722656	-10.90722656	+6.54785156	+11.05224609	-139.15283203	+2696	+20.05224609	-18.56250000	-10.59960938	-142.20703125	-63.19335938	+84.19921875	+3140	+16.65527344	-19.67871094	-10.42382813	-9.49218750	-1.25244141	-112.08251953	+2056
+1458240872.41300010	+20.36425781	-19.97753906	-10.96875000	+6.37207031	+11.31591797	-139.37255859	+2676	+20.02587891	-18.62402344	-10.62158203	-142.62451172	-63.41308594	+84.48486328	+3136	+16.66406250	-19.73583984	-10.45458984	-9.60205078	-1.27441406	-112.23632813	+2028
+1458240872.42140010	+20.35546875	-20.07421875	-10.96875000	+6.08642578	+11.44775391	-139.87792969	+2624	+20.02148438	-18.72509766	-10.63037109	-143.61328125	-63.65478516	+85.27587891	+3132	+16.65966797	-19.79736328	-10.45898438	-9.75585938	-1.31835938	-112.56591797	+1972
+1458240872.42549990	+20.37744141	-20.07861328	-10.93359375	+6.06445313	+11.38183594	-140.14160156	+2604	+20.03466797	-18.76464844	-10.62158203	-144.16259766	-63.72070313	+85.75927734	+3132	+16.65966797	-19.81494141	-10.45019531	-9.75585938	-1.27441406	-112.82958984	+1948
+1458240872.43380000	+20.45214844	-20.05664063	-10.81933594	+6.10839844	+11.14013672	-140.66894531	+2576	+20.10498047	-18.83935547	-10.57763672	-145.32714844	-63.80859375	+86.98974609	+3128	+16.65527344	-19.81494141	-10.44580078	-9.64599609	-1.01074219	-113.31298828	+1916
+1458240872.44219990	+20.54003906	-20.02587891	-10.68310547	+6.17431641	+10.83251953	-141.15234375	+2556	+20.23242188	-18.87890625	-10.53808594	-146.20605469	-63.80859375	+88.04443359	+3112	+16.63330078	-19.77539063	-10.44580078	-9.47021484	-0.50537109	-113.79638672	+1904
+1458240872.44630000	+20.57519531	-19.99951172	-10.61279297	+6.19628906	+10.63476563	-141.35009766	+2548	+20.28076172	-18.89208984	-10.51611328	-146.53564453	-63.80859375	+88.46191406	+3104	+16.61572266	-19.74902344	-10.43261719	-9.38232422	-0.26367188	-114.03808594	+1904
+1458240872.45050000	+20.62353516	-19.96435547	-10.52050781	+6.26220703	+10.39306641	-141.56982422	+2544	+20.32910156	-18.90966797	-10.48974609	-146.99707031	-63.78662109	+88.98925781	+3096	+16.59375000	-19.72265625	-10.39746094	-9.33837891	-0.08789063	-114.32373047	+1912
+1458240872.45470000	+20.68066406	-19.92480469	-10.42822266	+6.37207031	+10.12939453	-141.83349609	+2544	+20.38183594	-18.92724609	-10.46337891	-147.48046875	-63.74267578	+89.53857422	+3084	+16.57617188	-19.70068359	-10.36669922	-9.27246094	+0.06591797	-114.63134766	+1924
+1458240872.45880010	+20.72460938	-19.89404297	-10.34912109	+6.43798828	+9.90966797	-142.03125000	+2544	+20.43457031	-18.93603516	-10.43261719	-147.94189453	-63.69873047	+90.10986328	+3072	+16.55419922	-19.67431641	-10.34033203	-9.20654297	+0.24169922	-114.93896484	+1936
+1458240872.46300010	+20.77294922	-19.86767578	-10.27001953	+6.52587891	+9.66796875	-142.27294922	+2548	+20.48730469	-18.94921875	-10.40625000	-148.38134766	-63.67675781	+90.65917969	+3060	+16.53222656	-19.64794922	-10.31396484	-9.14062500	+0.37353516	-115.22460938	+1956
+1458240872.47129990	+20.84326172	-19.81494141	-10.15136719	+6.70166016	+9.33837891	-142.66845703	+2560	+20.56640625	-18.97119141	-10.37109375	-149.12841797	-63.72070313	+91.62597656	+3036	+16.51464844	-19.63476563	-10.30517578	-9.05273438	+0.63720703	-115.72998047	+2000
+1458240872.47550010	+20.86962891	-19.81054688	-10.11181641	+6.74560547	+9.22851563	-142.84423828	+2564	+20.58837891	-19.00195313	-10.36669922	-149.52392578	-63.78662109	+92.04345703	+3024	+16.49707031	-19.65234375	-10.29638672	-9.11865234	+0.65917969	-115.90576172	+2024
+1458240872.47970010	+20.88720703	-19.81494141	-10.08544922	+6.74560547	+9.16259766	-143.02001953	+2568	+20.59277344	-19.03710938	-10.37109375	-149.85351563	-63.89648438	+92.32910156	+3008	+16.48828125	-19.68750000	-10.29199219	-9.25048828	+0.57128906	-116.10351563	+2044
+1458240872.48379990	+20.89160156	-19.83251953	-10.07666016	+6.74560547	+9.16259766	-143.15185547	+2568	+20.57958984	-19.07226563	-10.38427734	-150.16113281	-64.00634766	+92.57080078	+3000	+16.47949219	-19.72705078	-10.29638672	-9.40429688	+0.48339844	-116.19140625	+2060
+1458240872.48799990	+20.88720703	-19.86767578	-10.07666016	+6.67968750	+9.18457031	-143.28369141	+2568	+20.55322266	-19.11621094	-10.39746094	-150.51269531	-64.13818359	+92.81250000	+2992	+16.47070313	-19.78417969	-10.29638672	-9.60205078	+0.28564453	-116.27929688	+2076
+1458240872.49219990	+20.87841797	-19.90722656	-10.09863281	+6.63574219	+9.25048828	-143.41552734	+2568	+20.51806641	-19.16894531	-10.41943359	-150.90820313	-64.31396484	+93.07617188	+2984	+16.47509766	-19.85009766	-10.30517578	-9.77783203	+0.04394531	-116.36718750	+2084
+1458240872.50050000	+20.83886719	-20.02148438	-10.19970703	+6.50390625	+9.53613281	-143.56933594	+2556	+20.43457031	-19.27880859	-10.47216797	-151.58935547	-64.68750000	+93.44970703	+2972	+16.49707031	-19.99072266	-10.35791016	-10.10742188	-0.37353516	-116.41113281	+2088
+1458240872.50469990	+20.80810547	-20.09619141	-10.27001953	+6.37207031	+9.77783203	-143.61328125	+2548	+20.37744141	-19.33593750	-10.51611328	-151.80908203	-64.90722656	+93.49365234	+2972	+16.50146484	-20.06542969	-10.38867188	-10.32714844	-0.59326172	-116.38916016	+2080
+1458240872.50880000	+20.76416016	-20.19287109	-10.35791016	+6.21826172	+10.06347656	-143.65722656	+2540	+20.31591797	-19.39306641	-10.56005859	-151.98486328	-65.14892578	+93.42773438	+2968	+16.50585938	-20.14453125	-10.41503906	-10.54687500	-0.81298828	-116.36718750	+2072
+1458240872.51300000	+20.71582031	-20.28955078	-10.45458984	+6.06445313	+10.34912109	-143.67919922	+2532	+20.24560547	-19.45458984	-10.60839844	-152.16064453	-65.36865234	+93.36181641	+2968	+16.50585938	-20.23242188	-10.44140625	-10.78857422	-1.07666016	-116.34521484	+2056
+1458240872.51710010	+20.66308594	-20.39501953	-10.54248047	+5.86669922	+10.61279297	-143.72314453	+2524	+20.17529297	-19.52929688	-10.65234375	-152.40234375	-65.58837891	+93.31787109	+2968	+16.50585938	-20.31591797	-10.46337891	-11.07421875	-1.31835938	-116.30126953	+2032
+1458240872.52550010	+20.55761719	-20.62792969	-10.74023438	+5.51513672	+11.18408203	-143.78906250	+2524	+20.06542969	-19.63916016	-10.72265625	-152.79785156	-65.89599609	+93.29589844	+2960	+16.50146484	-20.48730469	-10.49414063	-11.55761719	-1.93359375	-116.23535156	+1980
+1458240872.52959990	+20.51367188	-20.72460938	-10.81933594	+5.38330078	+11.40380859	-143.83300781	+2520	+20.03027344	-19.67871094	-10.74902344	-152.97363281	-66.00585938	+93.33984375	+2956	+16.50146484	-20.54882813	-10.50732422	-11.73339844	-2.10937500	-116.21337891	+1944
+1458240872.53379990	+20.48730469	-20.80810547	-10.88085938	+5.27343750	+11.55761719	-143.85498047	+2512	+20.00830078	-19.70947266	-10.77099609	-153.08349609	-66.07177734	+93.38378906	+2948	+16.50585938	-20.58837891	-10.51171875	-11.79931641	-2.26318359	-116.23535156	+1916
+1458240872.53800010	+20.46972656	-20.86523438	-10.93359375	+5.22949219	+11.68945313	-143.89892578	+2508	+19.99951172	-19.73583984	-10.78417969	-153.21533203	-66.11572266	+93.44970703	+2936	+16.51904297	-20.61914063	-10.52050781	-11.79931641	-2.28515625	-116.27929688	+1888
+1458240872.54210000	+20.46093750	-20.91357422	-10.95117188	+5.14160156	+11.73339844	-143.94287109	+2496	+19.99511719	-19.76220703	-10.79296875	-153.36914063	-66.13769531	+93.55957031	+2924	+16.51904297	-20.62353516	-10.52050781	-11.77734375	-2.24121094	-116.30126953	+1864
+1458240872.54629990	+20.45654297	-20.93994141	-10.93798828	+5.09765625	+11.73339844	-144.00878906	+2488	+20.00390625	-19.78417969	-10.78857422	-153.50097656	-66.11572266	+93.69140625	+2912	+16.51904297	-20.61474609	-10.51171875	-11.73339844	-2.19726563	-116.32324219	+1836
+1458240872.55460000	+20.48730469	-20.94873047	-10.85009766	+5.07568359	+11.46972656	-144.20654297	+2476	+20.05224609	-19.79296875	-10.75341797	-153.85253906	-65.96191406	+94.15283203	+2892	+16.51464844	-20.57080078	-10.47656250	-11.53564453	-1.99951172	-116.45507813	+1780
+1458240872.55880000	+20.50488281	-20.93115234	-10.80615234	+5.11962891	+11.31591797	-144.27246094	+2472	+20.08300781	-19.78857422	-10.73583984	-153.98437500	-65.85205078	+94.37255859	+2884	+16.51464844	-20.55322266	-10.46777344	-11.44775391	-1.95556641	-116.49902344	+1756
+1458240872.56300000	+20.52685547	-20.90917969	-10.75781250	+5.18554688	+11.16210938	-144.36035156	+2468	+20.12255859	-19.77978516	-10.70947266	-154.13818359	-65.74218750	+94.63623047	+2872	+16.51904297	-20.52685547	-10.45458984	-11.33789063	-1.86767578	-116.56494141	+1736
+1458240872.56710000	+20.55761719	-20.87402344	-10.69628906	+5.25146484	+10.98632813	-144.44824219	+2464	+20.16650391	-19.76660156	-10.67871094	-154.27001953	-65.58837891	+94.92187500	+2864	+16.52343750	-20.49609375	-10.44140625	-11.20605469	-1.75781250	-116.60888672	+1720
+1458240872.57550000	+20.59277344	-20.83886719	-10.62597656	+5.33935547	+10.78857422	-144.53613281	+2448	+20.23681641	-19.74902344	-10.63037109	-154.48974609	-65.36865234	+95.33935547	+2848	+16.52783203	-20.43896484	-10.42382813	-10.94238281	-1.53808594	-116.71875000	+1700
+1458240872.57960010	+20.61474609	-20.81689453	-10.58642578	+5.38330078	+10.67871094	-144.60205078	+2444	+20.27197266	-19.73583984	-10.60400391	-154.57763672	-65.25878906	+95.55908203	+2836	+16.52783203	-20.40820313	-10.41503906	-10.81054688	-1.42822266	-116.76269531	+1696
+1458240872.58380010	+20.62353516	-20.79931641	-10.55566406	+5.42724609	+10.59082031	-144.64599609	+2436	+20.30273438	-19.72265625	-10.58203125	-154.66552734	-65.17089844	+95.71289063	+2828	+16.52783203	-20.32910156	-10.40185547	-10.50292969	-1.12060547	-116.82861328	+1700
+1458240872.58789990	+20.64111328	-20.78173828	-10.52490234	+5.47119141	+10.50292969	-144.68994141	+2428	+20.32910156	-19.70947266	-10.55566406	-154.73144531	-65.08300781	+95.88867188	+2816	+16.52783203	-20.26318359	-10.37988281	-10.23925781	-0.90087891	-116.89453125	+1712
+1458240872.59209990	+20.65429688	-20.76855469	-10.49414063	+5.51513672	+10.41503906	-144.73388672	+2420	+20.35546875	-19.70068359	-10.53808594	-154.77539063	-64.97314453	+96.02050781	+2800	+16.53222656	-20.20605469	-10.36669922	-9.97558594	-0.74707031	-116.96044922	+1728
+1458240872.59629990	+20.67187500	-20.74658203	-10.45898438	+5.58105469	+10.30517578	-144.77783203	+2412	+20.37744141	-19.68750000	-10.52050781	-154.81933594	-64.90722656	+96.10839844	+2788	+16.54101563	-20.14013672	-10.36230469	-9.66796875	-0.52734375	-117.00439453	+1748
+1458240872.60040000	+20.68945313	-20.73339844	-10.42822266	+5.62500000	+10.21728516	-144.84375000	+2404	+20.39062500	-19.67871094	-10.51171875	-154.84130859	-64.86328125	+96.19628906	+2772	+16.55419922	-20.10937500	-10.37109375	-9.44824219	-0.41748047	-116.98242188	+1776
+1458240872.60879990	+20.71142578	-20.71142578	-10.38427734	+5.71289063	+10.08544922	-144.93164063	+2388	+20.39941406	-19.66992188	-10.49853516	-154.84130859	-64.79736328	+96.26220703	+2736	+16.57617188	-20.10937500	-10.41064453	-9.27246094	-0.37353516	-116.85058594	+1824
+1458240872.61290000	+20.72021484	-20.70703125	-10.37109375	+5.75683594	+10.06347656	-144.95361328	+2380	+20.39941406	-19.66552734	-10.49853516	-154.81933594	-64.79736328	+96.26220703	+2720	+16.58056641	-20.13574219	-10.43261719	-9.31640625	-0.43945313	-116.74072266	+1844
+1458240872.61710000	+20.72021484	-20.71142578	-10.36669922	+5.77880859	+10.04150391	-144.97558594	+2372	+20.39501953	-19.66113281	-10.49853516	-154.79736328	-64.79736328	+96.21826172	+2700	+16.58935547	-20.17089844	-10.45898438	-9.38232422	-0.54931641	-116.63085938	+1864
+1458240872.62130000	+20.72021484	-20.71142578	-10.37109375	+5.80078125	+10.04150391	-144.97558594	+2364	+20.39062500	-19.66113281	-10.49853516	-154.77539063	-64.79736328	+96.19628906	+2684	+16.58935547	-20.18408203	-10.46337891	-9.40429688	-0.59326172	-116.58691406	+1880
+1458240872.62540010	+20.72021484	-20.71582031	-10.37548828	+5.82275391	+10.06347656	-144.97558594	+2356	+20.38623047	-19.66113281	-10.50292969	-154.75341797	-64.79736328	+96.17431641	+2668	+16.59375000	-20.20166016	-10.47216797	-9.44824219	-0.65917969	-116.56494141	+1896
+1458240872.62960000	+20.71582031	-20.72460938	-10.38867188	+5.84472656	+10.08544922	-144.95361328	+2348	+20.37744141	-19.66113281	-10.50732422	-154.73144531	-64.81933594	+96.13037109	+2652	+16.59814453	-20.22363281	-10.48095703	-9.49218750	-0.74707031	-116.49902344	+1908
+1458240872.63790010	+20.70703125	-20.73779297	-10.41064453	+5.86669922	+10.12939453	-144.93164063	+2336	+20.35986328	-19.66113281	-10.51611328	-154.68750000	-64.84130859	+96.04248047	+2624	+16.60253906	-20.24121094	-10.48535156	-9.53613281	-0.79101563	-116.47705078	+1932
+1458240872.64210010	+20.70263672	-20.74658203	-10.42382813	+5.86669922	+10.15136719	-144.90966797	+2332	+20.35107422	-19.66113281	-10.52490234	-154.64355469	-64.86328125	+95.99853516	+2612	+16.60253906	-20.25000000	-10.48974609	-9.55810547	-0.83496094	-116.45507813	+1940
+1458240872.64630010	+20.69384766	-20.75537109	-10.44140625	+5.86669922	+10.19531250	-144.86572266	+2328	+20.34228516	-19.66552734	-10.52929688	-154.62158203	-64.88525391	+95.93261719	+2600	+16.60253906	-20.29394531	-10.50732422	-9.68994141	-0.98876953	-116.32324219	+1948
+1458240872.65039990	+20.68505859	-20.75976563	-10.45898438	+5.88867188	+10.23925781	-144.82177734	+2328	+20.33349609	-19.66552734	-10.53808594	-154.57763672	-64.90722656	+95.86669922	+2588	+16.60253906	-20.32910156	-10.52490234	-9.79980469	-1.12060547	-116.19140625	+1956
+1458240872.65459990	+20.67626953	-20.76416016	-10.47656250	+5.91064453	+10.26123047	-144.75585938	+2324	+20.32470703	-19.66552734	-10.54248047	-154.53369141	-64.92919922	+95.80078125	+2580	+16.59814453	-20.35986328	-10.53369141	-9.90966797	-1.25244141	-116.05957031	+1956
+1458240872.65879990	+20.67187500	-20.76855469	-10.49414063	+5.93261719	+10.26123047	-144.66796875	+2320	+20.31152344	-19.66552734	-10.54687500	-154.46777344	-64.92919922	+95.71289063	+2568	+16.59375000	-20.40380859	-10.54248047	-10.06347656	-1.49414063	-115.79589844	+1956
+1458240872.66710000	+20.66748047	-20.75537109	-10.52050781	+6.06445313	+10.21728516	-144.47021484	+2316	+20.28955078	-19.66113281	-10.55566406	-154.33593750	-64.92919922	+95.53710938	+2552	+16.58056641	-20.40820313	-10.55566406	-10.12939453	-1.64794922	-115.35644531	+1948
+1458240872.67120000	+20.67187500	-20.73779297	-10.52490234	+6.15234375	+10.15136719	-144.33837891	+2312	+20.28076172	-19.65673828	-10.56005859	-154.16015625	-64.88525391	+95.36132813	+2544	+16.57177734	-20.37744141	-10.55126953	-10.10742188	-1.62597656	-115.18066406	+1948
+1458240872.67540000	+20.68066406	-20.71142578	-10.52050781	+6.26220703	+10.04150391	-144.16259766	+2312	+20.27636719	-19.64794922	-10.56005859	-154.00634766	-64.81933594	+95.18554688	+2536	+16.56298828	-20.33789063	-10.55126953	-10.04150391	-1.53808594	-114.96093750	+1948
+1458240872.67960000	+20.69384766	-20.67626953	-10.50732422	+6.37207031	+9.88769531	-144.00878906	+2312	+20.28076172	-19.63476563	-10.55126953	-153.83056641	-64.73144531	+95.00976563	+2528	+16.54980469	-20.28076172	-10.55126953	-9.93164063	-1.40625000	-114.74121094	+1956
+1458240872.68370010	+20.72021484	-20.61035156	-10.47216797	+6.56982422	+9.60205078	-143.72314453	+2316	+20.28955078	-19.60839844	-10.53369141	-153.50097656	-64.53369141	+94.70214844	+2524	+16.54101563	-20.23242188	-10.54687500	-9.82177734	-1.29638672	-114.58740234	+1960
+1458240872.68790010	+20.75097656	-20.53564453	-10.42382813	+6.78955078	+9.29443359	-143.45947266	+2320	+20.31152344	-19.57324219	-10.51171875	-153.19335938	-64.27001953	+94.41650391	+2524	+16.53222656	-20.17089844	-10.54248047	-9.71191406	-1.16455078	-114.38964844	+1972
+1458240872.69210000	+20.79052734	-20.46093750	-10.37109375	+7.00927734	+8.94287109	-143.21777344	+2328	+20.33789063	-19.53808594	-10.48095703	-152.88574219	-64.00634766	+94.15283203	+2524	+16.51904297	-20.10937500	-10.53808594	-9.58007813	-1.03271484	-114.19189453	+1980
+1458240872.70040010	+20.94433594	-20.19726563	-10.14257813	+7.75634766	+7.60253906	-142.36083984	+2372	+20.46533203	-19.41503906	-10.35351563	-151.87500000	-62.97363281	+93.40576172	+2540	+16.49707031	-19.95996094	-10.52050781	-9.29443359	-0.74707031	-113.64257813	+2012
+1458240872.70460010	+20.99707031	-20.08300781	-10.05908203	+8.08593750	+7.07519531	-141.96533203	+2392	+20.52246094	-19.34912109	-10.30517578	-151.34765625	-62.53417969	+93.01025391	+2544	+16.48388672	-19.88964844	-10.52050781	-9.18457031	-0.61523438	-113.33496094	+2032
+1458240872.70869990	+21.04541016	-19.94677734	-9.97998047	+8.43750000	+6.50390625	-141.35009766	+2416	+20.57958984	-19.25683594	-10.24365234	-150.53466797	-61.91894531	+92.28515625	+2548	+16.46630859	-19.78417969	-10.54248047	-9.00878906	-0.35156250	-112.74169922	+2060
+1458240872.71289990	+21.06738281	-19.86328125	-9.94042969	+8.61328125	+6.13037109	-140.80078125	+2428	+20.61035156	-19.18652344	-10.19970703	-149.83154297	-61.43554688	+91.62597656	+2548	+16.44433594	-19.70507813	-10.55566406	-8.96484375	-0.24169922	-112.19238281	+2084
+1458240872.71709990	+21.07617188	-19.81933594	-9.94482422	+8.72314453	+5.88867188	-140.29541016	+2432	+20.62353516	-19.12500000	-10.17773438	-149.19433594	-61.04003906	+90.94482422	+2540	+16.43554688	-19.65673828	-10.56445313	-8.96484375	-0.24169922	-111.70898438	+2104
+1458240872.72120000	+21.06298828	-19.79296875	-9.97119141	+8.78906250	+5.75683594	-139.79003906	+2436	+20.61474609	-19.06347656	-10.15136719	-148.53515625	-60.64453125	+90.21972656	+2532	+16.43115234	-19.60839844	-10.57324219	-9.00878906	-0.37353516	-111.04980469	+2120
+1458240872.72960000	+20.99267578	-19.81933594	-10.08544922	+8.74511719	+5.75683594	-138.88916016	+2440	+20.56640625	-18.97998047	-10.14697266	-147.45849609	-60.09521484	+88.92333984	+2508	+16.43994141	-19.58203125	-10.56884766	-9.22851563	-0.90087891	-109.99511719	+2128
+1458240872.73370000	+20.94433594	-19.85888672	-10.16455078	+8.67919922	+5.88867188	-138.49365234	+2444	+20.52685547	-18.94921875	-10.16894531	-146.90917969	-59.94140625	+88.24218750	+2500	+16.45312500	-19.59960938	-10.57763672	-9.40429688	-1.23046875	-109.46777344	+2124
+1458240872.73790000	+20.88720703	-19.90283203	-10.27001953	+8.59130859	+6.10839844	-138.09814453	+2452	+20.46533203	-18.92724609	-10.19970703	-146.40380859	-59.85351563	+87.53906250	+2500	+16.46630859	-19.62158203	-10.59082031	-9.60205078	-1.56005859	-108.96240234	+2112
+1458240872.74200010	+20.81250000	-19.94677734	-10.38867188	+8.45947266	+6.39404297	-137.63671875	+2464	+20.38623047	-18.90527344	-10.24365234	-145.87646484	-59.80957031	+86.72607422	+2500	+16.47070313	-19.63476563	-10.60400391	-9.82177734	-1.84570313	-108.47900391	+2096
+1458240872.74620010	+20.75097656	-19.97314453	-10.49414063	+8.37158203	+6.63574219	-137.19726563	+2468	+20.30712891	-18.87890625	-10.29199219	-145.34912109	-59.76562500	+85.95703125	+2504	+16.48388672	-19.63916016	-10.60839844	-9.97558594	-2.19726563	-107.97363281	+2076
+1458240872.75040010	+20.68505859	-19.98632813	-10.59960938	+8.32763672	+6.87744141	-136.75781250	+2476	+20.23681641	-18.84375000	-10.34033203	-144.79980469	-59.67773438	+85.18798828	+2508	+16.49707031	-19.63916016	-10.60400391	-10.10742188	-2.52685547	-107.53417969	+2052
+1458240872.75449990	+20.62353516	-20.00390625	-10.68750000	+8.26171875	+7.05322266	-136.34033203	+2480	+20.17968750	-18.81738281	-10.37548828	-144.33837891	-59.56787109	+84.55078125	+2512	+16.50146484	-19.63037109	-10.59960938	-10.19531250	-2.83447266	-107.11669922	+2024
+1458240872.76290010	+20.54443359	-19.99951172	-10.79736328	+8.30566406	+7.20703125	-135.72509766	+2472	+20.10498047	-18.74707031	-10.41064453	-143.61328125	-59.28222656	+83.64990234	+2520	+16.53222656	-19.56884766	-10.56005859	-10.15136719	-3.38378906	-106.45751953	+1972
+1458240872.76700000	+20.50488281	-19.97314453	-10.82812500	+8.34960938	+7.27294922	-135.43945313	+2468	+20.07861328	-18.69873047	-10.41503906	-143.30566406	-59.12841797	+83.29833984	+2528	+16.53662109	-19.50292969	-10.56884766	-9.97558594	-3.40576172	-106.10595703	+1956
+1458240872.77119990	+20.48291016	-19.92919922	-10.85009766	+8.43750000	+7.27294922	-135.15380859	+2460	+20.06982422	-18.64599609	-10.41503906	-142.97607422	-58.95263672	+82.94677734	+2536	+16.54101563	-19.43261719	-10.57324219	-9.79980469	-3.33984375	-105.84228516	+1940
+1458240872.77539990	+20.47412109	-19.85888672	-10.86328125	+8.59130859	+7.25097656	-134.84619141	+2460	+20.07421875	-18.57568359	-10.41064453	-142.60253906	-58.71093750	+82.61718750	+2548	+16.54980469	-19.35351563	-10.59082031	-9.55810547	-3.20800781	-105.55664063	+1928
+1458240872.77950000	+20.47412109	-19.77978516	-10.84130859	+8.74511719	+7.11914063	-134.56054688	+2456	+20.09179688	-18.50097656	-10.39306641	-142.25097656	-58.42529297	+82.35351563	+2564	+16.54541016	-19.25683594	-10.60400391	-9.27246094	-2.98828125	-105.24902344	+1920
+1458240872.78370000	+20.49169922	-19.66113281	-10.78417969	+8.98681641	+6.85546875	-134.27490234	+2460	+20.12695313	-18.41308594	-10.35791016	-141.92138672	-58.07373047	+82.15576172	+2580	+16.54101563	-19.14257813	-10.59521484	-8.94287109	-2.81250000	-105.02929688	+1912
+1458240872.79200010	+20.54882813	-19.38427734	-10.59521484	+9.55810547	+6.06445313	-133.85742188	+2476	+20.22802734	-18.21533203	-10.26123047	-141.37207031	-57.30468750	+82.04589844	+2620	+16.53662109	-18.87890625	-10.58203125	-8.10791016	-2.37304688	-104.54589844	+1908
+1458240872.79620000	+20.60156250	-19.20849609	-10.46337891	+9.97558594	+5.51513672	-133.63769531	+2488	+20.29833984	-18.10107422	-10.19531250	-141.10839844	-56.82128906	+82.08984375	+2644	+16.52783203	-18.74267578	-10.59082031	-7.69042969	-2.08740234	-104.28222656	+1912
+1458240872.80040000	+20.65869141	-19.03710938	-10.34472656	+10.37109375	+5.03173828	-133.41796875	+2500	+20.36865234	-17.98681641	-10.12500000	-140.86669922	-56.40380859	+82.11181641	+2668	+16.51464844	-18.61523438	-10.61279297	-7.31689453	-1.73583984	-103.99658203	+1920
+1458240872.80450010	+20.70703125	-18.87011719	-10.23046875	+10.76660156	+4.59228516	-133.19824219	+2512	+20.42138672	-17.87255859	-10.06787109	-140.53710938	-56.00830078	+82.04589844	+2688	+16.49267578	-18.48779297	-10.63037109	-6.96533203	-1.36230469	-103.71093750	+1936
+1458240872.80870010	+20.75537109	-18.66357422	-10.11621094	+11.25000000	+4.13085938	-132.80273438	+2536	+20.46972656	-17.74072266	-10.01953125	-140.09765625	-55.59082031	+81.84814453	+2708	+16.47070313	-18.33837891	-10.65234375	-6.56982422	-0.94482422	-103.29345703	+1956
+1458240872.81699990	+20.84765625	-18.33398438	-9.91406250	+12.06298828	+3.14208984	-132.05566406	+2584	+20.54882813	-17.49462891	-9.94482422	-139.17480469	-54.77783203	+81.32080078	+2736	+16.43994141	-18.08789063	-10.65673828	-5.95458984	-0.52734375	-102.54638672	+2024
+1458240872.82119990	+20.87841797	-18.17138672	-9.81738281	+12.48046875	+2.63671875	-131.66015625	+2612	+20.57080078	-17.36279297	-9.91406250	-138.66943359	-54.36035156	+81.01318359	+2748	+16.43115234	-17.96044922	-10.67431641	-5.66894531	-0.37353516	-102.04101563	+2072
+1458240872.82530000	+20.88720703	-18.06591797	-9.74707031	+12.76611328	+2.30712891	-131.33056641	+2632	+20.57080078	-17.25732422	-9.88330078	-138.27392578	-54.03076172	+80.72753906	+2756	+16.40917969	-17.85498047	-10.67871094	-5.47119141	-0.28564453	-101.57958984	+2120
+1458240872.82950000	+20.88281250	-17.97363281	-9.73828125	+13.05175781	+2.17529297	-130.95703125	+2652	+20.54882813	-17.16064453	-9.87890625	-137.81250000	-53.78906250	+80.28808594	+2764	+16.41796875	-17.78466797	-10.66992188	-5.31738281	-0.35156250	-101.22802734	+2160
+1458240872.83369990	+20.86523438	-17.90771484	-9.78662109	+13.24951172	+2.19726563	-130.42968750	+2664	+20.51367188	-17.05957031	-9.89648438	-137.21923828	-53.59130859	+79.73876953	+2776	+16.43994141	-17.73193359	-10.67871094	-5.22949219	-0.41748047	-100.76660156	+2192
+1458240872.83780000	+20.83007813	-17.88134766	-9.85693359	+13.35937500	+2.28515625	-129.85839844	+2672	+20.47412109	-16.97167969	-9.91845703	-136.62597656	-53.39355469	+79.12353516	+2788	+16.45751953	-17.69238281	-10.67871094	-5.18554688	-0.57128906	-100.32714844	+2212
+1458240872.84200000	+20.78173828	-17.85937500	-9.94921875	+13.44726563	+2.41699219	-129.22119141	+2672	+20.41699219	-16.88378906	-9.96240234	-135.94482422	-53.21777344	+78.39843750	+2804	+16.47070313	-17.65722656	-10.67431641	-5.18554688	-0.79101563	-99.88769531	+2216
+1458240872.85030010	+20.67187500	-17.83300781	-10.10742188	+13.57910156	+2.70263672	-128.10058594	+2652	+20.26318359	-16.71679688	-10.05908203	-134.64843750	-52.91015625	+76.83837891	+2840	+16.51025391	-17.56933594	-10.65234375	-5.18554688	-1.36230469	-98.87695313	+2204
+1458240872.85450010	+20.60595703	-17.81103516	-10.20849609	+13.64501953	+2.87841797	-127.50732422	+2636	+20.17529297	-16.64648438	-10.10302734	-134.09912109	-52.77832031	+76.13525391	+2856	+16.53222656	-17.52978516	-10.62597656	-5.18554688	-1.73583984	-98.39355469	+2188
+1458240872.85870000	+20.54003906	-17.78906250	-10.31396484	+13.73291016	+3.03222656	-126.95800781	+2620	+20.09619141	-16.56738281	-10.13818359	-133.52783203	-52.60253906	+75.47607422	+2880	+16.56298828	-17.48583984	-10.58642578	-5.16357422	-2.19726563	-97.93212891	+2168
+1458240872.86279990	+20.46972656	-17.76708984	-10.42382813	+13.82080078	+3.27392578	-126.38671875	+2604	+20.03027344	-16.47949219	-10.17333984	-132.93457031	-52.44873047	+74.81689453	+2904	+16.58935547	-17.44628906	-10.56005859	-5.11962891	-2.52685547	-97.53662109	+2148
+1458240872.86700010	+20.39941406	-17.74511719	-10.51611328	+13.93066406	+3.49365234	-125.85937500	+2592	+19.97314453	-16.39160156	-10.19970703	-132.36328125	-52.27294922	+74.24560547	+2932	+16.60693359	-17.39355469	-10.53808594	-5.05371094	-2.76855469	-97.11914063	+2124
+1458240872.87120010	+20.35107422	-17.70996094	-10.60400391	+14.08447266	+3.66943359	-125.31005859	+2576	+19.92041016	-16.29931641	-10.23046875	-131.72607422	-52.07519531	+73.60839844	+2960	+16.62451172	-17.32763672	-10.51171875	-4.94384766	-3.03222656	-96.65771484	+2104
+1458240872.87949990	+20.26757813	-17.56054688	-10.71826172	+14.45800781	+3.80126953	-124.23339844	+2540	+19.82812500	-16.07519531	-10.26123047	-130.56152344	-51.54785156	+72.48779297	+3028	+16.62890625	-17.16503906	-10.47656250	-4.68017578	-3.29589844	-95.71289063	+2064
+1458240872.88369990	+20.23242188	-17.43310547	-10.71826172	+14.72167969	+3.71337891	-123.72802734	+2524	+19.80175781	-15.94335938	-10.24804688	-130.03417969	-51.21826172	+72.07031250	+3064	+16.62011719	-17.04199219	-10.42822266	-4.41650391	-3.42773438	-95.33935547	+2040
+1458240872.88780000	+20.21923828	-17.28369141	-10.70947266	+15.09521484	+3.55957031	-123.26660156	+2508	+19.79296875	-15.80273438	-10.22167969	-129.52880859	-50.84472656	+71.71875000	+3108	+16.62011719	-16.92773438	-10.41064453	-4.10888672	-3.38378906	-94.98779297	+2020
+1458240872.89200000	+20.22802734	-17.13427734	-10.66113281	+15.46875000	+3.33984375	-122.91503906	+2500	+19.80175781	-15.67529297	-10.16894531	-129.17724609	-50.47119141	+71.63085938	+3148	+16.60693359	-16.80029297	-10.38867188	-3.75732422	-3.27392578	-94.63623047	+1996
+1458240872.89610000	+20.26318359	-16.95410156	-10.58642578	+15.97412109	+2.98828125	-122.54150391	+2500	+19.84130859	-15.52587891	-10.09863281	-128.75976563	-50.00976563	+71.56494141	+3196	+16.59814453	-16.66406250	-10.35351563	-3.36181641	-3.18603516	-94.32861328	+1976
+1458240872.90030000	+20.30712891	-16.74755859	-10.51171875	+16.54541016	+2.65869141	-122.14599609	+2500	+19.89404297	-15.36328125	-10.03271484	-128.27636719	-49.52636719	+71.49902344	+3244	+16.58935547	-16.53662109	-10.34033203	-2.94433594	-2.92236328	-94.02099609	+1956
+1458240872.90450000	+20.34228516	-16.53222656	-10.41064453	+17.05078125	+2.26318359	-121.79443359	+2512	+19.93798828	-15.20068359	-9.95800781	-127.85888672	-49.04296875	+71.45507813	+3292	+16.55419922	-16.39160156	-10.34472656	-2.57080078	-2.52685547	-93.62548828	+1944
+1458240872.91280010	+20.45654297	-16.04443359	-10.16455078	+18.28125000	+1.29638672	-120.98144531	+2572	+20.02148438	-14.86669922	-9.80859375	-126.93603516	-47.96630859	+71.19140625	+3380	+16.47949219	-16.09277344	-10.36230469	-1.82373047	-1.77978516	-92.68066406	+1936
+1458240872.91700010	+20.50927734	-15.82031250	-10.04150391	+18.83056641	+0.79101563	-120.58593750	+2616	+20.05224609	-14.72607422	-9.73388672	-126.58447266	-47.46093750	+71.08154297	+3420	+16.43115234	-15.95654297	-10.35791016	-1.51611328	-1.45019531	-92.24121094	+1948
+1458240872.92109990	+20.56640625	-15.55224609	-9.90527344	+19.48974609	+0.19775391	-120.12451172	+2676	+20.09619141	-14.55468750	-9.65478516	-126.14501953	-46.84570313	+70.94970703	+3464	+16.40039063	-15.80712891	-10.34472656	-1.14257813	-1.18652344	-91.77978516	+1972
+1458240872.92529990	+20.60156250	-15.33691406	-9.78222656	+20.01708984	-0.28564453	-119.72900391	+2736	+20.13574219	-14.40527344	-9.57568359	-125.77148438	-46.29638672	+70.86181641	+3500	+16.36523438	-15.66650391	-10.33154297	-0.81298828	-0.90087891	-91.34033203	+2008
+1458240872.92950010	+20.65429688	-15.14355469	-9.67236328	+20.56640625	-0.76904297	-119.37744141	+2804	+20.17968750	-14.26904297	-9.49218750	-125.41992188	-45.74707031	+70.81787109	+3532	+16.34765625	-15.55224609	-10.32275391	-0.54931641	-0.68115234	-90.94482422	+2048
+1458240872.93359990	+20.70263672	-14.94580078	-9.58886719	+21.09375000	-1.18652344	-118.85009766	+2872	+20.20605469	-14.13720703	-9.42626953	-125.00244141	-45.17578125	+70.57617188	+3560	+16.33447266	-15.43359375	-10.34912109	-0.28564453	-0.41748047	-90.28564453	+2100
+1458240872.94199990	+20.72460938	-14.62939453	-9.47900391	+21.81884766	-1.82373047	-117.72949219	+2988	+20.17968750	-13.90869141	-9.36914063	-124.14550781	-44.23095703	+69.67529297	+3592	+16.28173828	-15.23144531	-10.34472656	-0.06591797	-0.15380859	-89.14306641	+2184
+1458240872.94610000	+20.68066406	-14.48876953	-9.47900391	+21.97265625	-1.93359375	-116.96044922	+3044	+20.14013672	-13.78125000	-9.37353516	-123.59619141	-43.74755859	+69.03808594	+3616	+16.27294922	-15.12158203	-10.35351563	+0.06591797	-0.06591797	-88.39599609	+2228
+1458240872.95030000	+20.63232422	-14.42724609	-9.47021484	+21.97265625	-2.13134766	-116.27929688	+3088	+20.09179688	-13.68896484	-9.36474609	-123.22265625	-43.26416016	+68.48876953	+3632	+16.25976563	-15.00732422	-10.32714844	+0.17578125	-0.17578125	-87.69287109	+2260
+1458240872.95450000	+20.59277344	-14.37011719	-9.47900391	+22.01660156	-2.30712891	-115.62011719	+3124	+20.04785156	-13.60107422	-9.35156250	-122.87109375	-42.78076172	+68.00537109	+3644	+16.26855469	-14.91943359	-10.28759766	+0.21972656	-0.43945313	-87.09960938	+2284
+1458240872.95860000	+20.55761719	-14.30859375	-9.50097656	+22.08251953	-2.46093750	-114.91699219	+3156	+20.00390625	-13.50878906	-9.34277344	-122.51953125	-42.29736328	+67.54394531	+3660	+16.29492188	-14.81396484	-10.25683594	+0.35156250	-0.70312500	-86.37451172	+2300
+1458240872.96280000	+20.50927734	-14.25585938	-9.51416016	+22.08251953	-2.61474609	-114.23583984	+3180	+19.95556641	-13.41650391	-9.33398438	-122.14599609	-41.85791016	+67.03857422	+3676	+16.31689453	-14.72167969	-10.21728516	+0.43945313	-0.94482422	-85.67138672	+2308
+1458240872.97110010	+20.39062500	-14.13720703	-9.59765625	+22.08251953	-2.79052734	-112.67578125	+3208	+19.81054688	-13.21875000	-9.36035156	-121.24511719	-40.93505859	+65.67626953	+3720	+16.34765625	-14.53710938	-10.13818359	+0.50537109	-1.49414063	-84.22119141	+2288
+1458240872.97530010	+20.33349609	-14.09765625	-9.65039063	+22.03857422	-2.87841797	-111.84082031	+3204	+19.74023438	-13.11767578	-9.36914063	-120.82763672	-40.42968750	+65.03906250	+3744	+16.36523438	-14.43603516	-10.09863281	+0.54931641	-1.77978516	-83.45214844	+2272
+1458240872.98359990	+20.20166016	-13.97900391	-9.69873047	+21.97265625	-3.16406250	-110.21484375	+3192	+19.60839844	-12.90234375	-9.36914063	-120.03662109	-39.37500000	+63.87451172	+3808	+16.37402344	-14.18115234	-10.00634766	+0.79101563	-2.26318359	-81.91406250	+2228
+1458240872.98779990	+20.14892578	-13.89111328	-9.70751953	+22.03857422	-3.36181641	-109.44580078	+3188	+19.55126953	-12.78808594	-9.35595703	-119.66308594	-38.84765625	+63.39111328	+3840	+16.38281250	-14.07128906	-9.95361328	+0.92285156	-2.50488281	-81.18896484	+2204
+1458240872.99190000	+20.10937500	-13.81201172	-9.68554688	+22.08251953	-3.66943359	-108.76464844	+3172	+19.50732422	-12.67822266	-9.31640625	-119.39941406	-38.29833984	+63.06152344	+3872	+16.38720703	-13.95263672	-9.89648438	+1.07666016	-2.74658203	-80.46386719	+2180
+1458240872.99609990	+20.10058594	-13.70214844	-9.64599609	+22.32421875	-4.06494141	-108.12744141	+3164	+19.48535156	-12.55957031	-9.28125000	-119.02587891	-37.72705078	+62.70996094	+3908	+16.39599609	-13.84277344	-9.83056641	+1.23046875	-3.01025391	-79.82666016	+2156
+1458240873.00029990	+20.09619141	-13.55712891	-9.61523438	+22.63183594	-4.39453125	-107.44628906	+3156	+19.46337891	-12.42333984	-9.25048828	-118.58642578	-37.13378906	+62.31445313	+3944	+16.40039063	-13.73291016	-9.79101563	+1.40625000	-3.05419922	-79.18945313	+2136
+1458240873.00860000	+20.06982422	-13.24951172	-9.47900391	+23.20312500	-5.18554688	-106.12792969	+3160	+19.42382813	-12.14648438	-9.15380859	-117.81738281	-35.88134766	+61.58935547	+4020	+16.33886719	-13.46484375	-9.73828125	+1.86767578	-2.81250000	-77.76123047	+2104
+1458240873.01280000	+20.06542969	-13.07812500	-9.41308594	+23.55468750	-5.55908203	-105.44677734	+3172	+19.41503906	-11.99707031	-9.10546875	-117.39990234	-35.20019531	+61.23779297	+4060	+16.31250000	-13.34179688	-9.72070313	+2.06542969	-2.61474609	-77.05810547	+2096
+1458240873.01690010	+20.05224609	-12.90673828	-9.32519531	+23.86230469	-5.99853516	-104.80957031	+3188	+19.41503906	-11.85644531	-9.02197266	-117.11425781	-34.51904297	+61.08398438	+4104	+16.26416016	-13.21435547	-9.69873047	+2.28515625	-2.39501953	-76.35498047	+2092
+1458240873.02110000	+20.06103516	-12.70898438	-9.21972656	+24.32373047	-6.50390625	-104.23828125	+3220	+19.42822266	-11.70263672	-8.94726563	-116.76269531	-33.81591797	+60.88623047	+4144	+16.22900391	-13.08251953	-9.67236328	+2.50488281	-2.21923828	-75.69580078	+2092
+1458240873.02530000	+20.06103516	-12.50683594	-9.10546875	+24.78515625	-7.03125000	-103.68896484	+3260	+19.43701172	-11.56201172	-8.87255859	-116.38916016	-33.11279297	+60.66650391	+4184	+16.18066406	-12.96826172	-9.65039063	+2.72460938	-1.95556641	-75.05859375	+2100
+1458240873.02940010	+20.07421875	-12.31347656	-8.97363281	+25.26855469	-7.62451172	-103.22753906	+3308	+19.45019531	-11.42578125	-8.78466797	-116.10351563	-32.40966797	+60.53466797	+4220	+16.13232422	-12.85839844	-9.61962891	+2.92236328	-1.71386719	-74.46533203	+2116
+1458240873.03360010	+20.08300781	-12.12890625	-8.87255859	+25.66406250	-8.10791016	-102.61230469	+3356	+19.45898438	-11.28955078	-8.70996094	-115.75195313	-31.68457031	+60.27099609	+4256	+16.09277344	-12.74853516	-9.61083984	+3.09814453	-1.42822266	-73.74023438	+2144
+1458240873.03780010	+20.09179688	-11.94873047	-8.77587891	+26.08154297	-8.56933594	-101.99707031	+3404	+19.46777344	-11.14453125	-8.63525391	-115.37841797	-30.91552734	+60.02929688	+4284	+16.04443359	-12.62988281	-9.59765625	+3.29589844	-1.09863281	-73.03710938	+2176
+1458240873.04609990	+20.05224609	-11.58837891	-8.63964844	+26.71875000	-9.31640625	-100.52490234	+3512	+19.46777344	-10.85888672	-8.47265625	-114.74121094	-29.39941406	+59.58984375	+4344	+15.93457031	-12.37939453	-9.59765625	+3.60351563	-0.41748047	-71.43310547	+2260
+1458240873.05020000	+20.02587891	-11.43017578	-8.56054688	+26.93847656	-9.77783203	-99.79980469	+3568	+19.45898438	-10.74023438	-8.39355469	-114.49951172	-28.65234375	+59.34814453	+4372	+15.88623047	-12.26074219	-9.58447266	+3.73535156	-0.19775391	-70.62011719	+2304
+1458240873.05440000	+20.01269531	-11.28515625	-8.49462891	+27.18017578	-10.23925781	-99.11865234	+3624	+19.44140625	-10.62597656	-8.31445313	-114.30175781	-27.90527344	+59.12841797	+4392	+15.85546875	-12.16406250	-9.54492188	+3.80126953	-0.15380859	-69.91699219	+2344
+1458240873.05859990	+19.99511719	-11.14013672	-8.45068359	+27.37792969	-10.65673828	-98.34960938	+3672	+19.41943359	-10.51611328	-8.23974609	-114.08203125	-27.18017578	+58.88671875	+4416	+15.83789063	-12.04980469	-9.50097656	+3.95507813	-0.13183594	-69.12597656	+2388
+1458240873.06270000	+19.96875000	-11.01708984	-8.40673828	+27.50976563	-11.05224609	-97.62451172	+3720	+19.39306641	-10.41503906	-8.16064453	-113.92822266	-26.45507813	+58.68896484	+4436	+15.81152344	-11.92675781	-9.44824219	+4.08691406	-0.17578125	-68.40087891	+2432
+1458240873.06690000	+19.93798828	-10.89843750	-8.37158203	+27.61962891	-11.42578125	-96.83349609	+3764	+19.35791016	-10.30517578	-8.09912109	-113.73046875	-25.75195313	+58.40332031	+4456	+15.79394531	-11.81689453	-9.39111328	+4.17480469	-0.28564453	-67.69775391	+2472
+1458240873.07110000	+19.89843750	-10.79296875	-8.37597656	+27.55371094	-11.66748047	-95.91064453	+3804	+19.32275391	-10.20410156	-8.03759766	-113.53271484	-25.04882813	+58.11767578	+4476	+15.79833984	-11.69384766	-9.35595703	+4.32861328	-0.37353516	-66.81884766	+2504
+1458240873.07940010	+19.80175781	-10.62597656	-8.38476563	+27.29003906	-12.23876953	-94.08691406	+3864	+19.21728516	-10.01953125	-7.92773438	-113.26904297	-23.77441406	+57.48046875	+4512	+15.80273438	-11.44775391	-9.23730469	+4.54833984	-0.81298828	-65.14892578	+2556
+1458240873.08360000	+19.75341797	-10.54248047	-8.38916016	+27.15820313	-12.52441406	-93.20800781	+3884	+19.15576172	-9.93164063	-7.87500000	-113.15917969	-23.15917969	+57.12890625	+4532	+15.80712891	-11.32031250	-9.16259766	+4.68017578	-1.09863281	-64.37988281	+2576
+1458240873.08769990	+19.70068359	-10.45458984	-8.38916016	+27.02636719	-12.81005859	-92.39501953	+3900	+19.09423828	-9.84814453	-7.82226563	-113.07128906	-22.54394531	+56.82128906	+4552	+15.80712891	-11.19726563	-9.07910156	+4.81201172	-1.42822266	-63.61083984	+2592
+1458240873.09190010	+19.66113281	-10.37548828	-8.36718750	+26.91650391	-13.18359375	-91.64794922	+3904	+19.03710938	-9.76464844	-7.77832031	-112.96142578	-21.95068359	+56.51367188	+4576	+15.81152344	-11.07421875	-8.99121094	+4.94384766	-1.77978516	-62.90771484	+2600
+1458240873.09610010	+19.62597656	-10.29638672	-8.34082031	+26.78466797	-13.53515625	-90.92285156	+3908	+18.99316406	-9.68554688	-7.72119141	-112.87353516	-21.37939453	+56.29394531	+4600	+15.82470703	-10.95117188	-8.90771484	+5.11962891	-2.13134766	-62.22656250	+2608
+1458240873.10019990	+19.58642578	-10.22167969	-8.32324219	+26.67480469	-13.79882813	-90.17578125	+3908	+18.94921875	-9.59326172	-7.67285156	-112.74169922	-20.85205078	+56.03027344	+4624	+15.83349609	-10.83691406	-8.82421875	+5.27343750	-2.43896484	-61.54541016	+2612
+1458240873.10439990	+19.53808594	-10.13818359	-8.30126953	+26.54296875	-14.06250000	-89.42871094	+3904	+18.89648438	-9.49658203	-7.61572266	-112.58789063	-20.32470703	+55.78857422	+4652	+15.82910156	-10.71386719	-8.75390625	+5.44921875	-2.68066406	-60.84228516	+2616
+1458240873.11270000	+19.44580078	-9.97119141	-8.25732422	+26.25732422	-14.54589844	-88.02246094	+3900	+18.80419922	-9.29882813	-7.52343750	-112.23632813	-19.27001953	+55.12939453	+4704	+15.81591797	-10.48535156	-8.61767578	+5.77880859	-3.09814453	-59.50195313	+2616
+1458240873.11690000	+19.40185547	-9.88330078	-8.19580078	+26.16943359	-14.89746094	-87.40722656	+3904	+18.76904297	-9.20654297	-7.45751953	-112.08251953	-18.72070313	+54.95361328	+4736	+15.79833984	-10.36669922	-8.55615234	+5.99853516	-3.18603516	-58.82080078	+2616
+1458240873.12109990	+19.37548828	-9.78222656	-8.10791016	+26.21337891	-15.33691406	-86.94580078	+3912	+18.73828125	-9.10986328	-7.38281250	-111.95068359	-18.19335938	+54.79980469	+4768	+15.77197266	-10.26123047	-8.49023438	+6.17431641	-3.29589844	-58.27148438	+2616
+1458240873.12520000	+19.35351563	-9.65917969	-8.02880859	+26.34521484	-15.66650391	-86.46240234	+3928	+18.71630859	-9.00000000	-7.30810547	-111.75292969	-17.64404297	+54.68994141	+4804	+15.74560547	-10.16894531	-8.43310547	+6.32812500	-3.31787109	-57.74414063	+2612
+1458240873.13350010	+19.31396484	-9.42626953	-7.83544922	+26.63085938	-16.43554688	-85.62744141	+3976	+18.69873047	-8.78906250	-7.12792969	-111.33544922	-16.56738281	+54.62402344	+4872	+15.67529297	-9.98876953	-8.33203125	+6.67968750	-3.27392578	-56.71142578	+2612
+1458240873.13770010	+19.29199219	-9.31201172	-7.74316406	+26.76269531	-16.76513672	-85.18798828	+4008	+18.68994141	-8.67919922	-7.04882813	-111.07177734	-16.06201172	+54.51416016	+4904	+15.64453125	-9.91406250	-8.29687500	+6.83349609	-3.16406250	-56.20605469	+2612
+1458240873.14190010	+19.26562500	-9.19335938	-7.62890625	+26.91650391	-17.16064453	-84.81445313	+4048	+18.67236328	-8.56933594	-6.95654297	-110.85205078	-15.51269531	+54.47021484	+4940	+15.60058594	-9.83056641	-8.26171875	+6.98730469	-2.98828125	-55.67871094	+2612
+1458240873.14599990	+19.23486328	-9.07470703	-7.51464844	+27.09228516	-17.53417969	-84.46289063	+4092	+18.65039063	-8.45947266	-6.86425781	-110.61035156	-14.96337891	+54.38232422	+4972	+15.55224609	-9.75585938	-8.23095703	+7.16308594	-2.81250000	-55.15136719	+2620
+1458240873.15019990	+19.21289063	-8.94726563	-7.40039063	+27.33398438	-17.95166016	-84.08935547	+4144	+18.63281250	-8.34960938	-6.76757813	-110.41259766	-14.41406250	+54.36035156	+5008	+15.50830078	-9.68115234	-8.20019531	+7.29492188	-2.65869141	-54.64599609	+2628
+1458240873.15440010	+19.19531250	-8.81982422	-7.28613281	+27.55371094	-18.39111328	-83.75976563	+4204	+18.61962891	-8.24853516	-6.67089844	-110.19287109	-13.84277344	+54.38232422	+5040	+15.46435547	-9.61083984	-8.15625000	+7.40478516	-2.57080078	-54.18457031	+2640
+1458240873.15850000	+19.17773438	-8.68798828	-7.16748047	+27.81738281	-18.80859375	-83.45214844	+4264	+18.61083984	-8.14746094	-6.56982422	-109.99511719	-13.31542969	+54.42626953	+5072	+15.42480469	-9.54052734	-8.11230469	+7.55859375	-2.48291016	-53.72314453	+2656
+1458240873.16689990	+19.13818359	-8.47265625	-6.93896484	+28.25683594	-19.62158203	-82.90283203	+4392	+18.57568359	-7.95410156	-6.37646484	-109.57763672	-12.34863281	+54.44824219	+5132	+15.34570313	-9.40429688	-8.01123047	+7.80029297	-2.39501953	-52.84423828	+2704
+1458240873.17100000	+19.11181641	-8.37597656	-6.85107422	+28.36669922	-19.92919922	-82.52929688	+4452	+18.54492188	-7.86181641	-6.29296875	-109.35791016	-11.86523438	+54.36035156	+5160	+15.32373047	-9.32958984	-7.96289063	+7.95410156	-2.37304688	-52.33886719	+2732
+1458240873.17520000	+19.08105469	-8.28369141	-6.75439453	+28.45458984	-20.30273438	-82.17773438	+4512	+18.51416016	-7.77832031	-6.21826172	-109.18212891	-11.40380859	+54.25048828	+5184	+15.29736328	-9.25048828	-7.91015625	+8.12988281	-2.41699219	-51.85546875	+2760
+1458240873.17940000	+19.04589844	-8.19140625	-6.67968750	+28.52050781	-20.61035156	-81.76025391	+4568	+18.47021484	-7.69042969	-6.15234375	-109.00634766	-10.96435547	+54.07470703	+5208	+15.27539063	-9.17578125	-7.84423828	+8.23974609	-2.54882813	-51.39404297	+2788
+1458240873.18350010	+19.00195313	-8.10351563	-6.60937500	+28.54248047	-20.89599609	-81.34277344	+4624	+18.43066406	-7.61572266	-6.07763672	-108.87451172	-10.54687500	+54.00878906	+5236	+15.25781250	-9.09667969	-7.77392578	+8.41552734	-2.70263672	-50.91064453	+2816
+1458240873.18770000	+18.95361328	-8.03320313	-6.53466797	+28.54248047	-21.20361328	-80.94726563	+4672	+18.38671875	-7.54101563	-6.00292969	-108.76464844	-10.12939453	+53.94287109	+5260	+15.24462891	-9.00000000	-7.70361328	+8.61328125	-2.92236328	-50.42724609	+2848
+1458240873.19600010	+18.89648438	-7.91015625	-6.41162109	+28.45458984	-21.81884766	-80.17822266	+4756	+18.31201172	-7.40478516	-5.87109375	-108.52294922	-9.40429688	+53.78906250	+5304	+15.24462891	-8.83740234	-7.51464844	+8.96484375	-3.62548828	-49.61425781	+2904
+1458240873.20020010	+18.86132813	-7.85742188	-6.35888672	+28.36669922	-22.06054688	-79.78271484	+4788	+18.26367188	-7.34765625	-5.81396484	-108.43505859	-9.09667969	+53.63525391	+5324	+15.24462891	-8.74511719	-7.42236328	+9.18457031	-3.95507813	-49.19677734	+2932
+1458240873.20440010	+18.81738281	-7.80468750	-6.30175781	+28.30078125	-22.30224609	-79.38720703	+4816	+18.21533203	-7.28613281	-5.75683594	-108.32519531	-8.78906250	+53.50341797	+5344	+15.24902344	-8.65722656	-7.33007813	+9.40429688	-4.30664063	-48.80126953	+2952
+1458240873.20849990	+18.76904297	-7.75195313	-6.26220703	+28.16894531	-22.45605469	-78.94775391	+4836	+18.17138672	-7.22900391	-5.69531250	-108.25927734	-8.50341797	+53.39355469	+5368	+15.24902344	-8.56933594	-7.24218750	+9.60205078	-4.61425781	-48.38378906	+2972
+1458240873.21269990	+18.72509766	-7.69921875	-6.21826172	+28.05908203	-22.65380859	-78.48632813	+4856	+18.12744141	-7.17187500	-5.63378906	-108.17138672	-8.19580078	+53.28369141	+5388	+15.25341797	-8.48144531	-7.15429688	+9.82177734	-4.94384766	-47.96630859	+2988
+1458240873.21680000	+18.68115234	-7.64648438	-6.16552734	+27.94921875	-22.89550781	-78.09082031	+4872	+18.09228516	-7.11474609	-5.56347656	-108.08349609	-7.88818359	+53.26171875	+5412	+15.24902344	-8.39355469	-7.06201172	+10.06347656	-5.29541016	-47.57080078	+3004
+1458240873.22100000	+18.64160156	-7.59375000	-6.09960938	+27.88330078	-23.15917969	-77.76123047	+4888	+18.05273438	-7.05761719	-5.48876953	-108.03955078	-7.62451172	+53.28369141	+5436	+15.24462891	-8.31445313	-6.96972656	+10.23925781	-5.60302734	-47.24121094	+3016
+1458240873.22930000	+18.58007813	-7.47509766	-5.96777344	+27.90527344	-23.68652344	-77.16796875	+4924	+17.98681641	-6.93457031	-5.32617188	-107.81982422	-7.09716797	+53.39355469	+5488	+15.23144531	-8.16064453	-6.79833984	+10.67871094	-6.13037109	-46.62597656	+3040
+1458240873.23350000	+18.55371094	-7.42236328	-5.89306641	+27.92724609	-23.95019531	-76.92626953	+4940	+17.96484375	-6.87744141	-5.23828125	-107.70996094	-6.83349609	+53.43750000	+5516	+15.22265625	-8.09472656	-6.71923828	+10.85449219	-6.35009766	-46.31835938	+3048
+1458240873.23770000	+18.53173828	-7.35205078	-5.82714844	+28.01513672	-24.16992188	-76.66259766	+4956	+17.93847656	-6.80712891	-5.15917969	-107.57812500	-6.59179688	+53.48144531	+5544	+15.21386719	-8.03759766	-6.64892578	+11.00830078	-6.50390625	-46.05468750	+3056
+1458240873.24180010	+18.49658203	-7.27294922	-5.74365234	+28.14697266	-24.41162109	-76.44287109	+4980	+17.91650391	-6.74121094	-5.06250000	-107.44628906	-6.32812500	+53.61328125	+5572	+15.19189453	-7.97607422	-6.58740234	+11.18408203	-6.56982422	-45.74707031	+3060
+1458240873.24600010	+18.46582031	-7.19384766	-5.65136719	+28.32275391	-24.67529297	-76.26708984	+5008	+17.89013672	-6.67529297	-4.95703125	-107.31445313	-6.08642578	+53.78906250	+5600	+15.16552734	-7.92333984	-6.53027344	+11.29394531	-6.61376953	-45.48339844	+3064
+1458240873.25020000	+18.43945313	-7.10595703	-5.56347656	+28.52050781	-24.98291016	-76.06933594	+5040	+17.87695313	-6.59619141	-4.85595703	-107.11669922	-5.80078125	+53.96484375	+5636	+15.13476563	-7.87939453	-6.47753906	+11.40380859	-6.63574219	-45.21972656	+3068
+1458240873.25430010	+18.42187500	-7.01806641	-5.46240234	+28.78417969	-25.31250000	-75.95947266	+5076	+17.86376953	-6.51269531	-4.74169922	-106.89697266	-5.51513672	+54.20654297	+5668	+15.10839844	-7.83544922	-6.42480469	+11.51367188	-6.65771484	-45.00000000	+3072
+1458240873.26270010	+18.39111328	-6.85107422	-5.24707031	+29.35546875	-26.03759766	-75.91552734	+5160	+17.83740234	-6.35449219	-4.52636719	-106.50146484	-4.98779297	+54.62402344	+5732	+15.05126953	-7.75634766	-6.32812500	+11.71142578	-6.61376953	-44.58251953	+3080
+1458240873.26679990	+18.37792969	-6.76318359	-5.13720703	+29.70703125	-26.36718750	-75.91552734	+5212	+17.81982422	-6.27539063	-4.42089844	-106.28173828	-4.74609375	+54.82177734	+5764	+15.02490234	-7.71679688	-6.27539063	+11.79931641	-6.61376953	-44.38476563	+3092
+1458240873.27099990	+18.35595703	-6.67529297	-5.04492188	+30.01464844	-26.65283203	-75.82763672	+5260	+17.80664063	-6.19628906	-4.31982422	-106.08398438	-4.50439453	+55.01953125	+5796	+14.99853516	-7.67724609	-6.23144531	+11.88720703	-6.56982422	-44.16503906	+3104
+1458240873.27519990	+18.33837891	-6.59619141	-4.94824219	+30.30029297	-26.93847656	-75.76171875	+5312	+17.78906250	-6.12597656	-4.22314453	-105.90820313	-4.26269531	+55.19531250	+5824	+14.97216797	-7.63769531	-6.18310547	+11.97509766	-6.56982422	-43.94531250	+3116
+1458240873.27930000	+18.31640625	-6.51269531	-4.85595703	+30.56396484	-27.24609375	-75.69580078	+5360	+17.77148438	-6.05126953	-4.13085938	-105.71044922	-4.02099609	+55.34912109	+5852	+14.94580078	-7.59814453	-6.13916016	+12.04101563	-6.56982422	-43.72558594	+3128
+1458240873.28350000	+18.29003906	-6.43359375	-4.76367188	+30.84960938	-27.55371094	-75.65185547	+5416	+17.74511719	-5.98535156	-4.04296875	-105.55664063	-3.80126953	+55.48095703	+5880	+14.91943359	-7.55859375	-6.09521484	+12.12890625	-6.56982422	-43.48388672	+3144
+1458240873.28760000	+18.26367188	-6.35888672	-4.66699219	+31.11328125	-27.88330078	-75.60791016	+5468	+17.72314453	-5.91503906	-3.95507813	-105.40283203	-3.58154297	+55.65673828	+5912	+14.89306641	-7.50585938	-6.04687500	+12.26074219	-6.59179688	-43.24218750	+3160
+1458240873.29600000	+18.23291016	-6.22705078	-4.51318359	+31.55273438	-28.43261719	-75.47607422	+5564	+17.67480469	-5.78759766	-3.81445313	-105.09521484	-3.16406250	+55.81054688	+5960	+14.86669922	-7.40917969	-5.91943359	+12.50244141	-6.92138672	-42.86865234	+3204
+1458240873.30010010	+18.21093750	-6.17431641	-4.44726563	+31.72851563	-28.67431641	-75.38818359	+5608	+17.64404297	-5.73925781	-3.74853516	-105.02929688	-3.01025391	+55.87646484	+5984	+14.86230469	-7.34765625	-5.85351563	+12.67822266	-7.07519531	-42.64892578	+3228
+1458240873.30430010	+18.18896484	-6.12158203	-4.38574219	+31.83837891	-28.91601563	-75.25634766	+5648	+17.61328125	-5.69531250	-3.70019531	-104.94140625	-2.83447266	+55.85449219	+6004	+14.85351563	-7.29052734	-5.78320313	+12.83203125	-7.31689453	-42.45117188	+3248
+1458240873.30850010	+18.16259766	-6.06884766	-4.34179688	+31.92626953	-29.06982422	-75.01464844	+5684	+17.57373047	-5.65136719	-3.65625000	-104.91943359	-2.70263672	+55.81054688	+6024	+14.84912109	-7.23339844	-5.71289063	+12.98583984	-7.51464844	-42.18750000	+3272
+1458240873.31259990	+18.13183594	-6.02050781	-4.29345703	+31.97021484	-29.28955078	-74.79492188	+5716	+17.53857422	-5.61181641	-3.61230469	-104.87548828	-2.54882813	+55.76660156	+6044	+14.84472656	-7.16308594	-5.64697266	+13.18359375	-7.75634766	-41.92382813	+3292
+1458240873.31680010	+18.10546875	-5.97216797	-4.25390625	+32.01416016	-29.48730469	-74.55322266	+5740	+17.50341797	-5.56787109	-3.56835938	-104.83154297	-2.37304688	+55.72265625	+6064	+14.84472656	-7.09277344	-5.57226563	+13.40332031	-8.04199219	-41.68212891	+3312
+1458240873.32100010	+18.07470703	-5.93261719	-4.21435547	+32.05810547	-29.68505859	-74.35546875	+5764	+17.46386719	-5.53271484	-3.52880859	-104.80957031	-2.21923828	+55.65673828	+6084	+14.84472656	-7.02685547	-5.49755859	+13.60107422	-8.32763672	-41.46240234	+3328
+1458240873.32929990	+18.02636719	-5.84472656	-4.12646484	+32.18994141	-30.10253906	-74.04785156	+5800	+17.38916016	-5.45361328	-3.44970703	-104.72167969	-1.95556641	+55.59082031	+6128	+14.84912109	-6.89062500	-5.33935547	+14.06250000	-8.92089844	-41.08886719	+3360
+1458240873.33349990	+18.00878906	-5.80517578	-4.08251953	+32.23388672	-30.32226563	-73.87207031	+5816	+17.35839844	-5.41845703	-3.40576172	-104.69970703	-1.82373047	+55.52490234	+6148	+14.85351563	-6.82910156	-5.26025391	+14.26025391	-9.20654297	-40.89111328	+3372
+1458240873.33760000	+17.98681641	-5.76123047	-4.03857422	+32.32177734	-30.54199219	-73.71826172	+5828	+17.32763672	-5.37451172	-3.36621094	-104.63378906	-1.69189453	+55.48095703	+6172	+14.85351563	-6.76757813	-5.18994141	+14.43603516	-9.44824219	-40.69335938	+3384
+1458240873.34180000	+17.95605469	-5.71289063	-3.99462891	+32.38769531	-30.71777344	-73.52050781	+5840	+17.29248047	-5.33496094	-3.31787109	-104.56787109	-1.56005859	+55.48095703	+6196	+14.84912109	-6.70605469	-5.12402344	+14.65576172	-9.64599609	-40.45166016	+3392
+1458240873.34600000	+17.92529297	-5.66894531	-3.95068359	+32.47558594	-30.93750000	-73.41064453	+5852	+17.25732422	-5.29101563	-3.26953125	-104.50195313	-1.42822266	+55.45898438	+6216	+14.84033203	-6.64892578	-5.06689453	+14.80957031	-9.82177734	-40.27587891	+3396
+1458240873.35430000	+17.86816406	-5.56347656	-3.84521484	+32.76123047	-31.39892578	-73.21289063	+5876	+17.20898438	-5.18994141	-3.15966797	-104.28222656	-1.14257813	+55.54687500	+6268	+14.82714844	-6.53466797	-4.95263672	+15.18310547	-10.10742188	-39.90234375	+3408
+1458240873.35850000	+17.84619141	-5.51513672	-3.77490234	+32.98095703	-31.70654297	-73.27880859	+5892	+17.19140625	-5.13720703	-3.08935547	-104.15039063	-0.98876953	+55.67871094	+6296	+14.81396484	-6.49072266	-4.89990234	+15.31494141	-10.19531250	-39.74853516	+3408
+1458240873.36260010	+17.82861328	-5.45361328	-3.70458984	+33.26660156	-31.99218750	-73.36669922	+5912	+17.17382813	-5.07568359	-3.02343750	-103.97460938	-0.85693359	+55.81054688	+6320	+14.80078125	-6.45556641	-4.85595703	+15.40283203	-10.26123047	-39.61669922	+3408
+1458240873.36680010	+17.80664063	-5.39208984	-3.62988281	+33.57421875	-32.27783203	-73.45458984	+5936	+17.16064453	-5.00976563	-2.95312500	-103.75488281	-0.72509766	+55.94238281	+6348	+14.78759766	-6.41601563	-4.81640625	+15.51269531	-10.26123047	-39.46289063	+3412
+1458240873.37089990	+17.78466797	-5.33056641	-3.55957031	+33.83789063	-32.54150391	-73.49853516	+5960	+17.15185547	-4.95263672	-2.88281250	-103.60107422	-0.61523438	+56.05224609	+6372	+14.76562500	-6.38525391	-4.78125000	+15.57861328	-10.23925781	-39.28710938	+3412
+1458240873.37509990	+17.76269531	-5.26464844	-3.48925781	+34.12353516	-32.80517578	-73.54248047	+5984	+17.13867188	-4.88232422	-2.81689453	-103.40332031	-0.46142578	+56.18408203	+6396	+14.75244141	-6.35009766	-4.75048828	+15.66650391	-10.19531250	-39.13330078	+3412
+1458240873.37930010	+17.73632813	-5.20312500	-3.42333984	+34.40917969	-33.04687500	-73.58642578	+6012	+17.12548828	-4.81640625	-2.75097656	-103.18359375	-0.32958984	+56.31591797	+6420	+14.73486328	-6.31054688	-4.72412109	+15.75439453	-10.12939453	-38.93554688	+3416
+1458240873.38759990	+17.68359375	-5.07128906	-3.27832031	+35.02441406	-33.61816406	-73.78417969	+6080	+17.09912109	-4.68896484	-2.60595703	-102.81005859	-0.06591797	+56.62353516	+6468	+14.69531250	-6.24023438	-4.67578125	+15.90820313	-9.97558594	-38.62792969	+3424
+1458240873.39179990	+17.66601563	-5.00976563	-3.20361328	+35.37597656	-33.92578125	-73.91601563	+6112	+17.09472656	-4.62304688	-2.54443359	-102.61230469	+0.04394531	+56.77734375	+6488	+14.67773438	-6.20947266	-4.64501953	+15.97412109	-9.97558594	-38.49609375	+3432
+1458240873.39590000	+17.65283203	-4.94824219	-3.13330078	+35.66162109	-34.16748047	-73.98193359	+6148	+17.09033203	-4.56152344	-2.47851563	-102.43652344	+0.17578125	+56.88720703	+6508	+14.66455078	-6.17431641	-4.61425781	+16.04003906	-9.93164063	-38.32031250	+3440
+1458240873.40010000	+17.63525391	-4.89111328	-3.07177734	+35.92529297	-34.40917969	-74.04785156	+6180	+17.07714844	-4.50000000	-2.42138672	-102.28271484	+0.28564453	+56.99707031	+6524	+14.65136719	-6.13916016	-4.58789063	+16.12792969	-9.88769531	-38.16650391	+3448
+1458240873.40430000	+17.61767578	-4.83837891	-3.01904297	+36.16699219	-34.62890625	-74.04785156	+6212	+17.06396484	-4.43847656	-2.37304688	-102.10693359	+0.39550781	+57.04101563	+6540	+14.63818359	-6.10400391	-4.55712891	+16.21582031	-9.88769531	-38.01269531	+3460
+1458240873.40840010	+17.59570313	-4.78125000	-2.97509766	+36.34277344	-34.78271484	-73.95996094	+6244	+17.04199219	-4.38574219	-2.33349609	-101.99707031	+0.50537109	+57.01904297	+6552	+14.62939453	-6.06445313	-4.52197266	+16.30371094	-9.88769531	-37.83691406	+3472
+1458240873.41680000	+17.55615234	-4.68457031	-2.89599609	+36.60644531	-35.17822266	-73.76220703	+6300	+17.00683594	-4.29345703	-2.25878906	-101.82128906	+0.74707031	+56.99707031	+6576	+14.62060547	-5.95898438	-4.44726563	+16.63330078	-10.01953125	-37.48535156	+3504
+1458240873.42090010	+17.53857422	-4.64501953	-2.86083984	+36.69433594	-35.33203125	-73.65234375	+6324	+16.98925781	-4.24951172	-2.22363281	-101.75537109	+0.87890625	+56.97509766	+6588	+14.62060547	-5.91064453	-4.40332031	+16.78710938	-10.10742188	-37.33154297	+3520
+1458240873.42510010	+17.52099609	-4.60986328	-2.83007813	+36.76025391	-35.50781250	-73.56445313	+6344	+16.96728516	-4.21435547	-2.19287109	-101.71142578	+0.98876953	+56.97509766	+6596	+14.61621094	-5.85351563	-4.35937500	+16.96289063	-10.21728516	-37.15576172	+3532
+1458240873.42930010	+17.51220703	-4.57470703	-2.79931641	+36.82617188	-35.66162109	-73.43261719	+6360	+16.94970703	-4.17919922	-2.16650391	-101.66748047	+1.07666016	+56.88720703	+6604	+14.62060547	-5.80078125	-4.30224609	+17.13867188	-10.41503906	-37.02392578	+3552
+1458240873.43339990	+17.49902344	-4.54394531	-2.78173828	+36.82617188	-35.77148438	-73.23486328	+6372	+16.92773438	-4.14404297	-2.14892578	-101.62353516	+1.18652344	+56.79931641	+6612	+14.62500000	-5.74365234	-4.24951172	+17.33642578	-10.59082031	-36.87011719	+3568
+1458240873.44170000	+17.46826172	-4.47802734	-2.75537109	+36.80419922	-35.92529297	-72.77343750	+6384	+16.88378906	-4.08251953	-2.11376953	-101.55761719	+1.36230469	+56.57958984	+6624	+14.63818359	-5.62060547	-4.14404297	+17.77587891	-10.92041016	-36.56250000	+3596
+1458240873.44590000	+17.45068359	-4.44726563	-2.74218750	+36.78222656	-36.01318359	-72.59765625	+6388	+16.86181641	-4.05615234	-2.09619141	-101.55761719	+1.45019531	+56.51367188	+6628	+14.64257813	-5.56787109	-4.09570313	+17.97363281	-11.07421875	-36.40869141	+3608
+1458240873.45009990	+17.43310547	-4.41650391	-2.72460938	+36.78222656	-36.12304688	-72.39990234	+6392	+16.83984375	-4.02539063	-2.07421875	-101.53564453	+1.56005859	+56.44775391	+6636	+14.64257813	-5.50634766	-4.04296875	+18.19335938	-11.25000000	-36.25488281	+3624
+1458240873.45420000	+17.41992188	-4.38574219	-2.70263672	+36.82617188	-36.27685547	-72.29003906	+6392	+16.82226563	-3.99462891	-2.05224609	-101.51367188	+1.64794922	+56.40380859	+6640	+14.64697266	-5.44482422	-3.99462891	+18.41308594	-11.42578125	-36.10107422	+3632
+1458240873.46260000	+17.40234375	-4.31982422	-2.64111328	+36.97998047	-36.56250000	-72.15820313	+6392	+16.79589844	-3.92871094	-1.99951172	-101.40380859	+1.82373047	+56.38183594	+6652	+14.64697266	-5.34375000	-3.89794922	+18.76464844	-11.71142578	-35.85937500	+3648
+1458240873.46670010	+17.38916016	-4.28027344	-2.61474609	+37.06787109	-36.65039063	-72.07031250	+6392	+16.78271484	-3.89355469	-1.96875000	-101.31591797	+1.88964844	+56.40380859	+6656	+14.64697266	-5.29541016	-3.85839844	+18.94042969	-11.79931641	-35.72753906	+3656
+1458240873.47090010	+17.37597656	-4.24072266	-2.59277344	+37.17773438	-36.76025391	-72.00439453	+6392	+16.76953125	-3.86279297	-1.93798828	-101.25000000	+1.95556641	+56.40380859	+6660	+14.64257813	-5.25146484	-3.82324219	+19.07226563	-11.84326172	-35.61767578	+3660
+1458240873.47510000	+17.36279297	-4.19238281	-2.56640625	+37.33154297	-36.87011719	-71.91650391	+6392	+16.76074219	-3.81445313	-1.90722656	-101.14013672	+2.02148438	+56.44775391	+6668	+14.64257813	-5.21191406	-3.78808594	+19.18212891	-11.93115234	-35.50781250	+3664
+1458240873.47919990	+17.34960938	-4.13964844	-2.53125000	+37.52929688	-37.04589844	-71.91650391	+6400	+16.75634766	-3.77050781	-1.87207031	-101.00830078	+2.10937500	+56.49169922	+6676	+14.63818359	-5.17236328	-3.76611328	+19.31396484	-11.88720703	-35.35400391	+3664
+1458240873.48340010	+17.33642578	-4.09570313	-2.47851563	+37.79296875	-37.24365234	-72.04833984	+6408	+16.74755859	-3.73095703	-1.83251953	-100.92041016	+2.19726563	+56.57958984	+6680	+14.62500000	-5.14160156	-3.74853516	+19.35791016	-11.86523438	-35.24414063	+3664
+1458240873.49169990	+17.32324219	-3.97705078	-2.37304688	+38.40820313	-37.68310547	-72.31201172	+6432	+16.73876953	-3.63427734	-1.75341797	-100.63476563	+2.35107422	+56.77734375	+6696	+14.60742188	-5.08007813	-3.71337891	+19.46777344	-11.75537109	-35.02441406	+3664
+1458240873.49589990	+17.31445313	-3.92431641	-2.32470703	+38.69384766	-37.88085938	-72.42187500	+6444	+16.73437500	-3.58593750	-1.70507813	-100.52490234	+2.43896484	+56.90917969	+6700	+14.59423828	-5.05810547	-3.69580078	+19.46777344	-11.71142578	-34.91455078	+3664
+1458240873.50009990	+17.31005859	-3.86279297	-2.27636719	+39.00146484	-38.05664063	-72.53173828	+6464	+16.73437500	-3.53759766	-1.66113281	-100.37109375	+2.50488281	+57.04101563	+6708	+14.58984375	-5.03173828	-3.68261719	+19.48974609	-11.64550781	-34.82666016	+3668
+1458240873.50420000	+17.30126953	-3.80126953	-2.23242188	+39.33105469	-38.23242188	-72.66357422	+6480	+16.73437500	-3.48486328	-1.62158203	-100.21728516	+2.57080078	+57.15087891	+6712	+14.58105469	-5.00976563	-3.66943359	+19.51171875	-11.55761719	-34.71679688	+3668
+1458240873.50840000	+17.29248047	-3.74414063	-2.18847656	+39.61669922	-38.38623047	-72.75146484	+6504	+16.72998047	-3.44091797	-1.58642578	-100.12939453	+2.63671875	+57.19482422	+6716	+14.57226563	-4.98779297	-3.66064453	+19.48974609	-11.46972656	-34.62890625	+3672
+1458240873.51259990	+17.28369141	-3.68701172	-2.14453125	+39.88037109	-38.58398438	-72.83935547	+6524	+16.72558594	-3.39257813	-1.55126953	-100.01953125	+2.72460938	+57.23876953	+6720	+14.56787109	-4.95703125	-3.65185547	+19.53369141	-11.40380859	-34.49707031	+3672
+1458240873.52090000	+17.26611328	-3.58154297	-2.05664063	+40.38574219	-38.97949219	-73.01513672	+6568	+16.71679688	-3.30468750	-1.48095703	-99.84375000	+2.87841797	+57.41455078	+6724	+14.55908203	-4.89990234	-3.62109375	+19.57763672	-11.33789063	-34.29931641	+3684
+1458240873.52500010	+17.25732422	-3.53320313	-2.01269531	+40.62744141	-39.19921875	-73.10302734	+6588	+16.71240234	-3.26513672	-1.44140625	-99.77783203	+2.94433594	+57.50244141	+6728	+14.55029297	-4.86474609	-3.60351563	+19.62158203	-11.31591797	-34.21142578	+3688
+1458240873.52920010	+17.25732422	-3.48925781	-1.97753906	+40.80322266	-39.35302734	-73.12500000	+6612	+16.71240234	-3.22998047	-1.41064453	-99.71191406	+3.01025391	+57.56835938	+6728	+14.55468750	-4.83398438	-3.57714844	+19.66552734	-11.38183594	-34.16748047	+3700
+1458240873.53340010	+17.24853516	-3.44531250	-1.95996094	+40.89111328	-39.44091797	-73.03710938	+6628	+16.70800781	-3.19482422	-1.38427734	-99.68994141	+3.07617188	+57.59033203	+6728	+14.55908203	-4.79882813	-3.54638672	+19.75341797	-11.46972656	-34.10156250	+3712
+1458240873.53749990	+17.23974609	-3.41455078	-1.94677734	+40.91308594	-39.55078125	-72.92724609	+6640	+16.70361328	-3.16845703	-1.36230469	-99.68994141	+3.12011719	+57.61230469	+6728	+14.56787109	-4.75488281	-3.51562500	+19.86328125	-11.55761719	-34.01367188	+3724
+1458240873.54169990	+17.23535156	-3.38378906	-1.92919922	+40.91308594	-39.66064453	-72.81738281	+6656	+16.69482422	-3.13769531	-1.34472656	-99.68994141	+3.16406250	+57.54638672	+6724	+14.57226563	-4.71093750	-3.48046875	+19.97314453	-11.71142578	-33.92578125	+3736
+1458240873.55000000	+17.22216797	-3.32666016	-1.91162109	+40.84716797	-39.88037109	-72.50976563	+6672	+16.67724609	-3.08496094	-1.31396484	-99.73388672	+3.27392578	+57.52441406	+6720	+14.58544922	-4.60986328	-3.40576172	+20.23681641	-11.99707031	-33.75000000	+3764
+1458240873.55419990	+17.21777344	-3.30029297	-1.90722656	+40.78125000	-39.96826172	-72.31201172	+6680	+16.67285156	-3.05859375	-1.30078125	-99.73388672	+3.31787109	+57.50244141	+6716	+14.59423828	-4.55712891	-3.36181641	+20.41259766	-12.19482422	-33.68408203	+3776
+1458240873.55839990	+17.20898438	-3.27832031	-1.90283203	+40.71533203	-40.05615234	-72.15820313	+6680	+16.66406250	-3.03662109	-1.27880859	-99.77783203	+3.33984375	+57.56835938	+6716	+14.60302734	-4.50439453	-3.31787109	+20.58837891	-12.39257813	-33.66210938	+3792
+1458240873.56250000	+17.20458984	-3.25634766	-1.89843750	+40.62744141	-40.14404297	-71.98242188	+6680	+16.65966797	-3.01025391	-1.25683594	-99.79980469	+3.38378906	+57.61230469	+6716	+14.61621094	-4.45166016	-3.27392578	+20.74218750	-12.61230469	-33.61816406	+3808
+1458240873.57090000	+17.20019531	-3.22119141	-1.88964844	+40.49560547	-40.31982422	-71.71875000	+6676	+16.65087891	-2.96630859	-1.23486328	-99.86572266	+3.42773438	+57.59033203	+6708	+14.63378906	-4.35058594	-3.19042969	+21.04980469	-13.00781250	-33.50830078	+3832
+1458240873.57500000	+17.19580078	-3.19482422	-1.88085938	+40.45166016	-40.40771484	-71.56494141	+6676	+16.64208984	-2.93554688	-1.22167969	-99.86572266	+3.42773438	+57.56835938	+6704	+14.64257813	-4.30224609	-3.15087891	+21.20361328	-13.18359375	-33.46435547	+3844
+1458240873.57920000	+17.19140625	-3.16406250	-1.87646484	+40.40771484	-40.49560547	-71.38916016	+6672	+16.63769531	-2.90917969	-1.21289063	-99.86572266	+3.44970703	+57.56835938	+6704	+14.64697266	-4.24951172	-3.12451172	+21.37939453	-13.29345703	-33.37646484	+3856
+1458240873.58340000	+17.18701172	-3.13769531	-1.86328125	+40.40771484	-40.62744141	-71.30126953	+6664	+16.63769531	-2.87841797	-1.19091797	-99.86572266	+3.44970703	+57.65625000	+6704	+14.65136719	-4.20556641	-3.09375000	+21.46728516	-13.42529297	-33.33251953	+3860
+1458240873.58750010	+17.18261719	-3.10693359	-1.85449219	+40.42968750	-40.73730469	-71.21337891	+6664	+16.63330078	-2.84326172	-1.16455078	-99.84375000	+3.47167969	+57.76611328	+6704	+14.65576172	-4.16601563	-3.06738281	+21.55517578	-13.53515625	-33.31054688	+3868
+1458240873.59170010	+17.18261719	-3.07177734	-1.83251953	+40.51757813	-40.86914063	-71.21337891	+6660	+16.63769531	-2.80810547	-1.14257813	-99.77783203	+3.47167969	+57.85400391	+6704	+14.66015625	-4.12646484	-3.04541016	+21.66503906	-13.62304688	-33.26660156	+3876
+1458240873.59999990	+17.18261719	-3.00146484	-1.77099609	+40.82519531	-41.22070313	-71.36718750	+6660	+16.64208984	-2.72900391	-1.08984375	-99.66796875	+3.44970703	+58.07373047	+6704	+14.66455078	-4.07812500	-3.01464844	+21.70898438	-13.68896484	-33.22265625	+3880
+1458240873.60419990	+17.18261719	-2.96191406	-1.73583984	+41.00097656	-41.37451172	-71.47705078	+6664	+16.64208984	-2.68945313	-1.06347656	-99.60205078	+3.42773438	+58.20556641	+6704	+14.66894531	-4.05615234	-3.00585938	+21.68701172	-13.66699219	-33.17871094	+3880
+1458240873.60830000	+17.18261719	-2.92236328	-1.70068359	+41.19873047	-41.55029297	-71.60888672	+6668	+16.64648438	-2.64550781	-1.03271484	-99.51416016	+3.40576172	+58.33740234	+6708	+14.66894531	-4.04296875	-3.00146484	+21.66503906	-13.64501953	-33.15673828	+3876
+1458240873.61250000	+17.18701172	-2.87841797	-1.66552734	+41.44042969	-41.70410156	-71.74072266	+6672	+16.65087891	-2.60156250	-1.00195313	-99.42626953	+3.40576172	+58.46923828	+6708	+14.66894531	-4.02539063	-2.99707031	+21.64306641	-13.60107422	-33.13476563	+3876
+1458240873.61669990	+17.18701172	-2.83007813	-1.63037109	+41.70410156	-41.85791016	-71.89453125	+6680	+16.65527344	-2.55761719	-0.97119141	-99.33837891	+3.38378906	+58.60107422	+6712	+14.66894531	-4.00341797	-2.99707031	+21.62109375	-13.53515625	-33.11279297	+3872
+1458240873.62080000	+17.18701172	-2.77734375	-1.58642578	+42.01171875	-42.05566406	-72.11425781	+6692	+16.65966797	-2.51367188	-0.94042969	-99.25048828	+3.36181641	+58.79882813	+6712	+14.66455078	-3.99023438	-2.99707031	+21.59912109	-13.49121094	-33.11279297	+3872
+1458240873.62920000	+17.19580078	-2.69824219	-1.48974609	+42.60498047	-42.47314453	-72.64160156	+6716	+16.66845703	-2.42578125	-0.86572266	-99.09667969	+3.27392578	+59.17236328	+6712	+14.66455078	-3.96386719	-2.98828125	+21.48925781	-13.40332031	-33.13476563	+3868
+1458240873.63330010	+17.20019531	-2.65429688	-1.45019531	+42.86865234	-42.64892578	-72.86132813	+6732	+16.67724609	-2.38623047	-0.83056641	-99.03076172	+3.22998047	+59.37011719	+6712	+14.66455078	-3.95068359	-2.98388672	+21.46728516	-13.38134766	-33.13476563	+3868
+1458240873.63750000	+17.20458984	-2.61474609	-1.41064453	+43.13232422	-42.82470703	-73.05908203	+6744	+16.68164063	-2.35107422	-0.79980469	-98.98681641	+3.16406250	+59.54589844	+6712	+14.66894531	-3.93310547	-2.97509766	+21.44531250	-13.38134766	-33.15673828	+3868
+1458240873.64170000	+17.20898438	-2.57080078	-1.37548828	+43.39599609	-42.97851563	-73.23486328	+6756	+16.68164063	-2.31591797	-0.77343750	-98.94287109	+3.09814453	+59.67773438	+6708	+14.66894531	-3.91552734	-2.96630859	+21.42333984	-13.35937500	-33.17871094	+3868
+1458240873.64580010	+17.20898438	-2.52685547	-1.34912109	+43.61572266	-43.08837891	-73.36669922	+6768	+16.68164063	-2.28515625	-0.74707031	-98.92089844	+3.01025391	+59.80957031	+6708	+14.67333984	-3.89355469	-2.95312500	+21.44531250	-13.38134766	-33.17871094	+3868
+1458240873.65000010	+17.20898438	-2.49609375	-1.31835938	+43.76953125	-43.22021484	-73.49853516	+6780	+16.68164063	-2.25439453	-0.72070313	-98.89892578	+2.94433594	+59.94140625	+6704	+14.67333984	-3.86718750	-2.93994141	+21.48925781	-13.40332031	-33.20068359	+3872
+1458240873.65829990	+17.21337891	-2.43896484	-1.27441406	+44.01123047	-43.48388672	-73.65234375	+6796	+16.68603516	-2.20166016	-0.68115234	-98.89892578	+2.81250000	+60.18310547	+6692	+14.68652344	-3.80126953	-2.89160156	+21.64306641	-13.60107422	-33.26660156	+3884
+1458240873.66249990	+17.21337891	-2.41699219	-1.25683594	+44.09912109	-43.61572266	-73.69628906	+6800	+16.68603516	-2.18408203	-0.65478516	-98.94287109	+2.70263672	+60.33691406	+6684	+14.69531250	-3.76171875	-2.86523438	+21.75292969	-13.73291016	-33.28857422	+3892
+1458240873.66669990	+17.21337891	-2.39062500	-1.24365234	+44.14306641	-43.72558594	-73.69628906	+6804	+16.68603516	-2.16650391	-0.63720703	-98.98681641	+2.61474609	+60.46875000	+6676	+14.70410156	-3.72216797	-2.83447266	+21.88476563	-13.90869141	-33.31054688	+3904
+1458240873.67500000	+17.21777344	-2.35107422	-1.23486328	+44.12109375	-43.83544922	-73.52050781	+6796	+16.69042969	-2.12695313	-0.61962891	-99.05273438	+2.41699219	+60.51269531	+6656	+14.72607422	-3.62548828	-2.75976563	+22.21435547	-14.28222656	-33.37646484	+3924
+1458240873.68330000	+17.20898438	-2.30712891	-1.23046875	+44.05517578	-43.96728516	-73.32275391	+6788	+16.68603516	-2.08300781	-0.61083984	-99.09667969	+2.24121094	+60.55664063	+6636	+14.74804688	-3.52880859	-2.68945313	+22.60986328	-14.63378906	-33.37646484	+3944
+1458240873.68750000	+17.20458984	-2.28955078	-1.23046875	+44.01123047	-44.03320313	-73.21289063	+6780	+16.68164063	-2.06542969	-0.60644531	-99.14062500	+2.15332031	+60.60058594	+6624	+14.75683594	-3.48046875	-2.65429688	+22.78564453	-14.80957031	-33.37646484	+3952
+1458240873.69580010	+17.20458984	-2.25439453	-1.21728516	+43.92333984	-44.20898438	-73.01513672	+6760	+16.69042969	-2.02587891	-0.58886719	-99.18457031	+1.99951172	+60.71044922	+6600	+14.77441406	-3.37939453	-2.58837891	+23.15917969	-15.13916016	-33.37646484	+3968
+1458240873.70409990	+17.20019531	-2.20605469	-1.19970703	+43.92333984	-44.36279297	-72.86132813	+6736	+16.69921875	-1.97753906	-0.57568359	-99.16259766	+1.84570313	+60.75439453	+6576	+14.79638672	-3.30468750	-2.53125000	+23.42285156	-15.35888672	-33.37646484	+3980
+1458240873.71250010	+17.19580078	-2.14892578	-1.17333984	+43.98925781	-44.49462891	-72.72949219	+6720	+16.69921875	-1.91601563	-0.56689453	-99.09667969	+1.73583984	+60.75439453	+6548	+14.80957031	-3.25195313	-2.49609375	+23.55468750	-15.46875000	-33.35449219	+3984
+1458240873.72079990	+17.19140625	-2.08740234	-1.12500000	+44.16503906	-44.71435547	-72.72949219	+6708	+16.70800781	-1.85888672	-0.53173828	-99.03076172	+1.62597656	+60.95214844	+6528	+14.81396484	-3.20800781	-2.47851563	+23.59863281	-15.44677734	-33.28857422	+3980
+1458240873.72910000	+17.19140625	-2.02148438	-1.05468750	+44.51660156	-45.02197266	-72.94921875	+6704	+16.71679688	-1.79296875	-0.47900391	-98.89892578	+1.56005859	+61.23779297	+6512	+14.81835938	-3.18164063	-2.46972656	+23.55468750	-15.35888672	-33.24462891	+3976
+1458240873.73750000	+17.19580078	-1.94677734	-0.97119141	+44.91210938	-45.28564453	-73.16894531	+6712	+16.72558594	-1.72265625	-0.42626953	-98.74511719	+1.49414063	+61.43554688	+6496	+14.82275391	-3.17285156	-2.46533203	+23.44482422	-15.24902344	-33.22265625	+3968
+1458240873.74160000	+17.19580078	-1.91162109	-0.93603516	+45.10986328	-45.39550781	-73.25683594	+6716	+16.72998047	-1.69189453	-0.39990234	-98.67919922	+1.45019531	+61.56738281	+6488	+14.82275391	-3.16845703	-2.46533203	+23.35693359	-15.18310547	-33.20068359	+3964
+1458240873.74990010	+17.19580078	-1.84130859	-0.85693359	+45.48339844	-45.65917969	-73.45458984	+6732	+16.73437500	-1.63037109	-0.33837891	-98.54736328	+1.40625000	+61.85302734	+6480	+14.82275391	-3.15966797	-2.46533203	+23.22509766	-15.02929688	-33.13476563	+3956
+1458240873.75830010	+17.19580078	-1.78417969	-0.78222656	+45.79101563	-45.92285156	-73.63037109	+6748	+16.74316406	-1.57763672	-0.27246094	-98.43750000	+1.36230469	+62.18261719	+6476	+14.82714844	-3.13769531	-2.46093750	+23.13720703	-14.94140625	-33.09082031	+3956
+1458240873.76659990	+17.20458984	-1.73583984	-0.71630859	+46.03271484	-46.16455078	-73.74023438	+6760	+16.75195313	-1.52490234	-0.21533203	-98.32763672	+1.34033203	+62.42431641	+6472	+14.82714844	-3.11572266	-2.44335938	+23.09326172	-14.91943359	-33.04687500	+3952
+1458240873.77080010	+17.20458984	-1.71386719	-0.69873047	+46.05468750	-46.20849609	-73.67431641	+6764	+16.75195313	-1.50292969	-0.19775391	-98.30566406	+1.31835938	+62.49023438	+6468	+14.83154297	-3.10253906	-2.43017578	+23.09326172	-14.96337891	-33.04687500	+3956
+1458240873.77909990	+17.20458984	-1.67871094	-0.68554688	+45.94482422	-46.25244141	-73.34472656	+6764	+16.75195313	-1.47656250	-0.16259766	-98.32763672	+1.29638672	+62.57812500	+6460	+14.84472656	-3.04980469	-2.39062500	+23.22509766	-15.09521484	-32.98095703	+3964
+1458240873.78740000	+17.20019531	-1.65234375	-0.67675781	+45.81298828	-46.36230469	-73.08105469	+6756	+16.75195313	-1.45019531	-0.13183594	-98.32763672	+1.27441406	+62.68798828	+6456	+14.85351563	-2.98388672	-2.34667969	+23.46679688	-15.31494141	-32.91503906	+3976
+1458240873.79580000	+17.20019531	-1.62597656	-0.67236328	+45.63720703	-46.45019531	-72.75146484	+6744	+16.74755859	-1.42382813	-0.11425781	-98.34960938	+1.27441406	+62.73193359	+6452	+14.86669922	-2.90478516	-2.28515625	+23.77441406	-15.66650391	-32.89306641	+3988
+1458240873.80410000	+17.20458984	-1.60400391	-0.68115234	+45.39550781	-46.45019531	-72.33398438	+6724	+16.74316406	-1.41064453	-0.10107422	-98.41552734	+1.25244141	+62.73193359	+6444	+14.87988281	-2.83007813	-2.21923828	+24.08203125	-16.01806641	-32.89306641	+4004
+1458240873.81240010	+17.20458984	-1.58203125	-0.69873047	+45.15380859	-46.45019531	-71.98242188	+6704	+16.73876953	-1.39746094	-0.08349609	-98.45947266	+1.23046875	+62.79785156	+6444	+14.89306641	-2.75537109	-2.15771484	+24.38964844	-16.34765625	-32.89306641	+4016
+1458240873.82080010	+17.20019531	-1.56445313	-0.69433594	+45.02197266	-46.53808594	-71.76269531	+6680	+16.72998047	-1.37109375	-0.06152344	-98.45947266	+1.23046875	+62.90771484	+6444	+14.90185547	-2.68945313	-2.10937500	+24.67529297	-16.65527344	-32.89306641	+4024
+1458240873.82909990	+17.20019531	-1.53369141	-0.67236328	+45.06591797	-46.66992188	-71.76269531	+6660	+16.72119141	-1.34912109	-0.02636719	-98.43750000	+1.25244141	+63.10546875	+6444	+14.91064453	-2.64990234	-2.06542969	+24.80712891	-16.89697266	-32.95898438	+4028
+1458240873.83740000	+17.20458984	-1.50292969	-0.63720703	+45.21972656	-46.82373047	-71.87255859	+6644	+16.71679688	-1.32275391	+0.01318359	-98.41552734	+1.27441406	+63.32519531	+6444	+14.91503906	-2.62792969	-2.03466797	+24.80712891	-17.07275391	-33.02490234	+4028
+1458240873.84570000	+17.20458984	-1.47656250	-0.58886719	+45.46142578	-46.99951172	-72.15820313	+6636	+16.71679688	-1.28320313	+0.07031250	-98.30566406	+1.29638672	+63.65478516	+6452	+14.91943359	-2.61914063	-2.02148438	+24.74121094	-17.13867188	-33.06884766	+4024
+1458240873.85410000	+17.20458984	-1.44140625	-0.52294922	+45.83496094	-47.26318359	-72.57568359	+6636	+16.71240234	-1.23925781	+0.14062500	-98.15185547	+1.36230469	+64.07226563	+6460	+14.91503906	-2.61914063	-2.01269531	+24.60937500	-17.16064453	-33.11279297	+4016
+1458240873.86240010	+17.20019531	-1.39746094	-0.43505859	+46.34033203	-47.59277344	-73.14697266	+6644	+16.71240234	-1.19531250	+0.21093750	-97.97607422	+1.45019531	+64.46777344	+6464	+14.91503906	-2.62353516	-2.00830078	+24.47753906	-17.20458984	-33.17871094	+4012
+1458240873.87069990	+17.20458984	-1.35791016	-0.34716797	+46.86767578	-47.90039063	-73.74023438	+6660	+16.71240234	-1.15136719	+0.28125000	-97.82226563	+1.51611328	+64.88525391	+6468	+14.91503906	-2.63232422	-1.99951172	+24.30175781	-17.22656250	-33.22265625	+4008
+1458240873.87490010	+17.20458984	-1.34033203	-0.30761719	+47.10937500	-48.03222656	-73.98193359	+6668	+16.71240234	-1.13378906	+0.31201172	-97.73437500	+1.56005859	+65.08300781	+6468	+14.91503906	-2.63671875	-1.99511719	+24.23583984	-17.24853516	-33.24462891	+4008
+1458240873.88319990	+17.20019531	-1.30517578	-0.23291016	+47.48291016	-48.27392578	-74.39941406	+6684	+16.71240234	-1.08984375	+0.37353516	-97.55859375	+1.62597656	+65.41259766	+6468	+14.91503906	-2.63232422	-1.98632813	+24.14794922	-17.31445313	-33.26660156	+4004
+1458240873.89159990	+17.19140625	-1.27441406	-0.17578125	+47.79052734	-48.51562500	-74.68505859	+6700	+16.70800781	-1.05908203	+0.42187500	-97.44873047	+1.71386719	+65.69824219	+6464	+14.91503906	-2.61474609	-1.96875000	+24.14794922	-17.42431641	-33.28857422	+4004
+1458240873.89990000	+17.18701172	-1.25244141	-0.13623047	+47.92236328	-48.69140625	-74.77294922	+6712	+16.70800781	-1.04589844	+0.45263672	-97.42675781	+1.77978516	+65.85205078	+6456	+14.91503906	-2.58837891	-1.94238281	+24.21386719	-17.62207031	-33.28857422	+4012
+1458240873.90820000	+17.18261719	-1.24365234	-0.12744141	+47.85644531	-48.73535156	-74.66308594	+6712	+16.70361328	-1.04150391	+0.47900391	-97.44873047	+1.84570313	+65.98388672	+6448	+14.91943359	-2.55322266	-1.90283203	+24.36767578	-17.86376953	-33.28857422	+4020
+1458240873.91650010	+17.17382813	-1.23486328	-0.13183594	+47.65869141	-48.75732422	-74.42138672	+6704	+16.69921875	-1.04150391	+0.49218750	-97.51464844	+1.93359375	+66.02783203	+6436	+14.92382813	-2.50488281	-1.86328125	+24.58740234	-18.14941406	-33.26660156	+4032
+1458240873.92490010	+17.16943359	-1.23046875	-0.14062500	+47.50488281	-48.77929688	-74.20166016	+6692	+16.69482422	-1.05029297	+0.49658203	-97.60253906	+2.02148438	+66.04980469	+6428	+14.92822266	-2.44775391	-1.81494141	+24.85107422	-18.45703125	-33.24462891	+4044
+1458240873.93740010	+17.16064453	-1.22167969	-0.14501953	+47.30712891	-48.82324219	-73.93798828	+6672	+16.68603516	-1.06347656	+0.50537109	-97.75634766	+2.17529297	+66.07177734	+6416	+14.93261719	-2.37304688	-1.73144531	+25.22460938	-18.96240234	-33.22265625	+4064
+1458240873.94149990	+17.15625000	-1.22167969	-0.14501953	+47.24121094	-48.82324219	-73.87207031	+6660	+16.68603516	-1.06347656	+0.50976563	-97.80029297	+2.21923828	+66.07177734	+6412	+14.93701172	-2.35107422	-1.71386719	+25.33447266	-19.07226563	-33.20068359	+4068
+1458240873.94989990	+17.15185547	-1.21289063	-0.14501953	+47.19726563	-48.82324219	-73.82812500	+6644	+16.68164063	-1.06347656	+0.51855469	-97.86621094	+2.35107422	+66.09375000	+6400	+14.93261719	-2.32031250	-1.68310547	+25.44433594	-19.22607422	-33.15673828	+4072
+1458240873.95820000	+17.14746094	-1.19970703	-0.12744141	+47.26318359	-48.86718750	-73.89404297	+6628	+16.67724609	-1.05908203	+0.53613281	-97.91015625	+2.50488281	+66.15966797	+6392	+14.93261719	-2.30712891	-1.66552734	+25.46630859	-19.27001953	-33.13476563	+4068
+1458240873.96650000	+17.14306641	-1.18652344	-0.09228516	+47.48291016	-48.95507813	-74.11376953	+6620	+16.67724609	-1.04150391	+0.55810547	-97.88818359	+2.63671875	+66.24755859	+6388	+14.92822266	-2.31152344	-1.66113281	+25.37841797	-19.22607422	-33.09082031	+4060
+1458240873.97490000	+17.13867188	-1.16455078	-0.05712891	+47.70263672	-49.04296875	-74.35546875	+6616	+16.67724609	-1.01513672	+0.59326172	-97.80029297	+2.81250000	+66.37939453	+6384	+14.92382813	-2.32470703	-1.66552734	+25.26855469	-19.11621094	-33.04687500	+4056
+1458240873.97900010	+17.13867188	-1.15576172	-0.03515625	+47.83447266	-49.06494141	-74.46533203	+6616	+16.67724609	-0.99755859	+0.60644531	-97.73437500	+2.87841797	+66.40136719	+6380	+14.92382813	-2.32910156	-1.66992188	+25.20263672	-19.02832031	-33.02490234	+4052
+1458240873.98729990	+17.13427734	-1.12939453	+0.00439453	+48.12011719	-49.13085938	-74.72900391	+6620	+16.67285156	-0.95800781	+0.64160156	-97.58056641	+3.01025391	+66.48925781	+6380	+14.91943359	-2.34228516	-1.67871094	+25.09277344	-18.87451172	-32.95898438	+4048
+1458240873.99569990	+17.12988281	-1.10302734	+0.04394531	+48.38378906	-49.21875000	-74.94873047	+6628	+16.67285156	-0.92724609	+0.66357422	-97.42675781	+3.07617188	+66.53320313	+6376	+14.91064453	-2.35546875	-1.69189453	+24.98291016	-18.69873047	-32.87109375	+4044
+1458240874.00819990	+17.12548828	-1.07666016	+0.07910156	+48.51562500	-49.26269531	-75.01464844	+6644	+16.67285156	-0.89208984	+0.67236328	-97.22900391	+3.07617188	+66.44531250	+6364	+14.90185547	-2.36425781	-1.70507813	+24.85107422	-18.45703125	-32.71728516	+4036
+1458240874.01650000	+17.12109375	-1.06347656	+0.07031250	+48.36181641	-49.19677734	-74.77294922	+6648	+16.67285156	-0.87890625	+0.66357422	-97.14111328	+3.01025391	+66.26953125	+6356	+14.89746094	-2.35546875	-1.70947266	+24.82910156	-18.32519531	-32.58544922	+4028
+1458240874.02480010	+17.11669922	-1.05908203	+0.05712891	+48.12011719	-49.15283203	-74.46533203	+6652	+16.67285156	-0.87451172	+0.64160156	-97.07519531	+2.92236328	+66.09375000	+6352	+14.89306641	-2.33349609	-1.70507813	+24.91699219	-18.23730469	-32.40966797	+4028
+1458240874.02900000	+17.11669922	-1.05908203	+0.04394531	+47.96630859	-49.13085938	-74.28955078	+6652	+16.67285156	-0.87451172	+0.62841797	-97.03125000	+2.83447266	+65.98388672	+6348	+14.88867188	-2.32031250	-1.70068359	+24.96093750	-18.21533203	-32.34375000	+4024
+1458240874.03730010	+17.11669922	-1.05908203	+0.01757813	+47.63671875	-49.06494141	-73.87207031	+6652	+16.67724609	-0.87890625	+0.61523438	-96.96533203	+2.65869141	+65.85205078	+6340	+14.88867188	-2.28515625	-1.68310547	+25.13671875	-18.25927734	-32.14599609	+4028
+1458240874.04570010	+17.11669922	-1.06787109	-0.01318359	+47.21923828	-48.97705078	-73.41064453	+6648	+16.68164063	-0.87890625	+0.59326172	-96.81152344	+2.35107422	+65.67626953	+6332	+14.88867188	-2.24560547	-1.66552734	+25.33447266	-18.30322266	-31.97021484	+4032
+1458240874.05399990	+17.11669922	-1.07226563	-0.04394531	+46.82373047	-48.88916016	-72.97119141	+6636	+16.69042969	-0.88769531	+0.57128906	-96.56982422	+1.84570313	+65.47851563	+6324	+14.88427734	-2.21044922	-1.64794922	+25.51025391	-18.34716797	-31.81640625	+4036
+1458240874.06230000	+17.11669922	-1.07226563	-0.06591797	+46.47216797	-48.86718750	-72.59765625	+6620	+16.72119141	-0.88769531	+0.54931641	-95.49316406	-0.02197266	+65.08300781	+6316	+14.88427734	-2.18847656	-1.63916016	+25.59814453	-18.39111328	-31.68457031	+4032
+1458240874.07060000	+17.11669922	-1.08105469	-0.07470703	+46.18652344	-48.88916016	-72.39990234	+6604	+16.74316406	-0.86132813	+0.58447266	-94.43847656	-1.62597656	+65.17089844	+6312	+14.87988281	-2.18847656	-1.64355469	+25.55419922	-18.32519531	-31.57470703	+4024
+1458240874.07900000	+17.11669922	-1.07666016	-0.07031250	+45.98876953	-48.88916016	-72.26806641	+6584	+16.76513672	-0.83935547	+0.63281250	-93.44970703	-3.14208984	+65.21484375	+6312	+14.87548828	-2.19726563	-1.65673828	+25.46630859	-18.19335938	-31.46484375	+4020
+1458240874.08730010	+17.11230469	-1.06787109	-0.05273438	+45.83496094	-48.93310547	-72.24609375	+6568	+16.78271484	-0.79101563	+0.69433594	-92.13134766	-4.81201172	+65.39062500	+6320	+14.87109375	-2.21044922	-1.67871094	+25.31250000	-18.01757813	-31.35498047	+4016
+1458240874.09559990	+17.11230469	-1.05908203	-0.01757813	+45.74707031	-48.99902344	-72.35595703	+6564	+16.80908203	-0.75146484	+0.76464844	-90.76904297	-6.63574219	+65.54443359	+6332	+14.86230469	-2.22802734	-1.70068359	+25.13671875	-17.84179688	-31.24511719	+4012
+1458240874.10400010	+17.11230469	-1.05029297	+0.02197266	+45.59326172	-49.04296875	-72.46582031	+6564	+16.82666016	-0.71191406	+0.80859375	-89.36279297	-8.52539063	+65.43457031	+6344	+14.85791016	-2.25000000	-1.72705078	+24.96093750	-17.62207031	-31.11328125	+4008
+1458240874.11229990	+17.11669922	-1.04589844	+0.04833984	+45.15380859	-48.91113281	-72.31201172	+6568	+16.84423828	-0.67236328	+0.84814453	-87.82470703	-10.45898438	+65.32470703	+6360	+14.84912109	-2.26757813	-1.75781250	+24.78515625	-17.42431641	-30.98144531	+4004
+1458240874.12060000	+17.12109375	-1.04150391	+0.05273438	+44.42871094	-48.66943359	-71.87255859	+6576	+16.85742188	-0.65039063	+0.86572266	-86.33056641	-12.30468750	+65.01708984	+6376	+14.84472656	-2.28076172	-1.78417969	+24.60937500	-17.20458984	-30.80566406	+3996
+1458240874.12899990	+17.12988281	-1.06347656	+0.03955078	+43.54980469	-48.38378906	-71.27929688	+6588	+16.87060547	-0.63720703	+0.87011719	-84.81445313	-14.06250000	+64.62158203	+6392	+14.83593750	-2.28955078	-1.81054688	+24.47753906	-17.00683594	-30.60791016	+3988
+1458240874.13730000	+17.14306641	-1.09423828	-0.00439453	+42.31933594	-47.87841797	-70.31250000	+6600	+16.88378906	-0.63720703	+0.85693359	-83.36425781	-15.71044922	+64.11621094	+6408	+14.82714844	-2.28515625	-1.82812500	+24.38964844	-16.87500000	-30.34423828	+3976
+1458240874.14560010	+17.15625000	-1.12939453	-0.07910156	+40.97900391	-47.24121094	-69.14794922	+6612	+16.88378906	-0.64599609	+0.83056641	-81.89208984	-17.22656250	+63.50097656	+6436	+14.81835938	-2.26757813	-1.83691406	+24.38964844	-16.80908203	-30.03662109	+3964
+1458240874.15389990	+17.16064453	-1.16015625	-0.15820313	+39.70458984	-46.62597656	-67.98339844	+6616	+16.88818359	-0.63720703	+0.80859375	-80.35400391	-18.58886719	+63.01757813	+6460	+14.81396484	-2.23681641	-1.83691406	+24.49951172	-16.78710938	-29.75097656	+3952
+1458240874.16230010	+17.16943359	-1.19531250	-0.22412109	+38.56201172	-46.07666016	-67.01660156	+6604	+16.89697266	-0.64599609	+0.78662109	-78.96972656	-19.86328125	+62.42431641	+6480	+14.80517578	-2.19287109	-1.82373047	+24.67529297	-16.87500000	-29.44335938	+3944
+1458240874.17059990	+17.17822266	-1.21728516	-0.27685547	+37.59521484	-45.50537109	-66.18164063	+6592	+16.90136719	-0.64160156	+0.76904297	-77.51953125	-21.00585938	+61.87500000	+6500	+14.79638672	-2.15771484	-1.81054688	+24.82910156	-16.96289063	-29.17968750	+3936
+1458240874.17890000	+17.17822266	-1.22167969	-0.33398438	+36.73828125	-44.91210938	-65.32470703	+6572	+16.90136719	-0.60205078	+0.75585938	-75.89355469	-22.08251953	+61.34765625	+6516	+14.79199219	-2.13134766	-1.81494141	+24.93896484	-16.94091797	-28.95996094	+3924
+1458240874.18730000	+17.17382813	-1.21728516	-0.36474609	+36.14501953	-44.49462891	-64.77539063	+6548	+16.90576172	-0.56689453	+0.75146484	-74.35546875	-23.09326172	+60.84228516	+6532	+14.77880859	-2.12255859	-1.82812500	+24.96093750	-16.85302734	-28.76220703	+3916
+1458240874.19560000	+17.17382813	-1.19970703	-0.35595703	+35.81542969	-44.25292969	-64.51171875	+6532	+16.92333984	-0.51855469	+0.76904297	-72.83935547	-24.06005859	+60.44677734	+6540	+14.77001953	-2.12695313	-1.85449219	+24.89501953	-16.67724609	-28.60839844	+3904
+1458240874.20390010	+17.17382813	-1.18652344	-0.34277344	+35.55175781	-43.98925781	-64.31396484	+6520	+16.93212891	-0.45703125	+0.77343750	-71.16943359	-25.00488281	+59.91943359	+6548	+14.76123047	-2.14453125	-1.88964844	+24.78515625	-16.45751953	-28.47656250	+3896
+1458240874.21219990	+17.16503906	-1.16015625	-0.33837891	+35.33203125	-43.68164063	-64.07226563	+6516	+16.94091797	-0.39111328	+0.77783203	-69.47753906	-25.90576172	+59.32617188	+6556	+14.75244141	-2.16210938	-1.92480469	+24.65332031	-16.23779297	-28.36669922	+3892
+1458240874.22059990	+17.15625000	-1.13378906	-0.32519531	+35.17822266	-43.46191406	-63.89648438	+6520	+16.95410156	-0.32958984	+0.78222656	-67.85156250	-26.76269531	+58.75488281	+6564	+14.74365234	-2.18408203	-1.96435547	+24.54345703	-15.97412109	-28.25683594	+3880
+1458240874.22890000	+17.14746094	-1.12500000	-0.30322266	+35.02441406	-43.30810547	-63.80859375	+6528	+16.96728516	-0.27685547	+0.78222656	-66.24755859	-27.64160156	+58.07373047	+6564	+14.73486328	-2.20166016	-2.00390625	+24.43359375	-15.75439453	-28.19091797	+3872
+1458240874.23720000	+17.15185547	-1.11181641	-0.29882813	+34.84863281	-43.02246094	-63.56689453	+6532	+16.97607422	-0.22851563	+0.77343750	-64.59960938	-28.45458984	+57.30468750	+6568	+14.72607422	-2.21923828	-2.03466797	+24.38964844	-15.60058594	-28.12500000	+3852
+1458240874.24560000	+17.14746094	-1.10742188	-0.33398438	+34.49707031	-42.58300781	-63.12744141	+6536	+16.98046875	-0.18457031	+0.73388672	-62.90771484	-29.17968750	+56.31591797	+6576	+14.71728516	-2.22802734	-2.06103516	+24.41162109	-15.44677734	-28.08105469	+3836
+1458240874.24970010	+17.14306641	-1.10302734	-0.35595703	+34.29931641	-42.34130859	-62.84179688	+6540	+16.98046875	-0.17138672	+0.71191406	-62.09472656	-29.50927734	+55.81054688	+6580	+14.71289063	-2.22363281	-2.07421875	+24.45556641	-15.40283203	-28.05908203	+3824
+1458240874.25810000	+17.14306641	-1.10302734	-0.40869141	+33.92578125	-41.87988281	-62.31445313	+6536	+16.98046875	-0.14941406	+0.67236328	-60.53466797	-30.16845703	+54.84375000	+6584	+14.69970703	-2.21044922	-2.08740234	+24.65332031	-15.40283203	-28.03710938	+3800
+1458240874.26640010	+17.14306641	-1.10742188	-0.45703125	+33.55224609	-41.39648438	-61.80908203	+6528	+16.98046875	-0.12304688	+0.63281250	-58.93066406	-30.76171875	+53.83300781	+6584	+14.69091797	-2.18847656	-2.08300781	+24.93896484	-15.49072266	-28.05908203	+3776
+1458240874.27469990	+17.14746094	-1.10742188	-0.53173828	+33.17871094	-40.78125000	-61.19384766	+6508	+16.97607422	-0.09667969	+0.58007813	-57.32666016	-31.26708984	+52.75634766	+6588	+14.67773438	-2.15332031	-2.06982422	+25.37841797	-15.66650391	-28.08105469	+3756
+1458240874.28309990	+17.13867188	-1.10302734	-0.60205078	+32.82714844	-40.14404297	-60.60058594	+6484	+16.96289063	-0.07470703	+0.53173828	-55.83251953	-31.75048828	+51.78955078	+6584	+14.66894531	-2.11376953	-2.06103516	+25.81787109	-15.79833984	-28.08105469	+3740
+1458240874.29140000	+17.12548828	-1.08984375	-0.66357422	+32.60742188	-39.61669922	-60.13916016	+6452	+16.95849609	-0.03076172	+0.50097656	-54.33837891	-32.18994141	+50.95458984	+6580	+14.66015625	-2.08300781	-2.05224609	+26.19140625	-15.88623047	-28.08105469	+3720
+1458240874.29970000	+17.12109375	-1.07666016	-0.69433594	+32.49755859	-39.17724609	-59.80957031	+6412	+16.95849609	+0.00878906	+0.48779297	-52.91015625	-32.65136719	+50.20751953	+6568	+14.64697266	-2.06542969	-2.05224609	+26.47705078	-15.86425781	-28.08105469	+3700
+1458240874.30800010	+17.11230469	-1.05908203	-0.71191406	+32.49755859	-38.78173828	-59.61181641	+6376	+16.94970703	+0.05712891	+0.47900391	-51.50390625	-33.11279297	+49.54833984	+6556	+14.63378906	-2.07421875	-2.07421875	+26.63085938	-15.68847656	-28.05908203	+3684
