# Supplementary material for: A direct effect of perception on action when grasping a cup
Source: Sci Rep. 2018 Jan 9;8:171. doi: 10.1038/s41598-017-18591-5 (PMC5760564; doi:10.1038/s41598-017-18591-5)
Supplement: Supplementary file 6 — Supplementary Information [file 41598_2017_18591_MOESM6_ESM.zip › SciRep_Data/S02instruct/S02_100instruct_Tr3.dat]

+1000000000000.00000000	+0.00000000	+0.00000000	+0.00000000	+0.00000000	+0.00000000	+0.00000000	+0	+0.00000000	+0.00000000	+0.00000000	+0.00000000	+0.00000000	+0.00000000	+0	+0.00000000	+0.00000000	+0.00000000	+0.00000000	+0.00000000	+0.00000000	+0
+1458240526.17470000	+16.72998047	-1.28759766	+0.06152344	+25.37841797	-32.84912109	-65.56640625	+6068	+16.62451172	-0.95361328	+0.86132813	-82.83691406	-17.35839844	+68.31298828	+6444	+14.45361328	-2.28515625	-1.90722656	+21.24755859	-20.87402344	-33.94775391	+3532
+1458240526.17890000	+16.72558594	-1.28320313	+0.07910156	+25.46630859	-32.95898438	-65.63232422	+6064	+16.62890625	-0.94482422	+0.88330078	-82.77099609	-17.44628906	+68.42285156	+6448	+14.45361328	-2.29833984	-1.90722656	+21.18164063	-20.83007813	-33.94775391	+3532
+1458240526.18310000	+16.72119141	-1.28320313	+0.10107422	+25.53222656	-33.09082031	-65.72021484	+6064	+16.62890625	-0.93603516	+0.90087891	-82.70507813	-17.51220703	+68.46679688	+6452	+14.44921875	-2.30712891	-1.91162109	+21.13769531	-20.80810547	-33.96972656	+3528
+1458240526.18720010	+16.71240234	-1.27880859	+0.12304688	+25.62011719	-33.22265625	-65.80810547	+6064	+16.62890625	-0.92724609	+0.91406250	-82.61718750	-17.60009766	+68.48876953	+6456	+14.44921875	-2.31152344	-1.91601563	+21.09375000	-20.76416016	-33.96972656	+3528
+1458240526.19140010	+16.70800781	-1.27441406	+0.14062500	+25.70800781	-33.35449219	-65.89599609	+6068	+16.63330078	-0.92285156	+0.92285156	-82.55126953	-17.68798828	+68.48876953	+6456	+14.44921875	-2.32031250	-1.92041016	+21.02783203	-20.72021484	-33.96972656	+3528
+1458240526.19560000	+16.69921875	-1.27001953	+0.16259766	+25.83984375	-33.50830078	-65.98388672	+6076	+16.63330078	-0.91406250	+0.93164063	-82.46337891	-17.79785156	+68.44482422	+6456	+14.44921875	-2.32910156	-1.92041016	+20.98388672	-20.67626953	-33.99169922	+3524
+1458240526.19970010	+16.69042969	-1.26562500	+0.18457031	+25.92773438	-33.66210938	-66.04980469	+6080	+16.63330078	-0.91406250	+0.93603516	-82.37548828	-17.90771484	+68.40087891	+6456	+14.44921875	-2.33349609	-1.92480469	+20.96191406	-20.63232422	-33.99169922	+3524
+1458240549.14400010	+9.47460938	-5.57666016	-1.10302734	+60.18310547	-8.06396484	-66.15966797	+1480	+9.63720703	-4.77246094	-0.59326172	+3.01025391	-12.17285156	+15.22705078	+1548	+6.99169922	-8.99560547	-0.76904297	+58.68896484	+5.53710938	-23.48876953	+1816
+1458240549.14820000	+9.47460938	-5.57666016	-1.10302734	+60.18310547	-8.06396484	-66.15966797	+1480	+9.63720703	-4.77246094	-0.59326172	+3.01025391	-12.17285156	+15.22705078	+1548	+6.99169922	-9.00000000	-0.77343750	+58.66699219	+5.53710938	-23.46679688	+1812
+1458240549.15650010	+9.47460938	-5.57666016	-1.10302734	+60.18310547	-8.06396484	-66.13769531	+1484	+9.63720703	-4.77246094	-0.59326172	+3.01025391	-12.17285156	+15.22705078	+1552	+6.99169922	-9.00000000	-0.77343750	+58.66699219	+5.53710938	-23.46679688	+1808
+1458240549.16070010	+9.47460938	-5.57666016	-1.10302734	+60.18310547	-8.06396484	-66.13769531	+1484	+9.63720703	-4.77246094	-0.59326172	+3.01025391	-12.17285156	+15.24902344	+1552	+6.99169922	-9.00000000	-0.76904297	+58.66699219	+5.53710938	-23.46679688	+1808
+1458240549.16479990	+9.47460938	-5.57666016	-1.10302734	+60.18310547	-8.06396484	-66.13769531	+1484	+9.63720703	-4.77246094	-0.59326172	+3.01025391	-12.17285156	+15.24902344	+1552	+6.99169922	-8.99560547	-0.76904297	+58.68896484	+5.55908203	-23.48876953	+1808
+1458240549.16899990	+9.47460938	-5.57666016	-1.10742188	+60.18310547	-8.08593750	-66.13769531	+1484	+9.63720703	-4.77246094	-0.59326172	+3.01025391	-12.17285156	+15.24902344	+1552	+6.99609375	-8.99560547	-0.76464844	+58.71093750	+5.55908203	-23.51074219	+1808
+1458240549.17319990	+9.47460938	-5.57666016	-1.10742188	+60.18310547	-8.08593750	-66.13769531	+1484	+9.63720703	-4.77246094	-0.59326172	+3.01025391	-12.17285156	+15.24902344	+1552	+6.99609375	-8.99560547	-0.76464844	+58.73291016	+5.55908203	-23.51074219	+1804
+1458240549.17730000	+9.47460938	-5.57666016	-1.10742188	+60.18310547	-8.08593750	-66.11572266	+1484	+9.63720703	-4.77685547	-0.59326172	+2.98828125	-12.17285156	+15.24902344	+1552	+7.00048828	-8.99560547	-0.76464844	+58.73291016	+5.58105469	-23.51074219	+1804
+1458240549.18150000	+9.47460938	-5.57666016	-1.10742188	+60.18310547	-8.08593750	-66.11572266	+1484	+9.63720703	-4.77685547	-0.59326172	+2.98828125	-12.17285156	+15.24902344	+1552	+7.00048828	-8.99560547	-0.76464844	+58.75488281	+5.58105469	-23.53271484	+1804
+1458240549.18560000	+9.47460938	-5.57666016	-1.10742188	+60.18310547	-8.08593750	-66.11572266	+1484	+9.63720703	-4.77685547	-0.59326172	+2.98828125	-12.17285156	+15.27099609	+1552	+7.00048828	-8.99121094	-0.76025391	+58.77685547	+5.58105469	-23.53271484	+1804
+1458240549.18980000	+9.47460938	-5.57666016	-1.10742188	+60.18310547	-8.08593750	-66.11572266	+1484	+9.63720703	-4.77685547	-0.59326172	+2.98828125	-12.17285156	+15.27099609	+1552	+7.00488281	-8.99121094	-0.76025391	+58.77685547	+5.58105469	-23.53271484	+1804
+1458240549.19810010	+9.47460938	-5.57666016	-1.10742188	+60.18310547	-8.10791016	-66.09375000	+1484	+9.63720703	-4.77685547	-0.59326172	+2.98828125	-12.17285156	+15.27099609	+1552	+7.00927734	-8.99121094	-0.75585938	+58.82080078	+5.60302734	-23.55468750	+1804
+1458240549.20230010	+9.47460938	-5.57666016	-1.10742188	+60.18310547	-8.10791016	-66.09375000	+1480	+9.63720703	-4.77685547	-0.59326172	+2.98828125	-12.17285156	+15.27099609	+1552	+7.01367188	-8.98681641	-0.75585938	+58.86474609	+5.62500000	-23.57666016	+1808
+1458240549.20650010	+9.47460938	-5.57666016	-1.10742188	+60.18310547	-8.10791016	-66.09375000	+1480	+9.63720703	-4.77685547	-0.59326172	+2.98828125	-12.17285156	+15.29296875	+1552	+7.01367188	-8.98681641	-0.75146484	+58.86474609	+5.62500000	-23.57666016	+1808
+1458240549.21900010	+9.47460938	-5.57666016	-1.10742188	+60.18310547	-8.10791016	-66.07177734	+1476	+9.63720703	-4.77685547	-0.59326172	+2.98828125	-12.17285156	+15.29296875	+1548	+7.01806641	-8.98681641	-0.75146484	+58.88671875	+5.64697266	-23.57666016	+1808
+1458240549.22309990	+9.47460938	-5.57666016	-1.10742188	+60.18310547	-8.10791016	-66.07177734	+1476	+9.63720703	-4.77685547	-0.59326172	+2.98828125	-12.17285156	+15.29296875	+1548	+7.01806641	-8.98681641	-0.75146484	+58.88671875	+5.64697266	-23.57666016	+1808
+1458240549.23149990	+9.47460938	-5.57666016	-1.10742188	+60.18310547	-8.10791016	-66.07177734	+1476	+9.63720703	-4.77685547	-0.59326172	+2.98828125	-12.17285156	+15.29296875	+1548	+7.01367188	-8.98681641	-0.75585938	+58.86474609	+5.62500000	-23.55468750	+1812
+1458240549.23980000	+9.47460938	-5.57666016	-1.10742188	+60.18310547	-8.10791016	-66.07177734	+1476	+9.63720703	-4.77685547	-0.59326172	+2.98828125	-12.17285156	+15.29296875	+1548	+7.01367188	-8.98681641	-0.75585938	+58.86474609	+5.62500000	-23.55468750	+1808
+1458240549.24810000	+9.47460938	-5.57666016	-1.10742188	+60.18310547	-8.10791016	-66.04980469	+1472	+9.63720703	-4.77685547	-0.59326172	+2.98828125	-12.15087891	+15.29296875	+1548	+7.00927734	-8.98681641	-0.75585938	+58.84277344	+5.62500000	-23.53271484	+1808
+1458240549.25650000	+9.47460938	-5.57666016	-1.10742188	+60.18310547	-8.10791016	-66.04980469	+1472	+9.63720703	-4.77685547	-0.59326172	+2.96630859	-12.15087891	+15.29296875	+1548	+7.00927734	-8.99121094	-0.75585938	+58.82080078	+5.62500000	-23.53271484	+1808
+1458240549.26480010	+9.47460938	-5.57666016	-1.10742188	+60.18310547	-8.10791016	-66.04980469	+1472	+9.63720703	-4.77685547	-0.59326172	+2.96630859	-12.15087891	+15.29296875	+1548	+7.00927734	-8.99121094	-0.76025391	+58.82080078	+5.60302734	-23.53271484	+1808
+1458240549.27309990	+9.47460938	-5.57666016	-1.10742188	+60.18310547	-8.10791016	-66.04980469	+1472	+9.63720703	-4.77685547	-0.59326172	+2.96630859	-12.15087891	+15.29296875	+1548	+7.00927734	-8.99121094	-0.76025391	+58.82080078	+5.60302734	-23.53271484	+1804
+1458240549.27729990	+9.47460938	-5.57666016	-1.10742188	+60.18310547	-8.10791016	-66.04980469	+1472	+9.63720703	-4.77685547	-0.59326172	+2.96630859	-12.15087891	+15.29296875	+1548	+7.00927734	-8.99121094	-0.76025391	+58.82080078	+5.60302734	-23.53271484	+1804
+1458240549.28140000	+9.47460938	-5.57666016	-1.10742188	+60.18310547	-8.10791016	-66.04980469	+1476	+9.64160156	-4.77685547	-0.59326172	+2.96630859	-12.15087891	+15.29296875	+1548	+7.00927734	-8.99121094	-0.75585938	+58.82080078	+5.62500000	-23.53271484	+1804
+1458240549.28979990	+9.47460938	-5.57666016	-1.10742188	+60.18310547	-8.10791016	-66.04980469	+1476	+9.64160156	-4.77685547	-0.59326172	+2.96630859	-12.15087891	+15.29296875	+1548	+7.00927734	-8.99121094	-0.75585938	+58.82080078	+5.62500000	-23.53271484	+1804
+1458240549.29390000	+9.47460938	-5.57666016	-1.10742188	+60.18310547	-8.10791016	-66.04980469	+1476	+9.64160156	-4.77685547	-0.59326172	+2.96630859	-12.17285156	+15.29296875	+1544	+7.00927734	-8.99121094	-0.75585938	+58.82080078	+5.62500000	-23.53271484	+1804
+1458240549.29810000	+9.47460938	-5.57666016	-1.10742188	+60.18310547	-8.10791016	-66.04980469	+1476	+9.64160156	-4.77685547	-0.59326172	+2.96630859	-12.17285156	+15.29296875	+1544	+7.00927734	-8.99121094	-0.75585938	+58.82080078	+5.62500000	-23.53271484	+1804
+1458240549.30230000	+9.47460938	-5.57666016	-1.10742188	+60.18310547	-8.10791016	-66.02783203	+1476	+9.64160156	-4.77685547	-0.59326172	+2.96630859	-12.17285156	+15.29296875	+1544	+7.00927734	-8.98681641	-0.75585938	+58.84277344	+5.62500000	-23.53271484	+1804
+1458240549.30640010	+9.47460938	-5.57666016	-1.10742188	+60.18310547	-8.10791016	-66.02783203	+1472	+9.64160156	-4.77685547	-0.59326172	+2.96630859	-12.17285156	+15.29296875	+1544	+7.00927734	-8.98681641	-0.75585938	+58.84277344	+5.62500000	-23.53271484	+1804
+1458240549.31060000	+9.47460938	-5.57666016	-1.10742188	+60.16113281	-8.12988281	-66.02783203	+1472	+9.64160156	-4.77685547	-0.59326172	+2.96630859	-12.17285156	+15.29296875	+1544	+7.00927734	-8.98681641	-0.75585938	+58.84277344	+5.62500000	-23.55468750	+1804
+1458240549.31480000	+9.47460938	-5.57666016	-1.10742188	+60.16113281	-8.12988281	-66.02783203	+1472	+9.64160156	-4.77685547	-0.59326172	+2.96630859	-12.17285156	+15.29296875	+1544	+7.01367188	-8.98681641	-0.75585938	+58.84277344	+5.62500000	-23.55468750	+1804
+1458240549.31890010	+9.47460938	-5.57666016	-1.10742188	+60.16113281	-8.12988281	-66.02783203	+1472	+9.64160156	-4.77685547	-0.59326172	+2.96630859	-12.17285156	+15.29296875	+1544	+7.01367188	-8.98681641	-0.75585938	+58.84277344	+5.62500000	-23.55468750	+1804
+1458240549.32310010	+9.47460938	-5.57666016	-1.10742188	+60.16113281	-8.12988281	-66.02783203	+1472	+9.64160156	-4.77685547	-0.59326172	+2.96630859	-12.17285156	+15.29296875	+1544	+7.01367188	-8.98681641	-0.75585938	+58.84277344	+5.62500000	-23.55468750	+1804
+1458240549.33139990	+9.47460938	-5.57666016	-1.10742188	+60.16113281	-8.12988281	-66.02783203	+1472	+9.64160156	-4.77685547	-0.59326172	+2.94433594	-12.17285156	+15.29296875	+1544	+7.01367188	-8.98681641	-0.75146484	+58.84277344	+5.62500000	-23.55468750	+1804
+1458240549.33559990	+9.47460938	-5.57666016	-1.10742188	+60.16113281	-8.12988281	-66.02783203	+1472	+9.64160156	-4.77685547	-0.59326172	+2.94433594	-12.17285156	+15.29296875	+1544	+7.01367188	-8.98681641	-0.75585938	+58.84277344	+5.62500000	-23.55468750	+1804
+1458240549.33979990	+9.47460938	-5.57666016	-1.10742188	+60.16113281	-8.12988281	-66.02783203	+1472	+9.64160156	-4.77685547	-0.59326172	+2.94433594	-12.17285156	+15.29296875	+1544	+7.01367188	-8.98681641	-0.75585938	+58.84277344	+5.62500000	-23.55468750	+1804
+1458240549.34390000	+9.47460938	-5.57666016	-1.10742188	+60.16113281	-8.10791016	-66.02783203	+1472	+9.64160156	-4.77685547	-0.59326172	+2.94433594	-12.17285156	+15.29296875	+1544	+7.01367188	-8.98681641	-0.75585938	+58.84277344	+5.62500000	-23.55468750	+1804
+1458240549.34809990	+9.47460938	-5.57666016	-1.10742188	+60.16113281	-8.10791016	-66.02783203	+1472	+9.64160156	-4.77685547	-0.59326172	+2.94433594	-12.17285156	+15.29296875	+1544	+7.00927734	-8.98681641	-0.75585938	+58.84277344	+5.62500000	-23.55468750	+1804
+1458240549.35220000	+9.47460938	-5.57666016	-1.10742188	+60.16113281	-8.10791016	-66.02783203	+1472	+9.64160156	-4.77685547	-0.59326172	+2.94433594	-12.17285156	+15.29296875	+1544	+7.00927734	-8.98681641	-0.75585938	+58.82080078	+5.62500000	-23.53271484	+1804
+1458240549.35640000	+9.47460938	-5.57666016	-1.10742188	+60.16113281	-8.10791016	-66.02783203	+1472	+9.64160156	-4.77685547	-0.59326172	+2.94433594	-12.17285156	+15.29296875	+1544	+7.00927734	-8.99121094	-0.75585938	+58.82080078	+5.62500000	-23.53271484	+1804
+1458240549.36060000	+9.47460938	-5.57666016	-1.10742188	+60.16113281	-8.10791016	-66.02783203	+1472	+9.64160156	-4.77685547	-0.59326172	+2.94433594	-12.17285156	+15.29296875	+1544	+7.00927734	-8.99121094	-0.75585938	+58.82080078	+5.62500000	-23.53271484	+1804
+1458240549.36470010	+9.47460938	-5.57666016	-1.10742188	+60.16113281	-8.10791016	-66.04980469	+1472	+9.64160156	-4.77685547	-0.59326172	+2.94433594	-12.17285156	+15.29296875	+1544	+7.00927734	-8.99121094	-0.75585938	+58.79882813	+5.62500000	-23.53271484	+1804
+1458240549.36890010	+9.47460938	-5.57666016	-1.10742188	+60.16113281	-8.10791016	-66.04980469	+1472	+9.64160156	-4.77685547	-0.59326172	+2.94433594	-12.17285156	+15.29296875	+1544	+7.00927734	-8.99121094	-0.75585938	+58.79882813	+5.62500000	-23.53271484	+1804
+1458240549.37310000	+9.47460938	-5.57666016	-1.10742188	+60.18310547	-8.10791016	-66.04980469	+1472	+9.64160156	-4.77685547	-0.59326172	+2.94433594	-12.17285156	+15.29296875	+1544	+7.00488281	-8.99121094	-0.75585938	+58.79882813	+5.60302734	-23.53271484	+1804
+1458240549.37719990	+9.47460938	-5.57666016	-1.10742188	+60.18310547	-8.10791016	-66.04980469	+1472	+9.64160156	-4.77685547	-0.59326172	+2.94433594	-12.17285156	+15.29296875	+1544	+7.00488281	-8.99121094	-0.76025391	+58.79882813	+5.60302734	-23.53271484	+1800
+1458240549.38560010	+9.47460938	-5.57666016	-1.10742188	+60.18310547	-8.10791016	-66.04980469	+1476	+9.64160156	-4.77685547	-0.59326172	+2.94433594	-12.17285156	+15.29296875	+1544	+7.00488281	-8.99121094	-0.76025391	+58.77685547	+5.60302734	-23.53271484	+1800
+1458240549.38969990	+9.47460938	-5.57666016	-1.10742188	+60.16113281	-8.10791016	-66.04980469	+1476	+9.64160156	-4.77685547	-0.59326172	+2.94433594	-12.17285156	+15.29296875	+1544	+7.00488281	-8.99121094	-0.76025391	+58.77685547	+5.60302734	-23.53271484	+1800
+1458240549.39389990	+9.47460938	-5.57666016	-1.10742188	+60.16113281	-8.10791016	-66.04980469	+1476	+9.64160156	-4.77685547	-0.59326172	+2.94433594	-12.17285156	+15.29296875	+1544	+7.00488281	-8.99121094	-0.76025391	+58.77685547	+5.60302734	-23.53271484	+1800
+1458240549.39809990	+9.47460938	-5.57666016	-1.10742188	+60.16113281	-8.10791016	-66.04980469	+1476	+9.64160156	-4.77685547	-0.59326172	+2.94433594	-12.17285156	+15.29296875	+1544	+7.00488281	-8.99121094	-0.75585938	+58.77685547	+5.60302734	-23.53271484	+1800
+1458240549.40220000	+9.47460938	-5.57666016	-1.10742188	+60.16113281	-8.10791016	-66.04980469	+1476	+9.64160156	-4.77685547	-0.59326172	+2.94433594	-12.17285156	+15.29296875	+1548	+7.00488281	-8.99121094	-0.75585938	+58.79882813	+5.60302734	-23.53271484	+1800
+1458240549.40640000	+9.47460938	-5.57666016	-1.10742188	+60.16113281	-8.10791016	-66.02783203	+1476	+9.64160156	-4.77685547	-0.59326172	+2.94433594	-12.17285156	+15.29296875	+1548	+7.00488281	-8.99121094	-0.75585938	+58.79882813	+5.62500000	-23.53271484	+1796
+1458240549.41059990	+9.47460938	-5.57666016	-1.10742188	+60.16113281	-8.10791016	-66.02783203	+1476	+9.64160156	-4.77685547	-0.59326172	+2.94433594	-12.17285156	+15.29296875	+1548	+7.00927734	-8.99121094	-0.75585938	+58.79882813	+5.62500000	-23.53271484	+1796
+1458240549.41470000	+9.47460938	-5.57666016	-1.10742188	+60.16113281	-8.10791016	-66.02783203	+1476	+9.64160156	-4.77685547	-0.59326172	+2.94433594	-12.17285156	+15.29296875	+1548	+7.00927734	-8.99121094	-0.75585938	+58.79882813	+5.62500000	-23.55468750	+1796
+1458240549.42300010	+9.47460938	-5.57666016	-1.10742188	+60.16113281	-8.10791016	-66.02783203	+1476	+9.64160156	-4.77685547	-0.59326172	+2.94433594	-12.17285156	+15.29296875	+1548	+7.00927734	-8.99121094	-0.75585938	+58.82080078	+5.62500000	-23.55468750	+1796
+1458240549.42720010	+9.47460938	-5.57666016	-1.10742188	+60.16113281	-8.10791016	-66.02783203	+1476	+9.64160156	-4.77685547	-0.59326172	+2.94433594	-12.17285156	+15.31494141	+1548	+7.00927734	-8.98681641	-0.75585938	+58.82080078	+5.62500000	-23.55468750	+1800
+1458240549.43140010	+9.47460938	-5.57666016	-1.10742188	+60.16113281	-8.10791016	-66.02783203	+1476	+9.64160156	-4.77685547	-0.59326172	+2.94433594	-12.17285156	+15.31494141	+1548	+7.00927734	-8.98681641	-0.75146484	+58.82080078	+5.62500000	-23.55468750	+1800
+1458240549.43549990	+9.47460938	-5.57666016	-1.10742188	+60.16113281	-8.10791016	-66.02783203	+1476	+9.64160156	-4.77685547	-0.59326172	+2.94433594	-12.17285156	+15.31494141	+1544	+7.00927734	-8.98681641	-0.75146484	+58.82080078	+5.62500000	-23.55468750	+1800
+1458240549.44390010	+9.47460938	-5.57666016	-1.10742188	+60.16113281	-8.12988281	-66.02783203	+1476	+9.64160156	-4.77685547	-0.59326172	+2.94433594	-12.17285156	+15.31494141	+1544	+7.00927734	-8.98681641	-0.75146484	+58.82080078	+5.62500000	-23.55468750	+1800
+1458240549.44800000	+9.47460938	-5.57666016	-1.10742188	+60.16113281	-8.12988281	-66.02783203	+1476	+9.64160156	-4.77685547	-0.59326172	+2.94433594	-12.17285156	+15.31494141	+1544	+7.00927734	-8.98681641	-0.75146484	+58.82080078	+5.62500000	-23.55468750	+1800
+1458240549.45219990	+9.47460938	-5.57666016	-1.10742188	+60.16113281	-8.12988281	-66.02783203	+1476	+9.64160156	-4.77685547	-0.59326172	+2.94433594	-12.17285156	+15.31494141	+1544	+7.00927734	-8.98681641	-0.75146484	+58.82080078	+5.62500000	-23.55468750	+1800
+1458240549.45639990	+9.47460938	-5.57666016	-1.10742188	+60.16113281	-8.10791016	-66.02783203	+1476	+9.64160156	-4.77685547	-0.59326172	+2.94433594	-12.17285156	+15.31494141	+1544	+7.00927734	-8.98681641	-0.75146484	+58.82080078	+5.62500000	-23.55468750	+1800
+1458240549.46050000	+9.47460938	-5.57666016	-1.10742188	+60.16113281	-8.10791016	-66.02783203	+1476	+9.64160156	-4.77685547	-0.59326172	+2.94433594	-12.17285156	+15.31494141	+1544	+7.00927734	-8.98681641	-0.75585938	+58.82080078	+5.62500000	-23.55468750	+1800
+1458240549.46470000	+9.47460938	-5.57666016	-1.10742188	+60.16113281	-8.10791016	-66.02783203	+1476	+9.64160156	-4.77685547	-0.59326172	+2.94433594	-12.17285156	+15.31494141	+1544	+7.00927734	-8.98681641	-0.75585938	+58.82080078	+5.62500000	-23.55468750	+1800
+1458240549.46890000	+9.47460938	-5.57666016	-1.10742188	+60.16113281	-8.10791016	-66.02783203	+1476	+9.64160156	-4.77685547	-0.59326172	+2.94433594	-12.17285156	+15.29296875	+1544	+7.00927734	-8.99121094	-0.75585938	+58.79882813	+5.62500000	-23.55468750	+1800
+1458240549.47300000	+9.47460938	-5.57666016	-1.10742188	+60.16113281	-8.10791016	-66.02783203	+1476	+9.64160156	-4.77685547	-0.59326172	+2.94433594	-12.17285156	+15.29296875	+1544	+7.00927734	-8.99121094	-0.75585938	+58.79882813	+5.62500000	-23.55468750	+1800
+1458240549.47720000	+9.47460938	-5.57666016	-1.10742188	+60.16113281	-8.10791016	-66.04980469	+1476	+9.64160156	-4.77685547	-0.59326172	+2.94433594	-12.17285156	+15.29296875	+1548	+7.00488281	-8.99121094	-0.75585938	+58.79882813	+5.62500000	-23.53271484	+1800
+1458240549.48140000	+9.47460938	-5.57666016	-1.10742188	+60.16113281	-8.10791016	-66.04980469	+1476	+9.64160156	-4.77685547	-0.59326172	+2.94433594	-12.17285156	+15.29296875	+1548	+7.00488281	-8.99121094	-0.75585938	+58.77685547	+5.62500000	-23.53271484	+1800
+1458240549.48550010	+9.47460938	-5.57666016	-1.10742188	+60.16113281	-8.10791016	-66.04980469	+1476	+9.64160156	-4.77685547	-0.59326172	+2.94433594	-12.17285156	+15.29296875	+1548	+7.00488281	-8.99121094	-0.75585938	+58.77685547	+5.60302734	-23.53271484	+1796
+1458240549.48970010	+9.47460938	-5.57666016	-1.10742188	+60.16113281	-8.10791016	-66.04980469	+1476	+9.64160156	-4.77685547	-0.59326172	+2.94433594	-12.17285156	+15.29296875	+1548	+7.00488281	-8.99121094	-0.76025391	+58.77685547	+5.60302734	-23.53271484	+1796
+1458240549.49390010	+9.47460938	-5.57666016	-1.10742188	+60.16113281	-8.10791016	-66.04980469	+1476	+9.64160156	-4.77685547	-0.59326172	+2.94433594	-12.17285156	+15.29296875	+1548	+7.00488281	-8.99121094	-0.76025391	+58.77685547	+5.60302734	-23.53271484	+1796
+1458240549.49799990	+9.47460938	-5.57666016	-1.10742188	+60.16113281	-8.10791016	-66.04980469	+1476	+9.64160156	-4.77685547	-0.59326172	+2.94433594	-12.17285156	+15.29296875	+1548	+7.00488281	-8.99121094	-0.76025391	+58.77685547	+5.60302734	-23.53271484	+1796
+1458240549.50219990	+9.47460938	-5.57666016	-1.10742188	+60.16113281	-8.10791016	-66.04980469	+1476	+9.64160156	-4.77685547	-0.59326172	+2.94433594	-12.17285156	+15.29296875	+1548	+7.00488281	-8.99121094	-0.76025391	+58.75488281	+5.60302734	-23.53271484	+1796
+1458240549.50630000	+9.47460938	-5.57666016	-1.10742188	+60.16113281	-8.10791016	-66.04980469	+1476	+9.64160156	-4.77685547	-0.59326172	+2.94433594	-12.17285156	+15.29296875	+1548	+7.00488281	-8.99121094	-0.76025391	+58.75488281	+5.60302734	-23.53271484	+1796
+1458240549.51050000	+9.47460938	-5.57666016	-1.10742188	+60.16113281	-8.10791016	-66.04980469	+1476	+9.64160156	-4.77685547	-0.59326172	+2.94433594	-12.17285156	+15.29296875	+1548	+7.00488281	-8.99121094	-0.76025391	+58.75488281	+5.60302734	-23.53271484	+1796
+1458240549.51880000	+9.47460938	-5.57666016	-1.10742188	+60.16113281	-8.10791016	-66.04980469	+1480	+9.64160156	-4.77685547	-0.59326172	+2.94433594	-12.17285156	+15.29296875	+1548	+7.00488281	-8.99121094	-0.76025391	+58.77685547	+5.60302734	-23.53271484	+1792
+1458240549.52300000	+9.47460938	-5.57666016	-1.10742188	+60.16113281	-8.10791016	-66.04980469	+1480	+9.64160156	-4.77685547	-0.59326172	+2.92236328	-12.17285156	+15.29296875	+1548	+7.00488281	-8.99121094	-0.75585938	+58.77685547	+5.60302734	-23.53271484	+1792
+1458240549.52720000	+9.47460938	-5.57666016	-1.10742188	+60.16113281	-8.10791016	-66.04980469	+1480	+9.64160156	-4.77685547	-0.59326172	+2.92236328	-12.17285156	+15.29296875	+1548	+7.00488281	-8.99121094	-0.75585938	+58.77685547	+5.62500000	-23.53271484	+1792
+1458240549.53130010	+9.47460938	-5.57666016	-1.10742188	+60.16113281	-8.10791016	-66.04980469	+1480	+9.64160156	-4.77685547	-0.59326172	+2.92236328	-12.17285156	+15.29296875	+1548	+7.00488281	-8.99121094	-0.75585938	+58.79882813	+5.62500000	-23.53271484	+1792
+1458240549.53550000	+9.47460938	-5.57666016	-1.10742188	+60.16113281	-8.10791016	-66.04980469	+1476	+9.64160156	-4.77685547	-0.59326172	+2.92236328	-12.17285156	+15.31494141	+1548	+7.00927734	-8.99121094	-0.75585938	+58.79882813	+5.62500000	-23.53271484	+1792
+1458240549.53970000	+9.47460938	-5.57666016	-1.10742188	+60.16113281	-8.10791016	-66.04980469	+1476	+9.64160156	-4.77685547	-0.59326172	+2.92236328	-12.17285156	+15.31494141	+1548	+7.00927734	-8.99121094	-0.75585938	+58.79882813	+5.62500000	-23.53271484	+1792
+1458240549.54380010	+9.47460938	-5.57666016	-1.10742188	+60.16113281	-8.10791016	-66.04980469	+1476	+9.64160156	-4.77685547	-0.59326172	+2.92236328	-12.17285156	+15.31494141	+1548	+7.00927734	-8.99121094	-0.75585938	+58.79882813	+5.62500000	-23.55468750	+1792
+1458240549.54800010	+9.47460938	-5.57666016	-1.10742188	+60.16113281	-8.12988281	-66.04980469	+1476	+9.64160156	-4.77685547	-0.59326172	+2.92236328	-12.17285156	+15.31494141	+1548	+7.00927734	-8.99121094	-0.75585938	+58.82080078	+5.62500000	-23.55468750	+1792
+1458240549.55220010	+9.47460938	-5.58105469	-1.10742188	+60.16113281	-8.12988281	-66.04980469	+1476	+9.64160156	-4.77685547	-0.59326172	+2.92236328	-12.17285156	+15.31494141	+1548	+7.00927734	-8.98681641	-0.75585938	+58.82080078	+5.62500000	-23.55468750	+1792
+1458240549.55629990	+9.47460938	-5.58105469	-1.10742188	+60.16113281	-8.12988281	-66.04980469	+1476	+9.64160156	-4.77685547	-0.59326172	+2.92236328	-12.17285156	+15.31494141	+1548	+7.00927734	-8.98681641	-0.75585938	+58.82080078	+5.62500000	-23.55468750	+1792
+1458240549.56049990	+9.47460938	-5.58105469	-1.10742188	+60.16113281	-8.12988281	-66.04980469	+1476	+9.64160156	-4.77685547	-0.59326172	+2.92236328	-12.17285156	+15.31494141	+1548	+7.00927734	-8.98681641	-0.75585938	+58.82080078	+5.62500000	-23.55468750	+1792
+1458240549.56469990	+9.47460938	-5.58105469	-1.10742188	+60.16113281	-8.12988281	-66.04980469	+1476	+9.64160156	-4.77685547	-0.59326172	+2.92236328	-12.17285156	+15.31494141	+1548	+7.00927734	-8.98681641	-0.75585938	+58.82080078	+5.62500000	-23.55468750	+1792
+1458240549.56880000	+9.47460938	-5.58105469	-1.10742188	+60.16113281	-8.12988281	-66.04980469	+1476	+9.64160156	-4.77685547	-0.59326172	+2.92236328	-12.17285156	+15.31494141	+1548	+7.00927734	-8.98681641	-0.75585938	+58.82080078	+5.62500000	-23.55468750	+1792
+1458240549.57300000	+9.47460938	-5.58105469	-1.10742188	+60.16113281	-8.12988281	-66.04980469	+1476	+9.64160156	-4.77685547	-0.59326172	+2.92236328	-12.17285156	+15.31494141	+1548	+7.00927734	-8.98681641	-0.75585938	+58.82080078	+5.62500000	-23.55468750	+1792
+1458240549.57710000	+9.47460938	-5.58105469	-1.10742188	+60.16113281	-8.12988281	-66.07177734	+1472	+9.64160156	-4.77685547	-0.59326172	+2.92236328	-12.17285156	+15.31494141	+1548	+7.00927734	-8.99121094	-0.75585938	+58.82080078	+5.62500000	-23.53271484	+1792
+1458240549.58130000	+9.47460938	-5.58105469	-1.10742188	+60.16113281	-8.12988281	-66.07177734	+1472	+9.64160156	-4.77685547	-0.59326172	+2.92236328	-12.17285156	+15.31494141	+1548	+7.00927734	-8.99121094	-0.75585938	+58.79882813	+5.62500000	-23.53271484	+1792
+1458240549.58550000	+9.47460938	-5.58105469	-1.10742188	+60.16113281	-8.10791016	-66.07177734	+1472	+9.64160156	-4.77685547	-0.59326172	+2.92236328	-12.17285156	+15.31494141	+1548	+7.00927734	-8.99121094	-0.75585938	+58.79882813	+5.62500000	-23.53271484	+1792
+1458240549.58960010	+9.47460938	-5.57666016	-1.10742188	+60.16113281	-8.10791016	-66.07177734	+1472	+9.64160156	-4.77685547	-0.59326172	+2.92236328	-12.17285156	+15.31494141	+1548	+7.00927734	-8.99121094	-0.75585938	+58.79882813	+5.60302734	-23.53271484	+1792
+1458240549.59380010	+9.47460938	-5.57666016	-1.10742188	+60.16113281	-8.10791016	-66.07177734	+1472	+9.64160156	-4.77685547	-0.59326172	+2.92236328	-12.17285156	+15.31494141	+1548	+7.00488281	-8.99121094	-0.76025391	+58.79882813	+5.60302734	-23.53271484	+1792
+1458240549.59800000	+9.47460938	-5.57666016	-1.10742188	+60.18310547	-8.10791016	-66.07177734	+1476	+9.64160156	-4.77685547	-0.59326172	+2.92236328	-12.17285156	+15.31494141	+1548	+7.00488281	-8.99121094	-0.76025391	+58.77685547	+5.60302734	-23.51074219	+1792
+1458240549.60209990	+9.47460938	-5.57666016	-1.10742188	+60.18310547	-8.10791016	-66.07177734	+1476	+9.64160156	-4.77685547	-0.59326172	+2.92236328	-12.17285156	+15.31494141	+1548	+7.00488281	-8.99121094	-0.76025391	+58.77685547	+5.60302734	-23.51074219	+1792
+1458240549.60630010	+9.47460938	-5.57666016	-1.10742188	+60.18310547	-8.10791016	-66.07177734	+1476	+9.64160156	-4.77685547	-0.59326172	+2.92236328	-12.17285156	+15.31494141	+1548	+7.00488281	-8.99121094	-0.76025391	+58.77685547	+5.60302734	-23.51074219	+1788
+1458240549.61050010	+9.47460938	-5.57666016	-1.10742188	+60.18310547	-8.10791016	-66.07177734	+1476	+9.64160156	-4.77685547	-0.59326172	+2.92236328	-12.17285156	+15.31494141	+1548	+7.00488281	-8.99121094	-0.76025391	+58.77685547	+5.60302734	-23.51074219	+1788
+1458240549.61459990	+9.47460938	-5.57666016	-1.10742188	+60.18310547	-8.10791016	-66.09375000	+1476	+9.64160156	-4.77685547	-0.59326172	+2.92236328	-12.19482422	+15.31494141	+1548	+7.00488281	-8.99121094	-0.76025391	+58.77685547	+5.60302734	-23.51074219	+1788
+1458240549.62299990	+9.47460938	-5.57666016	-1.10742188	+60.18310547	-8.10791016	-66.09375000	+1476	+9.64160156	-4.77685547	-0.59326172	+2.92236328	-12.19482422	+15.31494141	+1548	+7.00488281	-8.99121094	-0.76025391	+58.77685547	+5.58105469	-23.51074219	+1788
+1458240549.62710000	+9.47460938	-5.57666016	-1.10742188	+60.18310547	-8.12988281	-66.09375000	+1476	+9.64160156	-4.77685547	-0.59326172	+2.92236328	-12.19482422	+15.33691406	+1548	+7.00488281	-8.99121094	-0.76025391	+58.77685547	+5.58105469	-23.51074219	+1788
+1458240549.63130000	+9.47460938	-5.57666016	-1.10302734	+60.18310547	-8.12988281	-66.09375000	+1476	+9.64160156	-4.77685547	-0.59326172	+2.92236328	-12.19482422	+15.33691406	+1548	+7.00488281	-8.99121094	-0.76025391	+58.77685547	+5.58105469	-23.53271484	+1788
+1458240549.63550000	+9.47460938	-5.58105469	-1.10302734	+60.18310547	-8.12988281	-66.09375000	+1476	+9.64160156	-4.77685547	-0.59326172	+2.92236328	-12.19482422	+15.33691406	+1548	+7.00488281	-8.99121094	-0.76025391	+58.77685547	+5.58105469	-23.53271484	+1784
+1458240549.63960000	+9.47460938	-5.58105469	-1.10302734	+60.18310547	-8.12988281	-66.09375000	+1476	+9.64160156	-4.77685547	-0.59326172	+2.92236328	-12.19482422	+15.33691406	+1548	+7.00927734	-8.99121094	-0.76025391	+58.77685547	+5.58105469	-23.53271484	+1784
+1458240549.64380000	+9.47460938	-5.58105469	-1.10302734	+60.18310547	-8.12988281	-66.09375000	+1476	+9.64160156	-4.77685547	-0.59326172	+2.92236328	-12.19482422	+15.33691406	+1548	+7.00927734	-8.99121094	-0.76025391	+58.79882813	+5.58105469	-23.53271484	+1784
+1458240549.64800000	+9.47460938	-5.58105469	-1.10302734	+60.18310547	-8.12988281	-66.09375000	+1476	+9.64160156	-4.77685547	-0.59326172	+2.90039063	-12.19482422	+15.35888672	+1548	+7.00927734	-8.99121094	-0.76025391	+58.79882813	+5.58105469	-23.55468750	+1788
+1458240549.65210010	+9.47460938	-5.58105469	-1.10302734	+60.18310547	-8.12988281	-66.11572266	+1476	+9.64160156	-4.77685547	-0.59326172	+2.90039063	-12.21679688	+15.35888672	+1548	+7.01367188	-8.99121094	-0.75585938	+58.79882813	+5.58105469	-23.55468750	+1788
+1458240549.65630010	+9.47460938	-5.58105469	-1.10302734	+60.18310547	-8.12988281	-66.11572266	+1476	+9.64160156	-4.77685547	-0.59326172	+2.90039063	-12.21679688	+15.35888672	+1548	+7.01367188	-8.98681641	-0.75585938	+58.82080078	+5.58105469	-23.57666016	+1788
+1458240549.66039990	+9.47460938	-5.58105469	-1.10302734	+60.18310547	-8.15185547	-66.11572266	+1476	+9.64160156	-4.77685547	-0.58886719	+2.90039063	-12.21679688	+15.38085938	+1548	+7.01806641	-8.98681641	-0.75585938	+58.84277344	+5.58105469	-23.59863281	+1788
+1458240549.66459990	+9.47460938	-5.58105469	-1.10302734	+60.18310547	-8.15185547	-66.11572266	+1476	+9.64160156	-4.77685547	-0.58886719	+2.90039063	-12.23876953	+15.38085938	+1548	+7.01806641	-8.98681641	-0.75585938	+58.84277344	+5.58105469	-23.59863281	+1788
+1458240549.66880010	+9.47460938	-5.58105469	-1.10302734	+60.20507813	-8.15185547	-66.11572266	+1476	+9.64160156	-4.77685547	-0.58886719	+2.90039063	-12.23876953	+15.40283203	+1548	+7.01806641	-8.98681641	-0.75146484	+58.84277344	+5.58105469	-23.62060547	+1788
+1458240549.67290000	+9.47900391	-5.58105469	-1.10302734	+60.20507813	-8.15185547	-66.13769531	+1476	+9.64160156	-4.77685547	-0.58886719	+2.90039063	-12.26074219	+15.40283203	+1548	+7.02246094	-8.98681641	-0.75146484	+58.84277344	+5.58105469	-23.64257813	+1792
+1458240549.67709990	+9.47900391	-5.58105469	-1.10302734	+60.20507813	-8.15185547	-66.13769531	+1476	+9.64599609	-4.77685547	-0.58886719	+2.90039063	-12.28271484	+15.40283203	+1548	+7.02246094	-8.98681641	-0.75146484	+58.84277344	+5.55908203	-23.66455078	+1792
+1458240549.68129990	+9.47900391	-5.58105469	-1.10302734	+60.20507813	-8.15185547	-66.13769531	+1476	+9.64599609	-4.77685547	-0.58886719	+2.90039063	-12.28271484	+15.42480469	+1548	+7.02246094	-8.98681641	-0.75146484	+58.84277344	+5.55908203	-23.68652344	+1792
+1458240549.68540000	+9.47900391	-5.58105469	-1.10302734	+60.20507813	-8.17382813	-66.13769531	+1476	+9.64599609	-4.77685547	-0.58886719	+2.90039063	-12.30468750	+15.42480469	+1548	+7.02246094	-8.98681641	-0.75585938	+58.82080078	+5.53710938	-23.68652344	+1792
+1458240549.68960000	+9.47900391	-5.58105469	-1.10302734	+60.20507813	-8.17382813	-66.15966797	+1476	+9.64599609	-4.77685547	-0.58447266	+2.90039063	-12.30468750	+15.42480469	+1548	+7.02246094	-8.99121094	-0.75585938	+58.79882813	+5.51513672	-23.68652344	+1792
+1458240549.69380000	+9.47900391	-5.58105469	-1.10302734	+60.20507813	-8.17382813	-66.15966797	+1476	+9.64599609	-4.77685547	-0.58447266	+2.90039063	-12.32666016	+15.42480469	+1548	+7.01806641	-8.99121094	-0.75585938	+58.77685547	+5.49316406	-23.70849609	+1792
+1458240549.69790010	+9.47900391	-5.57666016	-1.10302734	+60.22705078	-8.17382813	-66.18164063	+1476	+9.64599609	-4.77685547	-0.58447266	+2.90039063	-12.34863281	+15.42480469	+1548	+7.01806641	-8.99121094	-0.76025391	+58.75488281	+5.47119141	-23.70849609	+1792
+1458240549.70210000	+9.47900391	-5.57666016	-1.09863281	+60.22705078	-8.17382813	-66.18164063	+1476	+9.65039063	-4.77685547	-0.58447266	+2.90039063	-12.37060547	+15.42480469	+1552	+7.01367188	-8.99121094	-0.76025391	+58.71093750	+5.44921875	-23.70849609	+1792
+1458240549.70630000	+9.47900391	-5.57666016	-1.09863281	+60.22705078	-8.19580078	-66.20361328	+1476	+9.65039063	-4.77246094	-0.58007813	+2.90039063	-12.39257813	+15.42480469	+1552	+7.01367188	-8.99560547	-0.76464844	+58.68896484	+5.40527344	-23.73046875	+1792
+1458240549.71040010	+9.48339844	-5.57666016	-1.09863281	+60.22705078	-8.19580078	-66.22558594	+1476	+9.65039063	-4.77246094	-0.58007813	+2.90039063	-12.39257813	+15.42480469	+1552	+7.00927734	-8.99560547	-0.76904297	+58.64501953	+5.38330078	-23.73046875	+1792
+1458240549.71460010	+9.48339844	-5.57666016	-1.09863281	+60.24902344	-8.19580078	-66.22558594	+1480	+9.65039063	-4.77246094	-0.58007813	+2.90039063	-12.41455078	+15.44677734	+1552	+7.00927734	-9.00000000	-0.76904297	+58.62304688	+5.36132813	-23.75244141	+1792
+1458240549.71880010	+9.48339844	-5.57666016	-1.09863281	+60.24902344	-8.21777344	-66.24755859	+1480	+9.65039063	-4.77246094	-0.58007813	+2.90039063	-12.43652344	+15.44677734	+1556	+7.00488281	-9.00000000	-0.76904297	+58.57910156	+5.33935547	-23.75244141	+1792
+1458240549.72709990	+9.48339844	-5.57666016	-1.09423828	+60.24902344	-8.23974609	-66.29150391	+1484	+9.65478516	-4.77246094	-0.57568359	+2.87841797	-12.48046875	+15.44677734	+1556	+7.00927734	-9.00000000	-0.77343750	+58.55712891	+5.27343750	-23.81835938	+1788
+1458240549.73120000	+9.48779297	-5.57666016	-1.09423828	+60.27099609	-8.23974609	-66.29150391	+1484	+9.65478516	-4.77246094	-0.57568359	+2.87841797	-12.52441406	+15.46875000	+1560	+7.00927734	-9.00000000	-0.76904297	+58.55712891	+5.27343750	-23.84033203	+1788
+1458240549.73540000	+9.48779297	-5.57666016	-1.09423828	+60.27099609	-8.26171875	-66.31347656	+1484	+9.65478516	-4.77246094	-0.57128906	+2.87841797	-12.54638672	+15.46875000	+1560	+7.01367188	-8.99560547	-0.76904297	+58.55712891	+5.25146484	-23.88427734	+1788
+1458240549.73959990	+9.48779297	-5.57666016	-1.08984375	+60.27099609	-8.28369141	-66.33544922	+1488	+9.65917969	-4.77246094	-0.57128906	+2.87841797	-12.56835938	+15.49072266	+1564	+7.01367188	-8.99560547	-0.76464844	+58.57910156	+5.25146484	-23.95019531	+1792
+1458240549.74370000	+9.48779297	-5.57666016	-1.08984375	+60.27099609	-8.30566406	-66.35742188	+1488	+9.65917969	-4.77246094	-0.56689453	+2.85644531	-12.61230469	+15.49072266	+1564	+7.01806641	-8.99121094	-0.76025391	+58.57910156	+5.22949219	-23.99414063	+1792
+1458240549.74790000	+9.49218750	-5.57666016	-1.08984375	+60.27099609	-8.32763672	-66.37939453	+1488	+9.65917969	-4.77246094	-0.56689453	+2.85644531	-12.63427734	+15.51269531	+1564	+7.02685547	-8.99121094	-0.75585938	+58.62304688	+5.22949219	-24.03808594	+1796
+1458240549.75210000	+9.49218750	-5.57666016	-1.08544922	+60.27099609	-8.34960938	-66.40136719	+1488	+9.66357422	-4.77246094	-0.56689453	+2.85644531	-12.67822266	+15.53466797	+1568	+7.03125000	-8.98681641	-0.75585938	+58.64501953	+5.22949219	-24.10400391	+1796
+1458240549.75620010	+9.49658203	-5.57666016	-1.08544922	+60.27099609	-8.37158203	-66.42333984	+1488	+9.66357422	-4.77246094	-0.56250000	+2.83447266	-12.70019531	+15.55664063	+1568	+7.03564453	-8.98681641	-0.75146484	+58.66699219	+5.22949219	-24.14794922	+1800
+1458240549.76040010	+9.49658203	-5.57666016	-1.08544922	+60.27099609	-8.39355469	-66.46728516	+1492	+9.66357422	-4.77246094	-0.56250000	+2.83447266	-12.74414063	+15.55664063	+1568	+7.04443359	-8.98242188	-0.74267578	+58.71093750	+5.22949219	-24.21386719	+1804
+1458240549.76460000	+9.50097656	-5.57666016	-1.08105469	+60.24902344	-8.41552734	-66.48925781	+1488	+9.66796875	-4.77246094	-0.55810547	+2.81250000	-12.76611328	+15.57861328	+1568	+7.04882813	-8.97802734	-0.73828125	+58.73291016	+5.22949219	-24.25781250	+1808
+1458240549.76869990	+9.50097656	-5.57666016	-1.08105469	+60.24902344	-8.43750000	-66.51123047	+1488	+9.66796875	-4.77246094	-0.55810547	+2.81250000	-12.81005859	+15.60058594	+1568	+7.05322266	-8.97802734	-0.73828125	+58.75488281	+5.20751953	-24.32373047	+1812
+1458240549.77290010	+9.50537109	-5.57666016	-1.08105469	+60.24902344	-8.48144531	-66.53320313	+1488	+9.66796875	-4.77246094	-0.55810547	+2.79052734	-12.83203125	+15.62255859	+1568	+7.05761719	-8.97802734	-0.73388672	+58.75488281	+5.20751953	-24.34570313	+1816
+1458240549.77710010	+9.50537109	-5.57666016	-1.07666016	+60.24902344	-8.50341797	-66.55517578	+1488	+9.66796875	-4.76806641	-0.55371094	+2.79052734	-12.85400391	+15.62255859	+1568	+7.06201172	-8.97363281	-0.72949219	+58.77685547	+5.20751953	-24.38964844	+1816
+1458240549.78119990	+9.50537109	-5.57666016	-1.07666016	+60.22705078	-8.52539063	-66.57714844	+1484	+9.67236328	-4.76806641	-0.55371094	+2.76855469	-12.87597656	+15.62255859	+1568	+7.06201172	-8.97363281	-0.72949219	+58.75488281	+5.18554688	-24.41162109	+1820
+1458240549.78539990	+9.50976563	-5.57666016	-1.07666016	+60.22705078	-8.52539063	-66.59912109	+1484	+9.67236328	-4.76806641	-0.55371094	+2.76855469	-12.89794922	+15.64453125	+1568	+7.06201172	-8.97363281	-0.72949219	+58.75488281	+5.16357422	-24.43359375	+1820
+1458240549.78959990	+9.50976563	-5.57666016	-1.07226563	+60.22705078	-8.54736328	-66.62109375	+1484	+9.67236328	-4.76806641	-0.55371094	+2.76855469	-12.89794922	+15.64453125	+1568	+7.06201172	-8.97363281	-0.73388672	+58.73291016	+5.14160156	-24.43359375	+1824
+1458240549.79790000	+9.50976563	-5.57666016	-1.07226563	+60.22705078	-8.56933594	-66.64306641	+1480	+9.67236328	-4.76806641	-0.54931641	+2.74658203	-12.91992188	+15.64453125	+1568	+7.05761719	-8.97363281	-0.73828125	+58.68896484	+5.11962891	-24.43359375	+1824
+1458240549.80209990	+9.50976563	-5.57666016	-1.07226563	+60.22705078	-8.56933594	-66.66503906	+1480	+9.67236328	-4.76806641	-0.54931641	+2.74658203	-12.94189453	+15.64453125	+1568	+7.05322266	-8.97802734	-0.73828125	+58.66699219	+5.09765625	-24.41162109	+1828
+1458240549.80620000	+9.51416016	-5.57666016	-1.06787109	+60.22705078	-8.59130859	-66.66503906	+1480	+9.67236328	-4.76806641	-0.54931641	+2.72460938	-12.94189453	+15.62255859	+1568	+7.05322266	-8.97802734	-0.74267578	+58.62304688	+5.07568359	-24.41162109	+1828
+1458240549.81040000	+9.51416016	-5.57226563	-1.06787109	+60.22705078	-8.59130859	-66.68701172	+1480	+9.67236328	-4.76806641	-0.54931641	+2.72460938	-12.94189453	+15.62255859	+1572	+7.04882813	-8.97802734	-0.74707031	+58.57910156	+5.05371094	-24.38964844	+1828
+1458240549.81450010	+9.51416016	-5.57226563	-1.06787109	+60.22705078	-8.59130859	-66.68701172	+1484	+9.67675781	-4.76806641	-0.54931641	+2.72460938	-12.94189453	+15.62255859	+1572	+7.04443359	-8.98242188	-0.75146484	+58.55712891	+5.03173828	-24.38964844	+1832
+1458240549.81870010	+9.51416016	-5.57226563	-1.06787109	+60.22705078	-8.59130859	-66.70898438	+1484	+9.67675781	-4.76806641	-0.54931641	+2.72460938	-12.94189453	+15.62255859	+1572	+7.04003906	-8.98242188	-0.75146484	+58.53515625	+5.00976563	-24.36767578	+1832
+1458240549.82290010	+9.51416016	-5.57226563	-1.06787109	+60.22705078	-8.59130859	-66.70898438	+1484	+9.67675781	-4.76806641	-0.54931641	+2.72460938	-12.94189453	+15.60058594	+1576	+7.04003906	-8.98242188	-0.75585938	+58.49121094	+4.98779297	-24.34570313	+1832
+1458240549.82699990	+9.51416016	-5.57226563	-1.06787109	+60.22705078	-8.59130859	-66.70898438	+1488	+9.67675781	-4.76806641	-0.54931641	+2.72460938	-12.94189453	+15.60058594	+1576	+7.03564453	-8.98242188	-0.76025391	+58.46923828	+4.98779297	-24.34570313	+1832
+1458240549.83119990	+9.51416016	-5.57226563	-1.06787109	+60.22705078	-8.59130859	-66.70898438	+1488	+9.67675781	-4.76806641	-0.54931641	+2.70263672	-12.96386719	+15.60058594	+1576	+7.03125000	-8.98681641	-0.76025391	+58.44726563	+4.96582031	-24.32373047	+1828
+1458240549.83540010	+9.51416016	-5.56787109	-1.06347656	+60.22705078	-8.59130859	-66.73095703	+1488	+9.67675781	-4.76806641	-0.54931641	+2.70263672	-12.96386719	+15.60058594	+1580	+7.03125000	-8.98681641	-0.76464844	+58.42529297	+4.96582031	-24.32373047	+1828
+1458240549.83950000	+9.51416016	-5.56787109	-1.06347656	+60.22705078	-8.59130859	-66.73095703	+1492	+9.67675781	-4.76806641	-0.54492188	+2.70263672	-12.96386719	+15.60058594	+1580	+7.03125000	-8.98681641	-0.76464844	+58.40332031	+4.94384766	-24.32373047	+1824
+1458240549.84369990	+9.51416016	-5.56787109	-1.06347656	+60.22705078	-8.59130859	-66.73095703	+1492	+9.67675781	-4.76806641	-0.54492188	+2.70263672	-12.96386719	+15.60058594	+1580	+7.03125000	-8.98681641	-0.76464844	+58.40332031	+4.94384766	-24.32373047	+1824
+1458240549.84789990	+9.51416016	-5.56787109	-1.06347656	+60.20507813	-8.59130859	-66.73095703	+1496	+9.67675781	-4.76806641	-0.54492188	+2.70263672	-12.96386719	+15.60058594	+1584	+7.03125000	-8.98681641	-0.76464844	+58.40332031	+4.94384766	-24.32373047	+1820
+1458240549.85200000	+9.51416016	-5.56787109	-1.06347656	+60.20507813	-8.59130859	-66.75292969	+1496	+9.67675781	-4.76806641	-0.54492188	+2.70263672	-12.96386719	+15.60058594	+1584	+7.03125000	-8.98681641	-0.76464844	+58.40332031	+4.94384766	-24.34570313	+1820
+1458240549.86040000	+9.51855469	-5.56787109	-1.06347656	+60.20507813	-8.61328125	-66.75292969	+1500	+9.68115234	-4.76806641	-0.54492188	+2.70263672	-12.98583984	+15.60058594	+1584	+7.03564453	-8.98242188	-0.76025391	+58.40332031	+4.94384766	-24.36767578	+1816
+1458240549.86450000	+9.51855469	-5.56787109	-1.06347656	+60.20507813	-8.61328125	-66.75292969	+1500	+9.68115234	-4.76806641	-0.54492188	+2.68066406	-12.98583984	+15.60058594	+1588	+7.03564453	-8.98242188	-0.76025391	+58.42529297	+4.94384766	-24.38964844	+1816
+1458240549.86870000	+9.51855469	-5.56787109	-1.06347656	+60.20507813	-8.61328125	-66.77490234	+1500	+9.68115234	-4.76806641	-0.54492188	+2.68066406	-13.00781250	+15.60058594	+1588	+7.04003906	-8.98242188	-0.76025391	+58.44726563	+4.94384766	-24.41162109	+1816
+1458240549.87290000	+9.51855469	-5.56787109	-1.06347656	+60.18310547	-8.61328125	-66.77490234	+1500	+9.68115234	-4.76806641	-0.54492188	+2.68066406	-13.00781250	+15.60058594	+1588	+7.04003906	-8.97802734	-0.75585938	+58.44726563	+4.94384766	-24.45556641	+1816
+1458240549.87700010	+9.51855469	-5.56787109	-1.06347656	+60.18310547	-8.63525391	-66.79687500	+1500	+9.68554688	-4.76806641	-0.54492188	+2.68066406	-13.02978516	+15.60058594	+1588	+7.04443359	-8.97802734	-0.75585938	+58.46923828	+4.94384766	-24.47753906	+1816
+1458240549.88120010	+9.52294922	-5.57226563	-1.06347656	+60.18310547	-8.63525391	-66.79687500	+1500	+9.68554688	-4.76806641	-0.54492188	+2.68066406	-13.05175781	+15.62255859	+1588	+7.04882813	-8.97802734	-0.75146484	+58.49121094	+4.96582031	-24.49951172	+1820
+1458240549.88529990	+9.52294922	-5.57226563	-1.06347656	+60.16113281	-8.63525391	-66.79687500	+1500	+9.68554688	-4.76806641	-0.54492188	+2.65869141	-13.05175781	+15.62255859	+1588	+7.05322266	-8.97363281	-0.74707031	+58.51318359	+4.96582031	-24.54345703	+1820
+1458240549.88949990	+9.52294922	-5.57226563	-1.06347656	+60.16113281	-8.65722656	-66.81884766	+1500	+9.68554688	-4.76806641	-0.54492188	+2.65869141	-13.07373047	+15.62255859	+1588	+7.05761719	-8.97363281	-0.74707031	+58.51318359	+4.96582031	-24.56542969	+1820
+1458240549.89369990	+9.52294922	-5.57226563	-1.05908203	+60.16113281	-8.65722656	-66.84082031	+1500	+9.68994141	-4.76806641	-0.54492188	+2.65869141	-13.09570313	+15.62255859	+1588	+7.05761719	-8.97363281	-0.74267578	+58.53515625	+4.96582031	-24.60937500	+1824
+1458240549.89780000	+9.52734375	-5.57226563	-1.05908203	+60.13916016	-8.67919922	-66.84082031	+1500	+9.68994141	-4.76806641	-0.54052734	+2.63671875	-13.11767578	+15.64453125	+1584	+7.06201172	-8.96923828	-0.74267578	+58.53515625	+4.96582031	-24.63134766	+1824
+1458240549.90200000	+9.52734375	-5.57226563	-1.05908203	+60.13916016	-8.67919922	-66.86279297	+1500	+9.68994141	-4.76806641	-0.54052734	+2.63671875	-13.13964844	+15.64453125	+1584	+7.06201172	-8.96923828	-0.74267578	+58.53515625	+4.96582031	-24.65332031	+1824
+1458240549.90619990	+9.52734375	-5.57226563	-1.05908203	+60.11718750	-8.67919922	-66.86279297	+1496	+9.69433594	-4.76806641	-0.54052734	+2.63671875	-13.13964844	+15.64453125	+1584	+7.06640625	-8.96923828	-0.74267578	+58.53515625	+4.94384766	-24.67529297	+1824
+1458240549.91030000	+9.52734375	-5.57226563	-1.05908203	+60.11718750	-8.70117188	-66.88476563	+1496	+9.69433594	-4.76806641	-0.54052734	+2.61474609	-13.16162109	+15.64453125	+1584	+7.06201172	-8.96923828	-0.74267578	+58.51318359	+4.92187500	-24.69726563	+1824
+1458240549.91450000	+9.53173828	-5.57226563	-1.05908203	+60.11718750	-8.70117188	-66.90673828	+1496	+9.69433594	-4.76806641	-0.54052734	+2.61474609	-13.18359375	+15.64453125	+1584	+7.06201172	-8.97363281	-0.74267578	+58.49121094	+4.92187500	-24.69726563	+1824
+1458240549.91870000	+9.53173828	-5.57226563	-1.05908203	+60.11718750	-8.70117188	-66.90673828	+1496	+9.69433594	-4.76806641	-0.54052734	+2.61474609	-13.18359375	+15.62255859	+1584	+7.06201172	-8.97363281	-0.74707031	+58.46923828	+4.89990234	-24.69726563	+1824
+1458240549.92280010	+9.53173828	-5.56787109	-1.05468750	+60.11718750	-8.70117188	-66.92871094	+1496	+9.69873047	-4.76806641	-0.53613281	+2.59277344	-13.20556641	+15.62255859	+1584	+7.05761719	-8.97363281	-0.74707031	+58.42529297	+4.87792969	-24.69726563	+1824
+1458240549.92700000	+9.53173828	-5.56787109	-1.05468750	+60.09521484	-8.70117188	-66.95068359	+1496	+9.69873047	-4.76806641	-0.53613281	+2.59277344	-13.20556641	+15.62255859	+1584	+7.05761719	-8.97363281	-0.75146484	+58.40332031	+4.85595703	-24.69726563	+1828
+1458240549.93530010	+9.53613281	-5.56787109	-1.05468750	+60.09521484	-8.70117188	-66.97265625	+1500	+9.69873047	-4.76806641	-0.53613281	+2.57080078	-13.22753906	+15.62255859	+1588	+7.04882813	-8.97802734	-0.76025391	+58.31542969	+4.81201172	-24.67529297	+1828
+1458240549.93950010	+9.53613281	-5.56787109	-1.05468750	+60.09521484	-8.72314453	-66.97265625	+1500	+9.69873047	-4.76806641	-0.53613281	+2.57080078	-13.22753906	+15.60058594	+1588	+7.04882813	-8.97802734	-0.76025391	+58.29345703	+4.79003906	-24.67529297	+1824
+1458240549.94370010	+9.53613281	-5.56787109	-1.05029297	+60.09521484	-8.72314453	-66.99462891	+1504	+9.69873047	-4.76806641	-0.53613281	+2.57080078	-13.22753906	+15.60058594	+1588	+7.04443359	-8.98242188	-0.76464844	+58.24951172	+4.79003906	-24.67529297	+1824
+1458240549.94779990	+9.53613281	-5.56787109	-1.05029297	+60.09521484	-8.72314453	-66.99462891	+1504	+9.69873047	-4.76806641	-0.53173828	+2.57080078	-13.24951172	+15.62255859	+1588	+7.04443359	-8.98242188	-0.76464844	+58.22753906	+4.76806641	-24.67529297	+1824
+1458240549.95199990	+9.53613281	-5.56347656	-1.05029297	+60.09521484	-8.72314453	-66.99462891	+1508	+9.69873047	-4.76806641	-0.53173828	+2.54882813	-13.24951172	+15.62255859	+1592	+7.04003906	-8.98242188	-0.76904297	+58.20556641	+4.74609375	-24.67529297	+1820
+1458240549.95619990	+9.53613281	-5.56347656	-1.05029297	+60.09521484	-8.72314453	-67.01660156	+1508	+9.70312500	-4.76806641	-0.53173828	+2.54882813	-13.24951172	+15.62255859	+1592	+7.04003906	-8.98242188	-0.76904297	+58.18359375	+4.74609375	-24.67529297	+1820
+1458240549.96030000	+9.53613281	-5.56347656	-1.05029297	+60.09521484	-8.74511719	-67.01660156	+1512	+9.70312500	-4.76806641	-0.53173828	+2.54882813	-13.27148438	+15.62255859	+1592	+7.04003906	-8.98242188	-0.76904297	+58.18359375	+4.72412109	-24.69726563	+1816
+1458240549.96450000	+9.54052734	-5.56347656	-1.05029297	+60.09521484	-8.74511719	-67.01660156	+1512	+9.70312500	-4.76806641	-0.53173828	+2.54882813	-13.27148438	+15.62255859	+1592	+7.04003906	-8.98242188	-0.76904297	+58.18359375	+4.72412109	-24.69726563	+1816
+1458240549.96860000	+9.54052734	-5.56347656	-1.05029297	+60.09521484	-8.74511719	-67.03857422	+1512	+9.70312500	-4.76806641	-0.53173828	+2.52685547	-13.27148438	+15.64453125	+1596	+7.04443359	-8.98242188	-0.76904297	+58.18359375	+4.72412109	-24.71923828	+1816
+1458240549.97280000	+9.54052734	-5.56347656	-1.04589844	+60.09521484	-8.76708984	-67.03857422	+1516	+9.70312500	-4.76806641	-0.53173828	+2.52685547	-13.29345703	+15.64453125	+1596	+7.04443359	-8.97802734	-0.76464844	+58.20556641	+4.72412109	-24.74121094	+1812
+1458240549.97700000	+9.54052734	-5.56347656	-1.04589844	+60.09521484	-8.76708984	-67.03857422	+1516	+9.70312500	-4.76806641	-0.53173828	+2.52685547	-13.29345703	+15.66650391	+1596	+7.04882813	-8.97802734	-0.76464844	+58.22753906	+4.70214844	-24.76318359	+1812
+1458240549.98110010	+9.54052734	-5.56347656	-1.04589844	+60.09521484	-8.78906250	-67.03857422	+1516	+9.70312500	-4.76806641	-0.53173828	+2.52685547	-13.29345703	+15.66650391	+1596	+7.05322266	-8.97802734	-0.76025391	+58.22753906	+4.70214844	-24.78515625	+1812
+1458240549.98530010	+9.54052734	-5.56347656	-1.04589844	+60.09521484	-8.81103516	-67.06054688	+1520	+9.70312500	-4.76806641	-0.52734375	+2.52685547	-13.31542969	+15.68847656	+1596	+7.05761719	-8.97363281	-0.76025391	+58.24951172	+4.70214844	-24.82910156	+1816
+1458240549.98950000	+9.54492188	-5.56347656	-1.04589844	+60.07324219	-8.81103516	-67.06054688	+1520	+9.70312500	-4.76806641	-0.52734375	+2.50488281	-13.31542969	+15.71044922	+1596	+7.05761719	-8.97363281	-0.75585938	+58.27148438	+4.70214844	-24.85107422	+1816
+1458240549.99359990	+9.54492188	-5.56347656	-1.04589844	+60.07324219	-8.83300781	-67.06054688	+1520	+9.70312500	-4.76367188	-0.52734375	+2.50488281	-13.33740234	+15.71044922	+1596	+7.06201172	-8.96923828	-0.75585938	+58.31542969	+4.70214844	-24.87304688	+1816
+1458240549.99780010	+9.54492188	-5.56347656	-1.04589844	+60.07324219	-8.85498047	-67.06054688	+1520	+9.70751953	-4.76367188	-0.52734375	+2.50488281	-13.35937500	+15.73242188	+1596	+7.06640625	-8.96923828	-0.75146484	+58.33740234	+4.70214844	-24.91699219	+1820
+1458240550.00609990	+9.54492188	-5.56347656	-1.04589844	+60.07324219	-8.87695313	-67.06054688	+1520	+9.70751953	-4.76367188	-0.52734375	+2.48291016	-13.38134766	+15.77636719	+1596	+7.07519531	-8.96484375	-0.74707031	+58.35937500	+4.70214844	-24.98291016	+1824
+1458240550.01029990	+9.54492188	-5.56347656	-1.04589844	+60.07324219	-8.89892578	-67.08251953	+1516	+9.70751953	-4.76367188	-0.52294922	+2.48291016	-13.38134766	+15.77636719	+1596	+7.07958984	-8.96044922	-0.74267578	+58.38134766	+4.68017578	-25.00488281	+1824
+1458240550.01449990	+9.54931641	-5.56347656	-1.04589844	+60.07324219	-8.89892578	-67.08251953	+1516	+9.70751953	-4.76367188	-0.52294922	+2.48291016	-13.40332031	+15.79833984	+1592	+7.07958984	-8.96044922	-0.74267578	+58.38134766	+4.68017578	-25.02685547	+1828
+1458240550.01860000	+9.54931641	-5.56347656	-1.04150391	+60.07324219	-8.92089844	-67.08251953	+1516	+9.70751953	-4.76367188	-0.52294922	+2.46093750	-13.42529297	+15.82031250	+1592	+7.07958984	-8.96044922	-0.74267578	+58.38134766	+4.65820313	-25.02685547	+1828
+1458240550.02280000	+9.54931641	-5.56347656	-1.04150391	+60.07324219	-8.94287109	-67.08251953	+1516	+9.71191406	-4.76367188	-0.52294922	+2.46093750	-13.42529297	+15.84228516	+1592	+7.08398438	-8.96044922	-0.74267578	+58.38134766	+4.63623047	-25.02685547	+1828
+1458240550.02700000	+9.54931641	-5.56347656	-1.04150391	+60.07324219	-8.94287109	-67.08251953	+1516	+9.71191406	-4.76367188	-0.51855469	+2.46093750	-13.44726563	+15.84228516	+1592	+7.07958984	-8.96044922	-0.74707031	+58.35937500	+4.61425781	-25.02685547	+1828
+1458240550.03110000	+9.54931641	-5.56347656	-1.04150391	+60.05126953	-8.96484375	-67.10449219	+1516	+9.71191406	-4.76367188	-0.51855469	+2.43896484	-13.46923828	+15.86425781	+1592	+7.07958984	-8.96044922	-0.74707031	+58.33740234	+4.59228516	-25.02685547	+1832
+1458240550.03530000	+9.54931641	-5.55908203	-1.04150391	+60.07324219	-8.96484375	-67.10449219	+1516	+9.71191406	-4.76367188	-0.51855469	+2.43896484	-13.46923828	+15.86425781	+1592	+7.07958984	-8.96044922	-0.75146484	+58.31542969	+4.57031250	-25.02685547	+1832
+1458240550.03940010	+9.54931641	-5.55908203	-1.04150391	+60.07324219	-8.98681641	-67.10449219	+1516	+9.71191406	-4.76367188	-0.51855469	+2.43896484	-13.46923828	+15.88623047	+1592	+7.07519531	-8.96044922	-0.75146484	+58.29345703	+4.54833984	-25.00488281	+1832
+1458240550.04360010	+9.54931641	-5.55908203	-1.03710938	+60.07324219	-8.98681641	-67.10449219	+1516	+9.71191406	-4.75927734	-0.51416016	+2.43896484	-13.49121094	+15.88623047	+1592	+7.07080078	-8.96044922	-0.75585938	+58.24951172	+4.52636719	-25.00488281	+1832
+1458240550.04780010	+9.54931641	-5.55908203	-1.03710938	+60.07324219	-8.98681641	-67.10449219	+1516	+9.71191406	-4.75927734	-0.51416016	+2.43896484	-13.49121094	+15.88623047	+1596	+7.07080078	-8.96484375	-0.76025391	+58.22753906	+4.50439453	-24.98291016	+1832
+1458240550.05189990	+9.55371094	-5.55908203	-1.03710938	+60.07324219	-9.00878906	-67.12646484	+1516	+9.71191406	-4.75927734	-0.51416016	+2.41699219	-13.49121094	+15.90820313	+1596	+7.06640625	-8.96484375	-0.76025391	+58.20556641	+4.48242188	-24.96093750	+1832
+1458240550.06030010	+9.55371094	-5.55908203	-1.03710938	+60.07324219	-9.03076172	-67.12646484	+1516	+9.71191406	-4.75927734	-0.50976563	+2.41699219	-13.51318359	+15.93017578	+1596	+7.06201172	-8.96484375	-0.76904297	+58.16162109	+4.41650391	-24.93896484	+1832
+1458240550.06440000	+9.55371094	-5.55908203	-1.03710938	+60.07324219	-9.03076172	-67.12646484	+1520	+9.71630859	-4.75927734	-0.50976563	+2.41699219	-13.51318359	+15.95214844	+1600	+7.06201172	-8.96484375	-0.76904297	+58.13964844	+4.39453125	-24.91699219	+1832
+1458240550.06859990	+9.55371094	-5.55468750	-1.03710938	+60.07324219	-9.03076172	-67.12646484	+1520	+9.71630859	-4.75927734	-0.50976563	+2.41699219	-13.51318359	+15.95214844	+1600	+7.05761719	-8.96484375	-0.77343750	+58.11767578	+4.37255859	-24.91699219	+1832
+1458240550.07279990	+9.55371094	-5.55468750	-1.03271484	+60.07324219	-9.05273438	-67.12646484	+1520	+9.71630859	-4.75488281	-0.50976563	+2.41699219	-13.51318359	+15.97412109	+1600	+7.05761719	-8.96484375	-0.77343750	+58.09570313	+4.37255859	-24.91699219	+1828
+1458240550.07690000	+9.55371094	-5.55468750	-1.03271484	+60.07324219	-9.05273438	-67.12646484	+1520	+9.71630859	-4.75488281	-0.50537109	+2.39501953	-13.53515625	+15.99609375	+1600	+7.05761719	-8.96484375	-0.77343750	+58.09570313	+4.35058594	-24.91699219	+1828
+1458240550.08530000	+9.55371094	-5.55468750	-1.03271484	+60.09521484	-9.07470703	-67.12646484	+1524	+9.71630859	-4.75488281	-0.50537109	+2.39501953	-13.53515625	+16.06201172	+1604	+7.06201172	-8.96484375	-0.77343750	+58.09570313	+4.30664063	-24.91699219	+1824
+1458240550.08940010	+9.55371094	-5.55468750	-1.03271484	+60.09521484	-9.09667969	-67.12646484	+1524	+9.71630859	-4.75488281	-0.50537109	+2.39501953	-13.53515625	+16.08398438	+1604	+7.06201172	-8.96044922	-0.77343750	+58.11767578	+4.28466797	-24.93896484	+1820
+1458240550.09360000	+9.55371094	-5.55468750	-1.03271484	+60.09521484	-9.11865234	-67.12646484	+1524	+9.71630859	-4.75048828	-0.50097656	+2.37304688	-13.55712891	+16.12792969	+1604	+7.06640625	-8.96044922	-0.77343750	+58.11767578	+4.28466797	-24.96093750	+1820
+1458240550.09780000	+9.55371094	-5.55468750	-1.03271484	+60.09521484	-9.14062500	-67.12646484	+1524	+9.71630859	-4.75048828	-0.50097656	+2.37304688	-13.55712891	+16.19384766	+1604	+7.07080078	-8.95605469	-0.76904297	+58.13964844	+4.26269531	-24.98291016	+1820
+1458240550.10610010	+9.55371094	-5.55029297	-1.03271484	+60.11718750	-9.18457031	-67.10449219	+1528	+9.72070313	-4.74609375	-0.49658203	+2.35107422	-13.60107422	+16.30371094	+1604	+7.07519531	-8.95166016	-0.76464844	+58.18359375	+4.24072266	-25.02685547	+1824
+1458240550.11030010	+9.55810547	-5.55029297	-1.03271484	+60.11718750	-9.22851563	-67.10449219	+1528	+9.72070313	-4.74609375	-0.49658203	+2.32910156	-13.62304688	+16.36962891	+1604	+7.07958984	-8.95166016	-0.76464844	+58.20556641	+4.21875000	-25.07080078	+1824
+1458240550.11439990	+9.55810547	-5.55029297	-1.03271484	+60.13916016	-9.25048828	-67.10449219	+1528	+9.72070313	-4.74169922	-0.49658203	+2.32910156	-13.62304688	+16.43554688	+1604	+7.08837891	-8.94726563	-0.76025391	+58.22753906	+4.19677734	-25.09277344	+1828
+1458240550.11859990	+9.55810547	-5.54589844	-1.02832031	+60.13916016	-9.29443359	-67.08251953	+1528	+9.72509766	-4.74169922	-0.49218750	+2.30712891	-13.64501953	+16.50146484	+1604	+7.09277344	-8.94287109	-0.76025391	+58.24951172	+4.17480469	-25.11474609	+1828
+1458240550.12270000	+9.55810547	-5.54589844	-1.02832031	+60.16113281	-9.36035156	-67.08251953	+1524	+9.72509766	-4.73730469	-0.49218750	+2.28515625	-13.66699219	+16.58935547	+1604	+7.09716797	-8.94287109	-0.75585938	+58.27148438	+4.13085938	-25.15869141	+1832
+1458240550.12690000	+9.56250000	-5.54589844	-1.02832031	+60.18310547	-9.40429688	-67.08251953	+1524	+9.72509766	-4.73730469	-0.48779297	+2.26318359	-13.68896484	+16.67724609	+1600	+7.10156250	-8.93847656	-0.75585938	+58.27148438	+4.10888672	-25.18066406	+1832
+1458240550.13109990	+9.56250000	-5.54150391	-1.02392578	+60.20507813	-9.47021484	-67.08251953	+1524	+9.72949219	-4.73291016	-0.48339844	+2.24121094	-13.71093750	+16.74316406	+1600	+7.10595703	-8.93847656	-0.75585938	+58.27148438	+4.06494141	-25.20263672	+1832
+1458240550.13520000	+9.56250000	-5.54150391	-1.02392578	+60.24902344	-9.53613281	-67.06054688	+1524	+9.72949219	-4.73291016	-0.48339844	+2.21923828	-13.73291016	+16.83105469	+1600	+7.10595703	-8.93408203	-0.76025391	+58.27148438	+3.99902344	-25.22460938	+1836
+1458240550.13940000	+9.56689453	-5.53710938	-1.01953125	+60.27099609	-9.60205078	-67.06054688	+1528	+9.72949219	-4.72851563	-0.47900391	+2.19726563	-13.75488281	+16.89697266	+1604	+7.11035156	-8.93408203	-0.76025391	+58.22753906	+3.93310547	-25.22460938	+1836
+1458240550.14360000	+9.56689453	-5.53271484	-1.01953125	+60.31494141	-9.68994141	-67.06054688	+1528	+9.73388672	-4.72851563	-0.47460938	+2.17529297	-13.77685547	+16.98486328	+1604	+7.11035156	-8.93408203	-0.76464844	+58.18359375	+3.88916016	-25.22460938	+1836
+1458240550.14770010	+9.57128906	-5.53271484	-1.01513672	+60.35888672	-9.77783203	-67.06054688	+1528	+9.73388672	-4.72412109	-0.47021484	+2.13134766	-13.79882813	+17.07275391	+1604	+7.10595703	-8.93408203	-0.76904297	+58.13964844	+3.80126953	-25.20263672	+1836
+1458240550.15610000	+9.57568359	-5.52392578	-1.01074219	+60.44677734	-9.95361328	-67.06054688	+1528	+9.73828125	-4.71972656	-0.46582031	+2.06542969	-13.84277344	+17.22656250	+1608	+7.10156250	-8.93847656	-0.78662109	+58.00781250	+3.64746094	-25.15869141	+1836
+1458240550.16020010	+9.57568359	-5.51953125	-1.00634766	+60.51269531	-10.04150391	-67.06054688	+1532	+9.73828125	-4.71972656	-0.46142578	+2.02148438	-13.88671875	+17.33642578	+1612	+7.10156250	-8.93847656	-0.79101563	+57.94189453	+3.55957031	-25.13671875	+1836
+1458240550.16860010	+9.58447266	-5.51074219	-0.99755859	+60.62255859	-10.23925781	-67.06054688	+1536	+9.74707031	-4.71533203	-0.45263672	+1.95556641	-13.95263672	+17.51220703	+1616	+7.09716797	-8.94287109	-0.80859375	+57.81005859	+3.40576172	-25.07080078	+1836
+1458240550.17269990	+9.58447266	-5.50634766	-0.99755859	+60.68847656	-10.34912109	-67.03857422	+1540	+9.74707031	-4.71533203	-0.44824219	+1.88964844	-13.97460938	+17.64404297	+1620	+7.09716797	-8.94287109	-0.81298828	+57.74414063	+3.31787109	-25.04882813	+1832
+1458240550.18109990	+9.59326172	-5.50195313	-0.98876953	+60.82031250	-10.59082031	-67.01660156	+1544	+9.75585938	-4.70654297	-0.44384766	+1.80175781	-14.04052734	+17.88574219	+1628	+7.09716797	-8.94287109	-0.82617188	+57.65625000	+3.16406250	-25.00488281	+1824
+1458240550.18940000	+9.60205078	-5.49316406	-0.98876953	+60.95214844	-10.83251953	-66.99462891	+1552	+9.76464844	-4.70214844	-0.43945313	+1.66992188	-14.12841797	+18.14941406	+1632	+7.11035156	-8.93847656	-0.83935547	+57.59033203	+3.01025391	-24.98291016	+1820
+1458240550.19770000	+9.61083984	-5.48876953	-0.98437500	+61.08398438	-11.11816406	-66.97265625	+1556	+9.77343750	-4.69775391	-0.43505859	+1.53808594	-14.23828125	+18.41308594	+1636	+7.13232422	-8.92968750	-0.84375000	+57.56835938	+2.87841797	-25.02685547	+1816
+1458240550.20190000	+9.61962891	-5.48437500	-0.98437500	+61.14990234	-11.27197266	-66.97265625	+1560	+9.78222656	-4.69775391	-0.43066406	+1.47216797	-14.30419922	+18.54492188	+1640	+7.14550781	-8.92529297	-0.83935547	+57.59033203	+2.83447266	-25.09277344	+1812
+1458240550.21020010	+9.65478516	-5.47558594	-0.98876953	+61.43554688	-12.06298828	-66.90673828	+1564	+9.79541016	-4.69335938	-0.43066406	+1.34033203	-14.43603516	+18.80859375	+1640	+7.17626953	-8.91650391	-0.84375000	+57.59033203	+2.70263672	-25.22460938	+1812
+1458240550.21849990	+9.67675781	-5.46679688	-0.99316406	+61.61132813	-12.48046875	-66.92871094	+1568	+9.81298828	-4.68457031	-0.43066406	+1.20849609	-14.61181641	+19.02832031	+1644	+7.21582031	-8.90332031	-0.84375000	+57.61230469	+2.57080078	-25.42236328	+1816
+1458240550.22690010	+9.70312500	-5.46679688	-0.99316406	+61.69921875	-12.85400391	-67.01660156	+1572	+9.83056641	-4.67578125	-0.42626953	+1.09863281	-14.89746094	+19.20410156	+1644	+7.25976563	-8.89453125	-0.84814453	+57.59033203	+2.41699219	-25.70800781	+1820
+1458240550.23099990	+9.71630859	-5.46240234	-0.99755859	+61.76513672	-13.05175781	-67.03857422	+1572	+9.83935547	-4.67138672	-0.43066406	+1.05468750	-15.00732422	+19.27001953	+1648	+7.27734375	-8.89013672	-0.85253906	+57.54638672	+2.32910156	-25.83984375	+1824
+1458240550.23939990	+9.74707031	-5.45800781	-0.99755859	+61.85302734	-13.42529297	-67.19238281	+1576	+9.86572266	-4.66259766	-0.42626953	+1.03271484	-15.40283203	+19.33593750	+1652	+7.31250000	-8.89013672	-0.87011719	+57.37060547	+2.13134766	-26.19140625	+1824
+1458240550.24770000	+9.78222656	-5.45800781	-0.99755859	+61.91894531	-13.82080078	-67.36816406	+1580	+9.89208984	-4.64501953	-0.43066406	+1.05468750	-15.84228516	+19.37988281	+1656	+7.33886719	-8.89453125	-0.90966797	+57.10693359	+1.82373047	-26.43310547	+1824
+1458240550.25190000	+9.79980469	-5.44921875	-0.99755859	+61.98486328	-14.04052734	-67.47802734	+1588	+9.90527344	-4.63623047	-0.42626953	+1.12060547	-16.12792969	+19.35791016	+1664	+7.35205078	-8.89453125	-0.92285156	+56.97509766	+1.69189453	-26.63085938	+1820
+1458240550.26020000	+9.84375000	-5.44921875	-0.99755859	+61.98486328	-14.43603516	-67.76367188	+1592	+9.93603516	-4.61865234	-0.42626953	+1.27441406	-16.69921875	+19.29199219	+1672	+7.37841797	-8.90332031	-0.96679688	+56.64550781	+1.36230469	-26.98242188	+1812
+1458240550.26440000	+9.86572266	-5.44482422	-0.99755859	+62.00683594	-14.63378906	-67.89550781	+1600	+9.95361328	-4.60546875	-0.42626953	+1.40625000	-17.05078125	+19.22607422	+1680	+7.39160156	-8.90332031	-0.98437500	+56.46972656	+1.20849609	-27.22412109	+1808
+1458240550.27270010	+9.91845703	-5.44482422	-0.99755859	+61.89697266	-15.00732422	-68.22509766	+1616	+9.98876953	-4.57910156	-0.43066406	+1.66992188	-17.68798828	+19.09423828	+1692	+7.42236328	-8.91650391	-1.02832031	+56.05224609	+0.83496094	-27.61962891	+1796
+1458240550.28099990	+9.97998047	-5.43603516	-1.00195313	+61.83105469	-15.40283203	-68.59863281	+1640	+10.02832031	-4.55273438	-0.43505859	+2.02148438	-18.41308594	+18.94042969	+1708	+7.46630859	-8.91650391	-1.07226563	+55.72265625	+0.43945313	-28.19091797	+1780
+1458240550.28520010	+10.00634766	-5.44482422	-1.00195313	+61.65527344	-15.55664063	-68.84033203	+1648	+10.04589844	-4.53955078	-0.43505859	+2.17529297	-18.80859375	+18.83056641	+1716	+7.48828125	-8.92089844	-1.09423828	+55.52490234	+0.24169922	-28.47656250	+1772
+1458240550.28930000	+10.03710938	-5.44482422	-1.00195313	+61.54541016	-15.73242188	-69.06005859	+1664	+10.06787109	-4.52197266	-0.43505859	+2.37304688	-19.27001953	+18.72070313	+1724	+7.51464844	-8.91650391	-1.11181641	+55.37109375	+0.04394531	-28.82812500	+1764
+1458240550.29769990	+10.10742188	-5.44921875	-1.01074219	+61.23779297	-16.04003906	-69.54345703	+1688	+10.11181641	-4.49560547	-0.44384766	+2.70263672	-20.10498047	+18.47900391	+1740	+7.58056641	-8.91650391	-1.14697266	+55.06347656	-0.35156250	-29.59716797	+1744
+1458240550.30600000	+10.18652344	-5.44921875	-1.01953125	+60.90820313	-16.32568359	-70.09277344	+1716	+10.16455078	-4.46044922	-0.45263672	+3.09814453	-21.07177734	+18.23730469	+1756	+7.65966797	-8.90332031	-1.17773438	+54.84375000	-0.79101563	-30.54199219	+1732
+1458240550.31020000	+10.22167969	-5.45800781	-1.02392578	+60.66650391	-16.45751953	-70.44433594	+1728	+10.18652344	-4.44726563	-0.45703125	+3.20800781	-21.59912109	+18.06152344	+1764	+7.70361328	-8.89892578	-1.19091797	+54.71191406	-1.01074219	-31.02539063	+1724
+1458240550.31430010	+10.26123047	-5.45800781	-1.02392578	+60.49072266	-16.61132813	-70.81787109	+1740	+10.21289063	-4.42968750	-0.46142578	+3.36181641	-22.17041016	+17.86376953	+1772	+7.75195313	-8.88574219	-1.19970703	+54.64599609	-1.23046875	-31.59667969	+1720
+1458240550.32270000	+10.34472656	-5.46240234	-1.04150391	+60.07324219	-16.87500000	-71.56494141	+1764	+10.27001953	-4.40332031	-0.47900391	+3.62548828	-23.26904297	+17.51220703	+1788	+7.84863281	-8.86816406	-1.23046875	+54.47021484	-1.71386719	-32.69531250	+1708
+1458240550.33100010	+10.43261719	-5.46240234	-1.05468750	+59.67773438	-17.11669922	-72.42187500	+1788	+10.33154297	-4.36816406	-0.49218750	+3.88916016	-24.47753906	+17.07275391	+1808	+7.95410156	-8.84619141	-1.26123047	+54.33837891	-2.21923828	-33.94775391	+1704
+1458240550.33929990	+10.52490234	-5.46240234	-1.06787109	+59.30419922	-17.35839844	-73.43261719	+1812	+10.39306641	-4.33740234	-0.50976563	+4.08691406	-25.81787109	+16.52343750	+1824	+8.05517578	-8.82421875	-1.29199219	+54.16259766	-2.70263672	-35.26611328	+1692
+1458240550.34349990	+10.56884766	-5.46240234	-1.07666016	+59.12841797	-17.46826172	-73.91601563	+1824	+10.42822266	-4.31982422	-0.52294922	+4.19677734	-26.45507813	+16.28173828	+1836	+8.10791016	-8.81103516	-1.32275391	+54.07470703	-2.98828125	-35.88134766	+1692
+1458240550.35180000	+10.65673828	-5.44921875	-1.08984375	+58.82080078	-17.68798828	-75.03662109	+1852	+10.48974609	-4.28466797	-0.54492188	+4.35058594	-27.83935547	+15.64453125	+1860	+8.20019531	-8.79345703	-1.37548828	+53.81103516	-3.51562500	-37.17773438	+1680
+1458240550.36010000	+10.75341797	-5.44042969	-1.10742188	+58.51318359	-17.90771484	-76.20117188	+1880	+10.56005859	-4.25390625	-0.57568359	+4.52636719	-29.22363281	+15.00732422	+1888	+8.28808594	-8.77148438	-1.44580078	+53.48144531	-4.06494141	-38.43017578	+1676
+1458240550.36850000	+10.85009766	-5.42285156	-1.12500000	+58.22753906	-18.08349609	-77.38769531	+1916	+10.63476563	-4.20996094	-0.60644531	+4.76806641	-30.62988281	+14.28222656	+1916	+8.37158203	-8.75390625	-1.52490234	+53.10791016	-4.57031250	-39.61669922	+1676
+1458240550.37680010	+10.94677734	-5.40087891	-1.15136719	+57.87597656	-18.25927734	-78.50830078	+1960	+10.70947266	-4.16601563	-0.64160156	+4.92187500	-31.97021484	+13.55712891	+1944	+8.44628906	-8.73632813	-1.61718750	+52.64648438	-5.09765625	-40.73730469	+1684
+1458240550.38100000	+10.99951172	-5.38769531	-1.16015625	+57.72216797	-18.32519531	-79.12353516	+1984	+10.74902344	-4.14404297	-0.65917969	+5.05371094	-32.67333984	+13.18359375	+1960	+8.49023438	-8.72314453	-1.66552734	+52.44873047	-5.33935547	-41.28662109	+1692
+1458240550.38930010	+11.10058594	-5.36572266	-1.19091797	+57.23876953	-18.47900391	-80.17822266	+2036	+10.82812500	-4.09570313	-0.70751953	+5.20751953	-33.94775391	+12.48046875	+1992	+8.56494141	-8.69677734	-1.77099609	+51.98730469	-5.84472656	-42.27539063	+1716
+1458240550.39350010	+11.15771484	-5.35693359	-1.19970703	+57.04101563	-18.56689453	-80.79345703	+2064	+10.87207031	-4.06933594	-0.72509766	+5.33935547	-34.65087891	+12.08496094	+2008	+8.60888672	-8.68359375	-1.81054688	+51.76757813	-6.06445313	-42.84667969	+1728
+1458240550.40179990	+11.26318359	-5.33935547	-1.24365234	+56.35986328	-18.72070313	-81.67236328	+2124	+10.95556641	-4.02099609	-0.77783203	+5.44921875	-35.88134766	+11.42578125	+2044	+8.70117188	-8.64843750	-1.91162109	+51.35009766	-6.52587891	-43.81347656	+1760
+1458240550.41010000	+11.37744141	-5.31738281	-1.28320313	+55.63476563	-18.87451172	-82.57324219	+2184	+11.04785156	-3.96826172	-0.82617188	+5.58105469	-37.11181641	+10.76660156	+2080	+8.80224609	-8.60888672	-1.99951172	+50.95458984	-6.98730469	-44.84619141	+1792
+1458240550.41849990	+11.50048828	-5.29980469	-1.33154297	+54.77783203	-19.02832031	-83.34228516	+2244	+11.14453125	-3.91113281	-0.88330078	+5.71289063	-38.27636719	+10.17333984	+2116	+8.92968750	-8.54736328	-2.08740234	+50.75683594	-7.49267578	-45.81298828	+1832
+1458240550.42260000	+11.55761719	-5.29541016	-1.36230469	+54.25048828	-19.13818359	-83.64990234	+2272	+11.19287109	-3.88476563	-0.91406250	+5.71289063	-38.84765625	+9.90966797	+2132	+8.99121094	-8.52099609	-2.12255859	+50.62500000	-7.75634766	-46.38427734	+1844
+1458240550.43090010	+11.68505859	-5.28222656	-1.41943359	+53.21777344	-19.27001953	-84.26513672	+2332	+11.29394531	-3.82763672	-0.97119141	+5.82275391	-39.99023438	+9.31640625	+2168	+9.13183594	-8.45068359	-2.20605469	+50.47119141	-8.26171875	-47.39501953	+1880
+1458240550.43930010	+11.81250000	-5.26464844	-1.48535156	+52.05322266	-19.42382813	-84.72656250	+2384	+11.39941406	-3.76611328	-1.03710938	+5.91064453	-41.04492188	+8.76708984	+2200	+9.27685547	-8.38037109	-2.28515625	+50.29541016	-8.81103516	-48.42773438	+1904
+1458240550.44759990	+11.93994141	-5.24267578	-1.54248047	+50.91064453	-19.62158203	-85.27587891	+2432	+11.50488281	-3.69580078	-1.10302734	+6.06445313	-42.14355469	+8.12988281	+2236	+9.42626953	-8.30126953	-2.35986328	+50.09765625	-9.38232422	-49.50439453	+1924
+1458240550.45180010	+12.01025391	-5.23388672	-1.57324219	+50.31738281	-19.70947266	-85.51757813	+2456	+11.55761719	-3.66064453	-1.13818359	+6.19628906	-42.67089844	+7.75634766	+2252	+9.50097656	-8.25732422	-2.40380859	+50.03173828	-9.68994141	-50.00976563	+1936
+1458240550.46009990	+12.14208984	-5.20312500	-1.62158203	+49.21875000	-19.95117188	-86.13281250	+2500	+11.67187500	-3.58593750	-1.20410156	+6.50390625	-43.81347656	+6.92138672	+2284	+9.64599609	-8.17822266	-2.49169922	+49.81201172	-10.30517578	-51.10839844	+1948
+1458240550.46840000	+12.27832031	-5.16796875	-1.67431641	+48.12011719	-20.17089844	-86.77001953	+2548	+11.79052734	-3.50244141	-1.27441406	+7.03125000	-44.93408203	+5.88867188	+2324	+9.79101563	-8.09912109	-2.59277344	+49.57031250	-10.89843750	-52.14111328	+1968
+1458240550.47680000	+12.41455078	-5.11083984	-1.70947266	+47.21923828	-20.47851563	-87.58300781	+2600	+11.90478516	-3.41455078	-1.34912109	+7.73437500	-46.07666016	+4.65820313	+2360	+9.90966797	-8.02441406	-2.70263672	+49.17480469	-11.46972656	-53.17382813	+1984
+1458240550.48510000	+12.54638672	-5.04931641	-1.73583984	+46.40625000	-20.85205078	-88.54980469	+2660	+12.02783203	-3.31347656	-1.41943359	+8.65722656	-47.28515625	+3.20800781	+2400	+10.02832031	-7.95410156	-2.81250000	+48.75732422	-12.06298828	-54.25048828	+2012
+1458240550.49340010	+12.68261719	-4.98339844	-1.75341797	+45.65917969	-21.26953125	-89.62646484	+2720	+12.15087891	-3.20800781	-1.48535156	+9.84375000	-48.51562500	+1.47216797	+2440	+10.15136719	-7.87500000	-2.93115234	+48.38378906	-12.61230469	-55.32714844	+2048
+1458240550.49760010	+12.75292969	-4.93945313	-1.75781250	+45.39550781	-21.55517578	-90.19775391	+2756	+12.21240234	-3.15527344	-1.52490234	+10.43701172	-49.10888672	+0.59326172	+2460	+10.20849609	-7.83984375	-2.98388672	+48.16406250	-12.89794922	-55.92041016	+2068
+1458240550.50589990	+12.88916016	-4.87353516	-1.76660156	+44.73632813	-22.08251953	-91.40625000	+2832	+12.33984375	-3.04101563	-1.59521484	+11.90917969	-50.31738281	-1.42822266	+2500	+10.33593750	-7.76513672	-3.09814453	+47.83447266	-13.44726563	-57.06298828	+2116
+1458240550.51420000	+13.01660156	-4.79443359	-1.77539063	+44.20898438	-22.67578125	-92.57080078	+2912	+12.46289063	-2.92236328	-1.67871094	+13.42529297	-51.32812500	-3.47167969	+2540	+10.45898438	-7.67724609	-3.20800781	+47.50488281	-14.04052734	-58.20556641	+2176
+1458240550.52259990	+13.15283203	-4.71533203	-1.78417969	+43.63769531	-23.35693359	-93.73535156	+2992	+12.59472656	-2.79931641	-1.74462891	+15.07324219	-52.44873047	-5.64697266	+2576	+10.60400391	-7.58935547	-3.28710938	+47.32910156	-14.69970703	-59.56787109	+2232
+1458240550.52670000	+13.21875000	-4.68896484	-1.79296875	+43.28613281	-23.66455078	-94.24072266	+3032	+12.65625000	-2.74218750	-1.78857422	+15.86425781	-52.86621094	-6.74560547	+2596	+10.67871094	-7.53662109	-3.33984375	+47.26318359	-15.02929688	-60.09521484	+2264
+1458240550.53510000	+13.35058594	-4.62304688	-1.81494141	+42.60498047	-24.34570313	-95.20751953	+3108	+12.78808594	-2.62353516	-1.85888672	+17.55615234	-53.83300781	-8.96484375	+2632	+10.84570313	-7.43554688	-3.39697266	+47.24121094	-15.79833984	-61.52343750	+2312
+1458240550.54340000	+13.48242188	-4.57470703	-1.84570313	+41.77001953	-25.02685547	-96.02050781	+3176	+12.91552734	-2.50927734	-1.93359375	+19.24804688	-54.64599609	-11.22802734	+2664	+11.02148438	-7.32568359	-3.46289063	+47.21923828	-16.58935547	-62.75390625	+2356
+1458240550.54760000	+13.54833984	-4.53955078	-1.86767578	+41.30859375	-25.33447266	-96.28417969	+3208	+12.98144531	-2.44775391	-1.98193359	+19.95117188	-54.90966797	-12.12890625	+2680	+11.10937500	-7.26855469	-3.49365234	+47.17529297	-17.02880859	-63.32519531	+2372
+1458240550.55590010	+13.67578125	-4.49560547	-1.90283203	+40.34179688	-25.99365234	-96.87744141	+3264	+13.10888672	-2.33349609	-2.05664063	+21.48925781	-55.54687500	-14.26025391	+2708	+11.28955078	-7.14990234	-3.55078125	+47.17529297	-17.88574219	-64.42382813	+2396
+1458240550.56419990	+13.80761719	-4.44287109	-1.95117188	+39.28710938	-26.58691406	-97.16308594	+3316	+13.24511719	-2.21923828	-2.15332031	+22.74169922	-55.83251953	-15.95214844	+2740	+11.46093750	-7.03125000	-3.61669922	+47.04345703	-18.72070313	-65.34667969	+2408
+1458240550.57259990	+13.93945313	-4.39013672	-1.97753906	+38.25439453	-27.24609375	-97.51464844	+3360	+13.37695313	-2.09619141	-2.21044922	+24.12597656	-56.29394531	-17.81982422	+2764	+11.62353516	-6.90820313	-3.67382813	+46.86767578	-19.53369141	-66.18164063	+2408
+1458240550.58090000	+14.06689453	-4.34179688	-2.00390625	+37.13378906	-27.83935547	-97.73437500	+3400	+13.51757813	-1.98193359	-2.27636719	+25.37841797	-56.62353516	-19.59960938	+2792	+11.77734375	-6.79833984	-3.74853516	+46.58203125	-20.19287109	-66.77490234	+2408
+1458240550.58500000	+14.12841797	-4.30224609	-2.00830078	+36.69433594	-28.19091797	-97.86621094	+3424	+13.58789063	-1.91601563	-2.30712891	+25.97167969	-56.71142578	-20.34667969	+2804	+11.84326172	-6.73681641	-3.78369141	+46.40625000	-20.54443359	-67.06054688	+2408
+1458240550.59340000	+14.25585938	-4.23632813	-2.00390625	+35.74951172	-28.89404297	-98.17382813	+3476	+13.72851563	-1.80175781	-2.35546875	+27.18017578	-56.99707031	-22.08251953	+2828	+11.97509766	-6.63574219	-3.86279297	+45.96679688	-21.02783203	-67.56591797	+2416
+1458240550.59750010	+14.32177734	-4.18798828	-1.99511719	+35.37597656	-29.28955078	-98.28369141	+3508	+13.80322266	-1.73144531	-2.37744141	+27.79541016	-57.08496094	-22.82958984	+2840	+12.03222656	-6.57861328	-3.90234375	+45.76904297	-21.29150391	-67.78564453	+2420
+1458240550.60590000	+14.44482422	-4.11767578	-1.97753906	+34.47509766	-29.99267578	-98.56933594	+3568	+13.95263672	-1.61718750	-2.40820313	+29.00390625	-57.32666016	-24.52148438	+2864	+12.14648438	-6.48193359	-3.99023438	+45.26367188	-21.66503906	-68.18115234	+2444
+1458240550.61420010	+14.56787109	-4.02539063	-1.94677734	+33.77197266	-30.80566406	-98.81103516	+3648	+14.09765625	-1.48974609	-2.43896484	+30.14648438	-57.50244141	-26.05957031	+2892	+12.25634766	-6.37646484	-4.06933594	+44.82421875	-22.08251953	-68.53271484	+2484
+1458240550.61840010	+14.62500000	-3.98144531	-1.92480469	+33.37646484	-31.22314453	-98.96484375	+3688	+14.16796875	-1.43261719	-2.44335938	+30.76171875	-57.65625000	-26.93847656	+2904	+12.31347656	-6.32812500	-4.10009766	+44.62646484	-22.30224609	-68.77441406	+2508
+1458240550.62669990	+14.73925781	-3.89355469	-1.88085938	+32.71728516	-32.14599609	-99.25048828	+3776	+14.31298828	-1.30517578	-2.45654297	+31.94824219	-57.89794922	-28.54248047	+2932	+12.42333984	-6.22265625	-4.16601563	+44.27490234	-22.78564453	-69.23583984	+2564
+1458240550.63500000	+14.85351563	-3.81005859	-1.85009766	+31.94824219	-32.95898438	-99.42626953	+3864	+14.45800781	-1.18652344	-2.46533203	+33.13476563	-58.13964844	-30.16845703	+2964	+12.55078125	-6.11279297	-4.20996094	+44.01123047	-23.35693359	-69.78515625	+2624
+1458240550.64340000	+14.95019531	-3.75732422	-1.83251953	+30.93750000	-33.75000000	-99.47021484	+3948	+14.58544922	-1.08544922	-2.47851563	+34.14550781	-58.33740234	-31.72851563	+2992	+12.68701172	-6.00292969	-4.24951172	+43.81347656	-24.08203125	-70.33447266	+2680
+1458240550.64750000	+15.00292969	-3.71777344	-1.82812500	+30.52001953	-34.14550781	-99.42626953	+3988	+14.65136719	-1.02392578	-2.48730469	+34.67285156	-58.42529297	-32.40966797	+3008	+12.75732422	-5.93701172	-4.26269531	+43.79150391	-24.49951172	-70.57617188	+2708
+1458240550.65580010	+15.09521484	-3.67822266	-1.82373047	+29.37744141	-34.91455078	-99.33837891	+4056	+14.76562500	-0.94042969	-2.50048828	+35.52978516	-58.60107422	-33.92578125	+3036	+12.90234375	-5.81835938	-4.28466797	+43.65966797	-25.42236328	-71.14746094	+2752
+1458240550.66420010	+15.18310547	-3.64306641	-1.82812500	+28.23486328	-35.66162109	-99.14062500	+4120	+14.88867188	-0.84814453	-2.51806641	+36.38671875	-58.75488281	-35.24414063	+3068	+13.05615234	-5.69091797	-4.29785156	+43.61572266	-26.43310547	-71.63085938	+2784
+1458240550.67249990	+15.26220703	-3.60791016	-1.84130859	+27.04833984	-36.29882813	-98.89892578	+4176	+14.99414063	-0.75585938	-2.53564453	+37.19970703	-58.84277344	-36.51855469	+3104	+13.20117188	-5.56347656	-4.30664063	+43.57177734	-27.46582031	-72.09228516	+2800
+1458240550.68080000	+15.33691406	-3.58154297	-1.85449219	+25.81787109	-36.93603516	-98.61328125	+4220	+15.09082031	-0.68115234	-2.55322266	+37.92480469	-58.90869141	-37.77099609	+3140	+13.33740234	-5.44921875	-4.32861328	+43.43994141	-28.41064453	-72.42187500	+2800
+1458240550.68919990	+15.40283203	-3.53759766	-1.84570313	+24.82910156	-37.70507813	-98.41552734	+4268	+15.19189453	-0.59765625	-2.56201172	+38.75976563	-59.01855469	-39.02343750	+3176	+13.46044922	-5.33496094	-4.34179688	+43.35205078	-29.31152344	-72.77343750	+2792
+1458240550.69330000	+15.43798828	-3.52001953	-1.83251953	+24.34570313	-38.10058594	-98.39355469	+4292	+15.23583984	-0.55810547	-2.55322266	+39.19921875	-59.12841797	-39.74853516	+3200	+13.51757813	-5.28222656	-4.35058594	+43.28613281	-29.70703125	-72.97119141	+2788
+1458240550.70170000	+15.50830078	-3.46289063	-1.79736328	+23.62060547	-38.93554688	-98.34960938	+4344	+15.34130859	-0.46582031	-2.54443359	+40.16601563	-59.26025391	-41.00097656	+3244	+13.62744141	-5.18994141	-4.36816406	+43.13232422	-30.43212891	-73.32275391	+2776
+1458240550.70580010	+15.53466797	-3.43212891	-1.77539063	+23.26904297	-39.37500000	-98.37158203	+4372	+15.38525391	-0.42187500	-2.53125000	+40.71533203	-59.37011719	-41.74804688	+3268	+13.67138672	-5.14599609	-4.38134766	+43.04443359	-30.67382813	-73.45458984	+2772
+1458240550.71420000	+15.60058594	-3.34863281	-1.70507813	+22.85156250	-40.38574219	-98.52539063	+4444	+15.48193359	-0.32519531	-2.49169922	+41.87988281	-59.58984375	-43.22021484	+3324	+13.75488281	-5.06250000	-4.40771484	+42.89062500	-31.15722656	-73.80615234	+2776
+1458240550.72250010	+15.66210938	-3.25634766	-1.61279297	+22.60986328	-41.50634766	-98.78906250	+4524	+15.57861328	-0.22412109	-2.43457031	+43.13232422	-59.91943359	-44.80224609	+3384	+13.83398438	-4.97900391	-4.42529297	+42.80273438	-31.59667969	-74.24560547	+2796
+1458240550.73079990	+15.71923828	-3.17285156	-1.51171875	+22.41210938	-42.62695313	-99.11865234	+4612	+15.67089844	-0.14062500	-2.36865234	+44.42871094	-60.24902344	-46.47216797	+3440	+13.91308594	-4.91748047	-4.43408203	+42.71484375	-31.97021484	-74.77294922	+2828
+1458240550.73910000	+15.78076172	-3.08496094	-1.42822266	+22.21435547	-43.68164063	-99.33837891	+4700	+15.76757813	-0.04833984	-2.30273438	+45.70312500	-60.55664063	-48.03222656	+3500	+13.99218750	-4.84277344	-4.44726563	+42.67089844	-32.36572266	-75.21240234	+2876
+1458240550.74749990	+15.82910156	-2.99707031	-1.34033203	+22.01660156	-44.71435547	-99.53613281	+4792	+15.85107422	+0.03955078	-2.24560547	+46.86767578	-60.84228516	-49.50439453	+3560	+14.07128906	-4.76367188	-4.44287109	+42.71484375	-32.82714844	-75.71777344	+2936
+1458240550.75580000	+15.87304688	-2.94873047	-1.26562500	+21.57714844	-45.70312500	-99.64599609	+4876	+15.93017578	+0.10107422	-2.18847656	+47.81250000	-61.10595703	-50.88867188	+3616	+14.15039063	-4.68896484	-4.42529297	+42.73681641	-33.44238281	-76.26708984	+3004
+1458240550.76410010	+15.92138672	-2.90478516	-1.23046875	+20.98388672	-46.45019531	-99.49218750	+4940	+16.00488281	+0.16259766	-2.15332031	+48.62548828	-61.30371094	-52.03125000	+3668	+14.24707031	-4.60546875	-4.41210938	+42.80273438	-34.14550781	-76.68457031	+3068
+1458240550.77250000	+15.96093750	-2.88281250	-1.22167969	+20.17089844	-47.02148438	-99.20654297	+4992	+16.07080078	+0.21533203	-2.13134766	+49.17480469	-61.41357422	-52.95410156	+3716	+14.34814453	-4.51318359	-4.39013672	+42.86865234	-34.91455078	-77.05810547	+3124
+1458240550.77659990	+15.97851563	-2.88720703	-1.22607422	+19.66552734	-47.26318359	-99.00878906	+5012	+16.09716797	+0.22851563	-2.12695313	+49.35058594	-61.45751953	-53.34960938	+3740	+14.39648438	-4.46923828	-4.38134766	+42.86865234	-35.31005859	-77.18994141	+3144
+1458240550.78500010	+16.00927734	-2.88720703	-1.22607422	+18.69873047	-47.74658203	-98.65722656	+5048	+16.14550781	+0.26806641	-2.11816406	+49.68017578	-61.52343750	-54.03076172	+3788	+14.48876953	-4.38134766	-4.35937500	+42.89062500	-36.14501953	-77.45361328	+3180
+1458240550.79329990	+16.04003906	-2.89599609	-1.23486328	+17.68798828	-48.18603516	-98.26171875	+5076	+16.19384766	+0.29003906	-2.10937500	+50.00976563	-61.61132813	-54.77783203	+3836	+14.57226563	-4.30224609	-4.33300781	+42.86865234	-36.89208984	-77.69531250	+3196
+1458240550.80160000	+16.07958984	-2.89599609	-1.24804688	+16.78710938	-48.53759766	-97.84423828	+5096	+16.25097656	+0.32519531	-2.09619141	+50.40527344	-61.72119141	-55.48095703	+3884	+14.66455078	-4.22753906	-4.31982422	+42.86865234	-37.61718750	-77.89306641	+3200
+1458240550.80990000	+16.10595703	-2.88281250	-1.22607422	+16.04003906	-49.06494141	-97.60253906	+5124	+16.29931641	+0.35156250	-2.06542969	+50.91064453	-61.85302734	-56.33789063	+3936	+14.72607422	-4.15722656	-4.29785156	+42.86865234	-38.16650391	-78.13476563	+3200
+1458240550.81410000	+16.12353516	-2.86962891	-1.21289063	+15.73242188	-49.35058594	-97.51464844	+5140	+16.32128906	+0.37353516	-2.05224609	+51.21826172	-61.91894531	-56.77734375	+3964	+14.76123047	-4.13085938	-4.28906250	+42.86865234	-38.43017578	-78.26660156	+3200
+1458240550.82240010	+16.15429688	-2.83007813	-1.14257813	+15.33691406	-50.14160156	-97.47070313	+5184	+16.36523438	+0.41748047	-1.98193359	+52.18505859	-62.22656250	-58.05175781	+4020	+14.80957031	-4.07373047	-4.27148438	+42.91259766	-38.82568359	-78.64013672	+3200
+1458240550.83080010	+16.18505859	-2.75976563	-1.05908203	+15.24902344	-51.02050781	-97.55859375	+5240	+16.42236328	+0.47460938	-1.89404297	+53.41552734	-62.55615234	-59.52392578	+4080	+14.86230469	-4.03857422	-4.24951172	+43.04443359	-39.08935547	-79.18945313	+3212
+1458240550.83909990	+16.22021484	-2.68505859	-0.95800781	+15.20507813	-51.96533203	-97.66845703	+5308	+16.47949219	+0.53613281	-1.80615234	+54.66796875	-62.86376953	-61.01806641	+4140	+14.91503906	-4.00341797	-4.22753906	+43.24218750	-39.33105469	-79.73876953	+3236
+1458240550.84740000	+16.24218750	-2.61035156	-0.84375000	+15.24902344	-52.95410156	-97.86621094	+5384	+16.52783203	+0.59765625	-1.70068359	+56.07421875	-63.21533203	-62.66601563	+4200	+14.95458984	-3.95947266	-4.20996094	+43.46191406	-39.50683594	-80.28808594	+3276
+1458240550.85579990	+16.26416016	-2.53564453	-0.72949219	+15.29296875	-53.96484375	-98.06396484	+5468	+16.57177734	+0.65478516	-1.60400391	+57.37060547	-63.52294922	-64.22607422	+4260	+14.99853516	-3.92431641	-4.17480469	+43.72558594	-39.79248047	-80.94726563	+3332
+1458240550.86410000	+16.28173828	-2.47412109	-0.63720703	+15.22705078	-54.84375000	-98.15185547	+5544	+16.62011719	+0.70751953	-1.52050781	+58.57910156	-63.80859375	-65.67626953	+4320	+15.04687500	-3.88037109	-4.14404297	+44.01123047	-40.10009766	-81.54052734	+3396
+1458240550.87240000	+16.30371094	-2.43457031	-0.57568359	+14.96337891	-55.48095703	-98.12988281	+5616	+16.65966797	+0.75585938	-1.45898438	+59.47998047	-63.96240234	-66.84082031	+4368	+15.10400391	-3.83642578	-4.12207031	+44.23095703	-40.42968750	-81.97998047	+3468
+1458240550.88080000	+16.31689453	-2.43017578	-0.54492188	+14.32617188	-55.96435547	-97.91015625	+5668	+16.68164063	+0.77343750	-1.42382813	+59.98535156	-64.07226563	-67.69775391	+4416	+15.15234375	-3.78369141	-4.09570313	+44.34082031	-40.91308594	-82.26562500	+3528
+1458240550.88910010	+16.32568359	-2.43896484	-0.54052734	+13.60107422	-56.25000000	-97.62451172	+5712	+16.70361328	+0.79101563	-1.40625000	+60.33691406	-64.13818359	-68.35693359	+4456	+15.20507813	-3.73095703	-4.06933594	+44.45068359	-41.46240234	-82.48535156	+3584
+1458240550.89739990	+16.34765625	-2.45214844	-0.55810547	+12.76611328	-56.42578125	-97.22900391	+5748	+16.72998047	+0.79541016	-1.40185547	+60.53466797	-64.13818359	-68.86230469	+4500	+15.26660156	-3.68261719	-4.04296875	+44.49462891	-42.03369141	-82.66113281	+3620
+1458240550.90570000	+16.36083984	-2.48291016	-0.58886719	+11.86523438	-56.49169922	-96.78955078	+5776	+16.74755859	+0.79980469	-1.39746094	+60.75439453	-64.11621094	-69.41162109	+4540	+15.31494141	-3.62988281	-4.02978516	+44.51660156	-42.56103516	-82.70507813	+3644
+1458240550.91409990	+16.36962891	-2.50488281	-0.61083984	+11.07421875	-56.60156250	-96.37207031	+5796	+16.75634766	+0.80859375	-1.39306641	+60.95214844	-64.09423828	-69.87304688	+4588	+15.36328125	-3.57275391	-4.00781250	+44.58251953	-43.08837891	-82.81494141	+3656
+1458240550.91820000	+16.37402344	-2.50927734	-0.61083984	+10.70068359	-56.71142578	-96.17431641	+5804	+16.75634766	+0.81298828	-1.38867188	+61.12792969	-64.09423828	-70.18066406	+4612	+15.38525391	-3.54638672	-3.99462891	+44.62646484	-43.33007813	-82.88085938	+3660
+1458240550.92660000	+16.38720703	-2.49609375	-0.60644531	+10.21728516	-57.01904297	-95.88867188	+5812	+16.77832031	+0.83935547	-1.36230469	+61.78710938	-64.13818359	-71.03759766	+4668	+15.42919922	-3.50683594	-3.95947266	+44.82421875	-43.81347656	-83.27636719	+3664
+1458240550.93910000	+16.39599609	-2.44335938	-0.52294922	+9.95361328	-57.91992188	-95.71289063	+5848	+16.80468750	+0.90087891	-1.26562500	+63.41308594	-64.29199219	-72.86132813	+4756	+15.48632813	-3.44531250	-3.90673828	+45.32958984	-44.29687500	-84.04541016	+3676
+1458240550.94740010	+16.39160156	-2.38183594	-0.42626953	+10.04150391	-58.75488281	-95.71289063	+5884	+16.82226563	+0.95800781	-1.18652344	+64.73144531	-64.40185547	-74.26757813	+4820	+15.51269531	-3.41015625	-3.86279297	+45.76904297	-44.51660156	-84.70458984	+3696
+1458240550.95569990	+16.39160156	-2.30712891	-0.31640625	+10.28320313	-59.67773438	-95.82275391	+5932	+16.83984375	+1.02392578	-1.08984375	+66.31347656	-64.55566406	-75.89355469	+4880	+15.53466797	-3.37939453	-3.81005859	+46.29638672	-44.75830078	-85.56152344	+3728
+1458240550.96409990	+16.39599609	-2.23242188	-0.20214844	+10.61279297	-60.64453125	-95.99853516	+5984	+16.86181641	+1.08105469	-0.99755859	+67.80761719	-64.66552734	-77.43164063	+4940	+15.56103516	-3.35302734	-3.75732422	+46.84570313	-44.97802734	-86.39648438	+3772
+1458240550.97240000	+16.39160156	-2.16650391	-0.08789063	+10.87646484	-61.54541016	-96.13037109	+6040	+16.87500000	+1.14257813	-0.90527344	+69.27978516	-64.73144531	-78.96972656	+4992	+15.58740234	-3.32666016	-3.70898438	+47.35107422	-45.15380859	-87.12158203	+3828
+1458240550.98070000	+16.39160156	-2.11816406	+0.00000000	+10.96435547	-62.29248047	-96.17431641	+6088	+16.88818359	+1.19531250	-0.82617188	+70.48828125	-64.77539063	-80.24414063	+5040	+15.60498047	-3.29589844	-3.65625000	+47.76855469	-45.39550781	-87.78076172	+3892
+1458240550.98490000	+16.38720703	-2.09619141	+0.02636719	+10.94238281	-62.55615234	-96.15234375	+6108	+16.89257813	+1.21728516	-0.79541016	+70.97167969	-64.77539063	-80.74951172	+5064	+15.61816406	-3.27832031	-3.64306641	+47.94433594	-45.52734375	-87.97851563	+3924
+1458240550.99320010	+16.39160156	-2.09179688	+0.07031250	+10.65673828	-63.01757813	-96.04248047	+6140	+16.89697266	+1.24804688	-0.73828125	+71.80664063	-64.77539063	-81.73828125	+5104	+15.63574219	-3.24755859	-3.59912109	+48.22998047	-45.87890625	-88.39599609	+3984
+1458240551.00149990	+16.40039063	-2.10498047	+0.07470703	+10.10742188	-63.19335938	-95.75683594	+6156	+16.89697266	+1.26562500	-0.70751953	+72.22412109	-64.75341797	-82.26562500	+5136	+15.66650391	-3.21240234	-3.57275391	+48.36181641	-46.23046875	-88.50585938	+4032
+1458240551.00990010	+16.40039063	-2.14013672	+0.06152344	+9.42626953	-63.21533203	-95.40527344	+6168	+16.89697266	+1.27001953	-0.68994141	+72.37792969	-64.70947266	-82.57324219	+5164	+15.68847656	-3.17724609	-3.55078125	+48.38378906	-46.58203125	-88.46191406	+4064
+1458240551.01819990	+16.40478516	-2.17089844	+0.02636719	+8.72314453	-63.14941406	-95.00976563	+6180	+16.89257813	+1.27001953	-0.68554688	+72.31201172	-64.68750000	-82.70507813	+5192	+15.70605469	-3.13769531	-3.53759766	+48.33984375	-46.97753906	-88.28613281	+4088
+1458240551.02239990	+16.40917969	-2.18408203	+0.01757813	+8.43750000	-63.14941406	-94.85595703	+6180	+16.88818359	+1.26562500	-0.68554688	+72.24609375	-64.70947266	-82.70507813	+5208	+15.71484375	-3.12011719	-3.52880859	+48.31787109	-47.17529297	-88.24218750	+4092
+1458240551.03070000	+16.41796875	-2.21923828	+0.00000000	+7.86621094	-63.17138672	-94.59228516	+6172	+16.88378906	+1.25683594	-0.68554688	+72.11425781	-64.73144531	-82.74902344	+5240	+15.73242188	-3.08496094	-3.50683594	+48.29589844	-47.54882813	-88.11035156	+4096
+1458240551.04320000	+16.42236328	-2.21923828	+0.00000000	+7.44873047	-63.30322266	-94.30664063	+6152	+16.88818359	+1.24804688	-0.66357422	+72.02636719	-64.88525391	-82.88085938	+5284	+15.75878906	-3.03662109	-3.47607422	+48.25195313	-48.01025391	-87.93457031	+4084
+1458240551.05150010	+16.42236328	-2.19287109	+0.03076172	+7.51464844	-63.61083984	-94.28466797	+6148	+16.88818359	+1.25244141	-0.63720703	+72.15820313	-65.06103516	-83.10058594	+5320	+15.77197266	-3.01025391	-3.44970703	+48.29589844	-48.20800781	-87.95654297	+4072
+1458240551.05979990	+16.42236328	-2.15332031	+0.08789063	+7.77832031	-64.09423828	-94.37255859	+6152	+16.89697266	+1.26562500	-0.59765625	+72.44384766	-65.32470703	-83.49609375	+5352	+15.78076172	-2.98828125	-3.41894531	+48.44970703	-48.36181641	-88.13232422	+4068
+1458240551.06820010	+16.42236328	-2.09619141	+0.16699219	+8.28369141	-64.68750000	-94.61425781	+6168	+16.91015625	+1.28759766	-0.54052734	+72.99316406	-65.67626953	-84.06738281	+5392	+15.78955078	-2.97509766	-3.38378906	+48.64746094	-48.44970703	-88.43994141	+4064
+1458240551.07649990	+16.41796875	-2.03466797	+0.24169922	+8.87695313	-65.25878906	-94.87792969	+6188	+16.91894531	+1.31835938	-0.47021484	+73.74023438	-66.07177734	-84.77050781	+5428	+15.79833984	-2.95751953	-3.35302734	+48.86718750	-48.49365234	-88.72558594	+4072
+1458240551.08480000	+16.40917969	-1.97314453	+0.32080078	+9.53613281	-65.85205078	-95.20751953	+6212	+16.93212891	+1.34912109	-0.39990234	+74.46533203	-66.53320313	-85.49560547	+5460	+15.80273438	-2.94433594	-3.31787109	+49.06494141	-48.49365234	-89.03320313	+4092
+1458240551.09320000	+16.40478516	-1.92041016	+0.39990234	+10.19531250	-66.46728516	-95.62500000	+6240	+16.94091797	+1.37548828	-0.32958984	+75.27832031	-67.10449219	-86.26464844	+5492	+15.80712891	-2.93115234	-3.28710938	+49.26269531	-48.51562500	-89.34082031	+4116
+1458240551.10150000	+16.40039063	-1.88085938	+0.46582031	+10.83251953	-66.99462891	-96.04248047	+6264	+16.94970703	+1.40625000	-0.25488281	+76.26708984	-67.78564453	-87.18750000	+5520	+15.81152344	-2.91796875	-3.25195313	+49.43847656	-48.55957031	-89.56054688	+4152
+1458240551.10570000	+16.39599609	-1.86767578	+0.48779297	+11.07421875	-67.19238281	-96.21826172	+6272	+16.94970703	+1.41943359	-0.21972656	+76.68457031	-68.15917969	-87.56103516	+5532	+15.81591797	-2.91357422	-3.23876953	+49.48242188	-48.58154297	-89.62646484	+4172
+1458240551.11400010	+16.39160156	-1.86328125	+0.50976563	+11.40380859	-67.45605469	-96.52587891	+6284	+16.94970703	+1.43261719	-0.15380859	+77.65136719	-69.08203125	-88.48388672	+5552	+15.82031250	-2.89160156	-3.22558594	+49.48242188	-48.66943359	-89.60449219	+4208
+1458240551.12229990	+16.38281250	-1.88085938	+0.51416016	+11.51367188	-67.58789063	-96.74560547	+6292	+16.94091797	+1.42382813	-0.11425781	+78.35449219	-70.15869141	-89.18701172	+5564	+15.82031250	-2.87402344	-3.21240234	+49.39453125	-48.80126953	-89.42871094	+4240
+1458240551.13060000	+16.37841797	-1.91162109	+0.49658203	+11.55761719	-67.60986328	-96.98730469	+6300	+16.92333984	+1.40625000	-0.08349609	+79.03564453	-71.25732422	-89.91210938	+5580	+15.82031250	-2.85205078	-3.20361328	+49.24072266	-48.97705078	-89.18701172	+4264
+1458240551.13899990	+16.37841797	-1.95556641	+0.46582031	+11.55761719	-67.54394531	-97.22900391	+6304	+16.89697266	+1.36669922	-0.05273438	+79.91455078	-72.55371094	-90.92285156	+5596	+15.82910156	-2.83447266	-3.20361328	+49.06494141	-49.17480469	-88.87939453	+4280
+1458240551.14730000	+16.36962891	-1.99951172	+0.42626953	+11.66748047	-67.45605469	-97.62451172	+6304	+16.87500000	+1.31835938	-0.03955078	+80.55175781	-73.71826172	-91.80175781	+5608	+15.82910156	-2.80371094	-3.19921875	+48.77929688	-49.41650391	-88.39599609	+4284
+1458240551.15150000	+16.36962891	-2.01708984	+0.40869141	+11.82128906	-67.41210938	-97.91015625	+6304	+16.86181641	+1.30078125	-0.03515625	+80.99121094	-74.28955078	-92.32910156	+5616	+15.82910156	-2.78613281	-3.19921875	+48.62548828	-49.52636719	-88.13232422	+4284
+1458240551.16400000	+16.36083984	-2.04345703	+0.37792969	+12.89794922	-67.47802734	-99.20654297	+6276	+16.84863281	+1.27001953	+0.00878906	+83.29833984	-76.00341797	-94.94384766	+5636	+15.83349609	-2.72900391	-3.18603516	+48.18603516	-49.92187500	-87.36328125	+4268
+1458240551.17230010	+16.35644531	-2.02148438	+0.39550781	+14.41406250	-67.71972656	-100.65673828	+6260	+16.84863281	+1.26123047	+0.06152344	+85.86914063	-77.16796875	-97.75634766	+5652	+15.82910156	-2.70263672	-3.17285156	+48.03222656	-50.00976563	-87.09960938	+4252
+1458240551.17650010	+16.35644531	-1.99951172	+0.41748047	+15.35888672	-67.89550781	-101.49169922	+6256	+16.85302734	+1.26562500	+0.09667969	+87.49511719	-77.73925781	-99.44824219	+5656	+15.82910156	-2.69384766	-3.16845703	+47.96630859	-49.98779297	-87.01171875	+4244
+1458240551.18479990	+16.35205078	-1.94238281	+0.47460938	+17.49023438	-68.31298828	-103.31542969	+6256	+16.86181641	+1.27880859	+0.14501953	+91.03271484	-78.90380859	-103.13964844	+5664	+15.82470703	-2.68066406	-3.15527344	+47.92236328	-49.92187500	-86.96777344	+4232
+1458240551.19310000	+16.34765625	-1.87646484	+0.54931641	+19.90722656	-68.79638672	-105.38085938	+6268	+16.87500000	+1.29199219	+0.19775391	+95.60302734	-80.00244141	-107.84179688	+5672	+15.81591797	-2.67626953	-3.13769531	+47.94433594	-49.79003906	-87.07763672	+4224
+1458240551.20140000	+16.34765625	-1.81054688	+0.62402344	+22.56591797	-69.21386719	-107.70996094	+6280	+16.88818359	+1.29638672	+0.24609375	+101.55761719	-81.05712891	-113.99414063	+5676	+15.80712891	-2.67626953	-3.12011719	+47.96630859	-49.65820313	-87.18750000	+4228
+1458240551.20980000	+16.34326172	-1.76660156	+0.68115234	+24.91699219	-69.47753906	-109.86328125	+6292	+16.89697266	+1.29638672	+0.27685547	+107.84179688	-81.95800781	-120.45410156	+5668	+15.80273438	-2.68066406	-3.10253906	+47.96630859	-49.48242188	-87.31933594	+4236
+1458240551.21810010	+16.34326172	-1.74462891	+0.72070313	+26.87255859	-69.65332031	-111.70898438	+6304	+16.89257813	+1.28320313	+0.29003906	+114.78515625	-82.70507813	-127.63916016	+5660	+15.79394531	-2.68066406	-3.08935547	+47.94433594	-49.35058594	-87.36328125	+4252
+1458240551.22639990	+16.34326172	-1.75781250	+0.72509766	+28.23486328	-69.63134766	-113.20312500	+6304	+16.88378906	+1.26123047	+0.27685547	+121.77246094	-83.34228516	-134.86816406	+5656	+15.78076172	-2.68066406	-3.07177734	+47.87841797	-49.24072266	-87.36328125	+4272
+1458240551.23480010	+16.33886719	-1.78857422	+0.70312500	+29.26757813	-69.41162109	-114.41162109	+6308	+16.87500000	+1.21728516	+0.26367188	+128.86962891	-83.78173828	-142.29492188	+5656	+15.77636719	-2.68066406	-3.06298828	+47.70263672	-49.21875000	-87.20947266	+4288
+1458240551.24309990	+16.34326172	-1.84130859	+0.66357422	+29.90478516	-69.12597656	-115.33447266	+6316	+16.85742188	+1.18212891	+0.24169922	+136.01074219	-84.11132813	-149.69970703	+5656	+15.77197266	-2.67187500	-3.05859375	+47.46093750	-49.24072266	-86.90185547	+4296
+1458240551.25140000	+16.34326172	-1.88964844	+0.61083984	+30.41015625	-68.79638672	-116.10351563	+6316	+16.83544922	+1.14697266	+0.20654297	+142.29492188	-84.37500000	-156.26953125	+5664	+15.76318359	-2.65869141	-3.05859375	+47.15332031	-49.30664063	-86.44042969	+4300
+1458240551.25980000	+16.34765625	-1.93359375	+0.55810547	+31.02539063	-68.44482422	-116.87255859	+6312	+16.82226563	+1.10742188	+0.18896484	+149.04052734	-84.46289063	-163.32275391	+5672	+15.75878906	-2.64111328	-3.06298828	+46.80175781	-49.43847656	-85.89111328	+4292
+1458240551.26810000	+16.34765625	-1.97753906	+0.51416016	+31.81640625	-68.13720703	-117.77343750	+6300	+16.81347656	+1.08544922	+0.17138672	+155.50048828	-84.46289063	-170.02441406	+5680	+15.75439453	-2.62353516	-3.07177734	+46.42822266	-49.54833984	-85.34179688	+4276
+1458240551.27230000	+16.35205078	-1.98632813	+0.50537109	+32.38769531	-68.00537109	-118.30078125	+6292	+16.81347656	+1.07666016	+0.16699219	+158.15917969	-84.46289063	-172.77099609	+5680	+15.75000000	-2.61914063	-3.07177734	+46.23046875	-49.59228516	-85.03417969	+4264
+1458240551.28060010	+16.35644531	-1.97753906	+0.49218750	+33.72802734	-67.85156250	-119.39941406	+6272	+16.80908203	+1.07226563	+0.16259766	+164.17968750	-84.35302734	-178.94531250	+5684	+15.74560547	-2.60595703	-3.08056641	+45.92285156	-49.59228516	-84.55078125	+4240
+1458240551.28889990	+16.36083984	-1.94677734	+0.50537109	+35.48583984	-67.80761719	-120.71777344	+6260	+16.81347656	+1.07666016	+0.17138672	+170.85937500	-84.13330078	+174.17724609	+5692	+15.73681641	-2.60156250	-3.08496094	+45.72509766	-49.54833984	-84.26513672	+4212
+1458240551.29720000	+16.36523438	-1.90722656	+0.55810547	+37.72705078	-67.93945313	-122.43164063	+6260	+16.83105469	+1.07666016	+0.20654297	+175.64941406	-83.75976563	+169.21142578	+5700	+15.72802734	-2.60156250	-3.08056641	+45.61523438	-49.43847656	-84.19921875	+4188
+1458240551.30559990	+16.36962891	-1.84570313	+0.61962891	+40.07812500	-68.04931641	-124.12353516	+6268	+16.84863281	+1.10742188	+0.23291016	+179.69238281	-83.43017578	+165.10253906	+5704	+15.72802734	-2.61035156	-3.07177734	+45.61523438	-49.30664063	-84.26513672	+4172
+1458240551.31390000	+16.36962891	-1.79296875	+0.67675781	+42.23144531	-68.11523438	-125.63964844	+6280	+16.86181641	+1.12500000	+0.25048828	-176.90185547	-83.14453125	+161.63085938	+5708	+15.71923828	-2.61474609	-3.06738281	+45.63720703	-49.13085938	-84.35302734	+4168
+1458240551.31810000	+16.37402344	-1.76660156	+0.70751953	+43.24218750	-68.15917969	-126.32080078	+6288	+16.87060547	+1.12500000	+0.26806641	-175.49560547	-82.94677734	+160.13671875	+5708	+15.71484375	-2.61914063	-3.06298828	+45.65917969	-49.04296875	-84.39697266	+4168
+1458240551.32640000	+16.37402344	-1.72705078	+0.76025391	+45.15380859	-68.22509766	-127.66113281	+6300	+16.87939453	+1.12939453	+0.30322266	-173.03466797	-82.55126953	+157.54394531	+5712	+15.71044922	-2.62353516	-3.04980469	+45.70312500	-48.91113281	-84.52880859	+4176
+1458240551.33470010	+16.37841797	-1.70947266	+0.78222656	+46.45019531	-68.13720703	-128.49609375	+6304	+16.88378906	+1.13818359	+0.31201172	-171.05712891	-82.30957031	+155.47851563	+5708	+15.70605469	-2.62353516	-3.03222656	+45.76904297	-48.77929688	-84.68261719	+4192
+1458240551.34310010	+16.38281250	-1.71386719	+0.76904297	+46.99951172	-67.93945313	-128.69384766	+6308	+16.88378906	+1.12500000	+0.30761719	-169.36523438	-82.11181641	+153.61083984	+5704	+15.70605469	-2.62353516	-3.01904297	+45.76904297	-48.69140625	-84.68261719	+4208
+1458240551.34719990	+16.38281250	-1.72265625	+0.75146484	+47.08740234	-67.78564453	-128.67187500	+6312	+16.87500000	+1.12060547	+0.30322266	-168.55224609	-82.02392578	+152.73193359	+5704	+15.70166016	-2.61914063	-3.01464844	+45.74707031	-48.66943359	-84.63867188	+4216
+1458240551.35970000	+16.37841797	-1.78417969	+0.68115234	+46.99951172	-67.43408203	-128.36425781	+6324	+16.85742188	+1.07666016	+0.28125000	-166.50878906	-81.76025391	+150.35888672	+5712	+15.69726563	-2.60595703	-3.00585938	+45.54931641	-48.69140625	-84.26513672	+4236
+1458240551.36389990	+16.38281250	-1.80615234	+0.65478516	+46.95556641	-67.30224609	-128.25439453	+6328	+16.85742188	+1.06347656	+0.27685547	-165.87158203	-81.65039063	+149.61181641	+5716	+15.69726563	-2.59716797	-3.00585938	+45.43945313	-48.71337891	-84.08935547	+4236
+1458240551.37220000	+16.38281250	-1.85009766	+0.58886719	+46.69189453	-66.97265625	-127.88085938	+6332	+16.84423828	+1.03710938	+0.24169922	-164.44335938	-81.56250000	+147.98583984	+5724	+15.69287109	-2.57958984	-3.00585938	+45.17578125	-48.77929688	-83.60595703	+4236
+1458240551.38050010	+16.37841797	-1.88964844	+0.53173828	+46.51611328	-66.70898438	-127.61718750	+6332	+16.83544922	+1.01513672	+0.21093750	-162.88330078	-81.45263672	+146.25000000	+5732	+15.69287109	-2.55761719	-3.01464844	+44.82421875	-48.82324219	-82.99072266	+4232
+1458240551.38890000	+16.37841797	-1.91162109	+0.50097656	+46.91162109	-66.57714844	-127.83691406	+6324	+16.82666016	+0.99755859	+0.19775391	-161.47705078	-81.23291016	+144.64599609	+5736	+15.68408203	-2.53564453	-3.02343750	+44.40673828	-48.86718750	-82.26562500	+4216
+1458240551.39299990	+16.38281250	-1.91601563	+0.50537109	+47.39501953	-66.57714844	-128.23242188	+6316	+16.82666016	+0.98876953	+0.19775391	-160.77392578	-81.05712891	+143.85498047	+5736	+15.67968750	-2.52685547	-3.02783203	+44.25292969	-48.86718750	-82.00195313	+4204
+1458240551.40140010	+16.39160156	-1.91162109	+0.52734375	+48.47167969	-66.57714844	-129.04541016	+6304	+16.83544922	+0.98876953	+0.19335938	-159.25781250	-80.83740234	+142.20703125	+5740	+15.67529297	-2.52246094	-3.02783203	+43.96728516	-48.80126953	-81.58447266	+4180
+1458240551.40969990	+16.39160156	-1.87646484	+0.57128906	+49.89990234	-66.66503906	-130.14404297	+6304	+16.83984375	+1.00195313	+0.20654297	-157.91748047	-80.48583984	+140.82275391	+5744	+15.66650391	-2.52246094	-3.02783203	+43.81347656	-48.64746094	-81.34277344	+4160
+1458240551.41800000	+16.40039063	-1.84130859	+0.63281250	+51.59179688	-66.81884766	-131.46240234	+6308	+16.84863281	+1.01513672	+0.22851563	-156.57714844	-80.09033203	+139.43847656	+5744	+15.65771484	-2.52685547	-3.02343750	+43.70361328	-48.44970703	-81.25488281	+4148
+1458240551.42639990	+16.40917969	-1.80175781	+0.70751953	+53.37158203	-66.99462891	-132.89062500	+6316	+16.86181641	+1.02832031	+0.25927734	-155.58837891	-79.65087891	+138.36181641	+5744	+15.64453125	-2.54003906	-3.01025391	+43.65966797	-48.27392578	-81.27685547	+4144
+1458240551.43470000	+16.41796875	-1.74902344	+0.76904297	+54.99755859	-67.10449219	-134.09912109	+6328	+16.87500000	+1.04589844	+0.28564453	-154.62158203	-79.25537109	+137.35107422	+5740	+15.64013672	-2.55322266	-2.99707031	+43.65966797	-48.09814453	-81.36474609	+4152
+1458240551.44300010	+16.42236328	-1.71826172	+0.81298828	+56.14013672	-67.14843750	-134.89013672	+6332	+16.88378906	+1.05908203	+0.30322266	-153.69873047	-78.94775391	+136.34033203	+5732	+15.63134766	-2.56201172	-2.98388672	+43.63769531	-47.94433594	-81.43066406	+4168
+1458240551.44720010	+16.42236328	-1.70947266	+0.82177734	+56.49169922	-67.14843750	-135.13183594	+6332	+16.87939453	+1.06347656	+0.31201172	-153.32519531	-78.79394531	+135.94482422	+5724	+15.62695313	-2.56640625	-2.97949219	+43.61572266	-47.85644531	-81.43066406	+4176
+1458240551.45549990	+16.42675781	-1.70507813	+0.83056641	+56.90917969	-67.12646484	-135.37353516	+6332	+16.87939453	+1.05908203	+0.32519531	-152.79785156	-78.50830078	+135.26367188	+5716	+15.61376953	-2.57080078	-2.97070313	+43.54980469	-47.76855469	-81.38671875	+4196
+1458240551.46380000	+16.43115234	-1.72265625	+0.80419922	+56.75537109	-67.03857422	-135.10986328	+6332	+16.87939453	+1.04589844	+0.31201172	-152.27050781	-78.39843750	+134.56054688	+5704	+15.60498047	-2.57080078	-2.96191406	+43.43994141	-47.72460938	-81.23291016	+4212
+1458240551.47219990	+16.42236328	-1.75341797	+0.74267578	+56.03027344	-66.81884766	-134.34082031	+6336	+16.86621094	+1.03710938	+0.28564453	-151.76513672	-78.35449219	+133.90136719	+5700	+15.60058594	-2.56640625	-2.95751953	+43.28613281	-47.72460938	-80.96923828	+4224
+1458240551.48050000	+16.42236328	-1.79296875	+0.66357422	+54.95361328	-66.57714844	-133.26416016	+6348	+16.85302734	+1.02392578	+0.25048828	-151.34765625	-78.37646484	+133.28613281	+5704	+15.59619141	-2.55322266	-2.96191406	+43.08837891	-47.74658203	-80.59570313	+4232
+1458240551.48880000	+16.41357422	-1.83691406	+0.58886719	+54.03076172	-66.37939453	-132.40722656	+6352	+16.83984375	+1.00634766	+0.21533203	-151.10595703	-78.39843750	+132.91259766	+5708	+15.58740234	-2.54003906	-2.97070313	+42.86865234	-47.81250000	-80.15625000	+4228
+1458240551.49300000	+16.41357422	-1.85888672	+0.55371094	+53.61328125	-66.26953125	-132.03369141	+6352	+16.83105469	+1.00195313	+0.19775391	-150.97412109	-78.39843750	+132.73681641	+5712	+15.58300781	-2.53125000	-2.97070313	+42.73681641	-47.83447266	-79.93652344	+4224
+1458240551.50130010	+16.40917969	-1.88525391	+0.48779297	+52.82226563	-66.07177734	-131.24267578	+6348	+16.82226563	+0.99316406	+0.16259766	-150.68847656	-78.44238281	+132.36328125	+5720	+15.57861328	-2.51806641	-2.97949219	+42.53906250	-47.90039063	-79.54101563	+4208
+1458240551.50959990	+16.40478516	-1.90283203	+0.44824219	+52.44873047	-65.93994141	-130.84716797	+6340	+16.80908203	+0.98437500	+0.13623047	-150.55664063	-78.42041016	+132.18750000	+5724	+15.57421875	-2.50488281	-2.99707031	+42.36328125	-47.87841797	-79.21142578	+4188
+1458240551.51799990	+16.40039063	-1.89404297	+0.43505859	+52.53662109	-65.93994141	-130.84716797	+6324	+16.80029297	+0.98876953	+0.12744141	-150.44677734	-78.31054688	+132.09960938	+5724	+15.56542969	-2.50048828	-3.01025391	+42.25341797	-47.79052734	-79.03564453	+4164
+1458240551.53049990	+16.40039063	-1.85449219	+0.47021484	+53.41552734	-66.04980469	-131.48437500	+6308	+16.79150391	+1.00634766	+0.13183594	-150.29296875	-78.00292969	+132.12158203	+5724	+15.55664063	-2.50488281	-3.02343750	+42.25341797	-47.63671875	-79.10156250	+4132
+1458240551.53880000	+16.40039063	-1.81933594	+0.50097656	+54.09667969	-66.15966797	-131.98974609	+6300	+16.79150391	+1.02832031	+0.14501953	-150.16113281	-77.76123047	+132.14355469	+5716	+15.55224609	-2.50927734	-3.02783203	+42.29736328	-47.52685547	-79.21142578	+4112
+1458240551.54710010	+16.40478516	-1.76660156	+0.54052734	+54.97558594	-66.29150391	-132.60498047	+6296	+16.78710938	+1.05468750	+0.15820313	-149.91943359	-77.51953125	+132.12158203	+5708	+15.54345703	-2.51367188	-3.03662109	+42.34130859	-47.41699219	-79.34326172	+4100
+1458240551.55550000	+16.40478516	-1.71386719	+0.58007813	+55.89843750	-66.42333984	-133.26416016	+6296	+16.78271484	+1.08984375	+0.16699219	-149.56787109	-77.27783203	+132.01171875	+5700	+15.53906250	-2.51806641	-3.04541016	+42.40722656	-47.30712891	-79.47509766	+4092
+1458240551.55960010	+16.40478516	-1.67871094	+0.59765625	+56.42578125	-66.51123047	-133.59375000	+6296	+16.78271484	+1.10742188	+0.16699219	-149.28222656	-77.16796875	+131.87988281	+5696	+15.53466797	-2.51806641	-3.04980469	+42.45117188	-47.21923828	-79.56298828	+4092
+1458240551.56800010	+16.40917969	-1.62597656	+0.61523438	+57.04101563	-66.59912109	-133.87939453	+6288	+16.77832031	+1.13378906	+0.15380859	-148.75488281	-77.03613281	+131.55029297	+5684	+15.52587891	-2.51806641	-3.06738281	+42.51708984	-47.08740234	-79.71679688	+4092
+1458240551.57209990	+16.40917969	-1.59960938	+0.60205078	+57.04101563	-66.57714844	-133.74755859	+6284	+16.76953125	+1.15136719	+0.13183594	-148.35937500	-77.03613281	+131.26464844	+5680	+15.52148438	-2.51367188	-3.08496094	+42.56103516	-46.97753906	-79.76074219	+4092
+1458240551.57629990	+16.40917969	-1.59082031	+0.58007813	+56.86523438	-66.55517578	-133.46191406	+6280	+16.76513672	+1.16015625	+0.10986328	-148.02978516	-77.05810547	+130.97900391	+5676	+15.51708984	-2.50927734	-3.10253906	+42.58300781	-46.88964844	-79.76074219	+4096
+1458240551.58460000	+16.40917969	-1.59082031	+0.50537109	+56.03027344	-66.42333984	-132.51708984	+6272	+16.74755859	+1.16894531	+0.04833984	-147.19482422	-77.16796875	+130.23193359	+5668	+15.50830078	-2.48730469	-3.15087891	+42.53906250	-46.75781250	-79.58496094	+4100
+1458240551.58880000	+16.40478516	-1.59960938	+0.46142578	+55.52490234	-66.33544922	-132.01171875	+6268	+16.73876953	+1.17333984	+0.01318359	-146.79931641	-77.25585938	+129.88037109	+5668	+15.50390625	-2.47412109	-3.18164063	+42.47314453	-46.69189453	-79.43115234	+4104
+1458240551.59710000	+16.40917969	-1.62158203	+0.35156250	+54.22851563	-66.11572266	-130.71533203	+6260	+16.72558594	+1.18652344	-0.06591797	-145.94238281	-77.45361328	+129.04541016	+5660	+15.49511719	-2.44335938	-3.24316406	+42.31933594	-46.62597656	-79.05761719	+4100
+1458240551.60130000	+16.40917969	-1.63476563	+0.29443359	+53.54736328	-65.96191406	-130.01220703	+6256	+16.71679688	+1.19091797	-0.10546875	-145.52490234	-77.58544922	+128.62792969	+5656	+15.49072266	-2.42138672	-3.27392578	+42.23144531	-46.58203125	-78.81591797	+4096
+1458240551.60960010	+16.40917969	-1.65673828	+0.16259766	+52.11914063	-65.65429688	-128.60595703	+6244	+16.70800781	+1.19970703	-0.16259766	-145.06347656	-77.73925781	+128.16650391	+5644	+15.48193359	-2.38623047	-3.34863281	+42.03369141	-46.49414063	-78.31054688	+4084
+1458240551.61380000	+16.40917969	-1.66552734	+0.09667969	+51.48193359	-65.47851563	-127.94677734	+6236	+16.70361328	+1.19970703	-0.18017578	-144.90966797	-77.78320313	+128.03466797	+5636	+15.47753906	-2.36425781	-3.38378906	+41.92382813	-46.42822266	-78.04687500	+4072
+1458240551.62210010	+16.41357422	-1.67431641	-0.01757813	+50.47119141	-65.21484375	-126.91406250	+6212	+16.69921875	+1.21289063	-0.21972656	-144.53613281	-77.89306641	+127.68310547	+5624	+15.45996094	-2.32031250	-3.46289063	+41.77001953	-46.27441406	-77.58544922	+4048
+1458240551.62630010	+16.41796875	-1.66113281	-0.06591797	+50.25146484	-65.10498047	-126.60644531	+6200	+16.69482422	+1.22167969	-0.24169922	-144.31640625	-77.95898438	+127.48535156	+5616	+15.45556641	-2.30273438	-3.50244141	+41.72607422	-46.20849609	-77.45361328	+4032
+1458240551.63039990	+16.42236328	-1.63916016	-0.10107422	+50.20751953	-65.01708984	-126.43066406	+6188	+16.69042969	+1.23486328	-0.26806641	-144.09667969	-78.02490234	+127.28759766	+5612	+15.45117188	-2.28515625	-3.53759766	+41.70410156	-46.09863281	-77.34375000	+4020
+1458240551.63879990	+16.43554688	-1.56884766	-0.16259766	+50.40527344	-64.90722656	-126.27685547	+6164	+16.68603516	+1.27441406	-0.32958984	-143.52539063	-78.17871094	+126.82617188	+5604	+15.43798828	-2.25000000	-3.61230469	+41.72607422	-45.81298828	-77.27783203	+3988
+1458240551.64290000	+16.44433594	-1.52929688	-0.18017578	+50.69091797	-64.88525391	-126.34277344	+6152	+16.68603516	+1.30078125	-0.36035156	-143.23974609	-78.22265625	+126.62841797	+5600	+15.43359375	-2.23681641	-3.65185547	+41.79199219	-45.63720703	-77.25585938	+3976
+1458240551.65130000	+16.45751953	-1.43261719	-0.18896484	+51.65771484	-64.92919922	-126.89208984	+6124	+16.68164063	+1.37109375	-0.43505859	-142.58056641	-78.35449219	+126.18896484	+5592	+15.41162109	-2.20605469	-3.72656250	+41.94580078	-45.24169922	-77.40966797	+3956
+1458240551.65540000	+16.46630859	-1.37988281	-0.19335938	+52.09716797	-64.95117188	-127.11181641	+6112	+16.68164063	+1.40625000	-0.46582031	-142.27294922	-78.39843750	+125.99121094	+5588	+15.40283203	-2.19287109	-3.76171875	+42.03369141	-45.06591797	-77.51953125	+3948
+1458240551.66370010	+16.47070313	-1.34033203	-0.19775391	+52.44873047	-64.97314453	-127.28759766	+6080	+16.68164063	+1.48974609	-0.53173828	-141.59179688	-78.46435547	+125.59570313	+5580	+15.38525391	-2.16210938	-3.83642578	+42.27539063	-44.64843750	-77.76123047	+3940
+1458240551.66790010	+16.47509766	-1.31396484	-0.20214844	+52.66845703	-64.99511719	-127.39746094	+6064	+16.68164063	+1.52929688	-0.56250000	-141.24023438	-78.50830078	+125.39794922	+5572	+15.38085938	-2.14892578	-3.87158203	+42.36328125	-44.45068359	-77.87109375	+3936
+1458240551.67210010	+16.48388672	-1.27441406	-0.21093750	+52.97607422	-64.99511719	-127.52929688	+6052	+16.68164063	+1.57324219	-0.59765625	-140.84472656	-78.57421875	+125.13427734	+5564	+15.37207031	-2.13574219	-3.91552734	+42.45117188	-44.23095703	-77.95898438	+3940
+1458240551.68039990	+16.49707031	-1.19970703	-0.24609375	+53.39355469	-64.95117188	-127.61718750	+6032	+16.67724609	+1.64355469	-0.67675781	-139.94384766	-78.70605469	+124.49707031	+5548	+15.35009766	-2.09179688	-3.99902344	+42.56103516	-43.87939453	-77.95898438	+3944
+1458240551.68460010	+16.50146484	-1.14697266	-0.27685547	+53.52539063	-64.90722656	-127.52929688	+6024	+16.66845703	+1.67871094	-0.71630859	-139.46044922	-78.79394531	+124.12353516	+5544	+15.34570313	-2.06982422	-4.04296875	+42.60498047	-43.72558594	-77.91503906	+3944
+1458240551.69289990	+16.51464844	-1.08105469	-0.36035156	+53.41552734	-64.75341797	-127.15576172	+6008	+16.65966797	+1.72705078	-0.79980469	-138.62548828	-78.96972656	+123.39843750	+5524	+15.33251953	-2.02587891	-4.12646484	+42.60498047	-43.54980469	-77.76123047	+3940
+1458240551.69709990	+16.51904297	-1.05029297	-0.42626953	+53.08593750	-64.62158203	-126.67236328	+6000	+16.65087891	+1.74902344	-0.84814453	-138.09814453	-79.10156250	+122.91503906	+5520	+15.32812500	-2.00390625	-4.16601563	+42.58300781	-43.46191406	-77.62939453	+3932
+1458240551.70540000	+16.52343750	-1.01953125	-0.57128906	+52.11914063	-64.27001953	-125.57373047	+5976	+16.63769531	+1.79736328	-0.95800781	-136.88964844	-79.38720703	+121.83837891	+5508	+15.32373047	-1.94238281	-4.25390625	+42.51708984	-43.33007813	-77.27783203	+3916
+1458240551.70960000	+16.52343750	-1.01074219	-0.65478516	+51.48193359	-64.05029297	-124.93652344	+5964	+16.62890625	+1.81933594	-1.01074219	-136.25244141	-79.54101563	+121.26708984	+5500	+15.32373047	-1.91601563	-4.30224609	+42.47314453	-43.26416016	-77.08007813	+3900
+1458240551.71370010	+16.51904297	-1.00634766	-0.73828125	+50.86669922	-63.83056641	-124.29931641	+5948	+16.61572266	+1.83691406	-1.06787109	-135.63720703	-79.71679688	+120.67382813	+5496	+15.31933594	-1.88525391	-4.34619141	+42.42919922	-43.19824219	-76.88232422	+3884
+1458240551.72210000	+16.51904297	-0.99755859	-0.89208984	+49.63623047	-63.43505859	-123.06884766	+5912	+16.60253906	+1.86767578	-1.17773438	-134.49462891	-80.00244141	+119.57519531	+5484	+15.31054688	-1.81933594	-4.43408203	+42.36328125	-43.15429688	-76.50878906	+3844
+1458240551.73040010	+16.51464844	-0.97558594	-1.04150391	+48.64746094	-63.06152344	-122.05810547	+5872	+16.58496094	+1.91162109	-1.27880859	-133.37402344	-80.31005859	+118.56445313	+5476	+15.30615234	-1.75781250	-4.51318359	+42.36328125	-43.08837891	-76.24511719	+3792
+1458240551.73460010	+16.51904297	-0.96679688	-1.10742188	+48.20800781	-62.86376953	-121.59667969	+5852	+16.57617188	+1.93798828	-1.33154297	-132.78076172	-80.44189453	+118.01513672	+5472	+15.30615234	-1.72705078	-4.55712891	+42.36328125	-43.02246094	-76.15722656	+3764
+1458240551.74289990	+16.51904297	-0.91845703	-1.23046875	+47.61474609	-62.55615234	-120.89355469	+5808	+16.55859375	+1.99511719	-1.42822266	-131.55029297	-80.70556641	+116.96044922	+5464	+15.30175781	-1.66552734	-4.64062500	+42.45117188	-42.84667969	-76.00341797	+3708
+1458240551.74700000	+16.52343750	-0.89208984	-1.27001953	+47.50488281	-62.49023438	-120.73974609	+5780	+16.55419922	+2.02587891	-1.47216797	-131.11083984	-80.81542969	+116.58691406	+5460	+15.29296875	-1.63476563	-4.68457031	+42.53906250	-42.73681641	-76.00341797	+3680
+1458240551.75539990	+16.52783203	-0.80859375	-1.33154297	+47.68066406	-62.44628906	-120.62988281	+5732	+16.54541016	+2.09619141	-1.54248047	-130.36376953	-80.96923828	+116.05957031	+5448	+15.27978516	-1.57763672	-4.75488281	+42.78076172	-42.49511719	-76.13525391	+3628
+1458240551.75950000	+16.53662109	-0.75585938	-1.34912109	+47.90039063	-62.46826172	-120.69580078	+5708	+16.54541016	+2.13574219	-1.57324219	-130.07812500	-81.01318359	+115.88378906	+5440	+15.27539063	-1.54687500	-4.79003906	+42.95654297	-42.38525391	-76.31103516	+3604
+1458240551.76790000	+16.55419922	-0.64160156	-1.36669922	+48.51562500	-62.53417969	-120.98144531	+5660	+16.54101563	+2.22363281	-1.62597656	-129.61669922	-81.10107422	+115.68603516	+5424	+15.27099609	-1.49414063	-4.85595703	+43.33007813	-42.07763672	-76.66259766	+3560
+1458240551.77200010	+16.55859375	-0.58007813	-1.37548828	+48.88916016	-62.57812500	-121.17919922	+5640	+16.54101563	+2.31591797	-1.66992188	-129.28710938	-81.18896484	+115.62011719	+5424	+15.26220703	-1.46777344	-4.89550781	+43.52783203	-41.87988281	-76.81640625	+3548
+1458240551.78040000	+16.57177734	-0.46582031	-1.38427734	+49.57031250	-62.68798828	-121.53076172	+5592	+16.53662109	+2.41259766	-1.71826172	-129.13330078	-81.25488281	+115.72998047	+5400	+15.24902344	-1.41064453	-4.96582031	+43.87939453	-41.52832031	-77.12402344	+3524
+1458240551.78449990	+16.57617188	-0.40429688	-1.38867188	+49.92187500	-62.75390625	-121.72851563	+5572	+16.53662109	+2.45214844	-1.73583984	-129.22119141	-81.27685547	+115.92773438	+5388	+15.24023438	-1.37988281	-5.00097656	+44.07714844	-41.37451172	-77.27783203	+3516
+1458240551.79290010	+16.58935547	-0.30322266	-1.40185547	+50.47119141	-62.84179688	-122.05810547	+5532	+16.53662109	+2.53125000	-1.77099609	-129.57275391	-81.34277344	+116.47705078	+5364	+15.23144531	-1.32714844	-5.05810547	+44.42871094	-41.15478516	-77.60742188	+3504
+1458240551.79699990	+16.59375000	-0.25048828	-1.42382813	+50.60302734	-62.81982422	-122.05810547	+5512	+16.53222656	+2.57519531	-1.79736328	-129.57275391	-81.40869141	+116.58691406	+5352	+15.23144531	-1.29199219	-5.09326172	+44.58251953	-41.04492188	-77.65136719	+3500
+1458240551.80539990	+16.59814453	-0.18896484	-1.48535156	+50.51513672	-62.70996094	-121.94824219	+5472	+16.52783203	+2.63671875	-1.85009766	-129.74853516	-81.58447266	+116.85058594	+5328	+15.22265625	-1.23925781	-5.16357422	+44.73632813	-40.86914063	-77.67333984	+3488
+1458240551.80950000	+16.59375000	-0.16699219	-1.52929688	+50.33935547	-62.60009766	-121.79443359	+5452	+16.51904297	+2.66748047	-1.88085938	-129.81445313	-81.69433594	+116.98242188	+5320	+15.21826172	-1.20849609	-5.20312500	+44.78027344	-40.80322266	-77.58544922	+3484
+1458240551.81780000	+16.58935547	-0.13183594	-1.62597656	+49.74609375	-62.33642578	-121.28906250	+5412	+16.50146484	+2.71142578	-1.93798828	-130.05615234	-81.91406250	+117.22412109	+5304	+15.20947266	-1.13818359	-5.27343750	+44.82421875	-40.73730469	-77.38769531	+3464
+1458240551.82200000	+16.58496094	-0.11865234	-1.68310547	+49.37255859	-62.20458984	-120.98144531	+5392	+16.49267578	+2.73779297	-1.96875000	-130.01220703	-82.04589844	+117.22412109	+5296	+15.20947266	-1.10302734	-5.30419922	+44.84619141	-40.75927734	-77.27783203	+3452
+1458240551.83030010	+16.57617188	-0.10546875	-1.79736328	+48.62548828	-61.87500000	-120.38818359	+5348	+16.47070313	+2.78613281	-2.03027344	-130.23193359	-82.26562500	+117.48779297	+5284	+15.20947266	-1.04150391	-5.36572266	+44.89013672	-40.78125000	-77.08007813	+3416
+1458240551.83450010	+16.57617188	-0.10107422	-1.85888672	+48.25195313	-61.67724609	-120.08056641	+5324	+16.46191406	+2.80810547	-2.06542969	-130.12207031	-82.44140625	+117.39990234	+5280	+15.20947266	-1.01074219	-5.39208984	+44.86816406	-40.80322266	-76.94824219	+3396
+1458240551.84279990	+16.56298828	-0.07031250	-1.97314453	+47.57080078	-61.32568359	-119.46533203	+5276	+16.43994141	+2.86083984	-2.13134766	-129.79248047	-82.70507813	+117.15820313	+5272	+15.20507813	-0.94042969	-5.44921875	+44.89013672	-40.82519531	-76.68457031	+3352
+1458240551.84699990	+16.55419922	-0.05712891	-2.01708984	+47.35107422	-61.19384766	-119.24560547	+5248	+16.43115234	+2.88720703	-2.15332031	-129.70458984	-82.81494141	+117.13623047	+5268	+15.20068359	-0.90966797	-5.47558594	+44.91210938	-40.82519531	-76.59667969	+3324
+1458240551.85529990	+16.54541016	-0.00439453	-2.09179688	+47.06542969	-61.01806641	-118.91601563	+5204	+16.40917969	+2.94873047	-2.19726563	-129.68261719	-82.96875000	+117.22412109	+5264	+15.19628906	-0.83935547	-5.51953125	+45.04394531	-40.82519531	-76.46484375	+3276
+1458240551.85949990	+16.54541016	+0.02636719	-2.11816406	+47.04345703	-60.99609375	-118.82812500	+5184	+16.40478516	+2.97949219	-2.21484375	-129.48486328	-83.07861328	+117.09228516	+5260	+15.19189453	-0.80419922	-5.53271484	+45.13183594	-40.84716797	-76.48681641	+3248
+1458240551.86780000	+16.54101563	+0.11865234	-2.14892578	+47.28515625	-60.99609375	-118.85009766	+5144	+16.39160156	+3.07177734	-2.24560547	-129.17724609	-83.21044922	+117.09228516	+5256	+15.18750000	-0.74267578	-5.55908203	+45.43945313	-40.80322266	-76.66259766	+3192
+1458240551.87200000	+16.53662109	+0.16699219	-2.14453125	+47.54882813	-61.06201172	-118.95996094	+5124	+16.38720703	+3.11132813	-2.25000000	-129.26513672	-83.25439453	+117.29003906	+5252	+15.18310547	-0.71191406	-5.57226563	+45.61523438	-40.75927734	-76.79443359	+3172
+1458240551.88030000	+16.53222656	+0.28125000	-2.12695313	+48.22998047	-61.23779297	-119.26757813	+5088	+16.37402344	+3.20361328	-2.25878906	-129.24316406	-83.32031250	+117.53173828	+5248	+15.17431641	-0.64599609	-5.59423828	+46.01074219	-40.60546875	-77.08007813	+3132
+1458240551.88450000	+16.52783203	+0.34277344	-2.10937500	+48.62548828	-61.36962891	-119.48730469	+5072	+16.36962891	+3.24316406	-2.25878906	-129.33105469	-83.32031250	+117.75146484	+5244	+15.16552734	-0.61523438	-5.59863281	+46.23046875	-40.53955078	-77.25585938	+3116
+1458240551.89280010	+16.52783203	+0.46582031	-2.06542969	+49.50439453	-61.63330078	-120.01464844	+5040	+16.36083984	+3.33544922	-2.25439453	-129.70458984	-83.34228516	+118.38867188	+5240	+15.15234375	-0.54931641	-5.60742188	+46.71386719	-40.42968750	-77.71728516	+3092
+1458240551.89700010	+16.52783203	+0.52294922	-2.04345703	+49.94384766	-61.76513672	-120.27832031	+5024	+16.35644531	+3.37939453	-2.25000000	-129.94628906	-83.34228516	+118.76220703	+5236	+15.15234375	-0.51416016	-5.60742188	+46.99951172	-40.38574219	-77.98095703	+3084
+1458240551.90529990	+16.52343750	+0.63720703	-2.00390625	+50.73486328	-61.98486328	-120.76171875	+4988	+16.34326172	+3.47167969	-2.24560547	-130.45166016	-83.34228516	+119.55322266	+5228	+15.14355469	-0.44824219	-5.60742188	+47.43896484	-40.27587891	-78.39843750	+3076
+1458240551.90949990	+16.51904297	+0.68554688	-1.98632813	+51.10839844	-62.07275391	-121.00341797	+4972	+16.33007813	+3.51562500	-2.24121094	-130.84716797	-83.34228516	+120.05859375	+5228	+15.13916016	-0.41748047	-5.61621094	+47.63671875	-40.20996094	-78.50830078	+3076
+1458240551.91779990	+16.51025391	+0.76464844	-1.96875000	+51.61376953	-62.20458984	-121.37695313	+4932	+16.31250000	+3.57714844	-2.23681641	-131.57226563	-83.36425781	+120.91552734	+5220	+15.12597656	-0.34277344	-5.62500000	+47.96630859	-40.18798828	-78.66210938	+3072
+1458240551.92199990	+16.50585938	+0.79980469	-1.96875000	+51.72363281	-62.22656250	-121.42089844	+4912	+16.30371094	+3.60791016	-2.24121094	-131.79199219	-83.36425781	+121.22314453	+5220	+15.12597656	-0.30761719	-5.62939453	+48.09814453	-40.23193359	-78.72802734	+3072
+1458240551.93030000	+16.49267578	+0.84375000	-1.99511719	+51.72363281	-62.16064453	-121.42089844	+4872	+16.27734375	+3.66943359	-2.25000000	-132.56103516	-83.38623047	+122.12402344	+5216	+15.12597656	-0.23730469	-5.62939453	+48.31787109	-40.36376953	-78.77197266	+3060
+1458240551.93450000	+16.48388672	+0.86132813	-2.01269531	+51.65771484	-62.09472656	-121.35498047	+4852	+16.26416016	+3.69580078	-2.25439453	-132.93457031	-83.40820313	+122.56347656	+5216	+15.12597656	-0.20654297	-5.63378906	+48.38378906	-40.42968750	-78.72802734	+3052
+1458240551.94280000	+16.47070313	+0.88330078	-2.06103516	+51.35009766	-61.94091797	-121.13525391	+4820	+16.22900391	+3.74414063	-2.26318359	-133.70361328	-83.45214844	+123.39843750	+5216	+15.12597656	-0.13183594	-5.65136719	+48.47167969	-40.56152344	-78.53027344	+3036
+1458240551.94700000	+16.46191406	+0.89208984	-2.08300781	+51.19628906	-61.85302734	-121.02539063	+4804	+16.21142578	+3.77050781	-2.27197266	-134.01123047	-83.47412109	+123.75000000	+5216	+15.12597656	-0.10107422	-5.65576172	+48.51562500	-40.64941406	-78.44238281	+3024
+1458240551.95530010	+16.43994141	+0.91406250	-2.13574219	+50.88867188	-61.69921875	-120.78369141	+4784	+16.18066406	+3.81445313	-2.28076172	-134.64843750	-83.47412109	+124.47509766	+5220	+15.12158203	-0.03076172	-5.66015625	+48.58154297	-40.82519531	-78.28857422	+2992
+1458240551.95950010	+16.43115234	+0.92285156	-2.15771484	+50.71289063	-61.63330078	-120.65185547	+4776	+16.16748047	+3.83642578	-2.28076172	-134.97802734	-83.47412109	+124.84863281	+5224	+15.11718750	+0.00000000	-5.65576172	+48.62548828	-40.93505859	-78.24462891	+2972
+1458240551.96779990	+16.41357422	+0.95800781	-2.19726563	+50.53710938	-61.54541016	-120.47607422	+4768	+16.13671875	+3.89794922	-2.26757813	-135.98876953	-83.38623047	+126.01318359	+5236	+15.12158203	+0.06591797	-5.65576172	+48.77929688	-41.13281250	-78.20068359	+2932
+1458240551.97190000	+16.40478516	+0.97558594	-2.20166016	+50.53710938	-61.52343750	-120.49804688	+4760	+16.12353516	+3.92431641	-2.25439453	-136.58203125	-83.34228516	+126.69433594	+5244	+15.11718750	+0.09667969	-5.65136719	+48.86718750	-41.19873047	-78.22265625	+2912
+1458240551.98029990	+16.38720703	+1.03271484	-2.20166016	+50.75683594	-61.61132813	-120.62988281	+4756	+16.09716797	+3.99023438	-2.22802734	-137.48291016	-83.21044922	+127.79296875	+5260	+15.11279297	+0.15820313	-5.64257813	+49.10888672	-41.28662109	-78.31054688	+2872
+1458240551.98440000	+16.37841797	+1.06787109	-2.18408203	+50.97656250	-61.72119141	-120.80566406	+4756	+16.08837891	+4.02099609	-2.21044922	-137.96630859	-83.12255859	+128.36425781	+5268	+15.10839844	+0.18457031	-5.62939453	+49.26269531	-41.33056641	-78.44238281	+2856
+1458240551.99280000	+16.36523438	+1.15136719	-2.13574219	+51.67968750	-62.02880859	-121.33300781	+4760	+16.07080078	+4.09130859	-2.15771484	-139.04296875	-82.88085938	+129.66064453	+5292	+15.09960938	+0.23291016	-5.59863281	+49.65820313	-41.39648438	-78.85986328	+2828
+1458240551.99690010	+16.36083984	+1.19970703	-2.10058594	+52.16308594	-62.22656250	-121.70654297	+4764	+16.06201172	+4.12646484	-2.12695313	-139.63623047	-82.77099609	+130.34179688	+5300	+15.09960938	+0.25927734	-5.58105469	+49.89990234	-41.41845703	-79.14550781	+2820
+1458240552.00110010	+16.35644531	+1.24804688	-2.05664063	+52.64648438	-62.42431641	-122.12402344	+4768	+16.05761719	+4.16601563	-2.10058594	-140.20751953	-82.66113281	+131.02294922	+5308	+15.09960938	+0.28564453	-5.56347656	+50.14160156	-41.41845703	-79.43115234	+2812
+1458240552.00939990	+16.34326172	+1.34472656	-1.96435547	+53.81103516	-62.86376953	-123.09082031	+4772	+16.04003906	+4.24072266	-2.03906250	-141.35009766	-82.46337891	+132.40722656	+5324	+15.09082031	+0.33398438	-5.52392578	+50.69091797	-41.41845703	-80.06835938	+2808
+1458240552.01780010	+16.32568359	+1.43701172	-1.87207031	+54.95361328	-63.28125000	-124.03564453	+4772	+16.02246094	+4.31103516	-1.98632813	-142.25097656	-82.30957031	+133.46191406	+5336	+15.08203125	+0.37792969	-5.47998047	+51.19628906	-41.46240234	-80.66162109	+2820
+1458240552.02189990	+16.31689453	+1.48535156	-1.83251953	+55.52490234	-63.47900391	-124.51904297	+4772	+16.01806641	+4.33740234	-1.96875000	-142.66845703	-82.26562500	+133.94531250	+5340	+15.07763672	+0.40429688	-5.45800781	+51.43798828	-41.50634766	-80.92529297	+2832
+1458240552.03029990	+16.30371094	+1.55126953	-1.75781250	+56.44775391	-63.78662109	-125.37597656	+4760	+16.00488281	+4.39453125	-1.92919922	-143.74511719	-82.17773438	+135.08789063	+5344	+15.07763672	+0.44824219	-5.41406250	+51.83349609	-41.61621094	-81.40869141	+2856
+1458240552.03440000	+16.29492188	+1.58203125	-1.73583984	+56.79931641	-63.87451172	-125.66162109	+4752	+15.99169922	+4.42529297	-1.91162109	-144.18457031	-82.17773438	+135.59326172	+5348	+15.07763672	+0.47460938	-5.40087891	+52.00927734	-41.68212891	-81.56250000	+2872
+1458240552.04279990	+16.27294922	+1.62597656	-1.71386719	+57.19482422	-63.98437500	-126.03515625	+4728	+15.96972656	+4.46484375	-1.88964844	-145.15136719	-82.24365234	+136.58203125	+5352	+15.07324219	+0.52734375	-5.37451172	+52.22900391	-41.83593750	-81.65039063	+2892
+1458240552.04690000	+16.26416016	+1.64355469	-1.70947266	+57.28271484	-63.98437500	-126.10107422	+4720	+15.95654297	+4.48242188	-1.88525391	-145.61279297	-82.28759766	+137.04345703	+5352	+15.07324219	+0.55371094	-5.37011719	+52.27294922	-41.90185547	-81.62841797	+2900
+1458240552.05520010	+16.24218750	+1.66113281	-1.71826172	+57.28271484	-63.94042969	-126.18896484	+4704	+15.93017578	+4.50439453	-1.87207031	-146.46972656	-82.37548828	+137.85644531	+5356	+15.06884766	+0.60205078	-5.36132813	+52.29492188	-42.09960938	-81.49658203	+2908
+1458240552.05940010	+16.23339844	+1.66992188	-1.72705078	+57.23876953	-63.91845703	-126.16699219	+4696	+15.92138672	+4.51757813	-1.86767578	-146.79931641	-82.41943359	+138.18603516	+5360	+15.06884766	+0.62841797	-5.35253906	+52.29492188	-42.20947266	-81.40869141	+2908
+1458240552.06769990	+16.21582031	+1.68310547	-1.74902344	+57.10693359	-63.80859375	-126.07910156	+4692	+15.89501953	+4.53955078	-1.85009766	-147.65625000	-82.48535156	+138.95507813	+5372	+15.06884766	+0.67675781	-5.34814453	+52.27294922	-42.40722656	-81.21093750	+2904
+1458240552.07189990	+16.20703125	+1.68750000	-1.75781250	+57.04101563	-63.76464844	-126.03515625	+4692	+15.88623047	+4.55273438	-1.84570313	-148.05175781	-82.52929688	+139.32861328	+5376	+15.06884766	+0.69873047	-5.34375000	+52.25097656	-42.47314453	-81.07910156	+2896
+1458240552.08020000	+16.18945313	+1.70068359	-1.77539063	+56.90917969	-63.67675781	-125.94726563	+4692	+15.86425781	+4.57470703	-1.82373047	-148.55712891	-82.55126953	+139.83398438	+5396	+15.06445313	+0.74707031	-5.34375000	+52.20703125	-42.60498047	-80.81542969	+2876
+1458240552.08439990	+16.18505859	+1.70947266	-1.77978516	+56.88720703	-63.67675781	-125.94726563	+4696	+15.85546875	+4.58789063	-1.80615234	-148.82080078	-82.52929688	+140.07568359	+5404	+15.06445313	+0.76904297	-5.33935547	+52.18505859	-42.69287109	-80.72753906	+2864
+1458240552.09270000	+16.17187500	+1.72705078	-1.77099609	+57.01904297	-63.69873047	-126.07910156	+4700	+15.84667969	+4.61425781	-1.76660156	-149.10644531	-82.46337891	+140.33935547	+5428	+15.06005859	+0.81298828	-5.32617188	+52.22900391	-42.80273438	-80.66162109	+2836
+1458240552.09690000	+16.16748047	+1.74023438	-1.76220703	+57.15087891	-63.76464844	-126.21093750	+4708	+15.84228516	+4.63183594	-1.74462891	-149.17236328	-82.41943359	+140.40527344	+5436	+15.05566406	+0.83056641	-5.31738281	+52.27294922	-42.84667969	-80.66162109	+2824
+1458240552.10520010	+16.16308594	+1.78417969	-1.72265625	+57.61230469	-63.91845703	-126.56250000	+4720	+15.84228516	+4.67138672	-1.69628906	-149.15039063	-82.28759766	+140.40527344	+5456	+15.05126953	+0.86572266	-5.29101563	+52.42675781	-42.89062500	-80.81542969	+2804
+1458240552.10940000	+16.15869141	+1.80615234	-1.69628906	+57.94189453	-64.02832031	-126.80419922	+4728	+15.84228516	+4.69335938	-1.66552734	-149.15039063	-82.19970703	+140.42724609	+5468	+15.05126953	+0.87890625	-5.27783203	+52.53662109	-42.89062500	-80.92529297	+2796
+1458240552.11770010	+16.14990234	+1.85888672	-1.63037109	+58.64501953	-64.29199219	-127.37548828	+4740	+15.84667969	+4.73291016	-1.60839844	-148.79882813	-82.06787109	+140.11962891	+5484	+15.04248047	+0.90966797	-5.24707031	+52.75634766	-42.86865234	-81.18896484	+2784
+1458240552.12190010	+16.14550781	+1.88964844	-1.59521484	+59.04052734	-64.44580078	-127.66113281	+4748	+15.84667969	+4.75488281	-1.57763672	-148.51318359	-82.00195313	+139.83398438	+5492	+15.03808594	+0.92285156	-5.22509766	+52.91015625	-42.86865234	-81.36474609	+2788
+1458240552.12599990	+16.14550781	+1.92041016	-1.55566406	+59.45800781	-64.59960938	-127.96875000	+4752	+15.84667969	+4.77246094	-1.55126953	-148.22753906	-81.93603516	+139.52636719	+5500	+15.03369141	+0.93603516	-5.20312500	+53.04199219	-42.86865234	-81.56250000	+2792
+1458240552.13439990	+16.13671875	+1.98632813	-1.48535156	+60.22705078	-64.90722656	-128.49609375	+4760	+15.85107422	+4.80761719	-1.51611328	-147.41455078	-81.89208984	+138.71337891	+5508	+15.02490234	+0.96240234	-5.16357422	+53.30566406	-42.86865234	-81.91406250	+2808
+1458240552.13850000	+16.13671875	+2.01269531	-1.45019531	+60.53466797	-65.01708984	-128.69384766	+4760	+15.85107422	+4.82080078	-1.49853516	-146.95312500	-81.89208984	+138.22998047	+5508	+15.02050781	+0.97119141	-5.15039063	+53.37158203	-42.86865234	-82.00195313	+2820
+1458240552.14689990	+16.12792969	+2.06103516	-1.40625000	+60.84228516	-65.19287109	-128.82568359	+4752	+15.84667969	+4.84716797	-1.47656250	-145.85449219	-81.95800781	+137.08740234	+5512	+15.01171875	+0.99755859	-5.11962891	+53.45947266	-42.84667969	-82.11181641	+2844
+1458240552.15100000	+16.12353516	+2.07861328	-1.39306641	+60.88623047	-65.23681641	-128.80371094	+4748	+15.84667969	+4.85156250	-1.46777344	-145.30517578	-81.97998047	+136.47216797	+5516	+15.00292969	+1.01513672	-5.11083984	+53.45947266	-42.84667969	-82.06787109	+2860
+1458240552.15520000	+16.12353516	+2.08740234	-1.38427734	+60.77636719	-65.25878906	-128.67187500	+4740	+15.84228516	+4.85156250	-1.46777344	-144.58007813	-82.08984375	+135.70312500	+5516	+14.99853516	+1.02832031	-5.10644531	+53.41552734	-42.86865234	-81.97998047	+2872
+1458240552.16350010	+16.12353516	+2.10058594	-1.39306641	+60.38085938	-65.23681641	-128.23242188	+4728	+15.83349609	+4.85595703	-1.48535156	-143.04199219	-82.33154297	+134.07714844	+5524	+14.99414063	+1.05908203	-5.10205078	+53.23974609	-42.91259766	-81.67236328	+2896
+1458240552.16770010	+16.11914063	+2.10498047	-1.40625000	+60.05126953	-65.17089844	-127.90283203	+4724	+15.83349609	+4.85156250	-1.49414063	-142.27294922	-82.46337891	+133.24218750	+5528	+14.99414063	+1.07666016	-5.10644531	+53.10791016	-42.91259766	-81.45263672	+2904
+1458240552.17190000	+16.11914063	+2.10058594	-1.41943359	+59.76562500	-65.12695313	-127.61718750	+4716	+15.82910156	+4.85156250	-1.49853516	-141.54785156	-82.57324219	+132.47314453	+5532	+14.98974609	+1.08984375	-5.11083984	+52.97607422	-42.93457031	-81.25488281	+2912
+1458240552.17600010	+16.11914063	+2.10058594	-1.43261719	+59.41406250	-65.06103516	-127.30957031	+4716	+15.82470703	+4.85156250	-1.50732422	-140.75683594	-82.70507813	+131.63818359	+5540	+14.98974609	+1.10302734	-5.11962891	+52.82226563	-42.93457031	-80.96923828	+2916
+1458240552.18020010	+16.11914063	+2.09619141	-1.45458984	+59.01855469	-64.97314453	-126.95800781	+4716	+15.82031250	+4.84716797	-1.52050781	-139.92187500	-82.83691406	+130.73730469	+5548	+14.98535156	+1.12060547	-5.13281250	+52.64648438	-42.93457031	-80.68359375	+2920
+1458240552.18849990	+16.11914063	+2.08740234	-1.48974609	+58.27148438	-64.81933594	-126.29882813	+4716	+15.81591797	+4.84277344	-1.53808594	-138.33984375	-83.07861328	+129.08935547	+5564	+14.98095703	+1.15576172	-5.15039063	+52.31689453	-42.95654297	-80.11230469	+2920
+1458240552.19269990	+16.11914063	+2.07861328	-1.51171875	+57.89794922	-64.75341797	-125.96923828	+4716	+15.81591797	+4.83837891	-1.54687500	-137.54882813	-83.16650391	+128.25439453	+5576	+14.98095703	+1.17333984	-5.16357422	+52.16308594	-42.97851563	-79.82666016	+2916
+1458240552.20100000	+16.11914063	+2.06982422	-1.55126953	+57.12890625	-64.59960938	-125.31005859	+4724	+15.82031250	+4.84277344	-1.55126953	-136.23046875	-83.27636719	+126.82617188	+5592	+14.98095703	+1.20410156	-5.18115234	+51.83349609	-43.00048828	-79.32128906	+2896
+1458240552.20520000	+16.11914063	+2.06542969	-1.56884766	+56.79931641	-64.53369141	-125.02441406	+4728	+15.82031250	+4.84716797	-1.54687500	-135.70312500	-83.29833984	+126.27685547	+5600	+14.98095703	+1.21728516	-5.19433594	+51.72363281	-43.00048828	-79.10156250	+2884
+1458240552.20930000	+16.11914063	+2.06542969	-1.58203125	+56.49169922	-64.48974609	-124.78271484	+4728	+15.82470703	+4.85156250	-1.53808594	-135.32958984	-83.29833984	+125.88134766	+5612	+14.98095703	+1.23046875	-5.19873047	+51.61376953	-42.97851563	-78.96972656	+2872
+1458240552.21350000	+16.11914063	+2.06982422	-1.59521484	+56.29394531	-64.46777344	-124.58496094	+4732	+15.82910156	+4.86035156	-1.52929688	-134.95605469	-83.27636719	+125.46386719	+5620	+14.98095703	+1.23925781	-5.20312500	+51.56982422	-42.97851563	-78.85986328	+2860
+1458240552.22180010	+16.12353516	+2.07861328	-1.59521484	+56.11816406	-64.51171875	-124.40917969	+4732	+15.83789063	+4.88232422	-1.50292969	-134.20898438	-83.14453125	+124.71679688	+5644	+14.98095703	+1.25683594	-5.20751953	+51.50390625	-42.95654297	-78.79394531	+2836
+1458240552.22600010	+16.12353516	+2.09179688	-1.59082031	+56.16210938	-64.57763672	-124.45312500	+4732	+15.84228516	+4.89990234	-1.48095703	-133.96728516	-83.05664063	+124.47509766	+5652	+14.98095703	+1.26562500	-5.20312500	+51.52587891	-42.95654297	-78.83789063	+2828
+1458240552.23020010	+16.12353516	+2.10498047	-1.57763672	+56.29394531	-64.66552734	-124.54101563	+4736	+15.85107422	+4.91748047	-1.45898438	-133.74755859	-82.94677734	+124.25537109	+5664	+14.98095703	+1.27001953	-5.19873047	+51.54785156	-42.95654297	-78.92578125	+2820
+1458240552.23429990	+16.12353516	+2.11816406	-1.56445313	+56.46972656	-64.75341797	-124.67285156	+4740	+15.85986328	+4.93066406	-1.43701172	-133.54980469	-82.81494141	+124.05761719	+5672	+14.98535156	+1.27001953	-5.19433594	+51.56982422	-42.95654297	-78.99169922	+2812
+1458240552.23850010	+16.12353516	+2.13134766	-1.54687500	+56.68945313	-64.84130859	-124.82666016	+4740	+15.86865234	+4.94824219	-1.41503906	-133.35205078	-82.70507813	+123.85986328	+5680	+14.98535156	+1.27441406	-5.18994141	+51.61376953	-42.93457031	-79.07958984	+2808
+1458240552.24270010	+16.12353516	+2.14892578	-1.52929688	+56.95312500	-64.97314453	-125.02441406	+4740	+15.87304688	+4.96582031	-1.39746094	-133.08837891	-82.59521484	+123.61816406	+5684	+14.98974609	+1.27441406	-5.18554688	+51.65771484	-42.93457031	-79.18945313	+2808
+1458240552.25099990	+16.12792969	+2.17529297	-1.49853516	+57.41455078	-65.17089844	-125.39794922	+4740	+15.88183594	+4.99218750	-1.36230469	-132.51708984	-82.41943359	+123.04687500	+5692	+14.98974609	+1.28320313	-5.17236328	+51.74560547	-42.91259766	-79.38720703	+2812
+1458240552.25519990	+16.12792969	+2.19287109	-1.48095703	+57.65625000	-65.28076172	-125.59570313	+4740	+15.88623047	+5.00537109	-1.35351563	-132.05566406	-82.35351563	+122.58544922	+5696	+14.99414063	+1.28320313	-5.16796875	+51.78955078	-42.93457031	-79.49707031	+2820
+1458240552.25930000	+16.12792969	+2.20605469	-1.46337891	+57.89794922	-65.36865234	-125.77148438	+4740	+15.89062500	+5.01416016	-1.34472656	-131.57226563	-82.28759766	+122.10205078	+5696	+14.99414063	+1.28759766	-5.15917969	+51.81152344	-42.93457031	-79.60693359	+2828
+1458240552.26350000	+16.12792969	+2.21923828	-1.45019531	+58.11767578	-65.45654297	-125.96923828	+4736	+15.89501953	+5.01855469	-1.33593750	-131.15478516	-82.22167969	+121.64062500	+5696	+14.99853516	+1.29199219	-5.15039063	+51.83349609	-42.95654297	-79.69482422	+2836
+1458240552.26770000	+16.13232422	+2.22802734	-1.43701172	+58.31542969	-65.54443359	-126.12304688	+4732	+15.89941406	+5.02294922	-1.33154297	-130.73730469	-82.17773438	+121.20117188	+5696	+15.00292969	+1.29638672	-5.14599609	+51.85546875	-42.97851563	-79.76074219	+2848
+1458240552.27600000	+16.13232422	+2.24560547	-1.42382813	+58.57910156	-65.65429688	-126.36474609	+4724	+15.90380859	+5.02294922	-1.33154297	-129.96826172	-82.17773438	+120.32226563	+5696	+15.01171875	+1.30957031	-5.14160156	+51.78955078	-43.02246094	-79.73876953	+2868
+1458240552.28010010	+16.13671875	+2.25000000	-1.42382813	+58.62304688	-65.69824219	-126.40869141	+4716	+15.90380859	+5.01416016	-1.34033203	-129.41894531	-82.19970703	+119.70703125	+5700	+15.01171875	+1.31396484	-5.14599609	+51.72363281	-43.04443359	-79.65087891	+2876
+1458240552.28430010	+16.13671875	+2.25000000	-1.42382813	+58.64501953	-65.72021484	-126.45263672	+4712	+15.90820313	+5.00976563	-1.34472656	-128.89160156	-82.22167969	+119.06982422	+5704	+15.01611328	+1.32275391	-5.14599609	+51.63574219	-43.08837891	-79.54101563	+2884
+1458240552.28850010	+16.13671875	+2.25000000	-1.42822266	+58.62304688	-65.74218750	-126.45263672	+4708	+15.90820313	+4.99658203	-1.35351563	-128.34228516	-82.24365234	+118.43261719	+5708	+15.01611328	+1.33154297	-5.15039063	+51.52587891	-43.11035156	-79.40917969	+2892
+1458240552.29259990	+16.13671875	+2.25000000	-1.43701172	+58.55712891	-65.74218750	-126.45263672	+4704	+15.90820313	+4.98779297	-1.36669922	-127.77099609	-82.26562500	+117.75146484	+5712	+15.02050781	+1.34033203	-5.15478516	+51.41601563	-43.15429688	-79.27734375	+2900
+1458240552.29679990	+16.14111328	+2.24121094	-1.44580078	+58.44726563	-65.72021484	-126.38671875	+4704	+15.90820313	+4.97460938	-1.37548828	-127.22167969	-82.28759766	+117.09228516	+5720	+15.02490234	+1.34912109	-5.15917969	+51.30615234	-43.19824219	-79.12353516	+2900
+1458240552.30100010	+16.14111328	+2.23681641	-1.45898438	+58.29345703	-65.67626953	-126.32080078	+4704	+15.91259766	+4.96142578	-1.38427734	-126.69433594	-82.30957031	+116.45507813	+5728	+15.02929688	+1.35791016	-5.16796875	+51.19628906	-43.24218750	-78.94775391	+2904
+1458240552.30929990	+16.14111328	+2.21484375	-1.49414063	+57.91992188	-65.58837891	-126.16699219	+4712	+15.91259766	+4.93505859	-1.39746094	-125.99121094	-82.30957031	+115.51025391	+5744	+15.03369141	+1.37109375	-5.18115234	+50.93261719	-43.30810547	-78.57421875	+2896
+1458240552.31349990	+16.13671875	+2.20166016	-1.51171875	+57.72216797	-65.52246094	-126.07910156	+4716	+15.91259766	+4.92187500	-1.40185547	-125.66162109	-82.33154297	+115.04882813	+5752	+15.03369141	+1.37988281	-5.18554688	+50.80078125	-43.33007813	-78.39843750	+2892
+1458240552.31760000	+16.13671875	+2.19287109	-1.52490234	+57.54638672	-65.47851563	-126.01318359	+4720	+15.91699219	+4.91308594	-1.40625000	-125.24414063	-82.30957031	+114.54345703	+5760	+15.03808594	+1.38867188	-5.19433594	+50.69091797	-43.35205078	-78.22265625	+2884
+1458240552.32600000	+16.13671875	+2.17089844	-1.55566406	+57.23876953	-65.36865234	-125.96923828	+4736	+15.92138672	+4.89990234	-1.41064453	-124.47509766	-82.24365234	+113.57666016	+5776	+15.03808594	+1.40185547	-5.19433594	+50.49316406	-43.39599609	-77.95898438	+2864
+1458240552.33010010	+16.13671875	+2.16210938	-1.56005859	+57.21679688	-65.34667969	-126.03515625	+4740	+15.92578125	+4.89550781	-1.40625000	-124.36523438	-82.17773438	+113.42285156	+5784	+15.04248047	+1.40185547	-5.19433594	+50.44921875	-43.41796875	-77.91503906	+2852
+1458240552.33430000	+16.13671875	+2.16210938	-1.56005859	+57.23876953	-65.34667969	-126.16699219	+4744	+15.93017578	+4.89550781	-1.39306641	-124.36523438	-82.08984375	+113.37890625	+5792	+15.04248047	+1.40625000	-5.18994141	+50.40527344	-43.41796875	-77.89306641	+2844
+1458240552.33850000	+16.13671875	+2.16210938	-1.55126953	+57.34863281	-65.34667969	-126.34277344	+4748	+15.93457031	+4.89550781	-1.37988281	-124.36523438	-82.00195313	+113.35693359	+5800	+15.04248047	+1.40625000	-5.18554688	+50.40527344	-43.39599609	-77.91503906	+2836
+1458240552.34260010	+16.13671875	+2.17089844	-1.54248047	+57.50244141	-65.39062500	-126.54052734	+4756	+15.93896484	+4.90429688	-1.36669922	-124.34326172	-81.89208984	+113.33496094	+5804	+15.04248047	+1.40625000	-5.18115234	+50.40527344	-43.37402344	-77.93701172	+2828
+1458240552.35100010	+16.13671875	+2.18847656	-1.50732422	+57.91992188	-65.50048828	-127.00195313	+4768	+15.94775391	+4.91308594	-1.34033203	-124.21142578	-81.73828125	+113.26904297	+5816	+15.04248047	+1.40625000	-5.16796875	+50.44921875	-43.30810547	-78.06884766	+2820
+1458240552.35509990	+16.13671875	+2.20166016	-1.48535156	+58.18359375	-65.56640625	-127.28759766	+4772	+15.95214844	+4.92187500	-1.32714844	-124.12353516	-81.65039063	+113.20312500	+5820	+15.04248047	+1.40625000	-5.15917969	+50.49316406	-43.28613281	-78.15673828	+2820
+1458240552.35929990	+16.13671875	+2.21044922	-1.46337891	+58.40332031	-65.61035156	-127.50732422	+4776	+15.95654297	+4.93066406	-1.31396484	-123.99169922	-81.58447266	+113.11523438	+5824	+15.04248047	+1.40185547	-5.15039063	+50.53710938	-43.26416016	-78.22265625	+2824
+1458240552.36340000	+16.14111328	+2.22363281	-1.44140625	+58.64501953	-65.67626953	-127.74902344	+4780	+15.96093750	+4.93505859	-1.30517578	-123.85986328	-81.49658203	+113.04931641	+5828	+15.04248047	+1.40185547	-5.14599609	+50.58105469	-43.24218750	-78.31054688	+2828
+1458240552.36760000	+16.14111328	+2.23681641	-1.41943359	+58.88671875	-65.72021484	-127.99072266	+4784	+15.96533203	+4.94384766	-1.29199219	-123.75000000	-81.43066406	+113.00537109	+5828	+15.04248047	+1.39746094	-5.13720703	+50.62500000	-43.19824219	-78.39843750	+2832
+1458240552.37590000	+16.14111328	+2.26318359	-1.37988281	+59.28222656	-65.80810547	-128.43017578	+4784	+15.96972656	+4.95703125	-1.27441406	-123.42041016	-81.34277344	+112.80761719	+5832	+15.03808594	+1.39306641	-5.11962891	+50.71289063	-43.11035156	-78.57421875	+2848
+1458240552.38010000	+16.14550781	+2.27197266	-1.36230469	+59.41406250	-65.83007813	-128.58398438	+4780	+15.96972656	+4.96142578	-1.27001953	-123.15673828	-81.32080078	+112.60986328	+5832	+15.03808594	+1.39306641	-5.11523438	+50.73486328	-43.06640625	-78.64013672	+2856
+1458240552.38430000	+16.14550781	+2.28076172	-1.34912109	+59.45800781	-65.80810547	-128.69384766	+4776	+15.96972656	+4.96582031	-1.26562500	-122.82714844	-81.32080078	+112.36816406	+5832	+15.03369141	+1.38867188	-5.11083984	+50.77880859	-43.02246094	-78.68408203	+2868
+1458240552.38840010	+16.14550781	+2.28515625	-1.34033203	+59.43603516	-65.78613281	-128.73779297	+4772	+15.96972656	+4.97021484	-1.26562500	-122.49755859	-81.29882813	+112.08251953	+5832	+15.03369141	+1.38867188	-5.10205078	+50.77880859	-42.95654297	-78.70605469	+2880
+1458240552.39680000	+16.14550781	+2.28076172	-1.33593750	+59.12841797	-65.67626953	-128.67187500	+4760	+15.96972656	+4.97021484	-1.26562500	-121.53076172	-81.34277344	+111.29150391	+5828	+15.02929688	+1.38427734	-5.09765625	+50.73486328	-42.89062500	-78.66210938	+2900
+1458240552.40089990	+16.14550781	+2.27197266	-1.34033203	+58.86474609	-65.56640625	-128.54003906	+4756	+15.96972656	+4.97021484	-1.27001953	-120.89355469	-81.40869141	+110.74218750	+5828	+15.02929688	+1.38427734	-5.09765625	+50.69091797	-42.84667969	-78.59619141	+2908
+1458240552.40510010	+16.14550781	+2.26318359	-1.34912109	+58.51318359	-65.43457031	-128.36425781	+4752	+15.96533203	+4.97021484	-1.27441406	-120.32226563	-81.45263672	+110.25878906	+5828	+15.02490234	+1.38427734	-5.09765625	+50.64697266	-42.80273438	-78.48632813	+2916
+1458240552.41339990	+16.14550781	+2.22802734	-1.38867188	+57.48046875	-65.08300781	-127.79296875	+4760	+15.95654297	+4.95703125	-1.29638672	-118.45458984	-81.71630859	+108.63281250	+5836	+15.02050781	+1.38427734	-5.10205078	+50.49316406	-42.73681641	-78.22265625	+2924
+1458240552.41759990	+16.14111328	+2.20605469	-1.41064453	+56.95312500	-64.88525391	-127.48535156	+4764	+15.94775391	+4.95263672	-1.30517578	-117.68554688	-81.84814453	+107.95166016	+5840	+15.02050781	+1.38427734	-5.10644531	+50.40527344	-42.71484375	-78.06884766	+2924
+1458240552.42179990	+16.14111328	+2.17968750	-1.43261719	+56.29394531	-64.66552734	-127.13378906	+4772	+15.94335938	+4.93945313	-1.31835938	-116.52099609	-82.04589844	+106.87500000	+5844	+15.01611328	+1.38427734	-5.11083984	+50.27343750	-42.67089844	-77.87109375	+2924
+1458240552.42590000	+16.14111328	+2.15771484	-1.45898438	+55.70068359	-64.46777344	-126.80419922	+4780	+15.93896484	+4.93066406	-1.33154297	-115.48828125	-82.24365234	+105.93017578	+5852	+15.01171875	+1.38427734	-5.11523438	+50.16357422	-42.64892578	-77.69531250	+2920
+1458240552.43420000	+16.14111328	+2.11816406	-1.49414063	+54.64599609	-64.09423828	-126.25488281	+4792	+15.93457031	+4.92626953	-1.34472656	-113.88427734	-82.63916016	+104.50195313	+5860	+15.00292969	+1.38427734	-5.12402344	+49.96582031	-42.60498047	-77.29980469	+2900
+1458240552.43840000	+16.13671875	+2.10937500	-1.50732422	+54.16259766	-63.91845703	-125.99121094	+4796	+15.93457031	+4.92626953	-1.35791016	-112.74169922	-82.90283203	+103.46923828	+5868	+15.00292969	+1.38427734	-5.12402344	+49.87792969	-42.56103516	-77.12402344	+2888
+1458240552.44260000	+16.13671875	+2.10058594	-1.51611328	+53.78906250	-63.80859375	-125.81542969	+4800	+15.93017578	+4.92626953	-1.34912109	-112.28027344	-83.07861328	+103.11767578	+5872	+14.99853516	+1.38427734	-5.12841797	+49.81201172	-42.49511719	-77.01416016	+2876
+1458240552.44670010	+16.13232422	+2.09619141	-1.51171875	+53.48144531	-63.72070313	-125.70556641	+4804	+15.93457031	+4.93066406	-1.34472656	-111.42333984	-83.36425781	+102.37060547	+5876	+14.98974609	+1.38427734	-5.12402344	+49.79003906	-42.45117188	-76.94824219	+2860
+1458240552.45090010	+16.12792969	+2.10058594	-1.49853516	+53.26171875	-63.67675781	-125.63964844	+4804	+15.93457031	+4.93945313	-1.34033203	-110.41259766	-83.60595703	+101.46972656	+5880	+14.98535156	+1.37988281	-5.11962891	+49.81201172	-42.38525391	-76.94824219	+2848
+1458240552.45919990	+16.12792969	+2.11816406	-1.46337891	+52.95410156	-63.67675781	-125.61767578	+4812	+15.94335938	+4.96582031	-1.31835938	-108.36914063	-84.22119141	+99.75585938	+5892	+14.97216797	+1.37109375	-5.10205078	+49.92187500	-42.27539063	-77.08007813	+2832
+1458240552.46339990	+16.12792969	+2.13574219	-1.44140625	+52.84423828	-63.67675781	-125.59570313	+4816	+15.95214844	+4.98339844	-1.31835938	-106.67724609	-84.59472656	+98.19580078	+5892	+14.97216797	+1.36230469	-5.09326172	+49.98779297	-42.23144531	-77.21191406	+2828
+1458240552.46760010	+16.12792969	+2.15771484	-1.41064453	+52.80029297	-63.72070313	-125.59570313	+4816	+15.96093750	+4.99658203	-1.29199219	-106.74316406	-84.90234375	+98.41552734	+5900	+14.96777344	+1.35351563	-5.08007813	+50.07568359	-42.16552734	-77.38769531	+2824
+1458240552.47170000	+16.12353516	+2.17968750	-1.37988281	+52.71240234	-63.78662109	-125.59570313	+4820	+15.96533203	+5.01855469	-1.28320313	-104.37011719	-85.36376953	+96.21826172	+5904	+14.96337891	+1.34912109	-5.07128906	+50.18554688	-42.09960938	-77.51953125	+2824
+1458240552.47589990	+16.12353516	+2.19726563	-1.34912109	+52.55859375	-63.83056641	-125.50781250	+4820	+15.96972656	+5.03613281	-1.27880859	-101.18408203	-85.82519531	+93.20800781	+5904	+14.95898438	+1.34472656	-5.06689453	+50.27343750	-42.03369141	-77.65136719	+2824
+1458240552.48420000	+16.11474609	+2.23242188	-1.30078125	+51.96533203	-63.91845703	-125.06835938	+4812	+15.98291016	+5.07128906	-1.25244141	-93.88916016	-86.81396484	+86.26464844	+5908	+14.95019531	+1.32714844	-5.04931641	+50.44921875	-41.87988281	-77.91503906	+2836
+1458240552.48840000	+16.11474609	+2.24121094	-1.28320313	+51.52587891	-63.96240234	-124.71679688	+4808	+15.98730469	+5.08447266	-1.25244141	-86.11083984	-87.34130859	+78.61816406	+5908	+14.94580078	+1.32275391	-5.04052734	+50.53710938	-41.81396484	-78.04687500	+2844
+1458240552.49670000	+16.11914063	+2.26318359	-1.25683594	+50.33935547	-63.98437500	-123.70605469	+4788	+16.00048828	+5.12402344	-1.24365234	-53.30566406	-88.30810547	+46.23046875	+5912	+14.93701172	+1.30957031	-5.02294922	+50.69091797	-41.70410156	-78.26660156	+2868
+1458240552.50090000	+16.11914063	+2.25878906	-1.25683594	+49.48242188	-63.94042969	-122.95898438	+4776	+16.00488281	+5.13281250	-1.26123047	-21.00585938	-88.30810547	+14.06250000	+5912	+14.93261719	+1.30517578	-5.02294922	+50.73486328	-41.63818359	-78.31054688	+2880
+1458240552.50510000	+16.12353516	+2.25000000	-1.26562500	+48.44970703	-63.87451172	-122.05810547	+4768	+16.00927734	+5.14160156	-1.26123047	+4.26269531	-87.97851563	-11.07421875	+5908	+14.92822266	+1.29638672	-5.02294922	+50.75683594	-41.59423828	-78.31054688	+2888
+1458240552.50920010	+16.11914063	+2.24121094	-1.28320313	+47.21923828	-63.72070313	-120.98144531	+4760	+16.00927734	+5.15917969	-1.27880859	+20.74218750	-87.14355469	-27.37792969	+5912	+14.92822266	+1.29638672	-5.02294922	+50.77880859	-41.55029297	-78.28857422	+2896
+1458240552.51749990	+16.12353516	+2.19726563	-1.33154297	+44.38476563	-63.43505859	-118.49853516	+4756	+16.01367188	+5.17236328	-1.31835938	+35.66162109	-85.18798828	-42.01171875	+5916	+14.91943359	+1.29199219	-5.03173828	+50.73486328	-41.48437500	-78.09082031	+2912
+1458240552.52169990	+16.12792969	+2.17089844	-1.36230469	+42.71484375	-63.25927734	-116.98242188	+4756	+16.01367188	+5.18115234	-1.34912109	+39.26513672	-84.00146484	-45.48339844	+5920	+14.91503906	+1.29199219	-5.04052734	+50.69091797	-41.48437500	-77.95898438	+2916
+1458240552.52589990	+16.13232422	+2.14453125	-1.39746094	+41.08886719	-63.08349609	-115.51025391	+4760	+16.00927734	+5.18554688	-1.37988281	+41.87988281	-82.79296875	-47.96630859	+5924	+14.91064453	+1.29199219	-5.04492188	+50.64697266	-41.48437500	-77.82714844	+2920
+1458240552.53000000	+16.13671875	+2.12255859	-1.42822266	+39.41894531	-62.90771484	-113.99414063	+4760	+16.01367188	+5.18554688	-1.40185547	+43.98925781	-81.60644531	-49.98779297	+5928	+14.90625000	+1.29199219	-5.05371094	+50.60302734	-41.50634766	-77.67333984	+2920
+1458240552.53839990	+16.14111328	+2.06542969	-1.50292969	+35.70556641	-62.42431641	-110.54443359	+4772	+16.00927734	+5.20312500	-1.46777344	+46.53808594	-79.05761719	-52.22900391	+5940	+14.90185547	+1.29199219	-5.07128906	+50.49316406	-41.52832031	-77.34375000	+2912
+1458240552.54250000	+16.14111328	+2.03906250	-1.53808594	+33.90380859	-62.18261719	-108.85253906	+4776	+16.01367188	+5.20751953	-1.49853516	+47.41699219	-77.73925781	-52.99804688	+5944	+14.89746094	+1.29638672	-5.08007813	+50.42724609	-41.52832031	-77.14599609	+2904
+1458240552.54670000	+16.14111328	+2.01269531	-1.56445313	+32.03613281	-62.02880859	-107.11669922	+4780	+16.01367188	+5.21630859	-1.52490234	+48.31787109	-76.53076172	-53.78906250	+5952	+14.88867188	+1.29638672	-5.09326172	+50.38330078	-41.52832031	-76.94824219	+2896
+1458240552.55090000	+16.13671875	+1.99951172	-1.58642578	+30.45410156	-61.87500000	-105.55664063	+4780	+16.01367188	+5.22509766	-1.55126953	+49.08691406	-75.30029297	-54.44824219	+5960	+14.88427734	+1.29638672	-5.10205078	+50.33935547	-41.55029297	-76.79443359	+2884
+1458240552.55920000	+16.12792969	+1.98193359	-1.60400391	+27.44384766	-61.72119141	-102.59033203	+4780	+16.01806641	+5.24267578	-1.59521484	+50.29541016	-72.92724609	-55.43701172	+5972	+14.86669922	+1.29199219	-5.11962891	+50.31738281	-41.57226563	-76.59667969	+2860
+1458240552.56340000	+16.12353516	+1.98193359	-1.60400391	+26.08154297	-61.67724609	-101.22802734	+4772	+16.02246094	+5.26025391	-1.60839844	+50.99853516	-71.82861328	-55.96435547	+5980	+14.86230469	+1.28320313	-5.12402344	+50.33935547	-41.57226563	-76.59667969	+2844
+1458240552.56750010	+16.11474609	+1.98193359	-1.60839844	+24.76318359	-61.56738281	-99.86572266	+4764	+16.02685547	+5.27783203	-1.63476563	+51.45996094	-70.66406250	-56.29394531	+5988	+14.85351563	+1.27880859	-5.13281250	+50.38330078	-41.55029297	-76.59667969	+2832
+1458240552.57170010	+16.10595703	+1.98193359	-1.60400391	+23.51074219	-61.54541016	-98.56933594	+4756	+16.02685547	+5.29541016	-1.64355469	+52.09716797	-69.65332031	-56.77734375	+5992	+14.84912109	+1.27001953	-5.13720703	+50.44921875	-41.52832031	-76.64062500	+2824
+1458240552.57999990	+16.07958984	+1.99951172	-1.59521484	+21.24755859	-61.45751953	-96.19628906	+4740	+16.03125000	+5.33935547	-1.67431641	+53.02001953	-67.54394531	-57.32666016	+6004	+14.82714844	+1.25683594	-5.14599609	+50.58105469	-41.44042969	-76.79443359	+2808
+1458240552.58419990	+16.07080078	+2.00390625	-1.57763672	+20.21484375	-61.56738281	-95.11962891	+4732	+16.03564453	+5.36572266	-1.68750000	+53.54736328	-66.62109375	-57.70019531	+6008	+14.81835938	+1.24804688	-5.15039063	+50.66894531	-41.39648438	-76.90429688	+2808
+1458240552.58839990	+16.05761719	+2.00830078	-1.55126953	+19.24804688	-61.67724609	-94.15283203	+4724	+16.03564453	+5.38330078	-1.69189453	+54.05273438	-65.74218750	-58.05175781	+6012	+14.80957031	+1.23486328	-5.15478516	+50.75683594	-41.33056641	-77.01416016	+2804
+1458240552.59670000	+16.04443359	+2.01708984	-1.55126953	+17.44628906	-61.58935547	-92.30712891	+4696	+16.04003906	+5.42285156	-1.73583984	+54.66796875	-63.89648438	-58.33740234	+6016	+14.79199219	+1.21289063	-5.16357422	+50.95458984	-41.24267578	-77.32177734	+2812
+1458240552.60080000	+16.03564453	+2.01708984	-1.55126953	+16.61132813	-61.54541016	-91.47216797	+4676	+16.04003906	+5.43603516	-1.74902344	+55.06347656	-63.06152344	-58.57910156	+6016	+14.78320313	+1.19970703	-5.17236328	+51.06445313	-41.17675781	-77.45361328	+2820
+1458240552.60920000	+16.01367188	+2.01269531	-1.56884766	+15.09521484	-61.36962891	-90.00000000	+4640	+16.03125000	+5.47119141	-1.81933594	+55.48095703	-61.25976563	-58.60107422	+6020	+14.76123047	+1.17333984	-5.19433594	+51.24023438	-41.04492188	-77.67333984	+2836
+1458240552.61330010	+16.00927734	+1.99951172	-1.57324219	+14.32617188	-61.30371094	-89.29687500	+4624	+16.02685547	+5.47998047	-1.85009766	+55.67871094	-60.44677734	-58.64501953	+6024	+14.74804688	+1.16455078	-5.20751953	+51.28417969	-40.97900391	-77.71728516	+2848
+1458240552.61750010	+16.00927734	+1.98193359	-1.59960938	+13.60107422	-61.08398438	-88.68164063	+4612	+16.02246094	+5.48437500	-1.91162109	+55.56884766	-59.50195313	-58.35937500	+6028	+14.73486328	+1.15576172	-5.22509766	+51.30615234	-40.93505859	-77.71728516	+2860
+1458240552.62170000	+16.00488281	+1.97314453	-1.63037109	+13.02978516	-60.90820313	-88.17626953	+4600	+16.01367188	+5.48876953	-1.95996094	+55.63476563	-58.73291016	-58.27148438	+6028	+14.72607422	+1.14697266	-5.24267578	+51.30615234	-40.89111328	-77.67333984	+2868
+1458240552.63000010	+16.00048828	+1.92919922	-1.70068359	+11.82128906	-60.46875000	-87.25341797	+4584	+16.00488281	+5.48437500	-2.06982422	+55.59082031	-57.10693359	-57.94189453	+6036	+14.70410156	+1.13378906	-5.28662109	+51.26220703	-40.84716797	-77.51953125	+2880
+1458240552.63420010	+15.99609375	+1.91162109	-1.73583984	+11.40380859	-60.22705078	-86.90185547	+4576	+15.99609375	+5.47998047	-2.13574219	+55.56884766	-56.33789063	-57.76611328	+6040	+14.69531250	+1.12500000	-5.31298828	+51.19628906	-40.82519531	-77.36572266	+2884
+1458240552.63829990	+15.99169922	+1.89404297	-1.77978516	+10.96435547	-59.96337891	-86.57226563	+4568	+15.98730469	+5.47998047	-2.20166016	+55.56884766	-55.56884766	-57.59033203	+6044	+14.68652344	+1.12060547	-5.33935547	+51.13037109	-40.80322266	-77.18994141	+2880
+1458240552.64249990	+15.98730469	+1.87207031	-1.82812500	+10.56884766	-59.65576172	-86.26464844	+4564	+15.97412109	+5.47558594	-2.28076172	+55.39306641	-54.71191406	-57.21679688	+6048	+14.67333984	+1.11621094	-5.37011719	+51.02050781	-40.75927734	-76.97021484	+2876
+1458240552.65080000	+15.97851563	+1.83691406	-1.90722656	+9.93164063	-59.21630859	-85.82519531	+4552	+15.95214844	+5.47558594	-2.41259766	+55.37109375	-53.41552734	-56.84326172	+6056	+14.64697266	+1.10742188	-5.43164063	+50.84472656	-40.67138672	-76.57470703	+2860
+1458240552.65500000	+15.96972656	+1.81933594	-1.95556641	+9.66796875	-58.95263672	-85.67138672	+4548	+15.94335938	+5.47119141	-2.49169922	+55.26123047	-52.66845703	-56.51367188	+6060	+14.63378906	+1.10302734	-5.46240234	+50.75683594	-40.62744141	-76.37695313	+2844
+1458240552.65920000	+15.96533203	+1.80615234	-1.99072266	+9.47021484	-58.75488281	-85.53955078	+4544	+15.93457031	+5.46679688	-2.56201172	+55.23925781	-52.09716797	-56.31591797	+6064	+14.62060547	+1.09423828	-5.49316406	+50.66894531	-40.58349609	-76.22314453	+2832
+1458240552.66330000	+15.96093750	+1.79736328	-2.03027344	+9.36035156	-58.55712891	-85.47363281	+4540	+15.92138672	+5.47558594	-2.62792969	+55.30517578	-51.52587891	-56.16210938	+6064	+14.61181641	+1.08105469	-5.51953125	+50.60302734	-40.51757813	-76.13525391	+2812
+1458240552.67160010	+15.93896484	+1.78417969	-2.09619141	+9.29443359	-58.22753906	-85.42968750	+4524	+15.89941406	+5.48437500	-2.74658203	+55.45898438	-50.47119141	-55.92041016	+6060	+14.58105469	+1.05908203	-5.57666016	+50.55908203	-40.29785156	-75.98144531	+2772
+1458240552.67580010	+15.93017578	+1.78417969	-2.12695313	+9.33837891	-58.11767578	-85.45166016	+4516	+15.88623047	+5.49755859	-2.79931641	+55.63476563	-50.03173828	-55.83251953	+6060	+14.56787109	+1.04150391	-5.60302734	+50.55908203	-40.14404297	-75.98144531	+2756
+1458240552.68000010	+15.91699219	+1.78417969	-2.14892578	+9.44824219	-58.00781250	-85.53955078	+4508	+15.86865234	+5.51074219	-2.85644531	+55.74462891	-49.57031250	-55.65673828	+6056	+14.55029297	+1.02392578	-5.63378906	+50.58105469	-39.99023438	-76.00341797	+2736
+1458240552.68829990	+15.89062500	+1.79296875	-2.18847656	+9.75585938	-57.91992188	-85.75927734	+4484	+15.85107422	+5.53271484	-2.92675781	+56.18408203	-49.04296875	-55.70068359	+6036	+14.51513672	+0.98437500	-5.67773438	+50.73486328	-39.61669922	-76.24511719	+2708
+1458240552.69660000	+15.86425781	+1.81054688	-2.21484375	+10.37109375	-57.91992188	-86.19873047	+4460	+15.83349609	+5.55468750	-2.99267578	+56.64550781	-48.58154297	-55.76660156	+6008	+14.47998047	+0.93603516	-5.71728516	+50.97656250	-39.19921875	-76.64062500	+2692
+1458240552.70079990	+15.84667969	+1.81933594	-2.22363281	+10.76660156	-57.94189453	-86.50634766	+4444	+15.82031250	+5.56347656	-3.01904297	+56.90917969	-48.38378906	-55.85449219	+5992	+14.46679688	+0.90966797	-5.73486328	+51.10839844	-38.97949219	-76.83837891	+2684
+1458240552.70499990	+15.82910156	+1.83251953	-2.23681641	+11.22802734	-57.98583984	-86.85791016	+4428	+15.80712891	+5.57226563	-3.05859375	+57.10693359	-48.16406250	-55.83251953	+5976	+14.44482422	+0.88769531	-5.75683594	+51.21826172	-38.75976563	-77.03613281	+2680
+1458240552.70910000	+15.80712891	+1.85009766	-2.25000000	+11.93115234	-58.02978516	-87.38525391	+4416	+15.79394531	+5.58105469	-3.08496094	+57.37060547	-48.05419922	-55.92041016	+5956	+14.42285156	+0.86132813	-5.77880859	+51.37207031	-38.47412109	-77.21191406	+2684
+1458240552.71330000	+15.78955078	+1.85888672	-2.25878906	+12.54638672	-58.07373047	-87.86865234	+4396	+15.78515625	+5.58105469	-3.10693359	+57.59033203	-47.96630859	-55.98632813	+5932	+14.39648438	+0.83496094	-5.80078125	+51.48193359	-38.21044922	-77.36572266	+2688
+1458240552.72160010	+15.75439453	+1.86767578	-2.29394531	+13.93066406	-58.05175781	-89.01123047	+4356	+15.75439453	+5.57666016	-3.19042969	+57.83203125	-47.70263672	-55.87646484	+5892	+14.35693359	+0.78662109	-5.84472656	+51.70166016	-37.74902344	-77.62939453	+2696
+1458240552.72580000	+15.74121094	+1.86767578	-2.31591797	+14.56787109	-58.00781250	-89.58251953	+4336	+15.74560547	+5.56347656	-3.22558594	+57.94189453	-47.61474609	-55.89843750	+5872	+14.33496094	+0.76025391	-5.86669922	+51.76757813	-37.52929688	-77.69531250	+2704
+1458240552.73000000	+15.72802734	+1.86328125	-2.34228516	+15.20507813	-57.91992188	-90.17578125	+4316	+15.72802734	+5.54589844	-3.27832031	+57.94189453	-47.46093750	-55.76660156	+5856	+14.31298828	+0.73388672	-5.88867188	+51.78955078	-37.33154297	-77.76123047	+2708
+1458240552.73410010	+15.71484375	+1.86328125	-2.38183594	+15.93017578	-57.67822266	-90.76904297	+4300	+15.71484375	+5.53710938	-3.33105469	+58.00781250	-47.32910156	-55.63476563	+5836	+14.29541016	+0.71191406	-5.91943359	+51.81152344	-37.08984375	-77.69531250	+2712
+1458240552.73830010	+15.70166016	+1.84570313	-2.43017578	+16.52343750	-57.41455078	-91.31835938	+4284	+15.69726563	+5.51513672	-3.38818359	+57.96386719	-47.19726563	-55.48095703	+5820	+14.27343750	+0.68994141	-5.95019531	+51.76757813	-36.87011719	-77.58544922	+2712
+1458240552.74659990	+15.67089844	+1.81494141	-2.52685547	+17.66601563	-56.75537109	-92.37304688	+4260	+15.65332031	+5.46679688	-3.52880859	+57.70019531	-46.86767578	-54.90966797	+5788	+14.22949219	+0.64599609	-6.01171875	+51.61376953	-36.45263672	-77.25585938	+2712
+1458240552.75079990	+15.65771484	+1.79296875	-2.58398438	+18.14941406	-56.35986328	-92.83447266	+4252	+15.63134766	+5.43164063	-3.59912109	+57.52441406	-46.73583984	-54.60205078	+5772	+14.20751953	+0.62402344	-6.04687500	+51.50390625	-36.23291016	-77.05810547	+2708
+1458240552.75490000	+15.65332031	+1.76660156	-2.63232422	+18.63281250	-56.03027344	-93.29589844	+4240	+15.60937500	+5.40087891	-3.66943359	+57.30468750	-46.60400391	-54.27246094	+5760	+14.18554688	+0.59765625	-6.07324219	+51.39404297	-36.05712891	-76.88232422	+2700
+1458240552.75910000	+15.64013672	+1.74902344	-2.69384766	+19.09423828	-55.54687500	-93.69140625	+4236	+15.59179688	+5.36572266	-3.73535156	+57.10693359	-46.51611328	-53.94287109	+5744	+14.16357422	+0.57128906	-6.10400391	+51.24023438	-35.85937500	-76.64062500	+2688
+1458240552.76329990	+15.63134766	+1.72705078	-2.75976563	+19.55566406	-55.01953125	-94.06494141	+4228	+15.56982422	+5.33056641	-3.80126953	+56.88720703	-46.42822266	-53.59130859	+5732	+14.14599609	+0.54492188	-6.13476563	+51.10839844	-35.63964844	-76.44287109	+2676
+1458240552.76740000	+15.61816406	+1.70507813	-2.80810547	+20.03906250	-54.60205078	-94.48242188	+4220	+15.55224609	+5.29101563	-3.86279297	+56.64550781	-46.36230469	-53.23974609	+5716	+14.12402344	+0.51416016	-6.16113281	+50.97656250	-35.39794922	-76.24511719	+2660
+1458240552.77580000	+15.60058594	+1.66992188	-2.92236328	+20.91796875	-53.52539063	-95.07568359	+4204	+15.51269531	+5.22070313	-3.98583984	+56.14013672	-46.27441406	-52.47070313	+5680	+14.07568359	+0.45263672	-6.22265625	+50.66894531	-34.87060547	-75.76171875	+2620
+1458240552.77990010	+15.59179688	+1.64355469	-2.96191406	+21.33544922	-53.06396484	-95.36132813	+4192	+15.49072266	+5.18115234	-4.03417969	+55.87646484	-46.29638672	-52.07519531	+5660	+14.04931641	+0.42187500	-6.24902344	+50.51513672	-34.58496094	-75.52001953	+2600
+1458240552.78410010	+15.58300781	+1.63037109	-3.00146484	+21.79687500	-52.53662109	-95.58105469	+4184	+15.47314453	+5.14599609	-4.06494141	+55.63476563	-46.40625000	-51.78955078	+5636	+14.01855469	+0.38232422	-6.26660156	+50.36132813	-34.29931641	-75.36621094	+2580
+1458240552.78830000	+15.56982422	+1.61279297	-3.04541016	+22.23632813	-52.00927734	-95.77880859	+4172	+15.45996094	+5.11083984	-4.10009766	+55.41503906	-46.51611328	-51.45996094	+5612	+13.99658203	+0.34277344	-6.28417969	+50.25146484	-33.99169922	-75.30029297	+2556
+1458240552.79239990	+15.56542969	+1.59960938	-3.06298828	+22.74169922	-51.61376953	-96.04248047	+4156	+15.44677734	+5.07128906	-4.11767578	+55.19531250	-46.71386719	-51.17431641	+5588	+13.97021484	+0.30322266	-6.29736328	+50.16357422	-33.68408203	-75.21240234	+2536
+1458240552.79660010	+15.56103516	+1.59521484	-3.08935547	+23.33496094	-51.06445313	-96.21826172	+4140	+15.43798828	+5.04931641	-4.13085938	+55.06347656	-46.86767578	-50.97656250	+5556	+13.94384766	+0.25927734	-6.31054688	+50.07568359	-33.35449219	-75.14648438	+2516
+1458240552.80080010	+15.55224609	+1.59082031	-3.11572266	+23.84033203	-50.53710938	-96.37207031	+4120	+15.42919922	+5.01855469	-4.14404297	+54.86572266	-47.04345703	-50.69091797	+5528	+13.92187500	+0.21533203	-6.31933594	+49.98779297	-32.98095703	-75.12451172	+2496
+1458240552.80489990	+15.54345703	+1.58203125	-3.12451172	+24.38964844	-50.11962891	-96.56982422	+4100	+15.42041016	+4.98779297	-4.15283203	+54.66796875	-47.28515625	-50.40527344	+5496	+13.88671875	+0.17138672	-6.33251953	+49.94384766	-32.60742188	-75.05859375	+2480
+1458240552.80909990	+15.53466797	+1.58203125	-3.13769531	+24.98291016	-49.59228516	-96.67968750	+4076	+15.40722656	+4.94384766	-4.15283203	+54.44824219	-47.65869141	-50.05371094	+5464	+13.85595703	+0.12744141	-6.34130859	+49.87792969	-32.21191406	-75.01464844	+2464
+1458240552.81329990	+15.52587891	+1.57763672	-3.15087891	+25.53222656	-49.08691406	-96.78955078	+4056	+15.39404297	+4.90869141	-4.15722656	+54.18457031	-47.98828125	-49.70214844	+5428	+13.82519531	+0.07910156	-6.34570313	+49.79003906	-31.81640625	-74.99267578	+2452
+1458240552.81740000	+15.52148438	+1.56884766	-3.15527344	+26.12548828	-48.62548828	-96.94335938	+4032	+15.38085938	+4.86914063	-4.15722656	+53.89892578	-48.27392578	-49.32861328	+5396	+13.79443359	+0.03076172	-6.35009766	+49.70214844	-31.44287109	-74.97070313	+2444
+1458240552.82160000	+15.51269531	+1.57324219	-3.16845703	+26.74072266	-48.07617188	-97.03125000	+4008	+15.37207031	+4.83837891	-4.15283203	+53.67919922	-48.69140625	-48.99902344	+5360	+13.76367188	-0.01318359	-6.35009766	+49.63623047	-31.06933594	-74.94873047	+2436
+1458240552.82570000	+15.50830078	+1.56445313	-3.18164063	+27.33398438	-47.50488281	-97.14111328	+3984	+15.36328125	+4.79443359	-4.14404297	+53.41552734	-49.06494141	-48.64746094	+5328	+13.73291016	-0.06591797	-6.35449219	+49.54833984	-30.69580078	-74.92675781	+2428
+1458240552.82990000	+15.49951172	+1.56005859	-3.19482422	+27.99316406	-46.93359375	-97.29492188	+3960	+15.35449219	+4.74609375	-4.14404297	+53.06396484	-49.41650391	-48.22998047	+5296	+13.70214844	-0.11425781	-6.35009766	+49.48242188	-30.32226563	-74.94873047	+2420
+1458240552.83410000	+15.49072266	+1.56005859	-3.21679688	+28.63037109	-46.27441406	-97.38281250	+3936	+15.34130859	+4.71093750	-4.14843750	+52.73437500	-49.76806641	-47.76855469	+5260	+13.67578125	-0.15820313	-6.35449219	+49.41650391	-29.90478516	-74.83886719	+2412
+1458240552.83820010	+15.48193359	+1.54687500	-3.23876953	+29.22363281	-45.61523438	-97.44873047	+3916	+15.32812500	+4.65820313	-4.15283203	+52.29492188	-50.09765625	-47.24121094	+5228	+13.64501953	-0.20654297	-6.35888672	+49.30664063	-29.50927734	-74.72900391	+2408
+1458240552.84240010	+15.47314453	+1.53369141	-3.26953125	+29.83886719	-44.86816406	-97.53662109	+3896	+15.31054688	+4.60107422	-4.17041016	+51.76757813	-50.38330078	-46.62597656	+5196	+13.61425781	-0.25927734	-6.35888672	+49.17480469	-29.15771484	-74.61914063	+2404
+1458240552.84660010	+15.45996094	+1.52490234	-3.30468750	+30.45410156	-44.12109375	-97.58056641	+3876	+15.29296875	+4.55273438	-4.17919922	+51.28417969	-50.73486328	-46.01074219	+5164	+13.58349609	-0.30322266	-6.36328125	+49.06494141	-28.78417969	-74.44335938	+2400
+1458240552.85069990	+15.44677734	+1.50292969	-3.33984375	+31.00341797	-43.37402344	-97.64648438	+3860	+15.27539063	+4.48242188	-4.18798828	+50.66894531	-51.06445313	-45.37353516	+5140	+13.55273438	-0.35156250	-6.36328125	+48.91113281	-28.43261719	-74.26757813	+2392
+1458240552.85489990	+15.43359375	+1.48095703	-3.38818359	+31.57470703	-42.51708984	-97.71240234	+3848	+15.25781250	+4.41210938	-4.20556641	+49.96582031	-51.37207031	-44.62646484	+5112	+13.52636719	-0.39990234	-6.35888672	+48.77929688	-28.16894531	-74.15771484	+2384
+1458240552.85910010	+15.42480469	+1.45458984	-3.43652344	+32.14599609	-41.68212891	-97.75634766	+3836	+15.24462891	+4.35058594	-4.23193359	+49.26269531	-51.65771484	-43.83544922	+5084	+13.50878906	-0.44384766	-6.35449219	+48.62548828	-27.86132813	-73.93798828	+2376
+1458240552.86319990	+15.41162109	+1.42822266	-3.48486328	+32.69531250	-40.80322266	-97.82226563	+3828	+15.22705078	+4.27587891	-4.25390625	+48.49365234	-51.92138672	-43.00048828	+5060	+13.48242188	-0.49218750	-6.35449219	+48.47167969	-27.53173828	-73.76220703	+2364
+1458240552.86739990	+15.39843750	+1.39746094	-3.53759766	+33.24462891	-39.92431641	-97.88818359	+3820	+15.20507813	+4.19677734	-4.27148438	+47.65869141	-52.20703125	-42.16552734	+5036	+13.45605469	-0.54492188	-6.34570313	+48.31787109	-27.22412109	-73.56445313	+2352
+1458240552.87159990	+15.38525391	+1.37109375	-3.59033203	+33.79394531	-39.06738281	-97.91015625	+3808	+15.18750000	+4.12646484	-4.29345703	+46.82373047	-52.47070313	-41.26464844	+5004	+13.42968750	-0.58886719	-6.34570313	+48.18603516	-26.89453125	-73.32275391	+2340
+1458240552.87570000	+15.36767578	+1.34472656	-3.64306641	+34.32128906	-38.18847656	-97.93212891	+3800	+15.16552734	+4.04296875	-4.31982422	+45.85693359	-52.71240234	-40.29785156	+4980	+13.40332031	-0.63720703	-6.34130859	+48.01025391	-26.56494141	-73.05908203	+2324
+1458240552.87990000	+15.35449219	+1.31396484	-3.69580078	+34.87060547	-37.28759766	-97.95410156	+3792	+15.14794922	+3.95947266	-4.33300781	+44.86816406	-53.02001953	-39.35302734	+4952	+13.37695313	-0.68994141	-6.33251953	+47.85644531	-26.25732422	-72.83935547	+2304
+1458240552.88410000	+15.33691406	+1.27880859	-3.73974609	+35.39794922	-36.47460938	-98.02001953	+3784	+15.13037109	+3.88037109	-4.34179688	+43.87939453	-53.28369141	-38.36425781	+4920	+13.35498047	-0.73388672	-6.31933594	+47.72460938	-25.97167969	-72.64160156	+2284
+1458240552.88820000	+15.31933594	+1.25244141	-3.78369141	+35.94726563	-35.63964844	-98.10791016	+3780	+15.11718750	+3.79687500	-4.35498047	+42.84667969	-53.54736328	-37.35351563	+4892	+13.32861328	-0.79101563	-6.30615234	+47.57080078	-25.66406250	-72.46582031	+2264
+1458240552.89660000	+15.28417969	+1.19091797	-3.85400391	+37.06787109	-34.07958984	-98.26171875	+3760	+15.09082031	+3.63427734	-4.35058594	+40.75927734	-54.18457031	-35.37597656	+4824	+13.27587891	-0.90087891	-6.27099609	+47.30712891	-24.98291016	-72.07031250	+2220
+1458240552.90070010	+15.26660156	+1.16894531	-3.88916016	+37.63916016	-33.31054688	-98.34960938	+3748	+15.07763672	+3.55517578	-4.35498047	+39.61669922	-54.42626953	-34.27734375	+4788	+13.24951172	-0.96240234	-6.25781250	+47.17529297	-24.60937500	-71.91650391	+2204
+1458240552.90490010	+15.24902344	+1.14257813	-3.90673828	+38.23242188	-32.60742188	-98.45947266	+3732	+15.06884766	+3.47607422	-4.33740234	+38.54003906	-54.79980469	-33.26660156	+4752	+13.21435547	-1.01953125	-6.24023438	+47.04345703	-24.16992188	-71.71875000	+2184
+1458240552.90899990	+15.23144531	+1.11621094	-3.92431641	+38.82568359	-31.94824219	-98.56933594	+3716	+15.05566406	+3.39697266	-4.31982422	+37.39746094	-55.06347656	-32.21191406	+4712	+13.17919922	-1.07666016	-6.22265625	+46.93359375	-23.75244141	-71.52099609	+2164
+1458240552.91319990	+15.20947266	+1.09423828	-3.93750000	+39.41894531	-31.26708984	-98.63525391	+3696	+15.04687500	+3.32226563	-4.30664063	+36.21093750	-55.34912109	-31.09130859	+4676	+13.14404297	-1.14257813	-6.20507813	+46.80175781	-23.31298828	-71.34521484	+2152
+1458240552.91739990	+15.18750000	+1.07226563	-3.94189453	+40.01220703	-30.65185547	-98.74511719	+3680	+15.04248047	+3.24755859	-4.27148438	+35.04638672	-55.72265625	-30.01464844	+4640	+13.10449219	-1.20410156	-6.17871094	+46.69189453	-22.87353516	-71.19140625	+2140
+1458240552.92150000	+15.16552734	+1.05029297	-3.94628906	+40.62744141	-30.03662109	-98.83300781	+3656	+15.03369141	+3.16845703	-4.24951172	+33.83789063	-55.96435547	-28.89404297	+4604	+13.06933594	-1.26123047	-6.15673828	+46.58203125	-22.43408203	-70.99365234	+2128
+1458240552.92569990	+15.14794922	+1.02832031	-3.95068359	+41.19873047	-29.42138672	-98.89892578	+3636	+15.02929688	+3.08935547	-4.22753906	+32.56347656	-56.18408203	-27.75146484	+4564	+13.03417969	-1.33154297	-6.13476563	+46.45019531	-21.92871094	-70.81787109	+2124
+1458240552.92989990	+15.12597656	+0.99755859	-3.95068359	+41.74804688	-28.87207031	-99.00878906	+3616	+15.02490234	+3.01025391	-4.19677734	+31.31103516	-56.46972656	-26.63085938	+4528	+12.99023438	-1.40185547	-6.10839844	+46.31835938	-21.42333984	-70.66406250	+2120
+1458240552.93400000	+15.10400391	+0.97998047	-3.95068359	+42.34130859	-28.27880859	-99.00878906	+3592	+15.01611328	+2.93554688	-4.17919922	+30.01464844	-56.60156250	-25.44433594	+4488	+12.95068359	-1.46337891	-6.09082031	+46.18652344	-20.89599609	-70.35644531	+2120
+1458240552.93820000	+15.08203125	+0.94921875	-3.95947266	+42.84667969	-27.66357422	-98.96484375	+3568	+15.00732422	+2.85644531	-4.16162109	+28.63037109	-56.73339844	-24.19189453	+4448	+12.90673828	-1.52929688	-6.07763672	+46.03271484	-20.34667969	-70.07080078	+2120
+1458240552.94240000	+15.06445313	+0.91845703	-3.95947266	+43.33007813	-27.07031250	-98.94287109	+3544	+14.99853516	+2.78173828	-4.13525391	+27.26806641	-56.88720703	-22.93945313	+4412	+12.86718750	-1.59521484	-6.04687500	+45.87890625	-19.84130859	-69.82910156	+2124
+1458240552.94650010	+15.03808594	+0.89208984	-3.96386719	+43.83544922	-26.49902344	-98.85498047	+3520	+14.98535156	+2.70263672	-4.11767578	+25.86181641	-56.93115234	-21.66503906	+4372	+12.82324219	-1.65234375	-6.02490234	+45.74707031	-19.31396484	-69.47753906	+2128
+1458240552.95070000	+15.01171875	+0.85253906	-3.97265625	+44.25292969	-25.90576172	-98.74511719	+3504	+14.97656250	+2.61474609	-4.10009766	+24.41162109	-56.95312500	-20.41259766	+4332	+12.77929688	-1.72265625	-6.00292969	+45.57128906	-18.78662109	-69.12597656	+2136
+1458240552.95490000	+14.98974609	+0.80859375	-3.98583984	+44.64843750	-25.31250000	-98.61328125	+3484	+14.96777344	+2.52685547	-4.08251953	+22.91748047	-56.99707031	-19.11621094	+4296	+12.74414063	-1.78857422	-5.96777344	+45.41748047	-18.32519531	-68.86230469	+2148
+1458240552.95900010	+14.96777344	+0.77783203	-3.99902344	+45.08789063	-24.69726563	-98.39355469	+3468	+14.95019531	+2.44335938	-4.07812500	+21.44531250	-56.88720703	-17.81982422	+4256	+12.70458984	-1.84570313	-5.94580078	+45.26367188	-17.81982422	-68.42285156	+2152
+1458240552.96320010	+14.94580078	+0.72949219	-4.02099609	+45.41748047	-24.08203125	-98.15185547	+3456	+14.93701172	+2.35546875	-4.07373047	+19.97314453	-56.75537109	-16.52343750	+4220	+12.66943359	-1.91162109	-5.92382813	+45.08789063	-17.33642578	-68.00537109	+2160
+1458240552.96740010	+14.92382813	+0.67675781	-4.04296875	+45.72509766	-23.48876953	-97.91015625	+3444	+14.92382813	+2.26757813	-4.06494141	+18.47900391	-56.64550781	-15.24902344	+4180	+12.63427734	-1.97753906	-5.88427734	+44.93408203	-16.89697266	-67.67578125	+2172
+1458240552.97149990	+14.90185547	+0.62841797	-4.06494141	+46.05468750	-22.89550781	-97.60253906	+3432	+14.90625000	+2.17968750	-4.06494141	+17.00683594	-56.42578125	-13.95263672	+4144	+12.60351563	-2.03466797	-5.85791016	+44.80224609	-16.45751953	-67.19238281	+2176
+1458240552.97980000	+14.84912109	+0.50976563	-4.11328125	+46.49414063	-21.75292969	-96.92138672	+3412	+14.86669922	+1.99511719	-4.05615234	+14.01855469	-55.98632813	-11.44775391	+4068	+12.53759766	-2.15332031	-5.79199219	+44.51660156	-15.64453125	-66.31347656	+2184
+1458240552.98400000	+14.82275391	+0.45703125	-4.13085938	+46.75781250	-21.26953125	-96.59179688	+3396	+14.84912109	+1.90283203	-4.05175781	+12.59033203	-55.70068359	-10.23925781	+4032	+12.50683594	-2.20166016	-5.75683594	+44.42871094	-15.31494141	-65.83007813	+2184
+1458240552.98819990	+14.79638672	+0.39550781	-4.14843750	+46.97753906	-20.78613281	-96.24023438	+3380	+14.82714844	+1.80615234	-4.04736328	+11.18408203	-55.43701172	-9.07470703	+4000	+12.47607422	-2.26318359	-5.72167969	+44.29687500	-14.94140625	-65.36865234	+2180
+1458240552.99230000	+14.77441406	+0.33837891	-4.16601563	+47.17529297	-20.34667969	-95.88867188	+3364	+14.80517578	+1.71386719	-4.03417969	+9.82177734	-55.21728516	-7.93212891	+3964	+12.44970703	-2.32470703	-5.67333984	+44.18701172	-14.61181641	-64.99511719	+2180
+1458240552.99650000	+14.74804688	+0.28125000	-4.17480469	+47.37304688	-19.95117188	-95.53710938	+3344	+14.78320313	+1.62597656	-4.02978516	+8.50341797	-54.88769531	-6.83349609	+3924	+12.41894531	-2.37744141	-5.63378906	+44.09912109	-14.30419922	-64.53369141	+2176
+1458240553.00070000	+14.72607422	+0.21972656	-4.18798828	+47.57080078	-19.55566406	-95.18554688	+3324	+14.76562500	+1.53369141	-4.02099609	+7.22900391	-54.58007813	-5.77880859	+3888	+12.39257813	-2.43896484	-5.59423828	+44.01123047	-13.97460938	-64.09423828	+2168
+1458240553.00900010	+14.66894531	+0.09667969	-4.17919922	+47.87841797	-18.98437500	-94.57031250	+3280	+14.71728516	+1.36230469	-3.98144531	+4.85595703	-54.00878906	-3.82324219	+3816	+12.32666016	-2.55322266	-5.50634766	+43.90136719	-13.38134766	-63.23730469	+2152
+1458240553.01320000	+14.64257813	+0.04394531	-4.16601563	+48.03222656	-18.74267578	-94.28466797	+3260	+14.69531250	+1.27880859	-3.95947266	+3.73535156	-53.70117188	-2.87841797	+3780	+12.29589844	-2.61474609	-5.46679688	+43.81347656	-13.05175781	-62.79785156	+2144
+1458240553.01729990	+14.61181641	-0.01318359	-4.14843750	+48.18603516	-18.58886719	-94.02099609	+3240	+14.67333984	+1.19531250	-3.92431641	+2.63671875	-53.50341797	-1.97753906	+3748	+12.26074219	-2.67626953	-5.41845703	+43.76953125	-12.76611328	-62.40234375	+2136
+1458240553.02150010	+14.58544922	-0.06591797	-4.12207031	+48.31787109	-18.45703125	-93.77929688	+3220	+14.65136719	+1.11621094	-3.89355469	+1.60400391	-53.17382813	-1.09863281	+3712	+12.22558594	-2.73339844	-5.37451172	+43.72558594	-12.48046875	-61.98486328	+2128
+1458240553.02570010	+14.55908203	-0.11865234	-4.09570313	+48.49365234	-18.32519531	-93.58154297	+3200	+14.62939453	+1.03710938	-3.86279297	+0.63720703	-52.88818359	-0.28564453	+3684	+12.18603516	-2.80371094	-5.33496094	+43.65966797	-12.10693359	-61.58935547	+2124
+1458240553.02979990	+14.53271484	-0.17138672	-4.06054688	+48.64746094	-18.25927734	-93.38378906	+3184	+14.61181641	+0.95800781	-3.81445313	-0.30761719	-52.69042969	+0.50537109	+3656	+12.14648438	-2.86962891	-5.28662109	+43.59375000	-11.77734375	-61.23779297	+2124
+1458240553.03399990	+14.50634766	-0.21972656	-4.02539063	+48.80126953	-18.19335938	-93.18603516	+3168	+14.58984375	+0.88769531	-3.78369141	-1.18652344	-52.33886719	+1.27441406	+3628	+12.10693359	-2.93115234	-5.24707031	+43.57177734	-11.40380859	-60.77636719	+2120
+1458240553.03819990	+14.47998047	-0.27685547	-3.99023438	+48.91113281	-18.12744141	-92.98828125	+3152	+14.56787109	+0.80859375	-3.74853516	-2.06542969	-51.96533203	+2.02148438	+3600	+12.06298828	-2.99707031	-5.21191406	+43.50585938	-11.00830078	-60.31494141	+2124
+1458240553.04230000	+14.45361328	-0.32958984	-3.94628906	+49.02099609	-18.10546875	-92.83447266	+3140	+14.54589844	+0.73388672	-3.70019531	-2.94433594	-51.72363281	+2.76855469	+3580	+12.02343750	-3.06738281	-5.16357422	+43.46191406	-10.65673828	-59.94140625	+2128
+1458240553.04650000	+14.42285156	-0.37792969	-3.90234375	+49.17480469	-18.10546875	-92.65869141	+3128	+14.51953125	+0.66357422	-3.66064453	-3.75732422	-51.30615234	+3.49365234	+3556	+11.97509766	-3.12451172	-5.12402344	+43.43994141	-10.26123047	-59.43603516	+2132
+1458240553.05069990	+14.39648438	-0.43066406	-3.86279297	+49.30664063	-18.08349609	-92.48291016	+3124	+14.49755859	+0.58886719	-3.62548828	-4.59228516	-50.88867188	+4.19677734	+3532	+11.93115234	-3.19482422	-5.08886719	+43.37402344	-9.82177734	-58.93066406	+2140
+1458240553.05480000	+14.37451172	-0.48779297	-3.81884766	+49.41650391	-18.10546875	-92.32910156	+3120	+14.47558594	+0.51416016	-3.57275391	-5.42724609	-50.58105469	+4.94384766	+3512	+11.89160156	-3.26513672	-5.03613281	+43.35205078	-9.47021484	-58.55712891	+2156
+1458240553.05900000	+14.34814453	-0.53173828	-3.78369141	+49.59228516	-18.08349609	-92.08740234	+3112	+14.44921875	+0.44384766	-3.53759766	-6.19628906	-50.07568359	+5.62500000	+3492	+11.84765625	-3.32666016	-4.99658203	+43.33007813	-9.07470703	-58.00781250	+2164
+1458240553.06310010	+14.32177734	-0.58886719	-3.74853516	+49.70214844	-18.06152344	-91.84570313	+3108	+14.42724609	+0.36474609	-3.50683594	-6.98730469	-49.54833984	+6.26220703	+3472	+11.80371094	-3.39257813	-4.96142578	+43.30810547	-8.63525391	-57.48046875	+2176
+1458240553.06730010	+14.29980469	-0.65039063	-3.70898438	+49.79003906	-18.03955078	-91.64794922	+3108	+14.40087891	+0.28564453	-3.45849609	-7.77832031	-49.13085938	+6.94335938	+3456	+11.76416016	-3.45849609	-4.90429688	+43.30810547	-8.26171875	-57.06298828	+2196
+1458240553.07150010	+14.26904297	-0.69873047	-3.68261719	+49.94384766	-17.99560547	-91.36230469	+3104	+14.37451172	+0.21533203	-3.43212891	-8.45947266	-48.51562500	+7.58056641	+3440	+11.72460938	-3.52001953	-4.86035156	+43.33007813	-7.86621094	-56.46972656	+2208
+1458240553.07979990	+14.21630859	-0.83056641	-3.62109375	+50.07568359	-17.95166016	-90.79101563	+3104	+14.31738281	+0.05712891	-3.36621094	-9.90966797	-47.35107422	+8.83300781	+3408	+11.65429688	-3.63867188	-4.76367188	+43.37402344	-7.18505859	-55.41503906	+2240
+1458240553.08400010	+14.18994141	-0.88330078	-3.59472656	+50.20751953	-17.95166016	-90.43945313	+3104	+14.28662109	-0.00878906	-3.33544922	-10.54687500	-46.71386719	+9.44824219	+3392	+11.61914063	-3.69140625	-4.71093750	+43.41796875	-6.89941406	-54.84375000	+2248
+1458240553.08810000	+14.16357422	-0.94921875	-3.56835938	+50.27343750	-17.92968750	-90.10986328	+3100	+14.25585938	-0.09228516	-3.30908203	-11.18408203	-46.07666016	+9.97558594	+3380	+11.58398438	-3.74853516	-4.66259766	+43.48388672	-6.56982422	-54.27246094	+2260
+1458240553.09229990	+14.13720703	-1.01513672	-3.53759766	+50.36132813	-17.92968750	-89.80224609	+3100	+14.22509766	-0.16699219	-3.26953125	-11.77734375	-45.50537109	+10.50292969	+3368	+11.56201172	-3.80566406	-4.59667969	+43.54980469	-6.35009766	-53.83300781	+2272
+1458240553.09649990	+14.10644531	-1.07666016	-3.51562500	+50.44921875	-17.90771484	-89.40673828	+3092	+14.18994141	-0.23730469	-3.24316406	-12.28271484	-44.82421875	+11.03027344	+3352	+11.53125000	-3.85839844	-4.53955078	+43.65966797	-6.13037109	-53.28369141	+2280
+1458240553.10060000	+14.08007813	-1.14257813	-3.49365234	+50.49316406	-17.88574219	-89.03320313	+3088	+14.15917969	-0.31201172	-3.22119141	-12.76611328	-44.14306641	+11.46972656	+3340	+11.50488281	-3.91113281	-4.48242188	+43.76953125	-5.93261719	-52.75634766	+2284
+1458240553.10480000	+14.04931641	-1.21289063	-3.45849609	+50.51513672	-17.92968750	-88.72558594	+3084	+14.12402344	-0.38671875	-3.18164063	-13.18359375	-43.59375000	+11.88720703	+3332	+11.48291016	-3.96386719	-4.41650391	+43.87939453	-5.75683594	-52.29492188	+2288
+1458240553.10900000	+14.01855469	-1.27441406	-3.42773438	+50.53710938	-17.92968750	-88.33007813	+3076	+14.09326172	-0.44824219	-3.14648438	-13.53515625	-42.95654297	+12.30468750	+3320	+11.45214844	-4.01660156	-4.35498047	+43.98925781	-5.60302734	-51.78955078	+2288
+1458240553.11730000	+13.96142578	-1.39746094	-3.35302734	+50.64697266	-18.03955078	-87.67089844	+3060	+14.02734375	-0.58447266	-3.06298828	-14.10644531	-41.85791016	+12.98583984	+3304	+11.39941406	-4.12207031	-4.23193359	+44.20898438	-5.33935547	-50.84472656	+2288
+1458240553.12150000	+13.93066406	-1.45898438	-3.31347656	+50.64697266	-18.08349609	-87.29736328	+3052	+13.99218750	-0.64160156	-3.02343750	-14.28222656	-41.28662109	+13.33740234	+3292	+11.36865234	-4.17041016	-4.17041016	+44.34082031	-5.22949219	-50.38330078	+2288
+1458240553.12560010	+13.89990234	-1.51611328	-3.27392578	+50.66894531	-18.12744141	-86.94580078	+3040	+13.95703125	-0.70751953	-2.98388672	-14.43603516	-40.73730469	+13.57910156	+3288	+11.33789063	-4.22753906	-4.10888672	+44.45068359	-5.07568359	-49.89990234	+2284
+1458240553.12980010	+13.86914063	-1.57324219	-3.21679688	+50.71289063	-18.21533203	-86.68212891	+3032	+13.92626953	-0.77343750	-2.92675781	-14.54589844	-40.29785156	+13.79882813	+3284	+11.31152344	-4.28027344	-4.04736328	+44.56054688	-4.96582031	-49.48242188	+2284
+1458240553.13389990	+13.83837891	-1.63037109	-3.17285156	+50.66894531	-18.25927734	-86.30859375	+3024	+13.89550781	-0.82617188	-2.88281250	-14.56787109	-39.77050781	+14.04052734	+3276	+11.27197266	-4.33740234	-3.98583984	+44.67041016	-4.83398438	-49.02099609	+2280
+1458240553.13809990	+13.80761719	-1.68310547	-3.12890625	+50.69091797	-18.25927734	-85.93505859	+3012	+13.86474609	-0.88330078	-2.83447266	-14.58984375	-39.24316406	+14.19433594	+3268	+11.23681641	-4.39453125	-3.93310547	+44.75830078	-4.68017578	-48.51562500	+2276
+1458240553.14229990	+13.77246094	-1.73144531	-3.06298828	+50.71289063	-18.36914063	-85.67138672	+3008	+13.83398438	-0.94042969	-2.77294922	-14.56787109	-38.84765625	+14.37011719	+3268	+11.20166016	-4.45166016	-3.87597656	+44.84619141	-4.52636719	-48.05419922	+2276
+1458240553.14640000	+13.74169922	-1.78417969	-3.00585938	+50.69091797	-18.41308594	-85.27587891	+3004	+13.80322266	-0.98876953	-2.72021484	-14.47998047	-38.36425781	+14.54589844	+3260	+11.16210938	-4.51318359	-3.82324219	+44.89013672	-4.37255859	-47.54882813	+2276
+1458240553.15060000	+13.70654297	-1.83251953	-2.95751953	+50.69091797	-18.43505859	-84.92431641	+3000	+13.77246094	-1.04150391	-2.67187500	-14.39208984	-37.88085938	+14.65576172	+3260	+11.11816406	-4.57031250	-3.77929688	+44.95605469	-4.15283203	-46.99951172	+2276
+1458240553.15479990	+13.67578125	-1.87646484	-2.88720703	+50.73486328	-18.52294922	-84.66064453	+3000	+13.74169922	-1.09863281	-2.60595703	-14.30419922	-37.50732422	+14.78759766	+3260	+11.07861328	-4.63183594	-3.72216797	+45.02197266	-3.99902344	-46.56005859	+2284
+1458240553.15890000	+13.64501953	-1.92480469	-2.83007813	+50.69091797	-18.52294922	-84.26513672	+3000	+13.71093750	-1.14257813	-2.55322266	-14.12841797	-37.00195313	+14.91943359	+3256	+11.03466797	-4.69335938	-3.66943359	+45.08789063	-3.82324219	-46.03271484	+2288
+1458240553.16730000	+13.57470703	-2.02148438	-2.71142578	+50.64697266	-18.50097656	-83.54003906	+3004	+13.65380859	-1.25683594	-2.43896484	-13.86474609	-36.10107422	+15.11718750	+3260	+10.95117188	-4.81201172	-3.56835938	+45.21972656	-3.44970703	-45.02197266	+2300
+1458240553.17140010	+13.53955078	-2.06542969	-2.65869141	+50.55908203	-18.45703125	-83.10058594	+3012	+13.62304688	-1.30517578	-2.38623047	-13.66699219	-35.61767578	+15.22705078	+3260	+10.90722656	-4.87353516	-3.52001953	+45.24169922	-3.27392578	-44.49462891	+2308
+1458240553.17980000	+13.47363281	-2.16210938	-2.54882813	+50.42724609	-18.39111328	-82.26562500	+3024	+13.56152344	-1.41064453	-2.27197266	-13.33740234	-34.69482422	+15.44677734	+3260	+10.82812500	-4.98779297	-3.42333984	+45.43945313	-2.96630859	-43.48388672	+2328
+1458240553.18810010	+13.40332031	-2.25878906	-2.44775391	+50.18554688	-18.25927734	-81.34277344	+3036	+13.49560547	-1.51611328	-2.17089844	-12.94189453	-33.70605469	+15.68847656	+3264	+10.74902344	-5.09765625	-3.32226563	+45.63720703	-2.72460938	-42.49511719	+2344
+1458240553.19230010	+13.37255859	-2.31152344	-2.39062500	+50.07568359	-18.23730469	-80.94726563	+3044	+13.46484375	-1.57324219	-2.11376953	-12.78808594	-33.28857422	+15.82031250	+3264	+10.71826172	-5.15039063	-3.26074219	+45.76904297	-2.65869141	-42.09960938	+2352
+1458240553.20059990	+13.30224609	-2.41699219	-2.30712891	+49.68017578	-18.01757813	-79.89257813	+3056	+13.39453125	-1.67431641	-2.02148438	-12.39257813	-32.27783203	+16.12792969	+3264	+10.65234375	-5.24707031	-3.14648438	+46.09863281	-2.52685547	-41.22070313	+2368
+1458240553.20479990	+13.26708984	-2.46972656	-2.25878906	+49.48242188	-17.95166016	-79.43115234	+3060	+13.36376953	-1.73144531	-1.96875000	-12.23876953	-31.81640625	+16.28173828	+3264	+10.62597656	-5.29101563	-3.08056641	+46.29638672	-2.52685547	-40.84716797	+2372
+1458240553.20890000	+13.23193359	-2.52246094	-2.21484375	+49.26269531	-17.84179688	-78.88183594	+3060	+13.32421875	-1.77978516	-1.92480469	-12.01904297	-31.31103516	+16.47949219	+3264	+10.59082031	-5.33935547	-3.01904297	+46.45019531	-2.50488281	-40.47363281	+2376
+1458240553.21310000	+13.19677734	-2.57080078	-2.17529297	+49.04296875	-17.73193359	-78.35449219	+3060	+13.28906250	-1.83251953	-1.88085938	-11.82128906	-30.78369141	+16.65527344	+3260	+10.56445313	-5.37890625	-2.96191406	+46.69189453	-2.48291016	-40.07812500	+2376
+1458240553.21720000	+13.16601563	-2.62353516	-2.13134766	+48.84521484	-17.66601563	-77.84912109	+3056	+13.25390625	-1.88525391	-1.83251953	-11.62353516	-30.34423828	+16.85302734	+3260	+10.54248047	-5.41845703	-2.90039063	+46.93359375	-2.50488281	-39.72656250	+2376
+1458240553.22140000	+13.13085938	-2.67187500	-2.08740234	+48.62548828	-17.55615234	-77.29980469	+3052	+13.21875000	-1.93359375	-1.78857422	-11.42578125	-29.81689453	+17.07275391	+3256	+10.51171875	-5.46240234	-2.83447266	+47.13134766	-2.50488281	-39.39697266	+2380
+1458240553.22560000	+13.09570313	-2.72460938	-2.05224609	+48.38378906	-17.40234375	-76.77246094	+3044	+13.17919922	-1.98193359	-1.74902344	-11.20605469	-29.31152344	+17.27050781	+3252	+10.48535156	-5.50195313	-2.77734375	+47.37304688	-2.48291016	-39.02343750	+2376
+1458240553.22970010	+13.06054688	-2.77294922	-2.00830078	+48.18603516	-17.29248047	-76.26708984	+3036	+13.14404297	-2.03466797	-1.70068359	-11.00830078	-28.87207031	+17.46826172	+3248	+10.46337891	-5.54150391	-2.71582031	+47.61474609	-2.48291016	-38.69384766	+2372
+1458240553.23390010	+13.02539063	-2.82128906	-1.96875000	+47.98828125	-17.18261719	-75.73974609	+3028	+13.10449219	-2.07861328	-1.66113281	-10.78857422	-28.36669922	+17.68798828	+3240	+10.42822266	-5.58544922	-2.65869141	+47.81250000	-2.48291016	-38.34228516	+2372
+1458240553.23810010	+12.99023438	-2.86523438	-1.93359375	+47.79052734	-17.02880859	-75.21240234	+3016	+13.06933594	-2.12255859	-1.62158203	-10.54687500	-27.86132813	+17.88574219	+3236	+10.40185547	-5.62500000	-2.60156250	+48.03222656	-2.43896484	-37.94677734	+2368
+1458240553.24219990	+12.95507813	-2.90917969	-1.89404297	+47.61474609	-16.87500000	-74.68505859	+3008	+13.03417969	-2.16650391	-1.57763672	-10.30517578	-27.37792969	+18.08349609	+3228	+10.37548828	-5.66455078	-2.54882813	+48.27392578	-2.41699219	-37.57324219	+2360
+1458240553.24640010	+12.91992188	-2.95312500	-1.85449219	+47.43896484	-16.74316406	-74.20166016	+2996	+12.99462891	-2.21044922	-1.53369141	-10.06347656	-26.91650391	+18.28125000	+3224	+10.33593750	-5.70849609	-2.49609375	+48.44970703	-2.35107422	-37.19970703	+2356
+1458240553.25060010	+12.88037109	-2.99267578	-1.81494141	+47.30712891	-16.58935547	-73.74023438	+2984	+12.95507813	-2.25000000	-1.49414063	-9.79980469	-26.45507813	+18.45703125	+3216	+10.30517578	-5.75244141	-2.44775391	+48.64746094	-2.30712891	-36.80419922	+2352
+1458240553.25469990	+12.84521484	-3.03222656	-1.77539063	+47.19726563	-16.43554688	-73.30078125	+2972	+12.91992188	-2.28955078	-1.45458984	-9.53613281	-26.01562500	+18.63281250	+3208	+10.27001953	-5.79638672	-2.40820313	+48.84521484	-2.24121094	-36.38671875	+2344
+1458240553.25889990	+12.81005859	-3.07177734	-1.73583984	+47.10937500	-16.30371094	-72.88330078	+2964	+12.88476563	-2.32910156	-1.41064453	-9.27246094	-25.62011719	+18.80859375	+3200	+10.23046875	-5.84472656	-2.36425781	+48.97705078	-2.15332031	-36.01318359	+2344
+1458240553.26309990	+12.77490234	-3.11132813	-1.69628906	+47.02148438	-16.14990234	-72.48779297	+2956	+12.84960938	-2.36865234	-1.36669922	-9.00878906	-25.20263672	+18.96240234	+3196	+10.19091797	-5.89306641	-2.32031250	+49.10888672	-2.06542969	-35.59570313	+2340
+1458240553.26720000	+12.73535156	-3.14648438	-1.66113281	+46.91162109	-15.95214844	-72.07031250	+2948	+12.81445313	-2.40820313	-1.32714844	-8.72314453	-24.80712891	+19.09423828	+3188	+10.15136719	-5.94140625	-2.28515625	+49.24072266	-1.99951172	-35.15625000	+2336
+1458240553.27140000	+12.69580078	-3.18603516	-1.62158203	+46.86767578	-15.82031250	-71.69677734	+2944	+12.77490234	-2.44775391	-1.28759766	-8.45947266	-24.43359375	+19.22607422	+3184	+10.10302734	-5.99853516	-2.25000000	+49.30664063	-1.88964844	-34.76074219	+2332
+1458240553.27970000	+12.62109375	-3.25634766	-1.54687500	+46.75781250	-15.49072266	-70.97167969	+2936	+12.70458984	-2.52246094	-1.21289063	-7.88818359	-23.68652344	+19.46777344	+3168	+10.02392578	-6.09082031	-2.18847656	+49.59228516	-1.75781250	-33.90380859	+2328
+1458240553.28390000	+12.58154297	-3.28710938	-1.51171875	+46.75781250	-15.33691406	-70.66406250	+2936	+12.66943359	-2.55761719	-1.17333984	-7.62451172	-23.35693359	+19.57763672	+3164	+9.97998047	-6.14355469	-2.15332031	+49.68017578	-1.66992188	-33.53027344	+2328
+1458240553.29220010	+12.50683594	-3.36181641	-1.44140625	+46.66992188	-15.02929688	-70.02685547	+2936	+12.59472656	-2.63671875	-1.10302734	-7.09716797	-22.69775391	+19.73144531	+3152	+9.89648438	-6.24023438	-2.09179688	+49.94384766	-1.53808594	-32.78320313	+2324
+1458240553.29640010	+12.47167969	-3.39697266	-1.41064453	+46.66992188	-14.89746094	-69.74121094	+2940	+12.55517578	-2.67187500	-1.06787109	-6.83349609	-22.39013672	+19.81933594	+3144	+9.85253906	-6.29296875	-2.06103516	+50.03173828	-1.47216797	-32.45361328	+2324
+1458240553.30049990	+12.43212891	-3.43212891	-1.37548828	+46.64794922	-14.76562500	-69.45556641	+2940	+12.52001953	-2.70703125	-1.03271484	-6.56982422	-22.08251953	+19.90722656	+3136	+9.81738281	-6.33251953	-2.03027344	+50.20751953	-1.42822266	-32.12402344	+2324
+1458240553.30890010	+12.35742188	-3.50244141	-1.32714844	+46.62597656	-14.45800781	-68.79638672	+2944	+12.44531250	-2.78173828	-0.97998047	-6.06445313	-21.40136719	+20.08300781	+3120	+9.74267578	-6.42041016	-1.96435547	+50.53710938	-1.34033203	-31.50878906	+2320
+1458240553.31300000	+12.31787109	-3.53759766	-1.30078125	+46.62597656	-14.32617188	-68.48876953	+2944	+12.40576172	-2.81250000	-0.95361328	-5.80078125	-21.09375000	+20.14892578	+3112	+9.71191406	-6.45556641	-1.93359375	+50.77880859	-1.31835938	-31.22314453	+2312
+1458240553.31719990	+12.27832031	-3.57714844	-1.28320313	+46.60400391	-14.19433594	-68.15917969	+2940	+12.36621094	-2.84765625	-0.93603516	-5.58105469	-20.74218750	+20.25878906	+3100	+9.68115234	-6.49072266	-1.89843750	+51.04248047	-1.29638672	-30.98144531	+2308
+1458240553.32139990	+12.24316406	-3.60791016	-1.26123047	+46.64794922	-14.08447266	-67.89550781	+2936	+12.32666016	-2.87841797	-0.90966797	-5.31738281	-20.47851563	+20.34667969	+3088	+9.65039063	-6.52587891	-1.85888672	+51.26220703	-1.27441406	-30.78369141	+2304
+1458240553.32550000	+12.20800781	-3.64306641	-1.23925781	+46.66992188	-13.97460938	-67.60986328	+2932	+12.29150391	-2.91357422	-0.88769531	-5.07568359	-20.19287109	+20.41259766	+3076	+9.62402344	-6.56103516	-1.81933594	+51.54785156	-1.25244141	-30.60791016	+2300
+1458240553.32970000	+12.16845703	-3.67822266	-1.22167969	+46.69189453	-13.84277344	-67.30224609	+2924	+12.25195313	-2.94433594	-0.87011719	-4.85595703	-19.86328125	+20.50048828	+3064	+9.59765625	-6.59179688	-1.78857422	+51.81152344	-1.23046875	-30.38818359	+2292
+1458240553.33390000	+12.13330078	-3.71337891	-1.20410156	+46.75781250	-13.73291016	-67.03857422	+2916	+12.21240234	-2.97509766	-0.85253906	-4.59228516	-19.57763672	+20.56640625	+3048	+9.56689453	-6.62695313	-1.74902344	+52.07519531	-1.20849609	-30.23437500	+2284
+1458240553.34220000	+12.05859375	-3.77490234	-1.17773438	+46.86767578	-13.51318359	-66.44531250	+2888	+12.13330078	-3.03222656	-0.82177734	-4.08691406	-19.00634766	+20.74218750	+3016	+9.51855469	-6.67968750	-1.68750000	+52.69042969	-1.18652344	-29.88281250	+2260
+1458240553.34640000	+12.01904297	-3.80126953	-1.16455078	+46.97753906	-13.44726563	-66.22558594	+2872	+12.09375000	-3.05859375	-0.80419922	-3.84521484	-18.80859375	+20.80810547	+3000	+9.49218750	-6.71044922	-1.65234375	+52.95410156	-1.14257813	-29.75097656	+2252
+1458240553.35050010	+11.97949219	-3.83203125	-1.14697266	+47.08740234	-13.38134766	-66.00585938	+2856	+12.05419922	-3.08496094	-0.78662109	-3.60351563	-18.61083984	+20.85205078	+2984	+9.46582031	-6.74121094	-1.62158203	+53.23974609	-1.14257813	-29.66308594	+2240
+1458240553.35470010	+11.94433594	-3.85839844	-1.13818359	+47.17529297	-13.29345703	-65.76416016	+2840	+12.01464844	-3.11132813	-0.77343750	-3.38378906	-18.36914063	+20.91796875	+2964	+9.43945313	-6.77197266	-1.59521484	+53.52539063	-1.14257813	-29.50927734	+2228
+1458240553.35890010	+11.90478516	-3.88476563	-1.12060547	+47.30712891	-13.24951172	-65.61035156	+2820	+11.97509766	-3.13769531	-0.75585938	-3.14208984	-18.19335938	+20.96191406	+2948	+9.40869141	-6.80712891	-1.56884766	+53.74511719	-1.09863281	-29.39941406	+2216
+1458240553.36299990	+11.86962891	-3.91113281	-1.10302734	+47.43896484	-13.18359375	-65.47851563	+2804	+11.93554688	-3.16406250	-0.73828125	-2.92236328	-18.03955078	+21.00585938	+2928	+9.37792969	-6.83789063	-1.54248047	+53.96484375	-1.07666016	-29.33349609	+2204
+1458240553.36719990	+11.83007813	-3.93310547	-1.09423828	+47.57080078	-13.11767578	-65.28076172	+2780	+11.89599609	-3.18603516	-0.72949219	-2.68066406	-17.84179688	+21.04980469	+2912	+9.34716797	-6.87304688	-1.52929688	+54.18457031	-1.09863281	-29.13574219	+2188
+1458240553.37130000	+11.79052734	-3.95947266	-1.08105469	+47.70263672	-13.05175781	-65.17089844	+2764	+11.86083984	-3.21240234	-0.71630859	-2.46093750	-17.73193359	+21.07177734	+2892	+9.31201172	-6.90820313	-1.51611328	+54.33837891	-1.05468750	-29.00390625	+2176
+1458240553.37550000	+11.75097656	-3.98144531	-1.06347656	+47.85644531	-13.02978516	-65.08300781	+2748	+11.82128906	-3.23437500	-0.69873047	-2.24121094	-17.62207031	+21.07177734	+2876	+9.27685547	-6.94335938	-1.49853516	+54.49218750	-1.05468750	-28.89404297	+2160
+1458240553.38800000	+11.63671875	-4.04736328	-1.01953125	+48.33984375	-12.91992188	-64.90722656	+2700	+11.70263672	-3.30468750	-0.65478516	-1.62597656	-17.38037109	+21.09375000	+2820	+9.16259766	-7.05761719	-1.46777344	+54.84375000	-1.05468750	-28.54248047	+2124
+1458240553.39220000	+11.60156250	-4.06933594	-1.01074219	+48.49365234	-12.87597656	-64.84130859	+2688	+11.66748047	-3.32666016	-0.64599609	-1.45019531	-17.29248047	+21.09375000	+2804	+9.12304688	-7.09716797	-1.46777344	+54.93164063	-1.05468750	-28.38867188	+2108
+1458240553.40050010	+11.52685547	-4.10888672	-0.97998047	+48.80126953	-12.83203125	-64.86328125	+2664	+11.59277344	-3.37060547	-0.61962891	-1.07666016	-17.22656250	+21.07177734	+2772	+9.04833984	-7.17626953	-1.45019531	+55.08544922	-1.07666016	-28.25683594	+2084
+1458240553.40470000	+11.48730469	-4.13085938	-0.97119141	+48.95507813	-12.78808594	-64.81933594	+2656	+11.55322266	-3.39257813	-0.61083984	-0.90087891	-17.13867188	+21.07177734	+2752	+9.00878906	-7.21142578	-1.45019531	+55.17333984	-1.09863281	-28.14697266	+2068
+1458240553.41720010	+11.37744141	-4.19238281	-0.93603516	+49.41650391	-12.74414063	-64.86328125	+2632	+11.44335938	-3.45410156	-0.57568359	-0.39550781	-17.09472656	+21.04980469	+2704	+8.89892578	-7.31250000	-1.43261719	+55.43701172	-1.18652344	-28.01513672	+2036
+1458240553.42129990	+11.34228516	-4.20996094	-0.92724609	+49.57031250	-12.74414063	-64.88525391	+2624	+11.40820313	-3.47607422	-0.56689453	-0.21972656	-17.09472656	+21.04980469	+2688	+8.86376953	-7.34765625	-1.41943359	+55.52490234	-1.20849609	-28.01513672	+2024
+1458240553.42549990	+11.30712891	-4.23193359	-0.91406250	+49.70214844	-12.74414063	-64.90722656	+2616	+11.36865234	-3.49365234	-0.55371094	-0.06591797	-17.09472656	+21.02783203	+2672	+8.83300781	-7.37402344	-1.41064453	+55.67871094	-1.23046875	-28.03710938	+2012
+1458240553.42969990	+11.27197266	-4.24951172	-0.90966797	+49.83398438	-12.74414063	-64.92919922	+2604	+11.33349609	-3.51562500	-0.54931641	+0.06591797	-17.09472656	+21.04980469	+2656	+8.80664063	-7.40039063	-1.39746094	+55.83251953	-1.25244141	-28.08105469	+2000
+1458240553.43380000	+11.23681641	-4.27148438	-0.90087891	+49.96582031	-12.74414063	-64.90722656	+2596	+11.29833984	-3.53320313	-0.54052734	+0.24169922	-17.07275391	+21.07177734	+2636	+8.77587891	-7.42675781	-1.38427734	+55.96435547	-1.27441406	-28.12500000	+1992
+1458240553.43800000	+11.20605469	-4.28906250	-0.89648438	+50.11962891	-12.74414063	-64.88525391	+2584	+11.25878906	-3.55078125	-0.53173828	+0.37353516	-17.07275391	+21.07177734	+2620	+8.75390625	-7.44873047	-1.37109375	+56.16210938	-1.31835938	-28.19091797	+1984
+1458240553.44210000	+11.17089844	-4.30664063	-0.89208984	+50.22949219	-12.74414063	-64.86328125	+2568	+11.22363281	-3.56835938	-0.52734375	+0.52734375	-17.05078125	+21.11572266	+2604	+8.72753906	-7.47070313	-1.35791016	+56.35986328	-1.36230469	-28.23486328	+1972
+1458240553.44630000	+11.14013672	-4.32421875	-0.88769531	+50.38330078	-12.76611328	-64.84130859	+2552	+11.18847656	-3.58593750	-0.51855469	+0.65917969	-17.05078125	+21.13769531	+2584	+8.70556641	-7.49267578	-1.34033203	+56.53564453	-1.38427734	-28.32275391	+1964
+1458240553.45050000	+11.10498047	-4.34179688	-0.88330078	+50.49316406	-12.76611328	-64.84130859	+2540	+11.14892578	-3.59912109	-0.50976563	+0.81298828	-17.05078125	+21.15966797	+2568	+8.68359375	-7.51025391	-1.32714844	+56.73339844	-1.40625000	-28.38867188	+1956
+1458240553.45460010	+11.07421875	-4.35937500	-0.87451172	+50.62500000	-12.78808594	-64.81933594	+2520	+11.11376953	-3.61669922	-0.50537109	+0.94482422	-17.05078125	+21.20361328	+2548	+8.65722656	-7.53222656	-1.30957031	+56.93115234	-1.42822266	-28.45458984	+1952
+1458240553.45880010	+11.04345703	-4.37695313	-0.87011719	+50.75683594	-12.81005859	-64.79736328	+2504	+11.07861328	-3.62988281	-0.49658203	+1.07666016	-17.02880859	+21.22558594	+2532	+8.63525391	-7.54980469	-1.29638672	+57.12890625	-1.45019531	-28.54248047	+1944
+1458240553.46300010	+11.00830078	-4.39453125	-0.86572266	+50.86669922	-12.81005859	-64.77539063	+2484	+11.04785156	-3.64746094	-0.49218750	+1.20849609	-17.02880859	+21.26953125	+2512	+8.61328125	-7.56738281	-1.27880859	+57.30468750	-1.45019531	-28.58642578	+1940
+1458240553.47129990	+10.94238281	-4.42529297	-0.85693359	+51.08642578	-12.81005859	-64.70947266	+2444	+10.97314453	-3.67822266	-0.47900391	+1.47216797	-16.98486328	+21.33544922	+2476	+8.56054688	-7.60693359	-1.26123047	+57.63427734	-1.49414063	-28.65234375	+1932
+1458240553.47550010	+10.91162109	-4.43847656	-0.85253906	+51.21826172	-12.81005859	-64.68750000	+2424	+10.93798828	-3.69140625	-0.47460938	+1.60400391	-16.96289063	+21.35742188	+2456	+8.53417969	-7.62890625	-1.25244141	+57.78808594	-1.49414063	-28.65234375	+1928
+1458240553.47960000	+10.87646484	-4.45605469	-0.84814453	+51.32812500	-12.81005859	-64.66552734	+2408	+10.90722656	-3.70458984	-0.47021484	+1.71386719	-16.94091797	+21.40136719	+2436	+8.50781250	-7.65087891	-1.24365234	+57.91992188	-1.51611328	-28.65234375	+1924
+1458240553.48379990	+10.84570313	-4.46484375	-0.84375000	+51.48193359	-12.81005859	-64.66552734	+2388	+10.87207031	-3.71777344	-0.46142578	+1.86767578	-16.91894531	+21.42333984	+2416	+8.47705078	-7.67285156	-1.23925781	+58.05175781	-1.51611328	-28.63037109	+1920
+1458240553.48799990	+10.81054688	-4.48242188	-0.83935547	+51.59179688	-12.78808594	-64.64355469	+2372	+10.83691406	-3.73535156	-0.45703125	+1.97753906	-16.89697266	+21.44531250	+2400	+8.44189453	-7.69482422	-1.23486328	+58.13964844	-1.51611328	-28.60839844	+1916
+1458240553.49210000	+10.77539063	-4.49560547	-0.83056641	+51.72363281	-12.76611328	-64.64355469	+2352	+10.80175781	-3.74853516	-0.44824219	+2.08740234	-16.87500000	+21.46728516	+2384	+8.41113281	-7.71679688	-1.23486328	+58.22753906	-1.51611328	-28.54248047	+1912
+1458240553.49630000	+10.74462891	-4.50878906	-0.82617188	+51.85546875	-12.74414063	-64.64355469	+2336	+10.76660156	-3.76171875	-0.44384766	+2.21923828	-16.83105469	+21.48925781	+2364	+8.37597656	-7.74316406	-1.23486328	+58.29345703	-1.53808594	-28.47656250	+1908
+1458240553.50050000	+10.70947266	-4.52197266	-0.82177734	+51.98730469	-12.70019531	-64.64355469	+2320	+10.73583984	-3.77490234	-0.43945313	+2.35107422	-16.78710938	+21.51123047	+2348	+8.33642578	-7.76953125	-1.23486328	+58.33740234	-1.53808594	-28.38867188	+1904
+1458240553.50880000	+10.63916016	-4.54394531	-0.80859375	+52.25097656	-12.61230469	-64.62158203	+2288	+10.66552734	-3.80126953	-0.43066406	+2.59277344	-16.69921875	+21.53320313	+2312	+8.26171875	-7.81787109	-1.23925781	+58.42529297	-1.53808594	-28.19091797	+1896
+1458240553.51710010	+10.57324219	-4.56591797	-0.79980469	+52.51464844	-12.54638672	-64.59960938	+2260	+10.59960938	-3.82324219	-0.42187500	+2.81250000	-16.61132813	+21.57714844	+2280	+8.19140625	-7.86621094	-1.24365234	+58.55712891	-1.53808594	-27.97119141	+1888
+1458240553.52130010	+10.53808594	-4.57910156	-0.79541016	+52.66845703	-12.50244141	-64.57763672	+2248	+10.56445313	-3.83642578	-0.41748047	+2.92236328	-16.56738281	+21.59912109	+2264	+8.15185547	-7.88818359	-1.24365234	+58.60107422	-1.53808594	-27.88330078	+1880
+1458240553.52539990	+10.50732422	-4.58789063	-0.79541016	+52.77832031	-12.45849609	-64.55566406	+2236	+10.53369141	-3.84960938	-0.41308594	+3.03222656	-16.50146484	+21.62109375	+2248	+8.11669922	-7.91015625	-1.24804688	+58.66699219	-1.53808594	-27.75146484	+1876
+1458240553.52959990	+10.47656250	-4.60107422	-0.79101563	+52.91015625	-12.41455078	-64.55566406	+2228	+10.49853516	-3.86279297	-0.41308594	+3.14208984	-16.45751953	+21.64306641	+2232	+8.08154297	-7.93212891	-1.24365234	+58.75488281	-1.51611328	-27.66357422	+1868
+1458240553.53379990	+10.44140625	-4.61425781	-0.78662109	+53.02001953	-12.37060547	-64.48974609	+2216	+10.46777344	-3.87158203	-0.40869141	+3.22998047	-16.36962891	+21.68701172	+2216	+8.05078125	-7.95410156	-1.24365234	+58.82080078	-1.49414063	-27.57568359	+1860
+1458240553.53790000	+10.41064453	-4.62304688	-0.78662109	+53.12988281	-12.32666016	-64.44580078	+2208	+10.43701172	-3.88476563	-0.40869141	+3.33984375	-16.28173828	+21.70898438	+2200	+8.02001953	-7.97167969	-1.24365234	+58.93066406	-1.47216797	-27.46582031	+1848
+1458240553.54210000	+10.38427734	-4.63623047	-0.78662109	+53.26171875	-12.28271484	-64.37988281	+2196	+10.40625000	-3.89355469	-0.40869141	+3.44970703	-16.19384766	+21.75292969	+2184	+7.99365234	-7.98925781	-1.23486328	+59.06250000	-1.45019531	-27.37792969	+1840
+1458240553.54629990	+10.34912109	-4.64941406	-0.78662109	+53.34960938	-12.23876953	-64.29199219	+2184	+10.37548828	-3.90673828	-0.40869141	+3.53759766	-16.10595703	+21.81884766	+2168	+7.96728516	-8.00683594	-1.23046875	+59.17236328	-1.40625000	-27.31201172	+1832
+1458240553.55040000	+10.32275391	-4.65820313	-0.78662109	+53.43750000	-12.19482422	-64.22607422	+2176	+10.34472656	-3.91552734	-0.40869141	+3.62548828	-16.01806641	+21.86279297	+2152	+7.94531250	-8.02001953	-1.22607422	+59.32617188	-1.38427734	-27.22412109	+1824
+1458240553.55460000	+10.29638672	-4.67138672	-0.78662109	+53.54736328	-12.17285156	-64.16015625	+2160	+10.31396484	-3.92431641	-0.40869141	+3.71337891	-15.93017578	+21.90673828	+2140	+7.92333984	-8.03320313	-1.21289063	+59.50195313	-1.31835938	-27.15820313	+1816
+1458240553.55880000	+10.26562500	-4.68457031	-0.79101563	+53.61328125	-12.12890625	-64.07226563	+2148	+10.28320313	-3.93750000	-0.40869141	+3.77929688	-15.82031250	+21.97265625	+2124	+7.90136719	-8.04638672	-1.20410156	+59.63378906	-1.25244141	-27.11425781	+1812
+1458240553.56290010	+10.24365234	-4.69775391	-0.79101563	+53.70117188	-12.08496094	-63.96240234	+2136	+10.25683594	-3.94628906	-0.40869141	+3.86718750	-15.68847656	+22.01660156	+2108	+7.88378906	-8.05957031	-1.19531250	+59.80957031	-1.18652344	-27.02636719	+1804
+1458240553.56710000	+10.21728516	-4.70654297	-0.79541016	+53.78906250	-12.01904297	-63.85253906	+2120	+10.23046875	-3.95947266	-0.41308594	+3.95507813	-15.55664063	+22.08251953	+2096	+7.86621094	-8.07275391	-1.18652344	+59.96337891	-1.12060547	-26.96044922	+1796
+1458240553.57130000	+10.19091797	-4.72412109	-0.79980469	+53.83300781	-11.97509766	-63.74267578	+2108	+10.20410156	-3.97265625	-0.41748047	+3.99902344	-15.42480469	+22.12646484	+2080	+7.84863281	-8.08593750	-1.17333984	+60.09521484	-1.03271484	-26.89453125	+1792
+1458240553.57540010	+10.16894531	-4.73291016	-0.80419922	+53.89892578	-11.90917969	-63.63281250	+2092	+10.17773438	-3.98144531	-0.42187500	+4.06494141	-15.29296875	+22.19238281	+2068	+7.83105469	-8.09472656	-1.16455078	+60.27099609	-0.94482422	-26.80664063	+1788
+1458240553.57960010	+10.14697266	-4.74609375	-0.80859375	+53.98681641	-11.86523438	-63.50097656	+2072	+10.15576172	-3.99023438	-0.42187500	+4.15283203	-15.16113281	+22.23632813	+2052	+7.81347656	-8.10791016	-1.15576172	+60.42480469	-0.87890625	-26.69677734	+1784
+1458240553.58380010	+10.12060547	-4.75927734	-0.80859375	+54.00878906	-11.79931641	-63.41308594	+2060	+10.12939453	-4.00341797	-0.42626953	+4.17480469	-15.02929688	+22.28027344	+2040	+7.79589844	-8.12109375	-1.15136719	+60.55664063	-0.76904297	-26.60888672	+1780
+1458240553.58789990	+10.09863281	-4.77246094	-0.81298828	+54.07470703	-11.73339844	-63.30322266	+2044	+10.10742188	-4.01220703	-0.43066406	+4.24072266	-14.89746094	+22.32421875	+2024	+7.77832031	-8.13427734	-1.14257813	+60.66650391	-0.68115234	-26.52099609	+1776
+1458240553.59209990	+10.08105469	-4.78125000	-0.82177734	+54.14062500	-11.64550781	-63.19335938	+2028	+10.08544922	-4.02099609	-0.43505859	+4.32861328	-14.74365234	+22.34619141	+2012	+7.76074219	-8.14746094	-1.13818359	+60.77636719	-0.57128906	-26.41113281	+1772
+1458240553.60040000	+10.03710938	-4.80761719	-0.82617188	+54.22851563	-11.46972656	-62.99560547	+1996	+10.04589844	-4.04736328	-0.44384766	+4.39453125	-14.45800781	+22.39013672	+1984	+7.71679688	-8.17822266	-1.12500000	+60.88623047	-0.35156250	-26.21337891	+1768
+1458240553.60460000	+10.01953125	-4.81640625	-0.83496094	+54.29443359	-11.38183594	-62.88574219	+1980	+10.02832031	-4.05615234	-0.45263672	+4.46044922	-14.30419922	+22.41210938	+1972	+7.69921875	-8.19580078	-1.12939453	+60.93017578	-0.28564453	-26.05957031	+1764
+1458240553.60870000	+9.99755859	-4.83398438	-0.83935547	+54.31640625	-11.29394531	-62.79785156	+1968	+10.01074219	-4.06933594	-0.45703125	+4.46044922	-14.17236328	+22.41210938	+1960	+7.67285156	-8.21777344	-1.13378906	+60.93017578	-0.19775391	-25.90576172	+1764
+1458240553.61290000	+9.97998047	-4.84277344	-0.84814453	+54.38232422	-11.20605469	-62.70996094	+1952	+9.99316406	-4.07812500	-0.46142578	+4.50439453	-14.06250000	+22.41210938	+1948	+7.65087891	-8.23095703	-1.13378906	+60.93017578	-0.13183594	-25.79589844	+1760
+1458240553.61710000	+9.96679688	-4.85156250	-0.85253906	+54.47021484	-11.11816406	-62.62207031	+1940	+9.97558594	-4.08691406	-0.46582031	+4.57031250	-13.93066406	+22.41210938	+1936	+7.62890625	-8.24853516	-1.14257813	+60.95214844	-0.06591797	-25.66406250	+1756
+1458240553.62120010	+9.94921875	-4.86474609	-0.85693359	+54.49218750	-11.03027344	-62.57812500	+1928	+9.95800781	-4.10449219	-0.47460938	+4.57031250	-13.82080078	+22.41210938	+1924	+7.60253906	-8.27050781	-1.14697266	+60.90820313	+0.00000000	-25.55419922	+1756
+1458240553.62540010	+9.93164063	-4.87353516	-0.86132813	+54.55810547	-10.94238281	-62.53417969	+1916	+9.94482422	-4.11328125	-0.47900391	+4.61425781	-13.71093750	+22.39013672	+1912	+7.58056641	-8.28808594	-1.14697266	+60.88623047	+0.08789063	-25.46630859	+1748
+1458240553.62960000	+9.91845703	-4.88232422	-0.87011719	+54.62402344	-10.85449219	-62.46826172	+1904	+9.93164063	-4.12207031	-0.48339844	+4.65820313	-13.60107422	+22.39013672	+1900	+7.55859375	-8.30566406	-1.15576172	+60.84228516	+0.13183594	-25.33447266	+1744
+1458240553.63369990	+9.90087891	-4.89550781	-0.87451172	+54.64599609	-10.76660156	-62.40234375	+1896	+9.91845703	-4.13525391	-0.49218750	+4.68017578	-13.51318359	+22.36816406	+1892	+7.53662109	-8.32763672	-1.16455078	+60.79833984	+0.19775391	-25.22460938	+1740
+1458240553.63790010	+9.88769531	-4.90429688	-0.87890625	+54.71191406	-10.70068359	-62.35839844	+1888	+9.90527344	-4.14404297	-0.49658203	+4.72412109	-13.42529297	+22.34619141	+1880	+7.51904297	-8.34521484	-1.16894531	+60.77636719	+0.24169922	-25.15869141	+1736
+1458240553.64210010	+9.87890625	-4.91308594	-0.88769531	+54.77783203	-10.63476563	-62.31445313	+1880	+9.89208984	-4.15283203	-0.50537109	+4.76806641	-13.33740234	+22.34619141	+1872	+7.50146484	-8.35839844	-1.17333984	+60.75439453	+0.26367188	-25.07080078	+1728
+1458240553.64619990	+9.86572266	-4.92187500	-0.89208984	+54.79980469	-10.56884766	-62.27050781	+1876	+9.87890625	-4.16601563	-0.50976563	+4.76806641	-13.24951172	+22.32421875	+1864	+7.48388672	-8.37597656	-1.18212891	+60.73242188	+0.30761719	-25.00488281	+1720
+1458240553.65039990	+9.85253906	-4.93066406	-0.89648438	+54.86572266	-10.50292969	-62.24853516	+1868	+9.86572266	-4.17480469	-0.51416016	+4.81201172	-13.18359375	+22.30224609	+1852	+7.47070313	-8.38916016	-1.18652344	+60.73242188	+0.35156250	-24.96093750	+1712
+1458240553.65459990	+9.84375000	-4.93945313	-0.90087891	+54.93164063	-10.45898438	-62.22656250	+1864	+9.85693359	-4.18359375	-0.52294922	+4.85595703	-13.11767578	+22.30224609	+1844	+7.45751953	-8.40673828	-1.18652344	+60.73242188	+0.41748047	-24.96093750	+1704
+1458240553.65870000	+9.83496094	-4.94824219	-0.90527344	+54.95361328	-10.41503906	-62.20458984	+1856	+9.84814453	-4.19238281	-0.52734375	+4.87792969	-13.05175781	+22.28027344	+1836	+7.44873047	-8.41992188	-1.18212891	+60.75439453	+0.48339844	-24.93896484	+1692
+1458240553.66290000	+9.82617188	-4.95703125	-0.90966797	+54.99755859	-10.37109375	-62.16064453	+1852	+9.83496094	-4.20117188	-0.53613281	+4.89990234	-13.00781250	+22.28027344	+1828	+7.44433594	-8.42871094	-1.18212891	+60.79833984	+0.52734375	-24.93896484	+1684
+1458240553.66710000	+9.81738281	-4.96582031	-0.91406250	+55.01953125	-10.32714844	-62.13867188	+1844	+9.82617188	-4.20996094	-0.54052734	+4.94384766	-12.94189453	+22.28027344	+1820	+7.43554688	-8.44189453	-1.17773438	+60.84228516	+0.61523438	-24.96093750	+1676
+1458240553.67120000	+9.80859375	-4.97900391	-0.92285156	+55.04150391	-10.28320313	-62.09472656	+1840	+9.81738281	-4.21875000	-0.54492188	+4.96582031	-12.87597656	+22.28027344	+1812	+7.43115234	-8.45068359	-1.17333984	+60.88623047	+0.68115234	-24.96093750	+1668
+1458240553.67540000	+9.80419922	-4.98779297	-0.92724609	+55.08544922	-10.26123047	-62.05078125	+1832	+9.80859375	-4.22753906	-0.55371094	+4.98779297	-12.83203125	+22.28027344	+1800	+7.43115234	-8.45947266	-1.16894531	+60.97412109	+0.72509766	-24.96093750	+1656
+1458240553.67950010	+9.79541016	-4.99658203	-0.93164063	+55.10742188	-10.21728516	-62.00683594	+1828	+9.79980469	-4.23632813	-0.55810547	+5.03173828	-12.76611328	+22.28027344	+1792	+7.43115234	-8.46826172	-1.16455078	+61.06201172	+0.81298828	-25.00488281	+1652
+1458240553.68370010	+9.79101563	-5.00537109	-0.93603516	+55.12939453	-10.19531250	-61.98486328	+1816	+9.79101563	-4.24511719	-0.56250000	+5.03173828	-12.72216797	+22.25830078	+1784	+7.43115234	-8.47705078	-1.15576172	+61.12792969	+0.87890625	-25.04882813	+1644
+1458240553.68790010	+9.78222656	-5.01416016	-0.94042969	+55.15136719	-10.17333984	-61.96289063	+1808	+9.78662109	-4.25390625	-0.56689453	+5.05371094	-12.67822266	+22.25830078	+1776	+7.43115234	-8.48583984	-1.14697266	+61.19384766	+0.96679688	-25.07080078	+1640
+1458240553.69619990	+9.77343750	-5.03173828	-0.94921875	+55.19531250	-10.10742188	-61.89697266	+1792	+9.76904297	-4.27148438	-0.57568359	+5.07568359	-12.59033203	+22.25830078	+1756	+7.43115234	-8.50341797	-1.12939453	+61.32568359	+1.14257813	-25.11474609	+1636
+1458240553.70040010	+9.76464844	-5.04052734	-0.95361328	+55.21728516	-10.08544922	-61.87500000	+1780	+9.76464844	-4.28027344	-0.58007813	+5.09765625	-12.54638672	+22.25830078	+1748	+7.42675781	-8.51220703	-1.12060547	+61.36962891	+1.20849609	-25.13671875	+1632
+1458240553.70450000	+9.76025391	-5.04931641	-0.95800781	+55.21728516	-10.04150391	-61.83105469	+1768	+9.75585938	-4.28906250	-0.58007813	+5.11962891	-12.50244141	+22.25830078	+1740	+7.42675781	-8.52099609	-1.11621094	+61.41357422	+1.27441406	-25.11474609	+1628
+1458240553.70869990	+9.75585938	-5.05810547	-0.95800781	+55.23925781	-10.01953125	-61.80908203	+1760	+9.75146484	-4.29785156	-0.58447266	+5.11962891	-12.45849609	+22.23632813	+1732	+7.42236328	-8.52539063	-1.11621094	+61.45751953	+1.31835938	-25.11474609	+1628
+1458240553.71289990	+9.75146484	-5.06689453	-0.96240234	+55.26123047	-9.99755859	-61.78710938	+1748	+9.74267578	-4.30224609	-0.58886719	+5.11962891	-12.41455078	+22.23632813	+1724	+7.41796875	-8.53417969	-1.11181641	+61.45751953	+1.36230469	-25.11474609	+1624
+1458240553.71700000	+9.74267578	-5.07568359	-0.96240234	+55.28320313	-9.95361328	-61.78710938	+1736	+9.73828125	-4.31103516	-0.58886719	+5.14160156	-12.39257813	+22.21435547	+1712	+7.40917969	-8.54736328	-1.10742188	+61.45751953	+1.40625000	-25.09277344	+1624
+1458240553.72120000	+9.73828125	-5.08007813	-0.96679688	+55.28320313	-9.93164063	-61.76513672	+1724	+9.73388672	-4.31982422	-0.58886719	+5.14160156	-12.37060547	+22.19238281	+1704	+7.40478516	-8.55615234	-1.10742188	+61.45751953	+1.45019531	-25.04882813	+1620
+1458240553.72540000	+9.73388672	-5.08886719	-0.96679688	+55.30517578	-9.90966797	-61.76513672	+1712	+9.72949219	-4.32861328	-0.59326172	+5.16357422	-12.34863281	+22.17041016	+1696	+7.39160156	-8.56933594	-1.10742188	+61.41357422	+1.47216797	-25.02685547	+1620
+1458240553.72950010	+9.72509766	-5.09765625	-0.96679688	+55.32714844	-9.86572266	-61.76513672	+1704	+9.72070313	-4.33740234	-0.59326172	+5.16357422	-12.32666016	+22.14843750	+1688	+7.37841797	-8.58251953	-1.10742188	+61.34765625	+1.51611328	-24.98291016	+1620
+1458240553.73370000	+9.72070313	-5.10205078	-0.96679688	+55.34912109	-9.84375000	-61.76513672	+1692	+9.71630859	-4.34619141	-0.59326172	+5.16357422	-12.28271484	+22.12646484	+1684	+7.36523438	-8.59130859	-1.11181641	+61.30371094	+1.51611328	-24.91699219	+1616
+1458240553.73790000	+9.71630859	-5.11083984	-0.97119141	+55.34912109	-9.82177734	-61.76513672	+1684	+9.71191406	-4.35058594	-0.59326172	+5.16357422	-12.26074219	+22.10449219	+1676	+7.35205078	-8.60449219	-1.11621094	+61.23779297	+1.53808594	-24.85107422	+1616
+1458240553.74200010	+9.70751953	-5.11523438	-0.97119141	+55.37109375	-9.77783203	-61.76513672	+1676	+9.70312500	-4.35937500	-0.59765625	+5.16357422	-12.23876953	+22.08251953	+1672	+7.33886719	-8.61767578	-1.12060547	+61.17187500	+1.53808594	-24.78515625	+1612
+1458240553.74620010	+9.70312500	-5.12402344	-0.97119141	+55.39306641	-9.75585938	-61.76513672	+1672	+9.69873047	-4.36376953	-0.59765625	+5.16357422	-12.21679688	+22.06054688	+1664	+7.32568359	-8.62646484	-1.12500000	+61.10595703	+1.53808594	-24.74121094	+1612
+1458240553.75029990	+9.69433594	-5.12841797	-0.97119141	+55.39306641	-9.73388672	-61.76513672	+1664	+9.69433594	-4.37255859	-0.59765625	+5.16357422	-12.19482422	+22.03857422	+1660	+7.31250000	-8.63964844	-1.12939453	+61.04003906	+1.53808594	-24.67529297	+1608
+1458240553.75449990	+9.68994141	-5.13720703	-0.97119141	+55.41503906	-9.68994141	-61.76513672	+1660	+9.68994141	-4.37695313	-0.60205078	+5.18554688	-12.19482422	+21.99462891	+1656	+7.29492188	-8.65283203	-1.13378906	+60.97412109	+1.56005859	-24.60937500	+1604
+1458240553.75869990	+9.68554688	-5.14160156	-0.97119141	+55.43701172	-9.66796875	-61.76513672	+1656	+9.68554688	-4.38574219	-0.60205078	+5.18554688	-12.17285156	+21.97265625	+1652	+7.28173828	-8.66162109	-1.13378906	+60.93017578	+1.58203125	-24.56542969	+1600
+1458240553.76280000	+9.67675781	-5.14599609	-0.97119141	+55.43701172	-9.64599609	-61.76513672	+1652	+9.67675781	-4.39013672	-0.60205078	+5.18554688	-12.15087891	+21.97265625	+1648	+7.27294922	-8.67480469	-1.13818359	+60.88623047	+1.60400391	-24.49951172	+1596
+1458240553.76700000	+9.67236328	-5.15478516	-0.97119141	+55.43701172	-9.62402344	-61.76513672	+1652	+9.67236328	-4.39892578	-0.60644531	+5.18554688	-12.10693359	+21.95068359	+1644	+7.25976563	-8.68359375	-1.13818359	+60.84228516	+1.62597656	-24.45556641	+1592
+1458240553.77119990	+9.66357422	-5.15917969	-0.97558594	+55.45898438	-9.58007813	-61.76513672	+1648	+9.66796875	-4.40332031	-0.60644531	+5.18554688	-12.08496094	+21.92871094	+1640	+7.25097656	-8.69238281	-1.13818359	+60.82031250	+1.64794922	-24.41162109	+1584
+1458240553.77530000	+9.65917969	-5.16796875	-0.97558594	+55.45898438	-9.55810547	-61.74316406	+1648	+9.65917969	-4.41210938	-0.61083984	+5.18554688	-12.06298828	+21.90673828	+1636	+7.24218750	-8.69677734	-1.13818359	+60.82031250	+1.66992188	-24.36767578	+1576
+1458240553.77950000	+9.65039063	-5.17236328	-0.97558594	+55.45898438	-9.53613281	-61.74316406	+1648	+9.65478516	-4.41650391	-0.61083984	+5.18554688	-12.01904297	+21.90673828	+1636	+7.23779297	-8.70556641	-1.13818359	+60.84228516	+1.71386719	-24.34570313	+1572
+1458240553.78370000	+9.64599609	-5.18115234	-0.97998047	+55.45898438	-9.51416016	-61.72119141	+1648	+9.64599609	-4.42089844	-0.61523438	+5.18554688	-11.99707031	+21.88476563	+1632	+7.23339844	-8.70996094	-1.13378906	+60.86425781	+1.75781250	-24.32373047	+1564
+1458240553.78780010	+9.63720703	-5.18994141	-0.97998047	+55.45898438	-9.47021484	-61.72119141	+1644	+9.64160156	-4.42529297	-0.61962891	+5.18554688	-11.97509766	+21.88476563	+1628	+7.23339844	-8.71435547	-1.12939453	+60.90820313	+1.80175781	-24.30175781	+1560
+1458240553.79200010	+9.63281250	-5.19433594	-0.98437500	+55.48095703	-9.44824219	-61.69921875	+1644	+9.63281250	-4.43408203	-0.61962891	+5.18554688	-11.95312500	+21.86279297	+1624	+7.22900391	-8.71875000	-1.12500000	+60.95214844	+1.86767578	-24.30175781	+1556
+1458240553.79620000	+9.62402344	-5.20312500	-0.98437500	+55.48095703	-9.42626953	-61.67724609	+1644	+9.62841797	-4.43847656	-0.62402344	+5.18554688	-11.90917969	+21.86279297	+1620	+7.22900391	-8.71875000	-1.11621094	+60.99609375	+1.93359375	-24.30175781	+1552
+1458240553.80029990	+9.61962891	-5.21191406	-0.98876953	+55.48095703	-9.40429688	-61.65527344	+1640	+9.61962891	-4.44287109	-0.62402344	+5.18554688	-11.88720703	+21.84082031	+1616	+7.22900391	-8.72314453	-1.11181641	+61.06201172	+1.99951172	-24.30175781	+1552
+1458240553.80450010	+9.61083984	-5.21630859	-0.99316406	+55.48095703	-9.38232422	-61.65527344	+1636	+9.61083984	-4.44726563	-0.62841797	+5.18554688	-11.86523438	+21.84082031	+1612	+7.22900391	-8.72753906	-1.10742188	+61.12792969	+2.06542969	-24.30175781	+1548
+1458240553.80870010	+9.60644531	-5.22509766	-0.99755859	+55.50292969	-9.36035156	-61.61132813	+1632	+9.60205078	-4.45166016	-0.63281250	+5.20751953	-11.82128906	+21.84082031	+1608	+7.22460938	-8.72753906	-1.09863281	+61.19384766	+2.10937500	-24.30175781	+1548
+1458240553.81279990	+9.59765625	-5.22949219	-0.99755859	+55.50292969	-9.33837891	-61.58935547	+1628	+9.59326172	-4.45605469	-0.63720703	+5.20751953	-11.79931641	+21.84082031	+1604	+7.22460938	-8.73193359	-1.09423828	+61.25976563	+2.17529297	-24.30175781	+1544
+1458240553.81699990	+9.58886719	-5.23828125	-1.00195313	+55.52490234	-9.31640625	-61.56738281	+1624	+9.58447266	-4.46484375	-0.63720703	+5.20751953	-11.77734375	+21.81884766	+1600	+7.22460938	-8.73632813	-1.08984375	+61.32568359	+2.21923828	-24.30175781	+1544
+1458240553.82119990	+9.58007813	-5.24267578	-1.00634766	+55.54687500	-9.29443359	-61.54541016	+1620	+9.57568359	-4.46484375	-0.64160156	+5.22949219	-11.73339844	+21.81884766	+1592	+7.22021484	-8.73632813	-1.08544922	+61.39160156	+2.28515625	-24.30175781	+1544
+1458240553.82530000	+9.57128906	-5.25146484	-1.01074219	+55.56884766	-9.27246094	-61.52343750	+1612	+9.56689453	-4.46923828	-0.64599609	+5.22949219	-11.71142578	+21.81884766	+1588	+7.21582031	-8.74072266	-1.08105469	+61.45751953	+2.35107422	-24.27978516	+1544
+1458240553.82950000	+9.56250000	-5.25585938	-1.01513672	+55.59082031	-9.25048828	-61.50146484	+1604	+9.55810547	-4.47363281	-0.64599609	+5.22949219	-11.68945313	+21.79687500	+1584	+7.21142578	-8.74511719	-1.08105469	+61.47949219	+2.39501953	-24.25781250	+1544
+1458240553.83360000	+9.55371094	-5.26025391	-1.01513672	+55.63476563	-9.20654297	-61.47949219	+1600	+9.54492188	-4.47802734	-0.65039063	+5.25146484	-11.64550781	+21.79687500	+1576	+7.20263672	-8.75390625	-1.07666016	+61.52343750	+2.43896484	-24.23583984	+1548
+1458240553.83780000	+9.54492188	-5.26464844	-1.01953125	+55.67871094	-9.18457031	-61.45751953	+1592	+9.53613281	-4.48242188	-0.65039063	+5.25146484	-11.60156250	+21.79687500	+1572	+7.18945313	-8.75830078	-1.07666016	+61.54541016	+2.46093750	-24.19189453	+1548
+1458240553.84200000	+9.53173828	-5.26904297	-1.02392578	+55.72265625	-9.16259766	-61.41357422	+1584	+9.52294922	-4.48681641	-0.65478516	+5.27343750	-11.55761719	+21.77490234	+1564	+7.18066406	-8.76269531	-1.08105469	+61.54541016	+2.50488281	-24.14794922	+1548
+1458240553.84610010	+9.51855469	-5.26904297	-1.02832031	+55.76660156	-9.11865234	-61.39160156	+1580	+9.51416016	-4.48681641	-0.65478516	+5.29541016	-11.51367188	+21.77490234	+1560	+7.16748047	-8.77148438	-1.08544922	+61.54541016	+2.52685547	-24.08203125	+1548
+1458240553.85030010	+9.50976563	-5.27343750	-1.02832031	+55.81054688	-9.09667969	-61.36962891	+1576	+9.50097656	-4.49121094	-0.65917969	+5.29541016	-11.46972656	+21.77490234	+1556	+7.14990234	-8.78027344	-1.09423828	+61.52343750	+2.52685547	-23.99414063	+1552
+1458240553.85450010	+9.49658203	-5.27783203	-1.03271484	+55.87646484	-9.05273438	-61.34765625	+1572	+9.49218750	-4.49560547	-0.65917969	+5.31738281	-11.42578125	+21.75292969	+1552	+7.13671875	-8.78466797	-1.09863281	+61.50146484	+2.54882813	-23.92822266	+1552
+1458240553.85859990	+9.48339844	-5.27783203	-1.03271484	+55.92041016	-9.00878906	-61.30371094	+1568	+9.48779297	-4.49560547	-0.66357422	+5.31738281	-11.42578125	+21.75292969	+1544	+7.11914063	-8.79345703	-1.10302734	+61.47949219	+2.57080078	-23.84033203	+1552
+1458240553.86279990	+9.47021484	-5.27783203	-1.03710938	+55.98632813	-8.98681641	-61.28173828	+1564	+9.48339844	-4.49560547	-0.66357422	+5.33935547	-11.40380859	+21.75292969	+1540	+7.10156250	-8.80224609	-1.11181641	+61.45751953	+2.57080078	-23.77441406	+1552
+1458240553.86700010	+9.46142578	-5.28222656	-1.04150391	+56.03027344	-8.94287109	-61.23779297	+1560	+9.47900391	-4.49560547	-0.66357422	+5.33935547	-11.38183594	+21.75292969	+1532	+7.08398438	-8.81103516	-1.11621094	+61.41357422	+2.59277344	-23.68652344	+1552
+1458240553.87109990	+9.44824219	-5.28222656	-1.04150391	+56.07421875	-8.92089844	-61.21582031	+1560	+9.47021484	-4.50000000	-0.66357422	+5.33935547	-11.33789063	+21.75292969	+1528	+7.06640625	-8.81542969	-1.12500000	+61.39160156	+2.59277344	-23.59863281	+1548
+1458240553.87529990	+9.43945313	-5.28662109	-1.04589844	+56.11816406	-8.87695313	-61.17187500	+1560	+9.46142578	-4.50000000	-0.66796875	+5.36132813	-11.29394531	+21.75292969	+1528	+7.05322266	-8.82421875	-1.13378906	+61.36962891	+2.61474609	-23.51074219	+1548
+1458240553.87949990	+9.42626953	-5.28662109	-1.04589844	+56.16210938	-8.85498047	-61.14990234	+1560	+9.45263672	-4.50000000	-0.66796875	+5.38330078	-11.25000000	+21.73095703	+1524	+7.04003906	-8.82861328	-1.13818359	+61.36962891	+2.61474609	-23.44482422	+1540
+1458240553.88360000	+9.41748047	-5.28662109	-1.05029297	+56.20605469	-8.83300781	-61.10595703	+1560	+9.43945313	-4.50439453	-0.67236328	+5.38330078	-11.20605469	+21.73095703	+1520	+7.02685547	-8.83300781	-1.13818359	+61.36962891	+2.63671875	-23.37890625	+1536
+1458240553.88780000	+9.40429688	-5.29101563	-1.05029297	+56.25000000	-8.83300781	-61.06201172	+1560	+9.42626953	-4.50439453	-0.67675781	+5.38330078	-11.16210938	+21.73095703	+1520	+7.01806641	-8.83740234	-1.14257813	+61.36962891	+2.65869141	-23.31298828	+1528
+1458240553.89200000	+9.39990234	-5.29101563	-1.05468750	+56.29394531	-8.81103516	-61.04003906	+1560	+9.41748047	-4.50878906	-0.67675781	+5.40527344	-11.11816406	+21.73095703	+1516	+7.00927734	-8.84179688	-1.14257813	+61.39160156	+2.70263672	-23.29101563	+1520
+1458240553.89610000	+9.39111328	-5.29541016	-1.05468750	+56.31591797	-8.78906250	-61.01806641	+1560	+9.40869141	-4.51318359	-0.67675781	+5.40527344	-11.07421875	+21.75292969	+1516	+7.00488281	-8.84179688	-1.14257813	+61.41357422	+2.72460938	-23.26904297	+1516
+1458240553.90030000	+9.38232422	-5.29541016	-1.05908203	+56.33789063	-8.78906250	-60.97412109	+1556	+9.39550781	-4.51318359	-0.68115234	+5.40527344	-11.03027344	+21.75292969	+1512	+7.00048828	-8.84619141	-1.13818359	+61.45751953	+2.76855469	-23.24707031	+1508
+1458240553.90440010	+9.37792969	-5.29980469	-1.05908203	+56.35986328	-8.78906250	-60.93017578	+1556	+9.38671875	-4.51318359	-0.68115234	+5.40527344	-10.98632813	+21.75292969	+1512	+6.99609375	-8.84619141	-1.13378906	+61.50146484	+2.81250000	-23.22509766	+1500
+1458240553.90860010	+9.36914063	-5.29980469	-1.06347656	+56.35986328	-8.78906250	-60.90820313	+1552	+9.38232422	-4.51757813	-0.68554688	+5.38330078	-10.94238281	+21.77490234	+1508	+6.99609375	-8.84619141	-1.13378906	+61.54541016	+2.85644531	-23.20312500	+1492
+1458240553.91280010	+9.36474609	-5.30419922	-1.06347656	+56.38183594	-8.78906250	-60.86425781	+1548	+9.37353516	-4.51757813	-0.68554688	+5.38330078	-10.89843750	+21.79687500	+1504	+6.99609375	-8.84619141	-1.12939453	+61.61132813	+2.87841797	-23.20312500	+1488
+1458240553.91689990	+9.36035156	-5.30419922	-1.06787109	+56.40380859	-8.78906250	-60.82031250	+1544	+9.36914063	-4.52197266	-0.68554688	+5.38330078	-10.87646484	+21.79687500	+1500	+6.99609375	-8.84619141	-1.12500000	+61.65527344	+2.92236328	-23.18115234	+1484
+1458240553.92109990	+9.35595703	-5.30859375	-1.06787109	+56.40380859	-8.78906250	-60.77636719	+1540	+9.36474609	-4.52197266	-0.68554688	+5.36132813	-10.85449219	+21.81884766	+1496	+6.99609375	-8.84619141	-1.11621094	+61.69921875	+2.96630859	-23.18115234	+1480
+1458240553.92529990	+9.35156250	-5.30859375	-1.06787109	+56.40380859	-8.78906250	-60.75439453	+1532	+9.36035156	-4.52636719	-0.68994141	+5.33935547	-10.83251953	+21.81884766	+1492	+7.00048828	-8.84179688	-1.11181641	+61.76513672	+3.01025391	-23.18115234	+1476
+1458240553.92940000	+9.34716797	-5.30859375	-1.06787109	+56.40380859	-8.78906250	-60.71044922	+1528	+9.35595703	-4.52636719	-0.68994141	+5.31738281	-10.81054688	+21.84082031	+1488	+7.00048828	-8.84179688	-1.10742188	+61.78710938	+3.05419922	-23.18115234	+1472
+1458240553.93359990	+9.34716797	-5.31298828	-1.06787109	+56.38183594	-8.78906250	-60.68847656	+1520	+9.35156250	-4.52636719	-0.68994141	+5.29541016	-10.76660156	+21.84082031	+1484	+7.00048828	-8.84179688	-1.10302734	+61.83105469	+3.07617188	-23.18115234	+1472
+1458240553.93779990	+9.34277344	-5.31298828	-1.07226563	+56.38183594	-8.78906250	-60.64453125	+1512	+9.34716797	-4.53076172	-0.68994141	+5.27343750	-10.74462891	+21.84082031	+1480	+7.00048828	-8.84179688	-1.09863281	+61.85302734	+3.09814453	-23.15917969	+1468
+1458240553.94190000	+9.34277344	-5.31738281	-1.07226563	+56.38183594	-8.78906250	-60.60058594	+1504	+9.34716797	-4.53076172	-0.68994141	+5.25146484	-10.72265625	+21.86279297	+1472	+7.00048828	-8.84179688	-1.09423828	+61.87500000	+3.12011719	-23.13720703	+1468
+1458240553.94610000	+9.33837891	-5.31738281	-1.07226563	+56.35986328	-8.78906250	-60.57861328	+1496	+9.34716797	-4.53076172	-0.68994141	+5.22949219	-10.70068359	+21.86279297	+1468	+7.00048828	-8.84179688	-1.09423828	+61.87500000	+3.12011719	-23.13720703	+1464
+1458240553.95030000	+9.33837891	-5.31738281	-1.07226563	+56.33789063	-8.78906250	-60.55664063	+1488	+9.34277344	-4.53076172	-0.68994141	+5.20751953	-10.67871094	+21.86279297	+1464	+7.00048828	-8.84179688	-1.08984375	+61.87500000	+3.14208984	-23.11523438	+1464
+1458240553.95440010	+9.33837891	-5.31738281	-1.07226563	+56.33789063	-8.78906250	-60.53466797	+1480	+9.34277344	-4.53515625	-0.68994141	+5.18554688	-10.65673828	+21.86279297	+1460	+6.99609375	-8.84179688	-1.08984375	+61.85302734	+3.14208984	-23.07128906	+1464
+1458240553.95860000	+9.33837891	-5.32177734	-1.07226563	+56.31591797	-8.78906250	-60.51269531	+1472	+9.34277344	-4.53515625	-0.68994141	+5.16357422	-10.63476563	+21.86279297	+1456	+6.99609375	-8.84179688	-1.08984375	+61.83105469	+3.12011719	-23.04931641	+1460
+1458240553.96280000	+9.33837891	-5.32177734	-1.07226563	+56.31591797	-8.78906250	-60.51269531	+1468	+9.34277344	-4.53515625	-0.68554688	+5.14160156	-10.63476563	+21.86279297	+1452	+6.99169922	-8.84179688	-1.08984375	+61.80908203	+3.12011719	-23.02734375	+1460
+1458240553.96690010	+9.33398438	-5.32177734	-1.06787109	+56.29394531	-8.78906250	-60.49072266	+1460	+9.34277344	-4.53515625	-0.68554688	+5.11962891	-10.61279297	+21.86279297	+1448	+6.98730469	-8.84619141	-1.08984375	+61.76513672	+3.09814453	-23.00537109	+1460
+1458240553.97110010	+9.33398438	-5.32177734	-1.06787109	+56.29394531	-8.76708984	-60.49072266	+1456	+9.34277344	-4.53515625	-0.68554688	+5.11962891	-10.61279297	+21.86279297	+1444	+6.98291016	-8.84619141	-1.09423828	+61.72119141	+3.07617188	-22.98339844	+1456
+1458240553.97530010	+9.33398438	-5.32177734	-1.06787109	+56.27197266	-8.76708984	-60.46875000	+1448	+9.34277344	-4.53515625	-0.68554688	+5.09765625	-10.61279297	+21.86279297	+1440	+6.97851563	-8.84619141	-1.09423828	+61.67724609	+3.05419922	-22.96142578	+1456
+1458240553.97939990	+9.33837891	-5.32177734	-1.06347656	+56.25000000	-8.76708984	-60.46875000	+1444	+9.34277344	-4.53955078	-0.68554688	+5.07568359	-10.59082031	+21.84082031	+1436	+6.97412109	-8.84619141	-1.09423828	+61.61132813	+3.03222656	-22.93945313	+1456
+1458240553.98359990	+9.33837891	-5.32177734	-1.06347656	+56.25000000	-8.76708984	-60.46875000	+1440	+9.34716797	-4.53955078	-0.68554688	+5.07568359	-10.59082031	+21.84082031	+1432	+6.97412109	-8.85058594	-1.09863281	+61.56738281	+3.01025391	-22.91748047	+1452
+1458240553.98770000	+9.33837891	-5.32177734	-1.06347656	+56.25000000	-8.76708984	-60.49072266	+1436	+9.34716797	-4.53955078	-0.68115234	+5.05371094	-10.59082031	+21.84082031	+1428	+6.96972656	-8.85058594	-1.09863281	+61.52343750	+2.96630859	-22.91748047	+1452
+1458240553.99190000	+9.33837891	-5.32177734	-1.05908203	+56.22802734	-8.76708984	-60.49072266	+1432	+9.34716797	-4.53955078	-0.68115234	+5.05371094	-10.61279297	+21.84082031	+1428	+6.96533203	-8.85058594	-1.09863281	+61.47949219	+2.94433594	-22.91748047	+1448
+1458240553.99609990	+9.33837891	-5.32177734	-1.05908203	+56.22802734	-8.76708984	-60.49072266	+1432	+9.34716797	-4.53955078	-0.68115234	+5.05371094	-10.61279297	+21.84082031	+1424	+6.96533203	-8.85058594	-1.09863281	+61.43554688	+2.92236328	-22.91748047	+1444
+1458240554.00020000	+9.33837891	-5.32177734	-1.05908203	+56.22802734	-8.76708984	-60.49072266	+1428	+9.34716797	-4.53955078	-0.68115234	+5.03173828	-10.61279297	+21.81884766	+1420	+6.96533203	-8.85058594	-1.10302734	+61.39160156	+2.90039063	-22.91748047	+1444
+1458240554.00440000	+9.33837891	-5.32177734	-1.05908203	+56.22802734	-8.76708984	-60.51269531	+1424	+9.34716797	-4.53955078	-0.68115234	+5.03173828	-10.61279297	+21.81884766	+1420	+6.96093750	-8.85058594	-1.10302734	+61.36962891	+2.87841797	-22.93945313	+1440
+1458240554.00860000	+9.33837891	-5.32177734	-1.05468750	+56.22802734	-8.76708984	-60.51269531	+1424	+9.35156250	-4.53955078	-0.67675781	+5.00976563	-10.63476563	+21.81884766	+1416	+6.96093750	-8.85498047	-1.10302734	+61.32568359	+2.85644531	-22.96142578	+1436
+1458240554.01270010	+9.34277344	-5.32177734	-1.05468750	+56.22802734	-8.76708984	-60.53466797	+1420	+9.35156250	-4.53955078	-0.67675781	+4.98779297	-10.65673828	+21.79687500	+1416	+6.96093750	-8.85058594	-1.09863281	+61.30371094	+2.83447266	-22.98339844	+1436
+1458240554.01690010	+9.34277344	-5.32177734	-1.05468750	+56.20605469	-8.78906250	-60.53466797	+1420	+9.35595703	-4.53955078	-0.67236328	+4.96582031	-10.67871094	+21.77490234	+1416	+6.96093750	-8.85058594	-1.09863281	+61.28173828	+2.81250000	-23.00537109	+1432
+1458240554.02110000	+9.34277344	-5.32177734	-1.05029297	+56.20605469	-8.78906250	-60.57861328	+1420	+9.36474609	-4.53955078	-0.66357422	+4.92187500	-10.72265625	+21.75292969	+1416	+6.96533203	-8.85058594	-1.09863281	+61.25976563	+2.79052734	-23.04931641	+1432
+1458240554.02519990	+9.34716797	-5.31738281	-1.04589844	+56.20605469	-8.81103516	-60.60058594	+1420	+9.36914063	-4.53955078	-0.65917969	+4.89990234	-10.78857422	+21.70898438	+1420	+6.96972656	-8.85058594	-1.09423828	+61.23779297	+2.74658203	-23.09326172	+1432
+1458240554.02940010	+9.35156250	-5.31738281	-1.04150391	+56.18408203	-8.81103516	-60.64453125	+1420	+9.37353516	-4.53955078	-0.65039063	+4.85595703	-10.85449219	+21.68701172	+1420	+6.96972656	-8.85058594	-1.08984375	+61.21582031	+2.72460938	-23.15917969	+1432
+1458240554.03360010	+9.36035156	-5.31738281	-1.03271484	+56.18408203	-8.85498047	-60.73242188	+1424	+9.38671875	-4.53515625	-0.64160156	+4.81201172	-10.96435547	+21.64306641	+1424	+6.97851563	-8.84619141	-1.08105469	+61.19384766	+2.65869141	-23.31298828	+1436
+1458240554.03769990	+9.36474609	-5.31738281	-1.02392578	+56.16210938	-8.89892578	-60.79833984	+1424	+9.39111328	-4.53515625	-0.63281250	+4.79003906	-11.05224609	+21.62109375	+1428	+6.99169922	-8.84179688	-1.07226563	+61.19384766	+2.61474609	-23.44482422	+1440
+1458240554.04189990	+9.37353516	-5.31298828	-1.01513672	+56.16210938	-8.92089844	-60.86425781	+1428	+9.39990234	-4.53076172	-0.62402344	+4.76806641	-11.14013672	+21.59912109	+1428	+7.00048828	-8.83740234	-1.06347656	+61.19384766	+2.57080078	-23.57666016	+1444
+1458240554.04609990	+9.38232422	-5.30859375	-1.00634766	+56.16210938	-8.98681641	-60.97412109	+1428	+9.40429688	-4.52636719	-0.61962891	+4.76806641	-11.22802734	+21.57714844	+1432	+7.01806641	-8.82421875	-1.05029297	+61.23779297	+2.50488281	-23.79638672	+1456
+1458240554.05020000	+9.39111328	-5.30859375	-0.99755859	+56.16210938	-9.03076172	-61.06201172	+1432	+9.41308594	-4.52636719	-0.61083984	+4.76806641	-11.29394531	+21.55517578	+1432	+7.03564453	-8.81982422	-1.03710938	+61.25976563	+2.43896484	-23.95019531	+1464
+1458240554.05440000	+9.39550781	-5.30419922	-0.98876953	+56.16210938	-9.07470703	-61.14990234	+1432	+9.41748047	-4.52197266	-0.60644531	+4.76806641	-11.38183594	+21.53320313	+1432	+7.04882813	-8.81103516	-1.02832031	+61.30371094	+2.41699219	-24.08203125	+1472
+1458240554.05850010	+9.40429688	-5.29980469	-0.97998047	+56.18408203	-9.09667969	-61.23779297	+1432	+9.41748047	-4.52197266	-0.60205078	+4.79003906	-11.42578125	+21.51123047	+1432	+7.06201172	-8.80664063	-1.01513672	+61.34765625	+2.37304688	-24.23583984	+1484
+1458240554.06270000	+9.40869141	-5.29980469	-0.97558594	+56.20605469	-9.14062500	-61.30371094	+1432	+9.42187500	-4.51757813	-0.59765625	+4.79003906	-11.49169922	+21.51123047	+1432	+7.07080078	-8.80224609	-1.00634766	+61.36962891	+2.35107422	-24.34570313	+1492
+1458240554.06690000	+9.41308594	-5.29541016	-0.97119141	+56.22802734	-9.16259766	-61.34765625	+1428	+9.42626953	-4.51318359	-0.59326172	+4.81201172	-11.53564453	+21.48925781	+1432	+7.07519531	-8.79785156	-1.00195313	+61.36962891	+2.32910156	-24.41162109	+1496
+1458240554.07100010	+9.41748047	-5.29101563	-0.96679688	+56.25000000	-9.16259766	-61.41357422	+1428	+9.42626953	-4.51318359	-0.59326172	+4.83398438	-11.55761719	+21.46728516	+1432	+7.07958984	-8.79785156	-0.99755859	+61.36962891	+2.28515625	-24.45556641	+1500
+1458240554.07520010	+9.42187500	-5.29101563	-0.96240234	+56.27197266	-9.18457031	-61.45751953	+1428	+9.43066406	-4.50878906	-0.58886719	+4.83398438	-11.60156250	+21.46728516	+1432	+7.08398438	-8.79345703	-0.99755859	+61.36962891	+2.26318359	-24.49951172	+1504
+1458240554.07940010	+9.42187500	-5.28662109	-0.95800781	+56.29394531	-9.18457031	-61.50146484	+1424	+9.43066406	-4.50878906	-0.58447266	+4.85595703	-11.62353516	+21.44531250	+1432	+7.08398438	-8.79345703	-0.99755859	+61.34765625	+2.24121094	-24.52148438	+1508
+1458240554.08349990	+9.42626953	-5.28222656	-0.95800781	+56.31591797	-9.18457031	-61.52343750	+1424	+9.43066406	-4.50439453	-0.58447266	+4.87792969	-11.64550781	+21.42333984	+1428	+7.08398438	-8.79345703	-0.99755859	+61.32568359	+2.19726563	-24.52148438	+1508
+1458240554.08769990	+9.42626953	-5.28222656	-0.95361328	+56.33789063	-9.18457031	-61.56738281	+1424	+9.43066406	-4.50439453	-0.58007813	+4.87792969	-11.66748047	+21.42333984	+1428	+7.07958984	-8.79345703	-0.99755859	+61.30371094	+2.17529297	-24.54345703	+1512
+1458240554.09190010	+9.42626953	-5.27783203	-0.95361328	+56.35986328	-9.18457031	-61.61132813	+1424	+9.43505859	-4.50439453	-0.58007813	+4.89990234	-11.71142578	+21.40136719	+1428	+7.07958984	-8.79345703	-0.99755859	+61.28173828	+2.15332031	-24.54345703	+1512
+1458240554.09600000	+9.43066406	-5.27783203	-0.94921875	+56.38183594	-9.18457031	-61.63330078	+1424	+9.43505859	-4.50000000	-0.58007813	+4.89990234	-11.71142578	+21.37939453	+1428	+7.07519531	-8.79345703	-1.00195313	+61.25976563	+2.13134766	-24.54345703	+1512
+1458240554.10019990	+9.43066406	-5.27343750	-0.94921875	+56.38183594	-9.18457031	-61.65527344	+1424	+9.43505859	-4.50000000	-0.57568359	+4.92187500	-11.73339844	+21.37939453	+1428	+7.07519531	-8.79785156	-1.00195313	+61.21582031	+2.10937500	-24.54345703	+1516
+1458240554.10439990	+9.43066406	-5.27343750	-0.94482422	+56.40380859	-9.18457031	-61.67724609	+1424	+9.43505859	-4.50000000	-0.57568359	+4.92187500	-11.75537109	+21.35742188	+1428	+7.07080078	-8.79785156	-1.00195313	+61.19384766	+2.08740234	-24.54345703	+1516
+1458240554.10850000	+9.43066406	-5.26904297	-0.94482422	+56.42578125	-9.18457031	-61.69921875	+1424	+9.43505859	-4.49560547	-0.57568359	+4.94384766	-11.75537109	+21.35742188	+1428	+7.07080078	-8.79785156	-1.00634766	+61.17187500	+2.08740234	-24.54345703	+1516
+1458240554.11270000	+9.43066406	-5.26904297	-0.94042969	+56.44775391	-9.18457031	-61.72119141	+1424	+9.43505859	-4.49560547	-0.57128906	+4.94384766	-11.77734375	+21.35742188	+1428	+7.06640625	-8.79785156	-1.00634766	+61.14990234	+2.06542969	-24.54345703	+1516
+1458240554.11690000	+9.43066406	-5.26904297	-0.94042969	+56.44775391	-9.16259766	-61.74316406	+1428	+9.43945313	-4.49560547	-0.57128906	+4.96582031	-11.77734375	+21.33544922	+1428	+7.06640625	-8.79785156	-1.00634766	+61.14990234	+2.04345703	-24.54345703	+1516
+1458240554.12100010	+9.43066406	-5.26464844	-0.94042969	+56.46972656	-9.16259766	-61.76513672	+1428	+9.43945313	-4.49121094	-0.57128906	+4.96582031	-11.79931641	+21.33544922	+1428	+7.06640625	-8.79785156	-1.00634766	+61.12792969	+2.04345703	-24.54345703	+1516
+1458240554.12520000	+9.43066406	-5.26464844	-0.94042969	+56.46972656	-9.16259766	-61.76513672	+1432	+9.43945313	-4.49121094	-0.57128906	+4.96582031	-11.79931641	+21.33544922	+1428	+7.06640625	-8.79785156	-1.00634766	+61.12792969	+2.02148438	-24.54345703	+1516
+1458240554.12940000	+9.43066406	-5.26464844	-0.93603516	+56.49169922	-9.16259766	-61.78710938	+1432	+9.43945313	-4.49121094	-0.56689453	+4.98779297	-11.79931641	+21.33544922	+1428	+7.06640625	-8.79345703	-1.00634766	+61.12792969	+2.02148438	-24.54345703	+1516
+1458240554.13350010	+9.43066406	-5.26025391	-0.93603516	+56.49169922	-9.16259766	-61.78710938	+1432	+9.43945313	-4.49121094	-0.56689453	+4.98779297	-11.79931641	+21.33544922	+1428	+7.06640625	-8.79345703	-1.00634766	+61.12792969	+2.02148438	-24.54345703	+1512
+1458240554.13770010	+9.43066406	-5.26025391	-0.93603516	+56.49169922	-9.16259766	-61.80908203	+1436	+9.43945313	-4.49121094	-0.56689453	+4.98779297	-11.82128906	+21.31347656	+1428	+7.06640625	-8.79345703	-1.00634766	+61.14990234	+2.02148438	-24.56542969	+1512
+1458240554.14179990	+9.43066406	-5.26025391	-0.93603516	+56.51367188	-9.16259766	-61.80908203	+1436	+9.43945313	-4.48681641	-0.56689453	+4.98779297	-11.82128906	+21.31347656	+1428	+7.06640625	-8.78906250	-1.00634766	+61.14990234	+2.02148438	-24.56542969	+1512
+1458240554.14599990	+9.43066406	-5.26025391	-0.93603516	+56.51367188	-9.18457031	-61.80908203	+1436	+9.43945313	-4.48681641	-0.56689453	+5.00976563	-11.82128906	+21.31347656	+1428	+7.07080078	-8.78906250	-1.00634766	+61.17187500	+2.02148438	-24.58740234	+1516
+1458240554.15019990	+9.43066406	-5.26025391	-0.93603516	+56.51367188	-9.18457031	-61.80908203	+1440	+9.43945313	-4.48681641	-0.56689453	+5.00976563	-11.82128906	+21.33544922	+1428	+7.07080078	-8.78906250	-1.00195313	+61.19384766	+2.02148438	-24.58740234	+1516
