# Supplementary material for: A direct effect of perception on action when grasping a cup
Source: Sci Rep. 2018 Jan 9;8:171. doi: 10.1038/s41598-017-18591-5 (PMC5760564; doi:10.1038/s41598-017-18591-5)
Supplement: Supplementary file 6 — Supplementary Information [file 41598_2017_18591_MOESM6_ESM.zip › SciRep_Data/S02instruct/S02_100instruct_Tr30.dat]

+1000000000000.00000000	+0.00000000	+0.00000000	+0.00000000	+0.00000000	+0.00000000	+0.00000000	+0	+0.00000000	+0.00000000	+0.00000000	+0.00000000	+0.00000000	+0.00000000	+0	+0.00000000	+0.00000000	+0.00000000	+0.00000000	+0.00000000	+0.00000000	+0
+1458240874.31640010	+17.09912109	-1.02832031	-0.72070313	+32.58544922	-38.40820313	-59.47998047	+6344	+16.94531250	+0.10986328	+0.48339844	-50.14160156	-33.53027344	+48.97705078	+6540	+14.61621094	-2.08740234	-2.10937500	+26.69677734	-15.42480469	-27.99316406	+3676
+1458240874.32470010	+17.07714844	-0.99316406	-0.70312500	+32.76123047	-38.14453125	-59.47998047	+6324	+16.94091797	+0.15820313	+0.50097656	-48.86718750	-33.99169922	+48.55957031	+6524	+14.59863281	-2.11376953	-2.14892578	+26.69677734	-15.11718750	-27.92724609	+3664
+1458240874.33299990	+17.07275391	-0.96240234	-0.67236328	+32.95898438	-37.94677734	-59.52392578	+6316	+16.94091797	+0.21093750	+0.51416016	-47.54882813	-34.38720703	+48.07617188	+6508	+14.57666016	-2.14453125	-2.18847656	+26.67480469	-14.78759766	-27.88330078	+3656
+1458240874.34139990	+17.06396484	-0.93603516	-0.65478516	+33.06884766	-37.63916016	-59.47998047	+6308	+16.94091797	+0.25048828	+0.52294922	-46.29638672	-34.73876953	+47.54882813	+6484	+14.55908203	-2.17529297	-2.22802734	+26.65283203	-14.45800781	-27.81738281	+3644
+1458240874.34970000	+17.04638672	-0.91406250	-0.65917969	+33.13476563	-37.22167969	-59.30419922	+6304	+16.92773438	+0.28125000	+0.52734375	-45.06591797	-35.02441406	+47.04345703	+6464	+14.53710938	-2.19726563	-2.26318359	+26.71875000	-14.15039063	-27.72949219	+3628
+1458240874.35800000	+17.04199219	-0.88769531	-0.66357422	+33.17871094	-36.87011719	-58.99658203	+6300	+16.92333984	+0.31201172	+0.51416016	-43.81347656	-35.17822266	+46.45019531	+6436	+14.51953125	-2.20166016	-2.28076172	+26.85058594	-13.95263672	-27.66357422	+3608
+1458240874.36630010	+17.03320313	-0.89208984	-0.68554688	+33.06884766	-36.43066406	-58.60107422	+6296	+16.91455078	+0.32519531	+0.49218750	-42.62695313	-35.33203125	+45.74707031	+6412	+14.50195313	-2.20166016	-2.28515625	+27.07031250	-13.86474609	-27.61962891	+3580
+1458240883.18339990	+9.67236328	-5.62060547	-0.76464844	+54.22851563	-5.60302734	-71.93847656	+1820	+9.52734375	-4.86474609	-0.46142578	+11.07421875	-19.33593750	+12.10693359	+1504	+7.45312500	-9.14062500	-0.61083984	+61.72119141	+1.47216797	-35.55175781	+1976
+1458240883.18750000	+9.67236328	-5.62060547	-0.76464844	+54.22851563	-5.60302734	-71.93847656	+1820	+9.52734375	-4.86474609	-0.46142578	+11.07421875	-19.33593750	+12.10693359	+1504	+7.45312500	-9.14062500	-0.61523438	+61.72119141	+1.47216797	-35.55175781	+1976
+1458240883.19170000	+9.67236328	-5.62060547	-0.76464844	+54.22851563	-5.60302734	-71.93847656	+1820	+9.52734375	-4.86474609	-0.46142578	+11.07421875	-19.33593750	+12.10693359	+1504	+7.45312500	-9.14062500	-0.61523438	+61.72119141	+1.47216797	-35.55175781	+1976
+1458240883.19590000	+9.67236328	-5.62060547	-0.76464844	+54.22851563	-5.60302734	-71.93847656	+1820	+9.52734375	-4.86474609	-0.46142578	+11.07421875	-19.33593750	+12.10693359	+1504	+7.44873047	-9.14062500	-0.61523438	+61.69921875	+1.47216797	-35.55175781	+1976
+1458240883.20000000	+9.67236328	-5.62060547	-0.76464844	+54.22851563	-5.60302734	-71.93847656	+1820	+9.52734375	-4.86474609	-0.46142578	+11.07421875	-19.33593750	+12.10693359	+1504	+7.44873047	-9.14501953	-0.61523438	+61.69921875	+1.45019531	-35.52978516	+1980
+1458240883.20420000	+9.67236328	-5.62060547	-0.76464844	+54.22851563	-5.60302734	-71.93847656	+1820	+9.52734375	-4.86474609	-0.46142578	+11.07421875	-19.33593750	+12.10693359	+1504	+7.44873047	-9.14501953	-0.61523438	+61.67724609	+1.45019531	-35.52978516	+1980
+1458240883.20840000	+9.67236328	-5.62060547	-0.76464844	+54.22851563	-5.60302734	-71.93847656	+1824	+9.52734375	-4.86474609	-0.46142578	+11.07421875	-19.33593750	+12.10693359	+1504	+7.44433594	-9.14501953	-0.61962891	+61.65527344	+1.45019531	-35.52978516	+1980
+1458240883.21250010	+9.67236328	-5.62060547	-0.76464844	+54.25048828	-5.60302734	-71.93847656	+1824	+9.52734375	-4.86474609	-0.46142578	+11.07421875	-19.33593750	+12.10693359	+1504	+7.44433594	-9.14501953	-0.61962891	+61.65527344	+1.45019531	-35.50781250	+1980
+1458240883.21670010	+9.67236328	-5.62060547	-0.76464844	+54.25048828	-5.60302734	-71.96044922	+1824	+9.52734375	-4.86474609	-0.46142578	+11.07421875	-19.33593750	+12.10693359	+1504	+7.44433594	-9.14501953	-0.61962891	+61.63330078	+1.42822266	-35.50781250	+1980
+1458240883.22090010	+9.67236328	-5.62060547	-0.76464844	+54.25048828	-5.60302734	-71.96044922	+1824	+9.52734375	-4.86474609	-0.46142578	+11.07421875	-19.33593750	+12.08496094	+1504	+7.43994141	-9.14501953	-0.61962891	+61.63330078	+1.42822266	-35.48583984	+1980
+1458240883.22499990	+9.67236328	-5.62060547	-0.76464844	+54.25048828	-5.60302734	-71.96044922	+1824	+9.52734375	-4.86474609	-0.46142578	+11.07421875	-19.33593750	+12.08496094	+1504	+7.43994141	-9.14501953	-0.62402344	+61.61132813	+1.42822266	-35.48583984	+1980
+1458240883.22919990	+9.67236328	-5.62060547	-0.76464844	+54.25048828	-5.60302734	-71.96044922	+1824	+9.53173828	-4.86474609	-0.46142578	+11.07421875	-19.33593750	+12.08496094	+1504	+7.43994141	-9.14941406	-0.62402344	+61.58935547	+1.40625000	-35.48583984	+1980
+1458240883.23340010	+9.67236328	-5.62060547	-0.76464844	+54.25048828	-5.60302734	-71.96044922	+1824	+9.53173828	-4.86474609	-0.45703125	+11.07421875	-19.33593750	+12.08496094	+1504	+7.43554688	-9.14941406	-0.62841797	+61.58935547	+1.40625000	-35.46386719	+1980
+1458240883.24169990	+9.67236328	-5.61621094	-0.76025391	+54.25048828	-5.58105469	-71.96044922	+1824	+9.53173828	-4.86474609	-0.45703125	+11.07421875	-19.33593750	+12.08496094	+1504	+7.43115234	-9.14941406	-0.62841797	+61.56738281	+1.38427734	-35.46386719	+1980
+1458240883.24589990	+9.67236328	-5.61621094	-0.76025391	+54.25048828	-5.58105469	-71.96044922	+1824	+9.53173828	-4.86474609	-0.45703125	+11.07421875	-19.33593750	+12.08496094	+1504	+7.43115234	-9.14941406	-0.62841797	+61.54541016	+1.38427734	-35.44189453	+1976
+1458240883.25000000	+9.67236328	-5.61621094	-0.76025391	+54.25048828	-5.58105469	-71.96044922	+1824	+9.53173828	-4.86474609	-0.45703125	+11.07421875	-19.33593750	+12.08496094	+1508	+7.43115234	-9.14941406	-0.62841797	+61.54541016	+1.38427734	-35.46386719	+1976
+1458240883.25420000	+9.67236328	-5.61621094	-0.76025391	+54.25048828	-5.58105469	-71.96044922	+1824	+9.53173828	-4.86474609	-0.45703125	+11.07421875	-19.33593750	+12.08496094	+1508	+7.43115234	-9.14941406	-0.62841797	+61.54541016	+1.38427734	-35.46386719	+1976
+1458240883.25840000	+9.67236328	-5.61621094	-0.76025391	+54.25048828	-5.60302734	-71.96044922	+1824	+9.53173828	-4.86474609	-0.45703125	+11.07421875	-19.33593750	+12.08496094	+1508	+7.43115234	-9.14941406	-0.62841797	+61.54541016	+1.38427734	-35.46386719	+1976
+1458240883.26250000	+9.67236328	-5.61621094	-0.76464844	+54.25048828	-5.60302734	-71.96044922	+1824	+9.53173828	-4.86474609	-0.45703125	+11.07421875	-19.33593750	+12.08496094	+1508	+7.43554688	-9.14941406	-0.62841797	+61.56738281	+1.38427734	-35.46386719	+1976
+1458240883.26670000	+9.67236328	-5.61621094	-0.76464844	+54.25048828	-5.60302734	-71.96044922	+1824	+9.53173828	-4.86474609	-0.45703125	+11.07421875	-19.33593750	+12.08496094	+1508	+7.43554688	-9.14941406	-0.62841797	+61.56738281	+1.38427734	-35.46386719	+1972
+1458240883.27080010	+9.67236328	-5.61621094	-0.76464844	+54.25048828	-5.60302734	-71.96044922	+1824	+9.53173828	-4.86474609	-0.45703125	+11.07421875	-19.33593750	+12.08496094	+1508	+7.43554688	-9.14941406	-0.62841797	+61.56738281	+1.38427734	-35.48583984	+1972
+1458240883.27500010	+9.67236328	-5.61621094	-0.76464844	+54.22851563	-5.60302734	-71.96044922	+1824	+9.53173828	-4.86474609	-0.45703125	+11.07421875	-19.33593750	+12.08496094	+1508	+7.43554688	-9.14941406	-0.62402344	+61.56738281	+1.40625000	-35.48583984	+1972
+1458240883.27920010	+9.67236328	-5.61621094	-0.76464844	+54.22851563	-5.60302734	-71.96044922	+1824	+9.53173828	-4.86474609	-0.45703125	+11.07421875	-19.33593750	+12.08496094	+1508	+7.43554688	-9.14941406	-0.62402344	+61.58935547	+1.40625000	-35.48583984	+1972
+1458240883.28329990	+9.67236328	-5.61621094	-0.76464844	+54.22851563	-5.60302734	-71.96044922	+1824	+9.53173828	-4.86474609	-0.45703125	+11.07421875	-19.33593750	+12.08496094	+1508	+7.43554688	-9.14941406	-0.62402344	+61.58935547	+1.40625000	-35.48583984	+1972
+1458240883.29169990	+9.67236328	-5.62060547	-0.76464844	+54.22851563	-5.60302734	-71.96044922	+1824	+9.53173828	-4.86474609	-0.45703125	+11.07421875	-19.35791016	+12.08496094	+1508	+7.43994141	-9.14941406	-0.62402344	+61.58935547	+1.40625000	-35.50781250	+1972
+1458240883.29580000	+9.67236328	-5.62060547	-0.76464844	+54.22851563	-5.60302734	-71.96044922	+1824	+9.53173828	-4.86474609	-0.45703125	+11.07421875	-19.35791016	+12.08496094	+1508	+7.43994141	-9.14941406	-0.62402344	+61.61132813	+1.40625000	-35.50781250	+1972
+1458240883.30419990	+9.67236328	-5.62060547	-0.76464844	+54.22851563	-5.60302734	-71.96044922	+1824	+9.53173828	-4.86474609	-0.45703125	+11.07421875	-19.35791016	+12.08496094	+1508	+7.43994141	-9.14941406	-0.62402344	+61.61132813	+1.40625000	-35.50781250	+1972
+1458240883.30830000	+9.67236328	-5.62060547	-0.76464844	+54.22851563	-5.60302734	-71.96044922	+1824	+9.53173828	-4.86474609	-0.45703125	+11.07421875	-19.35791016	+12.08496094	+1508	+7.43994141	-9.14941406	-0.62402344	+61.61132813	+1.40625000	-35.50781250	+1972
+1458240883.31670000	+9.67236328	-5.62060547	-0.76464844	+54.22851563	-5.60302734	-71.96044922	+1824	+9.53173828	-4.86474609	-0.45703125	+11.07421875	-19.35791016	+12.08496094	+1508	+7.43994141	-9.14941406	-0.62402344	+61.61132813	+1.40625000	-35.50781250	+1972
+1458240883.32080010	+9.67236328	-5.62060547	-0.76025391	+54.22851563	-5.60302734	-71.96044922	+1824	+9.53173828	-4.86474609	-0.45703125	+11.07421875	-19.35791016	+12.08496094	+1508	+7.43994141	-9.14941406	-0.62402344	+61.58935547	+1.40625000	-35.50781250	+1972
+1458240883.32500000	+9.67236328	-5.62060547	-0.76025391	+54.22851563	-5.60302734	-71.96044922	+1824	+9.53173828	-4.86474609	-0.45703125	+11.07421875	-19.35791016	+12.08496094	+1508	+7.43994141	-9.14941406	-0.62402344	+61.58935547	+1.40625000	-35.48583984	+1972
+1458240883.32920000	+9.67236328	-5.62060547	-0.76025391	+54.22851563	-5.60302734	-71.96044922	+1824	+9.53173828	-4.86474609	-0.45703125	+11.07421875	-19.35791016	+12.08496094	+1508	+7.43994141	-9.14941406	-0.62402344	+61.58935547	+1.40625000	-35.48583984	+1972
+1458240883.33750010	+9.67236328	-5.61621094	-0.76025391	+54.22851563	-5.60302734	-71.96044922	+1824	+9.53173828	-4.86474609	-0.45703125	+11.07421875	-19.35791016	+12.08496094	+1508	+7.43554688	-9.14941406	-0.62402344	+61.58935547	+1.40625000	-35.48583984	+1972
+1458240883.34159990	+9.67236328	-5.61621094	-0.76025391	+54.22851563	-5.60302734	-71.96044922	+1824	+9.53173828	-4.86474609	-0.45703125	+11.07421875	-19.35791016	+12.08496094	+1508	+7.43554688	-9.14941406	-0.62402344	+61.58935547	+1.40625000	-35.48583984	+1972
+1458240883.34579990	+9.67236328	-5.61621094	-0.76025391	+54.22851563	-5.60302734	-71.96044922	+1824	+9.53173828	-4.86474609	-0.45703125	+11.07421875	-19.35791016	+12.06298828	+1508	+7.43554688	-9.14941406	-0.62402344	+61.56738281	+1.40625000	-35.48583984	+1972
+1458240883.34999990	+9.67236328	-5.61621094	-0.76025391	+54.22851563	-5.60302734	-71.96044922	+1824	+9.53173828	-4.86474609	-0.45703125	+11.07421875	-19.35791016	+12.06298828	+1508	+7.43554688	-9.14941406	-0.62402344	+61.56738281	+1.38427734	-35.46386719	+1972
+1458240883.35410000	+9.67236328	-5.61621094	-0.76025391	+54.22851563	-5.60302734	-71.96044922	+1824	+9.53173828	-4.86474609	-0.45703125	+11.07421875	-19.35791016	+12.06298828	+1508	+7.43554688	-9.14941406	-0.62402344	+61.56738281	+1.38427734	-35.46386719	+1972
+1458240883.35830000	+9.67236328	-5.61621094	-0.76025391	+54.22851563	-5.60302734	-71.96044922	+1824	+9.53173828	-4.86474609	-0.45703125	+11.07421875	-19.35791016	+12.06298828	+1508	+7.43554688	-9.14941406	-0.62402344	+61.56738281	+1.38427734	-35.46386719	+1968
+1458240883.36250000	+9.67236328	-5.61621094	-0.76025391	+54.22851563	-5.60302734	-71.96044922	+1824	+9.53173828	-4.86474609	-0.45703125	+11.07421875	-19.35791016	+12.06298828	+1512	+7.43554688	-9.14941406	-0.62402344	+61.56738281	+1.38427734	-35.46386719	+1968
+1458240883.36660000	+9.67236328	-5.62060547	-0.76025391	+54.22851563	-5.60302734	-71.96044922	+1824	+9.53173828	-4.86474609	-0.45703125	+11.07421875	-19.35791016	+12.06298828	+1512	+7.43554688	-9.14941406	-0.62402344	+61.56738281	+1.40625000	-35.46386719	+1968
+1458240883.37500000	+9.67236328	-5.62060547	-0.76025391	+54.22851563	-5.60302734	-71.96044922	+1824	+9.53173828	-4.86474609	-0.45703125	+11.07421875	-19.35791016	+12.06298828	+1512	+7.43554688	-9.14941406	-0.62402344	+61.56738281	+1.40625000	-35.48583984	+1968
+1458240883.37910010	+9.67236328	-5.62060547	-0.76025391	+54.22851563	-5.60302734	-71.96044922	+1824	+9.53173828	-4.86474609	-0.45703125	+11.07421875	-19.35791016	+12.06298828	+1512	+7.43554688	-9.14941406	-0.62402344	+61.58935547	+1.40625000	-35.48583984	+1968
+1458240883.38750000	+9.67236328	-5.62060547	-0.76025391	+54.22851563	-5.60302734	-71.96044922	+1824	+9.53173828	-4.86474609	-0.45703125	+11.07421875	-19.35791016	+12.06298828	+1512	+7.43994141	-9.14941406	-0.62402344	+61.58935547	+1.40625000	-35.48583984	+1968
+1458240883.39159990	+9.67236328	-5.62060547	-0.76025391	+54.22851563	-5.60302734	-71.96044922	+1824	+9.53173828	-4.86474609	-0.45703125	+11.07421875	-19.35791016	+12.06298828	+1512	+7.43994141	-9.14941406	-0.62402344	+61.58935547	+1.40625000	-35.48583984	+1968
+1458240883.39580010	+9.67236328	-5.62060547	-0.76025391	+54.22851563	-5.60302734	-71.96044922	+1824	+9.53173828	-4.86474609	-0.45703125	+11.07421875	-19.35791016	+12.06298828	+1512	+7.43994141	-9.14941406	-0.62402344	+61.61132813	+1.40625000	-35.48583984	+1968
+1458240883.40000010	+9.67236328	-5.62060547	-0.76025391	+54.22851563	-5.60302734	-71.96044922	+1828	+9.53173828	-4.86474609	-0.45703125	+11.07421875	-19.35791016	+12.06298828	+1512	+7.43994141	-9.14941406	-0.62402344	+61.61132813	+1.40625000	-35.48583984	+1968
+1458240883.40829990	+9.67236328	-5.62060547	-0.76025391	+54.22851563	-5.60302734	-71.96044922	+1828	+9.53173828	-4.86474609	-0.45703125	+11.07421875	-19.35791016	+12.06298828	+1508	+7.43994141	-9.14941406	-0.61962891	+61.61132813	+1.40625000	-35.50781250	+1968
+1458240883.41249990	+9.67236328	-5.62060547	-0.76025391	+54.22851563	-5.60302734	-71.96044922	+1828	+9.53173828	-4.86474609	-0.45703125	+11.07421875	-19.35791016	+12.06298828	+1508	+7.44433594	-9.14941406	-0.61962891	+61.61132813	+1.40625000	-35.50781250	+1968
+1458240883.41660000	+9.67236328	-5.62060547	-0.76464844	+54.22851563	-5.60302734	-71.96044922	+1828	+9.53173828	-4.86474609	-0.45703125	+11.07421875	-19.35791016	+12.06298828	+1508	+7.44433594	-9.14941406	-0.61962891	+61.61132813	+1.40625000	-35.50781250	+1968
+1458240883.42080000	+9.67236328	-5.62060547	-0.76464844	+54.22851563	-5.60302734	-71.96044922	+1828	+9.53173828	-4.86474609	-0.45703125	+11.07421875	-19.35791016	+12.06298828	+1508	+7.44433594	-9.14501953	-0.61962891	+61.63330078	+1.40625000	-35.50781250	+1968
+1458240883.42490010	+9.67236328	-5.62060547	-0.76025391	+54.22851563	-5.60302734	-71.96044922	+1828	+9.53173828	-4.86474609	-0.45703125	+11.07421875	-19.35791016	+12.06298828	+1508	+7.44433594	-9.14501953	-0.61962891	+61.63330078	+1.40625000	-35.50781250	+1968
+1458240883.42910000	+9.67236328	-5.62060547	-0.76025391	+54.22851563	-5.60302734	-71.96044922	+1828	+9.53173828	-4.86474609	-0.45703125	+11.07421875	-19.35791016	+12.06298828	+1508	+7.44433594	-9.14501953	-0.61962891	+61.63330078	+1.40625000	-35.50781250	+1968
+1458240883.43740010	+9.67236328	-5.62060547	-0.76025391	+54.22851563	-5.60302734	-71.96044922	+1828	+9.53173828	-4.86474609	-0.45703125	+11.07421875	-19.35791016	+12.06298828	+1508	+7.44433594	-9.14941406	-0.62402344	+61.61132813	+1.40625000	-35.50781250	+1968
+1458240883.44160010	+9.67236328	-5.62060547	-0.76025391	+54.22851563	-5.60302734	-71.96044922	+1828	+9.53173828	-4.86474609	-0.45703125	+11.07421875	-19.35791016	+12.06298828	+1508	+7.43994141	-9.14941406	-0.62402344	+61.61132813	+1.40625000	-35.48583984	+1968
+1458240883.44580010	+9.67236328	-5.62060547	-0.76025391	+54.22851563	-5.60302734	-71.96044922	+1828	+9.53173828	-4.86474609	-0.45703125	+11.07421875	-19.35791016	+12.06298828	+1508	+7.43994141	-9.14941406	-0.62402344	+61.61132813	+1.40625000	-35.48583984	+1968
+1458240883.44989990	+9.67236328	-5.62060547	-0.76025391	+54.22851563	-5.60302734	-71.96044922	+1828	+9.53173828	-4.86474609	-0.45703125	+11.09619141	-19.35791016	+12.06298828	+1508	+7.43994141	-9.14941406	-0.62402344	+61.61132813	+1.40625000	-35.48583984	+1968
+1458240883.45830010	+9.67236328	-5.62060547	-0.76025391	+54.22851563	-5.60302734	-71.96044922	+1828	+9.53173828	-4.86474609	-0.45703125	+11.09619141	-19.35791016	+12.06298828	+1508	+7.43994141	-9.14941406	-0.62402344	+61.61132813	+1.40625000	-35.48583984	+1968
+1458240883.46240000	+9.67236328	-5.62060547	-0.76025391	+54.22851563	-5.60302734	-71.98242188	+1828	+9.53173828	-4.86474609	-0.45703125	+11.09619141	-19.35791016	+12.06298828	+1508	+7.43994141	-9.14941406	-0.62402344	+61.58935547	+1.40625000	-35.48583984	+1968
+1458240883.47079990	+9.67236328	-5.62060547	-0.76025391	+54.22851563	-5.60302734	-71.98242188	+1828	+9.53173828	-4.86474609	-0.45703125	+11.09619141	-19.35791016	+12.04101563	+1508	+7.43994141	-9.14941406	-0.62402344	+61.58935547	+1.40625000	-35.48583984	+1968
+1458240883.47910000	+9.67236328	-5.62060547	-0.76025391	+54.22851563	-5.58105469	-71.98242188	+1828	+9.53173828	-4.86474609	-0.45703125	+11.09619141	-19.35791016	+12.04101563	+1508	+7.43994141	-9.14941406	-0.62402344	+61.58935547	+1.40625000	-35.46386719	+1968
+1458240883.48740010	+9.67236328	-5.62060547	-0.76025391	+54.22851563	-5.58105469	-71.98242188	+1828	+9.53173828	-4.86474609	-0.45703125	+11.09619141	-19.35791016	+12.04101563	+1512	+7.43994141	-9.14941406	-0.62402344	+61.58935547	+1.40625000	-35.46386719	+1968
+1458240883.49160000	+9.67236328	-5.62060547	-0.76025391	+54.22851563	-5.58105469	-71.98242188	+1828	+9.53173828	-4.86474609	-0.45703125	+11.09619141	-19.35791016	+12.04101563	+1512	+7.43994141	-9.14941406	-0.62402344	+61.58935547	+1.40625000	-35.48583984	+1968
+1458240883.49990010	+9.67236328	-5.62060547	-0.76025391	+54.22851563	-5.58105469	-71.98242188	+1828	+9.53173828	-4.86474609	-0.45703125	+11.09619141	-19.35791016	+12.04101563	+1512	+7.43994141	-9.14941406	-0.62402344	+61.61132813	+1.40625000	-35.48583984	+1968
+1458240883.50819990	+9.67236328	-5.62060547	-0.76025391	+54.22851563	-5.58105469	-71.98242188	+1828	+9.53173828	-4.86474609	-0.45703125	+11.09619141	-19.35791016	+12.04101563	+1512	+7.43994141	-9.14941406	-0.62402344	+61.61132813	+1.40625000	-35.48583984	+1968
+1458240883.51239990	+9.67236328	-5.62060547	-0.76464844	+54.22851563	-5.58105469	-71.98242188	+1828	+9.53173828	-4.86474609	-0.45703125	+11.09619141	-19.35791016	+12.04101563	+1512	+7.43994141	-9.14941406	-0.62402344	+61.61132813	+1.40625000	-35.48583984	+1968
+1458240883.52070000	+9.67236328	-5.62060547	-0.76464844	+54.22851563	-5.58105469	-71.98242188	+1828	+9.53173828	-4.86474609	-0.46142578	+11.09619141	-19.35791016	+12.04101563	+1512	+7.43994141	-9.14501953	-0.62402344	+61.63330078	+1.42822266	-35.48583984	+1968
+1458240883.52490000	+9.67236328	-5.62060547	-0.76464844	+54.20654297	-5.58105469	-71.98242188	+1828	+9.53173828	-4.86474609	-0.46142578	+11.09619141	-19.35791016	+12.04101563	+1512	+7.44433594	-9.14501953	-0.61962891	+61.63330078	+1.42822266	-35.48583984	+1968
+1458240883.52909990	+9.67236328	-5.62060547	-0.76464844	+54.20654297	-5.58105469	-71.98242188	+1828	+9.53173828	-4.86474609	-0.46142578	+11.09619141	-19.35791016	+12.04101563	+1512	+7.44433594	-9.14501953	-0.61962891	+61.63330078	+1.42822266	-35.48583984	+1972
+1458240883.53320000	+9.67236328	-5.62060547	-0.76464844	+54.20654297	-5.58105469	-71.98242188	+1828	+9.53173828	-4.86474609	-0.46142578	+11.09619141	-19.35791016	+12.04101563	+1512	+7.44433594	-9.14501953	-0.61962891	+61.63330078	+1.42822266	-35.48583984	+1972
+1458240883.53740000	+9.67236328	-5.62060547	-0.76464844	+54.20654297	-5.58105469	-71.98242188	+1828	+9.53173828	-4.86474609	-0.46142578	+11.09619141	-19.35791016	+12.04101563	+1512	+7.44433594	-9.14501953	-0.61962891	+61.63330078	+1.42822266	-35.48583984	+1972
+1458240883.54160000	+9.67236328	-5.62060547	-0.76464844	+54.20654297	-5.58105469	-71.98242188	+1828	+9.53173828	-4.86474609	-0.46142578	+11.09619141	-19.35791016	+12.04101563	+1512	+7.44433594	-9.14501953	-0.61962891	+61.63330078	+1.42822266	-35.48583984	+1972
+1458240883.54570010	+9.67236328	-5.62060547	-0.76464844	+54.20654297	-5.58105469	-71.98242188	+1828	+9.53173828	-4.86474609	-0.46142578	+11.09619141	-19.35791016	+12.04101563	+1512	+7.44433594	-9.14501953	-0.61962891	+61.63330078	+1.42822266	-35.48583984	+1972
+1458240883.54990010	+9.67236328	-5.62060547	-0.76464844	+54.20654297	-5.58105469	-71.98242188	+1828	+9.53173828	-4.86474609	-0.46142578	+11.09619141	-19.35791016	+12.04101563	+1512	+7.44433594	-9.14501953	-0.61962891	+61.63330078	+1.42822266	-35.48583984	+1972
+1458240883.55410000	+9.67236328	-5.62060547	-0.76464844	+54.20654297	-5.58105469	-71.98242188	+1828	+9.53173828	-4.86474609	-0.46142578	+11.09619141	-19.35791016	+12.04101563	+1512	+7.44433594	-9.14501953	-0.61962891	+61.63330078	+1.42822266	-35.48583984	+1972
+1458240883.55819990	+9.67236328	-5.62060547	-0.76464844	+54.20654297	-5.58105469	-71.98242188	+1828	+9.53173828	-4.86474609	-0.46142578	+11.09619141	-19.35791016	+12.04101563	+1512	+7.44433594	-9.14501953	-0.62402344	+61.63330078	+1.42822266	-35.48583984	+1972
+1458240883.56240010	+9.67236328	-5.62060547	-0.76464844	+54.20654297	-5.58105469	-71.98242188	+1828	+9.53173828	-4.86474609	-0.46142578	+11.09619141	-19.35791016	+12.04101563	+1512	+7.43994141	-9.14501953	-0.62402344	+61.63330078	+1.42822266	-35.48583984	+1972
+1458240883.56660010	+9.67236328	-5.62060547	-0.76464844	+54.20654297	-5.58105469	-71.98242188	+1828	+9.53173828	-4.86474609	-0.46142578	+11.09619141	-19.35791016	+12.04101563	+1512	+7.43994141	-9.14501953	-0.62402344	+61.63330078	+1.42822266	-35.48583984	+1972
+1458240883.57069990	+9.67236328	-5.62060547	-0.76464844	+54.20654297	-5.58105469	-71.98242188	+1828	+9.53173828	-4.86474609	-0.46142578	+11.09619141	-19.35791016	+12.01904297	+1512	+7.43994141	-9.14501953	-0.62402344	+61.61132813	+1.40625000	-35.48583984	+1972
+1458240883.57489990	+9.67236328	-5.62060547	-0.76464844	+54.20654297	-5.55908203	-71.98242188	+1828	+9.53173828	-4.86474609	-0.46142578	+11.09619141	-19.35791016	+12.01904297	+1512	+7.43994141	-9.14501953	-0.62402344	+61.61132813	+1.40625000	-35.48583984	+1972
+1458240883.57900000	+9.67236328	-5.62060547	-0.76464844	+54.20654297	-5.55908203	-71.98242188	+1828	+9.53173828	-4.86474609	-0.46142578	+11.09619141	-19.35791016	+12.01904297	+1512	+7.43994141	-9.14941406	-0.62402344	+61.61132813	+1.40625000	-35.48583984	+1976
+1458240883.58320000	+9.67236328	-5.62060547	-0.76464844	+54.20654297	-5.55908203	-71.98242188	+1828	+9.53173828	-4.86474609	-0.46142578	+11.09619141	-19.35791016	+12.01904297	+1512	+7.43994141	-9.14941406	-0.62402344	+61.61132813	+1.40625000	-35.46386719	+1976
+1458240883.58740000	+9.67236328	-5.62060547	-0.76464844	+54.20654297	-5.55908203	-71.98242188	+1828	+9.53173828	-4.86474609	-0.46142578	+11.09619141	-19.35791016	+12.01904297	+1512	+7.43994141	-9.14941406	-0.62402344	+61.61132813	+1.40625000	-35.46386719	+1976
+1458240883.59150000	+9.67236328	-5.62060547	-0.76464844	+54.20654297	-5.55908203	-71.98242188	+1828	+9.53173828	-4.86474609	-0.46142578	+11.09619141	-19.35791016	+12.01904297	+1512	+7.43554688	-9.14941406	-0.62402344	+61.61132813	+1.40625000	-35.46386719	+1972
+1458240883.59570000	+9.67236328	-5.62060547	-0.76464844	+54.20654297	-5.55908203	-71.98242188	+1828	+9.53173828	-4.86474609	-0.46142578	+11.09619141	-19.35791016	+12.01904297	+1512	+7.43554688	-9.14941406	-0.62402344	+61.61132813	+1.40625000	-35.46386719	+1972
+1458240883.59990000	+9.67236328	-5.62060547	-0.76464844	+54.20654297	-5.55908203	-71.98242188	+1828	+9.53173828	-4.86474609	-0.46142578	+11.09619141	-19.35791016	+12.01904297	+1512	+7.43554688	-9.14941406	-0.62402344	+61.58935547	+1.40625000	-35.46386719	+1972
+1458240883.60820010	+9.67236328	-5.62060547	-0.76464844	+54.20654297	-5.55908203	-71.98242188	+1828	+9.53173828	-4.86474609	-0.46142578	+11.09619141	-19.35791016	+12.01904297	+1512	+7.43554688	-9.14941406	-0.62402344	+61.61132813	+1.40625000	-35.46386719	+1972
+1458240883.61240010	+9.67236328	-5.62060547	-0.76464844	+54.20654297	-5.55908203	-71.98242188	+1828	+9.53173828	-4.86474609	-0.46142578	+11.09619141	-19.33593750	+12.01904297	+1512	+7.43554688	-9.14941406	-0.62402344	+61.61132813	+1.40625000	-35.46386719	+1972
+1458240883.61649990	+9.67236328	-5.62060547	-0.76464844	+54.20654297	-5.55908203	-71.98242188	+1828	+9.53173828	-4.86474609	-0.46142578	+11.09619141	-19.33593750	+12.01904297	+1512	+7.43994141	-9.14941406	-0.62402344	+61.61132813	+1.42822266	-35.46386719	+1972
+1458240883.62069990	+9.67236328	-5.62060547	-0.76464844	+54.20654297	-5.55908203	-71.98242188	+1828	+9.53173828	-4.86474609	-0.46142578	+11.09619141	-19.33593750	+12.01904297	+1512	+7.43994141	-9.14941406	-0.62402344	+61.61132813	+1.42822266	-35.46386719	+1972
+1458240883.62490010	+9.67236328	-5.62060547	-0.76464844	+54.20654297	-5.55908203	-71.98242188	+1828	+9.53173828	-4.86474609	-0.46142578	+11.09619141	-19.33593750	+12.01904297	+1512	+7.43994141	-9.14941406	-0.62402344	+61.61132813	+1.42822266	-35.46386719	+1972
+1458240883.62899990	+9.67236328	-5.62060547	-0.76464844	+54.20654297	-5.55908203	-71.98242188	+1828	+9.53173828	-4.86474609	-0.46142578	+11.09619141	-19.33593750	+12.01904297	+1512	+7.43994141	-9.14941406	-0.62402344	+61.61132813	+1.42822266	-35.48583984	+1972
+1458240883.63319990	+9.67236328	-5.62060547	-0.76464844	+54.20654297	-5.55908203	-71.98242188	+1828	+9.53173828	-4.86474609	-0.46142578	+11.09619141	-19.33593750	+12.01904297	+1512	+7.43994141	-9.14501953	-0.62402344	+61.63330078	+1.42822266	-35.48583984	+1972
+1458240883.63739990	+9.67236328	-5.62060547	-0.76464844	+54.20654297	-5.55908203	-71.98242188	+1828	+9.53173828	-4.86474609	-0.46142578	+11.09619141	-19.33593750	+12.01904297	+1512	+7.43994141	-9.14501953	-0.62402344	+61.63330078	+1.42822266	-35.48583984	+1976
+1458240883.64150000	+9.67236328	-5.62060547	-0.76464844	+54.20654297	-5.55908203	-71.98242188	+1828	+9.53173828	-4.86474609	-0.46142578	+11.09619141	-19.33593750	+12.01904297	+1512	+7.43994141	-9.14501953	-0.62402344	+61.63330078	+1.42822266	-35.48583984	+1976
+1458240883.64570000	+9.67236328	-5.62060547	-0.76464844	+54.20654297	-5.55908203	-71.98242188	+1828	+9.53173828	-4.86474609	-0.46142578	+11.09619141	-19.33593750	+12.01904297	+1512	+7.43994141	-9.14501953	-0.62402344	+61.63330078	+1.42822266	-35.48583984	+1976
+1458240883.64980010	+9.67236328	-5.62060547	-0.76464844	+54.20654297	-5.55908203	-71.98242188	+1824	+9.53173828	-4.86474609	-0.46142578	+11.09619141	-19.33593750	+12.01904297	+1512	+7.43994141	-9.14501953	-0.62402344	+61.63330078	+1.42822266	-35.48583984	+1976
+1458240883.65400000	+9.67236328	-5.62060547	-0.76464844	+54.20654297	-5.55908203	-71.98242188	+1824	+9.53173828	-4.86474609	-0.46142578	+11.09619141	-19.33593750	+12.01904297	+1512	+7.43994141	-9.14501953	-0.62402344	+61.63330078	+1.45019531	-35.48583984	+1976
+1458240883.65820000	+9.67236328	-5.62060547	-0.76464844	+54.20654297	-5.55908203	-71.98242188	+1824	+9.53173828	-4.86474609	-0.46142578	+11.09619141	-19.33593750	+12.01904297	+1512	+7.43994141	-9.14501953	-0.62402344	+61.63330078	+1.45019531	-35.48583984	+1976
+1458240883.66230010	+9.67236328	-5.62060547	-0.76464844	+54.20654297	-5.55908203	-71.98242188	+1824	+9.53173828	-4.86474609	-0.46142578	+11.09619141	-19.33593750	+12.01904297	+1512	+7.43994141	-9.14501953	-0.62402344	+61.63330078	+1.45019531	-35.48583984	+1976
+1458240883.66650010	+9.67236328	-5.62060547	-0.76464844	+54.20654297	-5.53710938	-71.98242188	+1824	+9.53173828	-4.86474609	-0.46142578	+11.09619141	-19.33593750	+12.01904297	+1512	+7.43994141	-9.14501953	-0.62402344	+61.63330078	+1.45019531	-35.48583984	+1976
+1458240883.67070010	+9.67236328	-5.62060547	-0.76464844	+54.20654297	-5.53710938	-71.98242188	+1824	+9.53173828	-4.86474609	-0.46142578	+11.09619141	-19.33593750	+12.01904297	+1512	+7.43994141	-9.14501953	-0.62402344	+61.63330078	+1.45019531	-35.48583984	+1976
+1458240883.67479990	+9.67236328	-5.62060547	-0.76464844	+54.20654297	-5.53710938	-71.98242188	+1824	+9.53173828	-4.86474609	-0.46142578	+11.09619141	-19.33593750	+12.01904297	+1508	+7.43994141	-9.14941406	-0.62402344	+61.63330078	+1.45019531	-35.46386719	+1976
+1458240883.67899990	+9.67236328	-5.62060547	-0.76464844	+54.20654297	-5.53710938	-71.98242188	+1824	+9.53173828	-4.86474609	-0.46142578	+11.09619141	-19.31396484	+12.01904297	+1508	+7.43994141	-9.14941406	-0.62402344	+61.63330078	+1.45019531	-35.46386719	+1976
+1458240883.68319990	+9.67236328	-5.62060547	-0.76464844	+54.20654297	-5.53710938	-71.98242188	+1824	+9.53173828	-4.86474609	-0.46142578	+11.09619141	-19.31396484	+12.01904297	+1508	+7.43994141	-9.14941406	-0.62402344	+61.63330078	+1.45019531	-35.46386719	+1976
+1458240883.69149990	+9.67236328	-5.62060547	-0.76464844	+54.22851563	-5.53710938	-71.98242188	+1824	+9.53173828	-4.86474609	-0.46142578	+11.09619141	-19.31396484	+12.01904297	+1508	+7.43994141	-9.14941406	-0.62402344	+61.61132813	+1.45019531	-35.44189453	+1976
+1458240883.69569990	+9.67236328	-5.62060547	-0.76464844	+54.22851563	-5.53710938	-71.98242188	+1824	+9.53173828	-4.86474609	-0.46142578	+11.09619141	-19.31396484	+12.01904297	+1508	+7.43994141	-9.14941406	-0.62402344	+61.61132813	+1.42822266	-35.44189453	+1976
+1458240883.69980000	+9.67236328	-5.62060547	-0.76464844	+54.22851563	-5.53710938	-71.98242188	+1824	+9.53173828	-4.86474609	-0.46142578	+11.09619141	-19.31396484	+11.99707031	+1512	+7.43554688	-9.14941406	-0.62841797	+61.61132813	+1.42822266	-35.44189453	+1976
+1458240883.70400000	+9.67236328	-5.62060547	-0.76464844	+54.22851563	-5.53710938	-71.96044922	+1824	+9.52734375	-4.86474609	-0.46142578	+11.09619141	-19.31396484	+11.99707031	+1512	+7.43554688	-9.14941406	-0.62841797	+61.61132813	+1.42822266	-35.44189453	+1976
+1458240883.70820000	+9.67236328	-5.62060547	-0.76464844	+54.22851563	-5.53710938	-71.96044922	+1824	+9.52734375	-4.86474609	-0.46142578	+11.09619141	-19.31396484	+11.99707031	+1512	+7.43554688	-9.14941406	-0.62841797	+61.61132813	+1.42822266	-35.44189453	+1976
+1458240883.71230010	+9.67236328	-5.62060547	-0.76464844	+54.22851563	-5.53710938	-71.96044922	+1824	+9.52734375	-4.86474609	-0.46142578	+11.09619141	-19.31396484	+11.99707031	+1512	+7.43554688	-9.14941406	-0.62841797	+61.61132813	+1.42822266	-35.41992188	+1976
+1458240883.72070000	+9.67236328	-5.62060547	-0.76464844	+54.22851563	-5.53710938	-71.96044922	+1824	+9.52734375	-4.86474609	-0.46142578	+11.09619141	-19.31396484	+11.99707031	+1512	+7.43554688	-9.14941406	-0.62841797	+61.58935547	+1.42822266	-35.41992188	+1976
+1458240883.72480010	+9.67236328	-5.62060547	-0.76464844	+54.22851563	-5.53710938	-71.96044922	+1824	+9.52734375	-4.86474609	-0.46142578	+11.09619141	-19.31396484	+11.99707031	+1512	+7.43554688	-9.14941406	-0.62841797	+61.61132813	+1.42822266	-35.41992188	+1976
+1458240883.72900010	+9.67236328	-5.62060547	-0.76464844	+54.22851563	-5.53710938	-71.96044922	+1824	+9.52734375	-4.86474609	-0.46142578	+11.09619141	-19.31396484	+11.99707031	+1512	+7.43554688	-9.14941406	-0.62841797	+61.61132813	+1.45019531	-35.41992188	+1976
+1458240883.73309990	+9.67236328	-5.62060547	-0.76464844	+54.22851563	-5.53710938	-71.96044922	+1824	+9.52734375	-4.86474609	-0.46142578	+11.09619141	-19.31396484	+11.99707031	+1512	+7.43554688	-9.14941406	-0.62841797	+61.61132813	+1.45019531	-35.41992188	+1976
+1458240883.73729990	+9.67236328	-5.62060547	-0.76464844	+54.22851563	-5.53710938	-71.96044922	+1824	+9.52734375	-4.86474609	-0.46142578	+11.09619141	-19.31396484	+11.99707031	+1512	+7.43554688	-9.14941406	-0.62841797	+61.61132813	+1.45019531	-35.41992188	+1976
+1458240883.74149990	+9.67236328	-5.62060547	-0.76464844	+54.22851563	-5.53710938	-71.96044922	+1824	+9.52734375	-4.86474609	-0.46142578	+11.09619141	-19.31396484	+11.99707031	+1512	+7.43994141	-9.14941406	-0.62402344	+61.61132813	+1.45019531	-35.41992188	+1976
+1458240883.74560000	+9.67236328	-5.62060547	-0.76464844	+54.22851563	-5.53710938	-71.93847656	+1824	+9.52734375	-4.86474609	-0.46142578	+11.09619141	-19.31396484	+11.99707031	+1512	+7.43994141	-9.14941406	-0.62402344	+61.61132813	+1.45019531	-35.41992188	+1976
+1458240883.74980000	+9.67236328	-5.62060547	-0.76464844	+54.22851563	-5.53710938	-71.93847656	+1824	+9.52734375	-4.86474609	-0.46142578	+11.09619141	-19.31396484	+11.99707031	+1512	+7.43994141	-9.14941406	-0.62402344	+61.63330078	+1.45019531	-35.41992188	+1976
+1458240883.75399990	+9.67236328	-5.62060547	-0.76464844	+54.22851563	-5.53710938	-71.93847656	+1828	+9.52734375	-4.86474609	-0.46142578	+11.09619141	-19.31396484	+11.99707031	+1512	+7.43994141	-9.14941406	-0.62402344	+61.63330078	+1.45019531	-35.44189453	+1976
+1458240883.76230000	+9.67236328	-5.62060547	-0.76464844	+54.22851563	-5.53710938	-71.93847656	+1828	+9.52734375	-4.86474609	-0.46142578	+11.09619141	-19.31396484	+11.99707031	+1508	+7.43994141	-9.14941406	-0.62402344	+61.63330078	+1.45019531	-35.44189453	+1976
+1458240883.76650000	+9.67236328	-5.62060547	-0.76464844	+54.22851563	-5.53710938	-71.93847656	+1828	+9.52734375	-4.86474609	-0.46142578	+11.09619141	-19.31396484	+11.99707031	+1508	+7.43994141	-9.14941406	-0.62402344	+61.63330078	+1.45019531	-35.44189453	+1976
+1458240883.77060010	+9.67236328	-5.62060547	-0.76464844	+54.22851563	-5.55908203	-71.93847656	+1828	+9.52734375	-4.86474609	-0.46142578	+11.09619141	-19.31396484	+11.99707031	+1508	+7.43994141	-9.14941406	-0.62402344	+61.63330078	+1.45019531	-35.44189453	+1976
+1458240883.77480010	+9.67236328	-5.62060547	-0.76464844	+54.22851563	-5.55908203	-71.93847656	+1828	+9.52734375	-4.86474609	-0.46142578	+11.09619141	-19.31396484	+11.99707031	+1508	+7.43994141	-9.14941406	-0.62402344	+61.63330078	+1.45019531	-35.44189453	+1976
+1458240883.77900000	+9.67236328	-5.62060547	-0.76464844	+54.22851563	-5.55908203	-71.93847656	+1828	+9.52734375	-4.86474609	-0.46142578	+11.09619141	-19.31396484	+11.99707031	+1508	+7.43994141	-9.14941406	-0.62402344	+61.63330078	+1.45019531	-35.44189453	+1976
+1458240883.78309990	+9.67236328	-5.62060547	-0.76464844	+54.22851563	-5.55908203	-71.93847656	+1828	+9.52734375	-4.86474609	-0.46142578	+11.09619141	-19.31396484	+11.99707031	+1508	+7.43994141	-9.14941406	-0.62402344	+61.63330078	+1.45019531	-35.44189453	+1976
+1458240883.78730010	+9.67236328	-5.62060547	-0.76464844	+54.25048828	-5.55908203	-71.93847656	+1828	+9.53173828	-4.86474609	-0.46142578	+11.09619141	-19.31396484	+11.99707031	+1508	+7.43994141	-9.14941406	-0.62402344	+61.63330078	+1.45019531	-35.44189453	+1976
+1458240883.79150010	+9.67236328	-5.62060547	-0.76464844	+54.25048828	-5.55908203	-71.93847656	+1828	+9.53173828	-4.86474609	-0.46142578	+11.09619141	-19.33593750	+11.99707031	+1508	+7.43994141	-9.14941406	-0.62402344	+61.63330078	+1.45019531	-35.44189453	+1980
+1458240883.79559990	+9.67236328	-5.62060547	-0.76464844	+54.25048828	-5.55908203	-71.93847656	+1828	+9.53173828	-4.86474609	-0.46142578	+11.09619141	-19.33593750	+11.99707031	+1508	+7.43994141	-9.14941406	-0.62402344	+61.61132813	+1.42822266	-35.44189453	+1980
+1458240883.79979990	+9.67236328	-5.62060547	-0.76464844	+54.25048828	-5.58105469	-71.93847656	+1828	+9.53173828	-4.86474609	-0.46142578	+11.07421875	-19.33593750	+11.99707031	+1508	+7.43994141	-9.14941406	-0.62402344	+61.61132813	+1.42822266	-35.44189453	+1980
+1458240883.80390000	+9.67236328	-5.62060547	-0.76025391	+54.25048828	-5.58105469	-71.93847656	+1828	+9.53173828	-4.86474609	-0.46142578	+11.07421875	-19.33593750	+11.99707031	+1508	+7.43994141	-9.14941406	-0.62402344	+61.61132813	+1.40625000	-35.44189453	+1980
+1458240883.81230000	+9.67236328	-5.62060547	-0.76025391	+54.25048828	-5.60302734	-71.91650391	+1828	+9.53173828	-4.86474609	-0.45703125	+11.07421875	-19.35791016	+11.99707031	+1508	+7.43994141	-9.14941406	-0.62402344	+61.56738281	+1.38427734	-35.41992188	+1980
+1458240883.81640010	+9.67236328	-5.62060547	-0.76025391	+54.25048828	-5.62500000	-71.91650391	+1828	+9.53173828	-4.86474609	-0.45703125	+11.05224609	-19.37988281	+11.99707031	+1508	+7.43994141	-9.14941406	-0.62841797	+61.52343750	+1.34033203	-35.41992188	+1980
+1458240883.82060000	+9.67675781	-5.61621094	-0.75585938	+54.25048828	-5.64697266	-71.91650391	+1832	+9.53173828	-4.86474609	-0.45263672	+11.03027344	-19.40185547	+11.99707031	+1508	+7.43994141	-9.14501953	-0.62841797	+61.50146484	+1.29638672	-35.39794922	+1980
+1458240883.82480000	+9.67675781	-5.61621094	-0.75585938	+54.25048828	-5.66894531	-71.91650391	+1832	+9.53613281	-4.86035156	-0.45263672	+11.00830078	-19.42382813	+12.01904297	+1512	+7.43994141	-9.14501953	-0.62841797	+61.45751953	+1.23046875	-35.39794922	+1980
+1458240883.82890010	+9.68115234	-5.61621094	-0.75146484	+54.25048828	-5.73486328	-71.89453125	+1832	+9.54052734	-4.86035156	-0.44384766	+10.92041016	-19.51171875	+12.04101563	+1516	+7.43994141	-9.14501953	-0.63281250	+61.34765625	+1.09863281	-35.39794922	+1980
+1458240883.83310010	+9.68554688	-5.61181641	-0.74707031	+54.22851563	-5.82275391	-71.85058594	+1836	+9.54492188	-4.85595703	-0.43505859	+10.83251953	-19.59960938	+12.08496094	+1520	+7.44433594	-9.14062500	-0.63281250	+61.25976563	+0.96679688	-35.37597656	+1980
+1458240883.83730010	+9.68554688	-5.61181641	-0.74267578	+54.22851563	-5.91064453	-71.82861328	+1840	+9.55371094	-4.85156250	-0.42626953	+10.74462891	-19.68750000	+12.12890625	+1520	+7.44873047	-9.13623047	-0.63281250	+61.17187500	+0.83496094	-35.37597656	+1980
+1458240883.84139990	+9.69873047	-5.60742188	-0.72949219	+54.20654297	-6.13037109	-71.76269531	+1844	+9.56689453	-4.84716797	-0.40869141	+10.45898438	-19.88525391	+12.23876953	+1532	+7.46191406	-9.12744141	-0.62841797	+61.01806641	+0.54931641	-35.37597656	+1984
+1458240883.84559990	+9.70751953	-5.60302734	-0.72070313	+54.16259766	-6.32812500	-71.67480469	+1852	+9.58007813	-4.84277344	-0.39111328	+10.23925781	-20.06103516	+12.37060547	+1536	+7.47509766	-9.11865234	-0.62841797	+60.90820313	+0.32958984	-35.35400391	+1988
+1458240883.84980010	+9.71630859	-5.59863281	-0.70751953	+54.11865234	-6.54785156	-71.58691406	+1856	+9.58886719	-4.83837891	-0.37792969	+10.01953125	-20.21484375	+12.48046875	+1544	+7.48388672	-9.10986328	-0.62402344	+60.79833984	+0.15380859	-35.35400391	+1992
+1458240883.85390000	+9.73388672	-5.59423828	-0.68994141	+54.05273438	-6.92138672	-71.43310547	+1868	+9.60644531	-4.83398438	-0.35595703	+9.64599609	-20.43457031	+12.67822266	+1552	+7.50146484	-9.09667969	-0.61962891	+60.66650391	-0.10986328	-35.35400391	+2000
+1458240883.85809990	+9.74707031	-5.58984375	-0.67675781	+53.98681641	-7.22900391	-71.25732422	+1876	+9.61962891	-4.82519531	-0.34277344	+9.36035156	-20.56640625	+12.85400391	+1556	+7.51025391	-9.08789063	-0.61523438	+60.55664063	-0.30761719	-35.31005859	+2004
+1458240883.86229990	+9.76025391	-5.58105469	-0.65917969	+53.92089844	-7.47070313	-71.12548828	+1888	+9.63281250	-4.82080078	-0.32958984	+9.11865234	-20.69824219	+12.98583984	+1560	+7.51904297	-9.07910156	-0.61523438	+60.42480469	-0.48339844	-35.26611328	+2008
+1458240883.87060000	+9.79101563	-5.56787109	-0.62841797	+53.74511719	-8.17382813	-70.57617188	+1912	+9.65917969	-4.81201172	-0.29882813	+8.41552734	-20.96191406	+13.40332031	+1572	+7.53222656	-9.06591797	-0.62402344	+60.11718750	-0.94482422	-35.09033203	+2016
+1458240883.87480000	+9.79980469	-5.56347656	-0.61523438	+53.70117188	-8.37158203	-70.42236328	+1924	+9.67236328	-4.80761719	-0.28564453	+8.15185547	-21.09375000	+13.55712891	+1580	+7.53662109	-9.05712891	-0.62841797	+59.96337891	-1.18652344	-34.98046875	+2020
+1458240883.87890010	+9.80859375	-5.55468750	-0.60644531	+53.65722656	-8.59130859	-70.15869141	+1932	+9.68115234	-4.80322266	-0.27246094	+7.77832031	-21.18164063	+13.75488281	+1588	+7.54101563	-9.04833984	-0.64160156	+59.76562500	-1.45019531	-34.82666016	+2024
+1458240883.88310000	+9.81738281	-5.54589844	-0.60205078	+53.61328125	-8.76708984	-69.85107422	+1944	+9.69433594	-4.79882813	-0.25927734	+7.44873047	-21.24755859	+13.97460938	+1596	+7.54101563	-9.04394531	-0.65039063	+59.56787109	-1.71386719	-34.65087891	+2028
+1458240883.88720010	+9.83056641	-5.54150391	-0.58886719	+53.56933594	-8.96484375	-69.60937500	+1952	+9.70751953	-4.79003906	-0.24169922	+7.09716797	-21.35742188	+14.17236328	+1604	+7.53662109	-9.03515625	-0.66357422	+59.34814453	-1.95556641	-34.47509766	+2028
+1458240883.89140010	+9.83935547	-5.53271484	-0.58007813	+53.50341797	-9.14062500	-69.27978516	+1964	+9.72070313	-4.79003906	-0.22851563	+6.67968750	-21.42333984	+14.43603516	+1612	+7.54101563	-9.02636719	-0.67236328	+59.15039063	-2.21923828	-34.27734375	+2032
+1458240883.89560010	+9.84814453	-5.52832031	-0.57568359	+53.45947266	-9.29443359	-68.88427734	+1972	+9.72949219	-4.78125000	-0.21972656	+6.26220703	-21.48925781	+14.69970703	+1624	+7.53662109	-9.02197266	-0.68554688	+58.93066406	-2.48291016	-34.05761719	+2032
+1458240883.89969990	+9.85693359	-5.51953125	-0.56689453	+53.41552734	-9.44824219	-68.53271484	+1980	+9.74267578	-4.77246094	-0.20214844	+5.86669922	-21.57714844	+14.94140625	+1632	+7.53222656	-9.01318359	-0.70312500	+58.71093750	-2.74658203	-33.81591797	+2032
+1458240883.90389990	+9.86572266	-5.51074219	-0.56250000	+53.34960938	-9.58007813	-68.07128906	+1988	+9.75585938	-4.76367188	-0.18896484	+5.38330078	-21.62109375	+15.27099609	+1644	+7.53222656	-9.00439453	-0.72509766	+58.49121094	-3.03222656	-33.55224609	+2032
+1458240883.90809990	+9.87451172	-5.50195313	-0.56250000	+53.28369141	-9.68994141	-67.58789063	+1996	+9.76904297	-4.75488281	-0.17578125	+4.89990234	-21.64306641	+15.60058594	+1656	+7.53222656	-8.99560547	-0.74267578	+58.29345703	-3.29589844	-33.28857422	+2032
+1458240883.91220000	+9.88330078	-5.49316406	-0.55810547	+53.23974609	-9.79980469	-67.14843750	+2004	+9.77783203	-4.74609375	-0.15820313	+4.41650391	-21.70898438	+15.90820313	+1668	+7.53222656	-8.98681641	-0.76025391	+58.07373047	-3.55957031	-33.02490234	+2032
+1458240883.91640000	+9.89648438	-5.48437500	-0.55810547	+53.15185547	-9.88769531	-66.64306641	+2008	+9.79101563	-4.73730469	-0.14501953	+3.93310547	-21.70898438	+16.28173828	+1680	+7.53662109	-8.97363281	-0.77783203	+57.89794922	-3.80126953	-32.78320313	+2032
+1458240883.92470000	+9.91845703	-5.46679688	-0.56250000	+53.04199219	-10.01953125	-65.54443359	+2024	+9.81738281	-4.71533203	-0.11865234	+2.92236328	-21.70898438	+17.02880859	+1704	+7.53662109	-8.95166016	-0.80859375	+57.52441406	-4.28466797	-32.27783203	+2028
+1458240883.92890000	+9.92724609	-5.46240234	-0.56689453	+52.91015625	-10.04150391	-64.97314453	+2028	+9.83056641	-4.69775391	-0.10986328	+2.46093750	-21.68701172	+17.42431641	+1716	+7.54541016	-8.93408203	-0.82617188	+57.37060547	-4.52636719	-32.03613281	+2024
+1458240883.93310000	+9.94042969	-5.45361328	-0.57128906	+52.82226563	-10.08544922	-64.40185547	+2032	+9.84375000	-4.68457031	-0.09667969	+1.97753906	-21.64306641	+17.81982422	+1728	+7.54980469	-8.92089844	-0.84375000	+57.21679688	-4.74609375	-31.81640625	+2024
+1458240883.93720010	+9.95361328	-5.44482422	-0.58007813	+52.73437500	-10.10742188	-63.78662109	+2040	+9.85253906	-4.67138672	-0.08789063	+1.49414063	-21.59912109	+18.23730469	+1740	+7.55859375	-8.90332031	-0.86132813	+57.08496094	-4.98779297	-31.57470703	+2020
+1458240883.94140010	+9.96679688	-5.44042969	-0.58886719	+52.58056641	-10.12939453	-63.19335938	+2048	+9.86572266	-4.64941406	-0.07910156	+1.12060547	-21.53320313	+18.65478516	+1752	+7.56738281	-8.88574219	-0.87890625	+56.95312500	-5.18554688	-31.35498047	+2020
+1458240883.94970010	+9.99755859	-5.41845703	-0.61083984	+52.36083984	-10.15136719	-61.98486328	+2060	+9.88769531	-4.61425781	-0.06591797	+0.30761719	-21.37939453	+19.48974609	+1768	+7.59375000	-8.84619141	-0.90966797	+56.77734375	-5.58105469	-30.98144531	+2016
+1458240883.95799990	+10.02832031	-5.40966797	-0.62841797	+52.03125000	-10.15136719	-60.88623047	+2072	+9.90966797	-4.56591797	-0.04833984	-0.19775391	-21.29150391	+20.23681641	+1788	+7.62011719	-8.80664063	-0.93603516	+56.57958984	-5.93261719	-30.67382813	+2008
+1458240883.96219990	+10.04589844	-5.40087891	-0.64160156	+51.89941406	-10.12939453	-60.24902344	+2076	+9.91845703	-4.54394531	-0.04833984	-0.48339844	-21.15966797	+20.61035156	+1792	+7.62890625	-8.78906250	-0.95361328	+56.49169922	-6.13037109	-30.47607422	+2008
+1458240883.97050000	+10.08105469	-5.38769531	-0.66796875	+51.54785156	-10.10742188	-59.21630859	+2088	+9.94042969	-4.48681641	-0.03955078	-0.74707031	-21.09375000	+21.22558594	+1804	+7.65966797	-8.74951172	-0.98437500	+56.29394531	-6.43798828	-30.16845703	+2000
+1458240883.97890000	+10.11181641	-5.37451172	-0.69873047	+51.19628906	-10.06347656	-58.13964844	+2100	+9.95800781	-4.42968750	-0.03955078	-0.92285156	-20.96191406	+21.77490234	+1816	+7.68164063	-8.70996094	-1.02392578	+56.05224609	-6.76757813	-29.83886719	+1992
+1458240883.98720000	+10.15136719	-5.35253906	-0.72509766	+50.86669922	-10.04150391	-57.15087891	+2108	+9.98437500	-4.37255859	-0.03955078	-0.96679688	-20.85205078	+22.23632813	+1824	+7.70361328	-8.67041016	-1.06787109	+55.78857422	-7.03125000	-29.50927734	+1984
+1458240883.99550010	+10.18652344	-5.33935547	-0.75146484	+50.53710938	-9.99755859	-56.31591797	+2116	+10.00634766	-4.31103516	-0.03955078	-0.87890625	-20.87402344	+22.50000000	+1824	+7.72119141	-8.63525391	-1.10742188	+55.43701172	-7.27294922	-29.15771484	+1968
+1458240884.00390010	+10.22167969	-5.32177734	-0.78662109	+50.18554688	-9.93164063	-55.45898438	+2124	+10.02832031	-4.25390625	-0.05273438	-0.76904297	-20.78613281	+22.71972656	+1828	+7.73876953	-8.60449219	-1.16015625	+55.01953125	-7.47070313	-28.76220703	+1952
+1458240884.00799990	+10.24365234	-5.30859375	-0.79980469	+50.05371094	-9.90966797	-55.10742188	+2128	+10.04589844	-4.21875000	-0.05273438	-0.65917969	-20.78613281	+22.78564453	+1832	+7.74755859	-8.58251953	-1.18652344	+54.82177734	-7.55859375	-28.54248047	+1944
+1458240884.01640010	+10.28320313	-5.28662109	-0.83496094	+49.76806641	-9.86572266	-54.38232422	+2132	+10.07666016	-4.16162109	-0.07470703	-0.50537109	-20.69824219	+22.87353516	+1836	+7.76513672	-8.55175781	-1.23486328	+54.36035156	-7.66845703	-28.14697266	+1924
+1458240884.02469990	+10.32714844	-5.26464844	-0.87011719	+49.50439453	-9.86572266	-53.74511719	+2136	+10.12060547	-4.09130859	-0.09667969	-0.24169922	-20.61035156	+22.85156250	+1848	+7.78271484	-8.51220703	-1.28320313	+53.87695313	-7.73437500	-27.75146484	+1904
+1458240884.02889990	+10.34912109	-5.25585938	-0.88769531	+49.37255859	-9.86572266	-53.50341797	+2136	+10.13818359	-4.06933594	-0.10986328	-0.21972656	-20.56640625	+22.78564453	+1848	+7.79589844	-8.49462891	-1.30957031	+53.61328125	-7.73437500	-27.57568359	+1892
+1458240884.03300000	+10.37109375	-5.23828125	-0.89648438	+49.30664063	-9.90966797	-53.28369141	+2136	+10.16455078	-4.03417969	-0.12304688	-0.10986328	-20.54443359	+22.74169922	+1856	+7.81347656	-8.47265625	-1.33154297	+53.37158203	-7.73437500	-27.39990234	+1880
+1458240884.04130010	+10.42382813	-5.21191406	-0.93164063	+49.10888672	-10.04150391	-52.82226563	+2136	+10.21728516	-3.97705078	-0.15380859	+0.02197266	-20.41259766	+22.60986328	+1868	+7.84863281	-8.42871094	-1.37109375	+52.86621094	-7.71240234	-27.07031250	+1856
+1458240884.04970000	+10.48535156	-5.18115234	-0.96240234	+48.99902344	-10.32714844	-52.47070313	+2140	+10.27880859	-3.91113281	-0.18896484	+0.26367188	-20.30273438	+22.45605469	+1884	+7.89697266	-8.37158203	-1.41064453	+52.44873047	-7.66845703	-26.85058594	+1836
+1458240884.05800010	+10.55126953	-5.14599609	-0.98876953	+48.93310547	-10.72265625	-52.20703125	+2144	+10.34472656	-3.85400391	-0.22412109	+0.32958984	-20.23681641	+22.23632813	+1900	+7.95410156	-8.31445313	-1.43701172	+51.98730469	-7.60253906	-26.67480469	+1816
+1458240884.06629990	+10.62158203	-5.11083984	-1.01074219	+48.84521484	-11.22802734	-51.94335938	+2148	+10.41503906	-3.78808594	-0.25488281	+0.43945313	-20.19287109	+22.03857422	+1912	+8.02001953	-8.24853516	-1.46337891	+51.54785156	-7.53662109	-26.54296875	+1800
+1458240884.07470010	+10.69628906	-5.06689453	-1.02832031	+48.86718750	-11.95312500	-51.76757813	+2152	+10.49414063	-3.72216797	-0.28564453	+0.57128906	-20.19287109	+21.86279297	+1928	+8.09472656	-8.17382813	-1.48535156	+51.19628906	-7.51464844	-26.45507813	+1788
+1458240884.07880000	+10.73583984	-5.04492188	-1.03710938	+48.82324219	-12.32666016	-51.67968750	+2148	+10.53369141	-3.69140625	-0.30322266	+0.59326172	-20.17089844	+21.79687500	+1936	+8.12988281	-8.13867188	-1.49853516	+50.95458984	-7.51464844	-26.41113281	+1780
+1458240884.08719990	+10.81494141	-4.99658203	-1.04589844	+48.82324219	-13.16162109	-51.50390625	+2148	+10.61718750	-3.62109375	-0.32519531	+0.72509766	-20.23681641	+21.64306641	+1948	+8.20898438	-8.05078125	-1.52050781	+50.53710938	-7.51464844	-26.32324219	+1772
+1458240884.09550000	+10.89843750	-4.94824219	-1.05468750	+48.77929688	-14.08447266	-51.39404297	+2148	+10.70507813	-3.55517578	-0.35156250	+0.79101563	-20.21484375	+21.55517578	+1960	+8.28808594	-7.97167969	-1.54687500	+50.05371094	-7.51464844	-26.19140625	+1764
+1458240884.10380010	+10.98193359	-4.89111328	-1.05908203	+48.75732422	-15.07324219	-51.30615234	+2148	+10.79296875	-3.48046875	-0.36474609	+0.87890625	-20.28076172	+21.48925781	+1972	+8.35839844	-7.88818359	-1.57324219	+49.50439453	-7.51464844	-25.99365234	+1756
+1458240884.10800000	+11.02587891	-4.86474609	-1.05908203	+48.75732422	-15.57861328	-51.28417969	+2148	+10.84130859	-3.44531250	-0.37792969	+0.90087891	-20.25878906	+21.48925781	+1980	+8.39794922	-7.84423828	-1.59082031	+49.21875000	-7.49267578	-25.83984375	+1752
+1458240884.11630010	+11.10937500	-4.80761719	-1.05468750	+48.73535156	-16.65527344	-51.26220703	+2156	+10.93359375	-3.37060547	-0.38671875	+0.96679688	-20.32470703	+21.46728516	+1992	+8.46386719	-7.75634766	-1.62158203	+48.60351563	-7.49267578	-25.55419922	+1744
+1458240884.12459990	+11.19287109	-4.74609375	-1.05029297	+48.71337891	-17.75390625	-51.26220703	+2168	+11.03027344	-3.29150391	-0.39111328	+1.03271484	-20.34667969	+21.46728516	+2004	+8.52978516	-7.67285156	-1.65673828	+47.96630859	-7.42675781	-25.22460938	+1744
+1458240884.12879990	+11.23681641	-4.71093750	-1.04150391	+48.73535156	-18.30322266	-51.32812500	+2176	+11.07861328	-3.25634766	-0.39550781	+1.03271484	-20.34667969	+21.48925781	+2012	+8.56054688	-7.63330078	-1.67431641	+47.59277344	-7.40478516	-25.04882813	+1740
+1458240884.13710000	+11.32031250	-4.64501953	-1.03710938	+48.75732422	-19.42382813	-51.39404297	+2200	+11.17529297	-3.17724609	-0.40429688	+1.03271484	-20.34667969	+21.51123047	+2028	+8.62646484	-7.54101563	-1.70947266	+46.93359375	-7.31689453	-24.65332031	+1740
+1458240884.14549990	+11.40380859	-4.57910156	-1.02392578	+48.77929688	-20.58837891	-51.59179688	+2228	+11.27636719	-3.09375000	-0.40869141	+1.03271484	-20.32470703	+21.55517578	+2048	+8.68798828	-7.45312500	-1.74462891	+46.25244141	-7.22900391	-24.25781250	+1744
+1458240884.15380000	+11.48730469	-4.50878906	-1.00634766	+48.80126953	-21.70898438	-51.78955078	+2256	+11.37744141	-3.01025391	-0.40869141	+1.01074219	-20.34667969	+21.57714844	+2068	+8.75830078	-7.36083984	-1.76660156	+45.61523438	-7.11914063	-23.97216797	+1748
+1458240884.15800000	+11.53125000	-4.47363281	-1.00195313	+48.80126953	-22.25830078	-51.89941406	+2276	+11.43017578	-2.97070313	-0.41308594	+0.98876953	-20.34667969	+21.59912109	+2076	+8.79345703	-7.30810547	-1.77978516	+45.35156250	-7.07519531	-23.81835938	+1756
+1458240884.16630010	+11.61914063	-4.40332031	-0.99316406	+48.80126953	-23.29101563	-52.09716797	+2308	+11.53125000	-2.88720703	-0.41308594	+0.94482422	-20.34667969	+21.64306641	+2100	+8.86816406	-7.21142578	-1.79736328	+44.82421875	-6.98730469	-23.57666016	+1760
+1458240884.17459990	+11.70263672	-4.32861328	-0.98437500	+48.73535156	-24.25781250	-52.25097656	+2340	+11.62792969	-2.79931641	-0.42187500	+0.85693359	-20.32470703	+21.68701172	+2120	+8.95605469	-7.09716797	-1.80615234	+44.47265625	-6.92138672	-23.40087891	+1772
+1458240884.18300010	+11.79052734	-4.25830078	-0.98437500	+48.55957031	-25.11474609	-52.36083984	+2368	+11.72900391	-2.71142578	-0.42187500	+0.83496094	-20.30273438	+21.73095703	+2144	+9.04394531	-6.98291016	-1.81494141	+44.12109375	-6.87744141	-23.24707031	+1784
+1458240884.19129990	+11.88281250	-4.18359375	-0.97558594	+48.40576172	-25.90576172	-52.47070313	+2392	+11.82568359	-2.61474609	-0.42626953	+0.83496094	-20.28076172	+21.77490234	+2164	+9.13183594	-6.86425781	-1.81054688	+43.81347656	-6.83349609	-23.18115234	+1792
+1458240884.19960000	+11.97070313	-4.10888672	-0.97558594	+48.14208984	-26.52099609	-52.47070313	+2412	+11.92236328	-2.52685547	-0.42626953	+0.79101563	-20.23681641	+21.79687500	+2184	+9.22412109	-6.74121094	-1.81054688	+43.57177734	-6.78955078	-23.07128906	+1804
+1458240884.20790000	+12.05859375	-4.03417969	-0.97998047	+47.76855469	-27.02636719	-52.33886719	+2432	+12.01464844	-2.42578125	-0.43066406	+0.85693359	-20.14892578	+21.86279297	+2204	+9.31201172	-6.62255859	-1.81054688	+43.30810547	-6.74560547	-22.93945313	+1812
+1458240884.21630000	+12.14648438	-3.95507813	-0.97119141	+47.46093750	-27.48779297	-52.27294922	+2452	+12.10693359	-2.32470703	-0.43066406	+0.92285156	-20.10498047	+21.88476563	+2224	+9.39550781	-6.50390625	-1.80615234	+43.02246094	-6.72363281	-22.80761719	+1820
+1458240884.22460010	+12.23437500	-3.87597656	-0.96679688	+47.08740234	-27.81738281	-52.14111328	+2472	+12.19921875	-2.22802734	-0.42626953	+0.98876953	-20.06103516	+21.88476563	+2244	+9.47460938	-6.38964844	-1.81054688	+42.71484375	-6.63574219	-22.63183594	+1832
+1458240884.22880010	+12.27832031	-3.83642578	-0.96240234	+46.88964844	-27.94921875	-52.03125000	+2480	+12.24316406	-2.17089844	-0.42187500	+1.07666016	-20.03906250	+21.88476563	+2256	+9.50976563	-6.33251953	-1.81494141	+42.51708984	-6.59179688	-22.50000000	+1832
+1458240884.23709990	+12.36181641	-3.75732422	-0.95800781	+46.47216797	-28.16894531	-51.83349609	+2500	+12.33105469	-2.07421875	-0.41748047	+1.16455078	-19.97314453	+21.90673828	+2280	+9.58886719	-6.22705078	-1.82373047	+42.16552734	-6.48193359	-22.23632813	+1840
+1458240884.24540000	+12.44531250	-3.66943359	-0.95361328	+46.07666016	-28.32275391	-51.59179688	+2524	+12.41894531	-1.96435547	-0.40429688	+1.29638672	-19.92919922	+21.90673828	+2304	+9.65039063	-6.12597656	-1.83691406	+41.72607422	-6.37207031	-21.92871094	+1848
+1458240884.25379990	+12.52880859	-3.58154297	-0.93603516	+45.72509766	-28.49853516	-51.41601563	+2552	+12.50683594	-1.85888672	-0.39111328	+1.42822266	-19.90722656	+21.92871094	+2332	+9.71630859	-6.02490234	-1.85009766	+41.26464844	-6.24023438	-21.64306641	+1856
+1458240884.26210000	+12.61230469	-3.50244141	-0.92724609	+45.28564453	-28.58642578	-51.15234375	+2584	+12.59033203	-1.75781250	-0.37792969	+1.51611328	-19.88525391	+21.95068359	+2356	+9.78662109	-5.92382813	-1.85888672	+40.86914063	-6.10839844	-21.31347656	+1864
+1458240884.27040000	+12.69140625	-3.41455078	-0.91845703	+44.89013672	-28.69628906	-50.88867188	+2616	+12.67382813	-1.65234375	-0.36474609	+1.66992188	-19.84130859	+21.97265625	+2384	+9.85253906	-5.82275391	-1.87207031	+40.45166016	-5.97656250	-20.98388672	+1876
+1458240884.27870010	+12.77050781	-3.33105469	-0.91406250	+44.49462891	-28.78417969	-50.60302734	+2648	+12.75292969	-1.54687500	-0.35156250	+1.82373047	-19.79736328	+22.01660156	+2412	+9.91845703	-5.71728516	-1.87646484	+40.07812500	-5.88867188	-20.69824219	+1884
+1458240884.28290010	+12.81005859	-3.29150391	-0.90966797	+44.27490234	-28.82812500	-50.44921875	+2668	+12.79248047	-1.49853516	-0.34716797	+1.86767578	-19.77539063	+22.03857422	+2428	+9.95361328	-5.66455078	-1.88085938	+39.94628906	-5.84472656	-20.56640625	+1888
+1458240884.29119990	+12.89355469	-3.20361328	-0.90527344	+43.87939453	-28.89404297	-50.11962891	+2700	+12.87597656	-1.39746094	-0.33398438	+2.02148438	-19.73144531	+22.08251953	+2452	+10.03271484	-5.55468750	-1.87207031	+39.68261719	-5.77880859	-20.34667969	+1904
+1458240884.29959990	+12.97265625	-3.12890625	-0.90527344	+43.41796875	-28.95996094	-49.81201172	+2724	+12.95068359	-1.30078125	-0.32958984	+2.13134766	-19.64355469	+22.12646484	+2476	+10.11181641	-5.43603516	-1.86328125	+39.52880859	-5.73486328	-20.14892578	+1916
+1458240884.30790000	+13.05175781	-3.04980469	-0.90527344	+43.02246094	-29.00390625	-49.46044922	+2752	+13.02978516	-1.19970703	-0.32080078	+2.30712891	-19.53369141	+22.17041016	+2500	+10.19091797	-5.32177734	-1.85009766	+39.35302734	-5.71289063	-19.95117188	+1932
+1458240884.31620000	+13.13085938	-2.96630859	-0.90966797	+42.64892578	-29.02587891	-49.13085938	+2776	+13.10449219	-1.09863281	-0.31201172	+2.46093750	-19.44580078	+22.23632813	+2520	+10.27001953	-5.20312500	-1.83251953	+39.24316406	-5.69091797	-19.81933594	+1948
+1458240884.32040000	+13.17041016	-2.92675781	-0.90527344	+42.45117188	-29.04785156	-48.99902344	+2784	+13.13964844	-1.05029297	-0.30761719	+2.52685547	-19.42382813	+22.25830078	+2532	+10.30957031	-5.14599609	-1.82373047	+39.17724609	-5.69091797	-19.75341797	+1956
+1458240884.32870010	+13.24511719	-2.84765625	-0.90527344	+42.09960938	-29.02587891	-48.71337891	+2804	+13.21435547	-0.95361328	-0.29882813	+2.68066406	-19.33593750	+22.30224609	+2552	+10.38867188	-5.03613281	-1.81054688	+39.06738281	-5.69091797	-19.59960938	+1968
+1458240884.33710000	+13.32421875	-2.77294922	-0.90527344	+41.72607422	-29.00390625	-48.44970703	+2816	+13.28906250	-0.86132813	-0.29003906	+2.79052734	-19.27001953	+22.34619141	+2572	+10.46337891	-4.93066406	-1.79736328	+38.91357422	-5.66894531	-19.42382813	+1980
+1458240884.34540010	+13.39453125	-2.68945313	-0.90087891	+41.41845703	-28.93798828	-48.18603516	+2836	+13.35937500	-0.76464844	-0.27685547	+2.92236328	-19.24804688	+22.36816406	+2592	+10.52929688	-4.82958984	-1.78857422	+38.69384766	-5.62500000	-19.24804688	+1988
+1458240884.35369990	+13.46923828	-2.60595703	-0.89208984	+41.13281250	-28.89404297	-47.98828125	+2852	+13.42968750	-0.66796875	-0.25927734	+3.03222656	-19.27001953	+22.41210938	+2616	+10.59521484	-4.73730469	-1.78857422	+38.43017578	-5.53710938	-19.00634766	+1992
+1458240884.36200000	+13.54394531	-2.53125000	-0.88330078	+40.82519531	-28.80615234	-47.83447266	+2876	+13.50439453	-0.58007813	-0.24169922	+3.07617188	-19.29199219	+22.43408203	+2640	+10.66113281	-4.65820313	-1.79296875	+38.10058594	-5.44921875	-18.76464844	+1992
+1458240884.37040000	+13.61425781	-2.45654297	-0.87011719	+40.51757813	-28.69628906	-47.63671875	+2904	+13.57470703	-0.49218750	-0.21972656	+3.12011719	-19.35791016	+22.45605469	+2668	+10.72265625	-4.57910156	-1.80175781	+37.74902344	-5.36132813	-18.52294922	+1992
+1458240884.37870000	+13.68017578	-2.37744141	-0.86132813	+40.20996094	-28.56445313	-47.43896484	+2932	+13.64501953	-0.40429688	-0.20214844	+3.16406250	-19.40185547	+22.50000000	+2696	+10.78417969	-4.50000000	-1.81494141	+37.41943359	-5.25146484	-18.25927734	+1996
+1458240884.38700010	+13.75048828	-2.30712891	-0.85253906	+39.85839844	-28.45458984	-47.26318359	+2964	+13.71533203	-0.32519531	-0.18017578	+3.09814453	-19.48974609	+22.54394531	+2724	+10.85009766	-4.42529297	-1.82373047	+37.06787109	-5.18554688	-18.03955078	+1996
+1458240884.39120010	+13.78564453	-2.26757813	-0.84814453	+39.72656250	-28.38867188	-47.13134766	+2984	+13.75048828	-0.28564453	-0.16699219	+3.12011719	-19.53369141	+22.56591797	+2740	+10.88085938	-4.38574219	-1.82373047	+36.91406250	-5.16357422	-17.95166016	+1996
+1458240884.39949990	+13.85595703	-2.20166016	-0.83935547	+39.35302734	-28.21289063	-46.88964844	+3016	+13.82080078	-0.21093750	-0.14941406	+3.01025391	-19.62158203	+22.60986328	+2768	+10.94677734	-4.30664063	-1.82373047	+36.62841797	-5.14160156	-17.77587891	+2000
+1458240884.40790010	+13.92187500	-2.13574219	-0.84375000	+38.97949219	-27.99316406	-46.53808594	+3052	+13.88671875	-0.14062500	-0.13183594	+2.94433594	-19.68750000	+22.69775391	+2800	+11.01708984	-4.21875000	-1.81933594	+36.43066406	-5.20751953	-17.66601563	+2008
+1458240884.41619990	+13.99658203	-2.06542969	-0.84375000	+38.62792969	-27.81738281	-46.18652344	+3080	+13.95703125	-0.07031250	-0.11425781	+2.83447266	-19.77539063	+22.80761719	+2828	+11.08740234	-4.12646484	-1.80615234	+36.27685547	-5.33935547	-17.62207031	+2024
+1458240884.42030000	+14.03173828	-2.03466797	-0.84375000	+38.43017578	-27.70751953	-46.01074219	+3096	+13.98779297	-0.03955078	-0.10546875	+2.74658203	-19.81933594	+22.87353516	+2844	+11.12255859	-4.08251953	-1.79736328	+36.18896484	-5.40527344	-17.60009766	+2032
+1458240884.42870000	+14.10205078	-1.96435547	-0.84814453	+38.07861328	-27.44384766	-45.61523438	+3124	+14.05810547	+0.02636719	-0.08789063	+2.59277344	-19.95117188	+23.00537109	+2872	+11.19726563	-3.98583984	-1.77539063	+36.07910156	-5.60302734	-17.62207031	+2048
+1458240884.43700000	+14.17675781	-1.90722656	-0.85253906	+37.68310547	-27.13623047	-45.17578125	+3144	+14.12402344	+0.08349609	-0.07470703	+2.39501953	-20.03906250	+23.13720703	+2896	+11.27197266	-3.89794922	-1.75341797	+35.96923828	-5.82275391	-17.62207031	+2068
+1458240884.44530010	+14.24267578	-1.84570313	-0.85693359	+37.30957031	-26.80664063	-44.73632813	+3160	+14.18994141	+0.14062500	-0.06152344	+2.17529297	-20.14892578	+23.31298828	+2924	+11.34228516	-3.81005859	-1.73583984	+35.81542969	-6.04248047	-17.62207031	+2084
+1458240884.45370010	+14.31298828	-1.77978516	-0.85693359	+36.97998047	-26.45507813	-44.34082031	+3180	+14.25585938	+0.19775391	-0.03955078	+1.91162109	-20.30273438	+23.48876953	+2952	+11.40820313	-3.72216797	-1.71826172	+35.66162109	-6.21826172	-17.57812500	+2100
+1458240884.46199990	+14.38330078	-1.72705078	-0.85693359	+36.60644531	-26.03759766	-43.98925781	+3192	+14.32177734	+0.24609375	-0.01318359	+1.62597656	-20.50048828	+23.64257813	+2984	+11.47412109	-3.65625000	-1.71386719	+35.39794922	-6.37207031	-17.53417969	+2112
+1458240884.47030000	+14.44482422	-1.67431641	-0.85253906	+36.27685547	-25.55419922	-43.63769531	+3212	+14.38769531	+0.29443359	+0.00439453	+1.29638672	-20.63232422	+23.79638672	+3016	+11.53564453	-3.59472656	-1.71386719	+35.11230469	-6.45996094	-17.40234375	+2120
+1458240884.48280000	+14.53271484	-1.59960938	-0.85253906	+35.77148438	-24.76318359	-43.17626953	+3248	+14.47998047	+0.36035156	+0.03955078	+0.72509766	-20.91796875	+23.99414063	+3072	+11.62353516	-3.51562500	-1.73583984	+34.58496094	-6.45996094	-17.16064453	+2128
+1458240884.49120000	+14.58984375	-1.55126953	-0.84814453	+35.48583984	-24.23583984	-42.93457031	+3284	+14.54150391	+0.40429688	+0.06591797	+0.32958984	-21.11572266	+24.12597656	+3116	+11.67626953	-3.47167969	-1.74902344	+34.21142578	-6.43798828	-17.00683594	+2136
+1458240884.49530010	+14.61621094	-1.53369141	-0.84375000	+35.31005859	-23.95019531	-42.80273438	+3300	+14.57666016	+0.42187500	+0.07910156	+0.10986328	-21.20361328	+24.16992188	+3136	+11.70703125	-3.44970703	-1.75781250	+34.01367188	-6.43798828	-16.94091797	+2136
+1458240884.50359990	+14.66894531	-1.48974609	-0.85253906	+35.00244141	-23.35693359	-42.51708984	+3340	+14.63818359	+0.45703125	+0.09667969	-0.32958984	-21.37939453	+24.25781250	+3180	+11.75976563	-3.41015625	-1.77099609	+33.66210938	-6.39404297	-16.78710938	+2136
+1458240884.51200010	+14.71728516	-1.45019531	-0.85693359	+34.69482422	-22.78564453	-42.20947266	+3384	+14.69531250	+0.48779297	+0.11865234	-0.81298828	-21.51123047	+24.38964844	+3224	+11.81250000	-3.36621094	-1.78417969	+33.35449219	-6.39404297	-16.67724609	+2140
+1458240884.52029990	+14.77001953	-1.40625000	-0.86132813	+34.47509766	-22.32421875	-41.94580078	+3428	+14.75244141	+0.51855469	+0.12744141	-1.29638672	-21.62109375	+24.49951172	+3268	+11.86962891	-3.31347656	-1.78417969	+33.15673828	-6.43798828	-16.63330078	+2144
+1458240884.52860000	+14.82275391	-1.36230469	-0.87011719	+34.25537109	-21.84082031	-41.61621094	+3468	+14.81396484	+0.54492188	+0.14062500	-1.82373047	-21.70898438	+24.60937500	+3308	+11.92675781	-3.25634766	-1.77539063	+32.98095703	-6.59179688	-16.63330078	+2156
+1458240884.53699990	+14.87109375	-1.32714844	-0.88330078	+34.03564453	-21.35742188	-41.22070313	+3504	+14.87109375	+0.57128906	+0.14501953	-2.37304688	-21.75292969	+24.71923828	+3348	+11.98388672	-3.19921875	-1.76220703	+32.87109375	-6.72363281	-16.65527344	+2168
+1458240884.54530000	+14.91943359	-1.27880859	-0.89648438	+33.92578125	-20.96191406	-40.86914063	+3536	+14.92822266	+0.59326172	+0.13623047	-2.94433594	-21.75292969	+24.85107422	+3384	+12.03662109	-3.13330078	-1.74902344	+32.84912109	-6.92138672	-16.72119141	+2184
+1458240884.54950000	+14.94580078	-1.25683594	-0.90527344	+33.85986328	-20.76416016	-40.67138672	+3548	+14.95019531	+0.60644531	+0.13623047	-3.22998047	-21.77490234	+24.91699219	+3400	+12.06298828	-3.09814453	-1.74023438	+32.82714844	-7.00927734	-16.74316406	+2192
+1458240884.55780010	+14.99414063	-1.21289063	-0.90966797	+33.77197266	-20.45654297	-40.34179688	+3568	+15.00732422	+0.62841797	+0.13183594	-3.86718750	-21.77490234	+25.09277344	+3432	+12.12011719	-3.04101563	-1.72265625	+32.80517578	-7.22900391	-16.80908203	+2208
+1458240884.57030010	+15.06005859	-1.15136719	-0.93603516	+33.64013672	-19.86328125	-39.79248047	+3588	+15.08203125	+0.65478516	+0.12744141	-4.92187500	-21.77490234	+25.29052734	+3480	+12.19482422	-2.96191406	-1.70947266	+32.71728516	-7.47070313	-16.89697266	+2228
+1458240884.57859990	+15.09521484	-1.10742188	-0.94921875	+33.59619141	-19.51171875	-39.46289063	+3600	+15.12597656	+0.67236328	+0.11865234	-5.69091797	-21.77490234	+25.46630859	+3512	+12.23876953	-2.91357422	-1.71386719	+32.62939453	-7.53662109	-16.89697266	+2240
+1458240884.58690000	+15.13037109	-1.07666016	-0.95361328	+33.53027344	-19.20410156	-39.22119141	+3612	+15.16992188	+0.68554688	+0.11865234	-6.54785156	-21.81884766	+25.68603516	+3544	+12.28271484	-2.88720703	-1.72265625	+32.40966797	-7.55859375	-16.89697266	+2248
+1458240884.59530000	+15.16992188	-1.04150391	-0.95361328	+33.50830078	-18.91845703	-39.00146484	+3628	+15.21826172	+0.69433594	+0.13623047	-7.55859375	-21.95068359	+25.92773438	+3580	+12.32226563	-2.86523438	-1.74023438	+32.18994141	-7.58056641	-16.87500000	+2252
+1458240884.60360000	+15.20068359	-1.01513672	-0.96240234	+33.46435547	-18.58886719	-38.80371094	+3648	+15.25781250	+0.69873047	+0.14501953	-8.61328125	-22.01660156	+26.14746094	+3616	+12.36181641	-2.84765625	-1.76220703	+31.92626953	-7.51464844	-16.85302734	+2260
+1458240884.60780000	+15.21386719	-0.99755859	-0.96240234	+33.44238281	-18.45703125	-38.69384766	+3660	+15.27978516	+0.70312500	+0.14501953	-9.16259766	-22.01660156	+26.30126953	+3636	+12.37939453	-2.83886719	-1.77539063	+31.79443359	-7.49267578	-16.83105469	+2260
+1458240884.61610010	+15.24462891	-0.96679688	-0.95800781	+33.46435547	-18.23730469	-38.49609375	+3692	+15.31933594	+0.70751953	+0.16259766	-10.37109375	-22.12646484	+26.67480469	+3680	+12.41455078	-2.82568359	-1.79736328	+31.55273438	-7.44873047	-16.78710938	+2264
+1458240884.62439990	+15.27539063	-0.94042969	-0.95361328	+33.42041016	-18.03955078	-38.32031250	+3728	+15.35888672	+0.70751953	+0.18457031	-11.64550781	-22.25830078	+27.04833984	+3728	+12.44970703	-2.81250000	-1.81494141	+31.28906250	-7.42675781	-16.76513672	+2264
+1458240884.63280010	+15.31494141	-0.91406250	-0.95800781	+33.42041016	-17.77587891	-38.05664063	+3764	+15.39843750	+0.70751953	+0.19775391	-12.96386719	-22.25830078	+27.44384766	+3772	+12.48486328	-2.78613281	-1.82373047	+31.11328125	-7.49267578	-16.76513672	+2264
+1458240884.64109990	+15.35009766	-0.87890625	-0.96679688	+33.39843750	-17.53417969	-37.72705078	+3800	+15.43359375	+0.70751953	+0.19775391	-14.28222656	-22.17041016	+27.88330078	+3812	+12.52001953	-2.75976563	-1.82812500	+30.98144531	-7.58056641	-16.76513672	+2268
+1458240884.64940000	+15.38085938	-0.84814453	-0.97119141	+33.39843750	-17.31445313	-37.33154297	+3828	+15.46875000	+0.69873047	+0.19335938	-15.68847656	-22.03857422	+28.34472656	+3860	+12.55517578	-2.71582031	-1.82373047	+30.91552734	-7.75634766	-16.76513672	+2276
+1458240884.65770010	+15.42480469	-0.81298828	-0.97998047	+33.39843750	-17.09472656	-36.91406250	+3852	+15.50390625	+0.69433594	+0.19335938	-17.05078125	-21.90673828	+28.82812500	+3900	+12.59033203	-2.67187500	-1.81054688	+30.89355469	-7.99804688	-16.78710938	+2288
+1458240884.66190000	+15.44238281	-0.79980469	-0.98876953	+33.37646484	-16.96289063	-36.69433594	+3864	+15.52148438	+0.68554688	+0.18896484	-17.75390625	-21.79687500	+29.06982422	+3920	+12.60791016	-2.64990234	-1.80175781	+30.87158203	-8.12988281	-16.80908203	+2292
+1458240884.67020010	+15.47753906	-0.76904297	-1.00634766	+33.33251953	-16.67724609	-36.21093750	+3876	+15.55664063	+0.67675781	+0.16699219	-19.09423828	-21.48925781	+29.50927734	+3960	+12.64746094	-2.60595703	-1.78417969	+30.87158203	-8.39355469	-16.83105469	+2312
+1458240884.67860010	+15.50390625	-0.73388672	-1.02392578	+33.31054688	-16.45751953	-35.77148438	+3884	+15.58300781	+0.65917969	+0.14941406	-20.52246094	-21.22558594	+29.99267578	+3996	+12.68261719	-2.55761719	-1.77539063	+30.84960938	-8.63525391	-16.80908203	+2328
+1458240884.68689990	+15.53027344	-0.70751953	-1.03271484	+33.26660156	-16.25976563	-35.37597656	+3884	+15.61376953	+0.64160156	+0.14501953	-21.95068359	-21.04980469	+30.54199219	+4032	+12.71337891	-2.52246094	-1.76660156	+30.73974609	-8.87695313	-16.80908203	+2344
+1458240884.69520000	+15.56103516	-0.68994141	-1.03710938	+33.20068359	-16.14990234	-35.09033203	+3884	+15.64892578	+0.62402344	+0.14941406	-23.46679688	-20.91796875	+31.11328125	+4064	+12.74414063	-2.49609375	-1.75341797	+30.58593750	-9.11865234	-16.80908203	+2356
+1458240884.69939990	+15.56982422	-0.68115234	-1.04150391	+33.15673828	-16.04003906	-34.93652344	+3884	+15.66650391	+0.61083984	+0.14941406	-24.23583984	-20.83007813	+31.42089844	+4080	+12.76171875	-2.48730469	-1.76220703	+30.49804688	-9.18457031	-16.78710938	+2364
+1458240884.70770000	+15.58740234	-0.66357422	-1.03710938	+33.11279297	-15.97412109	-34.73876953	+3892	+15.69287109	+0.58447266	+0.16699219	-25.88378906	-20.74218750	+32.12402344	+4116	+12.78808594	-2.47851563	-1.77539063	+30.21240234	-9.27246094	-16.72119141	+2372
+1458240884.71610000	+15.60498047	-0.64599609	-1.02392578	+33.09082031	-15.97412109	-34.62890625	+3908	+15.72363281	+0.56250000	+0.20654297	-27.66357422	-20.74218750	+33.00292969	+4156	+12.81445313	-2.46972656	-1.79296875	+29.90478516	-9.33837891	-16.67724609	+2380
+1458240884.72020010	+15.61376953	-0.64160156	-1.01074219	+33.06884766	-15.99609375	-34.60693359	+3916	+15.73681641	+0.54931641	+0.23291016	-28.58642578	-20.78613281	+33.48632813	+4176	+12.82763672	-2.47412109	-1.80175781	+29.70703125	-9.36035156	-16.67724609	+2384
+1458240884.72860000	+15.63574219	-0.63281250	-0.98876953	+33.04687500	-16.06201172	-34.56298828	+3944	+15.76318359	+0.52294922	+0.28125000	-30.54199219	-20.76416016	+34.54101563	+4220	+12.85400391	-2.47851563	-1.81933594	+29.35546875	-9.42626953	-16.63330078	+2388
+1458240884.73690010	+15.65332031	-0.62402344	-0.96679688	+33.00292969	-16.12792969	-34.49707031	+3972	+15.78955078	+0.49218750	+0.32519531	-32.54150391	-20.61035156	+35.61767578	+4260	+12.88037109	-2.48291016	-1.84130859	+29.02587891	-9.47021484	-16.58935547	+2392
+1458240884.74519990	+15.66210938	-0.61083984	-0.94921875	+33.02490234	-16.19384766	-34.36523438	+4012	+15.80273438	+0.45703125	+0.37353516	-34.65087891	-20.45654297	+36.82617188	+4304	+12.90234375	-2.47851563	-1.85888672	+28.74023438	-9.51416016	-16.56738281	+2392
+1458240884.74939990	+15.67089844	-0.60644531	-0.93603516	+33.04687500	-16.25976563	-34.32128906	+4028	+15.81152344	+0.43945313	+0.39550781	-35.72753906	-20.34667969	+37.46337891	+4324	+12.91552734	-2.47851563	-1.85888672	+28.60839844	-9.60205078	-16.56738281	+2392
+1458240884.75770000	+15.69287109	-0.58886719	-0.91406250	+33.06884766	-16.36962891	-34.12353516	+4068	+15.82470703	+0.39990234	+0.43945313	-37.88085938	-20.03906250	+38.73779297	+4368	+12.94189453	-2.46093750	-1.85888672	+28.43261719	-9.77783203	-16.56738281	+2392
+1458240884.76600000	+15.71484375	-0.57568359	-0.90527344	+33.11279297	-16.36962891	-33.85986328	+4100	+15.83349609	+0.35595703	+0.46142578	-39.96826172	-19.57763672	+39.85839844	+4404	+12.96826172	-2.43896484	-1.85009766	+28.34472656	-10.01953125	-16.58935547	+2400
+1458240884.77440000	+15.72802734	-0.55371094	-0.90966797	+33.15673828	-16.32568359	-33.48632813	+4124	+15.83789063	+0.31201172	+0.46582031	-42.01171875	-18.98437500	+40.93505859	+4436	+12.99462891	-2.40820313	-1.83251953	+28.32275391	-10.28320313	-16.58935547	+2412
+1458240884.78270010	+15.74121094	-0.53613281	-0.90966797	+33.22265625	-16.32568359	-33.11279297	+4144	+15.83789063	+0.26806641	+0.46582031	-43.98925781	-18.30322266	+41.96777344	+4468	+13.02099609	-2.37304688	-1.81494141	+28.34472656	-10.54687500	-16.61132813	+2428
+1458240884.79099990	+15.76318359	-0.51855469	-0.90966797	+33.31054688	-16.30371094	-32.71728516	+4160	+15.84228516	+0.21972656	+0.47460938	-45.94482422	-17.62207031	+42.97851563	+4496	+13.04736328	-2.33789063	-1.78417969	+28.38867188	-10.85449219	-16.63330078	+2444
+1458240884.79940010	+15.78515625	-0.50537109	-0.91845703	+33.39843750	-16.25976563	-32.36572266	+4168	+15.84667969	+0.18457031	+0.47900391	-47.81250000	-16.87500000	+43.90136719	+4524	+13.06933594	-2.31152344	-1.76220703	+28.38867188	-11.07421875	-16.67724609	+2464
+1458240884.80349990	+15.79394531	-0.49658203	-0.91845703	+33.46435547	-16.23779297	-32.18994141	+4168	+15.84667969	+0.16259766	+0.47460938	-48.73535156	-16.47949219	+44.29687500	+4540	+13.07812500	-2.29833984	-1.75781250	+28.38867188	-11.16210938	-16.67724609	+2472
+1458240884.81180000	+15.80273438	-0.48339844	-0.92724609	+33.55224609	-16.19384766	-31.83837891	+4176	+15.84667969	+0.13183594	+0.47900391	-50.55908203	-15.60058594	+45.15380859	+4568	+13.10009766	-2.28515625	-1.74462891	+28.34472656	-11.29394531	-16.65527344	+2484
+1458240884.82020000	+15.82031250	-0.47460938	-0.90966797	+33.68408203	-16.36962891	-31.68457031	+4180	+15.85107422	+0.09667969	+0.49218750	-52.40478516	-14.76562500	+46.03271484	+4592	+13.11767578	-2.28076172	-1.74023438	+28.21289063	-11.38183594	-16.65527344	+2496
+1458240884.82850000	+15.83349609	-0.46582031	-0.89648438	+33.81591797	-16.50146484	-31.57470703	+4188	+15.85546875	+0.06591797	+0.52294922	-54.22851563	-13.93066406	+46.93359375	+4620	+13.13525391	-2.28515625	-1.74462891	+28.01513672	-11.35986328	-16.63330078	+2504
+1458240884.83680010	+15.84228516	-0.46142578	-0.88330078	+33.94775391	-16.61132813	-31.48681641	+4200	+15.86425781	+0.03955078	+0.54931641	-56.00830078	-13.00781250	+47.74658203	+4644	+13.14843750	-2.30273438	-1.75341797	+27.77343750	-11.29394531	-16.58935547	+2512
+1458240884.84520010	+15.83789063	-0.45263672	-0.86572266	+34.07958984	-16.83105469	-31.46484375	+4220	+15.85986328	+0.01757813	+0.57568359	-57.72216797	-12.06298828	+48.53759766	+4668	+13.16162109	-2.31591797	-1.77099609	+27.55371094	-11.20605469	-16.52343750	+2520
+1458240884.85349990	+15.84667969	-0.44824219	-0.84375000	+34.21142578	-17.05078125	-31.48681641	+4240	+15.86865234	-0.00439453	+0.60205078	-59.41406250	-11.05224609	+49.35058594	+4688	+13.17480469	-2.33349609	-1.77978516	+27.33398438	-11.16210938	-16.47949219	+2524
+1458240884.86180000	+15.84667969	-0.43945313	-0.81738281	+34.38720703	-17.29248047	-31.55273438	+4264	+15.87304688	-0.03515625	+0.62402344	-61.08398438	-9.99755859	+50.05371094	+4708	+13.18359375	-2.35107422	-1.78417969	+27.13623047	-11.14013672	-16.47949219	+2528
+1458240884.87019990	+15.84667969	-0.43066406	-0.80419922	+34.54101563	-17.40234375	-31.55273438	+4288	+15.86865234	-0.06152344	+0.62841797	-62.62207031	-8.87695313	+50.62500000	+4720	+13.19677734	-2.35546875	-1.78417969	+27.02636719	-11.11816406	-16.43554688	+2528
+1458240884.87850000	+15.84667969	-0.41748047	-0.79541016	+34.73876953	-17.53417969	-31.50878906	+4312	+15.86425781	-0.09228516	+0.61962891	-64.13818359	-7.71240234	+51.10839844	+4732	+13.20556641	-2.34667969	-1.77539063	+27.02636719	-11.20605469	-16.41357422	+2532
+1458240884.88680010	+15.84667969	-0.39990234	-0.79101563	+34.95849609	-17.66601563	-31.48681641	+4328	+15.86425781	-0.13623047	+0.60644531	-65.69824219	-6.52587891	+51.50390625	+4748	+13.21435547	-2.33349609	-1.75781250	+27.09228516	-11.33789063	-16.41357422	+2540
+1458240884.89510010	+15.85107422	-0.38232422	-0.78222656	+35.22216797	-17.77587891	-31.42089844	+4344	+15.85986328	-0.18017578	+0.57128906	-67.23632813	-5.29541016	+51.72363281	+4768	+13.22753906	-2.31591797	-1.73144531	+27.20214844	-11.51367188	-16.45751953	+2552
+1458240884.90350010	+15.85546875	-0.36474609	-0.78662109	+35.50781250	-17.84179688	-31.33300781	+4348	+15.85107422	-0.22412109	+0.54492188	-68.81835938	-4.10888672	+51.94335938	+4784	+13.23632813	-2.29833984	-1.70947266	+27.35595703	-11.64550781	-16.45751953	+2564
+1458240884.90759990	+15.85546875	-0.35595703	-0.79101563	+35.68359375	-17.86376953	-31.26708984	+4352	+15.84228516	-0.24609375	+0.52734375	-69.60937500	-3.51562500	+51.98730469	+4792	+13.24072266	-2.28515625	-1.70068359	+27.42187500	-11.73339844	-16.47949219	+2572
+1458240884.91599990	+15.85986328	-0.32519531	-0.79980469	+36.10107422	-17.92968750	-31.15722656	+4352	+15.83789063	-0.29882813	+0.50097656	-71.25732422	-2.32910156	+52.11914063	+4808	+13.24511719	-2.26318359	-1.68310547	+27.59765625	-11.86523438	-16.50146484	+2588
+1458240884.92430000	+15.85986328	-0.30761719	-0.79541016	+36.49658203	-18.06152344	-31.13525391	+4340	+15.83349609	-0.34277344	+0.47900391	-72.90527344	-1.16455078	+52.22900391	+4820	+13.25390625	-2.24560547	-1.66113281	+27.72949219	-12.01904297	-16.54541016	+2604
+1458240884.93260000	+15.86425781	-0.29003906	-0.79101563	+36.87011719	-18.19335938	-31.15722656	+4328	+15.82470703	-0.38671875	+0.47021484	-74.66308594	+0.00000000	+52.38281250	+4828	+13.26269531	-2.23681641	-1.65234375	+27.79541016	-12.10693359	-16.56738281	+2616
+1458240884.94100000	+15.85546875	-0.28125000	-0.78662109	+37.22167969	-18.25927734	-31.22314453	+4312	+15.81152344	-0.42626953	+0.47460938	-76.39892578	+1.16455078	+52.58056641	+4832	+13.26708984	-2.23242188	-1.64794922	+27.83935547	-12.15087891	-16.56738281	+2624
+1458240884.94930010	+15.84667969	-0.27685547	-0.77343750	+37.50732422	-18.39111328	-31.42089844	+4300	+15.80273438	-0.45703125	+0.47900391	-78.11279297	+2.41699219	+52.71240234	+4836	+13.27148438	-2.23681641	-1.65234375	+27.79541016	-12.12890625	-16.56738281	+2632
+1458240884.95760010	+15.83789063	-0.27685547	-0.75146484	+37.70507813	-18.52294922	-31.64062500	+4296	+15.79394531	-0.49218750	+0.48779297	-79.89257813	+3.66943359	+52.91015625	+4840	+13.28027344	-2.25000000	-1.66552734	+27.68554688	-12.12890625	-16.56738281	+2640
+1458240884.96589990	+15.83349609	-0.29003906	-0.73388672	+37.85888672	-18.56689453	-31.86035156	+4296	+15.78076172	-0.51416016	+0.50537109	-81.58447266	+4.98779297	+53.06396484	+4844	+13.28466797	-2.27197266	-1.68310547	+27.48779297	-12.06298828	-16.54541016	+2652
+1458240884.97429990	+15.82470703	-0.29443359	-0.72070313	+37.99072266	-18.56689453	-32.05810547	+4304	+15.76757813	-0.55371094	+0.50976563	-83.34228516	+6.35009766	+53.06396484	+4844	+13.29345703	-2.29833984	-1.70507813	+27.26806641	-11.99707031	-16.52343750	+2660
+1458240884.98260000	+15.81591797	-0.29882813	-0.71630859	+38.05664063	-18.52294922	-32.23388672	+4312	+15.75439453	-0.58447266	+0.50537109	-85.03417969	+7.73437500	+53.04199219	+4848	+13.29785156	-2.32470703	-1.73144531	+27.02636719	-11.90917969	-16.50146484	+2664
+1458240884.99090000	+15.81591797	-0.30761719	-0.70751953	+38.12255859	-18.47900391	-32.36572266	+4320	+15.74121094	-0.61523438	+0.50097656	-86.70410156	+9.09667969	+52.91015625	+4848	+13.30664063	-2.35107422	-1.74462891	+26.78466797	-11.93115234	-16.54541016	+2668
+1458240884.99930000	+15.81591797	-0.31640625	-0.70312500	+38.16650391	-18.34716797	-32.43164063	+4332	+15.72802734	-0.67675781	+0.47900391	-88.50585938	+10.45898438	+52.64648438	+4852	+13.31103516	-2.36425781	-1.74902344	+26.63085938	-11.99707031	-16.58935547	+2664
+1458240885.00340010	+15.82031250	-0.31640625	-0.70751953	+38.16650391	-18.28125000	-32.45361328	+4336	+15.71923828	-0.70312500	+0.46582031	-89.31884766	+11.11816406	+52.47070313	+4852	+13.31542969	-2.36865234	-1.74902344	+26.56494141	-12.04101563	-16.61132813	+2660
+1458240885.01180010	+15.82470703	-0.32080078	-0.71630859	+38.18847656	-18.12744141	-32.43164063	+4344	+15.71044922	-0.76904297	+0.43066406	-91.09863281	+12.41455078	+52.00927734	+4856	+13.31982422	-2.36425781	-1.74462891	+26.52099609	-12.17285156	-16.67724609	+2656
+1458240885.02010010	+15.82910156	-0.32958984	-0.72509766	+38.18847656	-17.99560547	-32.38769531	+4348	+15.69287109	-0.83056641	+0.39550781	-92.79052734	+13.66699219	+51.52587891	+4860	+13.32861328	-2.35986328	-1.73144531	+26.49902344	-12.32666016	-16.74316406	+2660
+1458240885.02839990	+15.84228516	-0.33837891	-0.73828125	+38.18847656	-17.84179688	-32.32177734	+4348	+15.68408203	-0.89648438	+0.36474609	-94.52636719	+14.85351563	+50.99853516	+4864	+13.33740234	-2.35546875	-1.70947266	+26.49902344	-12.52441406	-16.83105469	+2664
+1458240885.03679990	+15.85546875	-0.35595703	-0.75146484	+38.14453125	-17.68798828	-32.23388672	+4344	+15.67968750	-0.96679688	+0.32519531	-96.26220703	+15.97412109	+50.38330078	+4864	+13.34619141	-2.35107422	-1.69628906	+26.45507813	-12.67822266	-16.89697266	+2672
+1458240885.04090000	+15.86425781	-0.36474609	-0.76025391	+38.10058594	-17.57812500	-32.18994141	+4344	+15.67089844	-0.99316406	+0.30761719	-97.07519531	+16.50146484	+50.07568359	+4860	+13.35058594	-2.35107422	-1.68750000	+26.43310547	-12.74414063	-16.94091797	+2676
+1458240885.05340000	+15.88623047	-0.40429688	-0.78222656	+37.96875000	-17.29248047	-32.21191406	+4340	+15.65771484	-1.06347656	+0.26806641	-99.40429688	+18.08349609	+49.17480469	+4856	+13.36376953	-2.36425781	-1.67871094	+26.23535156	-12.87597656	-17.05078125	+2688
+1458240885.06170010	+15.89941406	-0.43945313	-0.78662109	+37.83691406	-17.09472656	-32.36572266	+4336	+15.65332031	-1.10742188	+0.24609375	-100.92041016	+19.02832031	+48.62548828	+4852	+13.37255859	-2.39062500	-1.67871094	+25.99365234	-12.89794922	-17.11669922	+2700
+1458240885.06590010	+15.90820313	-0.46582031	-0.79541016	+37.77099609	-16.94091797	-32.49755859	+4336	+15.64892578	-1.12500000	+0.24169922	-101.64550781	+19.48974609	+48.33984375	+4848	+13.37695313	-2.40820313	-1.68750000	+25.81787109	-12.85400391	-17.16064453	+2708
+1458240885.07419990	+15.91699219	-0.50097656	-0.80859375	+37.66113281	-16.65527344	-32.80517578	+4340	+15.64453125	-1.15136719	+0.21972656	-103.05175781	+20.34667969	+47.72460938	+4840	+13.38134766	-2.45214844	-1.70947266	+25.46630859	-12.74414063	-17.22656250	+2724
+1458240885.08260010	+15.91699219	-0.54492188	-0.82177734	+37.59521484	-16.28173828	-33.28857422	+4348	+15.63134766	-1.17333984	+0.20654297	-104.32617188	+21.18164063	+47.26318359	+4832	+13.39013672	-2.50927734	-1.74023438	+25.04882813	-12.54638672	-17.31445313	+2744
+1458240885.08670000	+15.92138672	-0.56689453	-0.82617188	+37.57324219	-16.10595703	-33.53027344	+4356	+15.63134766	-1.19091797	+0.19335938	-105.00732422	+21.55517578	+46.97753906	+4832	+13.39453125	-2.53564453	-1.75341797	+24.85107422	-12.48046875	-17.35839844	+2752
+1458240885.09509990	+15.93457031	-0.60644531	-0.83935547	+37.57324219	-15.71044922	-34.18945313	+4376	+15.63134766	-1.22167969	+0.18017578	-106.25976563	+22.30224609	+46.53808594	+4824	+13.40332031	-2.59277344	-1.77978516	+24.47753906	-12.32666016	-17.51220703	+2768
+1458240885.10340000	+15.93896484	-0.64599609	-0.86132813	+37.59521484	-15.24902344	-34.78271484	+4404	+15.62255859	-1.25683594	+0.14941406	-107.55615234	+22.91748047	+45.98876953	+4824	+13.41650391	-2.64550781	-1.80615234	+24.16992188	-12.21679688	-17.68798828	+2780
+1458240885.11170010	+15.95214844	-0.68115234	-0.89208984	+37.66113281	-14.80957031	-35.28808594	+4436	+15.61816406	-1.30078125	+0.11425781	-108.83056641	+23.48876953	+45.48339844	+4824	+13.42968750	-2.68066406	-1.81933594	+23.99414063	-12.17285156	-17.86376953	+2788
+1458240885.11590000	+15.96093750	-0.69433594	-0.90527344	+37.72705078	-14.63378906	-35.59570313	+4448	+15.61376953	-1.31835938	+0.10107422	-109.40185547	+23.77441406	+45.28564453	+4824	+13.43408203	-2.69384766	-1.82373047	+23.95019531	-12.21679688	-17.97363281	+2792
+1458240885.12420010	+15.97851563	-0.72949219	-0.92724609	+37.79296875	-14.26025391	-36.18896484	+4472	+15.61376953	-1.38427734	+0.06152344	-110.69824219	+24.23583984	+44.84619141	+4832	+13.45166016	-2.72021484	-1.81494141	+23.92822266	-12.34863281	-18.25927734	+2800
+1458240885.13249990	+16.00048828	-0.76025391	-0.95361328	+37.92480469	-13.90869141	-36.78222656	+4492	+15.61376953	-1.44140625	+0.01757813	-111.90673828	+24.65332031	+44.40673828	+4836	+13.46923828	-2.73779297	-1.80175781	+23.97216797	-12.54638672	-18.56689453	+2812
+1458240885.13669990	+16.00927734	-0.77783203	-0.97998047	+37.99072266	-13.66699219	-37.02392578	+4500	+15.60937500	-1.47216797	-0.00439453	-112.54394531	+24.80712891	+44.18701172	+4840	+13.47802734	-2.74658203	-1.80175781	+23.99414063	-12.61230469	-18.69873047	+2820
+1458240885.14500000	+16.02685547	-0.80859375	-1.01513672	+38.12255859	-13.33740234	-37.61718750	+4508	+15.60058594	-1.52929688	-0.04394531	-113.62060547	+25.15869141	+43.87939453	+4844	+13.49560547	-2.75976563	-1.79296875	+24.08203125	-12.81005859	-19.00634766	+2832
+1458240885.14920000	+16.03564453	-0.83056641	-1.03710938	+38.18847656	-13.16162109	-37.88085938	+4512	+15.60058594	-1.56005859	-0.06591797	-114.19189453	+25.31250000	+43.70361328	+4844	+13.50439453	-2.76855469	-1.78857422	+24.14794922	-12.89794922	-19.16015625	+2840
+1458240885.15750000	+16.05761719	-0.86572266	-1.06347656	+38.34228516	-12.96386719	-38.56201172	+4512	+15.60058594	-1.60839844	-0.10986328	-115.20263672	+25.57617188	+43.33007813	+4848	+13.51757813	-2.79052734	-1.77978516	+24.21386719	-13.07373047	-19.51171875	+2860
+1458240885.16590000	+16.07080078	-0.90966797	-1.10742188	+38.49609375	-12.67822266	-39.19921875	+4512	+15.59619141	-1.65673828	-0.14941406	-116.14746094	+25.79589844	+43.04443359	+4852	+13.53515625	-2.83007813	-1.79296875	+24.19189453	-13.09570313	-19.79736328	+2880
+1458240885.17000010	+16.07519531	-0.93164063	-1.12500000	+38.56201172	-12.54638672	-39.52880859	+4516	+15.59619141	-1.67871094	-0.16699219	-116.58691406	+25.90576172	+42.91259766	+4856	+13.54394531	-2.85644531	-1.80175781	+24.14794922	-13.09570313	-19.92919922	+2896
+1458240885.17420010	+16.07958984	-0.95361328	-1.15136719	+38.62792969	-12.37060547	-39.79248047	+4516	+15.59619141	-1.70068359	-0.18896484	-117.02636719	+25.99365234	+42.75878906	+4856	+13.54833984	-2.87841797	-1.81933594	+24.10400391	-13.02978516	-20.06103516	+2908
+1458240885.18249990	+16.07958984	-1.00195313	-1.18652344	+38.80371094	-12.23876953	-40.53955078	+4524	+15.59179688	-1.73144531	-0.22412109	-117.77343750	+26.19140625	+42.51708984	+4864	+13.55273438	-2.94433594	-1.85888672	+23.90625000	-12.85400391	-20.30273438	+2936
+1458240885.18670010	+16.08398438	-1.03271484	-1.20410156	+38.86962891	-12.15087891	-40.91308594	+4532	+15.59179688	-1.75341797	-0.24169922	-118.16894531	+26.27929688	+42.38525391	+4868	+13.55712891	-2.97949219	-1.88085938	+23.79638672	-12.72216797	-20.43457031	+2952
+1458240885.19499990	+16.08837891	-1.08984375	-1.23486328	+38.97949219	-11.97509766	-41.68212891	+4552	+15.59619141	-1.78857422	-0.27246094	-118.82812500	+26.43310547	+42.20947266	+4876	+13.56591797	-3.05859375	-1.93359375	+23.51074219	-12.43652344	-20.63232422	+2980
+1458240885.19919990	+16.08837891	-1.11621094	-1.26123047	+39.04541016	-11.86523438	-42.01171875	+4568	+15.59619141	-1.81054688	-0.29443359	-119.20166016	+26.47705078	+42.09960938	+4884	+13.56591797	-3.10253906	-1.96875000	+23.35693359	-12.23876953	-20.72021484	+2992
+1458240885.20750000	+16.08398438	-1.17773438	-1.31396484	+39.13330078	-11.62353516	-42.67089844	+4604	+15.59179688	-1.85009766	-0.32958984	-119.77294922	+26.56494141	+41.94580078	+4900	+13.56591797	-3.18603516	-2.03027344	+23.07128906	-11.88720703	-20.91796875	+3016
+1458240885.21170000	+16.08837891	-1.20849609	-1.33593750	+39.17724609	-11.53564453	-43.00048828	+4624	+15.59619141	-1.87646484	-0.35156250	-120.14648438	+26.58691406	+41.81396484	+4912	+13.57031250	-3.22558594	-2.05664063	+22.93945313	-11.75537109	-21.02783203	+3028
+1458240885.22000000	+16.09277344	-1.27441406	-1.37988281	+39.19921875	-11.40380859	-43.70361328	+4668	+15.60058594	-1.92480469	-0.39111328	-120.69580078	+26.65283203	+41.74804688	+4928	+13.57031250	-3.30468750	-2.11376953	+22.71972656	-11.44775391	-21.26953125	+3044
+1458240885.22420000	+16.10156250	-1.30957031	-1.40185547	+39.22119141	-11.33789063	-44.03320313	+4688	+15.60498047	-1.95556641	-0.41308594	-121.04736328	+26.65283203	+41.68212891	+4940	+13.57470703	-3.34423828	-2.13574219	+22.60986328	-11.33789063	-21.40136719	+3048
+1458240885.23250010	+16.11914063	-1.37988281	-1.47216797	+39.19921875	-11.07421875	-44.53857422	+4732	+15.60937500	-2.02148438	-0.46142578	-121.64062500	+26.60888672	+41.57226563	+4960	+13.58349609	-3.41015625	-2.18408203	+22.50000000	-11.11816406	-21.68701172	+3056
+1458240885.23670010	+16.12792969	-1.41503906	-1.51171875	+39.19921875	-10.92041016	-44.75830078	+4752	+15.61376953	-2.05664063	-0.49658203	-121.99218750	+26.54296875	+41.46240234	+4976	+13.58789063	-3.44091797	-2.20166016	+22.45605469	-11.05224609	-21.81884766	+3060
+1458240885.24499990	+16.14550781	-1.48974609	-1.59521484	+39.13330078	-10.63476563	-45.19775391	+4788	+15.61816406	-2.12695313	-0.56689453	-122.60742188	+26.43310547	+41.26464844	+5000	+13.59228516	-3.49365234	-2.23242188	+22.43408203	-10.96435547	-22.14843750	+3064
+1458240885.25330000	+16.17626953	-1.56445313	-1.67431641	+39.06738281	-10.41503906	-45.61523438	+4812	+15.63134766	-2.21044922	-0.64599609	-123.26660156	+26.25732422	+41.06689453	+5024	+13.60986328	-3.54638672	-2.26318359	+22.43408203	-10.89843750	-22.50000000	+3072
+1458240885.25749990	+16.19384766	-1.60839844	-1.71826172	+39.00146484	-10.26123047	-45.81298828	+4820	+15.63574219	-2.25439453	-0.68554688	-123.59619141	+26.14746094	+40.95703125	+5036	+13.61865234	-3.57714844	-2.27636719	+22.43408203	-10.85449219	-22.65380859	+3076
+1458240885.26169990	+16.21142578	-1.65234375	-1.77099609	+38.95751953	-10.08544922	-45.98876953	+4828	+15.64453125	-2.30273438	-0.72949219	-123.90380859	+26.03759766	+40.86914063	+5048	+13.62304688	-3.60351563	-2.29394531	+22.43408203	-10.81054688	-22.82958984	+3080
+1458240885.27000000	+16.24218750	-1.74462891	-1.88525391	+38.80371094	-9.64599609	-46.25244141	+4840	+15.66210938	-2.40380859	-0.83056641	-124.56298828	+25.72998047	+40.60546875	+5072	+13.63623047	-3.66943359	-2.32910156	+22.39013672	-10.67871094	-23.15917969	+3096
+1458240885.27410010	+16.25976563	-1.79296875	-1.94238281	+38.71582031	-9.44824219	-46.36230469	+4844	+15.67089844	-2.45214844	-0.87890625	-124.87060547	+25.57617188	+40.45166016	+5080	+13.64501953	-3.70458984	-2.35546875	+22.36816406	-10.59082031	-23.33496094	+3104
+1458240885.28250000	+16.28173828	-1.89404297	-2.04785156	+38.56201172	-9.14062500	-46.73583984	+4844	+15.68847656	-2.55761719	-0.98437500	-125.50781250	+25.31250000	+40.16601563	+5100	+13.65820313	-3.79248047	-2.40820313	+22.19238281	-10.32714844	-23.62060547	+3132
+1458240885.29080010	+16.31250000	-2.00830078	-2.14453125	+38.36425781	-8.83300781	-47.13134766	+4844	+15.71484375	-2.66748047	-1.06787109	-126.05712891	+25.04882813	+40.01220703	+5120	+13.67138672	-3.89355469	-2.48291016	+21.92871094	-9.97558594	-23.90625000	+3164
+1458240885.29500010	+16.32568359	-2.06542969	-2.19726563	+38.25439453	-8.61328125	-47.32910156	+4848	+15.73242188	-2.72460938	-1.11181641	-126.32080078	+24.89501953	+39.92431641	+5128	+13.67578125	-3.95947266	-2.51806641	+21.73095703	-9.79980469	-24.06005859	+3180
+1458240885.29909990	+16.33886719	-2.12695313	-2.25000000	+38.14453125	-8.41552734	-47.54882813	+4856	+15.74560547	-2.77734375	-1.15136719	-126.56250000	+24.78515625	+39.85839844	+5136	+13.68457031	-4.02099609	-2.56640625	+21.55517578	-9.55810547	-24.19189453	+3200
+1458240885.30749990	+16.34765625	-2.25439453	-2.35107422	+37.90283203	-8.02001953	-48.01025391	+4884	+15.76318359	-2.89599609	-1.22607422	-127.06787109	+24.56542969	+39.74853516	+5160	+13.68896484	-4.16162109	-2.66308594	+21.07177734	-9.03076172	-24.45556641	+3240
+1458240885.31160000	+16.36083984	-2.32031250	-2.39501953	+37.79296875	-7.91015625	-48.27392578	+4896	+15.77636719	-2.94873047	-1.25683594	-127.28759766	+24.47753906	+39.70458984	+5172	+13.69775391	-4.23193359	-2.71582031	+20.85205078	-8.76708984	-24.58740234	+3256
+1458240885.31999990	+16.37841797	-2.45654297	-2.46972656	+37.52929688	-7.66845703	-48.86718750	+4932	+15.80273438	-3.07177734	-1.32714844	-127.79296875	+24.32373047	+39.66064453	+5200	+13.70654297	-4.38574219	-2.81689453	+20.32470703	-8.23974609	-24.91699219	+3292
+1458240885.32410000	+16.39599609	-2.52685547	-2.50488281	+37.41943359	-7.55859375	-49.19677734	+4956	+15.82031250	-3.13330078	-1.35351563	-128.03466797	+24.23583984	+39.66064453	+5216	+13.71533203	-4.46484375	-2.86523438	+20.03906250	-8.02001953	-25.09277344	+3308
+1458240885.33250000	+16.42236328	-2.67187500	-2.59716797	+37.08984375	-7.20703125	-49.76806641	+5016	+15.85546875	-3.26953125	-1.41503906	-128.51806641	+24.06005859	+39.68261719	+5256	+13.72851563	-4.61865234	-2.96191406	+19.55566406	-7.55859375	-25.46630859	+3340
+1458240885.33660010	+16.43554688	-2.74658203	-2.63671875	+36.93603516	-7.07519531	-50.05371094	+5044	+15.86865234	-3.33544922	-1.45898438	-128.78173828	+23.95019531	+39.61669922	+5276	+13.73730469	-4.69335938	-3.01025391	+19.33593750	-7.38281250	-25.64208984	+3352
+1458240885.34500000	+16.46191406	-2.89599609	-2.72021484	+36.56250000	-6.81152344	-50.64697266	+5112	+15.89062500	-3.48046875	-1.54248047	-129.39697266	+23.73046875	+39.52880859	+5320	+13.75488281	-4.83398438	-3.09814453	+18.91845703	-7.03125000	-26.03759766	+3372
+1458240885.34910010	+16.49267578	-2.97509766	-2.75537109	+36.38671875	-6.76757813	-50.97656250	+5140	+15.91259766	-3.55078125	-1.58642578	-129.68261719	+23.64257813	+39.50683594	+5344	+13.76806641	-4.89990234	-3.13330078	+18.74267578	-6.96533203	-26.27929688	+3380
+1458240885.35739990	+16.54101563	-3.13769531	-2.84765625	+35.96923828	-6.50390625	-51.50390625	+5196	+15.95654297	-3.70898438	-1.67871094	-130.27587891	+23.42285156	+39.41894531	+5388	+13.79882813	-5.02734375	-3.19482422	+18.45703125	-6.85546875	-26.74072266	+3392
+1458240885.36159990	+16.57177734	-3.22119141	-2.89599609	+35.77148438	-6.37207031	-51.76757813	+5224	+15.97412109	-3.78808594	-1.73144531	-130.62744141	+23.26904297	+39.30908203	+5412	+13.81640625	-5.09326172	-3.22119141	+18.32519531	-6.83349609	-26.98242188	+3396
+1458240885.36990000	+16.62890625	-3.39697266	-3.01025391	+35.28808594	-6.04248047	-52.20703125	+5268	+16.00927734	-3.95947266	-1.85009766	-131.33056641	+22.96142578	+39.13330078	+5456	+13.85156250	-5.21191406	-3.27392578	+18.06152344	-6.78955078	-27.42187500	+3408
+1458240885.37410000	+16.65966797	-3.48486328	-3.06298828	+35.04638672	-5.93261719	-52.44873047	+5284	+16.02685547	-4.04736328	-1.90722656	-131.66015625	+22.82958984	+39.04541016	+5480	+13.87353516	-5.27343750	-3.30029297	+17.97363281	-6.81152344	-27.64160156	+3412
+1458240885.37830000	+16.68603516	-3.57714844	-3.11572266	+34.78271484	-5.82275391	-52.71240234	+5300	+16.04443359	-4.13085938	-1.96875000	-132.01171875	+22.69775391	+38.95751953	+5500	+13.89550781	-5.33496094	-3.32666016	+17.84179688	-6.78955078	-27.88330078	+3416
+1458240885.38660000	+16.75195313	-3.75732422	-3.22119141	+34.34326172	-5.60302734	-53.23974609	+5316	+16.08837891	-4.31103516	-2.08300781	-132.69287109	+22.45605469	+38.78173828	+5536	+13.93505859	-5.46679688	-3.37500000	+17.57812500	-6.78955078	-28.36669922	+3428
+1458240885.39080000	+16.78710938	-3.85400391	-3.27392578	+34.10156250	-5.47119141	-53.50341797	+5320	+16.11035156	-4.40332031	-2.13574219	-133.00048828	+22.34619141	+38.73779297	+5548	+13.95263672	-5.53271484	-3.40136719	+17.42431641	-6.76757813	-28.58642578	+3436
+1458240885.39910010	+16.84423828	-4.04736328	-3.38818359	+33.59619141	-5.14160156	-54.03076172	+5324	+16.15429688	-4.57910156	-2.24121094	-133.57177734	+22.12646484	+38.67187500	+5576	+13.99658203	-5.68652344	-3.46728516	+17.09472656	-6.65771484	-29.04785156	+3456
+1458240885.40330000	+16.86621094	-4.14404297	-3.43652344	+33.35449219	-4.98779297	-54.36035156	+5324	+16.17626953	-4.66699219	-2.29394531	-133.85742188	+22.01660156	+38.60595703	+5588	+14.01416016	-5.77441406	-3.50683594	+16.85302734	-6.54785156	-29.28955078	+3468
+1458240885.41160010	+16.91894531	-4.33300781	-3.52880859	+32.93701172	-4.76806641	-55.01953125	+5328	+16.22021484	-4.83398438	-2.38183594	-134.34082031	+21.88476563	+38.60595703	+5612	+14.04492188	-5.95019531	-3.59472656	+16.36962891	-6.28417969	-29.75097656	+3492
+1458240885.41580010	+16.94091797	-4.42529297	-3.56396484	+32.73925781	-4.68017578	-55.41503906	+5328	+16.24658203	-4.91748047	-2.41259766	-134.53857422	+21.86279297	+38.69384766	+5624	+14.05810547	-6.04687500	-3.64306641	+16.08398438	-6.10839844	-29.99267578	+3504
+1458240885.41989990	+16.96728516	-4.52197266	-3.60351563	+32.54150391	-4.54833984	-55.83251953	+5336	+16.27294922	-4.99658203	-2.44335938	-134.69238281	+21.84082031	+38.78173828	+5632	+14.07128906	-6.14794922	-3.69580078	+15.77636719	-5.91064453	-30.23437500	+3520
+1458240885.42820000	+17.01123047	-4.71972656	-3.67822266	+32.12402344	-4.28466797	-56.66748047	+5356	+16.33886719	-5.16357422	-2.50048828	-135.02197266	+21.79687500	+38.97949219	+5652	+14.09326172	-6.36328125	-3.80566406	+15.13916016	-5.49316406	-30.73974609	+3548
+1458240885.43660000	+17.04638672	-4.90429688	-3.74853516	+31.72851563	-4.04296875	-57.50244141	+5388	+16.40039063	-5.33056641	-2.55761719	-135.30761719	+21.70898438	+39.17724609	+5672	+14.11083984	-6.57861328	-3.91992188	+14.52392578	-5.05371094	-31.26708984	+3572
+1458240885.44070010	+17.05957031	-4.99658203	-3.78369141	+31.55273438	-3.91113281	-57.91992188	+5412	+16.42675781	-5.41845703	-2.58398438	-135.46142578	+21.66503906	+39.30908203	+5684	+14.11962891	-6.68847656	-3.98144531	+14.19433594	-4.81201172	-31.53076172	+3584
+1458240885.44910000	+17.10791016	-5.17675781	-3.84521484	+31.22314453	-3.75732422	-58.79882813	+5460	+16.48828125	-5.58984375	-2.63232422	-135.74707031	+21.62109375	+39.63867188	+5708	+14.13281250	-6.89501953	-4.09130859	+13.60107422	-4.41650391	-32.05810547	+3600
+1458240885.45320010	+17.13427734	-5.27783203	-3.88476563	+31.02539063	-3.64746094	-59.19433594	+5488	+16.52783203	-5.68212891	-2.65869141	-135.90087891	+21.57714844	+39.79248047	+5716	+14.14599609	-6.99609375	-4.13964844	+13.33740234	-4.28466797	-32.34375000	+3608
+1458240885.46160010	+17.18261719	-5.47558594	-3.95947266	+30.58593750	-3.42773438	-60.02929688	+5544	+16.59814453	-5.86669922	-2.72460938	-136.20849609	+21.44531250	+40.05615234	+5736	+14.16796875	-7.19384766	-4.22753906	+12.83203125	-4.04296875	-32.95898438	+3620
+1458240885.46569990	+17.20898438	-5.57666016	-4.01660156	+30.36621094	-3.22998047	-60.31494141	+5572	+16.62451172	-5.97216797	-2.76416016	-136.42822266	+21.31347656	+40.14404297	+5748	+14.18554688	-7.29492188	-4.27148438	+12.61230469	-3.93310547	-33.24462891	+3624
+1458240885.47410010	+17.27490234	-5.77441406	-4.12646484	+29.94873047	-3.01025391	-60.90820313	+5620	+16.67724609	-6.17871094	-2.85644531	-136.93359375	+21.04980469	+40.29785156	+5768	+14.22509766	-7.45751953	-4.34179688	+12.26074219	-3.88916016	-33.79394531	+3620
+1458240885.47820000	+17.31005859	-5.88427734	-4.18359375	+29.70703125	-2.87841797	-61.19384766	+5636	+16.69921875	-6.28857422	-2.90478516	-137.19726563	+20.89599609	+40.38574219	+5776	+14.25146484	-7.53662109	-4.36816406	+12.12890625	-3.88916016	-34.07958984	+3616
+1458240885.48659990	+17.38476563	-6.11718750	-4.30224609	+29.17968750	-2.68066406	-61.83105469	+5656	+16.74755859	-6.50830078	-3.00585938	-137.70263672	+20.63232422	+40.58349609	+5788	+14.29980469	-7.69042969	-4.41210938	+11.86523438	-4.02099609	-34.67285156	+3604
+1458240885.49070000	+17.42871094	-6.23583984	-4.36376953	+28.89404297	-2.52685547	-62.11669922	+5660	+16.77832031	-6.62695313	-3.05859375	-137.98828125	+20.45654297	+40.64941406	+5788	+14.33056641	-7.76513672	-4.42968750	+11.75537109	-4.10888672	-34.95849609	+3596
+1458240885.49910000	+17.50781250	-6.47314453	-4.49121094	+28.34472656	-2.26318359	-62.66601563	+5644	+16.81787109	-6.85546875	-3.17285156	-138.55957031	+20.08300781	+40.75927734	+5792	+14.39208984	-7.91894531	-4.46923828	+11.53564453	-4.21875000	-35.52978516	+3580
+1458240885.50320010	+17.53857422	-6.59179688	-4.55273438	+28.05908203	-2.13134766	-62.92968750	+5632	+16.83544922	-6.97412109	-3.22998047	-138.86718750	+19.90722656	+40.82519531	+5796	+14.42285156	-7.99804688	-4.49560547	+11.40380859	-4.24072266	-35.79345703	+3572
+1458240885.51149990	+17.60888672	-6.82910156	-4.67138672	+27.53173828	-1.91162109	-63.50097656	+5596	+16.87060547	-7.19824219	-3.33544922	-139.39453125	+19.57763672	+41.02294922	+5792	+14.47998047	-8.14746094	-4.54394531	+11.16210938	-4.32861328	-36.29882813	+3552
+1458240885.51570010	+17.64404297	-6.94775391	-4.71533203	+27.26806641	-1.86767578	-63.87451172	+5568	+16.89697266	-7.31250000	-3.37939453	-139.61425781	+19.42382813	+41.13281250	+5788	+14.50195313	-8.22656250	-4.57031250	+11.00830078	-4.35058594	-36.58447266	+3544
+1458240885.52399990	+17.70996094	-7.17187500	-4.79003906	+26.82861328	-1.71386719	-64.66552734	+5512	+16.94970703	-7.52343750	-3.46289063	-139.96582031	+19.18212891	+41.46240234	+5776	+14.54150391	-8.41552734	-4.64062500	+10.61279297	-4.24072266	-37.17773438	+3532
+1458240885.52819990	+17.74072266	-7.28173828	-4.82080078	+26.65283203	-1.66992188	-65.06103516	+5488	+16.98046875	-7.62890625	-3.49804688	-140.11962891	+19.07226563	+41.63818359	+5764	+14.55908203	-8.51660156	-4.68896484	+10.39306641	-4.10888672	-37.46337891	+3532
+1458240885.53650000	+17.78027344	-7.47509766	-4.87792969	+26.32324219	-1.49414063	-65.87402344	+5440	+17.04199219	-7.81347656	-3.57275391	-140.33935547	+18.83056641	+41.92382813	+5744	+14.57666016	-8.73193359	-4.79882813	+9.88769531	-3.73535156	-38.01269531	+3524
+1458240885.54070000	+17.79785156	-7.56738281	-4.90429688	+26.16943359	-1.40625000	-66.29150391	+5424	+17.07275391	-7.90576172	-3.60351563	-140.40527344	+18.74267578	+42.14355469	+5732	+14.58105469	-8.84179688	-4.86474609	+9.62402344	-3.49365234	-38.29833984	+3524
+1458240885.54900000	+17.84179688	-7.73876953	-4.94384766	+25.99365234	-1.36230469	-67.17041016	+5400	+17.14306641	-8.07714844	-3.65625000	-140.44921875	+18.63281250	+42.62695313	+5704	+14.57666016	-9.06591797	-4.99218750	+9.05273438	-3.03222656	-38.91357422	+3516
+1458240885.55740000	+17.90332031	-7.91015625	-4.97900391	+25.86181641	-1.29638672	-68.07128906	+5392	+17.22216797	-8.24853516	-3.71337891	-140.49316406	+18.47900391	+43.08837891	+5676	+14.57666016	-9.29882813	-5.11523438	+8.45947266	-2.57080078	-39.59472656	+3512
+1458240885.56150010	+17.92529297	-7.99804688	-4.99658203	+25.77392578	-1.25244141	-68.51074219	+5396	+17.25732422	-8.33203125	-3.74853516	-140.49316406	+18.39111328	+43.30810547	+5660	+14.57226563	-9.42187500	-5.18115234	+8.17382813	-2.30712891	-39.94628906	+3512
+1458240885.56990000	+17.96484375	-8.17822266	-5.06250000	+25.51025391	-1.09863281	-69.21386719	+5416	+17.33203125	-8.50341797	-3.81445313	-140.58105469	+18.19335938	+43.72558594	+5628	+14.57226563	-9.63720703	-5.31738281	+7.69042969	-1.82373047	-40.58349609	+3508
+1458240885.57399990	+17.99121094	-8.27490234	-5.10205078	+25.40039063	-1.01074219	-69.56542969	+5432	+17.36279297	-8.59130859	-3.85839844	-140.66894531	+18.08349609	+43.90136719	+5616	+14.57226563	-9.74267578	-5.37451172	+7.44873047	-1.66992188	-40.91308594	+3504
+1458240885.58229990	+18.04833984	-8.46826172	-5.19873047	+25.13671875	-0.85693359	-70.18066406	+5460	+17.41113281	-8.77587891	-3.94628906	-140.82275391	+17.81982422	+44.31884766	+5588	+14.58984375	-9.93164063	-5.47998047	+7.11914063	-1.45019531	-41.55029297	+3488
+1458240885.58649990	+18.09228516	-8.57812500	-5.23828125	+25.00488281	-0.85693359	-70.55419922	+5468	+17.44189453	-8.87695313	-3.99462891	-140.91064453	+17.68798828	+44.53857422	+5576	+14.60742188	-10.02832031	-5.51074219	+6.89941406	-1.47216797	-41.96777344	+3480
+1458240885.59480000	+18.16699219	-8.83300781	-5.36132813	+24.49951172	-0.63720703	-71.10351563	+5476	+17.49023438	-9.10107422	-4.10888672	-141.28417969	+17.27050781	+44.84619141	+5548	+14.67333984	-10.19531250	-5.55908203	+6.70166016	-1.60400391	-42.67089844	+3444
+1458240885.59900000	+18.19335938	-8.96484375	-5.43164063	+24.21386719	-0.48339844	-71.36718750	+5472	+17.50341797	-9.21093750	-4.17919922	-141.48193359	+17.02880859	+44.95605469	+5536	+14.69970703	-10.27441406	-5.58105469	+6.61376953	-1.66992188	-43.00048828	+3428
+1458240885.60730000	+18.24609375	-9.22412109	-5.58544922	+23.64257813	-0.21972656	-71.80664063	+5448	+17.52539063	-9.43945313	-4.31542969	-141.92138672	+16.54541016	+45.26367188	+5512	+14.77441406	-10.41064453	-5.63378906	+6.50390625	-1.86767578	-43.61572266	+3384
+1458240885.61150000	+18.27685547	-9.35156250	-5.65576172	+23.37890625	-0.13183594	-72.09228516	+5420	+17.53857422	-9.55810547	-4.37695313	-142.11914063	+16.32568359	+45.43945313	+5492	+14.80957031	-10.47656250	-5.64257813	+6.43798828	-2.06542969	-43.96728516	+3356
+1458240885.61980010	+18.33837891	-9.61962891	-5.79638672	+22.85156250	+0.08789063	-72.72949219	+5348	+17.56933594	-9.79101563	-4.50439453	-142.49267578	+15.82031250	+45.83496094	+5452	+14.89306641	-10.62158203	-5.65136719	+6.30615234	-2.46093750	-44.75830078	+3308
+1458240885.62400010	+18.36474609	-9.75146484	-5.86230469	+22.56591797	+0.21972656	-73.08105469	+5300	+17.58251953	-9.90966797	-4.56591797	-142.66845703	+15.53466797	+46.05468750	+5428	+14.92822266	-10.69189453	-5.66455078	+6.24023438	-2.61474609	-45.15380859	+3284
+1458240885.63229990	+18.42626953	-10.00634766	-5.99414063	+22.06054688	+0.50537109	-73.76220703	+5192	+17.61767578	-10.14257813	-4.69335938	-143.02001953	+14.96337891	+46.47216797	+5380	+15.00292969	-10.85449219	-5.69970703	+6.04248047	-2.87841797	-45.92285156	+3236
+1458240885.63649990	+18.43505859	-10.12060547	-6.06005859	+21.81884766	+0.68115234	-74.09179688	+5136	+17.63085938	-10.25244141	-4.74609375	-143.17382813	+14.69970703	+46.71386719	+5348	+15.02929688	-10.92919922	-5.73925781	+5.95458984	-2.87841797	-46.25244141	+3216
+1458240885.64479990	+18.47460938	-10.31835938	-6.15234375	+21.48925781	+0.90087891	-74.94873047	+5016	+17.67480469	-10.43701172	-4.83837891	-143.26171875	+14.19433594	+47.30712891	+5280	+15.06005859	-11.11816406	-5.81396484	+5.60302734	-2.87841797	-47.10937500	+3176
+1458240885.65319990	+18.52294922	-10.49414063	-6.19628906	+21.29150391	+1.01074219	-75.98144531	+4900	+17.74951172	-10.61279297	-4.89111328	-143.19580078	+13.82080078	+48.07617188	+5200	+15.07324219	-11.32470703	-5.91064453	+5.20751953	-2.72460938	-48.01025391	+3140
+1458240885.65730000	+18.55371094	-10.57324219	-6.22265625	+21.24755859	+1.12060547	-76.50878906	+4844	+17.78027344	-10.69189453	-4.92187500	-143.17382813	+13.57910156	+48.44970703	+5160	+15.07324219	-11.44335938	-5.96337891	+4.98779297	-2.57080078	-48.49365234	+3124
+1458240885.66560010	+18.59326172	-10.72265625	-6.26660156	+21.09375000	+1.36230469	-77.47558594	+4760	+17.83740234	-10.85009766	-4.97021484	-143.12988281	+13.09570313	+49.21875000	+5084	+15.06005859	-11.67187500	-6.11718750	+4.52636719	-2.06542969	-49.35058594	+3104
+1458240885.66980000	+18.61083984	-10.79736328	-6.28857422	+21.00585938	+1.45019531	-77.95898438	+4724	+17.87695313	-10.92041016	-4.99658203	-143.06396484	+12.85400391	+49.59228516	+5044	+15.04687500	-11.78613281	-6.19628906	+4.28466797	-1.80175781	-49.79003906	+3092
+1458240885.67810010	+18.64599609	-10.92919922	-6.30175781	+20.87402344	+1.56005859	-79.01367188	+4680	+17.94726563	-11.05664063	-5.04052734	-142.93212891	+12.43652344	+50.36132813	+4968	+15.01611328	-12.01025391	-6.34570313	+3.82324219	-1.29638672	-50.66894531	+3080
+1458240885.68230010	+18.66796875	-10.99511719	-6.30175781	+20.85205078	+1.60400391	-79.58496094	+4668	+17.98242188	-11.12695313	-5.05810547	-142.88818359	+12.21679688	+50.80078125	+4932	+14.99853516	-12.11572266	-6.42041016	+3.60351563	-1.03271484	-51.13037109	+3076
+1458240885.69059990	+18.73828125	-11.14892578	-6.34130859	+20.72021484	+1.75781250	-80.57373047	+4660	+18.04394531	-11.28076172	-5.12402344	-142.88818359	+11.71142578	+51.50390625	+4868	+14.99853516	-12.33544922	-6.55224609	+3.22998047	-0.65917969	-52.05322266	+3068
+1458240885.69479990	+18.76025391	-11.25000000	-6.37646484	+20.52246094	+1.91162109	-81.03515625	+4660	+18.06591797	-11.37304688	-5.16796875	-142.95410156	+11.38183594	+51.81152344	+4840	+14.99853516	-12.42773438	-6.62255859	+3.09814453	-0.48339844	-52.47070313	+3060
+1458240885.70310000	+18.79541016	-11.46093750	-6.48632813	+20.10498047	+2.32910156	-81.80419922	+4668	+18.09228516	-11.56640625	-5.27343750	-143.21777344	+10.67871094	+52.31689453	+4792	+15.02490234	-12.61230469	-6.72802734	+2.81250000	-0.30761719	-53.26171875	+3036
+1458240885.70729990	+18.81298828	-11.57519531	-6.53906250	+19.86328125	+2.46093750	-82.17773438	+4672	+18.10107422	-11.66748047	-5.32617188	-143.37158203	+10.39306641	+52.60253906	+4768	+15.04248047	-12.67822266	-6.77636719	+2.74658203	-0.30761719	-53.65722656	+3016
+1458240885.71149990	+18.84375000	-11.69824219	-6.59619141	+19.62158203	+2.59277344	-82.59521484	+4668	+18.11425781	-11.77294922	-5.39208984	-143.54736328	+10.06347656	+52.82226563	+4744	+15.07324219	-12.75732422	-6.78955078	+2.63671875	-0.46142578	-54.11865234	+2996
+1458240885.71980000	+18.89648438	-11.95751953	-6.71923828	+19.07226563	+2.90039063	-83.40820313	+4648	+18.12744141	-11.99707031	-5.53710938	-143.92089844	+9.38232422	+53.28369141	+4696	+15.14794922	-12.88916016	-6.82031250	+2.52685547	-0.76904297	-54.97558594	+2936
+1458240885.72400000	+18.92724609	-12.09814453	-6.80273438	+18.80859375	+3.12011719	-83.80371094	+4632	+18.13183594	-12.11572266	-5.60302734	-144.14062500	+9.03076172	+53.54736328	+4668	+15.18750000	-12.96386719	-6.82910156	+2.43896484	-0.98876953	-55.41503906	+2904
+1458240885.73230000	+18.97558594	-12.39257813	-7.01806641	+18.14941406	+3.69140625	-84.39697266	+4572	+18.13623047	-12.35302734	-5.75244141	-144.62402344	+8.30566406	+53.96484375	+4612	+15.29296875	-13.09130859	-6.85986328	+2.35107422	-1.40625000	-56.16210938	+2816
+1458240885.73639990	+18.97998047	-12.53320313	-7.10156250	+17.79785156	+3.91113281	-84.70458984	+4532	+18.14062500	-12.46728516	-5.82714844	-144.86572266	+7.95410156	+54.14062500	+4580	+15.33251953	-13.14843750	-6.86425781	+2.28515625	-1.62597656	-56.51367188	+2776
+1458240885.74480010	+19.01953125	-12.77490234	-7.23779297	+17.29248047	+4.21875000	-85.49560547	+4424	+18.15380859	-12.67382813	-5.96777344	-145.21728516	+7.33886719	+54.62402344	+4508	+15.39404297	-13.28027344	-6.87304688	+2.06542969	-2.04345703	-57.32666016	+2696
+1458240885.74889990	+19.04589844	-12.89355469	-7.30371094	+17.05078125	+4.35058594	-85.93505859	+4360	+18.16259766	-12.77929688	-6.02050781	-145.37109375	+7.07519531	+54.93164063	+4468	+15.42041016	-13.35058594	-6.89501953	+1.93359375	-2.17529297	-57.74414063	+2656
+1458240885.75309990	+19.07666016	-13.00341797	-7.36523438	+16.87500000	+4.46044922	-86.37451172	+4292	+18.18017578	-12.88037109	-6.07324219	-145.50292969	+6.81152344	+55.23925781	+4428	+15.44677734	-13.42968750	-6.91259766	+1.80175781	-2.32910156	-58.18359375	+2616
+1458240885.75729990	+19.10742188	-13.10009766	-7.43994141	+16.74316406	+4.68017578	-86.79199219	+4224	+18.20214844	-12.95947266	-6.13037109	-145.59082031	+6.50390625	+55.52490234	+4380	+15.46875000	-13.52197266	-6.94775391	+1.64794922	-2.32910156	-58.64501953	+2580
+1458240885.76140000	+19.11621094	-13.18798828	-7.48828125	+16.56738281	+4.85595703	-87.18750000	+4156	+18.21533203	-13.03857422	-6.17431641	-145.67871094	+6.24023438	+55.83251953	+4336	+15.46435547	-13.59667969	-7.00048828	+1.47216797	-2.19726563	-59.01855469	+2552
+1458240885.76979990	+19.15136719	-13.31982422	-7.58496094	+16.36962891	+5.18554688	-87.97851563	+4024	+18.25927734	-13.18359375	-6.27099609	-145.83251953	+5.71289063	+56.40380859	+4244	+15.44677734	-13.78564453	-7.11914063	+1.01074219	-1.84570313	-59.80957031	+2504
+1458240885.77390000	+19.16455078	-13.37695313	-7.61132813	+16.25976563	+5.29541016	-88.39599609	+3964	+18.27685547	-13.24951172	-6.31054688	-145.89843750	+5.47119141	+56.71142578	+4200	+15.42480469	-13.88232422	-7.18945313	+0.79101563	-1.60400391	-60.18310547	+2488
+1458240885.77810000	+19.18652344	-13.42089844	-7.62451172	+16.19384766	+5.33935547	-88.85742188	+3908	+18.30322266	-13.30224609	-6.34130859	-145.89843750	+5.25146484	+57.01904297	+4156	+15.39843750	-13.98339844	-7.25976563	+0.54931641	-1.34033203	-60.64453125	+2468
+1458240885.78230000	+19.19970703	-13.46484375	-7.64208984	+16.14990234	+5.47119141	-89.34082031	+3864	+18.32080078	-13.36376953	-6.37207031	-145.94238281	+5.00976563	+57.34863281	+4112	+15.36767578	-14.08886719	-7.33886719	+0.30761719	-0.98876953	-61.10595703	+2456
+1458240885.79060010	+19.24804688	-13.54394531	-7.68164063	+16.08398438	+5.73486328	-90.26367188	+3796	+18.37353516	-13.49121094	-6.43798828	-146.03027344	+4.52636719	+57.98583984	+4036	+15.31054688	-14.28662109	-7.51464844	-0.10986328	-0.24169922	-61.91894531	+2444
+1458240885.79480000	+19.26562500	-13.59667969	-7.70361328	+16.01806641	+5.91064453	-90.68115234	+3776	+18.39990234	-13.55273438	-6.48193359	-146.09619141	+4.26269531	+58.24951172	+3996	+15.28417969	-14.38330078	-7.60253906	-0.32958984	+0.13183594	-62.33642578	+2440
+1458240885.79889990	+19.27001953	-13.64501953	-7.72558594	+15.93017578	+6.08642578	-91.09863281	+3764	+18.41748047	-13.60986328	-6.52148438	-146.16210938	+3.99902344	+58.49121094	+3964	+15.24902344	-14.47998047	-7.68164063	-0.54931641	+0.48339844	-62.75390625	+2444
+1458240885.80730010	+19.26562500	-13.77246094	-7.78710938	+15.57861328	+6.48193359	-91.84570313	+3772	+18.43505859	-13.74169922	-6.61816406	-146.42578125	+3.40576172	+58.88671875	+3908	+15.20068359	-14.65136719	-7.83984375	-0.92285156	+1.09863281	-63.45703125	+2460
+1458240885.81139990	+19.27001953	-13.84277344	-7.82226563	+15.40283203	+6.67968750	-92.26318359	+3780	+18.44384766	-13.82519531	-6.67089844	-146.57958984	+3.09814453	+59.10644531	+3880	+15.19189453	-14.74804688	-7.88818359	-1.14257813	+1.25244141	-63.91845703	+2464
+1458240885.81559990	+19.27880859	-13.91748047	-7.86621094	+15.22705078	+6.89941406	-92.65869141	+3792	+18.45703125	-13.90869141	-6.72363281	-146.73339844	+2.79052734	+59.32617188	+3856	+15.20507813	-14.81835938	-7.93652344	-1.20849609	+1.31835938	-64.29199219	+2468
+1458240885.82390000	+19.29199219	-14.13720703	-7.96289063	+14.74365234	+7.27294922	-93.49365234	+3816	+18.46582031	-14.08447266	-6.83789063	-147.06298828	+2.21923828	+59.76562500	+3812	+15.22705078	-14.95458984	-7.98925781	-1.45019531	+1.29638672	-65.14892578	+2464
+1458240885.82810000	+19.29638672	-14.26904297	-8.05517578	+14.41406250	+7.58056641	-93.77929688	+3824	+18.47021484	-14.17236328	-6.92138672	-147.28271484	+1.86767578	+59.87548828	+3788	+15.26220703	-15.01611328	-8.01123047	-1.56005859	+1.23046875	-65.45654297	+2452
+1458240885.83220010	+19.29199219	-14.41406250	-8.14306641	+14.04052734	+7.84423828	-94.06494141	+3824	+18.46582031	-14.27783203	-7.00927734	-147.52441406	+1.49414063	+59.96337891	+3764	+15.29736328	-15.07763672	-8.02880859	-1.64794922	+1.03271484	-65.78613281	+2436
+1458240885.84060000	+19.26123047	-14.69091797	-8.34521484	+13.31542969	+8.45947266	-94.61425781	+3800	+18.43505859	-14.47998047	-7.17187500	-148.00781250	+0.70312500	+60.18310547	+3720	+15.38964844	-15.20507813	-8.02880859	-1.84570313	+0.52734375	-66.44531250	+2396
+1458240885.84470010	+19.26123047	-14.82714844	-8.43750000	+13.00781250	+8.70117188	-94.94384766	+3768	+18.42187500	-14.58544922	-7.23779297	-148.27148438	+0.39550781	+60.35888672	+3696	+15.43798828	-15.25341797	-8.02001953	-1.93359375	+0.21972656	-66.79687500	+2364
+1458240885.84890010	+19.26562500	-14.97216797	-8.53417969	+12.70019531	+8.89892578	-95.27343750	+3728	+18.41308594	-14.69091797	-7.31250000	-148.51318359	+0.06591797	+60.55664063	+3672	+15.48632813	-15.30615234	-8.00244141	-2.02148438	-0.13183594	-67.14843750	+2328
+1458240885.85310010	+19.27441406	-15.10839844	-8.62646484	+12.41455078	+9.09667969	-95.58105469	+3676	+18.41308594	-14.78759766	-7.38720703	-148.68896484	-0.21972656	+60.73242188	+3640	+15.53466797	-15.35888672	-7.98925781	-2.13134766	-0.48339844	-67.47802734	+2296
+1458240885.86139990	+19.26123047	-15.39404297	-8.82421875	+11.79931641	+9.62402344	-96.19628906	+3556	+18.40869141	-14.95898438	-7.54101563	-148.99658203	-0.87890625	+61.04003906	+3576	+15.60937500	-15.49511719	-7.99804688	-2.39501953	-0.87890625	-68.09326172	+2232
+1458240885.86560010	+19.27001953	-15.52148438	-8.92529297	+11.57958984	+9.86572266	-96.45996094	+3488	+18.40429688	-15.03808594	-7.62011719	-149.17236328	-1.23046875	+61.14990234	+3544	+15.63134766	-15.56542969	-8.02001953	-2.57080078	-0.98876953	-68.37890625	+2204
+1458240885.86970000	+19.27880859	-15.61376953	-9.03076172	+11.42578125	+10.15136719	-96.70166016	+3412	+18.39990234	-15.11718750	-7.69482422	-149.34814453	-1.51611328	+61.25976563	+3508	+15.65771484	-15.64453125	-8.04638672	-2.74658203	-1.07666016	-68.66455078	+2176
+1458240885.87389990	+19.26123047	-15.70166016	-9.10107422	+11.20605469	+10.37109375	-96.92138672	+3340	+18.39111328	-15.20068359	-7.75634766	-149.54589844	-1.77978516	+61.43554688	+3472	+15.66210938	-15.70166016	-8.09033203	-2.87841797	-1.03271484	-68.88427734	+2152
+1458240885.88220000	+19.26123047	-15.81152344	-9.17578125	+11.00830078	+10.63476563	-97.62451172	+3196	+18.41308594	-15.30175781	-7.83984375	-149.67773438	-2.17529297	+61.85302734	+3396	+15.64013672	-15.85107422	-8.16503906	-3.22998047	-0.81298828	-69.60937500	+2104
+1458240885.88640000	+19.26562500	-15.87744141	-9.18896484	+10.89843750	+10.72265625	-98.04199219	+3132	+18.43945313	-15.35449219	-7.87500000	-149.72167969	-2.35107422	+62.11669922	+3360	+15.61376953	-15.92578125	-8.22656250	-3.40576172	-0.54931641	-69.93896484	+2088
+1458240885.89050010	+19.29199219	-15.93017578	-9.20654297	+10.85449219	+10.81054688	-98.39355469	+3072	+18.47460938	-15.39843750	-7.91455078	-149.72167969	-2.50488281	+62.33642578	+3320	+15.58740234	-16.00927734	-8.29248047	-3.60351563	-0.24169922	-70.31250000	+2072
+1458240885.89470010	+19.30078125	-15.95654297	-9.23730469	+10.83251953	+11.03027344	-98.67919922	+3016	+18.50537109	-15.43798828	-7.96289063	-149.74365234	-2.70263672	+62.51220703	+3280	+15.55224609	-16.10156250	-8.37158203	-3.80126953	+0.17578125	-70.68603516	+2064
+1458240885.89890000	+19.29199219	-15.97412109	-9.25488281	+10.76660156	+11.22802734	-98.96484375	+2972	+18.52294922	-15.47314453	-7.99804688	-149.78759766	-2.90039063	+62.68798828	+3244	+15.49951172	-16.18066406	-8.46826172	-3.99902344	+0.72509766	-70.97167969	+2056
+1458240885.90300010	+19.29638672	-15.97412109	-9.25927734	+10.74462891	+11.38183594	-99.27246094	+2936	+18.54052734	-15.50390625	-8.03320313	-149.83154297	-3.09814453	+62.84179688	+3208	+15.45117188	-16.24218750	-8.56054688	-4.13085938	+1.25244141	-71.27929688	+2052
+1458240885.90720010	+19.30517578	-15.97851563	-9.24609375	+10.72265625	+11.42578125	-99.60205078	+2912	+18.55810547	-15.54345703	-8.06835938	-149.87548828	-3.25195313	+63.01757813	+3172	+15.40283203	-16.29931641	-8.64404297	-4.24072266	+1.71386719	-71.58691406	+2048
+1458240885.91549990	+19.32714844	-16.00048828	-9.20654297	+10.67871094	+11.46972656	-100.37109375	+2900	+18.61523438	-15.62695313	-8.12109375	-149.94140625	-3.47167969	+63.45703125	+3104	+15.32373047	-16.43115234	-8.78466797	-4.48242188	+2.48291016	-72.31201172	+2056
+1458240885.91969990	+19.32275391	-16.02685547	-9.19335938	+10.59082031	+11.55761719	-100.74462891	+2912	+18.64160156	-15.66650391	-8.14306641	-149.98535156	-3.62548828	+63.72070313	+3072	+15.28417969	-16.48828125	-8.85937500	-4.59228516	+2.92236328	-72.68554688	+2068
+1458240885.92389990	+19.33154297	-16.06201172	-9.20654297	+10.54687500	+11.68945313	-101.14013672	+2932	+18.67236328	-15.71484375	-8.16943359	-149.98535156	-3.84521484	+63.98437500	+3036	+15.24902344	-16.55859375	-8.91650391	-4.76806641	+3.25195313	-73.10302734	+2092
+1458240885.93220000	+19.37109375	-16.16308594	-9.27246094	+10.39306641	+11.99707031	-101.71142578	+2972	+18.69873047	-15.85986328	-8.27929688	-150.22705078	-4.32861328	+64.24804688	+2976	+15.22705078	-16.65087891	-9.03955078	-4.92187500	+3.75732422	-73.58642578	+2136
+1458240885.93639990	+19.38427734	-16.21582031	-9.32080078	+10.28320313	+12.12890625	-101.97509766	+2992	+18.68115234	-15.92578125	-8.34960938	-150.40283203	-4.59228516	+64.29199219	+2952	+15.23144531	-16.70800781	-9.07910156	-5.03173828	+3.80126953	-73.91601563	+2152
+1458240885.94050000	+19.37548828	-16.27734375	-9.37353516	+10.12939453	+12.30468750	-102.19482422	+3016	+18.66796875	-15.99169922	-8.40673828	-150.55664063	-4.83398438	+64.42382813	+2924	+15.24902344	-16.75195313	-9.11865234	-5.07568359	+3.84521484	-74.11376953	+2168
+1458240885.94470000	+19.36669922	-16.36962891	-9.42187500	+9.90966797	+12.41455078	-102.45849609	+3036	+18.65039063	-16.07519531	-8.45947266	-150.73242188	-5.09765625	+64.59960938	+2900	+15.27099609	-16.77832031	-9.14062500	-5.11962891	+3.71337891	-74.37744141	+2172
+1458240885.95300010	+19.38427734	-16.58496094	-9.58447266	+9.58007813	+12.76611328	-103.02978516	+3044	+18.63720703	-16.25537109	-8.57373047	-151.04003906	-5.66894531	+64.97314453	+2844	+15.36767578	-16.88378906	-9.13183594	-5.29541016	+3.14208984	-75.01464844	+2164
+1458240885.95720010	+19.38867188	-16.71240234	-9.68115234	+9.38232422	+13.00781250	-103.29345703	+3032	+18.61962891	-16.35205078	-8.63964844	-151.23779297	-5.99853516	+65.17089844	+2816	+15.41162109	-16.94970703	-9.12304688	-5.42724609	+2.83447266	-75.32226563	+2156
+1458240885.96140000	+19.38427734	-16.84423828	-9.79101563	+9.14062500	+13.27148438	-103.53515625	+3012	+18.58886719	-16.44433594	-8.72314453	-151.41357422	-6.37207031	+65.25878906	+2792	+15.45117188	-17.01123047	-9.12744141	-5.58105469	+2.52685547	-75.60791016	+2140
+1458240885.96550010	+19.37988281	-16.98046875	-9.90966797	+8.89892578	+13.53515625	-103.71093750	+2984	+18.56250000	-16.53222656	-8.81542969	-151.61132813	-6.72363281	+65.28076172	+2768	+15.49951172	-17.06396484	-9.13623047	-5.69091797	+2.24121094	-75.80566406	+2124
+1458240885.96970010	+19.37548828	-17.11230469	-10.02392578	+8.65722656	+13.77685547	-103.90869141	+2948	+18.53613281	-16.62011719	-8.90771484	-151.80908203	-7.07519531	+65.32470703	+2744	+15.54785156	-17.11669922	-9.14062500	-5.80078125	+1.88964844	-76.00341797	+2108
+1458240885.97379990	+19.36230469	-17.24414063	-10.12500000	+8.37158203	+13.99658203	-104.10644531	+2912	+18.49658203	-16.69921875	-8.98242188	-152.00683594	-7.38281250	+65.39062500	+2720	+15.59179688	-17.15625000	-9.14062500	-5.88867188	+1.56005859	-76.22314453	+2088
+1458240885.97799990	+19.35351563	-17.34960938	-10.20410156	+8.19580078	+14.15039063	-104.30419922	+2872	+18.48339844	-16.75195313	-9.03076172	-152.09472656	-7.62451172	+65.56640625	+2696	+15.62255859	-17.21337891	-9.13623047	-6.02050781	+1.23046875	-76.55273438	+2068
+1458240885.98219990	+19.34033203	-17.45068359	-10.28759766	+8.02001953	+14.34814453	-104.52392578	+2832	+18.47021484	-16.80468750	-9.07031250	-152.20458984	-7.88818359	+65.76416016	+2672	+15.64453125	-17.28808594	-9.14062500	-6.17431641	+1.01074219	-76.88232422	+2044
+1458240885.99050000	+19.33593750	-17.64404297	-10.41503906	+7.66845703	+14.63378906	-105.07324219	+2756	+18.47021484	-16.92333984	-9.17138672	-152.33642578	-8.39355469	+66.15966797	+2640	+15.66650391	-17.41992188	-9.16699219	-6.52587891	+0.68115234	-77.56347656	+1996
+1458240885.99470000	+19.34912109	-17.71435547	-10.48535156	+7.58056641	+14.85351563	-105.33691406	+2720	+18.47021484	-16.96728516	-9.24169922	-152.40234375	-8.67919922	+66.26953125	+2620	+15.67529297	-17.50341797	-9.20214844	-6.65771484	+0.70312500	-77.89306641	+1980
+1458240885.99880000	+19.34472656	-17.78466797	-10.51171875	+7.38281250	+14.98535156	-105.62255859	+2688	+18.46582031	-17.00683594	-9.29443359	-152.49023438	-8.92089844	+66.37939453	+2604	+15.65332031	-17.54736328	-9.26806641	-6.74560547	+0.92285156	-78.11279297	+1964
+1458240886.00300000	+19.34472656	-17.83300781	-10.52050781	+7.27294922	+15.05126953	-105.86425781	+2656	+18.47460938	-17.03320313	-9.32958984	-152.53417969	-9.11865234	+66.53320313	+2584	+15.62255859	-17.59570313	-9.32958984	-6.83349609	+1.16455078	-78.42041016	+1948
+1458240886.00720000	+19.34472656	-17.85937500	-10.52490234	+7.14111328	+15.07324219	-106.10595703	+2624	+18.49218750	-17.05078125	-9.35595703	-152.55615234	-9.27246094	+66.73095703	+2564	+15.59619141	-17.64843750	-9.39550781	-6.89941406	+1.45019531	-78.72802734	+1936
+1458240886.01550010	+19.35791016	-17.87695313	-10.48974609	+7.03125000	+15.07324219	-106.69921875	+2572	+18.55371094	-17.07714844	-9.36474609	-152.53417969	-9.51416016	+67.28027344	+2520	+15.51708984	-17.72753906	-9.50976563	-6.96533203	+2.08740234	-79.43115234	+1904
+1458240886.01970010	+19.37988281	-17.86816406	-10.45458984	+7.05322266	+15.05126953	-107.07275391	+2548	+18.58447266	-17.08593750	-9.36474609	-152.51220703	-9.66796875	+67.56591797	+2500	+15.47753906	-17.77587891	-9.57568359	-6.98730469	+2.52685547	-79.80468750	+1896
+1458240886.02800010	+19.43701172	-17.86816406	-10.36669922	+7.00927734	+14.91943359	-107.79785156	+2520	+18.65917969	-17.12548828	-9.38671875	-152.51220703	-9.93164063	+68.11523438	+2452	+15.39843750	-17.85937500	-9.74267578	-7.00927734	+3.47167969	-80.41992188	+1904
+1458240886.03220010	+19.45458984	-17.88134766	-10.33154297	+6.92138672	+14.85351563	-108.14941406	+2512	+18.69873047	-17.15185547	-9.40429688	-152.53417969	-10.06347656	+68.40087891	+2428	+15.36328125	-17.89013672	-9.82617188	-7.03125000	+3.91113281	-80.68359375	+1912
+1458240886.03629990	+19.46777344	-17.88574219	-10.30078125	+6.83349609	+14.85351563	-108.47900391	+2508	+18.72509766	-17.17382813	-9.40869141	-152.57812500	-10.21728516	+68.66455078	+2408	+15.31933594	-17.91650391	-9.89648438	-7.05322266	+4.32861328	-80.96923828	+1928
+1458240886.04460000	+19.48535156	-17.88134766	-10.24365234	+6.72363281	+14.78759766	-109.11621094	+2524	+18.76904297	-17.21337891	-9.39990234	-152.66601563	-10.45898438	+69.23583984	+2368	+15.25781250	-17.92529297	-10.00634766	-6.94335938	+4.92187500	-81.43066406	+1968
+1458240886.04880000	+19.51611328	-17.88574219	-10.22167969	+6.70166016	+14.67773438	-109.44580078	+2540	+18.79101563	-17.24414063	-9.41308594	-152.70996094	-10.59082031	+69.49951172	+2348	+15.26220703	-17.96484375	-10.02832031	-6.96533203	+4.94384766	-81.80419922	+1984
+1458240886.05300000	+19.53808594	-17.91210938	-10.21728516	+6.61376953	+14.63378906	-109.75341797	+2552	+18.81738281	-17.27929688	-9.43066406	-152.77587891	-10.74462891	+69.78515625	+2332	+15.27978516	-18.00878906	-10.05908203	-6.96533203	+4.96582031	-82.02392578	+2004
+1458240886.06130000	+19.55566406	-18.03076172	-10.26123047	+6.28417969	+14.72167969	-110.43457031	+2580	+18.82617188	-17.38916016	-9.48779297	-153.01757813	-11.18408203	+70.29052734	+2304	+15.32812500	-18.09228516	-10.10742188	-7.07519531	+4.87792969	-82.59521484	+2036
+1458240886.06550000	+19.54687500	-18.10986328	-10.33593750	+6.06445313	+14.94140625	-110.67626953	+2592	+18.80419922	-17.45068359	-9.54052734	-153.21533203	-11.46972656	+70.44433594	+2296	+15.36328125	-18.12744141	-10.13378906	-7.11914063	+4.76806641	-82.72705078	+2044
+1458240886.06960010	+19.53369141	-18.20654297	-10.41503906	+5.82275391	+15.11718750	-110.89599609	+2596	+18.77343750	-17.52539063	-9.59326172	-153.47900391	-11.75537109	+70.55419922	+2288	+15.39843750	-18.16259766	-10.13378906	-7.18505859	+4.46044922	-82.88085938	+2048
+1458240886.07380010	+19.52050781	-18.29882813	-10.51171875	+5.58105469	+15.33691406	-111.07177734	+2592	+18.73388672	-17.60449219	-9.66357422	-153.72070313	-12.08496094	+70.64208984	+2284	+15.44677734	-18.21093750	-10.12060547	-7.29492188	+4.04296875	-83.10058594	+2048
+1458240886.08209990	+19.47656250	-18.51416016	-10.71386719	+5.07568359	+15.82031250	-111.55517578	+2552	+18.64599609	-17.75390625	-9.79980469	-154.18212891	-12.72216797	+70.83984375	+2276	+15.53027344	-18.30761719	-10.08984375	-7.55859375	+3.27392578	-83.54003906	+2036
+1458240886.08629990	+19.45458984	-18.63281250	-10.82373047	+4.81201172	+16.08398438	-111.81884766	+2528	+18.59765625	-17.83300781	-9.87451172	-154.42382813	-13.07373047	+70.92773438	+2276	+15.57861328	-18.36474609	-10.08105469	-7.71240234	+2.90039063	-83.78173828	+2020
+1458240886.09050010	+19.44140625	-18.76025391	-10.95117188	+4.57031250	+16.36962891	-112.08251953	+2508	+18.55371094	-17.91210938	-9.95800781	-154.66552734	-13.42529297	+71.01562500	+2280	+15.62695313	-18.43066406	-10.08105469	-7.86621094	+2.50488281	-84.00146484	+2008
+1458240886.09460000	+19.41503906	-18.88769531	-11.08300781	+4.32861328	+16.74316406	-112.32421875	+2488	+18.50537109	-17.99560547	-10.05029297	-154.90722656	-13.79882813	+71.05957031	+2284	+15.66210938	-18.50097656	-10.08544922	-8.08593750	+2.19726563	-84.22119141	+1996
+1458240886.10299990	+19.34472656	-19.10302734	-11.30712891	+3.80126953	+17.51220703	-112.80761719	+2444	+18.40429688	-18.15820313	-10.19970703	-155.41259766	-14.56787109	+71.16943359	+2300	+15.68847656	-18.61523438	-10.10302734	-8.48144531	+1.77978516	-84.68261719	+1972
+1458240886.10710000	+19.32275391	-19.17333984	-11.40820313	+3.64746094	+17.81982422	-113.02734375	+2416	+18.36035156	-18.21972656	-10.27001953	-155.63232422	-14.87548828	+71.23535156	+2308	+15.69726563	-18.67675781	-10.10742188	-8.67919922	+1.58203125	-84.94628906	+1960
+1458240886.11130000	+19.30957031	-19.24365234	-11.46972656	+3.44970703	+18.01757813	-113.31298828	+2388	+18.32519531	-18.28564453	-10.32275391	-155.85205078	-15.16113281	+71.36718750	+2312	+15.69287109	-18.72070313	-10.12500000	-8.83300781	+1.49414063	-85.18798828	+1944
+1458240886.11550000	+19.32275391	-19.29199219	-11.49609375	+3.36181641	+18.08349609	-113.62060547	+2348	+18.32080078	-18.33398438	-10.36230469	-155.96191406	-15.35888672	+71.56494141	+2312	+15.67968750	-18.77343750	-10.12939453	-8.98681641	+1.38427734	-85.58349609	+1928
+1458240886.12380000	+19.33154297	-19.34472656	-11.52685547	+3.14208984	+18.32519531	-114.34570313	+2284	+18.35595703	-18.38232422	-10.40625000	-156.07177734	-15.68847656	+72.04833984	+2300	+15.64013672	-18.86572266	-10.20410156	-9.16259766	+1.73583984	-86.37451172	+1908
+1458240886.12789990	+19.34472656	-19.35791016	-11.53125000	+3.07617188	+18.43505859	-114.63134766	+2256	+18.38671875	-18.40869141	-10.41503906	-156.11572266	-15.82031250	+72.29003906	+2296	+15.60937500	-18.89648438	-10.24804688	-9.20654297	+2.04345703	-86.77001953	+1904
+1458240886.13210010	+19.36230469	-19.34912109	-11.53125000	+3.05419922	+18.47900391	-114.91699219	+2232	+18.42626953	-18.42626953	-10.42382813	-156.15966797	-15.93017578	+72.57568359	+2292	+15.58300781	-18.93603516	-10.29638672	-9.25048828	+2.32910156	-87.16552734	+1904
+1458240886.13630010	+19.38427734	-19.32714844	-11.50927734	+3.01025391	+18.47900391	-115.18066406	+2212	+18.46142578	-18.43945313	-10.42382813	-156.20361328	-16.04003906	+72.83935547	+2288	+15.54345703	-18.96240234	-10.34912109	-9.25048828	+2.70263672	-87.51708984	+1904
+1458240886.14039990	+19.40185547	-19.30517578	-11.47412109	+2.96630859	+18.43505859	-115.44433594	+2196	+18.50097656	-18.44384766	-10.41943359	-156.22558594	-16.10595703	+73.12500000	+2288	+15.49951172	-18.97998047	-10.39746094	-9.22851563	+3.05419922	-87.93457031	+1904
+1458240886.14459990	+19.41943359	-19.28320313	-11.41699219	+2.87841797	+18.32519531	-115.77392578	+2184	+18.54492188	-18.43945313	-10.40185547	-156.22558594	-16.12792969	+73.43261719	+2284	+15.45556641	-18.99316406	-10.43701172	-9.20654297	+3.42773438	-88.37402344	+1908
+1458240886.14879990	+19.44580078	-19.25244141	-11.35986328	+2.83447266	+18.21533203	-116.12548828	+2176	+18.60205078	-18.43066406	-10.37988281	-156.20361328	-16.12792969	+73.80615234	+2280	+15.41601563	-19.00634766	-10.47216797	-9.18457031	+3.73535156	-88.83544922	+1912
+1458240886.15290000	+19.47216797	-19.22607422	-11.31152344	+2.81250000	+18.08349609	-116.43310547	+2172	+18.65917969	-18.43066406	-10.36230469	-156.20361328	-16.12792969	+74.15771484	+2276	+15.38085938	-19.01953125	-10.51611328	-9.14062500	+4.08691406	-89.29687500	+1924
+1458240886.16129990	+19.52050781	-19.19531250	-11.22802734	+2.72460938	+17.88574219	-117.09228516	+2180	+18.75146484	-18.43505859	-10.35791016	-156.22558594	-16.32568359	+74.77294922	+2260	+15.34570313	-19.04589844	-10.59960938	-8.96484375	+4.63623047	-90.10986328	+1960
+1458240886.16540000	+19.52929688	-19.19531250	-11.21044922	+2.61474609	+17.88574219	-117.37792969	+2184	+18.77343750	-18.43945313	-10.37548828	-156.26953125	-16.50146484	+75.01464844	+2252	+15.33251953	-19.06347656	-10.65673828	-8.89892578	+4.92187500	-90.39550781	+1992
+1458240886.17380000	+19.53808594	-19.24365234	-11.18847656	+2.28515625	+17.86376953	-117.94921875	+2208	+18.79101563	-18.49658203	-10.40185547	-156.55517578	-16.83105469	+75.56396484	+2232	+15.31494141	-19.12939453	-10.70507813	-9.00878906	+4.96582031	-91.09863281	+2044
+1458240886.17790010	+19.53369141	-19.27880859	-11.19726563	+2.10937500	+17.88574219	-118.25683594	+2220	+18.78222656	-18.53173828	-10.42382813	-156.70898438	-17.02880859	+75.82763672	+2224	+15.33691406	-19.16015625	-10.71826172	-9.03076172	+4.85595703	-91.36230469	+2064
+1458240886.18210010	+19.52490234	-19.34472656	-11.20605469	+1.84570313	+17.92968750	-118.63037109	+2232	+18.76464844	-18.57568359	-10.45019531	-156.92871094	-17.27050781	+76.06933594	+2216	+15.35888672	-19.18652344	-10.71826172	-9.07470703	+4.63623047	-91.64794922	+2080
+1458240886.18630000	+19.51171875	-19.42822266	-11.23681641	+1.60400391	+18.01757813	-119.00390625	+2240	+18.74707031	-18.62841797	-10.48974609	-157.10449219	-17.53417969	+76.33300781	+2212	+15.40722656	-19.23925781	-10.70068359	-9.09667969	+4.30664063	-92.04345703	+2092
+1458240886.19460010	+19.48095703	-19.64355469	-11.37744141	+1.05468750	+18.36914063	-119.70703125	+2244	+18.69433594	-18.76025391	-10.58642578	-157.56591797	-18.21533203	+76.86035156	+2216	+15.49511719	-19.37109375	-10.69628906	-9.29443359	+3.64746094	-92.61474609	+2108
+1458240886.19880010	+19.46337891	-19.75341797	-11.46533203	+0.81298828	+18.63281250	-120.01464844	+2244	+18.65039063	-18.83056641	-10.64355469	-157.82958984	-18.58886719	+77.08007813	+2220	+15.53466797	-19.44580078	-10.69628906	-9.44824219	+3.29589844	-92.90039063	+2108
+1458240886.20289990	+19.42822266	-19.87207031	-11.56201172	+0.50537109	+18.96240234	-120.36621094	+2244	+18.59765625	-18.89648438	-10.70507813	-158.09326172	-19.02832031	+77.29980469	+2228	+15.56982422	-19.50732422	-10.69189453	-9.58007813	+2.96630859	-93.14208984	+2108
+1458240886.21120000	+19.35791016	-20.11816406	-11.73779297	-0.15380859	+19.48974609	-121.17919922	+2240	+18.50976563	-19.04150391	-10.79296875	-158.66455078	-19.68750000	+77.89306641	+2240	+15.62695313	-19.63476563	-10.67431641	-9.93164063	+2.19726563	-93.69140625	+2092
+1458240886.21540000	+19.33593750	-20.24121094	-11.82128906	-0.41748047	+19.66552734	-121.66259766	+2236	+18.48779297	-19.11181641	-10.81054688	-158.95019531	-19.90722656	+78.28857422	+2240	+15.64892578	-19.69189453	-10.64794922	-10.08544922	+1.80175781	-94.06494141	+2076
+1458240886.21960000	+19.32275391	-20.33789063	-11.90039063	-0.63720703	+19.88525391	-122.10205078	+2228	+18.47460938	-19.16455078	-10.83251953	-159.16992188	-20.17089844	+78.66210938	+2244	+15.67968750	-19.75781250	-10.63916016	-10.19531250	+1.49414063	-94.43847656	+2060
+1458240886.22370000	+19.30957031	-20.41259766	-11.96191406	-0.81298828	+20.08300781	-122.54150391	+2224	+18.46142578	-19.19970703	-10.85888672	-159.34570313	-20.45654297	+79.03564453	+2248	+15.70166016	-19.81054688	-10.63476563	-10.26123047	+1.27441406	-94.79003906	+2044
+1458240886.22790000	+19.30078125	-20.47412109	-12.01464844	-0.94482422	+20.25878906	-122.95898438	+2212	+18.45703125	-19.23486328	-10.88964844	-159.49951172	-20.74218750	+79.36523438	+2248	+15.71044922	-19.86767578	-10.62597656	-10.32714844	+1.07666016	-95.20751953	+2028
+1458240886.23620010	+19.29638672	-20.51367188	-12.08056641	-1.14257813	+20.54443359	-123.72802734	+2184	+18.47460938	-19.28320313	-10.89843750	-159.82910156	-21.02783203	+80.17822266	+2244	+15.69726563	-19.93798828	-10.64355469	-10.41503906	+1.05468750	-95.95458984	+2004
+1458240886.24040010	+19.30957031	-20.50927734	-12.07177734	-1.18652344	+20.54443359	-124.10156250	+2168	+18.50537109	-19.29199219	-10.86767578	-159.96093750	-21.02783203	+80.63964844	+2240	+15.67968750	-19.94238281	-10.64355469	-10.39306641	+1.12060547	-96.32812500	+1992
+1458240886.24460010	+19.32714844	-20.49169922	-12.04101563	-1.25244141	+20.45654297	-124.51904297	+2152	+18.54492188	-19.28320313	-10.82812500	-160.04882813	-20.98388672	+81.07910156	+2240	+15.66210938	-19.94238281	-10.65234375	-10.32714844	+1.27441406	-96.67968750	+1976
+1458240886.25289990	+19.38867188	-20.43896484	-11.90478516	-1.34033203	+20.01708984	-125.35400391	+2132	+18.65478516	-19.24365234	-10.76660156	-160.09277344	-20.87402344	+81.91406250	+2240	+15.62695313	-19.92480469	-10.67871094	-10.08544922	+1.66992188	-97.42675781	+1956
+1458240886.25710010	+19.43261719	-20.38623047	-11.83447266	-1.27441406	+19.79736328	-125.72753906	+2124	+18.71191406	-19.22607422	-10.73144531	-160.07080078	-20.78613281	+82.35351563	+2240	+15.60937500	-19.91601563	-10.69628906	-9.93164063	+1.95556641	-97.84423828	+1952
+1458240886.26120000	+19.47656250	-20.31591797	-11.76416016	-1.18652344	+19.59960938	-126.05712891	+2116	+18.76904297	-19.20410156	-10.69189453	-160.09277344	-20.67626953	+82.77099609	+2236	+15.58300781	-19.89404297	-10.71826172	-9.79980469	+2.30712891	-98.21777344	+1956
+1458240886.26539990	+19.50732422	-20.25439453	-11.72021484	-1.14257813	+19.48974609	-126.32080078	+2104	+18.81298828	-19.18652344	-10.65673828	-160.11474609	-20.58837891	+83.14453125	+2228	+15.55224609	-19.87207031	-10.75341797	-9.66796875	+2.70263672	-98.50341797	+1964
+1458240886.27370000	+19.56884766	-20.16650391	-11.60156250	-1.14257813	+19.13818359	-126.91406250	+2080	+18.89648438	-19.17333984	-10.60400391	-160.22460938	-20.43457031	+83.80371094	+2204	+15.48632813	-19.81933594	-10.81054688	-9.51416016	+3.33984375	-98.98681641	+1988
+1458240886.27790000	+19.60400391	-20.13134766	-11.54003906	-1.16455078	+18.89648438	-127.17773438	+2076	+18.92724609	-19.16455078	-10.58642578	-160.26855469	-20.34667969	+84.04541016	+2192	+15.45996094	-19.78857422	-10.84570313	-9.44824219	+3.62548828	-99.16259766	+2004
+1458240886.28200010	+19.64355469	-20.10498047	-11.46972656	-1.16455078	+18.67675781	-127.48535156	+2076	+18.94921875	-19.15576172	-10.57324219	-160.31250000	-20.32470703	+84.30908203	+2176	+15.42919922	-19.76660156	-10.87207031	-9.40429688	+3.86718750	-99.36035156	+2020
+1458240886.28620000	+19.67871094	-20.07421875	-11.42578125	-1.14257813	+18.50097656	-127.74902344	+2080	+18.97119141	-19.15136719	-10.56884766	-160.33447266	-20.32470703	+84.55078125	+2164	+15.42041016	-19.77099609	-10.88525391	-9.38232422	+3.99902344	-99.64599609	+2040
+1458240886.30699990	+19.70068359	-20.17529297	-11.53125000	-1.49414063	+18.78662109	-128.82568359	+2104	+18.84814453	-19.30957031	-10.67871094	-161.14746094	-21.07177734	+85.42968750	+2104	+15.43798828	-19.92480469	-10.98193359	-9.84375000	+3.71337891	-100.37109375	+2124
+1458240886.31950000	+19.65673828	-20.41259766	-11.70263672	-1.95556641	+19.24804688	-129.50683594	+2104	+18.68994141	-19.43701172	-10.83691406	-161.71875000	-21.92871094	+85.78125000	+2096	+15.49951172	-20.09619141	-10.95996094	-10.32714844	+2.79052734	-100.81054688	+2128
+1458240886.32370000	+19.63476563	-20.49609375	-11.77294922	-2.10937500	+19.46777344	-129.74853516	+2100	+18.63281250	-19.48974609	-10.87646484	-161.96044922	-22.21435547	+85.95703125	+2100	+15.52587891	-20.16650391	-10.95117188	-10.48095703	+2.43896484	-100.98632813	+2124
+1458240886.32789990	+19.60839844	-20.58837891	-11.86083984	-2.28515625	+19.73144531	-130.01220703	+2096	+18.58007813	-19.54687500	-10.90722656	-162.24609375	-22.52197266	+86.19873047	+2100	+15.55664063	-20.24121094	-10.94677734	-10.63476563	+2.04345703	-101.16210938	+2116
+1458240886.33620000	+19.53369141	-20.79052734	-12.02343750	-2.68066406	+20.25878906	-130.51757813	+2088	+18.48339844	-19.66113281	-10.97314453	-162.75146484	-23.04931641	+86.63818359	+2108	+15.60058594	-20.38623047	-10.94677734	-10.96435547	+1.36230469	-101.44775391	+2092
+1458240886.34040000	+19.49853516	-20.89160156	-12.08056641	-2.90039063	+20.45654297	-130.80322266	+2084	+18.44384766	-19.69628906	-11.01708984	-162.92724609	-23.31298828	+86.79199219	+2112	+15.60937500	-20.44335938	-10.93359375	-11.14013672	+1.01074219	-101.62353516	+2072
+1458240886.34450010	+19.47216797	-20.97070313	-12.12011719	-3.07617188	+20.58837891	-131.08886719	+2076	+18.41308594	-19.71826172	-11.05664063	-163.05908203	-23.53271484	+86.94580078	+2116	+15.61816406	-20.49169922	-10.92041016	-11.25000000	+0.74707031	-101.77734375	+2048
+1458240886.34870000	+19.45458984	-21.04541016	-12.13330078	-3.25195313	+20.63232422	-131.37451172	+2064	+18.39990234	-19.74023438	-11.06542969	-163.19091797	-23.64257813	+87.18750000	+2112	+15.62695313	-20.53125000	-10.91162109	-11.31591797	+0.52734375	-101.95312500	+2024
+1458240886.35290000	+19.45019531	-21.09814453	-12.12451172	-3.38378906	+20.61035156	-131.66015625	+2056	+18.40429688	-19.76220703	-11.05224609	-163.34472656	-23.70849609	+87.47314453	+2112	+15.63574219	-20.55761719	-10.89843750	-11.33789063	+0.32958984	-102.15087891	+1996
+1458240886.35700010	+19.45019531	-21.12451172	-12.10253906	-3.47167969	+20.56640625	-131.96777344	+2040	+18.41308594	-19.78417969	-11.03027344	-163.47656250	-23.73046875	+87.78076172	+2112	+15.64892578	-20.57958984	-10.89843750	-11.27197266	+0.26367188	-102.34863281	+1972
+1458240886.36529990	+19.45019531	-21.13330078	-12.01904297	-3.69140625	+20.41259766	-132.45117188	+2016	+18.44384766	-19.81933594	-10.99511719	-163.71826172	-23.70849609	+88.28613281	+2112	+15.63574219	-20.56201172	-10.92480469	-11.11816406	+0.48339844	-102.63427734	+1928
+1458240886.36949990	+19.45458984	-21.12011719	-11.97070313	-3.75732422	+20.30273438	-132.64892578	+2000	+18.46582031	-19.83251953	-10.98193359	-163.82812500	-23.64257813	+88.48388672	+2104	+15.61816406	-20.53564453	-10.93798828	-11.03027344	+0.68115234	-102.72216797	+1908
+1458240886.37369990	+19.45898438	-21.09814453	-11.91357422	-3.84521484	+20.14892578	-132.80273438	+1988	+18.49658203	-19.84130859	-10.96875000	-163.89404297	-23.57666016	+88.63769531	+2100	+15.59179688	-20.50048828	-10.95117188	-10.94238281	+0.90087891	-102.83203125	+1892
+1458240886.37780000	+19.46777344	-21.07617188	-11.86083984	-3.88916016	+20.01708984	-132.93457031	+1972	+18.51855469	-19.84570313	-10.95117188	-163.93798828	-23.48876953	+88.76953125	+2088	+15.56982422	-20.46972656	-10.95996094	-10.85449219	+1.09863281	-102.91992188	+1876
+1458240886.38200000	+19.48095703	-21.04541016	-11.79931641	-3.93310547	+19.81933594	-133.04443359	+1964	+18.54492188	-19.85009766	-10.93359375	-163.98193359	-23.37890625	+88.90136719	+2076	+15.54785156	-20.43017578	-10.95996094	-10.74462891	+1.29638672	-103.00781250	+1864
+1458240886.38620000	+19.49853516	-21.01025391	-11.73339844	-3.95507813	+19.62158203	-133.17626953	+1952	+18.57568359	-19.85888672	-10.91162109	-164.04785156	-23.26904297	+89.05517578	+2068	+15.52587891	-20.39062500	-10.96875000	-10.63476563	+1.56005859	-103.11767578	+1856
+1458240886.39030000	+19.51611328	-20.97949219	-11.68505859	-3.95507813	+19.44580078	-133.26416016	+1936	+18.59765625	-19.87207031	-10.88964844	-164.11376953	-23.18115234	+89.18701172	+2056	+15.50390625	-20.35107422	-10.98632813	-10.50292969	+1.84570313	-103.20556641	+1856
+1458240886.39450000	+19.52929688	-20.94873047	-11.63671875	-3.97705078	+19.31396484	-133.37402344	+1924	+18.62402344	-19.89404297	-10.87207031	-164.17968750	-23.07128906	+89.29687500	+2048	+15.47753906	-20.30712891	-11.00830078	-10.37109375	+2.15332031	-103.29345703	+1860
+1458240886.40700010	+19.55566406	-20.87402344	-11.53564453	-4.06494141	+18.98437500	-133.54980469	+1896	+18.67675781	-19.94677734	-10.86767578	-164.31152344	-22.93945313	+89.45068359	+2016	+15.35888672	-20.17968750	-11.06542969	-10.17333984	+3.14208984	-103.46923828	+1888
+1458240886.41120000	+19.56445313	-20.86523438	-11.51806641	-4.10888672	+18.89648438	-133.59375000	+1892	+18.69433594	-19.96435547	-10.87207031	-164.35546875	-22.89550781	+89.47265625	+2008	+15.33251953	-20.16210938	-11.06982422	-10.15136719	+3.31787109	-103.53515625	+1904
+1458240886.41529990	+19.56884766	-20.86083984	-11.50488281	-4.13085938	+18.83056641	-133.63769531	+1888	+18.69873047	-19.97753906	-10.87207031	-164.37744141	-22.87353516	+89.51660156	+2000	+15.31933594	-20.16210938	-11.07861328	-10.15136719	+3.38378906	-103.57910156	+1916
+1458240886.41950010	+19.57324219	-20.86523438	-11.49609375	-4.17480469	+18.76464844	-133.70361328	+1884	+18.70751953	-19.99072266	-10.86767578	-164.39941406	-22.85156250	+89.56054688	+1992	+15.31933594	-20.17529297	-11.07861328	-10.17333984	+3.38378906	-103.64501953	+1932
+1458240886.42779990	+19.57324219	-20.89599609	-11.50488281	-4.28466797	+18.74267578	-133.81347656	+1880	+18.71191406	-20.02148438	-10.87646484	-164.44335938	-22.87353516	+89.60449219	+1976	+15.33691406	-20.22802734	-11.06542969	-10.26123047	+3.20800781	-103.77685547	+1964
+1458240886.43199990	+19.57324219	-20.92675781	-11.52246094	-4.32861328	+18.76464844	-133.87939453	+1884	+18.71191406	-20.03466797	-10.88525391	-164.44335938	-22.89550781	+89.62646484	+1972	+15.35009766	-20.26318359	-11.06103516	-10.30517578	+3.07617188	-103.79882813	+1976
+1458240886.43610000	+19.56445313	-20.96630859	-11.54882813	-4.39453125	+18.80859375	-133.92333984	+1884	+18.70751953	-20.04785156	-10.89404297	-164.46533203	-22.93945313	+89.62646484	+1968	+15.36328125	-20.30273438	-11.05224609	-10.39306641	+2.90039063	-103.84277344	+1992
+1458240886.44450000	+19.54248047	-21.03222656	-11.60156250	-4.52636719	+18.94042969	-133.98925781	+1880	+18.69873047	-20.06103516	-10.89843750	-164.46533203	-23.00537109	+89.64843750	+1964	+15.38525391	-20.34667969	-11.03466797	-10.50292969	+2.63671875	-103.86474609	+2012
+1458240886.44860010	+19.53369141	-21.07177734	-11.62792969	-4.57031250	+19.00634766	-134.03320313	+1880	+18.68994141	-20.06542969	-10.90283203	-164.46533203	-23.04931641	+89.67041016	+1964	+15.40283203	-20.37304688	-11.02587891	-10.56884766	+2.48291016	-103.86474609	+2020
+1458240886.45280000	+19.52490234	-21.11132813	-11.65869141	-4.61425781	+19.07226563	-134.07714844	+1872	+18.68554688	-20.06982422	-10.90722656	-164.46533203	-23.07128906	+89.69238281	+1960	+15.42041016	-20.40820313	-11.01269531	-10.61279297	+2.28515625	-103.88671875	+2028
+1458240886.45700000	+19.51611328	-21.15087891	-11.68945313	-4.65820313	+19.13818359	-134.12109375	+1864	+18.67675781	-20.06982422	-10.90722656	-164.46533203	-23.11523438	+89.71435547	+1960	+15.44238281	-20.43896484	-10.99951172	-10.67871094	+2.08740234	-103.90869141	+2036
+1458240886.46110010	+19.50292969	-21.19042969	-11.72021484	-4.70214844	+19.22607422	-134.16503906	+1860	+18.67236328	-20.06982422	-10.91162109	-164.44335938	-23.15917969	+89.71435547	+1960	+15.46435547	-20.46972656	-10.99072266	-10.72265625	+1.88964844	-103.93066406	+2040
+1458240886.46530010	+19.48535156	-21.23876953	-11.75976563	-4.74609375	+19.33593750	-134.18701172	+1856	+18.66357422	-20.06982422	-10.91601563	-164.44335938	-23.18115234	+89.73632813	+1960	+15.49951172	-20.52246094	-10.96435547	-10.81054688	+1.53808594	-103.95263672	+2044
+1458240886.46950010	+19.46777344	-21.27832031	-11.79492188	-4.79003906	+19.44580078	-134.20898438	+1856	+18.65917969	-20.06542969	-10.91601563	-164.42138672	-23.20312500	+89.73632813	+1960	+15.53906250	-20.56640625	-10.94677734	-10.89843750	+1.23046875	-103.93066406	+2044
+1458240886.47779990	+19.43701172	-21.31787109	-11.85205078	-4.83398438	+19.59960938	-134.16503906	+1848	+18.65478516	-20.05224609	-10.91601563	-164.37744141	-23.22509766	+89.75830078	+1960	+15.59179688	-20.60156250	-10.92041016	-10.92041016	+0.81298828	-103.86474609	+2044
+1458240886.48200010	+19.42822266	-21.31787109	-11.86083984	-4.81201172	+19.62158203	-134.12109375	+1840	+18.65478516	-20.04345703	-10.91162109	-164.35546875	-23.22509766	+89.75830078	+1960	+15.60937500	-20.59716797	-10.91162109	-10.87646484	+0.72509766	-103.82080078	+2040
+1458240886.48610000	+19.42382813	-21.30908203	-11.85644531	-4.79003906	+19.62158203	-134.09912109	+1832	+18.65917969	-20.03027344	-10.90722656	-164.31152344	-23.20312500	+89.75830078	+1960	+15.62255859	-20.57519531	-10.90283203	-10.81054688	+0.70312500	-103.79882813	+2036
+1458240886.49029990	+19.42382813	-21.29589844	-11.85205078	-4.76806641	+19.59960938	-134.07714844	+1828	+18.66357422	-20.02148438	-10.90283203	-164.28955078	-23.18115234	+89.75830078	+1960	+15.62695313	-20.56201172	-10.89843750	-10.74462891	+0.72509766	-103.79882813	+2028
+1458240886.49449990	+19.42822266	-21.27832031	-11.84326172	-4.74609375	+19.55566406	-134.03320313	+1820	+18.66796875	-20.01269531	-10.89843750	-164.24560547	-23.15917969	+89.75830078	+1956	+15.63134766	-20.53564453	-10.89843750	-10.65673828	+0.81298828	-103.79882813	+2028
+1458240886.49860000	+19.42822266	-21.25195313	-11.82568359	-4.72412109	+19.53369141	-133.98925781	+1816	+18.67675781	-20.00390625	-10.89404297	-164.22363281	-23.13720703	+89.75830078	+1956	+15.63134766	-20.50488281	-10.89843750	-10.54687500	+0.92285156	-103.77685547	+2028
+1458240886.50280000	+19.42822266	-21.24316406	-11.82128906	-4.70214844	+19.51171875	-133.96728516	+1812	+18.68115234	-19.99951172	-10.89404297	-164.20166016	-23.11523438	+89.75830078	+1956	+15.63134766	-20.50048828	-10.89843750	-10.52490234	+0.96679688	-103.75488281	+2024
+1458240886.51110010	+19.43261719	-21.22119141	-11.80810547	-4.68017578	+19.46777344	-133.94531250	+1800	+18.69433594	-19.98632813	-10.88525391	-164.17968750	-23.07128906	+89.73632813	+1952	+15.62695313	-20.48291016	-10.90283203	-10.48095703	+1.03271484	-103.73291016	+2020
+1458240886.51530000	+19.43701172	-21.20800781	-11.79492188	-4.65820313	+19.44580078	-133.92333984	+1792	+18.69873047	-19.98193359	-10.88085938	-164.15771484	-23.04931641	+89.71435547	+1948	+15.62255859	-20.47412109	-10.90283203	-10.45898438	+1.07666016	-103.73291016	+2020
+1458240886.51939990	+19.43701172	-21.19482422	-11.78613281	-4.65820313	+19.40185547	-133.90136719	+1788	+18.70312500	-19.97314453	-10.88085938	-164.13574219	-23.00537109	+89.71435547	+1948	+15.62255859	-20.46093750	-10.90283203	-10.43701172	+1.12060547	-103.73291016	+2020
+1458240886.52360010	+19.44140625	-21.18164063	-11.77734375	-4.63623047	+19.37988281	-133.87939453	+1784	+18.71191406	-19.96875000	-10.87646484	-164.11376953	-22.98339844	+89.69238281	+1944	+15.61816406	-20.45214844	-10.90283203	-10.39306641	+1.16455078	-103.71093750	+2016
+1458240886.53189990	+19.45898438	-21.12890625	-11.72900391	-4.57031250	+19.22607422	-133.81347656	+1780	+18.72509766	-19.95556641	-10.87207031	-164.04785156	-22.91748047	+89.64843750	+1944	+15.59179688	-20.34228516	-10.91162109	-10.12939453	+1.64794922	-103.53515625	+2028
+1458240886.53609990	+19.46337891	-21.10693359	-11.71142578	-4.52636719	+19.16015625	-133.76953125	+1776	+18.72949219	-19.95117188	-10.86767578	-164.02587891	-22.89550781	+89.60449219	+1940	+15.57861328	-20.30273438	-10.92041016	-10.04150391	+1.82373047	-103.42529297	+2032
+1458240886.54029990	+19.47216797	-21.06738281	-11.67626953	-4.48242188	+19.07226563	-133.65966797	+1772	+18.73828125	-19.93359375	-10.86328125	-163.95996094	-22.82958984	+89.51660156	+1940	+15.56103516	-20.25439453	-10.92919922	-9.97558594	+1.99951172	-103.22753906	+2036
+1458240886.54440000	+19.48095703	-21.03662109	-11.64990234	-4.41650391	+18.96240234	-133.57177734	+1768	+18.74707031	-19.92480469	-10.86328125	-163.91601563	-22.78564453	+89.42871094	+1940	+15.54785156	-20.22363281	-10.92919922	-9.95361328	+2.06542969	-103.02978516	+2036
+1458240886.54860000	+19.48535156	-21.01904297	-11.63232422	-4.37255859	+18.89648438	-133.48388672	+1764	+18.74707031	-19.91601563	-10.86767578	-163.87207031	-22.74169922	+89.31884766	+1936	+15.54345703	-20.21044922	-10.92480469	-9.97558594	+2.02148438	-102.87597656	+2032
+1458240886.55279990	+19.49414063	-21.01025391	-11.61914063	-4.30664063	+18.83056641	-133.39599609	+1760	+18.74267578	-19.90283203	-10.87207031	-163.78417969	-22.69775391	+89.12109375	+1936	+15.54785156	-20.21044922	-10.92041016	-9.99755859	+1.93359375	-102.76611328	+2024
+1458240886.55690000	+19.49414063	-21.01025391	-11.61474609	-4.28466797	+18.78662109	-133.30810547	+1752	+18.73828125	-19.88964844	-10.88525391	-163.69628906	-22.67578125	+88.92333984	+1936	+15.55664063	-20.22363281	-10.92041016	-10.06347656	+1.80175781	-102.63427734	+2012
+1458240886.56530000	+19.48535156	-21.02783203	-11.63671875	-4.21875000	+18.80859375	-133.08837891	+1740	+18.70312500	-19.86767578	-10.92480469	-163.49853516	-22.69775391	+88.41796875	+1944	+15.57421875	-20.25000000	-10.92480469	-10.19531250	+1.56005859	-102.37060547	+1984
+1458240886.56940010	+19.47656250	-21.04101563	-11.66308594	-4.19677734	+18.85253906	-132.95654297	+1736	+18.67675781	-19.85888672	-10.95556641	-163.41064453	-22.71972656	+88.08837891	+1948	+15.58300781	-20.26318359	-10.92480469	-10.28320313	+1.42822266	-102.23876953	+1968
+1458240886.57360010	+19.46337891	-21.05859375	-11.68945313	-4.19677734	+18.91845703	-132.80273438	+1732	+18.64599609	-19.85449219	-10.98193359	-163.34472656	-22.74169922	+87.73681641	+1952	+15.58740234	-20.28076172	-10.92919922	-10.39306641	+1.31835938	-102.08496094	+1952
+1458240886.57780000	+19.45458984	-21.07177734	-11.71142578	-4.17480469	+18.96240234	-132.62695313	+1724	+18.60205078	-19.84130859	-11.01708984	-163.23486328	-22.76367188	+87.27539063	+1960	+15.59179688	-20.30273438	-10.92919922	-10.56884766	+1.03271484	-101.82128906	+1932
+1458240886.58189990	+19.44580078	-21.08496094	-11.73779297	-4.15283203	+19.00634766	-132.45117188	+1720	+18.56250000	-19.82373047	-11.04345703	-163.12500000	-22.78564453	+86.83593750	+1964	+15.60498047	-20.32470703	-10.92480469	-10.72265625	+0.81298828	-101.55761719	+1904
+1458240886.58610010	+19.43261719	-21.09375000	-11.76416016	-4.13085938	+19.05029297	-132.23144531	+1712	+18.53173828	-19.80615234	-11.06542969	-163.01513672	-22.76367188	+86.41845703	+1968	+15.61376953	-20.33349609	-10.92480469	-10.83251953	+0.63720703	-101.29394531	+1876
+1458240886.59019990	+19.42382813	-21.09814453	-11.79931641	-4.06494141	+19.09423828	-131.87988281	+1708	+18.50537109	-19.77978516	-11.09179688	-162.83935547	-22.67578125	+85.86914063	+1968	+15.63134766	-20.35107422	-10.92480469	-11.03027344	+0.37353516	-100.81054688	+1844
+1458240886.59439990	+19.41064453	-21.08935547	-11.83007813	-3.99902344	+19.16015625	-131.50634766	+1704	+18.49218750	-19.74462891	-11.11816406	-162.64160156	-22.56591797	+85.34179688	+1972	+15.64013672	-20.35107422	-10.94677734	-11.14013672	+0.30761719	-100.39306641	+1816
+1458240886.59859990	+19.40185547	-21.07177734	-11.85644531	-3.93310547	+19.20410156	-131.13281250	+1696	+18.49218750	-19.70947266	-11.12255859	-162.48779297	-22.41210938	+84.85839844	+1972	+15.63134766	-20.33349609	-10.97314453	-11.22802734	+0.41748047	-99.97558594	+1792
+1458240886.60690000	+19.39306641	-20.95751953	-11.88281250	-3.64746094	+19.20410156	-129.85839844	+1692	+18.52294922	-19.60839844	-11.08740234	-162.07031250	-21.86279297	+83.80371094	+1972	+15.60058594	-20.22363281	-11.02587891	-11.16210938	+0.94482422	-99.16259766	+1756
+1458240886.61110000	+19.39746094	-20.88720703	-11.86083984	-3.49365234	+19.11621094	-129.30908203	+1692	+18.55371094	-19.55566406	-11.05664063	-161.89453125	-21.53320313	+83.36425781	+1972	+15.58300781	-20.15771484	-11.04345703	-11.05224609	+1.27441406	-98.85498047	+1748
+1458240886.61520000	+19.41503906	-20.76855469	-11.79931641	-3.29589844	+18.91845703	-128.60595703	+1696	+18.59765625	-19.48535156	-11.01269531	-161.65283203	-21.11572266	+82.92480469	+1972	+15.56982422	-20.08740234	-11.05664063	-10.89843750	+1.56005859	-98.59130859	+1744
+1458240886.62360000	+19.46777344	-20.53564453	-11.65869141	-2.81250000	+18.47900391	-127.52929688	+1724	+18.70312500	-19.34033203	-10.92480469	-161.10351563	-20.32470703	+82.15576172	+1968	+15.53466797	-19.93359375	-11.09179688	-10.56884766	+2.32910156	-98.06396484	+1756
+1458240886.62770010	+19.49853516	-20.40820313	-11.59277344	-2.54882813	+18.25927734	-126.95800781	+1752	+18.75585938	-19.27880859	-10.88525391	-160.83984375	-19.97314453	+81.76025391	+1968	+15.51269531	-19.85888672	-11.13134766	-10.39306641	+2.76855469	-97.75634766	+1776
+1458240886.63190010	+19.52490234	-20.29833984	-11.53125000	-2.32910156	+18.06152344	-126.47460938	+1784	+18.79980469	-19.22607422	-10.85449219	-160.59814453	-19.64355469	+81.38671875	+1964	+15.48632813	-19.78857422	-11.16650391	-10.26123047	+3.18603516	-97.42675781	+1796
+1458240886.64019990	+19.55126953	-20.10937500	-11.43457031	-1.93359375	+17.79785156	-125.59570313	+1868	+18.85253906	-19.10742188	-10.80175781	-160.18066406	-19.09423828	+80.55175781	+1956	+15.43798828	-19.63476563	-11.21044922	-10.01953125	+3.86718750	-96.67968750	+1852
+1458240886.64439990	+19.56445313	-20.04785156	-11.38183594	-1.77978516	+17.62207031	-125.24414063	+1916	+18.86132813	-19.05908203	-10.77099609	-160.00488281	-18.83056641	+80.20019531	+1948	+15.41601563	-19.56005859	-11.20166016	-9.90966797	+4.02099609	-96.32812500	+1880
+1458240886.64860010	+19.58203125	-19.99511719	-11.35986328	-1.58203125	+17.49023438	-124.89257813	+1956	+18.86572266	-19.01513672	-10.76220703	-159.80712891	-18.63281250	+79.80468750	+1944	+15.42041016	-19.50732422	-11.17968750	-9.84375000	+4.02099609	-96.02050781	+1904
+1458240886.65269990	+19.58642578	-19.97314453	-11.36865234	-1.45019531	+17.44628906	-124.56298828	+1992	+18.86132813	-18.98437500	-10.76660156	-159.65332031	-18.50097656	+79.40917969	+1936	+15.43359375	-19.47656250	-11.16210938	-9.84375000	+3.93310547	-95.69091797	+1928
+1458240886.65689990	+19.58642578	-19.96875000	-11.40380859	-1.34033203	+17.46826172	-124.18945313	+2024	+18.84814453	-18.95800781	-10.78417969	-159.49951172	-18.43505859	+78.99169922	+1928	+15.44677734	-19.45458984	-11.14453125	-9.88769531	+3.77929688	-95.36132813	+1948
+1458240886.66109990	+19.57324219	-19.95996094	-11.46093750	-1.20849609	+17.60009766	-123.75000000	+2048	+18.83056641	-18.93603516	-10.79296875	-159.36767578	-18.39111328	+78.59619141	+1924	+15.46435547	-19.44580078	-11.11816406	-9.95361328	+3.55957031	-95.05371094	+1964
+1458240886.66520000	+19.55566406	-19.96435547	-11.52685547	-1.12060547	+17.77587891	-123.35449219	+2064	+18.81298828	-18.91406250	-10.81054688	-159.23583984	-18.34716797	+78.17871094	+1920	+15.49511719	-19.43701172	-11.09179688	-10.04150391	+3.31787109	-94.68017578	+1976
+1458240886.66940000	+19.52929688	-19.98193359	-11.59716797	-1.05468750	+17.95166016	-122.91503906	+2072	+18.78662109	-18.90527344	-10.81933594	-159.16992188	-18.30322266	+77.76123047	+1920	+15.52587891	-19.43261719	-11.05664063	-10.15136719	+2.96630859	-94.30664063	+1980
+1458240886.67350010	+19.50292969	-20.00830078	-11.67626953	-0.98876953	+18.14941406	-122.45361328	+2072	+18.75585938	-18.89648438	-10.84130859	-159.10400391	-18.28125000	+77.29980469	+1924	+15.56103516	-19.43261719	-11.00830078	-10.26123047	+2.59277344	-93.91113281	+1984
+1458240886.67770000	+19.47656250	-20.02587891	-11.75537109	-0.90087891	+18.30322266	-122.01416016	+2068	+18.72509766	-18.88330078	-10.86328125	-159.01611328	-18.25927734	+76.83837891	+1928	+15.59619141	-19.42822266	-10.94677734	-10.41503906	+2.08740234	-93.49365234	+1980
+1458240886.68190000	+19.45458984	-20.04345703	-11.83447266	-0.79101563	+18.47900391	-121.53076172	+2060	+18.68994141	-18.86572266	-10.87646484	-158.90625000	-18.21533203	+76.42089844	+1932	+15.62695313	-19.42822266	-10.88964844	-10.56884766	+1.69189453	-93.12011719	+1968
+1458240886.68600010	+19.43261719	-20.05664063	-11.90478516	-0.68115234	+18.63281250	-121.04736328	+2052	+18.66357422	-18.84814453	-10.88085938	-158.81835938	-18.14941406	+76.06933594	+1940	+15.65332031	-19.42382813	-10.84130859	-10.72265625	+1.34033203	-92.76855469	+1952
+1458240886.69020010	+19.41064453	-20.06542969	-11.97949219	-0.52734375	+18.78662109	-120.54199219	+2040	+18.65039063	-18.83056641	-10.88525391	-158.73046875	-18.08349609	+75.69580078	+1944	+15.67968750	-19.41503906	-10.79296875	-10.85449219	+0.98876953	-92.37304688	+1936
+1458240886.69440010	+19.39306641	-20.06542969	-12.05419922	-0.39550781	+18.96240234	-120.01464844	+2032	+18.64160156	-18.81298828	-10.89404297	-158.62060547	-18.01757813	+75.27832031	+1952	+15.71484375	-19.41064453	-10.77099609	-10.94238281	+0.76904297	-91.93359375	+1916
+1458240886.69849990	+19.36669922	-20.05664063	-12.11132813	-0.28564453	+19.13818359	-119.50927734	+2020	+18.63281250	-18.79541016	-10.89843750	-158.55468750	-17.92968750	+74.86083984	+1960	+15.72363281	-19.37548828	-10.76220703	-10.96435547	+0.72509766	-91.45019531	+1900
+1458240886.70269990	+19.35351563	-20.01708984	-12.14648438	-0.08789063	+19.24804688	-118.91601563	+2008	+18.63281250	-18.76464844	-10.88964844	-158.42285156	-17.81982422	+74.44335938	+1968	+15.73242188	-19.32714844	-10.74902344	-10.92041016	+0.74707031	-91.01074219	+1884
+1458240886.71100000	+19.34912109	-19.88525391	-12.15087891	+0.37353516	+19.27001953	-117.86132813	+1980	+18.64599609	-18.68115234	-10.84130859	-158.18115234	-17.42431641	+73.74023438	+1984	+15.72363281	-19.21289063	-10.74023438	-10.78857422	+1.03271484	-90.21972656	+1856
+1458240886.71519990	+19.37548828	-19.79296875	-12.09814453	+0.65917969	+19.11621094	-117.35595703	+1968	+18.66357422	-18.61962891	-10.80175781	-158.02734375	-17.13867188	+73.41064453	+1996	+15.70605469	-19.14697266	-10.73583984	-10.67871094	+1.27441406	-89.93408203	+1844
+1458240886.71939990	+19.39746094	-19.68310547	-12.03222656	+0.94482422	+18.91845703	-116.91650391	+1964	+18.69433594	-18.54931641	-10.75781250	-157.82958984	-16.87500000	+73.08105469	+2004	+15.68408203	-19.08105469	-10.74902344	-10.52490234	+1.58203125	-89.64843750	+1836
+1458240886.72350000	+19.41503906	-19.56005859	-11.94873047	+1.20849609	+18.74267578	-116.52099609	+1956	+18.72949219	-18.47021484	-10.70947266	-157.60986328	-16.58935547	+72.77343750	+2016	+15.65332031	-19.01074219	-10.76660156	-10.37109375	+1.99951172	-89.31884766	+1832
+1458240886.72770000	+19.44140625	-19.41503906	-11.85205078	+1.51611328	+18.52294922	-116.08154297	+1956	+18.77343750	-18.39111328	-10.66552734	-157.36816406	-16.28173828	+72.44384766	+2028	+15.62695313	-18.94042969	-10.78857422	-10.19531250	+2.39501953	-89.01123047	+1836
+1458240886.73190000	+19.46777344	-19.26562500	-11.75537109	+1.84570313	+18.30322266	-115.64208984	+1952	+18.81738281	-18.32080078	-10.61718750	-157.14843750	-15.97412109	+72.13623047	+2036	+15.60058594	-18.86572266	-10.81054688	-9.99755859	+2.79052734	-88.68164063	+1844
+1458240886.73600010	+19.49414063	-19.11181641	-11.66748047	+2.19726563	+18.12744141	-115.20263672	+1952	+18.85253906	-18.23730469	-10.57324219	-156.95068359	-15.68847656	+71.78466797	+2044	+15.56982422	-18.77783203	-10.83691406	-9.82177734	+3.22998047	-88.33007813	+1856
+1458240886.74020000	+19.52490234	-18.94042969	-11.56201172	+2.61474609	+17.90771484	-114.71923828	+1964	+18.87890625	-18.14062500	-10.50732422	-156.70898438	-15.38085938	+71.45507813	+2056	+15.53027344	-18.68554688	-10.86328125	-9.60205078	+3.69140625	-87.95654297	+1876
+1458240886.74429990	+19.55126953	-18.79101563	-11.44335938	+2.94433594	+17.60009766	-114.36767578	+1992	+18.90966797	-18.04833984	-10.43261719	-156.46728516	-15.00732422	+71.21337891	+2068	+15.48632813	-18.59765625	-10.87207031	-9.44824219	+4.06494141	-87.62695313	+1892
+1458240886.74850010	+19.57763672	-18.65039063	-11.33349609	+3.29589844	+17.27050781	-114.01611328	+2020	+18.94482422	-17.95166016	-10.36669922	-156.18164063	-14.65576172	+70.97167969	+2084	+15.45117188	-18.52734375	-10.86767578	-9.31640625	+4.28466797	-87.36328125	+1908
+1458240886.75270010	+19.59960938	-18.51855469	-11.23681641	+3.58154297	+16.96289063	-113.64257813	+2056	+18.97998047	-17.85937500	-10.30957031	-155.91796875	-14.32617188	+70.68603516	+2092	+15.42919922	-18.45263672	-10.85888672	-9.18457031	+4.48242188	-87.03369141	+1932
+1458240886.75679990	+19.61718750	-18.41748047	-11.15771484	+3.86718750	+16.72119141	-113.24707031	+2092	+19.00634766	-17.78466797	-10.26562500	-155.69824219	-14.08447266	+70.40039063	+2100	+15.41162109	-18.38232422	-10.84570313	-9.03076172	+4.61425781	-86.72607422	+1960
+1458240886.76099990	+19.63916016	-18.31640625	-11.11816406	+4.19677734	+16.61132813	-112.82958984	+2128	+19.01513672	-17.70996094	-10.24365234	-155.45654297	-13.88671875	+70.02685547	+2100	+15.40722656	-18.32080078	-10.82812500	-8.92089844	+4.68017578	-86.41845703	+1984
+1458240886.76519990	+19.63916016	-18.23730469	-11.11376953	+4.46044922	+16.63330078	-112.34619141	+2160	+19.01513672	-17.63525391	-10.22607422	-155.23681641	-13.73291016	+69.65332031	+2100	+15.41162109	-18.25927734	-10.82812500	-8.78906250	+4.74609375	-85.95703125	+2016
+1458240886.76930000	+19.63037109	-18.19775391	-11.11376953	+4.63623047	+16.58935547	-111.86279297	+2184	+19.00195313	-17.58251953	-10.19970703	-155.08300781	-13.55712891	+69.32373047	+2100	+15.42041016	-18.19335938	-10.80615234	-8.70117188	+4.65820313	-85.51757813	+2036
+1458240886.77350000	+19.62158203	-18.17138672	-11.13134766	+4.79003906	+16.56738281	-111.35742188	+2196	+18.97558594	-17.52978516	-10.18652344	-154.95117188	-13.42529297	+68.97216797	+2096	+15.43359375	-18.14062500	-10.76660156	-8.65722656	+4.46044922	-85.10009766	+2056
+1458240886.78180000	+19.59082031	-18.14501953	-11.18408203	+5.03173828	+16.52343750	-110.36865234	+2200	+18.91406250	-17.42431641	-10.16015625	-154.66552734	-13.20556641	+68.22509766	+2092	+15.47753906	-18.01757813	-10.66992188	-8.52539063	+3.93310547	-84.19921875	+2068
+1458240886.78600000	+19.58203125	-18.14941406	-11.21044922	+5.14160156	+16.45751953	-109.92919922	+2184	+18.88330078	-17.38476563	-10.17333984	-154.51171875	-13.13964844	+67.85156250	+2088	+15.50830078	-17.97363281	-10.61279297	-8.52539063	+3.55957031	-83.80371094	+2064
+1458240886.79020000	+19.57763672	-18.15820313	-11.24121094	+5.25146484	+16.39160156	-109.44580078	+2160	+18.85253906	-17.35400391	-10.19531250	-154.37988281	-13.11767578	+67.43408203	+2084	+15.54785156	-17.92529297	-10.55566406	-8.50341797	+3.16406250	-83.32031250	+2056
+1458240886.79430010	+19.56884766	-18.16259766	-11.28515625	+5.38330078	+16.41357422	-108.91845703	+2132	+18.80859375	-17.32324219	-10.22607422	-154.27001953	-13.13964844	+66.99462891	+2080	+15.58300781	-17.88134766	-10.51171875	-8.45947266	+2.85644531	-82.83691406	+2044
+1458240886.79850010	+19.54687500	-18.16259766	-11.33789063	+5.49316406	+16.47949219	-108.34716797	+2108	+18.75146484	-17.29687500	-10.24804688	-154.20410156	-13.13964844	+66.55517578	+2080	+15.61376953	-17.81542969	-10.47656250	-8.39355469	+2.65869141	-82.30957031	+2028
+1458240886.80270000	+19.52490234	-18.14941406	-11.39941406	+5.64697266	+16.54541016	-107.70996094	+2088	+18.70312500	-17.25292969	-10.26123047	-154.11621094	-13.11767578	+66.11572266	+2080	+15.63574219	-17.73632813	-10.43701172	-8.30566406	+2.43896484	-81.73828125	+2012
+1458240886.80679990	+19.49853516	-18.13623047	-11.44335938	+5.75683594	+16.56738281	-107.11669922	+2064	+18.65917969	-17.20458984	-10.26123047	-154.00634766	-13.05175781	+65.72021484	+2080	+15.65771484	-17.67480469	-10.39746094	-8.21777344	+2.24121094	-81.23291016	+1992
+1458240886.81100010	+19.46777344	-18.12304688	-11.45654297	+5.82275391	+16.50146484	-106.54541016	+2040	+18.62841797	-17.16503906	-10.25683594	-153.89648438	-12.96386719	+65.36865234	+2080	+15.66650391	-17.60449219	-10.36669922	-8.15185547	+2.06542969	-80.70556641	+1968
+1458240886.81520010	+19.45898438	-18.08349609	-11.43457031	+5.97656250	+16.28173828	-106.01806641	+2012	+18.60644531	-17.11230469	-10.24365234	-153.74267578	-12.83203125	+65.01708984	+2084	+15.67089844	-17.52978516	-10.30957031	-8.06396484	+1.86767578	-80.31005859	+1944
+1458240886.81929990	+19.46337891	-18.00000000	-11.41259766	+6.24023438	+16.10595703	-105.51269531	+1992	+18.58447266	-17.05078125	-10.23486328	-153.56689453	-12.72216797	+64.68750000	+2088	+15.67529297	-17.47265625	-10.28759766	-7.91015625	+1.84570313	-79.91455078	+1924
+1458240886.82349990	+19.46337891	-17.90332031	-11.37744141	+6.52587891	+15.95214844	-105.00732422	+1976	+18.57128906	-16.98925781	-10.20410156	-153.43505859	-12.59033203	+64.42382813	+2092	+15.67089844	-17.39355469	-10.27441406	-7.71240234	+1.95556641	-79.49707031	+1904
+1458240886.82760000	+19.47216797	-17.78466797	-11.34228516	+6.89941406	+15.77636719	-104.39208984	+1960	+18.57128906	-16.91015625	-10.16894531	-153.21533203	-12.37060547	+64.11621094	+2100	+15.66210938	-17.32324219	-10.25683594	-7.51464844	+2.08740234	-79.14550781	+1888
+1458240886.83180000	+19.47216797	-17.66162109	-11.31152344	+7.25097656	+15.64453125	-103.79882813	+1944	+18.58447266	-16.81787109	-10.12500000	-152.97363281	-12.12890625	+63.83056641	+2112	+15.65771484	-17.25732422	-10.25683594	-7.29492188	+2.28515625	-78.77197266	+1876
+1458240886.83600000	+19.45458984	-17.52978516	-11.26757813	+7.53662109	+15.51269531	-103.16162109	+1928	+18.59326172	-16.72119141	-10.06787109	-152.73193359	-11.86523438	+63.56689453	+2128	+15.62695313	-17.16064453	-10.28320313	-7.00927734	+2.65869141	-78.31054688	+1868
+1458240886.84010000	+19.44580078	-17.35839844	-11.18408203	+7.95410156	+15.29296875	-102.54638672	+1924	+18.61083984	-16.60693359	-9.99316406	-152.44628906	-11.53564453	+63.32519531	+2144	+15.58740234	-17.06396484	-10.29638672	-6.72363281	+3.03222656	-77.93701172	+1860
+1458240886.84850000	+19.46337891	-17.01123047	-10.98193359	+8.85498047	+14.65576172	-101.60156250	+1924	+18.66796875	-16.36962891	-9.84375000	-151.83105469	-10.85449219	+62.90771484	+2192	+15.51269531	-16.90576172	-10.30078125	-6.24023438	+3.64746094	-77.27783203	+1836
+1458240886.85260010	+19.48095703	-16.82666016	-10.87207031	+9.36035156	+14.30419922	-101.09619141	+1944	+18.70751953	-16.23779297	-9.76464844	-151.43554688	-10.48095703	+62.70996094	+2216	+15.48193359	-16.82666016	-10.29199219	-5.95458984	+3.91113281	-76.94824219	+1832
+1458240886.85680010	+19.49414063	-16.65527344	-10.77978516	+9.82177734	+14.04052734	-100.65673828	+1976	+18.73388672	-16.12353516	-9.69433594	-151.10595703	-10.17333984	+62.49023438	+2236	+15.44677734	-16.74755859	-10.29199219	-5.69091797	+4.24072266	-76.64062500	+1832
+1458240886.86100010	+19.48535156	-16.47949219	-10.71386719	+10.28320313	+13.88671875	-100.15136719	+2012	+18.74707031	-16.00488281	-9.62841797	-150.79833984	-9.90966797	+62.24853516	+2256	+15.41601563	-16.66845703	-10.30078125	-5.40527344	+4.57031250	-76.31103516	+1844
+1458240886.86509990	+19.47656250	-16.30371094	-10.66992188	+10.74462891	+13.82080078	-99.53613281	+2056	+18.76025391	-15.88183594	-9.57128906	-150.46875000	-9.62402344	+61.89697266	+2276	+15.38964844	-16.58496094	-10.32275391	-5.07568359	+4.92187500	-75.84960938	+1868
+1458240886.86929990	+19.46337891	-16.16748047	-10.62158203	+11.11816406	+13.68896484	-99.00878906	+2100	+18.77783203	-15.77197266	-9.51855469	-150.16113281	-9.31640625	+61.61132813	+2296	+15.36328125	-16.50146484	-10.32275391	-4.83398438	+5.14160156	-75.45410156	+1884
+1458240886.87350010	+19.46337891	-16.04443359	-10.56445313	+11.44775391	+13.51318359	-98.52539063	+2152	+18.79101563	-15.65332031	-9.47460938	-149.83154297	-9.05273438	+61.25976563	+2316	+15.33691406	-16.42675781	-10.30517578	-4.65820313	+5.27343750	-75.05859375	+1904
+1458240886.87760000	+19.45019531	-15.93017578	-10.50292969	+11.77734375	+13.35937500	-98.10791016	+2204	+18.78222656	-15.54345703	-9.42626953	-149.54589844	-8.83300781	+60.95214844	+2336	+15.32373047	-16.33886719	-10.28759766	-4.39453125	+5.36132813	-74.61914063	+1928
+1458240886.88179990	+19.43701172	-15.82910156	-10.42382813	+12.01904297	+13.09570313	-97.77832031	+2256	+18.75585938	-15.47314453	-9.38232422	-149.39208984	-8.67919922	+60.68847656	+2348	+15.30175781	-16.24218750	-10.24804688	-4.17480469	+5.33935547	-74.22363281	+1948
+1458240886.88599990	+19.43701172	-15.73242188	-10.39746094	+12.32666016	+12.96386719	-97.40478516	+2304	+18.73388672	-15.40283203	-9.36914063	-149.19433594	-8.59130859	+60.33691406	+2360	+15.31933594	-16.18945313	-10.18212891	-3.99902344	+5.09765625	-74.00390625	+1976
+1458240886.89010000	+19.42382813	-15.66210938	-10.41943359	+12.56835938	+12.94189453	-96.89941406	+2340	+18.71191406	-15.33251953	-9.36914063	-148.99658203	-8.48144531	+59.94140625	+2372	+15.35449219	-16.12792969	-10.12939453	-3.77929688	+4.87792969	-73.60839844	+1988
+1458240886.89430000	+19.40185547	-15.61376953	-10.45458984	+12.74414063	+13.02978516	-96.35009766	+2364	+18.68554688	-15.26660156	-9.37353516	-148.79882813	-8.41552734	+59.50195313	+2380	+15.38525391	-16.05761719	-10.07666016	-3.55957031	+4.61425781	-73.21289063	+1996
+1458240886.89840010	+19.37109375	-15.56542969	-10.48535156	+12.89794922	+13.13964844	-95.80078125	+2380	+18.65039063	-15.19628906	-9.36914063	-148.60107422	-8.34960938	+59.08447266	+2392	+15.40722656	-15.98291016	-10.01953125	-3.38378906	+4.37255859	-72.81738281	+1996
+1458240886.90260000	+19.34472656	-15.52148438	-10.50732422	+13.07373047	+13.20556641	-95.29541016	+2388	+18.60205078	-15.14355469	-9.36914063	-148.51318359	-8.32763672	+58.66699219	+2400	+15.43798828	-15.89941406	-9.96679688	-3.16406250	+4.10888672	-72.35595703	+1992
+1458240886.90680000	+19.32714844	-15.48193359	-10.50732422	+13.20556641	+13.13964844	-94.87792969	+2384	+18.55810547	-15.09082031	-9.36474609	-148.42529297	-8.26171875	+58.27148438	+2404	+15.46875000	-15.81591797	-9.89208984	-2.96630859	+3.73535156	-71.98242188	+1980
+1458240886.91090010	+19.31396484	-15.44238281	-10.50732422	+13.33740234	+13.02978516	-94.46044922	+2372	+18.50976563	-15.03808594	-9.36914063	-148.31542969	-8.21777344	+57.87597656	+2412	+15.49951172	-15.74121094	-9.80859375	-2.79052734	+3.31787109	-71.63085938	+1964
+1458240886.91510010	+19.30078125	-15.40283203	-10.50292969	+13.46923828	+12.91992188	-94.04296875	+2356	+18.47900391	-14.96777344	-9.36474609	-148.11767578	-8.10791016	+57.52441406	+2424	+15.52587891	-15.66210938	-9.72509766	-2.59277344	+2.90039063	-71.30126953	+1948
+1458240886.91930010	+19.27441406	-15.35449219	-10.51611328	+13.62304688	+12.94189453	-93.60351563	+2340	+18.43945313	-14.89746094	-9.36035156	-147.91992188	-8.06396484	+57.15087891	+2432	+15.55664063	-15.58740234	-9.65039063	-2.37304688	+2.54882813	-70.97167969	+1932
+1458240886.92759990	+19.23046875	-15.24902344	-10.53808594	+13.97460938	+13.02978516	-92.70263672	+2292	+18.38671875	-14.77001953	-9.33837891	-147.56835938	-7.86621094	+56.46972656	+2452	+15.61376953	-15.42480469	-9.53173828	-1.86767578	+1.99951172	-70.29052734	+1904
+1458240886.93179990	+19.22607422	-15.17871094	-10.55566406	+14.23828125	+13.07373047	-92.19726563	+2268	+18.37353516	-14.68212891	-9.32519531	-147.32666016	-7.73437500	+56.09619141	+2464	+15.63574219	-15.35888672	-9.47460938	-1.62597656	+1.77978516	-69.96093750	+1892
+1458240886.93590000	+19.19970703	-15.09521484	-10.53369141	+14.41406250	+13.07373047	-91.71386719	+2240	+18.35156250	-14.58984375	-9.29003906	-147.08496094	-7.55859375	+55.78857422	+2476	+15.62695313	-15.25781250	-9.44824219	-1.36230469	+1.73583984	-69.52148438	+1872
+1458240886.94010000	+19.18212891	-14.98535156	-10.47656250	+14.69970703	+12.94189453	-91.29638672	+2224	+18.33837891	-14.48437500	-9.25048828	-146.79931641	-7.38281250	+55.45898438	+2492	+15.60498047	-15.15673828	-9.41308594	-1.12060547	+1.71386719	-69.19189453	+1852
+1458240886.94429990	+19.16015625	-14.86669922	-10.41503906	+14.98535156	+12.83203125	-90.94482422	+2220	+18.32519531	-14.37451172	-9.20214844	-146.51367188	-7.16308594	+55.17333984	+2508	+15.58300781	-15.07763672	-9.38232422	-0.87890625	+1.71386719	-68.86230469	+1832
+1458240886.94840000	+19.14257813	-14.74804688	-10.34912109	+15.24902344	+12.70019531	-90.61523438	+2216	+18.32080078	-14.27783203	-9.14941406	-146.25000000	-6.92138672	+54.95361328	+2528	+15.55664063	-14.99414063	-9.36474609	-0.59326172	+1.77978516	-68.53271484	+1816
+1458240886.95260000	+19.13378906	-14.61181641	-10.27880859	+15.60058594	+12.52441406	-90.24169922	+2224	+18.34277344	-14.15917969	-9.08789063	-145.87646484	-6.61376953	+54.77783203	+2556	+15.53027344	-14.91943359	-9.33837891	-0.35156250	+1.86767578	-68.24707031	+1800
+1458240886.95680000	+19.12500000	-14.46679688	-10.23046875	+15.97412109	+12.50244141	-89.82421875	+2236	+18.35595703	-14.03613281	-9.02636719	-145.50292969	-6.35009766	+54.55810547	+2580	+15.49511719	-14.85351563	-9.33398438	-0.10986328	+2.06542969	-67.96142578	+1784
+1458240886.96090010	+19.09863281	-14.31738281	-10.16894531	+16.32568359	+12.45849609	-89.40673828	+2256	+18.36474609	-13.90869141	-8.94726563	-145.12939453	-6.06445313	+54.38232422	+2608	+15.44238281	-14.77001953	-9.34716797	+0.13183594	+2.37304688	-67.58789063	+1776
+1458240886.96510000	+19.08544922	-14.15917969	-10.10302734	+16.69921875	+12.39257813	-88.98925781	+2288	+18.37353516	-13.78564453	-8.87695313	-144.77783203	-5.80078125	+54.14062500	+2636	+15.38964844	-14.68652344	-9.36035156	+0.37353516	+2.70263672	-67.19238281	+1772
+1458240886.96930000	+19.07226563	-14.00537109	-10.02392578	+17.05078125	+12.23876953	-88.63769531	+2328	+18.38232422	-13.67138672	-8.80664063	-144.44824219	-5.51513672	+53.92089844	+2664	+15.33691406	-14.61181641	-9.36914063	+0.59326172	+2.96630859	-66.81884766	+1776
+1458240886.97340010	+19.05029297	-13.85595703	-9.94482422	+17.38037109	+12.08496094	-88.26416016	+2376	+18.38671875	-13.54833984	-8.74072266	-144.11865234	-5.22949219	+53.67919922	+2692	+15.27978516	-14.54150391	-9.36914063	+0.76904297	+3.18603516	-66.46728516	+1788
+1458240886.97760010	+19.02832031	-13.70214844	-9.85693359	+17.70996094	+11.90917969	-87.93457031	+2432	+18.39111328	-13.42968750	-8.66601563	-143.76708984	-4.94384766	+53.50341797	+2720	+15.22705078	-14.46240234	-9.36474609	+0.98876953	+3.38378906	-66.11572266	+1804
+1458240886.98169990	+18.99755859	-13.56152344	-9.76904297	+17.97363281	+11.73339844	-87.62695313	+2496	+18.38671875	-13.31542969	-8.59130859	-143.43750000	-4.70214844	+53.34960938	+2748	+15.17871094	-14.37890625	-9.35595703	+1.23046875	+3.60351563	-65.74218750	+1828
+1458240886.98589990	+18.98876953	-13.43408203	-9.69873047	+18.28125000	+11.57958984	-87.36328125	+2564	+18.38671875	-13.20996094	-8.52099609	-143.12988281	-4.46044922	+53.19580078	+2780	+15.13916016	-14.31738281	-9.33837891	+1.40625000	+3.69140625	-65.47851563	+1856
+1458240886.99009990	+18.97558594	-13.31982422	-9.65478516	+18.54492188	+11.49169922	-86.96777344	+2624	+18.39111328	-13.10888672	-8.45068359	-142.80029297	-4.21875000	+53.04199219	+2808	+15.11718750	-14.24707031	-9.32958984	+1.64794922	+3.77929688	-65.10498047	+1888
+1458240886.99420000	+18.95361328	-13.22314453	-9.61523438	+18.74267578	+11.44775391	-86.59423828	+2684	+18.38671875	-13.02099609	-8.38476563	-142.55859375	-4.02099609	+52.91015625	+2836	+15.09082031	-14.16796875	-9.30761719	+1.84570313	+3.82324219	-64.75341797	+1916
+1458240886.99840000	+18.92285156	-13.11767578	-9.57568359	+18.94042969	+11.40380859	-86.19873047	+2740	+18.36914063	-12.92871094	-8.33642578	-142.27294922	-3.86718750	+52.69042969	+2860	+15.06884766	-14.10644531	-9.26806641	+1.99951172	+3.80126953	-64.46777344	+1944
+1458240887.00260000	+18.87890625	-13.02539063	-9.54931641	+19.07226563	+11.42578125	-85.78125000	+2800	+18.34277344	-12.84521484	-8.29687500	-142.05322266	-3.75732422	+52.40478516	+2880	+15.06445313	-14.01855469	-9.22851563	+2.26318359	+3.69140625	-64.07226563	+1976
+1458240887.00670000	+18.84375000	-12.95068359	-9.50976563	+19.16015625	+11.29394531	-85.42968750	+2852	+18.31201172	-12.77490234	-8.26171875	-141.87744141	-3.64746094	+52.16308594	+2896	+15.06884766	-13.92187500	-9.17578125	+2.50488281	+3.49365234	-63.69873047	+2008
+1458240887.01090000	+18.83056641	-12.88476563	-9.48339844	+19.27001953	+11.18408203	-85.12207031	+2896	+18.28125000	-12.70898438	-8.23095703	-141.72363281	-3.51562500	+51.89941406	+2912	+15.08203125	-13.84716797	-9.10986328	+2.72460938	+3.16406250	-63.41308594	+2036
+1458240887.01510000	+18.81298828	-12.82324219	-9.46582031	+19.37988281	+11.09619141	-84.77050781	+2936	+18.25048828	-12.64306641	-8.19140625	-141.54785156	-3.38378906	+51.74560547	+2932	+15.10400391	-13.76367188	-9.03955078	+2.98828125	+2.81250000	-63.12744141	+2060
+1458240887.01920010	+18.78662109	-12.76611328	-9.45263672	+19.44580078	+11.05224609	-84.44091797	+2964	+18.21533203	-12.57714844	-8.14746094	-141.39404297	-3.29589844	+51.59179688	+2952	+15.12158203	-13.67578125	-8.96923828	+3.25195313	+2.48291016	-62.84179688	+2076
+1458240887.02340010	+18.76025391	-12.70898438	-9.43945313	+19.55566406	+11.03027344	-84.11132813	+2988	+18.18457031	-12.51562500	-8.11230469	-141.21826172	-3.20800781	+51.41601563	+2968	+15.13916016	-13.58789063	-8.89013672	+3.47167969	+2.13134766	-62.57812500	+2092
+1458240887.02760000	+18.73388672	-12.65625000	-9.44384766	+19.62158203	+11.07421875	-83.69384766	+3004	+18.15380859	-12.45849609	-8.09033203	-141.06445313	-3.14208984	+51.17431641	+2984	+15.17431641	-13.49121094	-8.81542969	+3.77929688	+1.73583984	-62.27050781	+2104
+1458240887.03169990	+18.71630859	-12.59472656	-9.44384766	+19.73144531	+11.07421875	-83.27636719	+3016	+18.12304688	-12.39257813	-8.06396484	-140.91064453	-3.05419922	+50.91064453	+2996	+15.20068359	-13.40332031	-8.73632813	+4.04296875	+1.36230469	-61.96289063	+2108
+1458240887.03590010	+18.68115234	-12.52880859	-9.43505859	+19.81933594	+11.05224609	-82.83691406	+3016	+18.08349609	-12.32666016	-8.03759766	-140.77880859	-2.94433594	+50.66894531	+3004	+15.21826172	-13.30224609	-8.67041016	+4.30664063	+1.03271484	-61.61132813	+2108
+1458240887.04010010	+18.66357422	-12.44531250	-9.40869141	+19.95117188	+10.96435547	-82.48535156	+3016	+18.04394531	-12.25634766	-8.00244141	-140.64697266	-2.83447266	+50.42724609	+3020	+15.22705078	-13.20996094	-8.60009766	+4.54833984	+0.72509766	-61.32568359	+2104
+1458240887.04419990	+18.64599609	-12.36181641	-9.37792969	+20.12695313	+10.85449219	-82.15576172	+3012	+18.00878906	-12.18164063	-7.97167969	-140.49316406	-2.70263672	+50.18554688	+3036	+15.23583984	-13.11767578	-8.52978516	+4.81201172	+0.41748047	-61.06201172	+2104
+1458240887.04839990	+18.63281250	-12.27832031	-9.33837891	+20.28076172	+10.74462891	-81.82617188	+3004	+17.97802734	-12.11132813	-7.92773438	-140.36132813	-2.57080078	+50.00976563	+3052	+15.23583984	-13.02099609	-8.47265625	+5.05371094	+0.17578125	-60.73242188	+2096
+1458240887.05250000	+18.63281250	-12.18164063	-9.29003906	+20.52246094	+10.56884766	-81.54052734	+2996	+17.96484375	-12.02343750	-7.87939453	-140.11962891	-2.39501953	+49.83398438	+3072	+15.24023438	-12.93310547	-8.41552734	+5.29541016	-0.06591797	-60.46875000	+2092
+1458240887.05670000	+18.62402344	-12.07617188	-9.25488281	+20.78613281	+10.52490234	-81.21093750	+2988	+17.94726563	-11.92236328	-7.83544922	-139.87792969	-2.24121094	+49.63623047	+3092	+15.23144531	-12.85839844	-8.36718750	+5.49316406	-0.19775391	-60.22705078	+2084
+1458240887.06090000	+18.59326172	-11.96630859	-9.19335938	+20.98388672	+10.48095703	-80.88134766	+2984	+17.92529297	-11.82568359	-7.77392578	-139.63623047	-2.08740234	+49.50439453	+3116	+15.20507813	-12.77050781	-8.33203125	+5.73486328	-0.21972656	-59.89746094	+2076
+1458240887.06500010	+18.57568359	-11.84765625	-9.13183594	+21.20361328	+10.39306641	-80.55175781	+2984	+17.91650391	-11.72460938	-7.71679688	-139.41650391	-1.91162109	+49.30664063	+3140	+15.17431641	-12.68701172	-8.29687500	+5.91064453	-0.19775391	-59.58984375	+2072
+1458240887.06920000	+18.56250000	-11.71582031	-9.07031250	+21.48925781	+10.28320313	-80.20019531	+2992	+17.90332031	-11.62353516	-7.65966797	-139.17480469	-1.71386719	+49.10888672	+3164	+15.14794922	-12.62109375	-8.27050781	+6.08642578	-0.15380859	-59.30419922	+2064
+1458240887.07340000	+18.54052734	-11.57958984	-9.00439453	+21.75292969	+10.15136719	-79.82666016	+3004	+17.88134766	-11.51806641	-7.58935547	-138.95507813	-1.51611328	+48.93310547	+3192	+15.10400391	-12.54199219	-8.26171875	+6.26220703	-0.02197266	-58.93066406	+2060
+1458240887.07750010	+18.53173828	-11.43896484	-8.91210938	+22.06054688	+9.93164063	-79.60693359	+3024	+17.87695313	-11.40380859	-7.51025391	-138.66943359	-1.27441406	+48.82324219	+3228	+15.05566406	-12.46289063	-8.24853516	+6.43798828	+0.08789063	-58.60107422	+2064
+1458240887.08170010	+18.50976563	-11.29833984	-8.82421875	+22.36816406	+9.82177734	-79.38720703	+3052	+17.86376953	-11.28515625	-7.43554688	-138.38378906	-1.05468750	+48.66943359	+3260	+15.00732422	-12.39697266	-8.23535156	+6.56982422	+0.24169922	-58.31542969	+2068
+1458240887.08590010	+18.49218750	-11.16650391	-8.73632813	+22.63183594	+9.66796875	-79.21142578	+3088	+17.85937500	-11.17089844	-7.36083984	-138.09814453	-0.85693359	+48.58154297	+3300	+14.95458984	-12.33105469	-8.21337891	+6.70166016	+0.37353516	-58.02978516	+2080
+1458240887.08999990	+18.47021484	-11.04345703	-8.66162109	+22.87353516	+9.60205078	-78.94775391	+3124	+17.85937500	-11.05664063	-7.28613281	-137.79052734	-0.68115234	+48.47167969	+3336	+14.91943359	-12.25634766	-8.20019531	+6.87744141	+0.48339844	-57.70019531	+2096
+1458240887.09419990	+18.44824219	-10.91601563	-8.59130859	+23.11523438	+9.53613281	-78.66210938	+3164	+17.85937500	-10.94677734	-7.21142578	-137.50488281	-0.50537109	+48.38378906	+3372	+14.87988281	-12.18603516	-8.18261719	+7.03125000	+0.61523438	-57.39257813	+2112
+1458240887.09840010	+18.41748047	-10.78857422	-8.52099609	+23.33496094	+9.44824219	-78.39843750	+3208	+17.84179688	-10.83691406	-7.13232422	-137.26318359	-0.30761719	+48.27392578	+3408	+14.83593750	-12.12011719	-8.16503906	+7.16308594	+0.74707031	-57.06298828	+2136
+1458240887.10250000	+18.39111328	-10.66992188	-8.45068359	+23.53271484	+9.38232422	-78.13476563	+3256	+17.82421875	-10.73144531	-7.05761719	-137.04345703	-0.10986328	+48.16406250	+3448	+14.79638672	-12.04101563	-8.14746094	+7.33886719	+0.83496094	-56.71142578	+2164
+1458240887.10669990	+18.36035156	-10.55126953	-8.37158203	+23.70849609	+9.25048828	-77.89306641	+3308	+17.80224609	-10.63476563	-6.98291016	-136.86767578	+0.08789063	+48.05419922	+3484	+14.76123047	-11.95751953	-8.11669922	+7.51464844	+0.83496094	-56.38183594	+2188
+1458240887.11089990	+18.33837891	-10.43701172	-8.31005859	+23.90625000	+9.14062500	-77.65136719	+3360	+17.78027344	-10.54248047	-6.92138672	-136.69189453	+0.24169922	+47.92236328	+3524	+14.73046875	-11.88281250	-8.07714844	+7.66845703	+0.76904297	-56.09619141	+2220
+1458240887.11500000	+18.31640625	-10.33593750	-8.25292969	+24.06005859	+9.07470703	-77.43164063	+3408	+17.76269531	-10.44140625	-6.85546875	-136.45019531	+0.41748047	+47.83447266	+3560	+14.72167969	-11.79492188	-8.03320313	+7.91015625	+0.63720703	-55.76660156	+2252
+1458240887.11920000	+18.28564453	-10.25244141	-8.19140625	+24.12597656	+8.96484375	-77.25585938	+3452	+17.73632813	-10.35351563	-6.78955078	-136.25244141	+0.57128906	+47.79052734	+3596	+14.70849609	-11.70263672	-7.98046875	+8.12988281	+0.48339844	-55.45898438	+2284
+1458240887.12340000	+18.26367188	-10.17773438	-8.12548828	+24.16992188	+8.83300781	-77.12402344	+3496	+17.70996094	-10.26562500	-6.73681641	-136.07666016	+0.70312500	+47.68066406	+3632	+14.69970703	-11.61914063	-7.91015625	+8.30566406	+0.21972656	-55.21728516	+2316
+1458240887.12750010	+18.24169922	-10.10302734	-8.08154297	+24.21386719	+8.78906250	-76.83837891	+3532	+17.67480469	-10.18652344	-6.69287109	-135.94482422	+0.79101563	+47.50488281	+3664	+14.70849609	-11.52246094	-7.84423828	+8.56933594	-0.06591797	-54.90966797	+2348
+1458240887.13170000	+18.21972656	-10.03271484	-8.03759766	+24.25781250	+8.72314453	-76.55273438	+3560	+17.63964844	-10.12060547	-6.64892578	-135.85693359	+0.92285156	+47.35107422	+3696	+14.71728516	-11.42578125	-7.77392578	+8.81103516	-0.39550781	-54.60205078	+2372
+1458240887.13579990	+18.18896484	-9.95800781	-8.00244141	+24.30175781	+8.67919922	-76.22314453	+3584	+17.59130859	-10.05029297	-6.61376953	-135.79101563	+1.01074219	+47.17529297	+3724	+14.71728516	-11.32470703	-7.69921875	+9.05273438	-0.74707031	-54.29443359	+2396
+1458240887.14000010	+18.16259766	-9.87890625	-7.95849609	+24.34570313	+8.61328125	-75.95947266	+3604	+17.55175781	-9.96679688	-6.57421875	-135.65917969	+1.14257813	+46.99951172	+3752	+14.72607422	-11.21923828	-7.62451172	+9.33837891	-1.09863281	-53.96484375	+2416
+1458240887.14420010	+18.13183594	-9.81298828	-7.91015625	+24.34570313	+8.50341797	-75.73974609	+3620	+17.51220703	-9.89208984	-6.53027344	-135.52734375	+1.29638672	+46.86767578	+3780	+14.73046875	-11.11376953	-7.54541016	+9.58007813	-1.47216797	-53.65722656	+2432
+1458240887.14829990	+18.10986328	-9.74707031	-7.85742188	+24.34570313	+8.34960938	-75.52001953	+3636	+17.46826172	-9.81298828	-6.49072266	-135.39550781	+1.42822266	+46.71386719	+3808	+14.73925781	-11.00830078	-7.46630859	+9.82177734	-1.86767578	-53.39355469	+2444
+1458240887.15249990	+18.09228516	-9.67236328	-7.80468750	+24.41162109	+8.19580078	-75.27832031	+3644	+17.43750000	-9.73388672	-6.45117188	-135.26367188	+1.56005859	+46.56005859	+3836	+14.74804688	-10.90722656	-7.38720703	+10.10742188	-2.24121094	-53.08593750	+2456
+1458240887.15669990	+18.07470703	-9.59765625	-7.75634766	+24.47753906	+8.12988281	-75.03662109	+3648	+17.40234375	-9.65478516	-6.41162109	-135.10986328	+1.66992188	+46.38427734	+3860	+14.75683594	-10.81054688	-7.31250000	+10.37109375	-2.57080078	-52.82226563	+2460
+1458240887.16080000	+18.04394531	-9.51855469	-7.70361328	+24.54345703	+8.06396484	-74.75097656	+3652	+17.36279297	-9.57568359	-6.36767578	-134.97802734	+1.77978516	+46.25244141	+3884	+14.74804688	-10.70947266	-7.24218750	+10.61279297	-2.83447266	-52.51464844	+2464
+1458240887.16500000	+18.01318359	-9.43505859	-7.65527344	+24.63134766	+7.99804688	-74.46533203	+3652	+17.33203125	-9.48779297	-6.32812500	-134.80224609	+1.93359375	+46.05468750	+3908	+14.74365234	-10.61279297	-7.18066406	+10.85449219	-3.05419922	-52.18505859	+2464
+1458240887.16919990	+17.98681641	-9.33837891	-7.60693359	+24.76318359	+7.93212891	-74.15771484	+3656	+17.30126953	-9.39550781	-6.28417969	-134.60449219	+2.08740234	+45.87890625	+3928	+14.73486328	-10.52490234	-7.11914063	+11.07421875	-3.25195313	-51.87744141	+2464
+1458240887.17330000	+17.94726563	-9.24169922	-7.56738281	+24.89501953	+7.91015625	-73.82812500	+3656	+17.26611328	-9.30322266	-6.23144531	-134.42871094	+2.26318359	+45.72509766	+3952	+14.71289063	-10.42822266	-7.07519531	+11.29394531	-3.36181641	-51.50390625	+2456
+1458240887.17750000	+17.92089844	-9.13183594	-7.50146484	+25.09277344	+7.77832031	-73.58642578	+3664	+17.23974609	-9.20214844	-6.16113281	-134.18701172	+2.46093750	+45.68115234	+3976	+14.69091797	-10.33154297	-7.02685547	+11.51367188	-3.49365234	-51.17431641	+2456
+1458240887.18170000	+17.89013672	-9.02197266	-7.43994141	+25.31250000	+7.69042969	-73.36669922	+3676	+17.21777344	-9.09228516	-6.09521484	-133.90136719	+2.65869141	+45.59326172	+4000	+14.66015625	-10.25683594	-6.97851563	+11.68945313	-3.53759766	-50.88867188	+2448
+1458240887.18580010	+17.85498047	-8.91210938	-7.36523438	+25.51025391	+7.58056641	-73.19091797	+3692	+17.19580078	-8.98242188	-6.01611328	-133.63769531	+2.87841797	+45.59326172	+4028	+14.62939453	-10.17773438	-6.93896484	+11.86523438	-3.55957031	-50.58105469	+2444
+1458240887.19000010	+17.82861328	-8.79785156	-7.29052734	+25.72998047	+7.44873047	-73.01513672	+3712	+17.18261719	-8.87695313	-5.94140625	-133.35205078	+3.07617188	+45.57128906	+4056	+14.59863281	-10.10302734	-6.89941406	+12.04101563	-3.55957031	-50.27343750	+2444
+1458240887.19420000	+17.79785156	-8.67919922	-7.21582031	+25.99365234	+7.36083984	-72.81738281	+3740	+17.16064453	-8.77148438	-5.86669922	-133.08837891	+3.25195313	+45.52734375	+4084	+14.56347656	-10.03271484	-6.86425781	+12.17285156	-3.53759766	-49.98779297	+2440
+1458240887.19829990	+17.75830078	-8.55175781	-7.15429688	+26.27929688	+7.31689453	-72.59765625	+3768	+17.13867188	-8.66162109	-5.79199219	-132.82470703	+3.42773438	+45.50537109	+4112	+14.51513672	-9.96240234	-6.83789063	+12.30468750	-3.44970703	-49.63623047	+2444
+1458240887.20250010	+17.71435547	-8.42871094	-7.08837891	+26.54296875	+7.27294922	-72.37792969	+3804	+17.11230469	-8.55615234	-5.70849609	-132.53906250	+3.58154297	+45.52734375	+4140	+14.47119141	-9.88330078	-6.81591797	+12.45849609	-3.33984375	-49.26269531	+2448
+1458240887.20660000	+17.67041016	-8.30566406	-7.01806641	+26.78466797	+7.18505859	-72.18017578	+3840	+17.09033203	-8.44189453	-5.62500000	-132.25341797	+3.77929688	+45.54931641	+4172	+14.43164063	-9.80859375	-6.78515625	+12.61230469	-3.29589844	-48.91113281	+2456
+1458240887.21079990	+17.63525391	-8.19140625	-6.93896484	+27.00439453	+7.03125000	-72.04833984	+3884	+17.06396484	-8.32763672	-5.54150391	-131.98974609	+3.97705078	+45.59326172	+4204	+14.38769531	-9.73828125	-6.75000000	+12.70019531	-3.31787109	-48.58154297	+2468
+1458240887.21499990	+17.60888672	-8.07275391	-6.85546875	+27.24609375	+6.83349609	-71.93847656	+3932	+17.04199219	-8.22216797	-5.44921875	-131.72607422	+4.17480469	+45.70312500	+4236	+14.35693359	-9.66357422	-6.70605469	+12.87597656	-3.36181641	-48.27392578	+2488
+1458240887.21910000	+17.58251953	-7.95410156	-6.76757813	+27.50976563	+6.63574219	-71.85058594	+3980	+17.01562500	-8.12109375	-5.36132813	-131.50634766	+4.35058594	+45.81298828	+4268	+14.32177734	-9.58447266	-6.65771484	+13.00781250	-3.42773438	-47.98828125	+2504
+1458240887.22330000	+17.55175781	-7.83984375	-6.68408203	+27.77343750	+6.45996094	-71.76269531	+4032	+16.98925781	-8.02001953	-5.28222656	-131.24267578	+4.48242188	+45.87890625	+4304	+14.28662109	-9.51416016	-6.60498047	+13.13964844	-3.51562500	-47.72460938	+2528
+1458240887.22750000	+17.52099609	-7.73437500	-6.61376953	+27.94921875	+6.37207031	-71.58691406	+4080	+16.96289063	-7.92773438	-5.21191406	-131.04492188	+4.59228516	+45.92285156	+4332	+14.26464844	-9.43066406	-6.56103516	+13.29345703	-3.62548828	-47.37304688	+2552
+1458240887.23160000	+17.49023438	-7.62890625	-6.54345703	+28.12500000	+6.19628906	-71.43310547	+4128	+16.93652344	-7.83105469	-5.14160156	-130.82519531	+4.72412109	+45.94482422	+4364	+14.24267578	-9.34277344	-6.51269531	+13.46923828	-3.75732422	-46.99951172	+2576
+1458240887.23580000	+17.45947266	-7.52783203	-6.47753906	+28.30078125	+6.02050781	-71.25732422	+4172	+16.90136719	-7.73437500	-5.07568359	-130.64941406	+4.85595703	+45.94482422	+4392	+14.22070313	-9.25927734	-6.44677734	+13.60107422	-3.95507813	-46.66992188	+2600
+1458240887.24000000	+17.42871094	-7.43115234	-6.41601563	+28.43261719	+5.88867188	-71.03759766	+4212	+16.86621094	-7.64208984	-5.00976563	-130.47363281	+4.96582031	+45.98876953	+4420	+14.20751953	-9.16259766	-6.38085938	+13.82080078	-4.21875000	-46.36230469	+2628
+1458240887.24410010	+17.40234375	-7.33447266	-6.35449219	+28.56445313	+5.69091797	-70.81787109	+4252	+16.83544922	-7.55859375	-4.94384766	-130.34179688	+5.09765625	+46.05468750	+4452	+14.19433594	-9.05712891	-6.31054688	+14.06250000	-4.52636719	-46.03271484	+2656
+1458240887.24830010	+17.38037109	-7.24218750	-6.28417969	+28.69628906	+5.47119141	-70.64208984	+4284	+16.80029297	-7.47509766	-4.88232422	-130.18798828	+5.22949219	+46.12060547	+4476	+14.18994141	-8.96044922	-6.22265625	+14.28222656	-4.89990234	-45.79101563	+2684
+1458240887.25250010	+17.36279297	-7.15869141	-6.22705078	+28.78417969	+5.29541016	-70.44433594	+4312	+16.77392578	-7.39160156	-4.82519531	-130.03417969	+5.33935547	+46.12060547	+4504	+14.18994141	-8.86376953	-6.13916016	+14.50195313	-5.27343750	-45.50537109	+2712
+1458240887.25659990	+17.34521484	-7.07519531	-6.16992188	+28.87207031	+5.14160156	-70.22460938	+4336	+16.73876953	-7.30810547	-4.77246094	-129.90234375	+5.44921875	+46.12060547	+4528	+14.18554688	-8.75830078	-6.06005859	+14.74365234	-5.62500000	-45.24169922	+2736
+1458240887.26079990	+17.31884766	-6.99169922	-6.11279297	+28.95996094	+4.98779297	-70.02685547	+4352	+16.70361328	-7.22460938	-4.71972656	-129.77050781	+5.53710938	+46.09863281	+4548	+14.17675781	-8.65722656	-5.98095703	+14.98535156	-5.97656250	-44.97802734	+2760
+1458240887.26500010	+17.28808594	-6.91259766	-6.06884766	+29.02587891	+4.89990234	-69.71923828	+4364	+16.67285156	-7.14550781	-4.67138672	-129.66064453	+5.62500000	+46.05468750	+4568	+14.17675781	-8.55615234	-5.90185547	+15.24902344	-6.28417969	-44.69238281	+2780
+1458240887.26910000	+17.26171875	-6.82470703	-6.02490234	+29.11376953	+4.81201172	-69.41162109	+4372	+16.63769531	-7.06201172	-4.62744141	-129.52880859	+5.71289063	+46.01074219	+4588	+14.17236328	-8.45068359	-5.82714844	+15.49072266	-6.63574219	-44.40673828	+2796
+1458240887.27329990	+17.23095703	-6.74121094	-5.97656250	+29.17968750	+4.68017578	-69.12597656	+4376	+16.60253906	-6.98291016	-4.57470703	-129.41894531	+5.82275391	+46.01074219	+4608	+14.16357422	-8.34521484	-5.75244141	+15.75439453	-6.94335938	-44.12109375	+2812
+1458240887.27749990	+17.20019531	-6.66210938	-5.91943359	+29.22363281	+4.54833984	-68.88427734	+4380	+16.56738281	-6.90380859	-4.52636719	-129.33105469	+5.91064453	+45.96679688	+4624	+14.15039063	-8.24853516	-5.67773438	+15.99609375	-7.25097656	-43.87939453	+2824
+1458240887.28160000	+17.17382813	-6.57421875	-5.87109375	+29.31152344	+4.46044922	-68.62060547	+4380	+16.53222656	-6.81591797	-4.47802734	-129.19921875	+5.99853516	+45.94482422	+4640	+14.13720703	-8.15625000	-5.60302734	+16.21582031	-7.51464844	-43.68164063	+2836
+1458240887.28580000	+17.14306641	-6.49072266	-5.80957031	+29.42138672	+4.32861328	-68.44482422	+4384	+16.50146484	-6.73242188	-4.41210938	-129.06738281	+6.10839844	+45.98876953	+4660	+14.12402344	-8.05957031	-5.53710938	+16.43554688	-7.75634766	-43.46191406	+2848
+1458240887.28990010	+17.12109375	-6.40722656	-5.74365234	+29.50927734	+4.19677734	-68.24707031	+4384	+16.47070313	-6.65332031	-4.35498047	-128.93554688	+6.21826172	+45.98876953	+4680	+14.10644531	-7.97607422	-5.47119141	+16.61132813	-7.97607422	-43.26416016	+2856
+1458240887.29410000	+17.09472656	-6.32373047	-5.68652344	+29.61914063	+4.10888672	-68.04931641	+4384	+16.44433594	-6.56103516	-4.30224609	-128.78173828	+6.28417969	+45.96679688	+4696	+14.08886719	-7.90136719	-5.40966797	+16.76513672	-8.12988281	-43.06640625	+2864
+1458240887.29830000	+17.05517578	-6.23583984	-5.62060547	+29.72900391	+4.02099609	-67.85156250	+4388	+16.40917969	-6.47314453	-4.23632813	-128.62792969	+6.39404297	+45.98876953	+4716	+14.05810547	-7.82226563	-5.36572266	+16.91894531	-8.21777344	-42.80273438	+2868
+1458240887.30240010	+17.01562500	-6.14794922	-5.55029297	+29.83886719	+3.93310547	-67.67578125	+4392	+16.38281250	-6.39404297	-4.17041016	-128.49609375	+6.48193359	+46.01074219	+4736	+14.03173828	-7.75195313	-5.32617188	+17.05078125	-8.26171875	-42.60498047	+2868
+1458240887.30660010	+16.98046875	-6.05126953	-5.48437500	+29.99267578	+3.82324219	-67.50000000	+4404	+16.35205078	-6.29736328	-4.10888672	-128.34228516	+6.56982422	+46.01074219	+4756	+13.99658203	-7.68164063	-5.28222656	+17.16064453	-8.32763672	-42.38525391	+2872
+1458240887.31080010	+16.94970703	-5.95458984	-5.40966797	+30.16845703	+3.66943359	-67.36816406	+4420	+16.32568359	-6.20947266	-4.03417969	-128.14453125	+6.70166016	+46.09863281	+4780	+13.96582031	-7.61132813	-5.23828125	+17.27050781	-8.37158203	-42.18750000	+2880
+1458240887.31489990	+16.91894531	-5.86669922	-5.32617188	+30.30029297	+3.49365234	-67.28027344	+4440	+16.29492188	-6.11718750	-3.95947266	-127.99072266	+6.81152344	+46.16455078	+4800	+13.93505859	-7.54980469	-5.19873047	+17.33642578	-8.41552734	-42.03369141	+2884
+1458240887.31909990	+16.88818359	-5.77441406	-5.24707031	+30.43212891	+3.33984375	-67.21435547	+4460	+16.26855469	-6.02490234	-3.88916016	-127.79296875	+6.92138672	+46.20849609	+4824	+13.89990234	-7.49267578	-5.15917969	+17.40234375	-8.43750000	-41.85791016	+2892
+1458240887.32329990	+16.85742188	-5.68652344	-5.15917969	+30.56396484	+3.16406250	-67.17041016	+4488	+16.24658203	-5.93701172	-3.81005859	-127.57324219	+7.03125000	+46.34033203	+4848	+13.86914063	-7.43115234	-5.11962891	+17.49023438	-8.48144531	-41.70410156	+2900
+1458240887.32740000	+16.82666016	-5.60302734	-5.08447266	+30.71777344	+3.03222656	-67.06054688	+4516	+16.22021484	-5.85351563	-3.73535156	-127.39746094	+7.14111328	+46.40625000	+4872	+13.84277344	-7.37402344	-5.08447266	+17.57812500	-8.48144531	-41.52832031	+2908
+1458240887.33160000	+16.80029297	-5.51074219	-5.00976563	+30.89355469	+2.87841797	-66.92871094	+4544	+16.19824219	-5.76562500	-3.66503906	-127.22167969	+7.25097656	+46.47216797	+4896	+13.81640625	-7.30810547	-5.04492188	+17.66601563	-8.52539063	-41.35253906	+2916
+1458240887.33579990	+16.76953125	-5.42285156	-4.93945313	+31.06933594	+2.74658203	-66.79687500	+4576	+16.17187500	-5.68212891	-3.59472656	-127.04589844	+7.36083984	+46.51611328	+4916	+13.79003906	-7.24658203	-5.00537109	+17.75390625	-8.59130859	-41.19873047	+2928
+1458240887.33990000	+16.73876953	-5.33935547	-4.86914063	+31.17919922	+2.61474609	-66.66503906	+4608	+16.14111328	-5.59863281	-3.52880859	-126.87011719	+7.44873047	+46.53808594	+4940	+13.76367188	-7.18505859	-4.96142578	+17.86376953	-8.65722656	-41.02294922	+2940
+1458240887.34410000	+16.70800781	-5.25585938	-4.79882813	+31.31103516	+2.43896484	-66.53320313	+4640	+16.11035156	-5.51953125	-3.46728516	-126.71630859	+7.55859375	+46.56005859	+4960	+13.73730469	-7.11035156	-4.92626953	+17.99560547	-8.72314453	-40.82519531	+2952
+1458240887.34830000	+16.69042969	-5.17675781	-4.72412109	+31.44287109	+2.24121094	-66.46728516	+4676	+16.08837891	-5.44042969	-3.40576172	-126.54052734	+7.66845703	+46.62597656	+4980	+13.71972656	-7.04443359	-4.86914063	+18.12744141	-8.89892578	-40.71533203	+2968
+1458240887.35240010	+16.66845703	-5.09765625	-4.66259766	+31.55273438	+2.08740234	-66.29150391	+4704	+16.06201172	-5.36572266	-3.34423828	-126.38671875	+7.77832031	+46.64794922	+5000	+13.71093750	-6.97412109	-4.81201172	+18.28125000	-9.07470703	-40.58349609	+2988
+1458240887.35660000	+16.65087891	-5.02734375	-4.60546875	+31.66259766	+1.95556641	-66.13769531	+4728	+16.03564453	-5.29541016	-3.28271484	-126.25488281	+7.86621094	+46.66992188	+5016	+13.69775391	-6.89501953	-4.75927734	+18.47900391	-9.25048828	-40.42968750	+3004
+1458240887.36069990	+16.63330078	-4.96142578	-4.54833984	+31.75048828	+1.82373047	-65.98388672	+4752	+16.00927734	-5.22949219	-3.23437500	-126.12304688	+7.95410156	+46.66992188	+5032	+13.68896484	-6.82031250	-4.69775391	+18.67675781	-9.47021484	-40.29785156	+3020
+1458240887.36490010	+16.61132813	-4.89550781	-4.50000000	+31.81640625	+1.75781250	-65.74218750	+4772	+15.98291016	-5.16357422	-3.19482422	-126.03515625	+8.02001953	+46.58203125	+5044	+13.68457031	-6.74121094	-4.64062500	+18.87451172	-9.66796875	-40.12207031	+3036
+1458240887.36910010	+16.58935547	-4.82519531	-4.46044922	+31.92626953	+1.66992188	-65.50048828	+4784	+15.95654297	-5.10205078	-3.15527344	-125.92529297	+8.08593750	+46.51611328	+5052	+13.67578125	-6.65332031	-4.58349609	+19.11621094	-9.88769531	-39.94628906	+3052
+1458240887.37319990	+16.57177734	-4.75927734	-4.41210938	+31.99218750	+1.53808594	-65.25878906	+4796	+15.93017578	-5.04052734	-3.11572266	-125.81542969	+8.19580078	+46.47216797	+5064	+13.67138672	-6.57421875	-4.51757813	+19.33593750	-10.17333984	-39.81445313	+3068
+1458240887.37739990	+16.55419922	-4.69775391	-4.36816406	+32.05810547	+1.42822266	-65.03906250	+4804	+15.90380859	-4.97900391	-3.07177734	-125.72753906	+8.28369141	+46.45019531	+5072	+13.66699219	-6.49511719	-4.45605469	+19.53369141	-10.43701172	-39.66064453	+3080
+1458240887.38159990	+16.53222656	-4.63623047	-4.32421875	+32.12402344	+1.31835938	-64.79736328	+4804	+15.87744141	-4.92187500	-3.02783203	-125.61767578	+8.37158203	+46.42822266	+5080	+13.66259766	-6.41162109	-4.39453125	+19.75341797	-10.67871094	-39.50683594	+3092
+1458240887.38570000	+16.51904297	-4.57910156	-4.27587891	+32.18994141	+1.16455078	-64.62158203	+4808	+15.85546875	-4.86474609	-2.98388672	-125.50781250	+8.45947266	+46.42822266	+5084	+13.65820313	-6.33251953	-4.32861328	+19.99511719	-10.94238281	-39.37500000	+3104
+1458240887.38990000	+16.50585938	-4.51757813	-4.22753906	+32.25585938	+1.05468750	-64.40185547	+4804	+15.83349609	-4.81201172	-2.94433594	-125.41992188	+8.54736328	+46.40625000	+5088	+13.65820313	-6.25341797	-4.26708984	+20.21484375	-11.18408203	-39.22119141	+3116
+1458240887.39410000	+16.49267578	-4.46044922	-4.18798828	+32.32177734	+0.96679688	-64.18212891	+4796	+15.81591797	-4.75048828	-2.90478516	-125.28808594	+8.61328125	+46.36230469	+5092	+13.65380859	-6.18310547	-4.20996094	+20.43457031	-11.42578125	-39.08935547	+3124
+1458240887.39820000	+16.47509766	-4.39892578	-4.14404297	+32.40966797	+0.87890625	-63.94042969	+4792	+15.79394531	-4.69335938	-2.86083984	-125.15625000	+8.70117188	+46.36230469	+5096	+13.64941406	-6.10839844	-4.15722656	+20.63232422	-11.62353516	-38.93554688	+3128
+1458240887.40240000	+16.45312500	-4.34619141	-4.10449219	+32.47558594	+0.79101563	-63.74267578	+4784	+15.77197266	-4.64062500	-2.81689453	-125.04638672	+8.78906250	+46.36230469	+5100	+13.63623047	-6.04248047	-4.10449219	+20.78613281	-11.79931641	-38.78173828	+3132
+1458240887.40660000	+16.43115234	-4.27587891	-4.06054688	+32.58544922	+0.70312500	-63.52294922	+4776	+15.75439453	-4.57470703	-2.77294922	-124.89257813	+8.89892578	+46.36230469	+5104	+13.62744141	-5.97656250	-4.05615234	+20.93994141	-11.95312500	-38.60595703	+3132
+1458240887.41070010	+16.41357422	-4.20996094	-4.00781250	+32.69531250	+0.54931641	-63.34716797	+4772	+15.74121094	-4.51757813	-2.71582031	-124.71679688	+9.00878906	+46.42822266	+5108	+13.61865234	-5.91064453	-4.01220703	+21.11572266	-12.08496094	-38.45214844	+3136
+1458240887.41490010	+16.39599609	-4.14843750	-3.95068359	+32.82714844	+0.35156250	-63.21533203	+4768	+15.72363281	-4.45605469	-2.65869141	-124.56298828	+9.11865234	+46.51611328	+5112	+13.60546875	-5.85351563	-3.96826172	+21.22558594	-12.19482422	-38.32031250	+3136
+1458240887.41910000	+16.37841797	-4.08251953	-3.89794922	+32.95898438	+0.21972656	-63.10546875	+4768	+15.71044922	-4.39013672	-2.60595703	-124.34326172	+9.22851563	+46.60400391	+5116	+13.59228516	-5.80517578	-3.92871094	+21.31347656	-12.28271484	-38.21044922	+3136
+1458240887.42319990	+16.36083984	-4.01660156	-3.83642578	+33.09082031	+0.06591797	-63.01757813	+4772	+15.69726563	-4.32421875	-2.54443359	-124.12353516	+9.33837891	+46.71386719	+5124	+13.58349609	-5.75683594	-3.89355469	+21.42333984	-12.34863281	-38.07861328	+3132
+1458240887.42740010	+16.33886719	-3.95507813	-3.77929688	+33.22265625	-0.06591797	-62.90771484	+4776	+15.68408203	-4.26269531	-2.49169922	-123.94775391	+9.42626953	+46.77978516	+5128	+13.56591797	-5.71289063	-3.86279297	+21.46728516	-12.37060547	-37.92480469	+3132
+1458240887.43160010	+16.32128906	-3.88916016	-3.72216797	+33.37646484	-0.19775391	-62.79785156	+4788	+15.67089844	-4.19677734	-2.43896484	-123.72802734	+9.51416016	+46.84570313	+5132	+13.54833984	-5.66455078	-3.83203125	+21.55517578	-12.39257813	-37.77099609	+3128
+1458240887.43569990	+16.29931641	-3.82324219	-3.66503906	+33.55224609	-0.35156250	-62.68798828	+4796	+15.66210938	-4.12646484	-2.38183594	-123.48632813	+9.62402344	+46.93359375	+5140	+13.53515625	-5.62060547	-3.80566406	+21.62109375	-12.41455078	-37.61718750	+3128
+1458240887.43989990	+16.27734375	-3.75732422	-3.60791016	+33.70605469	-0.50537109	-62.57812500	+4812	+15.64453125	-4.06494141	-2.32470703	-123.28857422	+9.73388672	+47.02148438	+5144	+13.51757813	-5.58105469	-3.77929688	+21.64306641	-12.39257813	-37.48535156	+3128
+1458240887.44400000	+16.25537109	-3.68701172	-3.55517578	+33.88183594	-0.65917969	-62.46826172	+4828	+15.63134766	-3.99902344	-2.26757813	-123.06884766	+9.84375000	+47.13134766	+5152	+13.50000000	-5.53710938	-3.75292969	+21.70898438	-12.39257813	-37.30957031	+3128
+1458240887.44820000	+16.24218750	-3.62109375	-3.48925781	+34.07958984	-0.85693359	-62.42431641	+4848	+15.62255859	-3.93310547	-2.21484375	-122.84912109	+9.93164063	+47.24121094	+5160	+13.49121094	-5.49316406	-3.72216797	+21.77490234	-12.45849609	-37.19970703	+3132
+1458240887.45240000	+16.22460938	-3.55517578	-3.42773438	+34.23339844	-1.03271484	-62.33642578	+4872	+15.60937500	-3.87158203	-2.16210938	-122.67333984	+10.01953125	+47.30712891	+5164	+13.47802734	-5.45361328	-3.69580078	+21.81884766	-12.48046875	-37.06787109	+3132
+1458240887.45650010	+16.21142578	-3.49804688	-3.37060547	+34.36523438	-1.18652344	-62.27050781	+4892	+15.60058594	-3.81445313	-2.10937500	-122.47558594	+10.10742188	+47.39501953	+5168	+13.46923828	-5.40966797	-3.66503906	+21.88476563	-12.50244141	-36.93603516	+3136
+1458240887.46070000	+16.19824219	-3.44531250	-3.31347656	+34.49707031	-1.36230469	-62.20458984	+4912	+15.59179688	-3.75732422	-2.06103516	-122.29980469	+10.17333984	+47.46093750	+5176	+13.46044922	-5.37011719	-3.62988281	+21.92871094	-12.59033203	-36.82617188	+3140
+1458240887.46490000	+16.18505859	-3.39257813	-3.26513672	+34.60693359	-1.47216797	-62.07275391	+4932	+15.57421875	-3.70458984	-2.01708984	-122.18994141	+10.23925781	+47.48291016	+5176	+13.45166016	-5.32617188	-3.59912109	+21.99462891	-12.63427734	-36.69433594	+3144
+1458240887.46900010	+16.17187500	-3.33544922	-3.22119141	+34.73876953	-1.60400391	-61.94091797	+4952	+15.56103516	-3.65625000	-1.97753906	-122.05810547	+10.28320313	+47.50488281	+5180	+13.44726563	-5.27343750	-3.56396484	+22.10449219	-12.72216797	-36.54052734	+3152
+1458240887.47320010	+16.16748047	-3.27832031	-3.17724609	+34.89257813	-1.73583984	-61.78710938	+4972	+15.55224609	-3.60791016	-1.94238281	-121.92626953	+10.34912109	+47.48291016	+5180	+13.44726563	-5.22509766	-3.52441406	+22.21435547	-12.87597656	-36.43066406	+3160
+1458240887.47740010	+16.15869141	-3.22558594	-3.13769531	+34.98046875	-1.86767578	-61.65527344	+4984	+15.53906250	-3.56396484	-1.90283203	-121.83837891	+10.41503906	+47.52685547	+5180	+13.44726563	-5.17236328	-3.48046875	+22.32421875	-13.02978516	-36.34277344	+3168
+1458240887.48149990	+16.14550781	-3.18164063	-3.09375000	+35.04638672	-1.99951172	-61.50146484	+4996	+15.52587891	-3.52441406	-1.86767578	-121.79443359	+10.48095703	+47.57080078	+5184	+13.44287109	-5.11962891	-3.44091797	+22.45605469	-13.18359375	-36.23291016	+3180
+1458240887.48569990	+16.14550781	-3.13769531	-3.05419922	+35.11230469	-2.13134766	-61.36962891	+5008	+15.52148438	-3.48925781	-1.82812500	-121.72851563	+10.54687500	+47.61474609	+5180	+13.44726563	-5.06689453	-3.38818359	+22.60986328	-13.40332031	-36.14501953	+3188
+1458240887.48990010	+16.14111328	-3.09814453	-3.01464844	+35.15625000	-2.26318359	-61.23779297	+5012	+15.50830078	-3.45849609	-1.79736328	-121.70654297	+10.59082031	+47.59277344	+5180	+13.45166016	-5.01416016	-3.33984375	+22.74169922	-13.62304688	-36.07910156	+3196
+1458240887.49400000	+16.14111328	-3.05859375	-2.97949219	+35.20019531	-2.37304688	-61.08398438	+5012	+15.49951172	-3.42773438	-1.76660156	-121.68457031	+10.63476563	+47.59277344	+5176	+13.45605469	-4.95703125	-3.29150391	+22.89550781	-13.82080078	-35.99121094	+3204
+1458240887.49819990	+16.14111328	-3.01904297	-2.94873047	+35.24414063	-2.48291016	-60.90820313	+5012	+15.49072266	-3.39697266	-1.74023438	-121.66259766	+10.65673828	+47.54882813	+5172	+13.46044922	-4.90429688	-3.24316406	+23.04931641	-14.01855469	-35.90332031	+3212
+1458240887.50239990	+16.13671875	-2.98388672	-2.91796875	+35.26611328	-2.54882813	-60.73242188	+5008	+15.47753906	-3.37060547	-1.71386719	-121.66259766	+10.70068359	+47.54882813	+5168	+13.46484375	-4.85156250	-3.19921875	+23.18115234	-14.19433594	-35.81542969	+3220
+1458240887.50650000	+16.13671875	-2.94433594	-2.88720703	+35.31005859	-2.63671875	-60.55664063	+5000	+15.46875000	-3.33984375	-1.68310547	-121.66259766	+10.74462891	+47.54882813	+5164	+13.46923828	-4.79443359	-3.15087891	+23.33496094	-14.39208984	-35.72753906	+3224
+1458240887.51070000	+16.13232422	-2.90917969	-2.86083984	+35.33203125	-2.74658203	-60.38085938	+4988	+15.45996094	-3.30908203	-1.65234375	-121.64062500	+10.81054688	+47.57080078	+5160	+13.47363281	-4.74169922	-3.10693359	+23.48876953	-14.58984375	-35.66162109	+3232
+1458240887.51480010	+16.12792969	-2.87402344	-2.82568359	+35.35400391	-2.87841797	-60.24902344	+4980	+15.45556641	-3.28271484	-1.61718750	-121.61865234	+10.89843750	+47.61474609	+5156	+13.47802734	-4.69335938	-3.06738281	+23.59863281	-14.76562500	-35.59570313	+3232
+1458240887.51900010	+16.12792969	-2.83886719	-2.79052734	+35.35400391	-2.98828125	-60.11718750	+4968	+15.44677734	-3.25634766	-1.58203125	-121.59667969	+10.94238281	+47.65869141	+5152	+13.47802734	-4.64941406	-3.02343750	+23.70849609	-14.91943359	-35.52978516	+3236
+1458240887.52320000	+16.12353516	-2.80810547	-2.75097656	+35.37597656	-3.12011719	-60.02929688	+4952	+15.44238281	-3.22558594	-1.54687500	-121.57470703	+11.00830078	+47.72460938	+5148	+13.48242188	-4.60107422	-2.98828125	+23.81835938	-15.05126953	-35.46386719	+3236
+1458240887.52729990	+16.12353516	-2.77734375	-2.71142578	+35.37597656	-3.25195313	-59.91943359	+4940	+15.43359375	-3.19921875	-1.51611328	-121.57470703	+11.05224609	+47.74658203	+5144	+13.48242188	-4.56152344	-2.95312500	+23.88427734	-15.13916016	-35.37597656	+3232
+1458240887.53150010	+16.11914063	-2.74218750	-2.67626953	+35.41992188	-3.33984375	-59.80957031	+4928	+15.43359375	-3.16406250	-1.48974609	-121.50878906	+11.11816406	+47.74658203	+5140	+13.48681641	-4.52636719	-2.92675781	+23.92822266	-15.22705078	-35.28808594	+3232
+1458240887.53570010	+16.11035156	-2.70703125	-2.64111328	+35.44189453	-3.42773438	-59.67773438	+4920	+15.42919922	-3.12890625	-1.45458984	-121.44287109	+11.18408203	+47.79052734	+5140	+13.48681641	-4.49121094	-2.90039063	+23.99414063	-15.24902344	-35.20019531	+3228
+1458240887.53979990	+16.10156250	-2.67187500	-2.60595703	+35.48583984	-3.53759766	-59.58984375	+4912	+15.42480469	-3.09375000	-1.41503906	-121.37695313	+11.27197266	+47.85644531	+5136	+13.48242188	-4.46044922	-2.88281250	+23.99414063	-15.22705078	-35.09033203	+3224
+1458240887.54399990	+16.08837891	-2.63232422	-2.56640625	+35.52978516	-3.66943359	-59.52392578	+4904	+15.42041016	-3.05419922	-1.37548828	-121.28906250	+11.35986328	+47.94433594	+5140	+13.47802734	-4.43408203	-2.86523438	+23.99414063	-15.22705078	-35.00244141	+3216
+1458240887.54819990	+16.08398438	-2.59716797	-2.52246094	+35.57373047	-3.80126953	-59.45800781	+4904	+15.42041016	-3.01464844	-1.33154297	-121.17919922	+11.44775391	+48.05419922	+5140	+13.47363281	-4.40771484	-2.84326172	+23.99414063	-15.22705078	-34.93652344	+3212
+1458240887.55230000	+16.07519531	-2.55761719	-2.47412109	+35.63964844	-3.95507813	-59.41406250	+4904	+15.42041016	-2.97949219	-1.29199219	-121.09130859	+11.53564453	+48.09814453	+5140	+13.46923828	-4.38134766	-2.82568359	+23.97216797	-15.20507813	-34.82666016	+3208
+1458240887.55650000	+16.07080078	-2.52246094	-2.43017578	+35.68359375	-4.08691406	-59.39208984	+4904	+15.42041016	-2.93994141	-1.25683594	-121.02539063	+11.60156250	+48.14208984	+5140	+13.46923828	-4.36376953	-2.80810547	+23.92822266	-15.16113281	-34.73876953	+3204
+1458240887.56069990	+16.06201172	-2.49169922	-2.39062500	+35.74951172	-4.17480469	-59.34814453	+4912	+15.42041016	-2.90478516	-1.21728516	-120.93750000	+11.66748047	+48.18603516	+5140	+13.46484375	-4.34179688	-2.79492188	+23.90625000	-15.11718750	-34.65087891	+3200
+1458240887.56480000	+16.05761719	-2.45654297	-2.35546875	+35.77148438	-4.24072266	-59.23828125	+4916	+15.42041016	-2.86962891	-1.18652344	-120.87158203	+11.71142578	+48.20800781	+5140	+13.46044922	-4.32421875	-2.78173828	+23.86230469	-15.02929688	-34.54101563	+3196
+1458240887.56900000	+16.04882813	-2.42138672	-2.32470703	+35.83740234	-4.28466797	-59.12841797	+4924	+15.42480469	-2.83447266	-1.15136719	-120.78369141	+11.77734375	+48.22998047	+5140	+13.45605469	-4.29785156	-2.76855469	+23.84033203	-14.96337891	-34.40917969	+3192
+1458240887.57320000	+16.04443359	-2.38623047	-2.29394531	+35.90332031	-4.37255859	-59.01855469	+4936	+15.42480469	-2.79492188	-1.11621094	-120.71777344	+11.84326172	+48.25195313	+5140	+13.45605469	-4.27587891	-2.75097656	+23.81835938	-14.91943359	-34.29931641	+3188
+1458240887.57730010	+16.03564453	-2.35546875	-2.25878906	+35.94726563	-4.43847656	-58.93066406	+4948	+15.42480469	-2.75976563	-1.08544922	-120.65185547	+11.90917969	+48.25195313	+5140	+13.45166016	-4.25390625	-2.73339844	+23.79638672	-14.87548828	-34.18945313	+3188
+1458240887.58150010	+16.03125000	-2.32470703	-2.22363281	+35.99121094	-4.52636719	-58.82080078	+4960	+15.42480469	-2.73339844	-1.05029297	-120.60791016	+11.97509766	+48.25195313	+5136	+13.45166016	-4.22753906	-2.71582031	+23.77441406	-14.85351563	-34.07958984	+3188
+1458240887.58570000	+16.03564453	-2.29833984	-2.18847656	+36.01318359	-4.63623047	-58.75488281	+4972	+15.42919922	-2.70703125	-1.01953125	-120.60791016	+12.01904297	+48.25195313	+5136	+13.45166016	-4.20556641	-2.68505859	+23.77441406	-14.87548828	-33.99169922	+3188
+1458240887.58979990	+16.03564453	-2.27197266	-2.16650391	+36.03515625	-4.63623047	-58.57910156	+4984	+15.43359375	-2.68066406	-0.99316406	-120.60791016	+12.04101563	+48.20800781	+5132	+13.45605469	-4.17919922	-2.66308594	+23.77441406	-14.89746094	-33.88183594	+3192
+1458240887.59400010	+16.04003906	-2.25000000	-2.14453125	+36.03515625	-4.65820313	-58.40332031	+4992	+15.43798828	-2.66308594	-0.97119141	-120.62988281	+12.06298828	+48.14208984	+5128	+13.45605469	-4.14843750	-2.63671875	+23.81835938	-14.91943359	-33.75000000	+3192
+1458240887.59809990	+16.04882813	-2.22363281	-2.12695313	+36.03515625	-4.65820313	-58.20556641	+4996	+15.43798828	-2.64111328	-0.94921875	-120.67382813	+12.06298828	+48.05419922	+5124	+13.46044922	-4.11328125	-2.60595703	+23.86230469	-14.96337891	-33.64013672	+3196
+1458240887.60229990	+16.04882813	-2.20605469	-2.11376953	+36.01318359	-4.63623047	-58.00781250	+5004	+15.44238281	-2.62353516	-0.93164063	-120.71777344	+12.06298828	+47.96630859	+5116	+13.46484375	-4.08251953	-2.57519531	+23.90625000	-15.00732422	-33.53027344	+3200
+1458240887.60649990	+16.04882813	-2.17968750	-2.10058594	+36.01318359	-4.65820313	-57.78808594	+5008	+15.44238281	-2.61035156	-0.91845703	-120.78369141	+12.08496094	+47.85644531	+5112	+13.46923828	-4.04296875	-2.54882813	+23.99414063	-15.05126953	-33.39843750	+3204
+1458240887.61060000	+16.05761719	-2.15771484	-2.07861328	+36.01318359	-4.70214844	-57.59033203	+5008	+15.44238281	-2.59277344	-0.90527344	-120.84960938	+12.06298828	+47.72460938	+5104	+13.47363281	-4.00341797	-2.51367188	+24.10400391	-15.16113281	-33.28857422	+3208
+1458240887.61480000	+16.06640625	-2.13574219	-2.05664063	+36.01318359	-4.74609375	-57.41455078	+5008	+15.44677734	-2.57958984	-0.88769531	-120.91552734	+12.06298828	+47.61474609	+5100	+13.47802734	-3.96826172	-2.47412109	+24.16992188	-15.24902344	-33.17871094	+3212
+1458240887.61900000	+16.07519531	-2.11816406	-2.03466797	+35.99121094	-4.79003906	-57.23876953	+5004	+15.44677734	-2.57080078	-0.87451172	-121.00341797	+12.06298828	+47.52685547	+5092	+13.48681641	-3.93310547	-2.43896484	+24.25781250	-15.35888672	-33.09082031	+3216
+1458240887.62310000	+16.08398438	-2.10058594	-2.02148438	+35.96923828	-4.79003906	-57.04101563	+5000	+15.44677734	-2.55761719	-0.86132813	-121.09130859	+12.06298828	+47.41699219	+5084	+13.49121094	-3.89794922	-2.40820313	+24.32373047	-15.42480469	-32.98095703	+3220
+1458240887.62730000	+16.09277344	-2.07861328	-2.00830078	+35.94726563	-4.79003906	-56.84326172	+4992	+15.45117188	-2.54882813	-0.84814453	-121.17919922	+12.04101563	+47.28515625	+5076	+13.50000000	-3.86279297	-2.37744141	+24.41162109	-15.49072266	-32.84912109	+3220
+1458240887.63150000	+16.09716797	-2.05664063	-1.99072266	+35.94726563	-4.79003906	-56.64550781	+4980	+15.45117188	-2.53564453	-0.83935547	-121.24511719	+12.04101563	+47.15332031	+5068	+13.50439453	-3.83203125	-2.34667969	+24.47753906	-15.55664063	-32.73925781	+3220
+1458240887.63560010	+16.10156250	-2.03027344	-1.97753906	+35.96923828	-4.79003906	-56.44775391	+4972	+15.45556641	-2.52246094	-0.83056641	-121.33300781	+12.01904297	+46.99951172	+5060	+13.50878906	-3.79687500	-2.32470703	+24.56542969	-15.55664063	-32.60742188	+3220
+1458240887.63980010	+16.10156250	-2.00830078	-1.95556641	+35.96923828	-4.83398438	-56.29394531	+4960	+15.45556641	-2.50927734	-0.81738281	-121.37695313	+12.01904297	+46.88964844	+5056	+13.51318359	-3.76611328	-2.29833984	+24.58740234	-15.57861328	-32.49755859	+3220
+1458240887.64400010	+16.10595703	-1.98193359	-1.93798828	+35.99121094	-4.87792969	-56.16210938	+4948	+15.45556641	-2.49169922	-0.80419922	-121.42089844	+12.01904297	+46.77978516	+5052	+13.51318359	-3.73974609	-2.27636719	+24.60937500	-15.60058594	-32.40966797	+3220
+1458240887.64809990	+16.10595703	-1.95996094	-1.91601563	+36.01318359	-4.87792969	-56.00830078	+4940	+15.45996094	-2.47851563	-0.79101563	-121.46484375	+12.04101563	+46.69189453	+5044	+13.51757813	-3.71777344	-2.25878906	+24.60937500	-15.60058594	-32.27783203	+3216
+1458240887.65229990	+16.11035156	-1.93359375	-1.88964844	+36.03515625	-4.96582031	-55.92041016	+4928	+15.45996094	-2.46093750	-0.77343750	-121.48681641	+12.06298828	+46.62597656	+5044	+13.51757813	-3.70019531	-2.24121094	+24.58740234	-15.57861328	-32.16796875	+3212
+1458240887.65650010	+16.11035156	-1.91162109	-1.86328125	+36.05712891	-5.00976563	-55.85449219	+4920	+15.46435547	-2.43896484	-0.75146484	-121.50878906	+12.08496094	+46.56005859	+5040	+13.52197266	-3.68701172	-2.22802734	+24.52148438	-15.51269531	-32.05810547	+3208
+1458240887.66059990	+16.10595703	-1.88964844	-1.84130859	+36.07910156	-5.03173828	-55.78857422	+4916	+15.46435547	-2.42138672	-0.73388672	-121.50878906	+12.08496094	+46.49414063	+5036	+13.52197266	-3.67382813	-2.21923828	+24.45556641	-15.40283203	-31.94824219	+3204
+1458240887.66479990	+16.10595703	-1.86767578	-1.82373047	+36.07910156	-5.03173828	-55.70068359	+4908	+15.46875000	-2.39941406	-0.71630859	-121.50878906	+12.10693359	+46.42822266	+5036	+13.52197266	-3.66503906	-2.21484375	+24.36767578	-15.29296875	-31.83837891	+3196
+1458240887.66890000	+16.10156250	-1.84570313	-1.80175781	+36.10107422	-5.03173828	-55.59082031	+4904	+15.47314453	-2.37744141	-0.69433594	-121.48681641	+12.15087891	+46.38427734	+5036	+13.51757813	-3.65625000	-2.21044922	+24.27978516	-15.18310547	-31.70654297	+3192
+1458240887.67310000	+16.09716797	-1.82373047	-1.78417969	+36.12304688	-5.03173828	-55.50292969	+4904	+15.47314453	-2.35546875	-0.67236328	-121.46484375	+12.17285156	+46.34033203	+5036	+13.51757813	-3.65185547	-2.20605469	+24.19189453	-15.07324219	-31.59667969	+3184
+1458240887.67730000	+16.09277344	-1.80615234	-1.75781250	+36.12304688	-5.09765625	-55.45898438	+4904	+15.47753906	-2.33349609	-0.65039063	-121.44287109	+12.21679688	+46.31835938	+5040	+13.51757813	-3.64306641	-2.20166016	+24.08203125	-14.96337891	-31.50878906	+3180
+1458240887.68140010	+16.08837891	-1.78857422	-1.73144531	+36.12304688	-5.16357422	-55.43701172	+4908	+15.47753906	-2.31152344	-0.62402344	-121.42089844	+12.26074219	+46.34033203	+5040	+13.51757813	-3.64306641	-2.19287109	+23.97216797	-14.87548828	-31.39892578	+3176
+1458240887.68560000	+16.08837891	-1.77539063	-1.70068359	+36.10107422	-5.20751953	-55.39306641	+4916	+15.48193359	-2.29394531	-0.59765625	-121.42089844	+12.32666016	+46.34033203	+5044	+13.51757813	-3.63867188	-2.18408203	+23.84033203	-14.78759766	-31.33300781	+3172
+1458240887.68980000	+16.08837891	-1.75781250	-1.67871094	+36.10107422	-5.22949219	-55.34912109	+4920	+15.48193359	-2.27636719	-0.57128906	-121.39892578	+12.37060547	+46.34033203	+5048	+13.51757813	-3.63427734	-2.17968750	+23.75244141	-14.69970703	-31.22314453	+3168
+1458240887.69390010	+16.08837891	-1.74462891	-1.65673828	+36.07910156	-5.27343750	-55.28320313	+4928	+15.49072266	-2.25878906	-0.54492188	-121.39892578	+12.41455078	+46.36230469	+5048	+13.51757813	-3.62548828	-2.17089844	+23.68652344	-14.61181641	-31.11328125	+3164
+1458240887.69810010	+16.08837891	-1.73144531	-1.63476563	+36.07910156	-5.29541016	-55.21728516	+4936	+15.49072266	-2.24121094	-0.51855469	-121.39892578	+12.43652344	+46.34033203	+5052	+13.51757813	-3.61669922	-2.16210938	+23.59863281	-14.54589844	-31.02539063	+3164
+1458240887.70230010	+16.08398438	-1.71826172	-1.62158203	+36.05712891	-5.27343750	-55.08544922	+4944	+15.49511719	-2.22802734	-0.49658203	-121.39892578	+12.48046875	+46.34033203	+5052	+13.52197266	-3.60791016	-2.14892578	+23.55468750	-14.50195313	-30.95947266	+3164
+1458240887.70639990	+16.08398438	-1.70507813	-1.60839844	+36.01318359	-5.27343750	-54.95361328	+4956	+15.49511719	-2.21484375	-0.47460938	-121.42089844	+12.52441406	+46.36230469	+5056	+13.52197266	-3.59033203	-2.13134766	+23.53271484	-14.50195313	-30.87158203	+3164
+1458240887.71059990	+16.08837891	-1.69189453	-1.59082031	+35.99121094	-5.29541016	-54.82177734	+4964	+15.49951172	-2.20605469	-0.44824219	-121.46484375	+12.56835938	+46.34033203	+5060	+13.52636719	-3.57275391	-2.10937500	+23.51074219	-14.54589844	-30.80566406	+3168
+1458240887.71479990	+16.09716797	-1.67871094	-1.57324219	+35.99121094	-5.36132813	-54.71191406	+4972	+15.49951172	-2.19726563	-0.42626953	-121.48681641	+12.61230469	+46.36230469	+5060	+13.53076172	-3.55517578	-2.08300781	+23.53271484	-14.58984375	-30.73974609	+3172
+1458240887.71890000	+16.09716797	-1.66552734	-1.55126953	+35.96923828	-5.42724609	-54.60205078	+4976	+15.50390625	-2.18847656	-0.40429688	-121.53076172	+12.65625000	+46.36230469	+5060	+13.53076172	-3.52880859	-2.06103516	+23.55468750	-14.63378906	-30.65185547	+3176
+1458240887.72309990	+16.10595703	-1.65673828	-1.53369141	+35.92529297	-5.47119141	-54.49218750	+4984	+15.50390625	-2.18408203	-0.38671875	-121.59667969	+12.70019531	+46.34033203	+5060	+13.53515625	-3.50683594	-2.03466797	+23.59863281	-14.69970703	-30.60791016	+3184
+1458240887.72729990	+16.11035156	-1.64355469	-1.52490234	+35.90332031	-5.44921875	-54.31640625	+4984	+15.50830078	-2.17968750	-0.36914063	-121.66259766	+12.70019531	+46.29638672	+5060	+13.54394531	-3.48046875	-2.00390625	+23.66455078	-14.78759766	-30.52001953	+3188
+1458240887.73140000	+16.11914063	-1.63037109	-1.51611328	+35.88134766	-5.44921875	-54.14062500	+4984	+15.50830078	-2.17529297	-0.35595703	-121.72851563	+12.72216797	+46.25244141	+5060	+13.54833984	-3.45410156	-1.97753906	+23.73046875	-14.87548828	-30.45410156	+3196
+1458240887.73560000	+16.12353516	-1.62158203	-1.51171875	+35.83740234	-5.40527344	-53.92089844	+4980	+15.51269531	-2.16650391	-0.34277344	-121.81640625	+12.74414063	+46.18652344	+5056	+13.55273438	-3.42333984	-1.95117188	+23.79638672	-14.91943359	-30.36621094	+3200
+1458240887.73980000	+16.12792969	-1.60839844	-1.50292969	+35.81542969	-5.42724609	-53.76708984	+4976	+15.51269531	-2.16210938	-0.32958984	-121.86035156	+12.76611328	+46.12060547	+5056	+13.55712891	-3.39697266	-1.92480469	+23.88427734	-15.00732422	-30.30029297	+3208
+1458240887.74390010	+16.13232422	-1.59521484	-1.49414063	+35.77148438	-5.44921875	-53.59130859	+4972	+15.51269531	-2.15771484	-0.32080078	-121.94824219	+12.76611328	+46.05468750	+5056	+13.56152344	-3.37060547	-1.89843750	+23.97216797	-15.09521484	-30.23437500	+3212
+1458240887.74810000	+16.13671875	-1.58203125	-1.48095703	+35.74951172	-5.49316406	-53.43750000	+4964	+15.51269531	-2.14892578	-0.30761719	-122.01416016	+12.78808594	+45.98876953	+5052	+13.56152344	-3.33984375	-1.87207031	+24.03808594	-15.16113281	-30.16845703	+3216
+1458240887.75219990	+16.14550781	-1.57324219	-1.46777344	+35.72753906	-5.55908203	-53.30566406	+4956	+15.51708984	-2.14453125	-0.29882813	-122.08007813	+12.81005859	+45.94482422	+5052	+13.56591797	-3.31347656	-1.85009766	+24.10400391	-15.22705078	-30.08056641	+3224
+1458240887.75640010	+16.15429688	-1.56445313	-1.45019531	+35.68359375	-5.58105469	-53.19580078	+4944	+15.52148438	-2.14013672	-0.28564453	-122.12402344	+12.83203125	+45.90087891	+5048	+13.57031250	-3.29589844	-1.82812500	+24.12597656	-15.24902344	-30.01464844	+3224
+1458240887.76060010	+16.15429688	-1.55566406	-1.44140625	+35.63964844	-5.58105469	-53.06396484	+4932	+15.52148438	-2.13134766	-0.27685547	-122.16796875	+12.83203125	+45.83496094	+5048	+13.57031250	-3.27832031	-1.81494141	+24.14794922	-15.24902344	-29.90478516	+3228
+1458240887.76469990	+16.15429688	-1.54687500	-1.43261719	+35.59570313	-5.58105469	-52.93212891	+4920	+15.52587891	-2.11816406	-0.26806641	-122.21191406	+12.83203125	+45.76904297	+5048	+13.57031250	-3.26074219	-1.80175781	+24.16992188	-15.22705078	-29.83886719	+3228
+1458240887.76889990	+16.15429688	-1.53808594	-1.42382813	+35.55175781	-5.58105469	-52.80029297	+4912	+15.52587891	-2.10937500	-0.25927734	-122.23388672	+12.85400391	+45.70312500	+5044	+13.57470703	-3.24755859	-1.78417969	+24.14794922	-15.20507813	-29.77294922	+3228
+1458240887.77309990	+16.15429688	-1.52929688	-1.41503906	+35.50781250	-5.58105469	-52.69042969	+4900	+15.53027344	-2.10058594	-0.24609375	-122.27783203	+12.87597656	+45.63720703	+5044	+13.57470703	-3.23437500	-1.78417969	+24.12597656	-15.13916016	-29.66308594	+3224
+1458240887.77720000	+16.15429688	-1.52050781	-1.39306641	+35.48583984	-5.64697266	-52.64648438	+4896	+15.53027344	-2.08740234	-0.22851563	-122.27783203	+12.89794922	+45.63720703	+5044	+13.57031250	-3.22998047	-1.77978516	+24.06005859	-15.05126953	-29.57519531	+3224
+1458240887.78140000	+16.14990234	-1.51171875	-1.37109375	+35.44189453	-5.71289063	-52.60253906	+4892	+15.53466797	-2.07421875	-0.21093750	-122.25585938	+12.94189453	+45.63720703	+5048	+13.57031250	-3.22558594	-1.77539063	+23.97216797	-14.96337891	-29.50927734	+3216
+1458240887.78559990	+16.14550781	-1.50292969	-1.35351563	+35.41992188	-5.75683594	-52.58056641	+4888	+15.53466797	-2.05664063	-0.19335938	-122.25585938	+12.98583984	+45.63720703	+5048	+13.56591797	-3.22558594	-1.77539063	+23.88427734	-14.85351563	-29.42138672	+3212
+1458240887.78970000	+16.14111328	-1.49414063	-1.33154297	+35.37597656	-5.80078125	-52.51464844	+4888	+15.53906250	-2.04345703	-0.17578125	-122.23388672	+13.00781250	+45.63720703	+5052	+13.56591797	-3.22119141	-1.77539063	+23.79638672	-14.76562500	-29.35546875	+3208
+1458240887.79390000	+16.14111328	-1.48974609	-1.31396484	+35.33203125	-5.82275391	-52.49267578	+4888	+15.53906250	-2.03027344	-0.15820313	-122.21191406	+13.05175781	+45.63720703	+5052	+13.56591797	-3.22558594	-1.77099609	+23.68652344	-14.67773438	-29.28955078	+3204
+1458240887.79810000	+16.13671875	-1.48535156	-1.30078125	+35.28808594	-5.84472656	-52.44873047	+4888	+15.53906250	-2.01708984	-0.14062500	-122.21191406	+13.07373047	+45.61523438	+5056	+13.56152344	-3.22558594	-1.77539063	+23.57666016	-14.54589844	-29.20166016	+3200
+1458240887.80220010	+16.13232422	-1.48095703	-1.28320313	+35.26611328	-5.84472656	-52.40478516	+4896	+15.53906250	-2.00830078	-0.12304688	-122.21191406	+13.09570313	+45.61523438	+5056	+13.56152344	-3.22998047	-1.77539063	+23.48876953	-14.43603516	-29.13574219	+3196
+1458240887.80640010	+16.12353516	-1.46777344	-1.27001953	+35.24414063	-5.86669922	-52.36083984	+4904	+15.53906250	-1.99511719	-0.10546875	-122.21191406	+13.11767578	+45.59326172	+5060	+13.55712891	-3.22998047	-1.77978516	+23.40087891	-14.30419922	-29.04785156	+3192
+1458240887.81060000	+16.12353516	-1.45898438	-1.25244141	+35.22216797	-5.88867188	-52.29492188	+4912	+15.53906250	-1.98193359	-0.09228516	-122.21191406	+13.13964844	+45.59326172	+5060	+13.55273438	-3.22558594	-1.77539063	+23.31298828	-14.21630859	-28.98193359	+3184
+1458240887.81469990	+16.11914063	-1.45019531	-1.23486328	+35.20019531	-5.93261719	-52.25097656	+4920	+15.53906250	-1.96435547	-0.07470703	-122.18994141	+13.18359375	+45.57128906	+5064	+13.55273438	-3.22558594	-1.77099609	+23.24707031	-14.15039063	-28.91601563	+3184
+1458240887.81890010	+16.11474609	-1.44140625	-1.21728516	+35.15625000	-5.97656250	-52.20703125	+4932	+15.53906250	-1.95556641	-0.05712891	-122.18994141	+13.20556641	+45.57128906	+5064	+13.55273438	-3.21679688	-1.76660156	+23.18115234	-14.08447266	-28.87207031	+3180
+1458240887.82310010	+16.11474609	-1.43701172	-1.19970703	+35.11230469	-6.02050781	-52.16308594	+4940	+15.53906250	-1.94238281	-0.04833984	-122.18994141	+13.20556641	+45.52734375	+5068	+13.54833984	-3.21240234	-1.75781250	+23.13720703	-14.06250000	-28.80615234	+3176
+1458240887.82719990	+16.11474609	-1.42822266	-1.19091797	+35.09033203	-5.99853516	-52.03125000	+4948	+15.53466797	-1.93359375	-0.03955078	-122.23388672	+13.20556641	+45.46142578	+5068	+13.54833984	-3.20361328	-1.74902344	+23.11523438	-14.01855469	-28.76220703	+3176
+1458240887.83139990	+16.11474609	-1.41943359	-1.18652344	+35.09033203	-5.97656250	-51.89941406	+4952	+15.53466797	-1.92919922	-0.03515625	-122.27783203	+13.18359375	+45.39550781	+5068	+13.54833984	-3.19042969	-1.73583984	+23.13720703	-14.01855469	-28.69628906	+3176
+1458240887.83550000	+16.11474609	-1.40625000	-1.18652344	+35.06835938	-5.93261719	-51.74560547	+4956	+15.53466797	-1.92480469	-0.03076172	-122.34375000	+13.16162109	+45.28564453	+5064	+13.54833984	-3.17285156	-1.72265625	+23.15917969	-13.99658203	-28.63037109	+3180
+1458240887.83970000	+16.11474609	-1.39306641	-1.18212891	+35.04638672	-5.91064453	-51.59179688	+4960	+15.53027344	-1.91162109	-0.03076172	-122.47558594	+13.11767578	+45.06591797	+5064	+13.54833984	-3.15527344	-1.70947266	+23.22509766	-14.01855469	-28.56445313	+3184
+1458240887.84390000	+16.11474609	-1.37988281	-1.18212891	+35.04638672	-5.91064453	-51.43798828	+4964	+15.53027344	-1.90283203	-0.02636719	-122.51953125	+13.09570313	+44.95605469	+5060	+13.54833984	-3.13330078	-1.69628906	+23.29101563	-14.04052734	-28.49853516	+3188
+1458240887.84800000	+16.11914063	-1.36669922	-1.17773438	+35.04638672	-5.88867188	-51.28417969	+4960	+15.53466797	-1.89843750	-0.03076172	-122.56347656	+13.05175781	+44.84619141	+5056	+13.54833984	-3.10693359	-1.67431641	+23.37890625	-14.08447266	-28.43261719	+3192
+1458240887.85220000	+16.12353516	-1.34912109	-1.17773438	+35.06835938	-5.88867188	-51.10839844	+4956	+15.53906250	-1.88964844	-0.03515625	-122.62939453	+13.02978516	+44.71435547	+5052	+13.55273438	-3.08056641	-1.65234375	+23.48876953	-14.15039063	-28.36669922	+3196
+1458240887.85640000	+16.12792969	-1.33593750	-1.17773438	+35.09033203	-5.86669922	-50.95458984	+4948	+15.53906250	-1.88964844	-0.03955078	-122.71728516	+12.98583984	+44.60449219	+5048	+13.55273438	-3.05859375	-1.63476563	+23.57666016	-14.21630859	-28.32275391	+3200
+1458240887.86050010	+16.12792969	-1.32275391	-1.18212891	+35.09033203	-5.80078125	-50.77880859	+4940	+15.53906250	-1.88964844	-0.04394531	-122.82714844	+12.94189453	+44.45068359	+5040	+13.55273438	-3.03222656	-1.61718750	+23.66455078	-14.23828125	-28.25683594	+3204
+1458240887.86470010	+16.12792969	-1.30957031	-1.18212891	+35.09033203	-5.77880859	-50.62500000	+4932	+15.53906250	-1.88964844	-0.04833984	-122.89306641	+12.89794922	+44.34082031	+5036	+13.55712891	-3.01025391	-1.60400391	+23.73046875	-14.26025391	-28.19091797	+3208
+1458240887.86890010	+16.12792969	-1.29199219	-1.18652344	+35.11230469	-5.73486328	-50.47119141	+4920	+15.54345703	-1.88085938	-0.05712891	-122.93701172	+12.85400391	+44.23095703	+5028	+13.55712891	-2.98828125	-1.59082031	+23.81835938	-14.28222656	-28.12500000	+3212
+1458240887.87299990	+16.12792969	-1.27880859	-1.19531250	+35.13427734	-5.64697266	-50.29541016	+4912	+15.54345703	-1.87207031	-0.06152344	-122.98095703	+12.81005859	+44.09912109	+5024	+13.55712891	-2.96630859	-1.58203125	+23.90625000	-14.28222656	-28.05908203	+3212
+1458240887.87719990	+16.12353516	-1.26123047	-1.19531250	+35.15625000	-5.66894531	-50.18554688	+4896	+15.54785156	-1.85888672	-0.06152344	-122.98095703	+12.81005859	+44.05517578	+5016	+13.55712891	-2.94433594	-1.56884766	+23.95019531	-14.30419922	-27.99316406	+3212
+1458240887.88140010	+16.12353516	-1.24804688	-1.19531250	+35.17822266	-5.66894531	-50.11962891	+4884	+15.54785156	-1.85449219	-0.05712891	-123.00292969	+12.78808594	+43.98925781	+5008	+13.55712891	-2.93554688	-1.56005859	+23.97216797	-14.30419922	-27.94921875	+3208
+1458240887.88550000	+16.11914063	-1.23486328	-1.19091797	+35.20019531	-5.66894531	-50.03173828	+4872	+15.54785156	-1.84570313	-0.05273438	-123.04687500	+12.78808594	+43.94531250	+5000	+13.55712891	-2.92236328	-1.56005859	+23.97216797	-14.26025391	-27.88330078	+3204
+1458240887.88969990	+16.11914063	-1.22167969	-1.18212891	+35.20019531	-5.71289063	-49.98779297	+4860	+15.55224609	-1.83691406	-0.04833984	-123.04687500	+12.81005859	+43.94531250	+4992	+13.55273438	-2.91357422	-1.55566406	+23.95019531	-14.21630859	-27.83935547	+3200
+1458240887.89389990	+16.11474609	-1.21289063	-1.17333984	+35.20019531	-5.73486328	-49.96582031	+4852	+15.55224609	-1.82373047	-0.03955078	-123.02490234	+12.81005859	+43.92333984	+4988	+13.55273438	-2.91357422	-1.55566406	+23.90625000	-14.17236328	-27.79541016	+3192
+1458240887.89800000	+16.11035156	-1.20410156	-1.17333984	+35.20019531	-5.71289063	-49.92187500	+4844	+15.55224609	-1.81054688	-0.03515625	-123.00292969	+12.78808594	+43.90136719	+4980	+13.55273438	-2.91357422	-1.56445313	+23.84033203	-14.08447266	-27.72949219	+3188
+1458240887.90220000	+16.10156250	-1.19531250	-1.16894531	+35.20019531	-5.71289063	-49.92187500	+4836	+15.55224609	-1.79296875	-0.03076172	-122.95898438	+12.81005859	+43.92333984	+4976	+13.54833984	-2.91357422	-1.56884766	+23.75244141	-13.99658203	-27.68554688	+3180
+1458240887.90630010	+16.09277344	-1.18652344	-1.16015625	+35.17822266	-5.73486328	-49.92187500	+4832	+15.55224609	-1.77978516	-0.01757813	-122.89306641	+12.83203125	+43.96728516	+4972	+13.54394531	-2.91357422	-1.57763672	+23.68652344	-13.90869141	-27.61962891	+3176
+1458240887.91050000	+16.08398438	-1.17773438	-1.15136719	+35.17822266	-5.77880859	-49.92187500	+4832	+15.54785156	-1.76220703	-0.00439453	-122.84912109	+12.87597656	+44.01123047	+4968	+13.54394531	-2.91357422	-1.58642578	+23.59863281	-13.82080078	-27.57568359	+3168
+1458240887.91470000	+16.07958984	-1.17333984	-1.13818359	+35.15625000	-5.84472656	-49.94384766	+4832	+15.54785156	-1.74902344	+0.00878906	-122.80517578	+12.91992188	+44.07714844	+4968	+13.53955078	-2.91796875	-1.59082031	+23.51074219	-13.75488281	-27.53173828	+3160
+1458240887.91880010	+16.07519531	-1.16455078	-1.12939453	+35.15625000	-5.91064453	-49.96582031	+4836	+15.54785156	-1.74023438	+0.02636719	-122.73925781	+12.96386719	+44.16503906	+4964	+13.53515625	-2.91796875	-1.59521484	+23.42285156	-13.68896484	-27.50976563	+3152
+1458240887.92300010	+16.07080078	-1.15576172	-1.11621094	+35.13427734	-5.95458984	-50.00976563	+4840	+15.54345703	-1.72705078	+0.04394531	-122.71728516	+13.00781250	+44.23095703	+4964	+13.53515625	-2.92236328	-1.60400391	+23.31298828	-13.62304688	-27.46582031	+3148
+1458240887.92720010	+16.06640625	-1.15136719	-1.10742188	+35.13427734	-5.97656250	-50.03173828	+4844	+15.54345703	-1.71386719	+0.05273438	-122.67333984	+13.02978516	+44.29687500	+4964	+13.53076172	-2.92675781	-1.60839844	+23.24707031	-13.55712891	-27.44384766	+3140
+1458240887.93129990	+16.06201172	-1.14697266	-1.09863281	+35.11230469	-6.02050781	-50.07568359	+4848	+15.53906250	-1.70507813	+0.06591797	-122.62939453	+13.05175781	+44.36279297	+4964	+13.52636719	-2.92675781	-1.61279297	+23.18115234	-13.51318359	-27.39990234	+3132
+1458240887.93549990	+16.05761719	-1.13818359	-1.09423828	+35.09033203	-6.04248047	-50.07568359	+4856	+15.53906250	-1.69189453	+0.07470703	-122.58544922	+13.07373047	+44.40673828	+4964	+13.52636719	-2.92675781	-1.61718750	+23.11523438	-13.46923828	-27.37792969	+3124
+1458240887.93969990	+16.05761719	-1.13378906	-1.08984375	+35.06835938	-6.06445313	-50.07568359	+4864	+15.53466797	-1.68310547	+0.08349609	-122.54150391	+13.09570313	+44.47265625	+4964	+13.52197266	-2.92236328	-1.61718750	+23.07128906	-13.44726563	-27.35595703	+3116
+1458240887.94380000	+16.05322266	-1.12500000	-1.08105469	+35.04638672	-6.08642578	-50.09765625	+4868	+15.53027344	-1.67871094	+0.09228516	-122.54150391	+13.11767578	+44.51660156	+4964	+13.51757813	-2.91357422	-1.61718750	+23.04931641	-13.44726563	-27.31201172	+3108
+1458240887.94800000	+16.04882813	-1.11621094	-1.07666016	+35.04638672	-6.10839844	-50.09765625	+4876	+15.53027344	-1.66992188	+0.10107422	-122.51953125	+13.13964844	+44.58251953	+4964	+13.51318359	-2.90478516	-1.61718750	+23.04931641	-13.46923828	-27.31201172	+3104
+1458240887.95219990	+16.05322266	-1.10742188	-1.07666016	+35.02441406	-6.15234375	-50.07568359	+4884	+15.52587891	-1.66552734	+0.10546875	-122.51953125	+13.16162109	+44.60449219	+4964	+13.51318359	-2.89160156	-1.60839844	+23.07128906	-13.51318359	-27.29003906	+3100
+1458240887.95630000	+16.05322266	-1.09863281	-1.07226563	+35.02441406	-6.17431641	-50.07568359	+4888	+15.52587891	-1.66552734	+0.10986328	-122.54150391	+13.16162109	+44.62646484	+4964	+13.50878906	-2.87841797	-1.59960938	+23.09326172	-13.57910156	-27.29003906	+3096
+1458240887.96050000	+16.05322266	-1.09423828	-1.06787109	+35.00244141	-6.19628906	-50.07568359	+4892	+15.52587891	-1.66113281	+0.10986328	-122.54150391	+13.13964844	+44.62646484	+4964	+13.50878906	-2.86523438	-1.59082031	+23.13720703	-13.66699219	-27.26806641	+3092
+1458240887.96470000	+16.05761719	-1.08544922	-1.06787109	+34.98046875	-6.21826172	-50.05371094	+4892	+15.52148438	-1.66113281	+0.10546875	-122.56347656	+13.13964844	+44.62646484	+4964	+13.50878906	-2.84326172	-1.58203125	+23.20312500	-13.75488281	-27.26806641	+3092
+1458240887.96880010	+16.05761719	-1.07666016	-1.06787109	+34.95849609	-6.21826172	-50.03173828	+4892	+15.52148438	-1.66113281	+0.10107422	-122.60742188	+13.11767578	+44.62646484	+4960	+13.50439453	-2.82128906	-1.56884766	+23.26904297	-13.86474609	-27.26806641	+3092
+1458240887.97300000	+16.06201172	-1.06787109	-1.07226563	+34.95849609	-6.21826172	-49.98779297	+4888	+15.52148438	-1.66113281	+0.10107422	-122.62939453	+13.11767578	+44.60449219	+4960	+13.50439453	-2.79931641	-1.56005859	+23.35693359	-13.95263672	-27.24609375	+3092
+1458240887.97720000	+16.06640625	-1.05908203	-1.07226563	+34.93652344	-6.26220703	-49.96582031	+4884	+15.51708984	-1.66113281	+0.09667969	-122.65136719	+13.09570313	+44.58251953	+4956	+13.50439453	-2.77294922	-1.54687500	+23.44482422	-14.08447266	-27.22412109	+3096
+1458240887.98130010	+16.06640625	-1.05029297	-1.06787109	+34.91455078	-6.28417969	-49.94384766	+4876	+15.51708984	-1.66113281	+0.09228516	-122.67333984	+13.09570313	+44.58251953	+4952	+13.50000000	-2.75097656	-1.53369141	+23.53271484	-14.21630859	-27.22412109	+3096
+1458240887.98550010	+16.07080078	-1.04589844	-1.06787109	+34.89257813	-6.35009766	-49.94384766	+4868	+15.51269531	-1.66113281	+0.08789063	-122.69531250	+13.07373047	+44.56054688	+4952	+13.50000000	-2.72900391	-1.52050781	+23.59863281	-14.34814453	-27.22412109	+3096
+1458240887.98959990	+16.07519531	-1.03710938	-1.05908203	+34.87060547	-6.39404297	-49.94384766	+4860	+15.51269531	-1.66113281	+0.08789063	-122.73925781	+13.07373047	+44.53857422	+4948	+13.50000000	-2.71142578	-1.50732422	+23.66455078	-14.45800781	-27.22412109	+3096
+1458240887.99379990	+16.07519531	-1.02832031	-1.05468750	+34.84863281	-6.43798828	-49.92187500	+4848	+15.51269531	-1.66113281	+0.08349609	-122.76123047	+13.05175781	+44.51660156	+4940	+13.50000000	-2.69384766	-1.49414063	+23.70849609	-14.56787109	-27.20214844	+3096
+1458240887.99799990	+16.07958984	-1.02392578	-1.05468750	+34.80468750	-6.45996094	-49.92187500	+4836	+15.51269531	-1.66113281	+0.07910156	-122.78320313	+13.02978516	+44.49462891	+4936	+13.49560547	-2.68066406	-1.48974609	+23.73046875	-14.63378906	-27.18017578	+3096
+1458240888.00210000	+16.07958984	-1.01953125	-1.05029297	+34.78271484	-6.52587891	-49.92187500	+4824	+15.50830078	-1.66113281	+0.07910156	-122.78320313	+13.02978516	+44.47265625	+4932	+13.49560547	-2.67187500	-1.48974609	+23.70849609	-14.65576172	-27.15820313	+3092
+1458240888.00630000	+16.07519531	-1.01513672	-1.04150391	+34.73876953	-6.56982422	-49.94384766	+4812	+15.50830078	-1.65673828	+0.07910156	-122.78320313	+13.02978516	+44.47265625	+4924	+13.49121094	-2.66308594	-1.48535156	+23.68652344	-14.69970703	-27.13623047	+3084
+1458240888.01050000	+16.07519531	-1.01074219	-1.03710938	+34.69482422	-6.61376953	-49.96582031	+4800	+15.50830078	-1.65234375	+0.07910156	-122.78320313	+13.02978516	+44.47265625	+4920	+13.49121094	-2.65869141	-1.48974609	+23.66455078	-14.69970703	-27.11425781	+3080
+1458240888.01460000	+16.07080078	-1.00634766	-1.02832031	+34.65087891	-6.67968750	-50.00976563	+4792	+15.50390625	-1.64794922	+0.08349609	-122.73925781	+13.05175781	+44.47265625	+4916	+13.48681641	-2.65429688	-1.49414063	+23.59863281	-14.69970703	-27.07031250	+3076
+1458240888.01880000	+16.06640625	-1.00195313	-1.01513672	+34.60693359	-6.76757813	-50.07568359	+4780	+15.50390625	-1.63916016	+0.08789063	-122.71728516	+13.07373047	+44.49462891	+4908	+13.48242188	-2.65429688	-1.49853516	+23.51074219	-14.67773438	-27.04833984	+3068
+1458240888.02300000	+16.06201172	-1.00195313	-1.00634766	+34.58496094	-6.83349609	-50.14160156	+4776	+15.50390625	-1.63476563	+0.09228516	-122.67333984	+13.07373047	+44.51660156	+4904	+13.48242188	-2.65869141	-1.50732422	+23.42285156	-14.65576172	-27.02636719	+3064
+1458240888.02710010	+16.05761719	-0.99755859	-0.99316406	+34.54101563	-6.89941406	-50.18554688	+4768	+15.49951172	-1.62597656	+0.10107422	-122.60742188	+13.09570313	+44.56054688	+4900	+13.47802734	-2.66308594	-1.51171875	+23.31298828	-14.61181641	-27.00439453	+3060
+1458240888.03130010	+16.05322266	-0.99316406	-0.98437500	+34.49707031	-6.94335938	-50.25146484	+4764	+15.49951172	-1.61279297	+0.10986328	-122.54150391	+13.11767578	+44.60449219	+4900	+13.47363281	-2.66748047	-1.52490234	+23.22509766	-14.54589844	-26.98242188	+3056
+1458240888.03550000	+16.04882813	-0.99316406	-0.97998047	+34.45312500	-6.98730469	-50.27343750	+4764	+15.49951172	-1.60400391	+0.11865234	-122.45361328	+13.13964844	+44.64843750	+4896	+13.47363281	-2.67187500	-1.53369141	+23.13720703	-14.47998047	-26.93847656	+3052
+1458240888.03959990	+16.04443359	-0.98876953	-0.97558594	+34.40917969	-7.03125000	-50.31738281	+4760	+15.49511719	-1.59082031	+0.12744141	-122.36572266	+13.16162109	+44.71435547	+4896	+13.46923828	-2.67626953	-1.54687500	+23.02734375	-14.41406250	-26.89453125	+3048
+1458240888.04380010	+16.03564453	-0.98876953	-0.96679688	+34.36523438	-7.07519531	-50.36132813	+4764	+15.49511719	-1.58203125	+0.13623047	-122.27783203	+13.16162109	+44.78027344	+4892	+13.46484375	-2.67626953	-1.56005859	+22.93945313	-14.37011719	-26.87255859	+3044
+1458240888.04800010	+16.03125000	-0.98437500	-0.96240234	+34.32128906	-7.14111328	-50.40527344	+4768	+15.49511719	-1.56884766	+0.14941406	-122.18994141	+13.18359375	+44.84619141	+4892	+13.46044922	-2.68066406	-1.56884766	+22.85156250	-14.32617188	-26.82861328	+3036
+1458240888.05209990	+16.02685547	-0.97558594	-0.95800781	+34.29931641	-7.18505859	-50.44921875	+4772	+15.49072266	-1.56005859	+0.15820313	-122.10205078	+13.18359375	+44.91210938	+4892	+13.46044922	-2.68066406	-1.57763672	+22.78564453	-14.30419922	-26.80664063	+3032
+1458240888.05629990	+16.02246094	-0.97119141	-0.95361328	+34.27734375	-7.22900391	-50.47119141	+4776	+15.49072266	-1.54687500	+0.16699219	-122.01416016	+13.20556641	+44.97802734	+4892	+13.45605469	-2.68066406	-1.58642578	+22.71972656	-14.28222656	-26.78466797	+3024
+1458240888.06040000	+16.01806641	-0.96679688	-0.95361328	+34.25537109	-7.27294922	-50.47119141	+4780	+15.49072266	-1.54248047	+0.17578125	-121.94824219	+13.18359375	+45.06591797	+4892	+13.45605469	-2.68066406	-1.59521484	+22.65380859	-14.26025391	-26.74072266	+3016
+1458240888.06460000	+16.01806641	-0.96240234	-0.95361328	+34.23339844	-7.29492188	-50.47119141	+4784	+15.49072266	-1.53369141	+0.18017578	-121.88232422	+13.16162109	+45.10986328	+4888	+13.45166016	-2.67626953	-1.59960938	+22.60986328	-14.26025391	-26.71875000	+3012
+1458240888.06880000	+16.01367188	-0.95800781	-0.95800781	+34.21142578	-7.29492188	-50.44921875	+4792	+15.49072266	-1.52929688	+0.18457031	-121.81640625	+13.11767578	+45.17578125	+4888	+13.45166016	-2.66748047	-1.60400391	+22.60986328	-14.28222656	-26.69677734	+3008
+1458240888.07290010	+16.01367188	-0.95361328	-0.96240234	+34.18945313	-7.29492188	-50.40527344	+4796	+15.48632813	-1.52929688	+0.18457031	-121.75048828	+13.07373047	+45.21972656	+4884	+13.45166016	-2.65869141	-1.60839844	+22.60986328	-14.32617188	-26.65283203	+3000
+1458240888.07710000	+16.01367188	-0.94921875	-0.97119141	+34.16748047	-7.31689453	-50.38330078	+4796	+15.48632813	-1.52490234	+0.18457031	-121.72851563	+13.07373047	+45.21972656	+4880	+13.44726563	-2.64550781	-1.60839844	+22.63183594	-14.41406250	-26.63085938	+2996
+1458240888.08130000	+16.01367188	-0.94042969	-0.97119141	+34.14550781	-7.33886719	-50.36132813	+4800	+15.48632813	-1.52490234	+0.18457031	-121.72851563	+13.05175781	+45.24169922	+4880	+13.44726563	-2.62792969	-1.60400391	+22.67578125	-14.50195313	-26.60888672	+2992
+1458240888.08540010	+16.01806641	-0.93603516	-0.97558594	+34.14550781	-7.36083984	-50.33935547	+4800	+15.48632813	-1.52490234	+0.18457031	-121.70654297	+13.02978516	+45.24169922	+4876	+13.44726563	-2.61474609	-1.59960938	+22.71972656	-14.61181641	-26.60888672	+2988
+1458240888.08960010	+16.02246094	-0.92724609	-0.97998047	+34.14550781	-7.40478516	-50.29541016	+4796	+15.48632813	-1.52490234	+0.18457031	-121.68457031	+13.00781250	+45.26367188	+4872	+13.44726563	-2.59716797	-1.59521484	+22.78564453	-14.74365234	-26.58691406	+2988
+1458240888.09380010	+16.02685547	-0.92285156	-0.98437500	+34.12353516	-7.42675781	-50.27343750	+4792	+15.48632813	-1.52490234	+0.18457031	-121.64062500	+12.96386719	+45.28564453	+4868	+13.44726563	-2.57958984	-1.58642578	+22.87353516	-14.89746094	-26.58691406	+2988
+1458240888.09789990	+16.02685547	-0.91845703	-0.98876953	+34.10156250	-7.44873047	-50.25146484	+4784	+15.48632813	-1.52929688	+0.18457031	-121.61865234	+12.91992188	+45.30761719	+4868	+13.44726563	-2.56201172	-1.58203125	+22.93945313	-15.02929688	-26.56494141	+2984
+1458240888.10209990	+16.03125000	-0.91845703	-0.99316406	+34.07958984	-7.47070313	-50.25146484	+4776	+15.49072266	-1.52929688	+0.18017578	-121.53076172	+12.81005859	+45.37353516	+4864	+13.44726563	-2.54443359	-1.57324219	+23.00537109	-15.18310547	-26.56494141	+2984
+1458240888.10630010	+16.03125000	-0.91406250	-0.99755859	+34.05761719	-7.49267578	-50.22949219	+4768	+15.49072266	-1.52929688	+0.18017578	-121.42089844	+12.70019531	+45.41748047	+4860	+13.44726563	-2.52685547	-1.56884766	+23.09326172	-15.33691406	-26.56494141	+2984
+1458240888.11040000	+16.03564453	-0.90966797	-0.99755859	+34.03564453	-7.53662109	-50.22949219	+4756	+15.49072266	-1.53369141	+0.17578125	-121.31103516	+12.56835938	+45.48339844	+4856	+13.44287109	-2.51367188	-1.56445313	+23.13720703	-15.46875000	-26.54296875	+2984
+1458240888.11459990	+16.03564453	-0.90087891	-0.99755859	+34.03564453	-7.58056641	-50.25146484	+4744	+15.49072266	-1.53369141	+0.17578125	-120.98144531	+12.23876953	+45.68115234	+4852	+13.44287109	-2.50048828	-1.56445313	+23.20312500	-15.60058594	-26.54296875	+2980
+1458240888.11879990	+16.04003906	-0.90087891	-0.99316406	+34.01367188	-7.64648438	-50.27343750	+4732	+15.49511719	-1.53808594	+0.17138672	-120.67382813	+11.93115234	+45.85693359	+4848	+13.44287109	-2.49169922	-1.56005859	+23.22509766	-15.75439453	-26.56494141	+2980
+1458240888.12290000	+16.03564453	-0.89648438	-0.98876953	+33.96972656	-7.71240234	-50.33935547	+4724	+15.49511719	-1.53808594	+0.17138672	-120.36621094	+11.66748047	+46.03271484	+4840	+13.43847656	-2.48730469	-1.56005859	+23.22509766	-15.84228516	-26.54296875	+2976
+1458240888.12710000	+16.03564453	-0.89208984	-0.98437500	+33.94775391	-7.77832031	-50.40527344	+4712	+15.49951172	-1.53369141	+0.17578125	-119.77294922	+11.22802734	+46.36230469	+4836	+13.43847656	-2.48291016	-1.56445313	+23.20312500	-15.93017578	-26.54296875	+2972
+1458240888.13130000	+16.03564453	-0.89208984	-0.97998047	+33.92578125	-7.82226563	-50.47119141	+4700	+15.49951172	-1.52490234	+0.18017578	-119.33349609	+10.92041016	+46.60400391	+4832	+13.43408203	-2.48291016	-1.57324219	+23.18115234	-16.01806641	-26.54296875	+2968
+1458240888.13540010	+16.03125000	-0.88769531	-0.97119141	+33.90380859	-7.88818359	-50.55908203	+4692	+15.49951172	-1.52050781	+0.18896484	-118.95996094	+10.70068359	+46.80175781	+4828	+13.43408203	-2.48730469	-1.58203125	+23.13720703	-16.06201172	-26.54296875	+2968
+1458240888.13960000	+16.02246094	-0.88330078	-0.96240234	+33.88183594	-7.93212891	-50.64697266	+4684	+15.49951172	-1.50292969	+0.20214844	-118.47656250	+10.48095703	+47.04345703	+4828	+13.42968750	-2.49169922	-1.59521484	+23.07128906	-16.10595703	-26.52099609	+2964
+1458240888.14369990	+16.01367188	-0.87890625	-0.95361328	+33.85986328	-7.99804688	-50.75683594	+4680	+15.49951172	-1.49414063	+0.21533203	-118.03710938	+10.30517578	+47.26318359	+4828	+13.42529297	-2.49609375	-1.60839844	+23.00537109	-16.12792969	-26.49902344	+2964
+1458240888.14790010	+16.00927734	-0.87451172	-0.94482422	+33.85986328	-8.06396484	-50.86669922	+4680	+15.49951172	-1.48095703	+0.22851563	-117.64160156	+10.12939453	+47.46093750	+4828	+13.42089844	-2.50488281	-1.62158203	+22.93945313	-16.17187500	-26.49902344	+2960
+1458240888.15210010	+16.00048828	-0.87011719	-0.93164063	+33.85986328	-8.10791016	-50.97656250	+4680	+15.50390625	-1.46777344	+0.24169922	-117.15820313	+9.95361328	+47.68066406	+4832	+13.41650391	-2.50927734	-1.63476563	+22.85156250	-16.21582031	-26.47705078	+2956
+1458240888.15619990	+15.99169922	-0.86572266	-0.92285156	+33.83789063	-8.15185547	-51.10839844	+4680	+15.50390625	-1.45458984	+0.25488281	-116.71875000	+9.79980469	+47.87841797	+4832	+13.41210938	-2.51806641	-1.64794922	+22.78564453	-16.28173828	-26.45507813	+2952
+1458240888.16039990	+15.98291016	-0.86132813	-0.90966797	+33.83789063	-8.17382813	-51.21826172	+4684	+15.50390625	-1.44140625	+0.26806641	-116.27929688	+9.62402344	+48.05419922	+4832	+13.40771484	-2.52685547	-1.66113281	+22.71972656	-16.30371094	-26.45507813	+2952
+1458240888.16459990	+15.97412109	-0.85253906	-0.90087891	+33.83789063	-8.17382813	-51.35009766	+4692	+15.49951172	-1.42382813	+0.28125000	-115.77392578	+9.44824219	+48.25195313	+4836	+13.40771484	-2.53564453	-1.67431641	+22.67578125	-16.36962891	-26.43310547	+2948
+1458240888.16870000	+15.96533203	-0.84814453	-0.89648438	+33.83789063	-8.15185547	-51.43798828	+4696	+15.49951172	-1.41064453	+0.29443359	-115.33447266	+9.31640625	+48.40576172	+4840	+13.40332031	-2.53564453	-1.68750000	+22.65380859	-16.41357422	-26.43310547	+2940
+1458240888.17290000	+15.95654297	-0.83935547	-0.88769531	+33.85986328	-8.15185547	-51.52587891	+4704	+15.49951172	-1.40185547	+0.29882813	-114.87304688	+9.16259766	+48.53759766	+4840	+13.39892578	-2.54003906	-1.70068359	+22.60986328	-16.47949219	-26.41113281	+2936
+1458240888.17709990	+15.94775391	-0.83056641	-0.88330078	+33.85986328	-8.12988281	-51.59179688	+4708	+15.49951172	-1.38427734	+0.30322266	-114.36767578	+9.00878906	+48.69140625	+4840	+13.39453125	-2.54003906	-1.70947266	+22.63183594	-16.58935547	-26.41113281	+2928
+1458240888.18120000	+15.94335938	-0.82177734	-0.87890625	+33.85986328	-8.10791016	-51.65771484	+4712	+15.50390625	-1.38427734	+0.31201172	-113.92822266	+8.85498047	+48.86718750	+4840	+13.39013672	-2.53564453	-1.71386719	+22.65380859	-16.69921875	-26.38916016	+2920
+1458240888.18540000	+15.93896484	-0.81738281	-0.87451172	+33.85986328	-8.10791016	-51.74560547	+4720	+15.50390625	-1.37988281	+0.31640625	-113.51074219	+8.70117188	+48.99902344	+4840	+13.39013672	-2.53125000	-1.71826172	+22.69775391	-16.85302734	-26.41113281	+2912
+1458240888.18960000	+15.93457031	-0.80859375	-0.87011719	+33.88183594	-8.08593750	-51.81152344	+4724	+15.50390625	-1.37548828	+0.32080078	-113.04931641	+8.54736328	+49.15283203	+4836	+13.39013672	-2.52685547	-1.71386719	+22.76367188	-17.05078125	-26.41113281	+2904
