# Supplementary material for: A direct effect of perception on action when grasping a cup
Source: Sci Rep. 2018 Jan 9;8:171. doi: 10.1038/s41598-017-18591-5 (PMC5760564; doi:10.1038/s41598-017-18591-5)
Supplement: Supplementary file 6 — Supplementary Information [file 41598_2017_18591_MOESM6_ESM.zip › SciRep_Data/S02instruct/S02_100instruct_Tr31.dat]

+1000000000000.00000000	+0.00000000	+0.00000000	+0.00000000	+0.00000000	+0.00000000	+0.00000000	+0	+0.00000000	+0.00000000	+0.00000000	+0.00000000	+0.00000000	+0.00000000	+0	+0.00000000	+0.00000000	+0.00000000	+0.00000000	+0.00000000	+0.00000000	+0
+1458240888.19370010	+15.93457031	-0.80419922	-0.86572266	+33.85986328	-8.04199219	-51.85546875	+4724	+15.50390625	-1.37109375	+0.32519531	-112.63183594	+8.39355469	+49.26269531	+4832	+13.39013672	-2.51367188	-1.71386719	+22.85156250	-17.22656250	-26.43310547	+2900
+1458240888.19790010	+15.93457031	-0.79980469	-0.86572266	+33.85986328	-7.99804688	-51.87744141	+4720	+15.50830078	-1.37109375	+0.32080078	-112.19238281	+8.19580078	+49.35058594	+4832	+13.38574219	-2.50488281	-1.70947266	+22.93945313	-17.40234375	-26.45507813	+2896
+1458240888.20210000	+15.93017578	-0.79541016	-0.86572266	+33.81591797	-7.93212891	-51.89941406	+4720	+15.50830078	-1.36669922	+0.32080078	-111.75292969	+8.02001953	+49.50439453	+4824	+13.38574219	-2.49169922	-1.70507813	+23.04931641	-17.60009766	-26.47705078	+2892
+1458240888.20619990	+15.93017578	-0.79101563	-0.87011719	+33.79394531	-7.86621094	-51.89941406	+4712	+15.50830078	-1.37109375	+0.32519531	-111.31347656	+7.84423828	+49.63623047	+4820	+13.38134766	-2.47851563	-1.70068359	+23.18115234	-17.81982422	-26.49902344	+2888
+1458240888.21040010	+15.93017578	-0.78662109	-0.87011719	+33.77197266	-7.82226563	-51.89941406	+4704	+15.51269531	-1.37548828	+0.32519531	-110.89599609	+7.66845703	+49.79003906	+4816	+13.38134766	-2.46093750	-1.69189453	+23.31298828	-18.01757813	-26.52099609	+2888
+1458240888.21450000	+15.92578125	-0.78222656	-0.86572266	+33.72802734	-7.82226563	-51.89941406	+4696	+15.51269531	-1.37548828	+0.32958984	-110.45654297	+7.49267578	+49.98779297	+4812	+13.38134766	-2.44775391	-1.68750000	+23.42285156	-18.23730469	-26.52099609	+2884
+1458240888.21869990	+15.92578125	-0.78222656	-0.86132813	+33.68408203	-7.82226563	-51.94335938	+4684	+15.51269531	-1.37988281	+0.33398438	-109.99511719	+7.29492188	+50.16357422	+4808	+13.37695313	-2.43896484	-1.68310547	+23.51074219	-18.43505859	-26.56494141	+2880
+1458240895.44479990	+9.59326172	-6.64892578	-1.26123047	+51.17431641	-2.85644531	-58.33740234	+1808	+9.62402344	-5.80517578	-1.01074219	+6.63574219	-5.64697266	+18.45703125	+1664	+7.02246094	-10.09423828	-0.58007813	+57.89794922	+9.51416016	-20.10498047	+1464
+1458240895.44890000	+9.59765625	-6.64892578	-1.26123047	+51.17431641	-2.85644531	-58.33740234	+1808	+9.62402344	-5.80517578	-1.01074219	+6.63574219	-5.64697266	+18.45703125	+1664	+7.02246094	-10.08984375	-0.58007813	+57.91992188	+9.51416016	-20.10498047	+1464
+1458240895.45729990	+9.59765625	-6.64892578	-1.26123047	+51.17431641	-2.85644531	-58.33740234	+1808	+9.62402344	-5.80517578	-1.01074219	+6.63574219	-5.66894531	+18.45703125	+1664	+7.02685547	-10.08984375	-0.57568359	+57.94189453	+9.53613281	-20.12695313	+1468
+1458240895.46140000	+9.59765625	-6.64892578	-1.26123047	+51.17431641	-2.87841797	-58.31542969	+1808	+9.62841797	-5.80517578	-1.01074219	+6.63574219	-5.66894531	+18.47900391	+1664	+7.03125000	-10.08984375	-0.57128906	+57.98583984	+9.55810547	-20.14892578	+1468
+1458240895.46560000	+9.59765625	-6.64892578	-1.26123047	+51.17431641	-2.87841797	-58.31542969	+1808	+9.62841797	-5.80517578	-1.01074219	+6.63574219	-5.66894531	+18.47900391	+1664	+7.03564453	-10.08544922	-0.56689453	+58.00781250	+9.55810547	-20.14892578	+1468
+1458240895.47390010	+9.59765625	-6.64892578	-1.26123047	+51.17431641	-2.87841797	-58.31542969	+1808	+9.62841797	-5.80517578	-1.01074219	+6.63574219	-5.66894531	+18.47900391	+1664	+7.04443359	-10.08105469	-0.56250000	+58.07373047	+9.60205078	-20.19287109	+1476
+1458240895.47810010	+9.59765625	-6.64892578	-1.26123047	+51.17431641	-2.90039063	-58.31542969	+1808	+9.62841797	-5.80517578	-1.01074219	+6.63574219	-5.66894531	+18.50097656	+1664	+7.04882813	-10.08105469	-0.55810547	+58.09570313	+9.60205078	-20.21484375	+1476
+1458240895.48639990	+9.59765625	-6.64892578	-1.26123047	+51.19628906	-2.90039063	-58.31542969	+1812	+9.62841797	-5.80517578	-1.01074219	+6.63574219	-5.66894531	+18.50097656	+1660	+7.05322266	-10.07666016	-0.55371094	+58.13964844	+9.62402344	-20.21484375	+1480
+1458240895.49060010	+9.59765625	-6.64892578	-1.26123047	+51.19628906	-2.90039063	-58.31542969	+1812	+9.62841797	-5.80517578	-1.00634766	+6.63574219	-5.66894531	+18.50097656	+1660	+7.05322266	-10.07666016	-0.55371094	+58.13964844	+9.62402344	-20.21484375	+1480
+1458240895.49889990	+9.59765625	-6.64892578	-1.26123047	+51.19628906	-2.90039063	-58.29345703	+1812	+9.62841797	-5.80517578	-1.00634766	+6.63574219	-5.66894531	+18.50097656	+1660	+7.04882813	-10.08105469	-0.55810547	+58.11767578	+9.62402344	-20.21484375	+1484
+1458240895.50720000	+9.59765625	-6.64892578	-1.26123047	+51.19628906	-2.90039063	-58.29345703	+1812	+9.62841797	-5.80517578	-1.00634766	+6.63574219	-5.66894531	+18.50097656	+1660	+7.04443359	-10.08105469	-0.55810547	+58.09570313	+9.60205078	-20.19287109	+1484
+1458240895.51140000	+9.59765625	-6.64892578	-1.26123047	+51.19628906	-2.90039063	-58.29345703	+1812	+9.62841797	-5.80517578	-1.00634766	+6.63574219	-5.66894531	+18.50097656	+1660	+7.04443359	-10.08105469	-0.56250000	+58.09570313	+9.60205078	-20.19287109	+1484
+1458240895.51560000	+9.59765625	-6.64892578	-1.26123047	+51.19628906	-2.90039063	-58.29345703	+1812	+9.62841797	-5.80517578	-1.00634766	+6.63574219	-5.66894531	+18.50097656	+1660	+7.04443359	-10.08105469	-0.56250000	+58.07373047	+9.60205078	-20.17089844	+1484
+1458240895.52390000	+9.59765625	-6.64892578	-1.26123047	+51.19628906	-2.90039063	-58.29345703	+1816	+9.62841797	-5.80517578	-1.00634766	+6.63574219	-5.66894531	+18.50097656	+1656	+7.04443359	-10.08544922	-0.56250000	+58.07373047	+9.58007813	-20.17089844	+1484
+1458240895.53220010	+9.59765625	-6.64892578	-1.26123047	+51.21826172	-2.90039063	-58.27148438	+1816	+9.62841797	-5.80517578	-1.00634766	+6.63574219	-5.66894531	+18.50097656	+1656	+7.04003906	-10.08544922	-0.56689453	+58.05175781	+9.58007813	-20.14892578	+1484
+1458240895.53640010	+9.59765625	-6.64892578	-1.26123047	+51.21826172	-2.90039063	-58.27148438	+1816	+9.62841797	-5.80517578	-1.00634766	+6.63574219	-5.66894531	+18.50097656	+1656	+7.04003906	-10.08544922	-0.56689453	+58.05175781	+9.58007813	-20.14892578	+1484
+1458240895.54469990	+9.59765625	-6.64892578	-1.26123047	+51.21826172	-2.90039063	-58.27148438	+1816	+9.62841797	-5.80517578	-1.00634766	+6.63574219	-5.66894531	+18.50097656	+1656	+7.04003906	-10.08544922	-0.56689453	+58.05175781	+9.55810547	-20.14892578	+1484
+1458240895.54889990	+9.59765625	-6.64892578	-1.26123047	+51.21826172	-2.90039063	-58.27148438	+1816	+9.62841797	-5.80517578	-1.00634766	+6.63574219	-5.66894531	+18.50097656	+1656	+7.04003906	-10.08544922	-0.56689453	+58.05175781	+9.55810547	-20.14892578	+1484
+1458240895.55720000	+9.59765625	-6.64892578	-1.26123047	+51.21826172	-2.90039063	-58.27148438	+1816	+9.62841797	-5.80517578	-1.00634766	+6.63574219	-5.66894531	+18.50097656	+1656	+7.04003906	-10.08544922	-0.56689453	+58.05175781	+9.55810547	-20.14892578	+1480
+1458240895.56139990	+9.59765625	-6.64892578	-1.26123047	+51.21826172	-2.90039063	-58.27148438	+1816	+9.62841797	-5.80517578	-1.00634766	+6.63574219	-5.66894531	+18.50097656	+1656	+7.04003906	-10.08544922	-0.56689453	+58.05175781	+9.55810547	-20.14892578	+1480
+1458240895.56550000	+9.59765625	-6.64892578	-1.26123047	+51.21826172	-2.92236328	-58.24951172	+1816	+9.62841797	-5.80517578	-1.00634766	+6.63574219	-5.66894531	+18.50097656	+1656	+7.04003906	-10.08544922	-0.56689453	+58.05175781	+9.55810547	-20.14892578	+1480
+1458240895.57390000	+9.59765625	-6.64892578	-1.26123047	+51.21826172	-2.92236328	-58.24951172	+1816	+9.62841797	-5.80517578	-1.00634766	+6.63574219	-5.66894531	+18.50097656	+1656	+7.04003906	-10.08544922	-0.56689453	+58.05175781	+9.58007813	-20.14892578	+1480
+1458240895.57800010	+9.59765625	-6.64892578	-1.26123047	+51.21826172	-2.92236328	-58.24951172	+1816	+9.62841797	-5.80517578	-1.00634766	+6.63574219	-5.66894531	+18.50097656	+1656	+7.04003906	-10.08544922	-0.56689453	+58.05175781	+9.58007813	-20.14892578	+1480
+1458240895.58220010	+9.59765625	-6.64892578	-1.26123047	+51.21826172	-2.92236328	-58.24951172	+1816	+9.62841797	-5.80517578	-1.00634766	+6.63574219	-5.66894531	+18.50097656	+1656	+7.04443359	-10.08544922	-0.56689453	+58.07373047	+9.58007813	-20.14892578	+1480
+1458240895.59050010	+9.59765625	-6.64892578	-1.26123047	+51.21826172	-2.92236328	-58.24951172	+1816	+9.62841797	-5.80517578	-1.00634766	+6.63574219	-5.66894531	+18.50097656	+1656	+7.04443359	-10.08544922	-0.56689453	+58.07373047	+9.58007813	-20.14892578	+1480
+1458240895.59470010	+9.59765625	-6.64892578	-1.26123047	+51.21826172	-2.92236328	-58.22753906	+1816	+9.62841797	-5.80517578	-1.00634766	+6.63574219	-5.66894531	+18.52294922	+1652	+7.04443359	-10.08544922	-0.56689453	+58.07373047	+9.58007813	-20.14892578	+1480
+1458240895.60299990	+9.59765625	-6.64892578	-1.26123047	+51.21826172	-2.92236328	-58.22753906	+1816	+9.62841797	-5.80517578	-1.00634766	+6.63574219	-5.66894531	+18.52294922	+1652	+7.04443359	-10.08544922	-0.56689453	+58.07373047	+9.58007813	-20.14892578	+1476
+1458240895.61139990	+9.59765625	-6.64892578	-1.26123047	+51.21826172	-2.92236328	-58.22753906	+1816	+9.62841797	-5.80517578	-1.00634766	+6.63574219	-5.64697266	+18.52294922	+1652	+7.04443359	-10.08544922	-0.56689453	+58.05175781	+9.58007813	-20.14892578	+1476
+1458240895.61970000	+9.59765625	-6.64892578	-1.26123047	+51.21826172	-2.92236328	-58.22753906	+1816	+9.62841797	-5.80517578	-1.00634766	+6.63574219	-5.64697266	+18.52294922	+1652	+7.04003906	-10.08544922	-0.56689453	+58.05175781	+9.55810547	-20.14892578	+1476
+1458240895.62389990	+9.59765625	-6.64892578	-1.26123047	+51.21826172	-2.92236328	-58.22753906	+1816	+9.62841797	-5.80517578	-1.00634766	+6.63574219	-5.64697266	+18.52294922	+1652	+7.04003906	-10.08544922	-0.56689453	+58.05175781	+9.55810547	-20.14892578	+1476
+1458240895.63220000	+9.59765625	-6.64892578	-1.26123047	+51.21826172	-2.92236328	-58.22753906	+1816	+9.62841797	-5.80517578	-1.00634766	+6.63574219	-5.64697266	+18.52294922	+1656	+7.04003906	-10.08544922	-0.57128906	+58.02978516	+9.55810547	-20.12695313	+1476
+1458240895.63630010	+9.59765625	-6.64892578	-1.26123047	+51.21826172	-2.92236328	-58.22753906	+1816	+9.62841797	-5.80517578	-1.00634766	+6.63574219	-5.64697266	+18.52294922	+1656	+7.03564453	-10.08984375	-0.57128906	+58.02978516	+9.55810547	-20.12695313	+1476
+1458240895.64470010	+9.59765625	-6.64892578	-1.26123047	+51.21826172	-2.92236328	-58.20556641	+1816	+9.62841797	-5.80517578	-1.00634766	+6.63574219	-5.64697266	+18.50097656	+1656	+7.03564453	-10.08984375	-0.57128906	+58.00781250	+9.53613281	-20.12695313	+1476
+1458240895.64879990	+9.59765625	-6.64892578	-1.26123047	+51.21826172	-2.92236328	-58.20556641	+1816	+9.62841797	-5.80517578	-1.00634766	+6.63574219	-5.64697266	+18.50097656	+1656	+7.03564453	-10.08984375	-0.57128906	+58.00781250	+9.53613281	-20.12695313	+1476
+1458240895.65300010	+9.59765625	-6.64892578	-1.26123047	+51.21826172	-2.92236328	-58.20556641	+1816	+9.62841797	-5.80517578	-1.00634766	+6.63574219	-5.64697266	+18.50097656	+1656	+7.03564453	-10.08984375	-0.57128906	+58.00781250	+9.53613281	-20.12695313	+1472
+1458240895.66129990	+9.59765625	-6.64892578	-1.26123047	+51.21826172	-2.92236328	-58.20556641	+1816	+9.62841797	-5.80517578	-1.00634766	+6.63574219	-5.64697266	+18.50097656	+1656	+7.03564453	-10.08984375	-0.57568359	+57.98583984	+9.53613281	-20.10498047	+1472
+1458240895.66549990	+9.59765625	-6.64892578	-1.26123047	+51.21826172	-2.92236328	-58.20556641	+1816	+9.62841797	-5.80517578	-1.00634766	+6.63574219	-5.64697266	+18.50097656	+1660	+7.03125000	-10.08984375	-0.57568359	+57.98583984	+9.53613281	-20.10498047	+1472
+1458240895.67380000	+9.59765625	-6.64892578	-1.26123047	+51.21826172	-2.92236328	-58.20556641	+1816	+9.62841797	-5.80517578	-1.00634766	+6.63574219	-5.64697266	+18.50097656	+1660	+7.03564453	-10.08984375	-0.57568359	+57.98583984	+9.53613281	-20.10498047	+1468
+1458240895.67800000	+9.59765625	-6.64892578	-1.26123047	+51.21826172	-2.92236328	-58.20556641	+1816	+9.62841797	-5.80517578	-1.00634766	+6.63574219	-5.64697266	+18.50097656	+1660	+7.03564453	-10.08984375	-0.57568359	+57.98583984	+9.53613281	-20.10498047	+1468
+1458240895.68630000	+9.59765625	-6.64892578	-1.26123047	+51.21826172	-2.92236328	-58.20556641	+1816	+9.62841797	-5.80517578	-1.00634766	+6.63574219	-5.64697266	+18.52294922	+1660	+7.03564453	-10.08984375	-0.57568359	+58.00781250	+9.53613281	-20.10498047	+1468
+1458240895.69050000	+9.59765625	-6.64892578	-1.26123047	+51.21826172	-2.92236328	-58.20556641	+1816	+9.62841797	-5.80517578	-1.00634766	+6.63574219	-5.64697266	+18.52294922	+1660	+7.03564453	-10.08984375	-0.57128906	+58.00781250	+9.53613281	-20.12695313	+1468
+1458240895.69470000	+9.59765625	-6.64892578	-1.26123047	+51.21826172	-2.92236328	-58.20556641	+1816	+9.62841797	-5.80517578	-1.00634766	+6.63574219	-5.64697266	+18.52294922	+1660	+7.03564453	-10.08984375	-0.57128906	+58.00781250	+9.53613281	-20.12695313	+1468
+1458240895.70300010	+9.59765625	-6.64892578	-1.26123047	+51.21826172	-2.92236328	-58.20556641	+1816	+9.62841797	-5.80517578	-1.00634766	+6.63574219	-5.64697266	+18.52294922	+1660	+7.03564453	-10.08984375	-0.57128906	+58.00781250	+9.53613281	-20.12695313	+1468
+1458240895.70720010	+9.59765625	-6.64892578	-1.26123047	+51.21826172	-2.94433594	-58.20556641	+1816	+9.62841797	-5.80517578	-1.00634766	+6.63574219	-5.64697266	+18.52294922	+1660	+7.03564453	-10.08984375	-0.57128906	+58.02978516	+9.53613281	-20.12695313	+1468
+1458240895.71550010	+9.59765625	-6.64892578	-1.26123047	+51.21826172	-2.94433594	-58.18359375	+1816	+9.62841797	-5.80517578	-1.00634766	+6.63574219	-5.64697266	+18.52294922	+1660	+7.03564453	-10.08984375	-0.57128906	+58.02978516	+9.55810547	-20.12695313	+1468
+1458240895.71960000	+9.59765625	-6.64892578	-1.26123047	+51.21826172	-2.94433594	-58.18359375	+1816	+9.62841797	-5.80517578	-1.00634766	+6.63574219	-5.64697266	+18.52294922	+1660	+7.03564453	-10.08984375	-0.57128906	+58.02978516	+9.55810547	-20.12695313	+1468
+1458240895.72799990	+9.59765625	-6.64892578	-1.26123047	+51.21826172	-2.92236328	-58.18359375	+1820	+9.62841797	-5.80517578	-1.00634766	+6.63574219	-5.64697266	+18.52294922	+1660	+7.03564453	-10.08984375	-0.57128906	+58.00781250	+9.53613281	-20.10498047	+1468
+1458240895.73210000	+9.59765625	-6.64892578	-1.26123047	+51.21826172	-2.92236328	-58.18359375	+1816	+9.62841797	-5.80517578	-1.00634766	+6.63574219	-5.64697266	+18.52294922	+1660	+7.03564453	-10.08984375	-0.57128906	+58.00781250	+9.53613281	-20.10498047	+1468
+1458240895.73630000	+9.59765625	-6.64892578	-1.26123047	+51.21826172	-2.92236328	-58.18359375	+1816	+9.62841797	-5.80517578	-1.00634766	+6.63574219	-5.62500000	+18.52294922	+1660	+7.03564453	-10.08984375	-0.57568359	+58.00781250	+9.53613281	-20.10498047	+1468
+1458240895.74460010	+9.59765625	-6.64892578	-1.26123047	+51.21826172	-2.92236328	-58.18359375	+1816	+9.62841797	-5.80517578	-1.00634766	+6.63574219	-5.62500000	+18.52294922	+1660	+7.03564453	-10.08984375	-0.57568359	+58.00781250	+9.53613281	-20.10498047	+1468
+1458240895.74880000	+9.59765625	-6.64892578	-1.26123047	+51.21826172	-2.92236328	-58.18359375	+1816	+9.62841797	-5.80517578	-1.00634766	+6.63574219	-5.62500000	+18.52294922	+1660	+7.03125000	-10.08984375	-0.57568359	+57.98583984	+9.53613281	-20.10498047	+1468
+1458240895.75300000	+9.59765625	-6.64892578	-1.26123047	+51.21826172	-2.92236328	-58.18359375	+1816	+9.62841797	-5.80517578	-1.00634766	+6.63574219	-5.62500000	+18.50097656	+1660	+7.03125000	-10.08984375	-0.57568359	+57.98583984	+9.53613281	-20.08300781	+1468
+1458240895.75710010	+9.59765625	-6.64892578	-1.26123047	+51.21826172	-2.92236328	-58.18359375	+1816	+9.62841797	-5.80517578	-1.00634766	+6.63574219	-5.62500000	+18.50097656	+1660	+7.03125000	-10.08984375	-0.57568359	+57.98583984	+9.53613281	-20.08300781	+1468
+1458240895.76130010	+9.59765625	-6.64892578	-1.26123047	+51.21826172	-2.92236328	-58.18359375	+1816	+9.62841797	-5.80517578	-1.00634766	+6.63574219	-5.62500000	+18.50097656	+1660	+7.03125000	-10.09423828	-0.58007813	+57.96386719	+9.51416016	-20.08300781	+1468
+1458240895.76550010	+9.59765625	-6.64892578	-1.26123047	+51.21826172	-2.92236328	-58.18359375	+1816	+9.62841797	-5.80517578	-1.01074219	+6.63574219	-5.62500000	+18.50097656	+1660	+7.03125000	-10.09423828	-0.58007813	+57.96386719	+9.51416016	-20.08300781	+1468
+1458240895.77379990	+9.59326172	-6.64892578	-1.26123047	+51.21826172	-2.92236328	-58.18359375	+1816	+9.62841797	-5.80517578	-1.01074219	+6.63574219	-5.62500000	+18.50097656	+1664	+7.02685547	-10.09423828	-0.58007813	+57.96386719	+9.51416016	-20.06103516	+1464
+1458240895.77800010	+9.59326172	-6.64892578	-1.26123047	+51.21826172	-2.92236328	-58.18359375	+1816	+9.62841797	-5.80517578	-1.01074219	+6.63574219	-5.62500000	+18.50097656	+1664	+7.02685547	-10.09423828	-0.58007813	+57.96386719	+9.51416016	-20.06103516	+1464
+1458240895.78210000	+9.59326172	-6.64892578	-1.26123047	+51.19628906	-2.92236328	-58.18359375	+1816	+9.62841797	-5.80517578	-1.01074219	+6.63574219	-5.60302734	+18.50097656	+1664	+7.02685547	-10.09423828	-0.58007813	+57.96386719	+9.51416016	-20.06103516	+1464
+1458240895.78629990	+9.59326172	-6.64892578	-1.26123047	+51.19628906	-2.92236328	-58.18359375	+1816	+9.62841797	-5.80517578	-1.01074219	+6.63574219	-5.60302734	+18.50097656	+1664	+7.02685547	-10.09423828	-0.58007813	+57.96386719	+9.51416016	-20.06103516	+1464
+1458240895.79049990	+9.59326172	-6.64892578	-1.26123047	+51.19628906	-2.92236328	-58.18359375	+1816	+9.62841797	-5.80517578	-1.01074219	+6.63574219	-5.60302734	+18.50097656	+1664	+7.02685547	-10.09423828	-0.58007813	+57.96386719	+9.51416016	-20.06103516	+1464
+1458240895.79880000	+9.59326172	-6.64892578	-1.26123047	+51.19628906	-2.92236328	-58.18359375	+1816	+9.62841797	-5.80517578	-1.01074219	+6.63574219	-5.60302734	+18.50097656	+1664	+7.03125000	-10.09423828	-0.58007813	+57.96386719	+9.51416016	-20.08300781	+1460
+1458240895.80290010	+9.59326172	-6.64892578	-1.26123047	+51.19628906	-2.92236328	-58.18359375	+1816	+9.62841797	-5.80517578	-1.01074219	+6.63574219	-5.60302734	+18.50097656	+1664	+7.03125000	-10.09423828	-0.58007813	+57.96386719	+9.53613281	-20.08300781	+1460
+1458240895.80710010	+9.59326172	-6.64892578	-1.26123047	+51.19628906	-2.92236328	-58.18359375	+1816	+9.62841797	-5.80517578	-1.01074219	+6.63574219	-5.60302734	+18.50097656	+1664	+7.03125000	-10.09423828	-0.58007813	+57.98583984	+9.53613281	-20.08300781	+1460
+1458240895.81130000	+9.59765625	-6.64892578	-1.26123047	+51.19628906	-2.92236328	-58.18359375	+1816	+9.62841797	-5.80517578	-1.01074219	+6.63574219	-5.60302734	+18.50097656	+1664	+7.03125000	-10.08984375	-0.58007813	+57.98583984	+9.53613281	-20.08300781	+1460
+1458240895.81960010	+9.59765625	-6.65332031	-1.26123047	+51.19628906	-2.92236328	-58.18359375	+1816	+9.62841797	-5.80517578	-1.01074219	+6.63574219	-5.60302734	+18.52294922	+1664	+7.03125000	-10.08984375	-0.57568359	+57.98583984	+9.53613281	-20.08300781	+1460
+1458240895.82380010	+9.59765625	-6.65332031	-1.26123047	+51.19628906	-2.92236328	-58.18359375	+1816	+9.62841797	-5.80517578	-1.01074219	+6.63574219	-5.60302734	+18.52294922	+1664	+7.03125000	-10.08984375	-0.57568359	+57.98583984	+9.53613281	-20.08300781	+1460
+1458240895.82789990	+9.59765625	-6.65332031	-1.26123047	+51.19628906	-2.92236328	-58.18359375	+1816	+9.62841797	-5.80517578	-1.01074219	+6.63574219	-5.60302734	+18.52294922	+1664	+7.03125000	-10.08984375	-0.57568359	+58.00781250	+9.53613281	-20.08300781	+1460
+1458240895.83209990	+9.59765625	-6.65332031	-1.26123047	+51.19628906	-2.92236328	-58.18359375	+1812	+9.62841797	-5.80517578	-1.01074219	+6.63574219	-5.60302734	+18.52294922	+1664	+7.03564453	-10.08984375	-0.57568359	+58.00781250	+9.53613281	-20.08300781	+1460
+1458240895.83629990	+9.59765625	-6.65332031	-1.26123047	+51.19628906	-2.92236328	-58.18359375	+1812	+9.62841797	-5.80517578	-1.01074219	+6.63574219	-5.60302734	+18.52294922	+1664	+7.03564453	-10.08984375	-0.57568359	+58.00781250	+9.55810547	-20.10498047	+1460
+1458240895.84460000	+9.59765625	-6.65332031	-1.26123047	+51.19628906	-2.92236328	-58.18359375	+1812	+9.62841797	-5.80517578	-1.01074219	+6.63574219	-5.60302734	+18.52294922	+1664	+7.03125000	-10.08984375	-0.57568359	+58.00781250	+9.55810547	-20.08300781	+1460
+1458240895.84879990	+9.59765625	-6.65332031	-1.26123047	+51.19628906	-2.92236328	-58.18359375	+1812	+9.62841797	-5.80517578	-1.01074219	+6.63574219	-5.60302734	+18.52294922	+1664	+7.03125000	-10.08984375	-0.57568359	+58.00781250	+9.53613281	-20.08300781	+1460
+1458240895.85290000	+9.59765625	-6.65332031	-1.26123047	+51.19628906	-2.90039063	-58.18359375	+1812	+9.62841797	-5.80517578	-1.01074219	+6.63574219	-5.60302734	+18.50097656	+1664	+7.03125000	-10.08984375	-0.57568359	+57.98583984	+9.53613281	-20.08300781	+1460
+1458240895.85710000	+9.59765625	-6.65332031	-1.26123047	+51.19628906	-2.90039063	-58.18359375	+1812	+9.62841797	-5.80517578	-1.01074219	+6.63574219	-5.60302734	+18.50097656	+1664	+7.03125000	-10.08984375	-0.57568359	+57.98583984	+9.53613281	-20.08300781	+1460
+1458240895.86540010	+9.59326172	-6.65332031	-1.26123047	+51.19628906	-2.90039063	-58.18359375	+1812	+9.62841797	-5.80517578	-1.01074219	+6.63574219	-5.60302734	+18.50097656	+1664	+7.03125000	-10.09423828	-0.58007813	+57.98583984	+9.53613281	-20.08300781	+1460
+1458240895.86960010	+9.59326172	-6.64892578	-1.26123047	+51.19628906	-2.90039063	-58.18359375	+1812	+9.62841797	-5.80517578	-1.01074219	+6.61376953	-5.60302734	+18.50097656	+1664	+7.03125000	-10.09423828	-0.58007813	+57.96386719	+9.53613281	-20.08300781	+1460
+1458240895.87369990	+9.59326172	-6.64892578	-1.26123047	+51.19628906	-2.90039063	-58.18359375	+1812	+9.62402344	-5.80517578	-1.01074219	+6.61376953	-5.60302734	+18.50097656	+1664	+7.02685547	-10.09423828	-0.58007813	+57.96386719	+9.53613281	-20.06103516	+1460
+1458240895.87789990	+9.59326172	-6.64892578	-1.26123047	+51.19628906	-2.90039063	-58.18359375	+1812	+9.62402344	-5.80517578	-1.01074219	+6.61376953	-5.58105469	+18.50097656	+1664	+7.02685547	-10.09423828	-0.58007813	+57.96386719	+9.53613281	-20.06103516	+1460
+1458240895.88620000	+9.59326172	-6.64892578	-1.26123047	+51.19628906	-2.90039063	-58.18359375	+1812	+9.62402344	-5.80957031	-1.01074219	+6.61376953	-5.58105469	+18.50097656	+1664	+7.02685547	-10.09423828	-0.58007813	+57.94189453	+9.53613281	-20.06103516	+1460
+1458240895.89039990	+9.59326172	-6.64892578	-1.26123047	+51.19628906	-2.90039063	-58.16162109	+1812	+9.62402344	-5.80957031	-1.01074219	+6.61376953	-5.58105469	+18.50097656	+1664	+7.02685547	-10.09423828	-0.58007813	+57.94189453	+9.51416016	-20.06103516	+1456
+1458240895.89459990	+9.59326172	-6.64892578	-1.26123047	+51.19628906	-2.90039063	-58.16162109	+1812	+9.62402344	-5.80957031	-1.01074219	+6.61376953	-5.58105469	+18.50097656	+1664	+7.02685547	-10.09423828	-0.58007813	+57.94189453	+9.51416016	-20.06103516	+1456
+1458240895.89870000	+9.59326172	-6.64892578	-1.26123047	+51.19628906	-2.90039063	-58.16162109	+1812	+9.62402344	-5.80957031	-1.01074219	+6.61376953	-5.58105469	+18.50097656	+1664	+7.02685547	-10.09423828	-0.58007813	+57.94189453	+9.53613281	-20.06103516	+1456
+1458240895.90710000	+9.59326172	-6.64892578	-1.26123047	+51.19628906	-2.90039063	-58.16162109	+1812	+9.62402344	-5.80957031	-1.01074219	+6.61376953	-5.58105469	+18.50097656	+1664	+7.02685547	-10.09423828	-0.58007813	+57.94189453	+9.53613281	-20.06103516	+1456
+1458240895.91120000	+9.59326172	-6.64892578	-1.26123047	+51.19628906	-2.90039063	-58.16162109	+1812	+9.62402344	-5.80957031	-1.01074219	+6.61376953	-5.58105469	+18.50097656	+1664	+7.02685547	-10.09423828	-0.58007813	+57.94189453	+9.53613281	-20.06103516	+1456
+1458240895.91540000	+9.59326172	-6.64892578	-1.26123047	+51.19628906	-2.90039063	-58.16162109	+1812	+9.62402344	-5.80957031	-1.01074219	+6.61376953	-5.58105469	+18.50097656	+1664	+7.02685547	-10.09423828	-0.58007813	+57.96386719	+9.53613281	-20.06103516	+1456
+1458240895.91960000	+9.59326172	-6.65332031	-1.26123047	+51.19628906	-2.90039063	-58.16162109	+1812	+9.62402344	-5.80957031	-1.01074219	+6.61376953	-5.58105469	+18.50097656	+1664	+7.02685547	-10.09423828	-0.58007813	+57.96386719	+9.53613281	-20.06103516	+1456
+1458240895.92370010	+9.59326172	-6.65332031	-1.26123047	+51.19628906	-2.90039063	-58.16162109	+1808	+9.62402344	-5.80957031	-1.01074219	+6.61376953	-5.58105469	+18.50097656	+1664	+7.02685547	-10.09423828	-0.58007813	+57.96386719	+9.53613281	-20.06103516	+1456
+1458240895.93210010	+9.59326172	-6.65332031	-1.26123047	+51.19628906	-2.90039063	-58.16162109	+1808	+9.62402344	-5.80957031	-1.01074219	+6.61376953	-5.58105469	+18.50097656	+1664	+7.02685547	-10.09423828	-0.57568359	+57.96386719	+9.55810547	-20.06103516	+1456
+1458240895.93619990	+9.59326172	-6.65332031	-1.26123047	+51.19628906	-2.90039063	-58.16162109	+1808	+9.62402344	-5.80957031	-1.01074219	+6.61376953	-5.58105469	+18.50097656	+1664	+7.03125000	-10.09423828	-0.57568359	+57.98583984	+9.55810547	-20.06103516	+1456
+1458240895.94039990	+9.59326172	-6.65332031	-1.26123047	+51.19628906	-2.90039063	-58.16162109	+1808	+9.62402344	-5.80957031	-1.01074219	+6.61376953	-5.58105469	+18.50097656	+1664	+7.03125000	-10.09423828	-0.57568359	+57.98583984	+9.55810547	-20.06103516	+1456
+1458240895.94460010	+9.59326172	-6.65332031	-1.26123047	+51.19628906	-2.90039063	-58.16162109	+1808	+9.62402344	-5.80957031	-1.01074219	+6.61376953	-5.58105469	+18.50097656	+1664	+7.03125000	-10.09423828	-0.57568359	+57.98583984	+9.55810547	-20.08300781	+1456
+1458240895.95289990	+9.59326172	-6.65332031	-1.26123047	+51.19628906	-2.90039063	-58.13964844	+1808	+9.62402344	-5.80957031	-1.01074219	+6.61376953	-5.58105469	+18.50097656	+1664	+7.03125000	-10.09423828	-0.57568359	+57.98583984	+9.55810547	-20.08300781	+1456
+1458240895.95700000	+9.59326172	-6.65332031	-1.26123047	+51.19628906	-2.90039063	-58.13964844	+1808	+9.62402344	-5.80957031	-1.01074219	+6.61376953	-5.58105469	+18.50097656	+1664	+7.03125000	-10.09423828	-0.57568359	+57.98583984	+9.55810547	-20.08300781	+1456
+1458240895.96120000	+9.59326172	-6.65332031	-1.26123047	+51.19628906	-2.90039063	-58.13964844	+1808	+9.62402344	-5.80957031	-1.01074219	+6.61376953	-5.58105469	+18.50097656	+1664	+7.03125000	-10.09423828	-0.57568359	+57.98583984	+9.55810547	-20.08300781	+1456
+1458240895.96540000	+9.59326172	-6.65332031	-1.26123047	+51.19628906	-2.87841797	-58.13964844	+1808	+9.62402344	-5.80957031	-1.01074219	+6.61376953	-5.58105469	+18.50097656	+1664	+7.03125000	-10.09423828	-0.57568359	+57.98583984	+9.55810547	-20.08300781	+1456
+1458240895.97370000	+9.59326172	-6.65332031	-1.26123047	+51.19628906	-2.87841797	-58.13964844	+1808	+9.62402344	-5.80957031	-1.01074219	+6.61376953	-5.58105469	+18.50097656	+1664	+7.03125000	-10.09423828	-0.57568359	+57.98583984	+9.55810547	-20.06103516	+1456
+1458240895.97790000	+9.59326172	-6.65332031	-1.26123047	+51.19628906	-2.87841797	-58.13964844	+1808	+9.62402344	-5.80957031	-1.01074219	+6.61376953	-5.58105469	+18.50097656	+1664	+7.03125000	-10.09423828	-0.57568359	+57.98583984	+9.55810547	-20.06103516	+1456
+1458240895.98200010	+9.59326172	-6.65332031	-1.26562500	+51.19628906	-2.87841797	-58.13964844	+1808	+9.62402344	-5.80957031	-1.01074219	+6.61376953	-5.58105469	+18.50097656	+1664	+7.02685547	-10.09423828	-0.57568359	+57.98583984	+9.55810547	-20.06103516	+1456
+1458240895.98620010	+9.59326172	-6.65332031	-1.26562500	+51.19628906	-2.87841797	-58.13964844	+1808	+9.62402344	-5.80957031	-1.01074219	+6.61376953	-5.58105469	+18.47900391	+1664	+7.02685547	-10.09423828	-0.57568359	+57.96386719	+9.55810547	-20.06103516	+1456
+1458240895.99040010	+9.59326172	-6.65332031	-1.26562500	+51.19628906	-2.87841797	-58.13964844	+1808	+9.62402344	-5.80957031	-1.01074219	+6.61376953	-5.58105469	+18.47900391	+1664	+7.02685547	-10.09423828	-0.58007813	+57.96386719	+9.55810547	-20.06103516	+1456
+1458240895.99869990	+9.59326172	-6.64892578	-1.26562500	+51.19628906	-2.87841797	-58.13964844	+1808	+9.62402344	-5.80957031	-1.01074219	+6.63574219	-5.58105469	+18.47900391	+1664	+7.02685547	-10.09423828	-0.58007813	+57.94189453	+9.55810547	-20.06103516	+1456
+1458240896.00289990	+9.59326172	-6.64892578	-1.26562500	+51.19628906	-2.87841797	-58.13964844	+1808	+9.62402344	-5.80957031	-1.01074219	+6.63574219	-5.55908203	+18.47900391	+1664	+7.02246094	-10.09423828	-0.58007813	+57.94189453	+9.55810547	-20.03906250	+1456
+1458240896.00700000	+9.59326172	-6.64892578	-1.26562500	+51.19628906	-2.87841797	-58.13964844	+1808	+9.62402344	-5.80957031	-1.01074219	+6.63574219	-5.55908203	+18.47900391	+1664	+7.02246094	-10.09423828	-0.58007813	+57.94189453	+9.55810547	-20.03906250	+1456
+1458240896.01539990	+9.59326172	-6.64892578	-1.26562500	+51.19628906	-2.87841797	-58.13964844	+1804	+9.62402344	-5.80957031	-1.01074219	+6.63574219	-5.55908203	+18.47900391	+1664	+7.02246094	-10.09423828	-0.58007813	+57.94189453	+9.55810547	-20.03906250	+1452
+1458240896.01950000	+9.59326172	-6.64892578	-1.26562500	+51.19628906	-2.85644531	-58.13964844	+1804	+9.62402344	-5.80957031	-1.01074219	+6.63574219	-5.55908203	+18.47900391	+1664	+7.02246094	-10.09423828	-0.58007813	+57.94189453	+9.55810547	-20.03906250	+1452
+1458240896.02370000	+9.59326172	-6.64892578	-1.26562500	+51.21826172	-2.85644531	-58.13964844	+1804	+9.62402344	-5.80957031	-1.01074219	+6.63574219	-5.55908203	+18.47900391	+1664	+7.02246094	-10.09423828	-0.58007813	+57.94189453	+9.55810547	-20.03906250	+1452
+1458240896.02780010	+9.59326172	-6.64892578	-1.26562500	+51.21826172	-2.85644531	-58.13964844	+1804	+9.62402344	-5.80957031	-1.01074219	+6.63574219	-5.55908203	+18.47900391	+1664	+7.02246094	-10.09423828	-0.58007813	+57.94189453	+9.55810547	-20.03906250	+1452
+1458240896.03200010	+9.59326172	-6.64892578	-1.26562500	+51.21826172	-2.85644531	-58.13964844	+1804	+9.62402344	-5.80517578	-1.01074219	+6.63574219	-5.55908203	+18.47900391	+1664	+7.02246094	-10.09423828	-0.58007813	+57.94189453	+9.55810547	-20.03906250	+1452
+1458240896.03620000	+9.59326172	-6.64892578	-1.26562500	+51.21826172	-2.85644531	-58.13964844	+1804	+9.62402344	-5.80517578	-1.01074219	+6.63574219	-5.55908203	+18.47900391	+1668	+7.02685547	-10.09423828	-0.58007813	+57.96386719	+9.55810547	-20.06103516	+1452
+1458240896.04450010	+9.59326172	-6.65332031	-1.26562500	+51.21826172	-2.85644531	-58.13964844	+1804	+9.62402344	-5.80517578	-1.01074219	+6.63574219	-5.55908203	+18.47900391	+1668	+7.02685547	-10.09423828	-0.57568359	+57.96386719	+9.55810547	-20.06103516	+1452
+1458240896.04870010	+9.59326172	-6.65332031	-1.26562500	+51.21826172	-2.85644531	-58.13964844	+1804	+9.62402344	-5.80517578	-1.01074219	+6.63574219	-5.55908203	+18.47900391	+1668	+7.02685547	-10.09423828	-0.57568359	+57.96386719	+9.55810547	-20.06103516	+1452
+1458240896.05279990	+9.59326172	-6.65332031	-1.26562500	+51.21826172	-2.85644531	-58.13964844	+1804	+9.62402344	-5.80517578	-1.01074219	+6.63574219	-5.55908203	+18.47900391	+1668	+7.02685547	-10.09423828	-0.57568359	+57.98583984	+9.58007813	-20.06103516	+1452
+1458240896.05699990	+9.59326172	-6.65332031	-1.26562500	+51.21826172	-2.85644531	-58.13964844	+1804	+9.62402344	-5.80517578	-1.01074219	+6.63574219	-5.55908203	+18.47900391	+1668	+7.02685547	-10.09423828	-0.57568359	+57.98583984	+9.58007813	-20.06103516	+1456
+1458240896.06119990	+9.59326172	-6.65332031	-1.26562500	+51.21826172	-2.85644531	-58.13964844	+1804	+9.62402344	-5.80517578	-1.01074219	+6.63574219	-5.55908203	+18.47900391	+1668	+7.02685547	-10.09423828	-0.57568359	+57.98583984	+9.58007813	-20.06103516	+1456
+1458240896.06950000	+9.59326172	-6.65332031	-1.26562500	+51.21826172	-2.87841797	-58.13964844	+1804	+9.62402344	-5.80517578	-1.01074219	+6.63574219	-5.55908203	+18.47900391	+1668	+7.03125000	-10.09423828	-0.57568359	+57.98583984	+9.58007813	-20.08300781	+1456
+1458240896.07370000	+9.59326172	-6.65332031	-1.26562500	+51.21826172	-2.87841797	-58.13964844	+1804	+9.62402344	-5.80517578	-1.01074219	+6.63574219	-5.55908203	+18.47900391	+1668	+7.03125000	-10.09423828	-0.57568359	+57.98583984	+9.58007813	-20.08300781	+1456
+1458240896.07780000	+9.59326172	-6.65332031	-1.26562500	+51.21826172	-2.85644531	-58.13964844	+1804	+9.62402344	-5.80517578	-1.01074219	+6.63574219	-5.55908203	+18.47900391	+1668	+7.03125000	-10.09423828	-0.57568359	+57.98583984	+9.58007813	-20.08300781	+1456
+1458240896.08620000	+9.59326172	-6.65332031	-1.26562500	+51.21826172	-2.85644531	-58.13964844	+1804	+9.62402344	-5.80517578	-1.01074219	+6.63574219	-5.55908203	+18.47900391	+1668	+7.02685547	-10.09423828	-0.57568359	+57.98583984	+9.58007813	-20.08300781	+1456
+1458240896.09030010	+9.59326172	-6.65332031	-1.26562500	+51.21826172	-2.85644531	-58.13964844	+1804	+9.62402344	-5.80517578	-1.01074219	+6.63574219	-5.55908203	+18.47900391	+1668	+7.02685547	-10.09423828	-0.57568359	+57.98583984	+9.58007813	-20.08300781	+1456
+1458240896.09450010	+9.59326172	-6.65332031	-1.26562500	+51.21826172	-2.85644531	-58.13964844	+1800	+9.62402344	-5.80517578	-1.01074219	+6.63574219	-5.55908203	+18.47900391	+1668	+7.02685547	-10.09423828	-0.57568359	+57.98583984	+9.58007813	-20.06103516	+1456
+1458240896.10279990	+9.59326172	-6.65332031	-1.26562500	+51.21826172	-2.85644531	-58.13964844	+1800	+9.62402344	-5.80517578	-1.01074219	+6.63574219	-5.55908203	+18.47900391	+1668	+7.02685547	-10.09423828	-0.57568359	+57.96386719	+9.58007813	-20.06103516	+1456
+1458240896.10700010	+9.59326172	-6.65332031	-1.26562500	+51.21826172	-2.85644531	-58.13964844	+1800	+9.62402344	-5.80517578	-1.01074219	+6.63574219	-5.55908203	+18.47900391	+1668	+7.02685547	-10.09423828	-0.57568359	+57.96386719	+9.58007813	-20.06103516	+1456
+1458240896.11110000	+9.59326172	-6.65332031	-1.26562500	+51.21826172	-2.85644531	-58.13964844	+1800	+9.62402344	-5.80517578	-1.01074219	+6.63574219	-5.55908203	+18.47900391	+1668	+7.02685547	-10.09423828	-0.57568359	+57.96386719	+9.58007813	-20.06103516	+1456
+1458240896.11949990	+9.59326172	-6.65332031	-1.26562500	+51.21826172	-2.85644531	-58.13964844	+1800	+9.62402344	-5.80517578	-1.01074219	+6.63574219	-5.55908203	+18.47900391	+1668	+7.02246094	-10.09423828	-0.57568359	+57.94189453	+9.55810547	-20.06103516	+1456
+1458240896.12360000	+9.59326172	-6.65332031	-1.26562500	+51.21826172	-2.85644531	-58.13964844	+1800	+9.62402344	-5.80517578	-1.01074219	+6.63574219	-5.55908203	+18.47900391	+1668	+7.02246094	-10.09423828	-0.57568359	+57.94189453	+9.55810547	-20.06103516	+1456
+1458240896.12780000	+9.59326172	-6.65332031	-1.26562500	+51.21826172	-2.85644531	-58.13964844	+1800	+9.62402344	-5.80517578	-1.01074219	+6.63574219	-5.55908203	+18.47900391	+1668	+7.02246094	-10.09423828	-0.57568359	+57.94189453	+9.55810547	-20.06103516	+1456
+1458240896.13200000	+9.59326172	-6.65332031	-1.26562500	+51.21826172	-2.85644531	-58.13964844	+1800	+9.62402344	-5.80517578	-1.01074219	+6.63574219	-5.55908203	+18.47900391	+1668	+7.02246094	-10.09423828	-0.58007813	+57.94189453	+9.55810547	-20.06103516	+1452
+1458240896.13610010	+9.59326172	-6.65332031	-1.26562500	+51.21826172	-2.85644531	-58.13964844	+1800	+9.62402344	-5.80517578	-1.01074219	+6.63574219	-5.55908203	+18.47900391	+1668	+7.02246094	-10.09423828	-0.58007813	+57.94189453	+9.55810547	-20.06103516	+1452
+1458240896.14030000	+9.59326172	-6.65332031	-1.26562500	+51.21826172	-2.85644531	-58.13964844	+1800	+9.62402344	-5.80517578	-1.01074219	+6.63574219	-5.55908203	+18.47900391	+1668	+7.02246094	-10.09423828	-0.57568359	+57.94189453	+9.55810547	-20.06103516	+1452
+1458240896.14860010	+9.59326172	-6.65332031	-1.26562500	+51.21826172	-2.85644531	-58.13964844	+1800	+9.62402344	-5.80517578	-1.01074219	+6.63574219	-5.55908203	+18.47900391	+1672	+7.02246094	-10.09423828	-0.57568359	+57.94189453	+9.55810547	-20.06103516	+1452
+1458240896.15280010	+9.59326172	-6.65332031	-1.26562500	+51.21826172	-2.85644531	-58.13964844	+1800	+9.62402344	-5.80517578	-1.01074219	+6.63574219	-5.55908203	+18.47900391	+1672	+7.02685547	-10.09423828	-0.57568359	+57.96386719	+9.55810547	-20.06103516	+1452
+1458240896.15700010	+9.59326172	-6.65332031	-1.26562500	+51.21826172	-2.87841797	-58.13964844	+1800	+9.62402344	-5.80517578	-1.01074219	+6.63574219	-5.55908203	+18.50097656	+1672	+7.02685547	-10.09423828	-0.57568359	+57.96386719	+9.55810547	-20.06103516	+1452
+1458240896.16109990	+9.59326172	-6.65332031	-1.26562500	+51.21826172	-2.87841797	-58.11767578	+1800	+9.62402344	-5.80517578	-1.01074219	+6.63574219	-5.55908203	+18.50097656	+1672	+7.02685547	-10.09423828	-0.57568359	+57.96386719	+9.55810547	-20.06103516	+1452
+1458240896.16529990	+9.59326172	-6.65332031	-1.26562500	+51.21826172	-2.87841797	-58.11767578	+1800	+9.62402344	-5.80517578	-1.01074219	+6.63574219	-5.55908203	+18.50097656	+1672	+7.02685547	-10.09423828	-0.57568359	+57.96386719	+9.55810547	-20.08300781	+1452
+1458240896.17360000	+9.59326172	-6.65332031	-1.26562500	+51.21826172	-2.87841797	-58.11767578	+1800	+9.62402344	-5.80517578	-1.01074219	+6.63574219	-5.58105469	+18.50097656	+1672	+7.03125000	-10.09423828	-0.57568359	+57.98583984	+9.55810547	-20.08300781	+1452
+1458240896.17779990	+9.59326172	-6.65332031	-1.26562500	+51.21826172	-2.90039063	-58.11767578	+1800	+9.62402344	-5.80517578	-1.01074219	+6.63574219	-5.58105469	+18.52294922	+1672	+7.03125000	-10.09423828	-0.57568359	+57.98583984	+9.55810547	-20.08300781	+1452
+1458240896.18190000	+9.59326172	-6.65332031	-1.26123047	+51.21826172	-2.90039063	-58.11767578	+1800	+9.62402344	-5.80517578	-1.01074219	+6.63574219	-5.58105469	+18.52294922	+1672	+7.03125000	-10.09423828	-0.57128906	+57.98583984	+9.55810547	-20.08300781	+1452
+1458240896.19030000	+9.59326172	-6.65332031	-1.26123047	+51.24023438	-2.92236328	-58.11767578	+1800	+9.62402344	-5.80517578	-1.01074219	+6.61376953	-5.60302734	+18.54492188	+1672	+7.03125000	-10.09423828	-0.57128906	+57.98583984	+9.55810547	-20.10498047	+1456
+1458240896.19440010	+9.59765625	-6.65332031	-1.26123047	+51.24023438	-2.94433594	-58.11767578	+1800	+9.62841797	-5.80517578	-1.00634766	+6.59179688	-5.60302734	+18.56689453	+1672	+7.03125000	-10.08984375	-0.57128906	+57.98583984	+9.53613281	-20.10498047	+1456
+1458240896.19860010	+9.59765625	-6.64892578	-1.26123047	+51.24023438	-2.96630859	-58.09570313	+1804	+9.62841797	-5.80517578	-1.00634766	+6.56982422	-5.62500000	+18.58886719	+1672	+7.03125000	-10.08984375	-0.57128906	+57.98583984	+9.53613281	-20.10498047	+1456
+1458240896.20280000	+9.59765625	-6.64892578	-1.25683594	+51.26220703	-3.01025391	-58.09570313	+1804	+9.62841797	-5.80517578	-1.00634766	+6.54785156	-5.64697266	+18.61083984	+1676	+7.03125000	-10.08984375	-0.57568359	+57.96386719	+9.51416016	-20.10498047	+1456
+1458240896.20689990	+9.59765625	-6.64892578	-1.25683594	+51.26220703	-3.03222656	-58.09570313	+1804	+9.62841797	-5.80078125	-1.00195313	+6.52587891	-5.66894531	+18.63281250	+1676	+7.03125000	-10.09423828	-0.57568359	+57.96386719	+9.51416016	-20.10498047	+1456
+1458240896.21110010	+9.60205078	-6.64892578	-1.25244141	+51.28417969	-3.09814453	-58.09570313	+1804	+9.63281250	-5.80078125	-0.99755859	+6.48193359	-5.71289063	+18.65478516	+1676	+7.03125000	-10.09423828	-0.57568359	+57.94189453	+9.49218750	-20.10498047	+1456
+1458240896.21939990	+9.60205078	-6.64453125	-1.24804688	+51.32812500	-3.22998047	-58.07373047	+1808	+9.63720703	-5.80078125	-0.98876953	+6.37207031	-5.77880859	+18.72070313	+1684	+7.03125000	-10.09423828	-0.58007813	+57.89794922	+9.42626953	-20.08300781	+1456
+1458240896.22359990	+9.60644531	-6.64453125	-1.23925781	+51.35009766	-3.33984375	-58.05175781	+1812	+9.64160156	-5.80078125	-0.98437500	+6.28417969	-5.84472656	+18.76464844	+1684	+7.02685547	-10.09423828	-0.58007813	+57.83203125	+9.38232422	-20.08300781	+1456
+1458240896.22779990	+9.61083984	-6.64013672	-1.23486328	+51.37207031	-3.44970703	-58.02978516	+1812	+9.64599609	-5.80078125	-0.97998047	+6.19628906	-5.91064453	+18.80859375	+1688	+7.02685547	-10.09423828	-0.58447266	+57.78808594	+9.31640625	-20.08300781	+1456
+1458240896.23190000	+9.61523438	-6.64013672	-1.23046875	+51.37207031	-3.55957031	-58.02978516	+1816	+9.65039063	-5.79638672	-0.97119141	+6.10839844	-5.97656250	+18.85253906	+1696	+7.02685547	-10.09863281	-0.58886719	+57.72216797	+9.27246094	-20.08300781	+1456
+1458240896.23610000	+9.61962891	-6.63574219	-1.22167969	+51.39404297	-3.73535156	-58.00781250	+1820	+9.65917969	-5.79638672	-0.96679688	+5.97656250	-6.06445313	+18.91845703	+1700	+7.02246094	-10.09863281	-0.59326172	+57.61230469	+9.16259766	-20.10498047	+1456
+1458240896.24440000	+9.63281250	-6.63574219	-1.20849609	+51.43798828	-4.06494141	-57.94189453	+1828	+9.67236328	-5.79199219	-0.94921875	+5.73486328	-6.26220703	+19.02832031	+1712	+7.02685547	-10.09863281	-0.59765625	+57.45849609	+8.94287109	-20.14892578	+1456
+1458240896.24860000	+9.64599609	-6.63134766	-1.19970703	+51.41601563	-4.30664063	-57.91992188	+1832	+9.68115234	-5.79638672	-0.94042969	+5.55908203	-6.39404297	+19.11621094	+1720	+7.03564453	-10.09423828	-0.60205078	+57.32666016	+8.78906250	-20.19287109	+1460
+1458240896.25280000	+9.65478516	-6.63134766	-1.19091797	+51.41601563	-4.52636719	-57.87597656	+1840	+9.69433594	-5.79199219	-0.93164063	+5.40527344	-6.50390625	+19.18212891	+1724	+7.04443359	-10.09423828	-0.60205078	+57.21679688	+8.65722656	-20.25878906	+1460
+1458240896.25690010	+9.66357422	-6.63134766	-1.18212891	+51.41601563	-4.72412109	-57.83203125	+1844	+9.70312500	-5.78759766	-0.92285156	+5.29541016	-6.63574219	+19.27001953	+1732	+7.05322266	-10.08984375	-0.60205078	+57.12890625	+8.52539063	-20.32470703	+1460
+1458240896.26519990	+9.68554688	-6.62695313	-1.16894531	+51.37207031	-5.27343750	-57.67822266	+1860	+9.72509766	-5.78320313	-0.90527344	+4.89990234	-6.89941406	+19.46777344	+1748	+7.08398438	-10.07666016	-0.59765625	+56.90917969	+8.19580078	-20.52246094	+1468
+1458240896.26939990	+9.69873047	-6.62255859	-1.15576172	+51.35009766	-5.51513672	-57.63427734	+1872	+9.74267578	-5.77880859	-0.89208984	+4.74609375	-7.05322266	+19.55566406	+1760	+7.10156250	-10.07226563	-0.59765625	+56.82128906	+8.04199219	-20.61035156	+1476
+1458240896.27360010	+9.71630859	-6.62255859	-1.14257813	+51.30615234	-5.84472656	-57.54638672	+1884	+9.75146484	-5.77880859	-0.87890625	+4.48242188	-7.20703125	+19.66552734	+1768	+7.11914063	-10.06347656	-0.59765625	+56.71142578	+7.84423828	-20.72021484	+1480
+1458240896.27769990	+9.72949219	-6.62255859	-1.13818359	+51.28417969	-6.10839844	-57.43652344	+1892	+9.76904297	-5.77441406	-0.87011719	+4.28466797	-7.36083984	+19.77539063	+1776	+7.13671875	-10.05468750	-0.59326172	+56.57958984	+7.66845703	-20.80810547	+1488
+1458240896.28609990	+9.75585938	-6.61376953	-1.11181641	+51.21826172	-6.70166016	-57.23876953	+1916	+9.79980469	-5.77001953	-0.84375000	+3.82324219	-7.69042969	+19.99511719	+1796	+7.16748047	-10.04589844	-0.60205078	+56.31591797	+7.27294922	-20.96191406	+1496
+1458240896.29020000	+9.77343750	-6.60937500	-1.10302734	+51.19628906	-6.96533203	-57.06298828	+1928	+9.81738281	-5.76123047	-0.82617188	+3.60351563	-7.84423828	+20.10498047	+1808	+7.17626953	-10.04150391	-0.60644531	+56.14013672	+7.05322266	-21.04980469	+1500
+1458240896.29440000	+9.78662109	-6.60498047	-1.08984375	+51.19628906	-7.25097656	-56.95312500	+1944	+9.83496094	-5.75244141	-0.81298828	+3.38378906	-8.02001953	+20.23681641	+1824	+7.18945313	-10.03710938	-0.61523438	+55.96435547	+6.83349609	-21.09375000	+1504
+1458240896.30270000	+9.81738281	-6.59179688	-1.07226563	+51.15234375	-7.80029297	-56.60156250	+1968	+9.87011719	-5.74365234	-0.78662109	+2.81250000	-8.34960938	+20.50048828	+1848	+7.20703125	-10.03271484	-0.63720703	+55.52490234	+6.28417969	-21.20361328	+1512
+1458240896.30690000	+9.83496094	-6.58740234	-1.06347656	+51.15234375	-8.08593750	-56.44775391	+1980	+9.88769531	-5.73486328	-0.76904297	+2.57080078	-8.52539063	+20.65429688	+1864	+7.21582031	-10.02832031	-0.65478516	+55.32714844	+5.99853516	-21.24755859	+1516
+1458240896.31110000	+9.85253906	-6.58300781	-1.05029297	+51.13037109	-8.34960938	-56.27197266	+1992	+9.90966797	-5.73046875	-0.75585938	+2.24121094	-8.72314453	+20.76416016	+1880	+7.22460938	-10.02832031	-0.67236328	+55.06347656	+5.69091797	-21.26953125	+1516
+1458240896.31520010	+9.87011719	-6.57421875	-1.04150391	+51.15234375	-8.61328125	-56.05224609	+2008	+9.93164063	-5.71728516	-0.73828125	+1.95556641	-8.92089844	+20.91796875	+1900	+7.23339844	-10.02392578	-0.68554688	+54.79980469	+5.40527344	-21.33544922	+1516
+1458240896.32360010	+9.90966797	-6.56542969	-1.02392578	+51.13037109	-9.11865234	-55.63476563	+2032	+9.97558594	-5.69970703	-0.70751953	+1.36230469	-9.27246094	+21.20361328	+1936	+7.25097656	-10.01953125	-0.72070313	+54.29443359	+4.81201172	-21.40136719	+1516
+1458240896.32769990	+9.93164063	-6.55664063	-1.01953125	+51.15234375	-9.38232422	-55.43701172	+2044	+10.00195313	-5.68652344	-0.69433594	+1.07666016	-9.47021484	+21.35742188	+1956	+7.26855469	-10.01513672	-0.73828125	+54.05273438	+4.52636719	-21.46728516	+1516
+1458240896.33189990	+9.95800781	-6.54785156	-1.01074219	+51.17431641	-9.62402344	-55.19531250	+2056	+10.02832031	-5.67333984	-0.68115234	+0.79101563	-9.64599609	+21.53320313	+1976	+7.28173828	-10.01074219	-0.75585938	+53.83300781	+4.19677734	-21.51123047	+1516
+1458240896.33600000	+9.97558594	-6.55224609	-1.00634766	+51.06445313	-9.82177734	-54.99755859	+2068	+10.05029297	-5.66015625	-0.66796875	+0.50537109	-9.84375000	+21.66503906	+1996	+7.29931641	-10.00634766	-0.77343750	+53.56933594	+3.91113281	-21.57714844	+1516
+1458240896.34019990	+10.00195313	-6.53906250	-0.99755859	+51.04248047	-10.06347656	-54.79980469	+2084	+10.08105469	-5.64697266	-0.65478516	+0.21972656	-10.04150391	+21.79687500	+2020	+7.31689453	-9.99755859	-0.79101563	+53.32763672	+3.60351563	-21.66503906	+1516
+1458240896.34439990	+10.03710938	-6.53466797	-0.99755859	+51.02050781	-10.26123047	-54.55810547	+2100	+10.10742188	-5.62939453	-0.64160156	-0.04394531	-10.21728516	+21.97265625	+2044	+7.33886719	-9.98437500	-0.80859375	+53.10791016	+3.29589844	-21.75292969	+1516
+1458240896.34850000	+10.06347656	-6.53906250	-0.99316406	+50.84472656	-10.45898438	-54.40429688	+2112	+10.13818359	-5.61181641	-0.62841797	-0.28564453	-10.43701172	+22.08251953	+2068	+7.36523438	-9.97998047	-0.82177734	+52.86621094	+3.03222656	-21.86279297	+1512
+1458240896.35270000	+10.09423828	-6.53466797	-0.98876953	+50.73486328	-10.65673828	-54.25048828	+2128	+10.16894531	-5.59423828	-0.61523438	-0.50537109	-10.65673828	+22.19238281	+2092	+7.39160156	-9.96679688	-0.83056641	+52.62451172	+2.74658203	-21.99462891	+1512
+1458240896.35690000	+10.13378906	-6.53027344	-0.98437500	+50.62500000	-10.87646484	-54.05273438	+2144	+10.19970703	-5.57666016	-0.61083984	-0.72509766	-10.81054688	+22.32421875	+2116	+7.42236328	-9.95361328	-0.84375000	+52.40478516	+2.43896484	-22.12646484	+1512
+1458240896.36100010	+10.16455078	-6.54345703	-0.98437500	+50.33935547	-11.03027344	-53.89892578	+2156	+10.23046875	-5.55468750	-0.60205078	-0.87890625	-11.03027344	+22.43408203	+2140	+7.45312500	-9.94042969	-0.85693359	+52.18505859	+2.17529297	-22.25830078	+1512
+1458240896.36520000	+10.20410156	-6.53906250	-0.97998047	+50.14160156	-11.22802734	-53.76708984	+2172	+10.26123047	-5.53271484	-0.58886719	-1.03271484	-11.22802734	+22.52197266	+2164	+7.48828125	-9.92285156	-0.86572266	+51.98730469	+1.88964844	-22.43408203	+1516
+1458240896.36940000	+10.24365234	-6.53466797	-0.97998047	+49.94384766	-11.42578125	-53.59130859	+2188	+10.29638672	-5.51074219	-0.58886719	-1.18652344	-11.38183594	+22.63183594	+2188	+7.52783203	-9.90527344	-0.87890625	+51.78955078	+1.60400391	-22.58789063	+1516
+1458240896.37350010	+10.28320313	-6.54345703	-0.97998047	+49.61425781	-11.60156250	-53.48144531	+2204	+10.32714844	-5.47998047	-0.58007813	-1.23046875	-11.62353516	+22.67578125	+2216	+7.56298828	-9.89208984	-0.89208984	+51.56982422	+1.36230469	-22.74169922	+1520
+1458240896.37770010	+10.32714844	-6.54345703	-0.97558594	+49.32861328	-11.79931641	-53.41552734	+2224	+10.36230469	-5.45361328	-0.57128906	-1.29638672	-11.86523438	+22.71972656	+2240	+7.60253906	-9.87011719	-0.90087891	+51.32812500	+1.09863281	-22.93945313	+1520
+1458240896.38599990	+10.41503906	-6.55224609	-0.97119141	+48.66943359	-12.15087891	-53.21777344	+2260	+10.42822266	-5.39648438	-0.56689453	-1.31835938	-12.23876953	+22.76367188	+2288	+7.68164063	-9.83496094	-0.92724609	+50.86669922	+0.61523438	-23.26904297	+1528
+1458240896.39019990	+10.45898438	-6.55664063	-0.96679688	+48.31787109	-12.32666016	-53.12988281	+2276	+10.46777344	-5.36572266	-0.56250000	-1.27441406	-12.43652344	+22.74169922	+2308	+7.72119141	-9.81738281	-0.94042969	+50.62500000	+0.37353516	-23.44482422	+1528
+1458240896.39439990	+10.50292969	-6.56103516	-0.97119141	+47.94433594	-12.50244141	-52.99804688	+2296	+10.49853516	-5.33935547	-0.56689453	-1.25244141	-12.56835938	+22.74169922	+2332	+7.76074219	-9.79541016	-0.95800781	+50.38330078	+0.13183594	-23.55468750	+1532
+1458240896.39850000	+10.54687500	-6.56103516	-0.97119141	+47.57080078	-12.65625000	-52.95410156	+2312	+10.53369141	-5.29980469	-0.56689453	-1.14257813	-12.76611328	+22.69775391	+2352	+7.79589844	-9.77343750	-0.97558594	+50.11962891	-0.08789063	-23.66455078	+1536
+1458240896.40269990	+10.59521484	-6.56542969	-0.97119141	+47.19726563	-12.83203125	-52.88818359	+2328	+10.56884766	-5.26904297	-0.56689453	-1.03271484	-12.94189453	+22.63183594	+2372	+7.83105469	-9.75146484	-0.99755859	+49.83398438	-0.30761719	-23.77441406	+1540
+1458240896.40689990	+10.63916016	-6.56542969	-0.97558594	+46.80175781	-12.96386719	-52.77832031	+2348	+10.60839844	-5.23828125	-0.57568359	-0.94482422	-13.07373047	+22.56591797	+2392	+7.86621094	-9.72949219	-1.01953125	+49.54833984	-0.50537109	-23.84033203	+1544
+1458240896.41100000	+10.68310547	-6.56542969	-0.97558594	+46.45019531	-13.11767578	-52.75634766	+2368	+10.64355469	-5.20312500	-0.58007813	-0.81298828	-13.24951172	+22.47802734	+2408	+7.89697266	-9.71191406	-1.04150391	+49.24072266	-0.68115234	-23.92822266	+1548
+1458240896.41520000	+10.72705078	-6.56542969	-0.97558594	+46.05468750	-13.24951172	-52.71240234	+2384	+10.67871094	-5.16796875	-0.58886719	-0.65917969	-13.38134766	+22.36816406	+2428	+7.92773438	-9.68994141	-1.06787109	+48.88916016	-0.85693359	-23.95019531	+1548
+1458240896.41930010	+10.77099609	-6.56542969	-0.98437500	+45.63720703	-13.35937500	-52.62451172	+2396	+10.71826172	-5.13281250	-0.59765625	-0.48339844	-13.46923828	+22.25830078	+2444	+7.95410156	-9.67236328	-1.09863281	+48.53759766	-1.01074219	-23.95019531	+1552
+1458240896.42770000	+10.85888672	-6.55664063	-0.99316406	+44.91210938	-13.55712891	-52.53662109	+2428	+10.79736328	-5.06689453	-0.62402344	-0.21972656	-13.66699219	+22.01660156	+2472	+8.01562500	-9.62841797	-1.16015625	+47.83447266	-1.29638672	-23.92822266	+1552
+1458240896.43179990	+10.89843750	-6.55224609	-1.00634766	+44.53857422	-13.64501953	-52.42675781	+2444	+10.83691406	-5.03173828	-0.63720703	-0.06591797	-13.73291016	+21.88476563	+2488	+8.04199219	-9.60205078	-1.19531250	+47.46093750	-1.40625000	-23.88427734	+1556
+1458240896.43600010	+10.94238281	-6.54345703	-1.01513672	+44.18701172	-13.71093750	-52.38281250	+2460	+10.87646484	-4.99658203	-0.65039063	+0.04394531	-13.79882813	+21.75292969	+2500	+8.06835938	-9.58007813	-1.22607422	+47.10937500	-1.51611328	-23.84033203	+1556
+1458240896.44020010	+10.98632813	-6.53466797	-1.02392578	+43.83544922	-13.79882813	-52.36083984	+2472	+10.91601563	-4.96142578	-0.66796875	+0.19775391	-13.86474609	+21.62109375	+2512	+8.09912109	-9.55371094	-1.26123047	+46.75781250	-1.60400391	-23.79638672	+1560
+1458240896.44429990	+11.03027344	-6.52587891	-1.03271484	+43.46191406	-13.86474609	-52.31689453	+2484	+10.95996094	-4.92187500	-0.68115234	+0.35156250	-13.93066406	+21.48925781	+2524	+8.12548828	-9.52734375	-1.29199219	+46.40625000	-1.69189453	-23.75244141	+1564
+1458240896.44849990	+11.07421875	-6.51269531	-1.04150391	+43.15429688	-13.95263672	-52.27294922	+2500	+10.99951172	-4.88671875	-0.69873047	+0.48339844	-13.99658203	+21.35742188	+2532	+8.16064453	-9.49658203	-1.31835938	+46.05468750	-1.75781250	-23.70849609	+1568
+1458240896.45269990	+11.12255859	-6.49951172	-1.05468750	+42.82470703	-14.01855469	-52.20703125	+2512	+11.04345703	-4.84716797	-0.71630859	+0.61523438	-14.06250000	+21.22558594	+2544	+8.19580078	-9.46582031	-1.35351563	+45.72509766	-1.82373047	-23.66455078	+1572
+1458240896.45680000	+11.16650391	-6.48632813	-1.06787109	+42.49511719	-14.08447266	-52.14111328	+2528	+11.08740234	-4.80761719	-0.72949219	+0.76904297	-14.12841797	+21.09375000	+2556	+8.22656250	-9.43066406	-1.37988281	+45.41748047	-1.88964844	-23.62060547	+1580
+1458240896.46100000	+11.21484375	-6.46435547	-1.08105469	+42.20947266	-14.12841797	-52.07519531	+2548	+11.13134766	-4.76806641	-0.74707031	+0.87890625	-14.17236328	+20.98388672	+2568	+8.26611328	-9.39550781	-1.40625000	+45.10986328	-1.93359375	-23.59863281	+1588
+1458240896.46519990	+11.25878906	-6.44677734	-1.08984375	+41.90185547	-14.21630859	-52.00927734	+2564	+11.17529297	-4.72851563	-0.76464844	+1.01074219	-14.19433594	+20.89599609	+2580	+8.31005859	-9.35156250	-1.43261719	+44.86816406	-1.99951172	-23.57666016	+1600
+1458240896.46930000	+11.30273438	-6.42480469	-1.10302734	+41.57226563	-14.30419922	-51.94335938	+2580	+11.21923828	-4.68896484	-0.77783203	+1.14257813	-14.30419922	+20.80810547	+2592	+8.35400391	-9.30761719	-1.45458984	+44.62646484	-2.06542969	-23.59863281	+1608
+1458240896.47770000	+11.39941406	-6.37646484	-1.12500000	+41.06689453	-14.50195313	-51.78955078	+2620	+11.30712891	-4.60107422	-0.80859375	+1.42822266	-14.41406250	+20.65429688	+2612	+8.44628906	-9.21533203	-1.48974609	+44.23095703	-2.19726563	-23.64257813	+1632
+1458240896.48180010	+11.44775391	-6.35009766	-1.13378906	+40.78125000	-14.58984375	-51.72363281	+2636	+11.35546875	-4.55712891	-0.81298828	+1.58203125	-14.54589844	+20.58837891	+2624	+8.49462891	-9.16259766	-1.50292969	+44.05517578	-2.26318359	-23.70849609	+1640
+1458240896.48600010	+11.50048828	-6.31933594	-1.14257813	+40.58349609	-14.69970703	-51.61376953	+2656	+11.39941406	-4.51318359	-0.82617188	+1.71386719	-14.61181641	+20.54443359	+2632	+8.54736328	-9.10986328	-1.51611328	+43.90136719	-2.30712891	-23.77441406	+1652
+1458240896.49009990	+11.54882813	-6.28857422	-1.15136719	+40.36376953	-14.78759766	-51.50390625	+2672	+11.44335938	-4.46484375	-0.83935547	+1.82373047	-14.65576172	+20.52246094	+2640	+8.60009766	-9.05273438	-1.53369141	+43.76953125	-2.37304688	-23.79638672	+1664
+1458240896.49429990	+11.59716797	-6.25341797	-1.16455078	+40.12207031	-14.89746094	-51.39404297	+2688	+11.48730469	-4.42089844	-0.84375000	+1.95556641	-14.76562500	+20.47851563	+2648	+8.65283203	-8.99560547	-1.54248047	+43.65966797	-2.43896484	-23.86230469	+1676
+1458240896.49850010	+11.64550781	-6.21386719	-1.17333984	+39.96826172	-14.98535156	-51.26220703	+2704	+11.53125000	-4.37255859	-0.85693359	+2.04345703	-14.80957031	+20.47851563	+2660	+8.70556641	-8.93408203	-1.55566406	+43.52783203	-2.52685547	-23.90625000	+1684
+1458240896.50260000	+11.68945313	-6.17871094	-1.18212891	+39.79248047	-15.09521484	-51.15234375	+2720	+11.57958984	-4.32421875	-0.87011719	+2.15332031	-14.85351563	+20.50048828	+2668	+8.75830078	-8.87255859	-1.56884766	+43.43994141	-2.59277344	-23.90625000	+1696
+1458240896.50679990	+11.73339844	-6.13916016	-1.19091797	+39.59472656	-15.18310547	-51.04248047	+2736	+11.62353516	-4.27148438	-0.87011719	+2.26318359	-14.98535156	+20.47851563	+2676	+8.81103516	-8.81103516	-1.57763672	+43.35205078	-2.68066406	-23.95019531	+1708
+1458240896.51099990	+11.78173828	-6.09521484	-1.19531250	+39.48486328	-15.31494141	-50.95458984	+2748	+11.66748047	-4.22314453	-0.87451172	+2.32910156	-15.05126953	+20.52246094	+2680	+8.86376953	-8.74511719	-1.58642578	+43.24218750	-2.76855469	-23.97216797	+1720
+1458240896.51510000	+11.83007813	-6.05566406	-1.20410156	+39.35302734	-15.40283203	-50.84472656	+2764	+11.71142578	-4.17041016	-0.87890625	+2.39501953	-15.11718750	+20.54443359	+2688	+8.91210938	-8.68359375	-1.59960938	+43.15429688	-2.81250000	-23.95019531	+1728
+1458240896.51930000	+11.87402344	-6.00732422	-1.21289063	+39.19921875	-15.46875000	-50.71289063	+2776	+11.75537109	-4.11767578	-0.87890625	+2.46093750	-15.22705078	+20.54443359	+2692	+8.96044922	-8.62207031	-1.61279297	+43.04443359	-2.87841797	-23.92822266	+1740
+1458240896.52350000	+11.91796875	-5.95898438	-1.22167969	+39.11132813	-15.53466797	-50.60302734	+2792	+11.79931641	-4.06933594	-0.88330078	+2.46093750	-15.24902344	+20.61035156	+2700	+9.00439453	-8.55615234	-1.63037109	+42.91259766	-2.94433594	-23.88427734	+1752
+1458240896.52760000	+11.96191406	-5.91064453	-1.23046875	+39.02343750	-15.62255859	-50.49316406	+2808	+11.84765625	-4.01660156	-0.88769531	+2.48291016	-15.27099609	+20.67626953	+2704	+9.04833984	-8.49462891	-1.64794922	+42.78076172	-2.98828125	-23.79638672	+1764
+1458240896.53180000	+12.00146484	-5.85791016	-1.23925781	+38.91357422	-15.68847656	-50.36132813	+2824	+11.89160156	-3.95947266	-0.88330078	+2.52685547	-15.38085938	+20.74218750	+2712	+9.08789063	-8.42871094	-1.66113281	+42.67089844	-3.05419922	-23.68652344	+1772
+1458240896.53600000	+12.04101563	-5.80517578	-1.24365234	+38.84765625	-15.75439453	-50.27343750	+2844	+11.93115234	-3.90673828	-0.88330078	+2.48291016	-15.42480469	+20.80810547	+2716	+9.12744141	-8.36718750	-1.68310547	+42.49511719	-3.09814453	-23.57666016	+1784
+1458240896.54010010	+12.08496094	-5.75244141	-1.25244141	+38.78173828	-15.79833984	-50.18554688	+2860	+11.97509766	-3.85400391	-0.88330078	+2.48291016	-15.46875000	+20.87402344	+2724	+9.16699219	-8.30566406	-1.70507813	+42.36328125	-3.14208984	-23.40087891	+1796
+1458240896.54430010	+12.12451172	-5.69531250	-1.25683594	+38.71582031	-15.86425781	-50.11962891	+2876	+12.01904297	-3.79687500	-0.87451172	+2.46093750	-15.55664063	+20.93994141	+2732	+9.20654297	-8.24414063	-1.72265625	+42.23144531	-3.18603516	-23.29101563	+1808
+1458240896.54850010	+12.16845703	-5.64257813	-1.25683594	+38.67187500	-15.93017578	-50.05371094	+2896	+12.06298828	-3.74414063	-0.87011719	+2.41699219	-15.62255859	+21.02783203	+2740	+9.24169922	-8.18261719	-1.74023438	+42.05566406	-3.22998047	-23.15917969	+1820
+1458240896.55259990	+12.20800781	-5.58544922	-1.26123047	+38.60595703	-15.99609375	-49.98779297	+2916	+12.11132813	-3.68701172	-0.86572266	+2.37304688	-15.64453125	+21.09375000	+2744	+9.27685547	-8.12109375	-1.75781250	+41.90185547	-3.22998047	-22.98339844	+1832
+1458240896.55679990	+12.25195313	-5.52832031	-1.26123047	+38.56201172	-16.06201172	-49.92187500	+2936	+12.15527344	-3.62988281	-0.85693359	+2.32910156	-15.71044922	+21.18164063	+2752	+9.31201172	-8.05517578	-1.77539063	+41.74804688	-3.27392578	-22.82958984	+1840
+1458240896.56100010	+12.29150391	-5.47119141	-1.27001953	+38.49609375	-16.10595703	-49.81201172	+2956	+12.19482422	-3.57275391	-0.84814453	+2.28515625	-15.75439453	+21.26953125	+2764	+9.34716797	-7.99365234	-1.78857422	+41.55029297	-3.29589844	-22.65380859	+1852
+1458240896.56929990	+12.37060547	-5.35253906	-1.27441406	+38.38623047	-16.21582031	-49.63623047	+3004	+12.28271484	-3.45849609	-0.83056641	+2.15332031	-15.86425781	+21.46728516	+2780	+9.42626953	-7.86181641	-1.81933594	+41.33056641	-3.33984375	-22.32421875	+1876
+1458240896.57340000	+12.41015625	-5.29541016	-1.27001953	+38.32031250	-16.28173828	-49.57031250	+3024	+12.32666016	-3.40136719	-0.81738281	+2.10937500	-15.93017578	+21.57714844	+2792	+9.46582031	-7.79589844	-1.82812500	+41.17675781	-3.38378906	-22.19238281	+1888
+1458240896.57760000	+12.45410156	-5.23828125	-1.27441406	+38.23242188	-16.34765625	-49.48242188	+3048	+12.36621094	-3.33984375	-0.80859375	+2.04345703	-15.99609375	+21.66503906	+2804	+9.50537109	-7.72558594	-1.83691406	+41.08886719	-3.40576172	-22.03857422	+1900
+1458240896.58180000	+12.49804688	-5.17675781	-1.26562500	+38.18847656	-16.43554688	-49.46044922	+3072	+12.41015625	-3.28271484	-0.79101563	+1.99951172	-16.08398438	+21.77490234	+2816	+9.54931641	-7.65527344	-1.83691406	+41.00097656	-3.44970703	-21.95068359	+1912
+1458240896.58590010	+12.54199219	-5.11962891	-1.26123047	+38.07861328	-16.50146484	-49.35058594	+3092	+12.45410156	-3.22119141	-0.77783203	+1.93359375	-16.12792969	+21.88476563	+2828	+9.58886719	-7.58496094	-1.83691406	+40.89111328	-3.49365234	-21.86279297	+1920
+1458240896.59010000	+12.58593750	-5.06250000	-1.25683594	+37.99072266	-16.56738281	-49.21875000	+3112	+12.49804688	-3.16406250	-0.76464844	+1.84570313	-16.17187500	+22.01660156	+2836	+9.63720703	-7.50585938	-1.84130859	+40.86914063	-3.53759766	-21.75292969	+1932
+1458240896.59430000	+12.62988281	-5.00097656	-1.25683594	+37.90283203	-16.65527344	-49.10888672	+3132	+12.54199219	-3.10253906	-0.75146484	+1.77978516	-16.23779297	+22.12646484	+2848	+9.68554688	-7.43115234	-1.83251953	+40.82519531	-3.60351563	-21.68701172	+1948
+1458240896.59840010	+12.66943359	-4.93945313	-1.25244141	+37.79296875	-16.69921875	-48.95507813	+3152	+12.58154297	-3.04101563	-0.73388672	+1.71386719	-16.28173828	+22.25830078	+2860	+9.72509766	-7.35644531	-1.82812500	+40.75927734	-3.66943359	-21.59912109	+1956
+1458240896.60260010	+12.71337891	-4.88232422	-1.25244141	+37.68310547	-16.76513672	-48.80126953	+3168	+12.62548828	-2.97949219	-0.72070313	+1.62597656	-16.34765625	+22.39013672	+2872	+9.77783203	-7.27294922	-1.82812500	+40.75927734	-3.73535156	-21.51123047	+1972
+1458240896.60680010	+12.75732422	-4.82080078	-1.24365234	+37.57324219	-16.85302734	-48.69140625	+3188	+12.66943359	-2.91796875	-0.70312500	+1.53808594	-16.41357422	+22.54394531	+2884	+9.82617188	-7.18945313	-1.81494141	+40.78125000	-3.82324219	-21.46728516	+1988
+1458240896.61089990	+12.79687500	-4.75927734	-1.23925781	+37.46337891	-16.91894531	-48.53759766	+3204	+12.70898438	-2.85644531	-0.68554688	+1.45019531	-16.45751953	+22.67578125	+2896	+9.87451172	-7.11474609	-1.80615234	+40.75927734	-3.88916016	-21.42333984	+2000
+1458240896.61509990	+12.84082031	-4.70214844	-1.23046875	+37.33154297	-16.98486328	-48.38378906	+3220	+12.75292969	-2.79492188	-0.66796875	+1.34033203	-16.50146484	+22.80761719	+2904	+9.92285156	-7.03125000	-1.79736328	+40.75927734	-3.95507813	-21.35742188	+2012
+1458240896.61929990	+12.88476563	-4.64062500	-1.22607422	+37.22167969	-17.05078125	-48.22998047	+3232	+12.79687500	-2.73779297	-0.65039063	+1.23046875	-16.56738281	+22.96142578	+2916	+9.97119141	-6.94775391	-1.78417969	+40.78125000	-4.04296875	-21.31347656	+2028
+1458240896.62340000	+12.92871094	-4.58349609	-1.22167969	+37.08984375	-17.09472656	-48.05419922	+3244	+12.83642578	-2.67626953	-0.63281250	+1.12060547	-16.61132813	+23.09326172	+2924	+10.01074219	-6.87304688	-1.77539063	+40.71533203	-4.10888672	-21.22558594	+2040
+1458240896.62760000	+12.97265625	-4.52197266	-1.21728516	+36.97998047	-17.13867188	-47.85644531	+3256	+12.88037109	-2.61474609	-0.61523438	+0.98876953	-16.63330078	+23.24707031	+2936	+10.05908203	-6.79394531	-1.77099609	+40.71533203	-4.17480469	-21.13769531	+2052
+1458240896.63590000	+13.05175781	-4.39892578	-1.20849609	+36.76025391	-17.20458984	-47.50488281	+3280	+12.96386719	-2.49609375	-0.58447266	+0.72509766	-16.67724609	+23.53271484	+2952	+10.14257813	-6.63574219	-1.75781250	+40.62744141	-4.28466797	-20.96191406	+2076
+1458240896.64010000	+13.09130859	-4.33740234	-1.19970703	+36.65039063	-17.24853516	-47.35107422	+3292	+13.00341797	-2.43457031	-0.56689453	+0.59326172	-16.72119141	+23.66455078	+2960	+10.18652344	-6.56103516	-1.75341797	+40.58349609	-4.32861328	-20.85205078	+2088
+1458240896.64420010	+13.13525391	-4.27587891	-1.19091797	+36.54052734	-17.29248047	-47.21923828	+3304	+13.04736328	-2.37744141	-0.54492188	+0.46142578	-16.74316406	+23.79638672	+2972	+10.23046875	-6.48632813	-1.74902344	+40.56152344	-4.39453125	-20.76416016	+2096
+1458240896.64840010	+13.17480469	-4.21435547	-1.18212891	+36.47460938	-17.33642578	-47.08740234	+3316	+13.08691406	-2.31591797	-0.52294922	+0.32958984	-16.80908203	+23.90625000	+2980	+10.26562500	-6.42041016	-1.74462891	+40.42968750	-4.41650391	-20.65429688	+2104
+1458240896.65260000	+13.21435547	-4.15722656	-1.16894531	+36.36474609	-17.38037109	-46.95556641	+3328	+13.13085938	-2.25878906	-0.50537109	+0.15380859	-16.85302734	+24.03808594	+2992	+10.30078125	-6.35449219	-1.74462891	+40.34179688	-4.43847656	-20.54443359	+2112
+1458240896.65669990	+13.25390625	-4.10009766	-1.16455078	+36.27685547	-17.40234375	-46.82373047	+3340	+13.17480469	-2.20166016	-0.48779297	+0.00000000	-16.85302734	+24.14794922	+3000	+10.34033203	-6.28857422	-1.74462891	+40.25390625	-4.46044922	-20.41259766	+2120
+1458240896.66510010	+13.32861328	-3.97705078	-1.14257813	+36.14501953	-17.49023438	-46.62597656	+3372	+13.25390625	-2.08740234	-0.44824219	-0.28564453	-16.94091797	+24.34570313	+3024	+10.40625000	-6.16113281	-1.74902344	+39.99023438	-4.48242188	-20.14892578	+2136
+1458240896.66919990	+13.36816406	-3.91552734	-1.12939453	+36.10107422	-17.51220703	-46.53808594	+3388	+13.29785156	-2.03027344	-0.43066406	-0.43945313	-16.98486328	+24.45556641	+3036	+10.44580078	-6.09960938	-1.74902344	+39.88037109	-4.48242188	-20.01708984	+2144
+1458240896.67339990	+13.40332031	-3.85400391	-1.11621094	+36.05712891	-17.57812500	-46.47216797	+3404	+13.33740234	-1.96875000	-0.40429688	-0.57128906	-17.05078125	+24.54345703	+3048	+10.47656250	-6.04248047	-1.74902344	+39.72656250	-4.48242188	-19.90722656	+2148
+1458240896.67759990	+13.43847656	-3.79687500	-1.10302734	+35.99121094	-17.64404297	-46.42822266	+3424	+13.37695313	-1.91601563	-0.38232422	-0.74707031	-17.13867188	+24.63134766	+3060	+10.51611328	-5.98095703	-1.74902344	+39.61669922	-4.50439453	-19.81933594	+2156
+1458240896.68170000	+13.47802734	-3.74414063	-1.08544922	+35.92529297	-17.70996094	-46.38427734	+3440	+13.42089844	-1.85888672	-0.36035156	-0.94482422	-17.20458984	+24.71923828	+3072	+10.55566406	-5.91943359	-1.74902344	+39.50683594	-4.52636719	-19.73144531	+2164
+1458240896.68590000	+13.51757813	-3.68701172	-1.06787109	+35.88134766	-17.77587891	-46.34033203	+3460	+13.46044922	-1.80175781	-0.33837891	-1.07666016	-17.27050781	+24.80712891	+3084	+10.58642578	-5.86230469	-1.74462891	+39.35302734	-4.52636719	-19.66552734	+2168
+1458240896.69010000	+13.55712891	-3.62988281	-1.05468750	+35.83740234	-17.86376953	-46.31835938	+3480	+13.50000000	-1.74902344	-0.31640625	-1.25244141	-17.35839844	+24.91699219	+3096	+10.62597656	-5.80078125	-1.74462891	+39.26513672	-4.54833984	-19.57763672	+2176
+1458240896.69840000	+13.63623047	-3.52001953	-1.02392578	+35.72753906	-17.99560547	-46.20849609	+3520	+13.58349609	-1.63916016	-0.28125000	-1.58203125	-17.46826172	+25.13671875	+3120	+10.70507813	-5.68212891	-1.73583984	+39.06738281	-4.59228516	-19.46777344	+2196
+1458240896.70260000	+13.67138672	-3.46728516	-1.01074219	+35.66162109	-18.08349609	-46.14257813	+3540	+13.62304688	-1.59082031	-0.25927734	-1.77978516	-17.53417969	+25.24658203	+3132	+10.74902344	-5.61621094	-1.73144531	+39.02343750	-4.63623047	-19.40185547	+2204
+1458240896.70670010	+13.71533203	-3.41455078	-0.99755859	+35.59570313	-18.17138672	-46.07666016	+3556	+13.66259766	-1.53808594	-0.24169922	-1.99951172	-17.57812500	+25.37841797	+3144	+10.79296875	-5.55029297	-1.71826172	+39.00146484	-4.70214844	-19.40185547	+2216
+1458240896.71090010	+13.75927734	-3.35742188	-0.98437500	+35.52978516	-18.25927734	-46.01074219	+3572	+13.70654297	-1.48095703	-0.22412109	-2.15332031	-17.64404297	+25.48828125	+3156	+10.83691406	-5.48437500	-1.70507813	+38.93554688	-4.76806641	-19.40185547	+2228
+1458240896.71510000	+13.79882813	-3.30908203	-0.97119141	+35.41992188	-18.34716797	-45.94482422	+3588	+13.74609375	-1.43701172	-0.20654297	-2.39501953	-17.73193359	+25.62011719	+3164	+10.88085938	-5.41845703	-1.69189453	+38.89160156	-4.83398438	-19.37988281	+2240
+1458240896.71919990	+13.84277344	-3.26074219	-0.95800781	+35.31005859	-18.41308594	-45.87890625	+3604	+13.79003906	-1.38867188	-0.19335938	-2.63671875	-17.75390625	+25.75195313	+3172	+10.92919922	-5.35253906	-1.67871094	+38.86962891	-4.92187500	-19.40185547	+2256
+1458240896.72340010	+13.88671875	-3.21240234	-0.94921875	+35.22216797	-18.50097656	-45.76904297	+3616	+13.82958984	-1.34033203	-0.18017578	-2.83447266	-17.77587891	+25.90576172	+3184	+10.97314453	-5.29101563	-1.66552734	+38.82568359	-4.98779297	-19.40185547	+2268
+1458240896.72750000	+13.93066406	-3.16406250	-0.94042969	+35.11230469	-18.56689453	-45.68115234	+3628	+13.87353516	-1.29199219	-0.16699219	-3.09814453	-17.79785156	+26.03759766	+3192	+11.01708984	-5.22070313	-1.65234375	+38.82568359	-5.07568359	-19.40185547	+2280
+1458240896.73589990	+14.01416016	-3.06298828	-0.92724609	+34.91455078	-18.67675781	-45.43945313	+3648	+13.95263672	-1.19970703	-0.14941406	-3.58154297	-17.79785156	+26.32324219	+3208	+11.10937500	-5.08886719	-1.62597656	+38.75976563	-5.22949219	-19.40185547	+2308
+1458240896.74000000	+14.05810547	-3.01904297	-0.92285156	+34.78271484	-18.74267578	-45.35156250	+3656	+13.99218750	-1.15576172	-0.14062500	-3.86718750	-17.81982422	+26.47705078	+3216	+11.15332031	-5.02734375	-1.60839844	+38.73779297	-5.31738281	-19.40185547	+2320
+1458240896.74420000	+14.10205078	-2.97509766	-0.91406250	+34.65087891	-18.80859375	-45.26367188	+3664	+14.03613281	-1.11621094	-0.13183594	-4.15283203	-17.81982422	+26.60888672	+3224	+11.20166016	-4.96142578	-1.59960938	+38.71582031	-5.38330078	-19.42382813	+2336
+1458240896.74840000	+14.14599609	-2.92675781	-0.90527344	+34.54101563	-18.87451172	-45.19775391	+3672	+14.07568359	-1.06787109	-0.11865234	-4.41650391	-17.81982422	+26.74072266	+3232	+11.24121094	-4.89990234	-1.58642578	+38.64990234	-5.47119141	-19.42382813	+2348
+1458240896.75250010	+14.18994141	-2.88281250	-0.89648438	+34.43115234	-18.91845703	-45.13183594	+3680	+14.11962891	-1.02832031	-0.10986328	-4.72412109	-17.84179688	+26.87255859	+3240	+11.28515625	-4.84716797	-1.57324219	+38.56201172	-5.53710938	-19.42382813	+2356
+1458240896.76090000	+14.26904297	-2.79492188	-0.88769531	+34.18945313	-18.98437500	-45.00000000	+3696	+14.20312500	-0.94482422	-0.09667969	-5.31738281	-17.84179688	+27.09228516	+3264	+11.36865234	-4.73730469	-1.56445313	+38.36425781	-5.60302734	-19.35791016	+2376
+1458240896.76500010	+14.30859375	-2.75537109	-0.87890625	+34.05761719	-19.02832031	-44.97802734	+3704	+14.24267578	-0.90966797	-0.08789063	-5.62500000	-17.84179688	+27.20214844	+3276	+11.40820313	-4.68896484	-1.56005859	+38.25439453	-5.64697266	-19.33593750	+2384
+1458240896.76920010	+14.34814453	-2.71582031	-0.87011719	+33.92578125	-19.05029297	-44.93408203	+3712	+14.28662109	-0.87011719	-0.07910156	-5.95458984	-17.84179688	+27.31201172	+3288	+11.44775391	-4.63623047	-1.56005859	+38.14453125	-5.64697266	-19.29199219	+2392
+1458240896.77340010	+14.38769531	-2.67187500	-0.85693359	+33.83789063	-19.13818359	-44.97802734	+3720	+14.32617188	-0.82617188	-0.06591797	-6.24023438	-17.90771484	+27.42187500	+3304	+11.48730469	-4.59228516	-1.56445313	+37.99072266	-5.64697266	-19.22607422	+2396
+1458240896.77749990	+14.42285156	-2.63232422	-0.84375000	+33.70605469	-19.20410156	-45.02197266	+3732	+14.36572266	-0.79101563	-0.05273438	-6.56982422	-17.95166016	+27.50976563	+3320	+11.52246094	-4.55273438	-1.56884766	+37.81494141	-5.64697266	-19.18212891	+2400
+1458240896.78590010	+14.49755859	-2.55322266	-0.81738281	+33.50830078	-19.33593750	-45.13183594	+3764	+14.44921875	-0.71630859	-0.02197266	-7.20703125	-18.08349609	+27.70751953	+3356	+11.59716797	-4.46923828	-1.57763672	+37.46337891	-5.62500000	-19.09423828	+2412
+1458240896.79000000	+14.53710938	-2.52246094	-0.80419922	+33.37646484	-19.42382813	-45.21972656	+3780	+14.49316406	-0.68115234	-0.00439453	-7.55859375	-18.14941406	+27.79541016	+3372	+11.63671875	-4.43408203	-1.58203125	+37.28759766	-5.60302734	-19.05029297	+2416
+1458240896.79419990	+14.57226563	-2.48730469	-0.79101563	+33.22265625	-19.44580078	-45.26367188	+3800	+14.53271484	-0.65039063	+0.00439453	-7.91015625	-18.19335938	+27.88330078	+3392	+11.67626953	-4.39453125	-1.59082031	+37.11181641	-5.55908203	-19.00634766	+2424
+1458240896.79830000	+14.61181641	-2.44775391	-0.78222656	+33.13476563	-19.53369141	-45.32958984	+3820	+14.57226563	-0.61083984	+0.01757813	-8.17382813	-18.25927734	+27.97119141	+3416	+11.71142578	-4.35937500	-1.59521484	+36.93603516	-5.51513672	-18.94042969	+2428
+1458240896.80250000	+14.64697266	-2.41699219	-0.76904297	+33.00292969	-19.62158203	-45.41748047	+3844	+14.61181641	-0.58007813	+0.03076172	-8.52539063	-18.32519531	+28.08105469	+3436	+11.74658203	-4.31982422	-1.60400391	+36.76025391	-5.49316406	-18.89648438	+2436
+1458240896.80670000	+14.68212891	-2.38183594	-0.75146484	+32.89306641	-19.70947266	-45.48339844	+3868	+14.65576172	-0.54931641	+0.04394531	-8.85498047	-18.39111328	+28.19091797	+3456	+11.78613281	-4.28027344	-1.60839844	+36.60644531	-5.47119141	-18.85253906	+2440
+1458240896.81080010	+14.72167969	-2.34667969	-0.74267578	+32.78320313	-19.77539063	-45.52734375	+3892	+14.69531250	-0.50976563	+0.06152344	-9.14062500	-18.45703125	+28.30078125	+3476	+11.82568359	-4.24072266	-1.61279297	+36.47460938	-5.44921875	-18.80859375	+2448
+1458240896.81500010	+14.75683594	-2.31591797	-0.72949219	+32.62939453	-19.86328125	-45.59326172	+3916	+14.73486328	-0.48339844	+0.07470703	-9.51416016	-18.50097656	+28.41064453	+3496	+11.86083984	-4.20117188	-1.61718750	+36.32080078	-5.42724609	-18.78662109	+2452
+1458240896.81920000	+14.79638672	-2.28955078	-0.72070313	+32.45361328	-19.92919922	-45.63720703	+3940	+14.77880859	-0.46142578	+0.08349609	-9.88769531	-18.52294922	+28.52050781	+3512	+11.90039063	-4.16601563	-1.61718750	+36.16699219	-5.42724609	-18.78662109	+2460
+1458240896.82329990	+14.84033203	-2.25439453	-0.71630859	+32.34375000	-19.95117188	-45.59326172	+3960	+14.81835938	-0.42187500	+0.08789063	-10.15136719	-18.52294922	+28.65234375	+3536	+11.93994141	-4.12207031	-1.61718750	+36.07910156	-5.44921875	-18.76464844	+2468
+1458240896.83170010	+14.91503906	-2.19726563	-0.72070313	+31.99218750	-19.97314453	-45.50537109	+4004	+14.89306641	-0.37353516	+0.09228516	-10.81054688	-18.45703125	+28.89404297	+3572	+12.01904297	-4.02978516	-1.60839844	+35.92529297	-5.47119141	-18.74267578	+2484
+1458240896.83579990	+14.95458984	-2.16210938	-0.72509766	+31.88232422	-19.97314453	-45.41748047	+4024	+14.92822266	-0.34277344	+0.09228516	-11.05224609	-18.41308594	+29.00390625	+3588	+12.05859375	-3.97705078	-1.60839844	+35.90332031	-5.49316406	-18.72070313	+2492
+1458240896.83999990	+14.99414063	-2.13574219	-0.72949219	+31.68457031	-19.97314453	-45.35156250	+4040	+14.96777344	-0.32080078	+0.09228516	-11.38183594	-18.34716797	+29.13574219	+3608	+12.09814453	-3.93310547	-1.60400391	+35.81542969	-5.51513672	-18.72070313	+2504
+1458240896.84419990	+15.03369141	-2.10937500	-0.73388672	+31.50878906	-19.99511719	-45.26367188	+4056	+15.00292969	-0.29882813	+0.08789063	-11.71142578	-18.30322266	+29.24560547	+3624	+12.13769531	-3.88916016	-1.59521484	+35.74951172	-5.58105469	-18.72070313	+2512
+1458240896.84830000	+15.07324219	-2.07861328	-0.74267578	+31.35498047	-19.99511719	-45.15380859	+4072	+15.04248047	-0.26806641	+0.08789063	-11.95312500	-18.23730469	+29.37744141	+3640	+12.17724609	-3.83642578	-1.58203125	+35.72753906	-5.62500000	-18.74267578	+2524
+1458240896.85669990	+15.15234375	-2.03466797	-0.76025391	+30.95947266	-19.92919922	-44.91210938	+4100	+15.10839844	-0.22851563	+0.07470703	-12.56835938	-18.10546875	+29.55322266	+3676	+12.25634766	-3.75292969	-1.56884766	+35.59570313	-5.71289063	-18.74267578	+2548
+1458240896.86920000	+15.26220703	-1.95556641	-0.79541016	+30.47607422	-19.77539063	-44.56054688	+4136	+15.20947266	-0.15820313	+0.05712891	-13.20556641	-17.90771484	+29.79492188	+3740	+12.37060547	-3.62548828	-1.55566406	+35.39794922	-5.82275391	-18.69873047	+2576
+1458240896.87330010	+15.29736328	-1.92919922	-0.79980469	+30.34423828	-19.79736328	-44.49462891	+4144	+15.24462891	-0.13183594	+0.05273438	-13.40332031	-17.90771484	+29.88281250	+3760	+12.40576172	-3.58593750	-1.55566406	+35.31005859	-5.84472656	-18.69873047	+2584
+1458240896.87750010	+15.33691406	-1.90722656	-0.80419922	+30.19042969	-19.81933594	-44.45068359	+4152	+15.28417969	-0.11425781	+0.05273438	-13.64501953	-17.90771484	+29.92675781	+3776	+12.44091797	-3.55517578	-1.55126953	+35.15625000	-5.88867188	-18.69873047	+2592
+1458240896.88159990	+15.36767578	-1.88964844	-0.79980469	+30.01464844	-19.86328125	-44.42871094	+4160	+15.31494141	-0.09667969	+0.05712891	-13.88671875	-17.92968750	+29.97070313	+3796	+12.47607422	-3.52880859	-1.55566406	+35.00244141	-5.88867188	-18.67675781	+2600
+1458240896.88579990	+15.40283203	-1.86328125	-0.79541016	+29.90478516	-19.90722656	-44.42871094	+4172	+15.35009766	-0.07031250	+0.06152344	-14.04052734	-17.99560547	+30.03662109	+3820	+12.51123047	-3.49365234	-1.56005859	+34.87060547	-5.88867188	-18.65478516	+2604
+1458240896.89410000	+15.46435547	-1.82373047	-0.79541016	+29.59716797	-19.92919922	-44.40673828	+4196	+15.42041016	-0.03076172	+0.07470703	-14.39208984	-18.14941406	+30.12451172	+3864	+12.57275391	-3.45849609	-1.57324219	+34.45312500	-5.84472656	-18.56689453	+2616
+1458240896.89829990	+15.49072266	-1.80175781	-0.79101563	+29.48730469	-19.97314453	-44.42871094	+4208	+15.45996094	-0.00439453	+0.08349609	-14.50195313	-18.23730469	+30.14648438	+3888	+12.60351563	-3.43652344	-1.58642578	+34.25537109	-5.77880859	-18.50097656	+2624
+1458240896.90249990	+15.52148438	-1.78417969	-0.78662109	+29.35546875	-20.03906250	-44.47265625	+4228	+15.49072266	+0.01318359	+0.09228516	-14.67773438	-18.34716797	+30.16845703	+3912	+12.63427734	-3.41894531	-1.59960938	+34.03564453	-5.75683594	-18.45703125	+2628
+1458240896.90660000	+15.54785156	-1.76660156	-0.77343750	+29.20166016	-20.12695313	-44.51660156	+4244	+15.52587891	+0.03076172	+0.10107422	-14.83154297	-18.43505859	+30.21240234	+3936	+12.66503906	-3.40136719	-1.61279297	+33.79394531	-5.71289063	-18.41308594	+2632
+1458240896.91080000	+15.57421875	-1.74462891	-0.76025391	+29.09179688	-20.25878906	-44.58251953	+4268	+15.56103516	+0.05712891	+0.11425781	-14.94140625	-18.58886719	+30.23437500	+3960	+12.69580078	-3.37939453	-1.62158203	+33.61816406	-5.69091797	-18.36914063	+2640
+1458240896.91500000	+15.60498047	-1.73144531	-0.74267578	+28.95996094	-20.39062500	-44.67041016	+4292	+15.59619141	+0.07470703	+0.12744141	-15.09521484	-18.74267578	+30.27832031	+3984	+12.72656250	-3.37060547	-1.63476563	+33.37646484	-5.64697266	-18.34716797	+2644
+1458240896.91910000	+15.62695313	-1.71826172	-0.72949219	+28.78417969	-20.47851563	-44.73632813	+4316	+15.62695313	+0.08789063	+0.14062500	-15.27099609	-18.87451172	+30.30029297	+4008	+12.75292969	-3.35742188	-1.64355469	+33.11279297	-5.62500000	-18.30322266	+2648
+1458240896.92750000	+15.67968750	-1.68750000	-0.71630859	+28.47656250	-20.61035156	-44.75830078	+4368	+15.69287109	+0.12744141	+0.16259766	-15.49072266	-19.09423828	+30.36621094	+4060	+12.81445313	-3.31787109	-1.66992188	+32.73925781	-5.55908203	-18.23730469	+2660
+1458240896.93160010	+15.70605469	-1.67431641	-0.71191406	+28.30078125	-20.65429688	-44.73632813	+4392	+15.72363281	+0.14501953	+0.16259766	-15.62255859	-19.16015625	+30.36621094	+4084	+12.84082031	-3.30029297	-1.67431641	+32.54150391	-5.53710938	-18.21533203	+2664
+1458240896.93580010	+15.73242188	-1.65673828	-0.70751953	+28.14697266	-20.72021484	-44.73632813	+4424	+15.75439453	+0.16699219	+0.16699219	-15.68847656	-19.22607422	+30.38818359	+4108	+12.87158203	-3.27832031	-1.68310547	+32.40966797	-5.55908203	-18.19335938	+2672
+1458240896.94000010	+15.75439453	-1.64355469	-0.70312500	+27.97119141	-20.83007813	-44.71435547	+4452	+15.78076172	+0.17578125	+0.16699219	-15.82031250	-19.29199219	+30.41015625	+4132	+12.90234375	-3.24755859	-1.68750000	+32.27783203	-5.58105469	-18.17138672	+2680
+1458240896.94409990	+15.78515625	-1.63037109	-0.68994141	+27.79541016	-20.93994141	-44.71435547	+4480	+15.80712891	+0.18457031	+0.17138672	-15.97412109	-19.35791016	+30.43212891	+4156	+12.92871094	-3.22119141	-1.68310547	+32.14599609	-5.64697266	-18.19335938	+2688
+1458240896.94829990	+15.81591797	-1.61718750	-0.68994141	+27.64160156	-21.02783203	-44.64843750	+4508	+15.83789063	+0.19775391	+0.17138672	-16.06201172	-19.37988281	+30.45410156	+4180	+12.96386719	-3.19042969	-1.67871094	+32.08007813	-5.73486328	-18.23730469	+2696
+1458240896.95240000	+15.84667969	-1.61279297	-0.68554688	+27.42187500	-21.07177734	-44.58251953	+4532	+15.86425781	+0.21093750	+0.16699219	-16.17187500	-19.42382813	+30.47607422	+4204	+12.99462891	-3.16406250	-1.66992188	+31.97021484	-5.82275391	-18.25927734	+2708
+1458240896.95660000	+15.87304688	-1.60839844	-0.68994141	+27.18017578	-21.09375000	-44.49462891	+4556	+15.88623047	+0.21972656	+0.16259766	-16.28173828	-19.42382813	+30.49804688	+4232	+13.02539063	-3.13330078	-1.66113281	+31.88232422	-5.91064453	-18.30322266	+2720
+1458240896.96079990	+15.90380859	-1.59960938	-0.69873047	+26.98242188	-21.09375000	-44.40673828	+4580	+15.91259766	+0.23291016	+0.15820313	-16.34765625	-19.42382813	+30.49804688	+4260	+13.05615234	-3.09814453	-1.65234375	+31.83837891	-6.02050781	-18.34716797	+2732
+1458240896.96490000	+15.93017578	-1.59082031	-0.70312500	+26.76269531	-21.11572266	-44.31884766	+4604	+15.93896484	+0.24169922	+0.14941406	-16.45751953	-19.42382813	+30.49804688	+4288	+13.08251953	-3.06738281	-1.64355469	+31.79443359	-6.13037109	-18.36914063	+2744
+1458240896.96910000	+15.95654297	-1.57763672	-0.70751953	+26.56494141	-21.13769531	-44.23095703	+4624	+15.96093750	+0.24609375	+0.14501953	-16.56738281	-19.42382813	+30.49804688	+4312	+13.11328125	-3.03222656	-1.63476563	+31.75048828	-6.24023438	-18.41308594	+2760
+1458240896.97330000	+15.98730469	-1.56445313	-0.70751953	+26.41113281	-21.20361328	-44.16503906	+4644	+15.98291016	+0.25488281	+0.14062500	-16.65527344	-19.44580078	+30.52001953	+4336	+13.14404297	-2.99267578	-1.62158203	+31.72851563	-6.37207031	-18.45703125	+2772
+1458240896.98160000	+16.04443359	-1.56445313	-0.70312500	+25.94970703	-21.35742188	-44.07714844	+4680	+16.03564453	+0.27246094	+0.13623047	-16.80908203	-19.51171875	+30.52001953	+4388	+13.20117188	-2.94433594	-1.59960938	+31.55273438	-6.59179688	-18.56689453	+2800
+1458240896.98580000	+16.07519531	-1.56005859	-0.70312500	+25.75195313	-21.40136719	-44.03320313	+4692	+16.06201172	+0.28125000	+0.13183594	-16.89697266	-19.55566406	+30.54199219	+4412	+13.22753906	-2.91357422	-1.59082031	+31.48681641	-6.70166016	-18.61083984	+2812
+1458240896.98990010	+16.10595703	-1.55566406	-0.69873047	+25.55419922	-21.42333984	-43.98925781	+4708	+16.08837891	+0.28564453	+0.13183594	-16.96289063	-19.62158203	+30.54199219	+4436	+13.25830078	-2.89599609	-1.58203125	+31.35498047	-6.78955078	-18.65478516	+2824
+1458240896.99410010	+16.12792969	-1.55126953	-0.70312500	+25.35644531	-21.44531250	-43.98925781	+4724	+16.11035156	+0.29443359	+0.13623047	-17.05078125	-19.70947266	+30.52001953	+4464	+13.28027344	-2.87841797	-1.58203125	+31.24511719	-6.83349609	-18.65478516	+2832
+1458240896.99830010	+16.14550781	-1.54687500	-0.69433594	+25.18066406	-21.51123047	-44.01123047	+4740	+16.13232422	+0.30322266	+0.14062500	-17.11669922	-19.79736328	+30.49804688	+4488	+13.30664063	-2.85644531	-1.58642578	+31.11328125	-6.85546875	-18.65478516	+2844
+1458240897.00239990	+16.16748047	-1.54248047	-0.68994141	+25.00488281	-21.59912109	-44.03320313	+4760	+16.15429688	+0.31201172	+0.14501953	-17.18261719	-19.88525391	+30.49804688	+4516	+13.32861328	-2.84765625	-1.58642578	+30.93750000	-6.87744141	-18.65478516	+2848
+1458240897.00659990	+16.18945313	-1.53808594	-0.68115234	+24.82910156	-21.68701172	-44.05517578	+4776	+16.18066406	+0.32080078	+0.15380859	-17.22656250	-19.99511719	+30.49804688	+4540	+13.35498047	-2.83886719	-1.59521484	+30.73974609	-6.87744141	-18.63281250	+2856
+1458240897.01079990	+16.21142578	-1.53369141	-0.66357422	+24.69726563	-21.84082031	-44.14306641	+4800	+16.20703125	+0.32958984	+0.16699219	-17.31445313	-20.14892578	+30.52001953	+4568	+13.37695313	-2.82568359	-1.60839844	+30.56396484	-6.85546875	-18.61083984	+2868
+1458240897.01490000	+16.23339844	-1.53369141	-0.64599609	+24.49951172	-21.97265625	-44.23095703	+4820	+16.22900391	+0.34277344	+0.18457031	-17.38037109	-20.32470703	+30.52001953	+4592	+13.39892578	-2.83007813	-1.61718750	+30.32226563	-6.81152344	-18.58886719	+2872
+1458240897.01910000	+16.25097656	-1.53808594	-0.62841797	+24.32373047	-22.10449219	-44.34082031	+4844	+16.25097656	+0.35156250	+0.20214844	-17.42431641	-20.52246094	+30.52001953	+4620	+13.41650391	-2.83007813	-1.63037109	+30.08056641	-6.76757813	-18.56689453	+2876
+1458240897.02329990	+16.26855469	-1.53369141	-0.61523438	+24.16992188	-22.17041016	-44.40673828	+4872	+16.27294922	+0.36474609	+0.21093750	-17.46826172	-20.65429688	+30.49804688	+4648	+13.43847656	-2.82568359	-1.64794922	+29.86083984	-6.70166016	-18.52294922	+2884
+1458240897.02740000	+16.28173828	-1.53369141	-0.60644531	+24.01611328	-22.25830078	-44.49462891	+4896	+16.29492188	+0.37353516	+0.22412109	-17.53417969	-20.76416016	+30.49804688	+4676	+13.45605469	-2.82568359	-1.66113281	+29.64111328	-6.61376953	-18.45703125	+2892
+1458240897.03160000	+16.29492188	-1.52929688	-0.59765625	+23.86230469	-22.32421875	-44.53857422	+4928	+16.31250000	+0.37792969	+0.23291016	-17.60009766	-20.89599609	+30.47607422	+4704	+13.47363281	-2.82568359	-1.67871094	+29.39941406	-6.54785156	-18.41308594	+2896
+1458240897.03570010	+16.31250000	-1.52050781	-0.58447266	+23.75244141	-22.43408203	-44.62646484	+4960	+16.33447266	+0.38671875	+0.24609375	-17.66601563	-21.04980469	+30.47607422	+4732	+13.49560547	-2.82568359	-1.69628906	+29.20166016	-6.45996094	-18.34716797	+2904
+1458240897.03990010	+16.32568359	-1.52050781	-0.56689453	+23.59863281	-22.56591797	-44.71435547	+4992	+16.35205078	+0.39550781	+0.25927734	-17.70996094	-21.18164063	+30.49804688	+4760	+13.51318359	-2.82128906	-1.71386719	+29.00390625	-6.37207031	-18.30322266	+2908
+1458240897.04410000	+16.34326172	-1.52490234	-0.55371094	+23.42285156	-22.69775391	-44.78027344	+5024	+16.36962891	+0.40869141	+0.27246094	-17.77587891	-21.31347656	+30.54199219	+4784	+13.52636719	-2.82128906	-1.72705078	+28.78417969	-6.32812500	-18.28125000	+2912
+1458240897.04819990	+16.36523438	-1.52050781	-0.54052734	+23.31298828	-22.76367188	-44.82421875	+5056	+16.39160156	+0.41748047	+0.27685547	-17.84179688	-21.35742188	+30.54199219	+4812	+13.54394531	-2.81689453	-1.73583984	+28.63037109	-6.28417969	-18.23730469	+2916
+1458240897.05660010	+16.39599609	-1.52050781	-0.53173828	+23.00537109	-22.87353516	-44.89013672	+5116	+16.42675781	+0.41308594	+0.28564453	-18.03955078	-21.46728516	+30.56396484	+4864	+13.57910156	-2.80371094	-1.74902344	+28.34472656	-6.26220703	-18.19335938	+2924
+1458240897.06069990	+16.41357422	-1.51611328	-0.53173828	+22.89550781	-22.82958984	-44.86816406	+5148	+16.44433594	+0.41748047	+0.28125000	-18.10546875	-21.46728516	+30.56396484	+4892	+13.59667969	-2.79052734	-1.74902344	+28.25683594	-6.26220703	-18.19335938	+2932
+1458240897.06489990	+16.42675781	-1.51171875	-0.53613281	+22.74169922	-22.82958984	-44.82421875	+5180	+16.45751953	+0.41748047	+0.27685547	-18.17138672	-21.44531250	+30.58593750	+4920	+13.61425781	-2.77294922	-1.74902344	+28.21289063	-6.28417969	-18.17138672	+2940
+1458240897.06909990	+16.44433594	-1.51171875	-0.54492188	+22.58789063	-22.80761719	-44.73632813	+5208	+16.47070313	+0.41748047	+0.26367188	-18.25927734	-21.35742188	+30.60791016	+4944	+13.62744141	-2.75537109	-1.74462891	+28.16894531	-6.35009766	-18.17138672	+2948
+1458240897.07320000	+16.46191406	-1.50292969	-0.54931641	+22.50000000	-22.82958984	-44.71435547	+5232	+16.48828125	+0.41308594	+0.25488281	-18.34716797	-21.31347656	+30.65185547	+4972	+13.64501953	-2.72900391	-1.73583984	+28.16894531	-6.41601563	-18.19335938	+2960
+1458240897.07740000	+16.47949219	-1.50292969	-0.54931641	+22.36816406	-22.85156250	-44.67041016	+5252	+16.50585938	+0.40869141	+0.24609375	-18.47900391	-21.29150391	+30.69580078	+4996	+13.66259766	-2.71142578	-1.72705078	+28.14697266	-6.50390625	-18.21533203	+2972
+1458240897.08160000	+16.50146484	-1.50732422	-0.55371094	+22.23632813	-22.89550781	-44.62646484	+5272	+16.51904297	+0.40429688	+0.24169922	-18.61083984	-21.26953125	+30.76171875	+5020	+13.67578125	-2.69384766	-1.71386719	+28.12500000	-6.59179688	-18.23730469	+2984
+1458240897.08570000	+16.51904297	-1.50292969	-0.56250000	+22.12646484	-22.82958984	-44.53857422	+5292	+16.53662109	+0.39990234	+0.23291016	-18.72070313	-21.20361328	+30.80566406	+5048	+13.69335938	-2.66748047	-1.69628906	+28.14697266	-6.70166016	-18.28125000	+2996
+1458240897.08990000	+16.53662109	-1.50292969	-0.57568359	+21.99462891	-22.76367188	-44.42871094	+5308	+16.54980469	+0.39111328	+0.21972656	-18.83056641	-21.11572266	+30.84960938	+5072	+13.71093750	-2.64990234	-1.68310547	+28.14697266	-6.83349609	-18.34716797	+3012
+1458240897.09410000	+16.54980469	-1.49853516	-0.58886719	+21.88476563	-22.69775391	-44.34082031	+5320	+16.55859375	+0.38671875	+0.21093750	-18.94042969	-21.02783203	+30.89355469	+5096	+13.72851563	-2.63232422	-1.66992188	+28.14697266	-6.92138672	-18.36914063	+3024
+1458240897.09820010	+16.56298828	-1.49414063	-0.59765625	+21.77490234	-22.67578125	-44.27490234	+5332	+16.57177734	+0.37792969	+0.20214844	-19.09423828	-21.02783203	+30.95947266	+5116	+13.74169922	-2.61035156	-1.66113281	+28.16894531	-6.98730469	-18.39111328	+3040
+1458240897.10240010	+16.58056641	-1.49414063	-0.60205078	+21.66503906	-22.67578125	-44.20898438	+5344	+16.58496094	+0.37792969	+0.20214844	-19.20410156	-21.02783203	+31.04736328	+5136	+13.75488281	-2.59277344	-1.65234375	+28.14697266	-7.07519531	-18.41308594	+3052
+1458240897.10649990	+16.59375000	-1.49414063	-0.60644531	+21.55517578	-22.69775391	-44.14306641	+5352	+16.59814453	+0.37792969	+0.19775391	-19.31396484	-21.02783203	+31.13525391	+5156	+13.77246094	-2.57519531	-1.64794922	+28.14697266	-7.11914063	-18.41308594	+3064
+1458240897.11069990	+16.60693359	-1.48974609	-0.60644531	+21.44531250	-22.74169922	-44.09912109	+5356	+16.61132813	+0.37353516	+0.20214844	-19.48974609	-21.04980469	+31.22314453	+5176	+13.78564453	-2.56201172	-1.64355469	+28.12500000	-7.18505859	-18.43505859	+3076
+1458240897.11490010	+16.62451172	-1.48974609	-0.60644531	+21.35742188	-22.76367188	-44.09912109	+5360	+16.62890625	+0.36914063	+0.20214844	-19.64355469	-21.09375000	+31.28906250	+5192	+13.79882813	-2.56201172	-1.63916016	+28.01513672	-7.22900391	-18.45703125	+3084
+1458240897.11900000	+16.62890625	-1.48974609	-0.60205078	+21.26953125	-22.80761719	-44.12109375	+5368	+16.63769531	+0.36914063	+0.21093750	-19.81933594	-21.15966797	+31.37695313	+5212	+13.81201172	-2.56201172	-1.64794922	+27.90527344	-7.20703125	-18.47900391	+3092
+1458240897.12319990	+16.63769531	-1.48974609	-0.60205078	+21.15966797	-22.82958984	-44.12109375	+5376	+16.65087891	+0.36474609	+0.22412109	-19.99511719	-21.24755859	+31.46484375	+5232	+13.82519531	-2.56201172	-1.65234375	+27.79541016	-7.18505859	-18.45703125	+3096
+1458240897.12739990	+16.64648438	-1.48974609	-0.59765625	+21.07177734	-22.85156250	-44.12109375	+5388	+16.66406250	+0.36914063	+0.23291016	-20.12695313	-21.33544922	+31.55273438	+5252	+13.83398438	-2.56640625	-1.66113281	+27.66357422	-7.16308594	-18.45703125	+3104
+1458240897.13150000	+16.65087891	-1.48974609	-0.59765625	+20.96191406	-22.85156250	-44.14306641	+5400	+16.67285156	+0.37353516	+0.24169922	-20.25878906	-21.42333984	+31.64062500	+5272	+13.84716797	-2.57080078	-1.67871094	+27.50976563	-7.05322266	-18.41308594	+3112
+1458240897.13570000	+16.65087891	-1.48974609	-0.58886719	+20.89599609	-22.93945313	-44.18701172	+5416	+16.68603516	+0.37353516	+0.25927734	-20.45654297	-21.55517578	+31.72851563	+5292	+13.85595703	-2.57519531	-1.69628906	+27.37792969	-6.98730469	-18.39111328	+3116
+1458240897.13990000	+16.65527344	-1.48974609	-0.57568359	+20.80810547	-23.02734375	-44.23095703	+5436	+16.69042969	+0.37353516	+0.27685547	-20.65429688	-21.68701172	+31.83837891	+5312	+13.86474609	-2.58398438	-1.71826172	+27.20214844	-6.89941406	-18.36914063	+3124
+1458240897.14400010	+16.65966797	-1.48974609	-0.56250000	+20.74218750	-23.13720703	-44.31884766	+5460	+16.69921875	+0.37353516	+0.29003906	-20.85205078	-21.79687500	+31.97021484	+5332	+13.87353516	-2.59716797	-1.73144531	+27.02636719	-6.81152344	-18.36914063	+3128
+1458240897.14820000	+16.66845703	-1.48535156	-0.54931641	+20.69824219	-23.22509766	-44.36279297	+5480	+16.71240234	+0.37353516	+0.30322266	-21.04980469	-21.88476563	+32.05810547	+5352	+13.88232422	-2.60595703	-1.74902344	+26.87255859	-6.74560547	-18.34716797	+3132
+1458240897.15240000	+16.67724609	-1.48974609	-0.53613281	+20.63232422	-23.29101563	-44.42871094	+5508	+16.72558594	+0.37353516	+0.31640625	-21.24755859	-21.97265625	+32.14599609	+5372	+13.89111328	-2.61474609	-1.76220703	+26.71875000	-6.65771484	-18.34716797	+3136
+1458240897.15650010	+16.67724609	-1.48974609	-0.52734375	+20.56640625	-23.35693359	-44.47265625	+5536	+16.73437500	+0.37353516	+0.32958984	-21.44531250	-22.06054688	+32.23388672	+5392	+13.89990234	-2.62792969	-1.77978516	+26.54296875	-6.59179688	-18.32519531	+3140
+1458240897.16070010	+16.68164063	-1.48535156	-0.51855469	+20.50048828	-23.37890625	-44.49462891	+5564	+16.73876953	+0.37353516	+0.33837891	-21.64306641	-22.12646484	+32.32177734	+5412	+13.90869141	-2.63232422	-1.79296875	+26.43310547	-6.52587891	-18.30322266	+3140
+1458240897.16490010	+16.68164063	-1.48535156	-0.51416016	+20.43457031	-23.42285156	-44.51660156	+5592	+16.74316406	+0.36914063	+0.34716797	-21.86279297	-22.19238281	+32.43164063	+5432	+13.91748047	-2.63232422	-1.80615234	+26.34521484	-6.45996094	-18.28125000	+3140
+1458240897.16899990	+16.69042969	-1.48535156	-0.50976563	+20.36865234	-23.48876953	-44.49462891	+5620	+16.75195313	+0.36914063	+0.35595703	-22.06054688	-22.21435547	+32.51953125	+5452	+13.92187500	-2.63232422	-1.81054688	+26.27929688	-6.45996094	-18.28125000	+3140
+1458240897.17319990	+16.69921875	-1.48095703	-0.50097656	+20.34667969	-23.53271484	-44.49462891	+5652	+16.75634766	+0.36914063	+0.36035156	-22.28027344	-22.21435547	+32.62939453	+5472	+13.93505859	-2.62792969	-1.81494141	+26.23535156	-6.48193359	-18.28125000	+3140
+1458240897.17740010	+16.70361328	-1.47656250	-0.49218750	+20.32470703	-23.59863281	-44.49462891	+5680	+16.76074219	+0.36035156	+0.36035156	-22.52197266	-22.23632813	+32.73925781	+5492	+13.93945313	-2.61914063	-1.81933594	+26.21337891	-6.48193359	-18.30322266	+3136
+1458240897.18150000	+16.71679688	-1.47216797	-0.48339844	+20.28076172	-23.68652344	-44.47265625	+5704	+16.76953125	+0.35595703	+0.36474609	-22.78564453	-22.21435547	+32.84912109	+5512	+13.94824219	-2.61474609	-1.80615234	+26.19140625	-6.56982422	-18.34716797	+3140
+1458240897.18569990	+16.72558594	-1.46777344	-0.48779297	+20.25878906	-23.64257813	-44.40673828	+5728	+16.77832031	+0.34716797	+0.35595703	-23.00537109	-22.14843750	+32.93701172	+5532	+13.95703125	-2.60156250	-1.79736328	+26.23535156	-6.67968750	-18.36914063	+3144
+1458240897.18980000	+16.73876953	-1.46777344	-0.49218750	+20.19287109	-23.62060547	-44.31884766	+5748	+16.78271484	+0.34277344	+0.35156250	-23.22509766	-22.08251953	+33.02490234	+5548	+13.96582031	-2.58398438	-1.78417969	+26.30126953	-6.78955078	-18.39111328	+3152
+1458240897.19400000	+16.74755859	-1.46777344	-0.50097656	+20.12695313	-23.57666016	-44.23095703	+5764	+16.78710938	+0.33837891	+0.34277344	-23.44482422	-21.99462891	+33.11279297	+5568	+13.97460938	-2.56640625	-1.77539063	+26.36718750	-6.87744141	-18.41308594	+3160
+1458240897.19820000	+16.75634766	-1.46337891	-0.50976563	+20.06103516	-23.53271484	-44.16503906	+5780	+16.79150391	+0.33398438	+0.33398438	-23.68652344	-21.90673828	+33.20068359	+5588	+13.97900391	-2.54882813	-1.76220703	+26.41113281	-6.96533203	-18.43505859	+3164
+1458240897.20230010	+16.76074219	-1.45898438	-0.51416016	+20.01708984	-23.51074219	-44.07714844	+5792	+16.79589844	+0.32958984	+0.32519531	-23.92822266	-21.81884766	+33.31054688	+5604	+13.98779297	-2.53125000	-1.74902344	+26.49902344	-7.07519531	-18.45703125	+3176
+1458240897.20650010	+16.76953125	-1.45458984	-0.52294922	+19.97314453	-23.48876953	-43.96728516	+5804	+16.79589844	+0.32958984	+0.31640625	-24.16992188	-21.70898438	+33.44238281	+5620	+13.99218750	-2.50927734	-1.73583984	+26.58691406	-7.22900391	-18.50097656	+3184
+1458240897.21070000	+16.77832031	-1.44580078	-0.52734375	+19.95117188	-23.51074219	-43.87939453	+5808	+16.80029297	+0.32080078	+0.31201172	-24.45556641	-21.64306641	+33.59619141	+5632	+14.00097656	-2.49169922	-1.72265625	+26.65283203	-7.33886719	-18.52294922	+3192
+1458240897.21479990	+16.79150391	-1.44580078	-0.52734375	+19.90722656	-23.51074219	-43.81347656	+5812	+16.80908203	+0.31640625	+0.30322266	-24.74121094	-21.55517578	+33.70605469	+5648	+14.00537109	-2.47412109	-1.70507813	+26.71875000	-7.47070313	-18.56689453	+3204
+1458240897.21900010	+16.79589844	-1.44580078	-0.53173828	+19.86328125	-23.48876953	-43.76953125	+5812	+16.81347656	+0.31201172	+0.29882813	-25.02685547	-21.51123047	+33.83789063	+5660	+14.01416016	-2.45654297	-1.69189453	+26.78466797	-7.58056641	-18.58886719	+3216
+1458240897.22320010	+16.80468750	-1.44580078	-0.53613281	+19.79736328	-23.46679688	-43.70361328	+5812	+16.81787109	+0.30761719	+0.29443359	-25.29052734	-21.42333984	+33.94775391	+5676	+14.01855469	-2.44775391	-1.68310547	+26.82861328	-7.66845703	-18.58886719	+3224
+1458240897.22729990	+16.81347656	-1.44140625	-0.54492188	+19.75341797	-23.42285156	-43.65966797	+5812	+16.82226563	+0.30761719	+0.28564453	-25.55419922	-21.31347656	+34.05761719	+5688	+14.02734375	-2.43457031	-1.67431641	+26.85058594	-7.75634766	-18.61083984	+3232
+1458240897.23149990	+16.81787109	-1.43701172	-0.54931641	+19.70947266	-23.37890625	-43.59375000	+5812	+16.82666016	+0.30761719	+0.28125000	-25.81787109	-21.22558594	+34.18945313	+5700	+14.03173828	-2.42578125	-1.67431641	+26.87255859	-7.80029297	-18.61083984	+3240
+1458240897.23569990	+16.81787109	-1.43701172	-0.54931641	+19.66552734	-23.40087891	-43.59375000	+5812	+16.82666016	+0.30322266	+0.28564453	-26.16943359	-21.22558594	+34.36523438	+5716	+14.03613281	-2.41699219	-1.67431641	+26.87255859	-7.82226563	-18.61083984	+3244
+1458240897.23980000	+16.81787109	-1.43701172	-0.54492188	+19.62158203	-23.44482422	-43.59375000	+5812	+16.83105469	+0.29882813	+0.29003906	-26.49902344	-21.24755859	+34.54101563	+5728	+14.04052734	-2.41699219	-1.67431641	+26.82861328	-7.82226563	-18.58886719	+3252
+1458240897.24400000	+16.81787109	-1.43261719	-0.53613281	+19.57763672	-23.51074219	-43.61572266	+5812	+16.83544922	+0.29882813	+0.30322266	-26.82861328	-21.26953125	+34.73876953	+5740	+14.04931641	-2.41259766	-1.68310547	+26.76269531	-7.82226563	-18.58886719	+3256
+1458240897.24819990	+16.81787109	-1.43261719	-0.52734375	+19.53369141	-23.57666016	-43.65966797	+5816	+16.83984375	+0.29443359	+0.31640625	-27.20214844	-21.29150391	+34.93652344	+5756	+14.05371094	-2.41699219	-1.68750000	+26.67480469	-7.82226563	-18.56689453	+3260
+1458240897.25230000	+16.82226563	-1.43261719	-0.51416016	+19.48974609	-23.62060547	-43.72558594	+5820	+16.84863281	+0.29003906	+0.32519531	-27.55371094	-21.31347656	+35.11230469	+5768	+14.05810547	-2.42138672	-1.69628906	+26.56494141	-7.80029297	-18.56689453	+3268
+1458240897.25650000	+16.82226563	-1.43261719	-0.50097656	+19.46777344	-23.68652344	-43.79150391	+5828	+16.85302734	+0.28125000	+0.33398438	-27.92724609	-21.31347656	+35.26611328	+5784	+14.06689453	-2.43457031	-1.70947266	+26.43310547	-7.73437500	-18.54492188	+3272
+1458240897.26060010	+16.82226563	-1.43701172	-0.48779297	+19.40185547	-23.73046875	-43.85742188	+5840	+16.85742188	+0.27685547	+0.34716797	-28.30078125	-21.33544922	+35.44189453	+5800	+14.07128906	-2.44335938	-1.72265625	+26.27929688	-7.66845703	-18.50097656	+3280
+1458240897.26480010	+16.81787109	-1.43701172	-0.47460938	+19.33593750	-23.79638672	-43.92333984	+5852	+16.86621094	+0.27246094	+0.35595703	-28.67431641	-21.33544922	+35.61767578	+5812	+14.07568359	-2.45654297	-1.74023438	+26.14746094	-7.58056641	-18.47900391	+3284
+1458240897.26900010	+16.81787109	-1.43701172	-0.46142578	+19.27001953	-23.86230469	-43.98925781	+5868	+16.87060547	+0.26806641	+0.36914063	-29.06982422	-21.35742188	+35.83740234	+5828	+14.08447266	-2.46533203	-1.75781250	+25.99365234	-7.51464844	-18.45703125	+3288
+1458240897.27309990	+16.81347656	-1.43701172	-0.44384766	+19.20410156	-23.95019531	-44.05517578	+5884	+16.87500000	+0.25927734	+0.38671875	-29.50927734	-21.40136719	+36.07910156	+5844	+14.08886719	-2.47851563	-1.77539063	+25.83984375	-7.44873047	-18.43505859	+3292
+1458240897.27729990	+16.81347656	-1.44140625	-0.42626953	+19.13818359	-24.03808594	-44.12109375	+5904	+16.87939453	+0.24609375	+0.40869141	-29.97070313	-21.46728516	+36.29882813	+5860	+14.09326172	-2.48730469	-1.78857422	+25.68603516	-7.38281250	-18.41308594	+3292
+1458240897.28150010	+16.81787109	-1.44580078	-0.40429688	+19.05029297	-24.14794922	-44.20898438	+5928	+16.88818359	+0.23730469	+0.42187500	-30.43212891	-21.48925781	+36.54052734	+5876	+14.10205078	-2.50048828	-1.79736328	+25.55419922	-7.36083984	-18.41308594	+3292
+1458240897.28559990	+16.82226563	-1.45019531	-0.38671875	+18.96240234	-24.21386719	-44.27490234	+5952	+16.90136719	+0.22851563	+0.43066406	-30.84960938	-21.46728516	+36.71630859	+5892	+14.11083984	-2.50927734	-1.80615234	+25.42236328	-7.33886719	-18.41308594	+3292
+1458240897.28979990	+16.82666016	-1.45458984	-0.37353516	+18.87451172	-24.27978516	-44.29687500	+5976	+16.91015625	+0.21972656	+0.43945313	-31.28906250	-21.40136719	+36.91406250	+5904	+14.11523438	-2.50927734	-1.81054688	+25.33447266	-7.33886719	-18.43505859	+3288
+1458240897.29399990	+16.83544922	-1.46337891	-0.36474609	+18.78662109	-24.30175781	-44.29687500	+5996	+16.91455078	+0.20654297	+0.43945313	-31.72851563	-21.33544922	+37.11181641	+5920	+14.12402344	-2.50927734	-1.81494141	+25.24658203	-7.38281250	-18.43505859	+3284
+1458240897.29810000	+16.83984375	-1.46777344	-0.36035156	+18.67675781	-24.30175781	-44.29687500	+6020	+16.92333984	+0.19335938	+0.44384766	-32.21191406	-21.29150391	+37.30957031	+5936	+14.12841797	-2.50927734	-1.81494141	+25.20263672	-7.42675781	-18.45703125	+3280
+1458240897.30230000	+16.84423828	-1.47216797	-0.35595703	+18.56689453	-24.30175781	-44.25292969	+6040	+16.92333984	+0.18457031	+0.44824219	-32.67333984	-21.24755859	+37.52929688	+5948	+14.13720703	-2.50048828	-1.81054688	+25.20263672	-7.49267578	-18.45703125	+3276
+1458240897.30650000	+16.85302734	-1.47656250	-0.35595703	+18.45703125	-24.30175781	-44.18701172	+6060	+16.93212891	+0.17578125	+0.45263672	-33.15673828	-21.15966797	+37.77099609	+5960	+14.14599609	-2.48730469	-1.80175781	+25.22460938	-7.60253906	-18.50097656	+3280
+1458240897.31060000	+16.86621094	-1.47656250	-0.35595703	+18.36914063	-24.30175781	-44.12109375	+6076	+16.93652344	+0.16259766	+0.45703125	-33.66210938	-21.09375000	+38.01269531	+5972	+14.15039063	-2.47412109	-1.79296875	+25.24658203	-7.73437500	-18.52294922	+3280
+1458240897.31480000	+16.87939453	-1.48095703	-0.36035156	+18.28125000	-24.30175781	-44.05517578	+6088	+16.94091797	+0.14501953	+0.46142578	-34.16748047	-21.02783203	+38.25439453	+5988	+14.15917969	-2.46093750	-1.77978516	+25.29052734	-7.86621094	-18.56689453	+3284
+1458240897.31900000	+16.89257813	-1.48535156	-0.36035156	+18.19335938	-24.27978516	-43.98925781	+6100	+16.94531250	+0.13183594	+0.46142578	-34.67285156	-20.91796875	+38.47412109	+6000	+14.16796875	-2.44335938	-1.76220703	+25.31250000	-8.02001953	-18.61083984	+3288
+1458240897.32310010	+16.90576172	-1.48535156	-0.36914063	+18.12744141	-24.23583984	-43.92333984	+6112	+16.95410156	+0.11865234	+0.45703125	-35.15625000	-20.80810547	+38.67187500	+6012	+14.17675781	-2.43017578	-1.74902344	+25.35644531	-8.17382813	-18.65478516	+3296
+1458240897.32730010	+16.91894531	-1.48974609	-0.37792969	+18.03955078	-24.16992188	-43.83544922	+6120	+16.95849609	+0.10546875	+0.44824219	-35.66162109	-20.65429688	+38.89160156	+6024	+14.18115234	-2.41259766	-1.73144531	+25.42236328	-8.32763672	-18.69873047	+3304
+1458240897.33150010	+16.92773438	-1.48974609	-0.39111328	+17.95166016	-24.10400391	-43.72558594	+6124	+16.95849609	+0.09228516	+0.44384766	-36.14501953	-20.50048828	+39.11132813	+6036	+14.18994141	-2.39501953	-1.71826172	+25.48828125	-8.48144531	-18.74267578	+3308
+1458240897.33559990	+16.93212891	-1.48974609	-0.39990234	+17.88574219	-24.06005859	-43.63769531	+6128	+16.95849609	+0.07470703	+0.44384766	-36.69433594	-20.43457031	+39.37500000	+6048	+14.19873047	-2.38183594	-1.70507813	+25.53222656	-8.61328125	-18.76464844	+3316
+1458240897.33979990	+16.94091797	-1.48974609	-0.40429688	+17.84179688	-24.03808594	-43.57177734	+6128	+16.95849609	+0.06152344	+0.44824219	-37.24365234	-20.34667969	+39.66064453	+6056	+14.20312500	-2.36865234	-1.69628906	+25.55419922	-8.76708984	-18.80859375	+3324
+1458240897.34390000	+16.94531250	-1.48974609	-0.40869141	+17.79785156	-24.03808594	-43.52783203	+6128	+16.96289063	+0.04394531	+0.45263672	-37.79296875	-20.28076172	+39.94628906	+6068	+14.21191406	-2.35546875	-1.68310547	+25.57617188	-8.89892578	-18.83056641	+3332
+1458240897.34809990	+16.95410156	-1.48535156	-0.40869141	+17.77587891	-24.03808594	-43.50585938	+6128	+16.96728516	+0.02636719	+0.46142578	-38.36425781	-20.19287109	+40.23193359	+6080	+14.22070313	-2.34667969	-1.67871094	+25.57617188	-9.00878906	-18.87451172	+3340
+1458240897.35229990	+16.96289063	-1.48974609	-0.40869141	+17.75390625	-24.06005859	-43.50585938	+6128	+16.97167969	+0.01318359	+0.46582031	-38.91357422	-20.08300781	+40.51757813	+6088	+14.22509766	-2.34667969	-1.66992188	+25.53222656	-9.11865234	-18.91845703	+3348
+1458240897.35640000	+16.96728516	-1.48974609	-0.40429688	+17.70996094	-24.08203125	-43.50585938	+6128	+16.97167969	-0.00439453	+0.47460938	-39.46289063	-20.01708984	+40.80322266	+6100	+14.23388672	-2.34667969	-1.66992188	+25.46630859	-9.18457031	-18.94042969	+3356
+1458240897.36060000	+16.96728516	-1.48974609	-0.39550781	+17.68798828	-24.12597656	-43.54980469	+6128	+16.97607422	-0.02197266	+0.48339844	-40.03417969	-19.95117188	+41.08886719	+6108	+14.24267578	-2.35546875	-1.66992188	+25.37841797	-9.22851563	-18.96240234	+3364
+1458240897.36480000	+16.97167969	-1.49414063	-0.38671875	+17.68798828	-24.16992188	-43.57177734	+6128	+16.98046875	-0.03955078	+0.49658203	-40.60546875	-19.88525391	+41.39648438	+6120	+14.25146484	-2.36425781	-1.67431641	+25.24658203	-9.27246094	-18.98437500	+3372
+1458240897.36890010	+16.97167969	-1.49414063	-0.37353516	+17.66601563	-24.21386719	-43.61572266	+6136	+16.98046875	-0.05273438	+0.51416016	-41.19873047	-19.84130859	+41.72607422	+6132	+14.26025391	-2.37304688	-1.68310547	+25.13671875	-9.27246094	-19.00634766	+3380
+1458240897.37310000	+16.96728516	-1.49414063	-0.36035156	+17.66601563	-24.32373047	-43.68164063	+6140	+16.98046875	-0.07470703	+0.53613281	-41.81396484	-19.84130859	+42.07763672	+6144	+14.26904297	-2.38623047	-1.69628906	+24.98291016	-9.27246094	-19.00634766	+3388
+1458240897.37730000	+16.96728516	-1.49414063	-0.33837891	+17.68798828	-24.43359375	-43.76953125	+6152	+16.98486328	-0.08789063	+0.55810547	-42.42919922	-19.81933594	+42.45117188	+6160	+14.27343750	-2.40820313	-1.70947266	+24.80712891	-9.25048828	-19.02832031	+3396
+1458240897.38140010	+16.97167969	-1.49414063	-0.31201172	+17.68798828	-24.60937500	-43.87939453	+6164	+16.98925781	-0.10546875	+0.58447266	-43.02246094	-19.79736328	+42.82470703	+6172	+14.28222656	-2.42578125	-1.72265625	+24.60937500	-9.25048828	-19.07226563	+3404
+1458240897.38560010	+16.97167969	-1.49853516	-0.28564453	+17.70996094	-24.71923828	-43.96728516	+6180	+16.99365234	-0.12304688	+0.60644531	-43.65966797	-19.73144531	+43.17626953	+6188	+14.29101563	-2.44775391	-1.73144531	+24.41162109	-9.25048828	-19.09423828	+3412
+1458240897.38980010	+16.97607422	-1.49853516	-0.25927734	+17.73193359	-24.85107422	-44.05517578	+6196	+16.99804688	-0.14062500	+0.62841797	-44.25292969	-19.66552734	+43.50585938	+6200	+14.29980469	-2.46972656	-1.74023438	+24.25781250	-9.22851563	-19.13818359	+3420
+1458240897.39389990	+16.97607422	-1.50292969	-0.23291016	+17.73193359	-24.96093750	-44.12109375	+6212	+17.00244141	-0.15380859	+0.64599609	-44.84619141	-19.59960938	+43.83544922	+6216	+14.31298828	-2.48730469	-1.75341797	+24.10400391	-9.22851563	-19.16015625	+3424
+1458240897.39809990	+16.97607422	-1.50292969	-0.21093750	+17.77587891	-25.07080078	-44.18701172	+6232	+17.00683594	-0.17578125	+0.66796875	-45.50537109	-19.53369141	+44.16503906	+6232	+14.32177734	-2.50488281	-1.76220703	+23.95019531	-9.22851563	-19.20410156	+3428
+1458240897.40229990	+16.97607422	-1.50732422	-0.18896484	+17.79785156	-25.18066406	-44.25292969	+6252	+17.00683594	-0.19335938	+0.68554688	-46.14257813	-19.44580078	+44.51660156	+6248	+14.33056641	-2.51367188	-1.77099609	+23.86230469	-9.25048828	-19.22607422	+3432
+1458240897.40640000	+16.97607422	-1.50732422	-0.16259766	+17.81982422	-25.31250000	-44.29687500	+6272	+17.01123047	-0.21093750	+0.70312500	-46.80175781	-19.29199219	+44.86816406	+6260	+14.33935547	-2.52246094	-1.77539063	+23.77441406	-9.29443359	-19.27001953	+3432
+1458240897.41059990	+16.98046875	-1.50732422	-0.14501953	+17.86376953	-25.40039063	-44.29687500	+6292	+17.01123047	-0.23291016	+0.71630859	-47.46093750	-19.13818359	+45.21972656	+6276	+14.34814453	-2.52685547	-1.77539063	+23.73046875	-9.38232422	-19.31396484	+3428
+1458240897.41479990	+16.98486328	-1.50732422	-0.12744141	+17.90771484	-25.46630859	-44.29687500	+6312	+17.01562500	-0.25048828	+0.72509766	-48.09814453	-18.96240234	+45.54931641	+6288	+14.35693359	-2.52685547	-1.77099609	+23.73046875	-9.47021484	-19.37988281	+3428
+1458240897.41890000	+16.98925781	-1.50732422	-0.10986328	+17.92968750	-25.51025391	-44.27490234	+6328	+17.02001953	-0.26806641	+0.73388672	-48.73535156	-18.76464844	+45.85693359	+6300	+14.36572266	-2.52685547	-1.76220703	+23.70849609	-9.60205078	-19.42382813	+3428
+1458240897.42310000	+16.99365234	-1.50732422	-0.10107422	+17.97363281	-25.51025391	-44.23095703	+6344	+17.02441406	-0.29003906	+0.73388672	-49.41650391	-18.54492188	+46.12060547	+6316	+14.37451172	-2.52246094	-1.74902344	+23.73046875	-9.73388672	-19.48974609	+3432
+1458240897.42720010	+16.99804688	-1.50732422	-0.10107422	+18.01757813	-25.48828125	-44.14306641	+6360	+17.02441406	-0.31640625	+0.72949219	-50.11962891	-18.25927734	+46.38427734	+6328	+14.38330078	-2.51367188	-1.73583984	+23.81835938	-9.88769531	-19.53369141	+3436
+1458240897.43140010	+17.00244141	-1.50732422	-0.10107422	+18.06152344	-25.42236328	-44.03320313	+6368	+17.02441406	-0.34277344	+0.72070313	-50.82275391	-17.95166016	+46.62597656	+6344	+14.39208984	-2.49609375	-1.72265625	+23.90625000	-10.06347656	-19.59960938	+3444
+1458240897.43560000	+17.00683594	-1.50292969	-0.10546875	+18.12744141	-25.35644531	-43.90136719	+6380	+17.02441406	-0.37792969	+0.71630859	-51.59179688	-17.64404297	+46.88964844	+6356	+14.40087891	-2.48291016	-1.71386719	+24.01611328	-10.19531250	-19.64355469	+3452
+1458240897.43969990	+17.00683594	-1.49853516	-0.10986328	+18.19335938	-25.29052734	-43.74755859	+6388	+17.02001953	-0.39990234	+0.70751953	-52.29492188	-17.33642578	+47.15332031	+6372	+14.40527344	-2.46972656	-1.70068359	+24.10400391	-10.34912109	-19.68750000	+3456
+1458240897.44390010	+17.01123047	-1.49414063	-0.11425781	+18.28125000	-25.22460938	-43.61572266	+6396	+17.02001953	-0.41748047	+0.69873047	-52.97607422	-17.00683594	+47.43896484	+6384	+14.41406250	-2.45214844	-1.68310547	+24.21386719	-10.54687500	-19.75341797	+3468
+1458240897.44810010	+17.02001953	-1.48974609	-0.12744141	+18.36914063	-25.11474609	-43.43994141	+6400	+17.02441406	-0.44384766	+0.68994141	-53.72314453	-16.63330078	+47.68066406	+6396	+14.41845703	-2.43896484	-1.66552734	+24.30175781	-10.72265625	-19.79736328	+3476
+1458240897.45219990	+17.02880859	-1.48535156	-0.13623047	+18.47900391	-24.98291016	-43.26416016	+6404	+17.02441406	-0.46582031	+0.67675781	-54.47021484	-16.25976563	+47.90039063	+6412	+14.42724609	-2.43017578	-1.64355469	+24.38964844	-10.89843750	-19.86328125	+3488
+1458240897.45639990	+17.03320313	-1.48095703	-0.14941406	+18.58886719	-24.85107422	-43.13232422	+6404	+17.02441406	-0.49218750	+0.66796875	-55.21728516	-15.93017578	+48.18603516	+6424	+14.43164063	-2.42138672	-1.63037109	+24.47753906	-11.07421875	-19.92919922	+3496
+1458240897.46059990	+17.03759766	-1.47656250	-0.16259766	+18.72070313	-24.69726563	-42.97851563	+6408	+17.02001953	-0.52294922	+0.65917969	-56.05224609	-15.55664063	+48.42773438	+6444	+14.44042969	-2.41259766	-1.61718750	+24.54345703	-11.22802734	-19.97314453	+3504
+1458240897.46470000	+17.04199219	-1.46777344	-0.17138672	+18.87451172	-24.56542969	-42.86865234	+6408	+17.02001953	-0.54931641	+0.65039063	-56.82128906	-15.16113281	+48.66943359	+6456	+14.44482422	-2.40380859	-1.60400391	+24.60937500	-11.35986328	-20.01708984	+3516
+1458240897.46890000	+17.04199219	-1.46337891	-0.17578125	+19.02832031	-24.47753906	-42.80273438	+6404	+17.01562500	-0.57128906	+0.64599609	-57.61230469	-14.76562500	+48.95507813	+6472	+14.45361328	-2.39941406	-1.59960938	+24.65332031	-11.44775391	-20.06103516	+3524
+1458240897.47309990	+17.04199219	-1.45898438	-0.16699219	+19.20410156	-24.45556641	-42.78076172	+6404	+17.01562500	-0.59326172	+0.64599609	-58.40332031	-14.39208984	+49.28466797	+6484	+14.45800781	-2.39941406	-1.59521484	+24.67529297	-11.53564453	-20.10498047	+3532
+1458240897.47720000	+17.04199219	-1.45458984	-0.15820313	+19.35791016	-24.43359375	-42.80273438	+6404	+17.01562500	-0.61083984	+0.64599609	-59.17236328	-14.01855469	+49.57031250	+6500	+14.46240234	-2.40820313	-1.59082031	+24.65332031	-11.60156250	-20.14892578	+3540
+1458240897.48140000	+17.04638672	-1.45019531	-0.14501953	+19.55566406	-24.41162109	-42.86865234	+6408	+17.01562500	-0.62841797	+0.65917969	-59.94140625	-13.68896484	+49.94384766	+6516	+14.46679688	-2.41699219	-1.59082031	+24.58740234	-11.64550781	-20.19287109	+3548
+1458240897.48560000	+17.04638672	-1.45019531	-0.13183594	+19.73144531	-24.36767578	-42.95654297	+6408	+17.01562500	-0.64599609	+0.67236328	-60.73242188	-13.33740234	+50.27343750	+6532	+14.47119141	-2.43457031	-1.59521484	+24.49951172	-11.66748047	-20.21484375	+3556
+1458240897.48970010	+17.05078125	-1.45019531	-0.11865234	+19.90722656	-24.32373047	-43.06640625	+6416	+17.02001953	-0.67236328	+0.68115234	-61.52343750	-12.94189453	+50.58105469	+6548	+14.47998047	-2.45214844	-1.59960938	+24.41162109	-11.66748047	-20.25878906	+3568
+1458240897.49390010	+17.05078125	-1.44580078	-0.10546875	+20.10498047	-24.27978516	-43.19824219	+6420	+17.01562500	-0.69433594	+0.69433594	-62.31445313	-12.54638672	+50.91064453	+6564	+14.48437500	-2.47412109	-1.61279297	+24.30175781	-11.64550781	-20.28076172	+3576
+1458240897.49799990	+17.04638672	-1.44580078	-0.08349609	+20.30273438	-24.27978516	-43.35205078	+6432	+17.01123047	-0.71630859	+0.70751953	-63.10546875	-12.17285156	+51.24023438	+6580	+14.48876953	-2.50048828	-1.62597656	+24.16992188	-11.57958984	-20.30273438	+3588
+1458240897.50219990	+17.04199219	-1.44140625	-0.06152344	+20.52246094	-24.25781250	-43.52783203	+6444	+17.00244141	-0.74267578	+0.71630859	-63.89648438	-11.77734375	+51.56982422	+6596	+14.49316406	-2.52246094	-1.64355469	+24.03808594	-11.49169922	-20.30273438	+3600
+1458240897.50640010	+17.03759766	-1.43701172	-0.04394531	+20.76416016	-24.21386719	-43.68164063	+6460	+17.00244141	-0.76464844	+0.73388672	-64.66552734	-11.38183594	+51.92138672	+6612	+14.49755859	-2.54882813	-1.66113281	+23.90625000	-11.40380859	-20.32470703	+3608
+1458240897.51050000	+17.03320313	-1.43261719	-0.02636719	+20.98388672	-24.16992188	-43.87939453	+6472	+17.00244141	-0.78222656	+0.75146484	-65.39062500	-10.98632813	+52.27294922	+6628	+14.50195313	-2.57519531	-1.67871094	+23.77441406	-11.33789063	-20.34667969	+3616
+1458240897.51469990	+17.03320313	-1.43261719	-0.00878906	+21.18164063	-24.10400391	-44.07714844	+6488	+17.00244141	-0.80859375	+0.76904297	-66.13769531	-10.59082031	+52.62451172	+6640	+14.50634766	-2.60156250	-1.69189453	+23.64257813	-11.27197266	-20.36865234	+3624
+1458240897.51889990	+17.03320313	-1.43261719	+0.00439453	+21.37939453	-24.01611328	-44.25292969	+6504	+16.99804688	-0.83056641	+0.77783203	-66.86279297	-10.15136719	+52.88818359	+6656	+14.51074219	-2.62353516	-1.70507813	+23.53271484	-11.22802734	-20.41259766	+3632
+1458240897.52300000	+17.03320313	-1.43261719	+0.00878906	+21.57714844	-23.86230469	-44.42871094	+6520	+16.99365234	-0.85253906	+0.78222656	-67.56591797	-9.71191406	+53.15185547	+6668	+14.51513672	-2.64550781	-1.71386719	+23.44482422	-11.18408203	-20.43457031	+3636
+1458240897.52720000	+17.02880859	-1.42822266	+0.01318359	+21.77490234	-23.68652344	-44.56054688	+6532	+16.98925781	-0.88769531	+0.78222656	-68.33496094	-9.25048828	+53.37158203	+6680	+14.51953125	-2.65869141	-1.72705078	+23.40087891	-11.16210938	-20.45654297	+3640
+1458240897.53140000	+17.02880859	-1.42382813	+0.00878906	+21.95068359	-23.48876953	-44.64843750	+6548	+16.98486328	-0.91845703	+0.76904297	-69.06005859	-8.76708984	+53.50341797	+6696	+14.52392578	-2.66748047	-1.73144531	+23.37890625	-11.14013672	-20.47851563	+3640
+1458240897.53550000	+17.02441406	-1.41943359	+0.00000000	+22.12646484	-23.24707031	-44.73632813	+6560	+16.97167969	-0.94921875	+0.76025391	-69.76318359	-8.30566406	+53.70117188	+6708	+14.52832031	-2.67626953	-1.73583984	+23.37890625	-11.16210938	-20.52246094	+3644
+1458240897.53970000	+17.02001953	-1.41503906	-0.00878906	+22.28027344	-23.02734375	-44.80224609	+6572	+16.96728516	-0.97998047	+0.74707031	-70.48828125	-7.82226563	+53.87695313	+6724	+14.53271484	-2.67626953	-1.73583984	+23.42285156	-11.18408203	-20.58837891	+3644
+1458240897.54390000	+17.02441406	-1.41503906	-0.02197266	+22.43408203	-22.78564453	-44.84619141	+6584	+16.96289063	-1.01513672	+0.72949219	-71.19140625	-7.31689453	+53.98681641	+6736	+14.53710938	-2.67626953	-1.73144531	+23.48876953	-11.25000000	-20.65429688	+3648
+1458240897.54800010	+17.03320313	-1.41503906	-0.03955078	+22.54394531	-22.50000000	-44.86816406	+6592	+16.95849609	-1.04150391	+0.70751953	-71.85058594	-6.83349609	+54.11865234	+6748	+14.55029297	-2.66748047	-1.71386719	+23.64257813	-11.46972656	-20.80810547	+3656
+1458240897.55220010	+17.04199219	-1.41943359	-0.06152344	+22.63183594	-22.19238281	-44.86816406	+6596	+16.94970703	-1.07666016	+0.68994141	-72.53173828	-6.37207031	+54.20654297	+6764	+14.55468750	-2.66308594	-1.70068359	+23.75244141	-11.60156250	-20.91796875	+3664
+1458240897.55640010	+17.04638672	-1.42382813	-0.08349609	+22.71972656	-21.90673828	-44.86816406	+6600	+16.94091797	-1.11181641	+0.65478516	-73.23486328	-5.91064453	+54.22851563	+6780	+14.56347656	-2.65429688	-1.68750000	+23.88427734	-11.71142578	-21.00585938	+3672
+1458240897.56049990	+17.05078125	-1.42822266	-0.10546875	+22.76367188	-21.57714844	-44.84619141	+6604	+16.93212891	-1.13818359	+0.61962891	-73.85009766	-5.44921875	+54.22851563	+6796	+14.56787109	-2.64990234	-1.67871094	+23.99414063	-11.82128906	-21.09375000	+3684
+1458240897.56469990	+17.05517578	-1.43261719	-0.13623047	+22.82958984	-21.22558594	-44.80224609	+6608	+16.92333984	-1.17773438	+0.58007813	-74.50927734	-4.98779297	+54.18457031	+6812	+14.57226563	-2.64111328	-1.66992188	+24.10400391	-11.90917969	-21.20361328	+3692
+1458240897.56890010	+17.06396484	-1.43261719	-0.16259766	+22.89550781	-20.87402344	-44.75830078	+6604	+16.91455078	-1.21728516	+0.54492188	-75.19042969	-4.54833984	+54.16259766	+6828	+14.57666016	-2.63232422	-1.66552734	+24.23583984	-11.99707031	-21.29150391	+3704
+1458240897.57300000	+17.06835938	-1.44140625	-0.18457031	+22.91748047	-20.54443359	-44.71435547	+6600	+16.90576172	-1.24804688	+0.51416016	-75.78369141	-4.13085938	+54.22851563	+6844	+14.58105469	-2.62792969	-1.65673828	+24.32373047	-12.08496094	-21.40136719	+3712
+1458240897.57719990	+17.07714844	-1.45458984	-0.21093750	+22.91748047	-20.23681641	-44.69238281	+6596	+16.90136719	-1.27880859	+0.48779297	-76.35498047	-3.75732422	+54.27246094	+6856	+14.58544922	-2.63671875	-1.64794922	+24.36767578	-12.17285156	-21.53320313	+3724
+1458240897.58130000	+17.08154297	-1.46337891	-0.22412109	+22.93945313	-19.95117188	-44.69238281	+6592	+16.90136719	-1.30517578	+0.46582031	-76.92626953	-3.42773438	+54.31640625	+6868	+14.58984375	-2.64111328	-1.64355469	+24.41162109	-12.21679688	-21.64306641	+3732
+1458240897.58550000	+17.09033203	-1.48095703	-0.23730469	+22.93945313	-19.64355469	-44.69238281	+6588	+16.90136719	-1.32275391	+0.43945313	-77.36572266	-3.07617188	+54.33837891	+6876	+14.59423828	-2.64990234	-1.64794922	+24.41162109	-12.23876953	-21.75292969	+3740
+1458240897.58970000	+17.09472656	-1.49853516	-0.25488281	+22.91748047	-19.33593750	-44.73632813	+6584	+16.89697266	-1.34912109	+0.41308594	-77.84912109	-2.74658203	+54.29443359	+6888	+14.60302734	-2.67187500	-1.65234375	+24.34570313	-12.23876953	-21.84082031	+3752
+1458240897.59380010	+17.09472656	-1.51611328	-0.27246094	+22.89550781	-19.00634766	-44.75830078	+6580	+16.89697266	-1.37548828	+0.39111328	-78.35449219	-2.48291016	+54.31640625	+6896	+14.60742188	-2.69384766	-1.66992188	+24.27978516	-12.10693359	-21.92871094	+3764
+1458240897.59800000	+17.09472656	-1.53369141	-0.28564453	+22.89550781	-18.67675781	-44.80224609	+6580	+16.88818359	-1.39306641	+0.37792969	-78.75000000	-2.24121094	+54.38232422	+6904	+14.60742188	-2.72460938	-1.69628906	+24.16992188	-11.97509766	-21.99462891	+3780
+1458240897.60220000	+17.09472656	-1.55126953	-0.29882813	+22.89550781	-18.39111328	-44.86816406	+6584	+16.88818359	-1.41064453	+0.36474609	-79.12353516	-1.99951172	+54.44824219	+6912	+14.60742188	-2.75976563	-1.71826172	+24.01611328	-11.84326172	-22.06054688	+3792
+1458240897.60630010	+17.09472656	-1.56445313	-0.31640625	+22.89550781	-18.03955078	-44.91210938	+6588	+16.89257813	-1.42822266	+0.35156250	-79.49707031	-1.75781250	+54.49218750	+6916	+14.61181641	-2.79052734	-1.74462891	+23.88427734	-11.71142578	-22.14843750	+3808
+1458240897.61050010	+17.09472656	-1.58203125	-0.32519531	+22.91748047	-17.79785156	-45.02197266	+6596	+16.90136719	-1.42822266	+0.34716797	-79.71679688	-1.56005859	+54.60205078	+6920	+14.61181641	-2.83007813	-1.77099609	+23.70849609	-11.55761719	-22.21435547	+3820
+1458240897.61470010	+17.09472656	-1.60839844	-0.33398438	+22.89550781	-17.55615234	-45.15380859	+6604	+16.90576172	-1.44140625	+0.34277344	-80.00244141	-1.40625000	+54.68994141	+6924	+14.61181641	-2.87402344	-1.80175781	+23.48876953	-11.40380859	-22.32421875	+3832
+1458240897.61879990	+17.09472656	-1.63037109	-0.34716797	+22.89550781	-17.24853516	-45.28564453	+6620	+16.91455078	-1.45898438	+0.33398438	-80.31005859	-1.29638672	+54.75585938	+6928	+14.61621094	-2.92236328	-1.83251953	+23.26904297	-11.20605469	-22.41210938	+3844
+1458240897.62299990	+17.09472656	-1.65234375	-0.36035156	+22.91748047	-16.96289063	-45.41748047	+6636	+16.91894531	-1.46337891	+0.32519531	-80.48583984	-1.18652344	+54.79980469	+6928	+14.61621094	-2.97070313	-1.86767578	+23.07128906	-11.00830078	-22.47802734	+3856
+1458240897.62719990	+17.09472656	-1.67431641	-0.37353516	+22.91748047	-16.72119141	-45.54931641	+6656	+16.92333984	-1.47656250	+0.31201172	-80.72753906	-1.07666016	+54.82177734	+6932	+14.61621094	-3.01025391	-1.90722656	+22.89550781	-10.78857422	-22.56591797	+3868
+1458240897.63130000	+17.09472656	-1.69628906	-0.40869141	+22.91748047	-16.32568359	-45.59326172	+6680	+16.92773438	-1.49414063	+0.29443359	-80.96923828	-0.96679688	+54.75585938	+6940	+14.61621094	-3.05419922	-1.94238281	+22.71972656	-10.56884766	-22.63183594	+3876
+1458240897.63550000	+17.09472656	-1.71386719	-0.43945313	+22.96142578	-16.04003906	-45.70312500	+6704	+16.93212891	-1.50732422	+0.27685547	-81.12304688	-0.90087891	+54.82177734	+6944	+14.61621094	-3.09814453	-1.97753906	+22.54394531	-10.39306641	-22.74169922	+3884
+1458240897.63969990	+17.09472656	-1.73583984	-0.46582031	+23.00537109	-15.75439453	-45.81298828	+6728	+16.93212891	-1.52490234	+0.26367188	-81.34277344	-0.87890625	+54.84375000	+6952	+14.61621094	-3.13330078	-2.00830078	+22.41210938	-10.23925781	-22.85156250	+3892
+1458240897.64380000	+17.10351563	-1.75781250	-0.50097656	+23.02734375	-15.44677734	-45.87890625	+6752	+16.94531250	-1.54687500	+0.23730469	-81.58447266	-0.83496094	+54.77783203	+6960	+14.61621094	-3.17285156	-2.03027344	+22.28027344	-10.12939453	-22.98339844	+3900
+1458240897.64800000	+17.11230469	-1.77978516	-0.53173828	+23.04931641	-15.18310547	-45.98876953	+6776	+16.94970703	-1.56005859	+0.21093750	-81.71630859	-0.81298828	+54.73388672	+6968	+14.62060547	-3.20361328	-2.04785156	+22.21435547	-10.06347656	-23.11523438	+3904
+1458240897.65210010	+17.12109375	-1.80615234	-0.56250000	+23.07128906	-14.91943359	-46.07666016	+6796	+16.95849609	-1.59521484	+0.18017578	-81.95800781	-0.81298828	+54.66796875	+6976	+14.62500000	-3.23437500	-2.06542969	+22.14843750	-9.97558594	-23.26904297	+3904
+1458240897.65630010	+17.13427734	-1.83691406	-0.60644531	+23.04931641	-14.58984375	-46.12060547	+6820	+16.96289063	-1.63037109	+0.13623047	-82.19970703	-0.81298828	+54.49218750	+6992	+14.62939453	-3.26074219	-2.08300781	+22.10449219	-9.93164063	-23.42285156	+3908
+1458240897.66050000	+17.14746094	-1.86328125	-0.65917969	+23.04931641	-14.23828125	-46.14257813	+6840	+16.96289063	-1.66552734	+0.08789063	-82.39746094	-0.81298828	+54.31640625	+7008	+14.63378906	-3.28710938	-2.09619141	+22.08251953	-9.86572266	-23.57666016	+3912
+1458240897.66459990	+17.15625000	-1.88964844	-0.71191406	+23.07128906	-13.88671875	-46.14257813	+6856	+16.96289063	-1.70507813	+0.03955078	-82.66113281	-0.81298828	+54.14062500	+7024	+14.63818359	-3.30468750	-2.10937500	+22.12646484	-9.84375000	-23.70849609	+3916
+1458240897.66880010	+17.17382813	-1.92041016	-0.76904297	+23.07128906	-13.51318359	-46.12060547	+6868	+16.97167969	-1.74902344	-0.01318359	-82.92480469	-0.81298828	+53.92089844	+7040	+14.64697266	-3.31787109	-2.11376953	+22.17041016	-9.84375000	-23.86230469	+3920
+1458240897.67300010	+17.18701172	-1.94677734	-0.82177734	+23.09326172	-13.22753906	-46.12060547	+6880	+16.97607422	-1.78857422	-0.05712891	-83.12255859	-0.81298828	+53.78906250	+7052	+14.65136719	-3.33544922	-2.12255859	+22.21435547	-9.86572266	-24.03808594	+3920
+1458240897.67709990	+17.20019531	-1.98193359	-0.87451172	+23.09326172	-12.91992188	-46.14257813	+6884	+16.98046875	-1.83251953	-0.10546875	-83.36425781	-0.85693359	+53.63525391	+7068	+14.66015625	-3.35742188	-2.12695313	+22.23632813	-9.86572266	-24.19189453	+3924
+1458240897.68129990	+17.21777344	-2.02148438	-0.91845703	+23.07128906	-12.65625000	-46.16455078	+6888	+16.98925781	-1.88085938	-0.15380859	-83.62792969	-0.87890625	+53.45947266	+7084	+14.67333984	-3.37939453	-2.13134766	+22.23632813	-9.88769531	-24.38964844	+3932
+1458240897.68549990	+17.23974609	-2.06103516	-0.97119141	+23.04931641	-12.34863281	-46.18652344	+6888	+16.99365234	-1.91601563	-0.20214844	-83.80371094	-0.87890625	+53.26171875	+7100	+14.68212891	-3.40136719	-2.14013672	+22.25830078	-9.86572266	-24.52148438	+3936
+1458240897.68960000	+17.26171875	-2.10058594	-1.01953125	+23.04931641	-12.06298828	-46.20849609	+6884	+16.99804688	-1.96435547	-0.25927734	-84.02343750	-0.87890625	+53.02001953	+7116	+14.69091797	-3.43212891	-2.15332031	+22.25830078	-9.82177734	-24.67529297	+3944
+1458240897.69380000	+17.27490234	-2.13574219	-1.07226563	+23.00537109	-11.73339844	-46.20849609	+6880	+17.00683594	-2.01269531	-0.31201172	-84.26513672	-0.87890625	+52.82226563	+7132	+14.70410156	-3.45849609	-2.17089844	+22.23632813	-9.75585938	-24.80712891	+3952
+1458240897.69800000	+17.28808594	-2.17529297	-1.12939453	+23.02734375	-11.44775391	-46.23046875	+6876	+17.01562500	-2.06103516	-0.35595703	-84.46289063	-0.87890625	+52.66845703	+7148	+14.70849609	-3.49365234	-2.19287109	+22.19238281	-9.62402344	-24.91699219	+3964
+1458240897.70210000	+17.30126953	-2.21923828	-1.17773438	+23.00537109	-11.20605469	-46.25244141	+6872	+17.02001953	-2.10498047	-0.40429688	-84.66064453	-0.87890625	+52.49267578	+7164	+14.71728516	-3.53320313	-2.21923828	+22.10449219	-9.51416016	-25.02685547	+3976
+1458240897.70630000	+17.31445313	-2.25878906	-1.22607422	+23.00537109	-10.96435547	-46.27441406	+6864	+17.03320313	-2.15332031	-0.44824219	-84.88037109	-0.87890625	+52.36083984	+7176	+14.73046875	-3.57714844	-2.25000000	+22.01660156	-9.33837891	-25.11474609	+3992
+1458240897.71050000	+17.32763672	-2.30273438	-1.26123047	+23.02734375	-10.83251953	-46.38427734	+6856	+17.04638672	-2.20166016	-0.48779297	-85.05615234	-0.85693359	+52.25097656	+7188	+14.73486328	-3.62548828	-2.28955078	+21.86279297	-9.14062500	-25.22460938	+4008
+1458240897.71460010	+17.34082031	-2.35107422	-1.29199219	+23.00537109	-10.67871094	-46.49414063	+6852	+17.06396484	-2.24121094	-0.52734375	-85.20996094	-0.85693359	+52.16308594	+7200	+14.74365234	-3.69140625	-2.32910156	+21.62109375	-8.92089844	-25.31250000	+4024
+1458240897.71880010	+17.35400391	-2.39941406	-1.33593750	+22.98339844	-10.48095703	-46.56005859	+6852	+17.07714844	-2.28076172	-0.55810547	-85.34179688	-0.85693359	+52.11914063	+7212	+14.75244141	-3.76171875	-2.37744141	+21.40136719	-8.65722656	-25.40039063	+4044
+1458240897.72300000	+17.36279297	-2.44775391	-1.37109375	+23.00537109	-10.34912109	-46.66992188	+6856	+17.09912109	-2.32031250	-0.59765625	-85.47363281	-0.85693359	+52.03125000	+7228	+14.75683594	-3.83203125	-2.43017578	+21.13769531	-8.37158203	-25.48828125	+4064
+1458240897.72709990	+17.37158203	-2.49609375	-1.40625000	+23.00537109	-10.23925781	-46.75781250	+6860	+17.11669922	-2.36425781	-0.63281250	-85.58349609	-0.83496094	+51.96533203	+7240	+14.76123047	-3.90673828	-2.48730469	+20.87402344	-8.06396484	-25.55419922	+4080
+1458240897.73130010	+17.38037109	-2.54882813	-1.45898438	+22.98339844	-10.01953125	-46.82373047	+6872	+17.13867188	-2.40380859	-0.66796875	-85.71533203	-0.79101563	+51.87744141	+7256	+14.77001953	-3.98144531	-2.55322266	+20.63232422	-7.71240234	-25.59814453	+4100
+1458240897.73540000	+17.38476563	-2.59716797	-1.49853516	+23.00537109	-9.93164063	-46.95556641	+6888	+17.15625000	-2.45214844	-0.69873047	-85.82519531	-0.79101563	+51.89941406	+7268	+14.77001953	-4.06054688	-2.61914063	+20.34667969	-7.36083984	-25.68603516	+4120
+1458240897.73959990	+17.38476563	-2.64990234	-1.53369141	+23.02734375	-9.88769531	-47.06542969	+6904	+17.17382813	-2.48730469	-0.72070313	-85.91308594	-0.79101563	+51.96533203	+7284	+14.77441406	-4.13964844	-2.68066406	+20.06103516	-7.03125000	-25.77392578	+4136
+1458240897.74379990	+17.40234375	-2.70263672	-1.57763672	+23.02734375	-9.79980469	-47.15332031	+6920	+17.19580078	-2.52685547	-0.75146484	-85.97900391	-0.76904297	+51.94335938	+7300	+14.78320313	-4.22314453	-2.74658203	+19.77539063	-6.72363281	-25.86181641	+4156
+1458240897.74790000	+17.41992188	-2.75976563	-1.61718750	+23.04931641	-9.75585938	-47.26318359	+6940	+17.22216797	-2.56640625	-0.79541016	-86.04492188	-0.74707031	+51.89941406	+7316	+14.78759766	-4.30664063	-2.80371094	+19.51171875	-6.45996094	-25.99365234	+4168
+1458240897.75210000	+17.43750000	-2.82128906	-1.65234375	+23.04931641	-9.73388672	-47.39501953	+6964	+17.24414063	-2.61914063	-0.83496094	-86.15478516	-0.72509766	+51.85546875	+7340	+14.79638672	-4.38574219	-2.86083984	+19.24804688	-6.21826172	-26.12548828	+4184
+1458240897.75630000	+17.45507813	-2.88720703	-1.70507813	+23.02734375	-9.64599609	-47.46093750	+6988	+17.26611328	-2.67187500	-0.87890625	-86.28662109	-0.72509766	+51.78955078	+7360	+14.80517578	-4.46923828	-2.91796875	+19.00634766	-5.97656250	-26.27929688	+4196
+1458240897.76040010	+17.47265625	-2.94873047	-1.75781250	+23.02734375	-9.58007813	-47.54882813	+7016	+17.28369141	-2.72460938	-0.92285156	-86.41845703	-0.72509766	+51.74560547	+7384	+14.81396484	-4.55273438	-2.97070313	+18.78662109	-5.75683594	-26.43310547	+4208
+1458240897.76460000	+17.48583984	-3.01025391	-1.81054688	+23.02734375	-9.58007813	-47.59277344	+7040	+17.30126953	-2.79052734	-0.96679688	-86.57226563	-0.72509766	+51.72363281	+7408	+14.82714844	-4.61425781	-3.02343750	+18.65478516	-5.58105469	-26.56494141	+4212
+1458240897.76880000	+17.51660156	-3.07617188	-1.87207031	+23.04931641	-9.53613281	-47.61474609	+7064	+17.32324219	-2.85205078	-1.02832031	-86.74804688	-0.70312500	+51.56982422	+7436	+14.84033203	-4.68017578	-3.06738281	+18.50097656	-5.44921875	-26.71875000	+4220
+1458240897.77290010	+17.54296875	-3.14208984	-1.92480469	+23.04931641	-9.55810547	-47.70263672	+7084	+17.33642578	-2.91796875	-1.08984375	-86.92382813	-0.68115234	+51.45996094	+7468	+14.85791016	-4.74609375	-3.10253906	+18.39111328	-5.40527344	-26.93847656	+4224
+1458240897.77710010	+17.56933594	-3.21240234	-1.97753906	+23.04931641	-9.62402344	-47.76855469	+7104	+17.35400391	-2.99707031	-1.15136719	-87.14355469	-0.68115234	+51.37207031	+7496	+14.87109375	-4.80761719	-3.13769531	+18.28125000	-5.36132813	-27.15820313	+4224
+1458240897.78130010	+17.60888672	-3.28710938	-2.03027344	+23.02734375	-9.68994141	-47.81250000	+7120	+17.38037109	-3.07177734	-1.21289063	-87.36328125	-0.68115234	+51.26220703	+7528	+14.89746094	-4.87353516	-3.15966797	+18.19335938	-5.40527344	-27.42187500	+4228
+1458240897.78539990	+17.64404297	-3.36621094	-2.08300781	+23.00537109	-9.77783203	-47.87841797	+7128	+17.40234375	-3.15087891	-1.27880859	-87.56103516	-0.68115234	+51.17431641	+7556	+14.91943359	-4.93945313	-3.18164063	+18.10546875	-5.47119141	-27.68554688	+4228
+1458240897.78959990	+17.67919922	-3.44531250	-2.13574219	+22.98339844	-9.88769531	-47.94433594	+7136	+17.41992188	-3.24316406	-1.34472656	-87.84667969	-0.70312500	+51.06445313	+7588	+14.94580078	-4.99218750	-3.19921875	+18.06152344	-5.53710938	-27.92724609	+4224
+1458240897.79380010	+17.71435547	-3.52441406	-2.21044922	+22.96142578	-9.88769531	-47.94433594	+7144	+17.43750000	-3.33984375	-1.41503906	-88.11035156	-0.72509766	+50.93261719	+7616	+14.96777344	-5.04492188	-3.22998047	+18.03955078	-5.58105469	-28.16894531	+4224
+1458240897.79790000	+17.74072266	-3.60351563	-2.27636719	+22.93945313	-9.99755859	-48.03222656	+7148	+17.45068359	-3.43652344	-1.48535156	-88.41796875	-0.76904297	+50.86669922	+7644	+14.98974609	-5.10644531	-3.25195313	+17.97363281	-5.64697266	-28.45458984	+4228
+1458240897.80209990	+17.77148438	-3.68261719	-2.33789063	+22.93945313	-10.15136719	-48.12011719	+7144	+17.46386719	-3.52001953	-1.54687500	-88.65966797	-0.79101563	+50.82275391	+7672	+15.01611328	-5.16357422	-3.27832031	+17.92968750	-5.73486328	-28.74023438	+4228
+1458240897.80620000	+17.81103516	-3.76611328	-2.39941406	+22.91748047	-10.32714844	-48.20800781	+7140	+17.49023438	-3.60791016	-1.61718750	-88.87939453	-0.81298828	+50.75683594	+7696	+15.04248047	-5.22509766	-3.30468750	+17.90771484	-5.82275391	-29.04785156	+4228
+1458240897.81040000	+17.84619141	-3.85400391	-2.44775391	+22.91748047	-10.61279297	-48.38378906	+7128	+17.51220703	-3.69580078	-1.67431641	-89.09912109	-0.87890625	+50.82275391	+7720	+15.06884766	-5.29101563	-3.33105469	+17.81982422	-5.91064453	-29.37744141	+4228
+1458240897.81460000	+17.88134766	-3.94189453	-2.49609375	+22.93945313	-10.87646484	-48.60351563	+7116	+17.53417969	-3.78369141	-1.73144531	-89.34082031	-0.94482422	+50.86669922	+7740	+15.09521484	-5.36572266	-3.35742188	+17.73193359	-5.99853516	-29.70703125	+4236
+1458240897.81870010	+17.91210938	-4.03417969	-2.55761719	+22.93945313	-11.05224609	-48.80126953	+7104	+17.55615234	-3.87597656	-1.78417969	-89.58251953	-1.05468750	+50.93261719	+7760	+15.11718750	-5.44042969	-3.39697266	+17.64404297	-5.99853516	-30.03662109	+4244
+1458240897.82290010	+17.93847656	-4.12646484	-2.61914063	+22.96142578	-11.29394531	-49.04296875	+7092	+17.57812500	-3.96386719	-1.83251953	-89.80224609	-1.18652344	+51.06445313	+7776	+15.13916016	-5.52832031	-3.44091797	+17.46826172	-5.97656250	-30.36621094	+4252
+1458240897.82710000	+17.96923828	-4.20996094	-2.67626953	+23.02734375	-11.55761719	-49.28466797	+7080	+17.60449219	-4.03857422	-1.87646484	-89.91210938	-1.27441406	+51.19628906	+7788	+15.16113281	-5.62060547	-3.48925781	+17.29248047	-5.95458984	-30.69580078	+4264
+1458240897.83119990	+17.99560547	-4.29345703	-2.74218750	+23.11523438	-11.77734375	-49.52636719	+7068	+17.62646484	-4.10888672	-1.92480469	-90.04394531	-1.38427734	+51.32812500	+7804	+15.17871094	-5.71289063	-3.55517578	+17.13867188	-5.82275391	-31.00341797	+4276
+1458240897.83540010	+18.00878906	-4.38134766	-2.79052734	+23.20312500	-12.12890625	-49.87792969	+7060	+17.65283203	-4.18798828	-1.96875000	-90.19775391	-1.49414063	+51.52587891	+7816	+15.19189453	-5.81396484	-3.62109375	+16.89697266	-5.66894531	-31.33300781	+4288
+1458240897.83960010	+18.03076172	-4.46484375	-2.83886719	+23.33496094	-12.48046875	-50.25146484	+7056	+17.67480469	-4.25390625	-2.01269531	-90.28564453	-1.62597656	+51.72363281	+7824	+15.20507813	-5.92382813	-3.69580078	+16.67724609	-5.51513672	-31.66259766	+4300
+1458240897.84369990	+18.06152344	-4.54833984	-2.87402344	+23.51074219	-12.89794922	-50.69091797	+7048	+17.70996094	-4.32421875	-2.03906250	-90.39550781	-1.75781250	+52.03125000	+7832	+15.21826172	-6.03808594	-3.76171875	+16.43554688	-5.38330078	-32.03613281	+4312
+1458240897.84789990	+18.09228516	-4.63623047	-2.91796875	+23.66455078	-13.27148438	-51.10839844	+7048	+17.74511719	-4.39453125	-2.06542969	-90.50537109	-1.91162109	+52.29492188	+7840	+15.23144531	-6.15673828	-3.84082031	+16.14990234	-5.16357422	-32.38769531	+4324
+1458240897.85209990	+18.12304688	-4.71533203	-2.96191406	+23.86230469	-13.60107422	-51.50390625	+7048	+17.78027344	-4.45605469	-2.09619141	-90.57128906	-2.06542969	+52.58056641	+7844	+15.24462891	-6.27539063	-3.91992188	+15.86425781	-4.92187500	-32.71728516	+4340
+1458240897.85620000	+18.14941406	-4.79443359	-3.00585938	+24.10400391	-13.97460938	-51.94335938	+7052	+17.81542969	-4.52197266	-2.12695313	-90.63720703	-2.21923828	+52.84423828	+7852	+15.25341797	-6.39843750	-3.99902344	+15.57861328	-4.70214844	-33.06884766	+4352
+1458240897.86040000	+18.17138672	-4.87792969	-3.06298828	+24.25781250	-14.21630859	-52.29492188	+7064	+17.84619141	-4.59667969	-2.17089844	-90.76904297	-2.32910156	+52.99804688	+7860	+15.26220703	-6.52587891	-4.08691406	+15.29296875	-4.41650391	-33.37646484	+4364
+1458240897.86459990	+18.19335938	-4.95703125	-3.12011719	+24.43359375	-14.52392578	-52.60253906	+7080	+17.87695313	-4.66699219	-2.21923828	-90.92285156	-2.41699219	+53.15185547	+7872	+15.27099609	-6.64013672	-4.17919922	+15.02929688	-4.13085938	-33.66210938	+4376
+1458240897.86870000	+18.23291016	-5.04052734	-3.15527344	+24.67529297	-14.96337891	-53.06396484	+7092	+17.91650391	-4.74609375	-2.25000000	-91.05468750	-2.52685547	+53.43750000	+7876	+15.27978516	-6.75878906	-4.25390625	+14.76562500	-3.91113281	-34.01367188	+4384
+1458240897.87290000	+18.26806641	-5.12841797	-3.19921875	+24.80712891	-15.27099609	-53.39355469	+7108	+17.95166016	-4.82958984	-2.28955078	-91.25244141	-2.63671875	+53.65722656	+7880	+15.29296875	-6.87304688	-4.32861328	+14.52392578	-3.69140625	-34.32128906	+4392
+1458240897.87710000	+18.30322266	-5.21191406	-3.25195313	+24.98291016	-15.60058594	-53.72314453	+7124	+17.98681641	-4.91748047	-2.32910156	-91.42822266	-2.74658203	+53.85498047	+7888	+15.30175781	-6.97851563	-4.40771484	+14.32617188	-3.47167969	-34.62890625	+4400
+1458240897.88120010	+18.35156250	-5.29980469	-3.28710938	+25.20263672	-16.01806641	-54.16259766	+7136	+18.02636719	-5.00537109	-2.37304688	-91.60400391	-2.87841797	+54.05273438	+7892	+15.31933594	-7.09277344	-4.46044922	+14.08447266	-3.40576172	-35.02441406	+4400
+1458240897.88540010	+18.39550781	-5.40527344	-3.35302734	+25.22460938	-16.19384766	-54.38232422	+7152	+18.06152344	-5.10205078	-2.43457031	-91.86767578	-2.94433594	+54.09667969	+7904	+15.34570313	-7.19824219	-4.51757813	+13.88671875	-3.31787109	-35.35400391	+4400
+1458240897.88949990	+18.43945313	-5.51074219	-3.43212891	+25.24658203	-16.36962891	-54.58007813	+7164	+18.09667969	-5.21191406	-2.50488281	-92.17529297	-3.01025391	+54.11865234	+7912	+15.37207031	-7.29052734	-4.57470703	+13.73291016	-3.20800781	-35.66162109	+4396
+1458240897.89369990	+18.47900391	-5.61621094	-3.49365234	+25.31250000	-16.61132813	-54.84375000	+7176	+18.13183594	-5.32617188	-2.56640625	-92.46093750	-3.12011719	+54.16259766	+7920	+15.39843750	-7.38281250	-4.61865234	+13.57910156	-3.18603516	-35.99121094	+4388
+1458240897.89790010	+18.51855469	-5.73486328	-3.57275391	+25.22460938	-16.74316406	-55.04150391	+7184	+18.15820313	-5.44921875	-2.64111328	-92.85644531	-3.20800781	+54.16259766	+7932	+15.42919922	-7.47509766	-4.66699219	+13.42529297	-3.18603516	-36.29882813	+4380
+1458240897.90200000	+18.55371094	-5.84472656	-3.65625000	+25.15869141	-16.91894531	-55.19531250	+7188	+18.18896484	-5.57226563	-2.72021484	-93.20800781	-3.29589844	+54.14062500	+7936	+15.45996094	-7.54980469	-4.70654297	+13.35937500	-3.22998047	-36.60644531	+4368
+1458240897.90619990	+18.60644531	-5.95898438	-3.72216797	+25.18066406	-17.18261719	-55.48095703	+7180	+18.21972656	-5.69531250	-2.79052734	-93.58154297	-3.38378906	+54.18457031	+7940	+15.49511719	-7.62890625	-4.73730469	+13.24951172	-3.33984375	-36.97998047	+4352
+1458240897.91039990	+18.65917969	-6.09521484	-3.79248047	+25.04882813	-17.35839844	-55.74462891	+7168	+18.24609375	-5.82714844	-2.86962891	-93.97705078	-3.49365234	+54.18457031	+7944	+15.53466797	-7.70800781	-4.75927734	+13.13964844	-3.47167969	-37.35351563	+4332
+1458240897.91450000	+18.70751953	-6.22265625	-3.87597656	+24.93896484	-17.46826172	-56.00830078	+7156	+18.27685547	-5.95019531	-2.95312500	-94.35058594	-3.64746094	+54.11865234	+7944	+15.57421875	-7.79150391	-4.78564453	+13.05175781	-3.60351563	-37.74902344	+4312
+1458240897.91870000	+18.74707031	-6.35009766	-3.95507813	+24.87304688	-17.57812500	-56.29394531	+7136	+18.30761719	-6.07763672	-3.03222656	-94.68017578	-3.82324219	+54.09667969	+7944	+15.60937500	-7.87060547	-4.81640625	+12.94189453	-3.73535156	-38.12255859	+4292
+1458240897.92290000	+18.78222656	-6.49511719	-4.04296875	+24.67529297	-17.62207031	-56.60156250	+7116	+18.33837891	-6.21386719	-3.12451172	-95.09765625	-4.02099609	+53.96484375	+7944	+15.64892578	-7.95849609	-4.84716797	+12.81005859	-3.82324219	-38.51806641	+4272
+1458240897.92700000	+18.82177734	-6.61816406	-4.13525391	+24.58740234	-17.68798828	-56.88720703	+7088	+18.36474609	-6.34130859	-3.22119141	-95.47119141	-4.19677734	+53.87695313	+7940	+15.68847656	-8.04199219	-4.88232422	+12.67822266	-3.93310547	-38.91357422	+4252
+1458240897.93120000	+18.86132813	-6.73681641	-4.20996094	+24.54345703	-17.77587891	-57.26074219	+7056	+18.39111328	-6.46875000	-3.29589844	-95.84472656	-4.39453125	+53.85498047	+7936	+15.71923828	-8.12109375	-4.93066406	+12.56835938	-3.95507813	-39.26513672	+4236
+1458240897.93540000	+18.89648438	-6.86865234	-4.27587891	+24.45556641	-17.88574219	-57.72216797	+7024	+18.41748047	-6.60058594	-3.36621094	-96.24023438	-4.65820313	+53.89892578	+7924	+15.74560547	-8.21777344	-4.97900391	+12.37060547	-3.99902344	-39.70458984	+4224
+1458240897.93950010	+18.93164063	-6.98730469	-4.35058594	+24.45556641	-17.97363281	-58.18359375	+6988	+18.45263672	-6.70605469	-3.44091797	-96.50390625	-4.89990234	+53.92089844	+7908	+15.77197266	-8.31884766	-5.03173828	+12.12890625	-4.02099609	-40.14404297	+4212
+1458240897.94370010	+18.96679688	-7.10156250	-4.41210938	+24.49951172	-18.08349609	-58.71093750	+6952	+18.48779297	-6.81152344	-3.50244141	-96.74560547	-5.18554688	+53.98681641	+7892	+15.79394531	-8.42431641	-5.08447266	+11.93115234	-3.99902344	-40.60546875	+4196
+1458240897.94790010	+19.00195313	-7.22460938	-4.46484375	+24.52148438	-18.19335938	-59.30419922	+6916	+18.53173828	-6.91699219	-3.56835938	-97.00927734	-5.49316406	+54.03076172	+7876	+15.80712891	-8.54296875	-5.14599609	+11.64550781	-3.93310547	-41.08886719	+4188
+1458240897.95199990	+19.04150391	-7.33447266	-4.53076172	+24.60937500	-18.21533203	-59.91943359	+6880	+18.57128906	-7.01806641	-3.64306641	-97.25097656	-5.80078125	+54.03076172	+7856	+15.82031250	-8.67041016	-5.21630859	+11.31591797	-3.77929688	-41.57226563	+4176
+1458240897.95619990	+19.06787109	-7.43994141	-4.57470703	+24.76318359	-18.28125000	-60.57861328	+6848	+18.61083984	-7.11474609	-3.69140625	-97.47070313	-6.15234375	+54.16259766	+7836	+15.82470703	-8.79785156	-5.30419922	+11.00830078	-3.55957031	-42.03369141	+4168
+1458240897.96030000	+19.09863281	-7.54541016	-4.63183594	+24.87304688	-18.28125000	-61.19384766	+6820	+18.65039063	-7.22021484	-3.73974609	-97.71240234	-6.50390625	+54.25048828	+7812	+15.82470703	-8.92968750	-5.40087891	+10.65673828	-3.27392578	-42.47314453	+4164
+1458240897.96450000	+19.12500000	-7.63330078	-4.68896484	+25.04882813	-18.32519531	-61.78710938	+6796	+18.69433594	-7.30371094	-3.78808594	-97.88818359	-6.83349609	+54.36035156	+7788	+15.82470703	-9.06152344	-5.49755859	+10.28320313	-2.98828125	-42.93457031	+4156
+1458240897.96869990	+19.16015625	-7.72119141	-4.72851563	+25.26855469	-18.43505859	-62.46826172	+6772	+18.74267578	-7.38281250	-3.83203125	-98.04199219	-7.11914063	+54.53613281	+7764	+15.81591797	-9.19775391	-5.58544922	+9.90966797	-2.72460938	-43.43994141	+4152
+1458240897.97280000	+19.19531250	-7.82226563	-4.76367188	+25.44433594	-18.52294922	-63.17138672	+6752	+18.79101563	-7.47070313	-3.87158203	-98.23974609	-7.44873047	+54.73388672	+7736	+15.80712891	-9.33398438	-5.68212891	+9.53613281	-2.41699219	-43.92333984	+4144
+1458240897.97700000	+19.22607422	-7.91894531	-4.80761719	+25.62011719	-18.58886719	-63.87451172	+6736	+18.83496094	-7.55859375	-3.91552734	-98.43750000	-7.77832031	+54.86572266	+7712	+15.79833984	-9.47021484	-5.77880859	+9.14062500	-2.08740234	-44.40673828	+4140
+1458240897.98120000	+19.26123047	-8.02001953	-4.83398438	+25.83984375	-18.69873047	-64.62158203	+6720	+18.88330078	-7.65527344	-3.95068359	-98.65722656	-8.15185547	+55.08544922	+7684	+15.78955078	-9.61523438	-5.85791016	+8.74511719	-1.84570313	-44.95605469	+4136
+1458240897.98530010	+19.29638672	-8.12548828	-4.89111328	+25.94970703	-18.65478516	-65.19287109	+6712	+18.93164063	-7.75634766	-4.00341797	-98.92089844	-8.48144531	+55.17333984	+7660	+15.78955078	-9.75146484	-5.95019531	+8.39355469	-1.56005859	-45.39550781	+4132
+1458240897.98950000	+19.32714844	-8.22656250	-4.95263672	+26.08154297	-18.65478516	-65.74218750	+6704	+18.97998047	-7.85742188	-4.05175781	-99.14062500	-8.78906250	+55.28320313	+7636	+15.78515625	-9.87451172	-6.04248047	+8.06396484	-1.25244141	-45.85693359	+4128
+1458240897.99370000	+19.36669922	-8.32763672	-4.99218750	+26.23535156	-18.72070313	-66.37939453	+6696	+19.02392578	-7.94970703	-4.10449219	-99.40429688	-9.09667969	+55.39306641	+7608	+15.77636719	-10.00195313	-6.12158203	+7.71240234	-1.03271484	-46.34033203	+4124
+1458240897.99780010	+19.39746094	-8.43750000	-5.06250000	+26.25732422	-18.67675781	-66.81884766	+6696	+19.05908203	-8.05517578	-4.17041016	-99.66796875	-9.36035156	+55.45898438	+7584	+15.78515625	-10.11621094	-6.20507813	+7.42675781	-0.79101563	-46.73583984	+4120
+1458240898.00200010	+19.42382813	-8.56054688	-5.12841797	+26.21337891	-18.67675781	-67.28027344	+6692	+19.08984375	-8.16943359	-4.23193359	-99.99755859	-9.64599609	+55.50292969	+7560	+15.78955078	-10.21289063	-6.27978516	+7.16308594	-0.61523438	-47.10937500	+4108
+1458240898.00620010	+19.45898438	-8.69238281	-5.19433594	+26.16943359	-18.74267578	-67.78564453	+6680	+19.12500000	-8.29248047	-4.30664063	-100.34912109	-9.90966797	+55.56884766	+7536	+15.80712891	-10.32275391	-6.32373047	+6.85546875	-0.63720703	-47.59277344	+4092
+1458240898.01029990	+19.48974609	-8.83300781	-5.27783203	+26.03759766	-18.72070313	-68.15917969	+6672	+19.15576172	-8.41992188	-4.38574219	-100.74462891	-10.19531250	+55.56884766	+7508	+15.83349609	-10.42382813	-6.36767578	+6.61376953	-0.68115234	-48.01025391	+4072
+1458240898.01449990	+19.52050781	-8.97363281	-5.36572266	+25.90576172	-18.65478516	-68.51074219	+6656	+19.18652344	-8.55615234	-4.46923828	-101.14013672	-10.50292969	+55.56884766	+7484	+15.85986328	-10.51171875	-6.40722656	+6.41601563	-0.70312500	-48.42773438	+4048
+1458240898.01869990	+19.55126953	-9.11865234	-5.45361328	+25.75195313	-18.63281250	-68.92822266	+6636	+19.20410156	-8.69238281	-4.56591797	-101.55761719	-10.83251953	+55.50292969	+7460	+15.88623047	-10.60839844	-6.43798828	+6.17431641	-0.79101563	-48.84521484	+4020
+1458240898.02280000	+19.57763672	-9.27246094	-5.57226563	+25.51025391	-18.50097656	-69.12597656	+6612	+19.22167969	-8.83300781	-4.68017578	-101.95312500	-11.11816406	+55.32714844	+7436	+15.93017578	-10.68750000	-6.47753906	+5.97656250	-0.87890625	-49.19677734	+3992
+1458240898.02700000	+19.60839844	-9.41308594	-5.69531250	+25.29052734	-18.36914063	-69.34570313	+6580	+19.23925781	-8.96923828	-4.79882813	-102.32666016	-11.38183594	+55.12939453	+7408	+15.96972656	-10.76660156	-6.50830078	+5.82275391	-1.01074219	-49.52636719	+3956
+1458240898.03119990	+19.63037109	-9.55810547	-5.80517578	+25.07080078	-18.28125000	-69.56542969	+6544	+19.25244141	-9.10546875	-4.90869141	-102.72216797	-11.68945313	+55.01953125	+7376	+16.00927734	-10.83691406	-6.54345703	+5.64697266	-1.14257813	-49.85595703	+3920
+1458240898.03530000	+19.64794922	-9.70751953	-5.91064453	+24.82910156	-18.19335938	-69.85107422	+6500	+19.26562500	-9.24609375	-5.00976563	-103.16162109	-11.99707031	+54.93164063	+7344	+16.04443359	-10.91601563	-6.57421875	+5.49316406	-1.27441406	-50.20751953	+3880
+1458240898.03950000	+19.66552734	-9.86132813	-6.02050781	+24.56542969	-18.10546875	-70.15869141	+6456	+19.27001953	-9.38671875	-5.11523438	-103.57910156	-12.34863281	+54.84375000	+7308	+16.08398438	-10.99072266	-6.60498047	+5.29541016	-1.42822266	-50.58105469	+3844
+1458240898.04360010	+19.67871094	-10.01953125	-6.12597656	+24.32373047	-17.99560547	-70.48828125	+6400	+19.27880859	-9.52734375	-5.22949219	-103.99658203	-12.70019531	+54.71191406	+7276	+16.11914063	-11.07421875	-6.64013672	+5.11962891	-1.56005859	-50.95458984	+3804
+1458240898.04780010	+19.70947266	-10.17333984	-6.23144531	+24.12597656	-17.90771484	-70.83984375	+6340	+19.29199219	-9.66357422	-5.34375000	-104.37011719	-13.05175781	+54.58007813	+7236	+16.16308594	-11.15771484	-6.67529297	+4.94384766	-1.71386719	-51.32812500	+3768
+1458240898.05200000	+19.74462891	-10.29638672	-6.35009766	+24.03808594	-17.73193359	-71.16943359	+6276	+19.30957031	-9.78662109	-5.47119141	-104.65576172	-13.42529297	+54.40429688	+7196	+16.19824219	-11.25439453	-6.71484375	+4.72412109	-1.77978516	-51.74560547	+3732
+1458240898.05609990	+19.76660156	-10.41503906	-6.43359375	+23.99414063	-17.60009766	-71.58691406	+6208	+19.32714844	-9.90966797	-5.55908203	-104.98535156	-13.82080078	+54.38232422	+7148	+16.21582031	-11.33789063	-6.77636719	+4.52636719	-1.71386719	-52.09716797	+3700
+1458240898.06030010	+19.78857422	-10.53808594	-6.51708984	+23.92822266	-17.44628906	-72.00439453	+6136	+19.34472656	-10.02832031	-5.64697266	-105.27099609	-14.21630859	+54.31640625	+7104	+16.22900391	-11.43457031	-6.84667969	+4.28466797	-1.60400391	-52.47070313	+3672
+1458240898.06450010	+19.81494141	-10.65673828	-6.60058594	+23.88427734	-17.29248047	-72.44384766	+6068	+19.36669922	-10.12500000	-5.73486328	-105.51269531	-14.56787109	+54.27246094	+7056	+16.23779297	-11.54443359	-6.92138672	+4.02099609	-1.47216797	-52.86621094	+3644
+1458240898.06859990	+19.83251953	-10.77099609	-6.66650391	+23.86230469	-17.16064453	-72.92724609	+6000	+19.39306641	-10.22607422	-5.79638672	-105.77636719	-14.94140625	+54.36035156	+7004	+16.23779297	-11.64550781	-7.01367188	+3.80126953	-1.20849609	-53.23974609	+3616
+1458240898.07279990	+19.86328125	-10.87207031	-6.71044922	+23.97216797	-17.09472656	-73.52050781	+5928	+19.43261719	-10.31835938	-5.84912109	-105.99609375	-15.33691406	+54.49218750	+6948	+16.23339844	-11.75537109	-7.10156250	+3.53759766	-0.98876953	-53.67919922	+3588
+1458240898.07699990	+19.89843750	-10.95996094	-6.75878906	+24.12597656	-16.96289063	-74.11376953	+5856	+19.46777344	-10.40625000	-5.90625000	-106.17187500	-15.73242188	+54.58007813	+6892	+16.22460938	-11.88281250	-7.19384766	+3.25195313	-0.65917969	-54.18457031	+3560
+1458240898.08110000	+19.93798828	-11.04785156	-6.77197266	+24.34570313	-16.91894531	-74.83886719	+5792	+19.50292969	-10.49414063	-5.94580078	-106.41357422	-16.14990234	+54.77783203	+6840	+16.20263672	-12.00585938	-7.28613281	+2.92236328	-0.32958984	-54.66796875	+3536
+1458240898.08530000	+19.98193359	-11.14013672	-6.80712891	+24.52148438	-16.80908203	-75.41015625	+5732	+19.55126953	-10.57324219	-5.99414063	-106.56738281	-16.47949219	+54.86572266	+6784	+16.18505859	-12.12890625	-7.38720703	+2.63671875	+0.04394531	-55.10742188	+3512
+1458240898.08950000	+20.02587891	-11.21923828	-6.84228516	+24.71923828	-16.67724609	-75.98144531	+5676	+19.59960938	-10.64355469	-6.04687500	-106.69921875	-16.83105469	+54.93164063	+6728	+16.16308594	-12.25195313	-7.48828125	+2.32910156	+0.43945313	-55.54687500	+3492
+1458240898.09360000	+20.06103516	-11.29833984	-6.86865234	+24.89501953	-16.56738281	-76.53076172	+5624	+19.64794922	-10.71386719	-6.07324219	-106.83105469	-17.16064453	+55.12939453	+6672	+16.12792969	-12.37500000	-7.59814453	+2.02148438	+0.87890625	-55.96435547	+3476
+1458240898.09780000	+20.09179688	-11.36865234	-6.89941406	+25.07080078	-16.43554688	-77.03613281	+5584	+19.69628906	-10.77978516	-6.09960938	-106.96289063	-17.51220703	+55.30517578	+6616	+16.10156250	-12.48486328	-7.70800781	+1.77978516	+1.34033203	-56.35986328	+3464
+1458240898.10200000	+20.11816406	-11.45654297	-6.92138672	+25.18066406	-16.36962891	-77.58544922	+5544	+19.73583984	-10.86328125	-6.11718750	-107.18261719	-17.84179688	+55.50292969	+6564	+16.07080078	-12.59033203	-7.81347656	+1.49414063	+1.75781250	-56.75537109	+3456
+1458240898.10610010	+20.15332031	-11.54882813	-6.94775391	+25.31250000	-16.30371094	-78.15673828	+5508	+19.76220703	-10.94677734	-6.16113281	-107.40234375	-18.17138672	+55.63476563	+6516	+16.04443359	-12.70898438	-7.89257813	+1.16455078	+2.04345703	-57.21679688	+3448
+1458240898.11030010	+20.18408203	-11.63232422	-6.98730469	+25.42236328	-16.21582031	-78.59619141	+5476	+19.80175781	-11.02587891	-6.20947266	-107.57812500	-18.45703125	+55.70068359	+6464	+16.04003906	-12.81005859	-7.97167969	+0.94482422	+2.28515625	-57.56835938	+3436
+1458240898.11439990	+20.21044922	-11.72021484	-7.02685547	+25.51025391	-16.12792969	-79.03564453	+5448	+19.83251953	-11.11376953	-6.26660156	-107.75390625	-18.76464844	+55.74462891	+6420	+16.02685547	-12.90234375	-8.04638672	+0.72509766	+2.50488281	-57.96386719	+3424
+1458240898.11859990	+20.24560547	-11.81250000	-7.06201172	+25.59814453	-16.06201172	-79.49707031	+5420	+19.85888672	-11.20166016	-6.31933594	-107.97363281	-19.07226563	+55.78857422	+6372	+16.02246094	-13.01220703	-8.09033203	+0.41748047	+2.59277344	-58.40332031	+3412
+1458240898.12280010	+20.26757813	-11.92236328	-7.14111328	+25.53222656	-15.86425781	-79.73876953	+5392	+19.87646484	-11.29833984	-6.38964844	-108.19335938	-19.35791016	+55.72265625	+6332	+16.04003906	-13.10009766	-8.15185547	+0.21972656	+2.68066406	-58.68896484	+3400
+1458240898.12690000	+20.27636719	-12.05859375	-7.21142578	+25.35644531	-15.73242188	-80.00244141	+5364	+19.88085938	-11.41699219	-6.45996094	-108.50097656	-19.66552734	+55.65673828	+6296	+16.05322266	-13.17041016	-8.20019531	+0.02197266	+2.70263672	-58.95263672	+3380
+1458240898.13109990	+20.26757813	-12.19042969	-7.31689453	+25.09277344	-15.53466797	-80.13427734	+5340	+19.86767578	-11.53125000	-6.56542969	-108.78662109	-19.95117188	+55.43701172	+6260	+16.07080078	-13.24951172	-8.23095703	-0.24169922	+2.61474609	-59.26025391	+3356
+1458240898.13529990	+20.25878906	-12.31347656	-7.42675781	+24.89501953	-15.35888672	-80.28808594	+5308	+19.85449219	-11.64550781	-6.66650391	-109.05029297	-20.25878906	+55.23925781	+6228	+16.10156250	-13.31103516	-8.25732422	-0.37353516	+2.48291016	-59.50195313	+3324
+1458240898.13940000	+20.24560547	-12.44091797	-7.52343750	+24.67529297	-15.20507813	-80.46386719	+5268	+19.83251953	-11.76855469	-6.77197266	-109.37988281	-20.58837891	+55.04150391	+6196	+16.13232422	-13.37255859	-8.27490234	-0.57128906	+2.28515625	-59.78759766	+3292
+1458240898.14360000	+20.24560547	-12.57714844	-7.62011719	+24.47753906	-15.09521484	-80.70556641	+5224	+19.81054688	-11.90039063	-6.87744141	-109.70947266	-20.91796875	+54.86572266	+6164	+16.17626953	-13.44726563	-8.27490234	-0.79101563	+1.99951172	-60.11718750	+3260
+1458240898.14780000	+20.24121094	-12.72216797	-7.72998047	+24.23583984	-14.89746094	-80.88134766	+5172	+19.79296875	-12.03222656	-6.99169922	-110.06103516	-21.24755859	+54.64599609	+6132	+16.22900391	-13.51757813	-8.27050781	-0.94482422	+1.66992188	-60.42480469	+3216
+1458240898.15190010	+20.22802734	-12.87597656	-7.84863281	+23.92822266	-14.65576172	-81.05712891	+5116	+19.77539063	-12.16845703	-7.10595703	-110.39062500	-21.59912109	+54.40429688	+6096	+16.27734375	-13.58789063	-8.27929688	-1.14257813	+1.40625000	-60.71044922	+3172
+1458240898.15610000	+20.20166016	-13.02539063	-7.97607422	+23.59863281	-14.37011719	-81.16699219	+5060	+19.74902344	-12.29589844	-7.22021484	-110.69824219	-21.97265625	+54.14062500	+6060	+16.31250000	-13.64501953	-8.29687500	-1.29638672	+1.23046875	-60.97412109	+3120
+1458240898.16030000	+20.18408203	-13.16601563	-8.09472656	+23.33496094	-14.12841797	-81.32080078	+4992	+19.72265625	-12.42773438	-7.33886719	-110.98388672	-22.34619141	+53.85498047	+6024	+16.34326172	-13.71093750	-8.31884766	-1.47216797	+1.07666016	-61.23779297	+3068
+1458240898.16440010	+20.17089844	-13.29345703	-8.22216797	+23.11523438	-13.86474609	-81.45263672	+4920	+19.69628906	-12.55078125	-7.45312500	-111.26953125	-22.69775391	+53.59130859	+5988	+16.37402344	-13.78125000	-8.34082031	-1.69189453	+0.92285156	-61.52343750	+3016
+1458240898.16860010	+20.14892578	-13.41210938	-8.32324219	+22.93945313	-13.62304688	-81.65039063	+4844	+19.66992188	-12.68261719	-7.54980469	-111.62109375	-23.09326172	+53.41552734	+5944	+16.39160156	-13.84716797	-8.38037109	-1.86767578	+0.87890625	-61.76513672	+2968
+1458240898.17280010	+20.14013672	-13.53076172	-8.39794922	+22.82958984	-13.44726563	-82.00195313	+4760	+19.65234375	-12.79687500	-7.62451172	-111.92871094	-23.48876953	+53.34960938	+5896	+16.40478516	-13.91308594	-8.40673828	-2.04345703	+0.79101563	-62.16064453	+2916
+1458240898.17689990	+20.13134766	-13.62744141	-8.48144531	+22.76367188	-13.16162109	-82.33154297	+4680	+19.65234375	-12.89355469	-7.70361328	-112.14843750	-23.88427734	+53.30566406	+5848	+16.41796875	-14.00537109	-8.44628906	-2.26318359	+0.79101563	-62.57812500	+2872
+1458240898.18109990	+20.12695313	-13.72851563	-8.53857422	+22.74169922	-12.96386719	-82.77099609	+4600	+19.66552734	-13.00341797	-7.74755859	-112.41210938	-24.30175781	+53.41552734	+5792	+16.41796875	-14.08447266	-8.49902344	-2.39501953	+0.90087891	-62.97363281	+2828
+1458240898.18530010	+20.14892578	-13.81640625	-8.57812500	+22.82958984	-12.78808594	-83.23242188	+4516	+19.69628906	-13.10009766	-7.79150391	-112.65380859	-24.69726563	+53.50341797	+5732	+16.40917969	-14.17675781	-8.55615234	-2.61474609	+1.05468750	-63.43505859	+2784
+1458240898.18940000	+20.17968750	-13.88671875	-8.63525391	+22.96142578	-12.52441406	-83.62792969	+4432	+19.72705078	-13.18798828	-7.83984375	-112.85156250	-25.09277344	+53.56933594	+5672	+16.40039063	-14.28222656	-8.63085938	-2.81250000	+1.34033203	-63.89648438	+2748
+1458240898.19359990	+20.18847656	-13.94824219	-8.66601563	+23.09326172	-12.28271484	-84.06738281	+4360	+19.75341797	-13.27148438	-7.86181641	-113.07128906	-25.48828125	+53.70117188	+5612	+16.36083984	-14.36572266	-8.72314453	-2.98828125	+1.75781250	-64.27001953	+2720
+1458240898.19770000	+20.20605469	-14.00537109	-8.68359375	+23.24707031	-12.04101563	-84.55078125	+4296	+19.77978516	-13.35058594	-7.87500000	-113.29101563	-25.90576172	+53.87695313	+5548	+16.31689453	-14.44921875	-8.81542969	-3.16406250	+2.19726563	-64.70947266	+2692
+1458240898.20190000	+20.22363281	-14.04492188	-8.69238281	+23.44482422	-11.86523438	-85.03417969	+4236	+19.82373047	-13.40771484	-7.88378906	-113.44482422	-26.25732422	+54.09667969	+5484	+16.27734375	-14.54150391	-8.90332031	-3.36181641	+2.57080078	-65.14892578	+2668
+1458240898.20610000	+20.25000000	-14.08886719	-8.67480469	+23.66455078	-11.73339844	-85.62744141	+4192	+19.87207031	-13.46923828	-7.88378906	-113.64257813	-26.60888672	+54.40429688	+5424	+16.23779297	-14.63378906	-8.98242188	-3.53759766	+2.92236328	-65.63232422	+2652
+1458240898.21020010	+20.28955078	-14.11962891	-8.65283203	+23.97216797	-11.64550781	-86.22070313	+4152	+19.93798828	-13.52197266	-7.87500000	-113.81835938	-26.96044922	+54.77783203	+5364	+16.20703125	-14.71728516	-9.05712891	-3.66943359	+3.25195313	-66.11572266	+2640
+1458240898.21440010	+20.32470703	-14.16357422	-8.63085938	+24.23583984	-11.49169922	-86.81396484	+4120	+19.99951172	-13.59228516	-7.86181641	-114.03808594	-27.33398438	+55.12939453	+5308	+16.16748047	-14.80517578	-9.14062500	-3.80126953	+3.64746094	-66.59912109	+2636
+1458240898.21860000	+20.35546875	-14.21191406	-8.62207031	+24.45556641	-11.31591797	-87.38525391	+4100	+20.04785156	-13.65380859	-7.86181641	-114.21386719	-27.70751953	+55.41503906	+5248	+16.12792969	-14.89746094	-9.20214844	-3.99902344	+3.97705078	-67.10449219	+2636
+1458240898.22270010	+20.38623047	-14.26904297	-8.64843750	+24.58740234	-11.07421875	-87.75878906	+4080	+20.09179688	-13.72851563	-7.88818359	-114.41162109	-28.05908203	+55.56884766	+5188	+16.10156250	-14.98535156	-9.28564453	-4.15283203	+4.35058594	-67.45605469	+2648
+1458240898.22690010	+20.40820313	-14.33056641	-8.67041016	+24.65332031	-10.87646484	-88.15429688	+4064	+20.14013672	-13.79003906	-7.91455078	-114.56542969	-28.38867188	+55.72265625	+5128	+16.07519531	-15.05126953	-9.35595703	-4.32861328	+4.61425781	-67.80761719	+2656
+1458240898.23110010	+20.41699219	-14.38330078	-8.68798828	+24.71923828	-10.67871094	-88.52783203	+4052	+20.16210938	-13.84716797	-7.96728516	-114.69726563	-28.67431641	+55.74462891	+5072	+16.05322266	-15.13037109	-9.41748047	-4.52636719	+4.83398438	-68.18115234	+2668
+1458240898.23519990	+20.41259766	-14.44482422	-8.71875000	+24.74121094	-10.45898438	-88.85742188	+4048	+20.18408203	-13.89550781	-8.01123047	-114.82910156	-29.00390625	+55.83251953	+5020	+16.04882813	-15.18310547	-9.47900391	-4.59228516	+4.98779297	-68.46679688	+2676
+1458240898.23939990	+20.39941406	-14.53271484	-8.72753906	+24.67529297	-10.30517578	-89.27490234	+4044	+20.18847656	-13.97021484	-8.04638672	-115.04882813	-29.35546875	+55.96435547	+4972	+16.04003906	-15.22705078	-9.50976563	-4.70214844	+5.00976563	-68.79638672	+2684
+1458240898.24359990	+20.40380859	-14.63378906	-8.79345703	+24.58740234	-10.12939453	-89.62646484	+4044	+20.19726563	-14.04931641	-8.11669922	-115.20263672	-29.70703125	+55.96435547	+4928	+16.05761719	-15.31054688	-9.50976563	-4.89990234	+4.79003906	-69.23583984	+2688
+1458240898.24770000	+20.40820313	-14.74804688	-8.89892578	+24.41162109	-9.86572266	-89.78027344	+4036	+20.20166016	-14.13720703	-8.20019531	-115.37841797	-30.05859375	+55.89843750	+4884	+16.09716797	-15.38085938	-9.51855469	-5.05371094	+4.59228516	-69.54345703	+2684
+1458240898.25190000	+20.39941406	-14.87548828	-9.00439453	+24.19189453	-9.58007813	-89.95605469	+4028	+20.19287109	-14.23828125	-8.28808594	-115.59814453	-30.47607422	+55.81054688	+4844	+16.13232422	-15.44238281	-9.52734375	-5.20751953	+4.41650391	-69.82910156	+2672
+1458240898.25609990	+20.37744141	-14.99853516	-9.13183594	+23.95019531	-9.25048828	-90.06591797	+4012	+20.15771484	-14.33056641	-8.41113281	-115.72998047	-30.87158203	+55.50292969	+4812	+16.16748047	-15.50830078	-9.53613281	-5.40527344	+4.19677734	-70.13671875	+2652
+1458240898.26020000	+20.34228516	-15.13916016	-9.27246094	+23.64257813	-8.85498047	-90.10986328	+3992	+20.10498047	-14.42285156	-8.54296875	-115.86181641	-31.24511719	+55.17333984	+4784	+16.21582031	-15.56542969	-9.54492188	-5.55908203	+3.95507813	-70.35644531	+2624
+1458240898.26440000	+20.30273438	-15.27539063	-9.40869141	+23.29101563	-8.52539063	-90.19775391	+3964	+20.05224609	-14.51074219	-8.67041016	-115.99365234	-31.64062500	+54.84375000	+4752	+16.25976563	-15.61816406	-9.54492188	-5.73486328	+3.62548828	-70.62011719	+2588
+1458240898.26850010	+20.26757813	-15.41601563	-9.54052734	+22.91748047	-8.21777344	-90.30761719	+3928	+20.00830078	-14.60742188	-8.78027344	-116.16943359	-32.03613281	+54.62402344	+4724	+16.29931641	-15.67089844	-9.54052734	-5.88867188	+3.29589844	-70.86181641	+2544
+1458240898.27270010	+20.24121094	-15.53906250	-9.64599609	+22.69775391	-7.99804688	-90.52734375	+3876	+19.98193359	-14.69091797	-8.87255859	-116.32324219	-32.47558594	+54.55810547	+4688	+16.33447266	-15.72363281	-9.52294922	-6.06445313	+2.94433594	-71.21337891	+2496
+1458240898.27690010	+20.21923828	-15.65771484	-9.76025391	+22.50000000	-7.71240234	-90.72509766	+3824	+19.94677734	-14.78759766	-8.96044922	-116.49902344	-32.95898438	+54.44824219	+4656	+16.36962891	-15.79833984	-9.50976563	-6.26220703	+2.61474609	-71.56494141	+2452
+1458240898.28099990	+20.21923828	-15.79394531	-9.88769531	+22.34619141	-7.42675781	-90.96679688	+3764	+19.92480469	-14.88867188	-9.03515625	-116.69677734	-33.44238281	+54.42626953	+4620	+16.40478516	-15.87744141	-9.50976563	-6.43798828	+2.32910156	-71.93847656	+2412
+1458240898.28520010	+20.22363281	-15.93017578	-10.02392578	+22.19238281	-7.11914063	-91.20849609	+3700	+19.89843750	-14.98974609	-9.11865234	-116.87255859	-33.92578125	+54.36035156	+4588	+16.43994141	-15.96533203	-9.50537109	-6.65771484	+2.02148438	-72.35595703	+2376
+1458240898.28940010	+20.22802734	-16.04882813	-10.17773438	+22.06054688	-6.70166016	-91.38427734	+3644	+19.88085938	-15.07324219	-9.20654297	-117.02636719	-34.38720703	+54.27246094	+4552	+16.47949219	-16.04443359	-9.52294922	-6.81152344	+1.88964844	-72.72949219	+2344
+1458240898.29349990	+20.19726563	-16.15429688	-10.24365234	+21.90673828	-6.35009766	-91.66992188	+3580	+19.85449219	-15.15673828	-9.26806641	-117.20214844	-34.84863281	+54.27246094	+4516	+16.48388672	-16.08837891	-9.58007813	-6.89941406	+1.95556641	-73.01513672	+2312
+1458240898.29769990	+20.18408203	-16.22460938	-10.26562500	+21.88476563	-6.10839844	-92.10937500	+3512	+19.85888672	-15.21386719	-9.30761719	-117.33398438	-35.28808594	+54.42626953	+4472	+16.47509766	-16.14111328	-9.61083984	-7.00927734	+1.99951172	-73.49853516	+2284
+1458240898.30189990	+20.18847656	-16.27294922	-10.28759766	+21.99462891	-5.88867188	-92.54882813	+3444	+19.88085938	-15.24023438	-9.33398438	-117.42187500	-35.70556641	+54.62402344	+4428	+16.46191406	-16.22460938	-9.64599609	-7.16308594	+2.04345703	-74.02587891	+2256
+1458240898.30600000	+20.21484375	-16.33007813	-10.29638672	+22.12646484	-5.73486328	-93.07617188	+3376	+19.94238281	-15.28857422	-9.31201172	-117.64160156	-36.14501953	+55.15136719	+4384	+16.43994141	-16.29492188	-9.68554688	-7.27294922	+2.15332031	-74.53125000	+2232
+1458240898.31020000	+20.26318359	-16.37402344	-10.28320313	+22.36816406	-5.62500000	-93.69140625	+3316	+20.01269531	-15.33251953	-9.27685547	-117.86132813	-36.58447266	+55.72265625	+4344	+16.40917969	-16.37402344	-9.71630859	-7.40478516	+2.26318359	-75.12451172	+2208
+1458240898.31440000	+20.31152344	-16.40039063	-10.27880859	+22.65380859	-5.42724609	-94.30664063	+3260	+20.08740234	-15.38085938	-9.24169922	-118.10302734	-37.06787109	+56.27197266	+4300	+16.38720703	-16.44873047	-9.77343750	-7.44873047	+2.52685547	-75.69580078	+2188
+1458240898.31850000	+20.35107422	-16.40917969	-10.23486328	+22.93945313	-5.22949219	-94.98779297	+3216	+20.14453125	-15.42041016	-9.22412109	-118.32275391	-37.55126953	+56.75537109	+4256	+16.35644531	-16.51025391	-9.84814453	-7.44873047	+2.90039063	-76.26708984	+2176
+1458240898.32270000	+20.38623047	-16.41796875	-10.19531250	+23.20312500	-5.03173828	-95.55908203	+3172	+20.20166016	-15.44677734	-9.21533203	-118.47656250	-37.94677734	+57.12890625	+4212	+16.32128906	-16.57177734	-9.91845703	-7.44873047	+3.27392578	-76.79443359	+2164
+1458240898.32690000	+20.43017578	-16.41796875	-10.15136719	+23.48876953	-4.85595703	-96.15234375	+3132	+20.27197266	-15.45996094	-9.20654297	-118.58642578	-38.34228516	+57.54638672	+4172	+16.27734375	-16.63330078	-9.98876953	-7.47070313	+3.62548828	-77.36572266	+2160
+1458240898.33100010	+20.45654297	-16.41357422	-10.09863281	+23.73046875	-4.72412109	-96.76757813	+3100	+20.35546875	-15.46435547	-9.18017578	-118.71826172	-38.71582031	+58.05175781	+4136	+16.22460938	-16.68164063	-10.04589844	-7.55859375	+3.99902344	-77.91503906	+2164
+1458240898.33520010	+20.48730469	-16.39599609	-10.03710938	+23.99414063	-4.61425781	-97.36083984	+3084	+20.43457031	-15.47314453	-9.14501953	-118.91601563	-39.13330078	+58.60107422	+4100	+16.17626953	-16.72119141	-10.10742188	-7.58056641	+4.35058594	-78.42041016	+2176
+1458240898.33940010	+20.52246094	-16.38281250	-9.95800781	+24.27978516	-4.54833984	-98.06396484	+3076	+20.50048828	-15.51269531	-9.09667969	-119.22363281	-39.59472656	+59.21630859	+4060	+16.12353516	-16.76953125	-10.14697266	-7.62451172	+4.59228516	-78.96972656	+2200
+1458240898.34349990	+20.57519531	-16.37841797	-9.91845703	+24.60937500	-4.43847656	-98.72314453	+3076	+20.55761719	-15.55224609	-9.07910156	-119.55322266	-40.05615234	+59.76562500	+4020	+16.10595703	-16.84423828	-10.16894531	-7.69042969	+4.68017578	-79.62890625	+2224
+1458240898.34770010	+20.62792969	-16.38281250	-9.90966797	+24.87304688	-4.28466797	-99.27246094	+3072	+20.60595703	-15.60937500	-9.08349609	-119.86083984	-40.49560547	+60.16113281	+3976	+16.09716797	-16.91455078	-10.20849609	-7.73437500	+4.81201172	-80.11230469	+2252
+1458240898.35180000	+20.65869141	-16.41796875	-9.90087891	+25.02685547	-4.06494141	-99.84375000	+3068	+20.64111328	-15.67529297	-9.10546875	-120.12451172	-40.97900391	+60.44677734	+3928	+16.08398438	-16.96728516	-10.24804688	-7.77832031	+4.96582031	-80.59570313	+2284
+1458240898.35599990	+20.67187500	-16.45751953	-9.91406250	+25.11474609	-3.77929688	-100.34912109	+3064	+20.65429688	-15.73242188	-9.15380859	-120.32226563	-41.48437500	+60.55664063	+3888	+16.07958984	-17.03320313	-10.27441406	-7.86621094	+5.00976563	-81.12304688	+2312
+1458240898.36019990	+20.65869141	-16.51464844	-9.95800781	+25.07080078	-3.42773438	-100.67871094	+3068	+20.64111328	-15.79394531	-9.21533203	-120.52001953	-41.98974609	+60.60058594	+3856	+16.09277344	-17.08154297	-10.31835938	-7.91015625	+5.07568359	-81.47460938	+2336
+1458240898.36430000	+20.63232422	-16.60693359	-9.99755859	+24.93896484	-3.14208984	-101.07421875	+3068	+20.61474609	-15.89062500	-9.26367188	-120.87158203	-42.49511719	+60.73242188	+3824	+16.10595703	-17.13867188	-10.31835938	-8.02001953	+4.87792969	-81.87011719	+2356
+1458240898.36850000	+20.61914063	-16.72119141	-10.08105469	+24.80712891	-2.81250000	-101.40380859	+3068	+20.57958984	-15.99169922	-9.33837891	-121.22314453	-43.02246094	+60.79833984	+3796	+16.13671875	-17.22216797	-10.30517578	-8.19580078	+4.52636719	-82.37548828	+2368
+1458240898.37270000	+20.59716797	-16.83544922	-10.17333984	+24.65332031	-2.46093750	-101.77734375	+3056	+20.53564453	-16.10156250	-9.40869141	-121.64062500	-43.59375000	+60.95214844	+3768	+16.17626953	-17.30566406	-10.29638672	-8.37158203	+4.17480469	-82.79296875	+2368
+1458240898.37680010	+20.56201172	-16.98046875	-10.26123047	+24.45556641	-2.08740234	-102.19482422	+3040	+20.47851563	-16.22021484	-9.48779297	-122.03613281	-44.23095703	+61.01806641	+3744	+16.21582031	-17.37597656	-10.29199219	-8.52539063	+3.82324219	-83.18847656	+2360
+1458240898.38100000	+20.52685547	-17.13427734	-10.34912109	+24.23583984	-1.69189453	-102.65625000	+3012	+20.41259766	-16.34326172	-9.58886719	-122.36572266	-44.86816406	+60.97412109	+3724	+16.27294922	-17.45947266	-10.28759766	-8.63525391	+3.44970703	-83.64990234	+2340
+1458240898.38520000	+20.48291016	-17.30566406	-10.46337891	+23.99414063	-1.23046875	-103.07373047	+2980	+20.33349609	-16.47509766	-9.71630859	-122.67333984	-45.52734375	+60.82031250	+3708	+16.32568359	-17.54296875	-10.28320313	-8.72314453	+3.07617188	-84.06738281	+2316
+1458240898.38930010	+20.43896484	-17.47265625	-10.58203125	+23.75244141	-0.74707031	-103.42529297	+2948	+20.25878906	-16.59375000	-9.84375000	-122.93701172	-46.16455078	+60.64453125	+3692	+16.37841797	-17.63085938	-10.28759766	-8.83300781	+2.74658203	-84.50683594	+2292
+1458240898.39350010	+20.39501953	-17.63964844	-10.69628906	+23.48876953	-0.28564453	-103.77685547	+2920	+20.17968750	-16.70361328	-9.95800781	-123.17871094	-46.80175781	+60.49072266	+3676	+16.40478516	-17.70117188	-10.30078125	-8.96484375	+2.46093750	-84.88037109	+2268
+1458240898.39770010	+20.34667969	-17.80224609	-10.79736328	+23.26904297	+0.15380859	-104.19433594	+2892	+20.10498047	-16.79589844	-10.05029297	-123.44238281	-47.46093750	+60.49072266	+3656	+16.43554688	-17.77587891	-10.30078125	-9.11865234	+2.17529297	-85.31982422	+2240
+1458240898.40179990	+20.30273438	-17.95166016	-10.88525391	+23.07128906	+0.52734375	-104.67773438	+2864	+20.03906250	-16.88378906	-10.12939453	-123.77197266	-48.09814453	+60.62255859	+3640	+16.46191406	-17.85937500	-10.29638672	-9.27246094	+1.84570313	-85.78125000	+2216
+1458240898.40599990	+20.25878906	-18.09667969	-10.94677734	+22.89550781	+0.87890625	-105.20507813	+2832	+19.98632813	-16.98046875	-10.19531250	-124.16748047	-48.73535156	+60.86425781	+3620	+16.48828125	-17.92529297	-10.30078125	-9.36035156	+1.58203125	-86.24267578	+2184
+1458240898.41020010	+20.24560547	-18.21533203	-10.97753906	+22.87353516	+1.14257813	-105.84228516	+2792	+19.95556641	-17.06835938	-10.26562500	-124.54101563	-49.35058594	+61.12792969	+3600	+16.50146484	-18.00000000	-10.27880859	-9.44824219	+1.27441406	-86.90185547	+2152
+1458240898.41430000	+20.25439453	-18.27685547	-11.03027344	+22.98339844	+1.51611328	-106.34765625	+2756	+19.93359375	-17.12109375	-10.34912109	-124.73876953	-49.94384766	+61.28173828	+3580	+16.52783203	-18.07910156	-10.30078125	-9.38232422	+1.20849609	-87.51708984	+2124
+1458240898.41849990	+20.26757813	-18.33837891	-11.03906250	+23.09326172	+1.82373047	-106.96289063	+2716	+19.92041016	-17.16943359	-10.39306641	-125.00244141	-50.53710938	+61.61132813	+3556	+16.52783203	-18.12304688	-10.32714844	-9.31640625	+1.29638672	-88.04443359	+2096
+1458240898.42260000	+20.29394531	-18.37792969	-11.03906250	+23.24707031	+2.06542969	-107.53417969	+2680	+19.93359375	-17.20019531	-10.42822266	-125.24414063	-51.08642578	+61.94091797	+3528	+16.51904297	-18.16699219	-10.34472656	-9.25048828	+1.36230469	-88.61572266	+2068
+1458240898.42680000	+20.33789063	-18.39990234	-11.03906250	+23.46679688	+2.30712891	-108.08349609	+2648	+19.95996094	-17.23095703	-10.45019531	-125.52978516	-51.56982422	+62.40234375	+3500	+16.50585938	-18.21533203	-10.37548828	-9.20654297	+1.56005859	-89.20898438	+2044
+1458240898.43100000	+20.35986328	-18.39550781	-11.00830078	+23.64257813	+2.48291016	-108.61083984	+2620	+19.99511719	-17.26171875	-10.44580078	-125.94726563	-52.05322266	+62.99560547	+3472	+16.47070313	-18.25048828	-10.40185547	-9.16259766	+1.82373047	-89.75830078	+2024
+1458240898.43510010	+20.39501953	-18.36914063	-10.95117188	+23.90625000	+2.59277344	-109.18212891	+2596	+20.03906250	-17.27050781	-10.42822266	-126.32080078	-52.44873047	+63.67675781	+3452	+16.43994141	-18.27246094	-10.41064453	-9.07470703	+2.04345703	-90.37353516	+2000
+1458240898.43930010	+20.44335938	-18.32080078	-10.88964844	+24.21386719	+2.72460938	-109.77539063	+2576	+20.10498047	-17.26611328	-10.40625000	-126.69433594	-52.84423828	+64.42382813	+3432	+16.41796875	-18.29443359	-10.42382813	-8.94287109	+2.26318359	-90.98876953	+1984
+1458240898.44350000	+20.51806641	-18.28125000	-10.80615234	+24.56542969	+2.81250000	-110.47851563	+2560	+20.17968750	-17.26611328	-10.36669922	-127.17773438	-53.21777344	+65.32470703	+3416	+16.40039063	-18.31640625	-10.43701172	-8.78906250	+2.48291016	-91.60400391	+1976
+1458240898.44759990	+20.59277344	-18.24169922	-10.73583984	+24.89501953	+2.87841797	-111.04980469	+2548	+20.25439453	-17.27050781	-10.34472656	-127.57324219	-53.52539063	+66.00585938	+3400	+16.37841797	-18.33837891	-10.46777344	-8.65722656	+2.74658203	-92.15332031	+1972
+1458240898.45180010	+20.67187500	-18.20214844	-10.66552734	+25.22460938	+2.96630859	-111.62109375	+2536	+20.32031250	-17.28808594	-10.33593750	-127.94677734	-53.87695313	+66.59912109	+3376	+16.34326172	-18.35595703	-10.50732422	-8.54736328	+3.14208984	-92.65869141	+1980
+1458240898.45600010	+20.73339844	-18.14941406	-10.60400391	+25.53222656	+3.07617188	-112.14843750	+2528	+20.37744141	-17.31005859	-10.32275391	-128.29833984	-54.25048828	+67.17041016	+3348	+16.29931641	-18.38232422	-10.52929688	-8.52539063	+3.49365234	-93.18603516	+2000
+1458240898.46009990	+20.76855469	-18.10986328	-10.57324219	+25.75195313	+3.20800781	-112.50000000	+2524	+20.42578125	-17.31884766	-10.31835938	-128.58398438	-54.55810547	+67.65380859	+3320	+16.26855469	-18.39550781	-10.57763672	-8.50341797	+3.86718750	-93.49365234	+2028
+1458240898.46429990	+20.79931641	-18.10107422	-10.52929688	+25.88378906	+3.31787109	-112.89550781	+2520	+20.47851563	-17.33642578	-10.30517578	-128.91357422	-54.86572266	+68.22509766	+3292	+16.23779297	-18.41308594	-10.59082031	-8.52539063	+4.04296875	-93.82324219	+2060
+1458240898.46849990	+20.83007813	-18.10986328	-10.48535156	+25.94970703	+3.42773438	-113.31298828	+2520	+20.53125000	-17.35839844	-10.28320313	-129.35302734	-55.10742188	+68.88427734	+3264	+16.22900391	-18.45263672	-10.61279297	-8.56933594	+4.13085938	-94.17480469	+2092
+1458240898.47260000	+20.85205078	-18.12304688	-10.45898438	+25.99365234	+3.51562500	-113.64257813	+2524	+20.56640625	-17.38916016	-10.26562500	-129.77050781	-55.34912109	+69.38964844	+3236	+16.23339844	-18.47900391	-10.64355469	-8.59130859	+4.19677734	-94.41650391	+2120
+1458240898.47680000	+20.86523438	-18.17138672	-10.42382813	+25.94970703	+3.58154297	-114.01611328	+2532	+20.58398438	-17.43310547	-10.26123047	-130.18798828	-55.59082031	+69.87304688	+3208	+16.22900391	-18.52294922	-10.65234375	-8.65722656	+4.15283203	-94.68017578	+2148
+1458240898.48099990	+20.88281250	-18.23291016	-10.43261719	+25.90576172	+3.73535156	-114.32373047	+2532	+20.59277344	-17.47705078	-10.27880859	-130.51757813	-55.87646484	+70.22460938	+3180	+16.25097656	-18.60205078	-10.63916016	-8.81103516	+3.91113281	-95.07568359	+2176
+1458240898.48510000	+20.87841797	-18.31201172	-10.48535156	+25.79589844	+3.93310547	-114.49951172	+2532	+20.59277344	-17.52539063	-10.31835938	-130.73730469	-56.14013672	+70.40039063	+3156	+16.27734375	-18.67675781	-10.64794922	-8.96484375	+3.73535156	-95.22949219	+2192
+1458240898.48930000	+20.85644531	-18.42626953	-10.55126953	+25.57617188	+4.17480469	-114.63134766	+2536	+20.57080078	-17.60449219	-10.37109375	-130.97900391	-56.46972656	+70.51025391	+3136	+16.30371094	-18.75585938	-10.65673828	-9.18457031	+3.51562500	-95.38330078	+2200
+1458240898.49350000	+20.79931641	-18.55371094	-10.62597656	+25.24658203	+4.41650391	-114.71923828	+2536	+20.53125000	-17.69238281	-10.41503906	-131.28662109	-56.82128906	+70.59814453	+3116	+16.33007813	-18.83496094	-10.66992188	-9.44824219	+3.22998047	-95.51513672	+2196
+1458240898.49760010	+20.73779297	-18.67236328	-10.69628906	+24.91699219	+4.63623047	-114.78515625	+2528	+20.48291016	-17.78027344	-10.45898438	-131.59423828	-57.12890625	+70.64208984	+3104	+16.35644531	-18.89208984	-10.67871094	-9.64599609	+2.98828125	-95.60302734	+2188
+1458240898.50180010	+20.67187500	-18.80419922	-10.76660156	+24.54345703	+4.85595703	-114.85107422	+2520	+20.43896484	-17.86816406	-10.49414063	-131.96777344	-57.41455078	+70.79589844	+3088	+16.38720703	-18.96679688	-10.66992188	-9.88769531	+2.61474609	-95.69091797	+2176
+1458240898.50589990	+20.61474609	-18.95800781	-10.84570313	+24.14794922	+5.05371094	-114.93896484	+2508	+20.39062500	-17.95605469	-10.53369141	-132.36328125	-57.63427734	+70.92773438	+3080	+16.42675781	-19.05468750	-10.65234375	-10.15136719	+2.15332031	-95.80078125	+2164
+1458240898.51009990	+20.56640625	-19.10742188	-10.91162109	+23.81835938	+5.22949219	-115.07080078	+2496	+20.35546875	-18.03515625	-10.57324219	-132.71484375	-57.83203125	+71.08154297	+3068	+16.46191406	-19.14257813	-10.62597656	-10.39306641	+1.66992188	-95.97656250	+2148
+1458240898.51430010	+20.51806641	-19.25244141	-10.98632813	+23.51074219	+5.40527344	-115.22460938	+2484	+20.30273438	-18.11865234	-10.61718750	-133.08837891	-58.07373047	+71.16943359	+3060	+16.49267578	-19.23486328	-10.60400391	-10.65673828	+1.25244141	-96.15234375	+2128
+1458240898.51840000	+20.45214844	-19.38427734	-11.05224609	+23.18115234	+5.58105469	-115.37841797	+2472	+20.24121094	-18.20654297	-10.66992188	-133.41796875	-58.35937500	+71.19140625	+3056	+16.51464844	-19.32275391	-10.58642578	-10.92041016	+0.85693359	-96.32812500	+2112
+1458240898.52259990	+20.39501953	-19.51171875	-11.12255859	+22.85156250	+5.77880859	-115.48828125	+2460	+20.19287109	-18.29443359	-10.72265625	-133.70361328	-58.64501953	+71.19140625	+3056	+16.54101563	-19.40185547	-10.56884766	-11.18408203	+0.48339844	-96.50390625	+2096
+1458240898.52679990	+20.34228516	-19.61279297	-11.19726563	+22.60986328	+5.95458984	-115.55419922	+2448	+20.15332031	-18.37353516	-10.77978516	-134.01123047	-58.90869141	+71.21337891	+3048	+16.56738281	-19.47656250	-10.56005859	-11.38183594	+0.17578125	-96.65771484	+2080
+1458240898.53090000	+20.29833984	-19.71386719	-11.24121094	+22.32421875	+6.08642578	-115.68603516	+2436	+20.11816406	-18.45263672	-10.81494141	-134.40673828	-59.10644531	+71.34521484	+3044	+16.58496094	-19.52490234	-10.56005859	-11.55761719	-0.02197266	-96.72363281	+2060
+1458240898.53510000	+20.28076172	-19.79296875	-11.24121094	+22.12646484	+6.13037109	-115.90576172	+2420	+20.09619141	-18.51416016	-10.83251953	-134.80224609	-59.26025391	+71.54296875	+3036	+16.58935547	-19.56005859	-10.54248047	-11.66748047	-0.19775391	-96.92138672	+2040
+1458240898.53930000	+20.27636719	-19.84130859	-11.22363281	+22.01660156	+6.13037109	-116.19140625	+2404	+20.08300781	-18.54931641	-10.83691406	-135.19775391	-59.37011719	+71.80664063	+3024	+16.58935547	-19.59521484	-10.52929688	-11.75537109	-0.30761719	-97.16308594	+2020
+1458240898.54340000	+20.29394531	-19.86767578	-11.19287109	+21.97265625	+6.08642578	-116.52099609	+2388	+20.08740234	-18.58007813	-10.84570313	-135.59326172	-59.47998047	+72.13623047	+3016	+16.58496094	-19.62597656	-10.51171875	-11.77734375	-0.35156250	-97.44873047	+2004
+1458240898.54760000	+20.32910156	-19.87207031	-11.15332031	+21.99462891	+6.02050781	-116.85058594	+2372	+20.10937500	-18.59765625	-10.85009766	-135.96679688	-59.56787109	+72.48779297	+3004	+16.58496094	-19.64794922	-10.49414063	-11.77734375	-0.37353516	-97.75634766	+1992
+1458240898.55180000	+20.37744141	-19.85449219	-11.11376953	+22.12646484	+5.97656250	-117.15820313	+2364	+20.14013672	-18.61962891	-10.85888672	-136.29638672	-59.67773438	+72.83935547	+2996	+16.58056641	-19.66992188	-10.48535156	-11.73339844	-0.30761719	-98.08593750	+1976
+1458240898.55590010	+20.43896484	-19.82373047	-11.05664063	+22.25830078	+5.93261719	-117.48779297	+2360	+20.17529297	-18.63720703	-10.85009766	-136.66992188	-59.80957031	+73.23486328	+2984	+16.56738281	-19.67431641	-10.48535156	-11.66748047	-0.10986328	-98.39355469	+1964
+1458240898.56010010	+20.49169922	-19.79296875	-10.99511719	+22.39013672	+5.88867188	-117.79541016	+2360	+20.20605469	-18.65917969	-10.84130859	-137.02148438	-59.91943359	+73.58642578	+2976	+16.54980469	-19.66992188	-10.49853516	-11.60156250	+0.13183594	-98.67919922	+1960
+1458240898.56430010	+20.55761719	-19.76220703	-10.92041016	+22.47802734	+5.82275391	-118.12500000	+2360	+20.25000000	-18.66796875	-10.82373047	-137.41699219	-60.00732422	+74.02587891	+2968	+16.52783203	-19.66113281	-10.50732422	-11.51367188	+0.39550781	-98.96484375	+1952
+1458240898.56839990	+20.62353516	-19.73144531	-10.85009766	+22.60986328	+5.73486328	-118.47656250	+2364	+20.30273438	-18.67236328	-10.80175781	-137.81250000	-60.07324219	+74.53125000	+2964	+16.50585938	-19.65673828	-10.51611328	-11.42578125	+0.65917969	-99.27246094	+1952
+1458240898.57259990	+20.69384766	-19.69189453	-10.77539063	+22.76367188	+5.62500000	-118.85009766	+2372	+20.35986328	-18.66796875	-10.77099609	-138.22998047	-60.13916016	+75.10253906	+2956	+16.47949219	-19.64794922	-10.51171875	-11.33789063	+0.92285156	-99.64599609	+1952
+1458240898.57670000	+20.76416016	-19.65234375	-10.69189453	+22.91748047	+5.55908203	-119.26757813	+2380	+20.41259766	-18.67675781	-10.74023438	-138.71337891	-60.22705078	+75.71777344	+2948	+16.44873047	-19.64794922	-10.50292969	-11.27197266	+1.14257813	-100.04150391	+1956
+1458240898.58090000	+20.83447266	-19.61718750	-10.61718750	+23.09326172	+5.51513672	-119.68505859	+2392	+20.46533203	-18.68554688	-10.70507813	-139.21875000	-60.33691406	+76.35498047	+2940	+16.42236328	-19.65673828	-10.49414063	-11.20605469	+1.34033203	-100.48095703	+1968
+1458240898.58509990	+20.90039063	-19.58642578	-10.55566406	+23.22509766	+5.51513672	-120.08056641	+2408	+20.51367188	-18.70751953	-10.67871094	-139.74609375	-60.49072266	+77.01416016	+2928	+16.40039063	-19.68310547	-10.50292969	-11.16210938	+1.58203125	-100.92041016	+1988
+1458240898.58920000	+20.95751953	-19.59082031	-10.50292969	+23.31298828	+5.53710938	-120.45410156	+2424	+20.55761719	-18.73828125	-10.65234375	-140.29541016	-60.66650391	+77.67333984	+2916	+16.38281250	-19.70947266	-10.51171875	-11.16210938	+1.75781250	-101.29394531	+2012
+1458240898.59340000	+21.00146484	-19.60839844	-10.48095703	+23.33496094	+5.62500000	-120.76171875	+2436	+20.60156250	-18.76464844	-10.63916016	-140.75683594	-60.86425781	+78.24462891	+2904	+16.37841797	-19.74462891	-10.52490234	-11.18408203	+1.86767578	-101.62353516	+2036
+1458240898.59760000	+21.01904297	-19.64794922	-10.47656250	+23.29101563	+5.80078125	-121.02539063	+2448	+20.62353516	-18.79980469	-10.63037109	-141.24023438	-61.08398438	+78.79394531	+2892	+16.37402344	-19.78417969	-10.54687500	-11.25000000	+1.93359375	-101.86523438	+2060
+1458240898.60170010	+21.01025391	-19.70947266	-10.47656250	+23.15917969	+5.95458984	-121.31103516	+2460	+20.62792969	-18.84375000	-10.62158203	-141.81152344	-61.32568359	+79.38720703	+2880	+16.37402344	-19.83251953	-10.54248047	-11.35986328	+1.82373047	-102.10693359	+2080
+1458240898.60590000	+20.99267578	-19.79296875	-10.49853516	+22.96142578	+6.15234375	-121.57470703	+2472	+20.62353516	-18.89648438	-10.62158203	-142.40478516	-61.58935547	+79.95849609	+2872	+16.38720703	-19.89843750	-10.53369141	-11.46972656	+1.58203125	-102.39257813	+2100
+1458240898.61010000	+20.97509766	-19.88525391	-10.53808594	+22.78564453	+6.35009766	-121.83837891	+2484	+20.60595703	-18.95361328	-10.62597656	-143.06396484	-61.85302734	+80.59570313	+2860	+16.40917969	-19.96435547	-10.52490234	-11.60156250	+1.31835938	-102.61230469	+2112
+1458240898.61420010	+20.94873047	-19.99072266	-10.58642578	+22.56591797	+6.59179688	-122.08007813	+2496	+20.58398438	-19.02392578	-10.63916016	-143.70117188	-62.13867188	+81.18896484	+2856	+16.43115234	-20.03906250	-10.52050781	-11.73339844	+1.03271484	-102.81005859	+2124
+1458240898.61840010	+20.91357422	-20.10058594	-10.65234375	+22.36816406	+6.89941406	-122.27783203	+2516	+20.54443359	-19.08984375	-10.66552734	-144.22851563	-62.46826172	+81.65039063	+2856	+16.45312500	-20.12255859	-10.52490234	-11.90917969	+0.72509766	-103.02978516	+2132
+1458240898.62260010	+20.85205078	-20.23242188	-10.74902344	+22.10449219	+7.27294922	-122.40966797	+2536	+20.49169922	-19.16455078	-10.70947266	-144.68994141	-62.81982422	+82.00195313	+2860	+16.47949219	-20.20166016	-10.53369141	-12.08496094	+0.46142578	-103.16162109	+2136
+1458240898.62669990	+20.78613281	-20.37304688	-10.85449219	+21.81884766	+7.64648438	-122.49755859	+2560	+20.43457031	-19.23486328	-10.75781250	-145.12939453	-63.14941406	+82.28759766	+2864	+16.50585938	-20.28076172	-10.55566406	-12.26074219	+0.17578125	-103.22753906	+2136
+1458240898.63089990	+20.70263672	-20.50927734	-10.96875000	+21.48925781	+7.99804688	-122.51953125	+2576	+20.36865234	-19.30957031	-10.79736328	-145.63476563	-63.45703125	+82.59521484	+2872	+16.53222656	-20.35107422	-10.56884766	-12.45849609	-0.10986328	-103.27148438	+2132
+1458240898.63509990	+20.62792969	-20.62792969	-11.07421875	+21.20361328	+8.30566406	-122.58544922	+2592	+20.30273438	-19.37548828	-10.82812500	-146.09619141	-63.74267578	+82.88085938	+2880	+16.54980469	-20.41259766	-10.56884766	-12.63427734	-0.41748047	-103.33740234	+2120
+1458240898.63920000	+20.55761719	-20.72900391	-11.17968750	+21.00585938	+8.61328125	-122.62939453	+2608	+20.24121094	-19.43261719	-10.85449219	-146.55761719	-63.98437500	+83.18847656	+2884	+16.55859375	-20.46972656	-10.56445313	-12.81005859	-0.72509766	-103.44726563	+2108
+1458240898.64340000	+20.50048828	-20.82568359	-11.25439453	+20.80810547	+8.85498047	-122.76123047	+2616	+20.18408203	-19.48974609	-10.88085938	-147.01904297	-64.18212891	+83.51806641	+2896	+16.56298828	-20.52685547	-10.56005859	-12.98583984	-0.96679688	-103.55712891	+2096
+1458240898.64759990	+20.45654297	-20.90917969	-11.31591797	+20.65429688	+9.07470703	-122.87109375	+2628	+20.14453125	-19.53808594	-10.90722656	-147.37060547	-64.33593750	+83.78173828	+2904	+16.56738281	-20.57958984	-10.55126953	-13.16162109	-1.23046875	-103.71093750	+2080
+1458240898.65170000	+20.43017578	-20.97070313	-11.37744141	+20.56640625	+9.27246094	-122.93701172	+2636	+20.11376953	-19.57763672	-10.93798828	-147.65625000	-64.51171875	+83.95751953	+2916	+16.58496094	-20.62353516	-10.56005859	-13.22753906	-1.36230469	-103.82080078	+2064
+1458240898.65590000	+20.40380859	-21.01464844	-11.42138672	+20.47851563	+9.47021484	-123.00292969	+2640	+20.08740234	-19.61718750	-10.94238281	-148.05175781	-64.64355469	+84.26513672	+2924	+16.58935547	-20.63671875	-10.57324219	-13.24951172	-1.36230469	-103.90869141	+2048
+1458240898.66000010	+20.38623047	-21.03222656	-11.45214844	+20.45654297	+9.60205078	-123.04687500	+2640	+20.07861328	-19.64355469	-10.94238281	-148.35937500	-64.75341797	+84.52880859	+2932	+16.58935547	-20.63671875	-10.57763672	-13.24951172	-1.34033203	-103.99658203	+2028
+1458240898.66420010	+20.37744141	-21.02343750	-11.47412109	+20.50048828	+9.68994141	-123.06884766	+2640	+20.08300781	-19.66552734	-10.93359375	-148.66699219	-64.79736328	+84.79248047	+2936	+16.58496094	-20.63232422	-10.58203125	-13.24951172	-1.25244141	-104.12841797	+2012
+1458240898.66840000	+20.38183594	-21.01025391	-11.46533203	+20.52246094	+9.68994141	-123.13476563	+2636	+20.09619141	-19.68750000	-10.91601563	-149.04052734	-64.84130859	+85.16601563	+2940	+16.57617188	-20.61914063	-10.58203125	-13.20556641	-1.12060547	-104.26025391	+1996
+1458240898.67249990	+20.40380859	-20.98828125	-11.43457031	+20.58837891	+9.64599609	-123.24462891	+2632	+20.12255859	-19.69628906	-10.89404297	-149.37011719	-64.81933594	+85.51757813	+2948	+16.56738281	-20.60156250	-10.57763672	-13.13964844	-1.01074219	-104.39208984	+1984
+1458240898.67670010	+20.43896484	-20.95312500	-11.38623047	+20.67626953	+9.55810547	-123.39843750	+2636	+20.15332031	-19.70068359	-10.85888672	-149.74365234	-64.79736328	+85.93505859	+2952	+16.55859375	-20.57080078	-10.57324219	-13.05175781	-0.83496094	-104.52392578	+1972
+1458240898.68090010	+20.48291016	-20.91357422	-11.32910156	+20.80810547	+9.47021484	-123.57421875	+2640	+20.20166016	-19.70507813	-10.81933594	-150.13916016	-64.77539063	+86.44042969	+2956	+16.54980469	-20.54003906	-10.56884766	-12.94189453	-0.63720703	-104.69970703	+1964
+1458240898.68499990	+20.51806641	-20.88281250	-11.28515625	+20.89599609	+9.40429688	-123.70605469	+2644	+20.24560547	-19.70947266	-10.78857422	-150.46875000	-64.75341797	+86.87988281	+2956	+16.54101563	-20.50488281	-10.57324219	-12.81005859	-0.39550781	-104.85351563	+1964
+1458240898.68919990	+20.55761719	-20.84765625	-11.23681641	+21.00585938	+9.31640625	-123.83789063	+2644	+20.29833984	-19.71386719	-10.74902344	-150.86425781	-64.73144531	+87.34130859	+2952	+16.53222656	-20.46972656	-10.57763672	-12.67822266	-0.13183594	-105.02929688	+1964
+1458240898.69339990	+20.59716797	-20.80810547	-11.18847656	+21.11572266	+9.20654297	-123.96972656	+2648	+20.35107422	-19.72265625	-10.70947266	-151.25976563	-64.70947266	+87.82470703	+2944	+16.52343750	-20.43457031	-10.58203125	-12.54638672	+0.13183594	-105.18310547	+1968
+1458240898.69750000	+20.63232422	-20.76855469	-11.14013672	+21.20361328	+9.11865234	-124.07958984	+2648	+20.39501953	-19.73144531	-10.66992188	-151.65527344	-64.68750000	+88.30810547	+2936	+16.50585938	-20.38183594	-10.59521484	-12.39257813	+0.48339844	-105.33691406	+1976
+1458240898.70170000	+20.66748047	-20.73779297	-11.08740234	+21.29150391	+9.00878906	-124.23339844	+2652	+20.43896484	-19.74462891	-10.62597656	-152.09472656	-64.66552734	+88.85742188	+2924	+16.47949219	-20.33789063	-10.59521484	-12.28271484	+0.76904297	-105.49072266	+1988
+1458240898.70590000	+20.70263672	-20.70703125	-11.03027344	+21.40136719	+8.89892578	-124.38720703	+2660	+20.48730469	-19.75341797	-10.58642578	-152.53417969	-64.64355469	+89.38476563	+2912	+16.46191406	-20.31152344	-10.59521484	-12.21679688	+0.98876953	-105.66650391	+1996
+1458240898.71000000	+20.73779297	-20.68505859	-10.98193359	+21.46728516	+8.81103516	-124.54101563	+2664	+20.53125000	-19.76660156	-10.54687500	-152.97363281	-64.59960938	+89.95605469	+2900	+16.44873047	-20.28955078	-10.59521484	-12.15087891	+1.16455078	-105.84228516	+2008
+1458240898.71420000	+20.75976563	-20.68066406	-10.93798828	+21.48925781	+8.72314453	-124.71679688	+2668	+20.57519531	-19.78417969	-10.51171875	-153.43505859	-64.59960938	+90.50537109	+2884	+16.44433594	-20.28515625	-10.59082031	-12.08496094	+1.23046875	-105.99609375	+2024
+1458240898.71840000	+20.78173828	-20.68066406	-10.89843750	+21.53320313	+8.65722656	-124.87060547	+2668	+20.60595703	-19.80175781	-10.48535156	-153.87451172	-64.62158203	+91.03271484	+2864	+16.45312500	-20.29394531	-10.58203125	-12.06298828	+1.20849609	-106.14990234	+2040
+1458240898.72250010	+20.79052734	-20.68945313	-10.87646484	+21.53320313	+8.63525391	-125.02441406	+2668	+20.62792969	-19.82812500	-10.46337891	-154.27001953	-64.64355469	+91.47216797	+2848	+16.45751953	-20.32031250	-10.59082031	-12.10693359	+1.18652344	-106.19384766	+2056
+1458240898.72670010	+20.79052734	-20.71142578	-10.86328125	+21.48925781	+8.63525391	-125.15625000	+2668	+20.63671875	-19.85888672	-10.45458984	-154.66552734	-64.70947266	+91.86767578	+2828	+16.46191406	-20.36425781	-10.59521484	-12.19482422	+1.07666016	-106.23779297	+2072
+1458240898.73079990	+20.78173828	-20.74218750	-10.85888672	+21.44531250	+8.65722656	-125.26611328	+2664	+20.63232422	-19.89404297	-10.45458984	-154.97314453	-64.77539063	+92.17529297	+2812	+16.46191406	-20.42138672	-10.59960938	-12.37060547	+0.87890625	-106.28173828	+2092
+1458240898.73499990	+20.76416016	-20.78173828	-10.85888672	+21.35742188	+8.67919922	-125.35400391	+2660	+20.62353516	-19.92041016	-10.46337891	-155.23681641	-64.86328125	+92.39501953	+2796	+16.46630859	-20.45654297	-10.59960938	-12.45849609	+0.72509766	-106.30371094	+2104
+1458240898.73920010	+20.73779297	-20.83007813	-10.86767578	+21.24755859	+8.72314453	-125.44189453	+2656	+20.60156250	-19.95117188	-10.47656250	-155.45654297	-64.97314453	+92.57080078	+2784	+16.47509766	-20.50048828	-10.59521484	-12.56835938	+0.52734375	-106.30371094	+2116
+1458240898.74330000	+20.70703125	-20.88720703	-10.88964844	+21.11572266	+8.81103516	-125.52978516	+2648	+20.57958984	-19.98193359	-10.49853516	-155.69824219	-65.06103516	+92.72460938	+2772	+16.48828125	-20.55322266	-10.58642578	-12.70019531	+0.28564453	-106.30371094	+2124
+1458240898.74749990	+20.66748047	-20.96191406	-10.92041016	+20.98388672	+8.89892578	-125.59570313	+2644	+20.55761719	-20.01269531	-10.52050781	-155.85205078	-65.14892578	+92.81250000	+2764	+16.49707031	-20.59277344	-10.57763672	-12.78808594	+0.06591797	-106.32568359	+2128
+1458240898.75169990	+20.61914063	-21.03222656	-10.96875000	+20.83007813	+9.05273438	-125.66162109	+2636	+20.52685547	-20.03906250	-10.54687500	-155.93994141	-65.25878906	+92.83447266	+2756	+16.51025391	-20.64550781	-10.57324219	-12.91992188	-0.15380859	-106.34765625	+2136
+1458240898.75580000	+20.56640625	-21.10693359	-11.01269531	+20.65429688	+9.18457031	-125.70556641	+2624	+20.49169922	-20.06542969	-10.58642578	-156.00585938	-65.39062500	+92.76855469	+2756	+16.52343750	-20.69824219	-10.56884766	-13.02978516	-0.37353516	-106.34765625	+2140
+1458240898.76000000	+20.50048828	-21.19921875	-11.06982422	+20.45654297	+9.36035156	-125.72753906	+2616	+20.45654297	-20.09179688	-10.62158203	-156.00585938	-65.52246094	+92.65869141	+2752	+16.53662109	-20.77734375	-10.56005859	-13.22753906	-0.70312500	-106.34765625	+2144
+1458240898.76420000	+20.44335938	-21.27832031	-11.12695313	+20.30273438	+9.53613281	-125.74951172	+2608	+20.42138672	-20.10937500	-10.66552734	-155.96191406	-65.65429688	+92.52685547	+2752	+16.54541016	-20.85205078	-10.56005859	-13.42529297	-1.01074219	-106.32568359	+2148
+1458240898.76830010	+20.39062500	-21.34863281	-11.17968750	+20.14892578	+9.68994141	-125.74951172	+2596	+20.38623047	-20.13134766	-10.70068359	-155.93994141	-65.78613281	+92.39501953	+2748	+16.55419922	-20.91357422	-10.56005859	-13.57910156	-1.25244141	-106.30371094	+2144
+1458240898.77250000	+20.35107422	-21.40576172	-11.22363281	+20.03906250	+9.82177734	-125.74951172	+2580	+20.35986328	-20.14892578	-10.73144531	-155.91796875	-65.87402344	+92.28515625	+2744	+16.56738281	-20.99267578	-10.53808594	-13.77685547	-1.62597656	-106.30371094	+2144
+1458240898.77670000	+20.32470703	-21.44091797	-11.26318359	+20.01708984	+9.93164063	-125.77148438	+2560	+20.33789063	-20.16210938	-10.76220703	-155.89599609	-65.93994141	+92.17529297	+2744	+16.58056641	-21.04541016	-10.52490234	-13.86474609	-1.88964844	-106.34765625	+2136
+1458240898.78080010	+20.31152344	-21.45849609	-11.28076172	+20.01708984	+9.99755859	-125.81542969	+2536	+20.32470703	-20.16650391	-10.78417969	-155.89599609	-65.98388672	+92.10937500	+2736	+16.59814453	-21.08056641	-10.51171875	-13.86474609	-2.02148438	-106.39160156	+2132
+1458240898.78500010	+20.32031250	-21.45849609	-11.28076172	+20.06103516	+10.01953125	-125.85937500	+2512	+20.32031250	-20.17529297	-10.79736328	-155.87402344	-66.00585938	+92.06542969	+2732	+16.61132813	-21.09375000	-10.50732422	-13.82080078	-2.06542969	-106.43554688	+2124
+1458240898.78920010	+20.33789063	-21.44970703	-11.27197266	+20.14892578	+10.01953125	-125.92529297	+2492	+20.32031250	-20.17529297	-10.81054688	-155.85205078	-66.02783203	+92.02148438	+2728	+16.62011719	-21.10253906	-10.51171875	-13.77685547	-2.02148438	-106.50146484	+2116
+1458240898.79329990	+20.36865234	-21.42773438	-11.25439453	+20.25878906	+9.97558594	-125.96923828	+2476	+20.32470703	-20.17968750	-10.81933594	-155.85205078	-66.02783203	+91.99951172	+2720	+16.62011719	-21.09375000	-10.51611328	-13.68896484	-1.88964844	-106.54541016	+2116
+1458240898.79749990	+20.39501953	-21.40576172	-11.23242188	+20.34667969	+9.93164063	-126.01318359	+2460	+20.33349609	-20.17968750	-10.81933594	-155.87402344	-66.00585938	+92.02148438	+2712	+16.62011719	-21.08056641	-10.52050781	-13.62304688	-1.80175781	-106.56738281	+2116
+1458240898.80170010	+20.43017578	-21.37060547	-11.20605469	+20.47851563	+9.86572266	-126.05712891	+2444	+20.34667969	-20.17529297	-10.81494141	-155.89599609	-65.98388672	+92.06542969	+2708	+16.62011719	-21.05859375	-10.52490234	-13.53515625	-1.69189453	-106.58935547	+2116
+1458240898.80580000	+20.47851563	-21.32666016	-11.17089844	+20.65429688	+9.75585938	-126.10107422	+2436	+20.36425781	-20.17089844	-10.80615234	-155.93994141	-65.91796875	+92.13134766	+2704	+16.62011719	-21.03662109	-10.52490234	-13.42529297	-1.56005859	-106.61132813	+2120
+1458240898.80999990	+20.50048828	-21.30029297	-11.15332031	+20.74218750	+9.71191406	-126.12304688	+2424	+20.37744141	-20.17089844	-10.79296875	-156.00585938	-65.87402344	+92.21923828	+2704	+16.62011719	-21.02783203	-10.52490234	-13.38134766	-1.51611328	-106.63330078	+2124
+1458240898.81410000	+20.52685547	-21.27832031	-11.13134766	+20.83007813	+9.64599609	-126.16699219	+2412	+20.39501953	-20.16650391	-10.77978516	-156.07177734	-65.80810547	+92.30712891	+2700	+16.61572266	-21.01464844	-10.52490234	-13.33740234	-1.45019531	-106.65527344	+2132
+1458240898.81830000	+20.55761719	-21.24755859	-11.10498047	+20.93994141	+9.55810547	-126.21093750	+2400	+20.41699219	-20.16210938	-10.76660156	-156.13769531	-65.72021484	+92.43896484	+2700	+16.61572266	-21.00146484	-10.52490234	-13.27148438	-1.38427734	-106.67724609	+2136
+1458240898.82250000	+20.58398438	-21.22558594	-11.08300781	+21.02783203	+9.49218750	-126.25488281	+2388	+20.43457031	-20.15771484	-10.74902344	-156.20361328	-65.67626953	+92.52685547	+2696	+16.61132813	-20.97070313	-10.52929688	-13.13964844	-1.23046875	-106.69921875	+2148
+1458240898.82660010	+20.60595703	-21.20361328	-11.06103516	+21.11572266	+9.42626953	-126.27685547	+2380	+20.45214844	-20.15332031	-10.73583984	-156.29150391	-65.61035156	+92.63671875	+2696	+16.60693359	-20.93994141	-10.53369141	-13.02978516	-1.07666016	-106.74316406	+2160
+1458240898.83080010	+20.63232422	-21.18164063	-11.03906250	+21.20361328	+9.36035156	-126.32080078	+2372	+20.46972656	-20.15332031	-10.71826172	-156.35742188	-65.52246094	+92.72460938	+2692	+16.60253906	-20.91357422	-10.53369141	-12.94189453	-0.96679688	-106.76513672	+2172
+1458240898.83500000	+20.65869141	-21.15527344	-11.01708984	+21.29150391	+9.27246094	-126.34277344	+2364	+20.48291016	-20.14892578	-10.70068359	-156.44531250	-65.45654297	+92.83447266	+2692	+16.58935547	-20.86523438	-10.53808594	-12.76611328	-0.74707031	-106.78710938	+2188
+1458240898.83909990	+20.68505859	-21.12890625	-10.99511719	+21.40136719	+9.18457031	-126.36474609	+2356	+20.50048828	-20.14892578	-10.68310547	-156.53320313	-65.39062500	+92.94433594	+2692	+16.58056641	-20.82568359	-10.52929688	-12.65625000	-0.63720703	-106.78710938	+2204
+1458240898.84330010	+20.70703125	-21.11132813	-10.97314453	+21.48925781	+9.09667969	-126.38671875	+2348	+20.50927734	-20.14892578	-10.66552734	-156.64306641	-65.30273438	+93.07617188	+2692	+16.57617188	-20.80371094	-10.52050781	-12.59033203	-0.61523438	-106.80908203	+2216
+1458240898.84750010	+20.72900391	-21.09375000	-10.95996094	+21.57714844	+9.00878906	-126.40869141	+2336	+20.51806641	-20.14892578	-10.64794922	-156.75292969	-65.23681641	+93.18603516	+2692	+16.57617188	-20.79931641	-10.51171875	-12.56835938	-0.65917969	-106.80908203	+2228
+1458240898.85159990	+20.74218750	-21.08935547	-10.95117188	+21.62109375	+8.92089844	-126.40869141	+2328	+20.52246094	-20.15332031	-10.63037109	-156.86279297	-65.17089844	+93.29589844	+2688	+16.58056641	-20.80810547	-10.50292969	-12.56835938	-0.76904297	-106.78710938	+2236
+1458240898.85579990	+20.74658203	-21.08935547	-10.94677734	+21.64306641	+8.87695313	-126.40869141	+2316	+20.52246094	-20.15771484	-10.62158203	-156.95068359	-65.14892578	+93.36181641	+2688	+16.58496094	-20.82568359	-10.49414063	-12.63427734	-0.90087891	-106.76513672	+2244
+1458240898.85999990	+20.74218750	-21.09375000	-10.95117188	+21.66503906	+8.85498047	-126.38671875	+2308	+20.51806641	-20.16210938	-10.61279297	-157.01660156	-65.10498047	+93.40576172	+2688	+16.58496094	-20.83447266	-10.49414063	-12.67822266	-0.96679688	-106.76513672	+2248
+1458240898.86410000	+20.73779297	-21.10253906	-10.95996094	+21.64306641	+8.83300781	-126.36474609	+2300	+20.50927734	-20.16650391	-10.60839844	-157.08251953	-65.10498047	+93.44970703	+2684	+16.58496094	-20.84326172	-10.48974609	-12.72216797	-1.03271484	-106.74316406	+2252
+1458240898.86830000	+20.72900391	-21.11132813	-10.97314453	+21.64306641	+8.83300781	-126.32080078	+2292	+20.50048828	-20.17529297	-10.60400391	-157.14843750	-65.08300781	+93.47167969	+2684	+16.58496094	-20.85644531	-10.48535156	-12.78808594	-1.12060547	-106.72119141	+2252
+1458240898.87249990	+20.72021484	-21.12451172	-10.98193359	+21.62109375	+8.83300781	-126.29882813	+2284	+20.49169922	-20.17968750	-10.60400391	-157.19238281	-65.08300781	+93.47167969	+2684	+16.58496094	-20.86083984	-10.48095703	-12.81005859	-1.16455078	-106.69921875	+2252
+1458240898.87660000	+20.71142578	-21.13330078	-10.99072266	+21.59912109	+8.83300781	-126.27685547	+2280	+20.47851563	-20.18847656	-10.60400391	-157.23632813	-65.08300781	+93.47167969	+2684	+16.58496094	-20.86962891	-10.48095703	-12.83203125	-1.20849609	-106.69921875	+2248
+1458240898.88080000	+20.70263672	-21.15087891	-11.00390625	+21.57714844	+8.85498047	-126.25488281	+2272	+20.46533203	-20.19287109	-10.60400391	-157.25830078	-65.10498047	+93.47167969	+2684	+16.58935547	-20.87402344	-10.47656250	-12.85400391	-1.25244141	-106.67724609	+2244
+1458240898.88490010	+20.68945313	-21.16845703	-11.01708984	+21.53320313	+8.85498047	-126.23291016	+2268	+20.45654297	-20.19726563	-10.60839844	-157.30224609	-65.10498047	+93.44970703	+2680	+16.58935547	-20.90478516	-10.46777344	-12.98583984	-1.45019531	-106.65527344	+2240
+1458240898.88910010	+20.67626953	-21.18164063	-11.03027344	+21.51123047	+8.85498047	-126.18896484	+2264	+20.44775391	-20.20605469	-10.60839844	-157.30224609	-65.10498047	+93.44970703	+2680	+16.59375000	-20.93554688	-10.46337891	-13.09570313	-1.60400391	-106.61132813	+2236
+1458240898.89330010	+20.66748047	-21.19921875	-11.04345703	+21.46728516	+8.87695313	-126.16699219	+2260	+20.43896484	-20.21044922	-10.61279297	-157.32421875	-65.12695313	+93.42773438	+2680	+16.59375000	-20.95751953	-10.45898438	-13.20556641	-1.71386719	-106.56738281	+2224
+1458240898.89739990	+20.64990234	-21.22119141	-11.05664063	+21.44531250	+8.87695313	-126.14501953	+2256	+20.43457031	-20.21044922	-10.61279297	-157.32421875	-65.12695313	+93.40576172	+2680	+16.58496094	-20.99267578	-10.44580078	-13.42529297	-1.93359375	-106.47949219	+2208
+1458240898.90159990	+20.64111328	-21.23437500	-11.06542969	+21.42333984	+8.85498047	-126.12304688	+2252	+20.42578125	-20.21484375	-10.61718750	-157.34619141	-65.12695313	+93.38378906	+2680	+16.57617188	-21.01025391	-10.43701172	-13.55712891	-2.06542969	-106.41357422	+2192
+1458240898.90580010	+20.64111328	-21.24316406	-11.06103516	+21.40136719	+8.81103516	-126.12304688	+2244	+20.42138672	-20.21484375	-10.61718750	-157.34619141	-65.12695313	+93.38378906	+2680	+16.56738281	-21.01464844	-10.42822266	-13.64501953	-2.13134766	-106.36962891	+2172
+1458240898.90990000	+20.64550781	-21.24755859	-11.05224609	+21.42333984	+8.76708984	-126.14501953	+2240	+20.41699219	-20.21923828	-10.61718750	-157.36816406	-65.12695313	+93.36181641	+2676	+16.56298828	-21.00585938	-10.41943359	-13.64501953	-2.15332031	-106.34765625	+2148
+1458240898.91409990	+20.65429688	-21.24755859	-11.03906250	+21.46728516	+8.70117188	-126.16699219	+2236	+20.41699219	-20.21923828	-10.61718750	-157.36816406	-65.10498047	+93.38378906	+2676	+16.55859375	-20.98388672	-10.41503906	-13.60107422	-2.10937500	-106.32568359	+2128
+1458240898.91829990	+20.66748047	-21.23876953	-11.01708984	+21.53320313	+8.61328125	-126.21093750	+2236	+20.41699219	-20.21923828	-10.61279297	-157.39013672	-65.10498047	+93.38378906	+2672	+16.54980469	-20.95312500	-10.41503906	-13.53515625	-1.97753906	-106.30371094	+2112
+1458240898.92240000	+20.68505859	-21.22558594	-10.99511719	+21.57714844	+8.54736328	-126.23291016	+2232	+20.42138672	-20.21923828	-10.60839844	-157.41210938	-65.08300781	+93.40576172	+2672	+16.54980469	-20.93994141	-10.41503906	-13.49121094	-1.91162109	-106.30371094	+2096
+1458240898.92660000	+20.70263672	-21.20800781	-10.97314453	+21.66503906	+8.45947266	-126.27685547	+2232	+20.42138672	-20.21923828	-10.60400391	-157.41210938	-65.03906250	+93.40576172	+2672	+16.54541016	-20.92236328	-10.41503906	-13.44726563	-1.84570313	-106.28173828	+2080
+1458240898.93080000	+20.72900391	-21.18164063	-10.94677734	+21.75292969	+8.34960938	-126.29882813	+2232	+20.43017578	-20.21484375	-10.59960938	-157.43408203	-65.01708984	+93.42773438	+2672	+16.53662109	-20.90478516	-10.41503906	-13.40332031	-1.75781250	-106.28173828	+2068
+1458240898.93490000	+20.75097656	-21.15966797	-10.91601563	+21.84082031	+8.26171875	-126.34277344	+2232	+20.43896484	-20.21044922	-10.59082031	-157.45605469	-64.97314453	+93.44970703	+2672	+16.53662109	-20.89599609	-10.41943359	-13.40332031	-1.73583984	-106.28173828	+2056
+1458240898.93910000	+20.77294922	-21.13330078	-10.88525391	+21.92871094	+8.17382813	-126.36474609	+2232	+20.44775391	-20.21044922	-10.58203125	-157.47802734	-64.92919922	+93.49365234	+2668	+16.53222656	-20.88720703	-10.41943359	-13.38134766	-1.69189453	-106.25976563	+2044
+1458240898.94330000	+20.79492188	-21.11132813	-10.85888672	+22.01660156	+8.06396484	-126.40869141	+2232	+20.45654297	-20.20605469	-10.56884766	-157.50000000	-64.86328125	+93.53759766	+2668	+16.53222656	-20.87402344	-10.41943359	-13.35937500	-1.66992188	-106.25976563	+2032
+1458240898.94740010	+20.82128906	-21.07617188	-10.82373047	+22.12646484	+7.95410156	-126.43066406	+2232	+20.47412109	-20.19726563	-10.54687500	-157.54394531	-64.77539063	+93.62548828	+2672	+16.52783203	-20.84765625	-10.41943359	-13.29345703	-1.56005859	-106.23779297	+2024
+1458240898.95160010	+20.84765625	-21.04980469	-10.78857422	+22.23632813	+7.84423828	-126.47460938	+2236	+20.49609375	-20.19726563	-10.52490234	-157.60986328	-64.66552734	+93.71337891	+2672	+16.52343750	-20.82568359	-10.41943359	-13.22753906	-1.49414063	-106.21582031	+2016
+1458240898.95580010	+20.86962891	-21.01904297	-10.76660156	+22.34619141	+7.75634766	-126.47460938	+2236	+20.50927734	-20.18847656	-10.50732422	-157.63183594	-64.59960938	+93.75732422	+2672	+16.51904297	-20.80810547	-10.41943359	-13.20556641	-1.40625000	-106.19384766	+2012
+1458240898.95989990	+20.88720703	-20.99267578	-10.74902344	+22.45605469	+7.66845703	-126.43066406	+2236	+20.53125000	-20.18408203	-10.48535156	-157.65380859	-64.48974609	+93.77929688	+2668	+16.51464844	-20.77294922	-10.42822266	-13.16162109	-1.27441406	-106.12792969	+2008
+1458240898.96409990	+20.89599609	-20.97070313	-10.74023438	+22.54394531	+7.60253906	-126.38671875	+2232	+20.54443359	-20.17968750	-10.47216797	-157.63183594	-64.40185547	+93.77929688	+2668	+16.50585938	-20.75097656	-10.43261719	-13.16162109	-1.20849609	-106.04003906	+2008
+1458240898.96820000	+20.89599609	-20.96191406	-10.74023438	+22.58789063	+7.53662109	-126.32080078	+2228	+20.55761719	-20.17529297	-10.45898438	-157.58789063	-64.31396484	+93.73535156	+2664	+16.50585938	-20.74218750	-10.43701172	-13.18359375	-1.18652344	-105.95214844	+2004
+1458240898.97240000	+20.89160156	-20.96191406	-10.74023438	+22.60986328	+7.49267578	-126.25488281	+2224	+20.56640625	-20.17089844	-10.45019531	-157.52197266	-64.24804688	+93.66943359	+2660	+16.50585938	-20.73779297	-10.43261719	-13.22753906	-1.23046875	-105.88623047	+2000
+1458240898.97659990	+20.87841797	-20.96630859	-10.74462891	+22.60986328	+7.47070313	-126.21093750	+2216	+20.56640625	-20.16650391	-10.44580078	-157.43408203	-64.20410156	+93.58154297	+2652	+16.51025391	-20.74218750	-10.43261719	-13.27148438	-1.29638672	-105.82031250	+1992
+1458240898.98070000	+20.86083984	-20.97949219	-10.75781250	+22.58789063	+7.47070313	-126.14501953	+2212	+20.56640625	-20.16210938	-10.44580078	-157.34619141	-64.18212891	+93.47167969	+2644	+16.51464844	-20.75097656	-10.42822266	-13.33740234	-1.38427734	-105.73242188	+1988
+1458240898.98490000	+20.83886719	-20.99707031	-10.77539063	+22.56591797	+7.49267578	-126.05712891	+2208	+20.55761719	-20.16210938	-10.45458984	-157.21435547	-64.18212891	+93.31787109	+2640	+16.52343750	-20.75976563	-10.42822266	-13.38134766	-1.45019531	-105.68847656	+1984
+1458240898.98910000	+20.81689453	-21.01464844	-10.80615234	+22.54394531	+7.51464844	-125.94726563	+2208	+20.54882813	-20.15771484	-10.46337891	-157.08251953	-64.20410156	+93.14208984	+2632	+16.52783203	-20.77294922	-10.42822266	-13.42529297	-1.51611328	-105.64453125	+1984
+1458240898.99320010	+20.78613281	-21.03662109	-10.83691406	+22.50000000	+7.55859375	-125.83740234	+2208	+20.53125000	-20.15771484	-10.48095703	-156.90673828	-64.22607422	+92.92236328	+2632	+16.53222656	-20.78613281	-10.42822266	-13.49121094	-1.60400391	-105.60058594	+1980
+1458240898.99740000	+20.75097656	-21.06298828	-10.87207031	+22.45605469	+7.60253906	-125.70556641	+2208	+20.51367188	-20.15332031	-10.49853516	-156.75292969	-64.27001953	+92.72460938	+2628	+16.54101563	-20.80371094	-10.42822266	-13.55712891	-1.71386719	-105.53466797	+1976
+1458240899.00160000	+20.71582031	-21.08935547	-10.90283203	+22.39013672	+7.64648438	-125.59570313	+2208	+20.49609375	-20.14453125	-10.52050781	-156.55517578	-64.29199219	+92.50488281	+2624	+16.54980469	-20.81689453	-10.42822266	-13.62304688	-1.84570313	-105.44677734	+1968
+1458240899.00570010	+20.68066406	-21.11572266	-10.93359375	+22.32421875	+7.69042969	-125.50781250	+2208	+20.48291016	-20.14013672	-10.53808594	-156.40136719	-64.33593750	+92.30712891	+2620	+16.55859375	-20.83007813	-10.42822266	-13.68896484	-1.95556641	-105.38085938	+1964
+1458240899.00990010	+20.64550781	-21.14208984	-10.95556641	+22.28027344	+7.69042969	-125.41992188	+2208	+20.46533203	-20.12695313	-10.55566406	-156.22558594	-64.35791016	+92.10937500	+2616	+16.58056641	-20.84765625	-10.41503906	-13.73291016	-2.19726563	-105.24902344	+1960
+1458240899.01410010	+20.62353516	-21.15087891	-10.96875000	+22.28027344	+7.69042969	-125.35400391	+2208	+20.45214844	-20.11376953	-10.56884766	-156.07177734	-64.37988281	+91.93359375	+2616	+16.60253906	-20.85205078	-10.41064453	-13.75488281	-2.37304688	-105.16113281	+1956
+1458240899.01819990	+20.61474609	-21.14648438	-10.98193359	+22.34619141	+7.69042969	-125.28808594	+2204	+20.44335938	-20.09619141	-10.57763672	-155.91796875	-64.37988281	+91.80175781	+2612	+16.62011719	-20.84326172	-10.40625000	-13.71093750	-2.43896484	-105.09521484	+1948
+1458240899.02239990	+20.60595703	-21.12451172	-10.98632813	+22.41210938	+7.66845703	-125.20019531	+2204	+20.43457031	-20.07421875	-10.59082031	-155.74218750	-64.37988281	+91.62597656	+2612	+16.62890625	-20.81689453	-10.40625000	-13.62304688	-2.43896484	-105.02929688	+1948
+1458240899.02659990	+20.61035156	-21.08935547	-10.99072266	+22.54394531	+7.66845703	-125.13427734	+2204	+20.43457031	-20.04785156	-10.59521484	-155.58837891	-64.37988281	+91.49414063	+2608	+16.64208984	-20.77734375	-10.41064453	-13.46923828	-2.37304688	-104.96337891	+1948
+1458240899.03070000	+20.61914063	-21.04541016	-10.98193359	+22.65380859	+7.62451172	-125.06835938	+2204	+20.43896484	-20.01708984	-10.59521484	-155.41259766	-64.33593750	+91.38427734	+2608	+16.64648438	-20.72021484	-10.41503906	-13.27148438	-2.21923828	-104.91943359	+1948
+1458240899.03490000	+20.63671875	-20.99267578	-10.95556641	+22.82958984	+7.55859375	-125.02441406	+2204	+20.44775391	-19.96435547	-10.59082031	-155.23681641	-64.27001953	+91.29638672	+2608	+16.64648438	-20.67187500	-10.41943359	-13.09570313	-2.08740234	-104.89746094	+1952
+1458240899.03909990	+20.66308594	-20.92675781	-10.92041016	+23.00537109	+7.44873047	-125.02441406	+2212	+20.46533203	-19.91162109	-10.57763672	-155.06103516	-64.16015625	+91.25244141	+2608	+16.64208984	-20.61035156	-10.41943359	-12.87597656	-1.88964844	-104.87548828	+1952
+1458240899.04320000	+20.69824219	-20.85205078	-10.87646484	+23.24707031	+7.33886719	-125.04638672	+2220	+20.48730469	-19.85888672	-10.55566406	-154.92919922	-64.05029297	+91.25244141	+2608	+16.63769531	-20.54882813	-10.42382813	-12.65625000	-1.69189453	-104.87548828	+1956
+1458240899.04740000	+20.74658203	-20.75976563	-10.82373047	+23.51074219	+7.20703125	-125.06835938	+2232	+20.52685547	-19.77978516	-10.52490234	-154.75341797	-63.87451172	+91.29638672	+2612	+16.63330078	-20.47412109	-10.42822266	-12.39257813	-1.45019531	-104.85351563	+1964
+1458240899.05150010	+20.79492188	-20.65869141	-10.77099609	+23.81835938	+7.07519531	-125.06835938	+2244	+20.56640625	-19.70068359	-10.49414063	-154.57763672	-63.69873047	+91.36230469	+2616	+16.62890625	-20.39941406	-10.43701172	-12.12890625	-1.18652344	-104.83154297	+1972
+1458240899.05570010	+20.83886719	-20.55322266	-10.73144531	+24.14794922	+6.98730469	-125.02441406	+2256	+20.60156250	-19.61718750	-10.46337891	-154.35791016	-63.54492188	+91.38427734	+2616	+16.62011719	-20.32031250	-10.45019531	-11.86523438	-0.90087891	-104.78759766	+1984
+1458240899.05990000	+20.89160156	-20.41699219	-10.69189453	+24.54345703	+6.89941406	-124.93652344	+2276	+20.64550781	-19.50732422	-10.43261719	-154.02832031	-63.34716797	+91.34033203	+2620	+16.60693359	-20.17529297	-10.48974609	-11.38183594	-0.35156250	-104.65576172	+2012
+1458240899.06399990	+20.93554688	-20.30273438	-10.65234375	+24.89501953	+6.81152344	-124.84863281	+2292	+20.68505859	-19.41064453	-10.40185547	-153.72070313	-63.17138672	+91.27441406	+2620	+16.58056641	-20.04785156	-10.52050781	-11.00830078	+0.08789063	-104.47998047	+2036
+1458240899.06820010	+20.96630859	-20.20605469	-10.63037109	+25.20263672	+6.72363281	-124.76074219	+2308	+20.71142578	-19.32275391	-10.38867188	-153.34716797	-63.03955078	+91.12060547	+2616	+16.56298828	-19.94677734	-10.54687500	-10.67871094	+0.41748047	-104.28222656	+2056
+1458240899.07240010	+20.98828125	-20.10058594	-10.61279297	+25.53222656	+6.65771484	-124.62890625	+2320	+20.73339844	-19.22167969	-10.37988281	-152.88574219	-62.90771484	+90.87890625	+2612	+16.55419922	-19.83251953	-10.58203125	-10.32714844	+0.74707031	-104.01855469	+2084
+1458240899.07649990	+21.00146484	-20.02148438	-10.60839844	+25.79589844	+6.61376953	-124.49707031	+2332	+20.73779297	-19.13818359	-10.38427734	-152.44628906	-62.84179688	+90.61523438	+2604	+16.54541016	-19.75781250	-10.60400391	-10.10742188	+0.92285156	-103.77685547	+2104
+1458240899.08069990	+21.00146484	-19.95556641	-10.62597656	+26.03759766	+6.59179688	-124.29931641	+2344	+20.72460938	-19.06347656	-10.39746094	-151.98486328	-62.84179688	+90.26367188	+2596	+16.55419922	-19.71386719	-10.61718750	-9.95361328	+0.92285156	-103.60107422	+2116
+1458240899.08489990	+20.98388672	-19.90283203	-10.67431641	+26.23535156	+6.65771484	-124.05761719	+2356	+20.69384766	-18.99316406	-10.42822266	-151.41357422	-62.90771484	+89.78027344	+2592	+16.57617188	-19.69628906	-10.63037109	-9.84375000	+0.85693359	-103.38134766	+2124
+1458240899.08900000	+20.94873047	-19.87207031	-10.74023438	+26.36718750	+6.74560547	-123.77197266	+2364	+20.65429688	-18.93603516	-10.46777344	-150.82031250	-62.99560547	+89.23095703	+2584	+16.59814453	-19.68310547	-10.64355469	-9.79980469	+0.72509766	-103.16162109	+2124
+1458240899.09320000	+20.89160156	-19.85888672	-10.81933594	+26.43310547	+6.87744141	-123.46435547	+2376	+20.60595703	-18.88330078	-10.51611328	-150.20507813	-63.10546875	+88.59375000	+2580	+16.62011719	-19.66992188	-10.64794922	-9.75585938	+0.54931641	-102.91992188	+2124
+1458240899.09740000	+20.83007813	-19.85009766	-10.90283203	+26.47705078	+7.00927734	-123.13476563	+2384	+20.54882813	-18.82617188	-10.56884766	-149.50195313	-63.23730469	+87.84667969	+2572	+16.63330078	-19.66113281	-10.65234375	-9.73388672	+0.39550781	-102.70019531	+2112
+1458240899.10150000	+20.76855469	-19.84570313	-10.98193359	+26.47705078	+7.11914063	-122.84912109	+2388	+20.48291016	-18.78222656	-10.62597656	-148.82080078	-63.36914063	+87.09960938	+2572	+16.64648438	-19.65673828	-10.64794922	-9.73388672	+0.17578125	-102.48046875	+2100
+1458240899.10570000	+20.70263672	-19.85888672	-11.04785156	+26.45507813	+7.16308594	-122.58544922	+2392	+20.42138672	-18.74267578	-10.67431641	-148.18359375	-63.47900391	+86.37451172	+2568	+16.65966797	-19.65234375	-10.63916016	-9.77783203	-0.04394531	-102.26074219	+2080
+1458240899.10990000	+20.64111328	-19.86767578	-11.10498047	+26.45507813	+7.16308594	-122.38769531	+2392	+20.35546875	-18.68994141	-10.72265625	-147.50244141	-63.56689453	+85.64941406	+2568	+16.68164063	-19.65234375	-10.61718750	-9.77783203	-0.37353516	-102.04101563	+2060
+1458240899.11400010	+20.58837891	-19.85888672	-11.15332031	+26.49902344	+7.16308594	-122.16796875	+2392	+20.29833984	-18.63281250	-10.76660156	-146.82128906	-63.61083984	+84.94628906	+2572	+16.70800781	-19.64355469	-10.59521484	-9.73388672	-0.65917969	-101.86523438	+2036
+1458240899.11820010	+20.53564453	-19.84130859	-11.18847656	+26.54296875	+7.16308594	-122.01416016	+2388	+20.24560547	-18.57128906	-10.79296875	-146.20605469	-63.65478516	+84.35302734	+2576	+16.72119141	-19.62158203	-10.57763672	-9.68994141	-0.87890625	-101.66748047	+2016
+1458240899.12229990	+20.49609375	-19.80175781	-11.21484375	+26.63085938	+7.11914063	-121.79443359	+2380	+20.20166016	-18.50097656	-10.81494141	-145.50292969	-63.63281250	+83.64990234	+2588	+16.73876953	-19.57324219	-10.54687500	-9.58007813	-1.09863281	-101.40380859	+1992
+1458240899.12649990	+20.46972656	-19.74462891	-11.23242188	+26.74072266	+7.03125000	-121.57470703	+2376	+20.17529297	-18.41748047	-10.82812500	-144.82177734	-63.54492188	+83.03466797	+2600	+16.75195313	-19.52050781	-10.53369141	-9.42626953	-1.20849609	-101.14013672	+1972
+1458240899.13070010	+20.45214844	-19.68310547	-11.21484375	+26.87255859	+6.87744141	-121.42089844	+2368	+20.16650391	-18.33398438	-10.83251953	-144.22851563	-63.39111328	+82.52929688	+2612	+16.74755859	-19.44580078	-10.52929688	-9.25048828	-1.18652344	-100.83251953	+1948
+1458240899.13480000	+20.45654297	-19.58642578	-11.15332031	+27.07031250	+6.56982422	-121.31103516	+2372	+20.17529297	-18.22851563	-10.81494141	-143.63525391	-63.12744141	+82.08984375	+2628	+16.73876953	-19.33593750	-10.51171875	-8.96484375	-1.12060547	-100.54687500	+1928
+1458240899.13899990	+20.48730469	-19.46337891	-11.07421875	+27.37792969	+6.24023438	-121.26708984	+2376	+20.19287109	-18.10986328	-10.78857422	-143.06396484	-62.84179688	+81.73828125	+2648	+16.73876953	-19.22167969	-10.50292969	-8.61328125	-0.96679688	-100.28320313	+1912
+1458240899.14319990	+20.53125000	-19.32275391	-10.97314453	+27.72949219	+5.84472656	-121.24511719	+2384	+20.21484375	-17.98681641	-10.74023438	-142.62451172	-62.53417969	+81.54052734	+2672	+16.72998047	-19.09863281	-10.49414063	-8.23974609	-0.74707031	-100.04150391	+1896
+1458240899.14730000	+20.60156250	-19.14257813	-10.84570313	+28.19091797	+5.33935547	-121.24511719	+2396	+20.25439453	-17.84619141	-10.68310547	-142.14111328	-62.16064453	+81.34277344	+2700	+16.72119141	-18.96240234	-10.48974609	-7.82226563	-0.48339844	-99.75585938	+1888
+1458240899.15150000	+20.67626953	-18.95361328	-10.73144531	+28.67431641	+4.92187500	-121.17919922	+2408	+20.30712891	-17.70556641	-10.62597656	-141.61376953	-61.78710938	+81.12304688	+2728	+16.70800781	-18.82617188	-10.49853516	-7.42675781	-0.10986328	-99.44824219	+1884
+1458240899.15570000	+20.74658203	-18.76464844	-10.62597656	+29.17968750	+4.52636719	-121.09130859	+2420	+20.35986328	-17.56054688	-10.56884766	-141.04248047	-61.41357422	+80.90332031	+2764	+16.68164063	-18.68115234	-10.51611328	-7.03125000	+0.32958984	-99.09667969	+1884
+1458240899.15980010	+20.83007813	-18.53173828	-10.52050781	+29.79492188	+4.08691406	-120.87158203	+2432	+20.42578125	-17.40234375	-10.51171875	-140.33935547	-60.97412109	+80.55175781	+2796	+16.64648438	-18.50976563	-10.55126953	-6.59179688	+0.90087891	-98.63525391	+1888
+1458240899.16400000	+20.90039063	-18.32519531	-10.41503906	+30.32226563	+3.62548828	-120.67382813	+2452	+20.47412109	-17.25732422	-10.45898438	-139.70214844	-60.57861328	+80.20019531	+2828	+16.61572266	-18.36035156	-10.58203125	-6.19628906	+1.36230469	-98.21777344	+1904
+1458240899.16820000	+20.96630859	-18.12744141	-10.33154297	+30.84960938	+3.18603516	-120.45410156	+2472	+20.51367188	-17.12548828	-10.40625000	-139.08691406	-60.20507813	+79.82666016	+2856	+16.58935547	-18.23291016	-10.60400391	-5.86669922	+1.75781250	-97.80029297	+1932
+1458240899.17230010	+21.02783203	-17.91650391	-10.23925781	+31.37695313	+2.70263672	-120.21240234	+2496	+20.54882813	-16.97607422	-10.34472656	-138.44970703	-59.80957031	+79.45312500	+2888	+16.56738281	-18.09667969	-10.63476563	-5.49316406	+2.15332031	-97.29492188	+1972
+1458240899.17650010	+21.06738281	-17.74072266	-10.16455078	+31.81640625	+2.32910156	-119.99267578	+2524	+20.57080078	-16.84423828	-10.28320313	-137.85644531	-59.45800781	+79.10156250	+2916	+16.53662109	-17.97802734	-10.63916016	-5.25146484	+2.41699219	-96.87744141	+2020
+1458240899.18070010	+21.10693359	-17.58251953	-10.14257813	+32.25585938	+2.06542969	-119.66308594	+2548	+20.58398438	-16.72119141	-10.24804688	-137.17529297	-59.15039063	+78.61816406	+2948	+16.52783203	-17.89453125	-10.63476563	-5.03173828	+2.54882813	-96.54785156	+2064
+1458240899.18479990	+21.12011719	-17.44189453	-10.18212891	+32.58544922	+1.91162109	-119.11376953	+2572	+20.58398438	-16.59375000	-10.23486328	-136.27441406	-58.84277344	+77.84912109	+2976	+16.52783203	-17.81982422	-10.65673828	-4.87792969	+2.70263672	-96.06445313	+2104
+1458240899.18899990	+21.10253906	-17.34960938	-10.23925781	+32.78320313	+1.77978516	-118.54248047	+2588	+20.57519531	-16.50146484	-10.23925781	-135.41748047	-58.60107422	+77.03613281	+3000	+16.53222656	-17.75830078	-10.67431641	-4.79003906	+2.76855469	-95.55908203	+2132
+1458240899.19320010	+21.05859375	-17.26171875	-10.32275391	+32.89306641	+1.69189453	-117.83935547	+2604	+20.54443359	-16.41796875	-10.25683594	-134.49462891	-58.35937500	+76.09130859	+3024	+16.53662109	-17.70556641	-10.67871094	-4.74609375	+2.76855469	-95.05371094	+2152
+1458240899.19730000	+20.99707031	-17.18701172	-10.42382813	+32.93701172	+1.64794922	-117.09228516	+2616	+20.49169922	-16.33007813	-10.28320313	-133.48388672	-58.09570313	+75.01464844	+3052	+16.54541016	-17.64843750	-10.69189453	-4.70214844	+2.72460938	-94.46044922	+2164
+1458240899.20149990	+20.92675781	-17.13867188	-10.51611328	+32.89306641	+1.56005859	-116.38916016	+2616	+20.43457031	-16.26855469	-10.30517578	-132.64892578	-57.83203125	+74.06982422	+3076	+16.55859375	-17.59570313	-10.67871094	-4.68017578	+2.52685547	-93.88916016	+2160
+1458240899.20560000	+20.85644531	-17.10791016	-10.61718750	+32.82714844	+1.45019531	-115.70800781	+2616	+20.36865234	-16.21582031	-10.31835938	-131.92382813	-57.56835938	+73.21289063	+3096	+16.58496094	-17.55615234	-10.64355469	-4.68017578	+2.21923828	-93.40576172	+2152
+1458240899.20980000	+20.78173828	-17.08154297	-10.72265625	+32.71728516	+1.31835938	-115.00488281	+2608	+20.29833984	-16.16308594	-10.33593750	-131.13281250	-57.23876953	+72.24609375	+3120	+16.62011719	-17.51220703	-10.61279297	-4.70214844	+1.86767578	-92.81250000	+2128
+1458240899.21400000	+20.70703125	-17.05078125	-10.84130859	+32.62939453	+1.25244141	-114.25781250	+2592	+20.24560547	-16.10595703	-10.35791016	-130.31982422	-56.88720703	+71.30126953	+3144	+16.65087891	-17.46826172	-10.59960938	-4.70214844	+1.60400391	-92.19726563	+2104
+1458240899.21810010	+20.62353516	-17.01562500	-10.94677734	+32.54150391	+1.18652344	-113.51074219	+2576	+20.18847656	-16.04443359	-10.38867188	-129.48486328	-56.53564453	+70.33447266	+3168	+16.66406250	-17.41113281	-10.58203125	-4.72412109	+1.42822266	-91.56005859	+2072
+1458240899.22230010	+20.54003906	-16.96728516	-11.06982422	+32.45361328	+1.07666016	-112.63183594	+2560	+20.14013672	-15.96972656	-10.43701172	-128.45214844	-56.09619141	+69.16992188	+3196	+16.68603516	-17.33642578	-10.57324219	-4.70214844	+1.23046875	-90.76904297	+2048
+1458240899.22650000	+20.46093750	-16.91455078	-11.18408203	+32.34375000	+0.92285156	-111.75292969	+2536	+20.09179688	-15.91259766	-10.48535156	-127.52929688	-55.65673828	+68.07128906	+3216	+16.71240234	-17.26611328	-10.56884766	-4.65820313	+1.09863281	-90.02197266	+2020
+1458240899.23060010	+20.37744141	-16.86621094	-11.25878906	+32.18994141	+0.65917969	-110.96191406	+2508	+20.04345703	-15.85546875	-10.48535156	-126.87011719	-55.17333984	+67.23632813	+3232	+16.71240234	-17.17822266	-10.56005859	-4.61425781	+1.03271484	-89.23095703	+1996
+1458240899.23480010	+20.29833984	-16.78710938	-11.29833984	+32.08007813	+0.30761719	-110.19287109	+2476	+19.99951172	-15.78515625	-10.47216797	-126.14501953	-54.58007813	+66.37939453	+3248	+16.71240234	-17.06835938	-10.53808594	-4.50439453	+0.92285156	-88.43994141	+1968
+1458240899.23900010	+20.24121094	-16.68603516	-11.32910156	+32.08007813	-0.02197266	-109.46777344	+2448	+19.97753906	-15.68408203	-10.45019531	-125.46386719	-53.96484375	+65.67626953	+3268	+16.71240234	-16.97167969	-10.52929688	-4.39453125	+0.96679688	-87.75878906	+1948
+1458240899.24309990	+20.20605469	-16.59375000	-11.31591797	+32.10205078	-0.41748047	-108.91845703	+2420	+19.96875000	-15.58740234	-10.41943359	-124.91455078	-53.32763672	+65.14892578	+3288	+16.69921875	-16.85742188	-10.52050781	-4.19677734	+1.07666016	-87.05566406	+1928
+1458240899.24729990	+20.20605469	-16.46630859	-11.28076172	+32.23388672	-0.94482422	-108.32519531	+2400	+19.97753906	-15.47314453	-10.39306641	-124.23339844	-52.58056641	+64.51171875	+3308	+16.69042969	-16.74316406	-10.51171875	-3.99902344	+1.18652344	-86.41845703	+1904
+1458240899.25149990	+20.21484375	-16.32128906	-11.25000000	+32.43164063	-1.40625000	-107.75390625	+2384	+20.00390625	-15.34130859	-10.37548828	-123.46435547	-51.87744141	+63.83056641	+3328	+16.68603516	-16.63330078	-10.53369141	-3.69140625	+1.51611328	-85.71533203	+1896
+1458240899.25560000	+20.21484375	-16.16308594	-11.19287109	+32.65136719	-1.86767578	-107.18261719	+2376	+20.02587891	-15.20947266	-10.33154297	-122.80517578	-51.15234375	+63.30322266	+3352	+16.64648438	-16.48828125	-10.56884766	-3.40576172	+1.99951172	-84.90234375	+1888
+1458240899.25980000	+20.21923828	-15.97851563	-11.12255859	+32.89306641	-2.39501953	-106.52343750	+2380	+20.05664063	-15.05566406	-10.28759766	-121.99218750	-50.31738281	+62.64404297	+3372	+16.59375000	-16.35205078	-10.59960938	-3.14208984	+2.50488281	-84.15527344	+1880
+1458240899.26399990	+20.23681641	-15.78515625	-11.06103516	+33.20068359	-2.92236328	-105.90820313	+2392	+20.08300781	-14.90625000	-10.23925781	-121.33300781	-49.52636719	+62.13867188	+3396	+16.53662109	-16.22900391	-10.61718750	-2.92236328	+2.96630859	-83.47412109	+1868
+1458240899.26810000	+20.27636719	-15.60498047	-10.96875000	+33.48632813	-3.49365234	-105.44677734	+2412	+20.10937500	-14.76123047	-10.18212891	-120.73974609	-48.73535156	+61.67724609	+3416	+16.48388672	-16.11035156	-10.63476563	-2.70263672	+3.40576172	-82.79296875	+1868
+1458240899.27230000	+20.33349609	-15.39843750	-10.84570313	+33.88183594	-4.19677734	-105.02929688	+2448	+20.12695313	-14.60302734	-10.12500000	-120.10253906	-47.87841797	+61.19384766	+3432	+16.43554688	-15.98291016	-10.65234375	-2.41699219	+3.80126953	-82.08984375	+1876
+1458240899.27640010	+20.37304688	-15.22705078	-10.72705078	+34.21142578	-4.74609375	-104.65576172	+2492	+20.14892578	-14.44042969	-10.06787109	-119.46533203	-47.06542969	+60.75439453	+3452	+16.38720703	-15.85546875	-10.67431641	-2.13134766	+4.28466797	-81.38671875	+1900
+1458240899.28060010	+20.40820313	-15.06005859	-10.63916016	+34.56298828	-5.22949219	-104.26025391	+2536	+20.17089844	-14.28662109	-10.02832031	-118.80615234	-46.27441406	+60.31494141	+3472	+16.33886719	-15.74121094	-10.68750000	-1.84570313	+4.70214844	-80.72753906	+1932
+1458240899.28480010	+20.43896484	-14.89746094	-10.58642578	+34.80468750	-5.69091797	-103.64501953	+2580	+20.19726563	-14.13281250	-10.00634766	-118.12500000	-45.48339844	+59.72167969	+3488	+16.29931641	-15.62255859	-10.71826172	-1.58203125	+5.14160156	-79.93652344	+1976
+1458240899.28889990	+20.47851563	-14.72607422	-10.54248047	+35.11230469	-6.17431641	-103.02978516	+2624	+20.21484375	-14.00537109	-9.98437500	-117.46582031	-44.71435547	+59.12841797	+3496	+16.25097656	-15.50830078	-10.73583984	-1.36230469	+5.53710938	-79.18945313	+2020
+1458240899.29310010	+20.50048828	-14.54589844	-10.51611328	+35.37597656	-6.61376953	-102.34863281	+2676	+20.20605469	-13.86474609	-9.96679688	-116.78466797	-43.94531250	+58.46923828	+3504	+16.20703125	-15.40283203	-10.74462891	-1.20849609	+5.84472656	-78.46435547	+2068
+1458240899.29730010	+20.50488281	-14.38769531	-10.50292969	+35.55175781	-7.00927734	-101.62353516	+2724	+20.17529297	-13.72851563	-9.96679688	-116.10351563	-43.17626953	+57.70019531	+3516	+16.17187500	-15.29296875	-10.76660156	-1.01074219	+6.19628906	-77.60742188	+2120
+1458240899.30139990	+20.48291016	-14.29541016	-10.46337891	+35.52978516	-7.42675781	-101.07421875	+2768	+20.12695313	-13.63183594	-9.95800781	-115.57617188	-42.47314453	+56.99707031	+3520	+16.14111328	-15.17431641	-10.76220703	-0.83496094	+6.30615234	-76.79443359	+2164
+1458240899.30559990	+20.46533203	-14.20751953	-10.46337891	+35.48583984	-7.82226563	-100.43701172	+2808	+20.07421875	-13.53955078	-9.96679688	-115.07080078	-41.74804688	+56.22802734	+3524	+16.14111328	-15.09521484	-10.72705078	-0.76904297	+6.21826172	-76.11328125	+2204
+1458240899.30979990	+20.43457031	-14.13281250	-10.48974609	+35.35400391	-8.19580078	-99.68994141	+2844	+20.02587891	-13.44726563	-9.97558594	-114.60937500	-41.02294922	+55.54687500	+3532	+16.15869141	-14.99414063	-10.69189453	-0.59326172	+6.10839844	-75.32226563	+2236
+1458240899.31390000	+20.39062500	-14.07568359	-10.51611328	+35.15625000	-8.50341797	-98.92089844	+2876	+19.97753906	-13.35937500	-9.98437500	-114.12597656	-40.31982422	+54.86572266	+3540	+16.16748047	-14.88427734	-10.65673828	-0.41748047	+5.99853516	-74.53125000	+2264
+1458240899.31810000	+20.33789063	-14.00976563	-10.57763672	+34.95849609	-8.74511719	-98.04199219	+2912	+19.92480469	-13.26269531	-9.99755859	-113.62060547	-39.61669922	+54.14062500	+3552	+16.18505859	-14.78320313	-10.61718750	-0.28564453	+5.86669922	-73.78417969	+2284
+1458240899.32230000	+20.27636719	-13.95263672	-10.66113281	+34.65087891	-8.94287109	-97.07519531	+2940	+19.85888672	-13.17480469	-10.03710938	-113.09326172	-38.89160156	+53.26171875	+3560	+16.21142578	-14.67333984	-10.59082031	-0.10986328	+5.75683594	-72.92724609	+2292
+1458240899.32640000	+20.21923828	-13.90869141	-10.72705078	+34.32128906	-9.22851563	-96.19628906	+2956	+19.77539063	-13.12207031	-10.07666016	-112.65380859	-38.23242188	+52.36083984	+3568	+16.23779297	-14.57226563	-10.55126953	+0.04394531	+5.53710938	-72.09228516	+2292
+1458240899.33060000	+20.14013672	-13.85156250	-10.77978516	+33.96972656	-9.53613281	-95.29541016	+2968	+19.68310547	-13.06933594	-10.11621094	-112.30224609	-37.55126953	+51.48193359	+3580	+16.25537109	-14.46240234	-10.50292969	+0.15380859	+5.29541016	-71.25732422	+2284
+1458240899.33480000	+20.06542969	-13.79003906	-10.82812500	+33.64013672	-9.82177734	-94.39453125	+2976	+19.59960938	-13.00341797	-10.13378906	-111.97265625	-36.89208984	+50.75683594	+3592	+16.26855469	-14.36132813	-10.45458984	+0.24169922	+5.07568359	-70.46630859	+2272
+1458240899.33890010	+19.97753906	-13.75488281	-10.86767578	+33.20068359	-10.06347656	-93.55957031	+2984	+19.52929688	-12.91552734	-10.14697266	-111.62109375	-36.16699219	+50.11962891	+3612	+16.28173828	-14.25146484	-10.41064453	+0.37353516	+4.89990234	-69.67529297	+2256
+1458240899.34310010	+19.90283203	-13.73291016	-10.89404297	+32.78320313	-10.34912109	-92.79052734	+2984	+19.48535156	-12.83642578	-10.13378906	-111.33544922	-35.48583984	+49.65820313	+3628	+16.29931641	-14.14599609	-10.36669922	+0.52734375	+4.72412109	-68.88427734	+2240
+1458240899.34730010	+19.85449219	-13.69775391	-10.91601563	+32.43164063	-10.65673828	-92.04345703	+2972	+19.45898438	-12.75732422	-10.12500000	-111.04980469	-34.82666016	+49.21875000	+3644	+16.31689453	-14.03613281	-10.32275391	+0.70312500	+4.54833984	-68.15917969	+2224
+1458240899.35139990	+19.81933594	-13.60107422	-10.95117188	+32.25585938	-10.94238281	-91.20849609	+2972	+19.42822266	-12.66503906	-10.11621094	-110.72021484	-34.16748047	+48.75732422	+3664	+16.33007813	-13.94384766	-10.28759766	+0.85693359	+4.48242188	-67.43408203	+2204
+1458240899.35560010	+19.77978516	-13.48681641	-10.95996094	+32.12402344	-11.20605469	-90.39550781	+2968	+19.39746094	-12.57275391	-10.09863281	-110.39062500	-33.50830078	+48.29589844	+3684	+16.32128906	-13.82519531	-10.27880859	+1.09863281	+4.54833984	-66.64306641	+2184
+1458240899.35970000	+19.74462891	-13.37255859	-10.95117188	+31.99218750	-11.49169922	-89.67041016	+2964	+19.36669922	-12.48486328	-10.08984375	-110.08300781	-32.84912109	+47.81250000	+3704	+16.29492188	-13.72851563	-10.27441406	+1.23046875	+4.70214844	-65.91796875	+2164
+1458240899.36389990	+19.71386719	-13.25830078	-10.93798828	+31.88232422	-11.77734375	-88.96728516	+2960	+19.34033203	-12.37939453	-10.08105469	-109.73144531	-32.16796875	+47.35107422	+3728	+16.27294922	-13.64941406	-10.27441406	+1.38427734	+4.87792969	-65.21484375	+2144
+1458240899.36809990	+19.68750000	-13.15283203	-10.88085938	+31.77246094	-12.10693359	-88.39599609	+2956	+19.34033203	-12.28271484	-10.03271484	-109.48974609	-31.53076172	+47.10937500	+3748	+16.23779297	-13.55273438	-10.29199219	+1.56005859	+5.11962891	-64.44580078	+2128
+1458240899.37220000	+19.67431641	-13.03417969	-10.79736328	+31.79443359	-12.52441406	-87.95654297	+2964	+19.35791016	-12.18164063	-9.94921875	-109.27001953	-30.95947266	+47.10937500	+3780	+16.18505859	-13.47363281	-10.28759766	+1.66992188	+5.38330078	-63.87451172	+2108
+1458240899.37640000	+19.67431641	-12.87158203	-10.73583984	+31.94824219	-12.83203125	-87.42919922	+2980	+19.38867188	-12.04541016	-9.86572266	-108.96240234	-30.34423828	+47.13134766	+3812	+16.12353516	-13.40332031	-10.29638672	+1.77978516	+5.71289063	-63.30322266	+2096
+1458240899.38060000	+19.68750000	-12.71337891	-10.66552734	+32.16796875	-13.16162109	-86.96777344	+3000	+19.42382813	-11.90917969	-9.78662109	-108.63281250	-29.72900391	+47.13134766	+3844	+16.06640625	-13.32421875	-10.31835938	+1.93359375	+6.08642578	-62.73193359	+2088
+1458240899.38470010	+19.70947266	-12.55957031	-10.59082031	+32.36572266	-13.46923828	-86.52832031	+3028	+19.45458984	-11.78613281	-9.72509766	-108.30322266	-29.13574219	+47.02148438	+3868	+16.01806641	-13.24951172	-10.34472656	+2.13134766	+6.45996094	-62.18261719	+2088
+1458240899.38890000	+19.72705078	-12.40136719	-10.51611328	+32.58544922	-13.79882813	-86.13281250	+3056	+19.46777344	-11.67626953	-9.67236328	-107.99560547	-28.60839844	+46.82373047	+3888	+15.96533203	-13.18359375	-10.36669922	+2.30712891	+6.83349609	-61.61132813	+2088
+1458240899.39310000	+19.73144531	-12.23437500	-10.44140625	+32.80517578	-14.08447266	-85.69335938	+3092	+19.47656250	-11.56640625	-9.61083984	-107.70996094	-28.05908203	+46.66992188	+3904	+15.89941406	-13.10888672	-10.38867188	+2.46093750	+7.25097656	-61.04003906	+2100
+1458240899.39720010	+19.71826172	-12.07177734	-10.36230469	+33.00292969	-14.34814453	-85.25390625	+3128	+19.48095703	-11.45654297	-9.53613281	-107.44628906	-27.57568359	+46.58203125	+3928	+15.82910156	-13.03857422	-10.41503906	+2.59277344	+7.66845703	-60.46875000	+2116
+1458240899.40140010	+19.70507813	-11.92675781	-10.28320313	+33.17871094	-14.61181641	-84.85839844	+3168	+19.49414063	-11.33789063	-9.45263672	-107.20458984	-27.07031250	+46.58203125	+3952	+15.75439453	-12.95947266	-10.42822266	+2.70263672	+8.02001953	-59.89746094	+2136
+1458240899.40560010	+19.70507813	-11.79931641	-10.21289063	+33.33251953	-14.91943359	-84.52880859	+3212	+19.50292969	-11.21923828	-9.39111328	-106.89697266	-26.56494141	+46.51611328	+3972	+15.69726563	-12.89794922	-10.43261719	+2.81250000	+8.28369141	-59.41406250	+2160
+1458240899.40969990	+19.70507813	-11.67187500	-10.13818359	+33.48632813	-15.22705078	-84.19921875	+3256	+19.50732422	-11.10498047	-9.32958984	-106.63330078	-26.10351563	+46.45019531	+3992	+15.66210938	-12.81884766	-10.42382813	+3.03222656	+8.45947266	-58.95263672	+2188
+1458240899.41389990	+19.69628906	-11.55322266	-10.06347656	+33.61816406	-15.51269531	-83.89160156	+3304	+19.50292969	-11.01269531	-9.26806641	-106.41357422	-25.68603516	+46.36230469	+4012	+15.62695313	-12.72656250	-10.41064453	+3.25195313	+8.61328125	-58.46923828	+2216
+1458240899.41810010	+19.68310547	-11.43017578	-10.02832031	+33.75000000	-15.71044922	-83.49609375	+3344	+19.48974609	-10.92041016	-9.22851563	-106.17187500	-25.29052734	+46.16455078	+4024	+15.60058594	-12.65185547	-10.37548828	+3.40576172	+8.63525391	-58.09570313	+2244
+1458240899.42220000	+19.65673828	-11.32031250	-10.01953125	+33.77197266	-15.84228516	-82.94677734	+3384	+19.45898438	-10.83251953	-9.20654297	-105.93017578	-24.85107422	+45.87890625	+4040	+15.59179688	-12.55957031	-10.35351563	+3.64746094	+8.67919922	-57.54638672	+2276
+1458240899.42639990	+19.62158203	-11.25000000	-10.00195313	+33.68408203	-16.01806641	-82.48535156	+3408	+19.41943359	-10.76660156	-9.18457031	-105.77636719	-24.47753906	+45.59326172	+4048	+15.58300781	-12.45849609	-10.31835938	+3.86718750	+8.61328125	-57.01904297	+2300
+1458240899.43050000	+19.57324219	-11.17529297	-9.98876953	+33.50830078	-16.19384766	-81.95800781	+3432	+19.36669922	-10.69628906	-9.18017578	-105.57861328	-24.08203125	+45.19775391	+4064	+15.57861328	-12.36621094	-10.26562500	+4.06494141	+8.45947266	-56.53564453	+2324
+1458240899.43470000	+19.51611328	-11.10937500	-9.97998047	+33.33251953	-16.34765625	-81.45263672	+3456	+19.30957031	-10.62597656	-9.16699219	-105.40283203	-23.75244141	+44.89013672	+4076	+15.58740234	-12.26074219	-10.20410156	+4.30664063	+8.26171875	-56.07421875	+2348
+1458240899.43890000	+19.45898438	-11.05224609	-9.97119141	+33.13476563	-16.50146484	-80.94726563	+3476	+19.25244141	-10.56445313	-9.14941406	-105.29296875	-23.42285156	+44.62646484	+4092	+15.59619141	-12.15087891	-10.13378906	+4.59228516	+8.02001953	-55.59082031	+2368
+1458240899.44300010	+19.41943359	-10.99951172	-9.97558594	+32.98095703	-16.65527344	-80.48583984	+3488	+19.20410156	-10.50732422	-9.14062500	-105.16113281	-23.09326172	+44.36279297	+4108	+15.62255859	-12.04541016	-10.05908203	+4.85595703	+7.66845703	-55.19531250	+2388
+1458240899.44720010	+19.39306641	-10.94677734	-9.98437500	+32.84912109	-16.80908203	-80.02441406	+3496	+19.16455078	-10.45458984	-9.13623047	-105.02929688	-22.78564453	+44.07714844	+4120	+15.65771484	-11.93994141	-9.97998047	+5.16357422	+7.29492188	-54.77783203	+2400
+1458240899.45140000	+19.35791016	-10.89843750	-9.99316406	+32.67333984	-16.91894531	-79.58496094	+3492	+19.11181641	-10.39746094	-9.13623047	-104.89746094	-22.50000000	+43.74755859	+4136	+15.68847656	-11.83886719	-9.90087891	+5.44921875	+6.96533203	-54.40429688	+2408
+1458240899.45549990	+19.30078125	-10.84130859	-9.99755859	+32.47558594	-16.98486328	-79.07958984	+3492	+19.05468750	-10.33593750	-9.13623047	-104.72167969	-22.21435547	+43.37402344	+4148	+15.70605469	-11.72900391	-9.83056641	+5.75683594	+6.70166016	-53.96484375	+2412
+1458240899.45970010	+19.25244141	-10.78417969	-9.99755859	+32.29980469	-17.07275391	-78.59619141	+3484	+19.00195313	-10.27001953	-9.12744141	-104.56787109	-21.95068359	+43.06640625	+4164	+15.71923828	-11.62353516	-9.76025391	+6.02050781	+6.43798828	-53.54736328	+2416
+1458240899.46390010	+19.20849609	-10.72265625	-10.00634766	+32.14599609	-17.13867188	-78.11279297	+3476	+18.94921875	-10.20849609	-9.11425781	-104.43603516	-21.66503906	+42.82470703	+4180	+15.73242188	-11.53125000	-9.68994141	+6.28417969	+6.15234375	-53.15185547	+2420
+1458240899.46799990	+19.17333984	-10.66113281	-9.99316406	+32.03613281	-17.27050781	-77.67333984	+3464	+18.90527344	-10.14697266	-9.08789063	-104.30419922	-21.37939453	+42.62695313	+4192	+15.74121094	-11.42578125	-9.63720703	+6.61376953	+5.93261719	-52.73437500	+2416
+1458240899.47219990	+19.15136719	-10.59521484	-9.94921875	+32.03613281	-17.44628906	-77.43164063	+3456	+18.87451172	-10.08544922	-9.04394531	-104.19433594	-21.15966797	+42.58300781	+4208	+15.74560547	-11.33349609	-9.57568359	+6.87744141	+5.71289063	-52.42675781	+2416
+1458240899.47639990	+19.12939453	-10.51171875	-9.91406250	+32.10205078	-17.55615234	-77.16796875	+3448	+18.85253906	-9.98876953	-9.00439453	-103.97460938	-20.91796875	+42.49511719	+4228	+15.74560547	-11.25878906	-9.52294922	+7.14111328	+5.55908203	-52.16308594	+2412
+1458240899.48050000	+19.11621094	-10.42822266	-9.85693359	+32.23388672	-17.68798828	-76.97021484	+3444	+18.83935547	-9.89648438	-8.94287109	-103.77685547	-20.67626953	+42.51708984	+4248	+15.73681641	-11.17529297	-9.48339844	+7.42675781	+5.51513672	-51.85546875	+2404
+1458240899.48470000	+19.12060547	-10.33593750	-9.78662109	+32.40966797	-17.86376953	-76.86035156	+3448	+18.84375000	-9.79980469	-8.88134766	-103.53515625	-20.43457031	+42.58300781	+4272	+15.71484375	-11.10498047	-9.45263672	+7.66845703	+5.49316406	-51.59179688	+2400
+1458240899.48889990	+19.13378906	-10.22607422	-9.72509766	+32.67333984	-18.01757813	-76.70654297	+3456	+18.84814453	-9.68994141	-8.81542969	-103.24951172	-20.19287109	+42.64892578	+4296	+15.69287109	-11.05224609	-9.42187500	+7.84423828	+5.53710938	-51.35009766	+2392
+1458240899.49300000	+19.12060547	-10.10742188	-9.65039063	+32.91503906	-18.14941406	-76.50878906	+3468	+18.83935547	-9.57568359	-8.74511719	-102.98583984	-19.92919922	+42.69287109	+4320	+15.64892578	-10.98632813	-9.41748047	+8.08593750	+5.73486328	-51.02050781	+2388
+1458240899.49720000	+19.11181641	-9.99316406	-9.56250000	+33.17871094	-18.30322266	-76.42089844	+3492	+18.83496094	-9.46142578	-8.66601563	-102.72216797	-19.70947266	+42.80273438	+4344	+15.60058594	-10.92480469	-9.40869141	+8.28369141	+5.91064453	-50.75683594	+2388
+1458240899.50140000	+19.10742188	-9.87011719	-9.47460938	+33.46435547	-18.47900391	-76.31103516	+3520	+18.83935547	-9.34277344	-8.58691406	-102.43652344	-19.44580078	+42.93457031	+4372	+15.55664063	-10.86328125	-9.40429688	+8.48144531	+6.08642578	-50.49316406	+2388
+1458240899.50550010	+19.11621094	-9.75585938	-9.36474609	+33.79394531	-18.72070313	-76.35498047	+3560	+18.85253906	-9.22851563	-8.49462891	-102.19482422	-19.20410156	+43.15429688	+4400	+15.51269531	-10.81054688	-9.39111328	+8.65722656	+6.26220703	-50.22949219	+2392
+1458240899.50970010	+19.13378906	-9.64160156	-9.25048828	+34.16748047	-18.98437500	-76.42089844	+3604	+18.87451172	-9.11425781	-8.40234375	-101.93115234	-18.96240234	+43.37402344	+4428	+15.47753906	-10.75341797	-9.38232422	+8.85498047	+6.39404297	-50.00976563	+2400
+1458240899.51379990	+19.14697266	-9.52294922	-9.13623047	+34.51904297	-19.22607422	-76.46484375	+3648	+18.89208984	-8.99121094	-8.31005859	-101.64550781	-18.72070313	+43.57177734	+4456	+15.42919922	-10.70507813	-9.36914063	+9.00878906	+6.56982422	-49.81201172	+2412
+1458240899.51799990	+19.14257813	-9.39990234	-9.03955078	+34.82666016	-19.42382813	-76.44287109	+3700	+18.89648438	-8.86376953	-8.23095703	-101.33789063	-18.45703125	+43.70361328	+4480	+15.37646484	-10.65673828	-9.35156250	+9.11865234	+6.76757813	-49.59228516	+2428
+1458240899.52220010	+19.13378906	-9.28564453	-8.96484375	+35.04638672	-19.55566406	-76.26708984	+3744	+18.89208984	-8.74072266	-8.16943359	-101.00830078	-18.17138672	+43.70361328	+4504	+15.33691406	-10.59960938	-9.34277344	+9.27246094	+6.94335938	-49.28466797	+2448
+1458240899.52630000	+19.12060547	-9.18017578	-8.89013672	+35.22216797	-19.70947266	-76.13525391	+3792	+18.88330078	-8.63964844	-8.10791016	-100.76660156	-17.90771484	+43.70361328	+4520	+15.30175781	-10.52929688	-9.32958984	+9.47021484	+7.05322266	-48.95507813	+2472
+1458240899.53049990	+19.11181641	-9.08349609	-8.81542969	+35.35400391	-19.90722656	-76.00341797	+3844	+18.87011719	-8.53857422	-8.04638672	-100.54687500	-17.64404297	+43.72558594	+4540	+15.27099609	-10.46337891	-9.29882813	+9.60205078	+7.09716797	-48.66943359	+2496
+1458240899.53469990	+19.09423828	-8.98681641	-8.75390625	+35.44189453	-20.06103516	-75.76171875	+3892	+18.84814453	-8.44189453	-7.98925781	-100.32714844	-17.35839844	+43.68164063	+4560	+15.25341797	-10.38867188	-9.26367188	+9.82177734	+7.07519531	-48.36181641	+2524
+1458240899.53880000	+19.06347656	-8.90771484	-8.68359375	+35.44189453	-20.25878906	-75.54199219	+3936	+18.81738281	-8.36718750	-7.93212891	-100.19531250	-17.11669922	+43.65966797	+4576	+15.23144531	-10.30517578	-9.21972656	+10.01953125	+7.00927734	-48.07617188	+2552
+1458240899.54300000	+19.04150391	-8.83300781	-8.63964844	+35.41992188	-20.43457031	-75.32226563	+3976	+18.79101563	-8.28808594	-7.88818359	-100.06347656	-16.87500000	+43.59375000	+4592	+15.22705078	-10.23925781	-9.14941406	+10.15136719	+6.78955078	-47.87841797	+2584
+1458240899.55130000	+18.98876953	-8.70117188	-8.58691406	+35.22216797	-20.63232422	-74.59716797	+4032	+18.71630859	-8.14746094	-7.82226563	-99.77783203	-16.36962891	+43.30810547	+4616	+15.24462891	-10.06347656	-9.01318359	+10.56884766	+6.28417969	-47.26318359	+2640
+1458240899.55550000	+18.94921875	-8.64404297	-8.57373047	+35.06835938	-20.69824219	-74.22363281	+4056	+18.66357422	-8.08154297	-7.79589844	-99.64599609	-16.12792969	+43.11035156	+4628	+15.25341797	-9.97558594	-8.93847656	+10.78857422	+5.99853516	-46.97753906	+2668
+1458240899.55970000	+18.90527344	-8.58251953	-8.56933594	+34.87060547	-20.69824219	-73.71826172	+4076	+18.61083984	-8.01562500	-7.77832031	-99.51416016	-15.88623047	+42.84667969	+4644	+15.26660156	-9.87890625	-8.86816406	+11.07421875	+5.69091797	-46.64794922	+2692
+1458240899.56380010	+18.86132813	-8.52539063	-8.56494141	+34.67285156	-20.74218750	-73.23486328	+4092	+18.55371094	-7.96728516	-7.75634766	-99.47021484	-15.66650391	+42.60498047	+4656	+15.28417969	-9.77783203	-8.78466797	+11.31591797	+5.33935547	-46.34033203	+2712
+1458240899.56800010	+18.82177734	-8.46826172	-8.55615234	+34.47509766	-20.83007813	-72.77343750	+4100	+18.50097656	-7.91894531	-7.73876953	-99.40429688	-15.44677734	+42.38525391	+4668	+15.30175781	-9.68554688	-8.70117188	+11.57958984	+4.96582031	-46.07666016	+2728
+1458240899.57220010	+18.79101563	-8.40234375	-8.52539063	+34.36523438	-20.96191406	-72.44384766	+4104	+18.45263672	-7.87060547	-7.70361328	-99.33837891	-15.27099609	+42.25341797	+4680	+15.31933594	-9.58886719	-8.61328125	+11.82128906	+4.54833984	-45.85693359	+2740
+1458240899.57629990	+18.76025391	-8.33642578	-8.49902344	+34.29931641	-21.04980469	-72.11425781	+4104	+18.41308594	-7.80908203	-7.66845703	-99.22851563	-15.07324219	+42.16552734	+4696	+15.33691406	-9.50097656	-8.52539063	+12.06298828	+4.19677734	-45.63720703	+2752
+1458240899.58049990	+18.73388672	-8.26611328	-8.46826172	+34.23339844	-21.15966797	-71.78466797	+4104	+18.37353516	-7.74755859	-7.62451172	-99.14062500	-14.89746094	+42.09960938	+4716	+15.34570313	-9.41308594	-8.44628906	+12.32666016	+3.86718750	-45.41748047	+2760
+1458240899.58880000	+18.68554688	-8.12109375	-8.41113281	+34.18945313	-21.29150391	-71.19140625	+4096	+18.30761719	-7.61572266	-7.54980469	-98.85498047	-14.52392578	+41.87988281	+4748	+15.36767578	-9.24169922	-8.30566406	+12.81005859	+3.29589844	-44.95605469	+2768
+1458240899.59299990	+18.65478516	-8.03320313	-8.35839844	+34.21142578	-21.40136719	-70.94970703	+4100	+18.27685547	-7.54101563	-7.50146484	-98.67919922	-14.34814453	+41.79199219	+4768	+15.35888672	-9.15380859	-8.25292969	+13.09570313	+3.16406250	-44.64843750	+2768
+1458240899.59710000	+18.63281250	-7.94091797	-8.28808594	+34.32128906	-21.55517578	-70.79589844	+4108	+18.25048828	-7.46630859	-7.44433594	-98.50341797	-14.19433594	+41.79199219	+4792	+15.34570313	-9.07470703	-8.19580078	+13.29345703	+3.03222656	-44.49462891	+2768
+1458240899.60130000	+18.61523438	-7.83544922	-8.21337891	+34.49707031	-21.75292969	-70.64208984	+4120	+18.23291016	-7.37402344	-7.37841797	-98.30566406	-13.99658203	+41.83593750	+4820	+15.32812500	-9.01318359	-8.13867188	+13.46923828	+2.90039063	-44.36279297	+2764
+1458240899.60550000	+18.60644531	-7.72998047	-8.12988281	+34.69482422	-21.97265625	-70.53222656	+4132	+18.22412109	-7.29052734	-7.29492188	-98.15185547	-13.84277344	+42.01171875	+4848	+15.30615234	-8.94287109	-8.09912109	+13.64501953	+2.87841797	-44.16503906	+2760
+1458240899.60960010	+18.60205078	-7.62451172	-8.03320313	+34.93652344	-22.23632813	-70.55419922	+4156	+18.21972656	-7.20703125	-7.20703125	-97.97607422	-13.66699219	+42.18750000	+4876	+15.27978516	-8.87695313	-8.06396484	+13.79882813	+2.85644531	-43.98925781	+2756
+1458240899.61380000	+18.59765625	-7.50585938	-7.94091797	+35.24414063	-22.47802734	-70.55419922	+4180	+18.22412109	-7.10156250	-7.12792969	-97.73437500	-13.49121094	+42.34130859	+4904	+15.25341797	-8.81982422	-8.03320313	+13.97460938	+2.87841797	-43.83544922	+2752
+1458240899.62210010	+18.58447266	-7.27734375	-7.74316406	+35.81542969	-22.93945313	-70.53222656	+4244	+18.21533203	-6.89941406	-6.95654297	-97.25097656	-13.13964844	+42.62695313	+4968	+15.18750000	-8.70117188	-7.98486328	+14.28222656	+3.07617188	-43.46191406	+2748
+1458240899.62630010	+18.57568359	-7.16308594	-7.64648438	+36.07910156	-23.22509766	-70.46630859	+4284	+18.21093750	-6.79833984	-6.87304688	-97.03125000	-12.96386719	+42.73681641	+4996	+15.15234375	-8.63525391	-7.96289063	+14.43603516	+3.16406250	-43.26416016	+2752
+1458240899.63050010	+18.55810547	-7.04882813	-7.54980469	+36.32080078	-23.48876953	-70.40039063	+4324	+18.20214844	-6.69726563	-6.79394531	-96.81152344	-12.76611328	+42.84667969	+5024	+15.11279297	-8.57812500	-7.94091797	+14.54589844	+3.27392578	-43.04443359	+2760
+1458240899.63459990	+18.54052734	-6.93896484	-7.45312500	+36.56250000	-23.75244141	-70.35644531	+4368	+18.19335938	-6.60058594	-6.70605469	-96.63574219	-12.59033203	+43.00048828	+5056	+15.08203125	-8.51220703	-7.91894531	+14.69970703	+3.33984375	-42.86865234	+2768
+1458240899.63879990	+18.52294922	-6.82910156	-7.35205078	+36.80419922	-24.06005859	-70.33447266	+4416	+18.18457031	-6.50390625	-6.61816406	-96.43798828	-12.41455078	+43.17626953	+5084	+15.05126953	-8.44628906	-7.89257813	+14.85351563	+3.38378906	-42.69287109	+2780
+1458240899.64299990	+18.51855469	-6.73242188	-7.25976563	+37.02392578	-24.38964844	-70.31250000	+4460	+18.17578125	-6.40722656	-6.53466797	-96.26220703	-12.19482422	+43.35205078	+5112	+15.02490234	-8.38037109	-7.85302734	+14.98535156	+3.36181641	-42.56103516	+2796
+1458240899.64710000	+18.50976563	-6.63574219	-7.18945313	+37.17773438	-24.65332031	-70.15869141	+4504	+18.16699219	-6.31933594	-6.46435547	-96.13037109	-11.99707031	+43.43994141	+5136	+15.00732422	-8.31005859	-7.81787109	+15.16113281	+3.33984375	-42.34130859	+2816
+1458240899.65549990	+18.46582031	-6.45996094	-7.06201172	+37.33154297	-25.13671875	-69.76318359	+4584	+18.11865234	-6.15673828	-6.34570313	-95.86669922	-11.64550781	+43.41796875	+5180	+14.97656250	-8.16503906	-7.72998047	+15.49072266	+3.18603516	-41.94580078	+2856
+1458240899.65960000	+18.43505859	-6.37646484	-7.02685547	+37.33154297	-25.29052734	-69.41162109	+4624	+18.09228516	-6.07763672	-6.30175781	-95.73486328	-11.46972656	+43.33007813	+5200	+14.97216797	-8.08593750	-7.67724609	+15.66650391	+3.05419922	-41.72607422	+2880
+1458240899.66380000	+18.39990234	-6.31054688	-6.98291016	+37.22167969	-25.51025391	-69.08203125	+4652	+18.06591797	-6.00732422	-6.25341797	-95.64697266	-11.27197266	+43.28613281	+5216	+14.96777344	-7.99365234	-7.62011719	+15.90820313	+2.85644531	-41.50634766	+2900
+1458240899.66790010	+18.36914063	-6.25341797	-6.94335938	+37.11181641	-25.75195313	-68.75244141	+4680	+18.03515625	-5.93701172	-6.20947266	-95.55908203	-11.05224609	+43.24218750	+5232	+14.96777344	-7.91015625	-7.54980469	+16.08398438	+2.59277344	-41.35253906	+2924
+1458240899.67210010	+18.34277344	-6.19628906	-6.91259766	+36.97998047	-25.94970703	-68.40087891	+4700	+18.00000000	-5.87109375	-6.16552734	-95.51513672	-10.83251953	+43.19824219	+5248	+14.97656250	-7.81787109	-7.48388672	+16.30371094	+2.30712891	-41.13281250	+2948
+1458240899.67630000	+18.30761719	-6.13476563	-6.88183594	+36.84814453	-26.14746094	-68.04931641	+4720	+17.96484375	-5.81835938	-6.12158203	-95.49316406	-10.67871094	+43.15429688	+5264	+14.98095703	-7.72998047	-7.41796875	+16.54541016	+2.04345703	-40.93505859	+2968
+1458240899.68460010	+18.25927734	-6.02490234	-6.84667969	+36.56250000	-26.45507813	-67.25830078	+4740	+17.89892578	-5.70849609	-6.05126953	-95.42724609	-10.32714844	+43.02246094	+5292	+15.00292969	-7.55859375	-7.26416016	+16.98486328	+1.42822266	-40.60546875	+3004
+1458240899.68880010	+18.23730469	-5.96777344	-6.82910156	+36.40869141	-26.60888672	-66.81884766	+4748	+17.87255859	-5.65136719	-6.01611328	-95.36132813	-10.12939453	+42.91259766	+5308	+15.01171875	-7.47070313	-7.18945313	+17.20458984	+1.14257813	-40.40771484	+3016
+1458240899.69289990	+18.20654297	-5.91064453	-6.80712891	+36.27685547	-26.76269531	-66.44531250	+4748	+17.84179688	-5.59423828	-5.98095703	-95.31738281	-9.93164063	+42.86865234	+5324	+15.01611328	-7.37841797	-7.11914063	+17.42431641	+0.87890625	-40.18798828	+3028
+1458240899.69709990	+18.17578125	-5.85351563	-6.77636719	+36.14501953	-26.89453125	-66.07177734	+4752	+17.80664063	-5.53710938	-5.93701172	-95.27343750	-9.75585938	+42.82470703	+5336	+15.01611328	-7.29492188	-7.04882813	+17.64404297	+0.65917969	-39.99023438	+3036
+1458240899.70129990	+18.14941406	-5.79638672	-6.75000000	+36.03515625	-27.07031250	-65.69824219	+4752	+17.77587891	-5.47558594	-5.89306641	-95.20751953	-9.53613281	+42.82470703	+5356	+15.01611328	-7.21142578	-6.98730469	+17.84179688	+0.41748047	-39.77050781	+3040
+1458240899.70960000	+18.10986328	-5.68212891	-6.65332031	+35.94726563	-27.50976563	-65.21484375	+4752	+17.73193359	-5.35693359	-5.78759766	-95.07568359	-9.14062500	+42.95654297	+5388	+15.00732422	-7.05761719	-6.86865234	+18.23730469	+0.06591797	-39.37500000	+3048
+1458240899.71380000	+18.10107422	-5.61181641	-6.60498047	+36.01318359	-27.70751953	-64.99511719	+4756	+17.71435547	-5.28222656	-5.73925781	-94.94384766	-8.94287109	+43.02246094	+5404	+14.99853516	-6.99169922	-6.82031250	+18.36914063	-0.04394531	-39.17724609	+3052
+1458240899.71790000	+18.08349609	-5.53271484	-6.54345703	+36.12304688	-27.90527344	-64.84130859	+4760	+17.70117188	-5.21630859	-5.67333984	-94.83398438	-8.76708984	+43.17626953	+5424	+14.98535156	-6.92578125	-6.77197266	+18.54492188	-0.08789063	-38.97949219	+3052
+1458240899.72210000	+18.07031250	-5.46240234	-6.48193359	+36.18896484	-28.08105469	-64.68750000	+4768	+17.68798828	-5.14599609	-5.61181641	-94.70214844	-8.56933594	+43.26416016	+5444	+14.96337891	-6.86865234	-6.73681641	+18.65478516	-0.08789063	-38.78173828	+3052
+1458240899.72630000	+18.06152344	-5.37890625	-6.41601563	+36.32080078	-28.30078125	-64.53369141	+4780	+17.67919922	-5.05810547	-5.55029297	-94.50439453	-8.32763672	+43.37402344	+5464	+14.94580078	-6.81152344	-6.70166016	+18.76464844	-0.08789063	-38.56201172	+3048
+1458240899.73040010	+18.04394531	-5.29541016	-6.34130859	+36.47460938	-28.56445313	-64.42382813	+4792	+17.67041016	-4.97460938	-5.47998047	-94.30664063	-8.08593750	+43.50585938	+5484	+14.91943359	-6.75439453	-6.67089844	+18.87451172	-0.04394531	-38.32031250	+3048
+1458240899.73460010	+18.03076172	-5.21630859	-6.25781250	+36.62841797	-28.80615234	-64.37988281	+4808	+17.65722656	-4.89550781	-5.40966797	-94.15283203	-7.86621094	+43.65966797	+5504	+14.89306641	-6.70166016	-6.64892578	+18.94042969	+0.04394531	-38.07861328	+3048
+1458240899.73869990	+18.01318359	-5.13281250	-6.17431641	+36.78222656	-29.06982422	-64.31396484	+4828	+17.64843750	-4.81640625	-5.33935547	-93.97705078	-7.66845703	+43.81347656	+5520	+14.86230469	-6.65332031	-6.62695313	+19.02832031	+0.13183594	-37.83691406	+3052
+1458240899.74710010	+17.99560547	-4.97460938	-5.99853516	+37.15576172	-29.61914063	-64.31396484	+4876	+17.63964844	-4.66699219	-5.18994141	-93.69140625	-7.25097656	+44.20898438	+5556	+14.82275391	-6.56103516	-6.57421875	+19.16015625	+0.24169922	-37.44140625	+3060
+1458240899.75120000	+17.98242188	-4.88671875	-5.91503906	+37.35351563	-29.86083984	-64.27001953	+4900	+17.63964844	-4.58789063	-5.11962891	-93.51562500	-7.05322266	+44.36279297	+5576	+14.80078125	-6.51269531	-6.54785156	+19.24804688	+0.30761719	-37.24365234	+3068
+1458240899.75539990	+17.97363281	-4.80322266	-5.83593750	+37.52929688	-30.10253906	-64.22607422	+4928	+17.63525391	-4.50878906	-5.04492188	-93.33984375	-6.85546875	+44.56054688	+5592	+14.77880859	-6.46435547	-6.51269531	+19.29199219	+0.32958984	-37.04589844	+3080
+1458240899.75959990	+17.96044922	-4.72851563	-5.76562500	+37.59521484	-30.30029297	-64.09423828	+4956	+17.62646484	-4.43408203	-4.97900391	-93.20800781	-6.65771484	+44.67041016	+5608	+14.76123047	-6.42041016	-6.48632813	+19.33593750	+0.39550781	-36.80419922	+3092
+1458240899.76370000	+17.94287109	-4.65380859	-5.69970703	+37.63916016	-30.52001953	-63.94042969	+4980	+17.61328125	-4.37695313	-4.91308594	-93.12011719	-6.45996094	+44.78027344	+5624	+14.74365234	-6.35888672	-6.45556641	+19.44580078	+0.41748047	-36.51855469	+3108
+1458240899.76790000	+17.92968750	-4.58349609	-5.62939453	+37.68310547	-30.76171875	-63.80859375	+5008	+17.60009766	-4.31542969	-4.85156250	-93.07617188	-6.24023438	+44.86816406	+5636	+14.73486328	-6.30175781	-6.41601563	+19.53369141	+0.35156250	-36.29882813	+3124
+1458240899.77210000	+17.91210938	-4.52197266	-5.56347656	+37.66113281	-30.98144531	-63.65478516	+5032	+17.58251953	-4.26269531	-4.79443359	-93.03222656	-6.04248047	+44.97802734	+5644	+14.73046875	-6.24462891	-6.37646484	+19.64355469	+0.28564453	-36.07910156	+3140
+1458240899.78040000	+17.88574219	-4.40332031	-5.44921875	+37.59521484	-31.39892578	-63.32519531	+5072	+17.56054688	-4.16162109	-4.67578125	-92.96630859	-5.66894531	+45.21972656	+5668	+14.72607422	-6.11718750	-6.26660156	+19.86328125	-0.04394531	-35.68359375	+3180
+1458240899.78460000	+17.87695313	-4.35058594	-5.41406250	+37.48535156	-31.53076172	-63.03955078	+5088	+17.54736328	-4.11767578	-4.62744141	-92.94433594	-5.47119141	+45.24169922	+5676	+14.73486328	-6.05126953	-6.20507813	+19.97314453	-0.24169922	-35.48583984	+3200
+1458240899.78870010	+17.86376953	-4.30224609	-5.37451172	+37.33154297	-31.66259766	-62.75390625	+5096	+17.52978516	-4.07812500	-4.57910156	-92.96630859	-5.27343750	+45.26367188	+5684	+14.73925781	-5.97656250	-6.14355469	+20.14892578	-0.46142578	-35.26611328	+3220
+1458240899.79290010	+17.84619141	-4.25830078	-5.34375000	+37.15576172	-31.81640625	-62.44628906	+5104	+17.50781250	-4.03857422	-4.54394531	-92.98828125	-5.07568359	+45.24169922	+5688	+14.74804688	-5.90185547	-6.07763672	+20.30273438	-0.70312500	-35.04638672	+3236
+1458240899.79710010	+17.82421875	-4.21875000	-5.31298828	+36.91406250	-31.92626953	-62.11669922	+5112	+17.48144531	-4.00341797	-4.50878906	-93.03222656	-4.89990234	+45.19775391	+5692	+14.75244141	-5.83154297	-6.01611328	+20.43457031	-0.92285156	-34.80468750	+3256
+1458240899.80119990	+17.80664063	-4.17480469	-5.28222656	+36.69433594	-32.03613281	-61.78710938	+5112	+17.45947266	-3.96386719	-4.47363281	-93.05419922	-4.68017578	+45.19775391	+5700	+14.75244141	-5.75244141	-5.95019531	+20.58837891	-1.16455078	-34.58496094	+3272
+1458240899.80539990	+17.79345703	-4.13525391	-5.25146484	+36.49658203	-32.16796875	-61.50146484	+5116	+17.44189453	-3.92871094	-4.42968750	-93.07617188	-4.46044922	+45.24169922	+5708	+14.76123047	-5.67333984	-5.88427734	+20.74218750	-1.45019531	-34.36523438	+3288
+1458240899.81370000	+17.76708984	-4.05175781	-5.18115234	+36.18896484	-32.45361328	-60.95214844	+5116	+17.40234375	-3.85400391	-4.34619141	-93.12011719	-4.02099609	+45.26367188	+5720	+14.77441406	-5.53710938	-5.74804688	+21.02783203	-1.95556641	-34.01367188	+3308
+1458240899.81789990	+17.75390625	-4.01220703	-5.14160156	+36.03515625	-32.58544922	-60.71044922	+5116	+17.38037109	-3.81445313	-4.30224609	-93.12011719	-3.84521484	+45.28564453	+5728	+14.77880859	-5.47119141	-5.68212891	+21.15966797	-2.19726563	-33.83789063	+3316
+1458240899.82200000	+17.74072266	-3.97265625	-5.10644531	+35.85937500	-32.69531250	-60.46875000	+5112	+17.36279297	-3.77490234	-4.26269531	-93.12011719	-3.64746094	+45.26367188	+5736	+14.78320313	-5.40966797	-5.62500000	+21.26953125	-2.39501953	-33.64013672	+3324
+1458240899.82620000	+17.73193359	-3.92871094	-5.07568359	+35.72753906	-32.80517578	-60.20507813	+5112	+17.34521484	-3.72656250	-4.22314453	-93.07617188	-3.42773438	+45.24169922	+5744	+14.78320313	-5.34814453	-5.56787109	+21.37939453	-2.57080078	-33.44238281	+3332
+1458240899.83040000	+17.70996094	-3.88037109	-5.03173828	+35.63964844	-32.91503906	-59.96337891	+5112	+17.32763672	-3.68261719	-4.17041016	-93.03222656	-3.22998047	+45.30761719	+5756	+14.78320313	-5.28662109	-5.51953125	+21.51123047	-2.68066406	-33.22265625	+3336
+1458240899.83450010	+17.69238281	-3.83203125	-4.97900391	+35.59570313	-33.09082031	-59.83154297	+5116	+17.31445313	-3.63427734	-4.11328125	-92.98828125	-3.01025391	+45.39550781	+5768	+14.77001953	-5.23388672	-5.47998047	+21.57714844	-2.74658203	-33.04687500	+3336
+1458240899.84290000	+17.67041016	-3.72656250	-4.85156250	+35.66162109	-33.48632813	-59.65576172	+5140	+17.29248047	-3.52880859	-3.99023438	-92.83447266	-2.61474609	+45.65917969	+5800	+14.75683594	-5.14599609	-5.39648438	+21.66503906	-2.90039063	-32.69531250	+3340
+1458240899.84699990	+17.66601563	-3.66943359	-4.78564453	+35.74951172	-33.70605469	-59.58984375	+5152	+17.28808594	-3.48046875	-3.91992188	-92.74658203	-2.41699219	+45.85693359	+5816	+14.74804688	-5.11083984	-5.35693359	+21.66503906	-2.94433594	-32.54150391	+3340
+1458240899.85120010	+17.66162109	-3.61669922	-4.71533203	+35.83740234	-33.90380859	-59.54589844	+5168	+17.28369141	-3.42773438	-3.84521484	-92.65869141	-2.26318359	+46.03271484	+5832	+14.73925781	-5.08007813	-5.32177734	+21.66503906	-2.94433594	-32.40966797	+3340
+1458240899.85540010	+17.65283203	-3.56396484	-4.64062500	+35.94726563	-34.12353516	-59.54589844	+5188	+17.27929688	-3.37060547	-3.77490234	-92.54882813	-2.08740234	+46.20849609	+5848	+14.73046875	-5.04931641	-5.29101563	+21.68701172	-2.92236328	-32.23388672	+3340
+1458240899.85949990	+17.63964844	-3.51123047	-4.56591797	+36.03515625	-34.32128906	-59.52392578	+5208	+17.27050781	-3.32226563	-3.70898438	-92.46093750	-1.93359375	+46.34033203	+5864	+14.71728516	-5.01855469	-5.26904297	+21.66503906	-2.87841797	-32.05810547	+3340
+1458240899.86369990	+17.63085938	-3.45410156	-4.49121094	+36.12304688	-34.54101563	-59.47998047	+5236	+17.26611328	-3.26953125	-3.63867188	-92.35107422	-1.73583984	+46.49414063	+5876	+14.70410156	-4.98779297	-5.24267578	+21.64306641	-2.85644531	-31.88232422	+3344
+1458240899.86789990	+17.63085938	-3.39697266	-4.41210938	+36.23291016	-34.78271484	-59.47998047	+5260	+17.26611328	-3.21679688	-3.56396484	-92.26318359	-1.56005859	+46.73583984	+5892	+14.69531250	-4.95703125	-5.21191406	+21.62109375	-2.85644531	-31.72851563	+3348
+1458240899.87200000	+17.62207031	-3.34423828	-4.33300781	+36.36474609	-35.04638672	-59.47998047	+5292	+17.26611328	-3.16845703	-3.48486328	-92.19726563	-1.38427734	+46.95556641	+5908	+14.68652344	-4.93066406	-5.17675781	+21.59912109	-2.87841797	-31.57470703	+3352
+1458240899.88039990	+17.61328125	-3.24755859	-4.17041016	+36.60644531	-35.59570313	-59.54589844	+5352	+17.26171875	-3.08496094	-3.33984375	-92.08740234	-1.07666016	+47.37304688	+5936	+14.67333984	-4.86914063	-5.10644531	+21.57714844	-2.96630859	-31.31103516	+3364
+1458240899.88450000	+17.60888672	-3.19921875	-4.10009766	+36.65039063	-35.79345703	-59.47998047	+5380	+17.25732422	-3.04541016	-3.27392578	-92.02148438	-0.92285156	+47.52685547	+5944	+14.67333984	-4.83837891	-5.06689453	+21.59912109	-3.03222656	-31.15722656	+3376
+1458240899.88870000	+17.60449219	-3.15527344	-4.03417969	+36.67236328	-35.99121094	-59.37011719	+5404	+17.25732422	-3.00585938	-3.20800781	-91.97753906	-0.76904297	+47.68066406	+5956	+14.67333984	-4.79882813	-5.02734375	+21.62109375	-3.12011719	-30.98144531	+3384
+1458240899.89280010	+17.60009766	-3.11132813	-3.97705078	+36.67236328	-36.18896484	-59.26025391	+5432	+17.24853516	-2.97070313	-3.15527344	-91.95556641	-0.59326172	+47.79052734	+5964	+14.67333984	-4.75927734	-4.97460938	+21.64306641	-3.27392578	-30.84960938	+3396
+1458240899.89700010	+17.58691406	-3.07177734	-3.91992188	+36.62841797	-36.34277344	-59.10644531	+5456	+17.23535156	-2.93554688	-3.10693359	-91.93359375	-0.43945313	+47.81250000	+5968	+14.67773438	-4.71972656	-4.92626953	+21.70898438	-3.42773438	-30.69580078	+3408
+1458240899.90120010	+17.57373047	-3.03662109	-3.86718750	+36.56250000	-36.54052734	-58.93066406	+5480	+17.22216797	-2.90478516	-3.06298828	-91.93359375	-0.26367188	+47.85644531	+5976	+14.67773438	-4.66699219	-4.87353516	+21.81884766	-3.60351563	-30.52001953	+3420
+1458240899.90949990	+17.55615234	-2.96191406	-3.77490234	+36.38671875	-36.87011719	-58.53515625	+5516	+17.20458984	-2.84326172	-2.96630859	-91.88964844	+0.08789063	+47.98828125	+5988	+14.69531250	-4.56152344	-4.75048828	+22.03857422	-4.13085938	-30.23437500	+3452
+1458240899.91370010	+17.54736328	-2.93554688	-3.73535156	+36.27685547	-37.02392578	-58.31542969	+5532	+17.19580078	-2.81689453	-2.91796875	-91.88964844	+0.24169922	+48.05419922	+5996	+14.69970703	-4.50439453	-4.68457031	+22.17041016	-4.37255859	-30.10253906	+3464
+1458240899.91779990	+17.53857422	-2.90478516	-3.70019531	+36.16699219	-37.13378906	-58.07373047	+5544	+17.18261719	-2.79052734	-2.87841797	-91.88964844	+0.37353516	+48.07617188	+6000	+14.70849609	-4.44726563	-4.61865234	+22.32421875	-4.63623047	-29.99267578	+3480
+1458240899.92199990	+17.52539063	-2.87841797	-3.66943359	+36.01318359	-37.22167969	-57.81005859	+5552	+17.16943359	-2.76416016	-2.84765625	-91.88964844	+0.54931641	+47.98828125	+6008	+14.71728516	-4.39453125	-4.55712891	+22.47802734	-4.87792969	-29.83886719	+3492
+1458240899.92619990	+17.51660156	-2.84326172	-3.64306641	+35.88134766	-37.30957031	-57.52441406	+5560	+17.15625000	-2.73339844	-2.82128906	-91.86767578	+0.70312500	+47.92236328	+6012	+14.72607422	-4.33740234	-4.49560547	+22.60986328	-5.11962891	-29.68505859	+3508
+1458240899.93030000	+17.50781250	-2.80810547	-3.61230469	+35.74951172	-37.37548828	-57.23876953	+5568	+17.14306641	-2.70703125	-2.79492188	-91.84570313	+0.87890625	+47.85644531	+6016	+14.73486328	-4.28027344	-4.43408203	+22.78564453	-5.36132813	-29.53125000	+3520
+1458240899.93450000	+17.49462891	-2.77294922	-3.57714844	+35.66162109	-37.48535156	-57.01904297	+5572	+17.12988281	-2.67626953	-2.76416016	-91.80175781	+1.05468750	+47.83447266	+6024	+14.73925781	-4.22753906	-4.37695313	+22.91748047	-5.58105469	-29.37744141	+3528
+1458240899.94280000	+17.47705078	-2.70703125	-3.50683594	+35.50781250	-37.72705078	-56.60156250	+5584	+17.10791016	-2.61914063	-2.68505859	-91.73583984	+1.34033203	+47.87841797	+6040	+14.74365234	-4.12646484	-4.26708984	+23.22509766	-5.93261719	-29.13574219	+3544
+1458240899.94700000	+17.46826172	-2.67626953	-3.46728516	+35.44189453	-37.83691406	-56.40380859	+5588	+17.10351563	-2.59277344	-2.64550781	-91.69189453	+1.49414063	+47.92236328	+6052	+14.74365234	-4.08251953	-4.22314453	+23.31298828	-6.04248047	-28.98193359	+3552
+1458240899.95120000	+17.46826172	-2.64111328	-3.42773438	+35.41992188	-37.92480469	-56.25000000	+5592	+17.09912109	-2.56201172	-2.60156250	-91.62597656	+1.62597656	+47.94433594	+6060	+14.74804688	-4.05175781	-4.17480469	+23.37890625	-6.15234375	-28.87207031	+3556
+1458240899.95530010	+17.46386719	-2.60595703	-3.38378906	+35.44189453	-38.03466797	-56.14013672	+5600	+17.09033203	-2.53125000	-2.55761719	-91.58203125	+1.75781250	+47.96630859	+6068	+14.74804688	-4.02099609	-4.13964844	+23.42285156	-6.17431641	-28.71826172	+3556
+1458240899.95950010	+17.45947266	-2.57080078	-3.33105469	+35.46386719	-38.16650391	-56.07421875	+5608	+17.08154297	-2.50048828	-2.51806641	-91.51611328	+1.88964844	+48.01025391	+6080	+14.73925781	-3.99462891	-4.10888672	+23.44482422	-6.17431641	-28.58642578	+3556
+1458240899.96370010	+17.45947266	-2.52685547	-3.27832031	+35.52978516	-38.29833984	-56.00830078	+5620	+17.07714844	-2.46533203	-2.47412109	-91.40625000	+2.04345703	+48.05419922	+6092	+14.73925781	-3.97705078	-4.08251953	+23.44482422	-6.17431641	-28.43261719	+3556
+1458240899.96779990	+17.45507813	-2.48291016	-3.22119141	+35.63964844	-38.43017578	-55.98632813	+5632	+17.07275391	-2.43457031	-2.42138672	-91.31835938	+2.17529297	+48.16406250	+6108	+14.73046875	-3.95507813	-4.05615234	+23.46679688	-6.10839844	-28.27880859	+3556
+1458240899.97610000	+17.44628906	-2.40820313	-3.10253906	+35.83740234	-38.71582031	-55.98632813	+5664	+17.07275391	-2.36425781	-2.29394531	-91.07666016	+2.39501953	+48.51562500	+6140	+14.71289063	-3.92871094	-4.01660156	+23.37890625	-5.95458984	-27.99316406	+3548
+1458240899.98029990	+17.45068359	-2.37744141	-3.03662109	+35.94726563	-38.89160156	-56.03027344	+5680	+17.07275391	-2.32910156	-2.22802734	-90.96679688	+2.50488281	+48.71337891	+6156	+14.71289063	-3.91552734	-3.99023438	+23.33496094	-5.88867188	-27.90527344	+3548
+1458240899.98449990	+17.45068359	-2.35107422	-2.97070313	+36.03515625	-39.04541016	-56.09619141	+5696	+17.07275391	-2.28955078	-2.16650391	-90.83496094	+2.61474609	+48.84521484	+6168	+14.70849609	-3.90673828	-3.96826172	+23.31298828	-5.82275391	-27.77343750	+3548
+1458240899.98860000	+17.45068359	-2.32031250	-2.90478516	+36.14501953	-39.19921875	-56.16210938	+5720	+17.07714844	-2.25439453	-2.10937500	-90.70312500	+2.74658203	+48.97705078	+6184	+14.70410156	-3.89355469	-3.94628906	+23.26904297	-5.75683594	-27.64160156	+3544
+1458240899.99280000	+17.45068359	-2.28515625	-2.84765625	+36.23291016	-39.28710938	-56.18408203	+5740	+17.07714844	-2.21923828	-2.06103516	-90.57128906	+2.85644531	+49.06494141	+6196	+14.69970703	-3.88476563	-3.92431641	+23.22509766	-5.66894531	-27.50976563	+3544
+1458240899.99700000	+17.44628906	-2.24560547	-2.79492188	+36.34277344	-39.37500000	-56.14013672	+5764	+17.07275391	-2.18408203	-2.00390625	-90.41748047	+2.96630859	+49.19677734	+6212	+14.69091797	-3.87158203	-3.90234375	+23.20312500	-5.60302734	-27.37792969	+3544
+1458240900.00530000	+17.43750000	-2.18408203	-2.70263672	+36.40869141	-39.55078125	-56.03027344	+5804	+17.06835938	-2.11816406	-1.89843750	-90.17578125	+3.18603516	+49.43847656	+6236	+14.68652344	-3.82763672	-3.84960938	+23.24707031	-5.58105469	-27.11425781	+3548
+1458240900.00950000	+17.43310547	-2.15771484	-2.65869141	+36.43066406	-39.63867188	-55.94238281	+5824	+17.06835938	-2.08300781	-1.85009766	-90.04394531	+3.29589844	+49.54833984	+6248	+14.68652344	-3.80126953	-3.81445313	+23.29101563	-5.62500000	-27.00439453	+3556
+1458240900.01360010	+17.42431641	-2.14013672	-2.61914063	+36.38671875	-39.70458984	-55.87646484	+5840	+17.06396484	-2.06103516	-1.80175781	-89.95605469	+3.40576172	+49.63623047	+6256	+14.68652344	-3.77050781	-3.77929688	+23.37890625	-5.69091797	-26.89453125	+3560
+1458240900.01780010	+17.41992188	-2.12255859	-2.58837891	+36.29882813	-39.74853516	-55.74462891	+5856	+17.06396484	-2.03466797	-1.76660156	-89.89013672	+3.53759766	+49.63623047	+6264	+14.69091797	-3.73974609	-3.73535156	+23.44482422	-5.80078125	-26.80664063	+3568
+1458240900.02200010	+17.41552734	-2.10498047	-2.56201172	+36.21093750	-39.72656250	-55.52490234	+5868	+17.05957031	-2.00830078	-1.74902344	-89.80224609	+3.66943359	+49.54833984	+6268	+14.69531250	-3.70898438	-3.69140625	+23.57666016	-5.93261719	-26.69677734	+3580
+1458240900.02609990	+17.41113281	-2.07861328	-2.54443359	+36.12304688	-39.74853516	-55.30517578	+5880	+17.05078125	-1.99072266	-1.73144531	-89.75830078	+3.80126953	+49.46044922	+6268	+14.69970703	-3.66503906	-3.64306641	+23.73046875	-6.06445313	-26.56494141	+3588
+1458240900.03029990	+17.40234375	-2.05224609	-2.53125000	+36.01318359	-39.70458984	-54.99755859	+5888	+17.04638672	-1.97314453	-1.71386719	-89.71435547	+3.93310547	+49.37255859	+6272	+14.70410156	-3.62109375	-3.59912109	+23.88427734	-6.19628906	-26.45507813	+3600
+1458240900.03860000	+17.38037109	-2.01269531	-2.51806641	+35.70556641	-39.61669922	-54.38232422	+5896	+17.02441406	-1.94677734	-1.66992188	-89.69238281	+4.19677734	+49.26269531	+6272	+14.70849609	-3.53320313	-3.50683594	+24.21386719	-6.48193359	-26.19140625	+3624
+1458240900.04279990	+17.37158203	-1.99951172	-2.50488281	+35.52978516	-39.63867188	-54.09667969	+5900	+17.02001953	-1.93798828	-1.65673828	-89.69238281	+4.35058594	+49.17480469	+6272	+14.71289063	-3.49365234	-3.45410156	+24.36767578	-6.65771484	-26.10351563	+3636
+1458240900.04690000	+17.36718750	-1.98193359	-2.48291016	+35.39794922	-39.66064453	-53.85498047	+5900	+17.01123047	-1.92480469	-1.64794922	-89.69238281	+4.50439453	+49.04296875	+6272	+14.72167969	-3.44970703	-3.40136719	+24.54345703	-6.83349609	-25.99365234	+3648
+1458240900.05110000	+17.36718750	-1.96875000	-2.46533203	+35.26611328	-39.68261719	-53.63525391	+5900	+17.00683594	-1.91162109	-1.63916016	-89.69238281	+4.65820313	+48.91113281	+6268	+14.72607422	-3.41455078	-3.35302734	+24.67529297	-7.00927734	-25.92773438	+3656
+1458240900.05530000	+17.35839844	-1.95117188	-2.44335938	+35.15625000	-39.70458984	-53.39355469	+5896	+16.99804688	-1.90283203	-1.62158203	-89.69238281	+4.79003906	+48.82324219	+6268	+14.72607422	-3.37500000	-3.30908203	+24.82910156	-7.11914063	-25.79589844	+3668
+1458240900.05940010	+17.35400391	-1.92919922	-2.42578125	+35.04638672	-39.70458984	-53.12988281	+5896	+16.98486328	-1.89404297	-1.60839844	-89.69238281	+4.94384766	+48.71337891	+6264	+14.72607422	-3.34423828	-3.26953125	+24.93896484	-7.18505859	-25.68603516	+3676
+1458240900.06780000	+17.34082031	-1.88085938	-2.38623047	+34.89257813	-39.72656250	-52.62451172	+5892	+16.96728516	-1.87207031	-1.56445313	-89.69238281	+5.22949219	+48.60351563	+6264	+14.72167969	-3.28710938	-3.20361328	+25.11474609	-7.27294922	-25.42236328	+3692
+1458240900.07189990	+17.33203125	-1.85888672	-2.34667969	+34.84863281	-39.88037109	-52.53662109	+5896	+16.96289063	-1.85888672	-1.52929688	-89.67041016	+5.33935547	+48.66943359	+6268	+14.71728516	-3.26074219	-3.17285156	+25.15869141	-7.29492188	-25.29052734	+3696
+1458240900.07610010	+17.32763672	-1.84130859	-2.30273438	+34.84863281	-39.99023438	-52.47070313	+5900	+16.95849609	-1.83691406	-1.48974609	-89.60449219	+5.47119141	+48.73535156	+6272	+14.71728516	-3.25195313	-3.14648438	+25.15869141	-7.29492188	-25.18066406	+3700
+1458240900.08030010	+17.32763672	-1.81933594	-2.25000000	+34.89257813	-40.16601563	-52.47070313	+5904	+16.95410156	-1.81933594	-1.44580078	-89.51660156	+5.60302734	+48.82324219	+6276	+14.71289063	-3.23876953	-3.12451172	+25.13671875	-7.27294922	-25.07080078	+3704
+1458240900.08439990	+17.32763672	-1.79296875	-2.20166016	+34.95849609	-40.29785156	-52.44873047	+5912	+16.94970703	-1.79736328	-1.40625000	-89.45068359	+5.73486328	+48.88916016	+6280	+14.70849609	-3.22998047	-3.10253906	+25.11474609	-7.25097656	-24.96093750	+3704
+1458240900.08859990	+17.32763672	-1.77099609	-2.14892578	+35.02441406	-40.45166016	-52.42675781	+5924	+16.94970703	-1.77099609	-1.36669922	-89.36279297	+5.86669922	+48.95507813	+6284	+14.70410156	-3.22998047	-3.08056641	+25.04882813	-7.20703125	-24.87304688	+3704
+1458240900.09279990	+17.32324219	-1.74023438	-2.10058594	+35.09033203	-40.56152344	-52.38281250	+5932	+16.94531250	-1.74902344	-1.31835938	-89.27490234	+5.97656250	+49.06494141	+6288	+14.69531250	-3.22558594	-3.07177734	+25.00488281	-7.09716797	-24.74121094	+3700
+1458240900.10110000	+17.30566406	-1.69189453	-1.99511719	+35.24414063	-40.86914063	-52.42675781	+5960	+16.93652344	-1.69628906	-1.20410156	-89.03320313	+6.17431641	+49.43847656	+6304	+14.67773438	-3.21679688	-3.05419922	+24.89501953	-6.89941406	-24.47753906	+3696
+1458240900.10529990	+17.30126953	-1.66992188	-1.94238281	+35.31005859	-41.02294922	-52.44873047	+5976	+16.93652344	-1.66552734	-1.15576172	-88.92333984	+6.28417969	+49.52636719	+6308	+14.67333984	-3.21240234	-3.04101563	+24.82910156	-6.85546875	-24.36767578	+3692
+1458240900.10940000	+17.29687500	-1.64355469	-1.88525391	+35.41992188	-41.22070313	-52.49267578	+5992	+16.93212891	-1.63916016	-1.10742188	-88.79150391	+6.39404297	+49.68017578	+6316	+14.66894531	-3.20800781	-3.02343750	+24.78515625	-6.83349609	-24.27978516	+3692
+1458240900.11360000	+17.29248047	-1.63037109	-1.82812500	+35.48583984	-41.41845703	-52.58056641	+6008	+16.93212891	-1.61279297	-1.05908203	-88.68164063	+6.48193359	+49.85595703	+6320	+14.66455078	-3.20361328	-3.00585938	+24.74121094	-6.81152344	-24.19189453	+3688
+1458240900.11780000	+17.28808594	-1.61279297	-1.77978516	+35.52978516	-41.52832031	-52.60253906	+6020	+16.92773438	-1.59082031	-1.01513672	-88.57177734	+6.56982422	+49.96582031	+6324	+14.66015625	-3.19921875	-2.98828125	+24.69726563	-6.78955078	-24.10400391	+3684
+1458240900.12190010	+17.28808594	-1.59521484	-1.74462891	+35.55175781	-41.61621094	-52.55859375	+6036	+16.92333984	-1.56445313	-0.97998047	-88.46191406	+6.67968750	+50.00976563	+6328	+14.65576172	-3.19042969	-2.96630859	+24.69726563	-6.83349609	-24.03808594	+3684
+1458240900.13019990	+17.27050781	-1.56005859	-1.68310547	+35.50781250	-41.77001953	-52.31689453	+6060	+16.91015625	-1.52929688	-0.92724609	-88.37402344	+6.87744141	+50.00976563	+6332	+14.65136719	-3.15527344	-2.91357422	+24.76318359	-6.94335938	-23.86230469	+3684
+1458240900.13439990	+17.26171875	-1.54248047	-1.65234375	+35.50781250	-41.85791016	-52.22900391	+6068	+16.90136719	-1.51171875	-0.89648438	-88.30810547	+6.96533203	+50.05371094	+6332	+14.65136719	-3.13330078	-2.88720703	+24.85107422	-7.03125000	-23.79638672	+3684
+1458240900.13860010	+17.24853516	-1.53369141	-1.62158203	+35.44189453	-41.96777344	-52.16308594	+6076	+16.89257813	-1.50292969	-0.87011719	-88.26416016	+7.05322266	+50.11962891	+6336	+14.64697266	-3.10693359	-2.85205078	+24.96093750	-7.14111328	-23.70849609	+3688
+1458240900.14270000	+17.24853516	-1.52929688	-1.59960938	+35.35400391	-42.05566406	-52.03125000	+6076	+16.88378906	-1.48974609	-0.84814453	-88.22021484	+7.14111328	+50.11962891	+6336	+14.64697266	-3.07617188	-2.81250000	+25.04882813	-7.31689453	-23.64257813	+3692
+1458240900.15109990	+17.24414063	-1.50732422	-1.56884766	+35.17822266	-42.12158203	-51.67968750	+6076	+16.87060547	-1.48095703	-0.83056641	-88.24218750	+7.33886719	+49.96582031	+6328	+14.64697266	-3.01464844	-2.72021484	+25.33447266	-7.73437500	-23.55468750	+3708
+1458240900.15520000	+17.23535156	-1.49853516	-1.56005859	+35.06835938	-42.14355469	-51.48193359	+6072	+16.85742188	-1.48095703	-0.82177734	-88.28613281	+7.42675781	+49.89990234	+6328	+14.64697266	-2.98388672	-2.67626953	+25.46630859	-7.91015625	-23.51074219	+3716
+1458240900.16360000	+17.21777344	-1.47656250	-1.53808594	+34.89257813	-42.18750000	-51.13037109	+6064	+16.83984375	-1.47216797	-0.79541016	-88.28613281	+7.55859375	+49.83398438	+6324	+14.64697266	-2.91796875	-2.59277344	+25.79589844	-8.28369141	-23.40087891	+3736
+1458240900.16770010	+17.20898438	-1.46337891	-1.52490234	+34.82666016	-42.23144531	-50.95458984	+6060	+16.83105469	-1.46777344	-0.78662109	-88.30810547	+7.64648438	+49.79003906	+6320	+14.64697266	-2.88281250	-2.55322266	+25.94970703	-8.45947266	-23.33496094	+3744
+1458240900.17190000	+17.20019531	-1.45458984	-1.50732422	+34.76074219	-42.31933594	-50.84472656	+6056	+16.82226563	-1.46777344	-0.76904297	-88.30810547	+7.71240234	+49.79003906	+6320	+14.64257813	-2.85205078	-2.51367188	+26.08154297	-8.65722656	-23.29101563	+3752
+1458240900.17610000	+17.19580078	-1.44580078	-1.48535156	+34.69482422	-42.38525391	-50.75683594	+6048	+16.81347656	-1.46337891	-0.75146484	-88.30810547	+7.80029297	+49.83398438	+6316	+14.64257813	-2.82568359	-2.47412109	+26.19140625	-8.83300781	-23.26904297	+3760
+1458240900.18440010	+17.18261719	-1.43261719	-1.43701172	+34.62890625	-42.53906250	-50.64697266	+6036	+16.80029297	-1.45458984	-0.70751953	-88.30810547	+7.93212891	+49.94384766	+6316	+14.63818359	-2.78613281	-2.40380859	+26.36718750	-9.07470703	-23.20312500	+3772
+1458240900.18860010	+17.17822266	-1.41503906	-1.41503906	+34.65087891	-42.60498047	-50.62500000	+6032	+16.79589844	-1.44580078	-0.68554688	-88.28613281	+7.99804688	+49.98779297	+6316	+14.63818359	-2.77734375	-2.37304688	+26.38916016	-9.20654297	-23.18115234	+3772
+1458240900.19269990	+17.16943359	-1.39746094	-1.38867188	+34.71679688	-42.69287109	-50.62500000	+6032	+16.78710938	-1.43701172	-0.65917969	-88.24218750	+8.04199219	+50.05371094	+6316	+14.63378906	-2.76416016	-2.35546875	+26.41113281	-9.22851563	-23.11523438	+3776
+1458240900.19689990	+17.16064453	-1.37988281	-1.34912109	+34.80468750	-42.80273438	-50.69091797	+6032	+16.78271484	-1.42822266	-0.62402344	-88.19824219	+8.08593750	+50.18554688	+6316	+14.62939453	-2.75976563	-2.33789063	+26.38916016	-9.25048828	-23.07128906	+3776
+1458240900.20100000	+17.15185547	-1.36230469	-1.30957031	+34.89257813	-42.95654297	-50.80078125	+6032	+16.77832031	-1.41503906	-0.58447266	-88.11035156	+8.12988281	+50.33935547	+6320	+14.62500000	-2.75976563	-2.32470703	+26.34521484	-9.25048828	-23.02734375	+3772
+1458240900.20520000	+17.13867188	-1.34912109	-1.26562500	+35.00244141	-43.11035156	-50.93261719	+6036	+16.77392578	-1.39306641	-0.54492188	-88.00048828	+8.19580078	+50.53710938	+6324	+14.61621094	-2.75976563	-2.31152344	+26.30126953	-9.25048828	-22.96142578	+3772
+1458240900.21350000	+17.12548828	-1.32275391	-1.17773438	+35.24414063	-43.43994141	-51.26220703	+6048	+16.76074219	-1.35791016	-0.45703125	-87.80273438	+8.26171875	+50.91064453	+6336	+14.60742188	-2.76855469	-2.28955078	+26.16943359	-9.25048828	-22.91748047	+3768
+1458240900.21770000	+17.11669922	-1.30957031	-1.12939453	+35.39794922	-43.59375000	-51.43798828	+6056	+16.75634766	-1.34033203	-0.41308594	-87.71484375	+8.30566406	+51.08642578	+6340	+14.60302734	-2.77294922	-2.28076172	+26.08154297	-9.22851563	-22.87353516	+3764
+1458240900.22190000	+17.11230469	-1.29199219	-1.08544922	+35.57373047	-43.74755859	-51.61376953	+6068	+16.75634766	-1.32275391	-0.36914063	-87.60498047	+8.32763672	+51.24023438	+6344	+14.59423828	-2.78173828	-2.27636719	+25.99365234	-9.18457031	-22.85156250	+3764
+1458240900.22600010	+17.10351563	-1.27441406	-1.04150391	+35.70556641	-43.87939453	-51.76757813	+6076	+16.75195313	-1.30078125	-0.32958984	-87.47314453	+8.34960938	+51.41601563	+6352	+14.58984375	-2.78613281	-2.27197266	+25.92773438	-9.16259766	-22.80761719	+3760
+1458240900.23020010	+17.09472656	-1.26123047	-1.00195313	+35.85937500	-44.01123047	-51.89941406	+6088	+16.74755859	-1.28320313	-0.29003906	-87.36328125	+8.37158203	+51.54785156	+6356	+14.58105469	-2.79052734	-2.26318359	+25.83984375	-9.11865234	-22.74169922	+3756
+1458240900.23850010	+17.07275391	-1.23486328	-0.91845703	+36.10107422	-44.29687500	-52.18505859	+6112	+16.73437500	-1.24804688	-0.22412109	-87.18750000	+8.43750000	+51.78955078	+6364	+14.56787109	-2.79052734	-2.25000000	+25.75195313	-9.07470703	-22.65380859	+3748
+1458240900.24270010	+17.06835938	-1.22167969	-0.87890625	+36.18896484	-44.42871094	-52.29492188	+6124	+16.72558594	-1.23486328	-0.19335938	-87.09960938	+8.45947266	+51.87744141	+6368	+14.56347656	-2.79052734	-2.23681641	+25.70800781	-9.09667969	-22.63183594	+3744
+1458240900.24690010	+17.06396484	-1.21289063	-0.85253906	+36.25488281	-44.51660156	-52.33886719	+6132	+16.72119141	-1.22167969	-0.17138672	-87.03369141	+8.50341797	+51.94335938	+6368	+14.55908203	-2.78173828	-2.22363281	+25.70800781	-9.16259766	-22.60986328	+3744
+1458240900.25099990	+17.05957031	-1.20410156	-0.82617188	+36.27685547	-44.58251953	-52.33886719	+6140	+16.71679688	-1.21289063	-0.14941406	-87.01171875	+8.52539063	+51.98730469	+6368	+14.55468750	-2.77294922	-2.20605469	+25.72998047	-9.20654297	-22.58789063	+3740
+1458240900.25519990	+17.05517578	-1.19970703	-0.80419922	+36.27685547	-44.62646484	-52.31689453	+6144	+16.71240234	-1.20849609	-0.13623047	-86.98974609	+8.56933594	+51.98730469	+6368	+14.55029297	-2.76416016	-2.18408203	+25.77392578	-9.27246094	-22.56591797	+3740
+1458240900.26350000	+17.04638672	-1.18652344	-0.78662109	+36.18896484	-44.64843750	-52.11914063	+6152	+16.69921875	-1.20849609	-0.12304688	-87.01171875	+8.65722656	+51.89941406	+6364	+14.54150391	-2.72900391	-2.13134766	+25.92773438	-9.47021484	-22.50000000	+3744
+1458240900.26770000	+17.03759766	-1.18212891	-0.77783203	+36.07910156	-44.64843750	-51.96533203	+6152	+16.69482422	-1.20849609	-0.11865234	-87.03369141	+8.70117188	+51.85546875	+6360	+14.53710938	-2.70703125	-2.10498047	+26.05957031	-9.60205078	-22.47802734	+3748
+1458240900.27189990	+17.03320313	-1.17773438	-0.77783203	+35.99121094	-44.64843750	-51.81152344	+6152	+16.68603516	-1.20849609	-0.10986328	-87.05566406	+8.74511719	+51.81152344	+6356	+14.53271484	-2.67626953	-2.06982422	+26.21337891	-9.75585938	-22.45605469	+3756
+1458240900.27600000	+17.02880859	-1.17333984	-0.77343750	+35.90332031	-44.64843750	-51.65771484	+6148	+16.68164063	-1.21728516	-0.10546875	-87.09960938	+8.81103516	+51.78955078	+6352	+14.52832031	-2.64990234	-2.03466797	+26.36718750	-9.90966797	-22.45605469	+3760
+1458240900.28020000	+17.02441406	-1.17333984	-0.76904297	+35.81542969	-44.64843750	-51.50390625	+6144	+16.67724609	-1.22167969	-0.09667969	-87.14355469	+8.85498047	+51.76757813	+6348	+14.52832031	-2.62792969	-1.99951172	+26.49902344	-10.06347656	-22.45605469	+3764
+1458240900.28430010	+17.02001953	-1.16894531	-0.76904297	+35.70556641	-44.62646484	-51.35009766	+6136	+16.67285156	-1.23046875	-0.08789063	-87.18750000	+8.89892578	+51.76757813	+6340	+14.52832031	-2.60156250	-1.96435547	+26.63085938	-10.23925781	-22.45605469	+3772
+1458240900.29270010	+17.01562500	-1.16455078	-0.77343750	+35.48583984	-44.56054688	-50.97656250	+6120	+16.66406250	-1.24365234	-0.07031250	-87.27539063	+8.96484375	+51.74560547	+6328	+14.52392578	-2.56201172	-1.89843750	+26.87255859	-10.52490234	-22.45605469	+3780
+1458240900.29679990	+17.00683594	-1.16455078	-0.76904297	+35.37597656	-44.56054688	-50.84472656	+6112	+16.65527344	-1.24804688	-0.06152344	-87.34130859	+9.00878906	+51.74560547	+6324	+14.52392578	-2.54443359	-1.87646484	+26.98242188	-10.61279297	-22.43408203	+3784
+1458240900.30100010	+17.00244141	-1.16015625	-0.76464844	+35.31005859	-44.58251953	-50.71289063	+6104	+16.65087891	-1.25244141	-0.04833984	-87.36328125	+9.05273438	+51.74560547	+6316	+14.51953125	-2.53125000	-1.85449219	+27.04833984	-10.67871094	-22.41210938	+3784
+1458240900.30520010	+16.99365234	-1.15136719	-0.75585938	+35.26611328	-44.58251953	-50.62500000	+6100	+16.64648438	-1.25244141	-0.03515625	-87.36328125	+9.09667969	+51.76757813	+6312	+14.51513672	-2.51806641	-1.83691406	+27.11425781	-10.74462891	-22.39013672	+3784
+1458240900.30929990	+16.98925781	-1.14697266	-0.74707031	+35.26611328	-44.62646484	-50.60302734	+6092	+16.64208984	-1.25244141	-0.01318359	-87.36328125	+9.11865234	+51.85546875	+6304	+14.51513672	-2.50927734	-1.81933594	+27.13623047	-10.76660156	-22.36816406	+3784
+1458240900.31769990	+16.98046875	-1.13378906	-0.70751953	+35.35400391	-44.75830078	-50.66894531	+6084	+16.63769531	-1.24365234	+0.03955078	-87.31933594	+9.14062500	+52.05322266	+6292	+14.50634766	-2.51806641	-1.79736328	+27.07031250	-10.78857422	-22.34619141	+3776
+1458240900.32180000	+16.97607422	-1.12939453	-0.68554688	+35.39794922	-44.84619141	-50.73486328	+6080	+16.63330078	-1.23925781	+0.06591797	-87.29736328	+9.14062500	+52.16308594	+6288	+14.50195313	-2.52246094	-1.79296875	+27.00439453	-10.74462891	-22.32421875	+3772
+1458240900.32600000	+16.97167969	-1.12060547	-0.66357422	+35.46386719	-44.91210938	-50.82275391	+6080	+16.62890625	-1.22607422	+0.09228516	-87.23144531	+9.16259766	+52.25097656	+6284	+14.49755859	-2.53125000	-1.79296875	+26.93847656	-10.70068359	-22.30224609	+3768
+1458240900.33020000	+16.96728516	-1.11181641	-0.63720703	+35.55175781	-44.97802734	-50.91064453	+6084	+16.62451172	-1.21728516	+0.11425781	-87.18750000	+9.16259766	+52.31689453	+6280	+14.49316406	-2.53564453	-1.79736328	+26.87255859	-10.63476563	-22.25830078	+3760
+1458240900.33430000	+16.95849609	-1.10742188	-0.61083984	+35.63964844	-45.08789063	-51.04248047	+6084	+16.62011719	-1.20410156	+0.13623047	-87.12158203	+9.16259766	+52.38281250	+6276	+14.48876953	-2.54443359	-1.80175781	+26.78466797	-10.54687500	-22.21435547	+3756
+1458240900.33850000	+16.94970703	-1.09863281	-0.58007813	+35.77148438	-45.19775391	-51.21826172	+6092	+16.61132813	-1.19091797	+0.15820313	-87.03369141	+9.16259766	+52.47070313	+6276	+14.48437500	-2.55322266	-1.80615234	+26.71875000	-10.48095703	-22.19238281	+3752
+1458240900.34680010	+16.94091797	-1.07666016	-0.51855469	+36.03515625	-45.41748047	-51.52587891	+6108	+16.60693359	-1.16455078	+0.20654297	-86.90185547	+9.16259766	+52.64648438	+6272	+14.46679688	-2.58398438	-1.81494141	+26.41113281	-10.23925781	-22.08251953	+3744
+1458240900.35100010	+16.94091797	-1.07226563	-0.49218750	+36.14501953	-45.50537109	-51.67968750	+6116	+16.60253906	-1.15576172	+0.23291016	-86.83593750	+9.14062500	+52.75634766	+6268	+14.46240234	-2.59277344	-1.81494141	+26.32324219	-10.17333984	-22.08251953	+3736
+1458240900.35509990	+16.93652344	-1.06787109	-0.47021484	+36.23291016	-45.59326172	-51.81152344	+6124	+16.59814453	-1.14257813	+0.25048828	-86.77001953	+9.11865234	+52.82226563	+6268	+14.45800781	-2.60156250	-1.81494141	+26.25732422	-10.12939453	-22.06054688	+3728
+1458240900.35929990	+16.93212891	-1.06347656	-0.44824219	+36.29882813	-45.65917969	-51.89941406	+6132	+16.59375000	-1.13378906	+0.25927734	-86.72607422	+9.11865234	+52.82226563	+6264	+14.45361328	-2.60595703	-1.81494141	+26.21337891	-10.08544922	-22.03857422	+3720
+1458240900.36350010	+16.92773438	-1.05908203	-0.42626953	+36.36474609	-45.72509766	-51.98730469	+6140	+16.58935547	-1.12939453	+0.26806641	-86.70410156	+9.11865234	+52.82226563	+6260	+14.44921875	-2.60156250	-1.81494141	+26.23535156	-10.04150391	-21.99462891	+3712
+1458240900.37179990	+16.91894531	-1.05468750	-0.40429688	+36.38671875	-45.81298828	-52.03125000	+6156	+16.58496094	-1.12060547	+0.27685547	-86.66015625	+9.11865234	+52.77832031	+6256	+14.44921875	-2.58398438	-1.78857422	+26.32324219	-10.15136719	-21.99462891	+3704
+1458240900.37599990	+16.91455078	-1.05468750	-0.39550781	+36.36474609	-45.83496094	-52.00927734	+6164	+16.58056641	-1.12060547	+0.28125000	-86.66015625	+9.11865234	+52.80029297	+6252	+14.44482422	-2.57080078	-1.77099609	+26.41113281	-10.21728516	-22.01660156	+3700
+1458240900.38010000	+16.91015625	-1.05468750	-0.39111328	+36.32080078	-45.85693359	-51.98730469	+6168	+16.57617188	-1.12500000	+0.29003906	-86.68212891	+9.11865234	+52.80029297	+6248	+14.44482422	-2.55761719	-1.74902344	+26.47705078	-10.34912109	-22.06054688	+3700
+1458240900.38430000	+16.91015625	-1.05468750	-0.39111328	+36.25488281	-45.83496094	-51.89941406	+6172	+16.57617188	-1.12500000	+0.29003906	-86.70410156	+9.11865234	+52.77832031	+6244	+14.44482422	-2.54443359	-1.72265625	+26.56494141	-10.45898438	-22.08251953	+3700
+1458240900.38850000	+16.91015625	-1.05908203	-0.39111328	+36.16699219	-45.83496094	-51.81152344	+6172	+16.57617188	-1.12939453	+0.29003906	-86.72607422	+9.11865234	+52.75634766	+6236	+14.44482422	-2.52685547	-1.70068359	+26.67480469	-10.56884766	-22.12646484	+3704
+1458240900.39680000	+16.90136719	-1.06787109	-0.40429688	+35.94726563	-45.76904297	-51.56982422	+6176	+16.57177734	-1.14257813	+0.29003906	-86.77001953	+9.14062500	+52.69042969	+6228	+14.44482422	-2.50488281	-1.66992188	+26.82861328	-10.70068359	-22.14843750	+3700
+1458240900.40100000	+16.90136719	-1.06787109	-0.40869141	+35.85937500	-45.74707031	-51.45996094	+6176	+16.57177734	-1.14697266	+0.28564453	-86.81396484	+9.16259766	+52.64648438	+6224	+14.44482422	-2.50048828	-1.66113281	+26.87255859	-10.74462891	-22.14843750	+3700
+1458240900.40510010	+16.89697266	-1.07226563	-0.41748047	+35.72753906	-45.72509766	-51.30615234	+6176	+16.56738281	-1.15136719	+0.28564453	-86.83593750	+9.16259766	+52.62451172	+6220	+14.44482422	-2.49169922	-1.65234375	+26.93847656	-10.78857422	-22.17041016	+3696
+1458240900.40930010	+16.89257813	-1.07666016	-0.42187500	+35.61767578	-45.70312500	-51.19628906	+6176	+16.56738281	-1.15576172	+0.28564453	-86.85791016	+9.18457031	+52.60253906	+6212	+14.44482422	-2.47851563	-1.63476563	+27.00439453	-10.87646484	-22.17041016	+3696
+1458240900.41350010	+16.89257813	-1.08105469	-0.43066406	+35.50781250	-45.70312500	-51.06445313	+6172	+16.56298828	-1.16015625	+0.29003906	-86.87988281	+9.18457031	+52.62451172	+6204	+14.44482422	-2.46972656	-1.62158203	+27.07031250	-10.96435547	-22.19238281	+3700
+1458240900.42179990	+16.88818359	-1.08984375	-0.43505859	+35.28808594	-45.70312500	-50.86669922	+6160	+16.55859375	-1.16455078	+0.29882813	-86.87988281	+9.18457031	+52.62451172	+6192	+14.44042969	-2.45214844	-1.58642578	+27.18017578	-11.11816406	-22.23632813	+3700
+1458240900.42600010	+16.88378906	-1.09423828	-0.43505859	+35.22216797	-45.72509766	-50.80078125	+6152	+16.55859375	-1.16894531	+0.30322266	-86.87988281	+9.18457031	+52.62451172	+6184	+14.44042969	-2.44335938	-1.57324219	+27.22412109	-11.18408203	-22.25830078	+3700
+1458240900.43010000	+16.88378906	-1.09423828	-0.43066406	+35.15625000	-45.74707031	-50.75683594	+6144	+16.55859375	-1.16455078	+0.30761719	-86.85791016	+9.18457031	+52.64648438	+6180	+14.43603516	-2.43896484	-1.56005859	+27.24609375	-11.22802734	-22.25830078	+3700
+1458240900.43429990	+16.87939453	-1.09423828	-0.42626953	+35.13427734	-45.79101563	-50.73486328	+6140	+16.55419922	-1.16455078	+0.31640625	-86.83593750	+9.18457031	+52.66845703	+6172	+14.43603516	-2.43457031	-1.55126953	+27.24609375	-11.25000000	-22.23632813	+3696
+1458240900.44260000	+16.87060547	-1.08984375	-0.40869141	+35.11230469	-45.90087891	-50.75683594	+6124	+16.54980469	-1.15576172	+0.33837891	-86.74804688	+9.16259766	+52.77832031	+6164	+14.42724609	-2.43896484	-1.54248047	+27.18017578	-11.25000000	-22.23632813	+3692
+1458240900.44680000	+16.87060547	-1.08984375	-0.39550781	+35.11230469	-45.96679688	-50.82275391	+6120	+16.54980469	-1.15136719	+0.35156250	-86.68212891	+9.16259766	+52.84423828	+6160	+14.42724609	-2.44335938	-1.54248047	+27.11425781	-11.22802734	-22.21435547	+3692
+1458240900.45090010	+16.86621094	-1.08984375	-0.37792969	+35.15625000	-46.05468750	-50.88867188	+6116	+16.54541016	-1.14257813	+0.36474609	-86.61621094	+9.14062500	+52.91015625	+6156	+14.42285156	-2.45214844	-1.54687500	+27.04833984	-11.18408203	-22.19238281	+3688
