# Supplementary material for: A direct effect of perception on action when grasping a cup
Source: Sci Rep. 2018 Jan 9;8:171. doi: 10.1038/s41598-017-18591-5 (PMC5760564; doi:10.1038/s41598-017-18591-5)
Supplement: Supplementary file 6 — Supplementary Information [file 41598_2017_18591_MOESM6_ESM.zip › SciRep_Data/S02instruct/S02_100instruct_Tr32.dat]

+1000000000000.00000000	+0.00000000	+0.00000000	+0.00000000	+0.00000000	+0.00000000	+0.00000000	+0	+0.00000000	+0.00000000	+0.00000000	+0.00000000	+0.00000000	+0.00000000	+0	+0.00000000	+0.00000000	+0.00000000	+0.00000000	+0.00000000	+0.00000000	+0
+1458240900.45510010	+16.86621094	-1.08544922	-0.36035156	+35.20019531	-46.12060547	-50.97656250	+6112	+16.54541016	-1.13378906	+0.38232422	-86.55029297	+9.11865234	+52.99804688	+6152	+14.42285156	-2.46093750	-1.54687500	+26.98242188	-11.14013672	-22.19238281	+3688
+1458240900.45930000	+16.86621094	-1.08544922	-0.34277344	+35.26611328	-46.20849609	-51.06445313	+6108	+16.54541016	-1.12500000	+0.39990234	-86.46240234	+9.09667969	+53.06396484	+6152	+14.41845703	-2.46972656	-1.55126953	+26.91650391	-11.09619141	-22.17041016	+3684
+1458240900.46760010	+16.86181641	-1.07666016	-0.31201172	+35.39794922	-46.34033203	-51.26220703	+6104	+16.54101563	-1.10742188	+0.43066406	-86.30859375	+9.05273438	+53.21777344	+6152	+14.41406250	-2.48291016	-1.56005859	+26.78466797	-10.98632813	-22.12646484	+3684
+1458240900.47180010	+16.85742188	-1.07226563	-0.29443359	+35.46386719	-46.40625000	-51.37207031	+6104	+16.54101563	-1.09863281	+0.44824219	-86.22070313	+9.03076172	+53.30566406	+6152	+14.41406250	-2.49169922	-1.56445313	+26.71875000	-10.94238281	-22.12646484	+3680
+1458240900.47589990	+16.85742188	-1.06787109	-0.27685547	+35.52978516	-46.47216797	-51.48193359	+6104	+16.54101563	-1.08984375	+0.46582031	-86.15478516	+9.00878906	+53.37158203	+6152	+14.40966797	-2.49609375	-1.56884766	+26.67480469	-10.89843750	-22.10449219	+3680
+1458240900.48009990	+16.85302734	-1.06347656	-0.25927734	+35.59570313	-46.53808594	-51.56982422	+6104	+16.54101563	-1.08544922	+0.48339844	-86.08886719	+9.00878906	+53.43750000	+6152	+14.40966797	-2.50488281	-1.57324219	+26.60888672	-10.85449219	-22.08251953	+3676
+1458240900.48429990	+16.85302734	-1.06347656	-0.24609375	+35.66162109	-46.58203125	-51.65771484	+6104	+16.54101563	-1.07666016	+0.49218750	-86.02294922	+8.98681641	+53.48144531	+6152	+14.40966797	-2.50927734	-1.57324219	+26.56494141	-10.83251953	-22.08251953	+3676
+1458240907.98939990	+9.86572266	-6.02490234	-0.81298828	+45.46142578	-3.69140625	-62.11669922	+2176	+9.98437500	-5.21191406	-0.45263672	+0.32958984	-12.67822266	+19.62158203	+2072	+7.16748047	-9.24169922	-0.74267578	+53.48144531	+1.99951172	-24.16992188	+1768
+1458240907.99350000	+9.86572266	-6.02490234	-0.81298828	+45.46142578	-3.69140625	-62.09472656	+2176	+9.98437500	-5.21191406	-0.45263672	+0.32958984	-12.67822266	+19.62158203	+2072	+7.16748047	-9.24169922	-0.73828125	+53.48144531	+1.99951172	-24.16992188	+1768
+1458240907.99770000	+9.86572266	-6.02490234	-0.81298828	+45.46142578	-3.69140625	-62.09472656	+2176	+9.98437500	-5.21191406	-0.45263672	+0.32958984	-12.67822266	+19.62158203	+2072	+7.17187500	-9.24169922	-0.73828125	+53.50341797	+1.99951172	-24.16992188	+1768
+1458240908.00190000	+9.86572266	-6.02490234	-0.81298828	+45.46142578	-3.69140625	-62.09472656	+2176	+9.98437500	-5.21191406	-0.45263672	+0.32958984	-12.67822266	+19.62158203	+2072	+7.17187500	-9.24169922	-0.73828125	+53.50341797	+1.99951172	-24.19189453	+1768
+1458240908.00600000	+9.86572266	-6.02490234	-0.81298828	+45.46142578	-3.69140625	-62.09472656	+2176	+9.98437500	-5.21191406	-0.45263672	+0.30761719	-12.67822266	+19.62158203	+2072	+7.17187500	-9.24169922	-0.73828125	+53.52539063	+2.02148438	-24.19189453	+1772
+1458240908.01020000	+9.86572266	-6.02490234	-0.81298828	+45.46142578	-3.69140625	-62.09472656	+2176	+9.98437500	-5.21191406	-0.45263672	+0.30761719	-12.67822266	+19.62158203	+2072	+7.17626953	-9.23730469	-0.73388672	+53.54736328	+2.02148438	-24.21386719	+1772
+1458240908.01430010	+9.86572266	-6.02490234	-0.81298828	+45.46142578	-3.69140625	-62.09472656	+2180	+9.98437500	-5.21191406	-0.45263672	+0.30761719	-12.67822266	+19.64355469	+2072	+7.17626953	-9.23730469	-0.73388672	+53.54736328	+2.02148438	-24.21386719	+1772
+1458240908.01850010	+9.86572266	-6.02490234	-0.81298828	+45.46142578	-3.71337891	-62.09472656	+2180	+9.98437500	-5.21191406	-0.45263672	+0.30761719	-12.67822266	+19.64355469	+2072	+7.18066406	-9.23730469	-0.72949219	+53.56933594	+2.04345703	-24.23583984	+1772
+1458240908.02270010	+9.86572266	-6.02490234	-0.81298828	+45.46142578	-3.71337891	-62.09472656	+2180	+9.98437500	-5.21191406	-0.45263672	+0.30761719	-12.67822266	+19.64355469	+2072	+7.18505859	-9.23291016	-0.72949219	+53.61328125	+2.04345703	-24.25781250	+1776
+1458240908.02679990	+9.86572266	-6.02490234	-0.81298828	+45.46142578	-3.71337891	-62.07275391	+2180	+9.98437500	-5.21191406	-0.45263672	+0.30761719	-12.67822266	+19.64355469	+2072	+7.18505859	-9.23291016	-0.72509766	+53.63525391	+2.04345703	-24.27978516	+1776
+1458240908.03099990	+9.86572266	-6.02490234	-0.81298828	+45.46142578	-3.71337891	-62.07275391	+2180	+9.98437500	-5.21191406	-0.45263672	+0.30761719	-12.67822266	+19.64355469	+2072	+7.18945313	-9.23291016	-0.72070313	+53.65722656	+2.06542969	-24.27978516	+1780
+1458240908.03520010	+9.86572266	-6.02490234	-0.81298828	+45.46142578	-3.71337891	-62.07275391	+2180	+9.98437500	-5.21191406	-0.45263672	+0.30761719	-12.67822266	+19.64355469	+2072	+7.18945313	-9.23291016	-0.72070313	+53.65722656	+2.06542969	-24.30175781	+1780
+1458240908.03930000	+9.86572266	-6.02490234	-0.81298828	+45.46142578	-3.71337891	-62.07275391	+2180	+9.98437500	-5.21191406	-0.45263672	+0.30761719	-12.67822266	+19.64355469	+2072	+7.19384766	-9.23291016	-0.72070313	+53.67919922	+2.06542969	-24.30175781	+1784
+1458240908.04349990	+9.86572266	-6.02490234	-0.81298828	+45.46142578	-3.71337891	-62.07275391	+2180	+9.98437500	-5.21191406	-0.45263672	+0.30761719	-12.70019531	+19.64355469	+2072	+7.19384766	-9.23291016	-0.72070313	+53.67919922	+2.06542969	-24.30175781	+1784
+1458240908.04769990	+9.86572266	-6.02490234	-0.81298828	+45.46142578	-3.71337891	-62.07275391	+2180	+9.98437500	-5.21191406	-0.45263672	+0.32958984	-12.70019531	+19.64355469	+2072	+7.18945313	-9.23291016	-0.72070313	+53.65722656	+2.06542969	-24.30175781	+1784
+1458240908.05180000	+9.86572266	-6.02490234	-0.81298828	+45.46142578	-3.71337891	-62.07275391	+2180	+9.97998047	-5.21191406	-0.45263672	+0.32958984	-12.70019531	+19.64355469	+2076	+7.18945313	-9.23291016	-0.72070313	+53.65722656	+2.06542969	-24.30175781	+1784
+1458240908.05600000	+9.86572266	-6.02490234	-0.81298828	+45.46142578	-3.71337891	-62.07275391	+2180	+9.97998047	-5.21191406	-0.45263672	+0.32958984	-12.70019531	+19.64355469	+2076	+7.18945313	-9.23291016	-0.72070313	+53.63525391	+2.06542969	-24.27978516	+1788
+1458240908.06020000	+9.86572266	-6.02490234	-0.81298828	+45.46142578	-3.69140625	-62.07275391	+2180	+9.97998047	-5.21191406	-0.45263672	+0.32958984	-12.70019531	+19.64355469	+2076	+7.18945313	-9.23291016	-0.72070313	+53.63525391	+2.06542969	-24.27978516	+1788
+1458240908.06430010	+9.86572266	-6.02490234	-0.81298828	+45.46142578	-3.69140625	-62.07275391	+2180	+9.97998047	-5.21191406	-0.45263672	+0.32958984	-12.70019531	+19.64355469	+2076	+7.18505859	-9.23291016	-0.72509766	+53.63525391	+2.06542969	-24.27978516	+1788
+1458240908.06850000	+9.86572266	-6.02490234	-0.81298828	+45.46142578	-3.69140625	-62.07275391	+2180	+9.97998047	-5.21191406	-0.45263672	+0.32958984	-12.70019531	+19.64355469	+2076	+7.18505859	-9.23730469	-0.72509766	+53.61328125	+2.06542969	-24.27978516	+1788
+1458240908.07270000	+9.86572266	-6.02490234	-0.81298828	+45.48339844	-3.69140625	-62.07275391	+2180	+9.97998047	-5.21191406	-0.45263672	+0.32958984	-12.70019531	+19.62158203	+2076	+7.18505859	-9.23730469	-0.72509766	+53.61328125	+2.06542969	-24.25781250	+1788
+1458240908.07680010	+9.86572266	-6.02490234	-0.81298828	+45.48339844	-3.69140625	-62.07275391	+2180	+9.97998047	-5.21191406	-0.45263672	+0.32958984	-12.70019531	+19.62158203	+2076	+7.18505859	-9.23730469	-0.72509766	+53.61328125	+2.04345703	-24.25781250	+1788
+1458240908.08100010	+9.86572266	-6.02490234	-0.81298828	+45.48339844	-3.69140625	-62.07275391	+2180	+9.97998047	-5.21191406	-0.45263672	+0.32958984	-12.70019531	+19.62158203	+2076	+7.18505859	-9.23730469	-0.72509766	+53.59130859	+2.04345703	-24.25781250	+1788
+1458240908.08520010	+9.86572266	-6.02490234	-0.81298828	+45.48339844	-3.69140625	-62.07275391	+2180	+9.97998047	-5.21191406	-0.45263672	+0.32958984	-12.70019531	+19.62158203	+2076	+7.18505859	-9.23730469	-0.72509766	+53.59130859	+2.04345703	-24.25781250	+1788
+1458240908.08929990	+9.86572266	-6.02490234	-0.81298828	+45.48339844	-3.69140625	-62.07275391	+2180	+9.97998047	-5.21191406	-0.45263672	+0.32958984	-12.70019531	+19.62158203	+2076	+7.18505859	-9.23730469	-0.72509766	+53.59130859	+2.04345703	-24.25781250	+1788
+1458240908.09349990	+9.86572266	-6.02490234	-0.81298828	+45.48339844	-3.69140625	-62.07275391	+2180	+9.97998047	-5.21191406	-0.45263672	+0.32958984	-12.70019531	+19.62158203	+2076	+7.18066406	-9.23730469	-0.72509766	+53.59130859	+2.04345703	-24.25781250	+1788
+1458240908.09760000	+9.86572266	-6.02490234	-0.81298828	+45.48339844	-3.69140625	-62.07275391	+2180	+9.97998047	-5.21191406	-0.45263672	+0.32958984	-12.70019531	+19.62158203	+2076	+7.18066406	-9.23730469	-0.72949219	+53.59130859	+2.04345703	-24.23583984	+1788
+1458240908.10180000	+9.86572266	-6.02490234	-0.81298828	+45.48339844	-3.69140625	-62.07275391	+2180	+9.97998047	-5.21191406	-0.45263672	+0.32958984	-12.70019531	+19.62158203	+2076	+7.18066406	-9.23730469	-0.72949219	+53.59130859	+2.04345703	-24.23583984	+1788
+1458240908.10599990	+9.86572266	-6.02490234	-0.81298828	+45.48339844	-3.69140625	-62.07275391	+2180	+9.97998047	-5.21191406	-0.45263672	+0.32958984	-12.70019531	+19.62158203	+2076	+7.18066406	-9.23730469	-0.72949219	+53.59130859	+2.04345703	-24.23583984	+1788
+1458240908.11010000	+9.86572266	-6.02490234	-0.81298828	+45.46142578	-3.69140625	-62.07275391	+2180	+9.97998047	-5.21191406	-0.45263672	+0.32958984	-12.70019531	+19.62158203	+2076	+7.18066406	-9.23730469	-0.72949219	+53.59130859	+2.04345703	-24.23583984	+1788
+1458240908.11430000	+9.86572266	-6.02490234	-0.81298828	+45.46142578	-3.69140625	-62.07275391	+2180	+9.97998047	-5.21191406	-0.45263672	+0.32958984	-12.70019531	+19.62158203	+2076	+7.18066406	-9.23730469	-0.72949219	+53.59130859	+2.04345703	-24.25781250	+1788
+1458240908.11850000	+9.86572266	-6.02490234	-0.81298828	+45.46142578	-3.69140625	-62.07275391	+2180	+9.97998047	-5.21191406	-0.45263672	+0.32958984	-12.70019531	+19.62158203	+2076	+7.18505859	-9.23730469	-0.72509766	+53.59130859	+2.04345703	-24.25781250	+1788
+1458240908.12260010	+9.86572266	-6.02490234	-0.81298828	+45.46142578	-3.69140625	-62.07275391	+2180	+9.97998047	-5.21191406	-0.45263672	+0.30761719	-12.70019531	+19.62158203	+2076	+7.18505859	-9.23730469	-0.72509766	+53.59130859	+2.04345703	-24.25781250	+1788
+1458240908.12680010	+9.86572266	-6.02490234	-0.81298828	+45.46142578	-3.69140625	-62.07275391	+2180	+9.97998047	-5.21191406	-0.45263672	+0.30761719	-12.70019531	+19.64355469	+2080	+7.18505859	-9.23730469	-0.72509766	+53.59130859	+2.04345703	-24.25781250	+1788
+1458240908.13100000	+9.86572266	-6.02490234	-0.81298828	+45.46142578	-3.69140625	-62.07275391	+2180	+9.97998047	-5.21191406	-0.45263672	+0.30761719	-12.67822266	+19.64355469	+2080	+7.18505859	-9.23730469	-0.72509766	+53.59130859	+2.04345703	-24.25781250	+1788
+1458240908.13509990	+9.86572266	-6.02490234	-0.81298828	+45.46142578	-3.69140625	-62.07275391	+2180	+9.97998047	-5.21191406	-0.45263672	+0.30761719	-12.67822266	+19.64355469	+2080	+7.18505859	-9.23730469	-0.72509766	+53.59130859	+2.04345703	-24.25781250	+1788
+1458240908.13930010	+9.86572266	-6.02490234	-0.81298828	+45.46142578	-3.69140625	-62.07275391	+2180	+9.97998047	-5.21191406	-0.45263672	+0.30761719	-12.67822266	+19.64355469	+2080	+7.18505859	-9.23730469	-0.72509766	+53.59130859	+2.04345703	-24.25781250	+1788
+1458240908.14350010	+9.86572266	-6.02490234	-0.81298828	+45.46142578	-3.69140625	-62.07275391	+2180	+9.97998047	-5.21191406	-0.45263672	+0.30761719	-12.67822266	+19.64355469	+2080	+7.18505859	-9.23730469	-0.72509766	+53.61328125	+2.04345703	-24.25781250	+1788
+1458240908.14759990	+9.86572266	-6.02490234	-0.81298828	+45.46142578	-3.69140625	-62.07275391	+2180	+9.97998047	-5.21191406	-0.45263672	+0.30761719	-12.67822266	+19.64355469	+2080	+7.18505859	-9.23730469	-0.72509766	+53.61328125	+2.04345703	-24.25781250	+1788
+1458240908.15179990	+9.86572266	-6.02490234	-0.81298828	+45.46142578	-3.69140625	-62.07275391	+2180	+9.97998047	-5.21191406	-0.45263672	+0.30761719	-12.67822266	+19.64355469	+2080	+7.18505859	-9.23730469	-0.72509766	+53.61328125	+2.06542969	-24.25781250	+1788
+1458240908.15599990	+9.86572266	-6.02490234	-0.81298828	+45.46142578	-3.69140625	-62.07275391	+2180	+9.97998047	-5.21191406	-0.45263672	+0.30761719	-12.67822266	+19.64355469	+2080	+7.18505859	-9.23730469	-0.72509766	+53.59130859	+2.04345703	-24.25781250	+1788
+1458240908.16010000	+9.86572266	-6.02490234	-0.81298828	+45.46142578	-3.69140625	-62.07275391	+2180	+9.97998047	-5.21191406	-0.45263672	+0.30761719	-12.67822266	+19.64355469	+2080	+7.18505859	-9.23730469	-0.72509766	+53.59130859	+2.04345703	-24.25781250	+1788
+1458240908.16430000	+9.86572266	-6.02490234	-0.81298828	+45.46142578	-3.69140625	-62.05078125	+2180	+9.97998047	-5.21191406	-0.45263672	+0.30761719	-12.67822266	+19.64355469	+2080	+7.18505859	-9.23730469	-0.72509766	+53.59130859	+2.04345703	-24.25781250	+1788
+1458240908.16840000	+9.86572266	-6.02490234	-0.81298828	+45.48339844	-3.69140625	-62.05078125	+2180	+9.97998047	-5.21191406	-0.45263672	+0.30761719	-12.67822266	+19.64355469	+2080	+7.18505859	-9.23730469	-0.72949219	+53.59130859	+2.04345703	-24.25781250	+1788
+1458240908.17260000	+9.86572266	-6.02490234	-0.81298828	+45.48339844	-3.69140625	-62.05078125	+2180	+9.97998047	-5.21191406	-0.45263672	+0.30761719	-12.67822266	+19.64355469	+2080	+7.18505859	-9.23730469	-0.72949219	+53.59130859	+2.04345703	-24.23583984	+1788
+1458240908.17680000	+9.86572266	-6.02490234	-0.81298828	+45.48339844	-3.69140625	-62.05078125	+2180	+9.97998047	-5.21191406	-0.45263672	+0.30761719	-12.67822266	+19.64355469	+2080	+7.18066406	-9.23730469	-0.72949219	+53.56933594	+2.04345703	-24.23583984	+1788
+1458240908.18090010	+9.86572266	-6.02490234	-0.81298828	+45.48339844	-3.69140625	-62.05078125	+2180	+9.97998047	-5.21191406	-0.45263672	+0.32958984	-12.67822266	+19.64355469	+2080	+7.18066406	-9.23730469	-0.72949219	+53.56933594	+2.04345703	-24.23583984	+1788
+1458240908.18510010	+9.86572266	-6.02490234	-0.81298828	+45.48339844	-3.69140625	-62.05078125	+2180	+9.97998047	-5.21191406	-0.45263672	+0.32958984	-12.67822266	+19.64355469	+2080	+7.18066406	-9.24169922	-0.72949219	+53.56933594	+2.04345703	-24.23583984	+1788
+1458240908.18930010	+9.86572266	-6.02490234	-0.81298828	+45.48339844	-3.69140625	-62.05078125	+2180	+9.97998047	-5.21191406	-0.45263672	+0.32958984	-12.67822266	+19.64355469	+2080	+7.18066406	-9.24169922	-0.72949219	+53.56933594	+2.04345703	-24.23583984	+1784
+1458240908.19339990	+9.86572266	-6.02490234	-0.81298828	+45.48339844	-3.69140625	-62.05078125	+2180	+9.97998047	-5.21191406	-0.45263672	+0.32958984	-12.67822266	+19.62158203	+2080	+7.18066406	-9.24169922	-0.72949219	+53.54736328	+2.04345703	-24.21386719	+1784
+1458240908.19759990	+9.86572266	-6.02490234	-0.81298828	+45.48339844	-3.69140625	-62.05078125	+2180	+9.97998047	-5.21191406	-0.45263672	+0.32958984	-12.67822266	+19.62158203	+2080	+7.17626953	-9.24169922	-0.73388672	+53.54736328	+2.04345703	-24.21386719	+1784
+1458240908.20180010	+9.86572266	-6.02490234	-0.81298828	+45.48339844	-3.69140625	-62.05078125	+2180	+9.97998047	-5.21191406	-0.45263672	+0.32958984	-12.67822266	+19.62158203	+2080	+7.17626953	-9.24169922	-0.73388672	+53.54736328	+2.04345703	-24.21386719	+1784
+1458240908.20590000	+9.86572266	-6.02490234	-0.81298828	+45.48339844	-3.69140625	-62.05078125	+2180	+9.97998047	-5.21191406	-0.45263672	+0.32958984	-12.65625000	+19.62158203	+2080	+7.17626953	-9.24169922	-0.73388672	+53.54736328	+2.04345703	-24.21386719	+1784
+1458240908.21009990	+9.86572266	-6.02490234	-0.81298828	+45.48339844	-3.69140625	-62.05078125	+2180	+9.97998047	-5.21191406	-0.45263672	+0.32958984	-12.65625000	+19.62158203	+2080	+7.17626953	-9.24169922	-0.73388672	+53.52539063	+2.04345703	-24.21386719	+1784
+1458240908.21429990	+9.86572266	-6.02490234	-0.81298828	+45.48339844	-3.69140625	-62.05078125	+2176	+9.97998047	-5.21191406	-0.45263672	+0.30761719	-12.65625000	+19.62158203	+2080	+7.17626953	-9.24169922	-0.73388672	+53.52539063	+2.04345703	-24.21386719	+1784
+1458240908.21840000	+9.86572266	-6.02490234	-0.81298828	+45.48339844	-3.69140625	-62.05078125	+2176	+9.97998047	-5.21191406	-0.45263672	+0.30761719	-12.65625000	+19.62158203	+2080	+7.17626953	-9.24169922	-0.73388672	+53.52539063	+2.04345703	-24.19189453	+1784
+1458240908.22260000	+9.86572266	-6.02490234	-0.81298828	+45.48339844	-3.69140625	-62.05078125	+2176	+9.97998047	-5.21191406	-0.45263672	+0.30761719	-12.65625000	+19.62158203	+2080	+7.17626953	-9.24169922	-0.73388672	+53.52539063	+2.04345703	-24.21386719	+1780
+1458240908.22680000	+9.86572266	-6.02490234	-0.81298828	+45.48339844	-3.69140625	-62.05078125	+2176	+9.97998047	-5.21191406	-0.45263672	+0.30761719	-12.65625000	+19.62158203	+2080	+7.17626953	-9.24169922	-0.73388672	+53.52539063	+2.04345703	-24.21386719	+1780
+1458240908.23090000	+9.86572266	-6.02490234	-0.81298828	+45.46142578	-3.69140625	-62.05078125	+2176	+9.97998047	-5.21191406	-0.45263672	+0.30761719	-12.65625000	+19.62158203	+2080	+7.17626953	-9.24169922	-0.73388672	+53.52539063	+2.04345703	-24.21386719	+1780
+1458240908.23510000	+9.86572266	-6.02490234	-0.81298828	+45.46142578	-3.69140625	-62.05078125	+2176	+9.97998047	-5.21191406	-0.45263672	+0.30761719	-12.65625000	+19.62158203	+2080	+7.17626953	-9.24169922	-0.73388672	+53.54736328	+2.04345703	-24.21386719	+1780
+1458240908.23930000	+9.86572266	-6.02490234	-0.81298828	+45.46142578	-3.69140625	-62.05078125	+2176	+9.97998047	-5.21191406	-0.45703125	+0.30761719	-12.65625000	+19.64355469	+2080	+7.17626953	-9.24169922	-0.73388672	+53.54736328	+2.04345703	-24.21386719	+1780
+1458240908.24340010	+9.86572266	-6.02490234	-0.81298828	+45.46142578	-3.69140625	-62.05078125	+2176	+9.98437500	-5.21191406	-0.45703125	+0.30761719	-12.65625000	+19.64355469	+2080	+7.17626953	-9.24169922	-0.73388672	+53.54736328	+2.04345703	-24.21386719	+1780
+1458240908.24760010	+9.86572266	-6.02490234	-0.81298828	+45.46142578	-3.69140625	-62.05078125	+2176	+9.98437500	-5.21191406	-0.45703125	+0.30761719	-12.65625000	+19.64355469	+2080	+7.18066406	-9.24169922	-0.73388672	+53.54736328	+2.04345703	-24.21386719	+1780
+1458240908.25169990	+9.86572266	-6.02490234	-0.81298828	+45.46142578	-3.69140625	-62.05078125	+2176	+9.98437500	-5.21191406	-0.45703125	+0.30761719	-12.65625000	+19.64355469	+2080	+7.18066406	-9.24169922	-0.73388672	+53.54736328	+2.04345703	-24.21386719	+1780
+1458240908.25589990	+9.86572266	-6.02490234	-0.81298828	+45.46142578	-3.69140625	-62.05078125	+2176	+9.98437500	-5.21191406	-0.45703125	+0.30761719	-12.65625000	+19.64355469	+2080	+7.18066406	-9.24169922	-0.72949219	+53.54736328	+2.04345703	-24.21386719	+1780
+1458240908.26009990	+9.86572266	-6.02490234	-0.81298828	+45.46142578	-3.69140625	-62.05078125	+2176	+9.98437500	-5.21630859	-0.45703125	+0.30761719	-12.65625000	+19.64355469	+2080	+7.18066406	-9.24169922	-0.72949219	+53.56933594	+2.06542969	-24.21386719	+1780
+1458240908.26420000	+9.86572266	-6.02490234	-0.81298828	+45.46142578	-3.69140625	-62.05078125	+2176	+9.98437500	-5.21630859	-0.45703125	+0.30761719	-12.65625000	+19.64355469	+2080	+7.18066406	-9.23730469	-0.72949219	+53.56933594	+2.06542969	-24.21386719	+1776
+1458240908.26840000	+9.86572266	-6.02490234	-0.81298828	+45.46142578	-3.69140625	-62.05078125	+2176	+9.98437500	-5.21630859	-0.45703125	+0.30761719	-12.65625000	+19.64355469	+2080	+7.18066406	-9.23730469	-0.72949219	+53.56933594	+2.06542969	-24.23583984	+1776
+1458240908.27259990	+9.86572266	-6.02490234	-0.81298828	+45.46142578	-3.69140625	-62.05078125	+2176	+9.98437500	-5.21630859	-0.45703125	+0.30761719	-12.65625000	+19.64355469	+2080	+7.18066406	-9.23730469	-0.72949219	+53.56933594	+2.06542969	-24.23583984	+1776
+1458240908.27670000	+9.86572266	-6.02490234	-0.81298828	+45.46142578	-3.69140625	-62.05078125	+2176	+9.98437500	-5.21630859	-0.45703125	+0.30761719	-12.65625000	+19.64355469	+2080	+7.18066406	-9.23730469	-0.72949219	+53.56933594	+2.06542969	-24.21386719	+1776
+1458240908.28090000	+9.86572266	-6.02490234	-0.81298828	+45.46142578	-3.69140625	-62.05078125	+2176	+9.98437500	-5.21630859	-0.45703125	+0.30761719	-12.65625000	+19.64355469	+2080	+7.18066406	-9.23730469	-0.72949219	+53.56933594	+2.06542969	-24.21386719	+1776
+1458240908.28510000	+9.86572266	-6.02490234	-0.81298828	+45.46142578	-3.69140625	-62.05078125	+2176	+9.98437500	-5.21630859	-0.45703125	+0.30761719	-12.65625000	+19.64355469	+2080	+7.18066406	-9.24169922	-0.73388672	+53.56933594	+2.06542969	-24.21386719	+1776
+1458240908.28920010	+9.86572266	-6.02929688	-0.81298828	+45.46142578	-3.69140625	-62.05078125	+2176	+9.98437500	-5.21630859	-0.45703125	+0.30761719	-12.65625000	+19.64355469	+2080	+7.17626953	-9.24169922	-0.73388672	+53.54736328	+2.06542969	-24.21386719	+1776
+1458240908.29340000	+9.86572266	-6.02929688	-0.81298828	+45.46142578	-3.69140625	-62.05078125	+2176	+9.98437500	-5.21630859	-0.45703125	+0.30761719	-12.65625000	+19.64355469	+2080	+7.17626953	-9.24169922	-0.73388672	+53.54736328	+2.06542969	-24.21386719	+1776
+1458240908.29760000	+9.86572266	-6.02929688	-0.81298828	+45.46142578	-3.69140625	-62.05078125	+2176	+9.98437500	-5.21630859	-0.45703125	+0.30761719	-12.65625000	+19.64355469	+2080	+7.17626953	-9.24169922	-0.73388672	+53.54736328	+2.04345703	-24.21386719	+1776
+1458240908.30170010	+9.86572266	-6.02929688	-0.81298828	+45.46142578	-3.69140625	-62.05078125	+2176	+9.98437500	-5.21630859	-0.45703125	+0.30761719	-12.65625000	+19.64355469	+2080	+7.17626953	-9.24169922	-0.73388672	+53.54736328	+2.04345703	-24.21386719	+1776
+1458240908.30590010	+9.86572266	-6.02929688	-0.81298828	+45.46142578	-3.69140625	-62.05078125	+2176	+9.98437500	-5.21630859	-0.45703125	+0.30761719	-12.65625000	+19.62158203	+2080	+7.17626953	-9.24169922	-0.73388672	+53.52539063	+2.04345703	-24.19189453	+1776
+1458240908.31010010	+9.86572266	-6.02929688	-0.81298828	+45.46142578	-3.66943359	-62.05078125	+2176	+9.98437500	-5.21630859	-0.45703125	+0.30761719	-12.65625000	+19.62158203	+2080	+7.17626953	-9.24169922	-0.73388672	+53.52539063	+2.04345703	-24.19189453	+1776
+1458240908.31419990	+9.86572266	-6.02929688	-0.81298828	+45.46142578	-3.66943359	-62.05078125	+2176	+9.98437500	-5.21630859	-0.45703125	+0.30761719	-12.65625000	+19.62158203	+2080	+7.17626953	-9.24169922	-0.73388672	+53.52539063	+2.04345703	-24.19189453	+1776
+1458240908.31839990	+9.86572266	-6.02929688	-0.81298828	+45.46142578	-3.66943359	-62.05078125	+2176	+9.98437500	-5.21630859	-0.45703125	+0.30761719	-12.65625000	+19.62158203	+2080	+7.17187500	-9.24169922	-0.73388672	+53.52539063	+2.04345703	-24.19189453	+1776
+1458240908.32250000	+9.86572266	-6.02929688	-0.81298828	+45.46142578	-3.66943359	-62.07275391	+2172	+9.98437500	-5.21630859	-0.45703125	+0.30761719	-12.65625000	+19.62158203	+2080	+7.17187500	-9.24169922	-0.73828125	+53.50341797	+2.04345703	-24.19189453	+1772
+1458240908.32670000	+9.86572266	-6.02929688	-0.81298828	+45.46142578	-3.66943359	-62.07275391	+2172	+9.98437500	-5.21630859	-0.45703125	+0.30761719	-12.65625000	+19.62158203	+2080	+7.17187500	-9.24169922	-0.73828125	+53.50341797	+2.04345703	-24.19189453	+1772
+1458240908.33090000	+9.86572266	-6.02929688	-0.81298828	+45.46142578	-3.66943359	-62.07275391	+2172	+9.98437500	-5.21630859	-0.45703125	+0.30761719	-12.65625000	+19.62158203	+2080	+7.17187500	-9.24169922	-0.73828125	+53.50341797	+2.04345703	-24.19189453	+1772
+1458240908.33500000	+9.86572266	-6.02929688	-0.81298828	+45.46142578	-3.66943359	-62.07275391	+2172	+9.98437500	-5.21630859	-0.45703125	+0.30761719	-12.65625000	+19.62158203	+2080	+7.17187500	-9.24169922	-0.73828125	+53.50341797	+2.04345703	-24.19189453	+1772
+1458240908.33920000	+9.86572266	-6.02929688	-0.81298828	+45.46142578	-3.66943359	-62.07275391	+2172	+9.98437500	-5.21630859	-0.45703125	+0.30761719	-12.65625000	+19.62158203	+2080	+7.17187500	-9.24169922	-0.73828125	+53.50341797	+2.04345703	-24.19189453	+1772
+1458240908.34340000	+9.86572266	-6.02929688	-0.81298828	+45.46142578	-3.66943359	-62.07275391	+2172	+9.98437500	-5.21630859	-0.45703125	+0.30761719	-12.65625000	+19.62158203	+2080	+7.17187500	-9.24169922	-0.73388672	+53.50341797	+2.04345703	-24.19189453	+1772
+1458240908.34750010	+9.86572266	-6.02929688	-0.81298828	+45.46142578	-3.66943359	-62.07275391	+2172	+9.98437500	-5.21630859	-0.45703125	+0.30761719	-12.65625000	+19.62158203	+2080	+7.17187500	-9.24169922	-0.73388672	+53.50341797	+2.04345703	-24.19189453	+1772
+1458240908.35170010	+9.86572266	-6.02929688	-0.81298828	+45.46142578	-3.66943359	-62.07275391	+2172	+9.98437500	-5.21630859	-0.45703125	+0.30761719	-12.65625000	+19.62158203	+2080	+7.17187500	-9.24169922	-0.73388672	+53.52539063	+2.04345703	-24.19189453	+1772
+1458240908.35590000	+9.86572266	-6.02929688	-0.81298828	+45.46142578	-3.66943359	-62.07275391	+2172	+9.98437500	-5.21630859	-0.45703125	+0.30761719	-12.65625000	+19.62158203	+2080	+7.17626953	-9.24169922	-0.73388672	+53.52539063	+2.04345703	-24.19189453	+1772
+1458240908.35999990	+9.86572266	-6.02929688	-0.81298828	+45.46142578	-3.66943359	-62.07275391	+2172	+9.98437500	-5.21630859	-0.45703125	+0.30761719	-12.65625000	+19.62158203	+2080	+7.17626953	-9.24169922	-0.73388672	+53.52539063	+2.06542969	-24.21386719	+1772
+1458240908.36420010	+9.86572266	-6.02929688	-0.81298828	+45.43945313	-3.66943359	-62.07275391	+2172	+9.98437500	-5.21630859	-0.45703125	+0.30761719	-12.65625000	+19.62158203	+2080	+7.17626953	-9.24169922	-0.73388672	+53.52539063	+2.06542969	-24.21386719	+1772
+1458240908.36840010	+9.86572266	-6.02929688	-0.81298828	+45.43945313	-3.66943359	-62.07275391	+2172	+9.98437500	-5.21630859	-0.45703125	+0.30761719	-12.65625000	+19.62158203	+2080	+7.17626953	-9.24169922	-0.73388672	+53.52539063	+2.06542969	-24.21386719	+1772
+1458240908.37249990	+9.86572266	-6.02929688	-0.81298828	+45.43945313	-3.66943359	-62.07275391	+2172	+9.98437500	-5.21630859	-0.45703125	+0.30761719	-12.65625000	+19.62158203	+2080	+7.17626953	-9.24169922	-0.73388672	+53.52539063	+2.06542969	-24.21386719	+1772
+1458240908.37669990	+9.86572266	-6.02929688	-0.81298828	+45.43945313	-3.66943359	-62.07275391	+2168	+9.98437500	-5.21630859	-0.45703125	+0.30761719	-12.65625000	+19.62158203	+2080	+7.17626953	-9.24169922	-0.73388672	+53.54736328	+2.06542969	-24.21386719	+1772
+1458240908.38089990	+9.86572266	-6.02929688	-0.81298828	+45.43945313	-3.66943359	-62.07275391	+2168	+9.98437500	-5.21630859	-0.45703125	+0.30761719	-12.65625000	+19.62158203	+2080	+7.17626953	-9.24169922	-0.73388672	+53.54736328	+2.06542969	-24.21386719	+1772
+1458240908.38500000	+9.86572266	-6.02929688	-0.81298828	+45.43945313	-3.66943359	-62.07275391	+2168	+9.98437500	-5.21630859	-0.45703125	+0.30761719	-12.65625000	+19.62158203	+2080	+7.17626953	-9.24169922	-0.73388672	+53.54736328	+2.06542969	-24.21386719	+1772
+1458240908.38920000	+9.86572266	-6.02929688	-0.81298828	+45.43945313	-3.66943359	-62.07275391	+2168	+9.98437500	-5.21630859	-0.45703125	+0.30761719	-12.65625000	+19.62158203	+2080	+7.17626953	-9.24169922	-0.73388672	+53.54736328	+2.06542969	-24.21386719	+1772
+1458240908.39340000	+9.86572266	-6.02929688	-0.81298828	+45.43945313	-3.66943359	-62.07275391	+2168	+9.98437500	-5.21630859	-0.45703125	+0.30761719	-12.65625000	+19.62158203	+2076	+7.17626953	-9.24169922	-0.73388672	+53.54736328	+2.06542969	-24.21386719	+1772
+1458240908.39750000	+9.86572266	-6.02929688	-0.81298828	+45.43945313	-3.66943359	-62.07275391	+2168	+9.98437500	-5.21630859	-0.45703125	+0.30761719	-12.65625000	+19.62158203	+2076	+7.17626953	-9.24169922	-0.73388672	+53.54736328	+2.06542969	-24.21386719	+1772
+1458240908.40170000	+9.86572266	-6.02929688	-0.81298828	+45.43945313	-3.66943359	-62.07275391	+2168	+9.98437500	-5.21630859	-0.45703125	+0.30761719	-12.65625000	+19.62158203	+2076	+7.17626953	-9.24169922	-0.73388672	+53.52539063	+2.06542969	-24.21386719	+1772
+1458240908.40580010	+9.86572266	-6.02929688	-0.81298828	+45.43945313	-3.66943359	-62.07275391	+2168	+9.98437500	-5.21630859	-0.45703125	+0.30761719	-12.65625000	+19.62158203	+2076	+7.17626953	-9.24169922	-0.73388672	+53.52539063	+2.06542969	-24.21386719	+1772
+1458240908.41000010	+9.86572266	-6.02929688	-0.81298828	+45.43945313	-3.66943359	-62.07275391	+2168	+9.98437500	-5.21630859	-0.45703125	+0.30761719	-12.65625000	+19.62158203	+2076	+7.17626953	-9.24169922	-0.73388672	+53.52539063	+2.06542969	-24.21386719	+1772
+1458240908.41420010	+9.86572266	-6.02929688	-0.81298828	+45.43945313	-3.66943359	-62.07275391	+2168	+9.98437500	-5.21630859	-0.45703125	+0.30761719	-12.63427734	+19.62158203	+2076	+7.17626953	-9.24169922	-0.73388672	+53.52539063	+2.06542969	-24.21386719	+1772
+1458240908.41829990	+9.86572266	-6.02929688	-0.81298828	+45.43945313	-3.66943359	-62.07275391	+2168	+9.98437500	-5.21630859	-0.45703125	+0.30761719	-12.63427734	+19.62158203	+2076	+7.17187500	-9.24169922	-0.73388672	+53.50341797	+2.06542969	-24.21386719	+1772
+1458240908.42249990	+9.86572266	-6.02929688	-0.81298828	+45.43945313	-3.66943359	-62.07275391	+2168	+9.98437500	-5.21630859	-0.45703125	+0.30761719	-12.63427734	+19.62158203	+2076	+7.17187500	-9.24169922	-0.73388672	+53.50341797	+2.04345703	-24.19189453	+1772
+1458240908.42670010	+9.86572266	-6.02929688	-0.81298828	+45.43945313	-3.64746094	-62.07275391	+2168	+9.98437500	-5.21630859	-0.45703125	+0.30761719	-12.63427734	+19.62158203	+2076	+7.17187500	-9.24609375	-0.73388672	+53.50341797	+2.04345703	-24.19189453	+1772
+1458240908.43080000	+9.86572266	-6.02929688	-0.81298828	+45.43945313	-3.64746094	-62.07275391	+2168	+9.98437500	-5.21630859	-0.45703125	+0.30761719	-12.63427734	+19.62158203	+2076	+7.17187500	-9.24609375	-0.73828125	+53.48144531	+2.04345703	-24.19189453	+1772
+1458240908.43499990	+9.86572266	-6.02929688	-0.81298828	+45.43945313	-3.64746094	-62.07275391	+2168	+9.98437500	-5.21630859	-0.45703125	+0.30761719	-12.63427734	+19.62158203	+2076	+7.17187500	-9.24609375	-0.73828125	+53.48144531	+2.04345703	-24.19189453	+1772
+1458240908.43919990	+9.86572266	-6.02929688	-0.81298828	+45.43945313	-3.64746094	-62.07275391	+2168	+9.98437500	-5.21630859	-0.45703125	+0.30761719	-12.63427734	+19.62158203	+2076	+7.17187500	-9.24609375	-0.73828125	+53.48144531	+2.04345703	-24.19189453	+1772
+1458240908.44330000	+9.86572266	-6.02929688	-0.81298828	+45.43945313	-3.64746094	-62.07275391	+2168	+9.98437500	-5.21630859	-0.45703125	+0.30761719	-12.63427734	+19.62158203	+2076	+7.17187500	-9.24609375	-0.73828125	+53.48144531	+2.04345703	-24.19189453	+1772
+1458240908.44750000	+9.86572266	-6.02929688	-0.81298828	+45.43945313	-3.64746094	-62.07275391	+2168	+9.98437500	-5.21630859	-0.45703125	+0.28564453	-12.63427734	+19.59960938	+2076	+7.17187500	-9.24609375	-0.73828125	+53.48144531	+2.04345703	-24.19189453	+1772
+1458240908.45170000	+9.86572266	-6.02929688	-0.81298828	+45.43945313	-3.64746094	-62.07275391	+2168	+9.98437500	-5.21630859	-0.45703125	+0.28564453	-12.63427734	+19.59960938	+2076	+7.17187500	-9.24609375	-0.73828125	+53.48144531	+2.04345703	-24.19189453	+1772
+1458240908.45580010	+9.86572266	-6.02929688	-0.81298828	+45.43945313	-3.64746094	-62.07275391	+2168	+9.98437500	-5.21630859	-0.45703125	+0.28564453	-12.63427734	+19.59960938	+2076	+7.17187500	-9.24609375	-0.73828125	+53.48144531	+2.04345703	-24.19189453	+1768
+1458240908.46000000	+9.86572266	-6.02929688	-0.81298828	+45.41748047	-3.64746094	-62.07275391	+2168	+9.98437500	-5.21630859	-0.45703125	+0.28564453	-12.63427734	+19.59960938	+2076	+7.17187500	-9.24609375	-0.73828125	+53.48144531	+2.04345703	-24.19189453	+1768
+1458240908.46420000	+9.86572266	-6.02929688	-0.81298828	+45.41748047	-3.64746094	-62.07275391	+2168	+9.98437500	-5.21630859	-0.45703125	+0.28564453	-12.63427734	+19.59960938	+2076	+7.17187500	-9.24609375	-0.73828125	+53.48144531	+2.04345703	-24.19189453	+1768
+1458240908.46830010	+9.86572266	-6.02929688	-0.81298828	+45.41748047	-3.64746094	-62.07275391	+2168	+9.98437500	-5.21630859	-0.45703125	+0.28564453	-12.63427734	+19.59960938	+2076	+7.17187500	-9.24609375	-0.73828125	+53.48144531	+2.04345703	-24.19189453	+1768
+1458240908.47250010	+9.86572266	-6.02929688	-0.81298828	+45.41748047	-3.64746094	-62.07275391	+2168	+9.98437500	-5.21630859	-0.45703125	+0.28564453	-12.63427734	+19.59960938	+2076	+7.17187500	-9.24609375	-0.73828125	+53.48144531	+2.04345703	-24.19189453	+1768
+1458240908.47659990	+9.86572266	-6.02929688	-0.81298828	+45.41748047	-3.64746094	-62.07275391	+2168	+9.98437500	-5.21630859	-0.45703125	+0.28564453	-12.65625000	+19.62158203	+2076	+7.17187500	-9.24609375	-0.73388672	+53.48144531	+2.04345703	-24.19189453	+1768
+1458240908.48079990	+9.86572266	-6.02929688	-0.81298828	+45.41748047	-3.64746094	-62.07275391	+2168	+9.98437500	-5.21630859	-0.45703125	+0.28564453	-12.65625000	+19.62158203	+2076	+7.17187500	-9.24609375	-0.73388672	+53.50341797	+2.04345703	-24.19189453	+1768
+1458240908.48499990	+9.86572266	-6.02929688	-0.81298828	+45.41748047	-3.64746094	-62.07275391	+2168	+9.98437500	-5.21630859	-0.45703125	+0.28564453	-12.65625000	+19.62158203	+2076	+7.17187500	-9.24609375	-0.73388672	+53.50341797	+2.06542969	-24.21386719	+1768
+1458240908.48910000	+9.86572266	-6.02929688	-0.81298828	+45.41748047	-3.64746094	-62.07275391	+2168	+9.98437500	-5.21630859	-0.45703125	+0.28564453	-12.65625000	+19.62158203	+2076	+7.17187500	-9.24609375	-0.73388672	+53.50341797	+2.06542969	-24.21386719	+1768
+1458240908.49330000	+9.86572266	-6.02929688	-0.81298828	+45.41748047	-3.64746094	-62.07275391	+2168	+9.98437500	-5.21630859	-0.45703125	+0.28564453	-12.65625000	+19.62158203	+2076	+7.17187500	-9.24169922	-0.73388672	+53.50341797	+2.06542969	-24.21386719	+1768
+1458240908.49749990	+9.86572266	-6.02929688	-0.81298828	+45.41748047	-3.64746094	-62.07275391	+2168	+9.98437500	-5.21630859	-0.45703125	+0.28564453	-12.65625000	+19.62158203	+2076	+7.17626953	-9.24169922	-0.73388672	+53.50341797	+2.06542969	-24.21386719	+1768
+1458240908.50160000	+9.86572266	-6.02929688	-0.81298828	+45.41748047	-3.64746094	-62.07275391	+2168	+9.98437500	-5.21630859	-0.45703125	+0.30761719	-12.65625000	+19.62158203	+2076	+7.17626953	-9.24169922	-0.73388672	+53.50341797	+2.06542969	-24.21386719	+1768
+1458240908.50580000	+9.86572266	-6.02929688	-0.81298828	+45.41748047	-3.64746094	-62.07275391	+2168	+9.98437500	-5.21630859	-0.45703125	+0.30761719	-12.65625000	+19.62158203	+2076	+7.17626953	-9.24169922	-0.73388672	+53.50341797	+2.06542969	-24.21386719	+1768
+1458240908.51000000	+9.86572266	-6.02929688	-0.81298828	+45.41748047	-3.64746094	-62.07275391	+2168	+9.98437500	-5.21630859	-0.45703125	+0.30761719	-12.65625000	+19.62158203	+2076	+7.17626953	-9.24169922	-0.73388672	+53.50341797	+2.06542969	-24.21386719	+1768
+1458240908.51410010	+9.86572266	-6.02929688	-0.81298828	+45.41748047	-3.64746094	-62.07275391	+2168	+9.98437500	-5.21630859	-0.45703125	+0.30761719	-12.65625000	+19.62158203	+2076	+7.17626953	-9.24169922	-0.73388672	+53.50341797	+2.06542969	-24.21386719	+1768
+1458240908.51830010	+9.86572266	-6.02929688	-0.81298828	+45.39550781	-3.64746094	-62.07275391	+2168	+9.98437500	-5.21630859	-0.45703125	+0.30761719	-12.65625000	+19.62158203	+2076	+7.17626953	-9.24169922	-0.73388672	+53.50341797	+2.06542969	-24.21386719	+1768
+1458240908.52250000	+9.86572266	-6.02929688	-0.81298828	+45.39550781	-3.64746094	-62.07275391	+2168	+9.98437500	-5.21630859	-0.45703125	+0.30761719	-12.65625000	+19.62158203	+2076	+7.17187500	-9.24169922	-0.73388672	+53.50341797	+2.06542969	-24.19189453	+1772
+1458240908.52659990	+9.86572266	-6.02929688	-0.81298828	+45.39550781	-3.64746094	-62.07275391	+2168	+9.98437500	-5.21630859	-0.45703125	+0.30761719	-12.65625000	+19.59960938	+2076	+7.17187500	-9.24609375	-0.73388672	+53.50341797	+2.06542969	-24.19189453	+1772
+1458240908.53080010	+9.86572266	-6.02929688	-0.81298828	+45.39550781	-3.64746094	-62.07275391	+2168	+9.98437500	-5.21630859	-0.45703125	+0.30761719	-12.65625000	+19.59960938	+2076	+7.17187500	-9.24609375	-0.73388672	+53.48144531	+2.04345703	-24.19189453	+1772
+1458240908.53500010	+9.86572266	-6.02929688	-0.81298828	+45.39550781	-3.64746094	-62.09472656	+2168	+9.98437500	-5.21630859	-0.45703125	+0.30761719	-12.65625000	+19.59960938	+2076	+7.17187500	-9.24609375	-0.73388672	+53.48144531	+2.04345703	-24.19189453	+1772
+1458240908.53909990	+9.86572266	-6.02929688	-0.81298828	+45.39550781	-3.64746094	-62.09472656	+2168	+9.98437500	-5.21630859	-0.45703125	+0.30761719	-12.65625000	+19.59960938	+2076	+7.17187500	-9.24609375	-0.73828125	+53.48144531	+2.04345703	-24.19189453	+1772
+1458240908.54329990	+9.86572266	-6.02929688	-0.81298828	+45.39550781	-3.64746094	-62.09472656	+2168	+9.98437500	-5.21630859	-0.45703125	+0.30761719	-12.65625000	+19.59960938	+2076	+7.17187500	-9.24609375	-0.73828125	+53.48144531	+2.04345703	-24.19189453	+1772
+1458240908.54749990	+9.86572266	-6.02929688	-0.81298828	+45.39550781	-3.62548828	-62.09472656	+2168	+9.98437500	-5.21630859	-0.45703125	+0.30761719	-12.65625000	+19.59960938	+2072	+7.17187500	-9.24609375	-0.73828125	+53.45947266	+2.04345703	-24.16992188	+1772
+1458240908.55160000	+9.86572266	-6.02929688	-0.81298828	+45.39550781	-3.62548828	-62.09472656	+2168	+9.98437500	-5.21630859	-0.45703125	+0.30761719	-12.65625000	+19.59960938	+2072	+7.16748047	-9.24609375	-0.73828125	+53.45947266	+2.04345703	-24.16992188	+1772
+1458240908.55580000	+9.86572266	-6.02929688	-0.80859375	+45.39550781	-3.62548828	-62.09472656	+2168	+9.98437500	-5.21630859	-0.45703125	+0.30761719	-12.65625000	+19.59960938	+2072	+7.16748047	-9.24609375	-0.73828125	+53.45947266	+2.04345703	-24.16992188	+1772
+1458240908.55990000	+9.86572266	-6.02929688	-0.80859375	+45.39550781	-3.62548828	-62.09472656	+2168	+9.98437500	-5.21630859	-0.45703125	+0.30761719	-12.65625000	+19.59960938	+2072	+7.16748047	-9.24609375	-0.73828125	+53.45947266	+2.04345703	-24.16992188	+1772
+1458240908.56410000	+9.86572266	-6.02929688	-0.80859375	+45.39550781	-3.62548828	-62.09472656	+2168	+9.98437500	-5.21630859	-0.45703125	+0.30761719	-12.65625000	+19.59960938	+2072	+7.16748047	-9.24609375	-0.73828125	+53.45947266	+2.04345703	-24.16992188	+1772
+1458240908.56830000	+9.86572266	-6.02929688	-0.80859375	+45.39550781	-3.62548828	-62.09472656	+2168	+9.98437500	-5.21630859	-0.45263672	+0.30761719	-12.65625000	+19.59960938	+2072	+7.16748047	-9.24609375	-0.73828125	+53.45947266	+2.04345703	-24.16992188	+1768
+1458240908.57240010	+9.86572266	-6.02929688	-0.80859375	+45.39550781	-3.62548828	-62.09472656	+2168	+9.98437500	-5.21630859	-0.45703125	+0.30761719	-12.65625000	+19.59960938	+2072	+7.16748047	-9.24609375	-0.73828125	+53.45947266	+2.04345703	-24.16992188	+1768
+1458240908.57660010	+9.86572266	-6.02929688	-0.80859375	+45.39550781	-3.62548828	-62.09472656	+2168	+9.98437500	-5.21630859	-0.45703125	+0.30761719	-12.65625000	+19.59960938	+2072	+7.16748047	-9.24609375	-0.73828125	+53.45947266	+2.04345703	-24.16992188	+1768
+1458240908.58080010	+9.86572266	-6.02929688	-0.80859375	+45.39550781	-3.62548828	-62.09472656	+2168	+9.98437500	-5.21630859	-0.45703125	+0.30761719	-12.65625000	+19.59960938	+2072	+7.16748047	-9.24609375	-0.73828125	+53.45947266	+2.04345703	-24.16992188	+1768
+1458240908.58489990	+9.86572266	-6.02929688	-0.80859375	+45.39550781	-3.62548828	-62.09472656	+2168	+9.98437500	-5.21630859	-0.45703125	+0.30761719	-12.65625000	+19.59960938	+2072	+7.16748047	-9.24609375	-0.73828125	+53.45947266	+2.04345703	-24.16992188	+1768
+1458240908.58909990	+9.86572266	-6.02929688	-0.80859375	+45.39550781	-3.62548828	-62.09472656	+2168	+9.98437500	-5.21630859	-0.45703125	+0.30761719	-12.65625000	+19.59960938	+2072	+7.17187500	-9.24609375	-0.73828125	+53.45947266	+2.04345703	-24.16992188	+1768
+1458240908.59330010	+9.86572266	-6.02929688	-0.81298828	+45.39550781	-3.62548828	-62.09472656	+2168	+9.98437500	-5.21630859	-0.45703125	+0.30761719	-12.65625000	+19.59960938	+2072	+7.17187500	-9.24609375	-0.73828125	+53.48144531	+2.04345703	-24.16992188	+1768
+1458240908.59740000	+9.86572266	-6.02929688	-0.81298828	+45.39550781	-3.62548828	-62.09472656	+2172	+9.98437500	-5.21630859	-0.45703125	+0.30761719	-12.65625000	+19.59960938	+2072	+7.17187500	-9.24609375	-0.73828125	+53.48144531	+2.04345703	-24.16992188	+1768
+1458240908.60159990	+9.86572266	-6.02929688	-0.81298828	+45.39550781	-3.62548828	-62.09472656	+2172	+9.98437500	-5.21630859	-0.45703125	+0.30761719	-12.65625000	+19.59960938	+2072	+7.17187500	-9.24609375	-0.73828125	+53.48144531	+2.04345703	-24.16992188	+1772
+1458240908.60579990	+9.86572266	-6.02929688	-0.81298828	+45.39550781	-3.62548828	-62.09472656	+2172	+9.98437500	-5.21630859	-0.45703125	+0.30761719	-12.65625000	+19.59960938	+2072	+7.17187500	-9.24169922	-0.73828125	+53.48144531	+2.04345703	-24.19189453	+1772
+1458240908.60990000	+9.86572266	-6.02929688	-0.81298828	+45.37353516	-3.62548828	-62.09472656	+2172	+9.98437500	-5.21630859	-0.45703125	+0.30761719	-12.65625000	+19.59960938	+2072	+7.17187500	-9.24169922	-0.73828125	+53.48144531	+2.04345703	-24.19189453	+1772
+1458240908.61410000	+9.86572266	-6.02929688	-0.81298828	+45.37353516	-3.62548828	-62.09472656	+2172	+9.98437500	-5.21630859	-0.45703125	+0.30761719	-12.65625000	+19.59960938	+2072	+7.17187500	-9.24169922	-0.73828125	+53.50341797	+2.04345703	-24.19189453	+1772
+1458240908.61830000	+9.86572266	-6.02929688	-0.81298828	+45.37353516	-3.62548828	-62.09472656	+2172	+9.98437500	-5.21630859	-0.45703125	+0.30761719	-12.65625000	+19.59960938	+2072	+7.17187500	-9.24169922	-0.73388672	+53.50341797	+2.04345703	-24.19189453	+1772
+1458240908.62240000	+9.86572266	-6.02929688	-0.81298828	+45.37353516	-3.62548828	-62.09472656	+2172	+9.98437500	-5.21630859	-0.45703125	+0.28564453	-12.65625000	+19.59960938	+2072	+7.17187500	-9.24169922	-0.73388672	+53.50341797	+2.04345703	-24.19189453	+1772
+1458240908.62660000	+9.86572266	-6.02929688	-0.81298828	+45.37353516	-3.62548828	-62.09472656	+2172	+9.98437500	-5.21630859	-0.45703125	+0.28564453	-12.65625000	+19.59960938	+2072	+7.17187500	-9.24169922	-0.73388672	+53.50341797	+2.04345703	-24.19189453	+1772
+1458240908.63070010	+9.86572266	-6.02929688	-0.81298828	+45.37353516	-3.62548828	-62.09472656	+2172	+9.98437500	-5.21630859	-0.45703125	+0.28564453	-12.65625000	+19.59960938	+2072	+7.17187500	-9.24169922	-0.73388672	+53.50341797	+2.04345703	-24.19189453	+1772
+1458240908.63490010	+9.86572266	-6.02929688	-0.81298828	+45.37353516	-3.62548828	-62.09472656	+2172	+9.98437500	-5.21630859	-0.45703125	+0.28564453	-12.65625000	+19.59960938	+2072	+7.17187500	-9.24169922	-0.73388672	+53.50341797	+2.04345703	-24.19189453	+1772
+1458240908.63910010	+9.86572266	-6.02929688	-0.81298828	+45.37353516	-3.62548828	-62.09472656	+2172	+9.98437500	-5.21630859	-0.45703125	+0.28564453	-12.65625000	+19.59960938	+2072	+7.17187500	-9.24169922	-0.73828125	+53.50341797	+2.04345703	-24.19189453	+1772
+1458240908.64319990	+9.86572266	-6.02929688	-0.81298828	+45.37353516	-3.62548828	-62.09472656	+2172	+9.98437500	-5.21630859	-0.45703125	+0.28564453	-12.65625000	+19.59960938	+2072	+7.17187500	-9.24169922	-0.73828125	+53.50341797	+2.04345703	-24.19189453	+1772
+1458240908.64739990	+9.86572266	-6.02929688	-0.80859375	+45.37353516	-3.62548828	-62.09472656	+2172	+9.98437500	-5.21630859	-0.45703125	+0.28564453	-12.65625000	+19.59960938	+2072	+7.17187500	-9.24169922	-0.73828125	+53.48144531	+2.04345703	-24.19189453	+1772
+1458240908.65159990	+9.86572266	-6.02929688	-0.80859375	+45.37353516	-3.62548828	-62.09472656	+2172	+9.98437500	-5.21630859	-0.45703125	+0.28564453	-12.65625000	+19.59960938	+2072	+7.17187500	-9.24169922	-0.73828125	+53.48144531	+2.04345703	-24.19189453	+1772
+1458240908.65570000	+9.86572266	-6.02929688	-0.80859375	+45.37353516	-3.62548828	-62.11669922	+2172	+9.98437500	-5.21630859	-0.45703125	+0.28564453	-12.65625000	+19.59960938	+2072	+7.17187500	-9.24609375	-0.73828125	+53.48144531	+2.04345703	-24.16992188	+1772
+1458240908.65990000	+9.86572266	-6.02929688	-0.80859375	+45.37353516	-3.62548828	-62.11669922	+2172	+9.98437500	-5.21630859	-0.45703125	+0.28564453	-12.65625000	+19.59960938	+2072	+7.17187500	-9.24609375	-0.73828125	+53.48144531	+2.04345703	-24.16992188	+1772
+1458240908.66409990	+9.86572266	-6.02929688	-0.80859375	+45.37353516	-3.62548828	-62.11669922	+2172	+9.98437500	-5.21630859	-0.45703125	+0.28564453	-12.65625000	+19.59960938	+2072	+7.17187500	-9.24609375	-0.73828125	+53.45947266	+2.04345703	-24.16992188	+1772
+1458240908.66820000	+9.86572266	-6.02929688	-0.80859375	+45.37353516	-3.62548828	-62.11669922	+2172	+9.98437500	-5.21630859	-0.45703125	+0.28564453	-12.65625000	+19.59960938	+2072	+7.16748047	-9.24609375	-0.73828125	+53.45947266	+2.04345703	-24.16992188	+1772
+1458240908.67240000	+9.86572266	-6.02929688	-0.80859375	+45.37353516	-3.60351563	-62.11669922	+2172	+9.98437500	-5.21630859	-0.45703125	+0.28564453	-12.65625000	+19.59960938	+2072	+7.16748047	-9.24609375	-0.73828125	+53.45947266	+2.04345703	-24.16992188	+1772
+1458240908.67660000	+9.86572266	-6.02929688	-0.80859375	+45.37353516	-3.60351563	-62.11669922	+2172	+9.98437500	-5.22070313	-0.45703125	+0.28564453	-12.65625000	+19.59960938	+2072	+7.16748047	-9.24609375	-0.73828125	+53.45947266	+2.04345703	-24.16992188	+1772
+1458240908.68070010	+9.86572266	-6.02929688	-0.80859375	+45.37353516	-3.60351563	-62.11669922	+2172	+9.98437500	-5.22070313	-0.45703125	+0.28564453	-12.65625000	+19.59960938	+2072	+7.16748047	-9.24609375	-0.73828125	+53.45947266	+2.02148438	-24.16992188	+1772
+1458240908.68490000	+9.86572266	-6.02929688	-0.80859375	+45.37353516	-3.60351563	-62.11669922	+2172	+9.98437500	-5.22070313	-0.45703125	+0.28564453	-12.65625000	+19.59960938	+2072	+7.16748047	-9.24609375	-0.73828125	+53.45947266	+2.02148438	-24.16992188	+1772
+1458240908.68910000	+9.86572266	-6.02929688	-0.80859375	+45.37353516	-3.60351563	-62.11669922	+2172	+9.98437500	-5.22070313	-0.45703125	+0.28564453	-12.65625000	+19.59960938	+2072	+7.16748047	-9.24609375	-0.73828125	+53.45947266	+2.02148438	-24.16992188	+1772
+1458240908.69320010	+9.86572266	-6.02929688	-0.80859375	+45.37353516	-3.60351563	-62.11669922	+2172	+9.98437500	-5.22070313	-0.45703125	+0.28564453	-12.65625000	+19.59960938	+2072	+7.16748047	-9.24609375	-0.73828125	+53.45947266	+2.02148438	-24.16992188	+1772
+1458240908.69740010	+9.86572266	-6.02929688	-0.80859375	+45.37353516	-3.60351563	-62.11669922	+2172	+9.98437500	-5.22070313	-0.45703125	+0.28564453	-12.65625000	+19.59960938	+2072	+7.16748047	-9.24609375	-0.73828125	+53.45947266	+2.02148438	-24.16992188	+1772
+1458240908.70160010	+9.86572266	-6.02929688	-0.80859375	+45.37353516	-3.60351563	-62.11669922	+2172	+9.98437500	-5.22070313	-0.45703125	+0.28564453	-12.65625000	+19.59960938	+2072	+7.16748047	-9.24609375	-0.73828125	+53.45947266	+2.02148438	-24.16992188	+1772
+1458240908.70569990	+9.86572266	-6.02929688	-0.80859375	+45.37353516	-3.62548828	-62.11669922	+2172	+9.98437500	-5.22070313	-0.45703125	+0.28564453	-12.65625000	+19.59960938	+2072	+7.17187500	-9.24169922	-0.73828125	+53.45947266	+2.02148438	-24.16992188	+1772
+1458240908.70989990	+9.86572266	-6.02929688	-0.80859375	+45.37353516	-3.62548828	-62.11669922	+2172	+9.98437500	-5.22070313	-0.45703125	+0.28564453	-12.65625000	+19.59960938	+2072	+7.17187500	-9.24169922	-0.73828125	+53.48144531	+2.02148438	-24.16992188	+1772
+1458240908.71400000	+9.86572266	-6.02929688	-0.80859375	+45.37353516	-3.62548828	-62.11669922	+2172	+9.98437500	-5.22070313	-0.45703125	+0.28564453	-12.65625000	+19.59960938	+2072	+7.17187500	-9.24169922	-0.73828125	+53.48144531	+2.02148438	-24.19189453	+1772
+1458240908.71820000	+9.86572266	-6.02929688	-0.80859375	+45.37353516	-3.62548828	-62.11669922	+2172	+9.98437500	-5.22070313	-0.45703125	+0.26367188	-12.67822266	+19.59960938	+2072	+7.17187500	-9.24169922	-0.73828125	+53.48144531	+2.02148438	-24.19189453	+1772
+1458240908.72240000	+9.86572266	-6.02929688	-0.80859375	+45.37353516	-3.62548828	-62.11669922	+2172	+9.98437500	-5.22070313	-0.45703125	+0.26367188	-12.67822266	+19.59960938	+2072	+7.17187500	-9.24169922	-0.73828125	+53.48144531	+2.02148438	-24.19189453	+1772
+1458240908.72650000	+9.86572266	-6.02929688	-0.80859375	+45.37353516	-3.62548828	-62.11669922	+2172	+9.98437500	-5.22070313	-0.45703125	+0.26367188	-12.67822266	+19.59960938	+2072	+7.17187500	-9.24169922	-0.73828125	+53.48144531	+2.02148438	-24.19189453	+1772
+1458240908.73070000	+9.86572266	-6.02929688	-0.80859375	+45.37353516	-3.62548828	-62.11669922	+2172	+9.98437500	-5.22070313	-0.45263672	+0.26367188	-12.67822266	+19.59960938	+2072	+7.17187500	-9.24169922	-0.73828125	+53.50341797	+2.02148438	-24.19189453	+1772
+1458240908.73490000	+9.86572266	-6.02929688	-0.80859375	+45.37353516	-3.62548828	-62.11669922	+2172	+9.98437500	-5.22070313	-0.45263672	+0.26367188	-12.67822266	+19.59960938	+2072	+7.17626953	-9.24169922	-0.73828125	+53.50341797	+2.02148438	-24.19189453	+1772
+1458240908.73900010	+9.86572266	-6.02929688	-0.80859375	+45.37353516	-3.62548828	-62.11669922	+2176	+9.98437500	-5.22070313	-0.45263672	+0.26367188	-12.67822266	+19.59960938	+2076	+7.17626953	-9.24169922	-0.73828125	+53.50341797	+2.02148438	-24.21386719	+1772
+1458240908.74320010	+9.86572266	-6.02929688	-0.80859375	+45.37353516	-3.62548828	-62.13867188	+2176	+9.98437500	-5.22070313	-0.45263672	+0.26367188	-12.67822266	+19.59960938	+2076	+7.17626953	-9.24169922	-0.73828125	+53.50341797	+2.02148438	-24.21386719	+1772
+1458240908.74740000	+9.86572266	-6.02929688	-0.80859375	+45.37353516	-3.62548828	-62.13867188	+2176	+9.98437500	-5.22070313	-0.45263672	+0.26367188	-12.67822266	+19.59960938	+2076	+7.17626953	-9.24169922	-0.73828125	+53.50341797	+2.02148438	-24.21386719	+1772
+1458240908.75149990	+9.86572266	-6.02929688	-0.80859375	+45.37353516	-3.62548828	-62.13867188	+2176	+9.98876953	-5.22070313	-0.45263672	+0.26367188	-12.67822266	+19.59960938	+2076	+7.17626953	-9.24169922	-0.73828125	+53.50341797	+2.02148438	-24.21386719	+1772
+1458240908.75570010	+9.86572266	-6.02929688	-0.80859375	+45.37353516	-3.64746094	-62.13867188	+2176	+9.98876953	-5.22070313	-0.45263672	+0.26367188	-12.67822266	+19.62158203	+2076	+7.17626953	-9.24169922	-0.73828125	+53.50341797	+1.99951172	-24.21386719	+1772
+1458240908.75990010	+9.87011719	-6.02929688	-0.80859375	+45.37353516	-3.64746094	-62.13867188	+2176	+9.98876953	-5.22070313	-0.45263672	+0.26367188	-12.70019531	+19.62158203	+2076	+7.17626953	-9.24169922	-0.73828125	+53.48144531	+1.99951172	-24.21386719	+1772
+1458240908.76399990	+9.87011719	-6.02929688	-0.80859375	+45.37353516	-3.64746094	-62.13867188	+2176	+9.98876953	-5.22070313	-0.45263672	+0.26367188	-12.70019531	+19.62158203	+2076	+7.17626953	-9.24169922	-0.73828125	+53.48144531	+1.99951172	-24.21386719	+1772
+1458240908.76819990	+9.87011719	-6.02929688	-0.80859375	+45.37353516	-3.64746094	-62.13867188	+2176	+9.98876953	-5.22070313	-0.45263672	+0.26367188	-12.70019531	+19.62158203	+2076	+7.17626953	-9.24169922	-0.73828125	+53.48144531	+1.97753906	-24.21386719	+1772
+1458240908.77239990	+9.87011719	-6.02929688	-0.80859375	+45.37353516	-3.64746094	-62.13867188	+2176	+9.98876953	-5.22070313	-0.45263672	+0.26367188	-12.70019531	+19.62158203	+2076	+7.17187500	-9.24169922	-0.73828125	+53.45947266	+1.97753906	-24.21386719	+1772
+1458240908.77650000	+9.87011719	-6.02490234	-0.80859375	+45.37353516	-3.66943359	-62.16064453	+2176	+9.98876953	-5.22070313	-0.45263672	+0.26367188	-12.72216797	+19.62158203	+2076	+7.17187500	-9.24169922	-0.73828125	+53.45947266	+1.97753906	-24.19189453	+1772
+1458240908.78070000	+9.87011719	-6.02490234	-0.80419922	+45.37353516	-3.66943359	-62.16064453	+2180	+9.98876953	-5.22070313	-0.45263672	+0.26367188	-12.72216797	+19.62158203	+2076	+7.17187500	-9.24169922	-0.74267578	+53.43750000	+1.95556641	-24.19189453	+1772
+1458240908.78490000	+9.87011719	-6.02490234	-0.80419922	+45.37353516	-3.66943359	-62.16064453	+2180	+9.98876953	-5.22070313	-0.45263672	+0.26367188	-12.74414063	+19.62158203	+2076	+7.17187500	-9.24169922	-0.74267578	+53.43750000	+1.93359375	-24.19189453	+1772
+1458240908.78900000	+9.87011719	-6.02490234	-0.80419922	+45.37353516	-3.69140625	-62.16064453	+2180	+9.98876953	-5.22070313	-0.44824219	+0.26367188	-12.74414063	+19.62158203	+2080	+7.17187500	-9.24609375	-0.74267578	+53.41552734	+1.93359375	-24.19189453	+1772
+1458240908.79320000	+9.87011719	-6.02490234	-0.80419922	+45.37353516	-3.71337891	-62.16064453	+2180	+9.99316406	-5.21630859	-0.44824219	+0.24169922	-12.76611328	+19.62158203	+2080	+7.17187500	-9.24609375	-0.74267578	+53.41552734	+1.91162109	-24.21386719	+1772
+1458240908.79730010	+9.87011719	-6.02490234	-0.80419922	+45.37353516	-3.71337891	-62.18261719	+2180	+9.99316406	-5.21630859	-0.44824219	+0.24169922	-12.78808594	+19.64355469	+2080	+7.17187500	-9.24609375	-0.74267578	+53.39355469	+1.88964844	-24.21386719	+1768
+1458240908.80150010	+9.87011719	-6.02490234	-0.79980469	+45.37353516	-3.73535156	-62.18261719	+2184	+9.99316406	-5.21630859	-0.44824219	+0.24169922	-12.81005859	+19.64355469	+2080	+7.17187500	-9.24609375	-0.74267578	+53.39355469	+1.86767578	-24.21386719	+1768
+1458240908.80570010	+9.87451172	-6.02490234	-0.79980469	+45.37353516	-3.75732422	-62.18261719	+2184	+9.99316406	-5.21630859	-0.44384766	+0.24169922	-12.83203125	+19.66552734	+2084	+7.17187500	-9.24609375	-0.74267578	+53.37158203	+1.84570313	-24.23583984	+1768
+1458240908.80979990	+9.87451172	-6.02490234	-0.79980469	+45.35156250	-3.80126953	-62.18261719	+2184	+9.99316406	-5.21630859	-0.44384766	+0.21972656	-12.85400391	+19.68750000	+2084	+7.17626953	-9.24169922	-0.74267578	+53.37158203	+1.82373047	-24.25781250	+1768
+1458240908.81399990	+9.87451172	-6.02490234	-0.79541016	+45.35156250	-3.82324219	-62.18261719	+2188	+9.99755859	-5.21630859	-0.43945313	+0.21972656	-12.87597656	+19.68750000	+2088	+7.17626953	-9.24169922	-0.74267578	+53.37158203	+1.80175781	-24.27978516	+1768
+1458240908.81820010	+9.87890625	-6.02490234	-0.79541016	+45.35156250	-3.86718750	-62.20458984	+2188	+9.99755859	-5.21630859	-0.43945313	+0.19775391	-12.89794922	+19.70947266	+2088	+7.18066406	-9.24169922	-0.74267578	+53.37158203	+1.77978516	-24.30175781	+1768
+1458240908.82230000	+9.87890625	-6.02050781	-0.79541016	+45.32958984	-3.91113281	-62.20458984	+2188	+9.99755859	-5.21191406	-0.43945313	+0.19775391	-12.94189453	+19.73144531	+2092	+7.18505859	-9.23730469	-0.73828125	+53.39355469	+1.75781250	-24.34570313	+1772
+1458240908.82649990	+9.88330078	-6.02050781	-0.79101563	+45.32958984	-3.95507813	-62.20458984	+2192	+10.00195313	-5.21191406	-0.43505859	+0.17578125	-12.96386719	+19.77539063	+2092	+7.18945313	-9.23730469	-0.73828125	+53.39355469	+1.71386719	-24.36767578	+1772
+1458240908.83069990	+9.88330078	-6.02050781	-0.79101563	+45.32958984	-3.99902344	-62.20458984	+2192	+10.00195313	-5.21191406	-0.43505859	+0.15380859	-13.00781250	+19.79736328	+2096	+7.19384766	-9.23291016	-0.73388672	+53.41552734	+1.69189453	-24.43359375	+1776
+1458240908.83480000	+9.88769531	-6.02050781	-0.78662109	+45.30761719	-4.06494141	-62.20458984	+2196	+10.00195313	-5.21191406	-0.43066406	+0.13183594	-13.02978516	+19.81933594	+2100	+7.19824219	-9.23291016	-0.73388672	+53.43750000	+1.64794922	-24.47753906	+1776
+1458240908.83900000	+9.88769531	-6.02050781	-0.78662109	+45.30761719	-4.10888672	-62.20458984	+2200	+10.00634766	-5.20751953	-0.43066406	+0.10986328	-13.05175781	+19.86328125	+2104	+7.20703125	-9.22851563	-0.72949219	+53.43750000	+1.60400391	-24.49951172	+1776
+1458240908.84320000	+9.89208984	-6.02050781	-0.78222656	+45.28564453	-4.17480469	-62.20458984	+2204	+10.00634766	-5.20751953	-0.42626953	+0.08789063	-13.09570313	+19.88525391	+2108	+7.21142578	-9.22412109	-0.72949219	+53.45947266	+1.56005859	-24.56542969	+1780
+1458240908.84730010	+9.89648438	-6.01611328	-0.78222656	+45.28564453	-4.21875000	-62.20458984	+2204	+10.01074219	-5.20751953	-0.42626953	+0.06591797	-13.11767578	+19.90722656	+2108	+7.21582031	-9.22412109	-0.72509766	+53.45947266	+1.51611328	-24.58740234	+1780
+1458240908.85150000	+9.89648438	-6.01611328	-0.77783203	+45.26367188	-4.26269531	-62.20458984	+2208	+10.01074219	-5.20751953	-0.42187500	+0.04394531	-13.16162109	+19.92919922	+2112	+7.22021484	-9.21972656	-0.72949219	+53.43750000	+1.47216797	-24.63134766	+1784
+1458240908.85570000	+9.90087891	-6.01611328	-0.77783203	+45.26367188	-4.30664063	-62.20458984	+2212	+10.01513672	-5.20751953	-0.42187500	+0.02197266	-13.18359375	+19.95117188	+2116	+7.22021484	-9.21972656	-0.72949219	+53.41552734	+1.42822266	-24.65332031	+1784
+1458240908.85980010	+9.90087891	-6.01611328	-0.77343750	+45.26367188	-4.35058594	-62.20458984	+2216	+10.01513672	-5.20312500	-0.41748047	+0.00000000	-13.20556641	+19.97314453	+2120	+7.22021484	-9.21972656	-0.72949219	+53.39355469	+1.38427734	-24.65332031	+1784
+1458240908.86400010	+9.90527344	-6.01171875	-0.77343750	+45.24169922	-4.39453125	-62.20458984	+2216	+10.01953125	-5.20312500	-0.41308594	-0.02197266	-13.22753906	+19.99511719	+2124	+7.22021484	-9.21972656	-0.73388672	+53.34960938	+1.31835938	-24.65332031	+1784
+1458240908.86809990	+9.90527344	-6.01171875	-0.76904297	+45.24169922	-4.41650391	-62.18261719	+2220	+10.02392578	-5.20312500	-0.41308594	-0.06591797	-13.27148438	+20.01708984	+2128	+7.22021484	-9.21972656	-0.73828125	+53.30566406	+1.25244141	-24.65332031	+1784
+1458240908.87229990	+9.90966797	-6.00732422	-0.76904297	+45.21972656	-4.46044922	-62.18261719	+2224	+10.02392578	-5.19873047	-0.40869141	-0.08789063	-13.29345703	+20.03906250	+2132	+7.21582031	-9.21972656	-0.74707031	+53.23974609	+1.20849609	-24.63134766	+1784
+1458240908.87649990	+9.90966797	-6.00732422	-0.76904297	+45.21972656	-4.48242188	-62.16064453	+2224	+10.02832031	-5.19873047	-0.40869141	-0.10986328	-13.31542969	+20.06103516	+2136	+7.21582031	-9.21972656	-0.75146484	+53.19580078	+1.14257813	-24.60937500	+1788
+1458240908.88060000	+9.91406250	-6.00732422	-0.76464844	+45.21972656	-4.52636719	-62.13867188	+2228	+10.03271484	-5.19873047	-0.40429688	-0.15380859	-13.33740234	+20.08300781	+2140	+7.21142578	-9.21972656	-0.75585938	+53.12988281	+1.09863281	-24.58740234	+1788
+1458240908.88480000	+9.91406250	-6.00292969	-0.76464844	+45.19775391	-4.57031250	-62.13867188	+2228	+10.03710938	-5.19873047	-0.39990234	-0.19775391	-13.35937500	+20.10498047	+2144	+7.21142578	-9.21972656	-0.76464844	+53.06396484	+1.03271484	-24.56542969	+1788
+1458240908.88899990	+9.91845703	-6.00292969	-0.76025391	+45.19775391	-4.59228516	-62.11669922	+2232	+10.03710938	-5.19873047	-0.39990234	-0.24169922	-13.38134766	+20.12695313	+2148	+7.20703125	-9.21972656	-0.76904297	+52.97607422	+0.96679688	-24.54345703	+1788
+1458240908.89310000	+9.92285156	-5.99853516	-0.76025391	+45.17578125	-4.63623047	-62.07275391	+2232	+10.04150391	-5.19433594	-0.39550781	-0.30761719	-13.40332031	+20.17089844	+2152	+7.20263672	-9.22412109	-0.77343750	+52.91015625	+0.90087891	-24.49951172	+1784
+1458240908.89730000	+9.92285156	-5.99853516	-0.76025391	+45.15380859	-4.70214844	-62.02880859	+2232	+10.04589844	-5.19433594	-0.39111328	-0.37353516	-13.40332031	+20.19287109	+2156	+7.20263672	-9.21972656	-0.78222656	+52.84423828	+0.83496094	-24.47753906	+1784
+1458240908.90150000	+9.92724609	-5.99414063	-0.75585938	+45.15380859	-4.76806641	-62.00683594	+2232	+10.05029297	-5.19433594	-0.39111328	-0.43945313	-13.44726563	+20.25878906	+2160	+7.20263672	-9.21972656	-0.78662109	+52.77832031	+0.76904297	-24.45556641	+1784
+1458240908.90560010	+9.93164063	-5.99414063	-0.75585938	+45.10986328	-4.85595703	-61.94091797	+2236	+10.05908203	-5.19433594	-0.38671875	-0.54931641	-13.46923828	+20.32470703	+2164	+7.20703125	-9.21972656	-0.79101563	+52.71240234	+0.70312500	-24.43359375	+1780
+1458240908.90980010	+9.94042969	-5.99414063	-0.75146484	+45.08789063	-4.94384766	-61.87500000	+2236	+10.06347656	-5.18994141	-0.38232422	-0.65917969	-13.51318359	+20.39062500	+2168	+7.20703125	-9.21533203	-0.79541016	+52.64648438	+0.61523438	-24.41162109	+1780
+1458240908.91400000	+9.94482422	-5.98974609	-0.75146484	+45.06591797	-5.05371094	-61.83105469	+2240	+10.07226563	-5.18994141	-0.37792969	-0.74707031	-13.55712891	+20.45654297	+2176	+7.21142578	-9.21533203	-0.79980469	+52.60253906	+0.54931641	-24.41162109	+1776
+1458240908.91810010	+9.95361328	-5.98974609	-0.74707031	+45.00000000	-5.22949219	-61.74316406	+2244	+10.08105469	-5.18994141	-0.37353516	-0.92285156	-13.60107422	+20.58837891	+2180	+7.22021484	-9.21093750	-0.80419922	+52.53662109	+0.43945313	-24.41162109	+1776
+1458240908.92230010	+9.96240234	-5.98535156	-0.74267578	+44.95605469	-5.38330078	-61.65527344	+2248	+10.08984375	-5.18554688	-0.36914063	-1.05468750	-13.66699219	+20.69824219	+2188	+7.23339844	-9.20214844	-0.80419922	+52.49267578	+0.35156250	-24.43359375	+1776
+1458240908.92650010	+9.97558594	-5.98535156	-0.73828125	+44.93408203	-5.55908203	-61.56738281	+2252	+10.09863281	-5.18115234	-0.36474609	-1.16455078	-13.73291016	+20.80810547	+2196	+7.24218750	-9.19775391	-0.80859375	+52.47070313	+0.24169922	-24.45556641	+1776
+1458240908.93059990	+9.98876953	-5.98535156	-0.73388672	+44.84619141	-5.82275391	-61.43554688	+2256	+10.11181641	-5.18115234	-0.35595703	-1.40625000	-13.82080078	+20.96191406	+2204	+7.25976563	-9.18896484	-0.80859375	+52.40478516	+0.08789063	-24.49951172	+1780
+1458240908.93479990	+10.00195313	-5.98095703	-0.72949219	+44.80224609	-6.04248047	-61.30371094	+2264	+10.12060547	-5.17675781	-0.35156250	-1.53808594	-13.90869141	+21.11572266	+2212	+7.27734375	-9.18017578	-0.81298828	+52.38281250	-0.04394531	-24.54345703	+1784
+1458240908.93899990	+10.01513672	-5.98095703	-0.72070313	+44.75830078	-6.26220703	-61.21582031	+2276	+10.13378906	-5.17236328	-0.34277344	-1.69189453	-13.99658203	+21.24755859	+2224	+7.29492188	-9.17138672	-0.81298828	+52.36083984	-0.17578125	-24.60937500	+1784
+1458240908.94310000	+10.02832031	-5.97656250	-0.71191406	+44.67041016	-6.59179688	-61.08398438	+2284	+10.14697266	-5.17236328	-0.33398438	-1.91162109	-14.12841797	+21.42333984	+2236	+7.32128906	-9.16259766	-0.81738281	+52.29492188	-0.37353516	-24.67529297	+1788
+1458240908.94730000	+10.04589844	-5.97656250	-0.70751953	+44.64843750	-6.85546875	-60.97412109	+2296	+10.16455078	-5.16796875	-0.32519531	-2.08740234	-14.23828125	+21.55517578	+2248	+7.33886719	-9.15380859	-0.82177734	+52.22900391	-0.52734375	-24.76318359	+1792
+1458240908.95140000	+10.06347656	-5.97216797	-0.70312500	+44.62646484	-7.11914063	-60.86425781	+2308	+10.17773438	-5.16357422	-0.32080078	-2.24121094	-14.37011719	+21.73095703	+2264	+7.35644531	-9.14501953	-0.83056641	+52.16308594	-0.72509766	-24.82910156	+1796
+1458240908.95560000	+10.07666016	-5.97216797	-0.69433594	+44.56054688	-7.40478516	-60.73242188	+2320	+10.19091797	-5.16357422	-0.31201172	-2.46093750	-14.52392578	+21.86279297	+2276	+7.37841797	-9.14062500	-0.84375000	+52.03125000	-0.94482422	-24.89501953	+1796
+1458240908.95980000	+10.09423828	-5.96777344	-0.68994141	+44.53857422	-7.69042969	-60.62255859	+2332	+10.20849609	-5.15917969	-0.29882813	-2.61474609	-14.69970703	+22.01660156	+2292	+7.39599609	-9.13623047	-0.85253906	+51.92138672	-1.14257813	-25.00488281	+1800
+1458240908.96390010	+10.11181641	-5.96337891	-0.68554688	+44.53857422	-7.97607422	-60.49072266	+2344	+10.23046875	-5.15039063	-0.29443359	-2.79052734	-14.83154297	+22.19238281	+2308	+7.41796875	-9.13183594	-0.87011719	+51.83349609	-1.38427734	-25.04882813	+1804
+1458240908.96810010	+10.12939453	-5.95898438	-0.68115234	+44.49462891	-8.26171875	-60.40283203	+2360	+10.24365234	-5.14599609	-0.28564453	-3.01025391	-15.05126953	+22.30224609	+2320	+7.43115234	-9.13183594	-0.88769531	+51.65771484	-1.62597656	-25.13671875	+1804
+1458240908.97230010	+10.14697266	-5.95458984	-0.67236328	+44.51660156	-8.56933594	-60.31494141	+2372	+10.26562500	-5.14160156	-0.27246094	-3.18603516	-15.29296875	+22.43408203	+2340	+7.44873047	-9.12744141	-0.90087891	+51.50390625	-1.84570313	-25.26855469	+1804
+1458240908.98060010	+10.19091797	-5.94580078	-0.66357422	+44.51660156	-9.14062500	-60.13916016	+2400	+10.30517578	-5.13281250	-0.25927734	-3.58154297	-15.75439453	+22.69775391	+2372	+7.47949219	-9.12744141	-0.94921875	+51.13037109	-2.35107422	-25.46630859	+1804
+1458240908.98480010	+10.21289063	-5.94140625	-0.65917969	+44.56054688	-9.42626953	-60.09521484	+2416	+10.33154297	-5.12402344	-0.24609375	-3.75732422	-16.08398438	+22.78564453	+2388	+7.50146484	-9.12304688	-0.96679688	+50.97656250	-2.59277344	-25.66406250	+1804
+1458240908.98889990	+10.23925781	-5.93261719	-0.66357422	+44.58251953	-9.68994141	-59.98535156	+2428	+10.35351563	-5.11962891	-0.24609375	-3.95507813	-16.32568359	+22.91748047	+2404	+7.52343750	-9.12304688	-0.99316406	+50.80078125	-2.87841797	-25.77392578	+1800
+1458240908.99309990	+10.26123047	-5.93701172	-0.65917969	+44.53857422	-9.95361328	-59.98535156	+2440	+10.37548828	-5.11523438	-0.23730469	-4.15283203	-16.67724609	+22.96142578	+2424	+7.54101563	-9.12744141	-1.01953125	+50.55908203	-3.12011719	-25.94970703	+1796
+1458240908.99729990	+10.28759766	-5.92822266	-0.65478516	+44.58251953	-10.26123047	-59.98535156	+2452	+10.40185547	-5.10644531	-0.22412109	-4.30664063	-17.07275391	+23.02734375	+2444	+7.56298828	-9.12304688	-1.04150391	+50.38330078	-3.40576172	-26.19140625	+1792
+1458240909.00140000	+10.31835938	-5.92382813	-0.65917969	+44.60449219	-10.52490234	-59.94140625	+2468	+10.42822266	-5.09765625	-0.22851563	-4.48242188	-17.35839844	+23.11523438	+2460	+7.58935547	-9.11865234	-1.06787109	+50.22949219	-3.69140625	-26.38916016	+1792
+1458240909.00560000	+10.34472656	-5.92822266	-0.65917969	+44.53857422	-10.76660156	-60.00732422	+2480	+10.45458984	-5.09326172	-0.21972656	-4.65820313	-17.77587891	+23.13720703	+2480	+7.61572266	-9.12304688	-1.09423828	+49.98779297	-3.93310547	-26.63085938	+1784
+1458240909.00980000	+10.37548828	-5.92382813	-0.65478516	+44.56054688	-11.05224609	-60.11718750	+2492	+10.48095703	-5.08447266	-0.21093750	-4.79003906	-18.23730469	+23.13720703	+2500	+7.64648438	-9.11865234	-1.11621094	+49.81201172	-4.21875000	-26.93847656	+1776
+1458240909.01390000	+10.41503906	-5.91943359	-0.66357422	+44.58251953	-11.31591797	-60.11718750	+2508	+10.51171875	-5.07568359	-0.21533203	-4.96582031	-18.61083984	+23.18115234	+2520	+7.68164063	-9.11425781	-1.14257813	+49.65820313	-4.48242188	-27.24609375	+1772
+1458240909.01810000	+10.44580078	-5.92822266	-0.66796875	+44.42871094	-11.55761719	-60.27099609	+2516	+10.54248047	-5.07128906	-0.21093750	-5.09765625	-19.09423828	+23.15917969	+2540	+7.71240234	-9.11425781	-1.16894531	+49.43847656	-4.72412109	-27.57568359	+1764
+1458240909.02220010	+10.48535156	-5.92822266	-0.66357422	+44.38476563	-11.84326172	-60.44677734	+2532	+10.57324219	-5.05810547	-0.20214844	-5.20751953	-19.57763672	+23.11523438	+2560	+7.75634766	-9.10546875	-1.19091797	+49.30664063	-5.00976563	-27.94921875	+1756
+1458240909.02640010	+10.52490234	-5.92382813	-0.67675781	+44.34082031	-12.10693359	-60.53466797	+2548	+10.60839844	-5.04931641	-0.21093750	-5.29541016	-19.97314453	+23.09326172	+2580	+7.80029297	-9.09667969	-1.21728516	+49.17480469	-5.29541016	-28.30078125	+1752
+1458240909.03060010	+10.56445313	-5.93701172	-0.68554688	+44.14306641	-12.37060547	-60.73242188	+2560	+10.63916016	-5.04052734	-0.21093750	-5.40527344	-20.47851563	+23.02734375	+2600	+7.84423828	-9.09667969	-1.24365234	+48.95507813	-5.53710938	-28.69628906	+1740
+1458240909.03469990	+10.60839844	-5.93701172	-0.68994141	+44.05517578	-12.65625000	-60.97412109	+2576	+10.67431641	-5.02734375	-0.21093750	-5.47119141	-20.98388672	+22.96142578	+2620	+7.89257813	-9.08349609	-1.27001953	+48.84521484	-5.77880859	-29.11376953	+1736
+1458240909.03889990	+10.65673828	-5.93701172	-0.69873047	+43.92333984	-12.96386719	-61.14990234	+2592	+10.71386719	-5.01855469	-0.22412109	-5.53710938	-21.40136719	+22.89550781	+2640	+7.94531250	-9.07470703	-1.29638672	+48.71337891	-6.04248047	-29.53125000	+1732
+1458240909.04310010	+10.70068359	-5.95019531	-0.70751953	+43.68164063	-13.27148438	-61.45751953	+2608	+10.75341797	-5.00976563	-0.22851563	-5.62500000	-21.92871094	+22.78564453	+2660	+7.99365234	-9.07031250	-1.31835938	+48.51562500	-6.28417969	-29.97070313	+1724
+1458240909.04720000	+10.74902344	-5.95458984	-0.71191406	+43.50585938	-13.57910156	-61.76513672	+2620	+10.79296875	-4.99658203	-0.23730469	-5.66894531	-22.43408203	+22.65380859	+2680	+8.05078125	-9.05712891	-1.34912109	+48.38378906	-6.50390625	-30.41015625	+1724
+1458240909.05139990	+10.80175781	-5.95898438	-0.72949219	+43.30810547	-13.88671875	-62.00683594	+2640	+10.83691406	-4.98339844	-0.25488281	-5.69091797	-22.87353516	+22.54394531	+2704	+8.10791016	-9.04394531	-1.37988281	+48.22998047	-6.76757813	-30.84960938	+1720
+1458240909.05559990	+10.85009766	-5.97216797	-0.73828125	+43.02246094	-14.19433594	-62.33642578	+2656	+10.87646484	-4.97900391	-0.26806641	-5.75683594	-23.35693359	+22.39013672	+2724	+8.16064453	-9.03955078	-1.40625000	+48.01025391	-6.98730469	-31.28906250	+1716
+1458240909.06390000	+10.95996094	-5.98535156	-0.76904297	+42.51708984	-14.85351563	-62.97363281	+2688	+10.97314453	-4.94824219	-0.30761719	-5.77880859	-24.27978516	+22.03857422	+2764	+8.27929688	-9.01757813	-1.48095703	+47.65869141	-7.44873047	-32.12402344	+1720
+1458240909.06810000	+11.01269531	-5.99414063	-0.78222656	+42.20947266	-15.18310547	-63.36914063	+2704	+11.01708984	-4.93945313	-0.32958984	-5.84472656	-24.76318359	+21.84082031	+2780	+8.33203125	-9.01318359	-1.51611328	+47.39501953	-7.64648438	-32.56347656	+1716
+1458240909.07220010	+11.06982422	-6.00292969	-0.79541016	+41.92382813	-15.51269531	-63.76464844	+2720	+11.06542969	-4.92626953	-0.35156250	-5.84472656	-25.22460938	+21.59912109	+2800	+8.38916016	-9.00000000	-1.55566406	+47.17529297	-7.84423828	-32.98095703	+1720
+1458240909.07640000	+11.12695313	-6.01171875	-0.81298828	+41.63818359	-15.86425781	-64.16015625	+2736	+11.11816406	-4.90869141	-0.37792969	-5.84472656	-25.68603516	+21.37939453	+2816	+8.44628906	-8.99121094	-1.59960938	+46.93359375	-8.06396484	-33.37646484	+1724
+1458240909.08060000	+11.18408203	-6.02050781	-0.82617188	+41.35253906	-16.21582031	-64.62158203	+2748	+11.17089844	-4.89990234	-0.40429688	-5.86669922	-26.16943359	+21.11572266	+2832	+8.49902344	-8.98681641	-1.64355469	+46.60400391	-8.26171875	-33.81591797	+1724
+1458240909.08470010	+11.24560547	-6.02929688	-0.84375000	+41.04492188	-16.52343750	-65.06103516	+2764	+11.22363281	-4.88232422	-0.43505859	-5.84472656	-26.65283203	+20.80810547	+2848	+8.55175781	-8.97802734	-1.69189453	+46.31835938	-8.43750000	-34.18945313	+1728
+1458240909.08890010	+11.30273438	-6.03808594	-0.86132813	+40.73730469	-16.85302734	-65.50048828	+2776	+11.28076172	-4.86914063	-0.46142578	-5.82275391	-27.13623047	+20.50048828	+2864	+8.60888672	-8.96923828	-1.74462891	+46.03271484	-8.63525391	-34.54101563	+1736
+1458240909.09310010	+11.35986328	-6.03808594	-0.87890625	+40.45166016	-17.18261719	-65.98388672	+2788	+11.33349609	-4.85156250	-0.49658203	-5.77880859	-27.61962891	+20.19287109	+2880	+8.65283203	-8.96484375	-1.79736328	+45.65917969	-8.81103516	-34.93652344	+1740
+1458240909.09719990	+11.42138672	-6.04687500	-0.89648438	+40.16601563	-17.51220703	-66.46728516	+2800	+11.39062500	-4.83398438	-0.52734375	-5.73486328	-28.08105469	+19.86328125	+2896	+8.70996094	-8.95605469	-1.85449219	+45.35156250	-8.98681641	-35.28808594	+1748
+1458240909.10139990	+11.48291016	-6.05126953	-0.91406250	+39.88037109	-17.84179688	-66.99462891	+2812	+11.45214844	-4.81640625	-0.55810547	-5.66894531	-28.60839844	+19.51171875	+2912	+8.76708984	-8.94726563	-1.91162109	+45.04394531	-9.18457031	-35.68359375	+1760
+1458240909.10550000	+11.54443359	-6.05126953	-0.92724609	+39.66064453	-18.21533203	-67.54394531	+2828	+11.50927734	-4.79882813	-0.59326172	-5.58105469	-29.13574219	+19.16015625	+2928	+8.81542969	-8.93847656	-1.96435547	+44.67041016	-9.33837891	-36.10107422	+1768
+1458240909.10970000	+11.60595703	-6.05126953	-0.94482422	+39.39697266	-18.54492188	-68.11523438	+2844	+11.56640625	-4.77685547	-0.62402344	-5.47119141	-29.64111328	+18.76464844	+2948	+8.87255859	-8.92968750	-2.02587891	+44.38476563	-9.51416016	-36.47460938	+1784
+1458240909.11389990	+11.66748047	-6.05566406	-0.96240234	+39.15527344	-18.89648438	-68.70849609	+2864	+11.62792969	-4.75927734	-0.65917969	-5.33935547	-30.19042969	+18.34716797	+2964	+8.92968750	-8.91650391	-2.08300781	+44.07714844	-9.68994141	-36.89208984	+1796
+1458240909.11800000	+11.72900391	-6.05126953	-0.97998047	+38.95751953	-19.24804688	-69.27978516	+2888	+11.68945313	-4.73291016	-0.69433594	-5.18554688	-30.71777344	+17.95166016	+2980	+8.98242188	-8.90771484	-2.13574219	+43.74755859	-9.86572266	-37.35351563	+1808
+1458240909.12220000	+11.79492188	-6.04687500	-1.00195313	+38.71582031	-19.57763672	-69.87304688	+2912	+11.75097656	-4.71093750	-0.73388672	-5.00976563	-31.20117188	+17.51220703	+2996	+9.04394531	-8.89453125	-2.19726563	+43.48388672	-10.04150391	-37.74902344	+1824
+1458240909.12640000	+11.85644531	-6.04687500	-1.01953125	+38.49609375	-19.92919922	-70.48828125	+2936	+11.81689453	-4.68896484	-0.76464844	-4.83398438	-31.77246094	+17.07275391	+3012	+9.10986328	-8.87695313	-2.25000000	+43.24218750	-10.23925781	-38.21044922	+1840
+1458240909.13050010	+11.91796875	-6.03808594	-1.03710938	+38.29833984	-20.30273438	-71.10351563	+2964	+11.87402344	-4.66259766	-0.80419922	-4.61425781	-32.29980469	+16.63330078	+3032	+9.16699219	-8.85937500	-2.30273438	+42.95654297	-10.41503906	-38.71582031	+1856
+1458240909.13470010	+11.97949219	-6.02929688	-1.06347656	+38.10058594	-20.65429688	-71.69677734	+2992	+11.93554688	-4.63623047	-0.84375000	-4.39453125	-32.80517578	+16.17187500	+3048	+9.23730469	-8.83300781	-2.36425781	+42.78076172	-10.61279297	-39.15527344	+1880
+1458240909.14299990	+12.11132813	-6.01611328	-1.10302734	+37.70507813	-21.40136719	-73.01513672	+3048	+12.06298828	-4.58349609	-0.91845703	-3.84521484	-33.90380859	+15.20507813	+3080	+9.38232422	-8.78906250	-2.45214844	+42.45117188	-11.05224609	-40.31982422	+1912
+1458240909.14720010	+12.17285156	-6.01171875	-1.12939453	+37.46337891	-21.70898438	-73.60839844	+3080	+12.12451172	-4.55712891	-0.96240234	-3.55957031	-34.36523438	+14.69970703	+3096	+9.46142578	-8.75830078	-2.50488281	+42.31933594	-11.27197266	-40.82519531	+1932
+1458240909.15140010	+12.23876953	-6.00732422	-1.14697266	+37.26562500	-22.08251953	-74.28955078	+3104	+12.19042969	-4.53076172	-1.00195313	-3.22998047	-34.93652344	+14.12841797	+3108	+9.54492188	-8.73193359	-2.54003906	+42.20947266	-11.53564453	-41.46240234	+1948
+1458240909.15549990	+12.30468750	-5.99853516	-1.17333984	+37.00195313	-22.41210938	-74.86083984	+3132	+12.25634766	-4.50000000	-1.04589844	-2.87841797	-35.39794922	+13.62304688	+3124	+9.61962891	-8.70556641	-2.57958984	+42.07763672	-11.77734375	-42.07763672	+1964
+1458240909.15969990	+12.37060547	-5.98974609	-1.20849609	+36.71630859	-22.69775391	-75.41015625	+3160	+12.31347656	-4.47363281	-1.09863281	-2.52685547	-35.81542969	+13.07373047	+3144	+9.70312500	-8.67041016	-2.62792969	+42.01171875	-12.04101563	-42.62695313	+1984
+1458240909.16389990	+12.43212891	-5.98095703	-1.22607422	+36.49658203	-23.07128906	-76.06933594	+3184	+12.37939453	-4.44287109	-1.13818359	-2.08740234	-36.34277344	+12.45849609	+3156	+9.79101563	-8.63525391	-2.66308594	+41.94580078	-12.30468750	-43.28613281	+1996
+1458240909.16800000	+12.49365234	-5.97656250	-1.25244141	+36.16699219	-23.40087891	-76.64062500	+3208	+12.44091797	-4.40771484	-1.18652344	-1.62597656	-36.78222656	+11.84326172	+3172	+9.87011719	-8.60449219	-2.70263672	+41.83593750	-12.59033203	-43.92333984	+2008
+1458240909.17220000	+12.55957031	-5.96777344	-1.28759766	+35.83740234	-23.66455078	-77.16796875	+3236	+12.50244141	-4.38134766	-1.23925781	-1.16455078	-37.17773438	+11.18408203	+3188	+9.95361328	-8.56933594	-2.74658203	+41.77001953	-12.85400391	-44.47265625	+2024
+1458240909.17630000	+12.62548828	-5.95458984	-1.29638672	+35.57373047	-24.01611328	-77.87109375	+3256	+12.56835938	-4.35058594	-1.27880859	-0.61523438	-37.68310547	+10.41503906	+3200	+10.03710938	-8.53417969	-2.78173828	+41.70410156	-13.13964844	-45.15380859	+2036
+1458240909.18050000	+12.68701172	-5.95019531	-1.32275391	+35.17822266	-24.30175781	-78.37646484	+3276	+12.63427734	-4.31103516	-1.32714844	-0.02197266	-38.10058594	+9.73388672	+3212	+10.11621094	-8.49902344	-2.81689453	+41.59423828	-13.42529297	-45.76904297	+2048
+1458240909.18470000	+12.75732422	-5.94140625	-1.35791016	+34.76074219	-24.49951172	-78.83789063	+3300	+12.70019531	-4.28027344	-1.37988281	+0.57128906	-38.43017578	+8.96484375	+3228	+10.19531250	-8.46826172	-2.86523438	+41.46240234	-13.68896484	-46.29638672	+2060
+1458240909.18880010	+12.81884766	-5.93261719	-1.36669922	+34.40917969	-24.82910156	-79.49707031	+3320	+12.76611328	-4.24511719	-1.42382813	+1.29638672	-38.84765625	+8.08593750	+3240	+10.27441406	-8.43750000	-2.90478516	+41.33056641	-13.95263672	-46.88964844	+2068
+1458240909.19300010	+12.88037109	-5.92382813	-1.38867188	+33.90380859	-25.09277344	-79.98046875	+3340	+12.83203125	-4.20556641	-1.47216797	+2.04345703	-39.19921875	+7.22900391	+3252	+10.34472656	-8.40673828	-2.94433594	+41.17675781	-14.23828125	-47.46093750	+2076
+1458240909.19720010	+12.94628906	-5.91064453	-1.41503906	+33.42041016	-25.26855469	-80.41992188	+3368	+12.89794922	-4.16601563	-1.52490234	+2.81250000	-39.48486328	+6.30615234	+3264	+10.41943359	-8.37597656	-2.99707031	+41.02294922	-14.45800781	-47.96630859	+2088
+1458240909.20549990	+13.07373047	-5.87988281	-1.42382813	+32.49755859	-25.86181641	-81.54052734	+3412	+13.03417969	-4.07812500	-1.60839844	+4.63623047	-40.20996094	+4.28466797	+3284	+10.55566406	-8.31005859	-3.08935547	+40.64941406	-14.96337891	-48.99902344	+2112
+1458240909.20970010	+13.13525391	-5.86669922	-1.44140625	+31.94824219	-26.05957031	-82.00195313	+3436	+13.10009766	-4.03417969	-1.66113281	+5.60302734	-40.45166016	+3.22998047	+3296	+10.62158203	-8.28808594	-3.15087891	+40.40771484	-15.13916016	-49.41650391	+2124
+1458240909.21380000	+13.20117188	-5.84912109	-1.43701172	+31.46484375	-26.36718750	-82.59521484	+3464	+13.16601563	-3.98583984	-1.69628906	+6.67968750	-40.80322266	+2.06542969	+3304	+10.68750000	-8.26171875	-3.19482422	+40.18798828	-15.35888672	-49.92187500	+2136
+1458240909.21799990	+13.26708984	-5.83154297	-1.44140625	+30.87158203	-26.60888672	-83.03466797	+3492	+13.23632813	-3.93310547	-1.74023438	+7.73437500	-41.02294922	+0.96679688	+3312	+10.74462891	-8.23535156	-3.24316406	+39.94628906	-15.60058594	-50.38330078	+2152
+1458240909.22219990	+13.33300781	-5.81396484	-1.45458984	+30.25634766	-26.82861328	-83.45214844	+3520	+13.30224609	-3.88037109	-1.78857422	+8.83300781	-41.22070313	-0.15380859	+3324	+10.80615234	-8.20458984	-3.30029297	+39.72656250	-15.79833984	-50.80078125	+2168
+1458240909.22630000	+13.39453125	-5.79638672	-1.45019531	+29.68505859	-27.13623047	-83.97949219	+3552	+13.37255859	-3.82763672	-1.82373047	+10.01953125	-41.50634766	-1.40625000	+3332	+10.87207031	-8.17822266	-3.34863281	+39.50683594	-15.99609375	-51.26220703	+2184
+1458240909.23050000	+13.45605469	-5.77441406	-1.44580078	+29.09179688	-27.42187500	-84.41894531	+3588	+13.43847656	-3.77050781	-1.86767578	+11.14013672	-41.66015625	-2.54882813	+3340	+10.92919922	-8.14746094	-3.39697266	+39.26513672	-16.21582031	-51.70166016	+2204
+1458240909.23470000	+13.51757813	-5.75244141	-1.45019531	+28.45458984	-27.68554688	-84.85839844	+3624	+13.50000000	-3.71337891	-1.91162109	+12.28271484	-41.79199219	-3.71337891	+3352	+10.99072266	-8.11669922	-3.45849609	+39.04541016	-16.41357422	-52.07519531	+2228
+1458240909.23880000	+13.58349609	-5.73486328	-1.44580078	+27.83935547	-28.01513672	-85.31982422	+3660	+13.57031250	-3.65185547	-1.93798828	+13.49121094	-42.09960938	-4.96582031	+3364	+11.05664063	-8.08593750	-3.49365234	+38.89160156	-16.65527344	-52.62451172	+2248
+1458240909.24300000	+13.64501953	-5.70410156	-1.44140625	+27.26806641	-28.34472656	-85.71533203	+3700	+13.63623047	-3.59472656	-1.97753906	+14.56787109	-42.23144531	-6.08642578	+3372	+11.11816406	-8.05078125	-3.53759766	+38.71582031	-16.91894531	-53.10791016	+2268
+1458240909.24720000	+13.70654297	-5.68652344	-1.44140625	+26.63085938	-28.67431641	-86.13281250	+3736	+13.69775391	-3.53759766	-2.01708984	+15.64453125	-42.34130859	-7.22900391	+3384	+11.18847656	-8.01562500	-3.58593750	+38.54003906	-17.16064453	-53.52539063	+2292
+1458240909.25130010	+13.76806641	-5.67333984	-1.44580078	+25.92773438	-29.00390625	-86.52832031	+3776	+13.76367188	-3.48046875	-2.04345703	+16.76513672	-42.60498047	-8.41552734	+3396	+11.25878906	-7.98486328	-3.61230469	+38.40820313	-17.42431641	-54.09667969	+2312
+1458240909.25550010	+13.82519531	-5.64257813	-1.45019531	+25.37841797	-29.33349609	-86.87988281	+3816	+13.82519531	-3.42333984	-2.08740234	+17.70996094	-42.64892578	-9.44824219	+3408	+11.32910156	-7.94531250	-3.64306641	+38.29833984	-17.73193359	-54.62402344	+2336
+1458240909.26379990	+13.94384766	-5.61621094	-1.46337891	+24.06005859	-30.03662109	-87.56103516	+3888	+13.94824219	-3.31347656	-2.15332031	+19.59960938	-43.00048828	-11.55761719	+3428	+11.48730469	-7.85742188	-3.70019531	+38.23242188	-18.39111328	-55.72265625	+2380
+1458240909.26799990	+13.99658203	-5.58105469	-1.47216797	+23.55468750	-30.43212891	-87.91259766	+3928	+14.00976563	-3.26513672	-2.19287109	+20.36865234	-43.08837891	-12.48046875	+3444	+11.56640625	-7.80468750	-3.72216797	+38.21044922	-18.76464844	-56.27197266	+2396
+1458240909.27210000	+14.04931641	-5.56787109	-1.48095703	+22.98339844	-30.82763672	-88.26416016	+3964	+14.07128906	-3.21679688	-2.23242188	+21.11572266	-43.22021484	-13.42529297	+3452	+11.64550781	-7.76074219	-3.74853516	+38.18847656	-19.11621094	-56.79931641	+2416
+1458240909.27630000	+14.10644531	-5.55908203	-1.48974609	+22.36816406	-31.20117188	-88.61572266	+4000	+14.13281250	-3.16845703	-2.25439453	+21.88476563	-43.48388672	-14.39208984	+3464	+11.72900391	-7.71240234	-3.75732422	+38.18847656	-19.48974609	-57.45849609	+2432
+1458240909.28049990	+14.15917969	-5.52832031	-1.49853516	+21.92871094	-31.61865234	-88.94531250	+4036	+14.19433594	-3.12451172	-2.28955078	+22.50000000	-43.57177734	-15.20507813	+3476	+11.81250000	-7.65966797	-3.77050781	+38.23242188	-19.90722656	-58.05175781	+2444
+1458240909.28460000	+14.21630859	-5.51513672	-1.51171875	+21.40136719	-32.01416016	-89.27490234	+4068	+14.25146484	-3.08496094	-2.33349609	+23.07128906	-43.65966797	-16.04003906	+3484	+11.90039063	-7.61132813	-3.78808594	+38.25439453	-20.25878906	-58.57910156	+2452
+1458240909.28880000	+14.26904297	-5.50634766	-1.52050781	+20.87402344	-32.40966797	-89.62646484	+4096	+14.31298828	-3.04101563	-2.35107422	+23.66455078	-43.90136719	-16.91894531	+3496	+11.98388672	-7.56298828	-3.79687500	+38.27636719	-20.63232422	-59.19433594	+2464
+1458240909.29300000	+14.31298828	-5.47998047	-1.53369141	+20.45654297	-32.82714844	-89.93408203	+4128	+14.37011719	-2.99707031	-2.38623047	+24.16992188	-44.03320313	-17.66601563	+3508	+12.06298828	-7.50585938	-3.81005859	+38.29833984	-21.02783203	-59.72167969	+2472
+1458240909.29710010	+14.36572266	-5.45800781	-1.54687500	+20.01708984	-33.22265625	-90.24169922	+4156	+14.42724609	-2.95751953	-2.42138672	+24.63134766	-44.16503906	-18.41308594	+3520	+12.14208984	-7.45751953	-3.82763672	+38.29833984	-21.37939453	-60.20507813	+2476
+1458240909.30130000	+14.41406250	-5.44042969	-1.54248047	+19.62158203	-33.70605469	-90.63720703	+4184	+14.48437500	-2.91796875	-2.43457031	+25.13671875	-44.42871094	-19.27001953	+3532	+12.21679688	-7.40917969	-3.83642578	+38.29833984	-21.75292969	-60.75439453	+2480
+1458240909.30550000	+14.46240234	-5.40527344	-1.53808594	+19.31396484	-34.21142578	-90.98876953	+4216	+14.54589844	-2.87841797	-2.45654297	+25.57617188	-44.62646484	-19.99511719	+3544	+12.29150391	-7.35644531	-3.84960938	+38.29833984	-22.12646484	-61.28173828	+2484
+1458240909.30960010	+14.51074219	-5.38330078	-1.53808594	+18.98437500	-34.67285156	-91.36230469	+4244	+14.60302734	-2.83886719	-2.48291016	+25.99365234	-44.78027344	-20.74218750	+3556	+12.36621094	-7.31689453	-3.87158203	+38.25439453	-22.41210938	-61.72119141	+2488
+1458240909.31380010	+14.55908203	-5.35693359	-1.52050781	+18.67675781	-35.24414063	-91.80175781	+4276	+14.66455078	-2.80371094	-2.48730469	+26.49902344	-45.04394531	-21.62109375	+3568	+12.43212891	-7.27294922	-3.88476563	+38.21044922	-22.69775391	-62.22656250	+2488
+1458240909.31800010	+14.60302734	-5.32177734	-1.50732422	+18.39111328	-35.74951172	-92.10937500	+4308	+14.72607422	-2.75537109	-2.50488281	+26.96044922	-45.21972656	-22.36816406	+3584	+12.49365234	-7.22900391	-3.90673828	+38.14453125	-22.98339844	-62.62207031	+2496
+1458240909.32629990	+14.69970703	-5.25146484	-1.48095703	+17.86376953	-36.78222656	-92.81250000	+4376	+14.84033203	-2.67187500	-2.51367188	+27.92724609	-45.68115234	-23.99414063	+3620	+12.61230469	-7.15869141	-3.95507813	+37.90283203	-23.44482422	-63.41308594	+2508
+1458240909.33040000	+14.74804688	-5.20751953	-1.45458984	+17.66601563	-37.33154297	-93.14208984	+4412	+14.89746094	-2.61914063	-2.51806641	+28.43261719	-45.92285156	-24.78515625	+3636	+12.66503906	-7.11474609	-3.97705078	+37.81494141	-23.68652344	-63.76464844	+2520
+1458240909.33460000	+14.79199219	-5.16357422	-1.43261719	+17.44628906	-37.88085938	-93.47167969	+4452	+14.95898438	-2.57519531	-2.51806641	+28.91601563	-46.14257813	-25.59814453	+3656	+12.72216797	-7.07958984	-4.00781250	+37.66113281	-23.88427734	-64.09423828	+2536
+1458240909.33880000	+14.83593750	-5.12402344	-1.39306641	+17.24853516	-38.54003906	-93.86718750	+4496	+15.02050781	-2.53125000	-2.50488281	+29.48730469	-46.45019531	-26.49902344	+3680	+12.77490234	-7.04443359	-4.02978516	+37.55126953	-24.10400391	-64.46777344	+2548
+1458240909.34290000	+14.88427734	-5.07568359	-1.36669922	+17.05078125	-39.11132813	-94.13085938	+4540	+15.08203125	-2.47412109	-2.50048828	+30.03662109	-46.66992188	-27.29003906	+3704	+12.82763672	-7.00488281	-4.05175781	+37.46337891	-24.32373047	-64.79736328	+2568
+1458240909.34710000	+14.92822266	-5.03613281	-1.34033203	+16.80908203	-39.66064453	-94.39453125	+4584	+15.14355469	-2.43017578	-2.49609375	+30.54199219	-46.88964844	-28.10302734	+3724	+12.88037109	-6.96972656	-4.08251953	+37.33154297	-24.52148438	-65.10498047	+2592
+1458240909.35130000	+14.97216797	-4.99658203	-1.30517578	+16.54541016	-40.25390625	-94.65820313	+4628	+15.19628906	-2.38623047	-2.47851563	+31.09130859	-47.15332031	-29.02587891	+3748	+12.93310547	-6.93896484	-4.10009766	+37.22167969	-24.74121094	-65.47851563	+2616
+1458240909.35540010	+15.01611328	-4.94824219	-1.28320313	+16.28173828	-40.75927734	-94.81201172	+4672	+15.25781250	-2.32910156	-2.46972656	+31.64062500	-47.35107422	-29.79492188	+3776	+12.98583984	-6.89501953	-4.12207031	+37.13378906	-24.98291016	-65.74218750	+2644
+1458240909.35960010	+15.05566406	-4.90869141	-1.26562500	+15.95214844	-41.26464844	-94.94384766	+4720	+15.31494141	-2.28955078	-2.46093750	+32.10205078	-47.54882813	-30.58593750	+3800	+13.03857422	-6.85107422	-4.14404297	+37.02392578	-25.22460938	-66.00585938	+2672
+1458240909.36380000	+15.09521484	-4.86914063	-1.23925781	+15.60058594	-41.81396484	-95.07568359	+4764	+15.36767578	-2.24560547	-2.44775391	+32.58544922	-47.79052734	-31.39892578	+3824	+13.09570313	-6.81152344	-4.15283203	+36.95800781	-25.53222656	-66.35742188	+2700
+1458240909.36789990	+15.13037109	-4.82519531	-1.21728516	+15.31494141	-42.31933594	-95.14160156	+4812	+15.42041016	-2.19287109	-2.43896484	+33.06884766	-47.98828125	-32.10205078	+3852	+13.15283203	-6.75878906	-4.16601563	+36.95800781	-25.83984375	-66.64306641	+2732
+1458240909.37210010	+15.16552734	-4.79443359	-1.19970703	+14.87548828	-42.82470703	-95.18554688	+4856	+15.47314453	-2.15332031	-2.43457031	+33.48632813	-48.14208984	-32.82714844	+3872	+13.21435547	-6.71044922	-4.17919922	+36.91406250	-26.16943359	-66.92871094	+2764
+1458240909.38039990	+15.24023438	-4.73730469	-1.17333984	+13.97460938	-43.74755859	-95.18554688	+4936	+15.58300781	-2.06982422	-2.41699219	+34.34326172	-48.47167969	-34.25537109	+3924	+13.34619141	-6.60937500	-4.17919922	+36.95800781	-26.98242188	-67.58789063	+2828
+1458240909.38459990	+15.27539063	-4.71972656	-1.17333984	+13.42529297	-44.14306641	-95.09765625	+4972	+15.63574219	-2.03906250	-2.41259766	+34.67285156	-48.58154297	-34.91455078	+3948	+13.41650391	-6.55664063	-4.18359375	+36.95800781	-27.39990234	-67.87353516	+2856
+1458240909.38879990	+15.30615234	-4.70214844	-1.16894531	+12.87597656	-44.51660156	-95.03173828	+5008	+15.67968750	-2.00830078	-2.40820313	+35.02441406	-48.71337891	-35.59570313	+3972	+13.48242188	-6.50390625	-4.17919922	+36.95800781	-27.81738281	-68.18115234	+2888
+1458240909.39290000	+15.33691406	-4.68017578	-1.16894531	+12.34863281	-44.89013672	-94.87792969	+5044	+15.72363281	-1.97314453	-2.41259766	+35.33203125	-48.77929688	-36.16699219	+3996	+13.54833984	-6.44238281	-4.17480469	+37.02392578	-28.30078125	-68.44482422	+2912
+1458240909.39710000	+15.36328125	-4.66259766	-1.17333984	+11.73339844	-45.24169922	-94.72412109	+5080	+15.76757813	-1.93798828	-2.41699219	+35.59570313	-48.82324219	-36.71630859	+4020	+13.61865234	-6.38525391	-4.17041016	+37.06787109	-28.76220703	-68.70849609	+2936
+1458240909.40130000	+15.39404297	-4.64941406	-1.16894531	+11.14013672	-45.61523438	-94.59228516	+5112	+15.81152344	-1.90722656	-2.41259766	+35.90332031	-48.93310547	-37.33154297	+4044	+13.68896484	-6.32812500	-4.16162109	+37.11181641	-29.24560547	-68.99414063	+2956
+1458240909.40540000	+15.42041016	-4.62744141	-1.16455078	+10.56884766	-46.01074219	-94.41650391	+5144	+15.85546875	-1.86328125	-2.41259766	+36.23291016	-48.99902344	-37.88085938	+4072	+13.75488281	-6.26220703	-4.15283203	+37.17773438	-29.75097656	-69.25781250	+2976
+1458240909.40960000	+15.45117188	-4.61425781	-1.16894531	+9.99755859	-46.34033203	-94.26269531	+5172	+15.90380859	-1.83691406	-2.41259766	+36.51855469	-49.04296875	-38.45214844	+4096	+13.82080078	-6.21386719	-4.14843750	+37.19970703	-30.19042969	-69.52148438	+2988
+1458240909.41370010	+15.47753906	-4.60107422	-1.15576172	+9.42626953	-46.75781250	-94.17480469	+5204	+15.94775391	-1.80615234	-2.40380859	+36.87011719	-49.08691406	-39.11132813	+4120	+13.88232422	-6.16113281	-4.13964844	+37.22167969	-30.62988281	-69.78515625	+3000
+1458240909.42210010	+15.53466797	-4.56152344	-1.13818359	+8.34960938	-47.50488281	-93.84521484	+5264	+16.03564453	-1.72705078	-2.40820313	+37.55126953	-49.08691406	-40.25390625	+4172	+14.00537109	-6.05126953	-4.13085938	+37.28759766	-31.50878906	-70.24658203	+3020
+1458240909.42619990	+15.56103516	-4.53515625	-1.12500000	+7.80029297	-47.90039063	-93.69140625	+5292	+16.07519531	-1.68750000	-2.39501953	+37.94677734	-49.13085938	-40.91308594	+4200	+14.05810547	-5.99853516	-4.13525391	+37.28759766	-31.86035156	-70.44433594	+3024
+1458240909.43039990	+15.58300781	-4.50439453	-1.10742188	+7.36083984	-48.33984375	-93.53759766	+5328	+16.11474609	-1.63916016	-2.38623047	+38.36425781	-49.15283203	-41.48437500	+4232	+14.10205078	-5.94140625	-4.13085938	+37.30957031	-32.21191406	-70.68603516	+3032
+1458240909.43460010	+15.60937500	-4.46923828	-1.08984375	+6.89941406	-48.75732422	-93.38378906	+5360	+16.15869141	-1.58642578	-2.37744141	+38.82568359	-49.17480469	-42.09960938	+4260	+14.15478516	-5.89746094	-4.13525391	+37.30957031	-32.54150391	-70.90576172	+3036
+1458240909.43870000	+15.63574219	-4.43408203	-1.05468750	+6.50390625	-49.28466797	-93.29589844	+5396	+16.20263672	-1.53808594	-2.35986328	+39.33105469	-49.21875000	-42.80273438	+4292	+14.19873047	-5.85351563	-4.14404297	+37.30957031	-32.82714844	-71.12548828	+3044
+1458240909.44289990	+15.66210938	-4.38574219	-1.01513672	+6.17431641	-49.83398438	-93.20800781	+5436	+16.25097656	-1.48535156	-2.33789063	+39.88037109	-49.26269531	-43.52783203	+4320	+14.24267578	-5.80078125	-4.14404297	+37.37548828	-33.13476563	-71.38916016	+3052
+1458240909.44709990	+15.68847656	-4.34179688	-0.97998047	+5.84472656	-50.36132813	-93.12011719	+5476	+16.29931641	-1.42822266	-2.31152344	+40.45166016	-49.32861328	-44.27490234	+4352	+14.28222656	-5.76562500	-4.14843750	+37.35351563	-33.37646484	-71.65283203	+3060
+1458240909.45540000	+15.73242188	-4.24072266	-0.90087891	+5.27343750	-51.41601563	-92.94433594	+5560	+16.38281250	-1.30078125	-2.25878906	+41.68212891	-49.37255859	-45.76904297	+4420	+14.35253906	-5.68212891	-4.15722656	+37.39746094	-33.81591797	-72.18017578	+3092
+1458240909.46370010	+15.77197266	-4.13964844	-0.82177734	+4.61425781	-52.44873047	-92.65869141	+5648	+16.45751953	-1.17333984	-2.21044922	+42.82470703	-49.43847656	-47.17529297	+4488	+14.42285156	-5.59863281	-4.17480469	+37.48535156	-34.23339844	-72.68554688	+3140
+1458240909.47210000	+15.80712891	-4.03417969	-0.74267578	+4.04296875	-53.52539063	-92.37304688	+5736	+16.54101563	-1.05029297	-2.15332031	+44.01123047	-49.54833984	-48.66943359	+4552	+14.48876953	-5.50634766	-4.18359375	+37.68310547	-34.71679688	-73.25683594	+3200
+1458240909.48040010	+15.84667969	-3.93750000	-0.67236328	+3.44970703	-54.53613281	-92.06542969	+5824	+16.61572266	-0.93164063	-2.10937500	+45.15380859	-49.52636719	-50.11962891	+4612	+14.56347656	-5.41845703	-4.17041016	+37.92480469	-35.28808594	-73.93798828	+3272
+1458240909.48449990	+15.86425781	-3.89794922	-0.63720703	+3.05419922	-55.01953125	-91.86767578	+5864	+16.64648438	-0.87890625	-2.08740234	+45.65917969	-49.50439453	-50.82275391	+4636	+14.60302734	-5.37451172	-4.16162109	+38.05664063	-35.59570313	-74.26757813	+3308
+1458240909.48869990	+15.88183594	-3.86279297	-0.61962891	+2.61474609	-55.39306641	-91.60400391	+5900	+16.67724609	-0.82617188	-2.06982422	+46.12060547	-49.46044922	-51.45996094	+4664	+14.64257813	-5.33056641	-4.15283203	+38.18847656	-35.92529297	-74.61914063	+3348
+1458240909.49700000	+15.90380859	-3.79687500	-0.59765625	+1.58203125	-56.05224609	-90.96679688	+5964	+16.72998047	-0.73388672	-2.06103516	+46.82373047	-49.28466797	-52.55859375	+4708	+14.72167969	-5.22070313	-4.13964844	+38.51806641	-36.62841797	-75.10253906	+3428
+1458240909.50120000	+15.92138672	-3.77490234	-0.59326172	+0.98876953	-56.35986328	-90.63720703	+5992	+16.75195313	-0.69433594	-2.05664063	+47.10937500	-49.17480469	-53.08593750	+4728	+14.76562500	-5.16357422	-4.12207031	+38.69384766	-37.04589844	-75.41015625	+3468
+1458240909.50539990	+15.93457031	-3.74853516	-0.58447266	+0.46142578	-56.66748047	-90.26367188	+6020	+16.77832031	-0.66357422	-2.05664063	+47.39501953	-49.06494141	-53.63525391	+4748	+14.80957031	-5.10205078	-4.10449219	+38.93554688	-37.50732422	-75.69580078	+3504
+1458240909.51370000	+15.96093750	-3.71337891	-0.58447266	-0.74707031	-57.21679688	-89.51660156	+6060	+16.82226563	-0.59326172	-2.04785156	+47.98828125	-48.84521484	-54.77783203	+4784	+14.89746094	-4.99658203	-4.06494141	+39.30908203	-38.43017578	-76.33300781	+3564
+1458240909.52200010	+15.98730469	-3.68261719	-0.59326172	-2.02148438	-57.59033203	-88.70361328	+6092	+16.86621094	-0.52294922	-2.06542969	+48.38378906	-48.49365234	-55.61279297	+4820	+14.98535156	-4.88671875	-4.02978516	+39.72656250	-39.33105469	-76.83837891	+3612
+1458240909.53040000	+16.00048828	-3.64306641	-0.60205078	-3.27392578	-58.00781250	-87.84667969	+6116	+16.90136719	-0.46142578	-2.07421875	+48.75732422	-48.20800781	-56.55761719	+4856	+15.06005859	-4.76367188	-4.00781250	+40.14404297	-40.16601563	-77.27783203	+3644
+1458240909.53449990	+16.00927734	-3.62548828	-0.60644531	-3.88916016	-58.22753906	-87.45117188	+6124	+16.91894531	-0.42626953	-2.06982422	+48.99902344	-48.09814453	-57.04101563	+4876	+15.09521484	-4.71093750	-3.99462891	+40.34179688	-40.58349609	-77.54150391	+3656
+1458240909.53870010	+16.02246094	-3.60351563	-0.59765625	-4.48242188	-58.49121094	-87.05566406	+6132	+16.93652344	-0.39111328	-2.06103516	+49.26269531	-48.01025391	-57.59033203	+4896	+15.13037109	-4.65820313	-3.98144531	+40.53955078	-40.95703125	-77.78320313	+3664
+1458240909.54290010	+16.03125000	-3.57714844	-0.58886719	-5.00976563	-58.77685547	-86.66015625	+6140	+16.95849609	-0.34716797	-2.05224609	+49.57031250	-47.94433594	-58.09570313	+4916	+15.16113281	-4.60546875	-3.96826172	+40.78125000	-41.35253906	-78.11279297	+3672
+1458240909.54699990	+16.04003906	-3.54199219	-0.58447266	-5.47119141	-59.01855469	-86.30859375	+6148	+16.98046875	-0.29882813	-2.04345703	+49.92187500	-47.85644531	-58.62304688	+4936	+15.19628906	-4.56591797	-3.95507813	+40.97900391	-41.68212891	-78.44238281	+3680
+1458240909.55119990	+16.04882813	-3.51123047	-0.56689453	-5.93261719	-59.32617188	-85.97900391	+6160	+16.99804688	-0.25488281	-2.02148438	+50.29541016	-47.85644531	-59.19433594	+4964	+15.22265625	-4.52197266	-3.95068359	+41.17675781	-41.92382813	-78.72802734	+3684
+1458240909.55539990	+16.05322266	-3.47607422	-0.54931641	-6.37207031	-59.58984375	-85.60546875	+6168	+17.02001953	-0.19775391	-1.99951172	+50.73486328	-47.83447266	-59.74365234	+4988	+15.24462891	-4.47802734	-3.95068359	+41.33056641	-42.16552734	-79.01367188	+3688
+1458240909.55950000	+16.06640625	-3.43652344	-0.53613281	-6.81152344	-59.87548828	-85.25390625	+6180	+17.04199219	-0.14501953	-1.97753906	+51.10839844	-47.83447266	-60.27099609	+5012	+15.27099609	-4.44287109	-3.95068359	+41.48437500	-42.38525391	-79.27734375	+3692
+1458240909.56780000	+16.07958984	-3.35302734	-0.48339844	-7.62451172	-60.55664063	-84.50683594	+6208	+17.07714844	-0.03076172	-1.89843750	+52.07519531	-48.01025391	-61.47949219	+5068	+15.30615234	-4.36376953	-3.94189453	+41.87988281	-42.73681641	-79.91455078	+3712
+1458240909.57200000	+16.08837891	-3.30908203	-0.45263672	-8.02001953	-60.86425781	-84.13330078	+6224	+17.09912109	+0.02197266	-1.85449219	+52.58056641	-48.14208984	-62.11669922	+5096	+15.32373047	-4.33300781	-3.93750000	+42.05566406	-42.86865234	-80.26611328	+3724
+1458240909.57620000	+16.09716797	-3.26953125	-0.41308594	-8.41552734	-61.30371094	-83.78173828	+6244	+17.11669922	+0.07470703	-1.80175781	+53.08593750	-48.29589844	-62.75390625	+5124	+15.34130859	-4.30664063	-3.93310547	+42.25341797	-43.02246094	-80.63964844	+3736
+1458240909.58450010	+16.11914063	-3.19042969	-0.34716797	-9.22851563	-61.87500000	-82.96875000	+6276	+17.16064453	+0.19335938	-1.71386719	+54.05273438	-48.55957031	-63.80859375	+5172	+15.38085938	-4.24951172	-3.92871094	+42.53906250	-43.26416016	-81.21093750	+3772
+1458240909.58870010	+16.12792969	-3.15087891	-0.31640625	-9.68994141	-62.16064453	-82.52929688	+6292	+17.17822266	+0.24169922	-1.66552734	+54.49218750	-48.71337891	-64.33593750	+5196	+15.39843750	-4.22314453	-3.91992188	+42.69287109	-43.39599609	-81.54052734	+3792
+1458240909.59279990	+16.13671875	-3.11132813	-0.29443359	-10.12939453	-62.33642578	-82.06787109	+6308	+17.19140625	+0.29443359	-1.62597656	+54.95361328	-48.84521484	-64.79736328	+5220	+15.41162109	-4.19238281	-3.92431641	+42.80273438	-43.48388672	-81.69433594	+3820
+1458240909.59699990	+16.14550781	-3.08496094	-0.27246094	-10.70068359	-62.53417969	-81.54052734	+6324	+17.20898438	+0.33398438	-1.58203125	+55.28320313	-48.97705078	-65.19287109	+5236	+15.42480469	-4.15722656	-3.92431641	+42.86865234	-43.59375000	-81.84814453	+3844
+1458240909.60120010	+16.15869141	-3.05859375	-0.23730469	-11.29394531	-62.81982422	-80.99121094	+6340	+17.22216797	+0.36914063	-1.54687500	+55.56884766	-49.15283203	-65.56640625	+5256	+15.44238281	-4.13085938	-3.91113281	+43.00048828	-43.79150391	-82.06787109	+3872
+1458240909.60949990	+16.17626953	-3.01464844	-0.18896484	-12.54638672	-63.12744141	-79.82666016	+6364	+17.24414063	+0.43505859	-1.48095703	+56.05224609	-49.41650391	-66.15966797	+5284	+15.48193359	-4.05615234	-3.90234375	+43.19824219	-44.16503906	-82.26562500	+3924
+1458240909.61369990	+16.18945313	-3.00146484	-0.17578125	-13.20556641	-63.19335938	-79.25537109	+6376	+17.25732422	+0.45263672	-1.45898438	+56.18408203	-49.54833984	-66.37939453	+5296	+15.50390625	-4.02978516	-3.88476563	+43.28613281	-44.42871094	-82.44140625	+3952
+1458240909.62200000	+16.21142578	-2.98388672	-0.17578125	-14.56787109	-63.10546875	-78.06884766	+6384	+17.28369141	+0.49218750	-1.44580078	+56.20605469	-49.65820313	-66.46728516	+5316	+15.55224609	-3.95507813	-3.87597656	+43.28613281	-44.91210938	-82.28759766	+3996
+1458240909.62620000	+16.22021484	-2.98388672	-0.18017578	-15.31494141	-63.03955078	-77.43164063	+6392	+17.28808594	+0.50537109	-1.44140625	+56.11816406	-49.72412109	-66.46728516	+5324	+15.57421875	-3.91992188	-3.86718750	+43.28613281	-45.19775391	-82.24365234	+4016
+1458240909.63450000	+16.23779297	-2.97949219	-0.18896484	-16.80908203	-62.86376953	-76.17919922	+6400	+17.29248047	+0.52294922	-1.44140625	+55.94238281	-49.85595703	-66.42333984	+5340	+15.61376953	-3.83203125	-3.85400391	+43.30810547	-45.79101563	-81.97998047	+4044
+1458240909.63860010	+16.24658203	-2.98388672	-0.19775391	-17.55615234	-62.77587891	-75.54199219	+6400	+17.30126953	+0.52294922	-1.44580078	+55.78857422	-49.92187500	-66.35742188	+5348	+15.63574219	-3.78808594	-3.83642578	+43.33007813	-46.12060547	-81.91406250	+4056
+1458240909.64280010	+16.25537109	-2.98388672	-0.20654297	-18.28125000	-62.68798828	-74.92675781	+6400	+17.31005859	+0.52294922	-1.45019531	+55.63476563	-49.98779297	-66.31347656	+5356	+15.65771484	-3.74853516	-3.82324219	+43.35205078	-46.47216797	-81.82617188	+4068
+1458240909.64700010	+16.26855469	-2.98388672	-0.21533203	-18.94042969	-62.55615234	-74.35546875	+6400	+17.31884766	+0.53173828	-1.45019531	+55.52490234	-50.05371094	-66.29150391	+5364	+15.68408203	-3.71337891	-3.80566406	+43.35205078	-46.77978516	-81.76025391	+4072
+1458240909.65109990	+16.27294922	-2.98388672	-0.22851563	-19.59960938	-62.42431641	-73.80615234	+6404	+17.31884766	+0.53613281	-1.44580078	+55.43701172	-50.14160156	-66.31347656	+5372	+15.70166016	-3.68261719	-3.79687500	+43.30810547	-47.04345703	-81.62841797	+4072
+1458240909.65529990	+16.28173828	-2.97949219	-0.23730469	-20.23681641	-62.31445313	-73.25683594	+6404	+17.32763672	+0.54492188	-1.44580078	+55.37109375	-50.20751953	-66.29150391	+5384	+15.71484375	-3.64746094	-3.78808594	+43.28613281	-47.30712891	-81.51855469	+4076
+1458240909.65949990	+16.29052734	-2.97509766	-0.24169922	-20.85205078	-62.20458984	-72.68554688	+6408	+17.33203125	+0.55371094	-1.44140625	+55.28320313	-50.27343750	-66.26953125	+5392	+15.73681641	-3.61230469	-3.77929688	+43.28613281	-47.57080078	-81.43066406	+4076
+1458240909.66779990	+16.29492188	-2.95751953	-0.23730469	-22.10449219	-62.18261719	-71.52099609	+6412	+17.34521484	+0.57128906	-1.40625000	+55.37109375	-50.53710938	-66.53320313	+5416	+15.75878906	-3.55078125	-3.76171875	+43.33007813	-47.98828125	-81.32080078	+4072
+1458240909.67199990	+16.29492188	-2.94433594	-0.22851563	-22.65380859	-62.20458984	-70.94970703	+6416	+17.34960938	+0.58886719	-1.37548828	+55.50292969	-50.73486328	-66.75292969	+5432	+15.77197266	-3.53320313	-3.74853516	+43.37402344	-48.18603516	-81.38671875	+4072
+1458240909.67610000	+16.29931641	-2.92675781	-0.20654297	-23.22509766	-62.29248047	-70.37841797	+6424	+17.35400391	+0.60205078	-1.33593750	+55.72265625	-50.95458984	-67.08251953	+5452	+15.78076172	-3.51123047	-3.73974609	+43.43994141	-48.36181641	-81.47460938	+4068
+1458240909.68030000	+16.30371094	-2.90917969	-0.18017578	-23.77441406	-62.44628906	-69.78515625	+6432	+17.36718750	+0.62402344	-1.29199219	+55.96435547	-51.17431641	-67.39013672	+5472	+15.78955078	-3.49804688	-3.72656250	+43.48388672	-48.49365234	-81.56250000	+4068
+1458240909.68450000	+16.30810547	-2.88720703	-0.14941406	-24.30175781	-62.60009766	-69.21386719	+6444	+17.38037109	+0.65039063	-1.24804688	+56.27197266	-51.39404297	-67.71972656	+5492	+15.80273438	-3.48925781	-3.71777344	+43.54980469	-48.60351563	-81.69433594	+4072
+1458240909.68860010	+16.30371094	-2.86962891	-0.12304688	-24.80712891	-62.75390625	-68.64257813	+6456	+17.38476563	+0.68115234	-1.19531250	+56.64550781	-51.63574219	-68.13720703	+5512	+15.81152344	-3.47607422	-3.71337891	+43.57177734	-48.66943359	-81.78222656	+4072
+1458240909.69280000	+16.30371094	-2.84326172	-0.08789063	-25.31250000	-62.92968750	-68.07128906	+6472	+17.38916016	+0.71630859	-1.13378906	+57.10693359	-51.89941406	-68.59863281	+5532	+15.81591797	-3.47167969	-3.70898438	+43.61572266	-48.73535156	-81.89208984	+4080
+1458240909.70110010	+16.29931641	-2.80371094	-0.01757813	-26.41113281	-63.30322266	-66.84082031	+6504	+17.40234375	+0.76464844	-1.01953125	+57.85400391	-52.44873047	-69.43359375	+5572	+15.82470703	-3.45410156	-3.69580078	+43.72558594	-48.88916016	-82.19970703	+4096
+1458240909.70530010	+16.29931641	-2.78173828	+0.02197266	-26.96044922	-63.54492188	-66.18164063	+6520	+17.41113281	+0.78662109	-0.96240234	+58.27148438	-52.75634766	-69.87304688	+5588	+15.83349609	-3.44531250	-3.68701172	+43.83544922	-48.97705078	-82.37548828	+4112
+1458240909.70950010	+16.29931641	-2.76416016	+0.06591797	-27.53173828	-63.80859375	-65.54443359	+6536	+17.41552734	+0.81298828	-0.90087891	+58.71093750	-53.04199219	-70.35644531	+5608	+15.83789063	-3.44091797	-3.67382813	+43.90136719	-49.06494141	-82.57324219	+4128
+1458240909.71359990	+16.29931641	-2.75097656	+0.10107422	-28.03710938	-64.00634766	-64.97314453	+6552	+17.41552734	+0.83496094	-0.84814453	+59.08447266	-53.32763672	-70.75195313	+5624	+15.84228516	-3.43652344	-3.66064453	+43.96728516	-49.17480469	-82.79296875	+4144
+1458240909.71779990	+16.29931641	-2.73339844	+0.12744141	-28.52050781	-64.13818359	-64.42382813	+6568	+17.41552734	+0.86132813	-0.80419922	+59.45800781	-53.54736328	-71.08154297	+5640	+15.85107422	-3.43652344	-3.65185547	+44.03320313	-49.28466797	-82.96875000	+4164
+1458240909.72610000	+16.29492188	-2.72460938	+0.17138672	-29.55322266	-64.31396484	-63.34716797	+6592	+17.41992188	+0.88769531	-0.72949219	+59.98535156	-54.03076172	-71.67480469	+5660	+15.86865234	-3.41894531	-3.62548828	+44.14306641	-49.54833984	-83.23242188	+4204
+1458240909.73029990	+16.29052734	-2.72021484	+0.18457031	-30.03662109	-64.35791016	-62.86376953	+6604	+17.41552734	+0.90087891	-0.70312500	+60.16113281	-54.22851563	-71.85058594	+5672	+15.87744141	-3.40576172	-3.61669922	+44.16503906	-49.70214844	-83.32031250	+4224
+1458240909.73860000	+16.29052734	-2.72900391	+0.19775391	-31.02539063	-64.40185547	-61.94091797	+6620	+17.40234375	+0.89648438	-0.66796875	+60.29296875	-54.66796875	-72.09228516	+5688	+15.89062500	-3.37500000	-3.59033203	+44.20898438	-50.14160156	-83.43017578	+4268
+1458240909.74690010	+16.29052734	-2.74658203	+0.19335938	-31.90429688	-64.37988281	-61.17187500	+6628	+17.38916016	+0.88330078	-0.65039063	+60.35888672	-55.06347656	-72.26806641	+5708	+15.91259766	-3.33984375	-3.55517578	+44.29687500	-50.66894531	-83.51806641	+4304
+1458240909.75530000	+16.29052734	-2.76416016	+0.16699219	-32.51953125	-64.22607422	-60.75439453	+6636	+17.37597656	+0.86132813	-0.64599609	+60.29296875	-55.50292969	-72.33398438	+5732	+15.93896484	-3.30029297	-3.52441406	+44.34082031	-51.19628906	-83.49609375	+4332
+1458240909.75939990	+16.29052734	-2.77734375	+0.14941406	-32.78320313	-64.13818359	-60.55664063	+6636	+17.36718750	+0.84814453	-0.64160156	+60.22705078	-55.74462891	-72.33398438	+5744	+15.95214844	-3.27832031	-3.51123047	+44.34082031	-51.45996094	-83.43017578	+4344
+1458240909.76780010	+16.28613281	-2.79052734	+0.12304688	-33.31054688	-64.02832031	-60.16113281	+6636	+17.34960938	+0.81738281	-0.65478516	+59.98535156	-56.27197266	-72.24609375	+5772	+15.96972656	-3.22998047	-3.49365234	+44.34082031	-51.96533203	-83.27636719	+4356
+1458240909.77189990	+16.28613281	-2.79492188	+0.11865234	-33.57421875	-64.02832031	-59.96337891	+6636	+17.34082031	+0.80419922	-0.65478516	+59.94140625	-56.55761719	-72.24609375	+5788	+15.98291016	-3.20361328	-3.48046875	+44.34082031	-52.20703125	-83.25439453	+4360
+1458240909.77609990	+16.28613281	-2.79931641	+0.11425781	-33.77197266	-64.07226563	-59.80957031	+6632	+17.33203125	+0.78662109	-0.65478516	+59.89746094	-56.88720703	-72.29003906	+5804	+15.99169922	-3.18164063	-3.46728516	+44.38476563	-52.42675781	-83.23242188	+4360
+1458240909.78029990	+16.28613281	-2.80371094	+0.11425781	-33.92578125	-64.13818359	-59.67773438	+6628	+17.32324219	+0.77343750	-0.64599609	+59.96337891	-57.32666016	-72.42187500	+5820	+16.00048828	-3.16406250	-3.45410156	+44.42871094	-52.64648438	-83.25439453	+4360
+1458240909.78860000	+16.29052734	-2.79492188	+0.11425781	-34.05761719	-64.31396484	-59.52392578	+6620	+17.31884766	+0.76464844	-0.61523438	+60.29296875	-58.16162109	-72.81738281	+5852	+16.02685547	-3.12890625	-3.43652344	+44.53857422	-52.95410156	-83.32031250	+4360
+1458240909.79270010	+16.28613281	-2.78173828	+0.12744141	-34.12353516	-64.46777344	-59.41406250	+6616	+17.31884766	+0.76464844	-0.58447266	+60.62255859	-58.68896484	-73.14697266	+5868	+16.03125000	-3.12011719	-3.43212891	+44.58251953	-53.02001953	-83.38623047	+4356
+1458240909.80110000	+16.28613281	-2.75097656	+0.16259766	-34.18945313	-64.90722656	-59.19433594	+6624	+17.31445313	+0.78662109	-0.52294922	+61.36962891	-59.67773438	-73.78417969	+5896	+16.04003906	-3.10253906	-3.42773438	+44.64843750	-53.08593750	-83.54003906	+4356
+1458240909.80520010	+16.28613281	-2.73339844	+0.18457031	-34.18945313	-65.14892578	-59.08447266	+6628	+17.31005859	+0.79980469	-0.47460938	+61.98486328	-60.29296875	-74.39941406	+5916	+16.04443359	-3.09814453	-3.42333984	+44.71435547	-53.08593750	-83.64990234	+4356
+1458240909.80940010	+16.29052734	-2.71582031	+0.21093750	-34.16748047	-65.43457031	-58.99658203	+6632	+17.31005859	+0.81298828	-0.42626953	+62.64404297	-60.86425781	-75.03662109	+5932	+16.04882813	-3.09375000	-3.41894531	+44.80224609	-53.06396484	-83.84765625	+4356
+1458240909.81360010	+16.29052734	-2.68945313	+0.24169922	-34.10156250	-65.78613281	-58.95263672	+6640	+17.31445313	+0.82177734	-0.37792969	+63.30322266	-61.41357422	-75.69580078	+5944	+16.05322266	-3.09375000	-3.41015625	+44.93408203	-53.04199219	-84.06738281	+4360
+1458240909.81769990	+16.29492188	-2.66308594	+0.27685547	-33.99169922	-66.15966797	-58.90869141	+6648	+17.31445313	+0.83935547	-0.32958984	+63.98437500	-61.98486328	-76.33300781	+5960	+16.05761719	-3.08935547	-3.40576172	+45.02197266	-52.99804688	-84.26513672	+4364
+1458240909.82189990	+16.29492188	-2.63671875	+0.31640625	-33.83789063	-66.57714844	-58.88671875	+6660	+17.31884766	+0.85693359	-0.28125000	+64.66552734	-62.51220703	-76.92626953	+5972	+16.05761719	-3.09375000	-3.40136719	+45.10986328	-52.93212891	-84.44091797	+4372
+1458240909.83020000	+16.29931641	-2.56640625	+0.39111328	-33.28857422	-67.54394531	-59.08447266	+6684	+17.31445313	+0.89648438	-0.21093750	+65.87402344	-63.54492188	-78.00292969	+5992	+16.06201172	-3.09375000	-3.40136719	+45.24169922	-52.75634766	-84.81445313	+4392
+1458240909.83439990	+16.30371094	-2.53125000	+0.43066406	-32.98095703	-68.04931641	-59.21630859	+6700	+17.31005859	+0.90527344	-0.17138672	+66.48925781	-64.07226563	-78.61816406	+6000	+16.06201172	-3.09375000	-3.40136719	+45.32958984	-52.66845703	-84.99023438	+4404
+1458240909.83859990	+16.30371094	-2.50488281	+0.45703125	-32.58544922	-68.46679688	-59.47998047	+6708	+17.31005859	+0.90966797	-0.14941406	+66.97265625	-64.55566406	-79.07958984	+6004	+16.06201172	-3.09375000	-3.39697266	+45.39550781	-52.60253906	-85.18798828	+4416
+1458240909.84270000	+16.31250000	-2.46972656	+0.48339844	-31.92626953	-69.01611328	-59.98535156	+6720	+17.30566406	+0.91845703	-0.13183594	+67.41210938	-64.99511719	-79.49707031	+6012	+16.06640625	-3.08935547	-3.39257813	+45.48339844	-52.53662109	-85.38574219	+4432
+1458240909.84690000	+16.31689453	-2.45654297	+0.49658203	-31.37695313	-69.38964844	-60.46875000	+6724	+17.30566406	+0.91845703	-0.11425781	+67.82958984	-65.43457031	-79.91455078	+6016	+16.06640625	-3.08496094	-3.38818359	+45.54931641	-52.49267578	-85.53955078	+4448
+1458240909.85110000	+16.32128906	-2.44775391	+0.49658203	-30.76171875	-69.65332031	-61.04003906	+6724	+17.30566406	+0.91406250	-0.10986328	+68.07128906	-65.85205078	-80.17822266	+6020	+16.07080078	-3.08056641	-3.38378906	+45.59326172	-52.47070313	-85.64941406	+4464
+1458240909.85940000	+16.32568359	-2.44335938	+0.47021484	-29.39941406	-70.07080078	-62.44628906	+6724	+17.30126953	+0.90527344	-0.12304688	+68.22509766	-66.59912109	-80.28808594	+6024	+16.07958984	-3.06738281	-3.38818359	+45.54931641	-52.44873047	-85.67138672	+4488
+1458240909.86360000	+16.32568359	-2.44775391	+0.44384766	-28.71826172	-70.18066406	-63.17138672	+6724	+17.29687500	+0.89648438	-0.14062500	+68.13720703	-66.95068359	-80.22216797	+6032	+16.08398438	-3.05419922	-3.39257813	+45.48339844	-52.47070313	-85.60546875	+4500
+1458240909.86770010	+16.33007813	-2.45214844	+0.41748047	-27.99316406	-70.29052734	-63.96240234	+6724	+17.28808594	+0.88769531	-0.16699219	+68.00537109	-67.25830078	-80.04638672	+6040	+16.08837891	-3.04541016	-3.39257813	+45.43945313	-52.49267578	-85.53955078	+4512
+1458240909.87190010	+16.33007813	-2.46093750	+0.38671875	-27.31201172	-70.42236328	-64.70947266	+6724	+17.28369141	+0.87451172	-0.19335938	+67.85156250	-67.56591797	-79.91455078	+6048	+16.09277344	-3.03662109	-3.39697266	+45.39550781	-52.53662109	-85.47363281	+4520
+1458240909.87599990	+16.33007813	-2.46972656	+0.36035156	-26.67480469	-70.53222656	-65.43457031	+6720	+17.28369141	+0.86132813	-0.21093750	+67.78564453	-67.89550781	-79.87060547	+6056	+16.09716797	-3.02343750	-3.40136719	+45.32958984	-52.58056641	-85.38574219	+4524
+1458240909.88019990	+16.33447266	-2.48291016	+0.33398438	-26.01562500	-70.59814453	-66.15966797	+6716	+17.28369141	+0.84375000	-0.23291016	+67.60986328	-68.20312500	-79.73876953	+6064	+16.10156250	-3.01464844	-3.40136719	+45.28564453	-52.64648438	-85.31982422	+4528
+1458240909.88439990	+16.33886719	-2.48730469	+0.30322266	-25.33447266	-70.68603516	-66.92871094	+6708	+17.28369141	+0.83496094	-0.25488281	+67.50000000	-68.51074219	-79.62890625	+6072	+16.10595703	-3.00585938	-3.40576172	+45.21972656	-52.69042969	-85.23193359	+4528
+1458240909.88850000	+16.33447266	-2.49169922	+0.28125000	-24.71923828	-70.81787109	-67.56591797	+6700	+17.27929688	+0.82617188	-0.27246094	+67.47802734	-68.79638672	-79.62890625	+6076	+16.11035156	-2.99267578	-3.41015625	+45.15380859	-52.73437500	-85.14404297	+4528
+1458240909.89270000	+16.33007813	-2.49609375	+0.25927734	-24.14794922	-70.92773438	-68.20312500	+6692	+17.27490234	+0.81738281	-0.29443359	+67.36816406	-69.08203125	-79.51904297	+6080	+16.11474609	-2.98388672	-3.41455078	+45.08789063	-52.77832031	-85.07812500	+4528
+1458240909.89689990	+16.33007813	-2.49609375	+0.24169922	-23.57666016	-71.05957031	-68.79638672	+6684	+17.27050781	+0.81298828	-0.31640625	+67.25830078	-69.34570313	-79.38720703	+6080	+16.11914063	-2.97509766	-3.42333984	+45.04394531	-52.82226563	-85.01220703	+4524
+1458240909.90520000	+16.32568359	-2.48291016	+0.23291016	-22.71972656	-71.49902344	-69.65332031	+6664	+17.27050781	+0.80419922	-0.32080078	+67.71972656	-69.96093750	-79.91455078	+6084	+16.12353516	-2.95751953	-3.43212891	+44.97802734	-52.88818359	-84.99023438	+4512
+1458240909.90940000	+16.32568359	-2.46533203	+0.23291016	-22.23632813	-71.74072266	-70.07080078	+6656	+17.27050781	+0.81298828	-0.31201172	+68.15917969	-70.24658203	-80.35400391	+6084	+16.12353516	-2.95312500	-3.43652344	+45.00000000	-52.91015625	-85.05615234	+4508
+1458240909.91350010	+16.32568359	-2.44335938	+0.24609375	-21.90673828	-72.07031250	-70.29052734	+6652	+17.27050781	+0.82617188	-0.29443359	+68.88427734	-70.53222656	-81.05712891	+6084	+16.12353516	-2.94873047	-3.44091797	+45.04394531	-52.91015625	-85.18798828	+4500
+1458240909.91770010	+16.33007813	-2.42138672	+0.25927734	-21.59912109	-72.33398438	-70.53222656	+6648	+17.27490234	+0.83056641	-0.27685547	+69.47753906	-70.79589844	-81.71630859	+6084	+16.12792969	-2.94433594	-3.44091797	+45.15380859	-52.91015625	-85.38574219	+4492
+1458240909.92190000	+16.33007813	-2.39941406	+0.27685547	-21.35742188	-72.61962891	-70.68603516	+6644	+17.27929688	+0.84375000	-0.25927734	+70.15869141	-71.05957031	-82.39746094	+6084	+16.12792969	-2.93994141	-3.44091797	+45.28564453	-52.91015625	-85.64941406	+4484
+1458240909.92600010	+16.32128906	-2.37304688	+0.29882813	-21.24755859	-72.97119141	-70.68603516	+6640	+17.27929688	+0.85693359	-0.23291016	+71.10351563	-71.30126953	-83.34228516	+6084	+16.13232422	-2.93994141	-3.44091797	+45.43945313	-52.88818359	-85.89111328	+4480
+1458240909.93020010	+16.32128906	-2.36425781	+0.30761719	-21.22558594	-73.05908203	-70.68603516	+6636	+17.27490234	+0.87451172	-0.20654297	+71.91650391	-71.49902344	-84.15527344	+6084	+16.13232422	-2.93554688	-3.44091797	+45.65917969	-52.84423828	-86.26464844	+4476
+1458240909.93440010	+16.32128906	-2.35107422	+0.32080078	-21.20361328	-73.21289063	-70.66406250	+6628	+17.27490234	+0.89648438	-0.18457031	+72.81738281	-71.65283203	-85.01220703	+6084	+16.12792969	-2.93554688	-3.43652344	+45.92285156	-52.80029297	-86.68212891	+4472
+1458240909.93849990	+16.32128906	-2.33349609	+0.33398438	-21.22558594	-73.41064453	-70.57617188	+6624	+17.27490234	+0.92285156	-0.15380859	+73.85009766	-71.82861328	-86.00097656	+6088	+16.12792969	-2.93554688	-3.43212891	+46.18652344	-52.77832031	-87.09960938	+4476
+1458240909.94269990	+16.31689453	-2.31152344	+0.35156250	-21.26953125	-73.65234375	-70.44433594	+6624	+17.27490234	+0.93603516	-0.12744141	+74.72900391	-71.96044922	-86.90185547	+6088	+16.12792969	-2.93554688	-3.42333984	+46.56005859	-52.77832031	-87.67089844	+4480
+1458240909.94680000	+16.31689453	-2.29394531	+0.36914063	-21.35742188	-73.89404297	-70.26855469	+6620	+17.27929688	+0.94921875	-0.10107422	+75.65185547	-72.07031250	-87.86865234	+6088	+16.12792969	-2.93554688	-3.41455078	+46.91162109	-52.77832031	-88.19824219	+4484
+1458240909.95100000	+16.31689453	-2.27636719	+0.39111328	-21.48925781	-74.15771484	-70.07080078	+6616	+17.27929688	+0.96240234	-0.07470703	+76.66259766	-72.13623047	-88.92333984	+6084	+16.13232422	-2.93554688	-3.40136719	+47.24121094	-52.77832031	-88.70361328	+4496
+1458240909.95930000	+16.30371094	-2.23681641	+0.42187500	-22.01660156	-74.68505859	-69.43359375	+6608	+17.27050781	+0.99316406	-0.05273438	+77.76123047	-72.15820313	-90.00000000	+6080	+16.13232422	-2.92236328	-3.39257813	+47.83447266	-52.82226563	-89.47265625	+4520
+1458240909.96350000	+16.29931641	-2.22363281	+0.43505859	-22.32421875	-74.88281250	-69.08203125	+6604	+17.26611328	+1.00634766	-0.04394531	+78.28857422	-72.18017578	-90.52734375	+6080	+16.13232422	-2.91796875	-3.38378906	+48.03222656	-52.91015625	-89.75830078	+4532
+1458240909.96770000	+16.29052734	-2.21044922	+0.43945313	-22.71972656	-75.05859375	-68.68652344	+6596	+17.25732422	+1.01513672	-0.03955078	+78.64013672	-72.20214844	-90.85693359	+6076	+16.13232422	-2.90917969	-3.38378906	+48.18603516	-52.97607422	-89.91210938	+4544
+1458240909.97180010	+16.28613281	-2.20605469	+0.44384766	-23.13720703	-75.19042969	-68.29101563	+6584	+17.25292969	+1.01513672	-0.03515625	+78.94775391	-72.20214844	-91.20849609	+6072	+16.12792969	-2.90039063	-3.38378906	+48.27392578	-53.08593750	-90.04394531	+4556
+1458240909.97600010	+16.27734375	-2.21044922	+0.43945313	-23.51074219	-75.27832031	-67.96142578	+6572	+17.24853516	+1.01513672	-0.03515625	+79.16748047	-72.20214844	-91.47216797	+6072	+16.12792969	-2.89599609	-3.37500000	+48.40576172	-53.23974609	-90.19775391	+4568
+1458240909.98020010	+16.27294922	-2.21923828	+0.43066406	-23.86230469	-75.30029297	-67.69775391	+6560	+17.24414063	+1.01513672	-0.04394531	+79.23339844	-72.20214844	-91.58203125	+6068	+16.12792969	-2.88720703	-3.37500000	+48.42773438	-53.37158203	-90.24169922	+4576
+1458240909.98429990	+16.26855469	-2.22802734	+0.41308594	-24.14794922	-75.27832031	-67.50000000	+6552	+17.23974609	+1.00634766	-0.05273438	+79.25537109	-72.18017578	-91.66992188	+6068	+16.12792969	-2.87841797	-3.37060547	+48.44970703	-53.52539063	-90.24169922	+4580
+1458240909.98850010	+16.25976563	-2.24121094	+0.39990234	-24.41162109	-75.25634766	-67.36816406	+6540	+17.23535156	+1.00195313	-0.06152344	+79.27734375	-72.20214844	-91.75781250	+6068	+16.12792969	-2.86523438	-3.37060547	+48.44970703	-53.67919922	-90.19775391	+4584
+1458240909.99270010	+16.25097656	-2.25439453	+0.38232422	-24.60937500	-75.21240234	-67.28027344	+6532	+17.22656250	+0.99755859	-0.07031250	+79.21142578	-72.22412109	-91.73583984	+6064	+16.13232422	-2.86083984	-3.37060547	+48.40576172	-53.78906250	-90.13183594	+4588
+1458240909.99679990	+16.24658203	-2.26757813	+0.36035156	-24.76318359	-75.16845703	-67.23632813	+6520	+17.21777344	+0.98876953	-0.08349609	+79.10156250	-72.24609375	-91.66992188	+6068	+16.12792969	-2.84765625	-3.37500000	+48.33984375	-53.92089844	-90.04394531	+4588
+1458240910.00519990	+16.23339844	-2.29394531	+0.33398438	-24.96093750	-75.12451172	-67.25830078	+6492	+17.20458984	+0.97119141	-0.10546875	+78.90380859	-72.35595703	-91.58203125	+6068	+16.12353516	-2.83007813	-3.37060547	+48.22998047	-54.20654297	-89.89013672	+4580
+1458240910.00930000	+16.22900391	-2.30273438	+0.32080078	-24.96093750	-75.10253906	-67.34619141	+6480	+17.20019531	+0.96679688	-0.11425781	+78.90380859	-72.42187500	-91.66992188	+6068	+16.12353516	-2.82128906	-3.36621094	+48.18603516	-54.33837891	-89.82421875	+4572
+1458240910.01350000	+16.22900391	-2.31152344	+0.31201172	-24.91699219	-75.12451172	-67.47802734	+6464	+17.19580078	+0.95800781	-0.11865234	+78.92578125	-72.53173828	-91.75781250	+6068	+16.12353516	-2.81250000	-3.36181641	+48.14208984	-54.44824219	-89.78027344	+4564
+1458240910.01770000	+16.22460938	-2.31591797	+0.30322266	-24.82910156	-75.16845703	-67.60986328	+6448	+17.19140625	+0.94921875	-0.12304688	+78.99169922	-72.66357422	-91.91162109	+6068	+16.11914063	-2.80810547	-3.35742188	+48.09814453	-54.55810547	-89.75830078	+4556
+1458240910.02180000	+16.22021484	-2.32031250	+0.29882813	-24.67529297	-75.21240234	-67.82958984	+6428	+17.19140625	+0.94921875	-0.12744141	+79.10156250	-72.79541016	-92.06542969	+6068	+16.12353516	-2.79931641	-3.35302734	+48.07617188	-54.66796875	-89.73632813	+4548
+1458240910.02600000	+16.22021484	-2.32031250	+0.30322266	-24.45556641	-75.30029297	-68.09326172	+6412	+17.18701172	+0.94921875	-0.12744141	+79.27734375	-72.97119141	-92.28515625	+6068	+16.11914063	-2.79052734	-3.34863281	+48.05419922	-54.73388672	-89.71435547	+4536
+1458240910.03010010	+16.21582031	-2.31591797	+0.30761719	-24.21386719	-75.41015625	-68.33496094	+6396	+17.18261719	+0.95361328	-0.11865234	+79.76074219	-73.21289063	-92.79052734	+6068	+16.11914063	-2.78613281	-3.33984375	+48.05419922	-54.77783203	-89.73632813	+4528
+1458240910.03430010	+16.21142578	-2.30712891	+0.31640625	-23.88427734	-75.54199219	-68.64257813	+6384	+17.17822266	+0.95800781	-0.10107422	+80.33203125	-73.45458984	-93.40576172	+6068	+16.11914063	-2.78173828	-3.33544922	+48.05419922	-54.82177734	-89.80224609	+4516
+1458240910.03850010	+16.21142578	-2.29833984	+0.32958984	-23.46679688	-75.71777344	-69.03808594	+6372	+17.17822266	+0.96679688	-0.08789063	+80.94726563	-73.71826172	-94.04296875	+6072	+16.11474609	-2.78173828	-3.32666016	+48.07617188	-54.82177734	-89.89013672	+4508
+1458240910.04259990	+16.21142578	-2.28076172	+0.34716797	-22.93945313	-75.95947266	-69.49951172	+6364	+17.18261719	+0.97558594	-0.06152344	+81.95800781	-74.09179688	-95.09765625	+6076	+16.11474609	-2.78173828	-3.31787109	+48.14208984	-54.82177734	-90.02197266	+4500
+1458240910.04679990	+16.21142578	-2.26318359	+0.36914063	-22.30224609	-76.20117188	-70.04882813	+6356	+17.18701172	+0.98876953	-0.03076172	+83.05664063	-74.42138672	-96.19628906	+6080	+16.11474609	-2.78173828	-3.30908203	+48.20800781	-54.77783203	-90.17578125	+4492
+1458240910.05100010	+16.21142578	-2.24121094	+0.39111328	-21.53320313	-76.46484375	-70.72998047	+6352	+17.19140625	+1.00195313	-0.00878906	+84.04541016	-74.75097656	-97.18505859	+6084	+16.11474609	-2.78173828	-3.30029297	+48.29589844	-54.73388672	-90.35156250	+4488
+1458240910.05929990	+16.21142578	-2.18408203	+0.45263672	-19.18212891	-77.12402344	-72.81738281	+6344	+17.20019531	+1.02832031	+0.04833984	+86.72607422	-75.54199219	-99.82177734	+6088	+16.11474609	-2.78173828	-3.28710938	+48.44970703	-54.58007813	-90.70312500	+4480
+1458240910.06349990	+16.21142578	-2.15332031	+0.47900391	-17.81982422	-77.40966797	-74.06982422	+6344	+17.20458984	+1.03710938	+0.06591797	+87.73681641	-75.91552734	-100.87646484	+6092	+16.11474609	-2.78173828	-3.28271484	+48.53759766	-54.49218750	-90.87890625	+4480
+1458240910.06760000	+16.21582031	-2.11376953	+0.50976563	-15.82031250	-77.80517578	-75.91552734	+6344	+17.20458984	+1.04589844	+0.09667969	+89.38476563	-76.33300781	-102.52441406	+6092	+16.11474609	-2.78613281	-3.27392578	+48.64746094	-54.33837891	-91.12060547	+4484
+1458240910.07180000	+16.21582031	-2.08300781	+0.53613281	-13.79882813	-78.13476563	-77.78320313	+6340	+17.20898438	+1.04589844	+0.12304688	+90.94482422	-76.70654297	-104.10644531	+6092	+16.11474609	-2.78613281	-3.26513672	+48.73535156	-54.20654297	-91.34033203	+4492
+1458240910.07600000	+16.22021484	-2.05224609	+0.55810547	-11.64550781	-78.39843750	-79.80468750	+6340	+17.21777344	+1.04589844	+0.13623047	+92.13134766	-77.08007813	-105.31494141	+6092	+16.11035156	-2.79052734	-3.25634766	+48.80126953	-54.07470703	-91.56005859	+4496
+1458240910.08010010	+16.22900391	-2.02148438	+0.57128906	-8.74511719	-78.66210938	-82.57324219	+6336	+17.22216797	+1.04589844	+0.14501953	+93.44970703	-77.45361328	-106.67724609	+6088	+16.11474609	-2.79052734	-3.24755859	+48.88916016	-53.92089844	-91.80175781	+4508
+1458240910.08430000	+16.23339844	-2.00830078	+0.58007813	-6.15234375	-78.81591797	-85.14404297	+6328	+17.22216797	+1.03710938	+0.15380859	+94.81201172	-77.80517578	-108.10546875	+6084	+16.11474609	-2.78613281	-3.24316406	+48.93310547	-53.78906250	-91.95556641	+4516
+1458240910.08850000	+16.23779297	-1.99951172	+0.58007813	-3.73535156	-78.85986328	-87.58300781	+6320	+17.21777344	+1.02832031	+0.14941406	+95.66894531	-78.15673828	-109.05029297	+6080	+16.11474609	-2.78613281	-3.23437500	+48.93310547	-53.67919922	-92.04345703	+4528
+1458240910.09260010	+16.24218750	-1.99511719	+0.56689453	-1.03271484	-78.85986328	-90.28564453	+6312	+17.21337891	+1.01513672	+0.14062500	+96.72363281	-78.48632813	-110.19287109	+6076	+16.11474609	-2.78173828	-3.23437500	+48.88916016	-53.61328125	-92.02148438	+4540
+1458240910.09680010	+16.24658203	-1.99951172	+0.55371094	+1.34033203	-78.83789063	-92.70263672	+6304	+17.20898438	+0.99755859	+0.13183594	+97.82226563	-78.83789063	-111.42333984	+6076	+16.11035156	-2.77294922	-3.23437500	+48.80126953	-53.54736328	-91.95556641	+4548
+1458240910.10089990	+16.25097656	-1.99951172	+0.53613281	+3.58154297	-78.75000000	-95.00976563	+6296	+17.20898438	+0.97998047	+0.12304688	+98.87695313	-79.16748047	-112.58789063	+6072	+16.11035156	-2.76416016	-3.23437500	+48.69140625	-53.54736328	-91.84570313	+4556
+1458240910.10929990	+16.25976563	-2.01708984	+0.48779297	+8.12988281	-78.50830078	-99.68994141	+6276	+17.20019531	+0.94482422	+0.10546875	+101.44775391	-79.78271484	-115.44433594	+6068	+16.11035156	-2.74658203	-3.22998047	+48.53759766	-53.59130859	-91.62597656	+4568
+1458240910.11340000	+16.25976563	-2.03027344	+0.47021484	+10.21728516	-78.39843750	-101.86523438	+6268	+17.19580078	+0.92724609	+0.09667969	+102.76611328	-80.06835938	-116.89453125	+6068	+16.11035156	-2.73779297	-3.22998047	+48.44970703	-53.63525391	-91.51611328	+4572
+1458240910.11760000	+16.26416016	-2.04345703	+0.44824219	+12.34863281	-78.24462891	-104.06250000	+6256	+17.18701172	+0.90527344	+0.07910156	+103.90869141	-80.35400391	-118.23486328	+6068	+16.11035156	-2.72900391	-3.22558594	+48.38378906	-53.67919922	-91.40625000	+4576
+1458240910.12179990	+16.26416016	-2.05664063	+0.42626953	+14.30419922	-78.09082031	-106.10595703	+6248	+17.18261719	+0.89648438	+0.06591797	+105.16113281	-80.63964844	-119.64111328	+6068	+16.11474609	-2.72021484	-3.22558594	+48.29589844	-53.72314453	-91.27441406	+4576
+1458240910.13010000	+16.26855469	-2.06982422	+0.39550781	+18.12744141	-77.84912109	-110.01708984	+6220	+17.16503906	+0.86572266	+0.03955078	+108.10546875	-81.10107422	-122.91503906	+6072	+16.11474609	-2.69824219	-3.22119141	+48.12011719	-53.83300781	-90.96679688	+4572
+1458240910.13430000	+16.26855469	-2.06982422	+0.38671875	+20.10498047	-77.73925781	-111.97265625	+6208	+17.16064453	+0.86572266	+0.03076172	+109.75341797	-81.34277344	-124.69482422	+6072	+16.11474609	-2.68505859	-3.21679688	+48.05419922	-53.87695313	-90.83496094	+4568
+1458240910.13840010	+16.26855469	-2.06542969	+0.38232422	+22.12646484	-77.67333984	-113.95019531	+6192	+17.16064453	+0.86572266	+0.03076172	+112.01660156	-81.51855469	-127.11181641	+6072	+16.11474609	-2.67187500	-3.21240234	+47.96630859	-53.94287109	-90.70312500	+4564
+1458240910.14260010	+16.26855469	-2.05664063	+0.38232422	+24.21386719	-77.60742188	-115.97167969	+6180	+17.16503906	+0.85693359	+0.03515625	+114.34570313	-81.71630859	-129.61669922	+6072	+16.11474609	-2.65869141	-3.20800781	+47.92236328	-53.98681641	-90.59326172	+4560
+1458240910.14680000	+16.27294922	-2.04345703	+0.38671875	+26.36718750	-77.51953125	-118.01513672	+6164	+17.16503906	+0.86572266	+0.03955078	+116.80664063	-81.87011719	-132.18750000	+6072	+16.11474609	-2.64990234	-3.20361328	+47.85644531	-54.05273438	-90.50537109	+4552
+1458240910.15089990	+16.27294922	-2.02587891	+0.39990234	+28.63037109	-77.49755859	-120.16845703	+6156	+17.16503906	+0.87011719	+0.05273438	+119.70703125	-81.97998047	-135.19775391	+6076	+16.11474609	-2.63671875	-3.19921875	+47.81250000	-54.07470703	-90.41748047	+4548
+1458240910.15510010	+16.27734375	-2.00390625	+0.41748047	+30.84960938	-77.47558594	-122.25585938	+6152	+17.16943359	+0.87890625	+0.06152344	+122.43164063	-82.08984375	-138.01025391	+6076	+16.11474609	-2.63232422	-3.19482422	+47.79052734	-54.07470703	-90.37353516	+4540
+1458240910.15930010	+16.27734375	-1.97753906	+0.43945313	+33.09082031	-77.45361328	-124.32128906	+6148	+17.17382813	+0.89208984	+0.07031250	+125.22216797	-82.19970703	-140.88867188	+6076	+16.11914063	-2.62353516	-3.19042969	+47.76855469	-54.07470703	-90.35156250	+4536
+1458240910.16339990	+16.27734375	-1.94677734	+0.45703125	+35.28808594	-77.40966797	-126.34277344	+6144	+17.17822266	+0.90087891	+0.08349609	+128.25439453	-82.28759766	-144.00878906	+6080	+16.11914063	-2.61914063	-3.19042969	+47.72460938	-54.05273438	-90.32958984	+4532
+1458240910.16759990	+16.27734375	-1.92041016	+0.47900391	+37.37548828	-77.38769531	-128.27636719	+6140	+17.18261719	+0.91845703	+0.09667969	+131.52832031	-82.33154297	-147.34863281	+6084	+16.11914063	-2.61474609	-3.18603516	+47.72460938	-54.03076172	-90.32958984	+4528
+1458240910.17179990	+16.28173828	-1.89404297	+0.50097656	+39.50683594	-77.34375000	-130.25390625	+6140	+17.18701172	+0.92285156	+0.11425781	+134.78027344	-82.33154297	-150.71044922	+6088	+16.11914063	-2.61474609	-3.18603516	+47.72460938	-53.98681641	-90.37353516	+4524
+1458240910.18010000	+16.28613281	-1.83691406	+0.55371094	+43.57177734	-77.25585938	-134.01123047	+6140	+17.20458984	+0.94042969	+0.14501953	+141.37207031	-82.33154297	-157.43408203	+6092	+16.11914063	-2.61474609	-3.18603516	+47.74658203	-53.89892578	-90.48339844	+4520
+1458240910.18420000	+16.29052734	-1.81494141	+0.57568359	+45.32958984	-77.18994141	-135.68115234	+6140	+17.20458984	+0.94482422	+0.15820313	+144.47021484	-82.30957031	-160.57617188	+6092	+16.11914063	-2.61914063	-3.18164063	+47.74658203	-53.83300781	-90.54931641	+4520
+1458240910.18840000	+16.29052734	-1.79296875	+0.59765625	+46.95556641	-77.12402344	-137.21923828	+6140	+17.20898438	+0.94482422	+0.16699219	+147.34863281	-82.26562500	-163.56445313	+6088	+16.11914063	-2.61914063	-3.18164063	+47.74658203	-53.78906250	-90.61523438	+4524
+1458240910.19260000	+16.29052734	-1.77978516	+0.61083984	+48.16406250	-77.03613281	-138.40576172	+6140	+17.20458984	+0.94921875	+0.17578125	+150.24902344	-82.22167969	-166.46484375	+6088	+16.11914063	-2.62353516	-3.18603516	+47.72460938	-53.72314453	-90.68115234	+4528
+1458240910.19670010	+16.28613281	-1.77099609	+0.62402344	+49.30664063	-76.97021484	-139.54833984	+6140	+17.20458984	+0.94042969	+0.18457031	+153.01757813	-82.15576172	-169.34326172	+6088	+16.11914063	-2.62792969	-3.18603516	+47.72460938	-53.65722656	-90.72509766	+4532
+1458240910.20090010	+16.28613281	-1.76220703	+0.63281250	+50.25146484	-76.88232422	-140.49316406	+6136	+17.20458984	+0.93164063	+0.18457031	+155.52246094	-82.11181641	-171.93603516	+6084	+16.11914063	-2.62792969	-3.18603516	+47.70263672	-53.61328125	-90.76904297	+4536
+1458240910.20510010	+16.28613281	-1.76220703	+0.63281250	+50.82275391	-76.79443359	-141.10839844	+6132	+17.20019531	+0.93164063	+0.17578125	+158.04931641	-82.08984375	-174.46289063	+6080	+16.11914063	-2.62792969	-3.19042969	+47.65869141	-53.56933594	-90.79101563	+4544
+1458240910.20919990	+16.28613281	-1.76660156	+0.62841797	+51.28417969	-76.68457031	-141.67968750	+6128	+17.19580078	+0.91845703	+0.17138672	+160.35644531	-82.02392578	-176.85791016	+6080	+16.11914063	-2.63232422	-3.19042969	+47.59277344	-53.54736328	-90.79101563	+4548
+1458240910.21339990	+16.28173828	-1.77978516	+0.62402344	+51.63574219	-76.59667969	-142.16308594	+6128	+17.18701172	+0.90527344	+0.16699219	+162.48779297	-81.93603516	-179.05517578	+6080	+16.11914063	-2.63232422	-3.19042969	+47.52685547	-53.54736328	-90.79101563	+4556
+1458240910.21760010	+16.28173828	-1.78857422	+0.61523438	+51.65771484	-76.50878906	-142.33886719	+6124	+17.18261719	+0.89648438	+0.15820313	+164.55322266	-81.87011719	+178.87939453	+6076	+16.11914063	-2.63232422	-3.19482422	+47.43896484	-53.54736328	-90.74707031	+4560
+1458240910.22589990	+16.27734375	-1.82373047	+0.58447266	+51.30615234	-76.31103516	-142.36083984	+6124	+17.16503906	+0.86572266	+0.14062500	+168.13476563	-81.69433594	+175.20996094	+6076	+16.11914063	-2.62353516	-3.19921875	+47.21923828	-53.61328125	-90.57128906	+4572
+1458240910.23009990	+16.27294922	-1.84130859	+0.56689453	+51.04248047	-76.22314453	-142.25097656	+6124	+17.15625000	+0.84814453	+0.12744141	+169.80468750	-81.60644531	+173.49609375	+6076	+16.11474609	-2.61914063	-3.20361328	+47.10937500	-53.65722656	-90.46142578	+4572
+1458240910.23420000	+16.26855469	-1.85888672	+0.54931641	+50.69091797	-76.13525391	-142.09716797	+6124	+17.14306641	+0.84375000	+0.11425781	+171.45263672	-81.54052734	+171.87011719	+6080	+16.11474609	-2.61474609	-3.20800781	+46.99951172	-53.70117188	-90.35156250	+4576
+1458240910.23840000	+16.26855469	-1.87646484	+0.53173828	+50.36132813	-76.04736328	-141.96533203	+6124	+17.13867188	+0.83496094	+0.10546875	+172.92480469	-81.40869141	+170.39794922	+6080	+16.11474609	-2.61035156	-3.21240234	+46.86767578	-53.74511719	-90.21972656	+4576
+1458240910.24260000	+16.26416016	-1.89404297	+0.51416016	+50.03173828	-75.98144531	-141.78955078	+6120	+17.12988281	+0.82617188	+0.09667969	+174.30908203	-81.29882813	+169.01367188	+6084	+16.11035156	-2.60156250	-3.21679688	+46.73583984	-53.83300781	-90.08789063	+4572
+1458240910.24670000	+16.26416016	-1.90722656	+0.49658203	+49.63623047	-75.91552734	-141.56982422	+6120	+17.12548828	+0.82177734	+0.08349609	+175.53955078	-81.16699219	+167.80517578	+6084	+16.11035156	-2.59716797	-3.22119141	+46.60400391	-53.89892578	-89.95605469	+4568
+1458240910.25090000	+16.25976563	-1.92480469	+0.47900391	+49.28466797	-75.84960938	-141.41601563	+6116	+17.12109375	+0.81738281	+0.08349609	+176.68212891	-80.99121094	+166.70654297	+6088	+16.11035156	-2.58837891	-3.22558594	+46.47216797	-53.96484375	-89.84619141	+4564
+1458240910.25500010	+16.25976563	-1.93798828	+0.46582031	+48.99902344	-75.78369141	-141.28417969	+6112	+17.12109375	+0.80859375	+0.07910156	+177.67089844	-80.83740234	+165.67382813	+6092	+16.10595703	-2.57958984	-3.22998047	+46.31835938	-54.03076172	-89.69238281	+4556
+1458240910.25920010	+16.25537109	-1.94677734	+0.45263672	+48.73535156	-75.71777344	-141.13037109	+6108	+17.12109375	+0.81298828	+0.07470703	+178.72558594	-80.68359375	+164.66308594	+6092	+16.10595703	-2.57080078	-3.23876953	+46.16455078	-54.09667969	-89.56054688	+4548
+1458240910.26340010	+16.25537109	-1.95117188	+0.44384766	+48.55957031	-75.69580078	-141.08642578	+6100	+17.12109375	+0.81738281	+0.07470703	+179.71435547	-80.48583984	+163.71826172	+6096	+16.10156250	-2.56640625	-3.24316406	+46.05468750	-54.11865234	-89.47265625	+4540
+1458240910.26749990	+16.25537109	-1.95117188	+0.43945313	+48.49365234	-75.65185547	-141.10839844	+6092	+17.12109375	+0.81738281	+0.07031250	-179.40673828	-80.33203125	+162.83935547	+6096	+16.09716797	-2.55761719	-3.24755859	+45.94482422	-54.16259766	-89.40673828	+4532
+1458240910.27589990	+16.25537109	-1.94238281	+0.44384766	+48.66943359	-75.65185547	-141.37207031	+6084	+17.12548828	+0.83496094	+0.08349609	-177.73681641	-79.89257813	+161.25732422	+6100	+16.09277344	-2.55322266	-3.24755859	+45.83496094	-54.16259766	-89.49462891	+4508
+1458240910.28000000	+16.25537109	-1.93359375	+0.45263672	+48.86718750	-75.65185547	-141.61376953	+6080	+17.13427734	+0.84375000	+0.09228516	-177.03369141	-79.67285156	+160.57617188	+6100	+16.09277344	-2.54882813	-3.24755859	+45.83496094	-54.16259766	-89.60449219	+4500
+1458240910.28420000	+16.25537109	-1.92480469	+0.46142578	+49.13085938	-75.67382813	-141.87744141	+6076	+17.14306641	+0.85253906	+0.10546875	-176.39648438	-79.45312500	+159.96093750	+6100	+16.09277344	-2.55322266	-3.24316406	+45.85693359	-54.11865234	-89.75830078	+4492
+1458240910.28839990	+16.25537109	-1.91162109	+0.47460938	+49.46044922	-75.67382813	-142.22900391	+6076	+17.14746094	+0.86132813	+0.11865234	-175.78125000	-79.21142578	+159.34570313	+6096	+16.09277344	-2.55322266	-3.23876953	+45.90087891	-54.05273438	-89.93408203	+4488
+1458240910.29250000	+16.25976563	-1.89843750	+0.48779297	+49.83398438	-75.69580078	-142.58056641	+6076	+17.15185547	+0.86572266	+0.12744141	-175.25390625	-79.01367188	+158.79638672	+6092	+16.09277344	-2.55761719	-3.23437500	+45.94482422	-53.98681641	-90.13183594	+4484
+1458240910.29670000	+16.25976563	-1.88525391	+0.50097656	+50.27343750	-75.71777344	-142.99804688	+6080	+17.15185547	+0.87451172	+0.13623047	-174.61669922	-78.81591797	+158.15917969	+6088	+16.09277344	-2.56201172	-3.22998047	+46.01074219	-53.92089844	-90.35156250	+4488
+1458240910.30090000	+16.25976563	-1.86767578	+0.51855469	+50.73486328	-75.73974609	-143.43750000	+6080	+17.15625000	+0.88330078	+0.14941406	-174.02343750	-78.59619141	+157.58789063	+6084	+16.08837891	-2.56640625	-3.22119141	+46.07666016	-53.85498047	-90.57128906	+4488
+1458240910.30500010	+16.25976563	-1.85009766	+0.53613281	+51.24023438	-75.76171875	-143.89892578	+6084	+17.16064453	+0.89208984	+0.15820313	-173.49609375	-78.39843750	+157.06054688	+6080	+16.08837891	-2.57080078	-3.21240234	+46.16455078	-53.78906250	-90.81298828	+4496
+1458240910.30920000	+16.26416016	-1.83691406	+0.55371094	+51.74560547	-75.78369141	-144.40429688	+6088	+17.16064453	+0.89648438	+0.17138672	-173.05664063	-78.17871094	+156.57714844	+6072	+16.08837891	-2.57080078	-3.20361328	+46.20849609	-53.72314453	-91.03271484	+4500
+1458240910.31750010	+16.26416016	-1.81054688	+0.58447266	+52.71240234	-75.78369141	-145.39306641	+6096	+17.16943359	+0.89648438	+0.19335938	-172.17773438	-77.78320313	+155.63232422	+6056	+16.08837891	-2.57958984	-3.18603516	+46.29638672	-53.63525391	-91.45019531	+4520
+1458240910.32170010	+16.26416016	-1.80175781	+0.59765625	+53.10791016	-75.76171875	-145.83251953	+6100	+17.16943359	+0.89648438	+0.19775391	-171.76025391	-77.60742188	+155.17089844	+6048	+16.09277344	-2.57958984	-3.18164063	+46.29638672	-53.63525391	-91.56005859	+4532
+1458240910.32590010	+16.26416016	-1.79296875	+0.60644531	+53.39355469	-75.71777344	-146.14013672	+6104	+17.16503906	+0.89648438	+0.20214844	-171.36474609	-77.47558594	+154.75341797	+6040	+16.08837891	-2.57519531	-3.17724609	+46.25244141	-53.61328125	-91.60400391	+4540
+1458240910.32999990	+16.26416016	-1.78857422	+0.61083984	+53.63525391	-75.67382813	-146.44775391	+6104	+17.16064453	+0.89648438	+0.20214844	-171.03515625	-77.34375000	+154.35791016	+6032	+16.08837891	-2.57080078	-3.17724609	+46.16455078	-53.63525391	-91.56005859	+4552
+1458240910.33419990	+16.26416016	-1.78857422	+0.61523438	+53.78906250	-75.60791016	-146.71142578	+6104	+17.15625000	+0.89208984	+0.19775391	-170.70556641	-77.18994141	+153.96240234	+6024	+16.08837891	-2.56201172	-3.18164063	+46.05468750	-53.65722656	-91.49414063	+4560
+1458240910.33830000	+16.26416016	-1.79296875	+0.61083984	+53.81103516	-75.54199219	-146.86523438	+6108	+17.15185547	+0.88330078	+0.19335938	-170.37597656	-77.08007813	+153.54492188	+6024	+16.08398438	-2.55322266	-3.18164063	+45.92285156	-53.70117188	-91.36230469	+4564
+1458240910.34250000	+16.25976563	-1.80175781	+0.60205078	+53.76708984	-75.43212891	-146.97509766	+6108	+17.14746094	+0.87451172	+0.18457031	-170.06835938	-76.99218750	+153.14941406	+6020	+16.08398438	-2.54443359	-3.18603516	+45.79101563	-53.76708984	-91.23046875	+4572
+1458240910.34670000	+16.25976563	-1.81054688	+0.58886719	+53.61328125	-75.30029297	-146.99707031	+6112	+17.14306641	+0.86572266	+0.17578125	-169.80468750	-76.90429688	+152.77587891	+6020	+16.08398438	-2.53564453	-3.19042969	+45.63720703	-53.81103516	-91.07666016	+4572
+1458240910.35080000	+16.25976563	-1.82373047	+0.57128906	+53.41552734	-75.16845703	-146.95312500	+6116	+17.13427734	+0.85693359	+0.16259766	-169.62890625	-76.81640625	+152.49023438	+6024	+16.07958984	-2.52685547	-3.19921875	+45.46142578	-53.87695313	-90.90087891	+4572
+1458240910.35500000	+16.25537109	-1.84130859	+0.54931641	+53.10791016	-75.01464844	-146.86523438	+6124	+17.12988281	+0.84375000	+0.15380859	-169.47509766	-76.72851563	+152.20458984	+6028	+16.07958984	-2.51806641	-3.20800781	+45.28564453	-53.92089844	-90.72509766	+4572
+1458240910.35920000	+16.25537109	-1.85449219	+0.52294922	+52.80029297	-74.86083984	-146.75537109	+6128	+17.12548828	+0.83935547	+0.14062500	-169.27734375	-76.64062500	+151.91894531	+6028	+16.07958984	-2.50927734	-3.21679688	+45.10986328	-53.96484375	-90.52734375	+4568
+1458240910.36750010	+16.25097656	-1.88085938	+0.47460938	+52.25097656	-74.53125000	-146.55761719	+6132	+17.11230469	+0.82617188	+0.11425781	-168.83789063	-76.50878906	+151.28173828	+6040	+16.07080078	-2.49169922	-3.23876953	+44.73632813	-54.03076172	-90.08789063	+4556
+1458240910.37170000	+16.24658203	-1.88964844	+0.45263672	+52.05322266	-74.37744141	-146.51367188	+6132	+17.10791016	+0.82177734	+0.10107422	-168.61816406	-76.42089844	+150.97412109	+6048	+16.06640625	-2.48291016	-3.25195313	+44.53857422	-54.05273438	-89.89013672	+4544
+1458240910.37579990	+16.24658203	-1.89843750	+0.43505859	+52.00927734	-74.24560547	-146.60156250	+6132	+17.10791016	+0.81298828	+0.08789063	-168.44238281	-76.33300781	+150.68847656	+6056	+16.06201172	-2.47412109	-3.26513672	+44.38476563	-54.05273438	-89.71435547	+4536
+1458240910.38000010	+16.24658203	-1.90283203	+0.42187500	+52.03125000	-74.13574219	-146.75537109	+6128	+17.10791016	+0.80419922	+0.07470703	-168.24462891	-76.28906250	+150.38085938	+6060	+16.05761719	-2.46972656	-3.27392578	+44.25292969	-54.05273438	-89.60449219	+4520
+1458240910.38420010	+16.24658203	-1.90283203	+0.40869141	+52.14111328	-74.00390625	-146.95312500	+6124	+17.11230469	+0.80859375	+0.06152344	-168.00292969	-76.24511719	+150.05126953	+6068	+16.05761719	-2.46533203	-3.28271484	+44.14306641	-54.03076172	-89.53857422	+4508
+1458240910.38829990	+16.24658203	-1.89843750	+0.40429688	+52.38281250	-73.91601563	-147.23876953	+6120	+17.11230469	+0.80859375	+0.05273438	-167.78320313	-76.11328125	+149.78759766	+6072	+16.05761719	-2.46093750	-3.29150391	+44.05517578	-53.98681641	-89.49462891	+4496
+1458240910.39249990	+16.25097656	-1.88525391	+0.40429688	+52.71240234	-73.82812500	-147.59033203	+6116	+17.11669922	+0.81738281	+0.05273438	-167.56347656	-76.00341797	+149.52392578	+6072	+16.05322266	-2.46093750	-3.30029297	+43.98925781	-53.92089844	-89.49462891	+4484
+1458240910.39669990	+16.25097656	-1.87207031	+0.40869141	+53.10791016	-73.78417969	-147.98583984	+6112	+17.12109375	+0.82177734	+0.05273438	-167.29980469	-75.89355469	+149.23828125	+6076	+16.04882813	-2.45654297	-3.30468750	+43.96728516	-53.83300781	-89.51660156	+4472
+1458240910.40080000	+16.25537109	-1.85888672	+0.41748047	+53.61328125	-73.74023438	-148.46923828	+6108	+17.12548828	+0.82617188	+0.04833984	-166.99218750	-75.78369141	+148.86474609	+6076	+16.04882813	-2.45654297	-3.31347656	+43.94531250	-53.74511719	-89.56054688	+4460
+1458240910.40500000	+16.25537109	-1.83691406	+0.42626953	+54.16259766	-73.69628906	-148.97460938	+6108	+17.12988281	+0.83056641	+0.03955078	-166.64062500	-75.71777344	+148.46923828	+6076	+16.04443359	-2.45654297	-3.31787109	+43.96728516	-53.65722656	-89.67041016	+4452
+1458240910.41330000	+16.26416016	-1.79736328	+0.45703125	+55.37109375	-73.65234375	-150.05126953	+6104	+17.14746094	+0.84814453	+0.02636719	-165.98144531	-75.56396484	+147.78808594	+6076	+16.04003906	-2.45654297	-3.32226563	+44.05517578	-53.45947266	-89.93408203	+4436
+1458240910.41750000	+16.26855469	-1.77539063	+0.47021484	+55.87646484	-73.63037109	-150.51269531	+6100	+17.15625000	+0.85693359	+0.02636719	-165.71777344	-75.47607422	+147.52441406	+6072	+16.04003906	-2.45654297	-3.32666016	+44.14306641	-53.34960938	-90.10986328	+4436
+1458240910.42160010	+16.27734375	-1.75781250	+0.48339844	+56.38183594	-73.58642578	-150.97412109	+6100	+17.16503906	+0.87011719	+0.02197266	-165.45410156	-75.41015625	+147.23876953	+6064	+16.04003906	-2.45654297	-3.33105469	+44.20898438	-53.23974609	-90.26367188	+4432
+1458240910.42580010	+16.28173828	-1.74023438	+0.49218750	+56.77734375	-73.54248047	-151.30371094	+6096	+17.16943359	+0.87890625	+0.01318359	-165.12451172	-75.34423828	+146.88720703	+6060	+16.03564453	-2.45214844	-3.33544922	+44.25292969	-53.12988281	-90.37353516	+4432
+1458240910.43000010	+16.28613281	-1.71826172	+0.49658203	+57.10693359	-73.49853516	-151.58935547	+6092	+17.17382813	+0.88769531	+0.00439453	-164.77294922	-75.32226563	+146.53564453	+6052	+16.03564453	-2.44775391	-3.34423828	+44.29687500	-52.99804688	-90.48339844	+4436
+1458240910.43409990	+16.29052734	-1.70507813	+0.49658203	+57.34863281	-73.45458984	-151.80908203	+6088	+17.17822266	+0.89648438	-0.00878906	-164.44335938	-75.30029297	+146.18408203	+6048	+16.03125000	-2.44335938	-3.35742188	+44.31884766	-52.88818359	-90.54931641	+4440
+1458240910.43829990	+16.29492188	-1.69189453	+0.49218750	+57.48046875	-73.38867188	-151.89697266	+6080	+17.18261719	+0.90527344	-0.02197266	-164.11376953	-75.30029297	+145.85449219	+6040	+16.02685547	-2.43457031	-3.36621094	+44.29687500	-52.80029297	-90.54931641	+4448
+1458240910.44250010	+16.29931641	-1.68310547	+0.48779297	+57.50244141	-73.32275391	-151.89697266	+6076	+17.18701172	+0.91406250	-0.03955078	-163.80615234	-75.32226563	+145.52490234	+6036	+16.02685547	-2.42138672	-3.38378906	+44.25292969	-52.73437500	-90.50537109	+4452
+1458240910.44660000	+16.30371094	-1.67871094	+0.47460938	+57.43652344	-73.25683594	-151.85302734	+6072	+17.19140625	+0.92285156	-0.06152344	-163.52050781	-75.36621094	+145.21728516	+6032	+16.02685547	-2.41259766	-3.40136719	+44.18701172	-52.66845703	-90.41748047	+4456
+1458240910.45079990	+16.30810547	-1.67431641	+0.45703125	+57.19482422	-73.16894531	-151.63330078	+6068	+17.19580078	+0.93164063	-0.08349609	-163.25683594	-75.41015625	+144.93164063	+6024	+16.02685547	-2.39941406	-3.41894531	+44.05517578	-52.62451172	-90.26367188	+4460
+1458240910.45910000	+16.32128906	-1.67871094	+0.39550781	+56.33789063	-72.94921875	-150.86425781	+6060	+17.19580078	+0.94482422	-0.14062500	-162.72949219	-75.58593750	+144.33837891	+6020	+16.02246094	-2.37744141	-3.46728516	+43.74755859	-52.55859375	-89.80224609	+4464
+1458240910.46330000	+16.32128906	-1.68310547	+0.36035156	+55.74462891	-72.81738281	-150.31494141	+6060	+17.19140625	+0.94921875	-0.17578125	-162.42187500	-75.71777344	+143.98681641	+6016	+16.02246094	-2.36425781	-3.49804688	+43.52783203	-52.51464844	-89.49462891	+4464
+1458240910.46750000	+16.32568359	-1.68750000	+0.31640625	+55.10742188	-72.66357422	-149.74365234	+6060	+17.19140625	+0.95361328	-0.21533203	-162.09228516	-75.84960938	+143.61328125	+6016	+16.01806641	-2.35107422	-3.52441406	+43.35205078	-52.49267578	-89.23095703	+4460
+1458240910.47160010	+16.33007813	-1.69628906	+0.27246094	+54.42626953	-72.53173828	-149.12841797	+6056	+17.18701172	+0.95800781	-0.25488281	-161.76269531	-76.00341797	+143.26171875	+6020	+16.01367188	-2.33789063	-3.55078125	+43.15429688	-52.47070313	-88.94531250	+4456
+1458240910.47580000	+16.33447266	-1.70068359	+0.22412109	+53.72314453	-72.37792969	-148.49121094	+6056	+17.18701172	+0.96679688	-0.29443359	-161.49902344	-76.13525391	+142.95410156	+6024	+16.01367188	-2.32470703	-3.58154297	+42.93457031	-52.44873047	-88.63769531	+4448
+1458240910.48000000	+16.34326172	-1.70947266	+0.16699219	+52.91015625	-72.20214844	-147.76611328	+6056	+17.18701172	+0.97119141	-0.32958984	-161.23535156	-76.28906250	+142.66845703	+6024	+16.00927734	-2.31152344	-3.61230469	+42.71484375	-52.40478516	-88.33007813	+4440
+1458240910.48410010	+16.34765625	-1.71826172	+0.10986328	+52.11914063	-72.04833984	-147.04101563	+6052	+17.19140625	+0.97998047	-0.36474609	-160.99365234	-76.42089844	+142.40478516	+6028	+16.00927734	-2.30273438	-3.64746094	+42.47314453	-52.38281250	-88.02246094	+4428
+1458240910.48830010	+16.35644531	-1.71826172	+0.05273438	+51.35009766	-71.87255859	-146.33789063	+6052	+17.19140625	+0.98876953	-0.40429688	-160.72998047	-76.57470703	+142.11914063	+6032	+16.00927734	-2.28955078	-3.68261719	+42.25341797	-52.31689453	-87.71484375	+4416
+1458240910.49239990	+16.36523438	-1.72265625	-0.00878906	+50.51513672	-71.67480469	-145.54687500	+6048	+17.19580078	+0.99755859	-0.44384766	-160.46630859	-76.75048828	+141.81152344	+6036	+16.00488281	-2.27636719	-3.72656250	+41.98974609	-52.22900391	-87.36328125	+4400
+1458240910.49659990	+16.36962891	-1.71386719	-0.07031250	+49.81201172	-71.49902344	-144.82177734	+6044	+17.19580078	+1.01074219	-0.48779297	-160.11474609	-76.90429688	+141.45996094	+6044	+16.00048828	-2.26318359	-3.77050781	+41.77001953	-52.11914063	-87.03369141	+4388
+1458240910.50079990	+16.37841797	-1.70507813	-0.12744141	+49.24072266	-71.34521484	-144.22851563	+6040	+17.20019531	+1.02832031	-0.52294922	-159.76318359	-77.03613281	+141.15234375	+6048	+15.99609375	-2.24560547	-3.81005859	+41.57226563	-52.00927734	-86.74804688	+4372
+1458240910.50910000	+16.40039063	-1.66552734	-0.21972656	+48.51562500	-71.12548828	-143.41552734	+6032	+17.21337891	+1.06787109	-0.58886719	-159.19189453	-77.25585938	+140.64697266	+6052	+15.99169922	-2.21923828	-3.90234375	+41.26464844	-51.74560547	-86.35253906	+4340
+1458240910.51329990	+16.41357422	-1.63916016	-0.25488281	+48.40576172	-71.05957031	-143.17382813	+6028	+17.22216797	+1.08984375	-0.61962891	-158.97216797	-77.36572266	+140.47119141	+6052	+15.99169922	-2.20605469	-3.94189453	+41.19873047	-51.56982422	-86.24267578	+4324
+1458240910.51740000	+16.42675781	-1.60400391	-0.28564453	+48.36181641	-70.99365234	-142.99804688	+6024	+17.23095703	+1.11181641	-0.64599609	-158.77441406	-77.45361328	+140.31738281	+6048	+15.98730469	-2.19726563	-3.99023438	+41.13281250	-51.39404297	-86.15478516	+4308
+1458240910.52160000	+16.43994141	-1.56445313	-0.31640625	+48.40576172	-70.94970703	-142.88818359	+6016	+17.24414063	+1.14257813	-0.67236328	-158.51074219	-77.51953125	+140.14160156	+6048	+15.98730469	-2.18408203	-4.03417969	+41.11083984	-51.19628906	-86.13281250	+4296
+1458240910.52580000	+16.45312500	-1.52490234	-0.34277344	+48.49365234	-70.90576172	-142.80029297	+6012	+17.25292969	+1.17333984	-0.70312500	-158.20312500	-77.62939453	+139.92187500	+6044	+15.98730469	-2.17089844	-4.07812500	+41.11083984	-50.97656250	-86.13281250	+4284
+1458240910.52990010	+16.46630859	-1.47656250	-0.36474609	+48.71337891	-70.88378906	-142.80029297	+6004	+17.25732422	+1.20849609	-0.73828125	-157.85156250	-77.73925781	+139.70214844	+6040	+15.98730469	-2.14892578	-4.12646484	+41.17675781	-50.71289063	-86.15478516	+4276
+1458240910.53410010	+16.47949219	-1.43261719	-0.38232422	+48.97705078	-70.86181641	-142.86621094	+6000	+17.26611328	+1.23925781	-0.77343750	-157.56591797	-77.87109375	+139.50439453	+6032	+15.98291016	-2.13134766	-4.17041016	+41.26464844	-50.49316406	-86.22070313	+4268
+1458240910.53830000	+16.49267578	-1.38427734	-0.40429688	+49.19677734	-70.86181641	-142.91015625	+5992	+17.27490234	+1.27441406	-0.80859375	-157.28027344	-77.98095703	+139.32861328	+6024	+15.97851563	-2.11376953	-4.20996094	+41.35253906	-50.29541016	-86.28662109	+4260
+1458240910.54239990	+16.50585938	-1.34033203	-0.42626953	+49.41650391	-70.81787109	-142.93212891	+5984	+17.28808594	+1.30957031	-0.84814453	-157.01660156	-78.09082031	+139.17480469	+6016	+15.98291016	-2.07421875	-4.29785156	+41.55029297	-49.85595703	-86.41845703	+4268
+1458240910.55080010	+16.52783203	-1.25683594	-0.47900391	+49.79003906	-70.72998047	-142.97607422	+5964	+17.30566406	+1.37548828	-0.92285156	-156.57714844	-78.33251953	+138.91113281	+5996	+15.98291016	-2.03906250	-4.39013672	+41.63818359	-49.52636719	-86.46240234	+4264
+1458240910.55489990	+16.53662109	-1.21289063	-0.51855469	+49.83398438	-70.64208984	-142.84423828	+5956	+17.31445313	+1.41064453	-0.97558594	-156.26953125	-78.50830078	+138.71337891	+5992	+15.98291016	-2.01269531	-4.44726563	+41.61621094	-49.32861328	-86.30859375	+4264
+1458240910.55909990	+16.54541016	-1.17773438	-0.55810547	+49.79003906	-70.53222656	-142.66845703	+5944	+17.31445313	+1.44140625	-1.02392578	-155.98388672	-78.66210938	+138.51562500	+5984	+15.97412109	-1.98193359	-4.49560547	+41.55029297	-49.19677734	-86.08886719	+4264
+1458240910.56329990	+16.55859375	-1.15576172	-0.61083984	+49.52636719	-70.37841797	-142.31689453	+5936	+17.31884766	+1.46777344	-1.08105469	-155.58837891	-78.88183594	+138.22998047	+5976	+15.97412109	-1.95556641	-4.54833984	+41.44042969	-49.08691406	-85.84716797	+4260
+1458240910.56740000	+16.56298828	-1.12939453	-0.67236328	+49.19677734	-70.20263672	-141.92138672	+5924	+17.31884766	+1.49414063	-1.14697266	-155.19287109	-79.10156250	+137.87841797	+5972	+15.96972656	-1.92041016	-4.60546875	+41.33056641	-48.97705078	-85.53955078	+4256
+1458240910.57160000	+16.56738281	-1.11621094	-0.73388672	+48.82324219	-70.02685547	-141.52587891	+5912	+17.31884766	+1.51611328	-1.21289063	-154.92919922	-79.32128906	+137.63671875	+5968	+15.96093750	-1.89404297	-4.65820313	+41.19873047	-48.88916016	-85.23193359	+4248
+1458240910.57570000	+16.57617188	-1.10302734	-0.80419922	+48.38378906	-69.82910156	-141.04248047	+5896	+17.31884766	+1.53369141	-1.27001953	-154.70947266	-79.51904297	+137.43896484	+5960	+15.96533203	-1.86767578	-4.71093750	+41.04492188	-48.84521484	-84.96826172	+4236
+1458240910.57990000	+16.58496094	-1.09423828	-0.88330078	+47.81250000	-69.58740234	-140.49316406	+5884	+17.31884766	+1.55126953	-1.33593750	-154.42382813	-79.73876953	+137.19726563	+5956	+15.96533203	-1.84130859	-4.77246094	+40.84716797	-48.77929688	-84.59472656	+4224
+1458240910.58820010	+16.59814453	-1.08105469	-1.04150391	+46.73583984	-69.06005859	-139.43847656	+5852	+17.31445313	+1.59960938	-1.45898438	-153.69873047	-80.15625000	+136.58203125	+5940	+15.96533203	-1.77978516	-4.88671875	+40.51757813	-48.58154297	-83.89160156	+4196
+1458240910.59240010	+16.60253906	-1.07666016	-1.12500000	+46.16455078	-68.79638672	-138.88916016	+5836	+17.31005859	+1.62158203	-1.52490234	-153.21533203	-80.39794922	+136.14257813	+5936	+15.96093750	-1.74902344	-4.94824219	+40.36376953	-48.49365234	-83.54003906	+4176
+1458240910.59660010	+16.60693359	-1.06787109	-1.20849609	+45.63720703	-68.51074219	-138.33984375	+5816	+17.30126953	+1.64355469	-1.59521484	-152.75390625	-80.66162109	+135.72509766	+5932	+15.95654297	-1.71386719	-5.00537109	+40.18798828	-48.40576172	-83.16650391	+4156
+1458240910.60069990	+16.61132813	-1.06347656	-1.28759766	+45.13183594	-68.26904297	-137.85644531	+5800	+17.29687500	+1.66113281	-1.65234375	-152.44628906	-80.83740234	+135.46142578	+5924	+15.95214844	-1.67871094	-5.05371094	+40.10009766	-48.33984375	-82.85888672	+4136
+1458240910.60489990	+16.62011719	-1.05468750	-1.35791016	+44.71435547	-68.04931641	-137.46093750	+5776	+17.29248047	+1.68310547	-1.70947266	-152.16064453	-81.01318359	+135.21972656	+5920	+15.94335938	-1.65234375	-5.09765625	+40.03417969	-48.29589844	-82.68310547	+4108
+1458240910.60910010	+16.62890625	-1.03710938	-1.42822266	+44.40673828	-67.82958984	-137.10937500	+5760	+17.28808594	+1.71386719	-1.76220703	-151.74316406	-81.18896484	+134.93408203	+5912	+15.94775391	-1.62597656	-5.14160156	+39.99023438	-48.20800781	-82.52929688	+4080
+1458240910.61319990	+16.63330078	-1.01513672	-1.48535156	+44.29687500	-67.67578125	-136.93359375	+5736	+17.28369141	+1.74902344	-1.80175781	-151.45751953	-81.29882813	+134.75830078	+5908	+15.94775391	-1.59521484	-5.18554688	+40.03417969	-48.09814453	-82.44140625	+4052
+1458240910.61739990	+16.64208984	-0.98876953	-1.53808594	+44.23095703	-67.52197266	-136.77978516	+5716	+17.28369141	+1.78857422	-1.84570313	-151.06201172	-81.43066406	+134.49462891	+5900	+15.94775391	-1.57324219	-5.22509766	+40.07812500	-47.98828125	-82.39746094	+4024
+1458240910.62159990	+16.65527344	-0.95361328	-1.58642578	+44.23095703	-67.39013672	-136.64794922	+5692	+17.27929688	+1.82812500	-1.88964844	-150.53466797	-81.56250000	+134.12109375	+5896	+15.95214844	-1.54687500	-5.26904297	+40.16601563	-47.83447266	-82.37548828	+3996
+1458240910.62990000	+16.66845703	-0.87890625	-1.65673828	+44.49462891	-67.25830078	-136.60400391	+5648	+17.27490234	+1.91162109	-1.95996094	-149.76562500	-81.78222656	+133.70361328	+5884	+15.93457031	-1.48974609	-5.34375000	+40.49560547	-47.48291016	-82.48535156	+3948
+1458240910.63410000	+16.67285156	-0.83056641	-1.68310547	+44.71435547	-67.21435547	-136.62597656	+5628	+17.27490234	+1.95556641	-1.99511719	-149.37011719	-81.87011719	+133.46191406	+5876	+15.93017578	-1.46337891	-5.37890625	+40.69335938	-47.30712891	-82.59521484	+3928
+1458240910.63820000	+16.68164063	-0.77783203	-1.70507813	+45.04394531	-67.19238281	-136.71386719	+5604	+17.27490234	+2.00390625	-2.02587891	-149.01855469	-81.93603516	+133.28613281	+5872	+15.92578125	-1.43701172	-5.40966797	+40.89111328	-47.13134766	-82.74902344	+3908
+1458240910.64240000	+16.69042969	-0.72509766	-1.72265625	+45.37353516	-67.21435547	-136.82373047	+5580	+17.27490234	+2.04785156	-2.04785156	-148.64501953	-81.97998047	+133.08837891	+5864	+15.92578125	-1.41503906	-5.44042969	+41.13281250	-46.97753906	-82.92480469	+3888
+1458240910.64650010	+16.69921875	-0.66796875	-1.73583984	+45.74707031	-67.21435547	-136.97753906	+5560	+17.27929688	+2.10058594	-2.07421875	-148.27148438	-82.02392578	+132.91259766	+5860	+15.92578125	-1.39306641	-5.46679688	+41.37451172	-46.77978516	-83.14453125	+3872
+1458240910.65070010	+16.70800781	-0.61083984	-1.75341797	+46.14257813	-67.21435547	-137.13134766	+5536	+17.28369141	+2.14892578	-2.10498047	-147.87597656	-82.08984375	+132.71484375	+5852	+15.92578125	-1.37109375	-5.50195313	+41.61621094	-46.58203125	-83.34228516	+3860
+1458240910.65490010	+16.71240234	-0.55371094	-1.76660156	+46.51611328	-67.21435547	-137.24121094	+5516	+17.28808594	+2.19726563	-2.13574219	-147.45849609	-82.17773438	+132.49511719	+5848	+15.92138672	-1.34472656	-5.54150391	+41.81396484	-46.34033203	-83.43017578	+3852
+1458240910.65899990	+16.71679688	-0.49658203	-1.78857422	+46.84570313	-67.19238281	-137.35107422	+5492	+17.28808594	+2.24121094	-2.16650391	-147.08496094	-82.28759766	+132.27539063	+5840	+15.91259766	-1.30957031	-5.58105469	+41.98974609	-46.12060547	-83.49609375	+3848
+1458240910.66739990	+16.72558594	-0.39111328	-1.82812500	+47.37304688	-67.14843750	-137.41699219	+5452	+17.28808594	+2.32031250	-2.23681641	-146.25000000	-82.50732422	+131.72607422	+5828	+15.90380859	-1.24365234	-5.65136719	+42.34130859	-45.79101563	-83.58398438	+3840
+1458240910.67150000	+16.72558594	-0.34716797	-1.85009766	+47.59277344	-67.12646484	-137.46093750	+5428	+17.28808594	+2.35986328	-2.27197266	-145.98632813	-82.61718750	+131.55029297	+5824	+15.89062500	-1.21289063	-5.68212891	+42.49511719	-45.65917969	-83.58398438	+3840
+1458240910.67569990	+16.72998047	-0.29882813	-1.88085938	+47.76855469	-67.06054688	-137.43896484	+5408	+17.28808594	+2.39501953	-2.31152344	-145.65673828	-82.72705078	+131.35253906	+5816	+15.89501953	-1.18652344	-5.71289063	+42.58300781	-45.59326172	-83.62792969	+3832
+1458240910.67989990	+16.72998047	-0.25927734	-1.91601563	+47.81250000	-66.97265625	-137.35107422	+5388	+17.28808594	+2.43017578	-2.35546875	-145.26123047	-82.88085938	+131.06689453	+5812	+15.89941406	-1.15136719	-5.75683594	+42.62695313	-45.48339844	-83.49609375	+3832
+1458240910.68400000	+16.73437500	-0.22412109	-1.95996094	+47.81250000	-66.84082031	-137.21923828	+5364	+17.28369141	+2.46093750	-2.39941406	-145.04150391	-83.03466797	+130.93505859	+5804	+15.89501953	-1.11621094	-5.79638672	+42.67089844	-45.39550781	-83.36425781	+3828
+1458240910.68820000	+16.73437500	-0.19775391	-2.00390625	+47.70263672	-66.70898438	-137.04345703	+5344	+17.27929688	+2.48730469	-2.44775391	-144.82177734	-83.23242188	+130.78125000	+5800	+15.89501953	-1.08544922	-5.83593750	+42.67089844	-45.32958984	-83.23242188	+3820
+1458240910.69240000	+16.72998047	-0.17138672	-2.05664063	+47.57080078	-66.53320313	-136.84570313	+5324	+17.27050781	+2.50927734	-2.49609375	-144.66796875	-83.43017578	+130.71533203	+5792	+15.89501953	-1.04589844	-5.87988281	+42.69287109	-45.26367188	-83.01269531	+3812
+1458240910.69650010	+16.72558594	-0.14941406	-2.10498047	+47.39501953	-66.35742188	-136.62597656	+5304	+17.25732422	+2.53564453	-2.54443359	-144.53613281	-83.62792969	+130.62744141	+5788	+15.88623047	-1.00195313	-5.91943359	+42.64892578	-45.24169922	-82.74902344	+3804
+1458240910.70070000	+16.72119141	-0.13183594	-2.16210938	+47.19726563	-66.18164063	-136.36230469	+5280	+17.24853516	+2.56201172	-2.58837891	-144.40429688	-83.80371094	+130.58349609	+5784	+15.88623047	-0.95800781	-5.95898438	+42.62695313	-45.24169922	-82.48535156	+3792
+1458240910.70900010	+16.71240234	-0.09228516	-2.26757813	+46.84570313	-65.85205078	-135.98876953	+5236	+17.22656250	+2.61035156	-2.67187500	-144.55810547	-84.08935547	+130.84716797	+5772	+15.88183594	-0.88769531	-6.02050781	+42.64892578	-45.30761719	-82.19970703	+3752
+1458240910.71320010	+16.71240234	-0.07031250	-2.32031250	+46.71386719	-65.67626953	-135.83496094	+5216	+17.21777344	+2.63671875	-2.70703125	-144.99755859	-84.22119141	+131.37451172	+5768	+15.88183594	-0.85253906	-6.04687500	+42.71484375	-45.32958984	-82.11181641	+3728
+1458240910.71740010	+16.70800781	-0.05273438	-2.37304688	+46.60400391	-65.50048828	-135.68115234	+5196	+17.20458984	+2.65869141	-2.74218750	-145.52490234	-84.35302734	+131.98974609	+5760	+15.88623047	-0.81738281	-6.07763672	+42.75878906	-45.37353516	-82.02392578	+3704
+1458240910.72149990	+16.70361328	-0.02636719	-2.42578125	+46.53808594	-65.32470703	-135.54931641	+5176	+17.19140625	+2.69824219	-2.77734375	-146.03027344	-84.48486328	+132.60498047	+5756	+15.89062500	-0.78222656	-6.10400391	+42.84667969	-45.39550781	-81.93603516	+3676
+1458240910.72569990	+16.69482422	+0.00000000	-2.46972656	+46.51611328	-65.19287109	-135.50537109	+5160	+17.17822266	+2.73779297	-2.80371094	-146.60156250	-84.55078125	+133.33007813	+5752	+15.88623047	-0.73828125	-6.13916016	+42.97851563	-45.32958984	-81.82617188	+3652
+1458240910.73400000	+16.68164063	+0.07031250	-2.52685547	+46.84570313	-65.06103516	-135.65917969	+5128	+17.14746094	+2.81689453	-2.84326172	-148.13964844	-84.63867188	+135.13183594	+5740	+15.87744141	-0.67236328	-6.17871094	+43.37402344	-45.30761719	-82.02392578	+3592
+1458240910.73819990	+16.67285156	+0.11425781	-2.54443359	+47.13134766	-65.08300781	-135.83496094	+5116	+17.14306641	+2.86083984	-2.85205078	-149.17236328	-84.61669922	+136.34033203	+5732	+15.87304688	-0.63281250	-6.19628906	+43.68164063	-45.28564453	-82.17773438	+3564
+1458240910.74230000	+16.67285156	+0.16259766	-2.55322266	+47.54882813	-65.12695313	-136.12060547	+5100	+17.13867188	+2.90478516	-2.85644531	-150.40283203	-84.57275391	+137.72460938	+5728	+15.87304688	-0.60644531	-6.20068359	+44.01123047	-45.30761719	-82.50732422	+3532
+1458240910.74650000	+16.66845703	+0.21533203	-2.55761719	+48.05419922	-65.19287109	-136.45019531	+5084	+17.13427734	+2.95751953	-2.86083984	-151.63330078	-84.50683594	+139.13085938	+5720	+15.87744141	-0.58007813	-6.20947266	+44.38476563	-45.26367188	-82.90283203	+3504
+1458240910.75070000	+16.66406250	+0.27246094	-2.55322266	+48.62548828	-65.30273438	-136.84570313	+5068	+17.12548828	+3.01025391	-2.86083984	-152.84179688	-84.44091797	+140.55908203	+5716	+15.87744141	-0.55371094	-6.21826172	+44.80224609	-45.19775391	-83.25439453	+3476
+1458240910.75480010	+16.65966797	+0.33398438	-2.54443359	+49.26269531	-65.43457031	-137.30712891	+5052	+17.12109375	+3.06738281	-2.86083984	-154.09423828	-84.35302734	+142.03125000	+5708	+15.87304688	-0.52734375	-6.22265625	+45.21972656	-45.10986328	-83.64990234	+3456
+1458240910.75900010	+16.65527344	+0.39550781	-2.53564453	+49.92187500	-65.58837891	-137.79052734	+5036	+17.11230469	+3.12890625	-2.85644531	-155.10498047	-84.26513672	+143.30566406	+5704	+15.87304688	-0.49218750	-6.23144531	+45.65917969	-45.04394531	-84.02343750	+3436
+1458240910.76729990	+16.63769531	+0.52294922	-2.49609375	+51.37207031	-65.93994141	-138.84521484	+5004	+17.09472656	+3.24316406	-2.84765625	-157.19238281	-84.04541016	+145.83251953	+5700	+15.85546875	-0.43066406	-6.23583984	+46.56005859	-44.91210938	-84.79248047	+3408
+1458240910.77150010	+16.63330078	+0.58007813	-2.47412109	+52.16308594	-66.13769531	-139.46044922	+4984	+17.09033203	+3.29150391	-2.83886719	-158.33496094	-83.91357422	+147.15087891	+5696	+15.84667969	-0.39990234	-6.23583984	+46.99951172	-44.84619141	-85.20996094	+3396
+1458240910.77570010	+16.62451172	+0.63720703	-2.45214844	+52.88818359	-66.31347656	-140.00976563	+4968	+17.08593750	+3.33544922	-2.83447266	-159.47753906	-83.80371094	+148.46923828	+5692	+15.84667969	-0.37353516	-6.22705078	+47.43896484	-44.86816406	-85.69335938	+3388
+1458240910.77979990	+16.62011719	+0.69433594	-2.43896484	+53.59130859	-66.46728516	-140.55908203	+4944	+17.07714844	+3.38378906	-2.83007813	-160.55419922	-83.69384766	+149.74365234	+5688	+15.85107422	-0.34277344	-6.22705078	+47.83447266	-44.84619141	-86.04492188	+3380
+1458240910.78399990	+16.61572266	+0.74267578	-2.43017578	+54.22851563	-66.59912109	-141.06445313	+4924	+17.06835938	+3.43652344	-2.82568359	-161.63085938	-83.56201172	+151.01806641	+5688	+15.84667969	-0.31201172	-6.22705078	+48.22998047	-44.84619141	-86.37451172	+3376
+1458240910.78819990	+16.60253906	+0.78662109	-2.42138672	+54.79980469	-66.70898438	-141.52587891	+4900	+17.05517578	+3.48486328	-2.82128906	-162.44384766	-83.45214844	+152.02880859	+5688	+15.84228516	-0.28125000	-6.23144531	+48.55957031	-44.84619141	-86.66015625	+3372
+1458240910.79230000	+16.58935547	+0.83056641	-2.42138672	+55.30517578	-66.77490234	-141.92138672	+4876	+17.03759766	+3.53320313	-2.82128906	-163.16894531	-83.36425781	+152.95166016	+5684	+15.83789063	-0.24609375	-6.24462891	+48.82324219	-44.82421875	-86.79199219	+3376
+1458240910.79650000	+16.57617188	+0.86132813	-2.42578125	+55.70068359	-66.84082031	-142.29492188	+4852	+17.02001953	+3.56396484	-2.82568359	-164.02587891	-83.27636719	+153.91845703	+5684	+15.82470703	-0.21093750	-6.25781250	+49.04296875	-44.82421875	-86.83593750	+3376
+1458240910.80480000	+16.55419922	+0.90966797	-2.44775391	+56.22802734	-66.86279297	-142.75634766	+4804	+16.98925781	+3.61669922	-2.83007813	-165.62988281	-83.14453125	+155.74218750	+5680	+15.82031250	-0.14062500	-6.27539063	+49.32861328	-45.02197266	-86.92382813	+3368
+1458240910.80900000	+16.54101563	+0.92285156	-2.46533203	+56.42578125	-66.86279297	-142.99804688	+4784	+16.96728516	+3.64306641	-2.83447266	-166.42089844	-83.05664063	+156.62109375	+5680	+15.81152344	-0.10986328	-6.28857422	+49.43847656	-45.10986328	-86.92382813	+3360
+1458240910.81310010	+16.53222656	+0.93603516	-2.48291016	+56.62353516	-66.84082031	-143.21777344	+4764	+16.94970703	+3.66943359	-2.83447266	-167.05810547	-82.96875000	+157.36816406	+5680	+15.81152344	-0.07910156	-6.29736328	+49.52636719	-45.21972656	-86.94580078	+3348
+1458240910.81730010	+16.51904297	+0.94921875	-2.50927734	+56.71142578	-66.77490234	-143.30566406	+4748	+16.92773438	+3.70019531	-2.84326172	-167.58544922	-82.90283203	+158.02734375	+5680	+15.81591797	-0.04833984	-6.31494141	+49.57031250	-45.32958984	-86.81396484	+3340
+1458240910.82150010	+16.50585938	+0.95800781	-2.53564453	+56.73339844	-66.70898438	-143.37158203	+4732	+16.91015625	+3.72216797	-2.84765625	-168.13476563	-82.88085938	+158.68652344	+5680	+15.81591797	-0.00878906	-6.33691406	+49.59228516	-45.41748047	-86.66015625	+3324
+1458240910.82559990	+16.49267578	+0.97119141	-2.55761719	+56.79931641	-66.66503906	-143.48144531	+4720	+16.88378906	+3.74853516	-2.85205078	-168.61816406	-82.81494141	+159.25781250	+5684	+15.81152344	+0.02636719	-6.35449219	+49.63623047	-45.50537109	-86.50634766	+3308
+1458240910.82979990	+16.47949219	+0.97998047	-2.57958984	+56.86523438	-66.62109375	-143.54736328	+4712	+16.86621094	+3.77050781	-2.85644531	-169.05761719	-82.77099609	+159.78515625	+5684	+15.80273438	+0.06591797	-6.37207031	+49.65820313	-45.59326172	-86.35253906	+3292
+1458240910.83400010	+16.46630859	+0.99755859	-2.59716797	+56.93115234	-66.57714844	-143.59130859	+4704	+16.84423828	+3.79248047	-2.86523438	-169.36523438	-82.77099609	+160.20263672	+5688	+15.79833984	+0.09667969	-6.38525391	+49.65820313	-45.68115234	-86.19873047	+3272
+1458240910.84229990	+16.44873047	+1.02392578	-2.62353516	+57.12890625	-66.57714844	-143.78906250	+4692	+16.80908203	+3.83642578	-2.86962891	-169.84863281	-82.68310547	+160.86181641	+5692	+15.79394531	+0.15380859	-6.39843750	+49.76806641	-45.90087891	-86.08886719	+3220
+1458240910.84649990	+16.43994141	+1.04589844	-2.63671875	+57.23876953	-66.57714844	-143.85498047	+4692	+16.79150391	+3.86279297	-2.87402344	-170.00244141	-82.66113281	+161.12548828	+5696	+15.80273438	+0.18457031	-6.40283203	+49.87792969	-45.98876953	-86.11083984	+3192
+1458240910.85060000	+16.43115234	+1.07226563	-2.63671875	+57.50244141	-66.64306641	-144.07470703	+4688	+16.77832031	+3.89355469	-2.86523438	-170.02441406	-82.55126953	+161.27929688	+5700	+15.79833984	+0.21533203	-6.40283203	+50.07568359	-46.03271484	-86.15478516	+3164
+1458240910.85480000	+16.42236328	+1.09863281	-2.63671875	+57.72216797	-66.66503906	-144.20654297	+4688	+16.76513672	+3.92431641	-2.86083984	-170.09033203	-82.52929688	+161.45507813	+5704	+15.79833984	+0.24169922	-6.40283203	+50.22949219	-46.05468750	-86.22070313	+3140
+1458240910.85900000	+16.41357422	+1.13378906	-2.63671875	+57.94189453	-66.73095703	-144.29443359	+4684	+16.75634766	+3.95507813	-2.85644531	-170.00244141	-82.50732422	+161.52099609	+5708	+15.79833984	+0.27246094	-6.40283203	+50.42724609	-46.07666016	-86.33056641	+3116
+1458240910.86310010	+16.40478516	+1.17333984	-2.62353516	+58.27148438	-66.81884766	-144.47021484	+4688	+16.74316406	+3.98583984	-2.85205078	-169.87060547	-82.48535156	+161.49902344	+5712	+15.79394531	+0.30322266	-6.39404297	+50.66894531	-46.07666016	-86.44042969	+3096
+1458240910.86730000	+16.40039063	+1.20849609	-2.61035156	+58.57910156	-66.95068359	-144.64599609	+4688	+16.73437500	+4.01660156	-2.84326172	-169.69482422	-82.44140625	+161.45507813	+5716	+15.78515625	+0.32519531	-6.38525391	+50.91064453	-46.07666016	-86.61621094	+3076
+1458240910.87150000	+16.39599609	+1.25244141	-2.59277344	+58.97460938	-67.08251953	-144.86572266	+4692	+16.72119141	+4.04736328	-2.83447266	-169.49707031	-82.41943359	+161.38916016	+5724	+15.78076172	+0.34716797	-6.37207031	+51.19628906	-46.05468750	-86.83593750	+3060
+1458240910.87560010	+16.38720703	+1.29199219	-2.57080078	+59.41406250	-67.23632813	-145.15136719	+4696	+16.71679688	+4.08251953	-2.81689453	-169.21142578	-82.35351563	+161.21337891	+5728	+15.78076172	+0.36914063	-6.35449219	+51.50390625	-46.05468750	-87.14355469	+3052
+1458240910.87980010	+16.38720703	+1.33593750	-2.54882813	+59.80957031	-67.36816406	-145.37109375	+4696	+16.71679688	+4.11328125	-2.80371094	-168.90380859	-82.28759766	+161.05957031	+5732	+15.78076172	+0.39550781	-6.33251953	+51.85546875	-46.05468750	-87.47314453	+3048
+1458240910.88809990	+16.37402344	+1.41943359	-2.50488281	+60.64453125	-67.63183594	-145.85449219	+4696	+16.70800781	+4.17919922	-2.76855469	-168.31054688	-82.15576172	+160.72998047	+5740	+15.78515625	+0.43945313	-6.28857422	+52.58056641	-46.03271484	-88.13232422	+3052
+1458240910.89229990	+16.36962891	+1.46337891	-2.48291016	+61.04003906	-67.76367188	-146.07421875	+4692	+16.70361328	+4.20996094	-2.75097656	-168.04687500	-82.11181641	+160.57617188	+5744	+15.78076172	+0.47021484	-6.26660156	+52.93212891	-45.98876953	-88.39599609	+3060
+1458240910.89640000	+16.36083984	+1.49853516	-2.45654297	+61.43554688	-67.89550781	-146.31591797	+4688	+16.69482422	+4.24072266	-2.73779297	-167.73925781	-82.08984375	+160.40039063	+5744	+15.77197266	+0.49218750	-6.24462891	+53.17382813	-45.96679688	-88.59375000	+3072
+1458240910.90060000	+16.35644531	+1.53369141	-2.43457031	+61.78710938	-68.02734375	-146.51367188	+4680	+16.68603516	+4.27148438	-2.72460938	-167.40966797	-82.06787109	+160.18066406	+5744	+15.77197266	+0.50976563	-6.22265625	+53.41552734	-45.98876953	-88.81347656	+3084
+1458240910.90479990	+16.35205078	+1.56445313	-2.41259766	+62.09472656	-68.13720703	-146.68945313	+4672	+16.68164063	+4.29785156	-2.70703125	-167.03613281	-82.02392578	+159.91699219	+5744	+15.77197266	+0.53173828	-6.20947266	+53.61328125	-46.01074219	-88.94531250	+3100
+1458240910.90890000	+16.34765625	+1.58642578	-2.39501953	+62.38037109	-68.24707031	-146.88720703	+4664	+16.67285156	+4.31982422	-2.68945313	-166.72851563	-81.95800781	+159.69726563	+5744	+15.76757813	+0.54931641	-6.19189453	+53.76708984	-46.05468750	-89.03320313	+3116
+1458240910.91310000	+16.34326172	+1.60839844	-2.37744141	+62.62207031	-68.33496094	-147.04101563	+4656	+16.66845703	+4.34179688	-2.67187500	-166.48681641	-81.89208984	+159.49951172	+5744	+15.76757813	+0.56689453	-6.16992188	+53.92089844	-46.14257813	-89.16503906	+3128
+1458240910.91730000	+16.33886719	+1.62597656	-2.36865234	+62.75390625	-68.40087891	-147.10693359	+4644	+16.65966797	+4.35937500	-2.65429688	-166.26708984	-81.87011719	+159.36767578	+5740	+15.77197266	+0.58886719	-6.16113281	+53.98681641	-46.18652344	-89.14306641	+3140
+1458240910.92140010	+16.33447266	+1.63916016	-2.36425781	+62.79785156	-68.42285156	-147.10693359	+4628	+16.65087891	+4.37255859	-2.64550781	-166.09130859	-81.84814453	+159.21386719	+5740	+15.77197266	+0.60644531	-6.15234375	+54.00878906	-46.27441406	-89.05517578	+3152
+1458240910.92980000	+16.32568359	+1.65234375	-2.35986328	+62.77587891	-68.46679688	-147.06298828	+4604	+16.62890625	+4.39453125	-2.62792969	-165.69580078	-81.87011719	+158.90625000	+5736	+15.77197266	+0.64160156	-6.14794922	+53.94287109	-46.40625000	-88.79150391	+3160
+1458240910.93390010	+16.31689453	+1.65234375	-2.35986328	+62.73193359	-68.48876953	-147.01904297	+4592	+16.61572266	+4.40332031	-2.61914063	-165.47607422	-81.89208984	+158.73046875	+5732	+15.76757813	+0.65917969	-6.14794922	+53.87695313	-46.47216797	-88.59375000	+3160
+1458240910.93810010	+16.31250000	+1.65234375	-2.35986328	+62.64404297	-68.51074219	-146.93115234	+4580	+16.60693359	+4.40771484	-2.61035156	-165.25634766	-81.91406250	+158.51074219	+5732	+15.76757813	+0.67675781	-6.14794922	+53.76708984	-46.56005859	-88.37402344	+3160
+1458240910.94230010	+16.31250000	+1.65234375	-2.36425781	+62.53417969	-68.51074219	-146.84326172	+4572	+16.59814453	+4.41210938	-2.60156250	-165.01464844	-81.89208984	+158.29101563	+5732	+15.76318359	+0.68994141	-6.14794922	+53.70117188	-46.62597656	-88.22021484	+3156
+1458240910.94639990	+16.30810547	+1.64794922	-2.36865234	+62.38037109	-68.48876953	-146.68945313	+4564	+16.58496094	+4.41650391	-2.59277344	-164.77294922	-81.89208984	+158.02734375	+5736	+15.76318359	+0.70751953	-6.14794922	+53.61328125	-46.71386719	-88.02246094	+3152
+1458240910.95059990	+16.30371094	+1.64355469	-2.37304688	+62.22656250	-68.48876953	-146.55761719	+4560	+16.57617188	+4.42089844	-2.57958984	-164.48730469	-81.89208984	+157.76367188	+5736	+15.76318359	+0.72509766	-6.14794922	+53.50341797	-46.80175781	-87.80273438	+3144
+1458240910.95470000	+16.30371094	+1.64355469	-2.37744141	+62.11669922	-68.48876953	-146.46972656	+4556	+16.56738281	+4.42529297	-2.57080078	-164.24560547	-81.89208984	+157.52197266	+5740	+15.76318359	+0.74707031	-6.14794922	+53.32763672	-46.93359375	-87.47314453	+3136
+1458240910.96310000	+16.29931641	+1.63916016	-2.38623047	+61.85302734	-68.48876953	-146.22802734	+4548	+16.54980469	+4.43408203	-2.55761719	-163.52050781	-81.95800781	+156.84082031	+5748	+15.75878906	+0.79101563	-6.15234375	+53.02001953	-47.10937500	-86.83593750	+3108
+1458240910.96720000	+16.29931641	+1.63916016	-2.38623047	+61.76513672	-68.51074219	-146.14013672	+4544	+16.54101563	+4.43847656	-2.54882813	-163.05908203	-81.97998047	+156.37939453	+5752	+15.75000000	+0.81738281	-6.14794922	+52.82226563	-47.21923828	-86.41845703	+3092
+1458240910.97140000	+16.29492188	+1.63916016	-2.38623047	+61.67724609	-68.51074219	-146.05224609	+4540	+16.53222656	+4.44287109	-2.53125000	-162.53173828	-81.95800781	+155.87402344	+5760	+15.74560547	+0.83935547	-6.13916016	+52.71240234	-47.28515625	-86.19873047	+3076
+1458240910.97560000	+16.29492188	+1.63916016	-2.38183594	+61.61132813	-68.53271484	-145.96435547	+4540	+16.52783203	+4.45166016	-2.51367188	-161.96044922	-81.93603516	+155.34667969	+5768	+15.74121094	+0.85253906	-6.13037109	+52.69042969	-47.32910156	-86.06689453	+3064
+1458240910.97970010	+16.29492188	+1.64355469	-2.38183594	+61.56738281	-68.55468750	-145.89843750	+4536	+16.52343750	+4.46484375	-2.49169922	-161.23535156	-81.89208984	+154.68750000	+5776	+15.74121094	+0.86132813	-6.11718750	+52.69042969	-47.37304688	-86.04492188	+3048
+1458240910.98390010	+16.29492188	+1.64355469	-2.37744141	+61.52343750	-68.57666016	-145.83251953	+4536	+16.52343750	+4.47802734	-2.46533203	-160.53222656	-81.84814453	+154.05029297	+5788	+15.74560547	+0.86572266	-6.09960938	+52.75634766	-47.37304688	-86.11083984	+3040
+1458240910.98810010	+16.29492188	+1.64794922	-2.37304688	+61.50146484	-68.62060547	-145.78857422	+4536	+16.51904297	+4.49560547	-2.43896484	-159.80712891	-81.80419922	+153.41308594	+5800	+15.74560547	+0.87451172	-6.08203125	+52.84423828	-47.37304688	-86.17675781	+3032
+1458240910.99219990	+16.29052734	+1.65673828	-2.35986328	+61.50146484	-68.68652344	-145.72265625	+4536	+16.51904297	+4.51318359	-2.40820313	-158.90625000	-81.71630859	+152.62207031	+5812	+15.74560547	+0.87890625	-6.06884766	+52.93212891	-47.35107422	-86.26464844	+3024
+1458240911.00060010	+16.29052734	+1.67871094	-2.33349609	+61.56738281	-68.84033203	-145.63476563	+4540	+16.51904297	+4.54394531	-2.34228516	-157.43408203	-81.56250000	+151.30371094	+5832	+15.74121094	+0.88769531	-6.02929688	+53.17382813	-47.30712891	-86.48437500	+3028
+1458240911.00469990	+16.29052734	+1.70507813	-2.29833984	+61.69921875	-69.03808594	-145.59082031	+4548	+16.52343750	+4.56591797	-2.30273438	-156.62109375	-81.43066406	+150.60058594	+5844	+15.74121094	+0.89208984	-6.00732422	+53.30566406	-47.28515625	-86.63818359	+3032
+1458240911.00889990	+16.29052734	+1.73144531	-2.26318359	+61.85302734	-69.21386719	-145.56884766	+4556	+16.52343750	+4.57910156	-2.26318359	-156.00585938	-81.27685547	+150.07324219	+5856	+15.74121094	+0.89648438	-5.98535156	+53.45947266	-47.28515625	-86.81396484	+3044
+1458240911.01309990	+16.29052734	+1.75781250	-2.22802734	+62.05078125	-69.38964844	-145.59082031	+4560	+16.52783203	+4.59228516	-2.22802734	-155.41259766	-81.16699219	+149.56787109	+5864	+15.74121094	+0.90087891	-5.95898438	+53.61328125	-47.30712891	-87.01171875	+3056
+1458240911.01720000	+16.29052734	+1.80175781	-2.17529297	+62.42431641	-69.69726563	-145.65673828	+4568	+16.52783203	+4.60546875	-2.19726563	-154.84130859	-81.07910156	+149.06250000	+5872	+15.74560547	+0.90087891	-5.93261719	+53.76708984	-47.30712891	-87.20947266	+3072
+1458240911.02140000	+16.29052734	+1.83251953	-2.12255859	+62.75390625	-69.93896484	-145.76660156	+4576	+16.52783203	+4.60986328	-2.17089844	-154.42382813	-80.96923828	+148.68896484	+5876	+15.75000000	+0.90966797	-5.90625000	+53.89892578	-47.32910156	-87.34130859	+3092
+1458240911.02560000	+16.29052734	+1.85888672	-2.08740234	+62.97363281	-70.11474609	-145.81054688	+4576	+16.52343750	+4.61425781	-2.14892578	-154.02832031	-80.92529297	+148.31542969	+5880	+15.75439453	+0.91406250	-5.88427734	+53.98681641	-47.35107422	-87.45117188	+3108
+1458240911.02970000	+16.29052734	+1.88085938	-2.05224609	+63.17138672	-70.29052734	-145.85449219	+4576	+16.51904297	+4.61425781	-2.13134766	-153.69873047	-80.85937500	+148.00781250	+5884	+15.75439453	+0.92724609	-5.86669922	+54.09667969	-47.39501953	-87.49511719	+3128
+1458240911.03800010	+16.28173828	+1.89843750	-2.00830078	+63.28125000	-70.55419922	-145.81054688	+4568	+16.51025391	+4.60986328	-2.10058594	-153.08349609	-80.77148438	+147.39257813	+5892	+15.75439453	+0.94921875	-5.84033203	+54.09667969	-47.52685547	-87.38525391	+3164
+1458240911.04220010	+16.28173828	+1.90283203	-1.99511719	+63.23730469	-70.62011719	-145.74462891	+4564	+16.50585938	+4.60546875	-2.08740234	-152.79785156	-80.74951172	+147.10693359	+5896	+15.75878906	+0.95800781	-5.83154297	+54.05273438	-47.61474609	-87.27539063	+3180
+1458240911.04640010	+16.27734375	+1.89843750	-1.99072266	+63.17138672	-70.66406250	-145.67871094	+4560	+16.49707031	+4.60107422	-2.07861328	-152.55615234	-80.70556641	+146.86523438	+5896	+15.76318359	+0.96679688	-5.82275391	+53.96484375	-47.72460938	-87.12158203	+3192
+1458240911.05469990	+16.27294922	+1.88525391	-1.99511719	+62.86376953	-70.70800781	-145.41503906	+4556	+16.47509766	+4.59228516	-2.07421875	-152.02880859	-80.70556641	+146.33789063	+5900	+15.76757813	+0.99316406	-5.82275391	+53.72314453	-47.92236328	-86.70410156	+3204
+1458240911.05890010	+16.26855469	+1.87646484	-1.99951172	+62.64404297	-70.70800781	-145.23925781	+4556	+16.46630859	+4.58789063	-2.07421875	-151.78710938	-80.74951172	+146.07421875	+5904	+15.77197266	+1.00634766	-5.82275391	+53.56933594	-48.03222656	-86.41845703	+3204
+1458240911.06719990	+16.25976563	+1.85449219	-2.01269531	+62.22656250	-70.70800781	-144.90966797	+4560	+16.44873047	+4.57470703	-2.07861328	-151.39160156	-80.77148438	+145.63476563	+5908	+15.76757813	+1.04589844	-5.83593750	+53.17382813	-48.27392578	-85.67138672	+3200
+1458240911.07550000	+16.25097656	+1.83251953	-2.02148438	+61.87500000	-70.72998047	-144.66796875	+4568	+16.43115234	+4.57031250	-2.07421875	-150.97412109	-80.77148438	+145.23925781	+5916	+15.76318359	+1.06787109	-5.84472656	+52.80029297	-48.51562500	-85.05615234	+3172
+1458240911.08390000	+16.24658203	+1.81933594	-2.03027344	+61.58935547	-70.72998047	-144.44824219	+4576	+16.41357422	+4.56591797	-2.07421875	-150.57861328	-80.77148438	+144.84375000	+5920	+15.76757813	+1.08105469	-5.84033203	+52.55859375	-48.73535156	-84.70458984	+3136
+1458240911.09220000	+16.23779297	+1.81054688	-2.03027344	+61.41357422	-70.77392578	-144.31640625	+4584	+16.40039063	+4.57031250	-2.06542969	-150.24902344	-80.72753906	+144.55810547	+5928	+15.76318359	+1.08984375	-5.83154297	+52.53662109	-48.77929688	-84.59472656	+3096
+1458240911.10050010	+16.23339844	+1.80615234	-2.02148438	+61.32568359	-70.86181641	-144.27246094	+4592	+16.39160156	+4.57470703	-2.04785156	-149.94140625	-80.66162109	+144.29443359	+5936	+15.75878906	+1.09423828	-5.81396484	+52.64648438	-48.80126953	-84.70458984	+3064
+1458240911.10879990	+16.22900391	+1.80615234	-2.00390625	+61.39160156	-71.01562500	-144.33837891	+4600	+16.38720703	+4.58789063	-2.01708984	-149.67773438	-80.50781250	+144.07470703	+5948	+15.75439453	+1.08544922	-5.78320313	+52.82226563	-48.80126953	-85.01220703	+3044
+1458240911.11719990	+16.22460938	+1.81933594	-1.96435547	+61.67724609	-71.25732422	-144.58007813	+4608	+16.38281250	+4.60986328	-1.96875000	-149.43603516	-80.28808594	+143.94287109	+5960	+15.75439453	+1.07666016	-5.75244141	+53.08593750	-48.77929688	-85.42968750	+3040
+1458240911.12550000	+16.21582031	+1.84130859	-1.91162109	+62.13867188	-71.56494141	-144.95361328	+4620	+16.38281250	+4.63183594	-1.91601563	-149.19433594	-80.04638672	+143.85498047	+5972	+15.75439453	+1.07226563	-5.71728516	+53.37158203	-48.75732422	-85.80322266	+3044
+1458240911.13380000	+16.20703125	+1.87207031	-1.81933594	+62.99560547	-72.04833984	-145.65673828	+4628	+16.38281250	+4.66259766	-1.84570313	-149.08447266	-79.73876953	+143.89892578	+5980	+15.75000000	+1.07226563	-5.67333984	+53.74511719	-48.69140625	-86.33056641	+3064
+1458240911.14220000	+16.20263672	+1.90722656	-1.74462891	+63.67675781	-72.44384766	-146.16210938	+4632	+16.38281250	+4.68457031	-1.78417969	-148.93066406	-79.51904297	+143.85498047	+5988	+15.74560547	+1.07226563	-5.61621094	+54.14062500	-48.69140625	-86.85791016	+3096
+1458240911.15050010	+16.19384766	+1.92919922	-1.68750000	+64.05029297	-72.72949219	-146.40380859	+4628	+16.38281250	+4.70214844	-1.74023438	-148.82080078	-79.36523438	+143.85498047	+5996	+15.74121094	+1.07666016	-5.57226563	+54.38232422	-48.73535156	-87.20947266	+3136
+1458240911.15879990	+16.18066406	+1.93359375	-1.65673828	+64.00634766	-72.88330078	-146.33789063	+4612	+16.37402344	+4.70654297	-1.70947266	-148.75488281	-79.29931641	+143.87695313	+5992	+15.73242188	+1.08544922	-5.55468750	+54.33837891	-48.77929688	-87.09960938	+3168
+1458240911.16720010	+16.17187500	+1.92919922	-1.65234375	+63.54492188	-72.88330078	-145.92041016	+4600	+16.36083984	+4.70214844	-1.69628906	-148.79882813	-79.36523438	+143.92089844	+5992	+15.72363281	+1.10302734	-5.55468750	+54.11865234	-48.84521484	-86.72607422	+3188
+1458240911.17549990	+16.16308594	+1.91162109	-1.66552734	+62.86376953	-72.83935547	-145.32714844	+4592	+16.34326172	+4.69335938	-1.69628906	-148.90869141	-79.47509766	+143.98681641	+5988	+15.71044922	+1.11621094	-5.55908203	+53.81103516	-48.93310547	-86.30859375	+3200
+1458240911.17969990	+16.15869141	+1.90722656	-1.67431641	+62.55615234	-72.79541016	-145.04150391	+4588	+16.33886719	+4.68457031	-1.69628906	-148.95263672	-79.54101563	+143.98681641	+5992	+15.70605469	+1.12060547	-5.56787109	+53.61328125	-48.99902344	-86.04492188	+3200
+1458240911.18800000	+16.15429688	+1.88964844	-1.69628906	+61.87500000	-72.68554688	-144.47021484	+4588	+16.32128906	+4.67138672	-1.70947266	-149.08447266	-79.73876953	+144.03076172	+5992	+15.69726563	+1.12939453	-5.58105469	+53.21777344	-49.04296875	-85.51757813	+3184
+1458240911.19630000	+16.14990234	+1.88085938	-1.71386719	+61.34765625	-72.59765625	-144.03076172	+4588	+16.30810547	+4.65820313	-1.72265625	-149.32617188	-79.93652344	+144.16259766	+5996	+15.68847656	+1.13818359	-5.59423828	+52.84423828	-49.06494141	-85.01220703	+3156
+1458240911.20460010	+16.14111328	+1.87207031	-1.72705078	+60.88623047	-72.50976563	-143.63525391	+4588	+16.29492188	+4.64501953	-1.73144531	-149.61181641	-80.13427734	+144.31640625	+6000	+15.67089844	+1.14257813	-5.59423828	+52.60253906	-49.08691406	-84.68261719	+3120
+1458240911.21300010	+16.13671875	+1.86767578	-1.73583984	+60.60058594	-72.46582031	-143.39355469	+4588	+16.28613281	+4.63623047	-1.73583984	-149.91943359	-80.31005859	+144.51416016	+6004	+15.66210938	+1.14257813	-5.57666016	+52.62451172	-49.04296875	-84.77050781	+3084
+1458240911.22129990	+16.13232422	+1.87207031	-1.72705078	+60.51269531	-72.44384766	-143.30566406	+4584	+16.28173828	+4.64062500	-1.73144531	-150.20507813	-80.41992188	+144.75585938	+6004	+15.66210938	+1.13378906	-5.55468750	+52.77832031	-48.97705078	-85.03417969	+3056
+1458240911.22960000	+16.12792969	+1.88525391	-1.70947266	+60.57861328	-72.48779297	-143.34960938	+4584	+16.27734375	+4.65820313	-1.70947266	-150.49072266	-80.46386719	+145.01953125	+6012	+15.65332031	+1.13378906	-5.52392578	+53.06396484	-48.84521484	-85.40771484	+3040
+1458240911.23799990	+16.12353516	+1.90283203	-1.68310547	+60.84228516	-72.57568359	-143.52539063	+4588	+16.28173828	+4.68017578	-1.67431641	-150.64453125	-80.41992188	+145.21728516	+6016	+15.64453125	+1.12939453	-5.48437500	+53.43750000	-48.75732422	-85.91308594	+3044
+1458240911.24630000	+16.11474609	+1.94238281	-1.63037109	+61.36962891	-72.75146484	-143.89892578	+4592	+16.29052734	+4.71093750	-1.63037109	-150.62255859	-80.28808594	+145.26123047	+6024	+15.63574219	+1.12939453	-5.44042969	+53.87695313	-48.64746094	-86.46240234	+3068
+1458240911.25050000	+16.11474609	+1.95996094	-1.59960938	+61.63330078	-72.83935547	-144.07470703	+4592	+16.29052734	+4.72851563	-1.60400391	-150.55664063	-80.22216797	+145.23925781	+6024	+15.63574219	+1.12939453	-5.41845703	+54.07470703	-48.60351563	-86.74804688	+3084
+1458240911.25880000	+16.10595703	+1.99951172	-1.54248047	+62.11669922	-73.01513672	-144.31640625	+4592	+16.29492188	+4.75488281	-1.56445313	-150.35888672	-80.13427734	+145.10742188	+6024	+15.63134766	+1.13818359	-5.37890625	+54.44824219	-48.49365234	-87.16552734	+3124
+1458240911.26710010	+16.09716797	+2.03027344	-1.50292969	+62.18261719	-73.10302734	-144.20654297	+4584	+16.29492188	+4.76806641	-1.53808594	-149.96337891	-80.09033203	+144.73388672	+6024	+15.61816406	+1.15136719	-5.35693359	+54.55810547	-48.42773438	-87.20947266	+3168
+1458240911.27130010	+16.09277344	+2.03466797	-1.48974609	+62.05078125	-73.12500000	-144.05273438	+4576	+16.29492188	+4.76806641	-1.52490234	-149.78759766	-80.06835938	+144.55810547	+6020	+15.60937500	+1.15576172	-5.35253906	+54.53613281	-48.40576172	-87.12158203	+3188
+1458240911.27959990	+16.09277344	+2.03466797	-1.48095703	+61.52343750	-73.08105469	-143.48144531	+4560	+16.29052734	+4.76367188	-1.52050781	-149.34814453	-80.13427734	+144.07470703	+6012	+15.60498047	+1.16894531	-5.34814453	+54.38232422	-48.42773438	-86.87988281	+3224
+1458240911.28790000	+16.08837891	+2.02148438	-1.49414063	+60.66650391	-72.97119141	-142.66845703	+4552	+16.28173828	+4.75048828	-1.52929688	-148.86474609	-80.24414063	+143.52539063	+6008	+15.60058594	+1.18212891	-5.35253906	+54.11865234	-48.44970703	-86.46240234	+3244
+1458240911.29629990	+16.08837891	+2.00390625	-1.51611328	+59.69970703	-72.79541016	-141.78955078	+4548	+16.27734375	+4.73730469	-1.54248047	-148.42529297	-80.39794922	+143.04199219	+6004	+15.59179688	+1.19531250	-5.36572266	+53.78906250	-48.44970703	-85.91308594	+3252
+1458240911.30880000	+16.08837891	+1.95996094	-1.55566406	+58.13964844	-72.50976563	-140.40527344	+4556	+16.26416016	+4.70654297	-1.56884766	-147.70019531	-80.61767578	+142.20703125	+6004	+15.57861328	+1.21728516	-5.39208984	+53.15185547	-48.44970703	-84.92431641	+3240
+1458240911.31290010	+16.08837891	+1.94677734	-1.56884766	+57.65625000	-72.42187500	-139.98779297	+4564	+16.25976563	+4.69775391	-1.57324219	-147.45849609	-80.70556641	+141.92138672	+6004	+15.57861328	+1.21728516	-5.39648438	+52.99804688	-48.47167969	-84.68261719	+3224
+1458240911.32130000	+16.08837891	+1.92480469	-1.58642578	+56.77734375	-72.24609375	-139.19677734	+4572	+16.25537109	+4.68457031	-1.59082031	-146.97509766	-80.83740234	+141.41601563	+6000	+15.57861328	+1.22167969	-5.39648438	+52.71240234	-48.49365234	-84.30908203	+3188
+1458240911.32960010	+16.09277344	+1.90722656	-1.59960938	+56.00830078	-72.09228516	-138.49365234	+4584	+16.25097656	+4.67138672	-1.60400391	-146.44775391	-80.96923828	+140.86669922	+6000	+15.57421875	+1.22607422	-5.39208984	+52.64648438	-48.42773438	-84.13330078	+3144
+1458240911.33789990	+16.09277344	+1.90283203	-1.59960938	+55.52490234	-71.98242188	-137.98828125	+4592	+16.25097656	+4.66699219	-1.60839844	-145.89843750	-81.05712891	+140.29541016	+5996	+15.56982422	+1.22167969	-5.37451172	+52.71240234	-48.31787109	-84.19921875	+3116
+1458240911.34209990	+16.09716797	+1.90722656	-1.58642578	+55.41503906	-71.98242188	-137.81250000	+4596	+16.25097656	+4.66699219	-1.60400391	-145.56884766	-81.07910156	+140.00976563	+5992	+15.56542969	+1.21728516	-5.36132813	+52.77832031	-48.29589844	-84.28710938	+3104
+1458240911.35040000	+16.10156250	+1.92480469	-1.55566406	+55.50292969	-71.98242188	-137.70263672	+4608	+16.25097656	+4.68017578	-1.59521484	-145.01953125	-81.12304688	+139.52636719	+5988	+15.56982422	+1.20410156	-5.33496094	+53.02001953	-48.18603516	-84.66064453	+3096
+1458240911.35870000	+16.10595703	+1.95996094	-1.50732422	+55.94238281	-72.02636719	-137.83447266	+4620	+16.25976563	+4.69775391	-1.57763672	-144.47021484	-81.18896484	+139.10888672	+5984	+15.56542969	+1.19531250	-5.30859375	+53.23974609	-48.05419922	-84.94628906	+3096
+1458240911.36710000	+16.10595703	+1.99511719	-1.45898438	+56.49169922	-72.04833984	-138.03222656	+4628	+16.26855469	+4.72851563	-1.55566406	-144.25048828	-81.25488281	+139.06494141	+5984	+15.55664063	+1.18652344	-5.28662109	+53.48144531	-47.87841797	-85.23193359	+3112
+1458240911.37540010	+16.10595703	+2.02587891	-1.41064453	+57.06298828	-72.07031250	-138.27392578	+4632	+16.27294922	+4.75048828	-1.52490234	-144.55810547	-81.38671875	+139.54833984	+5980	+15.54785156	+1.16894531	-5.26025391	+53.67919922	-47.68066406	-85.47363281	+3140
+1458240911.37960000	+16.10595703	+2.04345703	-1.38867188	+57.30468750	-72.04833984	-138.31787109	+4628	+16.27734375	+4.76367188	-1.52050781	-144.84375000	-81.56250000	+139.94384766	+5976	+15.54345703	+1.16455078	-5.25585938	+53.72314453	-47.59277344	-85.51757813	+3156
+1458240911.38790010	+16.11035156	+2.05664063	-1.36669922	+57.52441406	-71.96044922	-138.27392578	+4616	+16.28173828	+4.77685547	-1.51611328	-146.09619141	-82.00195313	+141.35009766	+5968	+15.53906250	+1.15576172	-5.24707031	+53.74511719	-47.46093750	-85.47363281	+3188
+1458240911.39619990	+16.10595703	+2.05224609	-1.37109375	+57.19482422	-71.71875000	-137.72460938	+4600	+16.28173828	+4.77685547	-1.53369141	-148.73291016	-82.81494141	+144.11865234	+5956	+15.53027344	+1.15576172	-5.25146484	+53.61328125	-47.32910156	-85.14404297	+3212
+1458240911.40459990	+16.11035156	+2.03466797	-1.39306641	+56.33789063	-71.45507813	-136.75781250	+4592	+16.27294922	+4.76806641	-1.55566406	-154.11621094	-83.84765625	+149.58984375	+5952	+15.52148438	+1.15576172	-5.26464844	+53.34960938	-47.24121094	-84.59472656	+3224
+1458240911.41290000	+16.11474609	+2.00390625	-1.43261719	+55.08544922	-71.16943359	-135.43945313	+4596	+16.26855469	+4.75927734	-1.57763672	-162.07031250	-84.74853516	+157.65380859	+5952	+15.51708984	+1.16015625	-5.28222656	+53.08593750	-47.19726563	-84.08935547	+3224
+1458240911.42120000	+16.11914063	+1.96435547	-1.48535156	+53.28369141	-70.81787109	-133.61572266	+4604	+16.26416016	+4.76367188	-1.63037109	-175.75927734	-85.91308594	+171.54052734	+5952	+15.52148438	+1.16455078	-5.29541016	+52.80029297	-47.15332031	-83.49609375	+3200
+1458240911.42950010	+16.11914063	+1.92480469	-1.53369141	+51.10839844	-70.53222656	-131.39648438	+4620	+16.25537109	+4.77246094	-1.64355469	+160.90576172	-86.46240234	-164.88281250	+5952	+15.51269531	+1.16455078	-5.31738281	+52.55859375	-47.02148438	-82.90283203	+3164
+1458240911.43790010	+16.12353516	+1.89843750	-1.57763672	+48.62548828	-70.35644531	-128.89160156	+4632	+16.25097656	+4.79003906	-1.66113281	+132.69287109	-86.26464844	-136.40625000	+5956	+15.49951172	+1.16455078	-5.33056641	+52.42675781	-46.86767578	-82.55126953	+3120
+1458240911.44199990	+16.12792969	+1.88085938	-1.59521484	+47.08740234	-70.29052734	-127.33154297	+4640	+16.25097656	+4.79443359	-1.67431641	+119.28955078	-85.84716797	-122.87109375	+5960	+15.49511719	+1.15576172	-5.32617188	+52.40478516	-46.77978516	-82.48535156	+3100
+1458240911.45040010	+16.13671875	+1.87646484	-1.60839844	+44.31884766	-70.31250000	-124.40917969	+4648	+16.25537109	+4.83837891	-1.68310547	+102.50244141	-84.52880859	-105.66650391	+5968	+15.49072266	+1.13818359	-5.32177734	+52.51464844	-46.53808594	-82.59521484	+3056
+1458240911.45869990	+16.14550781	+1.87646484	-1.59521484	+40.95703125	-70.40039063	-120.87158203	+4648	+16.25976563	+4.87792969	-1.68750000	+91.56005859	-82.77099609	-94.30664063	+5972	+15.48193359	+1.11181641	-5.31298828	+52.66845703	-46.23046875	-82.77099609	+3020
+1458240911.46700000	+16.14550781	+1.88964844	-1.56005859	+37.33154297	-70.62011719	-117.02636719	+4648	+16.26855469	+4.90869141	-1.69189453	+85.25390625	-80.83740234	-87.67089844	+5976	+15.45556641	+1.08105469	-5.30859375	+52.84423828	-45.83496094	-82.99072266	+3008
+1458240911.47540000	+16.15869141	+1.89843750	-1.52490234	+33.75000000	-70.79589844	-113.22509766	+4644	+16.28613281	+4.93945313	-1.69628906	+81.14501953	-78.83789063	-83.27636719	+5976	+15.43359375	+1.04150391	-5.29101563	+53.04199219	-45.46142578	-83.34228516	+3012
+1458240911.48370000	+16.16308594	+1.89404297	-1.50292969	+29.72900391	-70.79589844	-109.11621094	+4624	+16.29931641	+4.97460938	-1.69628906	+78.39843750	-76.79443359	-80.20019531	+5976	+15.42919922	+1.02832031	-5.28662109	+53.10791016	-45.35156250	-83.43017578	+3016
+1458240911.49200010	+16.16308594	+1.88525391	-1.48535156	+25.68603516	-70.66406250	-105.02929688	+4604	+16.30810547	+5.00537109	-1.72265625	+75.87158203	-74.64111328	-77.38769531	+5976	+15.41601563	+1.00634766	-5.28222656	+53.15185547	-45.10986328	-83.49609375	+3028
+1458240911.50029990	+16.16748047	+1.85888672	-1.49414063	+21.51123047	-70.26855469	-100.87646484	+4584	+16.31689453	+5.00537109	-1.77099609	+73.47656250	-72.39990234	-74.83886719	+5976	+15.39404297	+0.97558594	-5.28662109	+53.12988281	-44.80224609	-83.47412109	+3048
+1458240911.50869990	+16.16748047	+1.81933594	-1.52929688	+17.49023438	-69.65332031	-97.05322266	+4576	+16.31689453	+5.01416016	-1.81494141	+72.00439453	-70.26855469	-73.19091797	+5980	+15.35888672	+0.94042969	-5.29980469	+52.97607422	-44.38476563	-83.18847656	+3076
+1458240911.51700000	+16.17187500	+1.76660156	-1.59082031	+13.86474609	-68.77441406	-93.66943359	+4572	+16.31689453	+5.02734375	-1.89843750	+70.35644531	-68.00537109	-71.32324219	+5988	+15.33251953	+0.91406250	-5.32617188	+52.64648438	-44.03320313	-82.63916016	+3096
+1458240911.52530000	+16.17187500	+1.70947266	-1.67431641	+10.74462891	-67.69775391	-90.87890625	+4576	+16.31250000	+5.01416016	-2.00830078	+68.66455078	-65.69824219	-69.45556641	+6000	+15.30175781	+0.89208984	-5.37011719	+52.18505859	-43.70361328	-81.84814453	+3104
+1458240911.52950000	+16.16748047	+1.68310547	-1.71826172	+9.38232422	-67.12646484	-89.64843750	+4580	+16.30810547	+5.00537109	-2.06542969	+68.02734375	-64.62158203	-68.75244141	+6008	+15.28417969	+0.87890625	-5.39648438	+51.87744141	-43.48388672	-81.32080078	+3100
+1458240911.53780010	+16.16748047	+1.63037109	-1.81054688	+7.22900391	-65.93994141	-87.78076172	+4592	+16.29492188	+5.00537109	-2.19726563	+66.64306641	-62.44628906	-67.14843750	+6020	+15.24023438	+0.87451172	-5.44921875	+51.37207031	-43.15429688	-80.37597656	+3088
+1458240911.54620000	+16.16748047	+1.59082031	-1.91162109	+5.69091797	-64.77539063	-86.46240234	+4608	+16.28613281	+5.00537109	-2.30273438	+65.91796875	-60.57861328	-66.18164063	+6032	+15.20947266	+0.86132813	-5.48876953	+50.86669922	-42.78076172	-79.51904297	+3060
+1458240911.55450010	+16.16308594	+1.56445313	-1.99951172	+4.87792969	-63.63281250	-85.78125000	+4616	+16.28173828	+5.00097656	-2.43457031	+64.92919922	-58.71093750	-64.97314453	+6044	+15.16992188	+0.83935547	-5.54150391	+50.44921875	-42.23144531	-78.79394531	+3024
+1458240911.56279990	+16.15869141	+1.55126953	-2.07861328	+4.65820313	-62.60009766	-85.60546875	+4620	+16.26855469	+4.99658203	-2.56201172	+64.02832031	-57.01904297	-63.78662109	+6052	+15.12597656	+0.81738281	-5.58544922	+50.14160156	-41.57226563	-78.22265625	+2980
+1458240911.56699990	+16.15869141	+1.55126953	-2.10937500	+4.70214844	-62.20458984	-85.58349609	+4616	+16.26416016	+4.99658203	-2.61035156	+63.78662109	-56.35986328	-63.41308594	+6052	+15.09521484	+0.79541016	-5.60302734	+49.98779297	-41.17675781	-78.02490234	+2968
+1458240911.57530000	+16.14990234	+1.56445313	-2.15332031	+5.22949219	-61.41357422	-85.97900391	+4608	+16.25537109	+5.00537109	-2.70263672	+63.25927734	-55.08544922	-62.55615234	+6052	+15.04687500	+0.75146484	-5.63378906	+49.83398438	-40.36376953	-77.84912109	+2940
+1458240911.58360000	+16.14990234	+1.58642578	-2.18847656	+6.04248047	-60.77636719	-86.57226563	+4596	+16.25537109	+5.00537109	-2.77734375	+62.84179688	-54.03076172	-61.87500000	+6044	+15.00732422	+0.69433594	-5.66455078	+49.68017578	-39.44091797	-77.76123047	+2920
+1458240911.59200000	+16.14550781	+1.60839844	-2.21923828	+7.22900391	-60.13916016	-87.49511719	+4580	+16.25537109	+4.99658203	-2.86523438	+62.24853516	-53.04199219	-61.04003906	+6028	+14.94580078	+0.62841797	-5.69970703	+49.52636719	-38.34228516	-77.67333984	+2912
+1458240911.60030010	+16.14111328	+1.63037109	-2.25000000	+8.65722656	-59.43603516	-88.65966797	+4556	+16.25537109	+4.98339844	-2.95312500	+61.52343750	-52.16308594	-60.05126953	+6012	+14.88427734	+0.56689453	-5.73486328	+49.35058594	-37.28759766	-77.54150391	+2912
+1458240911.60859990	+16.13232422	+1.65234375	-2.28955078	+10.32714844	-58.66699219	-90.00000000	+4528	+16.25537109	+4.96142578	-3.03222656	+60.84228516	-51.48193359	-59.17236328	+5988	+14.82714844	+0.50537109	-5.76123047	+49.15283203	-36.21093750	-77.40966797	+2916
+1458240911.61700010	+16.13232422	+1.66992188	-2.33789063	+12.32666016	-57.72216797	-91.64794922	+4504	+16.26416016	+4.92626953	-3.13330078	+59.91943359	-50.73486328	-58.09570313	+5960	+14.77880859	+0.43505859	-5.79638672	+48.86718750	-35.15625000	-77.18994141	+2924
+1458240911.62529990	+16.13671875	+1.66113281	-2.40820313	+14.19433594	-56.60156250	-93.31787109	+4480	+16.26855469	+4.86914063	-3.25634766	+58.68896484	-49.96582031	-56.75537109	+5940	+14.72167969	+0.37353516	-5.83154297	+48.53759766	-34.12353516	-76.79443359	+2920
+1458240911.63360000	+16.12792969	+1.63916016	-2.51367188	+16.21582031	-55.15136719	-95.11962891	+4460	+16.25976563	+4.80322266	-3.38818359	+57.41455078	-49.30664063	-55.37109375	+5912	+14.66015625	+0.31640625	-5.87548828	+48.16406250	-33.06884766	-76.26708984	+2912
+1458240911.63780000	+16.12353516	+1.62597656	-2.56640625	+17.09472656	-54.44824219	-95.91064453	+4456	+16.25976563	+4.76367188	-3.46289063	+56.64550781	-48.95507813	-54.55810547	+5904	+14.63378906	+0.28564453	-5.89306641	+47.94433594	-32.60742188	-76.02539063	+2904
+1458240911.64610000	+16.11914063	+1.59521484	-2.68945313	+18.89648438	-52.91015625	-97.49267578	+4448	+16.25976563	+4.67578125	-3.59472656	+55.19531250	-48.44970703	-53.10791016	+5876	+14.58544922	+0.22412109	-5.92822266	+47.59277344	-31.66259766	-75.52001953	+2880
+1458240911.65440010	+16.11474609	+1.55566406	-2.81250000	+20.47851563	-51.37207031	-98.89892578	+4440	+16.24658203	+4.57910156	-3.75292969	+53.59130859	-47.87841797	-51.43798828	+5848	+14.53710938	+0.15820313	-5.95898438	+47.21923828	-30.71777344	-75.03662109	+2840
+1458240911.66280010	+16.09277344	+1.50732422	-2.93554688	+21.99462891	-49.76806641	-100.17333984	+4440	+16.22021484	+4.47363281	-3.89794922	+51.87744141	-47.43896484	-49.63623047	+5820	+14.47998047	+0.08789063	-5.99414063	+46.88964844	-29.70703125	-74.53125000	+2792
+1458240911.67109990	+16.07080078	+1.48095703	-3.04980469	+23.62060547	-48.31787109	-101.33789063	+4432	+16.20263672	+4.36376953	-4.00781250	+50.27343750	-47.32910156	-47.98828125	+5780	+14.41845703	+0.00878906	-6.02050781	+46.60400391	-28.74023438	-74.17968750	+2740
+1458240911.67529990	+16.05761719	+1.46337891	-3.09814453	+24.41162109	-47.61474609	-101.93115234	+4424	+16.18945313	+4.30664063	-4.06054688	+49.39453125	-47.28515625	-47.10937500	+5760	+14.38330078	-0.03076172	-6.02929688	+46.49414063	-28.21289063	-74.02587891	+2712
+1458240911.68359990	+16.04003906	+1.44580078	-3.18603516	+26.10351563	-46.31835938	-102.98583984	+4408	+16.17626953	+4.19677734	-4.13085938	+47.79052734	-47.48291016	-45.43945313	+5708	+14.32617188	-0.12304688	-6.04687500	+46.25244141	-27.18017578	-73.87207031	+2660
+1458240911.69610000	+15.99169922	+1.41943359	-3.28271484	+28.65234375	-44.47265625	-104.39208984	+4364	+16.13671875	+4.02978516	-4.21435547	+45.13183594	-47.96630859	-42.64892578	+5620	+14.20751953	-0.27685547	-6.06884766	+45.98876953	-25.40039063	-73.58642578	+2600
+1458240911.70440010	+15.95654297	+1.41943359	-3.32666016	+30.41015625	-43.35205078	-105.20507813	+4328	+16.11474609	+3.91552734	-4.23193359	+43.33007813	-48.55957031	-40.78125000	+5548	+14.12402344	-0.38232422	-6.07324219	+45.81298828	-24.21386719	-73.43261719	+2572
+1458240911.71280000	+15.92138672	+1.39746094	-3.35742188	+32.01416016	-42.25341797	-105.93017578	+4288	+16.09277344	+3.78369141	-4.23632813	+41.28662109	-49.24072266	-38.71582031	+5476	+14.04052734	-0.50097656	-6.07324219	+45.61523438	-22.98339844	-73.32275391	+2560
+1458240911.72110010	+15.89062500	+1.37548828	-3.40576172	+33.53027344	-41.02294922	-106.39160156	+4244	+16.07080078	+3.64746094	-4.25390625	+38.86962891	-49.92187500	-36.23291016	+5400	+13.96142578	-0.61523438	-6.08203125	+45.41748047	-21.73095703	-72.97119141	+2556
+1458240911.72939990	+15.85107422	+1.34912109	-3.45410156	+34.91455078	-39.72656250	-106.72119141	+4196	+16.03564453	+3.50683594	-4.26708984	+36.29882813	-50.58105469	-33.61816406	+5316	+13.87353516	-0.72949219	-6.07763672	+45.19775391	-20.47851563	-72.53173828	+2560
+1458240911.73770000	+15.81152344	+1.28759766	-3.51562500	+35.99121094	-38.38623047	-106.83105469	+4156	+16.00488281	+3.33105469	-4.28027344	+33.26660156	-51.21826172	-30.71777344	+5244	+13.79003906	-0.84814453	-6.06884766	+44.89013672	-19.33593750	-72.00439453	+2564
+1458240911.74190000	+15.79394531	+1.26562500	-3.55517578	+36.51855469	-37.66113281	-106.78710938	+4136	+15.98730469	+3.24755859	-4.28906250	+31.70654297	-51.54785156	-29.17968750	+5204	+13.75488281	-0.89648438	-6.06884766	+44.80224609	-18.80859375	-71.63085938	+2564
+1458240911.75020000	+15.75439453	+1.17773438	-3.64306641	+37.33154297	-36.16699219	-106.65527344	+4104	+15.94775391	+3.05859375	-4.31542969	+28.23486328	-52.09716797	-25.88378906	+5128	+13.68017578	-1.01513672	-6.05126953	+44.51660156	-17.75390625	-70.97167969	+2564
+1458240911.75860000	+15.71044922	+1.08984375	-3.74414063	+38.03466797	-34.58496094	-106.30371094	+4068	+15.89941406	+2.85644531	-4.33740234	+24.49951172	-52.60253906	-22.41210938	+5048	+13.60546875	-1.11621094	-6.04687500	+44.29687500	-16.72119141	-70.02685547	+2552
+1458240911.76690010	+15.65771484	+0.99316406	-3.84960938	+38.64990234	-33.02490234	-105.82031250	+4040	+15.83789063	+2.63671875	-4.36376953	+20.43457031	-53.02001953	-18.74267578	+4968	+13.53515625	-1.22167969	-6.02490234	+44.09912109	-15.82031250	-69.12597656	+2528
+1458240911.77110000	+15.63134766	+0.94042969	-3.89794922	+38.93554688	-32.27783203	-105.57861328	+4028	+15.80712891	+2.52685547	-4.36376953	+18.34716797	-53.28369141	-16.85302734	+4928	+13.50000000	-1.27880859	-6.01171875	+43.96728516	-15.38085938	-68.68652344	+2516
+1458240911.77940010	+15.57861328	+0.83935547	-3.98144531	+39.50683594	-30.87158203	-105.02929688	+3996	+15.74121094	+2.30273438	-4.37255859	+14.01855469	-53.63525391	-13.00781250	+4844	+13.42968750	-1.38427734	-5.97656250	+43.85742188	-14.54589844	-67.80761719	+2480
+1458240911.78769990	+15.51708984	+0.73388672	-4.06054688	+40.05615234	-29.55322266	-104.45800781	+3964	+15.67089844	+2.07421875	-4.35937500	+9.75585938	-53.96484375	-9.31640625	+4756	+13.35498047	-1.50732422	-5.94580078	+43.70361328	-13.64501953	-66.97265625	+2444
+1458240911.80020000	+15.41601563	+0.59326172	-4.13085938	+40.86914063	-27.90527344	-103.55712891	+3904	+15.54785156	+1.75341797	-4.31982422	+3.71337891	-54.14062500	-4.02099609	+4616	+13.22314453	-1.68750000	-5.89306641	+43.59375000	-12.28271484	-65.65429688	+2392
+1458240911.80850010	+15.35009766	+0.50537109	-4.14843750	+41.44042969	-27.02636719	-102.98583984	+3860	+15.46875000	+1.55566406	-4.28906250	+0.06591797	-53.98681641	-0.83496094	+4516	+13.13085938	-1.81933594	-5.84912109	+43.54980469	-11.40380859	-64.88525391	+2364
+1458240911.81690000	+15.28857422	+0.41748047	-4.13085938	+41.90185547	-26.32324219	-102.45849609	+3804	+15.38964844	+1.37988281	-4.22753906	-2.83447266	-53.85498047	+1.82373047	+4424	+13.02978516	-1.95117188	-5.80957031	+43.52783203	-10.43701172	-64.09423828	+2344
+1458240911.82520010	+15.21826172	+0.32958984	-4.11328125	+42.27539063	-25.68603516	-101.84326172	+3748	+15.31054688	+1.21728516	-4.17041016	-5.11962891	-53.52539063	+3.93310547	+4324	+12.91992188	-2.09619141	-5.77441406	+43.46191406	-9.44824219	-63.28125000	+2336
+1458240911.83349990	+15.15234375	+0.23730469	-4.08691406	+42.49511719	-25.04882813	-101.20605469	+3688	+15.22705078	+1.07226563	-4.13525391	-6.74560547	-52.82226563	+5.58105469	+4224	+12.81005859	-2.23242188	-5.73046875	+43.46191406	-8.54736328	-62.44628906	+2336
+1458240911.84190010	+15.08203125	+0.13623047	-4.04736328	+42.58300781	-24.52148438	-100.54687500	+3636	+15.15234375	+0.94042969	-4.07373047	-7.82226563	-52.18505859	+6.81152344	+4128	+12.70458984	-2.36865234	-5.67773438	+43.48388672	-7.75634766	-61.65527344	+2344
+1458240911.85019990	+15.01171875	+0.03076172	-4.01220703	+42.58300781	-23.99414063	-99.86572266	+3592	+15.07324219	+0.80419922	-4.02978516	-8.34960938	-51.43798828	+7.47070313	+4040	+12.60351563	-2.50927734	-5.62060547	+43.48388672	-6.98730469	-60.88623047	+2360
+1458240911.85850000	+14.94140625	-0.08789063	-3.99462891	+42.34130859	-23.35693359	-99.05273438	+3548	+14.99414063	+0.67675781	-4.01220703	-8.45947266	-50.31738281	+7.80029297	+3952	+12.50244141	-2.63232422	-5.56347656	+43.54980469	-6.37207031	-59.98535156	+2372
+1458240911.86690000	+14.85791016	-0.21093750	-3.98144531	+42.03369141	-22.67578125	-98.17382813	+3508	+14.90625000	+0.54931641	-3.99023438	-8.50341797	-49.21875000	+8.04199219	+3872	+12.41015625	-2.75097656	-5.48437500	+43.68164063	-5.93261719	-59.17236328	+2384
+1458240911.87520000	+14.77880859	-0.34716797	-3.96826172	+41.63818359	-22.01660156	-97.33886719	+3468	+14.81835938	+0.40869141	-3.96826172	-8.52539063	-48.16406250	+8.17382813	+3804	+12.32666016	-2.87402344	-5.40527344	+43.79150391	-5.53710938	-58.42529297	+2392
+1458240911.88350010	+14.69970703	-0.47460938	-3.96386719	+41.26464844	-21.29150391	-96.41601563	+3424	+14.73046875	+0.27246094	-3.95507813	-8.50341797	-46.95556641	+8.28369141	+3740	+12.24755859	-2.98828125	-5.32177734	+43.98925781	-5.22949219	-57.61230469	+2388
+1458240911.89179990	+14.61621094	-0.60644531	-3.95068359	+40.91308594	-20.61035156	-95.51513672	+3380	+14.63818359	+0.14062500	-3.93750000	-8.52539063	-45.79101563	+8.43750000	+3676	+12.16406250	-3.09814453	-5.22949219	+44.20898438	-4.96582031	-56.82128906	+2376
+1458240911.90019990	+14.52832031	-0.74267578	-3.93310547	+40.51757813	-19.92919922	-94.61425781	+3336	+14.54589844	+0.00439453	-3.90673828	-8.70117188	-44.69238281	+8.72314453	+3620	+12.08496094	-3.22119141	-5.14160156	+44.38476563	-4.68017578	-56.05224609	+2360
+1458240911.91269990	+14.40527344	-0.92724609	-3.88037109	+40.18798828	-19.05029297	-93.36181641	+3268	+14.41406250	-0.18457031	-3.83203125	-9.03076172	-43.17626953	+9.31640625	+3548	+11.95312500	-3.40136719	-5.00537109	+44.71435547	-4.19677734	-54.86572266	+2332
+1458240911.91680000	+14.36132813	-0.97998047	-3.85400391	+40.14404297	-18.78662109	-92.92236328	+3244	+14.37451172	-0.23730469	-3.80566406	-9.11865234	-42.67089844	+9.55810547	+3524	+11.90478516	-3.46289063	-4.96142578	+44.82421875	-4.02099609	-54.44824219	+2320
+1458240911.92520000	+14.27783203	-1.09863281	-3.79687500	+40.03417969	-18.25927734	-92.15332031	+3208	+14.28662109	-0.36035156	-3.74414063	-9.36035156	-41.72607422	+10.01953125	+3480	+11.80371094	-3.60351563	-4.88232422	+44.97802734	-3.58154297	-53.65722656	+2308
+1458240911.93350010	+14.18554688	-1.20410156	-3.73974609	+40.01220703	-17.73193359	-91.31835938	+3176	+14.20312500	-0.47021484	-3.67822266	-9.58007813	-40.78125000	+10.56884766	+3440	+11.69384766	-3.73535156	-4.80761719	+45.15380859	-3.12011719	-52.73437500	+2296
+1458240911.94180010	+14.10205078	-1.30517578	-3.66503906	+40.05615234	-17.33642578	-90.57128906	+3152	+14.11962891	-0.57568359	-3.59912109	-9.79980469	-39.90234375	+11.16210938	+3400	+11.58398438	-3.87158203	-4.72851563	+45.32958984	-2.65869141	-51.89941406	+2292
+1458240911.95020010	+14.01416016	-1.41503906	-3.59033203	+40.07812500	-16.89697266	-89.89013672	+3140	+14.03173828	-0.69433594	-3.52441406	-9.99755859	-39.00146484	+11.66748047	+3368	+11.46972656	-4.02099609	-4.65380859	+45.46142578	-2.15332031	-51.08642578	+2300
+1458240911.95849990	+13.92187500	-1.51611328	-3.53759766	+40.12207031	-16.34765625	-89.03320313	+3124	+13.94384766	-0.80419922	-3.46289063	-10.10742188	-37.92480469	+12.19482422	+3328	+11.35546875	-4.15722656	-4.58789063	+45.65917969	-1.69189453	-50.09765625	+2308
+1458240911.96680000	+13.82958984	-1.62597656	-3.48046875	+40.14404297	-15.84228516	-88.19824219	+3112	+13.84716797	-0.91406250	-3.40136719	-10.21728516	-36.91406250	+12.72216797	+3292	+11.24560547	-4.29345703	-4.50439453	+45.85693359	-1.29638672	-49.24072266	+2320
+1458240911.97510000	+13.73730469	-1.74462891	-3.42333984	+40.10009766	-15.33691406	-87.38525391	+3104	+13.75488281	-1.03710938	-3.34423828	-10.32714844	-35.85937500	+13.18359375	+3260	+11.14892578	-4.42529297	-4.42089844	+46.12060547	-0.92285156	-48.38378906	+2336
+1458240911.98350000	+13.64501953	-1.86328125	-3.38378906	+40.05615234	-14.76562500	-86.46240234	+3092	+13.65820313	-1.15576172	-3.30029297	-10.34912109	-34.69482422	+13.62304688	+3228	+11.05224609	-4.55273438	-4.33740234	+46.42822266	-0.63720703	-47.48291016	+2348
+1458240911.99180010	+13.55273438	-1.98193359	-3.34863281	+40.01220703	-14.19433594	-85.53955078	+3076	+13.55712891	-1.27441406	-3.25195313	-10.32714844	-33.59619141	+14.06250000	+3196	+10.96435547	-4.67578125	-4.24072266	+46.77978516	-0.43945313	-46.73583984	+2356
+1458240911.99600010	+13.50439453	-2.04785156	-3.33544922	+39.96826172	-13.90869141	-85.05615234	+3068	+13.50439453	-1.34033203	-3.22998047	-10.32714844	-33.02490234	+14.23828125	+3180	+10.92041016	-4.73291016	-4.19677734	+46.97753906	-0.32958984	-46.29638672	+2356
+1458240912.00430010	+13.41210938	-2.16650391	-3.29150391	+39.94628906	-13.40332031	-84.15527344	+3044	+13.40771484	-1.45458984	-3.18164063	-10.26123047	-31.97021484	+14.65576172	+3148	+10.84130859	-4.84716797	-4.09570313	+47.41699219	-0.19775391	-45.59326172	+2352
+1458240912.01259990	+13.31982422	-2.29394531	-3.24755859	+39.92431641	-12.91992188	-83.34228516	+3020	+13.30664063	-1.58203125	-3.12890625	-10.17333984	-31.00341797	+14.96337891	+3124	+10.76660156	-4.96142578	-3.99902344	+47.85644531	-0.04394531	-44.91210938	+2344
+1458240912.02099990	+13.22753906	-2.41259766	-3.21240234	+40.01220703	-12.43652344	-82.44140625	+2988	+13.20996094	-1.69628906	-3.08056641	-9.99755859	-29.99267578	+15.29296875	+3092	+10.68310547	-5.08007813	-3.90673828	+48.29589844	+0.13183594	-44.18701172	+2332
+1458240912.02930000	+13.13085938	-2.52685547	-3.15966797	+40.12207031	-12.01904297	-81.60644531	+2960	+13.10888672	-1.80615234	-3.02343750	-9.77783203	-29.04785156	+15.60058594	+3064	+10.59960938	-5.20312500	-3.81445313	+48.71337891	+0.32958984	-43.48388672	+2316
+1458240912.03760000	+13.03417969	-2.63671875	-3.10693359	+40.29785156	-11.60156250	-80.83740234	+2932	+13.01220703	-1.92041016	-2.96630859	-9.55810547	-28.14697266	+15.86425781	+3040	+10.51171875	-5.32617188	-3.73535156	+49.15283203	+0.61523438	-42.73681641	+2300
+1458240912.04590010	+12.94189453	-2.74218750	-3.05419922	+40.56152344	-11.18408203	-80.02441406	+2904	+12.91992188	-2.02587891	-2.91357422	-9.25048828	-27.20214844	+16.12792969	+3012	+10.41064453	-5.45800781	-3.66503906	+49.50439453	+0.94482422	-41.90185547	+2288
+1458240912.05430010	+12.84521484	-2.84326172	-2.99707031	+40.84716797	-10.78857422	-79.25537109	+2880	+12.82324219	-2.12695313	-2.85644531	-8.92089844	-26.27929688	+16.39160156	+2984	+10.30517578	-5.59423828	-3.59472656	+49.81201172	+1.29638672	-41.06689453	+2284
+1458240912.06259990	+12.74853516	-2.94873047	-2.94873047	+41.13281250	-10.37109375	-78.44238281	+2864	+12.72656250	-2.23242188	-2.80371094	-8.56933594	-25.35644531	+16.63330078	+2960	+10.20410156	-5.73046875	-3.53320313	+50.18554688	+1.66992188	-40.16601563	+2280
+1458240912.06680010	+12.70019531	-2.99707031	-2.92236328	+41.30859375	-10.17333984	-78.02490234	+2856	+12.67822266	-2.28076172	-2.77734375	-8.37158203	-24.85107422	+16.78710938	+2948	+10.14697266	-5.80078125	-3.50244141	+50.29541016	+1.84570313	-39.70458984	+2280
+1458240912.07509990	+12.60351563	-3.10253906	-2.86962891	+41.61621094	-9.75585938	-77.23388672	+2848	+12.58154297	-2.38623047	-2.72460938	-8.04199219	-23.95019531	+17.02880859	+2928	+10.05029297	-5.93261719	-3.44091797	+50.69091797	+2.17529297	-38.80371094	+2284
+1458240912.08340000	+12.50683594	-3.20361328	-2.82568359	+41.96777344	-9.36035156	-76.39892578	+2840	+12.48486328	-2.49169922	-2.67187500	-7.66845703	-23.02734375	+17.29248047	+2908	+9.94482422	-6.06884766	-3.37939453	+51.02050781	+2.48291016	-37.90283203	+2288
+1458240912.09590010	+12.36621094	-3.36181641	-2.75976563	+42.45117188	-8.81103516	-75.16845703	+2828	+12.33984375	-2.64550781	-2.59716797	-7.14111328	-21.70898438	+17.70996094	+2876	+9.81298828	-6.25781250	-3.27392578	+51.63574219	+2.79052734	-36.69433594	+2296
+1458240912.10430000	+12.27392578	-3.46728516	-2.71142578	+42.78076172	-8.50341797	-74.37744141	+2816	+12.24316406	-2.75097656	-2.54443359	-6.83349609	-20.91796875	+18.01757813	+2856	+9.73828125	-6.38085938	-3.19042969	+52.05322266	+2.92236328	-36.05712891	+2300
+1458240912.10840010	+12.22998047	-3.52001953	-2.68945313	+42.93457031	-8.37158203	-73.98193359	+2808	+12.19482422	-2.80371094	-2.51806641	-6.67968750	-20.50048828	+18.14941406	+2848	+9.70312500	-6.43798828	-3.15087891	+52.33886719	+2.96630859	-35.72753906	+2296
+1458240912.11669990	+12.14208984	-3.62548828	-2.64111328	+43.24218750	-8.12988281	-73.25683594	+2792	+12.10693359	-2.91357422	-2.46093750	-6.35009766	-19.79736328	+18.45703125	+2828	+9.64160156	-6.55664063	-3.05859375	+52.82226563	+3.03222656	-35.20019531	+2292
+1458240912.12509990	+12.06298828	-3.73095703	-2.59277344	+43.54980469	-7.88818359	-72.53173828	+2772	+12.01904297	-3.01904297	-2.40820313	-6.04248047	-19.09423828	+18.76464844	+2808	+9.58447266	-6.66650391	-2.97509766	+53.39355469	+3.07617188	-34.65087891	+2280
+1458240912.13340000	+11.97509766	-3.83203125	-2.54882813	+43.85742188	-7.69042969	-71.78466797	+2748	+11.92675781	-3.12011719	-2.35546875	-5.71289063	-18.36914063	+19.07226563	+2784	+9.52294922	-6.78076172	-2.88720703	+53.85498047	+3.14208984	-34.14550781	+2268
+1458240912.14170000	+11.89160156	-3.93750000	-2.49169922	+44.14306641	-7.53662109	-71.12548828	+2724	+11.84326172	-3.22119141	-2.29394531	-5.40527344	-17.77587891	+19.37988281	+2764	+9.46142578	-6.89501953	-2.79931641	+54.29443359	+3.18603516	-33.66210938	+2252
+1458240912.15010000	+11.81250000	-4.03417969	-2.43896484	+44.45068359	-7.36083984	-70.46630859	+2696	+11.75976563	-3.32226563	-2.23681641	-5.05371094	-17.16064453	+19.64355469	+2740	+9.39990234	-7.00927734	-2.72021484	+54.75585938	+3.22998047	-33.11279297	+2232
+1458240912.15840010	+11.73339844	-4.13525391	-2.38623047	+44.73632813	-7.20703125	-69.78515625	+2672	+11.68066406	-3.41894531	-2.17968750	-4.72412109	-16.52343750	+19.92919922	+2720	+9.32519531	-7.13232422	-2.64990234	+55.06347656	+3.29589844	-32.51953125	+2212
+1458240912.16669990	+11.64990234	-4.23193359	-2.32910156	+45.02197266	-7.09716797	-69.16992188	+2656	+11.60156250	-3.51562500	-2.11816406	-4.39453125	-15.97412109	+20.21484375	+2700	+9.24609375	-7.25976563	-2.58837891	+55.30517578	+3.33984375	-31.88232422	+2196
+1458240912.17510010	+11.57519531	-4.32421875	-2.26757813	+45.32958984	-7.00927734	-68.57666016	+2640	+11.52685547	-3.61230469	-2.05224609	-4.04296875	-15.44677734	+20.45654297	+2684	+9.17138672	-7.37402344	-2.53125000	+55.56884766	+3.33984375	-31.22314453	+2180
+1458240912.18339990	+11.50048828	-4.41650391	-2.21044922	+45.59326172	-6.94335938	-68.02734375	+2632	+11.45214844	-3.70458984	-1.99072266	-3.73535156	-14.98535156	+20.67626953	+2672	+9.08789063	-7.49707031	-2.47412109	+55.70068359	+3.33984375	-30.60791016	+2168
+1458240912.19170000	+11.42578125	-4.50878906	-2.14892578	+45.85693359	-6.89941406	-67.50000000	+2624	+11.38183594	-3.79687500	-1.92480469	-3.42773438	-14.56787109	+20.89599609	+2660	+9.00439453	-7.62451172	-2.41699219	+55.81054688	+3.29589844	-30.01464844	+2156
+1458240912.20000000	+11.35986328	-4.59228516	-2.08740234	+46.12060547	-6.94335938	-67.01660156	+2620	+11.31591797	-3.88476563	-1.86328125	-3.09814453	-14.21630859	+21.11572266	+2644	+8.93408203	-7.72998047	-2.35986328	+56.03027344	+3.18603516	-29.48730469	+2140
+1458240912.20840000	+11.28955078	-4.68017578	-2.02148438	+46.34033203	-7.00927734	-66.62109375	+2616	+11.24560547	-3.97705078	-1.79296875	-2.81250000	-13.95263672	+21.31347656	+2632	+8.86816406	-7.83984375	-2.29833984	+56.18408203	+3.09814453	-29.11376953	+2128
+1458240912.21250010	+11.26318359	-4.71972656	-1.99072266	+46.47216797	-7.05322266	-66.40136719	+2616	+11.21923828	-4.01660156	-1.76220703	-2.65869141	-13.82080078	+21.42333984	+2628	+8.84179688	-7.88818359	-2.26757813	+56.29394531	+3.01025391	-28.93798828	+2120
+1458240912.22090010	+11.20166016	-4.80761719	-1.92919922	+46.64794922	-7.16308594	-66.04980469	+2608	+11.15332031	-4.10449219	-1.69628906	-2.37304688	-13.62304688	+21.59912109	+2612	+8.78906250	-7.98925781	-2.18847656	+56.51367188	+2.90039063	-28.76220703	+2108
+1458240912.22919990	+11.14453125	-4.89550781	-1.87207031	+46.82373047	-7.29492188	-65.74218750	+2600	+11.09179688	-4.18798828	-1.63476563	-2.08740234	-13.44726563	+21.77490234	+2600	+8.74511719	-8.08593750	-2.11816406	+56.75537109	+2.76855469	-28.60839844	+2088
+1458240912.23750000	+11.08740234	-4.97460938	-1.81494141	+47.06542969	-7.47070313	-65.45654297	+2588	+11.03027344	-4.26269531	-1.57763672	-1.80175781	-13.29345703	+21.95068359	+2580	+8.70996094	-8.16943359	-2.03906250	+57.06298828	+2.61474609	-28.56445313	+2068
+1458240912.24589990	+11.03466797	-5.05371094	-1.75341797	+47.24121094	-7.64648438	-65.23681641	+2568	+10.97314453	-4.34179688	-1.51611328	-1.53808594	-13.20556641	+22.10449219	+2564	+8.67041016	-8.25732422	-1.95996094	+57.32666016	+2.52685547	-28.58642578	+2048
+1458240912.25420000	+10.98193359	-5.13281250	-1.70068359	+47.43896484	-7.80029297	-65.01708984	+2548	+10.91601563	-4.41650391	-1.46337891	-1.27441406	-13.09570313	+22.25830078	+2544	+8.63525391	-8.34521484	-1.88525391	+57.54638672	+2.41699219	-28.56445313	+2024
+1458240912.26250000	+10.92919922	-5.20312500	-1.64794922	+47.68066406	-7.95410156	-64.81933594	+2524	+10.85888672	-4.48242188	-1.41064453	-0.96679688	-13.00781250	+22.41210938	+2520	+8.59570313	-8.42871094	-1.81933594	+57.76611328	+2.30712891	-28.54248047	+2000
+1458240912.27080010	+10.87207031	-5.27343750	-1.59082031	+47.90039063	-8.10791016	-64.68750000	+2500	+10.80175781	-4.55273438	-1.35791016	-0.72509766	-12.94189453	+22.50000000	+2500	+8.54736328	-8.51660156	-1.75781250	+57.89794922	+2.24121094	-28.54248047	+1976
+1458240912.27500010	+10.85009766	-5.30419922	-1.56884766	+48.03222656	-8.17382813	-64.59960938	+2488	+10.77539063	-4.58349609	-1.33593750	-0.59326172	-12.89794922	+22.56591797	+2488	+8.52099609	-8.55615234	-1.73144531	+57.94189453	+2.17529297	-28.47656250	+1960
+1458240912.28329990	+10.79736328	-5.37011719	-1.52050781	+48.27392578	-8.28369141	-64.53369141	+2464	+10.72265625	-4.64941406	-1.28759766	-0.35156250	-12.89794922	+22.60986328	+2468	+8.45947266	-8.65283203	-1.67871094	+57.96386719	+2.13134766	-28.45458984	+1940
+1458240912.29580000	+10.71826172	-5.46240234	-1.45458984	+48.66943359	-8.43750000	-64.44580078	+2436	+10.64355469	-4.74169922	-1.22167969	+0.00000000	-12.87597656	+22.65380859	+2440	+8.36279297	-8.78466797	-1.62597656	+57.89794922	+1.97753906	-28.27880859	+1908
+1458240912.30000000	+10.69189453	-5.48876953	-1.43701172	+48.80126953	-8.48144531	-64.37988281	+2428	+10.62158203	-4.76806641	-1.20410156	+0.10986328	-12.85400391	+22.69775391	+2432	+8.33203125	-8.82861328	-1.60839844	+57.87597656	+1.93359375	-28.23486328	+1896
+1458240912.30830000	+10.63916016	-5.55029297	-1.38867188	+49.06494141	-8.56933594	-64.44580078	+2416	+10.56884766	-4.82519531	-1.16015625	+0.30761719	-12.94189453	+22.65380859	+2416	+8.26611328	-8.91650391	-1.56884766	+57.78808594	+1.88964844	-28.21289063	+1880
+1458240912.31670000	+10.59082031	-5.61181641	-1.35351563	+49.26269531	-8.65722656	-64.48974609	+2404	+10.52490234	-4.88671875	-1.12500000	+0.48339844	-12.98583984	+22.60986328	+2400	+8.20458984	-9.00439453	-1.53369141	+57.67822266	+1.84570313	-28.21289063	+1860
+1458240912.32500000	+10.54687500	-5.66455078	-1.31835938	+49.50439453	-8.74511719	-64.55566406	+2396	+10.48095703	-4.93505859	-1.09423828	+0.68115234	-13.07373047	+22.56591797	+2380	+8.14746094	-9.08349609	-1.49414063	+57.59033203	+1.80175781	-28.25683594	+1844
+1458240912.33330010	+10.50292969	-5.72167969	-1.28320313	+49.65820313	-8.81103516	-64.70947266	+2388	+10.43701172	-4.99218750	-1.05908203	+0.79101563	-13.22753906	+22.45605469	+2368	+8.10351563	-9.15820313	-1.45019531	+57.54638672	+1.80175781	-28.38867188	+1824
+1458240912.33750010	+10.48535156	-5.74804688	-1.27001953	+49.76806641	-8.87695313	-64.75341797	+2380	+10.41503906	-5.01416016	-1.05029297	+0.85693359	-13.29345703	+22.43408203	+2356	+8.08154297	-9.19335938	-1.42382813	+57.54638672	+1.80175781	-28.47656250	+1812
+1458240912.34579990	+10.44580078	-5.80957031	-1.23925781	+49.83398438	-8.94287109	-64.97314453	+2368	+10.37548828	-5.07128906	-1.01953125	+0.90087891	-13.49121094	+22.28027344	+2340	+8.05078125	-9.26367188	-1.37109375	+57.52441406	+1.86767578	-28.74023438	+1792
+1458240912.35410000	+10.41064453	-5.87109375	-1.21289063	+49.87792969	-8.98681641	-65.14892578	+2356	+10.34033203	-5.12841797	-0.99755859	+0.92285156	-13.62304688	+22.14843750	+2324	+8.02001953	-9.32519531	-1.31835938	+57.50244141	+1.91162109	-28.98193359	+1768
+1458240912.36250000	+10.37988281	-5.92382813	-1.18652344	+49.96582031	-9.05273438	-65.34667969	+2348	+10.30957031	-5.17675781	-0.97998047	+0.98876953	-13.79882813	+22.01660156	+2300	+7.99804688	-9.38671875	-1.26562500	+57.50244141	+1.95556641	-29.26757813	+1748
+1458240912.37080000	+10.35351563	-5.98535156	-1.16015625	+49.94384766	-9.09667969	-65.61035156	+2344	+10.27880859	-5.22949219	-0.95800781	+0.96679688	-13.97460938	+21.84082031	+2284	+7.97607422	-9.44384766	-1.21728516	+57.45849609	+2.02148438	-29.57519531	+1732
+1458240912.37910010	+10.32714844	-6.04248047	-1.13378906	+49.92187500	-9.11865234	-65.87402344	+2344	+10.25244141	-5.28222656	-0.94482422	+0.96679688	-14.15039063	+21.66503906	+2264	+7.94970703	-9.50097656	-1.16894531	+57.41455078	+2.08740234	-29.86083984	+1720
+1458240912.38750000	+10.30078125	-6.09521484	-1.11181641	+49.89990234	-9.09667969	-66.11572266	+2340	+10.22607422	-5.33056641	-0.92724609	+0.98876953	-14.30419922	+21.48925781	+2244	+7.91894531	-9.56250000	-1.12939453	+57.26074219	+2.15332031	-30.10253906	+1712
+1458240912.40000010	+10.26123047	-6.16992188	-1.07666016	+49.85595703	-9.05273438	-66.46728516	+2344	+10.18652344	-5.40087891	-0.90527344	+0.98876953	-14.50195313	+21.20361328	+2224	+7.85742188	-9.65478516	-1.08544922	+56.95312500	+2.19726563	-30.32226563	+1696
+1458240912.40829990	+10.23486328	-6.21826172	-1.05468750	+49.81201172	-9.00878906	-66.70898438	+2348	+10.16455078	-5.44482422	-0.88769531	+1.01074219	-14.61181641	+21.02783203	+2212	+7.80908203	-9.71630859	-1.06347656	+56.71142578	+2.21923828	-30.43212891	+1684
+1458240912.41660000	+10.20849609	-6.26220703	-1.02832031	+49.79003906	-8.94287109	-66.92871094	+2352	+10.14257813	-5.48876953	-0.87011719	+1.05468750	-14.72167969	+20.83007813	+2200	+7.75634766	-9.78222656	-1.04589844	+56.44775391	+2.24121094	-30.47607422	+1672
+1458240912.42080000	+10.19531250	-6.28417969	-1.01953125	+49.76806641	-8.92089844	-67.01660156	+2356	+10.12939453	-5.51074219	-0.86572266	+1.05468750	-14.74365234	+20.76416016	+2196	+7.72998047	-9.81298828	-1.03710938	+56.31591797	+2.26318359	-30.47607422	+1664
+1458240912.43330000	+10.15136719	-6.34130859	-0.98437500	+49.72412109	-8.83300781	-67.23632813	+2364	+10.08984375	-5.56787109	-0.83935547	+1.12060547	-14.83154297	+20.56640625	+2188	+7.65087891	-9.89648438	-1.01953125	+55.96435547	+2.26318359	-30.43212891	+1632
+1458240912.43740010	+10.13818359	-6.35888672	-0.97119141	+49.72412109	-8.81103516	-67.32421875	+2368	+10.08105469	-5.58544922	-0.83056641	+1.14257813	-14.87548828	+20.50048828	+2188	+7.62890625	-9.92285156	-1.00634766	+55.87646484	+2.30712891	-30.45410156	+1624
+1458240912.44580010	+10.11181641	-6.38964844	-0.94921875	+49.70214844	-8.76708984	-67.43408203	+2376	+10.05468750	-5.62060547	-0.80859375	+1.18652344	-14.89746094	+20.41259766	+2184	+7.58935547	-9.96679688	-0.97998047	+55.76660156	+2.32910156	-30.43212891	+1604
+1458240912.45409990	+10.08544922	-6.42041016	-0.93164063	+49.70214844	-8.74511719	-67.50000000	+2384	+10.02832031	-5.65136719	-0.79541016	+1.23046875	-14.91943359	+20.34667969	+2184	+7.55419922	-10.00634766	-0.94921875	+55.70068359	+2.39501953	-30.45410156	+1584
+1458240912.46240000	+10.05908203	-6.45556641	-0.91406250	+49.68017578	-8.72314453	-67.54394531	+2392	+9.99755859	-5.68212891	-0.77783203	+1.29638672	-14.89746094	+20.32470703	+2184	+7.53222656	-10.03710938	-0.91406250	+55.76660156	+2.48291016	-30.49804688	+1564
+1458240912.47079990	+10.03271484	-6.48193359	-0.89648438	+49.72412109	-8.72314453	-67.58789063	+2404	+9.97119141	-5.70410156	-0.76464844	+1.40625000	-14.91943359	+20.28076172	+2184	+7.51464844	-10.05908203	-0.87451172	+55.89843750	+2.57080078	-30.54199219	+1552
+1458240912.48330000	+9.99316406	-6.51708984	-0.87451172	+49.81201172	-8.67919922	-67.60986328	+2416	+9.92724609	-5.73486328	-0.74267578	+1.58203125	-14.89746094	+20.23681641	+2188	+7.49267578	-10.09423828	-0.80419922	+56.16210938	+2.76855469	-30.65185547	+1540
+1458240912.49160000	+9.96240234	-6.53906250	-0.86572266	+49.89990234	-8.63525391	-67.58789063	+2428	+9.89648438	-5.74804688	-0.72949219	+1.73583984	-14.83154297	+20.19287109	+2192	+7.47509766	-10.11181641	-0.76904297	+56.33789063	+2.90039063	-30.62988281	+1536
+1458240912.49580000	+9.94482422	-6.54785156	-0.86132813	+49.94384766	-8.59130859	-67.56591797	+2432	+9.87890625	-5.75683594	-0.72509766	+1.80175781	-14.80957031	+20.17089844	+2192	+7.46191406	-10.12500000	-0.75146484	+56.42578125	+2.96630859	-30.60791016	+1532
+1458240912.50410010	+9.91406250	-6.56542969	-0.84814453	+50.07568359	-8.50341797	-67.52197266	+2440	+9.84375000	-5.76562500	-0.71630859	+1.97753906	-14.72167969	+20.10498047	+2192	+7.43994141	-10.14257813	-0.72070313	+56.60156250	+3.12011719	-30.52001953	+1532
+1458240912.51239990	+9.87890625	-6.57861328	-0.84375000	+50.22949219	-8.34960938	-67.45605469	+2448	+9.81298828	-5.77880859	-0.70751953	+2.13134766	-14.56787109	+19.99511719	+2192	+7.40039063	-10.16455078	-0.69873047	+56.68945313	+3.27392578	-30.34423828	+1536
+1458240912.52070000	+9.84375000	-6.59179688	-0.83935547	+50.36132813	-8.15185547	-67.39013672	+2452	+9.78222656	-5.79199219	-0.70751953	+2.28515625	-14.37011719	+19.88525391	+2188	+7.36083984	-10.19091797	-0.68115234	+56.73339844	+3.47167969	-30.08056641	+1532
+1458240912.52909990	+9.80859375	-6.60058594	-0.84375000	+50.47119141	-7.91015625	-67.25830078	+2456	+9.75146484	-5.80078125	-0.71191406	+2.39501953	-14.12841797	+19.75341797	+2184	+7.31250000	-10.21289063	-0.68115234	+56.73339844	+3.64746094	-29.72900391	+1528
+1458240912.53320000	+9.79101563	-6.60498047	-0.84375000	+50.55908203	-7.77832031	-67.21435547	+2456	+9.73388672	-5.80517578	-0.71191406	+2.46093750	-13.99658203	+19.68750000	+2180	+7.28613281	-10.22607422	-0.68115234	+56.73339844	+3.73535156	-29.57519531	+1524
+1458240912.54160000	+9.76025391	-6.61376953	-0.85693359	+50.66894531	-7.49267578	-67.08251953	+2456	+9.70312500	-5.81835938	-0.72509766	+2.54882813	-13.71093750	+19.55566406	+2172	+7.23779297	-10.24804688	-0.68554688	+56.71142578	+3.93310547	-29.20166016	+1516
+1458240912.54570010	+9.74707031	-6.61816406	-0.85693359	+50.73486328	-7.33886719	-67.06054688	+2452	+9.68994141	-5.82275391	-0.72949219	+2.59277344	-13.57910156	+19.46777344	+2168	+7.21582031	-10.25683594	-0.68554688	+56.71142578	+4.04296875	-29.06982422	+1512
+1458240912.55410000	+9.71630859	-6.62695313	-0.87451172	+50.82275391	-7.05322266	-66.92871094	+2448	+9.66357422	-5.83593750	-0.74707031	+2.65869141	-13.27148438	+19.33593750	+2160	+7.17187500	-10.27441406	-0.69873047	+56.68945313	+4.19677734	-28.76220703	+1500
+1458240912.56240010	+9.69433594	-6.63134766	-0.89648438	+50.95458984	-6.78955078	-66.81884766	+2440	+9.63720703	-5.84033203	-0.76464844	+2.72460938	-13.02978516	+19.22607422	+2148	+7.14111328	-10.28759766	-0.70312500	+56.73339844	+4.37255859	-28.56445313	+1480
+1458240912.56660010	+9.68115234	-6.63574219	-0.90527344	+50.99853516	-6.67968750	-66.77490234	+2436	+9.62402344	-5.84472656	-0.77343750	+2.74658203	-12.91992188	+19.16015625	+2144	+7.12792969	-10.29199219	-0.70751953	+56.75537109	+4.46044922	-28.47656250	+1472
+1458240912.57489990	+9.66357422	-6.63574219	-0.91845703	+51.13037109	-6.50390625	-66.75292969	+2424	+9.60205078	-5.84912109	-0.78662109	+2.81250000	-12.78808594	+19.05029297	+2128	+7.11035156	-10.29638672	-0.70312500	+56.88720703	+4.61425781	-28.43261719	+1452
+1458240912.57900000	+9.65478516	-6.64013672	-0.92724609	+51.17431641	-6.41601563	-66.73095703	+2420	+9.59326172	-5.85351563	-0.79541016	+2.83447266	-12.72216797	+19.02832031	+2124	+7.11035156	-10.29638672	-0.70312500	+56.95312500	+4.68017578	-28.43261719	+1440
+1458240912.58740000	+9.63720703	-6.64453125	-0.94042969	+51.28417969	-6.30615234	-66.73095703	+2404	+9.57128906	-5.85351563	-0.80859375	+2.90039063	-12.63427734	+18.96240234	+2104	+7.10595703	-10.29638672	-0.69433594	+57.10693359	+4.83398438	-28.47656250	+1424
+1458240912.59150000	+9.63281250	-6.64453125	-0.94482422	+51.32812500	-6.26220703	-66.70898438	+2396	+9.56250000	-5.85791016	-0.81298828	+2.92236328	-12.59033203	+18.96240234	+2096	+7.10595703	-10.29199219	-0.68994141	+57.17285156	+4.87792969	-28.49853516	+1416
+1458240912.59990000	+9.61962891	-6.64453125	-0.95800781	+51.45996094	-6.19628906	-66.70898438	+2380	+9.54492188	-5.85351563	-0.82177734	+2.98828125	-12.56835938	+18.96240234	+2076	+7.10595703	-10.28759766	-0.68115234	+57.37060547	+4.98779297	-28.58642578	+1404
+1458240912.60400010	+9.61083984	-6.64453125	-0.96240234	+51.50390625	-6.19628906	-66.70898438	+2368	+9.53613281	-5.85351563	-0.82617188	+3.01025391	-12.54638672	+18.96240234	+2064	+7.11035156	-10.28759766	-0.67675781	+57.43652344	+5.03173828	-28.60839844	+1396
+1458240912.61240010	+9.60205078	-6.64453125	-0.96679688	+51.63574219	-6.15234375	-66.68701172	+2352	+9.51855469	-5.84912109	-0.82617188	+3.07617188	-12.52441406	+18.98437500	+2040	+7.11035156	-10.28320313	-0.66796875	+57.59033203	+5.11962891	-28.67431641	+1392
+1458240912.61649990	+9.59326172	-6.64453125	-0.97119141	+51.67968750	-6.13037109	-66.68701172	+2344	+9.51416016	-5.84912109	-0.83056641	+3.07617188	-12.50244141	+19.00634766	+2032	+7.11035156	-10.27880859	-0.66357422	+57.65625000	+5.14160156	-28.69628906	+1388
+1458240912.62490010	+9.58447266	-6.64013672	-0.97558594	+51.76757813	-6.08642578	-66.62109375	+2324	+9.50097656	-5.84472656	-0.83056641	+3.12011719	-12.43652344	+19.05029297	+2008	+7.11035156	-10.27441406	-0.65917969	+57.76611328	+5.22949219	-28.71826172	+1384
+1458240912.62899990	+9.57568359	-6.64013672	-0.97998047	+51.81152344	-6.06445313	-66.57714844	+2316	+9.49658203	-5.84472656	-0.83496094	+3.12011719	-12.39257813	+19.07226563	+1996	+7.10595703	-10.27441406	-0.65917969	+57.81005859	+5.25146484	-28.69628906	+1380
+1458240912.63739990	+9.56689453	-6.63574219	-0.98437500	+51.89941406	-6.02050781	-66.51123047	+2300	+9.48339844	-5.84033203	-0.83496094	+3.16406250	-12.28271484	+19.13818359	+1972	+7.09716797	-10.27001953	-0.65917969	+57.87597656	+5.29541016	-28.65234375	+1376
+1458240912.64150000	+9.55810547	-6.63134766	-0.98437500	+51.92138672	-5.97656250	-66.46728516	+2288	+9.47900391	-5.84033203	-0.83935547	+3.16406250	-12.23876953	+19.16015625	+1964	+7.09277344	-10.27001953	-0.66357422	+57.87597656	+5.29541016	-28.60839844	+1376
+1458240912.64990000	+9.54931641	-6.62695313	-0.98876953	+52.00927734	-5.91064453	-66.40136719	+2272	+9.47021484	-5.83593750	-0.83935547	+3.18603516	-12.12890625	+19.20410156	+1944	+7.07519531	-10.27001953	-0.67236328	+57.87597656	+5.31738281	-28.49853516	+1376
+1458240912.65400000	+9.54492188	-6.62695313	-0.98876953	+52.00927734	-5.88867188	-66.35742188	+2264	+9.46582031	-5.83593750	-0.84375000	+3.16406250	-12.08496094	+19.24804688	+1932	+7.06640625	-10.27001953	-0.67675781	+57.85400391	+5.31738281	-28.43261719	+1376
+1458240912.66230010	+9.53613281	-6.62255859	-0.99316406	+52.07519531	-5.82275391	-66.26953125	+2244	+9.45703125	-5.83154297	-0.84814453	+3.18603516	-11.97509766	+19.31396484	+1912	+7.04443359	-10.27001953	-0.68994141	+57.78808594	+5.29541016	-28.30078125	+1376
+1458240912.66650010	+9.53173828	-6.62255859	-0.99755859	+52.07519531	-5.80078125	-66.24755859	+2236	+9.45703125	-5.83154297	-0.84814453	+3.16406250	-11.93115234	+19.33593750	+1904	+7.03125000	-10.27001953	-0.69873047	+57.74414063	+5.29541016	-28.23486328	+1376
+1458240912.67479990	+9.52294922	-6.61816406	-1.00195313	+52.09716797	-5.80078125	-66.20361328	+2220	+9.45263672	-5.83154297	-0.85253906	+3.16406250	-11.88720703	+19.40185547	+1888	+7.01367188	-10.27441406	-0.71630859	+57.65625000	+5.25146484	-28.10302734	+1372
+1458240912.67899990	+9.52294922	-6.61816406	-1.00195313	+52.09716797	-5.80078125	-66.18164063	+2212	+9.44824219	-5.83154297	-0.85253906	+3.14208984	-11.88720703	+19.42382813	+1880	+7.00488281	-10.27441406	-0.72509766	+57.63427734	+5.22949219	-28.08105469	+1368
+1458240912.68730000	+9.51855469	-6.61376953	-1.00634766	+52.09716797	-5.80078125	-66.18164063	+2196	+9.44824219	-5.82714844	-0.85253906	+3.12011719	-11.88720703	+19.48974609	+1864	+6.99609375	-10.27441406	-0.73388672	+57.56835938	+5.18554688	-28.03710938	+1360
+1458240912.69149990	+9.51416016	-6.61376953	-1.00634766	+52.09716797	-5.82275391	-66.15966797	+2188	+9.44384766	-5.82714844	-0.85693359	+3.09814453	-11.88720703	+19.53369141	+1856	+6.99169922	-10.27441406	-0.73828125	+57.54638672	+5.18554688	-28.01513672	+1356
+1458240912.69980000	+9.51416016	-6.61816406	-1.01074219	+52.07519531	-5.86669922	-66.15966797	+2172	+9.44384766	-5.82714844	-0.85693359	+3.07617188	-11.90917969	+19.59960938	+1840	+6.98730469	-10.27441406	-0.74267578	+57.52441406	+5.14160156	-28.01513672	+1344
+1458240912.70400000	+9.51416016	-6.61816406	-1.01074219	+52.05322266	-5.88867188	-66.15966797	+2168	+9.44384766	-5.83154297	-0.85693359	+3.05419922	-11.93115234	+19.64355469	+1832	+6.98730469	-10.27001953	-0.74267578	+57.52441406	+5.14160156	-28.03710938	+1336
+1458240912.71230010	+9.50976563	-6.61816406	-1.01074219	+52.03125000	-5.95458984	-66.15966797	+2156	+9.43945313	-5.83154297	-0.85693359	+3.01025391	-11.97509766	+19.70947266	+1820	+6.99169922	-10.27001953	-0.74267578	+57.52441406	+5.11962891	-28.08105469	+1328
+1458240912.71650000	+9.50976563	-6.61816406	-1.01074219	+52.03125000	-5.97656250	-66.15966797	+2152	+9.43945313	-5.83154297	-0.85253906	+2.98828125	-11.99707031	+19.75341797	+1816	+6.99169922	-10.27001953	-0.74267578	+57.54638672	+5.11962891	-28.10302734	+1324
+1458240912.72070000	+9.50976563	-6.62255859	-1.01074219	+52.00927734	-5.99853516	-66.15966797	+2148	+9.43945313	-5.83154297	-0.85253906	+2.96630859	-12.01904297	+19.77539063	+1808	+6.99609375	-10.26562500	-0.74267578	+57.54638672	+5.11962891	-28.12500000	+1320
+1458240912.72900010	+9.50976563	-6.62255859	-1.01074219	+51.98730469	-6.04248047	-66.15966797	+2140	+9.43505859	-5.83154297	-0.85253906	+2.92236328	-12.06298828	+19.84130859	+1800	+7.00048828	-10.26562500	-0.73828125	+57.56835938	+5.11962891	-28.16894531	+1316
+1458240912.73309990	+9.50976563	-6.62255859	-1.01074219	+51.96533203	-6.06445313	-66.15966797	+2136	+9.43505859	-5.83154297	-0.84814453	+2.90039063	-12.08496094	+19.88525391	+1792	+7.00048828	-10.26562500	-0.73828125	+57.59033203	+5.11962891	-28.16894531	+1312
+1458240912.74149990	+9.50976563	-6.62695313	-1.01074219	+51.94335938	-6.10839844	-66.15966797	+2128	+9.43505859	-5.83593750	-0.84375000	+2.85644531	-12.12890625	+19.95117188	+1784	+7.00488281	-10.26123047	-0.73388672	+57.61230469	+5.11962891	-28.19091797	+1308
+1458240912.74560000	+9.50976563	-6.62695313	-1.01074219	+51.94335938	-6.13037109	-66.15966797	+2124	+9.43066406	-5.83593750	-0.84375000	+2.83447266	-12.15087891	+19.99511719	+1780	+7.00488281	-10.26123047	-0.73388672	+57.61230469	+5.11962891	-28.21289063	+1308
+1458240912.75399990	+9.50537109	-6.62695313	-1.00634766	+51.92138672	-6.17431641	-66.15966797	+2120	+9.43066406	-5.83593750	-0.83496094	+2.79052734	-12.17285156	+20.06103516	+1776	+7.00488281	-10.26123047	-0.72949219	+57.61230469	+5.09765625	-28.21289063	+1304
+1458240912.75810000	+9.50537109	-6.63134766	-1.00634766	+51.92138672	-6.19628906	-66.13769531	+2120	+9.43066406	-5.84033203	-0.83496094	+2.76855469	-12.17285156	+20.08300781	+1772	+7.00488281	-10.26123047	-0.72949219	+57.61230469	+5.09765625	-28.21289063	+1300
+1458240912.76650000	+9.50537109	-6.63134766	-1.00195313	+51.89941406	-6.21826172	-66.13769531	+2116	+9.42626953	-5.84033203	-0.82617188	+2.72460938	-12.17285156	+20.12695313	+1768	+7.00488281	-10.26123047	-0.72949219	+57.59033203	+5.09765625	-28.21289063	+1300
+1458240912.77060010	+9.50097656	-6.63134766	-1.00195313	+51.89941406	-6.24023438	-66.13769531	+2116	+9.42626953	-5.84033203	-0.82177734	+2.70263672	-12.17285156	+20.14892578	+1768	+7.00048828	-10.26123047	-0.72509766	+57.59033203	+5.07568359	-28.21289063	+1296
+1458240912.77900000	+9.50097656	-6.63134766	-0.99755859	+51.87744141	-6.26220703	-66.13769531	+2116	+9.42626953	-5.84472656	-0.81738281	+2.65869141	-12.17285156	+20.17089844	+1764	+6.99609375	-10.26562500	-0.72509766	+57.54638672	+5.05371094	-28.21289063	+1296
+1458240912.78309990	+9.50097656	-6.63574219	-0.99316406	+51.85546875	-6.28417969	-66.13769531	+2116	+9.42626953	-5.84472656	-0.81298828	+2.63671875	-12.17285156	+20.17089844	+1764	+6.99609375	-10.26562500	-0.72509766	+57.50244141	+5.03173828	-28.19091797	+1296
+1458240912.78730010	+9.50097656	-6.63574219	-0.98876953	+51.85546875	-6.30615234	-66.13769531	+2112	+9.42626953	-5.84472656	-0.80859375	+2.61474609	-12.19482422	+20.19287109	+1764	+6.99169922	-10.27001953	-0.72509766	+57.48046875	+5.00976563	-28.19091797	+1292
+1458240912.79559990	+9.49658203	-6.63574219	-0.97998047	+51.83349609	-6.32812500	-66.13769531	+2112	+9.42626953	-5.84912109	-0.79980469	+2.59277344	-12.19482422	+20.17089844	+1768	+6.98291016	-10.27441406	-0.72509766	+57.37060547	+4.94384766	-28.16894531	+1292
+1458240912.79979990	+9.50097656	-6.63574219	-0.97558594	+51.83349609	-6.35009766	-66.15966797	+2112	+9.42626953	-5.84912109	-0.79541016	+2.57080078	-12.19482422	+20.17089844	+1768	+6.97851563	-10.27441406	-0.72509766	+57.32666016	+4.92187500	-28.16894531	+1292
+1458240912.80810000	+9.50097656	-6.63574219	-0.96679688	+51.81152344	-6.37207031	-66.18164063	+2116	+9.43066406	-5.84912109	-0.78662109	+2.52685547	-12.21679688	+20.14892578	+1772	+6.96533203	-10.27880859	-0.72070313	+57.21679688	+4.85595703	-28.16894531	+1292
+1458240912.81230000	+9.50097656	-6.63574219	-0.96240234	+51.81152344	-6.39404297	-66.20361328	+2116	+9.43066406	-5.84912109	-0.78222656	+2.52685547	-12.23876953	+20.14892578	+1772	+6.96533203	-10.28320313	-0.72070313	+57.17285156	+4.81201172	-28.19091797	+1288
+1458240912.82060000	+9.50537109	-6.63574219	-0.94921875	+51.76757813	-6.41601563	-66.26953125	+2120	+9.43505859	-5.84912109	-0.76904297	+2.48291016	-12.28271484	+20.12695313	+1780	+6.96093750	-10.28320313	-0.71191406	+57.08496094	+4.76806641	-28.25683594	+1288
+1458240912.82480000	+9.50976563	-6.63574219	-0.94482422	+51.76757813	-6.43798828	-66.29150391	+2120	+9.43945313	-5.84912109	-0.76464844	+2.46093750	-12.30468750	+20.12695313	+1784	+6.96093750	-10.28759766	-0.70312500	+57.06298828	+4.74609375	-28.30078125	+1288
+1458240912.83310010	+9.51416016	-6.63574219	-0.92724609	+51.72363281	-6.50390625	-66.37939453	+2128	+9.44824219	-5.84912109	-0.75585938	+2.43896484	-12.37060547	+20.10498047	+1788	+6.96972656	-10.28759766	-0.68994141	+57.01904297	+4.70214844	-28.41064453	+1288
+1458240912.83730010	+9.51855469	-6.63574219	-0.92285156	+51.72363281	-6.52587891	-66.40136719	+2132	+9.44824219	-5.84912109	-0.75146484	+2.41699219	-12.41455078	+20.08300781	+1792	+6.97412109	-10.28320313	-0.68115234	+57.01904297	+4.68017578	-28.47656250	+1292
+1458240912.84559990	+9.52734375	-6.63574219	-0.90966797	+51.70166016	-6.56982422	-66.51123047	+2140	+9.45703125	-5.84472656	-0.74267578	+2.39501953	-12.48046875	+20.06103516	+1800	+6.98730469	-10.27880859	-0.66357422	+57.04101563	+4.65820313	-28.60839844	+1296
+1458240912.84980010	+9.53173828	-6.63134766	-0.90527344	+51.67968750	-6.59179688	-66.55517578	+2144	+9.46142578	-5.84472656	-0.73828125	+2.39501953	-12.52441406	+20.06103516	+1804	+6.99609375	-10.27880859	-0.65478516	+57.06298828	+4.65820313	-28.69628906	+1300
+1458240912.85809990	+9.54052734	-6.63134766	-0.89648438	+51.67968750	-6.63574219	-66.62109375	+2156	+9.47021484	-5.84033203	-0.73388672	+2.39501953	-12.59033203	+20.03906250	+1808	+7.00927734	-10.27441406	-0.63720703	+57.10693359	+4.63623047	-28.87207031	+1308
+1458240912.86229990	+9.54052734	-6.63134766	-0.89208984	+51.65771484	-6.65771484	-66.66503906	+2160	+9.47021484	-5.84033203	-0.72949219	+2.39501953	-12.61230469	+20.03906250	+1812	+7.01806641	-10.27001953	-0.62841797	+57.12890625	+4.61425781	-28.93798828	+1316
+1458240912.87060000	+9.54931641	-6.62695313	-0.88769531	+51.67968750	-6.65771484	-66.70898438	+2168	+9.47460938	-5.83593750	-0.72509766	+2.41699219	-12.65625000	+20.01708984	+1816	+7.03125000	-10.26562500	-0.61523438	+57.17285156	+4.59228516	-29.09179688	+1324
+1458240912.87480000	+9.54931641	-6.62255859	-0.88769531	+51.67968750	-6.67968750	-66.73095703	+2176	+9.47900391	-5.83154297	-0.72509766	+2.41699219	-12.67822266	+20.01708984	+1816	+7.03564453	-10.26123047	-0.61083984	+57.19482422	+4.57031250	-29.15771484	+1328
+1458240912.88310000	+9.55371094	-6.61816406	-0.88330078	+51.70166016	-6.65771484	-66.75292969	+2180	+9.47900391	-5.82714844	-0.72070313	+2.43896484	-12.70019531	+19.99511719	+1820	+7.04003906	-10.25683594	-0.60644531	+57.19482422	+4.54833984	-29.22363281	+1332
+1458240912.89140010	+9.55371094	-6.61376953	-0.88330078	+51.72363281	-6.63574219	-66.77490234	+2188	+9.47900391	-5.82275391	-0.72070313	+2.48291016	-12.67822266	+19.97314453	+1824	+7.04003906	-10.25683594	-0.60644531	+57.19482422	+4.50439453	-29.26757813	+1336
+1458240912.89560010	+9.55371094	-6.61376953	-0.88330078	+51.74560547	-6.63574219	-66.77490234	+2192	+9.47900391	-5.82275391	-0.72070313	+2.50488281	-12.67822266	+19.97314453	+1824	+7.03564453	-10.25683594	-0.60644531	+57.19482422	+4.50439453	-29.28955078	+1336
+1458240912.90389990	+9.55371094	-6.60937500	-0.88330078	+51.76757813	-6.61376953	-66.77490234	+2196	+9.47900391	-5.81835938	-0.72070313	+2.52685547	-12.67822266	+19.95117188	+1828	+7.03564453	-10.25683594	-0.61083984	+57.17285156	+4.48242188	-29.28955078	+1340
+1458240912.91220000	+9.55371094	-6.60498047	-0.88330078	+51.78955078	-6.59179688	-66.77490234	+2200	+9.47900391	-5.81835938	-0.72070313	+2.54882813	-12.65625000	+19.95117188	+1828	+7.03125000	-10.25683594	-0.61083984	+57.17285156	+4.46044922	-29.26757813	+1340
+1458240912.91640000	+9.54931641	-6.60498047	-0.88330078	+51.78955078	-6.56982422	-66.75292969	+2200	+9.47900391	-5.81835938	-0.72070313	+2.54882813	-12.65625000	+19.95117188	+1828	+7.02685547	-10.25683594	-0.61083984	+57.17285156	+4.46044922	-29.26757813	+1340
+1458240912.92470000	+9.54931641	-6.60498047	-0.88330078	+51.81152344	-6.54785156	-66.75292969	+2204	+9.47900391	-5.81835938	-0.72070313	+2.57080078	-12.63427734	+19.92919922	+1832	+7.02685547	-10.25683594	-0.61523438	+57.17285156	+4.46044922	-29.26757813	+1340
+1458240912.93310000	+9.54931641	-6.60058594	-0.88769531	+51.83349609	-6.50390625	-66.75292969	+2204	+9.47460938	-5.81396484	-0.72509766	+2.63671875	-12.56835938	+19.90722656	+1832	+7.02685547	-10.25683594	-0.61523438	+57.17285156	+4.46044922	-29.26757813	+1340
+1458240912.93720010	+9.54492188	-6.60058594	-0.88769531	+51.85546875	-6.48193359	-66.75292969	+2204	+9.47460938	-5.81396484	-0.72509766	+2.68066406	-12.54638672	+19.90722656	+1832	+7.02685547	-10.25683594	-0.61523438	+57.19482422	+4.48242188	-29.26757813	+1340
+1458240912.94140010	+9.54492188	-6.59619141	-0.89208984	+51.89941406	-6.41601563	-66.73095703	+2208	+9.47021484	-5.80957031	-0.72949219	+2.79052734	-12.43652344	+19.86328125	+1836	+7.02246094	-10.25683594	-0.61523438	+57.19482422	+4.48242188	-29.26757813	+1340
+1458240912.94970010	+9.53613281	-6.59179688	-0.89648438	+51.98730469	-6.28417969	-66.70898438	+2208	+9.46142578	-5.80078125	-0.73828125	+2.94433594	-12.30468750	+19.81933594	+1836	+7.02246094	-10.25683594	-0.61523438	+57.23876953	+4.50439453	-29.24560547	+1340
+1458240912.95390010	+9.53173828	-6.59179688	-0.90087891	+52.05322266	-6.19628906	-66.68701172	+2208	+9.45263672	-5.80078125	-0.74267578	+3.03222656	-12.19482422	+19.79736328	+1836	+7.02685547	-10.25244141	-0.61523438	+57.28271484	+4.52636719	-29.24560547	+1340
+1458240912.96219990	+9.52734375	-6.59179688	-0.90966797	+52.14111328	-6.06445313	-66.66503906	+2204	+9.44824219	-5.80078125	-0.75146484	+3.16406250	-12.08496094	+19.77539063	+1836	+7.02685547	-10.25244141	-0.61083984	+57.37060547	+4.59228516	-29.26757813	+1340
+1458240912.97050000	+9.52294922	-6.59179688	-0.91406250	+52.20703125	-5.97656250	-66.66503906	+2204	+9.43945313	-5.80078125	-0.75585938	+3.25195313	-12.01904297	+19.75341797	+1832	+7.03564453	-10.25244141	-0.60205078	+57.54638672	+4.68017578	-29.26757813	+1344
+1458240912.97470000	+9.52294922	-6.59179688	-0.91845703	+52.25097656	-5.93261719	-66.66503906	+2200	+9.43945313	-5.80078125	-0.76025391	+3.27392578	-12.01904297	+19.73144531	+1832	+7.04003906	-10.24804688	-0.59765625	+57.63427734	+4.72412109	-29.26757813	+1348
+1458240912.97890000	+9.52294922	-6.59619141	-0.91845703	+52.27294922	-5.91064453	-66.68701172	+2200	+9.43945313	-5.80078125	-0.76025391	+3.29589844	-12.01904297	+19.73144531	+1828	+7.04443359	-10.24804688	-0.59326172	+57.74414063	+4.81201172	-29.28955078	+1352
+1458240912.98720000	+9.51855469	-6.59619141	-0.92285156	+52.31689453	-5.84472656	-66.73095703	+2196	+9.43505859	-5.80517578	-0.76025391	+3.33984375	-11.99707031	+19.68750000	+1824	+7.04882813	-10.24804688	-0.58447266	+57.91992188	+4.92187500	-29.28955078	+1356
+1458240912.99550010	+9.51855469	-6.60058594	-0.92285156	+52.33886719	-5.80078125	-66.75292969	+2192	+9.43505859	-5.80957031	-0.76464844	+3.36181641	-11.99707031	+19.66552734	+1820	+7.05322266	-10.25244141	-0.58007813	+58.07373047	+5.00976563	-29.28955078	+1360
