# Supplementary material for: A direct effect of perception on action when grasping a cup
Source: Sci Rep. 2018 Jan 9;8:171. doi: 10.1038/s41598-017-18591-5 (PMC5760564; doi:10.1038/s41598-017-18591-5)
Supplement: Supplementary file 6 — Supplementary Information [file 41598_2017_18591_MOESM6_ESM.zip › SciRep_Data/S02instruct/S02_100instruct_Tr33.dat]

+1000000000000.00000000	+0.00000000	+0.00000000	+0.00000000	+0.00000000	+0.00000000	+0.00000000	+0	+0.00000000	+0.00000000	+0.00000000	+0.00000000	+0.00000000	+0.00000000	+0	+0.00000000	+0.00000000	+0.00000000	+0.00000000	+0.00000000	+0.00000000	+0
+1458240913.00390010	+9.51416016	-6.60058594	-0.92724609	+52.36083984	-5.77880859	-66.79687500	+2188	+9.43505859	-5.81396484	-0.76464844	+3.40576172	-11.99707031	+19.62158203	+1816	+7.05322266	-10.25683594	-0.58007813	+58.13964844	+5.05371094	-29.28955078	+1364
+1458240913.00799990	+9.51416016	-6.60498047	-0.92724609	+52.38281250	-5.75683594	-66.84082031	+2188	+9.43505859	-5.81396484	-0.76464844	+3.42773438	-11.99707031	+19.59960938	+1812	+7.04882813	-10.26123047	-0.58007813	+58.16162109	+5.07568359	-29.28955078	+1364
+1458240913.01640010	+9.51416016	-6.60498047	-0.92724609	+52.42675781	-5.71289063	-66.90673828	+2184	+9.43066406	-5.81396484	-0.76464844	+3.47167969	-11.99707031	+19.55566406	+1808	+7.04003906	-10.27001953	-0.58447266	+58.16162109	+5.09765625	-29.26757813	+1368
+1458240913.02469990	+9.50976563	-6.60498047	-0.92285156	+52.47070313	-5.66894531	-66.99462891	+2180	+9.43066406	-5.81835938	-0.76464844	+3.51562500	-11.99707031	+19.51171875	+1804	+7.03125000	-10.27880859	-0.58886719	+58.13964844	+5.09765625	-29.26757813	+1368
+1458240913.02889990	+9.50976563	-6.60498047	-0.92285156	+52.51464844	-5.64697266	-67.03857422	+2180	+9.43066406	-5.81835938	-0.76464844	+3.53759766	-11.99707031	+19.48974609	+1804	+7.02685547	-10.28320313	-0.58886719	+58.11767578	+5.09765625	-29.26757813	+1368
+1458240913.03300000	+9.50976563	-6.60937500	-0.92285156	+52.53662109	-5.62500000	-67.08251953	+2180	+9.43066406	-5.82275391	-0.76464844	+3.55957031	-12.01904297	+19.46777344	+1804	+7.02246094	-10.28759766	-0.59326172	+58.11767578	+5.09765625	-29.26757813	+1368
+1458240913.04550000	+9.50537109	-6.60937500	-0.92285156	+52.66845703	-5.58105469	-67.25830078	+2176	+9.42626953	-5.82714844	-0.76904297	+3.66943359	-12.01904297	+19.42382813	+1800	+7.01367188	-10.29638672	-0.59326172	+58.13964844	+5.11962891	-29.33349609	+1360
+1458240918.14750000	+9.71630859	-6.60058594	-0.80419922	+53.48144531	-5.88867188	-68.81835938	+2400	+9.57128906	-5.80078125	-0.56689453	+4.83398438	-16.47949219	+19.05029297	+2064	+7.33447266	-10.38867188	-0.38671875	+59.47998047	+4.79003906	-32.87109375	+1420
+1458240918.15159990	+9.71630859	-6.60058594	-0.80419922	+53.48144531	-5.86669922	-68.81835938	+2400	+9.57128906	-5.80078125	-0.56689453	+4.83398438	-16.47949219	+19.02832031	+2064	+7.33007813	-10.38867188	-0.39111328	+59.45800781	+4.76806641	-32.84912109	+1420
+1458240918.15580010	+9.71630859	-6.60058594	-0.80419922	+53.48144531	-5.86669922	-68.84033203	+2400	+9.57128906	-5.80078125	-0.56689453	+4.83398438	-16.50146484	+19.02832031	+2064	+7.32568359	-10.38867188	-0.39111328	+59.43603516	+4.76806641	-32.82714844	+1420
+1458240918.16000010	+9.71630859	-6.60058594	-0.79980469	+53.48144531	-5.86669922	-68.84033203	+2400	+9.57128906	-5.80078125	-0.56689453	+4.83398438	-16.50146484	+19.02832031	+2064	+7.32568359	-10.38867188	-0.39550781	+59.41406250	+4.74609375	-32.82714844	+1420
+1458240918.16409990	+9.71630859	-6.60058594	-0.79980469	+53.48144531	-5.86669922	-68.84033203	+2400	+9.57128906	-5.80078125	-0.56689453	+4.83398438	-16.50146484	+19.02832031	+2064	+7.32568359	-10.39306641	-0.39550781	+59.41406250	+4.74609375	-32.82714844	+1416
+1458240918.16829990	+9.71630859	-6.60058594	-0.79980469	+53.48144531	-5.88867188	-68.84033203	+2400	+9.57128906	-5.80078125	-0.56689453	+4.83398438	-16.50146484	+19.02832031	+2064	+7.32568359	-10.39306641	-0.39550781	+59.41406250	+4.74609375	-32.82714844	+1412
+1458240918.17249990	+9.71630859	-6.60058594	-0.79980469	+53.48144531	-5.88867188	-68.84033203	+2400	+9.57128906	-5.80078125	-0.56250000	+4.83398438	-16.50146484	+19.02832031	+2064	+7.32568359	-10.38867188	-0.39550781	+59.41406250	+4.74609375	-32.82714844	+1412
+1458240918.17660000	+9.71630859	-6.60058594	-0.79980469	+53.48144531	-5.88867188	-68.84033203	+2400	+9.57128906	-5.80078125	-0.56250000	+4.83398438	-16.50146484	+19.05029297	+2064	+7.33007813	-10.38867188	-0.39111328	+59.41406250	+4.74609375	-32.84912109	+1412
+1458240918.18080000	+9.71630859	-6.60058594	-0.79980469	+53.48144531	-5.88867188	-68.84033203	+2400	+9.57128906	-5.80078125	-0.56250000	+4.83398438	-16.52343750	+19.05029297	+2064	+7.33007813	-10.38867188	-0.39111328	+59.43603516	+4.74609375	-32.84912109	+1408
+1458240918.18499990	+9.71630859	-6.60058594	-0.79980469	+53.45947266	-5.88867188	-68.84033203	+2400	+9.57568359	-5.80078125	-0.56250000	+4.83398438	-16.52343750	+19.05029297	+2068	+7.33447266	-10.38867188	-0.39111328	+59.45800781	+4.74609375	-32.87109375	+1408
+1458240918.18910000	+9.71630859	-6.60498047	-0.79980469	+53.45947266	-5.91064453	-68.84033203	+2400	+9.57568359	-5.80078125	-0.56250000	+4.83398438	-16.52343750	+19.05029297	+2068	+7.33447266	-10.38867188	-0.38671875	+59.45800781	+4.74609375	-32.87109375	+1408
+1458240918.19330000	+9.71630859	-6.60498047	-0.79980469	+53.45947266	-5.91064453	-68.84033203	+2400	+9.57568359	-5.80078125	-0.56250000	+4.83398438	-16.54541016	+19.07226563	+2068	+7.33447266	-10.38867188	-0.38671875	+59.47998047	+4.74609375	-32.89306641	+1408
+1458240918.19750000	+9.71630859	-6.60498047	-0.79980469	+53.45947266	-5.93261719	-68.84033203	+2400	+9.57568359	-5.80078125	-0.56250000	+4.81201172	-16.54541016	+19.07226563	+2068	+7.33886719	-10.38867188	-0.38671875	+59.47998047	+4.74609375	-32.89306641	+1408
+1458240918.20160010	+9.71630859	-6.60498047	-0.79980469	+53.45947266	-5.93261719	-68.84033203	+2400	+9.57568359	-5.80078125	-0.56250000	+4.81201172	-16.56738281	+19.09423828	+2068	+7.33886719	-10.38427734	-0.38232422	+59.50195313	+4.76806641	-32.91503906	+1408
+1458240918.20580010	+9.71630859	-6.60498047	-0.79980469	+53.45947266	-5.95458984	-68.84033203	+2400	+9.57568359	-5.80078125	-0.56250000	+4.81201172	-16.56738281	+19.09423828	+2072	+7.34326172	-10.38427734	-0.38232422	+59.52392578	+4.76806641	-32.93701172	+1408
+1458240918.21000000	+9.72070313	-6.60498047	-0.79980469	+53.45947266	-5.95458984	-68.86230469	+2400	+9.57568359	-5.80078125	-0.56250000	+4.81201172	-16.58935547	+19.11621094	+2072	+7.34326172	-10.38427734	-0.37792969	+59.52392578	+4.76806641	-32.95898438	+1408
+1458240918.21409990	+9.72070313	-6.60498047	-0.79980469	+53.45947266	-5.97656250	-68.86230469	+2404	+9.57568359	-5.80078125	-0.55810547	+4.81201172	-16.61132813	+19.11621094	+2072	+7.34765625	-10.38427734	-0.37792969	+59.54589844	+4.76806641	-32.98095703	+1408
+1458240918.21830010	+9.72070313	-6.60498047	-0.79541016	+53.43750000	-5.99853516	-68.86230469	+2404	+9.57568359	-5.80078125	-0.55810547	+4.79003906	-16.61132813	+19.13818359	+2076	+7.35205078	-10.38427734	-0.37353516	+59.56787109	+4.76806641	-33.00292969	+1408
+1458240918.22240000	+9.72070313	-6.60498047	-0.79541016	+53.43750000	-5.99853516	-68.88427734	+2404	+9.58007813	-5.80078125	-0.55810547	+4.79003906	-16.63330078	+19.13818359	+2076	+7.35205078	-10.37988281	-0.37353516	+59.56787109	+4.76806641	-33.00292969	+1408
+1458240918.22659990	+9.72070313	-6.60498047	-0.79541016	+53.43750000	-6.02050781	-68.88427734	+2408	+9.58007813	-5.80078125	-0.55810547	+4.79003906	-16.63330078	+19.13818359	+2076	+7.35205078	-10.37988281	-0.37353516	+59.56787109	+4.76806641	-33.02490234	+1412
+1458240918.23079990	+9.72070313	-6.60498047	-0.79541016	+53.43750000	-6.02050781	-68.88427734	+2408	+9.58007813	-5.80078125	-0.55371094	+4.79003906	-16.65527344	+19.16015625	+2080	+7.35644531	-10.37988281	-0.37353516	+59.56787109	+4.74609375	-33.02490234	+1412
+1458240918.23490000	+9.72070313	-6.60498047	-0.79101563	+53.43750000	-6.04248047	-68.90625000	+2408	+9.58007813	-5.79638672	-0.55371094	+4.79003906	-16.65527344	+19.16015625	+2080	+7.35205078	-10.37988281	-0.37353516	+59.56787109	+4.74609375	-33.04687500	+1412
+1458240918.23910000	+9.72070313	-6.60498047	-0.79101563	+53.43750000	-6.04248047	-68.90625000	+2412	+9.58007813	-5.79638672	-0.55371094	+4.79003906	-16.67724609	+19.16015625	+2080	+7.35205078	-10.38427734	-0.37353516	+59.54589844	+4.72412109	-33.04687500	+1412
+1458240918.24330000	+9.72070313	-6.60058594	-0.79101563	+53.43750000	-6.04248047	-68.92822266	+2412	+9.58007813	-5.79638672	-0.55371094	+4.79003906	-16.67724609	+19.16015625	+2084	+7.35205078	-10.38427734	-0.37353516	+59.52392578	+4.72412109	-33.04687500	+1412
+1458240918.24740000	+9.72509766	-6.60058594	-0.79101563	+53.43750000	-6.04248047	-68.92822266	+2416	+9.58007813	-5.79638672	-0.54931641	+4.79003906	-16.69921875	+19.13818359	+2084	+7.35205078	-10.38427734	-0.37353516	+59.52392578	+4.70214844	-33.04687500	+1412
+1458240918.25160000	+9.72509766	-6.60058594	-0.78662109	+53.43750000	-6.06445313	-68.92822266	+2416	+9.58447266	-5.79638672	-0.54931641	+4.79003906	-16.69921875	+19.13818359	+2088	+7.34765625	-10.38427734	-0.37792969	+59.50195313	+4.70214844	-33.02490234	+1412
+1458240918.25580000	+9.72509766	-6.60058594	-0.78662109	+53.43750000	-6.06445313	-68.95019531	+2416	+9.58447266	-5.79638672	-0.54931641	+4.79003906	-16.69921875	+19.13818359	+2088	+7.34765625	-10.38427734	-0.37792969	+59.47998047	+4.68017578	-33.02490234	+1408
+1458240918.25990010	+9.72509766	-6.60058594	-0.78662109	+53.43750000	-6.06445313	-68.95019531	+2420	+9.58447266	-5.79638672	-0.54931641	+4.79003906	-16.69921875	+19.13818359	+2088	+7.34765625	-10.38427734	-0.37792969	+59.47998047	+4.68017578	-33.02490234	+1408
+1458240918.26410010	+9.72509766	-6.60058594	-0.78662109	+53.43750000	-6.06445313	-68.95019531	+2420	+9.58447266	-5.79638672	-0.54931641	+4.79003906	-16.72119141	+19.13818359	+2088	+7.34326172	-10.38427734	-0.37792969	+59.45800781	+4.68017578	-33.02490234	+1408
+1458240918.26830010	+9.72509766	-6.59619141	-0.78662109	+53.43750000	-6.06445313	-68.95019531	+2420	+9.58447266	-5.79638672	-0.54931641	+4.79003906	-16.72119141	+19.13818359	+2092	+7.34326172	-10.38867188	-0.38232422	+59.43603516	+4.65820313	-33.02490234	+1408
+1458240918.27239990	+9.72509766	-6.59619141	-0.78222656	+53.43750000	-6.06445313	-68.97216797	+2424	+9.58447266	-5.79638672	-0.54492188	+4.79003906	-16.72119141	+19.13818359	+2092	+7.34326172	-10.38867188	-0.38232422	+59.43603516	+4.65820313	-33.02490234	+1408
+1458240918.27659990	+9.72509766	-6.59619141	-0.78222656	+53.43750000	-6.06445313	-68.97216797	+2424	+9.58447266	-5.79638672	-0.54492188	+4.79003906	-16.72119141	+19.13818359	+2092	+7.34326172	-10.38867188	-0.38232422	+59.41406250	+4.63623047	-33.02490234	+1404
+1458240918.28080010	+9.72509766	-6.59619141	-0.78222656	+53.43750000	-6.08642578	-68.97216797	+2424	+9.58447266	-5.79638672	-0.54492188	+4.79003906	-16.72119141	+19.13818359	+2092	+7.33886719	-10.38867188	-0.38232422	+59.41406250	+4.63623047	-33.02490234	+1404
+1458240918.28490000	+9.72509766	-6.59619141	-0.78222656	+53.43750000	-6.08642578	-68.97216797	+2424	+9.58447266	-5.79638672	-0.54492188	+4.79003906	-16.74316406	+19.13818359	+2096	+7.33886719	-10.38867188	-0.38232422	+59.41406250	+4.63623047	-33.02490234	+1404
+1458240918.28909990	+9.72509766	-6.59619141	-0.78222656	+53.43750000	-6.08642578	-68.97216797	+2428	+9.58447266	-5.79638672	-0.54492188	+4.79003906	-16.74316406	+19.13818359	+2096	+7.33886719	-10.38867188	-0.38232422	+59.41406250	+4.63623047	-33.02490234	+1400
+1458240918.29329990	+9.72509766	-6.59619141	-0.78222656	+53.43750000	-6.08642578	-68.97216797	+2428	+9.58886719	-5.79638672	-0.54492188	+4.79003906	-16.74316406	+19.13818359	+2096	+7.33886719	-10.38867188	-0.38232422	+59.41406250	+4.63623047	-33.04687500	+1400
+1458240918.29740000	+9.72509766	-6.59619141	-0.78222656	+53.43750000	-6.10839844	-68.97216797	+2428	+9.58886719	-5.79638672	-0.54492188	+4.79003906	-16.74316406	+19.13818359	+2096	+7.34326172	-10.38867188	-0.38232422	+59.41406250	+4.63623047	-33.04687500	+1400
+1458240918.30160000	+9.72509766	-6.59619141	-0.78222656	+53.43750000	-6.10839844	-68.97216797	+2428	+9.58886719	-5.79638672	-0.54492188	+4.79003906	-16.74316406	+19.16015625	+2096	+7.34326172	-10.38867188	-0.38232422	+59.41406250	+4.63623047	-33.04687500	+1400
+1458240918.30570010	+9.72509766	-6.59619141	-0.78222656	+53.43750000	-6.10839844	-68.95019531	+2432	+9.58886719	-5.79638672	-0.54492188	+4.79003906	-16.76513672	+19.16015625	+2100	+7.34326172	-10.38867188	-0.38232422	+59.41406250	+4.61425781	-33.06884766	+1400
+1458240918.30990000	+9.72949219	-6.59619141	-0.78222656	+53.43750000	-6.13037109	-68.95019531	+2432	+9.58886719	-5.79638672	-0.54492188	+4.79003906	-16.76513672	+19.16015625	+2100	+7.34326172	-10.38427734	-0.37792969	+59.43603516	+4.61425781	-33.06884766	+1400
+1458240918.31410000	+9.72949219	-6.59619141	-0.78222656	+53.43750000	-6.13037109	-68.95019531	+2432	+9.58886719	-5.79638672	-0.54492188	+4.79003906	-16.76513672	+19.16015625	+2100	+7.34765625	-10.38427734	-0.37792969	+59.43603516	+4.61425781	-33.09082031	+1400
+1458240918.31820010	+9.72949219	-6.59619141	-0.78222656	+53.43750000	-6.13037109	-68.95019531	+2432	+9.58886719	-5.79638672	-0.54492188	+4.76806641	-16.76513672	+19.18212891	+2100	+7.34765625	-10.38427734	-0.37792969	+59.43603516	+4.63623047	-33.09082031	+1400
+1458240918.32240010	+9.72949219	-6.59619141	-0.78222656	+53.43750000	-6.15234375	-68.95019531	+2436	+9.58886719	-5.79199219	-0.54492188	+4.76806641	-16.76513672	+19.18212891	+2104	+7.34765625	-10.38427734	-0.37792969	+59.45800781	+4.63623047	-33.09082031	+1400
+1458240918.32660010	+9.72949219	-6.59619141	-0.78662109	+53.41552734	-6.15234375	-68.95019531	+2436	+9.58886719	-5.79199219	-0.54492188	+4.76806641	-16.76513672	+19.18212891	+2104	+7.35205078	-10.38427734	-0.37792969	+59.45800781	+4.61425781	-33.11279297	+1400
+1458240918.33069990	+9.72949219	-6.60058594	-0.78662109	+53.41552734	-6.15234375	-68.95019531	+2436	+9.58886719	-5.79199219	-0.54492188	+4.76806641	-16.78710938	+19.18212891	+2104	+7.35205078	-10.38427734	-0.37353516	+59.45800781	+4.61425781	-33.11279297	+1400
+1458240918.33489990	+9.72949219	-6.60058594	-0.78662109	+53.41552734	-6.17431641	-68.95019531	+2436	+9.58886719	-5.79199219	-0.54492188	+4.76806641	-16.78710938	+19.20410156	+2108	+7.35205078	-10.38427734	-0.37353516	+59.47998047	+4.61425781	-33.13476563	+1400
+1458240918.33909990	+9.72949219	-6.60058594	-0.78662109	+53.41552734	-6.17431641	-68.95019531	+2440	+9.58886719	-5.79199219	-0.54492188	+4.76806641	-16.78710938	+19.20410156	+2108	+7.35205078	-10.38427734	-0.37353516	+59.47998047	+4.61425781	-33.13476563	+1404
+1458240918.34320000	+9.72949219	-6.60058594	-0.78662109	+53.41552734	-6.17431641	-68.95019531	+2440	+9.58886719	-5.79199219	-0.54492188	+4.76806641	-16.78710938	+19.20410156	+2108	+7.35644531	-10.37988281	-0.37353516	+59.47998047	+4.61425781	-33.13476563	+1404
+1458240918.34740000	+9.72949219	-6.60058594	-0.78662109	+53.41552734	-6.17431641	-68.95019531	+2440	+9.58886719	-5.79199219	-0.54492188	+4.76806641	-16.78710938	+19.20410156	+2108	+7.35644531	-10.37988281	-0.37353516	+59.47998047	+4.61425781	-33.15673828	+1404
+1458240918.35159990	+9.72949219	-6.60058594	-0.78662109	+53.41552734	-6.17431641	-68.95019531	+2440	+9.58886719	-5.79199219	-0.54492188	+4.76806641	-16.78710938	+19.20410156	+2112	+7.35205078	-10.38427734	-0.37353516	+59.45800781	+4.59228516	-33.15673828	+1404
+1458240918.35570000	+9.72949219	-6.60058594	-0.78222656	+53.41552734	-6.17431641	-68.97216797	+2444	+9.58886719	-5.79199219	-0.54492188	+4.76806641	-16.78710938	+19.20410156	+2112	+7.35205078	-10.38427734	-0.37353516	+59.45800781	+4.59228516	-33.15673828	+1404
+1458240918.35990000	+9.72949219	-6.60058594	-0.78222656	+53.41552734	-6.17431641	-68.97216797	+2444	+9.58886719	-5.79199219	-0.54492188	+4.76806641	-16.78710938	+19.20410156	+2112	+7.35205078	-10.38427734	-0.37792969	+59.45800781	+4.59228516	-33.15673828	+1404
+1458240918.36410000	+9.72949219	-6.60058594	-0.78222656	+53.41552734	-6.17431641	-68.97216797	+2444	+9.58886719	-5.79199219	-0.54492188	+4.76806641	-16.78710938	+19.20410156	+2112	+7.35205078	-10.38427734	-0.37792969	+59.43603516	+4.59228516	-33.15673828	+1404
+1458240918.36820010	+9.72949219	-6.60058594	-0.78222656	+53.39355469	-6.17431641	-68.97216797	+2444	+9.58886719	-5.79638672	-0.54492188	+4.76806641	-16.78710938	+19.20410156	+2112	+7.35205078	-10.38427734	-0.37792969	+59.43603516	+4.57031250	-33.15673828	+1404
+1458240918.37240000	+9.72949219	-6.59619141	-0.78222656	+53.39355469	-6.17431641	-68.97216797	+2444	+9.58886719	-5.79638672	-0.54492188	+4.76806641	-16.78710938	+19.20410156	+2116	+7.34765625	-10.38427734	-0.37792969	+59.41406250	+4.57031250	-33.13476563	+1404
+1458240918.37660000	+9.72949219	-6.59619141	-0.78222656	+53.39355469	-6.17431641	-68.97216797	+2448	+9.58886719	-5.79638672	-0.54492188	+4.76806641	-16.78710938	+19.18212891	+2116	+7.34765625	-10.38427734	-0.37792969	+59.41406250	+4.57031250	-33.13476563	+1408
+1458240918.38070010	+9.72949219	-6.59619141	-0.78222656	+53.39355469	-6.17431641	-68.97216797	+2448	+9.58886719	-5.79638672	-0.54492188	+4.76806641	-16.78710938	+19.18212891	+2116	+7.34765625	-10.38427734	-0.38232422	+59.39208984	+4.54833984	-33.13476563	+1408
+1458240918.38490010	+9.72949219	-6.59619141	-0.78222656	+53.39355469	-6.17431641	-68.97216797	+2448	+9.58886719	-5.79638672	-0.54492188	+4.74609375	-16.78710938	+19.18212891	+2116	+7.34765625	-10.38867188	-0.38232422	+59.37011719	+4.54833984	-33.13476563	+1404
+1458240918.38899990	+9.72949219	-6.59619141	-0.78222656	+53.39355469	-6.17431641	-68.99414063	+2448	+9.59326172	-5.79638672	-0.54492188	+4.74609375	-16.78710938	+19.18212891	+2116	+7.34326172	-10.38867188	-0.38232422	+59.37011719	+4.54833984	-33.13476563	+1404
+1458240918.39319990	+9.72949219	-6.59619141	-0.78222656	+53.39355469	-6.17431641	-68.99414063	+2448	+9.59326172	-5.79638672	-0.54492188	+4.74609375	-16.78710938	+19.18212891	+2116	+7.34326172	-10.38867188	-0.38232422	+59.34814453	+4.54833984	-33.13476563	+1404
+1458240918.39739990	+9.72949219	-6.59619141	-0.78222656	+53.39355469	-6.17431641	-68.99414063	+2448	+9.59326172	-5.79638672	-0.54492188	+4.74609375	-16.78710938	+19.18212891	+2116	+7.34326172	-10.38867188	-0.38232422	+59.34814453	+4.52636719	-33.13476563	+1404
+1458240918.40150000	+9.72949219	-6.59619141	-0.78222656	+53.39355469	-6.17431641	-68.99414063	+2448	+9.59326172	-5.79638672	-0.54492188	+4.74609375	-16.78710938	+19.18212891	+2116	+7.34326172	-10.38867188	-0.38232422	+59.34814453	+4.52636719	-33.13476563	+1404
+1458240918.40570000	+9.73388672	-6.59619141	-0.78222656	+53.39355469	-6.17431641	-68.99414063	+2448	+9.59326172	-5.79638672	-0.54492188	+4.74609375	-16.78710938	+19.18212891	+2120	+7.34326172	-10.38867188	-0.38232422	+59.34814453	+4.52636719	-33.13476563	+1404
+1458240918.40990000	+9.73388672	-6.59619141	-0.78222656	+53.39355469	-6.17431641	-68.99414063	+2448	+9.59326172	-5.79638672	-0.54492188	+4.74609375	-16.78710938	+19.18212891	+2120	+7.34326172	-10.38867188	-0.38232422	+59.34814453	+4.52636719	-33.15673828	+1400
+1458240918.41400000	+9.73388672	-6.59619141	-0.78222656	+53.39355469	-6.17431641	-68.99414063	+2452	+9.59326172	-5.79638672	-0.54492188	+4.74609375	-16.78710938	+19.18212891	+2120	+7.34326172	-10.38867188	-0.38232422	+59.34814453	+4.52636719	-33.15673828	+1400
+1458240918.41820000	+9.73388672	-6.59619141	-0.78222656	+53.39355469	-6.17431641	-68.99414063	+2452	+9.59326172	-5.79638672	-0.54492188	+4.74609375	-16.78710938	+19.18212891	+2120	+7.34326172	-10.38867188	-0.38232422	+59.34814453	+4.52636719	-33.15673828	+1400
+1458240918.42240000	+9.73388672	-6.59619141	-0.78222656	+53.39355469	-6.17431641	-68.99414063	+2452	+9.59326172	-5.79638672	-0.54492188	+4.74609375	-16.78710938	+19.20410156	+2120	+7.34326172	-10.38867188	-0.38232422	+59.34814453	+4.52636719	-33.15673828	+1400
+1458240918.42650010	+9.73388672	-6.59619141	-0.78222656	+53.39355469	-6.17431641	-68.99414063	+2452	+9.59326172	-5.79638672	-0.54492188	+4.72412109	-16.78710938	+19.20410156	+2120	+7.34765625	-10.38867188	-0.38232422	+59.34814453	+4.54833984	-33.17871094	+1400
+1458240918.43070010	+9.73388672	-6.60058594	-0.78222656	+53.39355469	-6.17431641	-68.99414063	+2452	+9.59326172	-5.79638672	-0.54492188	+4.72412109	-16.78710938	+19.20410156	+2120	+7.34765625	-10.38867188	-0.37792969	+59.37011719	+4.54833984	-33.17871094	+1400
+1458240918.43490000	+9.73388672	-6.60058594	-0.78222656	+53.39355469	-6.17431641	-68.99414063	+2452	+9.59326172	-5.79638672	-0.54492188	+4.72412109	-16.78710938	+19.20410156	+2120	+7.34765625	-10.38867188	-0.37792969	+59.37011719	+4.54833984	-33.17871094	+1400
+1458240918.43899990	+9.73388672	-6.60058594	-0.78222656	+53.37158203	-6.17431641	-68.99414063	+2452	+9.59326172	-5.79638672	-0.54492188	+4.72412109	-16.78710938	+19.20410156	+2120	+7.34765625	-10.38867188	-0.37792969	+59.37011719	+4.54833984	-33.20068359	+1400
+1458240918.44320010	+9.73388672	-6.60058594	-0.78222656	+53.37158203	-6.17431641	-68.99414063	+2452	+9.59326172	-5.79638672	-0.54492188	+4.72412109	-16.78710938	+19.20410156	+2120	+7.35205078	-10.38867188	-0.37792969	+59.39208984	+4.54833984	-33.20068359	+1400
+1458240918.44740010	+9.73388672	-6.60058594	-0.78222656	+53.37158203	-6.19628906	-68.99414063	+2452	+9.59326172	-5.79638672	-0.54492188	+4.72412109	-16.78710938	+19.20410156	+2124	+7.35205078	-10.38427734	-0.37792969	+59.39208984	+4.54833984	-33.20068359	+1400
+1458240918.45149990	+9.73388672	-6.60058594	-0.78222656	+53.37158203	-6.19628906	-68.99414063	+2452	+9.59326172	-5.79638672	-0.54492188	+4.72412109	-16.80908203	+19.20410156	+2124	+7.35205078	-10.38427734	-0.37353516	+59.39208984	+4.54833984	-33.20068359	+1400
+1458240918.45569990	+9.73388672	-6.60058594	-0.78222656	+53.37158203	-6.19628906	-68.99414063	+2452	+9.59326172	-5.79638672	-0.54492188	+4.72412109	-16.80908203	+19.20410156	+2124	+7.35205078	-10.38427734	-0.37353516	+59.39208984	+4.57031250	-33.22265625	+1400
+1458240918.45980000	+9.73388672	-6.60058594	-0.78222656	+53.37158203	-6.17431641	-68.99414063	+2452	+9.59326172	-5.79638672	-0.54492188	+4.72412109	-16.80908203	+19.20410156	+2124	+7.35205078	-10.38427734	-0.37353516	+59.39208984	+4.57031250	-33.22265625	+1400
+1458240918.46400000	+9.73388672	-6.60058594	-0.78222656	+53.37158203	-6.17431641	-68.99414063	+2452	+9.59326172	-5.79638672	-0.54492188	+4.72412109	-16.78710938	+19.20410156	+2124	+7.35644531	-10.38427734	-0.37353516	+59.39208984	+4.57031250	-33.22265625	+1400
+1458240918.46820000	+9.73388672	-6.60058594	-0.78222656	+53.37158203	-6.17431641	-68.99414063	+2452	+9.59326172	-5.79638672	-0.54492188	+4.72412109	-16.78710938	+19.20410156	+2124	+7.35644531	-10.38427734	-0.37353516	+59.39208984	+4.57031250	-33.22265625	+1400
+1458240918.47230010	+9.73388672	-6.60058594	-0.78222656	+53.37158203	-6.17431641	-68.99414063	+2452	+9.59326172	-5.79638672	-0.54492188	+4.72412109	-16.78710938	+19.20410156	+2124	+7.35205078	-10.38427734	-0.37353516	+59.39208984	+4.57031250	-33.22265625	+1400
+1458240918.47650000	+9.73388672	-6.60058594	-0.78222656	+53.37158203	-6.17431641	-68.99414063	+2456	+9.59326172	-5.79638672	-0.54492188	+4.72412109	-16.78710938	+19.20410156	+2124	+7.35205078	-10.38427734	-0.37353516	+59.39208984	+4.57031250	-33.22265625	+1400
+1458240918.48070000	+9.73388672	-6.60058594	-0.78222656	+53.37158203	-6.17431641	-68.99414063	+2456	+9.59326172	-5.79638672	-0.54492188	+4.72412109	-16.78710938	+19.20410156	+2124	+7.35205078	-10.38427734	-0.37353516	+59.39208984	+4.57031250	-33.22265625	+1400
+1458240918.48480010	+9.73388672	-6.60058594	-0.78222656	+53.37158203	-6.17431641	-68.99414063	+2456	+9.59326172	-5.79638672	-0.54492188	+4.72412109	-16.78710938	+19.20410156	+2124	+7.35205078	-10.38427734	-0.37353516	+59.39208984	+4.57031250	-33.22265625	+1400
+1458240918.48900010	+9.73388672	-6.60058594	-0.78222656	+53.37158203	-6.17431641	-69.01611328	+2456	+9.59326172	-5.79638672	-0.54492188	+4.72412109	-16.78710938	+19.20410156	+2124	+7.35205078	-10.38867188	-0.37353516	+59.37011719	+4.54833984	-33.22265625	+1400
+1458240918.49320010	+9.73388672	-6.60058594	-0.78222656	+53.37158203	-6.17431641	-69.01611328	+2456	+9.59326172	-5.79638672	-0.54492188	+4.72412109	-16.78710938	+19.20410156	+2124	+7.35205078	-10.38867188	-0.37353516	+59.37011719	+4.54833984	-33.22265625	+1400
+1458240918.49729990	+9.73388672	-6.60058594	-0.78222656	+53.34960938	-6.17431641	-69.01611328	+2456	+9.59326172	-5.79638672	-0.54492188	+4.72412109	-16.78710938	+19.20410156	+2124	+7.35205078	-10.38867188	-0.37792969	+59.37011719	+4.54833984	-33.22265625	+1400
+1458240918.50149990	+9.73388672	-6.60058594	-0.78222656	+53.34960938	-6.15234375	-69.01611328	+2456	+9.59326172	-5.79638672	-0.54492188	+4.72412109	-16.78710938	+19.20410156	+2124	+7.34765625	-10.38867188	-0.37792969	+59.34814453	+4.54833984	-33.22265625	+1400
+1458240918.50570010	+9.73388672	-6.60058594	-0.78222656	+53.34960938	-6.15234375	-69.01611328	+2456	+9.59326172	-5.79638672	-0.54492188	+4.72412109	-16.78710938	+19.18212891	+2124	+7.34765625	-10.38867188	-0.37792969	+59.34814453	+4.54833984	-33.20068359	+1400
+1458240918.50980000	+9.73388672	-6.60058594	-0.78222656	+53.34960938	-6.15234375	-69.01611328	+2456	+9.59326172	-5.79638672	-0.54492188	+4.72412109	-16.78710938	+19.18212891	+2124	+7.34765625	-10.38867188	-0.37792969	+59.34814453	+4.54833984	-33.20068359	+1400
+1458240918.51399990	+9.73388672	-6.60058594	-0.78222656	+53.34960938	-6.15234375	-69.01611328	+2456	+9.59326172	-5.79638672	-0.54492188	+4.72412109	-16.78710938	+19.18212891	+2124	+7.34765625	-10.38867188	-0.37792969	+59.34814453	+4.54833984	-33.20068359	+1400
+1458240918.51819990	+9.73388672	-6.60058594	-0.78222656	+53.34960938	-6.15234375	-69.01611328	+2456	+9.59326172	-5.79638672	-0.54492188	+4.72412109	-16.78710938	+19.18212891	+2124	+7.34765625	-10.38867188	-0.37792969	+59.34814453	+4.54833984	-33.20068359	+1400
+1458240918.52230000	+9.73388672	-6.60058594	-0.78222656	+53.34960938	-6.15234375	-69.01611328	+2456	+9.59326172	-5.79638672	-0.54492188	+4.72412109	-16.78710938	+19.18212891	+2124	+7.34765625	-10.38867188	-0.37792969	+59.32617188	+4.54833984	-33.20068359	+1400
+1458240918.52650000	+9.73388672	-6.60058594	-0.78222656	+53.34960938	-6.15234375	-69.01611328	+2456	+9.59326172	-5.79638672	-0.54492188	+4.72412109	-16.78710938	+19.18212891	+2124	+7.34765625	-10.38867188	-0.37792969	+59.32617188	+4.54833984	-33.20068359	+1400
+1458240918.53070000	+9.73388672	-6.60058594	-0.78222656	+53.34960938	-6.13037109	-69.01611328	+2456	+9.59326172	-5.79638672	-0.54492188	+4.72412109	-16.78710938	+19.18212891	+2124	+7.34765625	-10.38867188	-0.37792969	+59.32617188	+4.54833984	-33.20068359	+1400
+1458240918.53480010	+9.73388672	-6.60058594	-0.78222656	+53.34960938	-6.13037109	-69.01611328	+2456	+9.59326172	-5.79638672	-0.54492188	+4.72412109	-16.78710938	+19.18212891	+2124	+7.34765625	-10.38867188	-0.37792969	+59.34814453	+4.54833984	-33.20068359	+1400
+1458240918.53900000	+9.73388672	-6.60058594	-0.78222656	+53.34960938	-6.13037109	-69.01611328	+2456	+9.59326172	-5.79638672	-0.54492188	+4.72412109	-16.78710938	+19.18212891	+2124	+7.34765625	-10.38867188	-0.37792969	+59.34814453	+4.54833984	-33.20068359	+1400
+1458240918.54310010	+9.73388672	-6.60058594	-0.78222656	+53.34960938	-6.13037109	-69.01611328	+2456	+9.59326172	-5.79638672	-0.54492188	+4.72412109	-16.78710938	+19.18212891	+2128	+7.34765625	-10.38867188	-0.37792969	+59.34814453	+4.54833984	-33.20068359	+1400
+1458240918.54730010	+9.73388672	-6.60058594	-0.78222656	+53.32763672	-6.13037109	-69.01611328	+2456	+9.59326172	-5.79638672	-0.54492188	+4.72412109	-16.76513672	+19.18212891	+2128	+7.34765625	-10.38867188	-0.37792969	+59.34814453	+4.54833984	-33.22265625	+1400
+1458240918.55150010	+9.73388672	-6.60058594	-0.78222656	+53.32763672	-6.13037109	-69.01611328	+2452	+9.59326172	-5.79638672	-0.54492188	+4.72412109	-16.76513672	+19.18212891	+2128	+7.34765625	-10.38867188	-0.37792969	+59.34814453	+4.57031250	-33.22265625	+1400
+1458240918.55559990	+9.73388672	-6.60058594	-0.78222656	+53.32763672	-6.13037109	-69.01611328	+2452	+9.58886719	-5.80078125	-0.54492188	+4.72412109	-16.76513672	+19.18212891	+2128	+7.35205078	-10.38867188	-0.37353516	+59.37011719	+4.57031250	-33.22265625	+1400
+1458240918.55979990	+9.73388672	-6.60058594	-0.78222656	+53.32763672	-6.13037109	-69.01611328	+2452	+9.58886719	-5.80078125	-0.54492188	+4.72412109	-16.76513672	+19.18212891	+2128	+7.35205078	-10.38867188	-0.37353516	+59.37011719	+4.57031250	-33.22265625	+1400
+1458240918.56399990	+9.73388672	-6.60498047	-0.78222656	+53.32763672	-6.13037109	-69.01611328	+2452	+9.58886719	-5.80078125	-0.54931641	+4.72412109	-16.76513672	+19.18212891	+2128	+7.35205078	-10.38867188	-0.37353516	+59.37011719	+4.57031250	-33.22265625	+1400
+1458240918.56810000	+9.73388672	-6.60498047	-0.78222656	+53.32763672	-6.10839844	-69.01611328	+2452	+9.58886719	-5.80078125	-0.54931641	+4.72412109	-16.76513672	+19.18212891	+2128	+7.35205078	-10.38867188	-0.37353516	+59.39208984	+4.57031250	-33.22265625	+1400
+1458240918.57230000	+9.73388672	-6.60498047	-0.78222656	+53.32763672	-6.10839844	-69.01611328	+2452	+9.58886719	-5.80078125	-0.54931641	+4.72412109	-16.76513672	+19.18212891	+2128	+7.35205078	-10.38867188	-0.37353516	+59.39208984	+4.57031250	-33.22265625	+1400
+1458240918.57649990	+9.73388672	-6.60498047	-0.78222656	+53.32763672	-6.10839844	-69.01611328	+2452	+9.58886719	-5.80078125	-0.54931641	+4.72412109	-16.76513672	+19.18212891	+2128	+7.35205078	-10.38867188	-0.37353516	+59.39208984	+4.59228516	-33.22265625	+1404
+1458240918.58060000	+9.73388672	-6.60498047	-0.78222656	+53.32763672	-6.10839844	-69.01611328	+2452	+9.58886719	-5.80078125	-0.54931641	+4.72412109	-16.76513672	+19.18212891	+2128	+7.35205078	-10.38867188	-0.37353516	+59.39208984	+4.59228516	-33.22265625	+1404
+1458240918.58480000	+9.73388672	-6.60498047	-0.78222656	+53.32763672	-6.10839844	-69.01611328	+2452	+9.58886719	-5.80078125	-0.54931641	+4.72412109	-16.76513672	+19.18212891	+2128	+7.35205078	-10.38867188	-0.37353516	+59.39208984	+4.59228516	-33.22265625	+1404
+1458240918.58900000	+9.73388672	-6.60498047	-0.78222656	+53.30566406	-6.10839844	-69.01611328	+2452	+9.58886719	-5.80078125	-0.54931641	+4.72412109	-16.76513672	+19.18212891	+2128	+7.35205078	-10.38867188	-0.37353516	+59.39208984	+4.59228516	-33.22265625	+1404
+1458240918.59310010	+9.73388672	-6.60498047	-0.78222656	+53.30566406	-6.10839844	-69.01611328	+2452	+9.58886719	-5.80078125	-0.54931641	+4.72412109	-16.76513672	+19.18212891	+2128	+7.35205078	-10.38867188	-0.37353516	+59.39208984	+4.59228516	-33.22265625	+1404
+1458240918.59730010	+9.73388672	-6.60498047	-0.78222656	+53.30566406	-6.08642578	-69.03808594	+2452	+9.58886719	-5.80078125	-0.54931641	+4.72412109	-16.76513672	+19.18212891	+2128	+7.35205078	-10.38867188	-0.37353516	+59.39208984	+4.59228516	-33.22265625	+1404
+1458240918.60150000	+9.73388672	-6.60498047	-0.78222656	+53.30566406	-6.08642578	-69.03808594	+2452	+9.58886719	-5.80078125	-0.54931641	+4.72412109	-16.74316406	+19.16015625	+2128	+7.35205078	-10.38867188	-0.37353516	+59.39208984	+4.59228516	-33.22265625	+1404
+1458240918.60560010	+9.73388672	-6.60498047	-0.78222656	+53.30566406	-6.08642578	-69.03808594	+2452	+9.58886719	-5.80078125	-0.54931641	+4.72412109	-16.74316406	+19.16015625	+2128	+7.35205078	-10.38867188	-0.37353516	+59.37011719	+4.59228516	-33.20068359	+1404
+1458240918.60980010	+9.73388672	-6.60498047	-0.78222656	+53.30566406	-6.08642578	-69.03808594	+2452	+9.58886719	-5.80078125	-0.54931641	+4.72412109	-16.74316406	+19.16015625	+2128	+7.35205078	-10.38867188	-0.37792969	+59.37011719	+4.59228516	-33.20068359	+1404
+1458240918.61389990	+9.73388672	-6.60498047	-0.78222656	+53.30566406	-6.08642578	-69.03808594	+2448	+9.58886719	-5.80078125	-0.54931641	+4.72412109	-16.74316406	+19.16015625	+2128	+7.34765625	-10.38867188	-0.37792969	+59.37011719	+4.59228516	-33.20068359	+1404
+1458240918.61809990	+9.73388672	-6.60498047	-0.78222656	+53.30566406	-6.06445313	-69.03808594	+2448	+9.58886719	-5.80078125	-0.54931641	+4.72412109	-16.74316406	+19.16015625	+2128	+7.34765625	-10.38867188	-0.37792969	+59.34814453	+4.57031250	-33.20068359	+1404
+1458240918.62229990	+9.73388672	-6.60498047	-0.78222656	+53.30566406	-6.06445313	-69.03808594	+2448	+9.58886719	-5.80078125	-0.54931641	+4.72412109	-16.74316406	+19.13818359	+2128	+7.34765625	-10.38867188	-0.37792969	+59.34814453	+4.57031250	-33.17871094	+1404
+1458240918.62640000	+9.73388672	-6.60498047	-0.78222656	+53.30566406	-6.06445313	-69.03808594	+2448	+9.58886719	-5.80078125	-0.54931641	+4.72412109	-16.74316406	+19.13818359	+2128	+7.34765625	-10.38867188	-0.37792969	+59.34814453	+4.57031250	-33.17871094	+1404
+1458240918.63060000	+9.73388672	-6.60498047	-0.78222656	+53.30566406	-6.04248047	-69.03808594	+2448	+9.58886719	-5.80078125	-0.54931641	+4.72412109	-16.74316406	+19.13818359	+2128	+7.34326172	-10.39306641	-0.37792969	+59.34814453	+4.57031250	-33.17871094	+1404
+1458240918.63480000	+9.73388672	-6.60498047	-0.78222656	+53.30566406	-6.04248047	-69.03808594	+2448	+9.58886719	-5.80078125	-0.54931641	+4.72412109	-16.74316406	+19.13818359	+2128	+7.34326172	-10.39306641	-0.38232422	+59.32617188	+4.57031250	-33.17871094	+1404
+1458240918.63890000	+9.73388672	-6.60498047	-0.78222656	+53.30566406	-6.04248047	-69.03808594	+2448	+9.58886719	-5.80078125	-0.54931641	+4.72412109	-16.72119141	+19.11621094	+2128	+7.34326172	-10.39306641	-0.38232422	+59.32617188	+4.57031250	-33.15673828	+1404
+1458240918.64310000	+9.73388672	-6.60498047	-0.78662109	+53.30566406	-6.04248047	-69.03808594	+2448	+9.58886719	-5.80078125	-0.54931641	+4.72412109	-16.72119141	+19.11621094	+2128	+7.34326172	-10.39306641	-0.38232422	+59.32617188	+4.57031250	-33.15673828	+1404
+1458240918.64730000	+9.73388672	-6.60498047	-0.78662109	+53.30566406	-6.02050781	-69.03808594	+2444	+9.58886719	-5.80078125	-0.54931641	+4.72412109	-16.72119141	+19.11621094	+2128	+7.34326172	-10.39306641	-0.38232422	+59.32617188	+4.57031250	-33.15673828	+1400
+1458240918.65140010	+9.73388672	-6.60498047	-0.78662109	+53.30566406	-6.02050781	-69.03808594	+2444	+9.58886719	-5.80517578	-0.54931641	+4.72412109	-16.72119141	+19.11621094	+2128	+7.34326172	-10.39306641	-0.38232422	+59.32617188	+4.59228516	-33.15673828	+1400
+1458240918.65560010	+9.73388672	-6.60498047	-0.78662109	+53.30566406	-6.02050781	-69.03808594	+2444	+9.58886719	-5.80517578	-0.54931641	+4.72412109	-16.72119141	+19.09423828	+2128	+7.34326172	-10.39306641	-0.38232422	+59.34814453	+4.59228516	-33.15673828	+1400
+1458240918.65980010	+9.73388672	-6.60498047	-0.78662109	+53.30566406	-6.02050781	-69.03808594	+2444	+9.58886719	-5.80517578	-0.54931641	+4.72412109	-16.72119141	+19.09423828	+2128	+7.34326172	-10.39306641	-0.38232422	+59.34814453	+4.59228516	-33.15673828	+1400
+1458240918.66389990	+9.73388672	-6.60937500	-0.78662109	+53.30566406	-6.02050781	-69.03808594	+2444	+9.58886719	-5.80517578	-0.54931641	+4.72412109	-16.72119141	+19.09423828	+2128	+7.34765625	-10.39306641	-0.37792969	+59.34814453	+4.59228516	-33.15673828	+1400
+1458240918.66810010	+9.73388672	-6.60937500	-0.78662109	+53.30566406	-6.02050781	-69.03808594	+2444	+9.58886719	-5.80517578	-0.55371094	+4.72412109	-16.72119141	+19.09423828	+2128	+7.34765625	-10.39306641	-0.37792969	+59.34814453	+4.59228516	-33.17871094	+1400
+1458240918.67230010	+9.73388672	-6.60937500	-0.78662109	+53.30566406	-6.02050781	-69.03808594	+2444	+9.58886719	-5.80517578	-0.55371094	+4.72412109	-16.72119141	+19.09423828	+2124	+7.34765625	-10.38867188	-0.37792969	+59.34814453	+4.61425781	-33.17871094	+1400
+1458240918.67639990	+9.73388672	-6.60937500	-0.78662109	+53.28369141	-5.99853516	-69.03808594	+2444	+9.58886719	-5.80517578	-0.55371094	+4.72412109	-16.72119141	+19.09423828	+2124	+7.34765625	-10.38867188	-0.37792969	+59.37011719	+4.61425781	-33.17871094	+1400
+1458240918.68059990	+9.73388672	-6.60937500	-0.78662109	+53.28369141	-5.99853516	-69.03808594	+2444	+9.58886719	-5.80517578	-0.55371094	+4.72412109	-16.69921875	+19.09423828	+2124	+7.34765625	-10.38867188	-0.37792969	+59.37011719	+4.61425781	-33.17871094	+1400
+1458240918.68479990	+9.73388672	-6.60937500	-0.78662109	+53.28369141	-5.99853516	-69.03808594	+2440	+9.58886719	-5.80517578	-0.55371094	+4.72412109	-16.69921875	+19.09423828	+2124	+7.34765625	-10.38867188	-0.37792969	+59.37011719	+4.61425781	-33.17871094	+1400
+1458240918.68890000	+9.73388672	-6.60937500	-0.78662109	+53.28369141	-5.99853516	-69.03808594	+2440	+9.58886719	-5.80517578	-0.55371094	+4.72412109	-16.69921875	+19.09423828	+2124	+7.35205078	-10.38867188	-0.37792969	+59.39208984	+4.63623047	-33.17871094	+1404
+1458240918.69310000	+9.73388672	-6.60937500	-0.78662109	+53.28369141	-5.99853516	-69.03808594	+2440	+9.58886719	-5.80517578	-0.55371094	+4.72412109	-16.69921875	+19.09423828	+2124	+7.35205078	-10.38867188	-0.37792969	+59.39208984	+4.63623047	-33.17871094	+1404
+1458240918.69720010	+9.73388672	-6.60937500	-0.78662109	+53.28369141	-5.99853516	-69.03808594	+2440	+9.58886719	-5.80517578	-0.55371094	+4.72412109	-16.69921875	+19.09423828	+2124	+7.35205078	-10.38867188	-0.37792969	+59.39208984	+4.63623047	-33.17871094	+1404
+1458240918.70140000	+9.73388672	-6.60937500	-0.78662109	+53.28369141	-5.99853516	-69.03808594	+2440	+9.58886719	-5.80517578	-0.55371094	+4.72412109	-16.69921875	+19.09423828	+2124	+7.35205078	-10.38867188	-0.37792969	+59.39208984	+4.63623047	-33.17871094	+1404
+1458240918.70560000	+9.73388672	-6.60937500	-0.78662109	+53.28369141	-5.99853516	-69.03808594	+2440	+9.58886719	-5.80517578	-0.55371094	+4.72412109	-16.69921875	+19.09423828	+2124	+7.35205078	-10.38867188	-0.37792969	+59.39208984	+4.63623047	-33.17871094	+1404
+1458240918.70970010	+9.73388672	-6.60937500	-0.78662109	+53.28369141	-5.99853516	-69.03808594	+2440	+9.58886719	-5.80517578	-0.55371094	+4.72412109	-16.69921875	+19.09423828	+2124	+7.35205078	-10.38867188	-0.37792969	+59.39208984	+4.63623047	-33.17871094	+1404
+1458240918.71390010	+9.73388672	-6.60937500	-0.78662109	+53.28369141	-5.99853516	-69.03808594	+2440	+9.58886719	-5.80517578	-0.55371094	+4.72412109	-16.69921875	+19.07226563	+2124	+7.35205078	-10.38867188	-0.37792969	+59.39208984	+4.63623047	-33.15673828	+1404
+1458240918.71810010	+9.73388672	-6.60937500	-0.78662109	+53.28369141	-5.99853516	-69.03808594	+2440	+9.58886719	-5.80517578	-0.55371094	+4.72412109	-16.67724609	+19.07226563	+2124	+7.34765625	-10.38867188	-0.37792969	+59.37011719	+4.63623047	-33.15673828	+1404
+1458240918.72219990	+9.73388672	-6.60937500	-0.78662109	+53.28369141	-5.99853516	-69.03808594	+2436	+9.58886719	-5.80517578	-0.55371094	+4.72412109	-16.67724609	+19.07226563	+2120	+7.34765625	-10.38867188	-0.37792969	+59.37011719	+4.61425781	-33.15673828	+1404
+1458240918.72639990	+9.73388672	-6.60937500	-0.78662109	+53.28369141	-5.99853516	-69.03808594	+2436	+9.58886719	-5.80517578	-0.55371094	+4.72412109	-16.67724609	+19.07226563	+2120	+7.34765625	-10.38867188	-0.37792969	+59.37011719	+4.61425781	-33.15673828	+1404
+1458240918.73060010	+9.73388672	-6.60937500	-0.78662109	+53.28369141	-5.99853516	-69.03808594	+2436	+9.58886719	-5.80517578	-0.55371094	+4.72412109	-16.67724609	+19.07226563	+2120	+7.34765625	-10.38867188	-0.38232422	+59.37011719	+4.61425781	-33.13476563	+1404
+1458240918.73470000	+9.73388672	-6.60937500	-0.78662109	+53.28369141	-5.99853516	-69.03808594	+2436	+9.58886719	-5.80517578	-0.55371094	+4.72412109	-16.67724609	+19.07226563	+2120	+7.34765625	-10.38867188	-0.38232422	+59.34814453	+4.61425781	-33.13476563	+1404
+1458240918.73889990	+9.73388672	-6.60937500	-0.78662109	+53.28369141	-5.99853516	-69.01611328	+2436	+9.58886719	-5.80517578	-0.55371094	+4.72412109	-16.67724609	+19.07226563	+2120	+7.34765625	-10.38867188	-0.38232422	+59.34814453	+4.59228516	-33.13476563	+1404
+1458240918.74309990	+9.73388672	-6.60937500	-0.78662109	+53.28369141	-5.99853516	-69.01611328	+2436	+9.58886719	-5.80517578	-0.55371094	+4.70214844	-16.67724609	+19.07226563	+2120	+7.34765625	-10.38867188	-0.38232422	+59.34814453	+4.59228516	-33.13476563	+1404
+1458240918.74720000	+9.73388672	-6.60937500	-0.78662109	+53.28369141	-5.99853516	-69.01611328	+2436	+9.58886719	-5.80517578	-0.55371094	+4.70214844	-16.67724609	+19.07226563	+2120	+7.34326172	-10.38867188	-0.38232422	+59.32617188	+4.59228516	-33.13476563	+1404
+1458240918.75140000	+9.73388672	-6.60937500	-0.78662109	+53.28369141	-5.99853516	-69.01611328	+2436	+9.58886719	-5.80078125	-0.55371094	+4.70214844	-16.67724609	+19.09423828	+2120	+7.34326172	-10.38867188	-0.38671875	+59.32617188	+4.57031250	-33.11279297	+1404
+1458240918.75560000	+9.73388672	-6.60498047	-0.78662109	+53.26171875	-5.99853516	-69.01611328	+2436	+9.59326172	-5.80078125	-0.55371094	+4.70214844	-16.67724609	+19.09423828	+2120	+7.34326172	-10.38867188	-0.38671875	+59.32617188	+4.57031250	-33.11279297	+1400
+1458240918.75970010	+9.73388672	-6.60498047	-0.78662109	+53.26171875	-6.02050781	-69.01611328	+2436	+9.59326172	-5.80078125	-0.55371094	+4.68017578	-16.69921875	+19.11621094	+2120	+7.34765625	-10.38867188	-0.38671875	+59.32617188	+4.57031250	-33.11279297	+1400
+1458240918.76390000	+9.73388672	-6.60498047	-0.78662109	+53.26171875	-6.04248047	-69.01611328	+2436	+9.59326172	-5.79638672	-0.54931641	+4.65820313	-16.72119141	+19.13818359	+2120	+7.34765625	-10.38867188	-0.38671875	+59.30419922	+4.52636719	-33.11279297	+1400
+1458240918.76799990	+9.73828125	-6.60498047	-0.78662109	+53.26171875	-6.06445313	-68.99414063	+2436	+9.59765625	-5.79638672	-0.54931641	+4.63623047	-16.74316406	+19.16015625	+2120	+7.34765625	-10.38427734	-0.38671875	+59.30419922	+4.50439453	-33.11279297	+1400
+1458240918.77220010	+9.73828125	-6.60058594	-0.78222656	+53.26171875	-6.10839844	-68.99414063	+2436	+9.60205078	-5.79199219	-0.54492188	+4.61425781	-16.76513672	+19.20410156	+2124	+7.35205078	-10.38427734	-0.38671875	+59.30419922	+4.48242188	-33.13476563	+1400
+1458240918.77640010	+9.74707031	-6.59619141	-0.77783203	+53.23974609	-6.19628906	-68.95019531	+2440	+9.60644531	-5.78759766	-0.53613281	+4.52636719	-16.85302734	+19.29199219	+2128	+7.36083984	-10.37988281	-0.38671875	+59.30419922	+4.41650391	-33.15673828	+1404
+1458240918.78049990	+9.75146484	-6.59179688	-0.77783203	+53.23974609	-6.30615234	-68.92822266	+2444	+9.61523438	-5.77880859	-0.53173828	+4.48242188	-16.91894531	+19.37988281	+2132	+7.36523438	-10.37109375	-0.38671875	+59.30419922	+4.32861328	-33.17871094	+1404
+1458240918.78469990	+9.75585938	-6.58740234	-0.76904297	+53.23974609	-6.41601563	-68.90625000	+2448	+9.61962891	-5.77001953	-0.52294922	+4.41650391	-17.00683594	+19.46777344	+2136	+7.37402344	-10.36669922	-0.38671875	+59.30419922	+4.24072266	-33.22265625	+1408
+1458240918.78889990	+9.76904297	-6.57421875	-0.76025391	+53.23974609	-6.67968750	-68.86230469	+2456	+9.63281250	-5.76123047	-0.51416016	+4.30664063	-17.16064453	+19.62158203	+2144	+7.39599609	-10.35351563	-0.38671875	+59.30419922	+4.04296875	-33.31054688	+1416
+1458240918.79300000	+9.78222656	-6.56103516	-0.75146484	+53.26171875	-6.89941406	-68.79638672	+2460	+9.64160156	-5.74804688	-0.50097656	+4.24072266	-17.27050781	+19.77539063	+2152	+7.41357422	-10.34033203	-0.38232422	+59.30419922	+3.84521484	-33.37646484	+1424
+1458240918.79720000	+9.79101563	-6.54785156	-0.74267578	+53.30566406	-7.11914063	-68.77441406	+2468	+9.65039063	-5.73925781	-0.49218750	+4.17480469	-17.40234375	+19.88525391	+2160	+7.42675781	-10.32714844	-0.38671875	+59.30419922	+3.64746094	-33.44238281	+1428
+1458240918.80139990	+9.80419922	-6.53027344	-0.72949219	+53.34960938	-7.44873047	-68.73046875	+2480	+9.65917969	-5.72607422	-0.47900391	+4.06494141	-17.57812500	+20.03906250	+2168	+7.44873047	-10.30957031	-0.39550781	+59.26025391	+3.29589844	-33.50830078	+1440
+1458240918.80550000	+9.81738281	-6.51708984	-0.71630859	+53.41552734	-7.73437500	-68.68652344	+2492	+9.66796875	-5.71728516	-0.47021484	+3.99902344	-17.73193359	+20.19287109	+2176	+7.46630859	-10.29638672	-0.39990234	+59.21630859	+3.03222656	-33.57421875	+1448
+1458240918.80970000	+9.82617188	-6.50390625	-0.70751953	+53.48144531	-7.99804688	-68.68652344	+2500	+9.68115234	-5.70410156	-0.45703125	+3.93310547	-17.90771484	+20.32470703	+2188	+7.47509766	-10.28759766	-0.41308594	+59.15039063	+2.74658203	-33.61816406	+1456
+1458240918.81390000	+9.83935547	-6.48632813	-0.69433594	+53.54736328	-8.30566406	-68.64257813	+2512	+9.68994141	-5.69091797	-0.44384766	+3.84521484	-18.10546875	+20.47851563	+2196	+7.48388672	-10.27880859	-0.43066406	+59.08447266	+2.41699219	-33.66210938	+1464
+1458240918.81800010	+9.84814453	-6.46875000	-0.68115234	+53.63525391	-8.59130859	-68.62060547	+2524	+9.70312500	-5.67773438	-0.42626953	+3.77929688	-18.32519531	+20.63232422	+2208	+7.49267578	-10.26562500	-0.43945313	+58.97460938	+2.13134766	-33.72802734	+1468
+1458240918.82220010	+9.86132813	-6.45556641	-0.67236328	+53.74511719	-8.89892578	-68.59863281	+2532	+9.71630859	-5.66455078	-0.41748047	+3.71337891	-18.52294922	+20.78613281	+2216	+7.50146484	-10.25683594	-0.46142578	+58.88671875	+1.82373047	-33.77197266	+1472
+1458240918.82640000	+9.87451172	-6.43798828	-0.65917969	+53.83300781	-9.25048828	-68.55468750	+2544	+9.72949219	-5.65136719	-0.40429688	+3.60351563	-18.76464844	+20.98388672	+2228	+7.51025391	-10.24804688	-0.48339844	+58.77685547	+1.47216797	-33.79394531	+1480
+1458240918.83049990	+9.88769531	-6.41601563	-0.65039063	+53.96484375	-9.58007813	-68.55468750	+2556	+9.73828125	-5.63378906	-0.38671875	+3.51562500	-19.02832031	+21.13769531	+2240	+7.51904297	-10.23925781	-0.50097656	+58.68896484	+1.16455078	-33.88183594	+1484
+1458240918.83470010	+9.90087891	-6.39843750	-0.64160156	+54.09667969	-9.90966797	-68.51074219	+2568	+9.75585938	-5.62060547	-0.37792969	+3.42773438	-19.24804688	+21.35742188	+2252	+7.53222656	-10.22607422	-0.52734375	+58.60107422	+0.81298828	-33.96972656	+1488
+1458240918.83890010	+9.91406250	-6.38085938	-0.63281250	+54.25048828	-10.28320313	-68.51074219	+2580	+9.76904297	-5.60302734	-0.36474609	+3.31787109	-19.57763672	+21.51123047	+2264	+7.54541016	-10.21289063	-0.55371094	+58.51318359	+0.46142578	-34.05761719	+1492
+1458240918.84299990	+9.93164063	-6.36328125	-0.61962891	+54.40429688	-10.65673828	-68.55468750	+2592	+9.78662109	-5.58544922	-0.34716797	+3.25195313	-19.90722656	+21.66503906	+2276	+7.56298828	-10.19970703	-0.57128906	+58.44726563	+0.15380859	-34.25537109	+1492
+1458240918.84719990	+9.94921875	-6.34130859	-0.61962891	+54.58007813	-11.00830078	-68.51074219	+2604	+9.80419922	-5.56787109	-0.34716797	+3.16406250	-20.17089844	+21.88476563	+2288	+7.58056641	-10.18652344	-0.59765625	+58.40332031	-0.17578125	-34.38720703	+1496
+1458240918.85130000	+9.96679688	-6.32812500	-0.61523438	+54.71191406	-11.33789063	-68.55468750	+2612	+9.81738281	-5.55468750	-0.33837891	+3.01025391	-20.52246094	+22.01660156	+2296	+7.60693359	-10.17333984	-0.62402344	+58.31542969	-0.50537109	-34.60693359	+1500
+1458240918.85550000	+9.98876953	-6.30615234	-0.61083984	+54.93164063	-11.68945313	-68.64257813	+2624	+9.83496094	-5.53271484	-0.32519531	+2.92236328	-20.91796875	+22.12646484	+2308	+7.63769531	-10.15136719	-0.64160156	+58.31542969	-0.76904297	-34.91455078	+1500
+1458240918.85970000	+10.01074219	-6.28857422	-0.61962891	+55.10742188	-12.04101563	-68.62060547	+2636	+9.85693359	-5.51513672	-0.32958984	+2.79052734	-21.18164063	+22.34619141	+2320	+7.66845703	-10.13378906	-0.67236328	+58.31542969	-1.07666016	-35.11230469	+1508
+1458240918.86380000	+10.03271484	-6.27539063	-0.61962891	+55.19531250	-12.34863281	-68.73046875	+2644	+9.87451172	-5.50634766	-0.32519531	+2.59277344	-21.57714844	+22.41210938	+2328	+7.69921875	-10.12060547	-0.69873047	+58.27148438	-1.31835938	-35.37597656	+1508
+1458240918.86800000	+10.05908203	-6.25781250	-0.61962891	+55.39306641	-12.65625000	-68.88427734	+2656	+9.89648438	-5.48437500	-0.32080078	+2.46093750	-22.01660156	+22.50000000	+2340	+7.73876953	-10.09423828	-0.71630859	+58.31542969	-1.56005859	-35.72753906	+1512
+1458240918.87220000	+10.08984375	-6.24023438	-0.63720703	+55.54687500	-12.96386719	-68.88427734	+2668	+9.92285156	-5.46240234	-0.33837891	+2.32910156	-22.28027344	+22.65380859	+2352	+7.78271484	-10.07226563	-0.74707031	+58.33740234	-1.82373047	-36.01318359	+1520
+1458240918.87630010	+10.11621094	-6.23583984	-0.64599609	+55.56884766	-13.22753906	-69.08203125	+2676	+9.94482422	-5.45361328	-0.34277344	+2.08740234	-22.69775391	+22.65380859	+2356	+7.82226563	-10.05468750	-0.77343750	+58.31542969	-1.99951172	-36.36474609	+1524
+1458240918.88050010	+10.14697266	-6.21826172	-0.65039063	+55.70068359	-13.46923828	-69.30175781	+2684	+9.97119141	-5.43164063	-0.34277344	+1.95556641	-23.15917969	+22.65380859	+2364	+7.87060547	-10.02832031	-0.79541016	+58.33740234	-2.17529297	-36.78222656	+1524
+1458240918.88470010	+10.18652344	-6.20068359	-0.68115234	+55.81054688	-13.68896484	-69.36767578	+2700	+10.00195313	-5.41406250	-0.37353516	+1.77978516	-23.40087891	+22.71972656	+2376	+7.91455078	-10.00634766	-0.83496094	+58.33740234	-2.37304688	-37.08984375	+1532
+1458240918.88879990	+10.22167969	-6.20507813	-0.69873047	+55.65673828	-13.86474609	-69.60937500	+2704	+10.02832031	-5.40527344	-0.39111328	+1.53808594	-23.79638672	+22.63183594	+2384	+7.96289063	-9.98876953	-0.87011719	+58.27148438	-2.52685547	-37.44140625	+1536
+1458240918.89299990	+10.26123047	-6.19189453	-0.72070313	+55.65673828	-14.04052734	-69.85107422	+2712	+10.05908203	-5.38330078	-0.40869141	+1.38427734	-24.16992188	+22.54394531	+2392	+8.01123047	-9.96240234	-0.90087891	+58.22753906	-2.68066406	-37.83691406	+1544
+1458240918.89720010	+10.30517578	-6.17431641	-0.75585938	+55.63476563	-14.17236328	-69.98291016	+2724	+10.09863281	-5.36132813	-0.44824219	+1.20849609	-24.41162109	+22.50000000	+2404	+8.06396484	-9.93603516	-0.94921875	+58.18359375	-2.85644531	-38.12255859	+1552
+1458240918.90130000	+10.34472656	-6.18750000	-0.78662109	+55.30517578	-14.26025391	-70.24658203	+2724	+10.12939453	-5.34814453	-0.47460938	+1.01074219	-24.76318359	+22.32421875	+2408	+8.11230469	-9.91406250	-0.99316406	+58.07373047	-2.98828125	-38.45214844	+1556
+1458240918.90549990	+10.38867188	-6.17431641	-0.81738281	+55.12939453	-14.32617188	-70.46630859	+2732	+10.16894531	-5.32177734	-0.50537109	+0.94482422	-25.11474609	+22.10449219	+2412	+8.16064453	-9.88330078	-1.04150391	+57.94189453	-3.12011719	-38.78173828	+1564
+1458240918.90969990	+10.44580078	-6.16113281	-0.85693359	+54.97558594	-14.37011719	-70.66406250	+2736	+10.21289063	-5.29980469	-0.55371094	+0.85693359	-25.33447266	+21.95068359	+2424	+8.20898438	-9.85693359	-1.09423828	+57.81005859	-3.29589844	-39.06738281	+1572
+1458240918.91380000	+10.48974609	-6.17871094	-0.89648438	+54.44824219	-14.37011719	-70.92773438	+2732	+10.25244141	-5.27783203	-0.59765625	+0.76904297	-25.66406250	+21.62109375	+2432	+8.25732422	-9.83935547	-1.15136719	+57.59033203	-3.40576172	-39.35302734	+1580
+1458240918.91800000	+10.54687500	-6.16992188	-0.93603516	+54.09667969	-14.34814453	-71.14746094	+2736	+10.30078125	-5.24707031	-0.63720703	+0.79101563	-25.97167969	+21.29150391	+2440	+8.30566406	-9.80859375	-1.20849609	+57.37060547	-3.51562500	-39.61669922	+1592
+1458240918.92210010	+10.61279297	-6.15673828	-0.97558594	+53.76708984	-14.34814453	-71.41113281	+2736	+10.34912109	-5.21630859	-0.69433594	+0.83496094	-26.16943359	+20.98388672	+2456	+8.35400391	-9.78222656	-1.27880859	+57.12890625	-3.69140625	-39.83642578	+1604
+1458240918.92630000	+10.66552734	-6.17431641	-1.02392578	+53.06396484	-14.30419922	-71.67480469	+2728	+10.39746094	-5.18554688	-0.74267578	+0.92285156	-26.49902344	+20.54443359	+2468	+8.39794922	-9.76025391	-1.34912109	+56.77734375	-3.84521484	-40.05615234	+1616
+1458240918.93050000	+10.72705078	-6.16113281	-1.07226563	+52.51464844	-14.21630859	-71.85058594	+2732	+10.45019531	-5.14599609	-0.79541016	+1.09863281	-26.78466797	+20.08300781	+2480	+8.44628906	-9.72509766	-1.41943359	+56.46972656	-3.99902344	-40.25390625	+1636
+1458240918.93460010	+10.80175781	-6.15234375	-1.11181641	+52.00927734	-14.17236328	-72.18017578	+2736	+10.50732422	-5.10644531	-0.85253906	+1.31835938	-27.00439453	+19.62158203	+2496	+8.49462891	-9.69433594	-1.49853516	+56.16210938	-4.19677734	-40.42968750	+1656
+1458240918.93880010	+10.86328125	-6.16113281	-1.15576172	+51.19628906	-14.10644531	-72.44384766	+2736	+10.55566406	-5.06250000	-0.90966797	+1.64794922	-27.35595703	+19.02832031	+2508	+8.53857422	-9.67236328	-1.57324219	+55.74462891	-4.35058594	-40.62744141	+1672
+1458240918.94300010	+10.93798828	-6.15234375	-1.20410156	+50.47119141	-14.01855469	-72.66357422	+2748	+10.61279297	-5.00976563	-0.96240234	+2.04345703	-27.68554688	+18.43505859	+2524	+8.58691406	-9.63281250	-1.65234375	+55.39306641	-4.52636719	-40.82519531	+1696
+1458240918.94709990	+11.01708984	-6.14355469	-1.23925781	+49.79003906	-13.99658203	-73.03710938	+2760	+10.67431641	-4.95703125	-1.02392578	+2.48291016	-27.97119141	+17.81982422	+2540	+8.64404297	-9.60205078	-1.73144531	+55.01953125	-4.74609375	-41.04492188	+1720
+1458240918.95129990	+11.08740234	-6.14794922	-1.28320313	+48.88916016	-13.93066406	-73.30078125	+2772	+10.73144531	-4.90429688	-1.08105469	+3.03222656	-28.34472656	+17.11669922	+2556	+8.68798828	-9.57568359	-1.80615234	+54.53613281	-4.94384766	-41.24267578	+1744
+1458240918.95549990	+11.17089844	-6.13916016	-1.33154297	+48.03222656	-13.88671875	-73.54248047	+2788	+10.79296875	-4.84277344	-1.14257813	+3.64746094	-28.69628906	+16.41357422	+2572	+8.74951172	-9.53173828	-1.88964844	+54.18457031	-5.16357422	-41.44042969	+1772
+1458240918.95960000	+11.25439453	-6.13476563	-1.36230469	+47.17529297	-13.88671875	-73.91601563	+2808	+10.85888672	-4.78125000	-1.20410156	+4.30664063	-29.02587891	+15.64453125	+2584	+8.81103516	-9.49218750	-1.96875000	+53.81103516	-5.42724609	-41.68212891	+1804
+1458240918.96380000	+11.33349609	-6.12597656	-1.40185547	+46.23046875	-13.90869141	-74.17968750	+2828	+10.91601563	-4.71533203	-1.26123047	+5.07568359	-29.44335938	+14.85351563	+2600	+8.86376953	-9.45703125	-2.04785156	+53.30566406	-5.64697266	-41.94580078	+1828
+1458240918.96799990	+11.42138672	-6.11718750	-1.44580078	+45.28564453	-13.90869141	-74.44335938	+2852	+10.97753906	-4.64501953	-1.32275391	+5.88867188	-29.79492188	+14.04052734	+2612	+8.93408203	-9.40429688	-2.13134766	+52.99804688	-5.93261719	-42.18750000	+1864
+1458240918.97210000	+11.50927734	-6.10839844	-1.47216797	+44.31884766	-13.99658203	-74.81689453	+2872	+11.04785156	-4.57031250	-1.38427734	+6.78955078	-30.21240234	+13.18359375	+2624	+9.00878906	-9.35595703	-2.20166016	+52.66845703	-6.21826172	-42.53906250	+1892
+1458240918.97630000	+11.59277344	-6.09521484	-1.50732422	+43.37402344	-14.10644531	-75.10253906	+2896	+11.10937500	-4.50000000	-1.44580078	+7.69042969	-30.60791016	+12.32666016	+2636	+9.07470703	-9.31640625	-2.27197266	+52.25097656	-6.50390625	-42.89062500	+1920
+1458240918.98050000	+11.68505859	-6.08642578	-1.54687500	+42.36328125	-14.19433594	-75.36621094	+2920	+11.17089844	-4.42529297	-1.51171875	+8.67919922	-30.95947266	+11.44775391	+2652	+9.15820313	-9.25488281	-2.34667969	+51.98730469	-6.81152344	-43.22021484	+1956
+1458240918.98460010	+11.77294922	-6.08203125	-1.57763672	+41.33056641	-14.34814453	-75.71777344	+2944	+11.24121094	-4.34619141	-1.56445313	+9.73388672	-31.39892578	+10.48095703	+2660	+9.24609375	-9.19775391	-2.41259766	+51.72363281	-7.16308594	-43.65966797	+1984
+1458240918.98880000	+11.86083984	-6.05566406	-1.60839844	+40.38574219	-14.52392578	-75.98144531	+2972	+11.30273438	-4.27148438	-1.63037109	+10.70068359	-31.77246094	+9.60205078	+2668	+9.32080078	-9.14941406	-2.47412109	+51.35009766	-7.47070313	-44.09912109	+2012
+1458240918.99300000	+11.95312500	-6.05126953	-1.64794922	+39.37500000	-14.69970703	-76.22314453	+2992	+11.36865234	-4.18798828	-1.70068359	+11.75537109	-32.08007813	+8.67919922	+2680	+9.41308594	-9.08349609	-2.54443359	+51.15234375	-7.84423828	-44.49462891	+2044
+1458240918.99710010	+12.04101563	-6.03808594	-1.67871094	+38.32031250	-14.94140625	-76.50878906	+3016	+11.44335938	-4.10449219	-1.75341797	+12.89794922	-32.54150391	+7.66845703	+2692	+9.50976563	-9.01757813	-2.60595703	+50.93261719	-8.23974609	-44.97802734	+2068
+1458240919.00130010	+12.12890625	-6.00732422	-1.70947266	+37.44140625	-15.20507813	-76.77246094	+3040	+11.50488281	-4.02978516	-1.81933594	+13.88671875	-32.87109375	+6.74560547	+2696	+9.59326172	-8.96044922	-2.66308594	+50.62500000	-8.61328125	-45.48339844	+2092
+1458240919.00539990	+12.22119141	-5.99414063	-1.74462891	+36.47460938	-15.44677734	-77.01416016	+3060	+11.57080078	-3.94628906	-1.88964844	+14.96337891	-33.13476563	+5.80078125	+2708	+9.68994141	-8.89013672	-2.73339844	+50.42724609	-9.00878906	-45.90087891	+2120
+1458240919.00959990	+12.30908203	-5.98095703	-1.77099609	+35.48583984	-15.75439453	-77.32177734	+3080	+11.64990234	-3.86279297	-1.93798828	+16.14990234	-33.61816406	+4.72412109	+2716	+9.79101563	-8.81982422	-2.78613281	+50.25146484	-9.42626953	-46.45019531	+2144
+1458240919.01379990	+12.39257813	-5.94580078	-1.79736328	+34.67285156	-16.10595703	-77.58544922	+3100	+11.71582031	-3.78808594	-2.00390625	+17.11669922	-33.90380859	+3.80126953	+2724	+9.87890625	-8.75830078	-2.83886719	+49.96582031	-9.82177734	-46.97753906	+2160
+1458240919.01790000	+12.48486328	-5.92822266	-1.82812500	+33.75000000	-16.39160156	-77.80517578	+3120	+11.78613281	-3.70458984	-2.07861328	+18.14941406	-34.12353516	+2.83447266	+2736	+9.97558594	-8.68798828	-2.90478516	+49.76806641	-10.23925781	-47.41699219	+2184
+1458240919.02210000	+12.56835938	-5.91064453	-1.85449219	+32.80517578	-16.74316406	-78.11279297	+3136	+11.86523438	-3.62109375	-2.12255859	+19.31396484	-34.58496094	+1.71386719	+2740	+10.07226563	-8.61767578	-2.96191406	+49.54833984	-10.67871094	-47.92236328	+2204
+1458240919.02630000	+12.65185547	-5.87109375	-1.87646484	+32.08007813	-17.13867188	-78.35449219	+3156	+11.93554688	-3.54638672	-2.18847656	+20.23681641	-34.82666016	+0.74707031	+2744	+10.15576172	-8.55615234	-3.01904297	+49.21875000	-11.07421875	-48.42773438	+2216
+1458240919.03040000	+12.73974609	-5.84472656	-1.90283203	+31.24511719	-17.51220703	-78.57421875	+3176	+12.00585938	-3.46289063	-2.25439453	+21.20361328	-35.02441406	-0.21972656	+2756	+10.24365234	-8.48583984	-3.08935547	+48.97705078	-11.49169922	-48.80126953	+2240
+1458240919.03460000	+12.82324219	-5.81835938	-1.92041016	+30.41015625	-17.92968750	-78.88183594	+3192	+12.08935547	-3.37939453	-2.29394531	+22.32421875	-35.48583984	-1.38427734	+2760	+10.33593750	-8.41552734	-3.14648438	+48.71337891	-11.93115234	-49.28466797	+2256
+1458240919.03880000	+12.90234375	-5.77001953	-1.93359375	+29.77294922	-18.41308594	-79.14550781	+3212	+12.16406250	-3.30468750	-2.35546875	+23.18115234	-35.72753906	-2.35107422	+2768	+10.41064453	-8.34960938	-3.20800781	+48.36181641	-12.34863281	-49.74609375	+2272
+1458240919.04290010	+12.98583984	-5.73925781	-1.95117188	+29.04785156	-18.85253906	-79.40917969	+3232	+12.23876953	-3.22558594	-2.42138672	+24.10400391	-35.92529297	-3.36181641	+2776	+10.48974609	-8.28369141	-3.28271484	+48.03222656	-12.72216797	-50.05371094	+2292
+1458240919.04710010	+13.06933594	-5.70849609	-1.95996094	+28.30078125	-19.31396484	-79.71679688	+3252	+12.32666016	-3.14208984	-2.45214844	+25.15869141	-36.36474609	-4.57031250	+2780	+10.57763672	-8.22216797	-3.34423828	+47.72460938	-13.11767578	-50.49316406	+2308
+1458240919.05130000	+13.14843750	-5.65576172	-1.96875000	+27.72949219	-19.84130859	-79.98046875	+3276	+12.41015625	-3.06298828	-2.50488281	+25.94970703	-36.58447266	-5.51513672	+2788	+10.64355469	-8.16064453	-3.41015625	+47.32910156	-13.51318359	-50.91064453	+2328
+1458240919.05539990	+13.23193359	-5.62060547	-1.98193359	+27.07031250	-20.30273438	-80.22216797	+3300	+12.48925781	-2.98828125	-2.56640625	+26.76269531	-36.78222656	-6.50390625	+2800	+10.72265625	-8.09912109	-3.48486328	+46.95556641	-13.86474609	-51.19628906	+2348
+1458240919.05960010	+13.31103516	-5.58105469	-1.98632813	+26.41113281	-20.83007813	-80.50781250	+3328	+12.57714844	-2.90917969	-2.58837891	+27.68554688	-37.22167969	-7.69042969	+2804	+10.79736328	-8.03759766	-3.54638672	+46.62597656	-14.23828125	-51.59179688	+2368
+1458240919.06380010	+13.38574219	-5.52392578	-1.99072266	+25.90576172	-21.40136719	-80.74951172	+3356	+12.66064453	-2.83007813	-2.63671875	+28.38867188	-37.46337891	-8.63525391	+2812	+10.86328125	-7.97607422	-3.61230469	+46.20849609	-14.63378906	-51.96533203	+2392
+1458240919.06789990	+13.46484375	-5.47998047	-1.99511719	+25.31250000	-21.92871094	-80.96923828	+3388	+12.74853516	-2.75537109	-2.68945313	+29.04785156	-37.66113281	-9.58007813	+2820	+10.93798828	-7.91015625	-3.68701172	+45.85693359	-14.98535156	-52.22900391	+2420
+1458240919.07209990	+13.54394531	-5.44042969	-1.99511719	+24.71923828	-22.47802734	-81.25488281	+3420	+12.83642578	-2.68066406	-2.70703125	+29.81689453	-38.12255859	-10.74462891	+2824	+11.01708984	-7.84423828	-3.74414063	+45.54931641	-15.33691406	-52.64648438	+2444
+1458240919.07620000	+13.61865234	-5.37890625	-1.99511719	+24.30175781	-23.09326172	-81.47460938	+3456	+12.92871094	-2.60156250	-2.74658203	+30.41015625	-38.36425781	-11.60156250	+2836	+11.08740234	-7.78271484	-3.80566406	+45.19775391	-15.73242188	-53.02001953	+2468
+1458240919.08040000	+13.69775391	-5.33496094	-1.99951172	+23.77441406	-23.64257813	-81.71630859	+3488	+13.01660156	-2.53564453	-2.79492188	+30.93750000	-38.60595703	-12.50244141	+2844	+11.16650391	-7.71679688	-3.87597656	+44.89013672	-16.08398438	-53.32763672	+2496
+1458240919.08460000	+13.77246094	-5.29101563	-2.00390625	+23.24707031	-24.21386719	-81.95800781	+3524	+13.10449219	-2.46533203	-2.80810547	+31.53076172	-39.06738281	-13.55712891	+2848	+11.25000000	-7.65087891	-3.92431641	+44.62646484	-16.45751953	-53.78906250	+2520
+1458240919.08870010	+13.84716797	-5.22509766	-2.00830078	+22.85156250	-24.78515625	-82.13378906	+3564	+13.19677734	-2.38623047	-2.84326172	+31.99218750	-39.33105469	-14.34814453	+2860	+11.32470703	-7.58056641	-3.97265625	+44.36279297	-16.85302734	-54.20654297	+2548
+1458240919.09290000	+13.91748047	-5.18115234	-2.02148438	+22.34619141	-25.31250000	-82.30957031	+3600	+13.28466797	-2.32470703	-2.88281250	+32.34375000	-39.61669922	-15.16113281	+2868	+11.40820313	-7.50585938	-4.02978516	+44.14306641	-17.24853516	-54.53613281	+2576
+1458240919.09710000	+13.98779297	-5.13720703	-2.03027344	+21.81884766	-25.83984375	-82.48535156	+3636	+13.37255859	-2.26318359	-2.89599609	+32.73925781	-40.05615234	-16.08398438	+2876	+11.50048828	-7.43115234	-4.06933594	+43.96728516	-17.68798828	-55.01953125	+2600
+1458240919.10120010	+14.05810547	-5.07128906	-2.03466797	+21.46728516	-26.43310547	-82.66113281	+3672	+13.46044922	-2.18408203	-2.93115234	+33.06884766	-40.36376953	-16.74316406	+2888	+11.58398438	-7.35205078	-4.11328125	+43.81347656	-18.14941406	-55.45898438	+2620
+1458240919.10540010	+14.12402344	-5.02734375	-2.04785156	+21.00585938	-27.00439453	-82.83691406	+3708	+13.54833984	-2.13134766	-2.96630859	+33.26660156	-40.64941406	-17.46826172	+2896	+11.67626953	-7.27294922	-4.16162109	+43.65966797	-18.58886719	-55.83251953	+2644
+1458240919.10960010	+14.19433594	-4.98339844	-2.05224609	+20.56640625	-27.55371094	-83.03466797	+3740	+13.63183594	-2.07421875	-2.97949219	+33.48632813	-41.11083984	-18.28125000	+2904	+11.77294922	-7.19384766	-4.18359375	+43.59375000	-19.05029297	-56.38183594	+2660
+1458240919.11369990	+14.26025391	-4.92187500	-2.06542969	+20.21484375	-28.10302734	-83.14453125	+3772	+13.72412109	-1.99951172	-3.00585938	+33.70605469	-41.46240234	-18.87451172	+2916	+11.86962891	-7.11035156	-4.20996094	+43.52783203	-19.57763672	-56.88720703	+2676
+1458240919.11789990	+14.33056641	-4.87792969	-2.08300781	+19.77539063	-28.60839844	-83.27636719	+3804	+13.80761719	-1.94677734	-3.03662109	+33.81591797	-41.77001953	-19.53369141	+2924	+11.96191406	-7.03125000	-4.24951172	+43.43994141	-20.03906250	-57.32666016	+2692
+1458240919.12210010	+14.38769531	-4.83837891	-2.09619141	+19.31396484	-29.13574219	-83.43017578	+3832	+13.88671875	-1.89404297	-3.04541016	+33.96972656	-42.18750000	-20.28076172	+2932	+12.05859375	-6.94775391	-4.27148438	+43.39599609	-20.52246094	-57.81005859	+2700
+1458240919.12620000	+14.44921875	-4.77685547	-2.10498047	+18.98437500	-29.68505859	-83.56201172	+3860	+13.97021484	-1.82373047	-3.06738281	+34.14550781	-42.56103516	-20.83007813	+2944	+12.15087891	-6.85986328	-4.29785156	+43.37402344	-21.02783203	-58.27148438	+2708
+1458240919.13039990	+14.50634766	-4.73291016	-2.11816406	+18.56689453	-30.21240234	-83.69384766	+3888	+14.04931641	-1.77539063	-3.09375000	+34.21142578	-42.89062500	-21.44531250	+2952	+12.24316406	-6.77636719	-4.32861328	+43.30810547	-21.51123047	-58.68896484	+2716
+1458240919.13459990	+14.56347656	-4.68896484	-2.12255859	+18.17138672	-30.76171875	-83.84765625	+3912	+14.12402344	-1.72265625	-3.10253906	+34.32128906	-43.30810547	-22.12646484	+2964	+12.33544922	-6.69726563	-4.35058594	+43.28613281	-21.99462891	-59.19433594	+2716
+1458240919.13870000	+14.62060547	-4.62744141	-2.12695313	+17.88574219	-31.35498047	-84.00146484	+3936	+14.20751953	-1.65234375	-3.11572266	+34.49707031	-43.70361328	-22.71972656	+2976	+12.41894531	-6.60498047	-4.36816406	+43.30810547	-22.52197266	-59.65576172	+2720
+1458240919.14290000	+14.67773438	-4.57910156	-2.13134766	+17.55615234	-31.90429688	-84.17724609	+3960	+14.28222656	-1.59960938	-3.13330078	+34.60693359	-44.05517578	-23.35693359	+2988	+12.50683594	-6.53466797	-4.39453125	+43.24218750	-22.98339844	-60.09521484	+2720
+1458240919.14710000	+14.73046875	-4.53076172	-2.12695313	+17.22656250	-32.51953125	-84.39697266	+3984	+14.35253906	-1.54687500	-3.13330078	+34.80468750	-44.49462891	-24.12597656	+3000	+12.59033203	-6.45556641	-4.41650391	+43.22021484	-23.42285156	-60.55664063	+2720
+1458240919.15120010	+14.78320313	-4.46923828	-2.12255859	+16.96289063	-33.13476563	-84.57275391	+4008	+14.43164063	-1.47656250	-3.13330078	+35.06835938	-44.91210938	-24.78515625	+3020	+12.66503906	-6.37207031	-4.43847656	+43.19824219	-23.88427734	-61.01806641	+2720
+1458240919.15540000	+14.83593750	-4.41650391	-2.11816406	+16.67724609	-33.68408203	-84.74853516	+4032	+14.50634766	-1.41943359	-3.13769531	+35.28808594	-45.28564453	-25.53222656	+3036	+12.73974609	-6.30615234	-4.46923828	+43.13232422	-24.27978516	-61.41357422	+2720
+1458240919.15949990	+14.87988281	-4.35937500	-2.10937500	+16.41357422	-34.29931641	-84.96826172	+4060	+14.57666016	-1.36230469	-3.12890625	+35.59570313	-45.68115234	-26.34521484	+3052	+12.81005859	-6.23583984	-4.50000000	+43.04443359	-24.65332031	-61.80908203	+2724
+1458240919.16370010	+14.92382813	-4.29345703	-2.09179688	+16.23779297	-34.95849609	-85.20996094	+4092	+14.64697266	-1.28320313	-3.12451172	+35.96923828	-46.09863281	-27.07031250	+3076	+12.87158203	-6.15673828	-4.52636719	+43.02246094	-25.02685547	-62.22656250	+2728
+1458240919.16790010	+14.97216797	-4.22753906	-2.07421875	+16.08398438	-35.61767578	-85.45166016	+4124	+14.71728516	-1.22167969	-3.12011719	+36.32080078	-46.47216797	-27.88330078	+3096	+12.93310547	-6.09521484	-4.56152344	+42.93457031	-25.37841797	-62.62207031	+2736
+1458240919.17199990	+15.01611328	-4.16162109	-2.05224609	+15.93017578	-36.29882813	-85.73730469	+4160	+14.78320313	-1.16015625	-3.10253906	+36.73828125	-46.91162109	-28.78417969	+3120	+12.99902344	-6.02929688	-4.58349609	+42.89062500	-25.70800781	-63.08349609	+2744
+1458240919.17619990	+15.06005859	-4.08691406	-2.02587891	+15.84228516	-37.00195313	-86.02294922	+4196	+14.85351563	-1.08105469	-3.08496094	+37.22167969	-47.32910156	-29.61914063	+3144	+13.05615234	-5.95898438	-4.60986328	+42.91259766	-26.10351563	-63.54492188	+2756
+1458240919.18039990	+15.09960938	-4.02099609	-2.00390625	+15.73242188	-37.68310547	-86.33056641	+4232	+14.91943359	-1.01953125	-3.06738281	+37.70507813	-47.74658203	-30.54199219	+3168	+13.11328125	-5.89746094	-4.63623047	+42.86865234	-26.41113281	-63.98437500	+2768
+1458240919.18450000	+15.14355469	-3.95507813	-1.97753906	+15.62255859	-38.36425781	-86.66015625	+4268	+14.98095703	-0.95361328	-3.04541016	+38.21044922	-48.14208984	-31.50878906	+3196	+13.17041016	-5.83593750	-4.65820313	+42.86865234	-26.69677734	-64.46777344	+2784
+1458240919.18870000	+15.17871094	-3.88476563	-1.95117188	+15.57861328	-39.06738281	-86.94580078	+4308	+15.04687500	-0.87011719	-3.02783203	+38.78173828	-48.51562500	-32.36572266	+3220	+13.22753906	-5.76562500	-4.68457031	+42.89062500	-27.02636719	-64.90722656	+2804
+1458240919.19289990	+15.21826172	-3.81445313	-1.92480469	+15.49072266	-39.74853516	-87.25341797	+4344	+15.10839844	-0.80859375	-3.01464844	+39.28710938	-48.86718750	-33.28857422	+3244	+13.28027344	-5.70410156	-4.71093750	+42.89062500	-27.33398438	-65.34667969	+2828
+1458240919.19700000	+15.24902344	-3.74853516	-1.90283203	+15.40283203	-40.40771484	-87.56103516	+4384	+15.16552734	-0.74707031	-2.99267578	+39.83642578	-49.21875000	-34.27734375	+3272	+13.33740234	-5.64257813	-4.72851563	+42.93457031	-27.66357422	-65.87402344	+2848
+1458240919.20120000	+15.28417969	-3.66943359	-1.88085938	+15.38085938	-41.06689453	-87.84667969	+4424	+15.22265625	-0.66796875	-2.97949219	+40.42968750	-49.52636719	-35.13427734	+3296	+13.39453125	-5.56787109	-4.74169922	+43.06640625	-28.03710938	-66.33544922	+2872
+1458240919.20540000	+15.31494141	-3.61230469	-1.85888672	+15.24902344	-41.70410156	-88.13232422	+4460	+15.27539063	-0.61083984	-2.96191406	+40.97900391	-49.85595703	-36.05712891	+3320	+13.45166016	-5.50195313	-4.75927734	+43.15429688	-28.41064453	-66.81884766	+2900
+1458240919.20950010	+15.35009766	-3.55078125	-1.83691406	+15.13916016	-42.36328125	-88.41796875	+4496	+15.32812500	-0.55371094	-2.94433594	+41.52832031	-50.16357422	-37.02392578	+3344	+13.51318359	-5.43603516	-4.75927734	+43.30810547	-28.80615234	-67.43408203	+2928
+1458240919.21370010	+15.38085938	-3.48925781	-1.82373047	+15.00732422	-42.95654297	-88.65966797	+4528	+15.38085938	-0.47900391	-2.93554688	+42.07763672	-50.42724609	-37.83691406	+3364	+13.57910156	-5.35693359	-4.76367188	+43.50585938	-29.26757813	-67.93945313	+2952
+1458240919.21790000	+15.41162109	-3.44091797	-1.81494141	+14.83154297	-43.52783203	-88.90136719	+4556	+15.42919922	-0.43066406	-2.92675781	+42.56103516	-50.66894531	-38.73779297	+3384	+13.64501953	-5.29101563	-4.77246094	+43.65966797	-29.68505859	-68.42285156	+2976
+1458240919.22199990	+15.43798828	-3.39697266	-1.80175781	+14.63378906	-44.12109375	-89.14306641	+4584	+15.47753906	-0.38232422	-2.91357422	+43.06640625	-50.91064453	-39.66064453	+3404	+13.71093750	-5.22070313	-4.76367188	+43.85742188	-30.14648438	-69.01611328	+3000
+1458240919.22620010	+15.46435547	-3.33984375	-1.79736328	+14.41406250	-44.62646484	-89.27490234	+4608	+15.52148438	-0.32080078	-2.90917969	+43.57177734	-51.10839844	-40.40771484	+3424	+13.77685547	-5.14160156	-4.76367188	+44.07714844	-30.62988281	-69.47753906	+3024
+1458240919.23029990	+15.49072266	-3.30029297	-1.79736328	+14.12841797	-45.10986328	-89.38476563	+4628	+15.56542969	-0.27246094	-2.90917969	+43.98925781	-51.26220703	-41.17675781	+3440	+13.84277344	-5.06689453	-4.76367188	+44.25292969	-31.09130859	-69.93896484	+3044
+1458240919.23449990	+15.51708984	-3.26074219	-1.78857422	+13.84277344	-45.63720703	-89.51660156	+4644	+15.60498047	-0.22851563	-2.90039063	+44.47265625	-51.48193359	-42.03369141	+3460	+13.91308594	-4.99658203	-4.75048828	+44.49462891	-31.61865234	-70.51025391	+3064
+1458240919.23869990	+15.54345703	-3.21679688	-1.78857422	+13.55712891	-46.12060547	-89.58251953	+4660	+15.64892578	-0.17578125	-2.89599609	+44.93408203	-51.63574219	-42.75878906	+3476	+13.97900391	-4.91308594	-4.74169922	+44.75830078	-32.16796875	-70.97167969	+3076
+1458240919.24280000	+15.56982422	-3.18164063	-1.78857422	+13.20556641	-46.60400391	-89.67041016	+4672	+15.68847656	-0.13623047	-2.89160156	+45.35156250	-51.78955078	-43.50585938	+3492	+14.04492188	-4.84716797	-4.73291016	+44.93408203	-32.67333984	-71.45507813	+3088
+1458240919.24700000	+15.59619141	-3.15527344	-1.77099609	+12.87597656	-47.17529297	-89.78027344	+4684	+15.72363281	-0.09228516	-2.87402344	+45.85693359	-51.98730469	-44.36279297	+3512	+14.11083984	-4.78125000	-4.71972656	+45.17578125	-33.17871094	-71.98242188	+3096
+1458240919.25120000	+15.62255859	-3.11572266	-1.76220703	+12.54638672	-47.65869141	-89.78027344	+4692	+15.76757813	-0.04394531	-2.86962891	+46.31835938	-52.11914063	-45.06591797	+3532	+14.17675781	-4.71093750	-4.71093750	+45.37353516	-33.68408203	-72.37792969	+3104
+1458240919.25530000	+15.64892578	-3.08496094	-1.75781250	+12.17285156	-48.12011719	-89.78027344	+4696	+15.80712891	-0.00439453	-2.86083984	+46.73583984	-52.25097656	-45.79101563	+3552	+14.23828125	-4.65380859	-4.70654297	+45.52734375	-34.14550781	-72.79541016	+3104
+1458240919.25950000	+15.67089844	-3.05419922	-1.74023438	+11.79931641	-48.64746094	-89.78027344	+4704	+15.84228516	+0.03515625	-2.83886719	+47.21923828	-52.42675781	-46.62597656	+3572	+14.29101563	-4.59228516	-4.70214844	+45.68115234	-34.56298828	-73.21289063	+3104
+1458240919.26370000	+15.69287109	-3.01025391	-1.72705078	+11.46972656	-49.13085938	-89.71435547	+4716	+15.88183594	+0.08349609	-2.82568359	+47.70263672	-52.55859375	-47.30712891	+3596	+14.34375000	-4.52636719	-4.69335938	+45.87890625	-35.02441406	-73.58642578	+3104
+1458240919.26780010	+15.71484375	-2.97509766	-1.71386719	+11.09619141	-49.59228516	-89.60449219	+4720	+15.91699219	+0.13183594	-2.81250000	+48.18603516	-52.71240234	-47.98828125	+3616	+14.39648438	-4.47363281	-4.68896484	+45.98876953	-35.41992188	-73.95996094	+3104
+1458240919.27200010	+15.73681641	-2.93994141	-1.68310547	+10.76660156	-50.20751953	-89.58251953	+4732	+15.95214844	+0.18017578	-2.77734375	+48.75732422	-52.93212891	-48.82324219	+3640	+14.44482422	-4.42089844	-4.68896484	+46.14257813	-35.77148438	-74.35546875	+3100
+1458240919.27620010	+15.76318359	-2.89599609	-1.64794922	+10.45898438	-50.80078125	-89.49462891	+4744	+15.99169922	+0.23291016	-2.74658203	+49.32861328	-53.12988281	-49.59228516	+3668	+14.48876953	-4.36376953	-4.68457031	+46.27441406	-36.14501953	-74.70703125	+3100
+1458240919.28029990	+15.78515625	-2.85205078	-1.61279297	+10.17333984	-51.35009766	-89.45068359	+4756	+16.03125000	+0.27685547	-2.71142578	+49.85595703	-53.32763672	-50.38330078	+3692	+14.53271484	-4.32861328	-4.68457031	+46.34033203	-36.43066406	-75.08056641	+3100
+1458240919.28449990	+15.80712891	-2.81250000	-1.57324219	+9.88769531	-51.98730469	-89.40673828	+4772	+16.06640625	+0.32080078	-2.67187500	+50.44921875	-53.54736328	-51.24023438	+3716	+14.57226563	-4.28906250	-4.68457031	+46.45019531	-36.67236328	-75.47607422	+3104
+1458240919.28870010	+15.82470703	-2.76416016	-1.53808594	+9.62402344	-52.51464844	-89.25292969	+4792	+16.10595703	+0.37353516	-2.63671875	+51.02050781	-53.72314453	-51.98730469	+3744	+14.60742188	-4.24511719	-4.68896484	+46.56005859	-36.93603516	-75.78369141	+3108
+1458240919.29279990	+15.84667969	-2.72021484	-1.50292969	+9.31640625	-53.04199219	-89.09912109	+4808	+16.14111328	+0.42626953	-2.60156250	+51.54785156	-53.92089844	-52.69042969	+3768	+14.64697266	-4.20996094	-4.69335938	+46.62597656	-37.15576172	-76.11328125	+3116
+1458240919.29699990	+15.86865234	-2.67187500	-1.46777344	+9.00878906	-53.59130859	-88.94531250	+4828	+16.17187500	+0.47460938	-2.55761719	+52.14111328	-54.14062500	-53.48144531	+3796	+14.67773438	-4.17041016	-4.69335938	+46.73583984	-37.37548828	-76.46484375	+3128
+1458240919.30119990	+15.88623047	-2.61914063	-1.42822266	+8.76708984	-54.16259766	-88.76953125	+4852	+16.20703125	+0.53173828	-2.51367188	+52.75634766	-54.38232422	-54.22851563	+3820	+14.70849609	-4.12646484	-4.69335938	+46.84570313	-37.59521484	-76.77246094	+3144
+1458240919.30530000	+15.89941406	-2.57958984	-1.38867188	+8.48144531	-54.71191406	-88.59375000	+4876	+16.23779297	+0.57128906	-2.46972656	+53.32763672	-54.60205078	-55.01953125	+3848	+14.73925781	-4.09130859	-4.69335938	+46.91162109	-37.79296875	-77.10205078	+3160
+1458240919.30950000	+15.92138672	-2.54003906	-1.34912109	+8.21777344	-55.28320313	-88.48388672	+4900	+16.27294922	+0.61523438	-2.42578125	+53.87695313	-54.79980469	-55.78857422	+3876	+14.77441406	-4.06054688	-4.68896484	+47.02148438	-38.01269531	-77.49755859	+3184
+1458240919.31360010	+15.94335938	-2.49169922	-1.31396484	+7.93212891	-55.76660156	-88.26416016	+4928	+16.30810547	+0.66357422	-2.38623047	+54.38232422	-54.99755859	-56.46972656	+3904	+14.80957031	-4.02099609	-4.68896484	+47.15332031	-38.23242188	-77.78320313	+3208
+1458240919.31780000	+15.96093750	-2.46093750	-1.28320313	+7.60253906	-56.22802734	-88.08837891	+4948	+16.33886719	+0.69433594	-2.35107422	+54.82177734	-55.17333984	-57.15087891	+3928	+14.84472656	-3.99023438	-4.68896484	+47.21923828	-38.43017578	-78.06884766	+3232
+1458240919.32200000	+15.97851563	-2.42578125	-1.25683594	+7.25097656	-56.64550781	-87.86865234	+4972	+16.36523438	+0.72509766	-2.31591797	+55.23925781	-55.34912109	-57.81005859	+3956	+14.87548828	-3.95947266	-4.68017578	+47.32910156	-38.67187500	-78.44238281	+3264
+1458240919.32610010	+15.99609375	-2.39062500	-1.23925781	+6.87744141	-56.99707031	-87.58300781	+4996	+16.39599609	+0.76025391	-2.28515625	+55.63476563	-55.48095703	-58.33740234	+3984	+14.91503906	-3.91552734	-4.67578125	+47.43896484	-38.91357422	-78.68408203	+3292
+1458240919.33030010	+16.00927734	-2.36865234	-1.22607422	+6.41601563	-57.32666016	-87.27539063	+5016	+16.42236328	+0.79101563	-2.25878906	+55.94238281	-55.61279297	-58.88671875	+4008	+14.94580078	-3.87597656	-4.66699219	+47.52685547	-39.19921875	-78.92578125	+3320
+1458240919.33450010	+16.02685547	-2.35107422	-1.21289063	+5.95458984	-57.63427734	-86.98974609	+5032	+16.44433594	+0.81738281	-2.23681641	+56.25000000	-55.74462891	-59.39208984	+4036	+14.98535156	-3.83642578	-4.65380859	+47.63671875	-39.52880859	-79.21142578	+3352
+1458240919.33859990	+16.04443359	-2.32910156	-1.20410156	+5.51513672	-57.94189453	-86.68212891	+5052	+16.47070313	+0.84814453	-2.21484375	+56.53564453	-55.87646484	-59.85351563	+4064	+15.02929688	-3.79248047	-4.64501953	+47.76855469	-39.85839844	-79.40917969	+3380
+1458240919.34279990	+16.06201172	-2.32031250	-1.19531250	+5.00976563	-58.22753906	-86.39648438	+5068	+16.49267578	+0.85693359	-2.19287109	+56.73339844	-55.98632813	-60.33691406	+4088	+15.06884766	-3.75732422	-4.63623047	+47.83447266	-40.18798828	-79.62890625	+3400
+1458240919.34699990	+16.07958984	-2.31591797	-1.19091797	+4.48242188	-58.51318359	-86.13281250	+5080	+16.51464844	+0.87011719	-2.17968750	+56.86523438	-56.05224609	-60.73242188	+4112	+15.10839844	-3.72216797	-4.61865234	+47.92236328	-40.56152344	-79.91455078	+3424
+1458240919.35110000	+16.09716797	-2.30273438	-1.19091797	+3.97705078	-58.68896484	-85.78125000	+5096	+16.53662109	+0.88330078	-2.17968750	+56.93115234	-56.07421875	-60.99609375	+4136	+15.15673828	-3.67822266	-4.60107422	+48.05419922	-40.95703125	-80.09033203	+3444
+1458240919.35529990	+16.11035156	-2.30273438	-1.19970703	+3.40576172	-58.84277344	-85.42968750	+5104	+16.55859375	+0.90087891	-2.17968750	+56.97509766	-56.11816406	-61.23779297	+4160	+15.20068359	-3.63867188	-4.58789063	+48.12011719	-41.33056641	-80.26611328	+3460
+1458240919.35949990	+16.12353516	-2.30273438	-1.20410156	+2.83447266	-58.99658203	-85.07812500	+5116	+16.57617188	+0.91406250	-2.17089844	+57.08496094	-56.16210938	-61.54541016	+4184	+15.24023438	-3.59912109	-4.57470703	+48.20800781	-41.68212891	-80.44189453	+3468
+1458240919.36360000	+16.13671875	-2.29394531	-1.20849609	+2.30712891	-59.19433594	-84.72656250	+5124	+16.59375000	+0.93164063	-2.16210938	+57.19482422	-56.22802734	-61.85302734	+4212	+15.27978516	-3.55957031	-4.56152344	+48.29589844	-42.05566406	-80.57373047	+3480
+1458240919.36780000	+16.14990234	-2.29394531	-1.20849609	+1.75781250	-59.37011719	-84.39697266	+5132	+16.61132813	+0.94482422	-2.15332031	+57.28271484	-56.29394531	-62.13867188	+4236	+15.31494141	-3.52001953	-4.54833984	+48.36181641	-42.40722656	-80.72753906	+3484
+1458240919.37610010	+16.17626953	-2.28955078	-1.19531250	+0.79101563	-59.83154297	-83.78173828	+5148	+16.65087891	+0.97119141	-2.14013672	+57.43652344	-56.35986328	-62.66601563	+4292	+15.38525391	-3.44531250	-4.52636719	+48.55957031	-43.08837891	-81.05712891	+3488
+1458240919.38030000	+16.18945313	-2.27636719	-1.19091797	+0.37353516	-60.05126953	-83.49609375	+5156	+16.66845703	+0.98876953	-2.13574219	+57.54638672	-56.38183594	-62.92968750	+4324	+15.42480469	-3.41894531	-4.51318359	+48.62548828	-43.37402344	-81.25488281	+3488
+1458240919.38439990	+16.19824219	-2.26757813	-1.17773438	+0.00000000	-60.31494141	-83.21044922	+5168	+16.68603516	+1.00634766	-2.11816406	+57.76611328	-56.44775391	-63.30322266	+4352	+15.45117188	-3.38818359	-4.50439453	+48.71337891	-43.61572266	-81.43066406	+3484
+1458240919.38860010	+16.21142578	-2.25000000	-1.16015625	-0.37353516	-60.57861328	-82.94677734	+5180	+16.70800781	+1.02392578	-2.10058594	+57.96386719	-56.51367188	-63.65478516	+4384	+15.47753906	-3.36181641	-4.49121094	+48.82324219	-43.85742188	-81.62841797	+3484
+1458240919.39280010	+16.22460938	-2.23242188	-1.14697266	-0.72509766	-60.84228516	-82.68310547	+5192	+16.72998047	+1.05468750	-2.08300781	+58.20556641	-56.57958984	-64.00634766	+4416	+15.50830078	-3.33984375	-4.47802734	+48.91113281	-44.03320313	-81.87011719	+3480
+1458240919.39689990	+16.22900391	-2.21484375	-1.12060547	-1.03271484	-61.17187500	-82.46337891	+5208	+16.74755859	+1.08105469	-2.05664063	+58.53515625	-56.66748047	-64.42382813	+4452	+15.52587891	-3.30908203	-4.47802734	+48.99902344	-44.16503906	-82.00195313	+3480
+1458240919.40109990	+16.23779297	-2.18847656	-1.08984375	-1.27441406	-61.52343750	-82.24365234	+5224	+16.76953125	+1.11181641	-2.02587891	+58.90869141	-56.77734375	-64.90722656	+4484	+15.53906250	-3.28710938	-4.47363281	+49.08691406	-44.27490234	-82.22167969	+3480
+1458240919.40529990	+16.25097656	-2.15771484	-1.05908203	-1.47216797	-61.89697266	-82.04589844	+5244	+16.78710938	+1.14257813	-1.99511719	+59.28222656	-56.88720703	-65.39062500	+4520	+15.55664063	-3.27392578	-4.46923828	+49.15283203	-44.36279297	-82.48535156	+3484
+1458240919.40940000	+16.25976563	-2.13134766	-1.01953125	-1.64794922	-62.29248047	-81.87011719	+5264	+16.80908203	+1.16894531	-1.95556641	+59.69970703	-57.01904297	-65.93994141	+4556	+15.57421875	-3.26074219	-4.45605469	+49.26269531	-44.45068359	-82.77099609	+3492
+1458240919.41779990	+16.28173828	-2.07421875	-0.94482422	-1.97753906	-63.03955078	-81.51855469	+5308	+16.86181641	+1.23046875	-1.87646484	+60.57861328	-57.28271484	-67.01660156	+4624	+15.60937500	-3.23876953	-4.43847656	+49.48242188	-44.60449219	-83.36425781	+3516
+1458240919.42190000	+16.29052734	-2.04345703	-0.90527344	-2.13134766	-63.43505859	-81.38671875	+5328	+16.87939453	+1.26123047	-1.83251953	+60.99609375	-57.43652344	-67.54394531	+4652	+15.62695313	-3.22558594	-4.42968750	+49.59228516	-44.64843750	-83.62792969	+3536
+1458240919.42610000	+16.29931641	-2.01708984	-0.87011719	-2.26318359	-63.74267578	-81.23291016	+5352	+16.90136719	+1.29199219	-1.79736328	+61.39160156	-57.56835938	-68.00537109	+4684	+15.64013672	-3.21240234	-4.42529297	+49.65820313	-44.67041016	-83.82568359	+3556
+1458240919.43030000	+16.30810547	-1.99511719	-0.83935547	-2.46093750	-64.05029297	-81.05712891	+5376	+16.92333984	+1.31396484	-1.76220703	+61.72119141	-57.70019531	-68.44482422	+4708	+15.64892578	-3.19921875	-4.42089844	+49.70214844	-44.71435547	-84.00146484	+3576
+1458240919.43440010	+16.31689453	-1.97753906	-0.80419922	-2.63671875	-64.35791016	-80.92529297	+5396	+16.94091797	+1.33593750	-1.72705078	+62.02880859	-57.83203125	-68.84033203	+4736	+15.66210938	-3.18603516	-4.40771484	+49.76806641	-44.80224609	-84.26513672	+3604
+1458240919.43860010	+16.32568359	-1.95556641	-0.78222656	-2.79052734	-64.59960938	-80.79345703	+5416	+16.96289063	+1.35791016	-1.68750000	+62.40234375	-58.00781250	-69.30175781	+4760	+15.67968750	-3.17285156	-4.39892578	+49.81201172	-44.89013672	-84.41894531	+3632
+1458240919.44280000	+16.33447266	-1.94677734	-0.75585938	-2.96630859	-64.84130859	-80.63964844	+5436	+16.97607422	+1.36669922	-1.64794922	+62.66601563	-58.18359375	-69.76318359	+4784	+15.69287109	-3.15966797	-4.39013672	+49.83398438	-44.97802734	-84.57275391	+3656
+1458240919.45110010	+16.36083984	-1.92919922	-0.72509766	-3.33984375	-65.19287109	-80.37597656	+5468	+17.01123047	+1.38427734	-1.60400391	+62.88574219	-58.49121094	-70.22460938	+4824	+15.73681641	-3.12890625	-4.36816406	+49.87792969	-45.26367188	-84.83642578	+3716
+1458240919.45530010	+16.36962891	-1.92919922	-0.71630859	-3.58154297	-65.28076172	-80.22216797	+5480	+17.02880859	+1.38427734	-1.59082031	+62.86376953	-58.64501953	-70.33447266	+4840	+15.75439453	-3.11132813	-4.36376953	+49.83398438	-45.41748047	-84.81445313	+3740
+1458240919.45939990	+16.37841797	-1.93798828	-0.71191406	-3.82324219	-65.34667969	-80.09033203	+5492	+17.04199219	+1.37548828	-1.58642578	+62.70996094	-58.75488281	-70.33447266	+4856	+15.77197266	-3.09375000	-4.35058594	+49.81201172	-45.61523438	-84.83642578	+3760
+1458240919.46359990	+16.38720703	-1.93798828	-0.71630859	-3.99902344	-65.36865234	-79.98046875	+5500	+17.05078125	+1.37548828	-1.58203125	+62.62207031	-58.88671875	-70.35644531	+4872	+15.79394531	-3.07177734	-4.35058594	+49.72412109	-45.76904297	-84.72656250	+3780
+1458240919.46770000	+16.39160156	-1.94677734	-0.72509766	-4.21875000	-65.36865234	-79.84863281	+5512	+17.05517578	+1.36230469	-1.57763672	+62.44628906	-59.04052734	-70.31250000	+4888	+15.80712891	-3.04980469	-4.34619141	+49.61425781	-45.94482422	-84.61669922	+3796
+1458240919.47190000	+16.40478516	-1.95556641	-0.73388672	-4.48242188	-65.34667969	-79.71679688	+5520	+17.06396484	+1.34912109	-1.57763672	+62.20458984	-59.19433594	-70.22460938	+4908	+15.82470703	-3.03222656	-4.33740234	+49.50439453	-46.14257813	-84.55078125	+3808
+1458240919.47610000	+16.41357422	-1.96435547	-0.74707031	-4.65820313	-65.32470703	-79.58496094	+5524	+17.06835938	+1.34033203	-1.57763672	+62.00683594	-59.34814453	-70.15869141	+4924	+15.84228516	-3.01025391	-4.32861328	+49.43847656	-46.38427734	-84.44091797	+3820
+1458240919.48020010	+16.42236328	-1.97314453	-0.75585938	-4.85595703	-65.32470703	-79.47509766	+5532	+17.07714844	+1.32714844	-1.57324219	+61.80908203	-59.52392578	-70.07080078	+4944	+15.86425781	-2.99267578	-4.31982422	+49.32861328	-46.58203125	-84.35302734	+3828
+1458240919.48440000	+16.43115234	-1.98193359	-0.76904297	-5.03173828	-65.30273438	-79.38720703	+5540	+17.08154297	+1.31396484	-1.57763672	+61.52343750	-59.69970703	-69.91699219	+4964	+15.88183594	-2.97070313	-4.31542969	+49.24072266	-46.75781250	-84.24316406	+3828
+1458240919.48860000	+16.43994141	-1.98632813	-0.77783203	-5.16357422	-65.28076172	-79.29931641	+5544	+17.09033203	+1.29638672	-1.58642578	+61.12792969	-59.91943359	-69.65332031	+4988	+15.89501953	-2.95751953	-4.31103516	+49.15283203	-46.88964844	-84.13330078	+3828
+1458240919.49690010	+16.45312500	-1.99951172	-0.80419922	-5.42724609	-65.21484375	-79.14550781	+5552	+17.09912109	+1.28320313	-1.60400391	+60.53466797	-60.27099609	-69.21386719	+5028	+15.92138672	-2.92236328	-4.31103516	+48.88916016	-47.13134766	-83.80371094	+3824
+1458240919.50110010	+16.45751953	-2.00390625	-0.80859375	-5.49316406	-65.23681641	-79.10156250	+5556	+17.10351563	+1.27441406	-1.59960938	+60.44677734	-60.53466797	-69.21386719	+5052	+15.92578125	-2.90917969	-4.30664063	+48.82324219	-47.21923828	-83.75976563	+3816
+1458240919.50519990	+16.46191406	-2.00830078	-0.81298828	-5.53710938	-65.28076172	-79.05761719	+5556	+17.10351563	+1.27441406	-1.58642578	+60.42480469	-60.82031250	-69.23583984	+5072	+15.93896484	-2.90039063	-4.30224609	+48.77929688	-47.32910156	-83.75976563	+3812
+1458240919.50939990	+16.46630859	-2.00390625	-0.81298828	-5.55908203	-65.36865234	-79.03564453	+5560	+17.10791016	+1.27441406	-1.57324219	+60.38085938	-61.10595703	-69.25781250	+5096	+15.94775391	-2.88720703	-4.29785156	+48.73535156	-47.37304688	-83.71582031	+3808
+1458240919.51360010	+16.47509766	-1.99951172	-0.80859375	-5.55908203	-65.47851563	-79.01367188	+5564	+17.12109375	+1.27880859	-1.55566406	+60.51269531	-61.45751953	-69.38964844	+5120	+15.95214844	-2.87841797	-4.28906250	+48.73535156	-47.43896484	-83.78173828	+3804
+1458240919.51770000	+16.47949219	-1.99511719	-0.79541016	-5.51513672	-65.63232422	-79.01367188	+5568	+17.12988281	+1.29199219	-1.52929688	+60.71044922	-61.78710938	-69.58740234	+5144	+15.96093750	-2.87402344	-4.28027344	+48.75732422	-47.48291016	-83.89160156	+3804
+1458240919.52189990	+16.48388672	-1.98193359	-0.78222656	-5.42724609	-65.80810547	-79.03564453	+5576	+17.13427734	+1.30517578	-1.50732422	+60.93017578	-62.13867188	-69.78515625	+5164	+15.96972656	-2.86962891	-4.27587891	+48.75732422	-47.46093750	-83.97949219	+3804
+1458240919.52609990	+16.48828125	-1.97314453	-0.76464844	-5.31738281	-65.98388672	-79.10156250	+5588	+17.13867188	+1.31835938	-1.47216797	+61.32568359	-62.51220703	-70.15869141	+5188	+15.97412109	-2.86962891	-4.27148438	+48.77929688	-47.43896484	-84.08935547	+3804
+1458240919.53440000	+16.49267578	-1.94677734	-0.72509766	-5.03173828	-66.44531250	-79.25537109	+5608	+17.14746094	+1.34033203	-1.40625000	+62.00683594	-63.32519531	-70.81787109	+5232	+15.98291016	-2.86523438	-4.26269531	+48.84521484	-47.39501953	-84.39697266	+3816
+1458240919.53850010	+16.49267578	-1.93359375	-0.69873047	-4.87792969	-66.68701172	-79.34326172	+5624	+17.15185547	+1.34912109	-1.35791016	+62.57812500	-63.83056641	-71.41113281	+5256	+15.98730469	-2.86083984	-4.25390625	+48.93310547	-47.37304688	-84.57275391	+3828
+1458240919.54270010	+16.49707031	-1.92041016	-0.67236328	-4.68017578	-66.97265625	-79.45312500	+5636	+17.16064453	+1.36669922	-1.30957031	+63.23730469	-64.31396484	-72.02636719	+5276	+15.98730469	-2.86083984	-4.24511719	+49.02099609	-47.35107422	-84.81445313	+3840
+1458240919.54690000	+16.49707031	-1.90283203	-0.64599609	-4.46044922	-67.28027344	-79.60693359	+5652	+17.16503906	+1.37988281	-1.26562500	+63.83056641	-64.79736328	-72.59765625	+5296	+15.99169922	-2.86083984	-4.23193359	+49.15283203	-47.35107422	-85.05615234	+3856
+1458240919.55100010	+16.49707031	-1.88964844	-0.61523438	-4.21875000	-67.56591797	-79.78271484	+5668	+17.16943359	+1.39306641	-1.22167969	+64.44580078	-65.28076172	-73.16894531	+5316	+16.00048828	-2.86083984	-4.21875000	+49.26269531	-47.35107422	-85.29785156	+3876
+1458240919.55940010	+16.50146484	-1.85888672	-0.56250000	-3.66943359	-68.13720703	-80.22216797	+5696	+17.16503906	+1.39746094	-1.14697266	+65.36865234	-66.22558594	-74.13574219	+5344	+16.00927734	-2.86083984	-4.19677734	+49.46044922	-47.35107422	-85.73730469	+3916
+1458240919.56349990	+16.50146484	-1.84570313	-0.53613281	-3.31787109	-68.46679688	-80.50781250	+5708	+17.16064453	+1.39746094	-1.11621094	+65.85205078	-66.68701172	-74.61914063	+5356	+16.01367188	-2.85644531	-4.18798828	+49.52636719	-47.37304688	-85.89111328	+3936
+1458240919.56769990	+16.50146484	-1.83251953	-0.50976563	-2.98828125	-68.77441406	-80.81542969	+5724	+17.15625000	+1.38867188	-1.08105469	+66.31347656	-67.17041016	-75.14648438	+5372	+16.01806641	-2.84765625	-4.18359375	+49.57031250	-47.39501953	-86.02294922	+3960
+1458240919.57600000	+16.50146484	-1.81054688	-0.47021484	-2.19726563	-69.32373047	-81.58447266	+5744	+17.14746094	+1.37109375	-1.03710938	+66.97265625	-68.09326172	-75.87158203	+5396	+16.03125000	-2.83007813	-4.16601563	+49.70214844	-47.57080078	-86.22070313	+4000
+1458240919.58020000	+16.50146484	-1.80615234	-0.45703125	-1.80175781	-69.56542969	-82.00195313	+5752	+17.14306641	+1.36230469	-1.01953125	+67.25830078	-68.55468750	-76.22314453	+5408	+16.03564453	-2.81689453	-4.15722656	+49.74609375	-47.68066406	-86.28662109	+4016
+1458240919.58439990	+16.50146484	-1.80175781	-0.45263672	-1.40625000	-69.74121094	-82.46337891	+5756	+17.13427734	+1.34912109	-1.00634766	+67.47802734	-68.97216797	-76.46484375	+5420	+16.04443359	-2.80810547	-4.14843750	+49.74609375	-47.79052734	-86.33056641	+4032
+1458240919.58850000	+16.49707031	-1.80175781	-0.45703125	-0.92285156	-69.91699219	-83.03466797	+5756	+17.12109375	+1.33154297	-1.00634766	+67.41210938	-69.34570313	-76.48681641	+5428	+16.04882813	-2.79931641	-4.14404297	+49.72412109	-47.90039063	-86.30859375	+4040
+1458240919.59270000	+16.49267578	-1.80615234	-0.46582031	-0.46142578	-70.02685547	-83.60595703	+5760	+17.11230469	+1.30957031	-1.00634766	+67.34619141	-69.69726563	-76.50878906	+5440	+16.05761719	-2.79052734	-4.14404297	+49.68017578	-48.01025391	-86.24267578	+4052
+1458240919.59690000	+16.49267578	-1.81054688	-0.47900391	+0.00000000	-70.09277344	-84.17724609	+5760	+17.10351563	+1.28759766	-1.00634766	+67.30224609	-70.04882813	-76.57470703	+5452	+16.06201172	-2.77734375	-4.14404297	+49.61425781	-48.12011719	-86.15478516	+4056
+1458240919.60100010	+16.48828125	-1.81494141	-0.49658203	+0.54931641	-70.15869141	-84.83642578	+5760	+17.09472656	+1.26562500	-1.00634766	+67.25830078	-70.40039063	-76.64062500	+5460	+16.06201172	-2.76416016	-4.14404297	+49.54833984	-48.22998047	-86.06689453	+4060
+1458240919.60520010	+16.48828125	-1.82373047	-0.50976563	+1.07666016	-70.20263672	-85.49560547	+5764	+17.08593750	+1.25244141	-1.00634766	+67.28027344	-70.75195313	-76.72851563	+5472	+16.06640625	-2.75097656	-4.14404297	+49.50439453	-48.33984375	-86.00097656	+4060
+1458240919.61350010	+16.47949219	-1.83251953	-0.54492188	+2.41699219	-70.31250000	-87.07763672	+5760	+17.08154297	+1.22167969	-1.00634766	+67.17041016	-71.41113281	-76.83837891	+5488	+16.07519531	-2.72900391	-4.13964844	+49.35058594	-48.58154297	-85.80322266	+4056
+1458240919.61770010	+16.47509766	-1.83691406	-0.56250000	+3.25195313	-70.35644531	-88.00048828	+5756	+17.07714844	+1.20849609	-1.01074219	+67.01660156	-71.69677734	-76.77246094	+5496	+16.07958984	-2.72021484	-4.13964844	+49.26269531	-48.69140625	-85.73730469	+4048
+1458240919.62179990	+16.47070313	-1.83691406	-0.57128906	+4.17480469	-70.42236328	-89.01123047	+5752	+17.07275391	+1.19531250	-1.01074219	+67.01660156	-72.00439453	-76.88232422	+5504	+16.07958984	-2.71142578	-4.13964844	+49.17480469	-48.77929688	-85.64941406	+4040
+1458240919.62599990	+16.47070313	-1.83251953	-0.57568359	+5.38330078	-70.59814453	-90.28564453	+5744	+17.07275391	+1.17773438	-1.00195313	+67.10449219	-72.33398438	-77.12402344	+5512	+16.07958984	-2.70703125	-4.13964844	+49.06494141	-48.84521484	-85.58349609	+4032
+1458240919.63019990	+16.46630859	-1.82373047	-0.56689453	+6.67968750	-70.77392578	-91.60400391	+5740	+17.07275391	+1.17773438	-0.99755859	+67.23632813	-72.66357422	-77.29980469	+5516	+16.08398438	-2.70263672	-4.13964844	+48.97705078	-48.88916016	-85.51757813	+4024
+1458240919.63430000	+16.46630859	-1.81494141	-0.56250000	+8.06396484	-70.94970703	-92.96630859	+5736	+17.07714844	+1.18212891	-0.97998047	+67.50000000	-73.03710938	-77.65136719	+5524	+16.07958984	-2.69824219	-4.13964844	+48.88916016	-48.93310547	-85.47363281	+4012
+1458240919.63850000	+16.46630859	-1.79296875	-0.54492188	+9.88769531	-71.23535156	-94.72412109	+5740	+17.08154297	+1.17773438	-0.95800781	+67.87353516	-73.41064453	-78.11279297	+5528	+16.07958984	-2.69384766	-4.13525391	+48.84521484	-48.95507813	-85.47363281	+4004
+1458240919.64270000	+16.46630859	-1.77539063	-0.52294922	+11.71142578	-71.49902344	-96.48193359	+5740	+17.09033203	+1.17773438	-0.94042969	+68.24707031	-73.80615234	-78.59619141	+5536	+16.07958984	-2.69384766	-4.13085938	+48.80126953	-48.95507813	-85.49560547	+4000
+1458240919.65100000	+16.46630859	-1.72705078	-0.45703125	+16.25976563	-72.09228516	-100.78857422	+5748	+17.10351563	+1.17773438	-0.89648438	+69.03808594	-74.61914063	-79.56298828	+5544	+16.07519531	-2.69824219	-4.11767578	+48.73535156	-48.91113281	-85.60546875	+3992
+1458240919.65520000	+16.46630859	-1.70507813	-0.42187500	+18.67675781	-72.35595703	-103.05175781	+5756	+17.11230469	+1.19091797	-0.87451172	+69.52148438	-75.03662109	-80.09033203	+5552	+16.07080078	-2.70263672	-4.11328125	+48.69140625	-48.86718750	-85.67138672	+3988
+1458240919.65930010	+16.47070313	-1.67871094	-0.39111328	+21.07177734	-72.55371094	-105.29296875	+5760	+17.12109375	+1.19970703	-0.85253906	+70.02685547	-75.49804688	-80.63964844	+5556	+16.07080078	-2.70703125	-4.10888672	+48.66943359	-48.82324219	-85.73730469	+3988
+1458240919.66350010	+16.46630859	-1.64794922	-0.36035156	+23.90625000	-72.72949219	-107.86376953	+5768	+17.12548828	+1.20849609	-0.82177734	+70.75195313	-75.95947266	-81.40869141	+5560	+16.06640625	-2.71142578	-4.10009766	+48.64746094	-48.77929688	-85.78125000	+3992
+1458240919.66770010	+16.46630859	-1.62597656	-0.32958984	+26.41113281	-72.88330078	-110.19287109	+5772	+17.12988281	+1.21728516	-0.79541016	+71.43310547	-76.44287109	-82.17773438	+5564	+16.06201172	-2.71582031	-4.09570313	+48.62548828	-48.71337891	-85.82519531	+3996
+1458240919.67179990	+16.47070313	-1.60839844	-0.30322266	+28.85009766	-72.97119141	-112.45605469	+5776	+17.13867188	+1.22167969	-0.77783203	+71.82861328	-76.92626953	-82.63916016	+5564	+16.05761719	-2.71582031	-4.09130859	+48.60351563	-48.66943359	-85.89111328	+4004
+1458240919.67600010	+16.47070313	-1.58203125	-0.28125000	+31.44287109	-73.01513672	-114.78515625	+5780	+17.14306641	+1.22167969	-0.76025391	+72.24609375	-77.38769531	-83.16650391	+5568	+16.05322266	-2.72021484	-4.08251953	+48.58154297	-48.62548828	-85.91308594	+4008
+1458240919.68020010	+16.47070313	-1.57324219	-0.26806641	+33.72802734	-72.99316406	-116.91650391	+5780	+17.14746094	+1.22607422	-0.74267578	+72.72949219	-77.87109375	-83.73779297	+5568	+16.04882813	-2.72021484	-4.07812500	+48.53759766	-48.58154297	-85.93505859	+4016
+1458240919.68429990	+16.47070313	-1.56445313	-0.25048828	+35.99121094	-72.97119141	-119.00390625	+5780	+17.15185547	+1.23046875	-0.73388672	+73.08105469	-78.33251953	-84.17724609	+5568	+16.04443359	-2.72460938	-4.07373047	+48.49365234	-48.53759766	-85.93505859	+4028
+1458240919.68849990	+16.46630859	-1.55126953	-0.25048828	+37.88085938	-72.79541016	-120.69580078	+5780	+17.14746094	+1.23486328	-0.72509766	+73.30078125	-78.79394531	-84.50683594	+5568	+16.04443359	-2.72460938	-4.06933594	+48.42773438	-48.51562500	-85.86914063	+4036
+1458240919.69680000	+16.46630859	-1.55566406	-0.25927734	+41.02294922	-72.44384766	-123.55224609	+5772	+17.14306641	+1.23046875	-0.72949219	+73.25683594	-79.67285156	-84.68261719	+5568	+16.03564453	-2.71582031	-4.06494141	+48.27392578	-48.47167969	-85.64941406	+4056
+1458240919.70100000	+16.46191406	-1.56445313	-0.27685547	+42.20947266	-72.20214844	-124.62890625	+5772	+17.13867188	+1.22607422	-0.73828125	+72.90527344	-80.11230469	-84.48486328	+5568	+16.03125000	-2.71142578	-4.06494141	+48.16406250	-48.47167969	-85.51757813	+4064
+1458240919.70510010	+16.45751953	-1.57763672	-0.29882813	+43.28613281	-71.96044922	-125.61767578	+5772	+17.13427734	+1.21289063	-0.75146484	+72.48779297	-80.52978516	-84.24316406	+5572	+16.03125000	-2.70263672	-4.06494141	+48.05419922	-48.49365234	-85.34179688	+4072
+1458240919.70930000	+16.45751953	-1.59082031	-0.30761719	+44.42871094	-71.78466797	-126.67236328	+5768	+17.12988281	+1.19970703	-0.76464844	+72.07031250	-80.94726563	-84.02343750	+5576	+16.02685547	-2.69384766	-4.06494141	+47.94433594	-48.53759766	-85.12207031	+4080
+1458240919.71350000	+16.45312500	-1.60400391	-0.32519531	+45.19775391	-71.54296875	-127.37548828	+5764	+17.12548828	+1.19091797	-0.78222656	+71.41113281	-81.36474609	-83.51806641	+5580	+16.02685547	-2.68066406	-4.06933594	+47.76855469	-48.58154297	-84.85839844	+4084
+1458240919.71760010	+16.45312500	-1.62158203	-0.34716797	+45.94482422	-71.27929688	-128.03466797	+5764	+17.12109375	+1.18212891	-0.79980469	+70.70800781	-81.73828125	-82.92480469	+5588	+16.02246094	-2.67187500	-4.06933594	+47.59277344	-48.64746094	-84.55078125	+4088
+1458240919.72180010	+16.44873047	-1.63476563	-0.36914063	+46.71386719	-71.03759766	-128.71582031	+5764	+17.11669922	+1.16894531	-0.81298828	+69.91699219	-82.15576172	-82.28759766	+5592	+16.02246094	-2.65429688	-4.07373047	+47.41699219	-48.71337891	-84.24316406	+4092
+1458240919.72600010	+16.44873047	-1.65673828	-0.38671875	+47.28515625	-70.79589844	-129.24316406	+5760	+17.11230469	+1.16455078	-0.83056641	+69.19189453	-82.55126953	-81.67236328	+5596	+16.02246094	-2.63232422	-4.07812500	+47.13134766	-48.82324219	-83.71582031	+4092
+1458240919.73009990	+16.44433594	-1.66992188	-0.40869141	+47.85644531	-70.57617188	-129.77050781	+5760	+17.10791016	+1.15136719	-0.84375000	+68.31298828	-82.96875000	-80.94726563	+5600	+16.01806641	-2.61035156	-4.08251953	+46.86767578	-48.91113281	-83.25439453	+4092
+1458240919.73429990	+16.44433594	-1.68310547	-0.42187500	+48.53759766	-70.37841797	-130.36376953	+5756	+17.10791016	+1.13818359	-0.85693359	+67.47802734	-83.40820313	-80.26611328	+5604	+16.01806641	-2.59277344	-4.08691406	+46.62597656	-49.02099609	-82.81494141	+4088
+1458240919.74260000	+16.44433594	-1.70068359	-0.43505859	+50.00976563	-70.09277344	-131.72607422	+5748	+17.09912109	+1.12060547	-0.87451172	+66.20361328	-84.30908203	-79.21142578	+5612	+16.01367188	-2.54882813	-4.09130859	+46.09863281	-49.26269531	-81.87011719	+4068
+1458240919.74679990	+16.43994141	-1.70068359	-0.43066406	+50.95458984	-69.96093750	-132.58300781	+5740	+17.09912109	+1.11621094	-0.87011719	+66.15966797	-84.79248047	-79.25537109	+5612	+16.01367188	-2.53564453	-4.09130859	+45.92285156	-49.30664063	-81.56250000	+4056
+1458240919.75099990	+16.43994141	-1.70507813	-0.42187500	+51.83349609	-69.87304688	-133.39599609	+5736	+17.10351563	+1.11181641	-0.85693359	+66.79687500	-85.31982422	-79.95849609	+5616	+16.00927734	-2.52685547	-4.09130859	+45.76904297	-49.35058594	-81.34277344	+4044
+1458240919.75510000	+16.44433594	-1.69628906	-0.40869141	+52.82226563	-69.76318359	-134.25292969	+5732	+17.10791016	+1.12060547	-0.83935547	+67.65380859	-85.84716797	-80.83740234	+5620	+16.00927734	-2.52685547	-4.09130859	+45.63720703	-49.35058594	-81.16699219	+4032
+1458240919.76350000	+16.44873047	-1.67871094	-0.37792969	+54.84375000	-69.60937500	-136.03271484	+5732	+17.11669922	+1.12939453	-0.80859375	+70.72998047	-86.94580078	-83.97949219	+5628	+16.00488281	-2.52685547	-4.08691406	+45.48339844	-49.30664063	-80.99121094	+4016
+1458240919.76760010	+16.44873047	-1.66113281	-0.35595703	+55.94238281	-69.56542969	-136.99951172	+5736	+17.11669922	+1.13378906	-0.78662109	+73.76220703	-87.51708984	-87.03369141	+5632	+16.00048828	-2.52685547	-4.08251953	+45.41748047	-49.28466797	-80.94726563	+4008
+1458240919.77180000	+16.45312500	-1.64355469	-0.32958984	+57.10693359	-69.54345703	-138.03222656	+5736	+17.12109375	+1.13818359	-0.76464844	+78.85986328	-88.04443359	-92.15332031	+5632	+15.99169922	-2.52685547	-4.08251953	+45.37353516	-49.24072266	-80.90332031	+4004
+1458240919.77589990	+16.45312500	-1.62597656	-0.30761719	+58.16162109	-69.52148438	-138.95507813	+5740	+17.12109375	+1.14257813	-0.73828125	+89.34082031	-88.54980469	-102.65625000	+5632	+15.99169922	-2.52685547	-4.07812500	+45.32958984	-49.21875000	-80.88134766	+4000
+1458240919.78010010	+16.45751953	-1.60839844	-0.28125000	+59.28222656	-69.47753906	-139.92187500	+5744	+17.12548828	+1.15136719	-0.71191406	+109.68750000	-88.96728516	-123.02490234	+5636	+15.98730469	-2.53125000	-4.07373047	+45.30761719	-49.19677734	-80.88134766	+4000
+1458240919.78430010	+16.46191406	-1.59082031	-0.25488281	+60.35888672	-69.45556641	-140.86669922	+5748	+17.12988281	+1.16455078	-0.68994141	+141.85546875	-89.14306641	-155.23681641	+5636	+15.98291016	-2.53564453	-4.06933594	+45.26367188	-49.15283203	-80.88134766	+4000
+1458240919.78839990	+16.46191406	-1.57763672	-0.23730469	+61.14990234	-69.38964844	-141.54785156	+5752	+17.13427734	+1.17333984	-0.67236328	+175.56152344	-89.03320313	+171.03515625	+5632	+15.97851563	-2.53564453	-4.06933594	+45.24169922	-49.13085938	-80.85937500	+4004
+1458240919.79679990	+16.46630859	-1.54687500	-0.21533203	+62.57812500	-69.27978516	-142.75634766	+5752	+17.13867188	+1.17773438	-0.64599609	-153.67675781	-88.30810547	+140.16357422	+5620	+15.97412109	-2.53564453	-4.06494141	+45.13183594	-49.06494141	-80.79345703	+4012
+1458240919.80090000	+16.46630859	-1.53808594	-0.20654297	+63.12744141	-69.23583984	-143.17382813	+5752	+17.13427734	+1.17773438	-0.64599609	-146.82128906	-87.91259766	+133.24218750	+5612	+15.96972656	-2.53564453	-4.06494141	+45.08789063	-49.06494141	-80.72753906	+4016
+1458240919.80510000	+16.46630859	-1.53369141	-0.19775391	+63.61083984	-69.19189453	-143.61328125	+5752	+17.12988281	+1.17773438	-0.64160156	-142.55859375	-87.51708984	+128.91357422	+5608	+15.96533203	-2.53564453	-4.06494141	+45.02197266	-49.06494141	-80.66162109	+4020
+1458240919.80929990	+16.46630859	-1.53369141	-0.19775391	+63.98437500	-69.12597656	-143.94287109	+5752	+17.12988281	+1.17333984	-0.64599609	-139.19677734	-87.14355469	+125.44189453	+5600	+15.96533203	-2.53125000	-4.06494141	+44.95605469	-49.06494141	-80.59570313	+4028
+1458240919.81340000	+16.46630859	-1.53369141	-0.20654297	+64.16015625	-69.06005859	-144.05273438	+5752	+17.12988281	+1.16894531	-0.65478516	-136.29638672	-86.79199219	+122.40966797	+5600	+15.96093750	-2.52685547	-4.06494141	+44.84619141	-49.08691406	-80.48583984	+4032
+1458240919.81760000	+16.46630859	-1.53808594	-0.21972656	+64.20410156	-68.97216797	-144.07470703	+5752	+17.12988281	+1.15576172	-0.66357422	-134.45068359	-86.46240234	+120.43212891	+5596	+15.96093750	-2.52246094	-4.06494141	+44.75830078	-49.10888672	-80.35400391	+4040
+1458240919.82180000	+16.47070313	-1.55126953	-0.23730469	+64.18212891	-68.88427734	-144.03076172	+5752	+17.12548828	+1.14697266	-0.67236328	-133.28613281	-86.15478516	+119.13574219	+5596	+15.96093750	-2.51367188	-4.06933594	+44.62646484	-49.15283203	-80.20019531	+4044
+1458240919.82590010	+16.46630859	-1.56005859	-0.25927734	+64.07226563	-68.79638672	-143.92089844	+5756	+17.12109375	+1.13818359	-0.68994141	-131.50634766	-85.89111328	+117.18017578	+5596	+15.95654297	-2.50488281	-4.06933594	+44.47265625	-49.19677734	-79.98046875	+4052
+1458240919.83010010	+16.46630859	-1.57324219	-0.28125000	+63.89648438	-68.68652344	-143.72314453	+5760	+17.11669922	+1.12500000	-0.70751953	-129.96826172	-85.67138672	+115.46630859	+5600	+15.95654297	-2.49609375	-4.07373047	+44.31884766	-49.26269531	-79.76074219	+4056
+1458240919.83430000	+16.46630859	-1.59082031	-0.30322266	+63.67675781	-68.59863281	-143.52539063	+5764	+17.11230469	+1.10742188	-0.72070313	-129.15527344	-85.38574219	+114.49951172	+5604	+15.95654297	-2.48291016	-4.07812500	+44.14306641	-49.32861328	-79.49707031	+4060
+1458240919.84260010	+16.46191406	-1.62158203	-0.35156250	+63.28125000	-68.42285156	-143.15185547	+5772	+17.09912109	+1.08544922	-0.75146484	-127.50732422	-84.90234375	+112.52197266	+5616	+15.95654297	-2.45214844	-4.08691406	+43.65966797	-49.52636719	-78.81591797	+4060
+1458240919.84670000	+16.46630859	-1.63916016	-0.37353516	+63.12744141	-68.31298828	-143.02001953	+5776	+17.09912109	+1.07666016	-0.74707031	-127.92480469	-84.59472656	+112.78564453	+5620	+15.95654297	-2.43896484	-4.09130859	+43.43994141	-49.61425781	-78.50830078	+4060
+1458240919.85089990	+16.46630859	-1.65673828	-0.39550781	+62.97363281	-68.22509766	-142.86621094	+5780	+17.10351563	+1.06787109	-0.75585938	-127.39746094	-84.37500000	+112.12646484	+5628	+15.96093750	-2.42138672	-4.09570313	+43.15429688	-49.74609375	-78.11279297	+4052
+1458240919.85509990	+16.47070313	-1.67431641	-0.41748047	+62.81982422	-68.13720703	-142.71240234	+5784	+17.10351563	+1.05908203	-0.76464844	-126.89208984	-84.17724609	+111.46728516	+5636	+15.96533203	-2.40380859	-4.10009766	+42.91259766	-49.83398438	-77.76123047	+4048
+1458240919.85920000	+16.47070313	-1.68750000	-0.43505859	+62.73193359	-68.04931641	-142.64648438	+5784	+17.10351563	+1.05468750	-0.75146484	-127.41943359	-83.89160156	+111.86279297	+5640	+15.96533203	-2.39062500	-4.10449219	+42.69287109	-49.89990234	-77.43164063	+4040
+1458240919.86340000	+16.47070313	-1.69628906	-0.44384766	+62.75390625	-67.98339844	-142.66845703	+5788	+17.10351563	+1.04589844	-0.74707031	-127.44140625	-83.67187500	+111.77490234	+5648	+15.96533203	-2.37304688	-4.10888672	+42.49511719	-49.94384766	-77.14599609	+4028
+1458240919.86760000	+16.47070313	-1.70507813	-0.44824219	+62.88574219	-67.93945313	-142.75634766	+5784	+17.09912109	+1.05468750	-0.74267578	-127.26562500	-83.45214844	+111.53320313	+5652	+15.96093750	-2.36425781	-4.11328125	+42.31933594	-49.94384766	-76.92626953	+4016
+1458240919.87170000	+16.47509766	-1.70507813	-0.44824219	+63.10546875	-67.91748047	-142.95410156	+5784	+17.10351563	+1.06347656	-0.72070313	-127.77099609	-83.16650391	+112.01660156	+5660	+15.96093750	-2.35986328	-4.11767578	+42.16552734	-49.94384766	-76.75048828	+4008
+1458240919.87590000	+16.47949219	-1.70507813	-0.43945313	+63.39111328	-67.89550781	-143.19580078	+5784	+17.10791016	+1.07226563	-0.70751953	-127.83691406	-82.92480469	+112.03857422	+5664	+15.96093750	-2.35546875	-4.11767578	+42.07763672	-49.94384766	-76.66259766	+3996
+1458240919.88420010	+16.48828125	-1.69189453	-0.41308594	+64.24804688	-67.89550781	-143.92089844	+5784	+17.12548828	+1.08984375	-0.66357422	-128.69384766	-82.44140625	+112.80761719	+5668	+15.96093750	-2.35986328	-4.11767578	+41.90185547	-49.85595703	-76.57470703	+3972
+1458240919.88840010	+16.49267578	-1.68310547	-0.39550781	+64.70947266	-67.89550781	-144.29443359	+5788	+17.13427734	+1.09863281	-0.64599609	-128.82568359	-82.24365234	+112.91748047	+5672	+15.95654297	-2.35986328	-4.11767578	+41.85791016	-49.79003906	-76.55273438	+3968
+1458240919.89260010	+16.49707031	-1.66992188	-0.37353516	+65.19287109	-67.91748047	-144.68994141	+5792	+17.13867188	+1.11181641	-0.62402344	-128.89160156	-82.04589844	+112.96142578	+5672	+15.95654297	-2.35986328	-4.11767578	+41.81396484	-49.74609375	-76.53076172	+3960
+1458240919.89669990	+16.49707031	-1.66113281	-0.35156250	+65.67626953	-67.93945313	-145.10742188	+5792	+17.14306641	+1.12500000	-0.61083984	-128.91357422	-81.87011719	+112.98339844	+5668	+15.95214844	-2.36425781	-4.11767578	+41.74804688	-49.65820313	-76.53076172	+3956
+1458240919.90089990	+16.50146484	-1.64794922	-0.33398438	+66.11572266	-67.96142578	-145.43701172	+5796	+17.14746094	+1.13818359	-0.59765625	-128.80371094	-81.73828125	+112.91748047	+5668	+15.95214844	-2.36865234	-4.11767578	+41.70410156	-49.61425781	-76.53076172	+3952
+1458240919.90510010	+16.50585938	-1.63476563	-0.31201172	+66.55517578	-67.96142578	-145.81054688	+5800	+17.15185547	+1.14697266	-0.58886719	-128.78173828	-81.60644531	+112.87353516	+5668	+15.94775391	-2.36865234	-4.11767578	+41.66015625	-49.54833984	-76.50878906	+3952
+1458240919.90920000	+16.51025391	-1.62158203	-0.29443359	+67.03857422	-67.98339844	-146.18408203	+5804	+17.15625000	+1.15576172	-0.57568359	-128.75976563	-81.47460938	+112.85156250	+5668	+15.94335938	-2.37304688	-4.11767578	+41.61621094	-49.48242188	-76.50878906	+3952
+1458240919.91339990	+16.51464844	-1.60839844	-0.27685547	+67.43408203	-68.00537109	-146.46972656	+5804	+17.16064453	+1.16015625	-0.56689453	-128.62792969	-81.38671875	+112.69775391	+5664	+15.94335938	-2.37304688	-4.11767578	+41.57226563	-49.41650391	-76.48681641	+3952
+1458240919.91759990	+16.51904297	-1.59521484	-0.25927734	+67.80761719	-68.00537109	-146.75537109	+5808	+17.16943359	+1.16455078	-0.56250000	-128.54003906	-81.29882813	+112.58789063	+5660	+15.93896484	-2.37744141	-4.11767578	+41.50634766	-49.37255859	-76.46484375	+3952
+1458240919.92590000	+16.52343750	-1.57324219	-0.23730469	+68.37890625	-68.02734375	-147.12890625	+5808	+17.17382813	+1.16455078	-0.56250000	-128.05664063	-81.18896484	+112.03857422	+5656	+15.93457031	-2.37744141	-4.11328125	+41.35253906	-49.26269531	-76.35498047	+3956
+1458240919.93000010	+16.52783203	-1.56884766	-0.22851563	+68.53271484	-68.00537109	-147.19482422	+5808	+17.16943359	+1.16015625	-0.56689453	-127.68310547	-81.16699219	+111.59912109	+5652	+15.93457031	-2.37744141	-4.11767578	+41.26464844	-49.21875000	-76.22314453	+3960
+1458240919.93420000	+16.52783203	-1.56445313	-0.22851563	+68.62060547	-68.00537109	-147.19482422	+5808	+17.16943359	+1.15576172	-0.57568359	-127.22167969	-81.16699219	+111.09375000	+5652	+15.93017578	-2.37304688	-4.11767578	+41.13281250	-49.17480469	-76.09130859	+3964
+1458240919.93840000	+16.53222656	-1.56445313	-0.23291016	+68.64257813	-67.98339844	-147.12890625	+5804	+17.16503906	+1.15136719	-0.58007813	-126.87011719	-81.16699219	+110.67626953	+5648	+15.93017578	-2.36425781	-4.11767578	+40.97900391	-49.15283203	-75.87158203	+3968
+1458240919.94250010	+16.53222656	-1.56445313	-0.23730469	+68.59863281	-67.96142578	-146.99707031	+5804	+17.16064453	+1.14697266	-0.58886719	-126.47460938	-81.16699219	+110.21484375	+5648	+15.93017578	-2.35546875	-4.11767578	+40.82519531	-49.15283203	-75.65185547	+3972
+1458240919.94670010	+16.53662109	-1.56884766	-0.24609375	+68.48876953	-67.93945313	-146.82128906	+5804	+17.16064453	+1.13818359	-0.59765625	-126.14501953	-81.14501953	+109.79736328	+5648	+15.93017578	-2.34228516	-4.11767578	+40.67138672	-49.17480469	-75.41015625	+3972
+1458240919.95090010	+16.53662109	-1.57763672	-0.25927734	+68.24707031	-67.89550781	-146.49169922	+5804	+17.15625000	+1.12500000	-0.60644531	-125.74951172	-81.16699219	+109.33593750	+5648	+15.93017578	-2.32910156	-4.11767578	+40.45166016	-49.19677734	-75.05859375	+3972
+1458240919.95499990	+16.54101563	-1.58642578	-0.27685547	+67.91748047	-67.85156250	-146.09619141	+5808	+17.15185547	+1.11621094	-0.61523438	-125.24414063	-81.18896484	+108.74267578	+5652	+15.93457031	-2.31152344	-4.11767578	+40.25390625	-49.24072266	-74.72900391	+3972
+1458240919.96339990	+16.54101563	-1.61718750	-0.32519531	+67.03857422	-67.76367188	-145.10742188	+5816	+17.14306641	+1.09863281	-0.63720703	-124.29931641	-81.23291016	+107.60009766	+5660	+15.93896484	-2.27636719	-4.12207031	+39.79248047	-49.32861328	-73.95996094	+3968
+1458240919.96750000	+16.54541016	-1.63037109	-0.35156250	+66.53320313	-67.71972656	-144.58007813	+5820	+17.13867188	+1.09423828	-0.64599609	-123.77197266	-81.25488281	+107.00683594	+5664	+15.94335938	-2.25878906	-4.12207031	+39.57275391	-49.37255859	-73.56445313	+3960
+1458240919.97170000	+16.54541016	-1.64794922	-0.37353516	+66.09375000	-67.69775391	-144.09667969	+5824	+17.13427734	+1.08544922	-0.65039063	-123.28857422	-81.25488281	+106.43554688	+5668	+15.94335938	-2.23681641	-4.12207031	+39.37500000	-49.41650391	-73.21289063	+3956
+1458240919.97589990	+16.54541016	-1.66113281	-0.39111328	+65.69824219	-67.69775391	-143.65722656	+5824	+17.12988281	+1.08105469	-0.65917969	-122.82714844	-81.25488281	+105.88623047	+5672	+15.94775391	-2.21923828	-4.12207031	+39.19921875	-49.50439453	-72.90527344	+3944
+1458240919.98000000	+16.54980469	-1.66992188	-0.40869141	+65.34667969	-67.69775391	-143.28369141	+5824	+17.12988281	+1.07666016	-0.65917969	-122.36572266	-81.23291016	+105.33691406	+5676	+15.94775391	-2.20605469	-4.11767578	+39.04541016	-49.54833984	-72.68554688	+3936
+1458240919.98420000	+16.54980469	-1.67431641	-0.41748047	+65.12695313	-67.71972656	-142.99804688	+5824	+17.12988281	+1.07666016	-0.66357422	-121.92626953	-81.21093750	+104.83154297	+5680	+15.95214844	-2.19726563	-4.11767578	+38.93554688	-49.57031250	-72.50976563	+3924
+1458240919.98840000	+16.54980469	-1.67871094	-0.42187500	+64.97314453	-67.74169922	-142.82226563	+5824	+17.12988281	+1.07666016	-0.66357422	-121.48681641	-81.18896484	+104.32617188	+5684	+15.95214844	-2.18847656	-4.12207031	+38.84765625	-49.57031250	-72.39990234	+3916
+1458240919.99250010	+16.55419922	-1.67431641	-0.42187500	+64.90722656	-67.78564453	-142.71240234	+5820	+17.12988281	+1.08105469	-0.65917969	-121.02539063	-81.14501953	+103.82080078	+5684	+15.95214844	-2.18847656	-4.12207031	+38.75976563	-49.54833984	-72.31201172	+3904
+1458240920.00090000	+16.55859375	-1.66113281	-0.41308594	+64.90722656	-67.91748047	-142.62451172	+5820	+17.13867188	+1.08984375	-0.65478516	-120.10253906	-81.01318359	+102.78808594	+5692	+15.94775391	-2.17968750	-4.13525391	+38.60595703	-49.46044922	-72.18017578	+3892
+1458240920.00500010	+16.56298828	-1.65234375	-0.40429688	+65.01708984	-68.00537109	-142.66845703	+5820	+17.14306641	+1.09863281	-0.64599609	-119.77294922	-80.90332031	+102.43652344	+5696	+15.94335938	-2.17968750	-4.13964844	+38.58398438	-49.41650391	-72.15820313	+3884
+1458240920.00920010	+16.56738281	-1.63916016	-0.39111328	+65.14892578	-68.09326172	-142.73437500	+5824	+17.14746094	+1.11181641	-0.64160156	-119.42138672	-80.79345703	+102.08496094	+5696	+15.94335938	-2.17968750	-4.14404297	+38.54003906	-49.37255859	-72.15820313	+3880
+1458240920.01329990	+16.56738281	-1.63037109	-0.38232422	+65.25878906	-68.13720703	-142.80029297	+5824	+17.15625000	+1.12500000	-0.63281250	-119.17968750	-80.66162109	+101.84326172	+5700	+15.93896484	-2.17968750	-4.14843750	+38.51806641	-49.32861328	-72.15820313	+3876
+1458240920.01749990	+16.57177734	-1.62158203	-0.37353516	+65.36865234	-68.20312500	-142.86621094	+5824	+17.16503906	+1.13378906	-0.61962891	-119.04785156	-80.50781250	+101.68945313	+5700	+15.93896484	-2.17968750	-4.15283203	+38.49609375	-49.28466797	-72.15820313	+3876
+1458240920.02169990	+16.57617188	-1.60839844	-0.36914063	+65.47851563	-68.26904297	-142.93212891	+5824	+17.16943359	+1.14257813	-0.61962891	-118.71826172	-80.37597656	+101.33789063	+5700	+15.93896484	-2.17968750	-4.15722656	+38.45214844	-49.24072266	-72.18017578	+3876
+1458240920.02580000	+16.57617188	-1.59960938	-0.36035156	+65.54443359	-68.33496094	-142.95410156	+5824	+17.17822266	+1.15136719	-0.61523438	-118.43261719	-80.24414063	+101.05224609	+5700	+15.93457031	-2.17968750	-4.16601563	+38.43017578	-49.19677734	-72.15820313	+3876
+1458240920.03000000	+16.58056641	-1.59082031	-0.35595703	+65.63232422	-68.37890625	-142.99804688	+5824	+17.18261719	+1.16015625	-0.61523438	-118.16894531	-80.11230469	+100.78857422	+5696	+15.93457031	-2.17968750	-4.17041016	+38.38623047	-49.15283203	-72.15820313	+3876
+1458240920.03420000	+16.58056641	-1.58203125	-0.35156250	+65.67626953	-68.42285156	-142.99804688	+5820	+17.19140625	+1.16455078	-0.61523438	-117.79541016	-79.98046875	+100.41503906	+5696	+15.93457031	-2.17968750	-4.17919922	+38.34228516	-49.08691406	-72.13623047	+3880
+1458240920.03830000	+16.58496094	-1.57324219	-0.35156250	+65.69824219	-68.46679688	-142.99804688	+5820	+17.19580078	+1.16894531	-0.61962891	-117.53173828	-79.84863281	+100.12939453	+5692	+15.93017578	-2.17968750	-4.18798828	+38.27636719	-49.04296875	-72.09228516	+3880
+1458240920.04670000	+16.58935547	-1.56005859	-0.35156250	+65.65429688	-68.55468750	-142.88818359	+5816	+17.20019531	+1.17333984	-0.63281250	-117.09228516	-79.56298828	+99.60205078	+5684	+15.93017578	-2.17529297	-4.20556641	+38.16650391	-48.95507813	-71.98242188	+3888
+1458240920.05080010	+16.59375000	-1.55566406	-0.35595703	+65.56640625	-68.59863281	-142.77832031	+5816	+17.20019531	+1.16894531	-0.64599609	-116.76269531	-79.45312500	+99.20654297	+5684	+15.92578125	-2.17089844	-4.21875000	+38.07861328	-48.93310547	-71.89453125	+3892
+1458240920.05500010	+16.59375000	-1.55126953	-0.36474609	+65.45654297	-68.64257813	-142.62451172	+5816	+17.20458984	+1.16894531	-0.65917969	-116.43310547	-79.34326172	+98.83300781	+5680	+15.92578125	-2.16210938	-4.23193359	+37.96875000	-48.88916016	-71.76269531	+3900
+1458240920.05920000	+16.59814453	-1.54687500	-0.37353516	+65.25878906	-68.66455078	-142.42675781	+5816	+17.20458984	+1.16455078	-0.68115234	-115.97167969	-79.25537109	+98.30566406	+5680	+15.92578125	-2.15771484	-4.24511719	+37.85888672	-48.84521484	-71.63085938	+3904
+1458240920.06329990	+16.60253906	-1.54248047	-0.39111328	+64.99511719	-68.68652344	-142.14111328	+5816	+17.20019531	+1.15576172	-0.70751953	-115.42236328	-79.16748047	+97.66845703	+5680	+15.92578125	-2.14892578	-4.25830078	+37.70507813	-48.82324219	-71.45507813	+3908
+1458240920.06750010	+16.60253906	-1.54248047	-0.40869141	+64.68750000	-68.70849609	-141.81152344	+5816	+17.19580078	+1.15136719	-0.73828125	-114.85107422	-79.10156250	+97.00927734	+5684	+15.92578125	-2.13574219	-4.27587891	+37.57324219	-48.80126953	-71.25732422	+3912
+1458240920.07170010	+16.60693359	-1.54248047	-0.43066406	+64.31396484	-68.73046875	-141.43798828	+5820	+17.19140625	+1.14697266	-0.76464844	-114.34570313	-79.03564453	+96.41601563	+5684	+15.92138672	-2.12695313	-4.29345703	+37.41943359	-48.80126953	-71.03759766	+3916
+1458240920.07999990	+16.61572266	-1.54687500	-0.49658203	+63.25927734	-68.75244141	-140.36132813	+5824	+17.18701172	+1.14257813	-0.82617188	-113.18115234	-78.88183594	+95.05371094	+5688	+15.92138672	-2.09619141	-4.33300781	+37.04589844	-48.77929688	-70.48828125	+3920
+1458240920.08410000	+16.62011719	-1.55126953	-0.53173828	+62.70996094	-68.73046875	-139.83398438	+5828	+17.18701172	+1.13818359	-0.85693359	-112.65380859	-78.81591797	+94.43847656	+5692	+15.92138672	-2.07861328	-4.35498047	+36.87011719	-48.77929688	-70.22460938	+3920
+1458240920.08830000	+16.62451172	-1.56005859	-0.58007813	+61.96289063	-68.70849609	-139.10888672	+5832	+17.18261719	+1.13818359	-0.89208984	-111.88476563	-78.79394531	+93.58154297	+5696	+15.91699219	-2.06103516	-4.38134766	+36.62841797	-48.75732422	-69.82910156	+3920
+1458240920.09250000	+16.62890625	-1.56445313	-0.62841797	+61.25976563	-68.68652344	-138.42773438	+5836	+17.18261719	+1.14257813	-0.93164063	-111.04980469	-78.77197266	+92.68066406	+5704	+15.91699219	-2.03906250	-4.41210938	+36.40869141	-48.73535156	-69.49951172	+3916
+1458240920.09660010	+16.63330078	-1.56445313	-0.67236328	+60.64453125	-68.66455078	-137.79052734	+5836	+17.18261719	+1.14697266	-0.96240234	-110.41259766	-78.72802734	+91.99951172	+5708	+15.91699219	-2.02148438	-4.44287109	+36.18896484	-48.69140625	-69.16992188	+3912
+1458240920.10080000	+16.64208984	-1.56884766	-0.72509766	+59.94140625	-68.62060547	-137.10937500	+5840	+17.18261719	+1.15136719	-0.98876953	-109.81933594	-78.70605469	+91.34033203	+5716	+15.90820313	-1.99951172	-4.47802734	+35.94726563	-48.62548828	-68.79638672	+3908
+1458240920.10500000	+16.65087891	-1.56445313	-0.76904297	+59.41406250	-68.59863281	-136.56005859	+5840	+17.18701172	+1.16015625	-1.01953125	-109.20410156	-78.70605469	+90.68115234	+5720	+15.90380859	-1.98193359	-4.51318359	+35.74951172	-48.53759766	-68.51074219	+3900
+1458240920.10910010	+16.65527344	-1.56005859	-0.80859375	+59.01855469	-68.57666016	-136.14257813	+5840	+17.19140625	+1.17333984	-1.04150391	-108.76464844	-78.66210938	+90.21972656	+5724	+15.90380859	-1.96435547	-4.54394531	+35.59570313	-48.44970703	-68.26904297	+3888
+1458240920.11750010	+16.67724609	-1.53369141	-0.87011719	+58.55712891	-68.53271484	-135.59326172	+5840	+17.20898438	+1.20849609	-1.08544922	-107.68798828	-78.64013672	+89.18701172	+5732	+15.89501953	-1.94238281	-4.60986328	+35.37597656	-48.20800781	-67.96142578	+3868
+1458240920.12159990	+16.69042969	-1.51611328	-0.89648438	+58.49121094	-68.53271484	-135.46142578	+5836	+17.21777344	+1.23046875	-1.10742188	-107.20458984	-78.66210938	+88.72558594	+5736	+15.89501953	-1.93359375	-4.64501953	+35.31005859	-48.05419922	-67.87353516	+3856
+1458240920.12579990	+16.69921875	-1.49414063	-0.91406250	+58.51318359	-68.51074219	-135.39550781	+5836	+17.22656250	+1.24804688	-1.12500000	-106.72119141	-78.68408203	+88.28613281	+5736	+15.89062500	-1.92919922	-4.67578125	+35.24414063	-47.90039063	-67.82958984	+3844
+1458240920.13000010	+16.71240234	-1.46777344	-0.93164063	+58.60107422	-68.51074219	-135.39550781	+5832	+17.23535156	+1.27001953	-1.14697266	-106.19384766	-78.72802734	+87.80273438	+5736	+15.88623047	-1.92480469	-4.70654297	+35.22216797	-47.72460938	-67.80761719	+3836
+1458240920.13410000	+16.72558594	-1.43701172	-0.94921875	+58.71093750	-68.48876953	-135.37353516	+5832	+17.24853516	+1.29199219	-1.16894531	-105.66650391	-78.77197266	+87.34130859	+5736	+15.88623047	-1.92041016	-4.74169922	+35.17822266	-47.52685547	-67.80761719	+3824
+1458240920.14249990	+16.74755859	-1.37988281	-0.97558594	+59.06250000	-68.44482422	-135.48339844	+5824	+17.26611328	+1.34033203	-1.20410156	-104.94140625	-78.85986328	+86.72607422	+5732	+15.87744141	-1.91162109	-4.81201172	+35.17822266	-47.10937500	-67.85156250	+3812
+1458240920.14660000	+16.76074219	-1.34912109	-0.99316406	+59.26025391	-68.40087891	-135.54931641	+5824	+17.27929688	+1.36669922	-1.22607422	-104.47998047	-78.92578125	+86.33056641	+5732	+15.87304688	-1.90722656	-4.84716797	+35.20019531	-46.88964844	-67.91748047	+3808
+1458240920.15080000	+16.77832031	-1.31835938	-1.01513672	+59.43603516	-68.33496094	-135.57128906	+5820	+17.29248047	+1.39306641	-1.24804688	-103.95263672	-78.99169922	+85.86914063	+5732	+15.87304688	-1.89843750	-4.89111328	+35.22216797	-46.60400391	-67.98339844	+3804
+1458240920.15500000	+16.79150391	-1.28759766	-1.03710938	+59.56787109	-68.24707031	-135.57128906	+5820	+17.30566406	+1.41943359	-1.27441406	-103.38134766	-79.07958984	+85.38574219	+5732	+15.87304688	-1.88964844	-4.93505859	+35.24414063	-46.36230469	-68.02734375	+3804
+1458240920.15910010	+16.80468750	-1.26123047	-1.06787109	+59.61181641	-68.13720703	-135.48339844	+5816	+17.31445313	+1.44580078	-1.30957031	-102.65625000	-79.18945313	+84.74853516	+5728	+15.87304688	-1.88085938	-4.97900391	+35.26611328	-46.12060547	-68.02734375	+3804
+1458240920.16330000	+16.81787109	-1.23046875	-1.11181641	+59.61181641	-67.98339844	-135.32958984	+5816	+17.32324219	+1.47656250	-1.34472656	-101.86523438	-79.32128906	+84.04541016	+5732	+15.86865234	-1.86767578	-5.02734375	+35.26611328	-45.87890625	-68.00537109	+3804
+1458240920.16739990	+16.82666016	-1.20849609	-1.15576172	+59.54589844	-67.80761719	-135.13183594	+5816	+17.33203125	+1.49853516	-1.38427734	-101.11816406	-79.45312500	+83.34228516	+5732	+15.86425781	-1.84570313	-5.07568359	+35.26611328	-45.65917969	-67.93945313	+3808
+1458240920.17580010	+16.84863281	-1.16894531	-1.27441406	+59.06250000	-67.36816406	-134.45068359	+5812	+17.34521484	+1.54248047	-1.48095703	-99.05273438	-79.73876953	+81.32080078	+5736	+15.86425781	-1.80175781	-5.15917969	+35.22216797	-45.37353516	-67.71972656	+3804
+1458240920.17989990	+16.85742188	-1.15576172	-1.34033203	+58.77685547	-67.10449219	-134.07714844	+5812	+17.34960938	+1.56005859	-1.53369141	-98.10791016	-79.89257813	+80.39794922	+5736	+15.86425781	-1.77539063	-5.19873047	+35.22216797	-45.26367188	-67.58789063	+3800
+1458240920.18409990	+16.86181641	-1.14257813	-1.41064453	+58.46923828	-66.84082031	-133.68164063	+5808	+17.34960938	+1.57763672	-1.59082031	-96.92138672	-80.04638672	+79.23339844	+5740	+15.86425781	-1.74902344	-5.23828125	+35.20019531	-45.15380859	-67.45605469	+3796
+1458240920.18829990	+16.87060547	-1.12939453	-1.49853516	+58.05175781	-66.48925781	-133.17626953	+5804	+17.34960938	+1.59521484	-1.66113281	-95.20751953	-80.24414063	+77.54150391	+5744	+15.86425781	-1.72265625	-5.27783203	+35.17822266	-45.04394531	-67.28027344	+3788
+1458240920.19240000	+16.87060547	-1.11621094	-1.58203125	+57.65625000	-66.18164063	-132.71484375	+5800	+17.34960938	+1.61718750	-1.73583984	-93.47167969	-80.39794922	+75.84960938	+5748	+15.86425781	-1.69189453	-5.31738281	+35.15625000	-44.93408203	-67.10449219	+3780
+1458240920.19660000	+16.87500000	-1.10742188	-1.66552734	+57.26074219	-65.85205078	-132.25341797	+5796	+17.34521484	+1.63916016	-1.80615234	-91.73583984	-80.55175781	+74.13574219	+5756	+15.85986328	-1.66113281	-5.36132813	+35.13427734	-44.82421875	-66.90673828	+3772
+1458240920.20490000	+16.87500000	-1.08105469	-1.83691406	+56.64550781	-65.17089844	-131.46240234	+5784	+17.33642578	+1.68310547	-1.93359375	-88.90136719	-80.81542969	+71.38916016	+5764	+15.85546875	-1.59960938	-5.44482422	+35.11230469	-44.60449219	-66.57714844	+3744
+1458240920.20910000	+16.87500000	-1.05908203	-1.90722656	+56.53564453	-64.86328125	-131.22070313	+5772	+17.33203125	+1.70068359	-1.99511719	-87.53906250	-80.94726563	+70.04882813	+5772	+15.85107422	-1.56884766	-5.48437500	+35.13427734	-44.49462891	-66.46728516	+3732
+1458240920.21330000	+16.87939453	-1.03710938	-1.97753906	+56.49169922	-64.57763672	-131.06689453	+5764	+17.32763672	+1.72265625	-2.06542969	-85.93505859	-81.05712891	+68.51074219	+5776	+15.85107422	-1.53808594	-5.52392578	+35.17822266	-44.36279297	-66.37939453	+3716
+1458240920.21740010	+16.88378906	-1.00195313	-2.03906250	+56.55761719	-64.31396484	-130.97900391	+5752	+17.32763672	+1.76220703	-2.12695313	-84.28710938	-81.16699219	+67.03857422	+5780	+15.85107422	-1.51611328	-5.56347656	+35.24414063	-44.23095703	-66.33544922	+3696
+1458240920.22580000	+16.89257813	-0.92285156	-2.12695313	+57.10693359	-63.87451172	-131.17675781	+5724	+17.32324219	+1.85009766	-2.22802734	-81.95800781	-81.38671875	+65.08300781	+5788	+15.84667969	-1.46777344	-5.65136719	+35.46386719	-43.85742188	-66.37939453	+3664
+1458240920.23410010	+16.90576172	-0.83056641	-2.18847656	+57.94189453	-63.52294922	-131.63818359	+5692	+17.32324219	+1.93359375	-2.31152344	-80.00244141	-81.60644531	+63.45703125	+5792	+15.83789063	-1.42822266	-5.73486328	+35.77148438	-43.43994141	-66.59912109	+3628
+1458240920.23819990	+16.91455078	-0.77783203	-2.20605469	+58.51318359	-63.39111328	-132.03369141	+5676	+17.32324219	+1.97753906	-2.34228516	-79.54101563	-81.69433594	+63.21533203	+5792	+15.83349609	-1.40625000	-5.77441406	+35.99121094	-43.22021484	-66.79687500	+3616
+1458240920.24659990	+16.93212891	-0.65478516	-2.22363281	+59.94140625	-63.19335938	-133.00048828	+5640	+17.32763672	+2.08300781	-2.39941406	-78.94775391	-81.93603516	+63.08349609	+5792	+15.82910156	-1.37988281	-5.84033203	+36.47460938	-42.78076172	-67.32421875	+3588
+1458240920.25070000	+16.94091797	-0.59326172	-2.22363281	+60.68847656	-63.10546875	-133.52783203	+5620	+17.33203125	+2.13574219	-2.42578125	-78.50830078	-82.06787109	+62.86376953	+5788	+15.82910156	-1.36230469	-5.87548828	+36.80419922	-42.53906250	-67.65380859	+3576
+1458240920.25490000	+16.95410156	-0.53613281	-2.22802734	+61.39160156	-62.99560547	-134.05517578	+5600	+17.33203125	+2.18847656	-2.45214844	-78.00292969	-82.19970703	+62.60009766	+5784	+15.82910156	-1.34472656	-5.91064453	+37.06787109	-42.31933594	-67.93945313	+3568
+1458240920.25910000	+16.95849609	-0.47900391	-2.23242188	+62.05078125	-62.88574219	-134.56054688	+5580	+17.33203125	+2.24121094	-2.47851563	-77.60742188	-82.30957031	+62.44628906	+5784	+15.82470703	-1.33154297	-5.94140625	+37.33154297	-42.09960938	-68.20312500	+3564
+1458240920.26320000	+16.96728516	-0.42187500	-2.23681641	+62.70996094	-62.77587891	-135.02197266	+5560	+17.33203125	+2.28955078	-2.49609375	-77.58544922	-82.44140625	+62.62207031	+5780	+15.82031250	-1.30957031	-5.97216797	+37.63916016	-41.87988281	-68.48876953	+3560
+1458240920.26740000	+16.96728516	-0.36914063	-2.24121094	+63.30322266	-62.66601563	-135.48339844	+5540	+17.32763672	+2.33349609	-2.51806641	-77.67333984	-82.57324219	+62.88574219	+5772	+15.81152344	-1.28759766	-5.99853516	+37.88085938	-41.70410156	-68.70849609	+3556
+1458240920.27570010	+16.97607422	-0.27685547	-2.26318359	+64.35791016	-62.46826172	-136.27441406	+5500	+17.32324219	+2.41259766	-2.57080078	-77.03613281	-82.83691406	+62.60009766	+5764	+15.81152344	-1.23925781	-6.04687500	+38.34228516	-41.52832031	-69.08203125	+3552
+1458240920.28410010	+16.97607422	-0.21093750	-2.29833984	+65.12695313	-62.20458984	-136.91162109	+5456	+17.31005859	+2.48730469	-2.63232422	-76.31103516	-83.10058594	+62.16064453	+5756	+15.81152344	-1.19091797	-6.08642578	+38.71582031	-41.41845703	-69.36767578	+3544
+1458240920.28819990	+16.97607422	-0.18017578	-2.32910156	+65.28076172	-62.02880859	-136.97753906	+5440	+17.29687500	+2.52685547	-2.66748047	-75.47607422	-83.21044922	+61.50146484	+5752	+15.81152344	-1.16455078	-6.10839844	+38.86962891	-41.37451172	-69.41162109	+3536
+1458240920.29660010	+16.96289063	-0.14941406	-2.41259766	+65.28076172	-61.65527344	-136.95556641	+5396	+17.27490234	+2.57958984	-2.74658203	-73.63037109	-83.43017578	+59.83154297	+5744	+15.81152344	-1.08984375	-6.15673828	+39.08935547	-41.33056641	-69.32373047	+3528
+1458240920.30489990	+16.94531250	-0.12744141	-2.49609375	+65.23681641	-61.28173828	-136.86767578	+5356	+17.24414063	+2.63232422	-2.82128906	-71.87255859	-83.62792969	+58.29345703	+5740	+15.80712891	-1.02392578	-6.19628906	+39.26513672	-41.37451172	-69.19189453	+3504
+1458240920.31320000	+16.93212891	-0.10986328	-2.57958984	+65.14892578	-60.97412109	-136.80175781	+5312	+17.21337891	+2.68505859	-2.90039063	-69.76318359	-83.82568359	+56.42578125	+5736	+15.80712891	-0.95800781	-6.22705078	+39.44091797	-41.48437500	-69.08203125	+3472
+1458240920.32150010	+16.91455078	-0.09228516	-2.65869141	+65.06103516	-60.62255859	-136.69189453	+5272	+17.18261719	+2.74218750	-2.97070313	-67.69775391	-84.00146484	+54.58007813	+5728	+15.81152344	-0.88769531	-6.25781250	+39.63867188	-41.55029297	-68.99414063	+3436
+1458240920.32570000	+16.90576172	-0.07910156	-2.69384766	+65.01708984	-60.46875000	-136.60400391	+5252	+17.17382813	+2.76855469	-3.00146484	-66.68701172	-84.06738281	+53.70117188	+5724	+15.81152344	-0.85253906	-6.27099609	+39.74853516	-41.57226563	-68.95019531	+3416
+1458240920.32990000	+16.89697266	-0.06152344	-2.73339844	+64.99511719	-60.31494141	-136.49414063	+5236	+17.16064453	+2.79931641	-3.03222656	-65.52246094	-84.13330078	+52.66845703	+5720	+15.81152344	-0.82177734	-6.28857422	+39.85839844	-41.57226563	-68.90625000	+3396
+1458240920.33400010	+16.89257813	-0.03515625	-2.75976563	+65.12695313	-60.18310547	-136.53808594	+5216	+17.14746094	+2.83007813	-3.04980469	-65.12695313	-84.24316406	+52.42675781	+5716	+15.80712891	-0.78222656	-6.30615234	+40.01220703	-41.55029297	-68.88427734	+3376
+1458240920.33820010	+16.88818359	-0.00878906	-2.77294922	+65.32470703	-60.11718750	-136.66992188	+5196	+17.14306641	+2.86083984	-3.05859375	-64.95117188	-84.33105469	+52.36083984	+5708	+15.80273438	-0.75146484	-6.31494141	+40.16601563	-41.55029297	-68.90625000	+3356
+1458240920.34240010	+16.88378906	+0.02636719	-2.78173828	+65.63232422	-60.05126953	-136.84570313	+5180	+17.13427734	+2.89599609	-3.06738281	-64.79736328	-84.44091797	+52.36083984	+5704	+15.79833984	-0.72509766	-6.32373047	+40.34179688	-41.55029297	-69.01611328	+3332
+1458240920.34649990	+16.87939453	+0.06591797	-2.78173828	+66.07177734	-60.00732422	-137.13134766	+5160	+17.12548828	+2.93115234	-3.06738281	-65.30273438	-84.55078125	+53.02001953	+5696	+15.79833984	-0.69433594	-6.33251953	+40.56152344	-41.50634766	-69.14794922	+3312
+1458240920.35069990	+16.88378906	+0.10986328	-2.77734375	+66.48925781	-59.98535156	-137.39501953	+5144	+17.12548828	+2.96630859	-3.06738281	-65.47851563	-84.66064453	+53.34960938	+5688	+15.79394531	-0.66796875	-6.34130859	+40.80322266	-41.44042969	-69.32373047	+3292
+1458240920.35900000	+16.88378906	+0.21533203	-2.75976563	+67.47802734	-59.91943359	-137.98828125	+5112	+17.12109375	+3.04101563	-3.06298828	-66.24755859	-84.88037109	+54.42626953	+5672	+15.78955078	-0.61962891	-6.36328125	+41.33056641	-41.24267578	-69.69726563	+3256
+1458240920.36319990	+16.88378906	+0.27246094	-2.74658203	+68.02734375	-59.89746094	-138.31787109	+5100	+17.12109375	+3.07617188	-3.04980469	-67.12646484	-84.99023438	+55.41503906	+5668	+15.78076172	-0.59326172	-6.37207031	+41.63818359	-41.08886719	-69.96093750	+3240
+1458240920.36739990	+16.88818359	+0.32958984	-2.72900391	+68.59863281	-59.89746094	-138.66943359	+5084	+17.11669922	+3.11572266	-3.03662109	-68.13720703	-85.10009766	+56.60156250	+5660	+15.77197266	-0.56689453	-6.37646484	+41.94580078	-40.95703125	-70.22460938	+3228
+1458240920.37150000	+16.88818359	+0.39111328	-2.71142578	+69.21386719	-59.89746094	-139.08691406	+5072	+17.11230469	+3.15527344	-3.02343750	-69.21386719	-85.18798828	+57.85400391	+5656	+15.76318359	-0.54931641	-6.38085938	+42.20947266	-40.84716797	-70.46630859	+3220
+1458240920.37990000	+16.89257813	+0.50537109	-2.66308594	+70.48828125	-59.91943359	-139.94384766	+5044	+17.10791016	+3.23437500	-2.99707031	-71.58691406	-85.38574219	+60.57861328	+5648	+15.75000000	-0.50537109	-6.38525391	+42.82470703	-40.62744141	-71.01562500	+3204
+1458240920.38400010	+16.89257813	+0.55810547	-2.64111328	+71.05957031	-59.89746094	-140.33935547	+5028	+17.10351563	+3.27392578	-2.98388672	-72.68554688	-85.45166016	+61.83105469	+5644	+15.75000000	-0.48779297	-6.38525391	+43.08837891	-40.56152344	-71.30126953	+3200
+1458240920.39229990	+16.89257813	+0.65478516	-2.61914063	+71.98242188	-59.83154297	-140.88867188	+4992	+17.09033203	+3.34863281	-2.97070313	-73.82812500	-85.58349609	+63.32519531	+5632	+15.73681641	-0.42187500	-6.39404297	+43.72558594	-40.29785156	-71.71875000	+3204
+1458240920.39650010	+16.88818359	+0.68994141	-2.61035156	+72.29003906	-59.76562500	-141.06445313	+4972	+17.08154297	+3.38378906	-2.97070313	-73.93798828	-85.64941406	+63.58886719	+5624	+15.73242188	-0.40429688	-6.39404297	+43.83544922	-40.27587891	-71.80664063	+3204
+1458240920.40479990	+16.87500000	+0.74707031	-2.61474609	+72.72949219	-59.63378906	-141.30615234	+4928	+17.05517578	+3.44970703	-2.97509766	-73.82812500	-85.78125000	+63.83056641	+5616	+15.71923828	-0.35156250	-6.38964844	+44.05517578	-40.29785156	-71.78466797	+3204
+1458240920.41319990	+16.85742188	+0.78222656	-2.62792969	+72.88330078	-59.47998047	-141.32812500	+4892	+17.02441406	+3.50683594	-2.98828125	-72.70751953	-85.84716797	+62.99560547	+5612	+15.73242188	-0.29882813	-6.38964844	+44.16503906	-40.47363281	-71.67480469	+3196
+1458240920.41730000	+16.85302734	+0.79541016	-2.64550781	+72.86132813	-59.39208984	-141.26220703	+4876	+17.01123047	+3.53320313	-3.00146484	-71.71875000	-85.89111328	+62.13867188	+5612	+15.73681641	-0.27246094	-6.38964844	+44.18701172	-40.56152344	-71.54296875	+3192
+1458240920.42150000	+16.83984375	+0.79980469	-2.66308594	+72.79541016	-59.28222656	-141.17431641	+4864	+16.99365234	+3.55517578	-3.01464844	-70.68603516	-85.93505859	+61.25976563	+5612	+15.73681641	-0.24609375	-6.38964844	+44.20898438	-40.62744141	-71.43310547	+3184
+1458240920.42569990	+16.83105469	+0.80859375	-2.68066406	+72.68554688	-59.19433594	-141.04248047	+4848	+16.98046875	+3.57275391	-3.02783203	-69.45556641	-85.97900391	+60.13916016	+5612	+15.73681641	-0.23730469	-6.38964844	+44.20898438	-40.64941406	-71.38916016	+3172
+1458240920.42980000	+16.82226563	+0.81298828	-2.70263672	+72.55371094	-59.08447266	-140.86669922	+4836	+16.96289063	+3.59472656	-3.04101563	-67.91748047	-86.00097656	+58.73291016	+5616	+15.73681641	-0.22851563	-6.39404297	+44.20898438	-40.67138672	-71.34521484	+3160
+1458240920.43400000	+16.81347656	+0.81738281	-2.72460938	+72.42187500	-58.99658203	-140.69091797	+4824	+16.94531250	+3.61230469	-3.05419922	-66.66503906	-86.02294922	+57.61230469	+5616	+15.73681641	-0.21533203	-6.39404297	+44.20898438	-40.69335938	-71.25732422	+3148
+1458240920.43820000	+16.80468750	+0.82177734	-2.73779297	+72.33398438	-58.93066406	-140.55908203	+4816	+16.92773438	+3.63427734	-3.05859375	-65.65429688	-86.04492188	+56.71142578	+5616	+15.73681641	-0.20654297	-6.39404297	+44.20898438	-40.71533203	-71.19140625	+3136
+1458240920.44230010	+16.79589844	+0.83056641	-2.75537109	+72.24609375	-58.86474609	-140.42724609	+4804	+16.91455078	+3.65185547	-3.06738281	-64.64355469	-86.04492188	+55.81054688	+5620	+15.73681641	-0.19335938	-6.39404297	+44.20898438	-40.75927734	-71.14746094	+3120
+1458240920.45070000	+16.78271484	+0.84814453	-2.77734375	+72.15820313	-58.73291016	-140.22949219	+4788	+16.88818359	+3.67822266	-3.06738281	-63.65478516	-86.08886719	+55.01953125	+5620	+15.74121094	-0.16699219	-6.38964844	+44.25292969	-40.84716797	-71.01562500	+3096
+1458240920.45479990	+16.77832031	+0.85693359	-2.79052734	+72.13623047	-58.68896484	-140.14160156	+4780	+16.87500000	+3.70019531	-3.06738281	-63.17138672	-86.11083984	+54.64599609	+5624	+15.74121094	-0.14941406	-6.38964844	+44.27490234	-40.89111328	-70.97167969	+3080
+1458240920.45900010	+16.77392578	+0.87451172	-2.79492188	+72.15820313	-58.66699219	-140.09765625	+4772	+16.86621094	+3.72216797	-3.05859375	-63.14941406	-86.11083984	+54.75585938	+5628	+15.74121094	-0.13183594	-6.38525391	+44.31884766	-40.91308594	-70.92773438	+3068
+1458240920.46320010	+16.76953125	+0.88769531	-2.79052734	+72.24609375	-58.64501953	-140.09765625	+4764	+16.85742188	+3.73974609	-3.04541016	-63.32519531	-86.13281250	+55.04150391	+5628	+15.74121094	-0.11425781	-6.38525391	+44.38476563	-40.93505859	-70.88378906	+3052
+1458240920.46729990	+16.76513672	+0.90527344	-2.78613281	+72.37792969	-58.64501953	-140.14160156	+4760	+16.84863281	+3.76611328	-3.03222656	-63.58886719	-86.15478516	+55.45898438	+5632	+15.73681641	-0.09228516	-6.38085938	+44.47265625	-40.95703125	-70.86181641	+3040
+1458240920.47149990	+16.76074219	+0.93164063	-2.78173828	+72.55371094	-58.64501953	-140.20751953	+4756	+16.83984375	+3.78808594	-3.01464844	-64.20410156	-86.15478516	+56.18408203	+5640	+15.73242188	-0.07470703	-6.37646484	+44.56054688	-40.97900391	-70.86181641	+3028
+1458240920.47560000	+16.76074219	+0.95361328	-2.76855469	+72.77343750	-58.66699219	-140.29541016	+4752	+16.83105469	+3.81445313	-2.99267578	-65.10498047	-86.15478516	+57.23876953	+5644	+15.73242188	-0.05273438	-6.36767578	+44.69238281	-41.00097656	-70.88378906	+3012
+1458240920.48400000	+16.75634766	+1.01074219	-2.73339844	+73.30078125	-58.73291016	-140.60302734	+4748	+16.82226563	+3.87158203	-2.93994141	-67.36816406	-86.15478516	+59.78759766	+5656	+15.72363281	-0.01757813	-6.35009766	+44.97802734	-41.00097656	-71.03759766	+2992
+1458240920.49230000	+16.75195313	+1.08105469	-2.68066406	+74.06982422	-58.84277344	-141.06445313	+4752	+16.81347656	+3.93750000	-2.88281250	-69.67529297	-86.15478516	+62.44628906	+5668	+15.71044922	+0.01757813	-6.32812500	+45.35156250	-40.93505859	-71.27929688	+2972
+1458240920.49650000	+16.74755859	+1.11621094	-2.64990234	+74.46533203	-58.90869141	-141.30615234	+4752	+16.80908203	+3.96826172	-2.86083984	-70.37841797	-86.13281250	+63.30322266	+5672	+15.70605469	+0.03076172	-6.31494141	+45.52734375	-40.89111328	-71.38916016	+2968
+1458240920.50060010	+16.74316406	+1.16015625	-2.61474609	+74.94873047	-58.99658203	-141.59179688	+4756	+16.80029297	+4.00341797	-2.83447266	-70.99365234	-86.08886719	+64.11621094	+5676	+15.69287109	+0.05273438	-6.30175781	+45.72509766	-40.84716797	-71.52099609	+2964
+1458240920.50900010	+16.73876953	+1.23486328	-2.54882813	+75.76171875	-59.12841797	-142.11914063	+4764	+16.78271484	+4.05175781	-2.79492188	-71.52099609	-86.04492188	+64.90722656	+5676	+15.67529297	+0.08349609	-6.27539063	+46.07666016	-40.78125000	-71.74072266	+2968
+1458240920.51309990	+16.73437500	+1.27001953	-2.52246094	+76.13525391	-59.17236328	-142.31689453	+4764	+16.77832031	+4.07373047	-2.78173828	-71.41113281	-86.02294922	+64.92919922	+5676	+15.66650391	+0.10107422	-6.26220703	+46.25244141	-40.75927734	-71.82861328	+2972
+1458240920.51729990	+16.72558594	+1.29638672	-2.49609375	+76.39892578	-59.21630859	-142.47070313	+4768	+16.76953125	+4.09130859	-2.76855469	-71.23535156	-86.00097656	+64.86328125	+5676	+15.66210938	+0.12304688	-6.24462891	+46.38427734	-40.75927734	-71.87255859	+2984
+1458240920.52150010	+16.72119141	+1.31835938	-2.47851563	+76.57470703	-59.23828125	-142.55859375	+4768	+16.76074219	+4.10888672	-2.76416016	-70.70800781	-85.97900391	+64.42382813	+5672	+15.65771484	+0.13623047	-6.23144531	+46.47216797	-40.78125000	-71.89453125	+2992
+1458240920.52560000	+16.71240234	+1.33593750	-2.46972656	+76.68457031	-59.26025391	-142.55859375	+4764	+16.74755859	+4.12207031	-2.75976563	-69.74121094	-85.95703125	+63.56689453	+5668	+15.65332031	+0.15820313	-6.22265625	+46.53808594	-40.80322266	-71.85058594	+3000
+1458240920.52979990	+16.70800781	+1.34472656	-2.46533203	+76.70654297	-59.26025391	-142.51464844	+4760	+16.73876953	+4.12646484	-2.75976563	-68.55468750	-85.93505859	+62.44628906	+5664	+15.64892578	+0.17578125	-6.21826172	+46.58203125	-40.84716797	-71.76269531	+3008
+1458240920.53810000	+16.69042969	+1.35351563	-2.46972656	+76.53076172	-59.21630859	-142.27294922	+4756	+16.70800781	+4.13525391	-2.76416016	-66.07177734	-85.89111328	+60.07324219	+5656	+15.64453125	+0.21972656	-6.20068359	+46.60400391	-40.95703125	-71.49902344	+3016
+1458240920.54230000	+16.68164063	+1.35351563	-2.47851563	+76.39892578	-59.19433594	-142.11914063	+4756	+16.69482422	+4.13964844	-2.76416016	-65.06103516	-85.89111328	+59.08447266	+5652	+15.64453125	+0.23730469	-6.19189453	+46.60400391	-41.04492188	-71.36718750	+3016
+1458240920.54640010	+16.67724609	+1.34912109	-2.48730469	+76.24511719	-59.17236328	-141.92138672	+4756	+16.68164063	+4.13964844	-2.76416016	-64.20410156	-85.89111328	+58.27148438	+5652	+15.64453125	+0.25927734	-6.18310547	+46.60400391	-41.13281250	-71.23535156	+3016
+1458240920.55060010	+16.66845703	+1.34912109	-2.50048828	+76.09130859	-59.12841797	-141.76757813	+4756	+16.66845703	+4.14404297	-2.76416016	-63.25927734	-85.86914063	+57.34863281	+5648	+15.64453125	+0.28125000	-6.17431641	+46.58203125	-41.24267578	-71.05957031	+3012
+1458240920.55890010	+16.65527344	+1.34033203	-2.52246094	+75.78369141	-59.06250000	-141.41601563	+4756	+16.64648438	+4.15283203	-2.75976563	-61.23779297	-85.86914063	+55.43701172	+5648	+15.64892578	+0.32519531	-6.15673828	+46.58203125	-41.46240234	-70.75195313	+2996
+1458240920.56310010	+16.64648438	+1.34033203	-2.53125000	+75.65185547	-59.04052734	-141.30615234	+4760	+16.63330078	+4.15283203	-2.75976563	-60.40283203	-85.86914063	+54.64599609	+5648	+15.64892578	+0.34716797	-6.14355469	+46.58203125	-41.55029297	-70.57617188	+2984
+1458240920.56730010	+16.64208984	+1.33593750	-2.53564453	+75.54199219	-59.01855469	-141.17431641	+4760	+16.62011719	+4.15722656	-2.75097656	-59.61181641	-85.86914063	+53.92089844	+5652	+15.64892578	+0.36914063	-6.13037109	+46.58203125	-41.66015625	-70.42236328	+2968
+1458240920.57139990	+16.63330078	+1.33593750	-2.54003906	+75.47607422	-59.01855469	-141.08642578	+4760	+16.61132813	+4.16162109	-2.74218750	-59.17236328	-85.86914063	+53.50341797	+5656	+15.64892578	+0.39111328	-6.12158203	+46.60400391	-41.72607422	-70.29052734	+2956
+1458240920.57979990	+16.62451172	+1.34472656	-2.54003906	+75.43212891	-58.99658203	-140.97656250	+4760	+16.59375000	+4.17919922	-2.71582031	-58.97460938	-85.91308594	+53.43750000	+5668	+15.64013672	+0.42187500	-6.09082031	+46.71386719	-41.87988281	-70.18066406	+2920
+1458240920.58390000	+16.62011719	+1.34912109	-2.53564453	+75.49804688	-58.99658203	-140.99853516	+4764	+16.58496094	+4.19238281	-2.69824219	-59.34814453	-85.91308594	+53.89892578	+5676	+15.64013672	+0.43066406	-6.07763672	+46.82373047	-41.87988281	-70.22460938	+2904
+1458240920.58810000	+16.61132813	+1.36230469	-2.52685547	+75.60791016	-59.01855469	-141.04248047	+4764	+16.58056641	+4.20556641	-2.67187500	-59.85351563	-85.93505859	+54.49218750	+5684	+15.63574219	+0.43945313	-6.06445313	+46.91162109	-41.87988281	-70.26855469	+2888
+1458240920.59229990	+16.60693359	+1.37988281	-2.51367188	+75.76171875	-59.04052734	-141.13037109	+4768	+16.57617188	+4.21875000	-2.64990234	-60.35888672	-85.95703125	+55.08544922	+5688	+15.63134766	+0.44384766	-6.05126953	+47.02148438	-41.85791016	-70.33447266	+2876
+1458240920.59640000	+16.60253906	+1.39746094	-2.49609375	+75.98144531	-59.06250000	-141.26220703	+4772	+16.57177734	+4.23193359	-2.62353516	-61.06201172	-85.97900391	+55.85449219	+5696	+15.62255859	+0.44824219	-6.04248047	+47.13134766	-41.81396484	-70.42236328	+2864
+1458240920.60060000	+16.59375000	+1.42382813	-2.46972656	+76.33300781	-59.10644531	-141.48193359	+4780	+16.56738281	+4.24951172	-2.59277344	-62.20458984	-86.00097656	+57.08496094	+5704	+15.61376953	+0.44824219	-6.03369141	+47.21923828	-41.74804688	-70.51025391	+2856
+1458240920.60480000	+16.58935547	+1.45019531	-2.43896484	+76.70654297	-59.17236328	-141.74560547	+4788	+16.56738281	+4.26269531	-2.56201172	-63.43505859	-86.02294922	+58.40332031	+5712	+15.60498047	+0.45263672	-6.02490234	+47.32910156	-41.68212891	-70.59814453	+2852
+1458240920.60890010	+16.58496094	+1.47656250	-2.40820313	+77.08007813	-59.21630859	-142.00927734	+4792	+16.56298828	+4.28027344	-2.53564453	-64.46777344	-86.02294922	+59.50195313	+5716	+15.59619141	+0.45263672	-6.01611328	+47.43896484	-41.61621094	-70.70800781	+2848
+1458240920.61310010	+16.57617188	+1.51611328	-2.37304688	+77.58544922	-59.26025391	-142.31689453	+4800	+16.56298828	+4.29785156	-2.50927734	-65.39062500	-86.00097656	+60.53466797	+5720	+15.58740234	+0.45263672	-6.00292969	+47.54882813	-41.57226563	-70.81787109	+2852
+1458240920.62140010	+16.56738281	+1.57763672	-2.30273438	+78.44238281	-59.32617188	-142.86621094	+4812	+16.56298828	+4.31542969	-2.46093750	-67.03857422	-85.97900391	+62.27050781	+5724	+15.57421875	+0.44824219	-5.98535156	+47.72460938	-41.44042969	-71.01562500	+2864
+1458240920.62560010	+16.56298828	+1.60839844	-2.27197266	+78.83789063	-59.34814453	-143.10791016	+4816	+16.56298828	+4.32421875	-2.44335938	-67.52197266	-85.93505859	+62.79785156	+5724	+15.56982422	+0.44824219	-5.97656250	+47.79052734	-41.35253906	-71.08154297	+2872
+1458240920.62969990	+16.55859375	+1.63037109	-2.24560547	+79.14550781	-59.34814453	-143.30566406	+4820	+16.55859375	+4.32861328	-2.42578125	-67.78564453	-85.89111328	+63.12744141	+5724	+15.56103516	+0.45263672	-5.97216797	+47.83447266	-41.26464844	-71.08154297	+2884
+1458240920.63389990	+16.55859375	+1.64355469	-2.22802734	+79.34326172	-59.32617188	-143.41552734	+4820	+16.55859375	+4.33300781	-2.41699219	-67.36816406	-85.84716797	+62.73193359	+5720	+15.55224609	+0.45703125	-5.96337891	+47.87841797	-41.22070313	-71.08154297	+2896
+1458240920.63809990	+16.55419922	+1.65673828	-2.21923828	+79.43115234	-59.30419922	-143.43750000	+4816	+16.55419922	+4.34179688	-2.41259766	-66.77490234	-85.80322266	+62.18261719	+5716	+15.54785156	+0.46142578	-5.95898438	+47.90039063	-41.17675781	-71.01562500	+2908
+1458240920.64220000	+16.55419922	+1.66113281	-2.21044922	+79.47509766	-59.26025391	-143.41552734	+4812	+16.54980469	+4.34179688	-2.40820313	-66.04980469	-85.73730469	+61.47949219	+5712	+15.54345703	+0.47021484	-5.95019531	+47.87841797	-41.13281250	-70.92773438	+2920
+1458240920.64640000	+16.54980469	+1.66113281	-2.21044922	+79.43115234	-59.21630859	-143.34960938	+4808	+16.54541016	+4.34179688	-2.40820313	-65.10498047	-85.67138672	+60.57861328	+5708	+15.53906250	+0.47460938	-5.94140625	+47.83447266	-41.13281250	-70.83984375	+2928
+1458240920.65060000	+16.54980469	+1.66113281	-2.21484375	+79.36523438	-59.17236328	-143.23974609	+4800	+16.54101563	+4.34179688	-2.41259766	-64.09423828	-85.60546875	+59.58984375	+5704	+15.53906250	+0.48339844	-5.93701172	+47.79052734	-41.13281250	-70.68603516	+2940
+1458240920.65470000	+16.54980469	+1.65673828	-2.21923828	+79.23339844	-59.12841797	-143.08593750	+4800	+16.53662109	+4.33740234	-2.41699219	-62.88574219	-85.53955078	+58.40332031	+5700	+15.53906250	+0.49658203	-5.93261719	+47.72460938	-41.15478516	-70.51025391	+2944
+1458240920.66310000	+16.54980469	+1.64794922	-2.24121094	+78.92578125	-58.99658203	-142.75634766	+4792	+16.52343750	+4.33740234	-2.43457031	-60.22705078	-85.38574219	+55.78857422	+5696	+15.53906250	+0.51855469	-5.92382813	+47.54882813	-41.17675781	-70.04882813	+2948
+1458240920.66720010	+16.54980469	+1.63916016	-2.25439453	+78.75000000	-58.95263672	-142.58056641	+4792	+16.51904297	+4.33300781	-2.44775391	-58.75488281	-85.31982422	+54.33837891	+5692	+15.53906250	+0.53613281	-5.92382813	+47.46093750	-41.22070313	-69.78515625	+2944
+1458240920.67140010	+16.54980469	+1.63037109	-2.26318359	+78.55224609	-58.88671875	-142.38281250	+4792	+16.51025391	+4.33300781	-2.46093750	-57.17285156	-85.20996094	+52.80029297	+5692	+15.53906250	+0.54931641	-5.91943359	+47.35107422	-41.24267578	-69.52148438	+2940
+1458240920.67560010	+16.54980469	+1.62597656	-2.27636719	+78.39843750	-58.86474609	-142.22900391	+4788	+16.50585938	+4.33300781	-2.46972656	-55.83251953	-85.12207031	+51.48193359	+5692	+15.53906250	+0.56250000	-5.91503906	+47.24121094	-41.30859375	-69.25781250	+2928
+1458240920.67969990	+16.54980469	+1.62158203	-2.28515625	+78.24462891	-58.82080078	-142.07519531	+4788	+16.49707031	+4.32861328	-2.48291016	-54.55810547	-85.03417969	+50.25146484	+5692	+15.54345703	+0.57568359	-5.91064453	+47.13134766	-41.35253906	-69.03808594	+2916
+1458240920.68390010	+16.54980469	+1.61279297	-2.29394531	+78.09082031	-58.77685547	-141.92138672	+4784	+16.49267578	+4.32861328	-2.49169922	-53.39355469	-84.94628906	+49.13085938	+5688	+15.54345703	+0.58447266	-5.91064453	+47.06542969	-41.37451172	-68.81835938	+2900
+1458240920.68810010	+16.54541016	+1.60839844	-2.30273438	+77.95898438	-58.75488281	-141.78955078	+4784	+16.48828125	+4.32861328	-2.50048828	-52.22900391	-84.83642578	+48.03222656	+5688	+15.54345703	+0.59326172	-5.90625000	+46.99951172	-41.39648438	-68.66455078	+2884
+1458240920.69639990	+16.54541016	+1.60400391	-2.32031250	+77.71728516	-58.68896484	-141.52587891	+4780	+16.47949219	+4.33740234	-2.51806641	-50.16357422	-84.66064453	+46.07666016	+5684	+15.54345703	+0.60644531	-5.90625000	+46.91162109	-41.39648438	-68.40087891	+2852
+1458240920.70050000	+16.54541016	+1.59960938	-2.32910156	+77.62939453	-58.66699219	-141.41601563	+4776	+16.47509766	+4.34179688	-2.51806641	-49.43847656	-84.59472656	+45.43945313	+5684	+15.53906250	+0.60644531	-5.91064453	+46.91162109	-41.35253906	-68.35693359	+2836
+1458240920.70470000	+16.54541016	+1.59960938	-2.33349609	+77.54150391	-58.66699219	-141.30615234	+4776	+16.47509766	+4.35058594	-2.51806641	-48.97705078	-84.52880859	+45.04394531	+5684	+15.53466797	+0.60644531	-5.91064453	+46.91162109	-41.30859375	-68.33496094	+2820
+1458240920.70890000	+16.54101563	+1.59960938	-2.33789063	+77.49755859	-58.64501953	-141.24023438	+4772	+16.47070313	+4.35498047	-2.51367188	-48.64746094	-84.48486328	+44.78027344	+5680	+15.52587891	+0.60205078	-5.91064453	+46.91162109	-41.26464844	-68.33496094	+2804
+1458240920.71300010	+16.54101563	+1.60400391	-2.33789063	+77.49755859	-58.64501953	-141.19628906	+4768	+16.47070313	+4.36376953	-2.50927734	-48.40576172	-84.44091797	+44.64843750	+5680	+15.52587891	+0.60205078	-5.91064453	+46.93359375	-41.22070313	-68.37890625	+2796
+1458240920.71720000	+16.54101563	+1.60400391	-2.33349609	+77.49755859	-58.64501953	-141.17431641	+4768	+16.47070313	+4.37695313	-2.50488281	-48.29589844	-84.39697266	+44.62646484	+5680	+15.52148438	+0.59765625	-5.91064453	+46.97753906	-41.17675781	-68.44482422	+2784
+1458240920.72140000	+16.54101563	+1.61279297	-2.33349609	+77.54150391	-58.66699219	-141.17431641	+4764	+16.47509766	+4.38574219	-2.49609375	-48.25195313	-84.39697266	+44.67041016	+5680	+15.51708984	+0.58886719	-5.91064453	+47.02148438	-41.13281250	-68.53271484	+2780
+1458240920.72550010	+16.54101563	+1.61718750	-2.32470703	+77.60742188	-58.66699219	-141.21826172	+4764	+16.47509766	+4.39892578	-2.48291016	-48.25195313	-84.39697266	+44.80224609	+5680	+15.51269531	+0.58447266	-5.91064453	+47.04345703	-41.08886719	-68.57666016	+2776
+1458240920.73390010	+16.53662109	+1.63037109	-2.31152344	+77.80517578	-58.71093750	-141.32812500	+4760	+16.47509766	+4.41650391	-2.46093750	-48.36181641	-84.39697266	+45.08789063	+5680	+15.50390625	+0.57568359	-5.91503906	+47.10937500	-40.97900391	-68.68652344	+2776
+1458240920.73799990	+16.53662109	+1.63916016	-2.30273438	+77.95898438	-58.73291016	-141.43798828	+4760	+16.47949219	+4.42529297	-2.44775391	-48.64746094	-84.41894531	+45.43945313	+5680	+15.49951172	+0.57128906	-5.91503906	+47.15332031	-40.93505859	-68.75244141	+2776
+1458240920.74219990	+16.53222656	+1.64794922	-2.28955078	+78.11279297	-58.77685547	-141.54785156	+4760	+16.47949219	+4.42968750	-2.43017578	-49.04296875	-84.44091797	+45.92285156	+5680	+15.49511719	+0.57128906	-5.91503906	+47.17529297	-40.91308594	-68.79638672	+2780
+1458240920.74640010	+16.53222656	+1.65673828	-2.28076172	+78.26660156	-58.79882813	-141.67968750	+4760	+16.47949219	+4.43408203	-2.42138672	-49.13085938	-84.44091797	+46.05468750	+5680	+15.49511719	+0.56689453	-5.91503906	+47.21923828	-40.86914063	-68.86230469	+2784
+1458240920.75050000	+16.53222656	+1.66992188	-2.26757813	+78.44238281	-58.82080078	-141.81152344	+4760	+16.47949219	+4.43847656	-2.41699219	-48.91113281	-84.44091797	+45.92285156	+5680	+15.49072266	+0.56250000	-5.91503906	+47.24121094	-40.84716797	-68.92822266	+2792
+1458240920.75469990	+16.52783203	+1.67431641	-2.25878906	+78.59619141	-58.84277344	-141.94335938	+4760	+16.47949219	+4.43847656	-2.41699219	-48.55957031	-84.44091797	+45.61523438	+5676	+15.49072266	+0.55810547	-5.91503906	+47.28515625	-40.82519531	-68.99414063	+2796
+1458240920.76300000	+16.52343750	+1.68750000	-2.24121094	+78.83789063	-58.86474609	-142.18505859	+4752	+16.47949219	+4.43408203	-2.41259766	-47.92236328	-84.41894531	+45.08789063	+5672	+15.48632813	+0.55371094	-5.91503906	+47.32910156	-40.80322266	-69.08203125	+2812
+1458240920.76720000	+16.51904297	+1.68750000	-2.23681641	+78.90380859	-58.86474609	-142.25097656	+4752	+16.47509766	+4.42968750	-2.41259766	-47.72460938	-84.41894531	+44.93408203	+5672	+15.48632813	+0.55371094	-5.91503906	+47.35107422	-40.80322266	-69.08203125	+2816
+1458240920.77140000	+16.51464844	+1.68750000	-2.23681641	+78.94775391	-58.84277344	-142.31689453	+4748	+16.47070313	+4.42529297	-2.41699219	-47.28515625	-84.39697266	+44.51660156	+5672	+15.48193359	+0.55371094	-5.91943359	+47.35107422	-40.82519531	-69.08203125	+2824
+1458240920.77550010	+16.51464844	+1.68750000	-2.24121094	+78.92578125	-58.84277344	-142.33886719	+4744	+16.46630859	+4.41650391	-2.42578125	-46.82373047	-84.35302734	+44.07714844	+5672	+15.48193359	+0.55371094	-5.91943359	+47.35107422	-40.82519531	-69.08203125	+2828
+1458240920.77970000	+16.51025391	+1.68310547	-2.24560547	+78.90380859	-58.82080078	-142.33886719	+4740	+16.46630859	+4.41210938	-2.43457031	-46.31835938	-84.30908203	+43.59375000	+5672	+15.48632813	+0.55810547	-5.91943359	+47.35107422	-40.84716797	-69.08203125	+2836
+1458240920.78379990	+16.50585938	+1.67871094	-2.25000000	+78.83789063	-58.79882813	-142.31689453	+4740	+16.46191406	+4.40332031	-2.44335938	-45.81298828	-84.26513672	+43.08837891	+5676	+15.48632813	+0.55810547	-5.91503906	+47.35107422	-40.89111328	-69.06005859	+2840
+1458240920.78800010	+16.50585938	+1.67431641	-2.25439453	+78.75000000	-58.77685547	-142.29492188	+4740	+16.45751953	+4.39453125	-2.45214844	-45.30761719	-84.22119141	+42.62695313	+5676	+15.48632813	+0.55810547	-5.91503906	+47.35107422	-40.89111328	-69.06005859	+2844
+1458240920.79220010	+16.50146484	+1.66992188	-2.26318359	+78.66210938	-58.75488281	-142.25097656	+4740	+16.45312500	+4.39013672	-2.46533203	-44.78027344	-84.15527344	+42.14355469	+5680	+15.48632813	+0.56250000	-5.91503906	+47.32910156	-40.91308594	-69.03808594	+2844
+1458240920.80049990	+16.49707031	+1.65673828	-2.27636719	+78.44238281	-58.68896484	-142.14111328	+4740	+16.44433594	+4.37255859	-2.48291016	-43.98925781	-84.04541016	+41.46240234	+5684	+15.48632813	+0.56250000	-5.91943359	+47.32910156	-40.93505859	-69.01611328	+2848
+1458240920.80469990	+16.49267578	+1.65234375	-2.28515625	+78.31054688	-58.66699219	-142.09716797	+4740	+16.43994141	+4.36816406	-2.49169922	-43.83544922	-84.00146484	+41.35253906	+5684	+15.48632813	+0.56250000	-5.91943359	+47.32910156	-40.93505859	-68.99414063	+2852
+1458240920.80880000	+16.48828125	+1.64794922	-2.29394531	+78.20068359	-58.64501953	-142.05322266	+4740	+16.43554688	+4.36376953	-2.49609375	-43.81347656	-83.95751953	+41.39648438	+5684	+15.48632813	+0.56689453	-5.91943359	+47.30712891	-40.95703125	-68.99414063	+2852
+1458240920.81300000	+16.48828125	+1.63916016	-2.29833984	+78.06884766	-58.60107422	-142.00927734	+4740	+16.43554688	+4.35937500	-2.50048828	-43.85742188	-83.89160156	+41.52832031	+5684	+15.49072266	+0.56689453	-5.91943359	+47.30712891	-40.97900391	-68.95019531	+2852
+1458240920.81719990	+16.48828125	+1.63916016	-2.30273438	+77.95898438	-58.57910156	-141.96533203	+4740	+16.43554688	+4.35937500	-2.50048828	-43.94531250	-83.86962891	+41.72607422	+5684	+15.49072266	+0.57128906	-5.91943359	+47.28515625	-41.00097656	-68.95019531	+2852
+1458240920.82130000	+16.48388672	+1.63476563	-2.30712891	+77.87109375	-58.55712891	-141.96533203	+4740	+16.43115234	+4.36376953	-2.50048828	-44.25292969	-83.84765625	+42.14355469	+5684	+15.49072266	+0.57128906	-5.91943359	+47.28515625	-41.02294922	-68.92822266	+2848
+1458240920.82550000	+16.48388672	+1.63476563	-2.30712891	+77.76123047	-58.51318359	-141.96533203	+4740	+16.43554688	+4.36816406	-2.49169922	-44.71435547	-83.84765625	+42.73681641	+5684	+15.49072266	+0.57128906	-5.91943359	+47.28515625	-41.02294922	-68.90625000	+2848
+1458240920.82970000	+16.48388672	+1.63476563	-2.30712891	+77.69531250	-58.46923828	-142.00927734	+4740	+16.43554688	+4.37255859	-2.48291016	-45.21972656	-83.86962891	+43.39599609	+5684	+15.49072266	+0.57568359	-5.91943359	+47.28515625	-41.02294922	-68.90625000	+2844
+1458240920.83800010	+16.48388672	+1.64794922	-2.28955078	+77.67333984	-58.40332031	-142.20703125	+4740	+16.44433594	+4.39013672	-2.45654297	-46.36230469	-83.93554688	+44.84619141	+5684	+15.49511719	+0.57568359	-5.92382813	+47.30712891	-41.02294922	-68.92822266	+2840
+1458240920.84220000	+16.48828125	+1.65673828	-2.27197266	+77.76123047	-58.38134766	-142.38281250	+4744	+16.44873047	+4.40332031	-2.44335938	-46.93359375	-83.97949219	+45.54931641	+5684	+15.49511719	+0.57128906	-5.92382813	+47.32910156	-41.00097656	-68.95019531	+2836
+1458240920.84629990	+16.49267578	+1.66992188	-2.25439453	+77.87109375	-58.35937500	-142.60253906	+4744	+16.45312500	+4.41650391	-2.42578125	-47.54882813	-84.06738281	+46.31835938	+5684	+15.49511719	+0.57128906	-5.92382813	+47.32910156	-41.00097656	-68.99414063	+2836
+1458240920.85050010	+16.49707031	+1.68310547	-2.22802734	+78.04687500	-58.33740234	-142.86621094	+4748	+16.45751953	+4.42529297	-2.41259766	-47.65869141	-84.13330078	+46.58203125	+5680	+15.49511719	+0.57128906	-5.92382813	+47.35107422	-40.97900391	-69.01611328	+2836
+1458240920.85460000	+16.50146484	+1.69628906	-2.20605469	+78.22265625	-58.29345703	-143.10791016	+4748	+16.46191406	+4.43408203	-2.39941406	-47.50488281	-84.22119141	+46.56005859	+5680	+15.49511719	+0.57128906	-5.92382813	+47.37304688	-40.97900391	-69.03808594	+2836
+1458240920.85879990	+16.50585938	+1.70947266	-2.18408203	+78.37646484	-58.24951172	-143.30566406	+4748	+16.46630859	+4.44726563	-2.38623047	-47.26318359	-84.33105469	+46.45019531	+5676	+15.49511719	+0.56689453	-5.91943359	+47.37304688	-40.97900391	-69.06005859	+2836
+1458240920.86299990	+16.51025391	+1.72265625	-2.16650391	+78.50830078	-58.20556641	-143.50341797	+4748	+16.46630859	+4.45605469	-2.37744141	-46.34033203	-84.41894531	+45.63720703	+5676	+15.49511719	+0.56689453	-5.91943359	+47.41699219	-40.93505859	-69.12597656	+2836
+1458240920.87130000	+16.51464844	+1.73144531	-2.13574219	+78.68408203	-58.07373047	-143.81103516	+4740	+16.47070313	+4.46923828	-2.36865234	-43.52783203	-84.68261719	+43.06640625	+5668	+15.49511719	+0.55810547	-5.91503906	+47.48291016	-40.89111328	-69.25781250	+2840
+1458240920.87550000	+16.51904297	+1.73583984	-2.13134766	+78.70605469	-58.02978516	-143.87695313	+4736	+16.47509766	+4.47802734	-2.37304688	-40.75927734	-84.79248047	+40.38574219	+5664	+15.49511719	+0.54931641	-5.91064453	+47.59277344	-40.82519531	-69.43359375	+2848
+1458240920.87960000	+16.51904297	+1.73583984	-2.12695313	+78.68408203	-57.94189453	-143.92089844	+4728	+16.47509766	+4.47802734	-2.37744141	-37.30957031	-84.90234375	+37.00195313	+5664	+15.49951172	+0.54052734	-5.90185547	+47.68066406	-40.78125000	-69.58740234	+2852
+1458240920.88380000	+16.51904297	+1.73144531	-2.12695313	+78.59619141	-57.85400391	-143.89892578	+4724	+16.47509766	+4.47802734	-2.37744141	-33.66210938	-85.05615234	+33.42041016	+5660	+15.49951172	+0.53173828	-5.89746094	+47.76855469	-40.73730469	-69.74121094	+2860
+1458240920.88800000	+16.51904297	+1.72265625	-2.13574219	+78.44238281	-57.76611328	-143.81103516	+4720	+16.47070313	+4.47802734	-2.39501953	-26.56494141	-85.12207031	+26.38916016	+5656	+15.50390625	+0.52294922	-5.88867188	+47.87841797	-40.69335938	-69.89501953	+2872
+1458240920.89210010	+16.51464844	+1.71826172	-2.14453125	+78.24462891	-57.67822266	-143.65722656	+4720	+16.47070313	+4.47802734	-2.41699219	-19.33593750	-85.05615234	+19.20410156	+5656	+15.51269531	+0.51416016	-5.87988281	+47.96630859	-40.67138672	-70.02685547	+2880
+1458240920.89630010	+16.51464844	+1.70507813	-2.15771484	+77.98095703	-57.56835938	-143.48144531	+4716	+16.47070313	+4.48242188	-2.43017578	-12.45849609	-85.03417969	+12.41455078	+5656	+15.51708984	+0.50976563	-5.87109375	+48.03222656	-40.67138672	-70.11474609	+2884
+1458240920.90050010	+16.51025391	+1.69628906	-2.17529297	+77.73925781	-57.50244141	-143.28369141	+4720	+16.47070313	+4.48681641	-2.45654297	-0.94482422	-84.66064453	+0.98876953	+5660	+15.51708984	+0.50537109	-5.86669922	+48.07617188	-40.64941406	-70.15869141	+2888
+1458240920.90879990	+16.50146484	+1.67431641	-2.21044922	+77.12402344	-57.32666016	-142.80029297	+4720	+16.47509766	+4.48242188	-2.48730469	+12.74414063	-83.93554688	-12.65625000	+5660	+15.52587891	+0.50537109	-5.85791016	+48.12011719	-40.67138672	-70.15869141	+2892
+1458240920.91300010	+16.49707031	+1.66552734	-2.22363281	+76.79443359	-57.26074219	-142.51464844	+4724	+16.47509766	+4.48242188	-2.51367188	+18.61083984	-83.25439453	-18.47900391	+5660	+15.52587891	+0.50537109	-5.85791016	+48.14208984	-40.67138672	-70.15869141	+2892
+1458240920.91710000	+16.49707031	+1.65673828	-2.24560547	+76.39892578	-57.19482422	-142.18505859	+4728	+16.47949219	+4.48681641	-2.54443359	+23.57666016	-82.48535156	-23.40087891	+5664	+15.53027344	+0.50537109	-5.85351563	+48.16406250	-40.67138672	-70.13671875	+2888
+1458240920.92129990	+16.49267578	+1.64355469	-2.26318359	+76.00341797	-57.12890625	-141.85546875	+4732	+16.48388672	+4.49560547	-2.54443359	+28.36669922	-81.87011719	-28.14697266	+5660	+15.53027344	+0.50097656	-5.85351563	+48.18603516	-40.67138672	-70.13671875	+2884
+1458240920.92549990	+16.48828125	+1.63476563	-2.27636719	+75.54199219	-57.08496094	-141.45996094	+4736	+16.48828125	+4.50439453	-2.56201172	+32.25585938	-80.99121094	-31.92626953	+5660	+15.53466797	+0.50097656	-5.84912109	+48.20800781	-40.67138672	-70.11474609	+2880
+1458240920.92960000	+16.48828125	+1.62597656	-2.29394531	+75.03662109	-57.06298828	-140.99853516	+4740	+16.49267578	+4.51757813	-2.57958984	+35.39794922	-80.06835938	-34.98046875	+5664	+15.53466797	+0.50097656	-5.84912109	+48.22998047	-40.64941406	-70.11474609	+2876
+1458240920.93380000	+16.48828125	+1.61718750	-2.30273438	+74.55322266	-57.08496094	-140.58105469	+4740	+16.50146484	+4.53076172	-2.57958984	+38.43017578	-79.23339844	-37.90283203	+5664	+15.53906250	+0.50097656	-5.84912109	+48.25195313	-40.62744141	-70.11474609	+2868
+1458240920.93790010	+16.48828125	+1.60400391	-2.31152344	+73.78417969	-57.12890625	-139.89990234	+4744	+16.50585938	+4.54394531	-2.58398438	+40.82519531	-78.26660156	-40.20996094	+5664	+15.53466797	+0.49658203	-5.84912109	+48.31787109	-40.58349609	-70.11474609	+2860
+1458240920.94630000	+16.49267578	+1.59082031	-2.31152344	+72.29003906	-57.39257813	-138.60351563	+4744	+16.52343750	+4.56152344	-2.57958984	+44.86816406	-76.33300781	-44.12109375	+5664	+15.53466797	+0.48339844	-5.84912109	+48.44970703	-40.45166016	-70.18066406	+2848
+1458240920.95040010	+16.50585938	+1.57763672	-2.28955078	+70.68603516	-57.78808594	-137.19726563	+4748	+16.53222656	+4.57470703	-2.57958984	+46.49414063	-75.30029297	-45.61523438	+5668	+15.53027344	+0.47021484	-5.84912109	+48.55957031	-40.31982422	-70.26855469	+2844
+1458240920.95460010	+16.51464844	+1.57324219	-2.26757813	+69.36767578	-58.16162109	-136.01074219	+4748	+16.54101563	+4.59228516	-2.57519531	+47.92236328	-74.24560547	-46.91162109	+5668	+15.52587891	+0.45703125	-5.84472656	+48.66943359	-40.18798828	-70.40039063	+2840
+1458240920.95880010	+16.52783203	+1.57324219	-2.23242188	+68.24707031	-58.57910156	-135.00000000	+4748	+16.54980469	+4.60986328	-2.57080078	+49.30664063	-73.21289063	-48.18603516	+5668	+15.52148438	+0.43945313	-5.84472656	+48.77929688	-40.05615234	-70.51025391	+2836
+1458240920.96289990	+16.54101563	+1.56445313	-2.17968750	+66.11572266	-59.28222656	-133.13232422	+4744	+16.55419922	+4.63183594	-2.56640625	+50.51513672	-72.15820313	-49.21875000	+5672	+15.51269531	+0.41748047	-5.84912109	+48.93310547	-39.81445313	-70.70800781	+2840
+1458240920.96709990	+16.55419922	+1.55566406	-2.14892578	+64.57763672	-59.76562500	-131.77001953	+4744	+16.55859375	+4.64501953	-2.56201172	+51.43798828	-71.05957031	-50.03173828	+5676	+15.49951172	+0.39111328	-5.84912109	+49.06494141	-39.59472656	-70.86181641	+2844
+1458240920.97129990	+16.56738281	+1.55126953	-2.11816406	+63.01757813	-60.27099609	-130.38574219	+4740	+16.56738281	+4.65380859	-2.56640625	+52.20703125	-69.96093750	-50.71289063	+5676	+15.48632813	+0.36914063	-5.85351563	+49.17480469	-39.41894531	-71.01562500	+2852
+1458240920.97540000	+16.57617188	+1.53808594	-2.09619141	+61.25976563	-60.71044922	-128.82568359	+4732	+16.57177734	+4.67138672	-2.56640625	+52.93212891	-68.86230469	-51.28417969	+5680	+15.47314453	+0.34277344	-5.85351563	+49.28466797	-39.17724609	-71.16943359	+2864
+1458240920.97960000	+16.58496094	+1.52050781	-2.07421875	+59.32617188	-61.14990234	-127.11181641	+4724	+16.57617188	+4.68017578	-2.57080078	+53.61328125	-67.74169922	-51.85546875	+5680	+15.45996094	+0.31640625	-5.85791016	+49.37255859	-39.00146484	-71.30126953	+2880
+1458240920.98379990	+16.59375000	+1.50732422	-2.06542969	+57.30468750	-61.54541016	-125.26611328	+4716	+16.58056641	+4.68457031	-2.58837891	+54.11865234	-66.55517578	-52.27294922	+5684	+15.45117188	+0.29443359	-5.85791016	+49.41650391	-38.84765625	-71.43310547	+2892
+1458240920.99210000	+16.59814453	+1.46337891	-2.06542969	+52.62451172	-62.09472656	-121.04736328	+4700	+16.58056641	+4.71093750	-2.62792969	+55.04150391	-64.18212891	-52.84423828	+5696	+15.43359375	+0.25927734	-5.86669922	+49.43847656	-38.58398438	-71.47705078	+2920
+1458240920.99630000	+16.59814453	+1.43701172	-2.09179688	+50.00976563	-62.20458984	-118.65234375	+4696	+16.58056641	+4.71093750	-2.67187500	+55.15136719	-62.88574219	-52.82226563	+5704	+15.42480469	+0.24169922	-5.87109375	+49.39453125	-38.51806641	-71.41113281	+2928
+1458240921.00040010	+16.59375000	+1.41064453	-2.11816406	+47.41699219	-62.29248047	-116.30126953	+4692	+16.58056641	+4.71533203	-2.70703125	+55.39306641	-61.72119141	-52.93212891	+5708	+15.42041016	+0.23291016	-5.87988281	+49.35058594	-38.43017578	-71.30126953	+2940
+1458240921.00460000	+16.58935547	+1.37109375	-2.14453125	+44.78027344	-62.29248047	-113.97216797	+4692	+16.57617188	+4.70654297	-2.74218750	+55.56884766	-60.55664063	-52.99804688	+5720	+15.41162109	+0.22412109	-5.88867188	+49.24072266	-38.36425781	-71.14746094	+2944
+1458240921.00869990	+16.58935547	+1.33593750	-2.18847656	+42.20947266	-62.11669922	-111.64306641	+4696	+16.57617188	+4.69775391	-2.80371094	+55.48095703	-59.28222656	-52.80029297	+5732	+15.40283203	+0.21972656	-5.89746094	+49.15283203	-38.32031250	-70.97167969	+2948
+1458240921.01290010	+16.58935547	+1.30517578	-2.23242188	+39.77050781	-61.96289063	-109.42382813	+4700	+16.57617188	+4.69335938	-2.85205078	+55.56884766	-58.13964844	-52.77832031	+5744	+15.40283203	+0.21093750	-5.90185547	+49.04296875	-38.29833984	-70.79589844	+2948
+1458240921.01710010	+16.58496094	+1.27441406	-2.27197266	+37.52929688	-61.74316406	-107.42431641	+4700	+16.57177734	+4.68457031	-2.90478516	+55.65673828	-57.01904297	-52.71240234	+5752	+15.39843750	+0.20654297	-5.91064453	+48.93310547	-38.27636719	-70.62011719	+2948
+1458240921.02539990	+16.57617188	+1.22167969	-2.36865234	+33.57421875	-61.01806641	-103.82080078	+4708	+16.57177734	+4.66259766	-3.02343750	+55.54687500	-54.82177734	-52.38281250	+5776	+15.38964844	+0.19775391	-5.92382813	+48.69140625	-38.16650391	-70.13671875	+2928
+1458240921.02959990	+16.57177734	+1.18212891	-2.41259766	+31.81640625	-60.64453125	-102.30468750	+4712	+16.56738281	+4.64941406	-3.07617188	+55.50292969	-53.83300781	-52.22900391	+5784	+15.38085938	+0.19335938	-5.93701172	+48.53759766	-38.07861328	-69.82910156	+2916
+1458240921.03370000	+16.57177734	+1.14697266	-2.46972656	+30.25634766	-60.11718750	-100.94238281	+4716	+16.56298828	+4.63183594	-3.14648438	+55.23925781	-52.77832031	-51.85546875	+5796	+15.37207031	+0.18896484	-5.95019531	+48.38378906	-37.96875000	-69.54345703	+2904
+1458240921.03790000	+16.56738281	+1.12500000	-2.50927734	+28.98193359	-59.76562500	-99.77783203	+4720	+16.56738281	+4.61425781	-3.19921875	+55.19531250	-51.96533203	-51.74560547	+5800	+15.35888672	+0.17578125	-5.95898438	+48.20800781	-37.81494141	-69.21386719	+2888
+1458240921.04210000	+16.56738281	+1.10302734	-2.54003906	+27.94921875	-59.41406250	-98.85498047	+4716	+16.56298828	+4.60546875	-3.24316406	+55.17333984	-51.17431641	-51.61376953	+5808	+15.35009766	+0.16259766	-5.97216797	+48.05419922	-37.66113281	-68.97216797	+2872
+1458240921.04620000	+16.57177734	+1.08544922	-2.56640625	+27.18017578	-59.01855469	-98.17382813	+4712	+16.56738281	+4.58789063	-3.29589844	+55.01953125	-50.36132813	-51.39404297	+5812	+15.33691406	+0.14941406	-5.98095703	+47.94433594	-37.46337891	-68.77441406	+2856
+1458240921.05040000	+16.57617188	+1.08105469	-2.58398438	+26.58691406	-58.73291016	-97.55859375	+4704	+16.57177734	+4.57910156	-3.33544922	+54.97558594	-49.70214844	-51.26220703	+5812	+15.32373047	+0.13183594	-5.98974609	+47.83447266	-37.19970703	-68.59863281	+2840
+1458240921.05460000	+16.57617188	+1.06787109	-2.59716797	+26.12548828	-58.44726563	-97.14111328	+4696	+16.57617188	+4.57470703	-3.37060547	+54.95361328	-49.06494141	-51.13037109	+5808	+15.31054688	+0.10546875	-6.00292969	+47.72460938	-36.91406250	-68.48876953	+2824
+1458240921.06290010	+16.57617188	+1.05908203	-2.61474609	+25.70800781	-57.83203125	-96.61376953	+4672	+16.57617188	+4.56152344	-3.42773438	+54.88769531	-47.94433594	-50.88867188	+5796	+15.27099609	+0.04833984	-6.02929688	+47.57080078	-36.18896484	-68.31298828	+2804
+1458240921.06710000	+16.57177734	+1.05908203	-2.61474609	+25.62011719	-57.59033203	-96.45996094	+4656	+16.57617188	+4.55273438	-3.44970703	+54.86572266	-47.48291016	-50.75683594	+5788	+15.25341797	+0.01757813	-6.04248047	+47.48291016	-35.79345703	-68.26904297	+2800
+1458240921.07119990	+16.57617188	+1.05908203	-2.61474609	+25.68603516	-57.30468750	-96.43798828	+4644	+16.58056641	+4.54394531	-3.47607422	+54.75585938	-46.99951172	-50.55908203	+5780	+15.23144531	-0.01318359	-6.05126953	+47.41699219	-35.39794922	-68.22509766	+2796
+1458240921.07540010	+16.58056641	+1.06347656	-2.61474609	+25.79589844	-57.06298828	-96.39404297	+4628	+16.58496094	+4.53955078	-3.49804688	+54.71191406	-46.58203125	-50.40527344	+5768	+15.20947266	-0.05273438	-6.06445313	+47.32910156	-34.98046875	-68.20312500	+2792
+1458240921.07960010	+16.58496094	+1.07226563	-2.61474609	+26.01562500	-56.77734375	-96.48193359	+4616	+16.58496094	+4.53515625	-3.51562500	+54.64599609	-46.16455078	-50.25146484	+5760	+15.18750000	-0.09228516	-6.07763672	+47.26318359	-34.54101563	-68.20312500	+2792
+1458240921.08369990	+16.58496094	+1.08105469	-2.61035156	+26.34521484	-56.51367188	-96.63574219	+4600	+16.58496094	+4.52636719	-3.53759766	+54.53613281	-45.76904297	-50.05371094	+5748	+15.16552734	-0.13183594	-6.08203125	+47.19726563	-34.12353516	-68.24707031	+2796
+1458240921.08789990	+16.58496094	+1.09423828	-2.61474609	+26.56494141	-56.18408203	-96.70166016	+4584	+16.58496094	+4.52197266	-3.55957031	+54.47021484	-45.35156250	-49.85595703	+5732	+15.14355469	-0.17138672	-6.09521484	+47.10937500	-33.59619141	-68.20312500	+2804
+1458240921.09200000	+16.58496094	+1.09423828	-2.62353516	+26.80664063	-55.81054688	-96.76757813	+4568	+16.58496094	+4.50878906	-3.58593750	+54.31640625	-44.93408203	-49.61425781	+5720	+15.12158203	-0.21093750	-6.11279297	+47.02148438	-33.11279297	-68.11523438	+2808
+1458240921.09620000	+16.58496094	+1.09863281	-2.63671875	+27.07031250	-55.37109375	-96.87744141	+4552	+16.58496094	+4.49560547	-3.62109375	+54.07470703	-44.49462891	-49.26269531	+5712	+15.09521484	-0.24609375	-6.12158203	+46.93359375	-32.65136719	-68.04931641	+2816
+1458240921.10040000	+16.58056641	+1.10302734	-2.65869141	+27.26806641	-54.90966797	-96.92138672	+4540	+16.58056641	+4.48242188	-3.65625000	+53.85498047	-44.03320313	-48.93310547	+5700	+15.06884766	-0.28564453	-6.13916016	+46.80175781	-32.08007813	-67.87353516	+2828
+1458240921.10870000	+16.58496094	+1.09863281	-2.71582031	+27.70751953	-53.81103516	-97.05322266	+4516	+16.57177734	+4.42968750	-3.74853516	+53.15185547	-43.13232422	-48.07617188	+5688	+15.02490234	-0.34716797	-6.15234375	+46.53808594	-31.20117188	-67.60986328	+2840
+1458240921.11290000	+16.58935547	+1.09863281	-2.75976563	+27.86132813	-53.12988281	-97.07519531	+4508	+16.56738281	+4.40771484	-3.81005859	+52.75634766	-42.60498047	-47.54882813	+5684	+15.00732422	-0.38232422	-6.16552734	+46.38427734	-30.71777344	-67.36816406	+2844
+1458240921.11700010	+16.59375000	+1.08544922	-2.80810547	+27.99316406	-52.40478516	-97.07519531	+4504	+16.56738281	+4.37255859	-3.87158203	+52.31689453	-42.05566406	-47.02148438	+5680	+14.98974609	-0.40869141	-6.17431641	+46.23046875	-30.25634766	-67.14843750	+2844
+1458240921.12120010	+16.59375000	+1.07226563	-2.86083984	+28.12500000	-51.65771484	-97.09716797	+4496	+16.56298828	+4.33300781	-3.94628906	+51.81152344	-41.44042969	-46.42822266	+5676	+14.97216797	-0.43945313	-6.17871094	+46.12060547	-29.81689453	-66.95068359	+2840
+1458240921.12540010	+16.59375000	+1.05468750	-2.93115234	+28.19091797	-50.66894531	-97.05322266	+4496	+16.55859375	+4.29785156	-4.02539063	+51.30615234	-40.82519531	-45.83496094	+5672	+14.95458984	-0.46142578	-6.18750000	+45.98876953	-29.33349609	-66.68701172	+2836
+1458240921.12949990	+16.59375000	+1.03710938	-3.00585938	+28.23486328	-49.72412109	-96.98730469	+4496	+16.55419922	+4.25390625	-4.10888672	+50.75683594	-40.18798828	-45.17578125	+5672	+14.93701172	-0.48779297	-6.19628906	+45.87890625	-28.85009766	-66.40136719	+2828
+1458240921.13369990	+16.59814453	+1.01513672	-3.07177734	+28.30078125	-48.80126953	-96.94335938	+4496	+16.54980469	+4.20996094	-4.18798828	+50.16357422	-39.59472656	-44.51660156	+5668	+14.91943359	-0.50976563	-6.20507813	+45.76904297	-28.38867188	-66.13769531	+2816
+1458240921.13790010	+16.60253906	+0.99316406	-3.15527344	+28.32275391	-47.68066406	-96.87744141	+4500	+16.54541016	+4.17041016	-4.27148438	+49.59228516	-39.00146484	-43.83544922	+5664	+14.90185547	-0.53173828	-6.20947266	+45.65917969	-27.90527344	-65.87402344	+2804
+1458240921.14200000	+16.60253906	+0.96679688	-3.22998047	+28.38867188	-46.71386719	-96.85546875	+4500	+16.54101563	+4.11767578	-4.35058594	+48.99902344	-38.40820313	-43.17626953	+5660	+14.88427734	-0.56250000	-6.21386719	+45.54931641	-27.39990234	-65.67626953	+2788
+1458240921.15039990	+16.61132813	+0.92285156	-3.35742188	+28.56445313	-44.84619141	-96.92138672	+4500	+16.53662109	+4.01660156	-4.50878906	+47.83447266	-37.22167969	-41.85791016	+5648	+14.85351563	-0.61962891	-6.21386719	+45.41748047	-26.36718750	-65.32470703	+2744
+1458240921.15450000	+16.61572266	+0.90966797	-3.41894531	+28.71826172	-43.90136719	-96.94335938	+4496	+16.53662109	+3.97265625	-4.58789063	+47.30712891	-36.65039063	-41.22070313	+5640	+14.84033203	-0.65478516	-6.21826172	+45.37353516	-25.81787109	-65.19287109	+2724
+1458240921.15870000	+16.61132813	+0.89208984	-3.47607422	+28.89404297	-42.93457031	-97.00927734	+4488	+16.53222656	+3.92431641	-4.65820313	+46.75781250	-36.10107422	-40.56152344	+5628	+14.81835938	-0.68554688	-6.22265625	+45.37353516	-25.18066406	-65.03906250	+2700
+1458240921.16280010	+16.61132813	+0.87890625	-3.53320313	+29.11376953	-42.01171875	-97.09716797	+4484	+16.52783203	+3.88037109	-4.71972656	+46.23046875	-35.63964844	-39.94628906	+5612	+14.78759766	-0.71630859	-6.22705078	+45.35156250	-24.54345703	-64.90722656	+2680
+1458240921.16700010	+16.60693359	+0.87451172	-3.58593750	+29.35546875	-41.11083984	-97.18505859	+4476	+16.52343750	+3.84082031	-4.77685547	+45.74707031	-35.20019531	-39.30908203	+5592	+14.76562500	-0.76025391	-6.23583984	+45.32958984	-23.86230469	-64.81933594	+2660
+1458240921.17120000	+16.60253906	+0.86572266	-3.62988281	+29.61914063	-40.20996094	-97.29492188	+4468	+16.51464844	+3.79687500	-4.82519531	+45.24169922	-34.80468750	-38.69384766	+5576	+14.73486328	-0.79980469	-6.24023438	+45.35156250	-23.15917969	-64.75341797	+2644
+1458240921.17529990	+16.60253906	+0.86132813	-3.66064453	+29.94873047	-39.44091797	-97.44873047	+4456	+16.51464844	+3.75732422	-4.86474609	+44.80224609	-34.51904297	-38.12255859	+5552	+14.70410156	-0.84375000	-6.24023438	+45.37353516	-22.47802734	-64.73144531	+2624
+1458240921.17950010	+16.59814453	+0.86132813	-3.69140625	+30.32226563	-38.67187500	-97.64648438	+4440	+16.51025391	+3.71777344	-4.89550781	+44.38476563	-34.23339844	-37.59521484	+5528	+14.67333984	-0.89648438	-6.24023438	+45.39550781	-21.75292969	-64.75341797	+2612
+1458240921.18779990	+16.57617188	+0.87011719	-3.74853516	+31.06933594	-37.06787109	-97.95410156	+4412	+16.49707031	+3.64306641	-4.95263672	+43.54980469	-33.72802734	-36.47460938	+5476	+14.60742188	-0.99316406	-6.24902344	+45.48339844	-20.21484375	-64.73144531	+2596
+1458240921.19199990	+16.56738281	+0.87451172	-3.77929688	+31.46484375	-36.27685547	-98.08593750	+4396	+16.48828125	+3.61230469	-4.97460938	+43.17626953	-33.53027344	-35.90332031	+5448	+14.56787109	-1.04589844	-6.25781250	+45.50537109	-19.42382813	-64.66552734	+2596
+1458240921.19619990	+16.55419922	+0.87451172	-3.81445313	+31.81640625	-35.44189453	-98.19580078	+4380	+16.47509766	+3.57714844	-5.00097656	+42.73681641	-33.31054688	-35.26611328	+5416	+14.52832031	-1.09863281	-6.26220703	+45.52734375	-18.61083984	-64.64355469	+2596
+1458240921.20030000	+16.54101563	+0.87890625	-3.84082031	+32.21191406	-34.67285156	-98.30566406	+4364	+16.46191406	+3.54199219	-5.02294922	+42.34130859	-33.15673828	-34.69482422	+5388	+14.48876953	-1.14697266	-6.26660156	+45.61523438	-17.84179688	-64.55566406	+2600
+1458240921.20450000	+16.52343750	+0.87890625	-3.87158203	+32.54150391	-33.92578125	-98.37158203	+4344	+16.44433594	+3.49804688	-5.03613281	+41.87988281	-33.02490234	-34.10156250	+5360	+14.44482422	-1.19970703	-6.27099609	+45.63720703	-17.09472656	-64.48974609	+2608
+1458240921.20869990	+16.51464844	+0.87451172	-3.90234375	+32.84912109	-33.15673828	-98.41552734	+4328	+16.42675781	+3.44970703	-5.06250000	+41.37451172	-32.82714844	-33.46435547	+5336	+14.40966797	-1.25244141	-6.26660156	+45.68115234	-16.36962891	-64.46777344	+2616
+1458240921.21280000	+16.50146484	+0.87451172	-3.93750000	+33.17871094	-32.36572266	-98.43750000	+4308	+16.41357422	+3.41015625	-5.08007813	+40.91308594	-32.71728516	-32.84912109	+5304	+14.37451172	-1.30078125	-6.27099609	+45.74707031	-15.66650391	-64.31396484	+2628
+1458240921.21700000	+16.48828125	+0.86132813	-3.97265625	+33.42041016	-31.57470703	-98.43750000	+4292	+16.40478516	+3.35742188	-5.10205078	+40.42968750	-32.60742188	-32.21191406	+5276	+14.33935547	-1.34912109	-6.27539063	+45.76904297	-14.94140625	-64.16015625	+2640
+1458240921.22120000	+16.47509766	+0.84375000	-4.01660156	+33.61816406	-30.73974609	-98.39355469	+4280	+16.38720703	+3.30468750	-5.12841797	+39.85839844	-32.43164063	-31.53076172	+5252	+14.30419922	-1.40185547	-6.27099609	+45.81298828	-14.28222656	-64.07226563	+2648
+1458240921.22950010	+16.43994141	+0.80859375	-4.12646484	+33.99169922	-28.95996094	-98.10791016	+4256	+16.34765625	+3.19042969	-5.19873047	+38.69384766	-32.01416016	-30.08056641	+5200	+14.24267578	-1.48535156	-6.27539063	+45.96679688	-13.00781250	-63.56689453	+2668
+1458240921.23370000	+16.42675781	+0.78222656	-4.18798828	+34.07958984	-28.08105469	-97.91015625	+4248	+16.32128906	+3.12011719	-5.24267578	+37.99072266	-31.79443359	-29.28955078	+5176	+14.21630859	-1.52929688	-6.26220703	+46.01074219	-12.45849609	-63.34716797	+2672
+1458240921.23779990	+16.40917969	+0.75585938	-4.24511719	+34.23339844	-27.22412109	-97.71240234	+4236	+16.30371094	+3.05859375	-5.27783203	+37.33154297	-31.59667969	-28.52050781	+5152	+14.18994141	-1.56445313	-6.25341797	+46.12060547	-11.93115234	-63.08349609	+2676
+1458240921.24200010	+16.39599609	+0.71630859	-4.30224609	+34.29931641	-26.36718750	-97.51464844	+4224	+16.28173828	+2.98388672	-5.31298828	+36.62841797	-31.39892578	-27.72949219	+5128	+14.16796875	-1.59960938	-6.24462891	+46.20849609	-11.42578125	-62.79785156	+2672
+1458240921.24609990	+16.38281250	+0.67675781	-4.35937500	+34.32128906	-25.53222656	-97.29492188	+4216	+16.25537109	+2.90917969	-5.35253906	+35.90332031	-31.20117188	-26.93847656	+5100	+14.14599609	-1.64355469	-6.22705078	+46.27441406	-10.96435547	-62.60009766	+2672
+1458240921.25029990	+16.36962891	+0.64160156	-4.42089844	+34.40917969	-24.67529297	-97.00927734	+4204	+16.23339844	+2.83886719	-5.39208984	+35.22216797	-30.98144531	-26.12548828	+5072	+14.12841797	-1.67431641	-6.21826172	+46.36230469	-10.52490234	-62.27050781	+2664
+1458240921.25449990	+16.35205078	+0.59765625	-4.48681641	+34.47509766	-23.84033203	-96.70166016	+4196	+16.21142578	+2.76416016	-5.43164063	+34.51904297	-30.78369141	-25.33447266	+5048	+14.11083984	-1.71386719	-6.20507813	+46.45019531	-10.04150391	-61.94091797	+2652
+1458240921.26280000	+16.31250000	+0.51416016	-4.60107422	+34.58496094	-22.21435547	-96.08642578	+4172	+16.16748047	+2.61474609	-5.49316406	+33.04687500	-30.43212891	-23.70849609	+4984	+14.07128906	-1.78857422	-6.17431641	+46.64794922	-9.16259766	-61.30371094	+2628
+1458240921.26700000	+16.29052734	+0.47021484	-4.65820313	+34.65087891	-21.46728516	-95.75683594	+4160	+16.14550781	+2.54003906	-5.52392578	+32.29980469	-30.27832031	-22.89550781	+4952	+14.04931641	-1.82812500	-6.16113281	+46.73583984	-8.76708984	-60.99609375	+2608
+1458240921.27110000	+16.26855469	+0.43066406	-4.70654297	+34.69482422	-20.74218750	-95.42724609	+4152	+16.11914063	+2.46533203	-5.54589844	+31.55273438	-30.14648438	-22.08251953	+4920	+14.02734375	-1.87207031	-6.14355469	+46.82373047	-8.34960938	-60.68847656	+2592
+1458240921.27530000	+16.25097656	+0.39550781	-4.74169922	+34.82666016	-20.14892578	-95.14160156	+4136	+16.09716797	+2.39501953	-5.55468750	+30.84960938	-30.10253906	-21.26953125	+4884	+14.00537109	-1.90722656	-6.13037109	+46.88964844	-7.95410156	-60.33691406	+2572
+1458240921.27950000	+16.23339844	+0.35156250	-4.77685547	+34.93652344	-19.53369141	-94.85595703	+4120	+16.07519531	+2.32470703	-5.56347656	+30.16845703	-30.05859375	-20.50048828	+4848	+13.97900391	-1.95996094	-6.11718750	+46.93359375	-7.49267578	-60.02929688	+2556
+1458240921.28360010	+16.21142578	+0.30761719	-4.79882813	+35.02441406	-18.98437500	-94.59228516	+4104	+16.05322266	+2.25878906	-5.56347656	+29.44335938	-30.08056641	-19.75341797	+4808	+13.95263672	-2.01269531	-6.10400391	+46.95556641	-7.03125000	-59.69970703	+2536
+1458240921.28780010	+16.18945313	+0.27246094	-4.82519531	+35.20019531	-18.45703125	-94.28466797	+4084	+16.04003906	+2.18847656	-5.55468750	+28.74023438	-30.08056641	-18.98437500	+4764	+13.91748047	-2.06103516	-6.09521484	+47.02148438	-6.56982422	-59.37011719	+2520
+1458240921.29609990	+16.13671875	+0.21972656	-4.86474609	+35.59570313	-17.44628906	-93.66943359	+4040	+16.00488281	+2.05224609	-5.53710938	+27.22412109	-30.16845703	-17.42431641	+4680	+13.85156250	-2.17529297	-6.08203125	+47.04345703	-5.58105469	-58.66699219	+2496
+1458240921.30029990	+16.11035156	+0.19775391	-4.86914063	+35.83740234	-17.05078125	-93.38378906	+4016	+15.98730469	+1.98193359	-5.51513672	+26.45507813	-30.27832031	-16.65527344	+4640	+13.80761719	-2.23242188	-6.07763672	+47.06542969	-5.05371094	-58.24951172	+2488
+1458240921.30450010	+16.07958984	+0.16259766	-4.87792969	+36.05712891	-16.65527344	-93.12011719	+3992	+15.96972656	+1.91162109	-5.49316406	+25.66406250	-30.41015625	-15.86425781	+4600	+13.76367188	-2.29394531	-6.07763672	+47.04345703	-4.52636719	-57.85400391	+2488
+1458240921.30859990	+16.05761719	+0.13183594	-4.87792969	+36.25488281	-16.30371094	-92.85644531	+3968	+15.95214844	+1.84130859	-5.46679688	+24.80712891	-30.56396484	-15.05126953	+4564	+13.72412109	-2.35546875	-6.07324219	+47.02148438	-4.02099609	-57.50244141	+2488
+1458240921.31279990	+16.03564453	+0.10986328	-4.87353516	+36.54052734	-15.97412109	-92.57080078	+3944	+15.93896484	+1.77099609	-5.43603516	+23.95019531	-30.71777344	-14.23828125	+4524	+13.68457031	-2.41259766	-6.06884766	+47.02148438	-3.53759766	-57.08496094	+2488
+1458240921.32110000	+15.98730469	+0.05712891	-4.87353516	+37.11181641	-15.29296875	-92.06542969	+3896	+15.91699219	+1.62597656	-5.38330078	+22.12646484	-31.06933594	-12.56835938	+4452	+13.60546875	-2.54443359	-6.06445313	+46.97753906	-2.50488281	-56.29394531	+2504
+1458240921.32530000	+15.96093750	+0.03955078	-4.87792969	+37.44140625	-14.91943359	-91.75781250	+3880	+15.90380859	+1.55126953	-5.35253906	+21.15966797	-31.20117188	-11.73339844	+4412	+13.56152344	-2.60156250	-6.06445313	+46.97753906	-1.97753906	-55.83251953	+2516
+1458240921.32940010	+15.93457031	+0.00878906	-4.88232422	+37.72705078	-14.56787109	-91.42822266	+3864	+15.88623047	+1.47216797	-5.33056641	+20.12695313	-31.33300781	-10.83251953	+4376	+13.52197266	-2.65869141	-6.06445313	+46.99951172	-1.49414063	-55.34912109	+2524
+1458240921.33360000	+15.90820313	-0.02197266	-4.89550781	+37.96875000	-14.19433594	-91.12060547	+3852	+15.87304688	+1.39306641	-5.30419922	+19.02832031	-31.46484375	-9.88769531	+4340	+13.49121094	-2.71582031	-6.05126953	+46.99951172	-1.07666016	-54.93164063	+2536
+1458240921.33780000	+15.88183594	-0.04833984	-4.90429688	+38.29833984	-13.86474609	-90.79101563	+3840	+15.85546875	+1.31396484	-5.28222656	+17.92968750	-31.57470703	-8.96484375	+4300	+13.45605469	-2.76855469	-6.04687500	+47.04345703	-0.63720703	-54.44824219	+2548
+1458240921.34190010	+15.85546875	-0.08789063	-4.90869141	+38.54003906	-13.53515625	-90.48339844	+3828	+15.83789063	+1.23046875	-5.26025391	+16.80908203	-31.68457031	-8.04199219	+4268	+13.42089844	-2.82128906	-6.04248047	+47.10937500	-0.21972656	-53.94287109	+2556
+1458240921.35030010	+15.81152344	-0.15820313	-4.94384766	+39.08935547	-12.83203125	-89.82421875	+3804	+15.80273438	+1.05908203	-5.22509766	+14.47998047	-31.79443359	-6.17431641	+4196	+13.37695313	-2.91796875	-6.00292969	+47.21923828	+0.39550781	-53.15185547	+2576
+1458240921.35439990	+15.79394531	-0.19775391	-4.96582031	+39.30908203	-12.43652344	-89.45068359	+3792	+15.78515625	+0.97119141	-5.21630859	+13.29345703	-31.77246094	-5.25146484	+4156	+13.35937500	-2.96191406	-5.98095703	+47.32910156	+0.68115234	-52.69042969	+2580
+1458240921.35859990	+15.76757813	-0.24169922	-4.99218750	+39.52880859	-12.04101563	-89.05517578	+3784	+15.76318359	+0.88769531	-5.20312500	+12.15087891	-31.75048828	-4.35058594	+4120	+13.34619141	-3.00146484	-5.95458984	+47.43896484	+0.94482422	-52.29492188	+2584
+1458240921.36279990	+15.73681641	-0.28564453	-5.01855469	+39.72656250	-11.62353516	-88.65966797	+3768	+15.74121094	+0.79980469	-5.19873047	+10.98632813	-31.61865234	-3.47167969	+4080	+13.32861328	-3.04101563	-5.93261719	+47.54882813	+1.18652344	-51.83349609	+2584
+1458240921.36690000	+15.71044922	-0.33398438	-5.04492188	+39.88037109	-11.22802734	-88.24218750	+3756	+15.71484375	+0.71191406	-5.19433594	+9.84375000	-31.48681641	-2.61474609	+4044	+13.31103516	-3.08056641	-5.91503906	+47.70263672	+1.42822266	-51.37207031	+2580
+1458240921.37109990	+15.68847656	-0.38232422	-5.06689453	+40.01220703	-10.92041016	-87.84667969	+3736	+15.68847656	+0.62841797	-5.17675781	+8.78906250	-31.42089844	-1.82373047	+4008	+13.29785156	-3.11572266	-5.88427734	+47.81250000	+1.62597656	-50.95458984	+2576
+1458240921.37940000	+15.64453125	-0.48339844	-5.11962891	+40.25390625	-10.19531250	-87.01171875	+3696	+15.63574219	+0.46582031	-5.17675781	+6.78955078	-30.89355469	-0.30761719	+3936	+13.27148438	-3.19042969	-5.82714844	+48.07617188	+1.99951172	-50.09765625	+2560
+1458240921.38360000	+15.62695313	-0.53173828	-5.13281250	+40.38574219	-9.90966797	-86.63818359	+3672	+15.60937500	+0.38671875	-5.16357422	+5.97656250	-30.71777344	+0.28564453	+3904	+13.26269531	-3.22998047	-5.79199219	+48.20800781	+2.19726563	-49.72412109	+2548
+1458240921.38780000	+15.60058594	-0.58447266	-5.15039063	+40.42968750	-9.53613281	-86.19873047	+3648	+15.58300781	+0.31640625	-5.16357422	+5.18554688	-30.34423828	+0.92285156	+3872	+13.24511719	-3.26953125	-5.76562500	+48.33984375	+2.39501953	-49.28466797	+2536
+1458240921.39190010	+15.57861328	-0.63281250	-5.17236328	+40.49560547	-9.18457031	-85.75927734	+3620	+15.56103516	+0.24169922	-5.16796875	+4.46044922	-29.94873047	+1.47216797	+3844	+13.23193359	-3.30908203	-5.73925781	+48.44970703	+2.59277344	-48.84521484	+2524
+1458240921.39610000	+15.55664063	-0.68554688	-5.18115234	+40.53955078	-8.89892578	-85.34179688	+3596	+15.53466797	+0.17578125	-5.15039063	+3.84521484	-29.66308594	+1.95556641	+3816	+13.20996094	-3.34863281	-5.71728516	+48.53759766	+2.83447266	-48.36181641	+2508
+1458240921.40019990	+15.53027344	-0.73828125	-5.18554688	+40.49560547	-8.59130859	-84.90234375	+3568	+15.50830078	+0.11865234	-5.14599609	+3.29589844	-29.24560547	+2.43896484	+3788	+13.18359375	-3.39257813	-5.69970703	+48.62548828	+3.07617188	-47.85644531	+2492
+1458240921.40860010	+15.48632813	-0.82617188	-5.18115234	+40.53955078	-8.12988281	-84.13330078	+3516	+15.45996094	+0.00000000	-5.11962891	+2.43896484	-28.49853516	+3.18603516	+3740	+13.13085938	-3.49365234	-5.66455078	+48.73535156	+3.62548828	-46.86767578	+2468
+1458240921.41269990	+15.46875000	-0.87451172	-5.17675781	+40.51757813	-7.86621094	-83.71582031	+3492	+15.43798828	-0.04833984	-5.10644531	+2.13134766	-28.05908203	+3.55957031	+3712	+13.09570313	-3.54638672	-5.65136719	+48.75732422	+3.91113281	-46.36230469	+2460
+1458240921.41689990	+15.45117188	-0.91845703	-5.17236328	+40.51757813	-7.60253906	-83.32031250	+3468	+15.42041016	-0.10107422	-5.09765625	+1.86767578	-27.59765625	+3.84521484	+3688	+13.06494141	-3.60351563	-5.63818359	+48.77929688	+4.24072266	-45.85693359	+2452
+1458240921.42109990	+15.42919922	-0.96240234	-5.15478516	+40.49560547	-7.38281250	-82.96875000	+3448	+15.40283203	-0.15380859	-5.08007813	+1.64794922	-27.20214844	+4.10888672	+3668	+13.02978516	-3.66503906	-5.62500000	+48.77929688	+4.54833984	-45.35156250	+2448
+1458240921.42520000	+15.40283203	-1.00634766	-5.14160156	+40.42968750	-7.11914063	-82.57324219	+3432	+15.38525391	-0.19775391	-5.06689453	+1.45019531	-26.71875000	+4.37255859	+3648	+12.99023438	-3.72216797	-5.61621094	+48.77929688	+4.87792969	-44.78027344	+2448
+1458240921.42940000	+15.38085938	-1.05029297	-5.12841797	+40.38574219	-6.87744141	-82.15576172	+3420	+15.36767578	-0.24609375	-5.05371094	+1.27441406	-26.23535156	+4.61425781	+3628	+12.95068359	-3.78369141	-5.61181641	+48.77929688	+5.22949219	-44.20898438	+2448
+1458240921.43770000	+15.34130859	-1.13818359	-5.09326172	+40.25390625	-6.43798828	-81.36474609	+3404	+15.33251953	-0.33837891	-5.01416016	+1.03271484	-25.37841797	+5.07568359	+3596	+12.87597656	-3.90234375	-5.59863281	+48.73535156	+5.84472656	-43.11035156	+2456
+1458240921.44190000	+15.31933594	-1.18212891	-5.08007813	+40.16601563	-6.19628906	-80.94726563	+3396	+15.31494141	-0.38671875	-4.99658203	+0.90087891	-24.89501953	+5.29541016	+3580	+12.83642578	-3.96386719	-5.58984375	+48.73535156	+6.17431641	-42.53906250	+2460
+1458240921.44610000	+15.30175781	-1.23046875	-5.05810547	+40.10009766	-5.97656250	-80.59570313	+3396	+15.30175781	-0.43505859	-4.97900391	+0.79101563	-24.47753906	+5.51513672	+3568	+12.80566406	-4.02539063	-5.57226563	+48.71337891	+6.43798828	-42.05566406	+2472
+1458240921.45020010	+15.27978516	-1.27441406	-5.04492188	+40.03417969	-5.73486328	-80.17822266	+3396	+15.28417969	-0.47900391	-4.96582031	+0.68115234	-23.99414063	+5.73486328	+3552	+12.77050781	-4.08691406	-5.55468750	+48.69140625	+6.67968750	-41.55029297	+2480
+1458240921.45440010	+15.26220703	-1.32275391	-5.03173828	+39.92431641	-5.49316406	-79.76074219	+3396	+15.27099609	-0.53173828	-4.95263672	+0.57128906	-23.51074219	+5.95458984	+3540	+12.74414063	-4.13964844	-5.54150391	+48.71337891	+6.92138672	-41.04492188	+2488
+1458240921.45860000	+15.24462891	-1.37109375	-5.01855469	+39.83642578	-5.22949219	-79.34326172	+3396	+15.25341797	-0.58447266	-4.93945313	+0.43945313	-23.02734375	+6.19628906	+3528	+12.71777344	-4.19238281	-5.51513672	+48.73535156	+7.11914063	-40.58349609	+2500
+1458240921.46690010	+15.20068359	-1.47656250	-5.00976563	+39.61669922	-4.65820313	-78.39843750	+3396	+15.21386719	-0.68115234	-4.92187500	+0.19775391	-22.01660156	+6.67968750	+3508	+12.67382813	-4.28906250	-5.47558594	+48.84521484	+7.44873047	-39.59472656	+2512
+1458240921.47100000	+15.18750000	-1.52929688	-5.00097656	+39.48486328	-4.43847656	-77.95898438	+3396	+15.19628906	-0.73828125	-4.90869141	+0.04394531	-21.55517578	+6.92138672	+3496	+12.66064453	-4.33300781	-5.43603516	+48.91113281	+7.51464844	-39.22119141	+2520
+1458240921.47519990	+15.17431641	-1.57763672	-4.99658203	+39.39697266	-4.17480469	-77.49755859	+3392	+15.17871094	-0.78662109	-4.90429688	-0.08789063	-21.04980469	+7.18505859	+3488	+12.64746094	-4.37695313	-5.39648438	+48.97705078	+7.58056641	-38.84765625	+2524
+1458240921.47939990	+15.15673828	-1.63476563	-4.99218750	+39.26513672	-3.91113281	-77.03613281	+3388	+15.16113281	-0.83935547	-4.89550781	-0.21972656	-20.56640625	+7.44873047	+3476	+12.63867188	-4.41650391	-5.36132813	+49.08691406	+7.64648438	-38.45214844	+2528
+1458240921.48350000	+15.14355469	-1.69189453	-4.98779297	+39.15527344	-3.64746094	-76.61865234	+3384	+15.14355469	-0.89208984	-4.88671875	-0.37353516	-20.10498047	+7.71240234	+3468	+12.63427734	-4.45605469	-5.31738281	+49.19677734	+7.66845703	-38.14453125	+2528
+1458240921.48770000	+15.12597656	-1.74902344	-4.98339844	+39.06738281	-3.38378906	-76.13525391	+3376	+15.12597656	-0.94482422	-4.87792969	-0.50537109	-19.62158203	+7.97607422	+3456	+12.62988281	-4.49121094	-5.27343750	+49.30664063	+7.69042969	-37.81494141	+2528
+1458240921.49190000	+15.11279297	-1.80175781	-4.97900391	+38.95751953	-3.14208984	-75.67382813	+3368	+15.10400391	-1.00195313	-4.87353516	-0.65917969	-19.13818359	+8.23974609	+3448	+12.62109375	-4.52636719	-5.22949219	+49.43847656	+7.71240234	-37.46337891	+2524
+1458240921.50020000	+15.08203125	-1.90722656	-4.96582031	+38.78173828	-2.70263672	-74.79492188	+3344	+15.06445313	-1.10742188	-4.84716797	-0.96679688	-18.25927734	+8.76708984	+3432	+12.60791016	-4.59667969	-5.14160156	+49.68017578	+7.73437500	-36.80419922	+2512
+1458240921.50440000	+15.06445313	-1.95996094	-4.95263672	+38.71582031	-2.50488281	-74.35546875	+3328	+15.04248047	-1.16015625	-4.83398438	-1.12060547	-17.81982422	+9.03076172	+3424	+12.59912109	-4.63623047	-5.10205078	+49.79003906	+7.75634766	-36.45263672	+2504
+1458240921.50850010	+15.05126953	-2.01269531	-4.93505859	+38.62792969	-2.32910156	-73.95996094	+3316	+15.02490234	-1.21289063	-4.81640625	-1.25244141	-17.42431641	+9.27246094	+3416	+12.59033203	-4.67138672	-5.05810547	+49.89990234	+7.77832031	-36.16699219	+2500
+1458240921.51270010	+15.03369141	-2.06542969	-4.91748047	+38.58398438	-2.17529297	-73.56445313	+3304	+15.01171875	-1.26123047	-4.79443359	-1.38427734	-17.05078125	+9.53613281	+3408	+12.58154297	-4.71093750	-5.00976563	+49.98779297	+7.77832031	-35.85937500	+2492
+1458240921.51690010	+15.02050781	-2.11376953	-4.89550781	+38.54003906	-1.99951172	-73.19091797	+3292	+14.99414063	-1.31396484	-4.77685547	-1.51611328	-16.67724609	+9.75585938	+3400	+12.56835938	-4.75927734	-4.97021484	+50.05371094	+7.84423828	-35.57373047	+2488
+1458240921.52099990	+15.00292969	-2.16210938	-4.86914063	+38.49609375	-1.84570313	-72.83935547	+3280	+14.97656250	-1.36669922	-4.75048828	-1.62597656	-16.34765625	+9.99755859	+3396	+12.55078125	-4.80761719	-4.93505859	+50.09765625	+7.93212891	-35.22216797	+2480
+1458240921.52940010	+14.96337891	-2.25439453	-4.81640625	+38.47412109	-1.58203125	-72.13623047	+3264	+14.94140625	-1.46337891	-4.69335938	-1.82373047	-15.64453125	+10.41503906	+3388	+12.49804688	-4.91308594	-4.87353516	+50.14160156	+8.15185547	-34.43115234	+2472
+1458240921.53350000	+14.94140625	-2.29833984	-4.78125000	+38.47412109	-1.47216797	-71.80664063	+3256	+14.92382813	-1.51171875	-4.66259766	-1.91162109	-15.35888672	+10.63476563	+3388	+12.47167969	-4.97021484	-4.84716797	+50.14160156	+8.26171875	-34.03564453	+2468
+1458240921.53769990	+14.91943359	-2.33789063	-4.74609375	+38.47412109	-1.40625000	-71.49902344	+3252	+14.90625000	-1.56005859	-4.62304688	-1.97753906	-15.09521484	+10.85449219	+3388	+12.44091797	-5.02734375	-4.82519531	+50.11962891	+8.39355469	-33.64013672	+2468
+1458240921.54189990	+14.89306641	-2.38623047	-4.71093750	+38.47412109	-1.29638672	-71.21337891	+3256	+14.88867188	-1.60400391	-4.58789063	-2.04345703	-14.80957031	+11.05224609	+3388	+12.40576172	-5.08886719	-4.79882813	+50.09765625	+8.52539063	-33.22265625	+2472
+1458240921.54600000	+14.87548828	-2.43017578	-4.66699219	+38.47412109	-1.23046875	-70.92773438	+3256	+14.87548828	-1.65234375	-4.54833984	-2.10937500	-14.58984375	+11.22802734	+3388	+12.37500000	-5.15039063	-4.77246094	+50.05371094	+8.65722656	-32.84912109	+2476
+1458240921.55020000	+14.85351563	-2.47412109	-4.63183594	+38.47412109	-1.14257813	-70.64208984	+3264	+14.85791016	-1.70068359	-4.50878906	-2.15332031	-14.32617188	+11.42578125	+3388	+12.34423828	-5.21191406	-4.74609375	+50.00976563	+8.78906250	-32.47558594	+2480
+1458240921.55430010	+14.83154297	-2.51806641	-4.59228516	+38.49609375	-1.05468750	-70.35644531	+3268	+14.84472656	-1.74902344	-4.46923828	-2.21923828	-14.08447266	+11.62353516	+3392	+12.30908203	-5.27783203	-4.71972656	+49.96582031	+8.92089844	-32.08007813	+2484
+1458240921.56270000	+14.77880859	-2.60156250	-4.52636719	+38.54003906	-0.87890625	-69.76318359	+3288	+14.80517578	-1.84130859	-4.38574219	-2.35107422	-13.60107422	+11.99707031	+3400	+12.23876953	-5.40087891	-4.67578125	+49.89990234	+9.16259766	-31.28906250	+2500
+1458240921.56680010	+14.75244141	-2.64990234	-4.49121094	+38.51806641	-0.79101563	-69.47753906	+3296	+14.78759766	-1.88964844	-4.34619141	-2.41699219	-13.35937500	+12.21679688	+3404	+12.20800781	-5.45800781	-4.65380859	+49.89990234	+9.25048828	-30.87158203	+2508
+1458240921.57100010	+14.73046875	-2.69824219	-4.45605469	+38.49609375	-0.74707031	-69.19189453	+3308	+14.76562500	-1.93798828	-4.30664063	-2.48291016	-13.13964844	+12.43652344	+3408	+12.18164063	-5.51513672	-4.61865234	+49.87792969	+9.29443359	-30.56396484	+2516
+1458240921.57520010	+14.70849609	-2.74218750	-4.42089844	+38.49609375	-0.70312500	-68.88427734	+3320	+14.74804688	-1.98193359	-4.26708984	-2.54882813	-12.91992188	+12.65625000	+3412	+12.15527344	-5.56787109	-4.57910156	+49.87792969	+9.31640625	-30.27832031	+2524
+1458240921.57929990	+14.68212891	-2.78613281	-4.38574219	+38.49609375	-0.63720703	-68.59863281	+3332	+14.72607422	-2.03027344	-4.22314453	-2.63671875	-12.72216797	+12.87597656	+3416	+12.13330078	-5.61621094	-4.54394531	+49.94384766	+9.33837891	-29.99267578	+2532
+1458240921.58349990	+14.66455078	-2.83447266	-4.35498047	+38.49609375	-0.59326172	-68.31298828	+3340	+14.70410156	-2.08300781	-4.18359375	-2.72460938	-12.52441406	+13.09570313	+3420	+12.11132813	-5.66455078	-4.49560547	+49.96582031	+9.33837891	-29.75097656	+2540
+1458240921.59180000	+14.62500000	-2.93115234	-4.29785156	+38.45214844	-0.48339844	-67.65380859	+3356	+14.66015625	-2.18408203	-4.11328125	-2.90039063	-11.99707031	+13.57910156	+3428	+12.08056641	-5.74804688	-4.40332031	+50.14160156	+9.25048828	-29.28955078	+2548
+1458240921.59600000	+14.60302734	-2.97949219	-4.27148438	+38.43017578	-0.43945313	-67.32421875	+3360	+14.63378906	-2.23242188	-4.08251953	-2.98828125	-11.75537109	+13.82080078	+3428	+12.06738281	-5.78759766	-4.35498047	+50.22949219	+9.18457031	-29.09179688	+2552
+1458240921.60019990	+14.57666016	-3.02343750	-4.24072266	+38.43017578	-0.41748047	-66.99462891	+3360	+14.60742188	-2.27636719	-4.04296875	-3.07617188	-11.51367188	+14.08447266	+3432	+12.05419922	-5.82275391	-4.29785156	+50.33935547	+9.09667969	-28.93798828	+2556
+1458240921.60430000	+14.55468750	-3.06738281	-4.20996094	+38.40820313	-0.39550781	-66.66503906	+3364	+14.58105469	-2.32910156	-4.00781250	-3.16406250	-11.31591797	+14.34814453	+3436	+12.04101563	-5.85351563	-4.24511719	+50.49316406	+9.00878906	-28.76220703	+2556
+1458240921.60850000	+14.53271484	-3.11572266	-4.17919922	+38.38623047	-0.41748047	-66.35742188	+3364	+14.55908203	-2.37744141	-3.96826172	-3.25195313	-11.09619141	+14.58984375	+3436	+12.03222656	-5.88867188	-4.18798828	+50.60302734	+8.89892578	-28.63037109	+2556
+1458240921.61270000	+14.51513672	-3.15966797	-4.14404297	+38.38623047	-0.43945313	-66.07177734	+3360	+14.53271484	-2.42138672	-3.93310547	-3.29589844	-10.89843750	+14.85351563	+3440	+12.01904297	-5.91943359	-4.12646484	+50.73486328	+8.78906250	-28.52050781	+2556
+1458240921.61680010	+14.49755859	-3.20800781	-4.10888672	+38.38623047	-0.46142578	-65.80810547	+3356	+14.50634766	-2.46972656	-3.89794922	-3.36181641	-10.67871094	+15.09521484	+3440	+12.00585938	-5.95898438	-4.06933594	+50.86669922	+8.70117188	-28.41064453	+2556
+1458240921.62520000	+14.44921875	-3.30029297	-4.03857422	+38.36425781	-0.46142578	-65.23681641	+3344	+14.45800781	-2.56201172	-3.81445313	-3.44970703	-10.32714844	+15.53466797	+3444	+11.97509766	-6.02929688	-3.96386719	+51.10839844	+8.52539063	-28.08105469	+2548
+1458240921.62930010	+14.42285156	-3.34863281	-4.00341797	+38.36425781	-0.46142578	-64.97314453	+3336	+14.42724609	-2.61035156	-3.77490234	-3.47167969	-10.15136719	+15.75439453	+3448	+11.95751953	-6.06884766	-3.91113281	+51.19628906	+8.43750000	-27.94921875	+2548
+1458240921.63350010	+14.39648438	-3.39257813	-3.96386719	+38.36425781	-0.50537109	-64.70947266	+3332	+14.40087891	-2.64990234	-3.73535156	-3.49365234	-9.97558594	+15.97412109	+3448	+11.93554688	-6.10400391	-3.86718750	+51.28417969	+8.37158203	-27.77343750	+2544
+1458240921.64179990	+14.34375000	-3.48046875	-3.87158203	+38.40820313	-0.63720703	-64.31396484	+3320	+14.34375000	-2.73339844	-3.64306641	-3.49365234	-9.77783203	+16.34765625	+3452	+11.87841797	-6.19628906	-3.77929688	+51.41601563	+8.26171875	-27.44384766	+2540
+1458240921.65010000	+14.28662109	-3.56396484	-3.77929688	+38.47412109	-0.76904297	-64.00634766	+3316	+14.29101563	-2.81689453	-3.54199219	-3.40576172	-9.64599609	+16.65527344	+3460	+11.81250000	-6.29296875	-3.70458984	+51.45996094	+8.19580078	-27.00439453	+2540
+1458240921.65850000	+14.21630859	-3.64746094	-3.67822266	+38.51806641	-0.87890625	-63.69873047	+3316	+14.22949219	-2.89599609	-3.44531250	-3.31787109	-9.49218750	+16.94091797	+3468	+11.73339844	-6.40722656	-3.64306641	+51.43798828	+8.15185547	-26.54296875	+2540
+1458240921.66680000	+14.14599609	-3.72216797	-3.57714844	+38.64990234	-1.03271484	-63.43505859	+3324	+14.16796875	-2.97070313	-3.34423828	-3.18603516	-9.40429688	+17.20458984	+3476	+11.64550781	-6.51269531	-3.58593750	+51.41601563	+8.08593750	-26.05957031	+2544
+1458240921.67510010	+14.07568359	-3.79687500	-3.47167969	+38.80371094	-1.25244141	-63.21533203	+3336	+14.10644531	-3.04101563	-3.24316406	-2.98828125	-9.36035156	+17.44628906	+3488	+11.56201172	-6.62255859	-3.52441406	+51.39404297	+7.99804688	-25.66406250	+2548
+1458240921.68350010	+14.00537109	-3.87597656	-3.36621094	+38.91357422	-1.47216797	-63.06152344	+3360	+14.03613281	-3.12011719	-3.14208984	-2.83447266	-9.31640625	+17.66601563	+3500	+11.47412109	-6.73242188	-3.45849609	+51.39404297	+7.91015625	-25.29052734	+2556
+1458240921.68759990	+13.96582031	-3.91113281	-3.31787109	+39.00146484	-1.56005859	-62.92968750	+3368	+14.00537109	-3.15087891	-3.09375000	-2.70263672	-9.25048828	+17.79785156	+3504	+11.43457031	-6.78076172	-3.42333984	+51.41601563	+7.84423828	-25.13671875	+2560
+1458240921.69600010	+13.89111328	-3.98144531	-3.22558594	+39.15527344	-1.77978516	-62.66601563	+3392	+13.93066406	-3.22998047	-3.00585938	-2.52685547	-9.14062500	+18.06152344	+3516	+11.35986328	-6.87304688	-3.34423828	+51.54785156	+7.66845703	-24.85107422	+2568
+1458240921.70840000	+13.78125000	-4.09130859	-3.08935547	+39.39697266	-2.15332031	-62.22656250	+3420	+13.81640625	-3.33544922	-2.87841797	-2.19726563	-9.03076172	+18.45703125	+3524	+11.26757813	-6.98291016	-3.20361328	+51.89941406	+7.33886719	-24.65332031	+2576
+1458240921.71680000	+13.71533203	-4.16162109	-3.00585938	+39.57275391	-2.39501953	-61.91894531	+3424	+13.74169922	-3.41015625	-2.79492188	-1.93359375	-8.94287109	+18.76464844	+3524	+11.21923828	-7.04443359	-3.09375000	+52.22900391	+7.07519531	-24.63134766	+2576
+1458240921.72510000	+13.64062500	-4.22753906	-2.93115234	+39.79248047	-2.61474609	-61.56738281	+3424	+13.65820313	-3.47607422	-2.71582031	-1.66992188	-8.83300781	+19.05029297	+3520	+11.16650391	-7.10595703	-2.98828125	+52.60253906	+6.85546875	-24.60937500	+2572
+1458240921.73340010	+13.56152344	-4.29785156	-2.86083984	+39.92431641	-2.83447266	-61.21582031	+3412	+13.57910156	-3.54638672	-2.64111328	-1.40625000	-8.72314453	+19.33593750	+3512	+11.11816406	-7.16308594	-2.88281250	+52.99804688	+6.59179688	-24.60937500	+2564
+1458240921.74180010	+13.48681641	-4.36816406	-2.78613281	+40.12207031	-3.09814453	-60.95214844	+3396	+13.49560547	-3.61230469	-2.56201172	-1.09863281	-8.67919922	+19.59960938	+3504	+11.06103516	-7.22460938	-2.78173828	+53.37158203	+6.35009766	-24.63134766	+2556
+1458240921.75009990	+13.41210938	-4.42968750	-2.71142578	+40.34179688	-3.33984375	-60.71044922	+3372	+13.41210938	-3.67382813	-2.48291016	-0.76904297	-8.67919922	+19.81933594	+3492	+10.99951172	-7.28613281	-2.69384766	+53.67919922	+6.15234375	-24.60937500	+2548
+1458240921.75840000	+13.32861328	-4.49560547	-2.64111328	+40.53955078	-3.51562500	-60.46875000	+3344	+13.32861328	-3.73974609	-2.40820313	-0.41748047	-8.63525391	+19.99511719	+3480	+10.92919922	-7.36523438	-2.61914063	+53.92089844	+5.99853516	-24.49951172	+2536
+1458240921.76679990	+13.24072266	-4.55712891	-2.57080078	+40.78125000	-3.71337891	-60.31494141	+3320	+13.24072266	-3.79687500	-2.33349609	-0.02197266	-8.63525391	+20.14892578	+3464	+10.83691406	-7.45312500	-2.56640625	+54.07470703	+5.84472656	-24.32373047	+2524
+1458240921.77510000	+13.15283203	-4.61425781	-2.49609375	+41.02294922	-3.95507813	-60.20507813	+3304	+13.15722656	-3.85400391	-2.25878906	+0.39550781	-8.65722656	+20.25878906	+3452	+10.74462891	-7.54101563	-2.51367188	+54.18457031	+5.69091797	-24.12597656	+2512
+1458240921.78340010	+13.06494141	-4.67578125	-2.42578125	+41.28662109	-4.10888672	-60.11718750	+3292	+13.07373047	-3.91552734	-2.18847656	+0.76904297	-8.70117188	+20.32470703	+3440	+10.64355469	-7.64208984	-2.47412109	+54.22851563	+5.58105469	-23.90625000	+2504
+1458240921.78760000	+13.01660156	-4.70214844	-2.39501953	+41.41845703	-4.19677734	-60.02929688	+3284	+13.02978516	-3.94189453	-2.15332031	+0.98876953	-8.70117188	+20.39062500	+3432	+10.59082031	-7.69042969	-2.45654297	+54.22851563	+5.53710938	-23.79638672	+2500
+1458240921.79590010	+12.92871094	-4.76367188	-2.33349609	+41.68212891	-4.35058594	-59.89746094	+3276	+12.94189453	-4.00341797	-2.09179688	+1.38427734	-8.67919922	+20.47851563	+3420	+10.49414063	-7.78710938	-2.42138672	+54.31640625	+5.40527344	-23.55468750	+2492
+1458240921.80419990	+12.83203125	-4.81640625	-2.27636719	+41.96777344	-4.50439453	-59.74365234	+3276	+12.85400391	-4.06054688	-2.03906250	+1.80175781	-8.65722656	+20.61035156	+3404	+10.39306641	-7.87939453	-2.38623047	+54.40429688	+5.29541016	-23.33496094	+2484
+1458240921.81259990	+12.74853516	-4.87792969	-2.22363281	+42.25341797	-4.65820313	-59.58984375	+3276	+12.77050781	-4.11767578	-1.98193359	+2.19726563	-8.63525391	+20.76416016	+3392	+10.30957031	-7.96728516	-2.33789063	+54.55810547	+5.18554688	-23.24707031	+2476
+1458240921.82090000	+12.66503906	-4.93945313	-2.17529297	+42.51708984	-4.81201172	-59.37011719	+3272	+12.68261719	-4.17919922	-1.93359375	+2.54882813	-8.59130859	+20.93994141	+3372	+10.23046875	-8.04199219	-2.28515625	+54.79980469	+5.07568359	-23.18115234	+2464
+1458240921.82920000	+12.58154297	-4.99658203	-2.14013672	+42.78076172	-4.94384766	-59.08447266	+3264	+12.59472656	-4.23632813	-1.89404297	+2.92236328	-8.48144531	+21.15966797	+3348	+10.16455078	-8.11230469	-2.23242188	+55.10742188	+4.96582031	-23.13720703	+2452
+1458240921.83760000	+12.50244141	-5.05371094	-2.10058594	+43.06640625	-5.11962891	-58.84277344	+3248	+12.50683594	-4.28906250	-1.85449219	+3.25195313	-8.39355469	+21.40136719	+3324	+10.10742188	-8.17822266	-2.16650391	+55.45898438	+4.87792969	-23.20312500	+2436
+1458240921.84590010	+12.42773438	-5.11962891	-2.06542969	+43.30810547	-5.29541016	-58.60107422	+3228	+12.42333984	-4.35058594	-1.81054688	+3.58154297	-8.37158203	+21.62109375	+3300	+10.05029297	-8.23535156	-2.10058594	+55.83251953	+4.79003906	-23.29101563	+2416
+1458240921.85419990	+12.35302734	-5.18115234	-2.03466797	+43.57177734	-5.42724609	-58.35937500	+3196	+12.33984375	-4.40771484	-1.77539063	+3.91113281	-8.30566406	+21.86279297	+3268	+9.99755859	-8.30126953	-2.03466797	+56.18408203	+4.72412109	-23.37890625	+2396
+1458240921.86250000	+12.27832031	-5.24267578	-2.00390625	+43.81347656	-5.58105469	-58.11767578	+3160	+12.25634766	-4.46044922	-1.74023438	+4.21875000	-8.26171875	+22.06054688	+3240	+9.94042969	-8.37158203	-1.98632813	+56.49169922	+4.68017578	-23.37890625	+2372
+1458240921.86669990	+12.23876953	-5.27343750	-1.98632813	+43.92333984	-5.64697266	-58.02978516	+3144	+12.21679688	-4.49121094	-1.71826172	+4.37255859	-8.23974609	+22.14843750	+3224	+9.90966797	-8.40234375	-1.95996094	+56.62353516	+4.65820313	-23.40087891	+2360
+1458240921.87500000	+12.16406250	-5.33056641	-1.95117188	+44.16503906	-5.80078125	-57.87597656	+3104	+12.13769531	-4.54394531	-1.68310547	+4.65820313	-8.23974609	+22.30224609	+3192	+9.83935547	-8.47705078	-1.92041016	+56.86523438	+4.59228516	-23.37890625	+2336
+1458240921.88340000	+12.08935547	-5.38769531	-1.92041016	+44.42871094	-5.86669922	-57.74414063	+3064	+12.06298828	-4.60107422	-1.64794922	+4.96582031	-8.21777344	+22.41210938	+3164	+9.76464844	-8.55615234	-1.88964844	+56.97509766	+4.54833984	-23.29101563	+2312
+1458240921.89170000	+12.01464844	-5.44042969	-1.88964844	+44.62646484	-5.93261719	-57.65625000	+3032	+11.98388672	-4.65380859	-1.61718750	+5.22949219	-8.19580078	+22.50000000	+3132	+9.68115234	-8.64404297	-1.87646484	+57.01904297	+4.50439453	-23.15917969	+2284
+1458240921.89590000	+11.97509766	-5.46679688	-1.87646484	+44.75830078	-5.95458984	-57.59033203	+3012	+11.94873047	-4.68017578	-1.60400391	+5.36132813	-8.17382813	+22.54394531	+3116	+9.63720703	-8.68359375	-1.87207031	+57.06298828	+4.46044922	-23.04931641	+2268
+1458240921.90840010	+11.86523438	-5.53710938	-1.83251953	+45.06591797	-6.04248047	-57.52441406	+2976	+11.83447266	-4.75927734	-1.56445313	+5.73486328	-8.15185547	+22.60986328	+3076	+9.50097656	-8.81103516	-1.85888672	+57.06298828	+4.37255859	-22.82958984	+2228
+1458240921.91249990	+11.82568359	-5.56347656	-1.82373047	+45.15380859	-6.06445313	-57.50244141	+2964	+11.79931641	-4.78564453	-1.55126953	+5.82275391	-8.12988281	+22.63183594	+3060	+9.45703125	-8.85498047	-1.85449219	+57.01904297	+4.35058594	-22.76367188	+2216
+1458240921.92500000	+11.72021484	-5.63378906	-1.78857422	+45.41748047	-6.06445313	-57.43652344	+2936	+11.69384766	-4.86035156	-1.52490234	+6.13037109	-8.06396484	+22.69775391	+3020	+9.33398438	-8.97363281	-1.84130859	+57.04101563	+4.30664063	-22.58789063	+2172
+1458240921.93339990	+11.65429688	-5.68212891	-1.77099609	+45.57128906	-6.08642578	-57.39257813	+2916	+11.62353516	-4.90429688	-1.50732422	+6.32812500	-8.02001953	+22.74169922	+2992	+9.26806641	-9.03515625	-1.82812500	+57.15087891	+4.26269531	-22.54394531	+2144
+1458240921.93750000	+11.61914063	-5.70410156	-1.76220703	+45.63720703	-6.10839844	-57.37060547	+2908	+11.58837891	-4.92626953	-1.50292969	+6.41601563	-7.99804688	+22.76367188	+2976	+9.23291016	-9.07031250	-1.81494141	+57.19482422	+4.26269531	-22.56591797	+2128
+1458240921.94580010	+11.55322266	-5.75244141	-1.74902344	+45.76904297	-6.10839844	-57.34863281	+2888	+11.52246094	-4.97460938	-1.48535156	+6.59179688	-7.97607422	+22.80761719	+2948	+9.17578125	-9.12304688	-1.78417969	+57.39257813	+4.28466797	-22.60986328	+2100
+1458240921.95420000	+11.49169922	-5.80517578	-1.73583984	+45.85693359	-6.10839844	-57.28271484	+2864	+11.45654297	-5.01855469	-1.47216797	+6.76757813	-7.93212891	+22.87353516	+2916	+9.12744141	-9.17578125	-1.74902344	+57.61230469	+4.32861328	-22.71972656	+2064
+1458240921.96250010	+11.43017578	-5.85351563	-1.72705078	+45.94482422	-6.10839844	-57.23876953	+2836	+11.39062500	-5.06250000	-1.46337891	+6.92138672	-7.88818359	+22.91748047	+2884	+9.07910156	-9.21972656	-1.71386719	+57.85400391	+4.39453125	-22.80761719	+2032
+1458240921.97079990	+11.36865234	-5.89746094	-1.72265625	+46.03271484	-6.08642578	-57.15087891	+2800	+11.32910156	-5.10205078	-1.45458984	+7.09716797	-7.84423828	+22.96142578	+2848	+9.03515625	-9.26367188	-1.68310547	+58.11767578	+4.46044922	-22.89550781	+2000
+1458240921.97919990	+11.30712891	-5.94580078	-1.71386719	+46.09863281	-6.04248047	-57.12890625	+2764	+11.26757813	-5.14160156	-1.44580078	+7.22900391	-7.80029297	+22.96142578	+2812	+8.98681641	-9.30761719	-1.64794922	+58.31542969	+4.54833984	-23.00537109	+1964
+1458240921.98750000	+11.24560547	-5.98974609	-1.70947266	+46.16455078	-5.97656250	-57.10693359	+2724	+11.20605469	-5.18115234	-1.43701172	+7.33886719	-7.75634766	+22.93945313	+2776	+8.93408203	-9.35156250	-1.62597656	+58.49121094	+4.63623047	-23.04931641	+1932
+1458240921.99169990	+11.21923828	-6.00732422	-1.70507813	+46.20849609	-5.93261719	-57.08496094	+2704	+11.17968750	-5.19873047	-1.43261719	+7.40478516	-7.73437500	+22.91748047	+2756	+8.90332031	-9.37792969	-1.61718750	+58.53515625	+4.68017578	-23.04931641	+1916
+1458240921.99580000	+11.18847656	-6.02929688	-1.70507813	+46.25244141	-5.88867188	-57.04101563	+2684	+11.15332031	-5.21630859	-1.43261719	+7.49267578	-7.66845703	+22.91748047	+2740	+8.87255859	-9.39990234	-1.61279297	+58.55712891	+4.70214844	-23.00537109	+1896
+1458240922.00420000	+11.12695313	-6.06884766	-1.70507813	+46.27441406	-5.77880859	-57.04101563	+2644	+11.09619141	-5.25585938	-1.42822266	+7.53662109	-7.60253906	+22.85156250	+2704	+8.80224609	-9.45263672	-1.60839844	+58.55712891	+4.74609375	-22.91748047	+1868
+1458240922.01659990	+11.04345703	-6.12158203	-1.69628906	+46.34033203	-5.58105469	-57.10693359	+2596	+11.01269531	-5.31298828	-1.42382813	+7.62451172	-7.44873047	+22.71972656	+2648	+8.68798828	-9.53613281	-1.60839844	+58.42529297	+4.81201172	-22.76367188	+1824
+1458240922.02500010	+10.98632813	-6.15673828	-1.69189453	+46.36230469	-5.44921875	-57.12890625	+2568	+10.95996094	-5.34814453	-1.42382813	+7.64648438	-7.33886719	+22.63183594	+2620	+8.60449219	-9.58886719	-1.61718750	+58.29345703	+4.83398438	-22.58789063	+1800
+1458240922.02909990	+10.95996094	-6.17431641	-1.69189453	+46.36230469	-5.38330078	-57.15087891	+2556	+10.93359375	-5.36572266	-1.42382813	+7.64648438	-7.27294922	+22.58789063	+2604	+8.56494141	-9.61523438	-1.62158203	+58.22753906	+4.83398438	-22.50000000	+1788
+1458240922.03749990	+10.90722656	-6.20947266	-1.68750000	+46.38427734	-5.22949219	-57.19482422	+2536	+10.88085938	-5.40087891	-1.42382813	+7.64648438	-7.14111328	+22.47802734	+2576	+8.49023438	-9.66796875	-1.62597656	+58.07373047	+4.85595703	-22.36816406	+1760
+1458240922.04580000	+10.85888672	-6.24023438	-1.68310547	+46.38427734	-5.07568359	-57.26074219	+2520	+10.83251953	-5.43603516	-1.42382813	+7.64648438	-7.05322266	+22.36816406	+2552	+8.41992188	-9.71191406	-1.62597656	+57.96386719	+4.92187500	-22.25830078	+1736
+1458240922.05410000	+10.81054688	-6.27978516	-1.68310547	+46.34033203	-4.92187500	-57.30468750	+2504	+10.78857422	-5.46679688	-1.42822266	+7.62451172	-6.94335938	+22.28027344	+2528	+8.35839844	-9.75146484	-1.62158203	+57.91992188	+4.98779297	-22.14843750	+1708
+1458240922.06250000	+10.76660156	-6.31054688	-1.68310547	+46.29638672	-4.76806641	-57.32666016	+2488	+10.74462891	-5.50195313	-1.43261719	+7.60253906	-6.81152344	+22.21435547	+2504	+8.31005859	-9.79101563	-1.60839844	+57.91992188	+5.09765625	-22.10449219	+1680
+1458240922.07080010	+10.72265625	-6.34570313	-1.68310547	+46.27441406	-4.63623047	-57.34863281	+2464	+10.70068359	-5.52832031	-1.43261719	+7.58056641	-6.72363281	+22.12646484	+2476	+8.27050781	-9.81298828	-1.59082031	+58.00781250	+5.18554688	-22.10449219	+1652
+1458240922.07909990	+10.67871094	-6.38085938	-1.68310547	+46.23046875	-4.50439453	-57.37060547	+2440	+10.65673828	-5.55908203	-1.43261719	+7.53662109	-6.61376953	+22.08251953	+2452	+8.23974609	-9.83935547	-1.56884766	+58.11767578	+5.33935547	-22.12646484	+1624
+1458240922.08750010	+10.64355469	-6.41601563	-1.68310547	+46.18652344	-4.35058594	-57.37060547	+2412	+10.61718750	-5.58984375	-1.43701172	+7.49267578	-6.50390625	+22.03857422	+2424	+8.20898438	-9.86132813	-1.54248047	+58.22753906	+5.47119141	-22.14843750	+1596
+1458240922.09159990	+10.62597656	-6.42919922	-1.68750000	+46.16455078	-4.28466797	-57.34863281	+2396	+10.59960938	-5.59863281	-1.43701172	+7.49267578	-6.43798828	+22.01660156	+2408	+8.19580078	-9.87451172	-1.52929688	+58.29345703	+5.53710938	-22.14843750	+1580
+1458240922.09990000	+10.58642578	-6.45996094	-1.69189453	+46.09863281	-4.15283203	-57.32666016	+2364	+10.56005859	-5.62500000	-1.44140625	+7.42675781	-6.32812500	+21.99462891	+2384	+8.16943359	-9.89208984	-1.51171875	+58.40332031	+5.64697266	-22.12646484	+1548
+1458240922.11240010	+10.53369141	-6.49511719	-1.68750000	+46.03271484	-3.99902344	-57.30468750	+2312	+10.50732422	-5.66015625	-1.43701172	+7.33886719	-6.19628906	+21.92871094	+2340	+8.12109375	-9.92285156	-1.48974609	+58.46923828	+5.77880859	-22.06054688	+1504
+1458240922.12080000	+10.50292969	-6.51708984	-1.68750000	+45.98876953	-3.86718750	-57.28271484	+2276	+10.48095703	-5.68212891	-1.43701172	+7.29492188	-6.10839844	+21.88476563	+2316	+8.08154297	-9.94482422	-1.48095703	+58.40332031	+5.82275391	-21.97265625	+1480
+1458240922.12910010	+10.47216797	-6.53906250	-1.68310547	+45.92285156	-3.75732422	-57.28271484	+2248	+10.45019531	-5.70849609	-1.43701172	+7.18505859	-6.02050781	+21.84082031	+2292	+8.03320313	-9.97558594	-1.48095703	+58.27148438	+5.82275391	-21.86279297	+1456
+1458240922.13739990	+10.44140625	-6.55664063	-1.67871094	+45.85693359	-3.66943359	-57.28271484	+2224	+10.42382813	-5.73046875	-1.42822266	+7.09716797	-5.97656250	+21.77490234	+2272	+7.98486328	-10.00195313	-1.48095703	+58.11767578	+5.80078125	-21.70898438	+1432
+1458240922.14580010	+10.41503906	-6.57421875	-1.66992188	+45.79101563	-3.60351563	-57.32666016	+2204	+10.39746094	-5.74804688	-1.41943359	+7.03125000	-5.93261719	+21.73095703	+2256	+7.93212891	-10.03271484	-1.48095703	+57.91992188	+5.77880859	-21.59912109	+1416
+1458240922.14990000	+10.40185547	-6.58300781	-1.66113281	+45.74707031	-3.55957031	-57.32666016	+2196	+10.38867188	-5.75683594	-1.41503906	+6.98730469	-5.91064453	+21.68701172	+2248	+7.90576172	-10.04589844	-1.48095703	+57.81005859	+5.75683594	-21.53320313	+1404
+1458240922.15829990	+10.37988281	-6.60058594	-1.64794922	+45.68115234	-3.51562500	-57.37060547	+2184	+10.36669922	-5.77441406	-1.40185547	+6.92138672	-5.91064453	+21.64306641	+2232	+7.85742188	-10.07226563	-1.47656250	+57.61230469	+5.71289063	-21.44531250	+1384
+1458240922.16660000	+10.35791016	-6.61816406	-1.63476563	+45.63720703	-3.47167969	-57.39257813	+2176	+10.34912109	-5.78759766	-1.38867188	+6.83349609	-5.88867188	+21.59912109	+2220	+7.82226563	-10.09423828	-1.47216797	+57.45849609	+5.66894531	-21.35742188	+1364
+1458240922.17490010	+10.34033203	-6.63134766	-1.61718750	+45.59326172	-3.47167969	-57.43652344	+2168	+10.33593750	-5.80078125	-1.37548828	+6.76757813	-5.91064453	+21.57714844	+2208	+7.79150391	-10.10742188	-1.45458984	+57.39257813	+5.66894531	-21.37939453	+1348
+1458240922.18319990	+10.32275391	-6.64453125	-1.59960938	+45.54931641	-3.47167969	-57.48046875	+2164	+10.31835938	-5.81396484	-1.35791016	+6.72363281	-5.95458984	+21.55517578	+2200	+7.77392578	-10.12060547	-1.42822266	+57.37060547	+5.66894531	-21.42333984	+1328
+1458240922.19160010	+10.30957031	-6.65771484	-1.58203125	+45.50537109	-3.51562500	-57.52441406	+2152	+10.30517578	-5.82275391	-1.34033203	+6.67968750	-5.97656250	+21.55517578	+2188	+7.76513672	-10.12500000	-1.40185547	+57.41455078	+5.66894531	-21.48925781	+1308
+1458240922.19989990	+10.29638672	-6.67089844	-1.56005859	+45.48339844	-3.55957031	-57.56835938	+2140	+10.29199219	-5.83154297	-1.31835938	+6.63574219	-6.04248047	+21.57714844	+2176	+7.76074219	-10.12939453	-1.36669922	+57.50244141	+5.66894531	-21.59912109	+1292
+1458240922.20820000	+10.28320313	-6.67968750	-1.53808594	+45.48339844	-3.64746094	-57.61230469	+2128	+10.27880859	-5.83593750	-1.29638672	+6.61376953	-6.10839844	+21.59912109	+2160	+7.76074219	-10.12939453	-1.33154297	+57.59033203	+5.66894531	-21.73095703	+1276
+1458240922.21240000	+10.27880859	-6.68408203	-1.52490234	+45.48339844	-3.69140625	-57.63427734	+2120	+10.27441406	-5.83593750	-1.28320313	+6.61376953	-6.17431641	+21.59912109	+2156	+7.76074219	-10.12939453	-1.31396484	+57.65625000	+5.66894531	-21.79687500	+1268
+1458240922.22070000	+10.26562500	-6.69287109	-1.49853516	+45.48339844	-3.77929688	-57.70019531	+2104	+10.26123047	-5.84033203	-1.25683594	+6.61376953	-6.26220703	+21.62109375	+2140	+7.76074219	-10.12939453	-1.27441406	+57.72216797	+5.64697266	-21.92871094	+1256
+1458240922.22910000	+10.25244141	-6.69726563	-1.46777344	+45.50537109	-3.86718750	-57.74414063	+2092	+10.24804688	-5.84033203	-1.23046875	+6.61376953	-6.35009766	+21.64306641	+2128	+7.75195313	-10.12939453	-1.23925781	+57.78808594	+5.60302734	-22.03857422	+1244
+1458240922.23740010	+10.23925781	-6.69726563	-1.43701172	+45.52734375	-3.97705078	-57.78808594	+2084	+10.23486328	-5.84033203	-1.19970703	+6.61376953	-6.41601563	+21.68701172	+2116	+7.73876953	-10.13378906	-1.20849609	+57.81005859	+5.51513672	-22.10449219	+1236
+1458240922.24569990	+10.22167969	-6.69726563	-1.40625000	+45.57128906	-4.04296875	-57.83203125	+2080	+10.22167969	-5.83593750	-1.16894531	+6.63574219	-6.50390625	+21.68701172	+2104	+7.71679688	-10.13818359	-1.17773438	+57.74414063	+5.42724609	-22.14843750	+1232
+1458240922.25399990	+10.20410156	-6.68847656	-1.36669922	+45.63720703	-4.10888672	-57.87597656	+2080	+10.20410156	-5.83154297	-1.13818359	+6.67968750	-6.54785156	+21.70898438	+2096	+7.68603516	-10.14697266	-1.14697266	+57.65625000	+5.29541016	-22.14843750	+1232
+1458240922.26239990	+10.18212891	-6.67968750	-1.33154297	+45.72509766	-4.17480469	-57.87597656	+2080	+10.18652344	-5.82714844	-1.10302734	+6.72363281	-6.56982422	+21.73095703	+2092	+7.64648438	-10.16015625	-1.12500000	+57.54638672	+5.14160156	-22.08251953	+1228
+1458240922.26650000	+10.16894531	-6.67529297	-1.31396484	+45.79101563	-4.19677734	-57.87597656	+2080	+10.17333984	-5.82714844	-1.08544922	+6.74560547	-6.54785156	+21.75292969	+2088	+7.62890625	-10.16455078	-1.11181641	+57.50244141	+5.07568359	-22.01660156	+1228
+1458240922.27490000	+10.14257813	-6.66210938	-1.27441406	+45.92285156	-4.21875000	-57.85400391	+2084	+10.15136719	-5.81835938	-1.05029297	+6.83349609	-6.54785156	+21.77490234	+2084	+7.58935547	-10.16894531	-1.08544922	+57.45849609	+4.94384766	-21.88476563	+1224
+1458240922.28320000	+10.11621094	-6.65332031	-1.23925781	+46.05468750	-4.26269531	-57.81005859	+2088	+10.12500000	-5.81396484	-1.01513672	+6.89941406	-6.52587891	+21.81884766	+2084	+7.55419922	-10.17333984	-1.05908203	+57.43652344	+4.83398438	-21.75292969	+1224
+1458240922.29150010	+10.08984375	-6.64013672	-1.20410156	+46.23046875	-4.28466797	-57.72216797	+2096	+10.10302734	-5.80078125	-0.98437500	+7.03125000	-6.45996094	+21.90673828	+2080	+7.52343750	-10.17333984	-1.02392578	+57.52441406	+4.74609375	-21.59912109	+1220
+1458240922.29990010	+10.06347656	-6.63134766	-1.17333984	+46.36230469	-4.30664063	-57.59033203	+2100	+10.07666016	-5.79638672	-0.95361328	+7.09716797	-6.37207031	+21.99462891	+2080	+7.50585938	-10.16894531	-0.98876953	+57.72216797	+4.72412109	-21.42333984	+1216
+1458240922.30819990	+10.04150391	-6.62255859	-1.15136719	+46.51611328	-4.30664063	-57.48046875	+2108	+10.05029297	-5.78759766	-0.93164063	+7.18505859	-6.28417969	+22.08251953	+2080	+7.49267578	-10.16015625	-0.94921875	+57.94189453	+4.74609375	-21.26953125	+1216
+1458240922.31649990	+10.01953125	-6.62255859	-1.12939453	+46.60400391	-4.28466797	-57.39257813	+2116	+10.02832031	-5.78320313	-0.90966797	+7.20703125	-6.19628906	+22.14843750	+2076	+7.47949219	-10.14697266	-0.90527344	+58.18359375	+4.85595703	-21.11572266	+1224
+1458240922.32480000	+9.99755859	-6.62255859	-1.12500000	+46.62597656	-4.17480469	-57.23876953	+2124	+10.00634766	-5.78320313	-0.90087891	+7.20703125	-6.02050781	+22.21435547	+2076	+7.46630859	-10.14257813	-0.87011719	+58.40332031	+4.98779297	-20.89599609	+1228
+1458240922.33320000	+9.97998047	-6.62695313	-1.12060547	+46.66992188	-4.06494141	-57.08496094	+2132	+9.98437500	-5.78320313	-0.90087891	+7.18505859	-5.82275391	+22.28027344	+2072	+7.45751953	-10.13378906	-0.84375000	+58.60107422	+5.14160156	-20.63232422	+1240
+1458240922.33730010	+9.96679688	-6.63134766	-1.12500000	+46.62597656	-3.97705078	-57.06298828	+2136	+9.97558594	-5.78759766	-0.90087891	+7.11914063	-5.73486328	+22.25830078	+2068	+7.44433594	-10.12939453	-0.83056641	+58.66699219	+5.25146484	-20.50048828	+1244
+1458240922.34570000	+9.94921875	-6.64013672	-1.12939453	+46.60400391	-3.75732422	-56.93115234	+2144	+9.95800781	-5.79199219	-0.90527344	+7.03125000	-5.49316406	+22.25830078	+2064	+7.42236328	-10.12939453	-0.81738281	+58.73291016	+5.42724609	-20.23681641	+1256
+1458240922.35400010	+9.93164063	-6.65332031	-1.13818359	+46.49414063	-3.51562500	-56.86523438	+2148	+9.94042969	-5.80517578	-0.91406250	+6.89941406	-5.29541016	+22.19238281	+2060	+7.39599609	-10.13378906	-0.80419922	+58.71093750	+5.64697266	-19.97314453	+1268
+1458240922.36229990	+9.91406250	-6.66650391	-1.15136719	+46.40625000	-3.27392578	-56.75537109	+2152	+9.92724609	-5.81835938	-0.92724609	+6.78955078	-5.05371094	+22.14843750	+2056	+7.36083984	-10.14257813	-0.81298828	+58.60107422	+5.77880859	-19.64355469	+1280
+1458240922.37069990	+9.89208984	-6.67529297	-1.16455078	+46.31835938	-3.03222656	-56.68945313	+2156	+9.90966797	-5.82714844	-0.94042969	+6.65771484	-4.83398438	+22.08251953	+2052	+7.32568359	-10.15136719	-0.82177734	+58.46923828	+5.91064453	-19.35791016	+1288
+1458240922.37480000	+9.88330078	-6.67968750	-1.17333984	+46.27441406	-2.92236328	-56.66748047	+2156	+9.90527344	-5.83593750	-0.94482422	+6.59179688	-4.74609375	+22.03857422	+2048	+7.30810547	-10.16015625	-0.82617188	+58.42529297	+5.95458984	-19.24804688	+1292
+1458240922.38319990	+9.86572266	-6.69287109	-1.18212891	+46.18652344	-2.72460938	-56.62353516	+2152	+9.89208984	-5.84472656	-0.95361328	+6.48193359	-4.57031250	+21.95068359	+2040	+7.26855469	-10.16894531	-0.83496094	+58.27148438	+6.06445313	-19.00634766	+1296
+1458240922.39150000	+9.85253906	-6.70166016	-1.19091797	+46.12060547	-2.54882813	-56.57958984	+2144	+9.87890625	-5.85351563	-0.96240234	+6.39404297	-4.43847656	+21.88476563	+2032	+7.23779297	-10.18212891	-0.84375000	+58.11767578	+6.15234375	-18.76464844	+1296
+1458240922.39980010	+9.83496094	-6.70605469	-1.19970703	+46.05468750	-2.37304688	-56.53564453	+2136	+9.86572266	-5.86230469	-0.97119141	+6.28417969	-4.28466797	+21.84082031	+2024	+7.20703125	-10.19091797	-0.84814453	+58.00781250	+6.24023438	-18.54492188	+1296
+1458240922.40809990	+9.81738281	-6.71484375	-1.20849609	+45.96679688	-2.24121094	-56.46972656	+2128	+9.85693359	-5.87109375	-0.97558594	+6.17431641	-4.15283203	+21.79687500	+2012	+7.18066406	-10.19531250	-0.85253906	+57.94189453	+6.32812500	-18.32519531	+1288
+1458240922.41650010	+9.80859375	-6.72363281	-1.20849609	+45.90087891	-2.10937500	-56.42578125	+2120	+9.84375000	-5.87988281	-0.97998047	+6.06445313	-4.04296875	+21.77490234	+2004	+7.16308594	-10.19531250	-0.84375000	+57.94189453	+6.45996094	-18.12744141	+1284
+1458240922.42479990	+9.79541016	-6.73242188	-1.21289063	+45.81298828	-1.99951172	-56.38183594	+2108	+9.83496094	-5.88427734	-0.98437500	+5.95458984	-3.88916016	+21.77490234	+1996	+7.14990234	-10.19531250	-0.83496094	+57.96386719	+6.63574219	-17.88574219	+1280
+1458240922.43310000	+9.78662109	-6.74121094	-1.21728516	+45.72509766	-1.86767578	-56.29394531	+2100	+9.82617188	-5.89306641	-0.99316406	+5.82275391	-3.73535156	+21.79687500	+1988	+7.14111328	-10.18652344	-0.82177734	+57.98583984	+6.81152344	-17.64404297	+1276
+1458240922.44149990	+9.77783203	-6.75000000	-1.22167969	+45.59326172	-1.75781250	-56.22802734	+2088	+9.81738281	-5.89746094	-0.99755859	+5.64697266	-3.58154297	+21.79687500	+1976	+7.13671875	-10.18212891	-0.80419922	+58.05175781	+7.00927734	-17.38037109	+1276
+1458240922.44980000	+9.76904297	-6.76318359	-1.22607422	+45.46142578	-1.62597656	-56.14013672	+2080	+9.81298828	-5.90625000	-1.00634766	+5.49316406	-3.42773438	+21.81884766	+1968	+7.12792969	-10.17333984	-0.79101563	+58.07373047	+7.22900391	-17.09472656	+1280
+1458240922.45810010	+9.76464844	-6.77197266	-1.23046875	+45.32958984	-1.49414063	-56.07421875	+2072	+9.80419922	-5.91503906	-1.01513672	+5.29541016	-3.25195313	+21.84082031	+1956	+7.11914063	-10.16894531	-0.77783203	+58.02978516	+7.42675781	-16.80908203	+1284
+1458240922.46650000	+9.75585938	-6.78515625	-1.23486328	+45.17578125	-1.36230469	-55.96435547	+2064	+9.79980469	-5.92822266	-1.01953125	+5.09765625	-3.07617188	+21.86279297	+1948	+7.10156250	-10.16455078	-0.77343750	+57.96386719	+7.60253906	-16.47949219	+1292
+1458240922.47480010	+9.75146484	-6.79394531	-1.23925781	+45.00000000	-1.23046875	-55.89843750	+2060	+9.79541016	-5.94140625	-1.02832031	+4.85595703	-2.90039063	+21.88476563	+1940	+7.07958984	-10.16455078	-0.77343750	+57.83203125	+7.71240234	-16.12792969	+1296
+1458240922.48309990	+9.74267578	-6.80273438	-1.24365234	+44.82421875	-1.09863281	-55.81054688	+2052	+9.78662109	-5.95019531	-1.03710938	+4.61425781	-2.72460938	+21.90673828	+1928	+7.04882813	-10.16894531	-0.77783203	+57.61230469	+7.82226563	-15.79833984	+1304
+1458240922.49140000	+9.73388672	-6.81591797	-1.25244141	+44.60449219	-0.96679688	-55.70068359	+2044	+9.78222656	-5.96777344	-1.04589844	+4.32861328	-2.50488281	+21.92871094	+1920	+7.01367188	-10.17773438	-0.78662109	+57.37060547	+7.88818359	-15.46875000	+1312
+1458240922.49980000	+9.72509766	-6.82910156	-1.25683594	+44.40673828	-0.81298828	-55.59082031	+2036	+9.77783203	-5.98095703	-1.05029297	+4.02099609	-2.28515625	+21.92871094	+1912	+6.98291016	-10.18212891	-0.79980469	+57.10693359	+7.91015625	-15.11718750	+1316
+1458240922.50810000	+9.71191406	-6.84228516	-1.26123047	+44.16503906	-0.68115234	-55.48095703	+2028	+9.76904297	-5.99853516	-1.05468750	+3.71337891	-2.10937500	+21.95068359	+1908	+6.95214844	-10.19091797	-0.81298828	+56.86523438	+7.93212891	-14.83154297	+1320
+1458240922.51640010	+9.70312500	-6.85107422	-1.26562500	+43.94531250	-0.54931641	-55.34912109	+2020	+9.76464844	-6.01171875	-1.05908203	+3.44970703	-1.95556641	+21.97265625	+1900	+6.92138672	-10.19531250	-0.82177734	+56.64550781	+7.97607422	-14.58984375	+1316
+1458240922.52480010	+9.68994141	-6.86425781	-1.27001953	+43.72558594	-0.46142578	-55.23925781	+2012	+9.75585938	-6.02490234	-1.06347656	+3.20800781	-1.84570313	+21.99462891	+1896	+6.89501953	-10.19970703	-0.82617188	+56.46972656	+7.99804688	-14.39208984	+1312
+1458240922.53309990	+9.68115234	-6.87744141	-1.27441406	+43.50585938	-0.37353516	-55.12939453	+2004	+9.75146484	-6.03369141	-1.06787109	+2.98828125	-1.73583984	+22.03857422	+1896	+6.88183594	-10.19970703	-0.83056641	+56.33789063	+8.02001953	-14.23828125	+1304
+1458240922.53730010	+9.67675781	-6.88183594	-1.27880859	+43.43994141	-0.35156250	-55.06347656	+1996	+9.74707031	-6.03808594	-1.06787109	+2.90039063	-1.71386719	+22.06054688	+1892	+6.87304688	-10.19970703	-0.83056641	+56.31591797	+8.04199219	-14.17236328	+1296
+1458240922.54559990	+9.66796875	-6.89062500	-1.27880859	+43.26416016	-0.32958984	-54.97558594	+1988	+9.74267578	-6.05126953	-1.06787109	+2.70263672	-1.64794922	+22.10449219	+1888	+6.86425781	-10.19531250	-0.82617188	+56.27197266	+8.10791016	-14.08447266	+1288
+1458240922.55390000	+9.66357422	-6.89941406	-1.28320313	+43.11035156	-0.30761719	-54.90966797	+1980	+9.73388672	-6.05566406	-1.06787109	+2.57080078	-1.62597656	+22.14843750	+1884	+6.85986328	-10.19531250	-0.81738281	+56.25000000	+8.19580078	-14.04052734	+1284
+1458240922.56220010	+9.65478516	-6.91259766	-1.28759766	+43.00048828	-0.28564453	-54.82177734	+1976	+9.72949219	-6.06445313	-1.07226563	+2.43896484	-1.58203125	+22.19238281	+1876	+6.85107422	-10.19091797	-0.81298828	+56.27197266	+8.28369141	-13.95263672	+1280
+1458240922.57060000	+9.64599609	-6.92138672	-1.28759766	+42.89062500	-0.28564453	-54.73388672	+1968	+9.72070313	-6.07324219	-1.07226563	+2.32910156	-1.53808594	+22.23632813	+1872	+6.84667969	-10.18652344	-0.80859375	+56.31591797	+8.34960938	-13.86474609	+1276
+1458240922.57890010	+9.63281250	-6.93017578	-1.29199219	+42.78076172	-0.26367188	-54.66796875	+1964	+9.71191406	-6.07763672	-1.07226563	+2.21923828	-1.49414063	+22.28027344	+1864	+6.83789063	-10.18212891	-0.79980469	+56.33789063	+8.45947266	-13.77685547	+1276
+1458240922.58719990	+9.61962891	-6.93896484	-1.29638672	+42.69287109	-0.24169922	-54.58007813	+1960	+9.69873047	-6.08642578	-1.07226563	+2.13134766	-1.42822266	+22.32421875	+1860	+6.82031250	-10.18212891	-0.79980469	+56.33789063	+8.54736328	-13.64501953	+1280
+1458240922.59559990	+9.60644531	-6.94775391	-1.30078125	+42.62695313	-0.17578125	-54.47021484	+1956	+9.68554688	-6.09082031	-1.07666016	+2.04345703	-1.36230469	+22.36816406	+1852	+6.79833984	-10.18212891	-0.79980469	+56.31591797	+8.63525391	-13.51318359	+1284
+1458240922.60390000	+9.58447266	-6.96093750	-1.30957031	+42.53906250	-0.08789063	-54.33837891	+1952	+9.67236328	-6.09960938	-1.08105469	+1.93359375	-1.23046875	+22.41210938	+1848	+6.76757813	-10.19091797	-0.80859375	+56.25000000	+8.67919922	-13.29345703	+1288
+1458240922.61220000	+9.55810547	-6.96972656	-1.31396484	+42.47314453	+0.02197266	-54.20654297	+1952	+9.65039063	-6.10839844	-1.08544922	+1.80175781	-1.07666016	+22.43408203	+1844	+6.73681641	-10.19970703	-0.81298828	+56.14013672	+8.74511719	-13.09570313	+1292
+1458240922.62060000	+9.53613281	-6.97851563	-1.32275391	+42.40722656	+0.15380859	-54.07470703	+1948	+9.63281250	-6.12158203	-1.09423828	+1.66992188	-0.90087891	+22.45605469	+1844	+6.69726563	-10.20849609	-0.82177734	+56.00830078	+8.81103516	-12.89794922	+1296
+1458240922.62890010	+9.50976563	-6.98730469	-1.33154297	+42.31933594	+0.30761719	-53.92089844	+1940	+9.60644531	-6.13037109	-1.10302734	+1.51611328	-0.68115234	+22.47802734	+1840	+6.65771484	-10.21728516	-0.83496094	+55.87646484	+8.85498047	-12.65625000	+1300
+1458240922.63720010	+9.48779297	-6.99609375	-1.34033203	+42.23144531	+0.43945313	-53.81103516	+1936	+9.58886719	-6.14355469	-1.10742188	+1.38427734	-0.50537109	+22.50000000	+1840	+6.62695313	-10.22607422	-0.84375000	+55.74462891	+8.92089844	-12.41455078	+1296
+1458240922.64549990	+9.47021484	-7.00488281	-1.34912109	+42.16552734	+0.57128906	-53.70117188	+1924	+9.57568359	-6.15234375	-1.11621094	+1.23046875	-0.32958984	+22.50000000	+1836	+6.59619141	-10.23486328	-0.84814453	+55.63476563	+8.98681641	-12.21679688	+1292
+1458240922.65389990	+9.45703125	-7.01367188	-1.35351563	+42.05566406	+0.65917969	-53.63525391	+1916	+9.56250000	-6.16113281	-1.12060547	+1.09863281	-0.19775391	+22.52197266	+1832	+6.57861328	-10.23486328	-0.84375000	+55.56884766	+9.09667969	-12.04101563	+1284
+1458240922.66220000	+9.44824219	-7.02246094	-1.35351563	+41.96777344	+0.74707031	-53.56933594	+1904	+9.55371094	-6.16992188	-1.12500000	+0.94482422	-0.08789063	+22.54394531	+1824	+6.56542969	-10.23925781	-0.83935547	+55.54687500	+9.20654297	-11.88720703	+1276
+1458240922.66640000	+9.44384766	-7.02685547	-1.35791016	+41.90185547	+0.79101563	-53.54736328	+1896	+9.55371094	-6.17431641	-1.12939453	+0.87890625	-0.04394531	+22.54394531	+1824	+6.56542969	-10.23486328	-0.83496094	+55.54687500	+9.27246094	-11.84326172	+1272
+1458240922.67470000	+9.44384766	-7.03564453	-1.35791016	+41.81396484	+0.81298828	-53.52539063	+1888	+9.54931641	-6.18310547	-1.12939453	+0.76904297	+0.00000000	+22.56591797	+1816	+6.56542969	-10.23046875	-0.82617188	+55.54687500	+9.36035156	-11.75537109	+1264
+1458240922.68300010	+9.43945313	-7.04443359	-1.35791016	+41.72607422	+0.83496094	-53.52539063	+1876	+9.54931641	-6.18750000	-1.12939453	+0.65917969	+0.02197266	+22.56591797	+1808	+6.56542969	-10.22607422	-0.81738281	+55.56884766	+9.47021484	-11.73339844	+1260
+1458240922.69140010	+9.44384766	-7.04882813	-1.35791016	+41.66015625	+0.83496094	-53.52539063	+1864	+9.54931641	-6.19189453	-1.12939453	+0.59326172	+0.02197266	+22.56591797	+1796	+6.57421875	-10.22607422	-0.80859375	+55.56884766	+9.53613281	-11.75537109	+1260
+1458240922.69970010	+9.44384766	-7.05322266	-1.35351563	+41.61621094	+0.81298828	-53.54736328	+1856	+9.54931641	-6.19628906	-1.12939453	+0.52734375	+0.00000000	+22.56591797	+1792	+6.57861328	-10.22167969	-0.79980469	+55.54687500	+9.58007813	-11.77734375	+1256
+1458240922.70799990	+9.44384766	-7.05761719	-1.35351563	+41.57226563	+0.81298828	-53.56933594	+1848	+9.55371094	-6.20068359	-1.12939453	+0.46142578	-0.02197266	+22.56591797	+1784	+6.58300781	-10.22167969	-0.79541016	+55.52490234	+9.60205078	-11.84326172	+1256
+1458240922.71630000	+9.44824219	-7.06201172	-1.35351563	+41.55029297	+0.79101563	-53.59130859	+1840	+9.55810547	-6.20507813	-1.12500000	+0.37353516	-0.08789063	+22.56591797	+1780	+6.58740234	-10.22167969	-0.79541016	+55.48095703	+9.60205078	-11.88720703	+1256
+1458240922.72470000	+9.45263672	-7.06640625	-1.34472656	+41.46240234	+0.74707031	-53.65722656	+1836	+9.56689453	-6.21386719	-1.12060547	+0.21972656	-0.21972656	+22.52197266	+1776	+6.58740234	-10.22607422	-0.79541016	+55.45898438	+9.60205078	-11.90917969	+1252
+1458240922.73300000	+9.46142578	-7.07958984	-1.34033203	+41.33056641	+0.68115234	-53.76708984	+1836	+9.58007813	-6.22705078	-1.11181641	+0.06591797	-0.37353516	+22.45605469	+1780	+6.58740234	-10.22607422	-0.79541016	+55.41503906	+9.58007813	-11.95312500	+1248
+1458240922.73720000	+9.47021484	-7.08837891	-1.32714844	+41.17675781	+0.61523438	-53.92089844	+1836	+9.58886719	-6.23144531	-1.10742188	-0.04394531	-0.50537109	+22.41210938	+1780	+6.58740234	-10.22607422	-0.79541016	+55.39306641	+9.58007813	-11.95312500	+1248
+1458240922.74550010	+9.48339844	-7.10595703	-1.31835938	+41.00097656	+0.52734375	-54.11865234	+1840	+9.60205078	-6.24462891	-1.10302734	-0.17578125	-0.61523438	+22.30224609	+1784	+6.58300781	-10.23046875	-0.79541016	+55.34912109	+9.55810547	-11.99707031	+1248
+1458240922.74970010	+9.48779297	-7.11035156	-1.30957031	+40.93505859	+0.50537109	-54.22851563	+1840	+9.60644531	-6.24462891	-1.10302734	-0.19775391	-0.65917969	+22.25830078	+1788	+6.58300781	-10.23486328	-0.79541016	+55.23925781	+9.51416016	-12.06298828	+1248
+1458240922.75799990	+9.49218750	-7.11914063	-1.30957031	+40.84716797	+0.54931641	-54.31640625	+1844	+9.61083984	-6.25341797	-1.10302734	-0.26367188	-0.68115234	+22.17041016	+1792	+6.57861328	-10.24804688	-0.79980469	+55.04150391	+9.44824219	-12.19482422	+1244
+1458240922.76220010	+9.49658203	-7.11914063	-1.30957031	+40.84716797	+0.57128906	-54.33837891	+1844	+9.61083984	-6.25781250	-1.10302734	-0.24169922	-0.65917969	+22.14843750	+1792	+6.57421875	-10.26123047	-0.80419922	+54.86572266	+9.40429688	-12.32666016	+1248
+1458240922.77049990	+9.49658203	-7.12792969	-1.30957031	+40.82519531	+0.63720703	-54.38232422	+1844	+9.61083984	-6.26220703	-1.10742188	-0.26367188	-0.63720703	+22.08251953	+1796	+6.56982422	-10.27880859	-0.80859375	+54.64599609	+9.36035156	-12.52441406	+1244
+1458240922.77469990	+9.49658203	-7.12792969	-1.31396484	+40.84716797	+0.65917969	-54.40429688	+1844	+9.61083984	-6.26660156	-1.10742188	-0.24169922	-0.61523438	+22.03857422	+1800	+6.56982422	-10.28759766	-0.80859375	+54.58007813	+9.38232422	-12.61230469	+1240
+1458240922.78300000	+9.49658203	-7.13232422	-1.31396484	+40.84716797	+0.74707031	-54.42626953	+1844	+9.61083984	-6.27099609	-1.11181641	-0.24169922	-0.57128906	+21.97265625	+1804	+6.57421875	-10.29638672	-0.79980469	+54.55810547	+9.47021484	-12.74414063	+1236
+1458240922.78710010	+9.49658203	-7.13671875	-1.31835938	+40.86914063	+0.79101563	-54.44824219	+1844	+9.61083984	-6.27099609	-1.11621094	-0.21972656	-0.54931641	+21.95068359	+1804	+6.57421875	-10.29638672	-0.79541016	+54.60205078	+9.51416016	-12.78808594	+1232
+1458240922.79550000	+9.49218750	-7.14111328	-1.32275391	+40.91308594	+0.87890625	-54.44824219	+1844	+9.60644531	-6.27539063	-1.12060547	-0.17578125	-0.50537109	+21.90673828	+1804	+6.58740234	-10.29638672	-0.78222656	+54.71191406	+9.64599609	-12.87597656	+1232
+1458240922.79959990	+9.49218750	-7.14111328	-1.32275391	+40.93505859	+0.92285156	-54.44824219	+1844	+9.60644531	-6.27539063	-1.12060547	-0.17578125	-0.48339844	+21.88476563	+1804	+6.59179688	-10.29638672	-0.77783203	+54.77783203	+9.71191406	-12.89794922	+1232
+1458240922.80800010	+9.49218750	-7.14550781	-1.32714844	+40.97900391	+1.01074219	-54.47021484	+1844	+9.60644531	-6.27539063	-1.12500000	-0.13183594	-0.41748047	+21.86279297	+1804	+6.60058594	-10.29638672	-0.76464844	+54.93164063	+9.86572266	-12.96386719	+1232
+1458240922.81209990	+9.49218750	-7.14550781	-1.32714844	+41.00097656	+1.03271484	-54.47021484	+1840	+9.60205078	-6.27539063	-1.12500000	-0.10986328	-0.41748047	+21.84082031	+1804	+6.60498047	-10.29638672	-0.76025391	+54.99755859	+9.93164063	-12.98583984	+1232
+1458240922.82049990	+9.48779297	-7.14990234	-1.33154297	+41.04492188	+1.12060547	-54.47021484	+1840	+9.60205078	-6.27978516	-1.12939453	-0.06591797	-0.35156250	+21.79687500	+1800	+6.61376953	-10.30078125	-0.75146484	+55.12939453	+10.06347656	-13.05175781	+1232
+1458240922.82460000	+9.48779297	-7.15429688	-1.33593750	+41.06689453	+1.18652344	-54.49218750	+1840	+9.59765625	-6.27978516	-1.13378906	-0.04394531	-0.32958984	+21.75292969	+1800	+6.61816406	-10.30078125	-0.74707031	+55.19531250	+10.12939453	-13.05175781	+1236
+1458240922.83299990	+9.48339844	-7.15869141	-1.34033203	+41.13281250	+1.31835938	-54.49218750	+1840	+9.59326172	-6.28417969	-1.14257813	+0.02197266	-0.24169922	+21.68701172	+1800	+6.61816406	-10.30517578	-0.73828125	+55.28320313	+10.26123047	-13.09570313	+1236
+1458240922.83710000	+9.48339844	-7.15869141	-1.34472656	+41.17675781	+1.40625000	-54.51416016	+1840	+9.58886719	-6.28417969	-1.14697266	+0.08789063	-0.15380859	+21.59912109	+1800	+6.62255859	-10.30517578	-0.73388672	+55.32714844	+10.32714844	-13.11767578	+1236
+1458240922.84550000	+9.47900391	-7.16308594	-1.35351563	+41.24267578	+1.58203125	-54.58007813	+1840	+9.58447266	-6.29296875	-1.16015625	+0.17578125	-0.04394531	+21.44531250	+1800	+6.61816406	-10.31396484	-0.73388672	+55.34912109	+10.41503906	-13.11767578	+1236
+1458240922.84960010	+9.47460938	-7.16748047	-1.35791016	+41.28662109	+1.69189453	-54.60205078	+1840	+9.58007813	-6.29736328	-1.16455078	+0.21972656	+0.02197266	+21.33544922	+1800	+6.61376953	-10.32275391	-0.73388672	+55.34912109	+10.45898438	-13.13964844	+1236
+1458240922.85800000	+9.47021484	-7.17187500	-1.36230469	+41.35253906	+1.88964844	-54.68994141	+1840	+9.57568359	-6.30175781	-1.17333984	+0.30761719	+0.10986328	+21.15966797	+1800	+6.60498047	-10.33593750	-0.73388672	+55.30517578	+10.54687500	-13.13964844	+1236
+1458240922.86209990	+9.46582031	-7.17626953	-1.36669922	+41.37451172	+1.97753906	-54.71191406	+1836	+9.57568359	-6.30615234	-1.17773438	+0.32958984	+0.15380859	+21.09375000	+1800	+6.60058594	-10.34033203	-0.73388672	+55.28320313	+10.56884766	-13.13964844	+1236
+1458240922.87040000	+9.46142578	-7.18066406	-1.37109375	+41.41845703	+2.10937500	-54.79980469	+1832	+9.57128906	-6.31054688	-1.18212891	+0.35156250	+0.17578125	+20.93994141	+1800	+6.58740234	-10.35351563	-0.73828125	+55.21728516	+10.59082031	-13.13964844	+1236
+1458240922.87879990	+9.46142578	-7.18505859	-1.37109375	+41.44042969	+2.21923828	-54.90966797	+1824	+9.57128906	-6.31494141	-1.18212891	+0.39550781	+0.15380859	+20.83007813	+1796	+6.57861328	-10.36669922	-0.74267578	+55.15136719	+10.63476563	-13.16162109	+1232
+1458240922.88290000	+9.46142578	-7.18505859	-1.37109375	+41.46240234	+2.24121094	-54.95361328	+1820	+9.57128906	-6.31933594	-1.18212891	+0.39550781	+0.15380859	+20.76416016	+1796	+6.57421875	-10.37109375	-0.74267578	+55.12939453	+10.65673828	-13.18359375	+1228
+1458240922.89130000	+9.46142578	-7.18945313	-1.37109375	+41.48437500	+2.28515625	-55.04150391	+1812	+9.57128906	-6.31933594	-1.18212891	+0.41748047	+0.10986328	+20.69824219	+1792	+6.57421875	-10.37988281	-0.74267578	+55.10742188	+10.70068359	-13.24951172	+1224
+1458240922.89960000	+9.46142578	-7.18945313	-1.37109375	+41.52832031	+2.30712891	-55.12939453	+1804	+9.57128906	-6.32373047	-1.18212891	+0.46142578	+0.06591797	+20.63232422	+1788	+6.57861328	-10.37988281	-0.73828125	+55.15136719	+10.74462891	-13.33740234	+1220
+1458240922.90380000	+9.46142578	-7.18945313	-1.37109375	+41.55029297	+2.30712891	-55.15136719	+1804	+9.57128906	-6.32373047	-1.18212891	+0.48339844	+0.04394531	+20.61035156	+1788	+6.58300781	-10.37988281	-0.73388672	+55.17333984	+10.76660156	-13.38134766	+1216
+1458240922.90790010	+9.46142578	-7.19384766	-1.37109375	+41.55029297	+2.30712891	-55.19531250	+1800	+9.57128906	-6.31933594	-1.18212891	+0.50537109	+0.00000000	+20.58837891	+1784	+6.58740234	-10.37988281	-0.72949219	+55.21728516	+10.78857422	-13.42529297	+1216
+1458240922.91630010	+9.46582031	-7.19384766	-1.36669922	+41.59423828	+2.28515625	-55.26123047	+1796	+9.57128906	-6.31933594	-1.17773438	+0.54931641	-0.06591797	+20.56640625	+1784	+6.59619141	-10.37548828	-0.71630859	+55.32714844	+10.85449219	-13.53515625	+1220
+1458240922.92459990	+9.47021484	-7.19384766	-1.36669922	+41.63818359	+2.26318359	-55.32714844	+1792	+9.57568359	-6.31933594	-1.17773438	+0.61523438	-0.10986328	+20.56640625	+1780	+6.60937500	-10.37109375	-0.70751953	+55.43701172	+10.89843750	-13.64501953	+1224
+1458240922.92880010	+9.47021484	-7.19384766	-1.36669922	+41.66015625	+2.24121094	-55.34912109	+1792	+9.57568359	-6.31494141	-1.17773438	+0.63720703	-0.13183594	+20.54443359	+1776	+6.61376953	-10.37109375	-0.69873047	+55.48095703	+10.92041016	-13.71093750	+1224
+1458240922.93709990	+9.47021484	-7.18945313	-1.36669922	+41.72607422	+2.21923828	-55.37109375	+1788	+9.57568359	-6.31054688	-1.17773438	+0.70312500	-0.19775391	+20.54443359	+1772	+6.62695313	-10.36669922	-0.68994141	+55.59082031	+10.96435547	-13.79882813	+1232
+1458240922.94120000	+9.47460938	-7.18945313	-1.36669922	+41.74804688	+2.19726563	-55.39306641	+1788	+9.57568359	-6.31054688	-1.17773438	+0.72509766	-0.21972656	+20.54443359	+1772	+6.63134766	-10.36230469	-0.68554688	+55.63476563	+10.96435547	-13.86474609	+1232
+1458240922.94960000	+9.47460938	-7.18505859	-1.36669922	+41.79199219	+2.17529297	-55.41503906	+1788	+9.57568359	-6.30615234	-1.17333984	+0.79101563	-0.24169922	+20.54443359	+1764	+6.64013672	-10.36230469	-0.68115234	+55.72265625	+10.98632813	-13.93066406	+1236
+1458240922.95370010	+9.47460938	-7.18505859	-1.36669922	+41.81396484	+2.17529297	-55.43701172	+1788	+9.57568359	-6.30615234	-1.17333984	+0.81298828	-0.26367188	+20.54443359	+1764	+6.64013672	-10.35791016	-0.68115234	+55.74462891	+11.00830078	-13.97460938	+1240
+1458240922.96210000	+9.47460938	-7.18066406	-1.36669922	+41.85791016	+2.17529297	-55.43701172	+1788	+9.57568359	-6.30175781	-1.17333984	+0.87890625	-0.28564453	+20.54443359	+1760	+6.64013672	-10.35791016	-0.67675781	+55.78857422	+10.98632813	-14.01855469	+1240
+1458240922.96620010	+9.47460938	-7.17626953	-1.36669922	+41.90185547	+2.17529297	-55.45898438	+1788	+9.57568359	-6.29736328	-1.17333984	+0.90087891	-0.28564453	+20.54443359	+1756	+6.64013672	-10.35791016	-0.67675781	+55.81054688	+10.98632813	-14.04052734	+1240
+1458240922.97460010	+9.47460938	-7.17187500	-1.36669922	+41.94580078	+2.17529297	-55.45898438	+1788	+9.57128906	-6.29296875	-1.17773438	+0.96679688	-0.28564453	+20.52246094	+1756	+6.64013672	-10.36230469	-0.68115234	+55.83251953	+10.96435547	-14.06250000	+1244
+1458240922.98289990	+9.47460938	-7.16748047	-1.36669922	+42.03369141	+2.19726563	-55.48095703	+1784	+9.57128906	-6.28857422	-1.17773438	+1.05468750	-0.26367188	+20.50048828	+1752	+6.63574219	-10.36230469	-0.68554688	+55.83251953	+10.92041016	-14.08447266	+1244
+1458240922.99120000	+9.47021484	-7.15869141	-1.36669922	+42.14355469	+2.21923828	-55.50292969	+1784	+9.56689453	-6.27978516	-1.17773438	+1.14257813	-0.26367188	+20.50048828	+1748	+6.63134766	-10.36669922	-0.68994141	+55.85449219	+10.89843750	-14.10644531	+1244
+1458240922.99540000	+9.47021484	-7.15429688	-1.36669922	+42.18750000	+2.24121094	-55.50292969	+1784	+9.56250000	-6.27539063	-1.17773438	+1.20849609	-0.24169922	+20.47851563	+1748	+6.62695313	-10.36669922	-0.69433594	+55.87646484	+10.87646484	-14.10644531	+1244
+1458240923.00370000	+9.46582031	-7.14111328	-1.36669922	+42.34130859	+2.26318359	-55.50292969	+1780	+9.55810547	-6.26660156	-1.18212891	+1.34033203	-0.21972656	+20.47851563	+1748	+6.62255859	-10.36669922	-0.69873047	+55.92041016	+10.83251953	-14.12841797	+1244
+1458240923.00790000	+9.46142578	-7.13671875	-1.36669922	+42.42919922	+2.28515625	-55.50292969	+1776	+9.55371094	-6.26220703	-1.18212891	+1.40625000	-0.19775391	+20.47851563	+1748	+6.62255859	-10.36669922	-0.70312500	+55.96435547	+10.83251953	-14.15039063	+1240
+1458240923.01620010	+9.46142578	-7.12792969	-1.36669922	+42.60498047	+2.30712891	-55.52490234	+1776	+9.54931641	-6.25341797	-1.18212891	+1.56005859	-0.19775391	+20.47851563	+1748	+6.62255859	-10.36669922	-0.70312500	+56.07421875	+10.83251953	-14.21630859	+1240
+1458240923.02040000	+9.46142578	-7.12353516	-1.36669922	+42.69287109	+2.30712891	-55.52490234	+1772	+9.54931641	-6.24902344	-1.18212891	+1.62597656	-0.19775391	+20.47851563	+1748	+6.62695313	-10.36230469	-0.69873047	+56.16210938	+10.83251953	-14.26025391	+1236
+1458240923.02870010	+9.45703125	-7.11474609	-1.37109375	+42.82470703	+2.30712891	-55.52490234	+1768	+9.54492188	-6.24023438	-1.18212891	+1.77978516	-0.19775391	+20.50048828	+1748	+6.63574219	-10.36230469	-0.69433594	+56.31591797	+10.87646484	-14.34814453	+1240
+1458240923.03699990	+9.45703125	-7.11035156	-1.37109375	+42.95654297	+2.28515625	-55.52490234	+1768	+9.54492188	-6.23144531	-1.18652344	+1.91162109	-0.21972656	+20.52246094	+1744	+6.64892578	-10.35351563	-0.68554688	+56.51367188	+10.92041016	-14.45800781	+1244
+1458240923.04119990	+9.45703125	-7.10595703	-1.37109375	+43.02246094	+2.28515625	-55.52490234	+1768	+9.54492188	-6.23144531	-1.18652344	+1.97753906	-0.21972656	+20.54443359	+1740	+6.65771484	-10.35351563	-0.68115234	+56.60156250	+10.94238281	-14.50195313	+1244
+1458240923.04950000	+9.45703125	-7.10595703	-1.37109375	+43.11035156	+2.26318359	-55.54687500	+1764	+9.54492188	-6.22705078	-1.18652344	+2.06542969	-0.24169922	+20.54443359	+1736	+6.67089844	-10.34472656	-0.67236328	+56.77734375	+11.00830078	-14.58984375	+1252
+1458240923.05370000	+9.45703125	-7.10156250	-1.37109375	+43.15429688	+2.26318359	-55.54687500	+1764	+9.54492188	-6.22265625	-1.18652344	+2.10937500	-0.24169922	+20.56640625	+1732	+6.67529297	-10.34472656	-0.66357422	+56.86523438	+11.03027344	-14.63378906	+1256
+1458240923.06200000	+9.45703125	-7.10156250	-1.37109375	+43.22021484	+2.26318359	-55.54687500	+1764	+9.54492188	-6.22265625	-1.18652344	+2.19726563	-0.26367188	+20.56640625	+1724	+6.68847656	-10.34033203	-0.65917969	+56.99707031	+11.07421875	-14.72167969	+1260
+1458240923.07040000	+9.45703125	-7.10156250	-1.37109375	+43.26416016	+2.26318359	-55.56884766	+1764	+9.54052734	-6.21826172	-1.18652344	+2.26318359	-0.26367188	+20.56640625	+1720	+6.69287109	-10.34033203	-0.65478516	+57.08496094	+11.11816406	-14.76562500	+1264
+1458240923.07450010	+9.45703125	-7.10156250	-1.37109375	+43.28613281	+2.26318359	-55.56884766	+1764	+9.54052734	-6.21826172	-1.18652344	+2.28515625	-0.26367188	+20.54443359	+1716	+6.69726563	-10.34033203	-0.65478516	+57.12890625	+11.11816406	-14.78759766	+1264
+1458240923.08290000	+9.45703125	-7.09716797	-1.37109375	+43.33007813	+2.28515625	-55.61279297	+1764	+9.54052734	-6.21826172	-1.18652344	+2.32910156	-0.24169922	+20.52246094	+1712	+6.69726563	-10.34472656	-0.65478516	+57.15087891	+11.11816406	-14.80957031	+1268
+1458240923.08699990	+9.45703125	-7.09716797	-1.37109375	+43.35205078	+2.28515625	-55.61279297	+1764	+9.54052734	-6.21826172	-1.18652344	+2.35107422	-0.24169922	+20.52246094	+1708	+6.69726563	-10.34912109	-0.65917969	+57.15087891	+11.11816406	-14.80957031	+1268
+1458240923.09530000	+9.45263672	-7.09716797	-1.37109375	+43.39599609	+2.30712891	-55.63476563	+1764	+9.53613281	-6.21826172	-1.19091797	+2.37304688	-0.24169922	+20.47851563	+1704	+6.68847656	-10.35351563	-0.66357422	+57.15087891	+11.09619141	-14.80957031	+1272
+1458240923.09949990	+9.45263672	-7.09716797	-1.37109375	+43.39599609	+2.32910156	-55.65673828	+1764	+9.53613281	-6.21826172	-1.19091797	+2.39501953	-0.24169922	+20.47851563	+1704	+6.68847656	-10.35791016	-0.66796875	+57.12890625	+11.09619141	-14.78759766	+1272
+1458240923.10780000	+9.44824219	-7.09716797	-1.37109375	+43.43994141	+2.35107422	-55.67871094	+1760	+9.53613281	-6.22265625	-1.19091797	+2.41699219	-0.21972656	+20.45654297	+1704	+6.67968750	-10.36669922	-0.67236328	+57.10693359	+11.07421875	-14.76562500	+1272
+1458240923.11620000	+9.44824219	-7.09716797	-1.37109375	+43.48388672	+2.37304688	-55.70068359	+1760	+9.53613281	-6.22265625	-1.19091797	+2.43896484	-0.21972656	+20.43457031	+1700	+6.67529297	-10.37548828	-0.67675781	+57.06298828	+11.07421875	-14.76562500	+1272
+1458240923.12030010	+9.44824219	-7.09716797	-1.37109375	+43.48388672	+2.37304688	-55.70068359	+1760	+9.53613281	-6.22265625	-1.19091797	+2.46093750	-0.21972656	+20.41259766	+1700	+6.67089844	-10.37548828	-0.68115234	+57.06298828	+11.07421875	-14.76562500	+1268
+1458240923.12870000	+9.44824219	-7.09716797	-1.37109375	+43.52783203	+2.39501953	-55.72265625	+1756	+9.53173828	-6.22265625	-1.19091797	+2.48291016	-0.21972656	+20.41259766	+1704	+6.66650391	-10.38427734	-0.68554688	+57.04101563	+11.07421875	-14.76562500	+1264
+1458240923.13280010	+9.44824219	-7.09716797	-1.37109375	+43.54980469	+2.39501953	-55.74462891	+1756	+9.53173828	-6.22265625	-1.19091797	+2.48291016	-0.21972656	+20.39062500	+1704	+6.66650391	-10.38427734	-0.68554688	+57.04101563	+11.07421875	-14.76562500	+1260
+1458240923.14120010	+9.44824219	-7.09716797	-1.37109375	+43.57177734	+2.39501953	-55.76660156	+1752	+9.53173828	-6.22705078	-1.19091797	+2.50488281	-0.21972656	+20.39062500	+1704	+6.67089844	-10.38867188	-0.68115234	+57.06298828	+11.11816406	-14.80957031	+1256
+1458240923.14529990	+9.44824219	-7.09716797	-1.37109375	+43.59375000	+2.39501953	-55.76660156	+1752	+9.53613281	-6.22705078	-1.19091797	+2.50488281	-0.21972656	+20.39062500	+1704	+6.67529297	-10.38867188	-0.67675781	+57.08496094	+11.11816406	-14.83154297	+1252
+1458240923.15370010	+9.45263672	-7.09716797	-1.37109375	+43.61572266	+2.39501953	-55.78857422	+1752	+9.53613281	-6.22705078	-1.19531250	+2.52685547	-0.24169922	+20.39062500	+1704	+6.67968750	-10.38867188	-0.67236328	+57.15087891	+11.16210938	-14.87548828	+1252
