# Supplementary material for: A direct effect of perception on action when grasping a cup
Source: Sci Rep. 2018 Jan 9;8:171. doi: 10.1038/s41598-017-18591-5 (PMC5760564; doi:10.1038/s41598-017-18591-5)
Supplement: Supplementary file 6 — Supplementary Information [file 41598_2017_18591_MOESM6_ESM.zip › SciRep_Data/S02instruct/S02_100instruct_Tr34.dat]

+1000000000000.00000000	+0.00000000	+0.00000000	+0.00000000	+0.00000000	+0.00000000	+0.00000000	+0	+0.00000000	+0.00000000	+0.00000000	+0.00000000	+0.00000000	+0.00000000	+0	+0.00000000	+0.00000000	+0.00000000	+0.00000000	+0.00000000	+0.00000000	+0
+1458240923.15780000	+9.45263672	-7.10156250	-1.37109375	+43.61572266	+2.37304688	-55.81054688	+1752	+9.53613281	-6.22705078	-1.19531250	+2.52685547	-0.24169922	+20.39062500	+1704	+6.68408203	-10.38867188	-0.66796875	+57.17285156	+11.20605469	-14.91943359	+1252
+1458240923.16619990	+9.45263672	-7.10156250	-1.37109375	+43.63769531	+2.35107422	-55.81054688	+1752	+9.53613281	-6.22705078	-1.19091797	+2.54882813	-0.26367188	+20.41259766	+1700	+6.69287109	-10.38867188	-0.65917969	+57.21679688	+11.22802734	-14.96337891	+1252
+1458240923.17030000	+9.45703125	-7.10156250	-1.37109375	+43.65966797	+2.35107422	-55.83251953	+1752	+9.53613281	-6.22705078	-1.19091797	+2.54882813	-0.26367188	+20.41259766	+1700	+6.69726563	-10.38427734	-0.65917969	+57.26074219	+11.25000000	-15.00732422	+1252
+1458240923.17860010	+9.45703125	-7.10595703	-1.37109375	+43.65966797	+2.32910156	-55.85449219	+1752	+9.53613281	-6.22705078	-1.19091797	+2.54882813	-0.28564453	+20.41259766	+1700	+6.70605469	-10.38427734	-0.65039063	+57.30468750	+11.29394531	-15.07324219	+1256
+1458240923.18280010	+9.46142578	-7.10595703	-1.37109375	+43.65966797	+2.30712891	-55.85449219	+1752	+9.54052734	-6.23144531	-1.19091797	+2.54882813	-0.30761719	+20.41259766	+1700	+6.71044922	-10.38427734	-0.64599609	+57.32666016	+11.29394531	-15.09521484	+1256
+1458240923.19109990	+9.46142578	-7.11035156	-1.37109375	+43.68164063	+2.28515625	-55.87646484	+1752	+9.54052734	-6.23144531	-1.19091797	+2.54882813	-0.32958984	+20.43457031	+1696	+6.71484375	-10.38427734	-0.64160156	+57.34863281	+11.31591797	-15.13916016	+1260
+1458240923.19950010	+9.46582031	-7.11035156	-1.36669922	+43.68164063	+2.24121094	-55.89843750	+1752	+9.54052734	-6.23144531	-1.19091797	+2.52685547	-0.35156250	+20.43457031	+1696	+6.71923828	-10.38427734	-0.64160156	+57.32666016	+11.31591797	-15.18310547	+1260
+1458240928.13480000	+9.56689453	-7.18066406	-1.28320313	+42.18750000	+0.79101563	-56.38183594	+1892	+9.66357422	-6.29736328	-1.09423828	+0.68115234	-1.47216797	+21.22558594	+1852	+6.71484375	-10.40625000	-0.62841797	+55.74462891	+10.63476563	-16.36962891	+1252
+1458240928.13899990	+9.56689453	-7.18066406	-1.28320313	+42.18750000	+0.79101563	-56.38183594	+1892	+9.66357422	-6.29736328	-1.09423828	+0.68115234	-1.47216797	+21.22558594	+1852	+6.71923828	-10.40625000	-0.62841797	+55.74462891	+10.63476563	-16.36962891	+1252
+1458240928.14319990	+9.56689453	-7.18066406	-1.28320313	+42.18750000	+0.79101563	-56.38183594	+1892	+9.66357422	-6.29736328	-1.09423828	+0.68115234	-1.47216797	+21.22558594	+1852	+6.71923828	-10.40625000	-0.62841797	+55.76660156	+10.63476563	-16.39160156	+1252
+1458240928.14730000	+9.56689453	-7.18066406	-1.28320313	+42.18750000	+0.79101563	-56.38183594	+1892	+9.66357422	-6.29736328	-1.09423828	+0.68115234	-1.47216797	+21.24755859	+1852	+6.71923828	-10.40625000	-0.62841797	+55.76660156	+10.65673828	-16.39160156	+1252
+1458240928.15150000	+9.56689453	-7.18066406	-1.28320313	+42.18750000	+0.76904297	-56.38183594	+1892	+9.66357422	-6.29736328	-1.09423828	+0.68115234	-1.47216797	+21.24755859	+1852	+6.72363281	-10.40625000	-0.62402344	+55.78857422	+10.65673828	-16.39160156	+1252
+1458240928.15570000	+9.56689453	-7.18066406	-1.28320313	+42.18750000	+0.76904297	-56.38183594	+1892	+9.66357422	-6.29736328	-1.09423828	+0.68115234	-1.47216797	+21.24755859	+1852	+6.72363281	-10.40625000	-0.62402344	+55.78857422	+10.65673828	-16.41357422	+1252
+1458240928.15980010	+9.56689453	-7.18066406	-1.28320313	+42.18750000	+0.76904297	-56.38183594	+1892	+9.66357422	-6.29736328	-1.09423828	+0.68115234	-1.49414063	+21.24755859	+1852	+6.72363281	-10.40185547	-0.62402344	+55.81054688	+10.65673828	-16.41357422	+1252
+1458240928.16400000	+9.57128906	-7.18066406	-1.28320313	+42.18750000	+0.76904297	-56.38183594	+1892	+9.66357422	-6.29736328	-1.09423828	+0.68115234	-1.49414063	+21.26953125	+1852	+6.72802734	-10.40185547	-0.62402344	+55.83251953	+10.65673828	-16.41357422	+1252
+1458240928.16820000	+9.57128906	-7.18066406	-1.28320313	+42.20947266	+0.74707031	-56.38183594	+1892	+9.66357422	-6.29736328	-1.09423828	+0.68115234	-1.49414063	+21.26953125	+1852	+6.72802734	-10.40185547	-0.61962891	+55.83251953	+10.67871094	-16.43554688	+1252
+1458240928.17230010	+9.57128906	-7.18066406	-1.27880859	+42.20947266	+0.74707031	-56.38183594	+1892	+9.66357422	-6.29736328	-1.09423828	+0.70312500	-1.49414063	+21.29150391	+1852	+6.73242188	-10.40185547	-0.61962891	+55.85449219	+10.67871094	-16.43554688	+1252
+1458240928.17650010	+9.57128906	-7.18066406	-1.27880859	+42.20947266	+0.74707031	-56.38183594	+1892	+9.66357422	-6.29736328	-1.09423828	+0.70312500	-1.49414063	+21.29150391	+1852	+6.73242188	-10.39746094	-0.61962891	+55.87646484	+10.67871094	-16.43554688	+1252
+1458240928.18070010	+9.57128906	-7.18066406	-1.27880859	+42.20947266	+0.74707031	-56.38183594	+1892	+9.66357422	-6.29736328	-1.09423828	+0.70312500	-1.51611328	+21.29150391	+1852	+6.73681641	-10.39746094	-0.61523438	+55.89843750	+10.70068359	-16.45751953	+1256
+1458240928.18479990	+9.57128906	-7.18066406	-1.27880859	+42.20947266	+0.74707031	-56.38183594	+1896	+9.66357422	-6.29736328	-1.09423828	+0.70312500	-1.51611328	+21.31347656	+1852	+6.74121094	-10.39746094	-0.61523438	+55.92041016	+10.70068359	-16.45751953	+1256
+1458240928.18899990	+9.57128906	-7.18066406	-1.27880859	+42.20947266	+0.72509766	-56.38183594	+1896	+9.66357422	-6.29296875	-1.09423828	+0.70312500	-1.51611328	+21.31347656	+1852	+6.74121094	-10.39746094	-0.61083984	+55.94238281	+10.72265625	-16.47949219	+1256
+1458240928.19320010	+9.57128906	-7.18066406	-1.27880859	+42.20947266	+0.72509766	-56.38183594	+1896	+9.66357422	-6.29296875	-1.08984375	+0.72509766	-1.51611328	+21.31347656	+1852	+6.74560547	-10.39306641	-0.61083984	+55.94238281	+10.72265625	-16.47949219	+1260
+1458240928.19730000	+9.57128906	-7.18066406	-1.27880859	+42.20947266	+0.72509766	-56.38183594	+1896	+9.66357422	-6.29296875	-1.08984375	+0.72509766	-1.51611328	+21.33544922	+1852	+6.74560547	-10.39306641	-0.61083984	+55.96435547	+10.72265625	-16.47949219	+1260
+1458240928.20149990	+9.57128906	-7.18066406	-1.27880859	+42.20947266	+0.72509766	-56.35986328	+1896	+9.66796875	-6.29296875	-1.08984375	+0.72509766	-1.53808594	+21.33544922	+1852	+6.74560547	-10.39306641	-0.61083984	+55.96435547	+10.72265625	-16.47949219	+1260
+1458240928.20560000	+9.57128906	-7.18066406	-1.27880859	+42.20947266	+0.72509766	-56.35986328	+1896	+9.66796875	-6.29296875	-1.08984375	+0.72509766	-1.53808594	+21.33544922	+1852	+6.74560547	-10.39306641	-0.61083984	+55.96435547	+10.70068359	-16.47949219	+1260
+1458240928.20980000	+9.57128906	-7.18066406	-1.27880859	+42.20947266	+0.72509766	-56.35986328	+1896	+9.66796875	-6.29296875	-1.08984375	+0.72509766	-1.53808594	+21.33544922	+1848	+6.74560547	-10.39306641	-0.61083984	+55.94238281	+10.70068359	-16.47949219	+1260
+1458240928.21400000	+9.57128906	-7.17626953	-1.27880859	+42.20947266	+0.72509766	-56.35986328	+1900	+9.66796875	-6.29296875	-1.08984375	+0.72509766	-1.53808594	+21.33544922	+1848	+6.74121094	-10.39746094	-0.61083984	+55.94238281	+10.70068359	-16.47949219	+1260
+1458240928.21810010	+9.57128906	-7.17626953	-1.27880859	+42.20947266	+0.72509766	-56.35986328	+1900	+9.66796875	-6.29296875	-1.08984375	+0.72509766	-1.53808594	+21.33544922	+1848	+6.74121094	-10.39746094	-0.61083984	+55.94238281	+10.70068359	-16.47949219	+1264
+1458240928.22230010	+9.57128906	-7.17626953	-1.27880859	+42.20947266	+0.72509766	-56.35986328	+1900	+9.66357422	-6.29296875	-1.08984375	+0.72509766	-1.53808594	+21.33544922	+1848	+6.74121094	-10.39746094	-0.61083984	+55.92041016	+10.70068359	-16.47949219	+1264
+1458240928.22650000	+9.57128906	-7.17626953	-1.27880859	+42.20947266	+0.72509766	-56.35986328	+1900	+9.66357422	-6.29296875	-1.08984375	+0.72509766	-1.53808594	+21.33544922	+1848	+6.74121094	-10.39746094	-0.61523438	+55.92041016	+10.70068359	-16.47949219	+1264
+1458240928.23060010	+9.57128906	-7.17626953	-1.27880859	+42.20947266	+0.72509766	-56.35986328	+1900	+9.66357422	-6.29296875	-1.08984375	+0.72509766	-1.53808594	+21.33544922	+1848	+6.74121094	-10.39746094	-0.61523438	+55.92041016	+10.67871094	-16.47949219	+1264
+1458240928.23480010	+9.57128906	-7.17626953	-1.27880859	+42.23144531	+0.72509766	-56.35986328	+1900	+9.66357422	-6.29296875	-1.08984375	+0.72509766	-1.53808594	+21.33544922	+1848	+6.74121094	-10.39746094	-0.61523438	+55.89843750	+10.67871094	-16.45751953	+1264
+1458240928.23900010	+9.57128906	-7.17626953	-1.27880859	+42.23144531	+0.72509766	-56.35986328	+1900	+9.66357422	-6.29296875	-1.08984375	+0.72509766	-1.53808594	+21.33544922	+1848	+6.73681641	-10.39746094	-0.61523438	+55.89843750	+10.67871094	-16.45751953	+1264
+1458240928.24309990	+9.57128906	-7.17626953	-1.27880859	+42.23144531	+0.72509766	-56.35986328	+1900	+9.66357422	-6.29296875	-1.08984375	+0.72509766	-1.53808594	+21.33544922	+1848	+6.73681641	-10.39746094	-0.61523438	+55.89843750	+10.67871094	-16.45751953	+1264
+1458240928.24729990	+9.57128906	-7.17626953	-1.27880859	+42.23144531	+0.72509766	-56.35986328	+1900	+9.66357422	-6.29296875	-1.08984375	+0.72509766	-1.53808594	+21.33544922	+1848	+6.73681641	-10.39746094	-0.61523438	+55.89843750	+10.67871094	-16.45751953	+1264
+1458240928.25149990	+9.57128906	-7.17626953	-1.27880859	+42.23144531	+0.72509766	-56.35986328	+1900	+9.66357422	-6.29296875	-1.08984375	+0.72509766	-1.53808594	+21.33544922	+1848	+6.73681641	-10.39746094	-0.61523438	+55.89843750	+10.67871094	-16.45751953	+1264
+1458240928.25560000	+9.57128906	-7.17626953	-1.27880859	+42.23144531	+0.72509766	-56.35986328	+1900	+9.66357422	-6.29296875	-1.08984375	+0.72509766	-1.53808594	+21.33544922	+1848	+6.73681641	-10.39746094	-0.61523438	+55.87646484	+10.67871094	-16.45751953	+1260
+1458240928.25980000	+9.57128906	-7.17626953	-1.27880859	+42.23144531	+0.72509766	-56.35986328	+1904	+9.66357422	-6.29296875	-1.08984375	+0.70312500	-1.53808594	+21.33544922	+1848	+6.73681641	-10.39746094	-0.61523438	+55.87646484	+10.67871094	-16.45751953	+1260
+1458240928.26399990	+9.57128906	-7.17626953	-1.27880859	+42.23144531	+0.70312500	-56.35986328	+1904	+9.66357422	-6.29296875	-1.08984375	+0.70312500	-1.53808594	+21.33544922	+1848	+6.73681641	-10.39746094	-0.61523438	+55.87646484	+10.67871094	-16.45751953	+1260
+1458240928.26810000	+9.57128906	-7.17626953	-1.27880859	+42.23144531	+0.70312500	-56.35986328	+1904	+9.66357422	-6.29296875	-1.08984375	+0.70312500	-1.53808594	+21.33544922	+1848	+6.73681641	-10.39746094	-0.61523438	+55.89843750	+10.67871094	-16.47949219	+1260
+1458240928.27230000	+9.57128906	-7.17626953	-1.27880859	+42.23144531	+0.70312500	-56.35986328	+1904	+9.66357422	-6.29296875	-1.08984375	+0.70312500	-1.53808594	+21.33544922	+1848	+6.73681641	-10.39746094	-0.61523438	+55.89843750	+10.67871094	-16.47949219	+1260
+1458240928.27650000	+9.57128906	-7.17626953	-1.27880859	+42.23144531	+0.70312500	-56.35986328	+1904	+9.66357422	-6.29296875	-1.08984375	+0.70312500	-1.53808594	+21.33544922	+1848	+6.73681641	-10.39746094	-0.61523438	+55.89843750	+10.67871094	-16.47949219	+1260
+1458240928.28060010	+9.57128906	-7.17626953	-1.27880859	+42.23144531	+0.70312500	-56.35986328	+1904	+9.66357422	-6.29296875	-1.08984375	+0.70312500	-1.53808594	+21.33544922	+1848	+6.74121094	-10.39746094	-0.61523438	+55.89843750	+10.67871094	-16.47949219	+1260
+1458240928.28480010	+9.57128906	-7.17626953	-1.27880859	+42.23144531	+0.70312500	-56.35986328	+1904	+9.66357422	-6.29296875	-1.08984375	+0.70312500	-1.53808594	+21.33544922	+1848	+6.74121094	-10.39746094	-0.61523438	+55.89843750	+10.67871094	-16.47949219	+1260
+1458240928.28889990	+9.57128906	-7.17626953	-1.27880859	+42.23144531	+0.70312500	-56.35986328	+1904	+9.66357422	-6.29296875	-1.08984375	+0.70312500	-1.53808594	+21.33544922	+1848	+6.74121094	-10.39746094	-0.61523438	+55.89843750	+10.67871094	-16.47949219	+1260
+1458240928.29310010	+9.57128906	-7.17626953	-1.27880859	+42.23144531	+0.70312500	-56.35986328	+1904	+9.66357422	-6.29296875	-1.08984375	+0.70312500	-1.53808594	+21.33544922	+1848	+6.74121094	-10.39746094	-0.61523438	+55.92041016	+10.67871094	-16.47949219	+1260
+1458240928.29730010	+9.57128906	-7.17626953	-1.27880859	+42.23144531	+0.70312500	-56.35986328	+1904	+9.66357422	-6.29296875	-1.08984375	+0.70312500	-1.53808594	+21.33544922	+1848	+6.74121094	-10.39746094	-0.61083984	+55.92041016	+10.67871094	-16.47949219	+1260
+1458240928.30139990	+9.57128906	-7.17626953	-1.27880859	+42.23144531	+0.70312500	-56.35986328	+1904	+9.66357422	-6.29296875	-1.08984375	+0.70312500	-1.53808594	+21.35742188	+1848	+6.74121094	-10.39746094	-0.61083984	+55.92041016	+10.67871094	-16.50146484	+1260
+1458240928.30559990	+9.57128906	-7.17626953	-1.27880859	+42.23144531	+0.70312500	-56.35986328	+1904	+9.66357422	-6.29296875	-1.08984375	+0.70312500	-1.53808594	+21.35742188	+1848	+6.74121094	-10.39746094	-0.61083984	+55.92041016	+10.67871094	-16.50146484	+1260
+1458240928.30979990	+9.57128906	-7.17626953	-1.27880859	+42.23144531	+0.68115234	-56.35986328	+1908	+9.66357422	-6.29296875	-1.08984375	+0.70312500	-1.53808594	+21.35742188	+1848	+6.74121094	-10.39746094	-0.61083984	+55.92041016	+10.67871094	-16.50146484	+1260
+1458240928.31390000	+9.57568359	-7.17626953	-1.27880859	+42.23144531	+0.68115234	-56.35986328	+1908	+9.66357422	-6.29736328	-1.08984375	+0.70312500	-1.53808594	+21.35742188	+1848	+6.74121094	-10.39746094	-0.61083984	+55.92041016	+10.67871094	-16.50146484	+1260
+1458240928.31810000	+9.57568359	-7.17626953	-1.27880859	+42.23144531	+0.68115234	-56.35986328	+1908	+9.66357422	-6.29736328	-1.08984375	+0.70312500	-1.53808594	+21.35742188	+1848	+6.74121094	-10.39746094	-0.61083984	+55.92041016	+10.67871094	-16.50146484	+1260
+1458240928.32230000	+9.57568359	-7.17626953	-1.27880859	+42.23144531	+0.68115234	-56.35986328	+1908	+9.66357422	-6.29736328	-1.08984375	+0.70312500	-1.53808594	+21.35742188	+1848	+6.74121094	-10.39746094	-0.61523438	+55.92041016	+10.67871094	-16.50146484	+1264
+1458240928.32640000	+9.57568359	-7.17626953	-1.27880859	+42.23144531	+0.68115234	-56.35986328	+1908	+9.66357422	-6.29736328	-1.08984375	+0.68115234	-1.53808594	+21.35742188	+1848	+6.74121094	-10.39746094	-0.61523438	+55.89843750	+10.67871094	-16.47949219	+1264
+1458240928.33060000	+9.57568359	-7.17626953	-1.27880859	+42.25341797	+0.68115234	-56.35986328	+1908	+9.66357422	-6.29736328	-1.08984375	+0.68115234	-1.53808594	+21.35742188	+1848	+6.74121094	-10.39746094	-0.61523438	+55.89843750	+10.67871094	-16.47949219	+1264
+1458240928.33480000	+9.57128906	-7.17626953	-1.27880859	+42.25341797	+0.68115234	-56.35986328	+1908	+9.66357422	-6.29736328	-1.08984375	+0.68115234	-1.53808594	+21.35742188	+1848	+6.74121094	-10.39746094	-0.61523438	+55.89843750	+10.67871094	-16.47949219	+1264
+1458240928.33890010	+9.57128906	-7.17626953	-1.27880859	+42.25341797	+0.68115234	-56.35986328	+1908	+9.66357422	-6.29736328	-1.08984375	+0.68115234	-1.53808594	+21.35742188	+1848	+6.73681641	-10.39746094	-0.61523438	+55.87646484	+10.65673828	-16.47949219	+1264
+1458240928.34310010	+9.57128906	-7.17626953	-1.27880859	+42.25341797	+0.68115234	-56.35986328	+1908	+9.66357422	-6.29736328	-1.08984375	+0.68115234	-1.53808594	+21.35742188	+1852	+6.73681641	-10.39746094	-0.61523438	+55.87646484	+10.65673828	-16.47949219	+1264
+1458240928.34730010	+9.57128906	-7.17626953	-1.27880859	+42.25341797	+0.68115234	-56.35986328	+1908	+9.66357422	-6.29736328	-1.08984375	+0.68115234	-1.53808594	+21.35742188	+1852	+6.73681641	-10.40185547	-0.61523438	+55.87646484	+10.65673828	-16.47949219	+1264
+1458240928.35139990	+9.57128906	-7.17626953	-1.27880859	+42.25341797	+0.68115234	-56.35986328	+1908	+9.66357422	-6.29736328	-1.08984375	+0.68115234	-1.53808594	+21.35742188	+1852	+6.73681641	-10.40185547	-0.61962891	+55.85449219	+10.65673828	-16.47949219	+1264
+1458240928.35560010	+9.57128906	-7.17626953	-1.27880859	+42.25341797	+0.68115234	-56.35986328	+1908	+9.66357422	-6.29736328	-1.08984375	+0.68115234	-1.53808594	+21.35742188	+1852	+6.73681641	-10.40185547	-0.61962891	+55.85449219	+10.65673828	-16.45751953	+1264
+1458240928.35970000	+9.57128906	-7.17626953	-1.27880859	+42.25341797	+0.68115234	-56.35986328	+1908	+9.66357422	-6.29736328	-1.08984375	+0.68115234	-1.53808594	+21.35742188	+1852	+6.73242188	-10.40185547	-0.61962891	+55.85449219	+10.63476563	-16.45751953	+1264
+1458240928.36389990	+9.57128906	-7.17626953	-1.27880859	+42.25341797	+0.68115234	-56.33789063	+1908	+9.66357422	-6.29736328	-1.08984375	+0.68115234	-1.53808594	+21.35742188	+1852	+6.73242188	-10.40185547	-0.61962891	+55.83251953	+10.63476563	-16.45751953	+1264
+1458240928.36809990	+9.57128906	-7.17626953	-1.27880859	+42.25341797	+0.68115234	-56.33789063	+1908	+9.66357422	-6.29736328	-1.08984375	+0.68115234	-1.53808594	+21.35742188	+1852	+6.73242188	-10.40185547	-0.61962891	+55.83251953	+10.63476563	-16.45751953	+1264
+1458240928.37220000	+9.57128906	-7.17626953	-1.27880859	+42.25341797	+0.68115234	-56.33789063	+1908	+9.66357422	-6.29736328	-1.08984375	+0.68115234	-1.53808594	+21.35742188	+1852	+6.73242188	-10.40185547	-0.61962891	+55.83251953	+10.63476563	-16.45751953	+1264
+1458240928.37640000	+9.57128906	-7.17626953	-1.27880859	+42.25341797	+0.68115234	-56.33789063	+1908	+9.66357422	-6.29736328	-1.08984375	+0.68115234	-1.53808594	+21.35742188	+1852	+6.73242188	-10.40185547	-0.61962891	+55.83251953	+10.63476563	-16.45751953	+1264
+1458240928.38060000	+9.57128906	-7.17626953	-1.27880859	+42.25341797	+0.68115234	-56.33789063	+1908	+9.66357422	-6.29736328	-1.08984375	+0.68115234	-1.53808594	+21.35742188	+1852	+6.73242188	-10.40185547	-0.61962891	+55.83251953	+10.63476563	-16.45751953	+1260
+1458240928.38470010	+9.57128906	-7.17626953	-1.27880859	+42.25341797	+0.68115234	-56.33789063	+1908	+9.66357422	-6.29736328	-1.08984375	+0.68115234	-1.53808594	+21.35742188	+1852	+6.73242188	-10.40185547	-0.61962891	+55.83251953	+10.63476563	-16.45751953	+1260
+1458240928.38890000	+9.57128906	-7.17626953	-1.27880859	+42.25341797	+0.68115234	-56.33789063	+1908	+9.66357422	-6.29736328	-1.08984375	+0.68115234	-1.53808594	+21.35742188	+1856	+6.73242188	-10.40185547	-0.61962891	+55.83251953	+10.63476563	-16.45751953	+1260
+1458240928.39310000	+9.57128906	-7.17626953	-1.28320313	+42.25341797	+0.68115234	-56.33789063	+1908	+9.66357422	-6.29736328	-1.08984375	+0.68115234	-1.53808594	+21.35742188	+1856	+6.73242188	-10.40185547	-0.61962891	+55.83251953	+10.63476563	-16.45751953	+1260
+1458240928.39720010	+9.57128906	-7.17626953	-1.28320313	+42.25341797	+0.68115234	-56.33789063	+1908	+9.66357422	-6.29736328	-1.08984375	+0.68115234	-1.53808594	+21.35742188	+1856	+6.73242188	-10.40185547	-0.61962891	+55.83251953	+10.65673828	-16.45751953	+1260
+1458240928.40140010	+9.57128906	-7.17626953	-1.28320313	+42.25341797	+0.68115234	-56.33789063	+1908	+9.66357422	-6.29736328	-1.08984375	+0.68115234	-1.53808594	+21.35742188	+1856	+6.73242188	-10.40185547	-0.61962891	+55.85449219	+10.65673828	-16.45751953	+1260
+1458240928.40560010	+9.57128906	-7.17626953	-1.28320313	+42.25341797	+0.68115234	-56.33789063	+1908	+9.66357422	-6.29736328	-1.08984375	+0.68115234	-1.53808594	+21.35742188	+1856	+6.73681641	-10.40185547	-0.61962891	+55.85449219	+10.65673828	-16.47949219	+1260
+1458240928.40969990	+9.57128906	-7.17626953	-1.28320313	+42.25341797	+0.68115234	-56.33789063	+1908	+9.66357422	-6.29736328	-1.08984375	+0.68115234	-1.53808594	+21.35742188	+1856	+6.73681641	-10.40185547	-0.61962891	+55.85449219	+10.65673828	-16.47949219	+1260
+1458240928.41389990	+9.57568359	-7.17626953	-1.28320313	+42.25341797	+0.68115234	-56.33789063	+1908	+9.66357422	-6.29736328	-1.08984375	+0.68115234	-1.53808594	+21.37939453	+1856	+6.73681641	-10.40185547	-0.61962891	+55.85449219	+10.65673828	-16.47949219	+1260
+1458240928.41810010	+9.57568359	-7.17626953	-1.28320313	+42.25341797	+0.68115234	-56.33789063	+1908	+9.66357422	-6.29736328	-1.08984375	+0.68115234	-1.53808594	+21.37939453	+1856	+6.73681641	-10.40185547	-0.61962891	+55.85449219	+10.65673828	-16.47949219	+1260
+1458240928.42220000	+9.57568359	-7.17626953	-1.27880859	+42.25341797	+0.68115234	-56.33789063	+1908	+9.66357422	-6.29736328	-1.08984375	+0.68115234	-1.53808594	+21.37939453	+1856	+6.73681641	-10.40185547	-0.61523438	+55.85449219	+10.65673828	-16.47949219	+1260
+1458240928.42639990	+9.57568359	-7.17626953	-1.27880859	+42.25341797	+0.68115234	-56.33789063	+1908	+9.66357422	-6.29736328	-1.08984375	+0.68115234	-1.53808594	+21.37939453	+1856	+6.73681641	-10.40185547	-0.61523438	+55.85449219	+10.65673828	-16.47949219	+1260
+1458240928.43059990	+9.57568359	-7.17626953	-1.27880859	+42.25341797	+0.68115234	-56.33789063	+1908	+9.66357422	-6.29736328	-1.08984375	+0.68115234	-1.53808594	+21.37939453	+1856	+6.73681641	-10.40185547	-0.61523438	+55.85449219	+10.65673828	-16.47949219	+1260
+1458240928.43470000	+9.57568359	-7.17626953	-1.27880859	+42.25341797	+0.68115234	-56.33789063	+1908	+9.66357422	-6.29736328	-1.08984375	+0.68115234	-1.53808594	+21.37939453	+1856	+6.73681641	-10.40185547	-0.61962891	+55.85449219	+10.65673828	-16.47949219	+1260
+1458240928.43890000	+9.57568359	-7.17626953	-1.27880859	+42.25341797	+0.68115234	-56.33789063	+1908	+9.66357422	-6.29736328	-1.08984375	+0.68115234	-1.53808594	+21.37939453	+1856	+6.73681641	-10.40185547	-0.61962891	+55.85449219	+10.65673828	-16.47949219	+1260
+1458240928.44300010	+9.57568359	-7.17626953	-1.27880859	+42.25341797	+0.68115234	-56.33789063	+1908	+9.66357422	-6.29736328	-1.08984375	+0.68115234	-1.53808594	+21.37939453	+1856	+6.73681641	-10.40185547	-0.61962891	+55.85449219	+10.65673828	-16.47949219	+1260
+1458240928.44720010	+9.57568359	-7.17626953	-1.27880859	+42.25341797	+0.68115234	-56.33789063	+1908	+9.66357422	-6.29736328	-1.08984375	+0.68115234	-1.53808594	+21.37939453	+1856	+6.73681641	-10.40185547	-0.61962891	+55.85449219	+10.65673828	-16.47949219	+1260
+1458240928.45140000	+9.57568359	-7.17626953	-1.27880859	+42.25341797	+0.68115234	-56.33789063	+1908	+9.66357422	-6.29736328	-1.08984375	+0.68115234	-1.53808594	+21.37939453	+1856	+6.73681641	-10.40185547	-0.61962891	+55.85449219	+10.65673828	-16.47949219	+1260
+1458240928.45549990	+9.57568359	-7.17626953	-1.27880859	+42.25341797	+0.68115234	-56.33789063	+1908	+9.66357422	-6.29736328	-1.08984375	+0.68115234	-1.53808594	+21.37939453	+1856	+6.73242188	-10.40185547	-0.61962891	+55.83251953	+10.65673828	-16.45751953	+1260
+1458240928.45970010	+9.57568359	-7.17626953	-1.27880859	+42.25341797	+0.68115234	-56.33789063	+1908	+9.66357422	-6.29736328	-1.08984375	+0.68115234	-1.53808594	+21.37939453	+1856	+6.73242188	-10.40185547	-0.61962891	+55.83251953	+10.65673828	-16.45751953	+1260
+1458240928.46390010	+9.57568359	-7.17626953	-1.27880859	+42.25341797	+0.68115234	-56.33789063	+1908	+9.66357422	-6.29736328	-1.08984375	+0.68115234	-1.53808594	+21.37939453	+1856	+6.73242188	-10.40185547	-0.61962891	+55.83251953	+10.65673828	-16.45751953	+1260
+1458240928.46799990	+9.57568359	-7.17626953	-1.27880859	+42.25341797	+0.68115234	-56.33789063	+1908	+9.66357422	-6.29736328	-1.08984375	+0.68115234	-1.53808594	+21.37939453	+1856	+6.73242188	-10.40185547	-0.61962891	+55.83251953	+10.65673828	-16.45751953	+1256
+1458240928.47219990	+9.57568359	-7.17626953	-1.27880859	+42.25341797	+0.68115234	-56.33789063	+1908	+9.66357422	-6.29736328	-1.08984375	+0.68115234	-1.53808594	+21.35742188	+1856	+6.73242188	-10.40185547	-0.61962891	+55.81054688	+10.65673828	-16.45751953	+1256
+1458240928.47639990	+9.57128906	-7.17626953	-1.28320313	+42.25341797	+0.68115234	-56.33789063	+1908	+9.66357422	-6.29736328	-1.08984375	+0.68115234	-1.53808594	+21.35742188	+1856	+6.73242188	-10.40185547	-0.62402344	+55.81054688	+10.65673828	-16.45751953	+1256
+1458240928.48050000	+9.57128906	-7.17626953	-1.28320313	+42.25341797	+0.68115234	-56.33789063	+1908	+9.66357422	-6.29736328	-1.08984375	+0.68115234	-1.53808594	+21.35742188	+1856	+6.73242188	-10.40625000	-0.62402344	+55.81054688	+10.63476563	-16.45751953	+1256
+1458240928.48470000	+9.57128906	-7.17626953	-1.28320313	+42.25341797	+0.68115234	-56.33789063	+1908	+9.66357422	-6.29736328	-1.08984375	+0.68115234	-1.53808594	+21.35742188	+1856	+6.72802734	-10.40625000	-0.62402344	+55.81054688	+10.63476563	-16.45751953	+1256
+1458240928.48889990	+9.57128906	-7.17626953	-1.28320313	+42.25341797	+0.68115234	-56.33789063	+1908	+9.66357422	-6.29736328	-1.08984375	+0.68115234	-1.53808594	+21.35742188	+1860	+6.72802734	-10.40625000	-0.62402344	+55.81054688	+10.63476563	-16.45751953	+1256
+1458240928.49300000	+9.57128906	-7.17626953	-1.28320313	+42.25341797	+0.68115234	-56.31591797	+1908	+9.66357422	-6.29736328	-1.08984375	+0.68115234	-1.53808594	+21.35742188	+1860	+6.72802734	-10.40625000	-0.62402344	+55.81054688	+10.65673828	-16.45751953	+1252
+1458240928.49720000	+9.57568359	-7.17626953	-1.28320313	+42.25341797	+0.68115234	-56.31591797	+1908	+9.66357422	-6.29736328	-1.08984375	+0.68115234	-1.53808594	+21.35742188	+1860	+6.72802734	-10.40625000	-0.62402344	+55.81054688	+10.65673828	-16.45751953	+1252
+1458240928.50140000	+9.57568359	-7.17626953	-1.28320313	+42.25341797	+0.68115234	-56.31591797	+1908	+9.66357422	-6.29736328	-1.08984375	+0.68115234	-1.53808594	+21.35742188	+1860	+6.72802734	-10.40625000	-0.62402344	+55.81054688	+10.65673828	-16.45751953	+1252
+1458240928.50550010	+9.57568359	-7.17626953	-1.28320313	+42.25341797	+0.68115234	-56.31591797	+1908	+9.66357422	-6.29736328	-1.08984375	+0.68115234	-1.53808594	+21.35742188	+1860	+6.73242188	-10.40625000	-0.62402344	+55.81054688	+10.65673828	-16.45751953	+1252
+1458240928.50970010	+9.57568359	-7.17626953	-1.28320313	+42.25341797	+0.68115234	-56.31591797	+1908	+9.66357422	-6.29736328	-1.08984375	+0.68115234	-1.53808594	+21.35742188	+1860	+6.73242188	-10.40625000	-0.62402344	+55.81054688	+10.65673828	-16.45751953	+1252
+1458240928.51379990	+9.57568359	-7.17626953	-1.28320313	+42.25341797	+0.68115234	-56.31591797	+1908	+9.66357422	-6.29736328	-1.08984375	+0.68115234	-1.53808594	+21.35742188	+1860	+6.73242188	-10.40625000	-0.61962891	+55.81054688	+10.65673828	-16.45751953	+1252
+1458240928.51799990	+9.57568359	-7.17626953	-1.28320313	+42.25341797	+0.68115234	-56.31591797	+1908	+9.66357422	-6.29736328	-1.08984375	+0.68115234	-1.53808594	+21.35742188	+1860	+6.73242188	-10.40185547	-0.61962891	+55.81054688	+10.65673828	-16.45751953	+1252
+1458240928.52220010	+9.57568359	-7.17626953	-1.28320313	+42.25341797	+0.68115234	-56.31591797	+1908	+9.66357422	-6.29736328	-1.08984375	+0.68115234	-1.53808594	+21.37939453	+1860	+6.73242188	-10.40185547	-0.61962891	+55.83251953	+10.65673828	-16.45751953	+1252
+1458240928.52630000	+9.57568359	-7.17626953	-1.28320313	+42.25341797	+0.68115234	-56.31591797	+1908	+9.66796875	-6.29736328	-1.08984375	+0.68115234	-1.53808594	+21.37939453	+1856	+6.73242188	-10.40185547	-0.61962891	+55.83251953	+10.67871094	-16.45751953	+1252
+1458240928.53049990	+9.57568359	-7.17626953	-1.28320313	+42.25341797	+0.68115234	-56.31591797	+1908	+9.66796875	-6.29736328	-1.08984375	+0.68115234	-1.53808594	+21.37939453	+1856	+6.73242188	-10.40185547	-0.61962891	+55.83251953	+10.67871094	-16.45751953	+1252
+1458240928.53469990	+9.57568359	-7.17626953	-1.28320313	+42.25341797	+0.68115234	-56.31591797	+1908	+9.66796875	-6.29736328	-1.08984375	+0.68115234	-1.53808594	+21.37939453	+1856	+6.73242188	-10.40185547	-0.61962891	+55.83251953	+10.67871094	-16.45751953	+1252
+1458240928.53880000	+9.57568359	-7.17626953	-1.28320313	+42.25341797	+0.68115234	-56.31591797	+1908	+9.66796875	-6.29736328	-1.08984375	+0.68115234	-1.53808594	+21.37939453	+1856	+6.73242188	-10.40185547	-0.61962891	+55.83251953	+10.67871094	-16.45751953	+1252
+1458240928.54300000	+9.57568359	-7.17626953	-1.28320313	+42.25341797	+0.68115234	-56.31591797	+1908	+9.66796875	-6.29736328	-1.08984375	+0.68115234	-1.53808594	+21.37939453	+1856	+6.73242188	-10.40185547	-0.61962891	+55.83251953	+10.67871094	-16.45751953	+1252
+1458240928.54720000	+9.57568359	-7.17626953	-1.28320313	+42.25341797	+0.68115234	-56.31591797	+1908	+9.66796875	-6.29736328	-1.08984375	+0.68115234	-1.53808594	+21.37939453	+1856	+6.73242188	-10.40185547	-0.61962891	+55.83251953	+10.67871094	-16.45751953	+1248
+1458240928.55130000	+9.57568359	-7.17626953	-1.28320313	+42.25341797	+0.68115234	-56.31591797	+1908	+9.66796875	-6.29736328	-1.08984375	+0.68115234	-1.53808594	+21.37939453	+1856	+6.73242188	-10.40185547	-0.61962891	+55.83251953	+10.67871094	-16.45751953	+1248
+1458240928.55550000	+9.57568359	-7.17626953	-1.28320313	+42.25341797	+0.68115234	-56.31591797	+1908	+9.66796875	-6.30175781	-1.08984375	+0.68115234	-1.53808594	+21.37939453	+1856	+6.73242188	-10.40185547	-0.61962891	+55.83251953	+10.67871094	-16.45751953	+1248
+1458240928.55970000	+9.57568359	-7.17626953	-1.28320313	+42.25341797	+0.68115234	-56.31591797	+1908	+9.66796875	-6.30175781	-1.08984375	+0.68115234	-1.53808594	+21.37939453	+1856	+6.73242188	-10.40185547	-0.61962891	+55.83251953	+10.67871094	-16.45751953	+1248
+1458240928.56380010	+9.57568359	-7.17626953	-1.28320313	+42.25341797	+0.68115234	-56.31591797	+1908	+9.66796875	-6.30175781	-1.08984375	+0.68115234	-1.53808594	+21.37939453	+1856	+6.73242188	-10.40185547	-0.61962891	+55.83251953	+10.67871094	-16.45751953	+1248
+1458240928.56800010	+9.57568359	-7.17626953	-1.28320313	+42.25341797	+0.68115234	-56.31591797	+1908	+9.66796875	-6.30175781	-1.08984375	+0.68115234	-1.51611328	+21.37939453	+1856	+6.73242188	-10.40185547	-0.61962891	+55.83251953	+10.67871094	-16.45751953	+1248
+1458240928.57220010	+9.57568359	-7.17626953	-1.28320313	+42.23144531	+0.68115234	-56.31591797	+1908	+9.66796875	-6.30175781	-1.08984375	+0.68115234	-1.51611328	+21.37939453	+1856	+6.73242188	-10.40625000	-0.61962891	+55.83251953	+10.67871094	-16.45751953	+1248
+1458240928.57629990	+9.57568359	-7.17626953	-1.28320313	+42.23144531	+0.68115234	-56.31591797	+1908	+9.66796875	-6.30175781	-1.08984375	+0.68115234	-1.51611328	+21.35742188	+1856	+6.73242188	-10.40625000	-0.61962891	+55.81054688	+10.67871094	-16.45751953	+1248
+1458240928.58049990	+9.57568359	-7.17626953	-1.28320313	+42.23144531	+0.70312500	-56.31591797	+1908	+9.66796875	-6.30175781	-1.08984375	+0.68115234	-1.51611328	+21.35742188	+1856	+6.73242188	-10.40625000	-0.62402344	+55.81054688	+10.67871094	-16.43554688	+1248
+1458240928.58470010	+9.57568359	-7.17626953	-1.28320313	+42.23144531	+0.70312500	-56.31591797	+1908	+9.66796875	-6.30175781	-1.08984375	+0.68115234	-1.51611328	+21.35742188	+1856	+6.72802734	-10.40625000	-0.62402344	+55.81054688	+10.67871094	-16.43554688	+1248
+1458240928.58880000	+9.57568359	-7.17626953	-1.28320313	+42.23144531	+0.70312500	-56.31591797	+1908	+9.66796875	-6.30175781	-1.08984375	+0.68115234	-1.51611328	+21.35742188	+1856	+6.72802734	-10.40625000	-0.62402344	+55.78857422	+10.67871094	-16.43554688	+1248
+1458240928.59299990	+9.57568359	-7.17626953	-1.28320313	+42.23144531	+0.70312500	-56.31591797	+1908	+9.66796875	-6.30175781	-1.08984375	+0.68115234	-1.51611328	+21.35742188	+1856	+6.72802734	-10.40625000	-0.62402344	+55.78857422	+10.67871094	-16.43554688	+1248
+1458240928.59710000	+9.57568359	-7.17626953	-1.28320313	+42.23144531	+0.70312500	-56.31591797	+1908	+9.66796875	-6.30175781	-1.08984375	+0.68115234	-1.51611328	+21.35742188	+1856	+6.72802734	-10.40625000	-0.62402344	+55.78857422	+10.67871094	-16.43554688	+1248
+1458240928.60130000	+9.57568359	-7.17626953	-1.28320313	+42.23144531	+0.70312500	-56.31591797	+1908	+9.66796875	-6.30175781	-1.08984375	+0.68115234	-1.51611328	+21.35742188	+1856	+6.72802734	-10.40625000	-0.62402344	+55.78857422	+10.67871094	-16.43554688	+1248
+1458240928.60550000	+9.57128906	-7.17626953	-1.28320313	+42.23144531	+0.70312500	-56.31591797	+1908	+9.66796875	-6.30175781	-1.08984375	+0.68115234	-1.51611328	+21.35742188	+1856	+6.72802734	-10.40625000	-0.62402344	+55.78857422	+10.67871094	-16.43554688	+1244
+1458240928.60960010	+9.57128906	-7.17626953	-1.28320313	+42.23144531	+0.70312500	-56.31591797	+1908	+9.66796875	-6.30175781	-1.08984375	+0.68115234	-1.51611328	+21.35742188	+1856	+6.72802734	-10.40625000	-0.62402344	+55.78857422	+10.67871094	-16.43554688	+1244
+1458240928.61380000	+9.57128906	-7.17626953	-1.28320313	+42.23144531	+0.70312500	-56.31591797	+1908	+9.66796875	-6.30175781	-1.08984375	+0.68115234	-1.51611328	+21.35742188	+1856	+6.72802734	-10.40625000	-0.62402344	+55.78857422	+10.67871094	-16.43554688	+1244
+1458240928.61800000	+9.57128906	-7.17626953	-1.28320313	+42.20947266	+0.70312500	-56.31591797	+1908	+9.66796875	-6.30175781	-1.08984375	+0.68115234	-1.51611328	+21.35742188	+1852	+6.72802734	-10.40625000	-0.62402344	+55.78857422	+10.67871094	-16.43554688	+1244
+1458240928.62210010	+9.57128906	-7.17626953	-1.28320313	+42.20947266	+0.70312500	-56.31591797	+1908	+9.66796875	-6.29736328	-1.08984375	+0.68115234	-1.51611328	+21.35742188	+1852	+6.72802734	-10.40625000	-0.62402344	+55.78857422	+10.67871094	-16.43554688	+1244
+1458240928.62630010	+9.57128906	-7.17626953	-1.28320313	+42.20947266	+0.70312500	-56.31591797	+1908	+9.66796875	-6.29736328	-1.08984375	+0.68115234	-1.51611328	+21.35742188	+1852	+6.72802734	-10.40625000	-0.62402344	+55.78857422	+10.67871094	-16.43554688	+1244
+1458240928.63050010	+9.57128906	-7.17626953	-1.28320313	+42.20947266	+0.70312500	-56.31591797	+1904	+9.66796875	-6.29736328	-1.08984375	+0.68115234	-1.51611328	+21.35742188	+1852	+6.72802734	-10.40625000	-0.62402344	+55.78857422	+10.67871094	-16.43554688	+1244
+1458240928.63459990	+9.57568359	-7.18066406	-1.28320313	+42.20947266	+0.70312500	-56.31591797	+1904	+9.66796875	-6.29736328	-1.08984375	+0.68115234	-1.51611328	+21.35742188	+1852	+6.72802734	-10.40625000	-0.62402344	+55.81054688	+10.67871094	-16.43554688	+1244
+1458240928.63879990	+9.57568359	-7.18066406	-1.28320313	+42.20947266	+0.70312500	-56.31591797	+1904	+9.66796875	-6.29736328	-1.08984375	+0.68115234	-1.51611328	+21.35742188	+1852	+6.73242188	-10.40625000	-0.61962891	+55.81054688	+10.67871094	-16.43554688	+1244
+1458240928.64299990	+9.57568359	-7.18066406	-1.28320313	+42.20947266	+0.70312500	-56.31591797	+1904	+9.66796875	-6.29736328	-1.08984375	+0.68115234	-1.51611328	+21.35742188	+1852	+6.73242188	-10.40625000	-0.61962891	+55.81054688	+10.70068359	-16.43554688	+1244
+1458240928.64710000	+9.57568359	-7.18066406	-1.28320313	+42.20947266	+0.70312500	-56.31591797	+1904	+9.66796875	-6.29736328	-1.08984375	+0.68115234	-1.51611328	+21.35742188	+1852	+6.73242188	-10.40625000	-0.61962891	+55.81054688	+10.70068359	-16.43554688	+1244
+1458240928.65130000	+9.57568359	-7.18066406	-1.28320313	+42.20947266	+0.70312500	-56.31591797	+1904	+9.66796875	-6.29736328	-1.08984375	+0.68115234	-1.51611328	+21.35742188	+1852	+6.73242188	-10.40625000	-0.61962891	+55.83251953	+10.70068359	-16.45751953	+1244
+1458240928.65549990	+9.57568359	-7.18066406	-1.28320313	+42.20947266	+0.70312500	-56.31591797	+1904	+9.66796875	-6.29736328	-1.08984375	+0.68115234	-1.49414063	+21.35742188	+1852	+6.73242188	-10.40185547	-0.61962891	+55.83251953	+10.70068359	-16.45751953	+1244
+1458240928.65960000	+9.57568359	-7.18066406	-1.28320313	+42.20947266	+0.70312500	-56.31591797	+1904	+9.66796875	-6.29736328	-1.08984375	+0.68115234	-1.49414063	+21.35742188	+1852	+6.73242188	-10.40185547	-0.61962891	+55.83251953	+10.70068359	-16.45751953	+1244
+1458240928.66380000	+9.57568359	-7.18066406	-1.28320313	+42.20947266	+0.70312500	-56.31591797	+1904	+9.66796875	-6.29736328	-1.08984375	+0.68115234	-1.49414063	+21.35742188	+1852	+6.73242188	-10.40185547	-0.61962891	+55.83251953	+10.70068359	-16.45751953	+1244
+1458240928.66790010	+9.57568359	-7.18066406	-1.28320313	+42.20947266	+0.70312500	-56.31591797	+1904	+9.66796875	-6.29736328	-1.08984375	+0.68115234	-1.49414063	+21.35742188	+1852	+6.73242188	-10.40185547	-0.61962891	+55.83251953	+10.70068359	-16.45751953	+1244
+1458240928.67210010	+9.57568359	-7.18066406	-1.28320313	+42.20947266	+0.70312500	-56.31591797	+1904	+9.66796875	-6.29736328	-1.08984375	+0.68115234	-1.49414063	+21.35742188	+1852	+6.73242188	-10.40185547	-0.61962891	+55.83251953	+10.70068359	-16.45751953	+1244
+1458240928.67630000	+9.57568359	-7.18066406	-1.28320313	+42.20947266	+0.70312500	-56.31591797	+1904	+9.66796875	-6.29736328	-1.08984375	+0.68115234	-1.49414063	+21.35742188	+1852	+6.73242188	-10.40185547	-0.61962891	+55.83251953	+10.70068359	-16.45751953	+1244
+1458240928.68039990	+9.57128906	-7.18066406	-1.28320313	+42.20947266	+0.72509766	-56.31591797	+1904	+9.66796875	-6.29736328	-1.08984375	+0.68115234	-1.49414063	+21.35742188	+1852	+6.73242188	-10.40185547	-0.61962891	+55.83251953	+10.70068359	-16.45751953	+1244
+1458240928.68460010	+9.57128906	-7.18066406	-1.28320313	+42.20947266	+0.72509766	-56.31591797	+1904	+9.66796875	-6.29736328	-1.08984375	+0.68115234	-1.49414063	+21.35742188	+1852	+6.73242188	-10.40185547	-0.61962891	+55.83251953	+10.70068359	-16.43554688	+1244
+1458240928.68880010	+9.57128906	-7.18066406	-1.28320313	+42.20947266	+0.72509766	-56.31591797	+1904	+9.66796875	-6.29736328	-1.08984375	+0.68115234	-1.49414063	+21.35742188	+1848	+6.73242188	-10.40625000	-0.61962891	+55.83251953	+10.70068359	-16.43554688	+1244
+1458240928.69289990	+9.57128906	-7.18066406	-1.28320313	+42.20947266	+0.72509766	-56.31591797	+1904	+9.66796875	-6.29736328	-1.08984375	+0.68115234	-1.49414063	+21.35742188	+1848	+6.73242188	-10.40625000	-0.61962891	+55.81054688	+10.70068359	-16.43554688	+1244
+1458240928.69709990	+9.57128906	-7.18066406	-1.28320313	+42.20947266	+0.72509766	-56.31591797	+1904	+9.66796875	-6.29736328	-1.09423828	+0.68115234	-1.49414063	+21.35742188	+1848	+6.73242188	-10.40625000	-0.61962891	+55.81054688	+10.70068359	-16.43554688	+1244
+1458240928.70129990	+9.57128906	-7.18066406	-1.28320313	+42.20947266	+0.72509766	-56.31591797	+1904	+9.66796875	-6.29736328	-1.09423828	+0.68115234	-1.49414063	+21.35742188	+1848	+6.72802734	-10.40625000	-0.61962891	+55.81054688	+10.70068359	-16.43554688	+1244
+1458240928.70540000	+9.57128906	-7.18066406	-1.28320313	+42.20947266	+0.72509766	-56.31591797	+1904	+9.66796875	-6.29736328	-1.09423828	+0.68115234	-1.49414063	+21.35742188	+1848	+6.72802734	-10.40625000	-0.62402344	+55.81054688	+10.67871094	-16.43554688	+1244
+1458240928.70960000	+9.57128906	-7.17626953	-1.28320313	+42.20947266	+0.72509766	-56.31591797	+1904	+9.66796875	-6.29736328	-1.09423828	+0.68115234	-1.47216797	+21.35742188	+1848	+6.72802734	-10.40625000	-0.62402344	+55.78857422	+10.67871094	-16.43554688	+1244
+1458240928.71380000	+9.57128906	-7.17626953	-1.28320313	+42.20947266	+0.72509766	-56.31591797	+1904	+9.66796875	-6.29736328	-1.09423828	+0.68115234	-1.47216797	+21.33544922	+1848	+6.72802734	-10.40625000	-0.62402344	+55.78857422	+10.67871094	-16.41357422	+1244
+1458240928.71790000	+9.57128906	-7.17626953	-1.28320313	+42.20947266	+0.72509766	-56.31591797	+1904	+9.66796875	-6.29736328	-1.09423828	+0.68115234	-1.47216797	+21.33544922	+1848	+6.72802734	-10.40625000	-0.62402344	+55.78857422	+10.67871094	-16.41357422	+1244
+1458240928.72210000	+9.57128906	-7.17626953	-1.28320313	+42.20947266	+0.72509766	-56.31591797	+1904	+9.66796875	-6.29736328	-1.09423828	+0.68115234	-1.47216797	+21.33544922	+1848	+6.72802734	-10.40625000	-0.62402344	+55.78857422	+10.67871094	-16.41357422	+1244
+1458240928.72630000	+9.57128906	-7.17626953	-1.28320313	+42.20947266	+0.72509766	-56.31591797	+1904	+9.66796875	-6.29736328	-1.08984375	+0.68115234	-1.47216797	+21.33544922	+1848	+6.72802734	-10.40625000	-0.62402344	+55.78857422	+10.67871094	-16.41357422	+1244
+1458240928.73040010	+9.57128906	-7.17626953	-1.28320313	+42.20947266	+0.72509766	-56.31591797	+1904	+9.66796875	-6.29736328	-1.08984375	+0.68115234	-1.47216797	+21.33544922	+1848	+6.72802734	-10.40625000	-0.62402344	+55.78857422	+10.67871094	-16.41357422	+1244
+1458240928.73460010	+9.57128906	-7.17626953	-1.28320313	+42.20947266	+0.72509766	-56.31591797	+1900	+9.66796875	-6.29736328	-1.08984375	+0.68115234	-1.47216797	+21.33544922	+1848	+6.72802734	-10.40625000	-0.62402344	+55.78857422	+10.67871094	-16.41357422	+1244
+1458240928.73880000	+9.57128906	-7.17626953	-1.28320313	+42.20947266	+0.72509766	-56.31591797	+1900	+9.66796875	-6.29736328	-1.08984375	+0.68115234	-1.47216797	+21.33544922	+1848	+6.72802734	-10.40625000	-0.62402344	+55.78857422	+10.67871094	-16.41357422	+1240
+1458240928.74289990	+9.57128906	-7.17626953	-1.28320313	+42.20947266	+0.72509766	-56.31591797	+1900	+9.66796875	-6.29736328	-1.08984375	+0.68115234	-1.47216797	+21.33544922	+1848	+6.72802734	-10.40625000	-0.62402344	+55.78857422	+10.67871094	-16.41357422	+1240
+1458240928.74710010	+9.57128906	-7.17626953	-1.28320313	+42.20947266	+0.72509766	-56.31591797	+1900	+9.66796875	-6.29736328	-1.08984375	+0.68115234	-1.49414063	+21.35742188	+1848	+6.72802734	-10.40625000	-0.62402344	+55.78857422	+10.70068359	-16.41357422	+1240
+1458240928.75120000	+9.57128906	-7.17626953	-1.28320313	+42.20947266	+0.72509766	-56.31591797	+1900	+9.66796875	-6.29736328	-1.08984375	+0.68115234	-1.49414063	+21.35742188	+1848	+6.72802734	-10.40625000	-0.62402344	+55.81054688	+10.70068359	-16.43554688	+1240
+1458240928.75539990	+9.57128906	-7.17626953	-1.28320313	+42.20947266	+0.72509766	-56.31591797	+1900	+9.66796875	-6.29736328	-1.08984375	+0.68115234	-1.49414063	+21.35742188	+1848	+6.72802734	-10.40625000	-0.61962891	+55.81054688	+10.70068359	-16.43554688	+1240
+1458240928.75959990	+9.57128906	-7.17626953	-1.28320313	+42.20947266	+0.72509766	-56.31591797	+1900	+9.66796875	-6.29736328	-1.08984375	+0.68115234	-1.49414063	+21.35742188	+1848	+6.73242188	-10.40625000	-0.61962891	+55.81054688	+10.70068359	-16.43554688	+1240
+1458240928.76370000	+9.57128906	-7.17626953	-1.28320313	+42.20947266	+0.72509766	-56.31591797	+1900	+9.66796875	-6.29736328	-1.08984375	+0.68115234	-1.49414063	+21.35742188	+1848	+6.73242188	-10.40625000	-0.61962891	+55.81054688	+10.70068359	-16.43554688	+1240
+1458240928.76790000	+9.57128906	-7.17626953	-1.28320313	+42.20947266	+0.72509766	-56.31591797	+1900	+9.66796875	-6.29736328	-1.08984375	+0.68115234	-1.49414063	+21.35742188	+1848	+6.73242188	-10.40625000	-0.61962891	+55.83251953	+10.70068359	-16.43554688	+1240
+1458240928.77210000	+9.57128906	-7.18066406	-1.28320313	+42.20947266	+0.72509766	-56.31591797	+1904	+9.66796875	-6.29736328	-1.08984375	+0.68115234	-1.49414063	+21.35742188	+1848	+6.73242188	-10.40185547	-0.61962891	+55.83251953	+10.70068359	-16.43554688	+1240
+1458240928.77620010	+9.57128906	-7.18066406	-1.28320313	+42.20947266	+0.72509766	-56.31591797	+1904	+9.66796875	-6.29736328	-1.09423828	+0.68115234	-1.49414063	+21.35742188	+1848	+6.73242188	-10.40185547	-0.61962891	+55.83251953	+10.70068359	-16.43554688	+1240
+1458240928.78040000	+9.57128906	-7.18066406	-1.28320313	+42.20947266	+0.72509766	-56.31591797	+1904	+9.66796875	-6.29736328	-1.09423828	+0.68115234	-1.49414063	+21.35742188	+1848	+6.73242188	-10.40185547	-0.61962891	+55.83251953	+10.70068359	-16.43554688	+1240
+1458240928.78460000	+9.57128906	-7.18066406	-1.28320313	+42.20947266	+0.72509766	-56.31591797	+1904	+9.66796875	-6.29736328	-1.09423828	+0.68115234	-1.49414063	+21.35742188	+1848	+6.73242188	-10.40185547	-0.61962891	+55.83251953	+10.70068359	-16.43554688	+1240
+1458240928.78870010	+9.57128906	-7.18066406	-1.28320313	+42.20947266	+0.72509766	-56.31591797	+1904	+9.66796875	-6.29736328	-1.09423828	+0.68115234	-1.49414063	+21.35742188	+1848	+6.73242188	-10.40185547	-0.61962891	+55.83251953	+10.70068359	-16.43554688	+1240
+1458240928.79290010	+9.57128906	-7.18066406	-1.28320313	+42.20947266	+0.72509766	-56.31591797	+1904	+9.66796875	-6.29736328	-1.09423828	+0.68115234	-1.49414063	+21.35742188	+1848	+6.73242188	-10.40185547	-0.61962891	+55.83251953	+10.70068359	-16.43554688	+1240
+1458240928.79710010	+9.57128906	-7.18066406	-1.28320313	+42.20947266	+0.72509766	-56.31591797	+1904	+9.66796875	-6.29736328	-1.09423828	+0.68115234	-1.49414063	+21.35742188	+1848	+6.73242188	-10.40185547	-0.61962891	+55.83251953	+10.70068359	-16.43554688	+1244
+1458240928.80119990	+9.57128906	-7.18066406	-1.28320313	+42.20947266	+0.72509766	-56.31591797	+1904	+9.66796875	-6.29736328	-1.09423828	+0.68115234	-1.49414063	+21.35742188	+1848	+6.73242188	-10.40185547	-0.61962891	+55.83251953	+10.70068359	-16.43554688	+1244
+1458240928.80539990	+9.57128906	-7.17626953	-1.28320313	+42.20947266	+0.72509766	-56.31591797	+1904	+9.66796875	-6.29736328	-1.09423828	+0.68115234	-1.49414063	+21.35742188	+1848	+6.73242188	-10.40625000	-0.61962891	+55.83251953	+10.70068359	-16.43554688	+1244
+1458240928.80960010	+9.57128906	-7.17626953	-1.28320313	+42.20947266	+0.72509766	-56.31591797	+1904	+9.66796875	-6.29736328	-1.09423828	+0.68115234	-1.49414063	+21.35742188	+1848	+6.73242188	-10.40625000	-0.61962891	+55.81054688	+10.70068359	-16.41357422	+1244
+1458240928.81370000	+9.57128906	-7.17626953	-1.28320313	+42.20947266	+0.72509766	-56.31591797	+1904	+9.66796875	-6.29736328	-1.09423828	+0.68115234	-1.49414063	+21.35742188	+1848	+6.73242188	-10.40625000	-0.62402344	+55.81054688	+10.70068359	-16.41357422	+1244
+1458240928.81789990	+9.57128906	-7.17626953	-1.28320313	+42.20947266	+0.72509766	-56.31591797	+1904	+9.66796875	-6.30175781	-1.09423828	+0.68115234	-1.49414063	+21.35742188	+1848	+6.73242188	-10.40625000	-0.62402344	+55.81054688	+10.67871094	-16.41357422	+1244
+1458240928.82200000	+9.57128906	-7.17626953	-1.28320313	+42.20947266	+0.72509766	-56.31591797	+1904	+9.66796875	-6.30175781	-1.09423828	+0.68115234	-1.49414063	+21.35742188	+1848	+6.72802734	-10.40625000	-0.62402344	+55.78857422	+10.67871094	-16.41357422	+1244
+1458240928.82620000	+9.57128906	-7.17626953	-1.28320313	+42.20947266	+0.72509766	-56.31591797	+1904	+9.66796875	-6.30175781	-1.09423828	+0.68115234	-1.49414063	+21.35742188	+1848	+6.72802734	-10.40625000	-0.62402344	+55.78857422	+10.67871094	-16.41357422	+1244
+1458240928.83040000	+9.57128906	-7.17626953	-1.28320313	+42.20947266	+0.72509766	-56.31591797	+1904	+9.66796875	-6.30175781	-1.09423828	+0.68115234	-1.49414063	+21.35742188	+1848	+6.72802734	-10.40625000	-0.62402344	+55.78857422	+10.67871094	-16.41357422	+1240
+1458240928.83450010	+9.57128906	-7.17626953	-1.28320313	+42.20947266	+0.72509766	-56.31591797	+1904	+9.66796875	-6.30175781	-1.09423828	+0.68115234	-1.49414063	+21.35742188	+1848	+6.72802734	-10.40625000	-0.62402344	+55.78857422	+10.67871094	-16.41357422	+1240
+1458240928.83870010	+9.57128906	-7.17626953	-1.28320313	+42.20947266	+0.72509766	-56.31591797	+1900	+9.66796875	-6.30175781	-1.08984375	+0.68115234	-1.49414063	+21.35742188	+1848	+6.72802734	-10.40625000	-0.62402344	+55.78857422	+10.67871094	-16.41357422	+1240
+1458240928.84290000	+9.57128906	-7.17626953	-1.28320313	+42.20947266	+0.72509766	-56.31591797	+1900	+9.66796875	-6.30175781	-1.08984375	+0.68115234	-1.49414063	+21.35742188	+1848	+6.72802734	-10.40625000	-0.62402344	+55.78857422	+10.65673828	-16.39160156	+1240
+1458240928.84699990	+9.57128906	-7.17626953	-1.28320313	+42.20947266	+0.72509766	-56.31591797	+1900	+9.66796875	-6.30175781	-1.08984375	+0.68115234	-1.49414063	+21.35742188	+1848	+6.72802734	-10.40625000	-0.62402344	+55.78857422	+10.65673828	-16.39160156	+1240
+1458240928.85120010	+9.57128906	-7.17626953	-1.28320313	+42.20947266	+0.72509766	-56.31591797	+1900	+9.66796875	-6.30175781	-1.08984375	+0.68115234	-1.49414063	+21.35742188	+1848	+6.72802734	-10.40625000	-0.62402344	+55.78857422	+10.65673828	-16.41357422	+1240
+1458240928.85540010	+9.57128906	-7.17626953	-1.28320313	+42.20947266	+0.72509766	-56.31591797	+1900	+9.66796875	-6.30175781	-1.08984375	+0.68115234	-1.49414063	+21.35742188	+1848	+6.72802734	-10.40625000	-0.62402344	+55.78857422	+10.65673828	-16.41357422	+1240
+1458240928.85949990	+9.57128906	-7.17626953	-1.28320313	+42.20947266	+0.72509766	-56.31591797	+1900	+9.66796875	-6.30175781	-1.08984375	+0.68115234	-1.49414063	+21.35742188	+1848	+6.72802734	-10.40625000	-0.62402344	+55.78857422	+10.65673828	-16.41357422	+1240
+1458240928.86369990	+9.57128906	-7.17626953	-1.28320313	+42.20947266	+0.70312500	-56.31591797	+1900	+9.66796875	-6.30175781	-1.08984375	+0.68115234	-1.49414063	+21.35742188	+1848	+6.72802734	-10.40625000	-0.62402344	+55.78857422	+10.65673828	-16.41357422	+1240
+1458240928.86789990	+9.57128906	-7.17626953	-1.28320313	+42.20947266	+0.70312500	-56.31591797	+1900	+9.66796875	-6.30175781	-1.08984375	+0.68115234	-1.49414063	+21.35742188	+1848	+6.72802734	-10.40625000	-0.62402344	+55.78857422	+10.65673828	-16.41357422	+1240
+1458240928.87200000	+9.57568359	-7.17626953	-1.28320313	+42.20947266	+0.70312500	-56.31591797	+1900	+9.66796875	-6.30175781	-1.08984375	+0.68115234	-1.49414063	+21.35742188	+1848	+6.73242188	-10.40625000	-0.62402344	+55.78857422	+10.65673828	-16.41357422	+1240
+1458240928.87620000	+9.57568359	-7.17626953	-1.28320313	+42.23144531	+0.70312500	-56.31591797	+1900	+9.66796875	-6.30175781	-1.08984375	+0.68115234	-1.49414063	+21.35742188	+1848	+6.73242188	-10.40625000	-0.62402344	+55.81054688	+10.65673828	-16.41357422	+1240
+1458240928.88039990	+9.57568359	-7.17626953	-1.28320313	+42.23144531	+0.70312500	-56.31591797	+1900	+9.66796875	-6.29736328	-1.08984375	+0.68115234	-1.49414063	+21.37939453	+1848	+6.73242188	-10.40625000	-0.62402344	+55.81054688	+10.65673828	-16.43554688	+1240
+1458240928.88450000	+9.57568359	-7.17626953	-1.28320313	+42.23144531	+0.70312500	-56.31591797	+1900	+9.66796875	-6.29736328	-1.08984375	+0.68115234	-1.49414063	+21.37939453	+1848	+6.73242188	-10.40625000	-0.62402344	+55.81054688	+10.65673828	-16.43554688	+1240
+1458240928.88870000	+9.57568359	-7.17626953	-1.28320313	+42.23144531	+0.70312500	-56.31591797	+1900	+9.66796875	-6.29736328	-1.08984375	+0.68115234	-1.51611328	+21.37939453	+1848	+6.73242188	-10.40185547	-0.62402344	+55.81054688	+10.67871094	-16.43554688	+1240
+1458240928.89290000	+9.57568359	-7.17626953	-1.28320313	+42.23144531	+0.68115234	-56.31591797	+1900	+9.66796875	-6.29736328	-1.08984375	+0.68115234	-1.51611328	+21.37939453	+1848	+6.73242188	-10.40185547	-0.61962891	+55.83251953	+10.67871094	-16.43554688	+1240
+1458240928.89700010	+9.57568359	-7.17626953	-1.28320313	+42.23144531	+0.68115234	-56.31591797	+1900	+9.66796875	-6.29736328	-1.08984375	+0.68115234	-1.51611328	+21.37939453	+1848	+6.73242188	-10.40185547	-0.61962891	+55.83251953	+10.65673828	-16.43554688	+1240
+1458240928.90120010	+9.57568359	-7.17626953	-1.28320313	+42.23144531	+0.68115234	-56.31591797	+1900	+9.66796875	-6.29736328	-1.08984375	+0.68115234	-1.51611328	+21.37939453	+1848	+6.73681641	-10.40185547	-0.61962891	+55.83251953	+10.65673828	-16.43554688	+1240
+1458240928.90529990	+9.57568359	-7.17626953	-1.28320313	+42.23144531	+0.68115234	-56.31591797	+1900	+9.66796875	-6.29736328	-1.08984375	+0.68115234	-1.51611328	+21.37939453	+1848	+6.73681641	-10.40185547	-0.61962891	+55.83251953	+10.65673828	-16.43554688	+1240
+1458240928.90949990	+9.57568359	-7.17626953	-1.28320313	+42.23144531	+0.68115234	-56.31591797	+1900	+9.66796875	-6.29736328	-1.08984375	+0.68115234	-1.51611328	+21.37939453	+1848	+6.73681641	-10.40185547	-0.61962891	+55.83251953	+10.65673828	-16.43554688	+1240
+1458240928.91370010	+9.57568359	-7.17626953	-1.28320313	+42.23144531	+0.68115234	-56.31591797	+1900	+9.66796875	-6.29736328	-1.08984375	+0.68115234	-1.51611328	+21.37939453	+1848	+6.73681641	-10.40185547	-0.61962891	+55.83251953	+10.65673828	-16.43554688	+1240
+1458240928.91779990	+9.57568359	-7.17626953	-1.28320313	+42.23144531	+0.65917969	-56.31591797	+1900	+9.66796875	-6.29736328	-1.08984375	+0.68115234	-1.51611328	+21.37939453	+1848	+6.73242188	-10.40185547	-0.61962891	+55.81054688	+10.65673828	-16.43554688	+1240
+1458240928.92199990	+9.57568359	-7.17626953	-1.27880859	+42.23144531	+0.65917969	-56.31591797	+1900	+9.66796875	-6.29736328	-1.08984375	+0.68115234	-1.51611328	+21.37939453	+1848	+6.73242188	-10.40185547	-0.61962891	+55.81054688	+10.65673828	-16.43554688	+1240
+1458240928.92619990	+9.57568359	-7.17626953	-1.27880859	+42.23144531	+0.65917969	-56.31591797	+1904	+9.66796875	-6.29736328	-1.08984375	+0.68115234	-1.51611328	+21.40136719	+1848	+6.73242188	-10.40185547	-0.62402344	+55.81054688	+10.63476563	-16.43554688	+1240
+1458240928.93030000	+9.57568359	-7.17626953	-1.27880859	+42.23144531	+0.65917969	-56.31591797	+1904	+9.66796875	-6.29736328	-1.08984375	+0.68115234	-1.53808594	+21.40136719	+1848	+6.73242188	-10.40185547	-0.62402344	+55.81054688	+10.63476563	-16.43554688	+1240
+1458240928.93450000	+9.57568359	-7.17626953	-1.27880859	+42.23144531	+0.65917969	-56.31591797	+1904	+9.66796875	-6.29736328	-1.08984375	+0.68115234	-1.53808594	+21.40136719	+1848	+6.73242188	-10.40185547	-0.62402344	+55.78857422	+10.63476563	-16.43554688	+1244
+1458240928.93870000	+9.57568359	-7.17626953	-1.27880859	+42.23144531	+0.65917969	-56.31591797	+1904	+9.66796875	-6.29736328	-1.08984375	+0.68115234	-1.53808594	+21.40136719	+1848	+6.73242188	-10.40185547	-0.62402344	+55.78857422	+10.61279297	-16.43554688	+1244
+1458240928.94280000	+9.57568359	-7.17626953	-1.27880859	+42.23144531	+0.63720703	-56.31591797	+1904	+9.66796875	-6.29736328	-1.08984375	+0.68115234	-1.53808594	+21.40136719	+1848	+6.73242188	-10.40625000	-0.62402344	+55.78857422	+10.61279297	-16.43554688	+1244
+1458240928.94700000	+9.57568359	-7.17626953	-1.27880859	+42.23144531	+0.63720703	-56.31591797	+1904	+9.66796875	-6.29736328	-1.08984375	+0.68115234	-1.53808594	+21.40136719	+1848	+6.73242188	-10.40625000	-0.62402344	+55.76660156	+10.59082031	-16.43554688	+1244
+1458240928.95120000	+9.57568359	-7.17626953	-1.27880859	+42.23144531	+0.63720703	-56.31591797	+1904	+9.66796875	-6.29736328	-1.08544922	+0.68115234	-1.53808594	+21.40136719	+1848	+6.72802734	-10.40625000	-0.62402344	+55.76660156	+10.59082031	-16.43554688	+1244
+1458240928.95530010	+9.57568359	-7.17187500	-1.27880859	+42.25341797	+0.63720703	-56.31591797	+1904	+9.66796875	-6.29736328	-1.08544922	+0.68115234	-1.53808594	+21.40136719	+1848	+6.72802734	-10.40625000	-0.62841797	+55.76660156	+10.56884766	-16.43554688	+1244
+1458240928.95950010	+9.57568359	-7.17187500	-1.27880859	+42.25341797	+0.61523438	-56.31591797	+1904	+9.66796875	-6.29736328	-1.08544922	+0.68115234	-1.56005859	+21.40136719	+1848	+6.72802734	-10.40625000	-0.62841797	+55.74462891	+10.56884766	-16.45751953	+1240
+1458240928.96370010	+9.57568359	-7.17187500	-1.27441406	+42.25341797	+0.61523438	-56.31591797	+1904	+9.67236328	-6.29296875	-1.08544922	+0.68115234	-1.56005859	+21.42333984	+1848	+6.72802734	-10.40625000	-0.62841797	+55.74462891	+10.54687500	-16.45751953	+1240
+1458240928.96779990	+9.57568359	-7.17187500	-1.27441406	+42.25341797	+0.59326172	-56.31591797	+1904	+9.67236328	-6.29296875	-1.08544922	+0.68115234	-1.56005859	+21.42333984	+1848	+6.72802734	-10.40185547	-0.62841797	+55.74462891	+10.52490234	-16.45751953	+1240
+1458240928.97199990	+9.58007813	-7.17187500	-1.27441406	+42.27539063	+0.57128906	-56.31591797	+1904	+9.67236328	-6.29296875	-1.08105469	+0.68115234	-1.58203125	+21.44531250	+1848	+6.73242188	-10.40185547	-0.62841797	+55.74462891	+10.50292969	-16.47949219	+1240
+1458240928.97610000	+9.58007813	-7.16748047	-1.27441406	+42.27539063	+0.52734375	-56.31591797	+1904	+9.67236328	-6.29296875	-1.08105469	+0.68115234	-1.60400391	+21.46728516	+1852	+6.73242188	-10.40185547	-0.62841797	+55.76660156	+10.48095703	-16.47949219	+1244
+1458240928.98029990	+9.58007813	-7.16748047	-1.27441406	+42.29736328	+0.50537109	-56.29394531	+1904	+9.67236328	-6.28857422	-1.08105469	+0.68115234	-1.62597656	+21.48925781	+1852	+6.73681641	-10.39746094	-0.62841797	+55.76660156	+10.45898438	-16.50146484	+1244
+1458240928.98449990	+9.58447266	-7.16748047	-1.27001953	+42.34130859	+0.43945313	-56.27197266	+1908	+9.67675781	-6.28417969	-1.07666016	+0.65917969	-1.66992188	+21.55517578	+1852	+6.74121094	-10.39746094	-0.62402344	+55.78857422	+10.43701172	-16.52343750	+1244
+1458240928.98860000	+9.58447266	-7.16308594	-1.27001953	+42.36328125	+0.35156250	-56.25000000	+1908	+9.67675781	-6.28417969	-1.07226563	+0.65917969	-1.71386719	+21.59912109	+1856	+6.74560547	-10.39306641	-0.62402344	+55.78857422	+10.41503906	-16.54541016	+1248
+1458240928.99280000	+9.58886719	-7.15869141	-1.26562500	+42.40722656	+0.28564453	-56.22802734	+1908	+9.68115234	-6.27978516	-1.06787109	+0.63720703	-1.75781250	+21.64306641	+1856	+6.75000000	-10.38867188	-0.62402344	+55.81054688	+10.37109375	-16.58935547	+1248
+1458240928.99700000	+9.59326172	-7.15429688	-1.26123047	+42.47314453	+0.13183594	-56.18408203	+1912	+9.68554688	-6.27099609	-1.06347656	+0.61523438	-1.84570313	+21.75292969	+1860	+6.75878906	-10.38427734	-0.62402344	+55.83251953	+10.30517578	-16.61132813	+1252
+1458240929.00110010	+9.59765625	-7.14550781	-1.25683594	+42.56103516	-0.02197266	-56.14013672	+1916	+9.68994141	-6.26220703	-1.05468750	+0.57128906	-1.91162109	+21.84082031	+1864	+6.76318359	-10.37988281	-0.62402344	+55.85449219	+10.23925781	-16.65527344	+1256
+1458240929.00530000	+9.60205078	-7.14111328	-1.25244141	+42.62695313	-0.17578125	-56.09619141	+1920	+9.68994141	-6.25781250	-1.05029297	+0.54931641	-1.99951172	+21.92871094	+1868	+6.77197266	-10.37548828	-0.62402344	+55.87646484	+10.17333984	-16.67724609	+1260
+1458240929.00950000	+9.61083984	-7.12792969	-1.24365234	+42.75878906	-0.43945313	-56.00830078	+1924	+9.69873047	-6.24462891	-1.03710938	+0.48339844	-2.10937500	+22.06054688	+1872	+6.78076172	-10.37109375	-0.62402344	+55.87646484	+10.04150391	-16.72119141	+1264
+1458240929.01360010	+9.61523438	-7.11914063	-1.23486328	+42.89062500	-0.65917969	-55.92041016	+1928	+9.70312500	-6.23583984	-1.02832031	+0.43945313	-2.19726563	+22.17041016	+1880	+6.78955078	-10.36230469	-0.62841797	+55.87646484	+9.90966797	-16.76513672	+1268
+1458240929.01780010	+9.62402344	-7.11035156	-1.23046875	+43.02246094	-0.87890625	-55.83251953	+1936	+9.70751953	-6.22705078	-1.01953125	+0.39550781	-2.30712891	+22.25830078	+1884	+6.79833984	-10.35791016	-0.63281250	+55.85449219	+9.75585938	-16.80908203	+1272
+1458240929.02200010	+9.62841797	-7.09716797	-1.22167969	+43.19824219	-1.18652344	-55.70068359	+1940	+9.71630859	-6.21386719	-1.01074219	+0.30761719	-2.41699219	+22.39013672	+1892	+6.80273438	-10.35351563	-0.64599609	+55.81054688	+9.53613281	-16.85302734	+1276
+1458240929.02609990	+9.63720703	-7.08398438	-1.21289063	+43.37402344	-1.42822266	-55.52490234	+1944	+9.72509766	-6.20068359	-1.00195313	+0.24169922	-2.52685547	+22.50000000	+1896	+6.81152344	-10.34912109	-0.65478516	+55.74462891	+9.31640625	-16.87500000	+1280
+1458240929.03029990	+9.64160156	-7.07080078	-1.20849609	+43.52783203	-1.66992188	-55.39306641	+1952	+9.72949219	-6.18750000	-0.98876953	+0.19775391	-2.63671875	+22.63183594	+1904	+6.81591797	-10.34472656	-0.66357422	+55.67871094	+9.09667969	-16.89697266	+1284
+1458240929.03449990	+9.64599609	-7.05322266	-1.19970703	+43.76953125	-1.97753906	-55.17333984	+1956	+9.73828125	-6.17431641	-0.97998047	+0.10986328	-2.76855469	+22.78564453	+1912	+6.82031250	-10.34033203	-0.68115234	+55.56884766	+8.81103516	-16.94091797	+1284
+1458240929.03860000	+9.65478516	-7.03564453	-1.19531250	+43.98925781	-2.24121094	-54.95361328	+1960	+9.74707031	-6.15673828	-0.96679688	+0.04394531	-2.87841797	+22.91748047	+1924	+6.82470703	-10.33593750	-0.69873047	+55.48095703	+8.54736328	-16.96289063	+1288
+1458240929.04279990	+9.65917969	-7.02246094	-1.19091797	+44.18701172	-2.48291016	-54.75585938	+1968	+9.75585938	-6.14355469	-0.95800781	+0.00000000	-3.03222656	+23.04931641	+1932	+6.82910156	-10.33154297	-0.71191406	+55.39306641	+8.28369141	-17.00683594	+1288
+1458240929.04699990	+9.66796875	-7.00048828	-1.18652344	+44.49462891	-2.79052734	-54.47021484	+1972	+9.76904297	-6.12597656	-0.94482422	-0.08789063	-3.18603516	+23.22509766	+1944	+6.83349609	-10.32714844	-0.72949219	+55.28320313	+7.99804688	-17.02880859	+1288
+1458240929.05110000	+9.67675781	-6.98291016	-1.18652344	+44.75830078	-3.03222656	-54.16259766	+1976	+9.78222656	-6.10839844	-0.93164063	-0.10986328	-3.31787109	+23.40087891	+1952	+6.84228516	-10.31835938	-0.74267578	+55.19531250	+7.71240234	-17.09472656	+1292
+1458240929.05530000	+9.68554688	-6.96533203	-1.18212891	+45.04394531	-3.25195313	-53.89892578	+1980	+9.79101563	-6.09082031	-0.91845703	-0.15380859	-3.47167969	+23.57666016	+1964	+6.85107422	-10.31396484	-0.75585938	+55.10742188	+7.47070313	-17.13867188	+1292
+1458240929.05940010	+9.69873047	-6.94775391	-1.18212891	+45.32958984	-3.51562500	-53.50341797	+1984	+9.80419922	-6.06884766	-0.90527344	-0.21972656	-3.64746094	+23.77441406	+1976	+6.86865234	-10.30078125	-0.76904297	+55.01953125	+7.16308594	-17.20458984	+1292
+1458240929.06360010	+9.70751953	-6.92578125	-1.18652344	+45.63720703	-3.75732422	-53.12988281	+1992	+9.81738281	-6.04248047	-0.89208984	-0.24169922	-3.82324219	+23.99414063	+1988	+6.88623047	-10.28759766	-0.77783203	+54.97558594	+6.89941406	-17.27050781	+1292
+1458240929.06780000	+9.72070313	-6.90380859	-1.18212891	+45.92285156	-3.99902344	-52.80029297	+1996	+9.83496094	-6.02050781	-0.87890625	-0.26367188	-3.97705078	+24.19189453	+2000	+6.90380859	-10.27441406	-0.79101563	+54.95361328	+6.63574219	-17.33642578	+1296
+1458240929.07610010	+9.74707031	-6.86865234	-1.18652344	+46.45019531	-4.43847656	-52.09716797	+2008	+9.86572266	-5.96777344	-0.85253906	-0.24169922	-4.37255859	+24.56542969	+2028	+6.95654297	-10.24365234	-0.81298828	+54.90966797	+6.08642578	-17.53417969	+1304
+1458240929.08030010	+9.76464844	-6.84667969	-1.18212891	+46.75781250	-4.65820313	-51.74560547	+2016	+9.87890625	-5.94140625	-0.83935547	-0.21972656	-4.54833984	+24.76318359	+2040	+6.98291016	-10.22607422	-0.82177734	+54.88769531	+5.82275391	-17.64404297	+1308
+1458240929.08439990	+9.77783203	-6.83349609	-1.18652344	+46.93359375	-4.87792969	-51.37207031	+2016	+9.89648438	-5.91064453	-0.82177734	-0.17578125	-4.76806641	+24.96093750	+2056	+7.01367188	-10.20410156	-0.83056641	+54.88769531	+5.53710938	-17.77587891	+1312
+1458240929.08859990	+9.79541016	-6.80712891	-1.18652344	+47.17529297	-5.07568359	-50.97656250	+2024	+9.91406250	-5.87988281	-0.80859375	-0.10986328	-4.96582031	+25.15869141	+2068	+7.04443359	-10.18652344	-0.83935547	+54.86572266	+5.27343750	-17.90771484	+1320
+1458240929.09690000	+9.83496094	-6.77197266	-1.19091797	+47.48291016	-5.47119141	-50.25146484	+2036	+9.94921875	-5.81396484	-0.78222656	+0.04394531	-5.36132813	+25.51025391	+2096	+7.10595703	-10.14257813	-0.86572266	+54.79980469	+4.70214844	-18.10546875	+1332
+1458240929.10529990	+9.87890625	-6.72363281	-1.19091797	+47.81250000	-5.86669922	-49.59228516	+2056	+9.98876953	-5.74365234	-0.75585938	+0.26367188	-5.75683594	+25.86181641	+2124	+7.16748047	-10.09863281	-0.88769531	+54.71191406	+4.15283203	-18.36914063	+1348
+1458240929.11360000	+9.92724609	-6.69287109	-1.18652344	+47.85644531	-6.19628906	-49.02099609	+2072	+10.02832031	-5.66015625	-0.72509766	+0.63720703	-6.24023438	+26.08154297	+2156	+7.22460938	-10.05908203	-0.91406250	+54.51416016	+3.60351563	-18.65478516	+1364
+1458240929.12190010	+9.97998047	-6.65771484	-1.19091797	+47.83447266	-6.48193359	-48.44970703	+2088	+10.06787109	-5.58105469	-0.70751953	+1.01074219	-6.63574219	+26.30126953	+2180	+7.27294922	-10.01513672	-0.95800781	+54.25048828	+3.01025391	-18.80859375	+1376
+1458240929.13019990	+10.03271484	-6.61376953	-1.19531250	+47.79052734	-6.76757813	-47.94433594	+2108	+10.10742188	-5.49316406	-0.69873047	+1.49414063	-6.98730469	+26.45507813	+2200	+7.32128906	-9.97558594	-1.00195313	+53.87695313	+2.43896484	-18.96240234	+1392
+1458240929.13860010	+10.08984375	-6.58300781	-1.19531250	+47.57080078	-6.96533203	-47.65869141	+2120	+10.15136719	-5.40527344	-0.68115234	+2.02148438	-7.40478516	+26.47705078	+2220	+7.36083984	-9.93164063	-1.05468750	+53.45947266	+1.86767578	-19.09423828	+1400
+1458240929.14689990	+10.14697266	-6.54785156	-1.20849609	+47.30712891	-7.07519531	-47.32910156	+2136	+10.19091797	-5.31738281	-0.68115234	+2.57080078	-7.73437500	+26.45507813	+2232	+7.40478516	-9.88769531	-1.10742188	+52.99804688	+1.38427734	-19.18212891	+1408
+1458240929.15520000	+10.21289063	-6.50830078	-1.22167969	+47.06542969	-7.16308594	-47.06542969	+2152	+10.23925781	-5.22509766	-0.68554688	+3.16406250	-8.02001953	+26.38916016	+2244	+7.44873047	-9.84375000	-1.16455078	+52.49267578	+0.92285156	-19.20410156	+1416
+1458240929.16360000	+10.27441406	-6.47314453	-1.23486328	+46.73583984	-7.18505859	-46.99951172	+2164	+10.28759766	-5.14599609	-0.69433594	+3.64746094	-8.28369141	+26.21337891	+2244	+7.49707031	-9.79101563	-1.22167969	+52.03125000	+0.54931641	-19.22607422	+1420
+1458240929.17190000	+10.34472656	-6.43359375	-1.25683594	+46.40625000	-7.16308594	-46.93359375	+2176	+10.34033203	-5.05810547	-0.71630859	+4.13085938	-8.48144531	+26.01562500	+2252	+7.55859375	-9.73828125	-1.27001953	+51.61376953	+0.28564453	-19.31396484	+1424
+1458240929.18020010	+10.41943359	-6.39404297	-1.28320313	+46.12060547	-7.09716797	-46.95556641	+2192	+10.40185547	-4.97021484	-0.73828125	+4.63623047	-8.70117188	+25.75195313	+2260	+7.62451172	-9.67236328	-1.31835938	+51.24023438	+0.08789063	-19.35791016	+1428
+1458240929.18860010	+10.49414063	-6.35449219	-1.30957031	+45.74707031	-7.00927734	-47.04345703	+2204	+10.45898438	-4.89111328	-0.76464844	+4.94384766	-8.85498047	+25.46630859	+2268	+7.70361328	-9.60205078	-1.35791016	+50.93261719	-0.02197266	-19.46777344	+1436
+1458240929.19689990	+10.57324219	-6.31054688	-1.34472656	+45.37353516	-6.87744141	-47.13134766	+2220	+10.52490234	-4.81201172	-0.80419922	+5.25146484	-8.96484375	+25.18066406	+2280	+7.79150391	-9.52294922	-1.39306641	+50.66894531	-0.08789063	-19.57763672	+1448
+1458240929.20520000	+10.66113281	-6.26220703	-1.37548828	+45.02197266	-6.76757813	-47.26318359	+2236	+10.59960938	-4.72412109	-0.84375000	+5.58105469	-9.11865234	+24.87304688	+2292	+7.88378906	-9.43505859	-1.42822266	+50.44921875	-0.13183594	-19.73144531	+1460
+1458240929.21350000	+10.74902344	-6.21386719	-1.40625000	+44.58251953	-6.63574219	-47.41699219	+2252	+10.67431641	-4.64501953	-0.88330078	+5.77880859	-9.22851563	+24.54345703	+2304	+7.98046875	-9.34277344	-1.45898438	+50.20751953	-0.15380859	-19.88525391	+1476
+1458240929.22190000	+10.83691406	-6.16113281	-1.44140625	+44.14306641	-6.50390625	-47.54882813	+2264	+10.75341797	-4.56591797	-0.92285156	+5.97656250	-9.33837891	+24.21386719	+2312	+8.07714844	-9.25048828	-1.49853516	+49.94384766	-0.19775391	-19.99511719	+1496
+1458240929.23020010	+10.92919922	-6.10400391	-1.47216797	+43.72558594	-6.37207031	-47.65869141	+2280	+10.84130859	-4.47802734	-0.96240234	+6.17431641	-9.44824219	+23.88427734	+2328	+8.17382813	-9.14941406	-1.53808594	+49.65820313	-0.26367188	-20.06103516	+1516
+1458240929.23850010	+11.01708984	-6.03808594	-1.50292969	+43.26416016	-6.24023438	-47.72460938	+2292	+10.92480469	-4.39013672	-1.00634766	+6.37207031	-9.51416016	+23.57666016	+2340	+8.25732422	-9.04833984	-1.58642578	+49.28466797	-0.32958984	-20.10498047	+1540
+1458240929.24690010	+11.10937500	-5.96777344	-1.52490234	+42.82470703	-6.15234375	-47.85644531	+2308	+11.01269531	-4.29785156	-1.04150391	+6.56982422	-9.64599609	+23.22509766	+2352	+8.34082031	-8.95166016	-1.63916016	+48.88916016	-0.41748047	-20.10498047	+1564
+1458240929.25519990	+11.20166016	-5.89746094	-1.55126953	+42.40722656	-6.04248047	-47.92236328	+2332	+11.10058594	-4.20117188	-1.07226563	+6.76757813	-9.79980469	+22.87353516	+2364	+8.41552734	-8.85058594	-1.69628906	+48.42773438	-0.52734375	-20.06103516	+1588
+1458240929.26350000	+11.28955078	-5.81396484	-1.57324219	+42.01171875	-5.97656250	-47.92236328	+2356	+11.18847656	-4.10009766	-1.10302734	+7.00927734	-9.88769531	+22.56591797	+2380	+8.49023438	-8.74511719	-1.75781250	+47.94433594	-0.65917969	-19.95117188	+1616
+1458240929.27189990	+11.38183594	-5.72607422	-1.58642578	+41.63818359	-5.97656250	-47.98828125	+2388	+11.28076172	-3.99023438	-1.12060547	+7.27294922	-10.08544922	+22.25830078	+2392	+8.56054688	-8.64404297	-1.81054688	+47.46093750	-0.79101563	-19.88525391	+1644
+1458240929.28020000	+11.46972656	-5.63818359	-1.59521484	+41.30859375	-6.02050781	-48.07617188	+2420	+11.36865234	-3.88037109	-1.13378906	+7.53662109	-10.34912109	+21.97265625	+2408	+8.63964844	-8.52978516	-1.86328125	+47.04345703	-0.94482422	-19.86328125	+1672
+1458240929.28850010	+11.56201172	-5.54589844	-1.60400391	+41.02294922	-6.08642578	-48.07617188	+2456	+11.46093750	-3.76611328	-1.14697266	+7.80029297	-10.56884766	+21.75292969	+2420	+8.72314453	-8.41552734	-1.90722656	+46.64794922	-1.09863281	-19.84130859	+1700
+1458240929.30100010	+11.70263672	-5.39208984	-1.61279297	+40.64941406	-6.32812500	-48.05419922	+2516	+11.59277344	-3.58154297	-1.15136719	+8.21777344	-10.98632813	+21.51123047	+2444	+8.86376953	-8.22656250	-1.95996094	+46.20849609	-1.38427734	-19.92919922	+1740
+1458240929.31349990	+11.84765625	-5.22949219	-1.60839844	+40.36376953	-6.67968750	-48.01025391	+2568	+11.72900391	-3.40136719	-1.14697266	+8.56933594	-11.49169922	+21.35742188	+2468	+9.01757813	-8.02001953	-1.97753906	+45.94482422	-1.69189453	-20.19287109	+1780
+1458240929.32180000	+11.93994141	-5.12402344	-1.60400391	+40.18798828	-6.92138672	-47.94433594	+2600	+11.81689453	-3.27832031	-1.13818359	+8.76708984	-11.82128906	+21.33544922	+2480	+9.12744141	-7.87500000	-1.98632813	+45.81298828	-1.93359375	-20.39062500	+1804
+1458240929.33020000	+12.03662109	-5.00976563	-1.60400391	+40.03417969	-7.18505859	-47.76855469	+2624	+11.90917969	-3.15087891	-1.12939453	+8.94287109	-12.15087891	+21.35742188	+2496	+9.24169922	-7.72119141	-1.99072266	+45.76904297	-2.19726563	-20.54443359	+1828
+1458240929.33850000	+12.13330078	-4.89550781	-1.60400391	+39.88037109	-7.42675781	-47.57080078	+2648	+11.99707031	-3.02783203	-1.12500000	+9.05273438	-12.43652344	+21.40136719	+2508	+9.34277344	-7.57177734	-1.99511719	+45.65917969	-2.46093750	-20.67626953	+1852
+1458240929.34680010	+12.22558594	-4.78125000	-1.59521484	+39.74853516	-7.71240234	-47.43896484	+2668	+12.08935547	-2.90478516	-1.10742188	+9.14062500	-12.78808594	+21.44531250	+2524	+9.44384766	-7.42675781	-1.99951172	+45.50537109	-2.72460938	-20.80810547	+1872
+1458240929.35520010	+12.32226563	-4.66699219	-1.59082031	+39.59472656	-7.95410156	-47.26318359	+2688	+12.17724609	-2.78173828	-1.09423828	+9.18457031	-13.09570313	+21.48925781	+2536	+9.54492188	-7.28613281	-2.00830078	+45.35156250	-2.96630859	-20.83007813	+1896
+1458240929.36350010	+12.41015625	-4.55273438	-1.58642578	+39.46289063	-8.17382813	-47.06542969	+2708	+12.26513672	-2.65869141	-1.07666016	+9.18457031	-13.42529297	+21.51123047	+2548	+9.62841797	-7.14990234	-2.02587891	+45.06591797	-3.16406250	-20.78613281	+1916
+1458240929.37179990	+12.49804688	-4.43408203	-1.57324219	+39.30908203	-8.39355469	-46.93359375	+2732	+12.35302734	-2.53564453	-1.05029297	+9.14062500	-13.79882813	+21.51123047	+2564	+9.71191406	-7.02246094	-2.04345703	+44.73632813	-3.36181641	-20.74218750	+1936
+1458240929.38010000	+12.58593750	-4.32421875	-1.55566406	+39.15527344	-8.63525391	-46.86767578	+2760	+12.44531250	-2.41699219	-1.02392578	+9.05273438	-14.19433594	+21.46728516	+2584	+9.79541016	-6.89501953	-2.06542969	+44.42871094	-3.55957031	-20.65429688	+1960
+1458240929.38850000	+12.67382813	-4.20996094	-1.53808594	+39.02343750	-8.89892578	-46.82373047	+2796	+12.53320313	-2.29833984	-0.98876953	+8.96484375	-14.61181641	+21.40136719	+2600	+9.87011719	-6.77636719	-2.08740234	+44.03320313	-3.73535156	-20.56640625	+1976
+1458240929.39680000	+12.75732422	-4.09570313	-1.52490234	+38.89160156	-9.14062500	-46.73583984	+2832	+12.62109375	-2.17089844	-0.95800781	+8.85498047	-15.02929688	+21.33544922	+2624	+9.94921875	-6.65771484	-2.10937500	+43.63769531	-3.88916016	-20.50048828	+1996
+1458240929.40930010	+12.88476563	-3.92871094	-1.49414063	+38.67187500	-9.60205078	-46.71386719	+2900	+12.75292969	-1.99951172	-0.90527344	+8.61328125	-15.66650391	+21.22558594	+2656	+10.07226563	-6.47314453	-2.13134766	+43.15429688	-4.19677734	-20.47851563	+2024
+1458240929.41759990	+12.97705078	-3.81884766	-1.46777344	+38.51806641	-9.93164063	-46.69189453	+2940	+12.84082031	-1.88525391	-0.87011719	+8.41552734	-16.10595703	+21.15966797	+2680	+10.16455078	-6.34130859	-2.13574219	+42.93457031	-4.41650391	-20.52246094	+2048
+1458240929.42600010	+13.06494141	-3.70898438	-1.45458984	+38.40820313	-10.23925781	-46.58203125	+2980	+12.92431641	-1.76660156	-0.83935547	+8.26171875	-16.43554688	+21.13769531	+2700	+10.25683594	-6.20947266	-2.13134766	+42.75878906	-4.63623047	-20.61035156	+2068
+1458240929.43429990	+13.15283203	-3.59472656	-1.43701172	+38.32031250	-10.54687500	-46.45019531	+3012	+13.00781250	-1.65234375	-0.81298828	+8.08593750	-16.76513672	+21.15966797	+2724	+10.35351563	-6.06884766	-2.11816406	+42.62695313	-4.92187500	-20.76416016	+2092
+1458240929.44260000	+13.24511719	-3.48925781	-1.41943359	+38.21044922	-10.89843750	-46.34033203	+3036	+13.09130859	-1.54687500	-0.78662109	+7.82226563	-17.09472656	+21.20361328	+2744	+10.45019531	-5.92822266	-2.10058594	+42.56103516	-5.20751953	-20.93994141	+2116
+1458240929.45090010	+13.34179688	-3.38378906	-1.39746094	+38.16650391	-11.25000000	-46.23046875	+3056	+13.17919922	-1.43701172	-0.75585938	+7.62451172	-17.40234375	+21.26953125	+2764	+10.54687500	-5.79199219	-2.07421875	+42.47314453	-5.49316406	-21.11572266	+2140
+1458240929.46339990	+13.46923828	-3.22119141	-1.37109375	+38.07861328	-11.71142578	-45.96679688	+3076	+13.30224609	-1.27880859	-0.71630859	+7.29492188	-17.86376953	+21.37939453	+2792	+10.68750000	-5.58984375	-2.04785156	+42.34130859	-5.88867188	-21.35742188	+2168
+1458240929.46760010	+13.51318359	-3.16845703	-1.36230469	+38.05664063	-11.86523438	-45.87890625	+3080	+13.34179688	-1.23046875	-0.69873047	+7.16308594	-18.01757813	+21.42333984	+2800	+10.73144531	-5.52392578	-2.03906250	+42.29736328	-6.02050781	-21.40136719	+2180
+1458240929.47589990	+13.59667969	-3.05859375	-1.33593750	+38.05664063	-12.21679688	-45.79101563	+3092	+13.42529297	-1.12500000	-0.66357422	+6.96533203	-18.39111328	+21.51123047	+2824	+10.81494141	-5.40966797	-2.02587891	+42.09960938	-6.26220703	-21.51123047	+2192
+1458240929.48429990	+13.67138672	-2.95751953	-1.30517578	+38.03466797	-12.54638672	-45.74707031	+3104	+13.50439453	-1.02392578	-0.61962891	+6.78955078	-18.78662109	+21.57714844	+2844	+10.88964844	-5.29980469	-2.02587891	+41.85791016	-6.45996094	-21.57714844	+2200
+1458240929.49679990	+13.77685547	-2.80371094	-1.26562500	+38.03466797	-12.96386719	-45.63720703	+3136	+13.62304688	-0.87451172	-0.55371094	+6.48193359	-19.40185547	+21.66503906	+2884	+10.99511719	-5.15039063	-2.03027344	+41.41845703	-6.72363281	-21.55517578	+2212
+1458240929.50510000	+13.84277344	-2.71142578	-1.23486328	+37.96875000	-13.22753906	-45.57128906	+3164	+13.69775391	-0.78222656	-0.50537109	+6.26220703	-19.81933594	+21.73095703	+2908	+11.06542969	-5.05371094	-2.03906250	+41.11083984	-6.87744141	-21.51123047	+2220
+1458240929.51760010	+13.93945313	-2.57080078	-1.18652344	+37.92480469	-13.62304688	-45.52734375	+3220	+13.80322266	-0.64160156	-0.43066406	+6.04248047	-20.47851563	+21.86279297	+2952	+11.16650391	-4.91748047	-2.04785156	+40.62744141	-7.11914063	-21.42333984	+2232
+1458240929.52589990	+14.00097656	-2.47851563	-1.16015625	+37.88085938	-13.82080078	-45.41748047	+3260	+13.87353516	-0.54492188	-0.38671875	+5.88867188	-20.83007813	+21.97265625	+2980	+11.23681641	-4.82080078	-2.05664063	+40.38574219	-7.27294922	-21.35742188	+2240
+1458240929.53420000	+14.06689453	-2.38183594	-1.13818359	+37.85888672	-13.99658203	-45.26367188	+3300	+13.93945313	-0.45263672	-0.34716797	+5.73486328	-21.15966797	+22.12646484	+3008	+11.30712891	-4.71972656	-2.04785156	+40.20996094	-7.49267578	-21.33544922	+2252
+1458240929.54259990	+14.12841797	-2.29833984	-1.11621094	+37.77099609	-14.17236328	-45.06591797	+3340	+14.00097656	-0.36914063	-0.30322266	+5.49316406	-21.48925781	+22.32421875	+3032	+11.38183594	-4.61425781	-2.03466797	+40.07812500	-7.73437500	-21.33544922	+2268
+1458240929.55090000	+14.19873047	-2.20605469	-1.08984375	+37.74902344	-14.34814453	-44.86816406	+3376	+14.06250000	-0.28564453	-0.26367188	+5.25146484	-21.75292969	+22.56591797	+3056	+11.46093750	-4.50000000	-2.00830078	+40.05615234	-8.02001953	-21.37939453	+2288
+1458240929.55920000	+14.26464844	-2.11816406	-1.07666016	+37.74902344	-14.47998047	-44.62646484	+3404	+14.12402344	-0.20654297	-0.22851563	+4.96582031	-21.97265625	+22.80761719	+3080	+11.53564453	-4.38574219	-1.97753906	+40.05615234	-8.30566406	-21.42333984	+2308
+1458240929.56760000	+14.32617188	-2.03466797	-1.06787109	+37.68310547	-14.58984375	-44.31884766	+3424	+14.18115234	-0.13623047	-0.20214844	+4.59228516	-22.14843750	+23.11523438	+3100	+11.61035156	-4.27587891	-1.95117188	+40.03417969	-8.56933594	-21.48925781	+2328
+1458240929.57590010	+14.39208984	-1.95117188	-1.04589844	+37.72705078	-14.83154297	-44.14306641	+3440	+14.23828125	-0.06152344	-0.16259766	+4.26269531	-22.39013672	+23.42285156	+3120	+11.68505859	-4.17041016	-1.91601563	+40.05615234	-8.87695313	-21.57714844	+2344
+1458240929.58419990	+14.45361328	-1.86328125	-1.02392578	+37.77099609	-15.02929688	-43.98925781	+3452	+14.29541016	+0.00878906	-0.12744141	+3.88916016	-22.63183594	+23.70849609	+3140	+11.75097656	-4.06933594	-1.88964844	+40.03417969	-9.14062500	-21.64306641	+2360
+1458240929.59670000	+14.53710938	-1.74462891	-0.99316406	+37.83691406	-15.35888672	-43.83544922	+3464	+14.37890625	+0.10546875	-0.07910156	+3.29589844	-22.93945313	+24.08203125	+3168	+11.84326172	-3.94189453	-1.86767578	+39.85839844	-9.40429688	-21.66503906	+2372
+1458240929.60920000	+14.61621094	-1.63476563	-0.95361328	+37.92480469	-15.75439453	-43.85742188	+3480	+14.45361328	+0.21093750	-0.01757813	+2.81250000	-23.35693359	+24.38964844	+3204	+11.92236328	-3.83642578	-1.86328125	+39.55078125	-9.58007813	-21.59912109	+2376
+1458240929.61340000	+14.64257813	-1.59960938	-0.93603516	+37.94677734	-15.88623047	-43.92333984	+3488	+14.47998047	+0.24169922	+0.00439453	+2.63671875	-23.51074219	+24.47753906	+3220	+11.94873047	-3.81005859	-1.86328125	+39.39697266	-9.60205078	-21.55517578	+2376
+1458240929.62170000	+14.68652344	-1.52929688	-0.90966797	+38.01269531	-16.12792969	-43.98925781	+3508	+14.52832031	+0.30322266	+0.04394531	+2.32910156	-23.77441406	+24.60937500	+3244	+11.99267578	-3.75292969	-1.87207031	+39.13330078	-9.62402344	-21.46728516	+2376
+1458240929.62590000	+14.71289063	-1.49853516	-0.89648438	+37.99072266	-16.25976563	-44.03320313	+3516	+14.55468750	+0.33398438	+0.05712891	+2.17529297	-23.88427734	+24.69726563	+3260	+12.01904297	-3.72656250	-1.87646484	+38.97949219	-9.62402344	-21.40136719	+2376
+1458240929.63000010	+14.73486328	-1.46777344	-0.88769531	+37.99072266	-16.34765625	-44.05517578	+3528	+14.57666016	+0.36474609	+0.07470703	+2.02148438	-23.97216797	+24.76318359	+3272	+12.04101563	-3.70458984	-1.88085938	+38.80371094	-9.60205078	-21.35742188	+2372
+1458240929.63840010	+14.77441406	-1.40625000	-0.86572266	+37.96875000	-16.54541016	-44.07714844	+3556	+14.61621094	+0.42626953	+0.10986328	+1.75781250	-24.21386719	+24.91699219	+3304	+12.08496094	-3.64746094	-1.89404297	+38.58398438	-9.58007813	-21.20361328	+2376
+1458240929.64669990	+14.81835938	-1.34472656	-0.84814453	+37.96875000	-16.72119141	-44.09912109	+3584	+14.66455078	+0.48339844	+0.13623047	+1.45019531	-24.38964844	+25.09277344	+3336	+12.12890625	-3.58593750	-1.89404297	+38.38623047	-9.62402344	-21.13769531	+2376
+1458240929.65089990	+14.84472656	-1.32275391	-0.83935547	+37.92480469	-16.78710938	-44.07714844	+3596	+14.68652344	+0.50537109	+0.14941406	+1.23046875	-24.43359375	+25.20263672	+3352	+12.15087891	-3.55957031	-1.88964844	+38.29833984	-9.64599609	-21.09375000	+2380
+1458240929.65500000	+14.86669922	-1.29638672	-0.83496094	+37.88085938	-16.85302734	-44.05517578	+3612	+14.70849609	+0.52734375	+0.15820313	+1.03271484	-24.47753906	+25.31250000	+3364	+12.17285156	-3.53320313	-1.88525391	+38.21044922	-9.66796875	-21.09375000	+2380
+1458240929.65920000	+14.88867188	-1.27001953	-0.83496094	+37.88085938	-16.87500000	-43.96728516	+3624	+14.72607422	+0.54931641	+0.16259766	+0.81298828	-24.47753906	+25.42236328	+3376	+12.19482422	-3.49804688	-1.87646484	+38.16650391	-9.71191406	-21.07177734	+2384
+1458240929.66339990	+14.91064453	-1.24365234	-0.83496094	+37.81494141	-16.91894531	-43.87939453	+3632	+14.74804688	+0.57568359	+0.16699219	+0.61523438	-24.47753906	+25.55419922	+3392	+12.22119141	-3.46289063	-1.87207031	+38.16650391	-9.75585938	-21.04980469	+2392
+1458240929.66750000	+14.93701172	-1.22167969	-0.83496094	+37.77099609	-16.94091797	-43.79150391	+3644	+14.76562500	+0.59765625	+0.17138672	+0.39550781	-24.47753906	+25.68603516	+3404	+12.24316406	-3.42333984	-1.85888672	+38.14453125	-9.82177734	-21.04980469	+2396
+1458240929.67580010	+14.98095703	-1.16894531	-0.83496094	+37.72705078	-17.00683594	-43.59375000	+3656	+14.80517578	+0.63281250	+0.18457031	-0.19775391	-24.47753906	+26.01562500	+3428	+12.29150391	-3.34863281	-1.83251953	+38.18847656	-9.97558594	-21.04980469	+2412
+1458240929.68000010	+15.00732422	-1.14697266	-0.83935547	+37.68310547	-17.02880859	-43.48388672	+3664	+14.82275391	+0.64599609	+0.18896484	-0.50537109	-24.45556641	+26.16943359	+3440	+12.31347656	-3.31347656	-1.81494141	+38.21044922	-10.04150391	-21.07177734	+2420
+1458240929.68420000	+15.03369141	-1.12500000	-0.83935547	+37.66113281	-17.07275391	-43.37402344	+3668	+14.84472656	+0.66357422	+0.19335938	-0.83496094	-24.43359375	+26.34521484	+3452	+12.33984375	-3.27832031	-1.80175781	+38.23242188	-10.12939453	-21.09375000	+2428
+1458240929.69250010	+15.07763672	-1.08105469	-0.84375000	+37.57324219	-17.09472656	-43.17626953	+3672	+14.88427734	+0.68994141	+0.19775391	-1.49414063	-24.34570313	+26.71875000	+3472	+12.38378906	-3.20800781	-1.77539063	+38.25439453	-10.23925781	-21.09375000	+2440
+1458240929.69670010	+15.09960938	-1.05908203	-0.84375000	+37.55126953	-17.11669922	-43.06640625	+3676	+14.90185547	+0.70312500	+0.19775391	-1.86767578	-24.27978516	+26.89453125	+3480	+12.40576172	-3.17285156	-1.76660156	+38.27636719	-10.30517578	-21.09375000	+2448
+1458240929.70079990	+15.11718750	-1.03710938	-0.84814453	+37.50732422	-17.13867188	-42.95654297	+3676	+14.91943359	+0.71630859	+0.20214844	-2.24121094	-24.23583984	+27.07031250	+3492	+12.42773438	-3.14208984	-1.75781250	+38.27636719	-10.34912109	-21.07177734	+2452
+1458240929.70919990	+15.15673828	-1.00195313	-0.84814453	+37.44140625	-17.22656250	-42.80273438	+3680	+14.95898438	+0.74707031	+0.21533203	-2.98828125	-24.19189453	+27.46582031	+3516	+12.46728516	-3.08496094	-1.74462891	+38.23242188	-10.39306641	-21.02783203	+2464
+1458240929.71330000	+15.17871094	-0.98437500	-0.83935547	+37.39746094	-17.27050781	-42.78076172	+3684	+14.98095703	+0.75585938	+0.22412109	-3.38378906	-24.21386719	+27.64160156	+3528	+12.48486328	-3.06738281	-1.74023438	+38.14453125	-10.41503906	-21.00585938	+2464
+1458240929.72170000	+15.20947266	-0.94921875	-0.83056641	+37.30957031	-17.38037109	-42.71484375	+3692	+15.02050781	+0.78222656	+0.23730469	-4.13085938	-24.16992188	+27.94921875	+3552	+12.51562500	-3.03222656	-1.74902344	+37.94677734	-10.32714844	-20.87402344	+2468
+1458240929.72580000	+15.22265625	-0.93603516	-0.82617188	+37.24365234	-17.42431641	-42.69287109	+3700	+15.04248047	+0.79101563	+0.24169922	-4.52636719	-24.12597656	+28.10302734	+3564	+12.53320313	-3.01904297	-1.75341797	+37.81494141	-10.28320313	-20.80810547	+2468
+1458240929.73420000	+15.24462891	-0.90527344	-0.81298828	+37.15576172	-17.53417969	-42.67089844	+3720	+15.07763672	+0.81298828	+0.25927734	-5.25146484	-24.14794922	+28.41064453	+3592	+12.55957031	-2.99267578	-1.77539063	+37.55126953	-10.12939453	-20.63232422	+2476
+1458240929.74250010	+15.27539063	-0.88330078	-0.79980469	+37.00195313	-17.68798828	-42.69287109	+3748	+15.11279297	+0.83056641	+0.28564453	-5.99853516	-24.23583984	+28.71826172	+3628	+12.58593750	-2.97949219	-1.79736328	+37.22167969	-9.99755859	-20.47851563	+2476
+1458240929.74670000	+15.28857422	-0.87011719	-0.79101563	+36.93603516	-17.75390625	-42.69287109	+3768	+15.13037109	+0.84375000	+0.29882813	-6.30615234	-24.25781250	+28.87207031	+3644	+12.59912109	-2.97070313	-1.80615234	+37.06787109	-9.93164063	-20.41259766	+2476
+1458240929.75079990	+15.30175781	-0.86132813	-0.78222656	+36.84814453	-17.81982422	-42.71484375	+3784	+15.15234375	+0.84814453	+0.30761719	-6.67968750	-24.30175781	+29.00390625	+3660	+12.61230469	-2.96630859	-1.81054688	+36.89208984	-9.88769531	-20.34667969	+2476
+1458240929.75500010	+15.31494141	-0.84814453	-0.77343750	+36.76025391	-17.88574219	-42.71484375	+3804	+15.16992188	+0.84814453	+0.31640625	-7.05322266	-24.30175781	+29.13574219	+3676	+12.62548828	-2.95751953	-1.81933594	+36.71630859	-9.82177734	-20.28076172	+2476
+1458240929.75910000	+15.32373047	-0.83935547	-0.76904297	+36.67236328	-17.92968750	-42.69287109	+3824	+15.18310547	+0.85693359	+0.32519531	-7.38281250	-24.32373047	+29.26757813	+3696	+12.63867188	-2.94873047	-1.82812500	+36.58447266	-9.75585938	-20.21484375	+2476
+1458240929.76749990	+15.35009766	-0.82177734	-0.76025391	+36.47460938	-18.01757813	-42.62695313	+3864	+15.21386719	+0.86132813	+0.34277344	-8.10791016	-24.32373047	+29.57519531	+3728	+12.66503906	-2.92236328	-1.83251953	+36.34277344	-9.71191406	-20.12695313	+2476
+1458240929.77580000	+15.38525391	-0.79980469	-0.75585938	+36.32080078	-18.10546875	-42.53906250	+3900	+15.24023438	+0.87011719	+0.36474609	-8.83300781	-24.34570313	+29.92675781	+3768	+12.69580078	-2.89160156	-1.82812500	+36.21093750	-9.75585938	-20.08300781	+2480
+1458240929.78000000	+15.40283203	-0.79541016	-0.75146484	+36.21093750	-18.17138672	-42.49511719	+3920	+15.25781250	+0.87011719	+0.37353516	-9.20654297	-24.34570313	+30.10253906	+3784	+12.70898438	-2.87402344	-1.81933594	+36.12304688	-9.79980469	-20.10498047	+2480
+1458240929.78410010	+15.42041016	-0.78222656	-0.75146484	+36.12304688	-18.19335938	-42.40722656	+3936	+15.27539063	+0.86572266	+0.37353516	-9.62402344	-24.27978516	+30.27832031	+3796	+12.72656250	-2.85644531	-1.80615234	+36.10107422	-9.86572266	-20.12695313	+2484
+1458240929.78830000	+15.43798828	-0.77783203	-0.75146484	+36.01318359	-18.21533203	-42.31933594	+3948	+15.29736328	+0.86132813	+0.37353516	-10.04150391	-24.19189453	+30.45410156	+3812	+12.73974609	-2.83447266	-1.79296875	+36.07910156	-9.95361328	-20.12695313	+2492
+1458240929.79250000	+15.45117188	-0.76904297	-0.75585938	+35.90332031	-18.23730469	-42.23144531	+3960	+15.31054688	+0.85693359	+0.37353516	-10.48095703	-24.10400391	+30.65185547	+3828	+12.75732422	-2.80810547	-1.78417969	+36.05712891	-10.01953125	-20.14892578	+2496
+1458240929.79660010	+15.46875000	-0.76025391	-0.75585938	+35.81542969	-18.23730469	-42.14355469	+3972	+15.31933594	+0.85253906	+0.37792969	-10.92041016	-24.06005859	+30.87158203	+3844	+12.77050781	-2.78613281	-1.77539063	+36.05712891	-10.08544922	-20.14892578	+2500
+1458240929.80080010	+15.48193359	-0.75146484	-0.76025391	+35.74951172	-18.25927734	-42.03369141	+3980	+15.33251953	+0.85253906	+0.38232422	-11.33789063	-23.99414063	+31.09130859	+3856	+12.78808594	-2.75976563	-1.76220703	+36.05712891	-10.15136719	-20.14892578	+2504
+1458240929.80500010	+15.49951172	-0.74267578	-0.76464844	+35.66162109	-18.25927734	-41.92382813	+3988	+15.34570313	+0.85253906	+0.38232422	-11.75537109	-23.92822266	+31.33300781	+3872	+12.80126953	-2.73339844	-1.74902344	+36.05712891	-10.23925781	-20.14892578	+2508
+1458240929.81329990	+15.53466797	-0.72949219	-0.76904297	+35.46386719	-18.32519531	-41.77001953	+3996	+15.38085938	+0.83935547	+0.37792969	-12.72216797	-23.70849609	+31.77246094	+3904	+12.83203125	-2.69384766	-1.72265625	+36.03515625	-10.43701172	-20.21484375	+2520
+1458240929.81750010	+15.54785156	-0.72509766	-0.76904297	+35.35400391	-18.34716797	-41.70410156	+4000	+15.39843750	+0.83496094	+0.37353516	-13.22753906	-23.59863281	+32.01416016	+3916	+12.84521484	-2.67626953	-1.71386719	+35.99121094	-10.48095703	-20.21484375	+2524
+1458240929.82160000	+15.56103516	-0.72070313	-0.76904297	+35.28808594	-18.36914063	-41.63818359	+4000	+15.41601563	+0.83056641	+0.37792969	-13.71093750	-23.53271484	+32.25585938	+3932	+12.85839844	-2.65429688	-1.70947266	+35.96923828	-10.52490234	-20.19287109	+2524
+1458240929.82579990	+15.57861328	-0.71630859	-0.76904297	+35.20019531	-18.36914063	-41.57226563	+4004	+15.42919922	+0.83056641	+0.37792969	-14.17236328	-23.44482422	+32.49755859	+3944	+12.87158203	-2.64111328	-1.70507813	+35.90332031	-10.56884766	-20.17089844	+2528
+1458240929.82990000	+15.59179688	-0.70751953	-0.77343750	+35.11230469	-18.34716797	-41.50634766	+4004	+15.44238281	+0.82617188	+0.38232422	-14.63378906	-23.35693359	+32.73925781	+3956	+12.88037109	-2.62792969	-1.70947266	+35.83740234	-10.56884766	-20.12695313	+2528
+1458240929.83410000	+15.60058594	-0.70312500	-0.77343750	+35.02441406	-18.36914063	-41.46240234	+4008	+15.45556641	+0.82177734	+0.38232422	-15.16113281	-23.26904297	+32.98095703	+3972	+12.89355469	-2.61474609	-1.71386719	+35.77148438	-10.54687500	-20.08300781	+2528
+1458240929.83830000	+15.60937500	-0.69873047	-0.77343750	+34.93652344	-18.41308594	-41.44042969	+4012	+15.46875000	+0.81738281	+0.38232422	-15.66650391	-23.18115234	+33.24462891	+3988	+12.90234375	-2.61035156	-1.71386719	+35.63964844	-10.54687500	-20.06103516	+2528
+1458240929.84240010	+15.61816406	-0.69873047	-0.76904297	+34.84863281	-18.45703125	-41.44042969	+4016	+15.48632813	+0.81738281	+0.39111328	-16.17187500	-23.11523438	+33.50830078	+4004	+12.91113281	-2.60595703	-1.72265625	+35.48583984	-10.52490234	-20.01708984	+2528
+1458240929.84660010	+15.63134766	-0.69433594	-0.76025391	+34.80468750	-18.52294922	-41.46240234	+4024	+15.50390625	+0.81298828	+0.40429688	-16.74316406	-23.09326172	+33.81591797	+4024	+12.91992188	-2.60595703	-1.72705078	+35.35400391	-10.50292969	-19.97314453	+2528
+1458240929.85080000	+15.64013672	-0.69433594	-0.75146484	+34.71679688	-18.58886719	-41.50634766	+4032	+15.52148438	+0.80419922	+0.41308594	-17.31445313	-23.04931641	+34.10156250	+4040	+12.92871094	-2.61035156	-1.73583984	+35.17822266	-10.48095703	-19.92919922	+2524
+1458240929.85489990	+15.64892578	-0.69433594	-0.74267578	+34.62890625	-18.65478516	-41.55029297	+4044	+15.53466797	+0.79980469	+0.42626953	-17.88574219	-23.02734375	+34.38720703	+4060	+12.93750000	-2.61474609	-1.74902344	+34.98046875	-10.41503906	-19.88525391	+2524
+1458240929.85910010	+15.65771484	-0.69433594	-0.73828125	+34.58496094	-18.67675781	-41.57226563	+4056	+15.54785156	+0.78662109	+0.43945313	-18.54492188	-22.98339844	+34.69482422	+4076	+12.94628906	-2.61474609	-1.76220703	+34.82666016	-10.34912109	-19.81933594	+2528
+1458240929.86330010	+15.66210938	-0.68994141	-0.72949219	+34.54101563	-18.72070313	-41.57226563	+4068	+15.56103516	+0.78222656	+0.45263672	-19.20410156	-22.91748047	+35.02441406	+4096	+12.95507813	-2.61474609	-1.77099609	+34.67285156	-10.28320313	-19.75341797	+2528
+1458240929.86739990	+15.67089844	-0.68554688	-0.72070313	+34.49707031	-18.78662109	-41.59423828	+4084	+15.57421875	+0.77783203	+0.47021484	-19.86328125	-22.85156250	+35.39794922	+4116	+12.96386719	-2.61914063	-1.78417969	+34.51904297	-10.23925781	-19.70947266	+2524
+1458240929.87579990	+15.67968750	-0.68115234	-0.69873047	+34.43115234	-18.96240234	-41.66015625	+4120	+15.60058594	+0.73828125	+0.50537109	-21.53320313	-22.74169922	+36.18896484	+4164	+12.98144531	-2.61914063	-1.79736328	+34.21142578	-10.19531250	-19.68750000	+2524
+1458240929.87990000	+15.68847656	-0.68115234	-0.68115234	+34.38720703	-19.07226563	-41.72607422	+4140	+15.61816406	+0.72509766	+0.52734375	-22.34619141	-22.65380859	+36.65039063	+4184	+12.99023438	-2.62353516	-1.79736328	+34.05761719	-10.21728516	-19.68750000	+2520
+1458240929.88410000	+15.69726563	-0.67675781	-0.66796875	+34.38720703	-19.13818359	-41.72607422	+4156	+15.63134766	+0.69873047	+0.54492188	-23.33496094	-22.54394531	+37.11181641	+4208	+13.00341797	-2.61914063	-1.79736328	+33.96972656	-10.23925781	-19.66552734	+2520
+1458240929.88829990	+15.70605469	-0.67236328	-0.65917969	+34.38720703	-19.20410156	-41.70410156	+4176	+15.64013672	+0.68115234	+0.56250000	-24.27978516	-22.39013672	+37.59521484	+4228	+13.01660156	-2.61474609	-1.79736328	+33.90380859	-10.26123047	-19.66552734	+2520
+1458240929.89240000	+15.71484375	-0.66796875	-0.65039063	+34.36523438	-19.24804688	-41.68212891	+4192	+15.65332031	+0.65917969	+0.58007813	-25.24658203	-22.19238281	+38.10058594	+4248	+13.02539063	-2.60595703	-1.79296875	+33.81591797	-10.30517578	-19.68750000	+2524
+1458240929.89660000	+15.72363281	-0.66357422	-0.65039063	+34.38720703	-19.24804688	-41.61621094	+4208	+15.66210938	+0.62402344	+0.59326172	-26.36718750	-21.97265625	+38.60595703	+4268	+13.03417969	-2.59716797	-1.78857422	+33.79394531	-10.37109375	-19.68750000	+2524
+1458240929.90080000	+15.73242188	-0.65478516	-0.65039063	+34.38720703	-19.27001953	-41.52832031	+4220	+15.67089844	+0.59765625	+0.60205078	-27.46582031	-21.68701172	+39.13330078	+4288	+13.04736328	-2.57958984	-1.77978516	+33.79394531	-10.43701172	-19.70947266	+2532
+1458240929.90490010	+15.74121094	-0.64599609	-0.64599609	+34.40917969	-19.31396484	-41.44042969	+4232	+15.67968750	+0.57568359	+0.61523438	-28.56445313	-21.35742188	+39.70458984	+4308	+13.05615234	-2.56640625	-1.76660156	+33.79394531	-10.54687500	-19.75341797	+2536
+1458240929.90910010	+15.75000000	-0.63281250	-0.64160156	+34.45312500	-19.33593750	-41.35253906	+4244	+15.68408203	+0.54052734	+0.62402344	-29.75097656	-21.02783203	+40.29785156	+4328	+13.06933594	-2.54882813	-1.75341797	+33.81591797	-10.67871094	-19.79736328	+2544
+1458240929.91319990	+15.75878906	-0.62402344	-0.63720703	+34.49707031	-19.37988281	-41.26464844	+4252	+15.69287109	+0.51416016	+0.63281250	-30.93750000	-20.67626953	+40.86914063	+4348	+13.08251953	-2.53125000	-1.73583984	+33.83789063	-10.78857422	-19.84130859	+2548
+1458240929.91739990	+15.77197266	-0.61523438	-0.63720703	+34.51904297	-19.40185547	-41.17675781	+4260	+15.70166016	+0.48339844	+0.63720703	-32.10205078	-20.28076172	+41.41845703	+4364	+13.09130859	-2.51367188	-1.72265625	+33.83789063	-10.89843750	-19.88525391	+2556
+1458240929.92160010	+15.78515625	-0.60644531	-0.64599609	+34.54101563	-19.35791016	-41.04492188	+4264	+15.70605469	+0.45263672	+0.63720703	-33.28857422	-19.81933594	+41.94580078	+4380	+13.10449219	-2.49609375	-1.70947266	+33.88183594	-11.00830078	-19.90722656	+2564
+1458240929.92569990	+15.79394531	-0.59765625	-0.65478516	+34.56298828	-19.31396484	-40.89111328	+4268	+15.71044922	+0.42187500	+0.63281250	-34.45312500	-19.29199219	+42.42919922	+4396	+13.11328125	-2.47851563	-1.69628906	+33.90380859	-11.09619141	-19.95117188	+2572
+1458240929.93409990	+15.80712891	-0.57568359	-0.66796875	+34.65087891	-19.24804688	-40.60546875	+4272	+15.71923828	+0.36474609	+0.62841797	-36.80419922	-18.32519531	+43.43994141	+4428	+13.13525391	-2.44775391	-1.67871094	+33.94775391	-11.25000000	-19.97314453	+2580
+1458240929.93820000	+15.81591797	-0.56689453	-0.67236328	+34.67285156	-19.22607422	-40.49560547	+4272	+15.72363281	+0.33837891	+0.62841797	-37.94677734	-17.81982422	+43.90136719	+4444	+13.14404297	-2.43457031	-1.66992188	+33.92578125	-11.31591797	-19.99511719	+2588
+1458240929.94240000	+15.82470703	-0.55810547	-0.67675781	+34.71679688	-19.22607422	-40.38574219	+4272	+15.72802734	+0.31201172	+0.62402344	-39.08935547	-17.31445313	+44.36279297	+4460	+13.15283203	-2.42578125	-1.66552734	+33.90380859	-11.35986328	-20.01708984	+2592
+1458240929.94660000	+15.82910156	-0.54931641	-0.67675781	+34.76074219	-19.22607422	-40.31982422	+4272	+15.73242188	+0.28564453	+0.61962891	-40.20996094	-16.78710938	+44.78027344	+4476	+13.16162109	-2.41259766	-1.66113281	+33.88183594	-11.40380859	-20.01708984	+2596
+1458240929.95070000	+15.83789063	-0.54492188	-0.67675781	+34.80468750	-19.22607422	-40.25390625	+4268	+15.73681641	+0.26367188	+0.61083984	-41.28662109	-16.21582031	+45.15380859	+4492	+13.17041016	-2.41699219	-1.65673828	+33.77197266	-11.44775391	-20.03906250	+2596
+1458240929.95490000	+15.84228516	-0.54052734	-0.68115234	+34.80468750	-19.20410156	-40.18798828	+4268	+15.74560547	+0.23730469	+0.60644531	-42.38525391	-15.73242188	+45.52734375	+4504	+13.17480469	-2.41699219	-1.66113281	+33.66210938	-11.40380859	-20.01708984	+2600
+1458240929.95910000	+15.84667969	-0.53613281	-0.68115234	+34.82666016	-19.22607422	-40.12207031	+4268	+15.75000000	+0.21972656	+0.61083984	-43.41796875	-15.27099609	+45.92285156	+4520	+13.17919922	-2.42138672	-1.66992188	+33.55224609	-11.35986328	-19.97314453	+2600
+1458240929.96320010	+15.85107422	-0.53613281	-0.68115234	+34.87060547	-19.22607422	-40.07812500	+4272	+15.75878906	+0.20214844	+0.61523438	-44.45068359	-14.78759766	+46.27441406	+4532	+13.18798828	-2.42578125	-1.68310547	+33.42041016	-11.29394531	-19.95117188	+2604
+1458240929.96740010	+15.85107422	-0.53173828	-0.68115234	+34.89257813	-19.22607422	-40.03417969	+4276	+15.76318359	+0.18017578	+0.61523438	-45.48339844	-14.30419922	+46.60400391	+4544	+13.19238281	-2.43017578	-1.69189453	+33.26660156	-11.22802734	-19.90722656	+2608
+1458240929.97160010	+15.85107422	-0.52734375	-0.67675781	+34.93652344	-19.29199219	-40.01220703	+4280	+15.76757813	+0.16259766	+0.61962891	-46.51611328	-13.84277344	+46.95556641	+4556	+13.20117188	-2.43896484	-1.70507813	+33.13476563	-11.16210938	-19.88525391	+2608
+1458240929.97569990	+15.85546875	-0.52734375	-0.66796875	+34.98046875	-19.35791016	-40.03417969	+4288	+15.77197266	+0.14501953	+0.61962891	-47.52685547	-13.35937500	+47.26318359	+4568	+13.20556641	-2.44775391	-1.71386719	+32.95898438	-11.09619141	-19.86328125	+2612
+1458240929.97989990	+15.85986328	-0.52734375	-0.65917969	+35.02441406	-19.44580078	-40.03417969	+4296	+15.78515625	+0.12744141	+0.62841797	-48.51562500	-12.87597656	+47.59277344	+4580	+13.20996094	-2.46093750	-1.72265625	+32.78320313	-11.05224609	-19.84130859	+2616
+1458240929.98400000	+15.85986328	-0.52734375	-0.65039063	+35.06835938	-19.48974609	-40.03417969	+4308	+15.79394531	+0.10986328	+0.63281250	-49.50439453	-12.37060547	+47.90039063	+4592	+13.21435547	-2.46972656	-1.73144531	+32.62939453	-10.98632813	-19.79736328	+2620
+1458240929.98819990	+15.86425781	-0.53173828	-0.64599609	+35.09033203	-19.55566406	-40.01220703	+4320	+15.80273438	+0.09228516	+0.63281250	-50.51513672	-11.84326172	+48.18603516	+4600	+13.22314453	-2.48291016	-1.74462891	+32.47558594	-10.92041016	-19.77539063	+2620
+1458240929.99650000	+15.86865234	-0.53173828	-0.63720703	+35.17822266	-19.66552734	-39.92431641	+4344	+15.80712891	+0.05273438	+0.64160156	-52.49267578	-10.81054688	+48.73535156	+4616	+13.23193359	-2.50048828	-1.76220703	+32.18994141	-10.78857422	-19.70947266	+2624
+1458240930.00070000	+15.86865234	-0.53173828	-0.63281250	+35.22216797	-19.73144531	-39.85839844	+4356	+15.81152344	+0.03076172	+0.64160156	-53.48144531	-10.28320313	+48.99902344	+4628	+13.23632813	-2.50048828	-1.77539063	+32.10205078	-10.72265625	-19.68750000	+2624
+1458240930.00490000	+15.87304688	-0.53173828	-0.62841797	+35.28808594	-19.81933594	-39.79248047	+4372	+15.82031250	+0.00878906	+0.63720703	-54.44824219	-9.66796875	+49.21875000	+4636	+13.24072266	-2.50488281	-1.77539063	+32.01416016	-10.74462891	-19.68750000	+2624
+1458240930.00900010	+15.87744141	-0.53173828	-0.62841797	+35.35400391	-19.88525391	-39.72656250	+4384	+15.82031250	-0.01318359	+0.63281250	-55.43701172	-9.07470703	+49.46044922	+4644	+13.24951172	-2.50488281	-1.77099609	+31.94824219	-10.76660156	-19.68750000	+2620
+1458240930.01320000	+15.88183594	-0.53173828	-0.62402344	+35.41992188	-19.95117188	-39.61669922	+4396	+15.82470703	-0.04394531	+0.62402344	-56.44775391	-8.45947266	+49.68017578	+4652	+13.25390625	-2.50048828	-1.77099609	+31.90429688	-10.78857422	-19.68750000	+2620
+1458240930.01740000	+15.88623047	-0.53173828	-0.62402344	+35.48583984	-20.01708984	-39.50683594	+4408	+15.82470703	-0.07031250	+0.60644531	-57.45849609	-7.77832031	+49.83398438	+4660	+13.26269531	-2.49609375	-1.76660156	+31.86035156	-10.83251953	-19.70947266	+2620
+1458240930.02150010	+15.89062500	-0.52734375	-0.62841797	+35.55175781	-20.06103516	-39.35302734	+4420	+15.82470703	-0.09667969	+0.59326172	-58.40332031	-7.16308594	+50.03173828	+4668	+13.26708984	-2.49169922	-1.75781250	+31.86035156	-10.89843750	-19.70947266	+2624
+1458240930.02570010	+15.89501953	-0.52734375	-0.63281250	+35.63964844	-20.08300781	-39.17724609	+4428	+15.82470703	-0.12744141	+0.58007813	-59.39208984	-6.50390625	+50.20751953	+4676	+13.27587891	-2.48291016	-1.74902344	+31.88232422	-10.96435547	-19.73144531	+2628
+1458240930.02990010	+15.89941406	-0.52294922	-0.64160156	+35.70556641	-20.10498047	-38.97949219	+4436	+15.82470703	-0.16259766	+0.55810547	-60.38085938	-5.84472656	+50.31738281	+4684	+13.28027344	-2.46972656	-1.74023438	+31.90429688	-11.03027344	-19.73144531	+2632
+1458240930.03399990	+15.90380859	-0.51416016	-0.65039063	+35.81542969	-20.10498047	-38.73779297	+4444	+15.82031250	-0.19335938	+0.54492188	-61.36962891	-5.22949219	+50.51513672	+4692	+13.28906250	-2.46093750	-1.73144531	+31.92626953	-11.11816406	-19.75341797	+2636
+1458240930.03819990	+15.90820313	-0.50976563	-0.65917969	+35.90332031	-20.10498047	-38.54003906	+4448	+15.82031250	-0.22412109	+0.53173828	-62.33642578	-4.57031250	+50.66894531	+4704	+13.29345703	-2.45214844	-1.72265625	+31.94824219	-11.22802734	-19.79736328	+2640
+1458240930.04239990	+15.91259766	-0.50537109	-0.66357422	+35.99121094	-20.14892578	-38.36425781	+4448	+15.81591797	-0.25927734	+0.50976563	-63.32519531	-3.91113281	+50.77880859	+4712	+13.29785156	-2.43896484	-1.71386719	+31.97021484	-11.33789063	-19.81933594	+2648
+1458240930.04650000	+15.91699219	-0.50097656	-0.66796875	+36.10107422	-20.17089844	-38.18847656	+4444	+15.81591797	-0.29003906	+0.49218750	-64.27001953	-3.27392578	+50.93261719	+4724	+13.30664063	-2.43017578	-1.70068359	+31.99218750	-11.44775391	-19.86328125	+2656
+1458240930.05069990	+15.92578125	-0.50097656	-0.66796875	+36.16699219	-20.19287109	-38.05664063	+4440	+15.81152344	-0.32080078	+0.47460938	-65.23681641	-2.63671875	+51.04248047	+4732	+13.31103516	-2.42138672	-1.68750000	+32.01416016	-11.57958984	-19.90722656	+2664
+1458240930.05900000	+15.93017578	-0.50097656	-0.67675781	+36.29882813	-20.17089844	-37.81494141	+4428	+15.81152344	-0.38671875	+0.45263672	-67.17041016	-1.45019531	+51.32812500	+4748	+13.32421875	-2.41259766	-1.67431641	+31.97021484	-11.73339844	-19.97314453	+2676
+1458240930.06320000	+15.93457031	-0.49658203	-0.68115234	+36.36474609	-20.12695313	-37.70507813	+4424	+15.80712891	-0.41308594	+0.43945313	-68.09326172	-0.87890625	+51.43798828	+4756	+13.32861328	-2.40820313	-1.66992188	+31.92626953	-11.82128906	-19.99511719	+2680
+1458240930.06730010	+15.93457031	-0.49218750	-0.68115234	+36.45263672	-20.08300781	-37.61718750	+4420	+15.80712891	-0.43505859	+0.43505859	-69.01611328	-0.30761719	+51.56982422	+4760	+13.33300781	-2.40820313	-1.66552734	+31.88232422	-11.88720703	-20.01708984	+2684
+1458240930.07150010	+15.93457031	-0.49658203	-0.67675781	+36.47460938	-20.08300781	-37.59521484	+4416	+15.80273438	-0.46582031	+0.43505859	-69.96093750	+0.21972656	+51.72363281	+4768	+13.33740234	-2.40820313	-1.66552734	+31.81640625	-11.95312500	-20.03906250	+2692
+1458240930.07570000	+15.93457031	-0.50097656	-0.67236328	+36.49658203	-20.06103516	-37.59521484	+4412	+15.80273438	-0.48339844	+0.43066406	-70.86181641	+0.76904297	+51.83349609	+4772	+13.34179688	-2.41259766	-1.66552734	+31.70654297	-12.01904297	-20.08300781	+2696
+1458240930.07979990	+15.93457031	-0.50537109	-0.65917969	+36.54052734	-20.06103516	-37.66113281	+4408	+15.80712891	-0.50537109	+0.43945313	-71.76269531	+1.27441406	+52.00927734	+4780	+13.34619141	-2.42578125	-1.66992188	+31.55273438	-12.04101563	-20.10498047	+2704
+1458240930.08400010	+15.93896484	-0.51416016	-0.65039063	+36.54052734	-20.01708984	-37.68310547	+4408	+15.80273438	-0.52734375	+0.43945313	-72.68554688	+1.80175781	+52.11914063	+4784	+13.35058594	-2.43896484	-1.67431641	+31.37695313	-12.08496094	-20.12695313	+2712
+1458240930.08820010	+15.93896484	-0.52294922	-0.64160156	+36.54052734	-19.95117188	-37.72705078	+4408	+15.80712891	-0.54492188	+0.43945313	-73.56445313	+2.30712891	+52.16308594	+4788	+13.35498047	-2.45214844	-1.68310547	+31.20117188	-12.10693359	-20.17089844	+2720
+1458240930.09229990	+15.93896484	-0.52734375	-0.63281250	+36.54052734	-19.84130859	-37.79296875	+4408	+15.80712891	-0.56250000	+0.45263672	-74.46533203	+2.79052734	+52.29492188	+4792	+13.35937500	-2.46972656	-1.69189453	+31.00341797	-12.10693359	-20.17089844	+2728
+1458240930.09649990	+15.93896484	-0.53613281	-0.62841797	+36.51855469	-19.70947266	-37.83691406	+4412	+15.80273438	-0.58447266	+0.46142578	-75.38818359	+3.27392578	+52.38281250	+4796	+13.36376953	-2.49169922	-1.70507813	+30.76171875	-12.10693359	-20.17089844	+2736
+1458240930.10069990	+15.93457031	-0.54492188	-0.62841797	+36.49658203	-19.55566406	-37.88085938	+4412	+15.80273438	-0.60205078	+0.47021484	-76.26708984	+3.75732422	+52.44873047	+4796	+13.36376953	-2.50927734	-1.72265625	+30.54199219	-12.10693359	-20.17089844	+2744
+1458240930.10900000	+15.93457031	-0.56250000	-0.61523438	+36.43066406	-19.20410156	-38.01269531	+4424	+15.79394531	-0.63281250	+0.48779297	-78.06884766	+4.72412109	+52.55859375	+4804	+13.37255859	-2.54443359	-1.74023438	+30.08056641	-12.17285156	-20.21484375	+2756
+1458240930.11319990	+15.93457031	-0.57128906	-0.61083984	+36.36474609	-18.98437500	-38.07861328	+4432	+15.78955078	-0.65478516	+0.49218750	-79.01367188	+5.20751953	+52.58056641	+4808	+13.37695313	-2.56201172	-1.74462891	+29.86083984	-12.19482422	-20.23681641	+2756
+1458240930.11730000	+15.93457031	-0.58447266	-0.60205078	+36.32080078	-18.78662109	-38.18847656	+4444	+15.78955078	-0.67675781	+0.49658203	-79.93652344	+5.64697266	+52.60253906	+4812	+13.37695313	-2.57519531	-1.74902344	+29.64111328	-12.26074219	-20.25878906	+2760
+1458240930.12150000	+15.93457031	-0.59765625	-0.59765625	+36.23291016	-18.36914063	-38.25439453	+4456	+15.78515625	-0.69433594	+0.50537109	-80.85937500	+6.10839844	+52.60253906	+4816	+13.38134766	-2.59277344	-1.75781250	+29.42138672	-12.32666016	-20.25878906	+2764
+1458240930.12570000	+15.93896484	-0.60644531	-0.60644531	+36.14501953	-17.99560547	-38.23242188	+4464	+15.78515625	-0.72070313	+0.50537109	-81.82617188	+6.56982422	+52.55859375	+4820	+13.38574219	-2.59716797	-1.76220703	+29.26757813	-12.37060547	-20.23681641	+2764
+1458240930.12980010	+15.93896484	-0.61083984	-0.61083984	+36.07910156	-17.64404297	-38.23242188	+4472	+15.77636719	-0.75146484	+0.49658203	-82.79296875	+7.05322266	+52.42675781	+4824	+13.39013672	-2.60156250	-1.76220703	+29.13574219	-12.48046875	-20.25878906	+2764
+1458240930.13400010	+15.94335938	-0.62402344	-0.61962891	+35.94726563	-17.16064453	-38.16650391	+4484	+15.77197266	-0.77783203	+0.49218750	-83.75976563	+7.49267578	+52.36083984	+4828	+13.39453125	-2.60156250	-1.75781250	+29.00390625	-12.59033203	-20.25878906	+2764
+1458240930.13809990	+15.94335938	-0.63281250	-0.63281250	+35.85937500	-16.74316406	-38.10058594	+4496	+15.76318359	-0.80859375	+0.48779297	-84.74853516	+7.95410156	+52.29492188	+4836	+13.39892578	-2.59716797	-1.75781250	+28.91601563	-12.70019531	-20.25878906	+2764
+1458240930.14229990	+15.95214844	-0.63720703	-0.63281250	+35.77148438	-16.41357422	-38.07861328	+4504	+15.76318359	-0.84375000	+0.47900391	-85.75927734	+8.39355469	+52.16308594	+4844	+13.40332031	-2.59277344	-1.74462891	+28.80615234	-12.87597656	-20.28076172	+2764
+1458240930.14650010	+15.96093750	-0.64599609	-0.63720703	+35.66162109	-15.99609375	-38.03466797	+4508	+15.75878906	-0.87011719	+0.47021484	-86.72607422	+8.83300781	+52.07519531	+4848	+13.41210938	-2.58837891	-1.73583984	+28.74023438	-13.02978516	-20.28076172	+2768
+1458240930.15060000	+15.96972656	-0.65478516	-0.64599609	+35.57373047	-15.57861328	-37.96875000	+4516	+15.75439453	-0.90966797	+0.46142578	-87.75878906	+9.27246094	+51.96533203	+4856	+13.41650391	-2.58398438	-1.72705078	+28.65234375	-13.16162109	-20.30273438	+2772
+1458240930.15899990	+15.98291016	-0.67675781	-0.67236328	+35.33203125	-14.65576172	-37.83691406	+4524	+15.74121094	-0.98437500	+0.43066406	-89.73632813	+10.10742188	+51.63574219	+4872	+13.42968750	-2.57519531	-1.70507813	+28.49853516	-13.42529297	-20.30273438	+2784
+1458240930.16310000	+15.99169922	-0.68554688	-0.68554688	+35.22216797	-14.17236328	-37.74902344	+4532	+15.73681641	-1.01953125	+0.41308594	-90.72509766	+10.54687500	+51.45996094	+4880	+13.43408203	-2.57080078	-1.70068359	+28.43261719	-13.53515625	-20.30273438	+2792
+1458240930.16730000	+15.99609375	-0.69873047	-0.70312500	+35.09033203	-13.71093750	-37.66113281	+4532	+15.73681641	-1.05468750	+0.39550781	-91.73583984	+10.96435547	+51.26220703	+4888	+13.43847656	-2.56201172	-1.69189453	+28.38867188	-13.66699219	-20.32470703	+2796
+1458240930.17150000	+16.00488281	-0.70751953	-0.70751953	+34.98046875	-13.33740234	-37.63916016	+4532	+15.73242188	-1.08544922	+0.38232422	-92.65869141	+11.38183594	+51.17431641	+4896	+13.44287109	-2.55761719	-1.68310547	+28.32275391	-13.75488281	-20.30273438	+2804
+1458240930.17560010	+16.00927734	-0.72070313	-0.70751953	+34.87060547	-12.94189453	-37.66113281	+4536	+15.72802734	-1.12060547	+0.37353516	-93.58154297	+11.79931641	+51.06445313	+4900	+13.45166016	-2.56201172	-1.67431641	+28.21289063	-13.84277344	-20.32470703	+2808
+1458240930.17980000	+16.01806641	-0.73828125	-0.72070313	+34.76074219	-12.48046875	-37.66113281	+4536	+15.72802734	-1.15576172	+0.36035156	-94.52636719	+12.19482422	+50.93261719	+4908	+13.45605469	-2.56640625	-1.66992188	+28.08105469	-13.90869141	-20.32470703	+2816
+1458240930.18400000	+16.02246094	-0.75146484	-0.72070313	+34.67285156	-12.12890625	-37.72705078	+4536	+15.72363281	-1.18212891	+0.35156250	-95.38330078	+12.56835938	+50.82275391	+4912	+13.46044922	-2.57080078	-1.66992188	+27.97119141	-13.95263672	-20.32470703	+2820
+1458240930.18810010	+16.03125000	-0.77343750	-0.72070313	+34.54101563	-11.75537109	-37.81494141	+4540	+15.71923828	-1.20849609	+0.33837891	-96.24023438	+12.96386719	+50.69091797	+4916	+13.46484375	-2.58398438	-1.66992188	+27.81738281	-13.97460938	-20.32470703	+2828
+1458240930.19230010	+16.03125000	-0.79541016	-0.73828125	+34.40917969	-11.29394531	-37.81494141	+4544	+15.71923828	-1.23486328	+0.32080078	-97.09716797	+13.35937500	+50.51513672	+4920	+13.47363281	-2.60156250	-1.67431641	+27.64160156	-13.93066406	-20.32470703	+2840
+1458240930.20059990	+16.03125000	-0.82617188	-0.74267578	+34.27734375	-10.65673828	-38.10058594	+4556	+15.71484375	-1.27441406	+0.30322266	-98.67919922	+14.12841797	+50.36132813	+4924	+13.47802734	-2.63671875	-1.69628906	+27.26806641	-13.84277344	-20.32470703	+2860
+1458240930.20479990	+16.03125000	-0.84375000	-0.75585938	+34.18945313	-10.30517578	-38.18847656	+4564	+15.71044922	-1.29638672	+0.29443359	-99.47021484	+14.45800781	+50.22949219	+4928	+13.48242188	-2.65869141	-1.70947266	+27.07031250	-13.77685547	-20.30273438	+2868
+1458240930.20900010	+16.03125000	-0.86132813	-0.74707031	+34.16748047	-10.08544922	-38.40820313	+4572	+15.70605469	-1.30957031	+0.28564453	-100.19531250	+14.80957031	+50.20751953	+4932	+13.48681641	-2.68505859	-1.72265625	+26.87255859	-13.71093750	-20.32470703	+2876
+1458240930.21310000	+16.03125000	-0.88330078	-0.73828125	+34.10156250	-9.86572266	-38.67187500	+4584	+15.70166016	-1.32714844	+0.28125000	-100.92041016	+15.13916016	+50.14160156	+4932	+13.49121094	-2.71582031	-1.73583984	+26.63085938	-13.62304688	-20.34667969	+2888
+1458240930.21729990	+16.03125000	-0.90527344	-0.74707031	+34.03564453	-9.53613281	-38.84765625	+4600	+15.70166016	-1.34472656	+0.26806641	-101.66748047	+15.44677734	+50.05371094	+4940	+13.49560547	-2.74658203	-1.75341797	+26.38916016	-13.51318359	-20.34667969	+2896
+1458240930.22140000	+16.03125000	-0.92285156	-0.75146484	+33.99169922	-9.27246094	-39.08935547	+4612	+15.69726563	-1.35351563	+0.25927734	-102.30468750	+15.75439453	+49.98779297	+4940	+13.50000000	-2.78173828	-1.77539063	+26.16943359	-13.40332031	-20.39062500	+2908
+1458240930.22560000	+16.02685547	-0.94042969	-0.75146484	+33.96972656	-9.03076172	-39.33105469	+4632	+15.69726563	-1.37109375	+0.24609375	-102.98583984	+16.04003906	+49.92187500	+4948	+13.50878906	-2.81250000	-1.79296875	+25.99365234	-13.31542969	-20.41259766	+2916
+1458240930.22980000	+16.02685547	-0.96240234	-0.76904297	+33.92578125	-8.70117188	-39.50683594	+4652	+15.69287109	-1.39306641	+0.22851563	-103.68896484	+16.30371094	+49.81201172	+4956	+13.51318359	-2.83886719	-1.81054688	+25.81787109	-13.20556641	-20.45654297	+2920
+1458240930.23390010	+16.02685547	-0.97558594	-0.77343750	+33.92578125	-8.48144531	-39.74853516	+4668	+15.68847656	-1.40185547	+0.21972656	-104.28222656	+16.56738281	+49.76806641	+4960	+13.51757813	-2.86523438	-1.82373047	+25.64208984	-13.16162109	-20.52246094	+2928
+1458240930.24230000	+16.03125000	-1.01074219	-0.78222656	+33.90380859	-8.04199219	-40.23193359	+4708	+15.68408203	-1.45019531	+0.19335938	-105.62255859	+17.00683594	+49.68017578	+4976	+13.52636719	-2.91357422	-1.84570313	+25.40039063	-13.09570313	-20.67626953	+2936
+1458240930.24640010	+16.04003906	-1.02392578	-0.79101563	+33.92578125	-7.82226563	-40.47363281	+4728	+15.68408203	-1.46337891	+0.18017578	-106.19384766	+17.22656250	+49.63623047	+4980	+13.53955078	-2.93554688	-1.85009766	+25.31250000	-13.11767578	-20.78613281	+2940
+1458240930.25060010	+16.04443359	-1.04589844	-0.79541016	+33.92578125	-7.62451172	-40.71533203	+4748	+15.67968750	-1.48974609	+0.16699219	-106.80908203	+17.42431641	+49.59228516	+4988	+13.54833984	-2.95312500	-1.85449219	+25.26855469	-13.13964844	-20.89599609	+2940
+1458240930.25480010	+16.05761719	-1.06787109	-0.81298828	+33.88183594	-7.33886719	-40.89111328	+4768	+15.67968750	-1.51611328	+0.14941406	-107.42431641	+17.62207031	+49.52636719	+4996	+13.55273438	-2.97070313	-1.85449219	+25.22460938	-13.16162109	-21.02783203	+2944
+1458240930.25889990	+16.06640625	-1.08105469	-0.83496094	+33.92578125	-7.05322266	-41.06689453	+4788	+15.67529297	-1.52929688	+0.13183594	-107.95166016	+17.81982422	+49.41650391	+5000	+13.56152344	-2.98388672	-1.85449219	+25.22460938	-13.22753906	-21.18164063	+2948
+1458240930.26309990	+16.07519531	-1.09863281	-0.85693359	+33.94775391	-6.81152344	-41.22070313	+4804	+15.67529297	-1.56445313	+0.10986328	-108.58886719	+17.97363281	+49.30664063	+5008	+13.57031250	-2.99267578	-1.85009766	+25.26855469	-13.31542969	-21.33544922	+2956
+1458240930.26729990	+16.08398438	-1.11181641	-0.87890625	+33.99169922	-6.56982422	-41.33056641	+4816	+15.67529297	-1.59960938	+0.09228516	-109.20410156	+18.14941406	+49.21875000	+5016	+13.57910156	-3.00146484	-1.84130859	+25.31250000	-13.42529297	-21.48925781	+2960
+1458240930.27140000	+16.09277344	-1.12060547	-0.89208984	+34.10156250	-6.39404297	-41.50634766	+4824	+15.67089844	-1.62597656	+0.07470703	-109.75341797	+18.30322266	+49.10888672	+5024	+13.59228516	-3.00585938	-1.83251953	+25.37841797	-13.53515625	-21.64306641	+2964
+1458240930.27560000	+16.10595703	-1.14257813	-0.90527344	+34.14550781	-6.24023438	-41.68212891	+4832	+15.66650391	-1.65234375	+0.05273438	-110.30273438	+18.45703125	+48.99902344	+5028	+13.60107422	-3.01904297	-1.82373047	+25.42236328	-13.64501953	-21.79687500	+2972
+1458240930.28390000	+16.13671875	-1.17773438	-0.94482422	+34.29931641	-5.88867188	-41.96777344	+4844	+15.67089844	-1.70507813	+0.01757813	-111.33544922	+18.80859375	+48.75732422	+5036	+13.61865234	-3.04101563	-1.81054688	+25.53222656	-13.82080078	-22.14843750	+2992
+1458240930.28810000	+16.14990234	-1.19970703	-0.96240234	+34.36523438	-5.71289063	-42.09960938	+4844	+15.67089844	-1.74023438	+0.00000000	-111.88476563	+18.94042969	+48.58154297	+5036	+13.63183594	-3.05419922	-1.80175781	+25.57617188	-13.90869141	-22.32421875	+3004
+1458240930.29220010	+16.15429688	-1.21728516	-0.99316406	+34.43115234	-5.49316406	-42.16552734	+4844	+15.67089844	-1.77539063	-0.02197266	-112.43408203	+19.09423828	+48.42773438	+5044	+13.64062500	-3.06738281	-1.80175781	+25.62011719	-13.95263672	-22.47802734	+3012
+1458240930.29640010	+16.16308594	-1.23046875	-1.01953125	+34.58496094	-5.33935547	-42.29736328	+4844	+15.66650391	-1.80615234	-0.04833984	-112.93945313	+19.20410156	+48.20800781	+5048	+13.64941406	-3.08056641	-1.80615234	+25.66406250	-13.97460938	-22.60986328	+3020
+1458240930.30060010	+16.16748047	-1.25244141	-1.04150391	+34.69482422	-5.22949219	-42.40722656	+4844	+15.66210938	-1.82812500	-0.07470703	-113.40087891	+19.33593750	+47.96630859	+5052	+13.65820313	-3.10253906	-1.80615234	+25.64208984	-13.97460938	-22.74169922	+3032
+1458240930.30469990	+16.17187500	-1.27001953	-1.06347656	+34.82666016	-5.09765625	-42.51708984	+4840	+15.66650391	-1.85449219	-0.08789063	-113.86230469	+19.48974609	+47.81250000	+5052	+13.66259766	-3.12890625	-1.81494141	+25.64208984	-13.93066406	-22.87353516	+3044
+1458240930.30890010	+16.17626953	-1.28759766	-1.08105469	+34.95849609	-5.03173828	-42.67089844	+4836	+15.66650391	-1.87646484	-0.10107422	-114.25781250	+19.64355469	+47.63671875	+5052	+13.67138672	-3.15527344	-1.82812500	+25.59814453	-13.84277344	-22.98339844	+3056
+1458240930.31310010	+16.18066406	-1.31396484	-1.09423828	+35.06835938	-4.96582031	-42.84667969	+4836	+15.66650391	-1.89843750	-0.11865234	-114.69726563	+19.77539063	+47.43896484	+5056	+13.67578125	-3.19482422	-1.84130859	+25.48828125	-13.73291016	-23.09326172	+3072
+1458240930.31719990	+16.18066406	-1.34033203	-1.12060547	+35.15625000	-4.85595703	-42.97851563	+4840	+15.66650391	-1.92480469	-0.13623047	-115.13671875	+19.88525391	+47.26318359	+5060	+13.68017578	-3.22998047	-1.86328125	+25.40039063	-13.60107422	-23.20312500	+3088
+1458240930.32139990	+16.18066406	-1.36669922	-1.14257813	+35.24414063	-4.72412109	-43.11035156	+4844	+15.66650391	-1.94238281	-0.15380859	-115.51025391	+19.99511719	+47.02148438	+5064	+13.68457031	-3.27392578	-1.88525391	+25.26855469	-13.42529297	-23.29101563	+3104
+1458240930.32970000	+16.17626953	-1.41943359	-1.19970703	+35.46386719	-4.50439453	-43.33007813	+4860	+15.67089844	-1.98632813	-0.19775391	-116.27929688	+20.14892578	+46.53808594	+5076	+13.68896484	-3.35742188	-1.93359375	+25.00488281	-13.02978516	-23.44482422	+3136
+1458240930.33810000	+16.15869141	-1.47216797	-1.24804688	+35.66162109	-4.35058594	-43.57177734	+4884	+15.67089844	-2.01708984	-0.23291016	-116.89453125	+20.30273438	+46.09863281	+5092	+13.68896484	-3.44091797	-1.99951172	+24.74121094	-12.54638672	-23.53271484	+3168
+1458240930.34220000	+16.16308594	-1.50292969	-1.27001953	+35.74951172	-4.28466797	-43.70361328	+4904	+15.67529297	-2.03906250	-0.25488281	-117.24609375	+20.36865234	+45.87890625	+5100	+13.68896484	-3.48925781	-2.03027344	+24.58740234	-12.30468750	-23.59863281	+3180
+1458240930.34640000	+16.16748047	-1.53369141	-1.29638672	+35.81542969	-4.19677734	-43.83544922	+4920	+15.67529297	-2.05224609	-0.26806641	-117.46582031	+20.41259766	+45.70312500	+5108	+13.68896484	-3.53320313	-2.05224609	+24.45556641	-12.08496094	-23.68652344	+3196
+1458240930.35060000	+16.17187500	-1.56884766	-1.31835938	+35.85937500	-4.13085938	-43.96728516	+4940	+15.67968750	-2.07421875	-0.29003906	-117.79541016	+20.45654297	+45.48339844	+5116	+13.69335938	-3.57714844	-2.07861328	+24.34570313	-11.88720703	-23.75244141	+3208
+1458240930.35890010	+16.17626953	-1.63916016	-1.38427734	+35.96923828	-3.88916016	-44.09912109	+4988	+15.68847656	-2.11816406	-0.34277344	-118.38867188	+20.41259766	+45.00000000	+5140	+13.70214844	-3.66064453	-2.13134766	+24.14794922	-11.46972656	-23.88427734	+3228
+1458240930.36310010	+16.17626953	-1.66552734	-1.42382813	+36.03515625	-3.75732422	-44.09912109	+5012	+15.68847656	-2.14892578	-0.36914063	-118.69628906	+20.41259766	+44.78027344	+5152	+13.70214844	-3.69140625	-2.15771484	+24.10400391	-11.27197266	-23.95019531	+3240
+1458240930.36719990	+16.18945313	-1.69628906	-1.46337891	+36.12304688	-3.66943359	-44.12109375	+5036	+15.69726563	-2.17968750	-0.39990234	-119.04785156	+20.39062500	+44.51660156	+5168	+13.71093750	-3.72216797	-2.17968750	+24.08203125	-11.11816406	-24.01611328	+3248
+1458240930.37140010	+16.20703125	-1.72705078	-1.49853516	+36.14501953	-3.55957031	-44.14306641	+5056	+15.69726563	-2.20166016	-0.42626953	-119.28955078	+20.39062500	+44.31884766	+5180	+13.71533203	-3.75292969	-2.19726563	+24.06005859	-10.98632813	-24.10400391	+3256
+1458240930.37550000	+16.22021484	-1.76660156	-1.53369141	+36.18896484	-3.49365234	-44.16503906	+5076	+15.70166016	-2.23681641	-0.45263672	-119.57519531	+20.36865234	+44.12109375	+5192	+13.71972656	-3.77929688	-2.21044922	+24.08203125	-10.85449219	-24.19189453	+3260
+1458240930.37969990	+16.23779297	-1.80175781	-1.56445313	+36.21093750	-3.42773438	-44.20898438	+5092	+15.71044922	-2.27197266	-0.48339844	-119.92675781	+20.32470703	+43.87939453	+5204	+13.73291016	-3.81005859	-2.22363281	+24.08203125	-10.78857422	-24.30175781	+3264
+1458240930.38389990	+16.25537109	-1.84130859	-1.60839844	+36.23291016	-3.29589844	-44.16503906	+5108	+15.71484375	-2.30712891	-0.51416016	-120.21240234	+20.28076172	+43.65966797	+5216	+13.74169922	-3.83642578	-2.22802734	+24.10400391	-10.74462891	-24.41162109	+3272
+1458240930.39220000	+16.29052734	-1.90722656	-1.70068359	+36.29882813	-3.03222656	-44.05517578	+5128	+15.72802734	-2.38623047	-0.58447266	-120.84960938	+20.17089844	+43.22021484	+5244	+13.76367188	-3.88916016	-2.25000000	+24.16992188	-10.61279297	-24.63134766	+3284
+1458240930.39640000	+16.30810547	-1.94677734	-1.74462891	+36.29882813	-2.92236328	-44.01123047	+5136	+15.73242188	-2.42578125	-0.61962891	-121.15722656	+20.12695313	+43.00048828	+5252	+13.77246094	-3.91552734	-2.26318359	+24.19189453	-10.54687500	-24.74121094	+3288
+1458240930.40470000	+16.34326172	-2.02148438	-1.83691406	+36.34277344	-2.72460938	-43.90136719	+5140	+15.75000000	-2.51367188	-0.69433594	-121.77246094	+20.03906250	+42.58300781	+5276	+13.79443359	-3.97265625	-2.28955078	+24.23583984	-10.39306641	-24.93896484	+3304
+1458240930.40890000	+16.36083984	-2.06103516	-1.87646484	+36.34277344	-2.63671875	-43.87939453	+5140	+15.75878906	-2.56640625	-0.73828125	-122.10205078	+19.99511719	+42.38525391	+5288	+13.80322266	-4.00341797	-2.29833984	+24.21386719	-10.34912109	-25.07080078	+3312
+1458240930.41300010	+16.37841797	-2.10498047	-1.92041016	+36.29882813	-2.54882813	-43.87939453	+5136	+15.76757813	-2.61474609	-0.77783203	-122.43164063	+19.95117188	+42.18750000	+5300	+13.81201172	-4.04736328	-2.31152344	+24.16992188	-10.28320313	-25.20263672	+3320
+1458240930.41720010	+16.39160156	-2.15332031	-1.95996094	+36.27685547	-2.43896484	-43.87939453	+5132	+15.77636719	-2.66308594	-0.81738281	-122.71728516	+19.90722656	+41.98974609	+5308	+13.82080078	-4.08691406	-2.33349609	+24.12597656	-10.17333984	-25.33447266	+3332
+1458240930.42140010	+16.40039063	-2.19726563	-2.00390625	+36.23291016	-2.32910156	-43.87939453	+5132	+15.79394531	-2.78173828	-0.90087891	-123.39843750	+19.79736328	+41.59423828	+5336	+13.82519531	-4.13085938	-2.35546875	+24.03808594	-10.01953125	-25.44433594	+3348
+1458240930.42549990	+16.41357422	-2.24560547	-2.04785156	+36.21093750	-2.19726563	-43.87939453	+5128	+15.80273438	-2.83447266	-0.94921875	-123.66210938	+19.77539063	+41.46240234	+5348	+13.83398438	-4.18359375	-2.38183594	+23.92822266	-9.86572266	-25.55419922	+3360
+1458240930.42969990	+16.41796875	-2.28955078	-2.09619141	+36.18896484	-2.02148438	-43.83544922	+5128	+15.81152344	-2.88281250	-0.98876953	-123.90380859	+19.73144531	+41.33056641	+5356	+13.83837891	-4.23632813	-2.42138672	+23.81835938	-9.64599609	-25.62011719	+3376
+1458240930.43390010	+16.42236328	-2.33789063	-2.14013672	+36.14501953	-1.91162109	-43.90136719	+5132	+15.82031250	-2.92675781	-1.01953125	-124.10156250	+19.73144531	+41.24267578	+5364	+13.84277344	-4.29785156	-2.46093750	+23.64257813	-9.40429688	-25.72998047	+3396
+1458240930.44219990	+16.43115234	-2.44335938	-2.21484375	+36.01318359	-1.66992188	-44.05517578	+5144	+15.83789063	-3.01025391	-1.08105469	-124.40917969	+19.68750000	+41.11083984	+5388	+13.85156250	-4.42529297	-2.54443359	+23.29101563	-8.92089844	-25.92773438	+3432
+1458240930.44630000	+16.43554688	-2.49609375	-2.25439453	+35.92529297	-1.56005859	-44.14306641	+5152	+15.84667969	-3.04980469	-1.10302734	-124.56298828	+19.66552734	+41.06689453	+5396	+13.85156250	-4.49121094	-2.58837891	+23.09326172	-8.65722656	-26.01562500	+3448
+1458240930.45050000	+16.43994141	-2.55322266	-2.28955078	+35.85937500	-1.40625000	-44.23095703	+5168	+15.85986328	-3.09814453	-1.12939453	-124.71679688	+19.64355469	+41.04492188	+5412	+13.85595703	-4.56591797	-2.63232422	+22.87353516	-8.39355469	-26.14746094	+3464
+1458240930.45470000	+16.44433594	-2.61035156	-2.33349609	+35.79345703	-1.23046875	-44.31884766	+5184	+15.86865234	-3.14648438	-1.16015625	-124.87060547	+19.57763672	+41.00097656	+5424	+13.86035156	-4.63623047	-2.67626953	+22.67578125	-8.10791016	-26.23535156	+3484
+1458240930.45880010	+16.44433594	-2.66748047	-2.38183594	+35.72753906	-1.05468750	-44.38476563	+5208	+15.88183594	-3.19042969	-1.19531250	-125.04638672	+19.53369141	+40.91308594	+5444	+13.86035156	-4.71093750	-2.72900391	+22.43408203	-7.77832031	-26.34521484	+3504
+1458240930.46300010	+16.44873047	-2.72460938	-2.42578125	+35.66162109	-0.87890625	-44.45068359	+5232	+15.89062500	-3.23876953	-1.23046875	-125.20019531	+19.46777344	+40.82519531	+5460	+13.86474609	-4.78125000	-2.77734375	+22.25830078	-7.49267578	-26.43310547	+3520
+1458240930.46720000	+16.45751953	-2.78173828	-2.47412109	+35.59570313	-0.72509766	-44.51660156	+5260	+15.90820313	-3.29150391	-1.26123047	-125.35400391	+19.40185547	+40.78125000	+5480	+13.86914063	-4.85156250	-2.82128906	+22.08251953	-7.22900391	-26.54296875	+3536
+1458240930.47129990	+16.46191406	-2.84326172	-2.51806641	+35.52978516	-0.59326172	-44.60449219	+5288	+15.92138672	-3.33984375	-1.29199219	-125.50781250	+19.35791016	+40.75927734	+5496	+13.87792969	-4.92187500	-2.86523438	+21.88476563	-6.98730469	-26.67480469	+3548
+1458240930.47970010	+16.48828125	-2.96191406	-2.59716797	+35.39794922	-0.37353516	-44.84619141	+5344	+15.94775391	-3.45410156	-1.35791016	-125.88134766	+19.22607422	+40.67138672	+5536	+13.89111328	-5.05371094	-2.93554688	+21.57714844	-6.59179688	-26.98242188	+3572
+1458240930.48379990	+16.51025391	-3.02343750	-2.64550781	+35.35400391	-0.21972656	-44.93408203	+5372	+15.96533203	-3.51123047	-1.39746094	-126.10107422	+19.13818359	+40.58349609	+5560	+13.90429688	-5.11962891	-2.96630859	+21.44531250	-6.43798828	-27.15820313	+3580
+1458240930.48799990	+16.52783203	-3.08935547	-2.68945313	+35.28808594	-0.13183594	-45.00000000	+5400	+15.98291016	-3.58154297	-1.43701172	-126.34277344	+19.05029297	+40.51757813	+5580	+13.91748047	-5.17675781	-2.99707031	+21.37939453	-6.28417969	-27.31201172	+3588
+1458240930.49219990	+16.54980469	-3.15087891	-2.74218750	+35.22216797	+0.00000000	-45.02197266	+5424	+16.00048828	-3.64746094	-1.48535156	-126.62841797	+18.91845703	+40.36376953	+5604	+13.93066406	-5.23388672	-3.01904297	+21.29150391	-6.17431641	-27.46582031	+3592
+1458240930.49630000	+16.57177734	-3.21679688	-2.79492188	+35.17822266	+0.10986328	-45.08789063	+5448	+16.01367188	-3.71777344	-1.54248047	-126.91406250	+18.78662109	+40.20996094	+5628	+13.94384766	-5.29101563	-3.04101563	+21.22558594	-6.08642578	-27.64160156	+3596
+1458240930.50050000	+16.59375000	-3.27832031	-2.84326172	+35.13427734	+0.19775391	-45.13183594	+5464	+16.02685547	-3.78808594	-1.59521484	-127.19970703	+18.67675781	+40.05615234	+5652	+13.96142578	-5.33496094	-3.06298828	+21.20361328	-5.99853516	-27.81738281	+3600
+1458240930.50469990	+16.62451172	-3.34423828	-2.89599609	+35.09033203	+0.24169922	-45.21972656	+5480	+16.04443359	-3.85839844	-1.64794922	-127.46337891	+18.58886719	+39.92431641	+5672	+13.97900391	-5.38769531	-3.08056641	+21.18164063	-5.95458984	-28.01513672	+3604
+1458240930.50880000	+16.65966797	-3.41015625	-2.93994141	+35.04638672	+0.26367188	-45.32958984	+5488	+16.05761719	-3.93310547	-1.69628906	-127.77099609	+18.50097656	+39.83642578	+5692	+13.99658203	-5.43603516	-3.09375000	+21.15966797	-5.91064453	-28.23486328	+3604
+1458240930.51720000	+16.72119141	-3.54638672	-3.03222656	+34.93652344	+0.30761719	-45.57128906	+5496	+16.09277344	-4.09130859	-1.80175781	-128.40820313	+18.23730469	+39.59472656	+5732	+14.04052734	-5.53710938	-3.12451172	+21.11572266	-5.86669922	-28.67431641	+3608
+1458240930.52130010	+16.74755859	-3.62109375	-3.08935547	+34.87060547	+0.35156250	-45.65917969	+5492	+16.10595703	-4.17480469	-1.86767578	-128.75976563	+18.06152344	+39.39697266	+5752	+14.06250000	-5.58984375	-3.14208984	+21.07177734	-5.82275391	-28.87207031	+3608
+1458240930.52550010	+16.77832031	-3.69140625	-3.14208984	+34.80468750	+0.39550781	-45.74707031	+5488	+16.12353516	-4.24951172	-1.92919922	-129.04541016	+17.92968750	+39.22119141	+5772	+14.08007813	-5.64697266	-3.15966797	+21.02783203	-5.75683594	-29.06982422	+3612
+1458240930.52959990	+16.80468750	-3.76611328	-3.20361328	+34.73876953	+0.46142578	-45.81298828	+5484	+16.14111328	-4.31982422	-1.99072266	-129.33105469	+17.81982422	+39.04541016	+5788	+14.10205078	-5.69970703	-3.18603516	+21.00585938	-5.64697266	-29.26757813	+3616
+1458240930.53379990	+16.82666016	-3.84082031	-3.25195313	+34.65087891	+0.48339844	-45.96679688	+5476	+16.15429688	-4.39453125	-2.05224609	-129.59472656	+17.70996094	+38.91357422	+5800	+14.11523438	-5.76562500	-3.21679688	+20.89599609	-5.49316406	-29.46533203	+3620
+1458240930.53800010	+16.85302734	-3.91552734	-3.30468750	+34.58496094	+0.50537109	-46.14257813	+5464	+16.17187500	-4.46923828	-2.10937500	-129.85839844	+17.60009766	+38.75976563	+5816	+14.13281250	-5.83154297	-3.24755859	+20.78613281	-5.38330078	-29.66308594	+3628
+1458240930.54210000	+16.87500000	-3.99023438	-3.35742188	+34.51904297	+0.54931641	-46.34033203	+5456	+16.19384766	-4.54394531	-2.15771484	-130.07812500	+17.49023438	+38.71582031	+5824	+14.15039063	-5.90185547	-3.28271484	+20.69824219	-5.22949219	-29.86083984	+3632
+1458240930.54629990	+16.89257813	-4.06933594	-3.41015625	+34.43115234	+0.59326172	-46.53808594	+5444	+16.21582031	-4.61425781	-2.20605469	-130.29785156	+17.40234375	+38.62792969	+5832	+14.16357422	-5.97656250	-3.32226563	+20.52246094	-5.05371094	-30.05859375	+3640
+1458240930.55049990	+16.91455078	-4.14843750	-3.46728516	+34.34326172	+0.68115234	-46.73583984	+5440	+16.24218750	-4.68896484	-2.25878906	-130.49560547	+17.27050781	+38.56201172	+5840	+14.17675781	-6.06445313	-3.36181641	+20.30273438	-4.85595703	-30.27832031	+3648
+1458240930.55880000	+16.94091797	-4.31982422	-3.57714844	+34.12353516	+0.85693359	-47.15332031	+5436	+16.28613281	-4.83398438	-2.35546875	-130.86914063	+17.00683594	+38.43017578	+5860	+14.18994141	-6.24462891	-3.47167969	+19.84130859	-4.26269531	-30.62988281	+3672
+1458240930.56300000	+16.95410156	-4.40332031	-3.63427734	+34.05761719	+0.96679688	-47.37304688	+5436	+16.31250000	-4.89550781	-2.40820313	-131.02294922	+16.91894531	+38.36425781	+5864	+14.19873047	-6.34130859	-3.53320313	+19.59960938	-3.93310547	-30.78369141	+3684
+1458240930.56710000	+16.97167969	-4.48242188	-3.69140625	+33.99169922	+1.09863281	-47.61474609	+5444	+16.34326172	-4.96142578	-2.44775391	-131.11083984	+16.80908203	+38.36425781	+5868	+14.20312500	-6.43359375	-3.59472656	+19.35791016	-3.62548828	-30.95947266	+3696
+1458240930.57130000	+16.98046875	-4.57031250	-3.74414063	+33.88183594	+1.20849609	-47.87841797	+5452	+16.36962891	-5.03173828	-2.48291016	-131.24267578	+16.74316406	+38.43017578	+5872	+14.20751953	-6.53466797	-3.65625000	+19.05029297	-3.29589844	-31.15722656	+3708
+1458240930.57550000	+16.99365234	-4.64941406	-3.80126953	+33.79394531	+1.34033203	-48.16406250	+5464	+16.40039063	-5.10644531	-2.52246094	-131.37451172	+16.61132813	+38.47412109	+5876	+14.21191406	-6.63574219	-3.71337891	+18.80859375	-2.98828125	-31.37695313	+3720
+1458240930.57960010	+17.01562500	-4.73730469	-3.84521484	+33.72802734	+1.40625000	-48.49365234	+5476	+16.43115234	-5.18554688	-2.55761719	-131.52832031	+16.45751953	+38.54003906	+5884	+14.21630859	-6.73681641	-3.77490234	+18.52294922	-2.70263672	-31.59667969	+3728
+1458240930.58380010	+17.03320313	-4.82519531	-3.90234375	+33.61816406	+1.53808594	-48.77929688	+5492	+16.46191406	-5.26904297	-2.59716797	-131.66015625	+16.30371094	+38.60595703	+5888	+14.22509766	-6.83789063	-3.83203125	+18.25927734	-2.43896484	-31.81640625	+3736
+1458240930.58800010	+17.05517578	-4.91308594	-3.95947266	+33.53027344	+1.66992188	-49.02099609	+5512	+16.49267578	-5.34814453	-2.63671875	-131.79199219	+16.17187500	+38.69384766	+5896	+14.23388672	-6.93457031	-3.88916016	+18.01757813	-2.15332031	-32.03613281	+3744
+1458240930.59209990	+17.07714844	-5.00097656	-4.01220703	+33.46435547	+1.77978516	-49.32861328	+5528	+16.52783203	-5.42724609	-2.68505859	-131.92382813	+15.99609375	+38.73779297	+5900	+14.24267578	-7.03125000	-3.95068359	+17.77587891	-1.86767578	-32.25585938	+3748
+1458240930.59629990	+17.09912109	-5.09765625	-4.06933594	+33.33251953	+1.93359375	-49.61425781	+5548	+16.55419922	-5.51513672	-2.72460938	-132.07763672	+15.84228516	+38.84765625	+5908	+14.25146484	-7.12792969	-4.00781250	+17.55615234	-1.58203125	-32.49755859	+3756
+1458240930.60460000	+17.15625000	-5.27343750	-4.17041016	+33.15673828	+2.02148438	-50.20751953	+5576	+16.61572266	-5.69531250	-2.82128906	-132.42919922	+15.49072266	+39.06738281	+5916	+14.27783203	-7.29052734	-4.10449219	+17.22656250	-1.25244141	-33.00292969	+3752
+1458240930.60879990	+17.19140625	-5.37011719	-4.22753906	+33.04687500	+2.08740234	-50.49316406	+5588	+16.64208984	-5.79199219	-2.86962891	-132.62695313	+15.29296875	+39.22119141	+5920	+14.29980469	-7.37402344	-4.13964844	+17.09472656	-1.18652344	-33.33251953	+3748
+1458240930.61290000	+17.22656250	-5.46679688	-4.28466797	+32.93701172	+2.15332031	-50.77880859	+5592	+16.67285156	-5.89746094	-2.91796875	-132.82470703	+15.11718750	+39.37500000	+5924	+14.32177734	-7.44873047	-4.17041016	+16.98486328	-1.12060547	-33.64013672	+3740
+1458240930.61710000	+17.26611328	-5.56347656	-4.33740234	+32.82714844	+2.15332031	-51.08642578	+5592	+16.69921875	-5.99853516	-2.97949219	-133.04443359	+14.87548828	+39.46289063	+5928	+14.34814453	-7.52783203	-4.20117188	+16.87500000	-1.09863281	-33.99169922	+3732
+1458240930.62130000	+17.31005859	-5.67333984	-4.39892578	+32.65136719	+2.26318359	-51.35009766	+5592	+16.72119141	-6.11279297	-3.04541016	-133.33007813	+14.63378906	+39.55078125	+5932	+14.37451172	-7.60253906	-4.22753906	+16.76513672	-1.05468750	-34.29931641	+3720
+1458240930.62540010	+17.34960938	-5.77441406	-4.46484375	+32.51953125	+2.30712891	-51.59179688	+5584	+16.74755859	-6.21386719	-3.11572266	-133.54980469	+14.39208984	+39.63867188	+5932	+14.40527344	-7.66845703	-4.25830078	+16.69921875	-1.05468750	-34.62890625	+3708
+1458240930.62960000	+17.38916016	-5.87109375	-4.53076172	+32.38769531	+2.35107422	-51.83349609	+5572	+16.77392578	-6.31933594	-3.18164063	-133.76953125	+14.17236328	+39.74853516	+5928	+14.43603516	-7.73437500	-4.28466797	+16.63330078	-1.05468750	-34.93652344	+3696
+1458240930.63380000	+17.41992188	-5.97656250	-4.59667969	+32.21191406	+2.39501953	-52.09716797	+5556	+16.79589844	-6.43359375	-3.25195313	-134.03320313	+13.93066406	+39.88037109	+5924	+14.46240234	-7.80468750	-4.31103516	+16.54541016	-1.05468750	-35.26611328	+3684
+1458240930.64210010	+17.49462891	-6.18750000	-4.72412109	+31.88232422	+2.48291016	-52.71240234	+5512	+16.84423828	-6.64453125	-3.38378906	-134.45068359	+13.44726563	+40.16601563	+5908	+14.52392578	-7.94531250	-4.36376953	+16.39160156	-1.14257813	-35.99121094	+3656
+1458240930.64630010	+17.53417969	-6.30175781	-4.79003906	+31.66259766	+2.54882813	-53.04199219	+5484	+16.86621094	-6.75439453	-3.45410156	-134.69238281	+13.20556641	+40.34179688	+5896	+14.55468750	-8.02441406	-4.38574219	+16.23779297	-1.16455078	-36.36474609	+3644
+1458240930.65039990	+17.57812500	-6.40722656	-4.86035156	+31.50878906	+2.65869141	-53.34960938	+5452	+16.89257813	-6.85986328	-3.52441406	-134.91210938	+12.91992188	+40.49560547	+5884	+14.58544922	-8.11230469	-4.41210938	+16.08398438	-1.16455078	-36.76025391	+3636
+1458240930.65459990	+17.60449219	-6.50830078	-4.93066406	+31.35498047	+2.76855469	-53.63525391	+5424	+16.91894531	-6.96972656	-3.58593750	-135.10986328	+12.65625000	+40.69335938	+5868	+14.60302734	-8.19580078	-4.45605469	+15.93017578	-1.07666016	-37.11181641	+3628
+1458240930.65879990	+17.63085938	-6.61816406	-5.00097656	+31.13525391	+2.92236328	-53.96484375	+5396	+16.94531250	-7.07958984	-3.65625000	-135.32958984	+12.37060547	+40.84716797	+5856	+14.62060547	-8.28369141	-4.50878906	+15.73242188	-0.94482422	-37.44140625	+3624
+1458240930.66290000	+17.65283203	-6.72363281	-5.07128906	+30.95947266	+3.07617188	-54.31640625	+5368	+16.97607422	-7.16748047	-3.72656250	-135.46142578	+12.10693359	+40.97900391	+5836	+14.63818359	-8.37597656	-4.56152344	+15.53466797	-0.81298828	-37.79296875	+3620
+1458240930.66710000	+17.67041016	-6.82031250	-5.13720703	+30.78369141	+3.22998047	-54.66796875	+5340	+17.00244141	-7.25537109	-3.77929688	-135.57128906	+11.88720703	+41.19873047	+5812	+14.65136719	-8.47265625	-4.61865234	+15.31494141	-0.63720703	-38.12255859	+3616
+1458240930.67129990	+17.69238281	-6.93017578	-5.19433594	+30.58593750	+3.36181641	-55.10742188	+5316	+17.03320313	-7.35205078	-3.81884766	-135.70312500	+11.66748047	+41.50634766	+5792	+14.66015625	-8.58251953	-4.68017578	+15.00732422	-0.46142578	-38.49609375	+3616
+1458240930.67540000	+17.70996094	-7.02685547	-5.25585938	+30.43212891	+3.55957031	-55.54687500	+5296	+17.06396484	-7.44433594	-3.86718750	-135.81298828	+11.40380859	+41.81396484	+5768	+14.66455078	-8.69677734	-4.74609375	+14.67773438	-0.24169922	-38.89160156	+3612
+1458240930.67960000	+17.73193359	-7.12353516	-5.30419922	+30.27832031	+3.69140625	-56.05224609	+5280	+17.09472656	-7.54101563	-3.90673828	-135.90087891	+11.16210938	+42.16552734	+5748	+14.66455078	-8.81542969	-4.81201172	+14.37011719	+0.00000000	-39.28710938	+3612
+1458240930.68790010	+17.77587891	-7.33007813	-5.41406250	+29.88281250	+4.06494141	-56.99707031	+5256	+17.16503906	-7.71679688	-4.00341797	-136.05468750	+10.61279297	+42.71484375	+5708	+14.66015625	-9.05712891	-4.96582031	+13.66699219	+0.57128906	-40.05615234	+3616
+1458240930.69210000	+17.78466797	-7.42675781	-5.46679688	+29.70703125	+4.24072266	-57.45849609	+5252	+17.19580078	-7.80029297	-4.05175781	-136.12060547	+10.37109375	+43.00048828	+5688	+14.65576172	-9.18017578	-5.04931641	+13.29345703	+0.90087891	-40.42968750	+3620
+1458240930.69619990	+17.78906250	-7.52783203	-5.52392578	+29.48730469	+4.46044922	-57.91992188	+5256	+17.22656250	-7.88818359	-4.09570313	-136.20849609	+10.10742188	+43.30810547	+5668	+14.64697266	-9.29882813	-5.13281250	+12.94189453	+1.20849609	-40.80322266	+3620
+1458240930.70040010	+17.79785156	-7.62011719	-5.57226563	+29.28955078	+4.63623047	-58.40332031	+5264	+17.25732422	-7.98046875	-4.13964844	-136.31835938	+9.86572266	+43.63769531	+5652	+14.64257813	-9.40869141	-5.21630859	+12.63427734	+1.49414063	-41.17675781	+3624
+1458240930.70460010	+17.81982422	-7.72119141	-5.62060547	+29.11376953	+4.76806641	-58.95263672	+5268	+17.28808594	-8.06835938	-4.19238281	-136.42822266	+9.62402344	+43.94531250	+5632	+14.64257813	-9.52734375	-5.28662109	+12.32666016	+1.69189453	-41.59423828	+3620
+1458240930.70869990	+17.84179688	-7.83105469	-5.67333984	+28.89404297	+4.92187500	-59.45800781	+5280	+17.31884766	-8.16503906	-4.23632813	-136.53808594	+9.38232422	+44.31884766	+5616	+14.64697266	-9.64599609	-5.35253906	+11.99707031	+1.88964844	-42.03369141	+3620
+1458240930.71289990	+17.86376953	-7.93212891	-5.72607422	+28.67431641	+5.07568359	-59.96337891	+5288	+17.34521484	-8.26171875	-4.28027344	-136.62597656	+9.11865234	+44.71435547	+5600	+14.64257813	-9.75585938	-5.42285156	+11.68945313	+2.08740234	-42.47314453	+3616
+1458240930.71709990	+17.89013672	-8.04199219	-5.77441406	+28.45458984	+5.16357422	-60.51269531	+5296	+17.37597656	-8.36279297	-4.33300781	-136.73583984	+8.83300781	+45.06591797	+5588	+14.64697266	-9.87011719	-5.47998047	+11.35986328	+2.21923828	-42.95654297	+3612
+1458240930.72120000	+17.91650391	-8.15185547	-5.84033203	+28.21289063	+5.33935547	-60.95214844	+5308	+17.40234375	-8.46826172	-4.40771484	-136.91162109	+8.48144531	+45.28564453	+5580	+14.66455078	-9.97119141	-5.54150391	+11.11816406	+2.32910156	-43.39599609	+3604
+1458240930.72540000	+17.94287109	-8.27050781	-5.90185547	+27.94921875	+5.44921875	-61.39160156	+5316	+17.42431641	-8.57373047	-4.48242188	-137.10937500	+8.19580078	+45.52734375	+5564	+14.68212891	-10.05029297	-5.59863281	+10.96435547	+2.39501953	-43.79150391	+3592
+1458240930.72960000	+17.97363281	-8.38476563	-5.97216797	+27.68554688	+5.60302734	-61.83105469	+5320	+17.44189453	-8.67919922	-4.56152344	-137.32910156	+7.91015625	+45.74707031	+5552	+14.70849609	-10.13818359	-5.63818359	+10.76660156	+2.35107422	-44.25292969	+3572
+1458240930.73790000	+18.03076172	-8.61767578	-6.13916016	+27.18017578	+5.91064453	-62.62207031	+5316	+17.46826172	-8.91210938	-4.70214844	-137.76855469	+7.29492188	+46.40625000	+5524	+14.76562500	-10.29199219	-5.72167969	+10.48095703	+2.24121094	-45.13183594	+3532
+1458240930.74210000	+18.07470703	-8.74511719	-6.20947266	+26.89453125	+5.95458984	-63.10546875	+5300	+17.48144531	-9.03515625	-4.77246094	-137.98828125	+6.96533203	+46.75781250	+5512	+14.80078125	-10.37548828	-5.74365234	+10.32714844	+2.06542969	-45.63720703	+3504
+1458240930.74620010	+18.11865234	-8.87255859	-6.28417969	+26.60888672	+6.04248047	-63.54492188	+5276	+17.49902344	-9.15820313	-4.85595703	-138.25195313	+6.61376953	+46.97753906	+5500	+14.84472656	-10.45458984	-5.76562500	+10.19531250	+1.91162109	-46.14257813	+3472
+1458240930.75040010	+18.16259766	-9.00878906	-6.36767578	+26.30126953	+6.17431641	-63.98437500	+5252	+17.51220703	-9.27246094	-4.94824219	-138.47167969	+6.26220703	+47.17529297	+5480	+14.88427734	-10.52929688	-5.79199219	+10.08544922	+1.77978516	-46.62597656	+3436
+1458240930.75449990	+18.19335938	-9.14062500	-6.44677734	+25.99365234	+6.32812500	-64.42382813	+5216	+17.52539063	-9.38671875	-5.03613281	-138.69140625	+5.93261719	+47.41699219	+5464	+14.91943359	-10.60400391	-5.82275391	+9.95361328	+1.66992188	-47.10937500	+3404
+1458240930.75869990	+18.22851563	-9.27246094	-6.53906250	+25.70800781	+6.50390625	-64.79736328	+5180	+17.53417969	-9.50537109	-5.11962891	-138.93310547	+5.58105469	+47.65869141	+5444	+14.96337891	-10.66992188	-5.86230469	+9.86572266	+1.58203125	-47.52685547	+3372
+1458240930.76290010	+18.26367188	-9.39550781	-6.63574219	+25.44433594	+6.67968750	-65.19287109	+5136	+17.54296875	-9.62841797	-5.20312500	-139.17480469	+5.22949219	+47.92236328	+5424	+15.00732422	-10.74902344	-5.90185547	+9.73388672	+1.47216797	-47.96630859	+3336
+1458240930.76700000	+18.29443359	-9.51855469	-6.71484375	+25.15869141	+6.81152344	-65.58837891	+5084	+17.55175781	-9.75585938	-5.26904297	-139.43847656	+4.92187500	+48.25195313	+5404	+15.04248047	-10.81933594	-5.94140625	+9.62402344	+1.40625000	-48.38378906	+3300
+1458240930.77119990	+18.32519531	-9.64160156	-6.78515625	+24.87304688	+6.89941406	-66.09375000	+5032	+17.56933594	-9.87451172	-5.34375000	-139.63623047	+4.61425781	+48.55957031	+5384	+15.06884766	-10.89843750	-5.98535156	+9.44824219	+1.36230469	-48.84521484	+3264
+1458240930.77539990	+18.35595703	-9.76025391	-6.86425781	+24.60937500	+7.07519531	-66.57714844	+4976	+17.58251953	-9.97558594	-5.41406250	-139.79003906	+4.30664063	+48.84521484	+5360	+15.08642578	-10.99511719	-6.03808594	+9.22851563	+1.40625000	-49.32861328	+3232
+1458240930.78370000	+18.41748047	-10.00634766	-6.96972656	+24.08203125	+7.29492188	-67.71972656	+4860	+17.62207031	-10.18212891	-5.53271484	-140.09765625	+3.73535156	+49.50439453	+5304	+15.11718750	-11.19726563	-6.15234375	+8.78906250	+1.56005859	-50.29541016	+3176
+1458240930.78790000	+18.44384766	-10.11621094	-7.02685547	+23.86230469	+7.49267578	-68.29101563	+4804	+17.64843750	-10.27880859	-5.59863281	-140.22949219	+3.44970703	+49.76806641	+5276	+15.12597656	-11.30712891	-6.21826172	+8.52539063	+1.73583984	-50.77880859	+3148
+1458240930.79200010	+18.44824219	-10.22167969	-7.07958984	+23.62060547	+7.69042969	-68.84033203	+4756	+17.67041016	-10.37988281	-5.64697266	-140.38330078	+3.20800781	+50.11962891	+5248	+15.11718750	-11.40820313	-6.31054688	+8.28369141	+2.02148438	-51.19628906	+3124
+1458240930.79620000	+18.45703125	-10.31396484	-7.13232422	+23.42285156	+7.86621094	-69.38964844	+4712	+17.69677734	-10.47216797	-5.68212891	-140.49316406	+2.96630859	+50.53710938	+5220	+15.09960938	-11.50927734	-6.40722656	+7.99804688	+2.35107422	-51.59179688	+3104
+1458240930.80450010	+18.48779297	-10.49414063	-7.20263672	+23.07128906	+8.10791016	-70.55419922	+4640	+17.75830078	-10.64355469	-5.73925781	-140.66894531	+2.59277344	+51.45996094	+5156	+15.05566406	-11.75097656	-6.58300781	+7.33886719	+2.92236328	-52.51464844	+3060
+1458240930.80870010	+18.50976563	-10.58203125	-7.21582031	+22.91748047	+8.15185547	-71.23535156	+4612	+17.79345703	-10.73144531	-5.77441406	-140.75683594	+2.41699219	+51.81152344	+5128	+15.03369141	-11.86962891	-6.66210938	+7.03125000	+3.16406250	-53.02001953	+3044
+1458240930.81290010	+18.52294922	-10.67431641	-7.22900391	+22.71972656	+8.23974609	-71.91650391	+4592	+17.82421875	-10.80615234	-5.81835938	-140.82275391	+2.19726563	+52.16308594	+5096	+15.01171875	-11.98388672	-6.74560547	+6.72363281	+3.49365234	-53.54736328	+3032
+1458240930.81699990	+18.53173828	-10.76660156	-7.24658203	+22.52197266	+8.34960938	-72.61962891	+4580	+17.85937500	-10.88085938	-5.85351563	-140.88867188	+1.99951172	+52.53662109	+5068	+14.98535156	-12.10253906	-6.82031250	+6.41601563	+3.77929688	-54.09667969	+3024
+1458240930.82119990	+18.54052734	-10.86328125	-7.29052734	+22.30224609	+8.54736328	-73.14697266	+4572	+17.89013672	-10.96435547	-5.88867188	-140.97656250	+1.80175781	+52.93212891	+5036	+14.96777344	-12.20800781	-6.91259766	+6.15234375	+4.10888672	-54.49218750	+3016
+1458240930.82950000	+18.55810547	-11.04785156	-7.36523438	+21.90673828	+8.78906250	-74.22363281	+4568	+17.94726563	-11.14453125	-5.95898438	-141.24023438	+1.40625000	+53.74511719	+4976	+14.92382813	-12.42773438	-7.05761719	+5.53710938	+4.54833984	-55.41503906	+3008
+1458240930.83369990	+18.56689453	-11.14013672	-7.40917969	+21.68701172	+8.92089844	-74.70703125	+4572	+17.96923828	-11.23242188	-6.00732422	-141.37207031	+1.20849609	+54.07470703	+4948	+14.91943359	-12.52441406	-7.11914063	+5.31738281	+4.68017578	-55.85449219	+3004
+1458240930.83780000	+18.57568359	-11.25000000	-7.43554688	+21.40136719	+8.94287109	-75.23437500	+4580	+17.99121094	-11.32031250	-6.05566406	-141.52587891	+1.01074219	+54.40429688	+4916	+14.91064453	-12.59912109	-7.18066406	+5.11962891	+4.79003906	-56.27197266	+2996
+1458240930.84200000	+18.60644531	-11.36865234	-7.46630859	+21.13769531	+8.94287109	-75.84960938	+4580	+18.01757813	-11.41259766	-6.11718750	-141.65771484	+0.76904297	+54.68994141	+4888	+14.92822266	-12.70019531	-7.20263672	+4.89990234	+4.68017578	-56.86523438	+2984
+1458240930.84620000	+18.63281250	-11.50048828	-7.52783203	+20.80810547	+9.05273438	-76.31103516	+4580	+18.03076172	-11.50488281	-6.19189453	-141.83349609	+0.50537109	+54.93164063	+4860	+14.95898438	-12.78369141	-7.22460938	+4.74609375	+4.57031250	-57.34863281	+2968
+1458240930.85450010	+18.65917969	-11.78613281	-7.66406250	+20.08300781	+9.36035156	-77.18994141	+4572	+18.03515625	-11.73339844	-6.35009766	-142.33886719	-0.15380859	+55.37109375	+4804	+15.01171875	-12.95947266	-7.26416016	+4.32861328	+4.32861328	-58.31542969	+2928
+1458240930.85870000	+18.67236328	-11.93115234	-7.76513672	+19.70947266	+9.58007813	-77.49755859	+4556	+18.03515625	-11.84765625	-6.43798828	-142.62451172	-0.48339844	+55.54687500	+4776	+15.05126953	-13.02978516	-7.28613281	+4.17480469	+4.17480469	-58.68896484	+2904
+1458240930.86279990	+18.69433594	-12.07617188	-7.85742188	+19.35791016	+9.73388672	-77.80517578	+4532	+18.03515625	-11.97070313	-6.53027344	-142.91015625	-0.83496094	+55.72265625	+4748	+15.09082031	-13.09570313	-7.30371094	+4.04296875	+3.95507813	-59.06250000	+2872
+1458240930.86700010	+18.71630859	-12.22119141	-7.94091797	+19.00634766	+9.82177734	-78.15673828	+4500	+18.03076172	-12.08935547	-6.61816406	-143.17382813	-1.16455078	+55.89843750	+4716	+15.13476563	-13.17041016	-7.30810547	+3.88916016	+3.69140625	-59.50195313	+2840
+1458240930.87120010	+18.74267578	-12.36181641	-8.01562500	+18.67675781	+9.86572266	-78.55224609	+4460	+18.03076172	-12.20361328	-6.71044922	-143.39355469	-1.51611328	+56.07421875	+4680	+15.18750000	-13.24511719	-7.31250000	+3.75732422	+3.38378906	-59.96337891	+2800
+1458240930.87529990	+18.75585938	-12.51123047	-8.09033203	+18.28125000	+9.99755859	-78.99169922	+4412	+18.02197266	-12.31787109	-6.79833984	-143.65722656	-1.91162109	+56.25000000	+4648	+15.23144531	-13.32421875	-7.31689453	+3.60351563	+3.16406250	-60.42480469	+2760
+1458240930.88369990	+18.80859375	-12.82763672	-8.25292969	+17.53417969	+10.23925781	-79.84863281	+4296	+18.01757813	-12.55957031	-6.96093750	-144.20654297	-2.61474609	+56.71142578	+4572	+15.30615234	-13.48242188	-7.33447266	+3.22998047	+2.74658203	-61.30371094	+2676
+1458240930.88780000	+18.84375000	-12.95947266	-8.34960938	+17.24853516	+10.43701172	-80.22216797	+4228	+18.01318359	-12.67822266	-7.04443359	-144.44824219	-2.98828125	+56.88720703	+4536	+15.34130859	-13.57910156	-7.35644531	+3.01025391	+2.61474609	-61.74316406	+2632
+1458240930.89200000	+18.84814453	-13.07812500	-8.42871094	+16.94091797	+10.63476563	-80.57373047	+4156	+18.00878906	-12.79248047	-7.11035156	-144.71191406	-3.33984375	+57.12890625	+4496	+15.35009766	-13.65820313	-7.40039063	+2.79052734	+2.61474609	-62.09472656	+2592
+1458240930.89619990	+18.86572266	-13.17919922	-8.47705078	+16.74316406	+10.74462891	-81.01318359	+4080	+18.01318359	-12.89355469	-7.17187500	-144.88769531	-3.64746094	+57.34863281	+4452	+15.35449219	-13.74169922	-7.44433594	+2.57080078	+2.63671875	-62.49023438	+2552
+1458240930.90030000	+18.87890625	-13.27587891	-8.52978516	+16.52343750	+10.85449219	-81.47460938	+4008	+18.02636719	-12.98144531	-7.22460938	-145.04150391	-3.88916016	+57.63427734	+4404	+15.36328125	-13.83398438	-7.49707031	+2.35107422	+2.70263672	-62.90771484	+2512
+1458240930.90860010	+18.92724609	-13.48242188	-8.56494141	+16.01806641	+10.85449219	-82.61718750	+3868	+18.07910156	-13.16162109	-7.25976563	-145.28320313	-4.19677734	+58.44726563	+4308	+15.35009766	-14.00976563	-7.61572266	+1.93359375	+2.96630859	-63.74267578	+2440
+1458240930.91280010	+18.95361328	-13.56591797	-8.58691406	+15.84228516	+10.96435547	-83.18847656	+3804	+18.10986328	-13.24072266	-7.27294922	-145.39306641	-4.39453125	+58.84277344	+4260	+15.32812500	-14.12402344	-7.68164063	+1.64794922	+3.20800781	-64.22607422	+2416
+1458240930.91700010	+18.96240234	-13.63623047	-8.59130859	+15.64453125	+11.07421875	-83.78173828	+3752	+18.12744141	-13.31542969	-7.28613281	-145.50292969	-4.57031250	+59.23828125	+4216	+15.28857422	-14.22509766	-7.75634766	+1.36230469	+3.53759766	-64.64355469	+2396
+1458240930.92109990	+18.97558594	-13.69335938	-8.60449219	+15.51269531	+11.18408203	-84.26513672	+3704	+18.15820313	-13.38134766	-7.30810547	-145.59082031	-4.72412109	+59.52392578	+4172	+15.25341797	-14.31738281	-7.83544922	+1.09863281	+3.88916016	-65.01708984	+2376
+1458240930.92529990	+18.99316406	-13.75048828	-8.61328125	+15.38085938	+11.27197266	-84.77050781	+3664	+18.20214844	-13.44287109	-7.33007813	-145.63476563	-4.83398438	+59.83154297	+4124	+15.22265625	-14.40966797	-7.92333984	+0.87890625	+4.24072266	-65.36865234	+2364
+1458240930.92950010	+18.99755859	-13.79882813	-8.61767578	+15.22705078	+11.33789063	-85.25390625	+3636	+18.24169922	-13.50000000	-7.33886719	-145.70068359	-4.92187500	+60.16113281	+4080	+15.18750000	-14.49316406	-8.01123047	+0.65917969	+4.63623047	-65.72021484	+2356
+1458240930.93779990	+19.00634766	-13.91308594	-8.60888672	+14.87548828	+11.38183594	-86.30859375	+3616	+18.32080078	-13.61865234	-7.33447266	-145.78857422	-5.05371094	+60.97412109	+3996	+15.11279297	-14.65576172	-8.18701172	+0.28564453	+5.33935547	-66.42333984	+2360
+1458240930.94199990	+19.01953125	-13.98339844	-8.60449219	+14.69970703	+11.38183594	-86.87988281	+3620	+18.35595703	-13.67578125	-7.34326172	-145.85449219	-5.14160156	+61.32568359	+3956	+15.07763672	-14.75244141	-8.23535156	+0.02197266	+5.53710938	-66.88476563	+2368
+1458240930.94610000	+19.03271484	-14.05371094	-8.62646484	+14.50195313	+11.46972656	-87.29736328	+3624	+18.39111328	-13.74169922	-7.36523438	-145.96435547	-5.25146484	+61.61132813	+3916	+15.06884766	-14.83593750	-8.29248047	-0.15380859	+5.71289063	-67.21435547	+2380
+1458240930.95450000	+19.05029297	-14.19873047	-8.69677734	+14.12841797	+11.71142578	-88.06640625	+3644	+18.43945313	-13.87353516	-7.44433594	-146.18408203	-5.64697266	+62.00683594	+3844	+15.04248047	-14.99853516	-8.39355469	-0.57128906	+6.04248047	-67.93945313	+2400
+1458240930.95860000	+19.04589844	-14.28222656	-8.76708984	+13.88671875	+11.97509766	-88.28613281	+3660	+18.45703125	-13.94384766	-7.50585938	-146.31591797	-5.91064453	+62.13867188	+3812	+15.05126953	-15.07324219	-8.45068359	-0.72509766	+6.17431641	-68.18115234	+2412
+1458240930.96280000	+19.04150391	-14.39208984	-8.81982422	+13.55712891	+12.06298828	-88.57177734	+3672	+18.46582031	-14.03173828	-7.55859375	-146.51367188	-6.13037109	+62.33642578	+3780	+15.06445313	-15.13476563	-8.49023438	-0.87890625	+6.15234375	-68.46679688	+2412
+1458240930.96700000	+19.05029297	-14.51074219	-8.89453125	+13.27148438	+12.19482422	-88.87939453	+3680	+18.47900391	-14.11962891	-7.61572266	-146.68945313	-6.35009766	+62.51220703	+3748	+15.08642578	-15.21386719	-8.49902344	-1.12060547	+5.95458984	-68.81835938	+2412
+1458240930.97530010	+19.07226563	-14.77441406	-9.06152344	+12.63427734	+12.48046875	-89.45068359	+3660	+18.47460938	-14.33496094	-7.73876953	-147.26074219	-6.92138672	+62.86376953	+3692	+15.16113281	-15.35009766	-8.50341797	-1.42822266	+5.47119141	-69.45556641	+2392
+1458240930.97950010	+19.08544922	-14.91064453	-9.13623047	+12.30468750	+12.63427734	-89.82421875	+3636	+18.45703125	-14.44482422	-7.81347656	-147.54638672	-7.29492188	+62.99560547	+3664	+15.20507813	-15.42919922	-8.48583984	-1.62597656	+5.16357422	-69.87304688	+2376
+1458240930.98359990	+19.10302734	-15.05566406	-9.23291016	+11.97509766	+12.83203125	-90.06591797	+3600	+18.43945313	-14.55468750	-7.89697266	-147.83203125	-7.69042969	+63.08349609	+3636	+15.26220703	-15.50390625	-8.47705078	-1.80175781	+4.87792969	-70.18066406	+2352
+1458240930.98779990	+19.11181641	-15.20507813	-9.33398438	+11.62353516	+13.07373047	-90.30761719	+3560	+18.42187500	-14.67333984	-7.97607422	-148.16162109	-8.06396484	+63.21533203	+3612	+15.31054688	-15.58300781	-8.47265625	-1.99951172	+4.59228516	-70.48828125	+2316
+1458240930.99190000	+19.10742188	-15.35009766	-9.44384766	+11.25000000	+13.33740234	-90.50537109	+3508	+18.40429688	-14.79638672	-8.04638672	-148.49121094	-8.41552734	+63.36914063	+3580	+15.34570313	-15.64453125	-8.48144531	-2.21923828	+4.39453125	-70.70800781	+2280
+1458240930.99609990	+19.11621094	-15.48632813	-9.53173828	+10.94238281	+13.53515625	-90.81298828	+3448	+18.39550781	-14.91503906	-8.12109375	-148.79882813	-8.74511719	+63.52294922	+3544	+15.38085938	-15.70166016	-8.48144531	-2.39501953	+4.13085938	-70.97167969	+2248
+1458240931.00440000	+19.13818359	-15.75000000	-9.65478516	+10.26123047	+13.73291016	-91.56005859	+3308	+18.35595703	-15.16113281	-8.24853516	-149.50195313	-9.42626953	+63.83056641	+3472	+15.43798828	-15.83349609	-8.47705078	-2.76855469	+3.66943359	-71.56494141	+2192
+1458240931.00860000	+19.16015625	-15.86865234	-9.68554688	+9.99755859	+13.71093750	-91.99951172	+3232	+18.33837891	-15.27539063	-8.29687500	-149.80957031	-9.73388672	+64.02832031	+3436	+15.45996094	-15.90380859	-8.46826172	-2.96630859	+3.42773438	-71.96044922	+2168
+1458240931.01280000	+19.17333984	-15.97412109	-9.73828125	+9.75585938	+13.90869141	-92.41699219	+3160	+18.32080078	-15.37207031	-8.34521484	-150.11718750	-10.04150391	+64.24804688	+3396	+15.47753906	-15.98730469	-8.47705078	-3.18603516	+3.36181641	-72.35595703	+2148
+1458240931.02110000	+19.19091797	-16.16308594	-9.79101563	+9.22851563	+14.17236328	-93.25195313	+3028	+18.32958984	-15.56542969	-8.39794922	-150.62255859	-10.54687500	+64.77539063	+3312	+15.46435547	-16.11914063	-8.54736328	-3.58154297	+3.51562500	-72.97119141	+2112
+1458240931.02530000	+19.21289063	-16.23339844	-9.80419922	+9.03076172	+14.23828125	-93.69140625	+2964	+18.35156250	-15.64013672	-8.42431641	-150.79833984	-10.74462891	+65.01708984	+3264	+15.45556641	-16.20703125	-8.59570313	-3.80126953	+3.69140625	-73.30078125	+2100
+1458240931.03360010	+19.21728516	-16.33007813	-9.75585938	+8.61328125	+14.21630859	-94.59228516	+2860	+18.37792969	-15.76757813	-8.44628906	-151.19384766	-11.05224609	+65.52246094	+3176	+15.38085938	-16.32128906	-8.71435547	-4.19677734	+4.28466797	-73.93798828	+2080
+1458240931.03780010	+19.22167969	-16.35644531	-9.71630859	+8.43750000	+14.17236328	-95.07568359	+2816	+18.39550781	-15.81591797	-8.45507813	-151.34765625	-11.20605469	+65.80810547	+3136	+15.33691406	-16.39160156	-8.76708984	-4.37255859	+4.54833984	-74.33349609	+2068
+1458240931.04189990	+19.23486328	-16.39160156	-9.66796875	+8.26171875	+14.10644531	-95.62500000	+2784	+18.41308594	-15.86865234	-8.45068359	-151.52343750	-11.31591797	+66.11572266	+3096	+15.30175781	-16.46630859	-8.81542969	-4.54833984	+4.81201172	-74.77294922	+2060
+1458240931.05029990	+19.27441406	-16.46630859	-9.59765625	+7.93212891	+14.06250000	-96.61376953	+2736	+18.47900391	-15.95654297	-8.42431641	-151.78710938	-11.53564453	+66.81884766	+3032	+15.23583984	-16.62890625	-8.93408203	-4.92187500	+5.44921875	-75.56396484	+2048
+1458240931.05440000	+19.27441406	-16.49707031	-9.58007813	+7.75634766	+14.15039063	-97.05322266	+2724	+18.50537109	-15.99169922	-8.43310547	-151.91894531	-11.68945313	+67.10449219	+3000	+15.18310547	-16.70361328	-9.00439453	-5.16357422	+5.86669922	-75.91552734	+2060
+1458240931.05859990	+19.27001953	-16.52343750	-9.57568359	+7.58056641	+14.26025391	-97.40478516	+2724	+18.53613281	-16.03125000	-8.45068359	-152.02880859	-11.86523438	+67.34619141	+2968	+15.14355469	-16.76074219	-9.07910156	-5.31738281	+6.26220703	-76.17919922	+2072
+1458240931.06690000	+19.30078125	-16.58496094	-9.53173828	+7.25097656	+14.15039063	-98.21777344	+2748	+18.58007813	-16.12353516	-8.49462891	-152.33642578	-12.19482422	+67.78564453	+2916	+15.08642578	-16.88818359	-9.17138672	-5.69091797	+6.65771484	-76.86035156	+2104
+1458240931.07110000	+19.30517578	-16.63769531	-9.51855469	+7.00927734	+14.12841797	-98.61328125	+2764	+18.58447266	-16.17187500	-8.51660156	-152.53417969	-12.41455078	+68.07128906	+2892	+15.07324219	-16.94970703	-9.20654297	-5.82275391	+6.76757813	-77.18994141	+2120
+1458240931.07940010	+19.30957031	-16.80029297	-9.54931641	+6.41601563	+14.28222656	-99.53613281	+2812	+18.58886719	-16.29931641	-8.57373047	-152.97363281	-12.96386719	+68.70849609	+2856	+15.05566406	-17.09912109	-9.22412109	-6.26220703	+6.67968750	-78.04687500	+2148
+1458240931.08769990	+19.33593750	-17.01123047	-9.69433594	+5.88867188	+14.69970703	-100.28320313	+2832	+18.60644531	-16.46191406	-8.67041016	-153.47900391	-13.62304688	+69.19189453	+2816	+15.10839844	-17.23535156	-9.24609375	-6.63574219	+6.37207031	-78.59619141	+2148
+1458240931.09190010	+19.34033203	-17.12988281	-9.76025391	+5.55908203	+14.87548828	-100.67871094	+2828	+18.58886719	-16.54101563	-8.75390625	-153.74267578	-14.04052734	+69.32373047	+2796	+15.13037109	-17.30126953	-9.25048828	-6.85546875	+6.17431641	-78.88183594	+2140
+1458240931.09610010	+19.32275391	-17.25732422	-9.83496094	+5.14160156	+15.09521484	-101.03027344	+2820	+18.55371094	-16.61132813	-8.82421875	-154.00634766	-14.45800781	+69.49951172	+2776	+15.16113281	-17.35839844	-9.25048828	-7.00927734	+5.93261719	-79.16748047	+2120
+1458240931.10019990	+19.30957031	-17.40234375	-9.90087891	+4.68017578	+15.24902344	-101.42578125	+2804	+18.52734375	-16.69042969	-8.89453125	-154.27001953	-14.87548828	+69.71923828	+2760	+15.19628906	-17.41552734	-9.23291016	-7.16308594	+5.58105469	-79.47509766	+2100
+1458240931.10439990	+19.30957031	-17.55615234	-9.98876953	+4.28466797	+15.44677734	-101.82128906	+2784	+18.50976563	-16.77832031	-8.95166016	-154.55566406	-15.24902344	+70.02685547	+2740	+15.23583984	-17.48583984	-9.20654297	-7.36083984	+5.14160156	-79.82666016	+2080
+1458240931.11270000	+19.32714844	-17.84619141	-10.15576172	+3.60351563	+15.77636719	-102.83203125	+2740	+18.48339844	-16.95849609	-9.06591797	-155.14892578	-15.99609375	+70.66406250	+2704	+15.32812500	-17.62646484	-9.14941406	-7.66845703	+4.32861328	-80.52978516	+2032
+1458240931.11690000	+19.30957031	-17.98242188	-10.22607422	+3.20800781	+16.01806641	-103.33740234	+2720	+18.45703125	-17.04199219	-9.11865234	-155.47851563	-16.41357422	+70.97167969	+2688	+15.35888672	-17.68359375	-9.14941406	-7.77832031	+4.08691406	-80.81542969	+2008
+1458240931.12109990	+19.29199219	-18.11425781	-10.30517578	+2.85644531	+16.25976563	-103.77685547	+2700	+18.43066406	-17.11669922	-9.17138672	-155.76416016	-16.80908203	+71.30126953	+2672	+15.38964844	-17.75390625	-9.14941406	-7.95410156	+3.84521484	-81.18896484	+1988
+1458240931.12520000	+19.28320313	-18.21972656	-10.38867188	+2.54882813	+16.50146484	-104.17236328	+2680	+18.41748047	-17.18701172	-9.21972656	-156.02783203	-17.20458984	+71.60888672	+2656	+15.42919922	-17.81982422	-9.15820313	-8.06396484	+3.64746094	-81.51855469	+1964
+1458240931.12940000	+19.26123047	-18.32080078	-10.45019531	+2.19726563	+16.69921875	-104.54589844	+2656	+18.39550781	-17.25732422	-9.26806641	-156.33544922	-17.53417969	+71.93847656	+2648	+15.44238281	-17.85937500	-9.17578125	-8.15185547	+3.55957031	-81.76025391	+1940
+1458240931.13360000	+19.25683594	-18.38232422	-10.47216797	+1.97753906	+16.76513672	-104.96337891	+2624	+18.39111328	-17.31005859	-9.30761719	-156.55517578	-17.81982422	+72.24609375	+2636	+15.45117188	-17.89453125	-9.17138672	-8.19580078	+3.42773438	-82.15576172	+1916
+1458240931.13770010	+19.24365234	-18.43505859	-10.48974609	+1.73583984	+16.85302734	-105.42480469	+2596	+18.38671875	-17.35400391	-9.33837891	-156.79687500	-18.03955078	+72.59765625	+2620	+15.45996094	-17.93847656	-9.18017578	-8.21777344	+3.40576172	-82.55126953	+1896
+1458240931.14599990	+19.23925781	-18.49658203	-10.47216797	+1.36230469	+16.85302734	-106.36962891	+2532	+18.40869141	-17.44189453	-9.30761719	-157.32421875	-18.28125000	+73.58642578	+2600	+15.45996094	-18.02197266	-9.23730469	-8.15185547	+3.60351563	-83.36425781	+1860
+1458240931.15019990	+19.24804688	-18.49218750	-10.46337891	+1.27441406	+16.94091797	-106.83105469	+2500	+18.43066406	-17.48583984	-9.28564453	-157.56591797	-18.43505859	+74.06982422	+2588	+15.45117188	-18.07470703	-9.27685547	-8.17382813	+3.86718750	-83.84765625	+1852
+1458240931.15850000	+19.23046875	-18.45703125	-10.41943359	+1.03271484	+17.05078125	-107.60009766	+2440	+18.45703125	-17.53857422	-9.28564453	-157.96142578	-18.74267578	+74.86083984	+2564	+15.38085938	-18.11865234	-9.39111328	-8.15185547	+4.61425781	-84.59472656	+1844
+1458240931.16269990	+19.22167969	-18.43066406	-10.39746094	+0.90087891	+17.09472656	-107.95166016	+2412	+18.48339844	-17.55615234	-9.28125000	-158.11523438	-18.83056641	+75.25634766	+2552	+15.34130859	-18.14062500	-9.44384766	-8.15185547	+4.96582031	-84.96826172	+1840
+1458240931.16689990	+19.22167969	-18.40869141	-10.35791016	+0.74707031	+17.07275391	-108.32519531	+2388	+18.51855469	-17.57812500	-9.25488281	-158.31298828	-18.83056641	+75.71777344	+2540	+15.30175781	-18.16259766	-9.48779297	-8.15185547	+5.29541016	-85.36376953	+1844
+1458240931.17100000	+19.23046875	-18.37792969	-10.30957031	+0.65917969	+17.00683594	-108.72070313	+2368	+18.54931641	-17.59570313	-9.22412109	-158.48876953	-18.80859375	+76.15722656	+2532	+15.27099609	-18.18017578	-9.51855469	-8.10791016	+5.55908203	-85.75927734	+1848
+1458240931.17520000	+19.23925781	-18.35595703	-10.24365234	+0.54931641	+16.89697266	-109.16015625	+2364	+18.57568359	-17.62646484	-9.18896484	-158.70849609	-18.80859375	+76.61865234	+2520	+15.23583984	-18.19335938	-9.54492188	-8.10791016	+5.82275391	-86.17675781	+1856
+1458240931.17940000	+19.25244141	-18.33837891	-10.18212891	+0.43945313	+16.76513672	-109.62158203	+2368	+18.60205078	-17.65283203	-9.16699219	-158.90625000	-18.85253906	+77.10205078	+2508	+15.20947266	-18.22412109	-9.57128906	-8.08593750	+6.06445313	-86.66015625	+1872
+1458240931.18770000	+19.26123047	-18.35595703	-10.11621094	+0.10986328	+16.72119141	-110.43457031	+2396	+18.64599609	-17.70996094	-9.12744141	-159.27978516	-19.00634766	+77.95898438	+2480	+15.16552734	-18.28564453	-9.65478516	-8.15185547	+6.52587891	-87.31933594	+1920
+1458240931.19190000	+19.26562500	-18.38232422	-10.10302734	-0.06591797	+16.74316406	-110.80810547	+2412	+18.65917969	-17.74072266	-9.13183594	-159.45556641	-19.13818359	+78.33251953	+2464	+15.14355469	-18.33398438	-9.66357422	-8.30566406	+6.56982422	-87.69287109	+1948
+1458240931.19600010	+19.25683594	-18.42187500	-10.11181641	-0.30761719	+16.85302734	-111.13769531	+2436	+18.66357422	-17.78027344	-9.14941406	-159.63134766	-19.29199219	+78.61816406	+2452	+15.14355469	-18.36035156	-9.68115234	-8.39355469	+6.59179688	-87.89062500	+1968
+1458240931.20020010	+19.24804688	-18.49658203	-10.10742188	-0.61523438	+16.83105469	-111.51123047	+2460	+18.66357422	-17.82861328	-9.17138672	-159.87304688	-19.44580078	+78.94775391	+2440	+15.14794922	-18.38671875	-9.66796875	-8.48144531	+6.41601563	-88.11035156	+1992
+1458240931.20849990	+19.24804688	-18.69873047	-10.13378906	-1.23046875	+16.78710938	-112.30224609	+2488	+18.63720703	-17.91650391	-9.19335938	-160.33447266	-19.70947266	+79.58496094	+2412	+15.21826172	-18.48339844	-9.63281250	-8.63525391	+5.82275391	-88.65966797	+2016
+1458240931.21269990	+19.24804688	-18.81738281	-10.16455078	-1.51611328	+16.80908203	-112.69775391	+2492	+18.61523438	-17.96923828	-9.20214844	-160.59814453	-19.88525391	+79.91455078	+2400	+15.26220703	-18.53173828	-9.61962891	-8.70117188	+5.49316406	-88.92333984	+2024
+1458240931.21690010	+19.24365234	-18.93603516	-10.22167969	-1.80175781	+16.91894531	-113.07128906	+2488	+18.58886719	-18.02636719	-9.23291016	-160.83984375	-20.14892578	+80.22216797	+2392	+15.30175781	-18.58886719	-9.58886719	-8.83300781	+5.09765625	-89.18701172	+2028
+1458240931.22100000	+19.23046875	-19.06787109	-10.30078125	-2.08740234	+17.09472656	-113.40087891	+2484	+18.55810547	-18.08349609	-9.28125000	-161.08154297	-20.43457031	+80.44189453	+2388	+15.34130859	-18.64599609	-9.57568359	-8.96484375	+4.76806641	-89.34082031	+2032
+1458240931.22519990	+19.22167969	-19.20849609	-10.38867188	-2.39501953	+17.27050781	-113.68652344	+2476	+18.53173828	-18.14501953	-9.34277344	-161.27929688	-20.72021484	+80.63964844	+2384	+15.38525391	-18.71191406	-9.56250000	-9.14062500	+4.37255859	-89.47265625	+2032
+1458240931.23350000	+19.19970703	-19.48974609	-10.53808594	-2.98828125	+17.51220703	-114.25781250	+2452	+18.45703125	-18.23291016	-9.42626953	-161.67480469	-21.18164063	+80.92529297	+2372	+15.44677734	-18.81298828	-9.53173828	-9.47021484	+3.69140625	-89.73632813	+2020
+1458240931.23770000	+19.19531250	-19.61279297	-10.59960938	-3.22998047	+17.57812500	-114.54345703	+2440	+18.41748047	-18.26806641	-9.45703125	-161.87255859	-21.37939453	+81.07910156	+2368	+15.47753906	-18.86132813	-9.51416016	-9.58007813	+3.36181641	-89.91210938	+2008
+1458240931.24180010	+19.18652344	-19.72705078	-10.65673828	-3.47167969	+17.64404297	-114.82910156	+2428	+18.38671875	-18.30761719	-9.47900391	-162.07031250	-21.55517578	+81.27685547	+2368	+15.50830078	-18.90966797	-9.49658203	-9.66796875	+3.03222656	-90.08789063	+2000
+1458240931.24600010	+19.19091797	-19.81933594	-10.70947266	-3.62548828	+17.66601563	-115.09277344	+2416	+18.36474609	-18.34716797	-9.50537109	-162.24609375	-21.70898438	+81.43066406	+2364	+15.53906250	-18.95361328	-9.47900391	-9.77783203	+2.70263672	-90.28564453	+1988
+1458240931.25020000	+19.19970703	-19.88085938	-10.77539063	-3.69140625	+17.79785156	-115.31250000	+2400	+18.34716797	-18.38232422	-9.53613281	-162.35595703	-21.88476563	+81.54052734	+2364	+15.56103516	-19.00634766	-9.47900391	-9.88769531	+2.50488281	-90.43945313	+1976
+1458240931.25430010	+19.19970703	-19.93359375	-10.81494141	-3.82324219	+17.88574219	-115.51025391	+2388	+18.33398438	-18.41308594	-9.55810547	-162.50976563	-22.06054688	+81.67236328	+2364	+15.56542969	-19.04589844	-9.48779297	-9.97558594	+2.43896484	-90.59326172	+1964
+1458240931.25850010	+19.20849609	-19.95996094	-10.83251953	-3.88916016	+17.92968750	-115.66406250	+2376	+18.32080078	-18.44384766	-9.58007813	-162.59765625	-22.17041016	+81.71630859	+2364	+15.56103516	-19.07226563	-9.49218750	-10.06347656	+2.43896484	-90.76904297	+1952
+1458240931.26270010	+19.21728516	-19.97753906	-10.83691406	-3.95507813	+17.95166016	-115.81787109	+2360	+18.31640625	-18.46582031	-9.60205078	-162.70751953	-22.28027344	+81.76025391	+2364	+15.55224609	-19.10742188	-9.50537109	-10.12939453	+2.50488281	-90.96679688	+1940
+1458240931.27099990	+19.23046875	-19.97314453	-10.79296875	-4.08691406	+17.81982422	-116.12548828	+2344	+18.32519531	-18.50097656	-9.60205078	-162.86132813	-22.34619141	+81.91406250	+2360	+15.50390625	-19.13378906	-9.54492188	-10.21728516	+2.83447266	-91.31835938	+1920
+1458240931.27519990	+19.24365234	-19.94238281	-10.75341797	-4.06494141	+17.73193359	-116.27929688	+2340	+18.33398438	-18.50537109	-9.58447266	-162.92724609	-22.34619141	+82.02392578	+2356	+15.47314453	-19.13818359	-9.57128906	-10.19531250	+3.07617188	-91.51611328	+1912
+1458240931.27930000	+19.26123047	-19.89843750	-10.70947266	-4.04296875	+17.62207031	-116.43310547	+2340	+18.35595703	-18.51855469	-9.56250000	-163.01513672	-22.32421875	+82.17773438	+2356	+15.44238281	-19.14257813	-9.59765625	-10.19531250	+3.33984375	-91.73583984	+1904
+1458240931.28350000	+19.27441406	-19.86328125	-10.67871094	-4.02099609	+17.53417969	-116.54296875	+2340	+18.36914063	-18.53613281	-9.55371094	-163.08105469	-22.32421875	+82.28759766	+2352	+15.41162109	-19.15136719	-9.62402344	-10.17333984	+3.60351563	-91.93359375	+1900
+1458240931.28769990	+19.29199219	-19.82373047	-10.63916016	-3.99902344	+17.46826172	-116.67480469	+2340	+18.39111328	-18.56250000	-9.54492188	-163.16894531	-22.32421875	+82.37548828	+2348	+15.37646484	-19.15576172	-9.65478516	-10.19531250	+3.93310547	-92.15332031	+1904
+1458240931.29180000	+19.30517578	-19.77539063	-10.60400391	-3.95507813	+17.40234375	-116.78466797	+2340	+18.41308594	-18.58447266	-9.54052734	-163.25683594	-22.32421875	+82.46337891	+2340	+15.33251953	-19.16015625	-9.69433594	-10.19531250	+4.32861328	-92.32910156	+1912
+1458240931.29600000	+19.31396484	-19.73144531	-10.57324219	-3.93310547	+17.33642578	-116.87255859	+2340	+18.43066406	-18.59765625	-9.53173828	-163.30078125	-22.30224609	+82.52929688	+2332	+15.27539063	-19.15576172	-9.75146484	-10.23925781	+4.83398438	-92.50488281	+1928
+1458240931.30010010	+19.31835938	-19.69189453	-10.53369141	-3.91113281	+17.27050781	-116.96044922	+2340	+18.45263672	-18.61083984	-9.51416016	-163.36669922	-22.28027344	+82.63916016	+2320	+15.22265625	-19.14257813	-9.79541016	-10.26123047	+5.22949219	-92.65869141	+1944
+1458240931.30430010	+19.32714844	-19.64794922	-10.49853516	-3.88916016	+17.18261719	-117.07031250	+2344	+18.47460938	-18.62402344	-9.50097656	-163.43261719	-22.21435547	+82.74902344	+2312	+15.17871094	-19.14257813	-9.83496094	-10.30517578	+5.53710938	-92.81250000	+1960
+1458240931.31259990	+19.34033203	-19.59082031	-10.44580078	-3.86718750	+17.02880859	-117.26806641	+2352	+18.50976563	-18.66357422	-9.48339844	-163.58642578	-22.17041016	+82.96875000	+2292	+15.12158203	-19.14697266	-9.89648438	-10.37109375	+5.97656250	-93.09814453	+1992
+1458240931.31680010	+19.34912109	-19.57324219	-10.43261719	-3.86718750	+16.96289063	-117.37792969	+2356	+18.51855469	-18.68554688	-9.48779297	-163.65234375	-22.17041016	+83.05664063	+2284	+15.11279297	-19.16015625	-9.90966797	-10.41503906	+6.06445313	-93.29589844	+2004
+1458240931.32100010	+19.35351563	-19.56445313	-10.43261719	-3.86718750	+16.96289063	-117.48779297	+2360	+18.52294922	-18.70751953	-9.50097656	-163.71826172	-22.21435547	+83.12255859	+2276	+15.11279297	-19.17773438	-9.93164063	-10.50292969	+6.13037109	-93.36181641	+2016
+1458240931.32509990	+19.35791016	-19.57763672	-10.44580078	-3.91113281	+16.96289063	-117.57568359	+2360	+18.52734375	-18.74267578	-9.51855469	-163.80615234	-22.25830078	+83.16650391	+2268	+15.11718750	-19.20410156	-9.94042969	-10.59082031	+6.06445313	-93.42773438	+2024
+1458240931.32929990	+19.35351563	-19.59521484	-10.46777344	-3.97705078	+17.00683594	-117.64160156	+2360	+18.52294922	-18.77343750	-9.54052734	-163.91601563	-22.30224609	+83.21044922	+2264	+15.13037109	-19.23925781	-9.94482422	-10.74462891	+5.91064453	-93.49365234	+2032
+1458240931.33349990	+19.34912109	-19.62597656	-10.49853516	-4.06494141	+17.05078125	-117.72949219	+2360	+18.50976563	-18.80419922	-9.56689453	-163.98193359	-22.36816406	+83.23242188	+2260	+15.14355469	-19.26123047	-9.94042969	-10.85449219	+5.73486328	-93.51562500	+2032
+1458240931.33760000	+19.34033203	-19.66552734	-10.52929688	-4.17480469	+17.09472656	-117.79541016	+2352	+18.49218750	-18.83496094	-9.59765625	-164.09179688	-22.45605469	+83.23242188	+2252	+15.16552734	-19.28759766	-9.93164063	-10.96435547	+5.49316406	-93.53759766	+2028
+1458240931.34180000	+19.34033203	-19.71826172	-10.56445313	-4.26269531	+17.13867188	-117.88330078	+2344	+18.47021484	-18.87011719	-9.63281250	-164.17968750	-22.56591797	+83.23242188	+2248	+15.19628906	-19.32275391	-9.90966797	-11.07421875	+5.16357422	-93.58154297	+2024
+1458240931.35010000	+19.33593750	-19.86328125	-10.66113281	-4.52636719	+17.24853516	-118.08105469	+2316	+18.42187500	-18.94482422	-9.72070313	-164.37744141	-22.80761719	+83.21044922	+2240	+15.27099609	-19.39746094	-9.85693359	-11.29394531	+4.46044922	-93.69140625	+2008
+1458240931.35430000	+19.32714844	-19.94238281	-10.71826172	-4.70214844	+17.33642578	-118.16894531	+2296	+18.39550781	-18.98437500	-9.76904297	-164.48730469	-22.96142578	+83.16650391	+2240	+15.30175781	-19.44140625	-9.83056641	-11.42578125	+4.13085938	-93.71337891	+1996
+1458240931.35850000	+19.31396484	-20.04345703	-10.78857422	-4.87792969	+17.49023438	-118.27880859	+2276	+18.36474609	-19.02392578	-9.81738281	-164.57519531	-23.11523438	+83.10058594	+2240	+15.33251953	-19.48535156	-9.80859375	-11.57958984	+3.77929688	-93.73535156	+1980
+1458240931.36260010	+19.30078125	-20.13574219	-10.86328125	-5.07568359	+17.64404297	-118.34472656	+2260	+18.33837891	-19.05908203	-9.86572266	-164.66308594	-23.24707031	+83.03466797	+2236	+15.35888672	-19.52490234	-9.79101563	-11.73339844	+3.47167969	-93.75732422	+1964
+1458240931.36680010	+19.28759766	-20.23242188	-10.92041016	-5.27343750	+17.75390625	-118.41064453	+2240	+18.31201172	-19.09423828	-9.90087891	-164.77294922	-23.35693359	+82.99072266	+2236	+15.38085938	-19.56445313	-9.77343750	-11.88720703	+3.16406250	-93.73535156	+1944
+1458240931.37100010	+19.28320313	-20.32910156	-10.96875000	-5.44921875	+17.81982422	-118.52050781	+2224	+18.29443359	-19.12060547	-9.93164063	-164.86083984	-23.44482422	+82.96875000	+2232	+15.39843750	-19.59960938	-9.73828125	-12.01904297	+2.83447266	-93.80126953	+1924
+1458240931.37509990	+19.27880859	-20.40380859	-10.99511719	-5.60302734	+17.88574219	-118.60839844	+2204	+18.28125000	-19.14697266	-9.95800781	-164.92675781	-23.51074219	+82.94677734	+2232	+15.41601563	-19.63476563	-9.71630859	-12.12890625	+2.59277344	-93.88916016	+1904
+1458240931.38340000	+19.27880859	-20.50927734	-11.01708984	-5.84472656	+17.95166016	-118.85009766	+2176	+18.27685547	-19.19531250	-9.98437500	-165.05859375	-23.59863281	+82.96875000	+2224	+15.42919922	-19.66552734	-9.69873047	-12.23876953	+2.46093750	-94.04296875	+1860
+1458240931.38759990	+19.28320313	-20.53564453	-11.01269531	-5.93261719	+17.99560547	-118.93798828	+2160	+18.29003906	-19.20849609	-9.98437500	-165.10253906	-23.59863281	+83.01269531	+2220	+15.42041016	-19.67871094	-9.70312500	-12.26074219	+2.54882813	-94.13085938	+1840
+1458240931.39179990	+19.27880859	-20.54882813	-10.99951172	-6.04248047	+18.01757813	-119.02587891	+2152	+18.30761719	-19.22167969	-9.97998047	-165.14648438	-23.55468750	+83.05664063	+2216	+15.40283203	-19.68310547	-9.72070313	-12.26074219	+2.70263672	-94.19677734	+1824
+1458240931.39590000	+19.27880859	-20.54003906	-10.98193359	-6.08642578	+18.01757813	-119.09179688	+2140	+18.32080078	-19.22607422	-9.96679688	-165.19042969	-23.51074219	+83.12255859	+2216	+15.38964844	-19.68310547	-9.73388672	-12.28271484	+2.85644531	-94.24072266	+1804
+1458240931.40010000	+19.27880859	-20.52685547	-10.94677734	-6.15234375	+17.99560547	-119.15771484	+2136	+18.34277344	-19.23046875	-9.94921875	-165.21240234	-23.42285156	+83.18847656	+2216	+15.36767578	-19.67871094	-9.74707031	-12.26074219	+3.03222656	-94.30664063	+1792
+1458240931.40430000	+19.28320313	-20.50927734	-10.90283203	-6.17431641	+17.92968750	-119.20166016	+2132	+18.36914063	-19.23486328	-9.92724609	-165.25634766	-23.31298828	+83.27636719	+2220	+15.34570313	-19.66992188	-9.76025391	-12.26074219	+3.22998047	-94.39453125	+1780
+1458240931.40840010	+19.28759766	-20.49609375	-10.86767578	-6.19628906	+17.86376953	-119.26757813	+2132	+18.39990234	-19.23925781	-9.90087891	-165.27832031	-23.22509766	+83.38623047	+2220	+15.32812500	-19.66113281	-9.77343750	-12.23876953	+3.38378906	-94.48242188	+1764
+1458240931.41260000	+19.28759766	-20.47412109	-10.82812500	-6.21826172	+17.79785156	-119.33349609	+2132	+18.43066406	-19.24365234	-9.86572266	-165.30029297	-23.09326172	+83.51806641	+2224	+15.31054688	-19.65234375	-9.78222656	-12.21679688	+3.58154297	-94.54833984	+1756
+1458240931.41680000	+19.29199219	-20.44775391	-10.78417969	-6.21826172	+17.70996094	-119.42138672	+2132	+18.46142578	-19.23925781	-9.83496094	-165.30029297	-22.96142578	+83.62792969	+2228	+15.28857422	-19.64794922	-9.79980469	-12.19482422	+3.80126953	-94.63623047	+1748
+1458240931.42510010	+19.29199219	-20.40820313	-10.72265625	-6.26220703	+17.62207031	-119.53125000	+2132	+18.52294922	-19.23925781	-9.77343750	-165.34423828	-22.71972656	+83.86962891	+2232	+15.22265625	-19.62597656	-9.84814453	-12.17285156	+4.41650391	-94.79003906	+1748
+1458240931.42930010	+19.29199219	-20.39062500	-10.69189453	-6.28417969	+17.55615234	-119.57519531	+2132	+18.54492188	-19.23925781	-9.74707031	-165.38818359	-22.60986328	+83.97949219	+2236	+15.19189453	-19.62158203	-9.87011719	-12.17285156	+4.63623047	-94.87792969	+1752
+1458240931.43339990	+19.28759766	-20.37304688	-10.66552734	-6.32812500	+17.51220703	-119.61914063	+2136	+18.56689453	-19.24365234	-9.72070313	-165.43212891	-22.50000000	+84.06738281	+2236	+15.16113281	-19.61718750	-9.88769531	-12.19482422	+4.89990234	-94.94384766	+1760
+1458240931.43759990	+19.28759766	-20.36425781	-10.63476563	-6.37207031	+17.44628906	-119.66308594	+2140	+18.58007813	-19.24804688	-9.69873047	-165.47607422	-22.39013672	+84.17724609	+2236	+15.13916016	-19.61718750	-9.89648438	-12.23876953	+5.03173828	-95.03173828	+1764
+1458240931.44180010	+19.28320313	-20.36425781	-10.61279297	-6.41601563	+17.38037109	-119.72900391	+2144	+18.59326172	-19.25683594	-9.68115234	-165.54199219	-22.30224609	+84.26513672	+2232	+15.13037109	-19.63037109	-9.89208984	-12.30468750	+5.05371094	-95.11962891	+1772
+1458240931.44590000	+19.28320313	-20.36865234	-10.59960938	-6.45996094	+17.33642578	-119.77294922	+2148	+18.60205078	-19.27001953	-9.66357422	-165.60791016	-22.21435547	+84.35302734	+2232	+15.13037109	-19.64794922	-9.88769531	-12.39257813	+5.00976563	-95.14160156	+1776
+1458240931.45009990	+19.27880859	-20.38623047	-10.59960938	-6.52587891	+17.31445313	-119.81689453	+2152	+18.61083984	-19.28759766	-9.65478516	-165.67382813	-22.17041016	+84.44091797	+2228	+15.13476563	-19.67431641	-9.87890625	-12.48046875	+4.89990234	-95.14160156	+1784
+1458240931.45420000	+19.27001953	-20.40820313	-10.60400391	-6.59179688	+17.29248047	-119.83886719	+2160	+18.60644531	-19.30517578	-9.65039063	-165.73974609	-22.14843750	+84.50683594	+2228	+15.14794922	-19.70068359	-9.87011719	-12.59033203	+4.72412109	-95.14160156	+1788
+1458240931.46260000	+19.25683594	-20.46533203	-10.63037109	-6.74560547	+17.33642578	-119.88281250	+2164	+18.57568359	-19.34033203	-9.67675781	-165.89355469	-22.17041016	+84.50683594	+2224	+15.17871094	-19.74462891	-9.85253906	-12.70019531	+4.46044922	-95.09765625	+1792
+1458240931.46670010	+19.24804688	-20.50488281	-10.65673828	-6.83349609	+17.35839844	-119.88281250	+2168	+18.55810547	-19.36669922	-9.69433594	-166.00341797	-22.21435547	+84.48486328	+2220	+15.19628906	-19.76660156	-9.83935547	-12.78808594	+4.26269531	-95.07568359	+1792
+1458240931.47090010	+19.23925781	-20.54003906	-10.67871094	-6.92138672	+17.38037109	-119.88281250	+2168	+18.54052734	-19.39306641	-9.71191406	-166.09130859	-22.23632813	+84.46289063	+2220	+15.20947266	-19.78857422	-9.82617188	-12.85400391	+4.08691406	-95.05371094	+1788
+1458240931.47510000	+19.23486328	-20.57958984	-10.70068359	-6.98730469	+17.42431641	-119.90478516	+2164	+18.52294922	-19.41943359	-9.72949219	-166.17919922	-22.28027344	+84.46289063	+2220	+15.22705078	-19.81054688	-9.81298828	-12.94189453	+3.88916016	-95.03173828	+1784
+1458240931.47919990	+19.23046875	-20.62353516	-10.72705078	-7.07519531	+17.44628906	-119.92675781	+2156	+18.50097656	-19.44580078	-9.75146484	-166.24511719	-22.30224609	+84.44091797	+2216	+15.24462891	-19.83251953	-9.80419922	-13.00781250	+3.71337891	-94.98779297	+1780
+1458240931.48340010	+19.22607422	-20.68066406	-10.76220703	-7.16308594	+17.46826172	-119.94873047	+2156	+18.48339844	-19.47216797	-9.77343750	-166.31103516	-22.36816406	+84.41894531	+2216	+15.27978516	-19.87646484	-9.78222656	-13.13964844	+3.36181641	-94.92187500	+1776
+1458240931.48760010	+19.21728516	-20.73339844	-10.79736328	-7.25097656	+17.51220703	-119.97070313	+2152	+18.46582031	-19.49414063	-9.79980469	-166.37695313	-22.41210938	+84.37500000	+2216	+15.31054688	-19.92041016	-9.76464844	-13.27148438	+3.05419922	-94.87792969	+1768
+1458240931.49169990	+19.20849609	-20.78613281	-10.83251953	-7.36083984	+17.57812500	-119.97070313	+2144	+18.44824219	-19.51171875	-9.82617188	-166.44287109	-22.47802734	+84.30908203	+2216	+15.33251953	-19.95117188	-9.75585938	-13.35937500	+2.83447266	-94.79003906	+1764
+1458240931.49589990	+19.20410156	-20.84765625	-10.87207031	-7.47070313	+17.62207031	-119.99267578	+2140	+18.43505859	-19.52929688	-9.84814453	-166.48681641	-22.52197266	+84.24316406	+2212	+15.35888672	-19.98193359	-9.75146484	-13.46923828	+2.57080078	-94.72412109	+1756
+1458240931.50420000	+19.20410156	-20.90478516	-10.91162109	-7.55859375	+17.62207031	-120.01464844	+2120	+18.41748047	-19.55126953	-9.87890625	-166.55273438	-22.56591797	+84.15527344	+2204	+15.38525391	-20.00830078	-9.76464844	-13.53515625	+2.43896484	-94.61425781	+1736
+1458240931.50840000	+19.21289063	-20.90917969	-10.91162109	-7.55859375	+17.57812500	-120.03662109	+2108	+18.41748047	-19.55566406	-9.88330078	-166.57470703	-22.54394531	+84.13330078	+2196	+15.38085938	-20.00830078	-9.77343750	-13.53515625	+2.48291016	-94.61425781	+1728
+1458240931.51259990	+19.22607422	-20.90039063	-10.90283203	-7.53662109	+17.51220703	-120.05859375	+2096	+18.42626953	-19.55566406	-9.88330078	-166.57470703	-22.50000000	+84.11132813	+2192	+15.37207031	-20.00390625	-9.79101563	-13.53515625	+2.59277344	-94.63623047	+1724
+1458240931.51670000	+19.23486328	-20.87841797	-10.88085938	-7.49267578	+17.44628906	-120.10253906	+2088	+18.43505859	-19.55126953	-9.87890625	-166.55273438	-22.45605469	+84.11132813	+2184	+15.35888672	-19.99511719	-9.81298828	-13.49121094	+2.79052734	-94.68017578	+1720
+1458240931.52090000	+19.23925781	-20.86083984	-10.86767578	-7.47070313	+17.40234375	-120.10253906	+2080	+18.44384766	-19.54687500	-9.87451172	-166.55273438	-22.41210938	+84.08935547	+2180	+15.35449219	-19.99072266	-9.82177734	-13.46923828	+2.90039063	-94.68017578	+1716
+1458240931.52510000	+19.24804688	-20.83886719	-10.85009766	-7.44873047	+17.35839844	-120.10253906	+2072	+18.45263672	-19.53808594	-9.87011719	-166.53076172	-22.36816406	+84.06738281	+2172	+15.34570313	-19.98193359	-9.83496094	-13.42529297	+3.01025391	-94.70214844	+1716
+1458240931.52920010	+19.25244141	-20.80810547	-10.83691406	-7.40478516	+17.33642578	-120.08056641	+2064	+18.46582031	-19.52490234	-9.85693359	-166.48681641	-22.30224609	+84.06738281	+2168	+15.33691406	-19.96875000	-9.84814453	-13.38134766	+3.16406250	-94.72412109	+1716
+1458240931.53340010	+19.25683594	-20.79052734	-10.82812500	-7.38281250	+17.31445313	-120.08056641	+2052	+18.47900391	-19.51611328	-9.84814453	-166.46484375	-22.23632813	+84.04541016	+2164	+15.33251953	-19.96435547	-9.85253906	-13.35937500	+3.22998047	-94.72412109	+1712
+1458240931.53749990	+19.26123047	-20.76855469	-10.81933594	-7.33886719	+17.29248047	-120.08056641	+2044	+18.49658203	-19.50292969	-9.83056641	-166.44287109	-22.14843750	+84.06738281	+2160	+15.32812500	-19.95556641	-9.86132813	-13.35937500	+3.29589844	-94.74609375	+1712
+1458240931.54590010	+19.27441406	-20.72460938	-10.79736328	-7.25097656	+17.22656250	-120.05859375	+2028	+18.53173828	-19.47656250	-9.79101563	-166.37695313	-21.95068359	+84.08935547	+2148	+15.30615234	-19.93359375	-9.88769531	-13.29345703	+3.55957031	-94.76806641	+1712
+1458240931.55000000	+19.27880859	-20.70263672	-10.78417969	-7.22900391	+17.20458984	-120.03662109	+2024	+18.54931641	-19.45898438	-9.77343750	-166.33300781	-21.86279297	+84.08935547	+2144	+15.29296875	-19.91601563	-9.90527344	-13.22753906	+3.75732422	-94.79003906	+1716
+1458240931.55839990	+19.29199219	-20.64550781	-10.76660156	-7.11914063	+17.18261719	-119.99267578	+2008	+18.58007813	-19.43261719	-9.74267578	-166.22314453	-21.68701172	+84.06738281	+2132	+15.25781250	-19.86767578	-9.95361328	-13.11767578	+4.26269531	-94.81201172	+1736
+1458240931.56250000	+19.29638672	-20.61474609	-10.76220703	-7.05322266	+17.16064453	-119.94873047	+2000	+18.59326172	-19.41943359	-9.72509766	-166.20117188	-21.59912109	+84.06738281	+2124	+15.24462891	-19.84570313	-9.97558594	-13.09570313	+4.46044922	-94.79003906	+1748
+1458240931.56670000	+19.30517578	-20.58398438	-10.76220703	-7.00927734	+17.16064453	-119.90478516	+1996	+18.60644531	-19.41064453	-9.71630859	-166.17919922	-21.53320313	+84.04541016	+2120	+15.24023438	-19.83251953	-9.98437500	-13.07373047	+4.54833984	-94.76806641	+1760
+1458240931.57090000	+19.31396484	-20.56640625	-10.76220703	-6.94335938	+17.16064453	-119.86083984	+1988	+18.61083984	-19.40185547	-9.71191406	-166.15722656	-21.48925781	+84.02343750	+2108	+15.24462891	-19.82812500	-9.98437500	-13.07373047	+4.54833984	-94.72412109	+1772
+1458240931.57500000	+19.31835938	-20.55322266	-10.76660156	-6.92138672	+17.16064453	-119.81689453	+1980	+18.61083984	-19.39746094	-9.71191406	-166.13525391	-21.46728516	+83.97949219	+2100	+15.25781250	-19.83251953	-9.97998047	-13.07373047	+4.46044922	-94.68017578	+1784
+1458240931.57920000	+19.31835938	-20.54443359	-10.77539063	-6.89941406	+17.18261719	-119.77294922	+1972	+18.60644531	-19.39746094	-9.71191406	-166.13525391	-21.44531250	+83.93554688	+2092	+15.27539063	-19.83691406	-9.97119141	-13.07373047	+4.35058594	-94.65820313	+1796
+1458240931.58340000	+19.32275391	-20.54882813	-10.78417969	-6.89941406	+17.18261719	-119.77294922	+1960	+18.60205078	-19.39746094	-9.71630859	-166.13525391	-21.44531250	+83.91357422	+2080	+15.28417969	-19.84130859	-9.96679688	-13.09570313	+4.28466797	-94.63623047	+1808
+1458240931.58750010	+19.32275391	-20.55322266	-10.79296875	-6.89941406	+17.20458984	-119.75097656	+1948	+18.59765625	-19.40185547	-9.72509766	-166.13525391	-21.46728516	+83.86962891	+2072	+15.29736328	-19.84570313	-9.95800781	-13.09570313	+4.19677734	-94.61425781	+1816
+1458240931.59590010	+19.31835938	-20.57080078	-10.81054688	-6.89941406	+17.24853516	-119.72900391	+1932	+18.58447266	-19.40625000	-9.74267578	-166.13525391	-21.48925781	+83.78173828	+2060	+15.31054688	-19.85449219	-9.94921875	-13.11767578	+4.08691406	-94.57031250	+1832
+1458240931.59999990	+19.31835938	-20.57519531	-10.81933594	-6.92138672	+17.27050781	-119.72900391	+1920	+18.57568359	-19.41064453	-9.74707031	-166.13525391	-21.51123047	+83.73779297	+2052	+15.31494141	-19.85449219	-9.94482422	-13.11767578	+4.04296875	-94.57031250	+1840
+1458240931.60419990	+19.31835938	-20.58398438	-10.82373047	-6.92138672	+17.27050781	-119.70703125	+1912	+18.56689453	-19.41503906	-9.75585938	-166.15722656	-21.53320313	+83.69384766	+2044	+15.32373047	-19.85888672	-9.94042969	-13.11767578	+3.97705078	-94.54833984	+1844
+1458240931.60830000	+19.31835938	-20.58837891	-10.82812500	-6.94335938	+17.29248047	-119.70703125	+1904	+18.56250000	-19.41943359	-9.76025391	-166.15722656	-21.53320313	+83.67187500	+2036	+15.34130859	-19.86328125	-9.92724609	-13.13964844	+3.82324219	-94.50439453	+1852
+1458240931.61250000	+19.31396484	-20.59716797	-10.82812500	-6.94335938	+17.29248047	-119.70703125	+1892	+18.55810547	-19.41943359	-9.76904297	-166.15722656	-21.55517578	+83.64990234	+2032	+15.35888672	-19.86767578	-9.90966797	-13.13964844	+3.69140625	-94.48242188	+1860
+1458240931.61669990	+19.31396484	-20.60595703	-10.83251953	-6.96533203	+17.29248047	-119.70703125	+1884	+18.55371094	-19.41943359	-9.77343750	-166.15722656	-21.55517578	+83.62792969	+2024	+15.37207031	-19.86767578	-9.90087891	-13.13964844	+3.58154297	-94.43847656	+1864
+1458240931.62500000	+19.31396484	-20.61474609	-10.83691406	-6.96533203	+17.29248047	-119.70703125	+1868	+18.54931641	-19.41943359	-9.77783203	-166.15722656	-21.55517578	+83.56201172	+2012	+15.41601563	-19.85888672	-9.86132813	-13.11767578	+3.25195313	-94.26269531	+1876
+1458240931.62920000	+19.30957031	-20.61474609	-10.83691406	-6.98730469	+17.29248047	-119.68505859	+1860	+18.55371094	-19.41503906	-9.77343750	-166.13525391	-21.53320313	+83.54003906	+2008	+15.42480469	-19.84570313	-9.85253906	-13.09570313	+3.20800781	-94.17480469	+1880
+1458240931.63750000	+19.30957031	-20.61474609	-10.82812500	-6.98730469	+17.27050781	-119.66308594	+1848	+18.55810547	-19.40185547	-9.76904297	-166.09130859	-21.44531250	+83.47412109	+2000	+15.42041016	-19.79736328	-9.85253906	-12.98583984	+3.29589844	-94.02099609	+1888
+1458240931.64580010	+19.30957031	-20.60156250	-10.81933594	-6.96533203	+17.24853516	-119.64111328	+1836	+18.58447266	-19.36669922	-9.74267578	-165.98144531	-21.26953125	+83.38623047	+2000	+15.41162109	-19.74462891	-9.85693359	-12.85400391	+3.47167969	-93.91113281	+1896
+1458240931.65420010	+19.30957031	-20.57958984	-10.80615234	-6.92138672	+17.20458984	-119.59716797	+1828	+18.63281250	-19.30957031	-9.69433594	-165.80566406	-21.00585938	+83.27636719	+2012	+15.38525391	-19.70507813	-9.87451172	-12.78808594	+3.73535156	-93.82324219	+1908
+1458240931.66249990	+19.31396484	-20.50927734	-10.77099609	-6.81152344	+17.13867188	-119.39941406	+1828	+18.72070313	-19.20849609	-9.60644531	-165.45410156	-20.47851563	+83.03466797	+2036	+15.34570313	-19.63916016	-9.90966797	-12.67822266	+4.15283203	-93.62548828	+1932
+1458240931.66669990	+19.31835938	-20.46972656	-10.75341797	-6.74560547	+17.11669922	-119.28955078	+1832	+18.75585938	-19.16455078	-9.56689453	-165.32226563	-20.25878906	+82.90283203	+2048	+15.32812500	-19.60400391	-9.92285156	-12.63427734	+4.32861328	-93.51562500	+1944
+1458240931.67500000	+19.34033203	-20.26318359	-10.68310547	-6.37207031	+16.91894531	-118.63037109	+1852	+18.83056641	-19.04150391	-9.48339844	-164.94873047	-19.70947266	+82.50732422	+2076	+15.27539063	-19.48974609	-9.96240234	-12.50244141	+4.89990234	-93.03222656	+1984
+1458240931.68330000	+19.37109375	-20.09619141	-10.67431641	-5.97656250	+16.89697266	-117.88330078	+1876	+18.87011719	-18.96679688	-9.45263672	-164.66308594	-19.44580078	+82.06787109	+2100	+15.26660156	-19.42382813	-9.95800781	-12.43652344	+5.00976563	-92.54882813	+2016
+1458240931.69160010	+19.40185547	-19.99511719	-10.74023438	-5.60302734	+17.02880859	-117.09228516	+1896	+18.85253906	-18.93603516	-9.46142578	-164.53125000	-19.40185547	+81.56250000	+2120	+15.29296875	-19.38867188	-9.94042969	-12.50244141	+4.81201172	-91.99951172	+2044
+1458240931.70000000	+19.42382813	-19.97314453	-10.84130859	-5.40527344	+17.20458984	-116.38916016	+1896	+18.80419922	-18.91845703	-9.50537109	-164.48730469	-19.48974609	+81.03515625	+2144	+15.35888672	-19.37109375	-9.89208984	-12.56835938	+4.32861328	-91.42822266	+2056
+1458240931.70830010	+19.44580078	-20.01269531	-10.92480469	-5.31738281	+17.27050781	-115.88378906	+1880	+18.72949219	-18.89648438	-9.57568359	-164.44335938	-19.73144531	+80.44189453	+2168	+15.46435547	-19.34912109	-9.80419922	-12.54638672	+3.44970703	-90.85693359	+2060
+1458240931.71659990	+19.45898438	-20.04345703	-10.99951172	-5.25146484	+17.33642578	-115.48828125	+1860	+18.64599609	-18.87011719	-9.63281250	-164.39941406	-19.95117188	+79.89257813	+2192	+15.56103516	-19.32275391	-9.73388672	-12.52441406	+2.72460938	-90.28564453	+2040
+1458240931.72499990	+19.46337891	-20.04785156	-11.06103516	-5.14160156	+17.40234375	-115.09277344	+1840	+18.58007813	-18.83056641	-9.69433594	-164.33349609	-20.10498047	+79.29931641	+2204	+15.64453125	-19.26562500	-9.68994141	-12.45849609	+2.15332031	-89.62646484	+2012
+1458240931.72910000	+19.46337891	-20.03906250	-11.06982422	-5.11962891	+17.38037109	-114.89501953	+1824	+18.55371094	-18.80419922	-9.72070313	-164.26757813	-20.14892578	+78.96972656	+2212	+15.67089844	-19.21289063	-9.68554688	-12.37060547	+2.06542969	-89.25292969	+1996
+1458240931.73750000	+19.46337891	-19.97753906	-11.03027344	-5.00976563	+17.22656250	-114.49951172	+1804	+18.51416016	-18.69873047	-9.73828125	-164.06982422	-20.12695313	+78.28857422	+2220	+15.68408203	-19.08105469	-9.68115234	-12.08496094	+2.08740234	-88.68164063	+1964
+1458240931.74580000	+19.46777344	-19.84130859	-10.95117188	-4.83398438	+16.98486328	-114.03808594	+1788	+18.50537109	-18.56689453	-9.72509766	-163.76220703	-19.92919922	+77.62939453	+2224	+15.66650391	-18.95800781	-9.68994141	-11.82128906	+2.37304688	-88.24218750	+1928
+1458240931.75410010	+19.46777344	-19.63037109	-10.84570313	-4.48242188	+16.72119141	-113.48876953	+1780	+18.53173828	-18.42187500	-9.67675781	-163.41064453	-19.55566406	+77.03613281	+2232	+15.60937500	-18.82617188	-9.73828125	-11.55761719	+3.12011719	-87.78076172	+1908
+1458240931.76239990	+19.45898438	-19.34033203	-10.68750000	-4.08691406	+16.41357422	-112.71972656	+1780	+18.59765625	-18.25048828	-9.59326172	-162.99316406	-18.94042969	+76.37695313	+2240	+15.52148438	-18.68994141	-9.81738281	-11.35986328	+4.04296875	-87.18750000	+1900
+1458240931.76659990	+19.45458984	-19.20410156	-10.61718750	-3.91113281	+16.28173828	-112.32421875	+1784	+18.62841797	-18.16259766	-9.55810547	-162.77343750	-18.65478516	+76.02539063	+2244	+15.47753906	-18.62402344	-9.85253906	-11.27197266	+4.46044922	-86.87988281	+1904
+1458240931.77490000	+19.45898438	-18.86572266	-10.43701172	-3.33984375	+15.88623047	-111.37939453	+1836	+18.68115234	-17.96923828	-9.45263672	-162.33398438	-18.03955078	+75.32226563	+2264	+15.37646484	-18.47021484	-9.90966797	-11.09619141	+5.36132813	-86.17675781	+1916
+1458240931.78329990	+19.47216797	-18.59765625	-10.34033203	-2.79052734	+15.66650391	-110.45654297	+1908	+18.72509766	-17.82861328	-9.37792969	-162.00439453	-17.53417969	+74.75097656	+2276	+15.31054688	-18.36914063	-9.95361328	-11.03027344	+6.02050781	-85.47363281	+1940
+1458240931.79580000	+19.45898438	-18.39550781	-10.36230469	-2.35107422	+15.79833984	-108.96240234	+2016	+18.73388672	-17.66162109	-9.36474609	-161.56494141	-17.18261719	+73.54248047	+2272	+15.29736328	-18.22412109	-9.97558594	-10.96435547	+6.35009766	-84.11132813	+1988
+1458240931.79990010	+19.44580078	-18.37792969	-10.37548828	-2.32910156	+15.79833984	-108.45703125	+2036	+18.71630859	-17.62207031	-9.37353516	-161.49902344	-17.11669922	+73.10302734	+2272	+15.30615234	-18.17138672	-9.95361328	-10.96435547	+6.21826172	-83.62792969	+1996
+1458240931.80830000	+19.45019531	-18.36474609	-10.44580078	-2.19726563	+15.84228516	-107.55615234	+2056	+18.66796875	-17.54736328	-9.43066406	-161.27929688	-17.07275391	+72.15820313	+2264	+15.37207031	-18.09667969	-9.86572266	-11.00830078	+5.55908203	-82.72705078	+2012
+1458240931.81660010	+19.45898438	-18.36914063	-10.52490234	-2.04345703	+15.84228516	-106.65527344	+2036	+18.61523438	-17.48144531	-9.48779297	-161.05957031	-17.11669922	+71.32324219	+2252	+15.45996094	-18.00878906	-9.76025391	-10.94238281	+4.76806641	-81.84814453	+2016
+1458240931.82489990	+19.43701172	-18.38671875	-10.62158203	-2.04345703	+15.90820313	-105.64453125	+2008	+18.56689453	-17.42431641	-9.55810547	-160.83984375	-17.11669922	+70.31250000	+2244	+15.55224609	-17.90332031	-9.65917969	-10.87646484	+3.95507813	-80.74951172	+2020
+1458240931.83330010	+19.40625000	-18.37353516	-10.70947266	-1.99951172	+15.93017578	-104.50195313	+1976	+18.49658203	-17.34960938	-9.62841797	-160.64208984	-17.07275391	+69.19189453	+2244	+15.60498047	-17.74951172	-9.54492188	-10.78857422	+3.25195313	-79.65087891	+2012
+1458240931.83740000	+19.40185547	-18.33837891	-10.73583984	-1.91162109	+15.86425781	-103.95263672	+1960	+18.47021484	-17.29687500	-9.64599609	-160.51025391	-16.96289063	+68.66455078	+2252	+15.63134766	-17.68359375	-9.48339844	-10.72265625	+2.96630859	-79.21142578	+2008
+1458240931.84570000	+19.40625000	-18.22851563	-10.72705078	-1.69189453	+15.49072266	-102.85400391	+1920	+18.46142578	-17.18261719	-9.63281250	-160.20263672	-16.56738281	+67.80761719	+2264	+15.65771484	-17.53417969	-9.40869141	-10.50292969	+2.61474609	-78.39843750	+1988
+1458240931.85410000	+19.40625000	-18.04394531	-10.70507813	-1.31835938	+15.31494141	-101.73339844	+1896	+18.47460938	-17.02880859	-9.59326172	-159.78515625	-16.12792969	+66.97265625	+2288	+15.65771484	-17.37597656	-9.40429688	-10.12939453	+2.87841797	-77.51953125	+1976
+1458240931.86240010	+19.39746094	-17.78027344	-10.66113281	-0.79101563	+15.16113281	-100.41503906	+1884	+18.50976563	-16.84423828	-9.51416016	-159.36767578	-15.51269531	+66.04980469	+2312	+15.60058594	-17.21337891	-9.41308594	-9.86572266	+3.40576172	-76.72851563	+1964
+1458240931.86660000	+19.38867188	-17.63525391	-10.61718750	-0.54931641	+15.02929688	-99.79980469	+1876	+18.52734375	-16.74755859	-9.47021484	-159.14794922	-15.16113281	+65.61035156	+2320	+15.56542969	-17.12548828	-9.45263672	-9.71191406	+3.80126953	-76.28906250	+1956
+1458240931.87490010	+19.38867188	-17.29248047	-10.48535156	+0.10986328	+14.67773438	-98.59130859	+1872	+18.58447266	-16.51025391	-9.35156250	-158.59863281	-14.39208984	+64.79736328	+2348	+15.49072266	-16.94970703	-9.50097656	-9.29443359	+4.57031250	-75.60791016	+1952
+1458240931.88319990	+19.41503906	-16.98925781	-10.36230469	+0.81298828	+14.41406250	-97.55859375	+1904	+18.67675781	-16.29052734	-9.22412109	-157.96142578	-13.62304688	+64.16015625	+2376	+15.42041016	-16.80908203	-9.54492188	-8.98681641	+5.27343750	-74.90478516	+1964
+1458240931.89159990	+19.42822266	-16.70800781	-10.27441406	+1.49414063	+14.32617188	-96.43798828	+1968	+18.71630859	-16.09277344	-9.11865234	-157.47802734	-13.09570313	+63.41308594	+2388	+15.34130859	-16.65966797	-9.61523438	-8.72314453	+6.10839844	-74.06982422	+2004
+1458240931.89990000	+19.39746094	-16.43554688	-10.21289063	+2.08740234	+14.30419922	-95.14160156	+2060	+18.73828125	-15.89941406	-9.02197266	-157.03857422	-12.54638672	+62.57812500	+2404	+15.27099609	-16.46630859	-9.67675781	-8.30566406	+6.78955078	-73.08105469	+2068
+1458240931.90820000	+19.41064453	-16.25097656	-10.16894531	+2.59277344	+14.12841797	-94.06494141	+2148	+18.76904297	-15.73681641	-8.96923828	-156.53320313	-12.08496094	+61.78710938	+2412	+15.27099609	-16.33447266	-9.63281250	-8.06396484	+6.72363281	-72.24609375	+2116
+1458240931.91650010	+19.43261719	-16.11474609	-10.16015625	+3.07617188	+14.04052734	-92.98828125	+2212	+18.74707031	-15.61816406	-8.91650391	-156.22558594	-11.77734375	+61.06201172	+2408	+15.27539063	-16.18066406	-9.56689453	-7.84423828	+6.54785156	-71.38916016	+2156
+1458240931.92490010	+19.44140625	-16.01367188	-10.22607422	+3.42773438	+14.12841797	-91.73583984	+2240	+18.71630859	-15.50830078	-8.88134766	-155.93994141	-11.53564453	+60.24902344	+2400	+15.34130859	-16.01367188	-9.49658203	-7.49267578	+6.17431641	-70.31250000	+2180
+1458240931.93319990	+19.40185547	-15.88623047	-10.28759766	+3.69140625	+14.10644531	-90.32958984	+2228	+18.65917969	-15.38964844	-8.90332031	-155.63232422	-11.44775391	+59.21630859	+2396	+15.39404297	-15.80712891	-9.40869141	-7.14111328	+5.66894531	-69.16992188	+2180
+1458240931.94149990	+19.37548828	-15.77197266	-10.32275391	+3.97705078	+14.01855469	-89.07714844	+2188	+18.61523438	-15.26660156	-8.89453125	-155.34667969	-11.11816406	+58.35937500	+2380	+15.42919922	-15.60937500	-9.28125000	-6.81152344	+5.03173828	-68.20312500	+2168
+1458240931.94989990	+19.38867188	-15.64892578	-10.34912109	+4.35058594	+13.90869141	-87.97851563	+2140	+18.58007813	-15.12158203	-8.86376953	-154.97314453	-10.85449219	+57.59033203	+2368	+15.49072266	-15.43359375	-9.14941406	-6.48193359	+4.43847656	-67.34619141	+2168
+1458240931.95400000	+19.36230469	-15.56103516	-10.35791016	+4.50439453	+13.93066406	-87.34130859	+2112	+18.54052734	-15.03369141	-8.87255859	-154.75341797	-10.85449219	+57.10693359	+2368	+15.50830078	-15.31933594	-9.12744141	-6.21826172	+4.35058594	-66.84082031	+2160
+1458240931.96240000	+19.31396484	-15.33691406	-10.35351563	+4.94384766	+13.93066406	-86.08886719	+2064	+18.49658203	-14.82714844	-8.88134766	-154.20410156	-10.74462891	+56.05224609	+2376	+15.52148438	-15.12597656	-9.07910156	-5.73486328	+4.24072266	-65.93994141	+2148
+1458240931.97070000	+19.26562500	-15.09082031	-10.27441406	+5.44921875	+13.79882813	-85.07812500	+2016	+18.48339844	-14.60742188	-8.82861328	-153.63281250	-10.39306641	+55.28320313	+2384	+15.48193359	-14.92822266	-9.03076172	-5.27343750	+4.32861328	-65.19287109	+2124
+1458240931.97900010	+19.23046875	-14.77880859	-10.17773438	+6.19628906	+13.77685547	-84.24316406	+2000	+18.45263672	-14.36572266	-8.74951172	-153.03955078	-10.06347656	+54.66796875	+2400	+15.42480469	-14.76562500	-9.01757813	-4.79003906	+4.70214844	-64.64355469	+2104
+1458240931.98740010	+19.19970703	-14.46240234	-10.03271484	+6.96533203	+13.68896484	-83.56201172	+2028	+18.44384766	-14.09326172	-8.67480469	-152.24853516	-9.79980469	+54.05273438	+2428	+15.37646484	-14.62500000	-9.03955078	-4.24072266	+5.22949219	-64.16015625	+2088
+1458240931.99569990	+19.12060547	-14.13281250	-9.92724609	+7.69042969	+13.79882813	-82.81494141	+2100	+18.43505859	-13.82958984	-8.58251953	-151.47949219	-9.60205078	+53.50341797	+2476	+15.29296875	-14.45800781	-9.08349609	-3.66943359	+5.93261719	-63.54492188	+2088
+1458240932.00399990	+19.06787109	-13.80322266	-9.79541016	+8.54736328	+13.68896484	-82.15576172	+2224	+18.42187500	-13.59228516	-8.44189453	-150.90820313	-9.11865234	+53.21777344	+2532	+15.19628906	-14.30419922	-9.09667969	-3.16406250	+6.50390625	-63.03955078	+2112
+1458240932.01230000	+19.01953125	-13.50439453	-9.64160156	+9.31640625	+13.53515625	-81.71630859	+2384	+18.41308594	-13.34179688	-8.29248047	-150.20507813	-8.70117188	+53.08593750	+2600	+15.13037109	-14.13720703	-9.09228516	-2.59277344	+6.89941406	-62.60009766	+2156
+1458240932.02070000	+18.96679688	-13.24511719	-9.55810547	+9.95361328	+13.55712891	-81.07910156	+2560	+18.39990234	-13.10009766	-8.20898438	-149.47998047	-8.54736328	+52.73437500	+2668	+15.09960938	-13.97460938	-9.07031250	-2.02148438	+7.09716797	-62.05078125	+2212
+1458240932.02900000	+18.91845703	-13.02539063	-9.50537109	+10.48095703	+13.44726563	-80.28808594	+2720	+18.35595703	-12.91113281	-8.12109375	-149.01855469	-8.37158203	+52.44873047	+2732	+15.07324219	-13.78125000	-9.00000000	-1.51611328	+6.96533203	-61.45751953	+2260
+1458240932.03320000	+18.89208984	-12.91992188	-9.49658203	+10.74462891	+13.44726563	-79.87060547	+2792	+18.33398438	-12.81884766	-8.07275391	-148.79882813	-8.28369141	+52.33886719	+2764	+15.07763672	-13.67578125	-8.95605469	-1.18652344	+6.78955078	-61.12792969	+2284
+1458240932.04150010	+18.84814453	-12.74853516	-9.45263672	+11.14013672	+13.24951172	-79.14550781	+2904	+18.26806641	-12.64306641	-8.00683594	-148.40332031	-8.19580078	+52.05322266	+2832	+15.09960938	-13.45605469	-8.81982422	-0.61523438	+6.19628906	-60.55664063	+2328
+1458240932.04979990	+18.83496094	-12.59033203	-9.42187500	+11.51367188	+13.05175781	-78.31054688	+2976	+18.21533203	-12.45410156	-8.00683594	-147.89794922	-8.28369141	+51.52587891	+2892	+15.15234375	-13.23632813	-8.66601563	+0.00000000	+5.44921875	-59.98535156	+2360
+1458240932.05819990	+18.79980469	-12.43212891	-9.43505859	+11.88720703	+13.00781250	-77.34375000	+3016	+18.14062500	-12.26953125	-7.98046875	-147.43652344	-8.41552734	+51.04248047	+2948	+15.17871094	-13.00781250	-8.53857422	+0.57128906	+4.83398438	-59.32617188	+2360
+1458240932.06649990	+18.76025391	-12.24316406	-9.44384766	+12.28271484	+12.91992188	-76.28906250	+3016	+18.05273438	-12.10253906	-7.94531250	-147.10693359	-8.52539063	+50.64697266	+3004	+15.20507813	-12.77929688	-8.41552734	+1.18652344	+4.24072266	-58.62304688	+2348
+1458240932.07060000	+18.75146484	-12.12890625	-9.40869141	+12.56835938	+12.72216797	-75.87158203	+3012	+18.02197266	-11.99707031	-7.93652344	-146.84326172	-8.52539063	+50.38330078	+3032	+15.20947266	-12.66503906	-8.34521484	+1.49414063	+3.93310547	-58.33740234	+2340
+1458240932.07900000	+18.71191406	-11.92236328	-9.33398438	+12.98583984	+12.52441406	-75.16845703	+3000	+17.96484375	-11.75976563	-7.90576172	-146.25000000	-8.56933594	+49.87792969	+3088	+15.19189453	-12.45849609	-8.24853516	+2.10937500	+3.60351563	-57.78808594	+2320
+1458240932.08730010	+18.69873047	-11.68066406	-9.24609375	+13.57910156	+12.28271484	-74.44335938	+2992	+17.93408203	-11.51806641	-7.82666016	-145.59082031	-8.52539063	+49.63623047	+3148	+15.16552734	-12.27392578	-8.18701172	+2.65869141	+3.53759766	-57.23876953	+2288
+1458240932.09559990	+18.62402344	-11.38183594	-9.14501953	+14.23828125	+12.15087891	-73.63037109	+3004	+17.88574219	-11.26318359	-7.71679688	-144.97558594	-8.41552734	+49.39453125	+3216	+15.08203125	-12.07617188	-8.18261719	+3.22998047	+3.84521484	-56.55761719	+2268
+1458240932.10400010	+18.54931641	-11.09179688	-9.00000000	+14.85351563	+11.88720703	-73.03710938	+3048	+17.86376953	-10.98193359	-7.58935547	-144.25048828	-8.06396484	+49.24072266	+3292	+14.98974609	-11.90917969	-8.17382813	+3.71337891	+4.17480469	-55.96435547	+2248
+1458240932.11229990	+18.49658203	-10.80175781	-8.81542969	+15.49072266	+11.51367188	-72.57568359	+3128	+17.84619141	-10.69628906	-7.44433594	-143.50341797	-7.69042969	+49.15283203	+3376	+14.89746094	-11.73339844	-8.16064453	+4.26269531	+4.48242188	-55.41503906	+2244
+1458240932.11649990	+18.45703125	-10.65673828	-8.73632813	+15.82031250	+11.35986328	-72.33398438	+3180	+17.82861328	-10.56005859	-7.36523438	-143.17382813	-7.51464844	+49.13085938	+3416	+14.84033203	-11.64550781	-8.15625000	+4.50439453	+4.70214844	-55.12939453	+2252
+1458240932.12480000	+18.38671875	-10.36669922	-8.60009766	+16.45751953	+11.14013672	-71.65283203	+3288	+17.80664063	-10.29199219	-7.21142578	-142.47070313	-7.14111328	+49.08691406	+3500	+14.76123047	-11.45214844	-8.15185547	+5.09765625	+5.03173828	-54.40429688	+2280
+1458240932.13310000	+18.29443359	-10.08544922	-8.48144531	+17.05078125	+10.98632813	-70.92773438	+3408	+17.75830078	-10.02392578	-7.09716797	-141.81152344	-6.81152344	+48.82324219	+3580	+14.67773438	-11.25878906	-8.11230469	+5.60302734	+5.16357422	-53.72314453	+2316
+1458240932.14150000	+18.22851563	-9.83935547	-8.35839844	+17.53417969	+10.67871094	-70.31250000	+3528	+17.70556641	-9.77783203	-6.98730469	-141.21826172	-6.48193359	+48.53759766	+3652	+14.62060547	-11.04345703	-8.02441406	+6.17431641	+4.98779297	-53.10791016	+2364
+1458240932.14980010	+18.18457031	-9.61523438	-8.27050781	+18.01757813	+10.48095703	-69.54345703	+3624	+17.63964844	-9.56689453	-6.89062500	-140.77880859	-6.30615234	+48.31787109	+3712	+14.61181641	-10.81494141	-7.92773438	+6.87744141	+4.65820313	-52.40478516	+2412
+1458240932.16640000	+18.05712891	-9.17578125	-8.20458984	+18.78662109	+10.45898438	-67.60986328	+3744	+17.46826172	-9.15380859	-6.78955078	-139.92187500	-6.17431641	+47.30712891	+3816	+14.61181641	-10.33593750	-7.65527344	+8.17382813	+3.58154297	-50.99853516	+2500
+1458240932.17059990	+18.03955078	-9.07470703	-8.16943359	+18.96240234	+10.37109375	-67.23632813	+3756	+17.42871094	-9.05273438	-6.75439453	-139.74609375	-6.13037109	+47.13134766	+3840	+14.61621094	-10.21289063	-7.58496094	+8.50341797	+3.27392578	-50.64697266	+2516
+1458240932.17890000	+17.99560547	-8.85937500	-8.10351563	+19.35791016	+10.21728516	-66.44531250	+3760	+17.33203125	-8.87255859	-6.67968750	-139.48242188	-6.13037109	+46.80175781	+3888	+14.61621094	-9.98437500	-7.43994141	+9.11865234	+2.68066406	-50.00976563	+2536
+1458240932.18730000	+17.95605469	-8.63525391	-8.05078125	+19.77539063	+10.17333984	-65.58837891	+3740	+17.26611328	-8.67041016	-6.60498047	-139.08691406	-6.04248047	+46.40625000	+3936	+14.62060547	-9.75585938	-7.29931641	+9.75585938	+2.15332031	-49.35058594	+2544
+1458240932.19560000	+17.88574219	-8.40673828	-7.97167969	+20.19287109	+10.17333984	-64.81933594	+3716	+17.18701172	-8.45947266	-6.51708984	-138.71337891	-5.88867188	+46.01074219	+3984	+14.58544922	-9.53613281	-7.18066406	+10.30517578	+1.82373047	-48.62548828	+2548
+1458240932.20390010	+17.81982422	-8.16943359	-7.87060547	+20.61035156	+10.06347656	-64.16015625	+3696	+17.12109375	-8.23095703	-6.40722656	-138.27392578	-5.60302734	+45.72509766	+4040	+14.53271484	-9.33398438	-7.07519531	+10.78857422	+1.58203125	-47.96630859	+2548
+1458240932.21230010	+17.76269531	-7.91894531	-7.72119141	+21.13769531	+9.75585938	-63.76464844	+3700	+17.07275391	-7.99365234	-6.26660156	-137.74658203	-5.22949219	+45.65917969	+4104	+14.47119141	-9.15380859	-6.98730469	+11.20605469	+1.47216797	-47.41699219	+2544
+1458240932.22059990	+17.67919922	-7.66406250	-7.57617188	+21.66503906	+9.60205078	-63.32519531	+3724	+17.02001953	-7.75634766	-6.12158203	-137.26318359	-4.83398438	+45.59326172	+4168	+14.39208984	-8.97363281	-6.91699219	+11.62353516	+1.51611328	-46.82373047	+2544
+1458240932.22470000	+17.63964844	-7.53662109	-7.51025391	+21.92871094	+9.55810547	-63.10546875	+3740	+16.99804688	-7.62890625	-6.04687500	-136.97753906	-4.59228516	+45.54931641	+4200	+14.35253906	-8.89013672	-6.88183594	+11.82128906	+1.49414063	-46.53808594	+2548
+1458240932.23720000	+17.50781250	-7.16308594	-7.25537109	+22.67578125	+9.14062500	-62.68798828	+3840	+16.91015625	-7.25537109	-5.84033203	-136.09863281	-3.93310547	+45.48339844	+4288	+14.22509766	-8.62646484	-6.78955078	+12.41455078	+1.56005859	-45.68115234	+2576
+1458240932.24140000	+17.47705078	-7.04443359	-7.17187500	+22.93945313	+8.92089844	-62.60009766	+3884	+16.88378906	-7.13671875	-5.76562500	-135.83496094	-3.69140625	+45.52734375	+4320	+14.18554688	-8.54736328	-6.75000000	+12.59033203	+1.51611328	-45.43945313	+2592
+1458240932.24970010	+17.41113281	-6.81591797	-7.02246094	+23.40087891	+8.63525391	-62.33642578	+3972	+16.83105469	-6.91259766	-5.62060547	-135.30761719	-3.25195313	+45.61523438	+4376	+14.12841797	-8.37158203	-6.66650391	+13.02978516	+1.34033203	-44.95605469	+2628
+1458240932.25810000	+17.34082031	-6.60058594	-6.89062500	+23.84033203	+8.43750000	-62.07275391	+4068	+16.76513672	-6.69726563	-5.50634766	-134.82421875	-2.94433594	+45.57128906	+4428	+14.08007813	-8.19580078	-6.56982422	+13.49121094	+1.07666016	-44.47265625	+2672
+1458240932.26640010	+17.28808594	-6.39843750	-6.76318359	+24.23583984	+8.10791016	-61.74316406	+4152	+16.69482422	-6.49951172	-5.40087891	-134.40673828	-2.59277344	+45.50537109	+4472	+14.04931641	-7.99804688	-6.45556641	+13.99658203	+0.61523438	-43.98925781	+2716
+1458240932.27469990	+17.23535156	-6.20947266	-6.64892578	+24.54345703	+7.80029297	-61.41357422	+4220	+16.62890625	-6.31054688	-5.29101563	-133.98925781	-2.26318359	+45.50537109	+4508	+14.02734375	-7.79589844	-6.32373047	+14.58984375	+0.04394531	-43.50585938	+2764
+1458240932.28309990	+17.20458984	-6.02929688	-6.54345703	+24.87304688	+7.51464844	-61.08398438	+4268	+16.56298828	-6.14355469	-5.18115234	-133.63769531	-1.93359375	+45.50537109	+4540	+14.02294922	-7.59375000	-6.17431641	+15.16113281	-0.65917969	-43.06640625	+2808
+1458240932.29140000	+17.16503906	-5.85791016	-6.45556641	+25.18066406	+7.33886719	-60.66650391	+4288	+16.49707031	-5.98535156	-5.08007813	-133.33007813	-1.62597656	+45.41748047	+4568	+14.01855469	-7.39160156	-6.02929688	+15.77636719	-1.31835938	-42.60498047	+2840
+1458240932.29970000	+17.11669922	-5.67773438	-6.35449219	+25.48828125	+7.09716797	-60.27099609	+4300	+16.43554688	-5.81835938	-4.97460938	-132.95654297	-1.25244141	+45.35156250	+4592	+14.00537109	-7.18945313	-5.89746094	+16.39160156	-1.91162109	-42.09960938	+2860
+1458240932.30800010	+17.07714844	-5.50195313	-6.23583984	+25.81787109	+6.76757813	-59.96337891	+4304	+16.38281250	-5.66015625	-4.84277344	-132.58300781	-0.76904297	+45.41748047	+4616	+13.98779297	-6.99169922	-5.76562500	+16.98486328	-2.48291016	-41.61621094	+2880
+1458240932.31640010	+17.03320313	-5.32617188	-6.11718750	+26.14746094	+6.52587891	-59.69970703	+4300	+16.33007813	-5.49316406	-4.71093750	-132.16552734	-0.32958984	+45.48339844	+4636	+13.96142578	-6.81591797	-5.64697266	+17.51220703	-2.94433594	-41.19873047	+2888
+1458240932.32470010	+16.98486328	-5.13720703	-5.98974609	+26.54296875	+6.26220703	-59.47998047	+4300	+16.28613281	-5.32617188	-4.57910156	-131.72607422	+0.10986328	+45.46142578	+4660	+13.93066406	-6.65771484	-5.54589844	+17.97363281	-3.25195313	-40.75927734	+2892
+1458240932.33299990	+16.92333984	-4.94824219	-5.84912109	+26.93847656	+5.97656250	-59.28222656	+4316	+16.23339844	-5.15039063	-4.43408203	-131.26464844	+0.61523438	+45.50537109	+4684	+13.87792969	-6.50390625	-5.46679688	+18.39111328	-3.40576172	-40.27587891	+2892
+1458240932.34139990	+16.85742188	-4.75927734	-5.70410156	+27.31201172	+5.64697266	-59.15039063	+4340	+16.19384766	-4.96142578	-4.28466797	-130.71533203	+1.14257813	+45.54931641	+4712	+13.82519531	-6.36328125	-5.38769531	+18.76464844	-3.51562500	-39.83642578	+2896
+1458240932.34970000	+16.80029297	-4.57470703	-5.55908203	+27.75146484	+5.36132813	-58.99658203	+4376	+16.14990234	-4.79003906	-4.14843750	-130.25390625	+1.58203125	+45.50537109	+4740	+13.77246094	-6.23583984	-5.32177734	+19.07226563	-3.58154297	-39.39697266	+2900
+1458240932.35800000	+16.73876953	-4.39892578	-5.41845703	+28.12500000	+5.11962891	-58.82080078	+4428	+16.09716797	-4.62304688	-4.01660156	-129.81445313	+1.99951172	+45.41748047	+4764	+13.72412109	-6.11279297	-5.24707031	+19.33593750	-3.64746094	-38.93554688	+2908
+1458240932.36640000	+16.68164063	-4.22314453	-5.28222656	+28.49853516	+4.81201172	-58.53515625	+4484	+16.05322266	-4.44726563	-3.89355469	-129.33105469	+2.41699219	+45.26367188	+4788	+13.68017578	-5.98095703	-5.17236328	+19.64355469	-3.73535156	-38.43017578	+2920
+1458240932.37470010	+16.62451172	-4.06054688	-5.15917969	+28.85009766	+4.59228516	-58.18359375	+4536	+16.00488281	-4.29345703	-3.77490234	-128.97949219	+2.81250000	+45.08789063	+4808	+13.63623047	-5.84472656	-5.09765625	+19.97314453	-3.82324219	-37.88085938	+2936
+1458240932.38299990	+16.58496094	-3.91113281	-5.04052734	+29.11376953	+4.35058594	-57.85400391	+4588	+15.96093750	-4.15722656	-3.66503906	-128.67187500	+3.18603516	+44.89013672	+4824	+13.61425781	-5.71728516	-4.98779297	+20.28076172	-4.15283203	-37.44140625	+2956
+1458240932.39130000	+16.55859375	-3.76611328	-4.93505859	+29.39941406	+4.10888672	-57.39257813	+4624	+15.91699219	-4.02978516	-3.57275391	-128.43017578	+3.47167969	+44.58251953	+4828	+13.60107422	-5.57226563	-4.87353516	+20.67626953	-4.50439453	-36.95800781	+2976
+1458240932.39969990	+16.52343750	-3.62988281	-4.84277344	+29.61914063	+3.95507813	-56.84326172	+4640	+15.87304688	-3.90673828	-3.48925781	-128.21044922	+3.73535156	+44.27490234	+4832	+13.58349609	-5.42285156	-4.76367188	+21.09375000	-4.85595703	-36.43066406	+2992
+1458240932.40800000	+16.50146484	-3.50683594	-4.74609375	+29.81689453	+3.69140625	-56.33789063	+4640	+15.83789063	-3.79687500	-3.39697266	-128.03466797	+4.08691406	+44.05517578	+4828	+13.57470703	-5.28222656	-4.63183594	+21.51123047	-5.31738281	-36.01318359	+3012
+1458240932.41630010	+16.48388672	-3.37939453	-4.65380859	+30.03662109	+3.49365234	-55.87646484	+4628	+15.80273438	-3.69140625	-3.30908203	-127.88085938	+4.32861328	+43.83544922	+4816	+13.57031250	-5.13720703	-4.50439453	+21.95068359	-5.82275391	-35.61767578	+3028
+1458240932.42470000	+16.46630859	-3.26074219	-4.56152344	+30.21240234	+3.31787109	-55.39306641	+4600	+15.76318359	-3.59033203	-3.23437500	-127.72705078	+4.54833984	+43.59375000	+4800	+13.56591797	-5.00537109	-4.38574219	+22.32421875	-6.21826172	-35.22216797	+3036
+1458240932.43300010	+16.43994141	-3.13769531	-4.46923828	+30.41015625	+3.09814453	-54.93164063	+4564	+15.73242188	-3.48486328	-3.14648438	-127.55126953	+4.81201172	+43.46191406	+4788	+13.54833984	-4.87792969	-4.28466797	+22.65380859	-6.50390625	-34.80468750	+3040
+1458240932.43720010	+16.42236328	-3.07617188	-4.42529297	+30.52001953	+3.03222656	-54.73388672	+4548	+15.71484375	-3.43212891	-3.09814453	-127.46337891	+4.96582031	+43.41796875	+4784	+13.53955078	-4.82080078	-4.23632813	+22.78564453	-6.63574219	-34.62890625	+3040
+1458240932.44549990	+16.39599609	-2.95751953	-4.31542969	+30.71777344	+2.79052734	-54.42626953	+4516	+15.69287109	-3.32666016	-2.99267578	-127.24365234	+5.31738281	+43.41796875	+4776	+13.52197266	-4.71972656	-4.14843750	+23.02734375	-6.83349609	-34.25537109	+3040
+1458240932.45799990	+16.34765625	-2.78613281	-4.15722656	+31.02539063	+2.52685547	-54.00878906	+4484	+15.65771484	-3.16406250	-2.84326172	-126.89208984	+5.66894531	+43.35205078	+4768	+13.49121094	-4.59228516	-4.05175781	+23.22509766	-6.87744141	-33.68408203	+3032
+1458240932.46210000	+16.33007813	-2.72900391	-4.10888672	+31.13525391	+2.46093750	-53.87695313	+4480	+15.64892578	-3.11132813	-2.79492188	-126.78222656	+5.82275391	+43.30810547	+4768	+13.47802734	-4.55273438	-4.02978516	+23.26904297	-6.83349609	-33.44238281	+3028
+1458240932.47460010	+16.27734375	-2.57519531	-3.95068359	+31.35498047	+2.26318359	-53.48144531	+4488	+15.62695313	-2.95751953	-2.63232422	-126.43066406	+6.32812500	+43.30810547	+4772	+13.44726563	-4.44287109	-3.95507813	+23.37890625	-6.74560547	-32.87109375	+3016
+1458240932.48300000	+16.25976563	-2.48291016	-3.84082031	+31.46484375	+2.10937500	-53.26171875	+4508	+15.61816406	-2.86523438	-2.53564453	-126.23291016	+6.54785156	+43.24218750	+4772	+13.43408203	-4.37695313	-3.89355469	+23.42285156	-6.74560547	-32.51953125	+3012
+1458240932.49130010	+16.23779297	-2.39501953	-3.74414063	+31.57470703	+2.02148438	-52.97607422	+4532	+15.60498047	-2.77734375	-2.44775391	-126.07910156	+6.76757813	+43.11035156	+4772	+13.42529297	-4.31103516	-3.83642578	+23.48876953	-6.76757813	-32.16796875	+3008
+1458240932.49959990	+16.21142578	-2.31591797	-3.66503906	+31.59667969	+2.06542969	-52.58056641	+4556	+15.59619141	-2.70263672	-2.37744141	-125.96923828	+6.92138672	+42.89062500	+4764	+13.41210938	-4.23193359	-3.77050781	+23.62060547	-6.81152344	-31.79443359	+3008
+1458240932.50379990	+16.21142578	-2.27636719	-3.62109375	+31.61865234	+2.02148438	-52.38281250	+4568	+15.59619141	-2.66748047	-2.34228516	-125.92529297	+7.00927734	+42.80273438	+4764	+13.41650391	-4.19238281	-3.72656250	+23.70849609	-6.94335938	-31.66259766	+3008
+1458240932.51210000	+16.20263672	-2.20605469	-3.55078125	+31.64062500	+2.04345703	-51.89941406	+4580	+15.58740234	-2.60595703	-2.27636719	-125.88134766	+7.11914063	+42.58300781	+4752	+13.42089844	-4.10449219	-3.63867188	+23.90625000	-7.16308594	-31.35498047	+3012
+1458240932.52049990	+16.20263672	-2.13574219	-3.48046875	+31.66259766	+2.08740234	-51.41601563	+4584	+15.58300781	-2.54882813	-2.22363281	-125.85937500	+7.16308594	+42.31933594	+4736	+13.42968750	-4.02099609	-3.54199219	+24.10400391	-7.47070313	-31.09130859	+3020
+1458240932.52880000	+16.20263672	-2.06542969	-3.42773438	+31.70654297	+2.19726563	-50.84472656	+4576	+15.58300781	-2.50048828	-2.17529297	-125.83740234	+7.20703125	+42.01171875	+4720	+13.44287109	-3.92431641	-3.45410156	+24.36767578	-7.75634766	-30.78369141	+3024
+1458240932.53290010	+16.19824219	-2.03027344	-3.40576172	+31.72851563	+2.24121094	-50.53710938	+4568	+15.57421875	-2.47412109	-2.14892578	-125.83740234	+7.22900391	+41.87988281	+4708	+13.44726563	-3.88037109	-3.41015625	+24.47753906	-7.91015625	-30.62988281	+3024
+1458240932.54130010	+16.20263672	-1.96435547	-3.34863281	+31.77246094	+2.30712891	-49.98779297	+4544	+15.56982422	-2.43017578	-2.09619141	-125.83740234	+7.29492188	+41.68212891	+4692	+13.46044922	-3.79248047	-3.32226563	+24.71923828	-8.17382813	-30.36621094	+3028
+1458240932.54539990	+16.20263672	-1.92919922	-3.31787109	+31.79443359	+2.30712891	-49.74609375	+4532	+15.57421875	-2.40820313	-2.06103516	-125.83740234	+7.33886719	+41.63818359	+4684	+13.46044922	-3.75292969	-3.28271484	+24.80712891	-8.28369141	-30.23437500	+3028
+1458240932.55380010	+16.20703125	-1.86328125	-3.25195313	+31.86035156	+2.37304688	-49.28466797	+4504	+15.57421875	-2.36425781	-1.99511719	-125.81542969	+7.38281250	+41.50634766	+4672	+13.47363281	-3.68261719	-3.21240234	+24.96093750	-8.48144531	-29.94873047	+3024
+1458240932.55790000	+16.19824219	-1.82812500	-3.22119141	+31.90429688	+2.39501953	-49.08691406	+4488	+15.56982422	-2.34228516	-1.96435547	-125.81542969	+7.40478516	+41.46240234	+4668	+13.47363281	-3.65185547	-3.18164063	+24.98291016	-8.52539063	-29.81689453	+3020
+1458240932.56629990	+16.19384766	-1.77099609	-3.15966797	+31.94824219	+2.46093750	-48.66943359	+4464	+15.56542969	-2.28955078	-1.89404297	-125.74951172	+7.49267578	+41.37451172	+4664	+13.47802734	-3.59912109	-3.13330078	+25.00488281	-8.54736328	-29.53125000	+3008
+1458240932.57040000	+16.18945313	-1.74462891	-3.12011719	+31.97021484	+2.41699219	-48.55957031	+4456	+15.56103516	-2.26318359	-1.85009766	-125.70556641	+7.58056641	+41.41845703	+4664	+13.47802734	-3.57714844	-3.11572266	+24.98291016	-8.52539063	-29.39941406	+3000
+1458240932.57880000	+16.18066406	-1.68750000	-3.03662109	+32.01416016	+2.35107422	-48.38378906	+4452	+15.56542969	-2.21044922	-1.75781250	-125.61767578	+7.75634766	+41.50634766	+4668	+13.47802734	-3.54638672	-3.07617188	+24.87304688	-8.50341797	-29.17968750	+2984
+1458240932.58710000	+16.17187500	-1.64355469	-2.94873047	+31.99218750	+2.24121094	-48.25195313	+4456	+15.56982422	-2.15332031	-1.66992188	-125.48583984	+7.91015625	+41.61621094	+4680	+13.47802734	-3.52441406	-3.03222656	+24.71923828	-8.48144531	-28.98193359	+2968
+1458240932.59130000	+16.16308594	-1.62158203	-2.90917969	+31.97021484	+2.26318359	-48.16406250	+4464	+15.56542969	-2.12695313	-1.63037109	-125.44189453	+7.99804688	+41.61621094	+4684	+13.48242188	-3.51123047	-3.01904297	+24.65332031	-8.45947266	-28.87207031	+2960
+1458240932.59960010	+16.14990234	-1.57763672	-2.83447266	+31.97021484	+2.17529297	-48.01025391	+4484	+15.55664063	-2.07421875	-1.56005859	-125.33203125	+8.15185547	+41.61621094	+4700	+13.48242188	-3.48925781	-2.98828125	+24.52148438	-8.39355469	-28.69628906	+2948
+1458240932.60380010	+16.14550781	-1.55566406	-2.79492188	+31.97021484	+2.10937500	-47.94433594	+4500	+15.56103516	-2.04785156	-1.52050781	-125.28808594	+8.26171875	+41.66015625	+4708	+13.48242188	-3.47607422	-2.96630859	+24.45556641	-8.41552734	-28.58642578	+2944
+1458240932.61209990	+16.14550781	-1.51611328	-2.71582031	+31.94824219	+1.95556641	-47.81250000	+4528	+15.57421875	-2.00390625	-1.43261719	-125.17822266	+8.50341797	+41.79199219	+4724	+13.48681641	-3.44091797	-2.91796875	+24.36767578	-8.48144531	-28.43261719	+2936
+1458240932.61620000	+16.14550781	-1.49414063	-2.67626953	+31.92626953	+1.88964844	-47.76855469	+4540	+15.57861328	-1.98632813	-1.40185547	-125.15625000	+8.56933594	+41.79199219	+4732	+13.49121094	-3.42773438	-2.88720703	+24.34570313	-8.59130859	-28.38867188	+2940
+1458240932.62459990	+16.15429688	-1.45458984	-2.61474609	+31.92626953	+1.84570313	-47.52685547	+4564	+15.57421875	-1.95117188	-1.35351563	-125.13427734	+8.67919922	+41.68212891	+4744	+13.50439453	-3.37500000	-2.82568359	+24.41162109	-8.78906250	-28.23486328	+2944
+1458240932.62870000	+16.16308594	-1.43701172	-2.58837891	+31.92626953	+1.84570313	-47.37304688	+4572	+15.57861328	-1.93798828	-1.33154297	-125.15625000	+8.74511719	+41.63818359	+4748	+13.50878906	-3.34863281	-2.79492188	+24.45556641	-8.89892578	-28.14697266	+2948
+1458240932.63710000	+16.16748047	-1.39306641	-2.53564453	+31.97021484	+1.75781250	-47.06542969	+4580	+15.58740234	-1.91162109	-1.27880859	-125.17822266	+8.94287109	+41.61621094	+4760	+13.51757813	-3.28271484	-2.72900391	+24.58740234	-9.14062500	-27.94921875	+2956
+1458240932.64120010	+16.18066406	-1.36669922	-2.50488281	+32.01416016	+1.69189453	-46.93359375	+4584	+15.59179688	-1.90283203	-1.25683594	-125.22216797	+9.00878906	+41.55029297	+4764	+13.52636719	-3.25195313	-2.68945313	+24.67529297	-9.31640625	-27.88330078	+2964
+1458240932.64960000	+16.20263672	-1.33154297	-2.44775391	+32.03613281	+1.62597656	-46.69189453	+4576	+15.59619141	-1.88525391	-1.22167969	-125.28808594	+9.11865234	+41.44042969	+4768	+13.54394531	-3.19042969	-2.61035156	+24.85107422	-9.66796875	-27.77343750	+2980
+1458240932.65370010	+16.21142578	-1.31396484	-2.43017578	+32.01416016	+1.64794922	-46.53808594	+4568	+15.59619141	-1.88085938	-1.20410156	-125.33203125	+9.18457031	+41.39648438	+4768	+13.54833984	-3.15966797	-2.57519531	+24.91699219	-9.79980469	-27.68554688	+2984
+1458240932.66210010	+16.22460938	-1.27441406	-2.39062500	+32.08007813	+1.64794922	-46.25244141	+4548	+15.60058594	-1.86328125	-1.16455078	-125.41992188	+9.31640625	+41.28662109	+4772	+13.56152344	-3.09814453	-2.51367188	+25.04882813	-10.04150391	-27.50976563	+3000
+1458240932.66619990	+16.22900391	-1.25683594	-2.37304688	+32.10205078	+1.66992188	-46.09863281	+4536	+15.60498047	-1.85888672	-1.14697266	-125.46386719	+9.38232422	+41.22070313	+4776	+13.56591797	-3.07177734	-2.48730469	+25.11474609	-10.12939453	-27.39990234	+3004
+1458240932.67459990	+16.23339844	-1.22607422	-2.31591797	+32.08007813	+1.58203125	-45.94482422	+4516	+15.61376953	-1.84130859	-1.10302734	-125.52978516	+9.55810547	+41.17675781	+4776	+13.57031250	-3.03222656	-2.43457031	+25.11474609	-10.30517578	-27.26806641	+3008
+1458240932.67870000	+16.23339844	-1.21289063	-2.28955078	+32.05810547	+1.56005859	-45.87890625	+4504	+15.61816406	-1.83251953	-1.07666016	-125.52978516	+9.64599609	+41.17675781	+4780	+13.57470703	-3.01904297	-2.41259766	+25.09277344	-10.34912109	-27.20214844	+3012
+1458240932.68700000	+16.23779297	-1.19531250	-2.22802734	+32.01416016	+1.47216797	-45.83496094	+4488	+15.62255859	-1.81054688	-1.02392578	-125.50781250	+9.82177734	+41.17675781	+4780	+13.58349609	-3.00146484	-2.37304688	+24.98291016	-10.43701172	-27.04833984	+3008
+1458240932.69120000	+16.22900391	-1.19091797	-2.20166016	+31.97021484	+1.49414063	-45.79101563	+4484	+15.62695313	-1.79736328	-0.99316406	-125.50781250	+9.93164063	+41.19873047	+4780	+13.58349609	-2.99707031	-2.36425781	+24.91699219	-10.39306641	-26.96044922	+3008
+1458240932.69950010	+16.21142578	-1.17333984	-2.14892578	+31.90429688	+1.40625000	-45.76904297	+4488	+15.63134766	-1.77099609	-0.92285156	-125.46386719	+10.17333984	+41.28662109	+4788	+13.57910156	-2.99267578	-2.34667969	+24.69726563	-10.34912109	-26.78466797	+3000
+1458240932.70370010	+16.20703125	-1.16455078	-2.11816406	+31.86035156	+1.34033203	-45.74707031	+4492	+15.63574219	-1.75781250	-0.88769531	-125.41992188	+10.28320313	+41.33056641	+4788	+13.57910156	-2.99267578	-2.33789063	+24.58740234	-10.32714844	-26.71875000	+2996
+1458240932.70790000	+16.20263672	-1.15576172	-2.07861328	+31.81640625	+1.23046875	-45.76904297	+4500	+15.63574219	-1.74023438	-0.85253906	-125.37597656	+10.41503906	+41.39648438	+4792	+13.58349609	-2.98828125	-2.32910156	+24.49951172	-10.30517578	-26.65283203	+2992
+1458240932.71620010	+16.19384766	-1.15136719	-2.00830078	+31.70654297	+1.07666016	-45.83496094	+4524	+15.64013672	-1.70947266	-0.78222656	-125.28808594	+10.65673828	+41.50634766	+4796	+13.58349609	-2.99267578	-2.30712891	+24.25781250	-10.28320313	-26.52099609	+2988
+1458240932.72040010	+16.18945313	-1.14257813	-1.98193359	+31.66259766	+1.03271484	-45.83496094	+4540	+15.64013672	-1.68750000	-0.72509766	-125.20019531	+10.85449219	+41.59423828	+4808	+13.58349609	-2.99267578	-2.29833984	+24.16992188	-10.28320313	-26.45507813	+2984
+1458240932.72869990	+16.18066406	-1.12500000	-1.92919922	+31.61865234	+0.92285156	-45.74707031	+4572	+15.64013672	-1.66113281	-0.66357422	-125.15625000	+11.03027344	+41.61621094	+4812	+13.58349609	-2.97949219	-2.27636719	+24.03808594	-10.26123047	-26.27929688	+2980
+1458240932.73289990	+16.17626953	-1.11621094	-1.90283203	+31.59667969	+0.85693359	-45.70312500	+4592	+15.64013672	-1.64794922	-0.63720703	-125.15625000	+11.09619141	+41.61621094	+4816	+13.58349609	-2.97070313	-2.26318359	+24.01611328	-10.28320313	-26.21337891	+2980
+1458240932.74120000	+16.17626953	-1.09423828	-1.85449219	+31.55273438	+0.68115234	-45.57128906	+4624	+15.64013672	-1.63037109	-0.59765625	-125.15625000	+11.25000000	+41.59423828	+4820	+13.58789063	-2.94433594	-2.22802734	+23.99414063	-10.41503906	-26.08154297	+2984
+1458240932.74950000	+16.18945313	-1.07226563	-1.80615234	+31.53076172	+0.54931641	-45.41748047	+4648	+15.64013672	-1.61718750	-0.56250000	-125.22216797	+11.38183594	+41.52832031	+4820	+13.59667969	-2.91357422	-2.17968750	+24.03808594	-10.61279297	-25.97167969	+2992
+1458240932.75790000	+16.20263672	-1.05029297	-1.77978516	+31.55273438	+0.50537109	-45.17578125	+4664	+15.63574219	-1.61279297	-0.54052734	-125.35400391	+11.42578125	+41.39648438	+4812	+13.60107422	-2.87402344	-2.12695313	+24.10400391	-10.81054688	-25.83984375	+3000
+1458240932.76620010	+16.21582031	-1.02832031	-1.75781250	+31.53076172	+0.46142578	-44.84619141	+4664	+15.63574219	-1.61279297	-0.52734375	-125.50781250	+11.46972656	+41.22070313	+4804	+13.60546875	-2.83007813	-2.07861328	+24.25781250	-11.03027344	-25.70800781	+3012
+1458240932.77029990	+16.22021484	-1.01953125	-1.74023438	+31.53076172	+0.37353516	-44.73632813	+4660	+15.63574219	-1.61279297	-0.51416016	-125.57373047	+11.53564453	+41.17675781	+4800	+13.60986328	-2.80371094	-2.05224609	+24.32373047	-11.14013672	-25.64208984	+3016
+1458240932.77870010	+16.23339844	-1.00195313	-1.70507813	+31.50878906	+0.24169922	-44.53857422	+4648	+15.63574219	-1.61718750	-0.49218750	-125.74951172	+11.62353516	+41.11083984	+4792	+13.61425781	-2.76855469	-1.99951172	+24.38964844	-11.35986328	-25.55419922	+3024
+1458240932.78280000	+16.24218750	-0.99316406	-1.69189453	+31.50878906	+0.17578125	-44.42871094	+4640	+15.63574219	-1.61718750	-0.47900391	-125.81542969	+11.68945313	+41.08886719	+4788	+13.61425781	-2.75537109	-1.97753906	+24.41162109	-11.46972656	-25.51025391	+3028
+1458240932.79119990	+16.25097656	-0.98437500	-1.66552734	+31.44287109	+0.10986328	-44.23095703	+4616	+15.63134766	-1.62158203	-0.45263672	-125.99121094	+11.77734375	+41.04492188	+4776	+13.61865234	-2.73339844	-1.93798828	+24.41162109	-11.60156250	-25.42236328	+3028
+1458240932.79530000	+16.24658203	-0.98437500	-1.64794922	+31.42089844	+0.04394531	-44.16503906	+4604	+15.63134766	-1.62158203	-0.43945313	-126.05712891	+11.82128906	+41.04492188	+4772	+13.61865234	-2.72460938	-1.92480469	+24.38964844	-11.62353516	-25.35644531	+3028
+1458240932.80370000	+16.24218750	-0.97998047	-1.61279297	+31.33300781	-0.08789063	-44.05517578	+4588	+15.62695313	-1.61279297	-0.41308594	-126.12304688	+11.95312500	+41.04492188	+4768	+13.61425781	-2.71582031	-1.90722656	+24.30175781	-11.64550781	-25.24658203	+3024
+1458240932.80780010	+16.23779297	-0.97558594	-1.59082031	+31.28906250	-0.21972656	-44.03320313	+4580	+15.62695313	-1.60839844	-0.39111328	-126.14501953	+12.04101563	+41.06689453	+4768	+13.61425781	-2.71582031	-1.89843750	+24.23583984	-11.62353516	-25.20263672	+3020
+1458240932.81620000	+16.22460938	-0.97998047	-1.54687500	+31.20117188	-0.43945313	-44.05517578	+4576	+15.62255859	-1.59960938	-0.34716797	-126.16699219	+12.19482422	+41.17675781	+4768	+13.60986328	-2.72460938	-1.88964844	+24.01611328	-11.57958984	-25.11474609	+3016
+1458240932.82030010	+16.22021484	-0.97998047	-1.52929688	+31.15722656	-0.48339844	-44.03320313	+4576	+15.62255859	-1.59082031	-0.32958984	-126.16699219	+12.26074219	+41.19873047	+4772	+13.60986328	-2.73339844	-1.88964844	+23.90625000	-11.53564453	-25.09277344	+3012
+1458240932.82870010	+16.20703125	-0.97998047	-1.49853516	+31.06933594	-0.59326172	-43.98925781	+4584	+15.61816406	-1.57763672	-0.29882813	-126.18896484	+12.37060547	+41.24267578	+4776	+13.60546875	-2.74218750	-1.88964844	+23.70849609	-11.42578125	-24.96093750	+3004
+1458240932.83699990	+16.18505859	-0.97998047	-1.46777344	+30.98144531	-0.72509766	-43.96728516	+4604	+15.60937500	-1.56445313	-0.26806641	-126.18896484	+12.50244141	+41.28662109	+4784	+13.59667969	-2.75097656	-1.88964844	+23.51074219	-11.29394531	-24.87304688	+3000
+1458240932.84120010	+16.18066406	-0.97558594	-1.45019531	+30.93750000	-0.83496094	-43.96728516	+4616	+15.60498047	-1.55566406	-0.25048828	-126.18896484	+12.54638672	+41.30859375	+4792	+13.59667969	-2.75537109	-1.88964844	+23.42285156	-11.25000000	-24.80712891	+2996
+1458240932.84949990	+16.17187500	-0.97119141	-1.41943359	+30.89355469	-0.94482422	-43.92333984	+4648	+15.60498047	-1.53808594	-0.21972656	-126.18896484	+12.65625000	+41.33056641	+4800	+13.59228516	-2.75976563	-1.88525391	+23.29101563	-11.20605469	-24.74121094	+2988
+1458240932.85360000	+16.17187500	-0.97119141	-1.40625000	+30.84960938	-0.98876953	-43.87939453	+4660	+15.60498047	-1.53369141	-0.20654297	-126.21093750	+12.70019531	+41.33056641	+4804	+13.59228516	-2.75976563	-1.88085938	+23.22509766	-11.18408203	-24.69726563	+2988
+1458240932.86200000	+16.16748047	-0.96679688	-1.39306641	+30.80566406	-1.01074219	-43.74755859	+4688	+15.60058594	-1.52929688	-0.19335938	-126.29882813	+12.74414063	+41.26464844	+4808	+13.58789063	-2.75097656	-1.86767578	+23.18115234	-11.18408203	-24.60937500	+2984
+1458240932.87030010	+16.17187500	-0.95361328	-1.38427734	+30.80566406	-1.03271484	-43.54980469	+4712	+15.60058594	-1.53369141	-0.18017578	-126.43066406	+12.76611328	+41.15478516	+4812	+13.58349609	-2.72900391	-1.84570313	+23.20312500	-11.25000000	-24.49951172	+2988
+1458240932.87450000	+16.17626953	-0.94921875	-1.37988281	+30.78369141	-1.03271484	-43.43994141	+4720	+15.60058594	-1.53369141	-0.17578125	-126.49658203	+12.76611328	+41.11083984	+4812	+13.58349609	-2.71582031	-1.82812500	+23.24707031	-11.31591797	-24.45556641	+2992
+1458240932.88280010	+16.18945313	-0.93603516	-1.36230469	+30.76171875	-1.12060547	-43.24218750	+4728	+15.60498047	-1.54248047	-0.16699219	-126.62841797	+12.81005859	+41.02294922	+4808	+13.57910156	-2.69384766	-1.79296875	+23.31298828	-11.46972656	-24.41162109	+3000
+1458240932.88700010	+16.19384766	-0.93603516	-1.35351563	+30.76171875	-1.14257813	-43.15429688	+4732	+15.60937500	-1.54687500	-0.16259766	-126.71630859	+12.81005859	+40.97900391	+4804	+13.57910156	-2.67626953	-1.77539063	+23.37890625	-11.53564453	-24.36767578	+3008
+1458240932.89529990	+16.20263672	-0.92724609	-1.34912109	+30.73974609	-1.14257813	-42.93457031	+4724	+15.60937500	-1.56445313	-0.15380859	-126.91406250	+12.81005859	+40.89111328	+4796	+13.57470703	-2.64990234	-1.74462891	+23.46679688	-11.68945313	-24.30175781	+3020
+1458240932.89949990	+16.20703125	-0.91845703	-1.34472656	+30.73974609	-1.14257813	-42.82470703	+4716	+15.60937500	-1.57324219	-0.14941406	-127.00195313	+12.81005859	+40.84716797	+4792	+13.57470703	-2.63671875	-1.72705078	+23.51074219	-11.75537109	-24.25781250	+3028
+1458240932.90360000	+16.20703125	-0.91406250	-1.34033203	+30.73974609	-1.16455078	-42.71484375	+4708	+15.60937500	-1.57763672	-0.14501953	-127.06787109	+12.81005859	+40.82519531	+4788	+13.57031250	-2.62353516	-1.71386719	+23.55468750	-11.82128906	-24.21386719	+3032
+1458240932.91199990	+16.20703125	-0.90527344	-1.31835938	+30.71777344	-1.29638672	-42.62695313	+4688	+15.60937500	-1.58642578	-0.12744141	-127.17773438	+12.83203125	+40.82519531	+4776	+13.57031250	-2.60595703	-1.68750000	+23.59863281	-11.97509766	-24.16992188	+3040
+1458240932.91610000	+16.20263672	-0.90527344	-1.30517578	+30.69580078	-1.34033203	-42.60498047	+4676	+15.60937500	-1.59082031	-0.12304688	-127.19970703	+12.85400391	+40.82519531	+4772	+13.57031250	-2.60595703	-1.67871094	+23.59863281	-12.01904297	-24.14794922	+3044
+1458240932.92440010	+16.19384766	-0.90527344	-1.28320313	+30.65185547	-1.47216797	-42.60498047	+4660	+15.60498047	-1.59082031	-0.10107422	-127.22167969	+12.89794922	+40.89111328	+4764	+13.56591797	-2.60595703	-1.66992188	+23.53271484	-12.01904297	-24.10400391	+3044
+1458240932.92860010	+16.18945313	-0.90087891	-1.27441406	+30.65185547	-1.49414063	-42.60498047	+4652	+15.60058594	-1.58642578	-0.09228516	-127.22167969	+12.89794922	+40.93505859	+4760	+13.56591797	-2.60595703	-1.66992188	+23.48876953	-12.01904297	-24.06005859	+3044
+1458240932.93689990	+16.17187500	-0.89648438	-1.25683594	+30.62988281	-1.58203125	-42.64892578	+4644	+15.59179688	-1.58203125	-0.07470703	-127.17773438	+12.91992188	+41.02294922	+4760	+13.56591797	-2.61035156	-1.67431641	+23.37890625	-11.97509766	-23.99414063	+3044
+1458240932.94530010	+16.15869141	-0.89648438	-1.23046875	+30.58593750	-1.73583984	-42.71484375	+4648	+15.58300781	-1.56445313	-0.05273438	-127.08984375	+12.96386719	+41.13281250	+4760	+13.56152344	-2.61914063	-1.67871094	+23.24707031	-11.95312500	-23.97216797	+3040
+1458240932.94939990	+16.14990234	-0.89648438	-1.21728516	+30.56396484	-1.82373047	-42.78076172	+4652	+15.58300781	-1.55566406	-0.04394531	-127.04589844	+12.98583984	+41.17675781	+4764	+13.56152344	-2.62353516	-1.68310547	+23.18115234	-11.93115234	-23.95019531	+3036
+1458240932.95779990	+16.14111328	-0.89648438	-1.19531250	+30.52001953	-1.93359375	-42.86865234	+4664	+15.57421875	-1.54248047	-0.02636719	-126.93603516	+13.02978516	+41.30859375	+4768	+13.55712891	-2.63232422	-1.69189453	+23.04931641	-11.88720703	-23.90625000	+3032
+1458240932.96190000	+16.13671875	-0.89648438	-1.18652344	+30.49804688	-1.97753906	-42.89062500	+4672	+15.57421875	-1.53369141	-0.01757813	-126.89208984	+13.05175781	+41.35253906	+4772	+13.55712891	-2.63671875	-1.69628906	+23.00537109	-11.86523438	-23.90625000	+3028
+1458240932.97030000	+16.12792969	-0.89648438	-1.16894531	+30.47607422	-2.10937500	-42.93457031	+4696	+15.56982422	-1.52050781	+0.00000000	-126.80419922	+13.09570313	+41.46240234	+4776	+13.55712891	-2.64111328	-1.70068359	+22.91748047	-11.84326172	-23.86230469	+3020
+1458240932.97440000	+16.12353516	-0.89208984	-1.16015625	+30.45410156	-2.15332031	-42.95654297	+4708	+15.56542969	-1.51171875	+0.00878906	-126.76025391	+13.11767578	+41.50634766	+4780	+13.55712891	-2.64111328	-1.70068359	+22.87353516	-11.84326172	-23.84033203	+3016
+1458240932.98280000	+16.12353516	-0.89208984	-1.13818359	+30.41015625	-2.30712891	-42.97851563	+4732	+15.56542969	-1.50292969	+0.02197266	-126.71630859	+13.18359375	+41.59423828	+4788	+13.55712891	-2.64111328	-1.69628906	+22.82958984	-11.90917969	-23.84033203	+3008
+1458240932.98690010	+16.12353516	-0.88769531	-1.12939453	+30.38818359	-2.37304688	-42.97851563	+4744	+15.56542969	-1.49853516	+0.02636719	-126.69433594	+13.20556641	+41.63818359	+4788	+13.55712891	-2.63671875	-1.69189453	+22.82958984	-11.93115234	-23.81835938	+3004
+1458240932.99530010	+16.12353516	-0.88330078	-1.11181641	+30.36621094	-2.48291016	-42.93457031	+4764	+15.56103516	-1.49853516	+0.03955078	-126.69433594	+13.22753906	+41.68212891	+4788	+13.55712891	-2.62353516	-1.67871094	+22.82958984	-12.06298828	-23.81835938	+3000
+1458240932.99939990	+16.12792969	-0.87890625	-1.10742188	+30.36621094	-2.52685547	-42.89062500	+4772	+15.56103516	-1.49853516	+0.04394531	-126.71630859	+13.24951172	+41.70410156	+4792	+13.55712891	-2.61474609	-1.66992188	+22.85156250	-12.15087891	-23.79638672	+3000
+1458240933.00770000	+16.13232422	-0.86572266	-1.09423828	+30.34423828	-2.63671875	-42.75878906	+4780	+15.56542969	-1.50292969	+0.05273438	-126.76025391	+13.29345703	+41.74804688	+4788	+13.55712891	-2.58837891	-1.64355469	+22.93945313	-12.39257813	-23.77441406	+3004
+1458240933.01189990	+16.13671875	-0.86132813	-1.08984375	+30.34423828	-2.70263672	-42.69287109	+4780	+15.56542969	-1.50292969	+0.05712891	-126.78222656	+13.31542969	+41.74804688	+4788	+13.55712891	-2.57080078	-1.62597656	+22.98339844	-12.52441406	-23.77441406	+3004
+1458240933.02020000	+16.14550781	-0.85253906	-1.08105469	+30.34423828	-2.79052734	-42.56103516	+4772	+15.56542969	-1.51171875	+0.06152344	-126.84814453	+13.35937500	+41.77001953	+4784	+13.55712891	-2.54003906	-1.59082031	+23.09326172	-12.81005859	-23.77441406	+3012
+1458240933.02440000	+16.14990234	-0.84375000	-1.07666016	+30.34423828	-2.83447266	-42.49511719	+4764	+15.56542969	-1.51171875	+0.06591797	-126.87011719	+13.35937500	+41.77001953	+4784	+13.55712891	-2.52685547	-1.57324219	+23.15917969	-12.91992188	-23.75244141	+3016
+1458240933.02860000	+16.15429688	-0.83935547	-1.07226563	+30.34423828	-2.85644531	-42.40722656	+4752	+15.56542969	-1.51611328	+0.06591797	-126.89208984	+13.38134766	+41.77001953	+4780	+13.56152344	-2.51367188	-1.56445313	+23.20312500	-13.00781250	-23.73046875	+3016
+1458240933.03690000	+16.15429688	-0.83056641	-1.07226563	+30.34423828	-2.92236328	-42.27539063	+4728	+15.56103516	-1.52050781	+0.07031250	-126.93603516	+13.42529297	+41.77001953	+4776	+13.55712891	-2.49609375	-1.55126953	+23.22509766	-13.11767578	-23.68652344	+3012
+1458240933.04520010	+16.15429688	-0.82177734	-1.06787109	+30.30029297	-3.01025391	-42.20947266	+4708	+15.56103516	-1.51611328	+0.07910156	-126.95800781	+13.46923828	+41.79199219	+4772	+13.55712891	-2.49169922	-1.54687500	+23.18115234	-13.13964844	-23.64257813	+3008
+1458240933.04940010	+16.14990234	-0.82177734	-1.06347656	+30.30029297	-3.05419922	-42.18750000	+4696	+15.55664063	-1.51611328	+0.07910156	-126.93603516	+13.51318359	+41.79199219	+4768	+13.55712891	-2.49169922	-1.55126953	+23.13720703	-13.13964844	-23.62060547	+3004
+1458240933.05769990	+16.14550781	-0.82177734	-1.05468750	+30.25634766	-3.12011719	-42.16552734	+4680	+15.55224609	-1.50732422	+0.08789063	-126.91406250	+13.57910156	+41.81396484	+4768	+13.55712891	-2.50048828	-1.56005859	+23.00537109	-13.07373047	-23.59863281	+2996
+1458240933.06189990	+16.14111328	-0.82177734	-1.05468750	+30.23437500	-3.16406250	-42.16552734	+4672	+15.55224609	-1.50292969	+0.09228516	-126.89208984	+13.62304688	+41.81396484	+4772	+13.55273438	-2.50488281	-1.56445313	+22.93945313	-13.02978516	-23.57666016	+2992
+1458240933.07020000	+16.13232422	-0.82177734	-1.05029297	+30.21240234	-3.22998047	-42.16552734	+4668	+15.54345703	-1.48974609	+0.10546875	-126.82617188	+13.71093750	+41.83593750	+4776	+13.55273438	-2.51367188	-1.58203125	+22.82958984	-12.94189453	-23.53271484	+2988
+1458240933.07439990	+16.12353516	-0.82177734	-1.05029297	+30.19042969	-3.27392578	-42.16552734	+4668	+15.54345703	-1.48095703	+0.10986328	-126.78222656	+13.75488281	+41.83593750	+4776	+13.55273438	-2.51806641	-1.58642578	+22.76367188	-12.91992188	-23.53271484	+2984
+1458240933.07850000	+16.12353516	-0.82177734	-1.04589844	+30.19042969	-3.33984375	-42.16552734	+4672	+15.53906250	-1.47656250	+0.11425781	-126.76025391	+13.79882813	+41.83593750	+4780	+13.54833984	-2.52246094	-1.59521484	+22.69775391	-12.87597656	-23.51074219	+2980
+1458240933.08690000	+16.11474609	-0.82177734	-1.04150391	+30.16845703	-3.44970703	-42.16552734	+4680	+15.53466797	-1.45898438	+0.12304688	-126.67236328	+13.93066406	+41.83593750	+4788	+13.54833984	-2.53125000	-1.60400391	+22.60986328	-12.83203125	-23.51074219	+2972
+1458240933.09100010	+16.11474609	-0.81738281	-1.03710938	+30.16845703	-3.51562500	-42.16552734	+4688	+15.53466797	-1.45458984	+0.12744141	-126.65039063	+13.97460938	+41.81396484	+4796	+13.54833984	-2.53125000	-1.61279297	+22.56591797	-12.81005859	-23.48876953	+2968
+1458240933.09940000	+16.11035156	-0.81298828	-1.03271484	+30.16845703	-3.64746094	-42.09960938	+4704	+15.53466797	-1.45019531	+0.12744141	-126.62841797	+14.08447266	+41.74804688	+4800	+13.54833984	-2.53564453	-1.62158203	+22.50000000	-12.78808594	-23.46679688	+2960
+1458240933.10349990	+16.10595703	-0.80859375	-1.03271484	+30.19042969	-3.73535156	-42.05566406	+4712	+15.53466797	-1.44580078	+0.12744141	-126.62841797	+14.12841797	+41.70410156	+4804	+13.54833984	-2.53125000	-1.62158203	+22.47802734	-12.78808594	-23.44482422	+2956
+1458240933.11190010	+16.11035156	-0.79980469	-1.02832031	+30.23437500	-3.95507813	-41.90185547	+4724	+15.53466797	-1.44580078	+0.12304688	-126.62841797	+14.19433594	+41.61621094	+4812	+13.54833984	-2.52246094	-1.62597656	+22.45605469	-12.85400391	-23.40087891	+2948
+1458240933.11599990	+16.11035156	-0.79101563	-1.02392578	+30.27832031	-4.06494141	-41.81396484	+4728	+15.53466797	-1.45019531	+0.11865234	-126.65039063	+14.23828125	+41.55029297	+4812	+13.54833984	-2.51367188	-1.62158203	+22.47802734	-12.89794922	-23.40087891	+2944
+1458240933.12439990	+16.12353516	-0.77343750	-1.01953125	+30.38818359	-4.37255859	-41.55029297	+4732	+15.53466797	-1.45458984	+0.10986328	-126.67236328	+14.30419922	+41.44042969	+4816	+13.54833984	-2.49609375	-1.61718750	+22.52197266	-13.02978516	-23.35693359	+2940
+1458240933.12850000	+16.12792969	-0.76464844	-1.02392578	+30.43212891	-4.48242188	-41.41845703	+4732	+15.53466797	-1.45898438	+0.10546875	-126.69433594	+14.34814453	+41.37451172	+4816	+13.54833984	-2.48291016	-1.61279297	+22.56591797	-13.11767578	-23.33496094	+2940
+1458240933.13689990	+16.13232422	-0.74707031	-1.02392578	+30.54199219	-4.81201172	-41.06689453	+4720	+15.53906250	-1.46337891	+0.09228516	-126.71630859	+14.43603516	+41.22070313	+4816	+13.54833984	-2.45214844	-1.60400391	+22.67578125	-13.33740234	-23.26904297	+2940
+1458240933.14100000	+16.13671875	-0.73828125	-1.02832031	+30.60791016	-4.94384766	-40.93505859	+4708	+15.53906250	-1.46777344	+0.08789063	-126.71630859	+14.47998047	+41.15478516	+4816	+13.54833984	-2.43896484	-1.59960938	+22.71972656	-13.44726563	-23.24707031	+2940
