# Supplementary material for: A direct effect of perception on action when grasping a cup
Source: Sci Rep. 2018 Jan 9;8:171. doi: 10.1038/s41598-017-18591-5 (PMC5760564; doi:10.1038/s41598-017-18591-5)
Supplement: Supplementary file 6 — Supplementary Information [file 41598_2017_18591_MOESM6_ESM.zip › SciRep_Data/S02instruct/S02_100instruct_Tr35.dat]

+1000000000000.00000000	+0.00000000	+0.00000000	+0.00000000	+0.00000000	+0.00000000	+0.00000000	+0	+0.00000000	+0.00000000	+0.00000000	+0.00000000	+0.00000000	+0.00000000	+0	+0.00000000	+0.00000000	+0.00000000	+0.00000000	+0.00000000	+0.00000000	+0
+1458240933.14520000	+16.13671875	-0.72949219	-1.02392578	+30.65185547	-5.16357422	-40.78125000	+4696	+15.53906250	-1.47216797	+0.08349609	-126.71630859	+14.54589844	+41.06689453	+4816	+13.54833984	-2.41699219	-1.59521484	+22.76367188	-13.57910156	-23.20312500	+2940
+1458240933.15350010	+16.13671875	-0.72070313	-1.01953125	+30.71777344	-5.47119141	-40.56152344	+4672	+15.54345703	-1.47216797	+0.07910156	-126.65039063	+14.69970703	+40.95703125	+4808	+13.54833984	-2.39941406	-1.59082031	+22.78564453	-13.79882813	-23.15917969	+2940
+1458240933.15770010	+16.13671875	-0.72070313	-1.01953125	+30.71777344	-5.62500000	-40.47363281	+4660	+15.54345703	-1.47216797	+0.07910156	-126.60644531	+14.78759766	+40.91308594	+4804	+13.54833984	-2.39062500	-1.59082031	+22.76367188	-13.86474609	-23.11523438	+2940
+1458240933.16179990	+16.13232422	-0.71630859	-1.01953125	+30.71777344	-5.77880859	-40.38574219	+4648	+15.54345703	-1.46777344	+0.08349609	-126.54052734	+14.89746094	+40.89111328	+4804	+13.54394531	-2.38623047	-1.59960938	+22.69775391	-13.93066406	-23.09326172	+2940
+1458240933.16599990	+16.12353516	-0.71630859	-1.01953125	+30.73974609	-5.93261719	-40.31982422	+4640	+15.54345703	-1.46337891	+0.08349609	-126.45263672	+15.00732422	+40.86914063	+4800	+13.54394531	-2.38623047	-1.60400391	+22.63183594	-13.95263672	-23.07128906	+2940
+1458240933.17020010	+16.11474609	-0.71630859	-1.01513672	+30.71777344	-6.10839844	-40.27587891	+4632	+15.54345703	-1.45458984	+0.09228516	-126.34277344	+15.13916016	+40.89111328	+4800	+13.53955078	-2.38623047	-1.61718750	+22.54394531	-13.97460938	-23.02734375	+2936
+1458240933.17849990	+16.10156250	-0.71630859	-0.99755859	+30.67382813	-6.50390625	-40.23193359	+4624	+15.54345703	-1.44140625	+0.10986328	-126.12304688	+15.42480469	+40.95703125	+4800	+13.53515625	-2.39941406	-1.63916016	+22.32421875	-13.99658203	-22.98339844	+2940
+1458240940.64610000	+9.34716797	-7.15869141	-0.95800781	+55.70068359	-6.02050781	-62.33642578	+2220	+9.24609375	-6.27539063	-0.68554688	+14.67773438	-10.78857422	+19.66552734	+2076	+7.08837891	-11.21484375	-0.42626953	+63.52294922	+8.92089844	-26.63085938	+840
+1458240940.65030000	+9.34716797	-7.15869141	-0.95800781	+55.70068359	-6.02050781	-62.33642578	+2220	+9.24609375	-6.27539063	-0.68554688	+14.69970703	-10.81054688	+19.66552734	+2076	+7.09716797	-11.21044922	-0.42187500	+63.56689453	+8.94287109	-26.65283203	+844
+1458240940.65440010	+9.34716797	-7.15869141	-0.95800781	+55.70068359	-6.02050781	-62.33642578	+2220	+9.24609375	-6.27539063	-0.68115234	+14.69970703	-10.81054688	+19.66552734	+2072	+7.10156250	-11.21044922	-0.41748047	+63.61083984	+8.98681641	-26.67480469	+848
+1458240940.65860010	+9.34716797	-7.15869141	-0.95800781	+55.70068359	-6.02050781	-62.33642578	+2224	+9.24609375	-6.27539063	-0.68115234	+14.69970703	-10.81054688	+19.66552734	+2072	+7.10156250	-11.21044922	-0.41748047	+63.63281250	+9.00878906	-26.67480469	+852
+1458240940.66280010	+9.34716797	-7.15869141	-0.95800781	+55.72265625	-6.02050781	-62.31445313	+2224	+9.24169922	-6.27539063	-0.68115234	+14.69970703	-10.81054688	+19.64355469	+2072	+7.10595703	-11.21044922	-0.41748047	+63.65478516	+9.00878906	-26.67480469	+856
+1458240940.66689990	+9.34277344	-7.15869141	-0.95800781	+55.72265625	-6.02050781	-62.31445313	+2224	+9.24169922	-6.27539063	-0.68554688	+14.69970703	-10.81054688	+19.64355469	+2072	+7.10156250	-11.21044922	-0.41748047	+63.63281250	+9.00878906	-26.67480469	+856
+1458240940.67109990	+9.34277344	-7.15869141	-0.95800781	+55.72265625	-6.02050781	-62.31445313	+2224	+9.24169922	-6.27539063	-0.68554688	+14.69970703	-10.81054688	+19.64355469	+2068	+7.10156250	-11.21484375	-0.41748047	+63.63281250	+9.00878906	-26.67480469	+860
+1458240940.67529990	+9.34277344	-7.15869141	-0.95800781	+55.72265625	-5.99853516	-62.31445313	+2224	+9.24169922	-6.27539063	-0.68554688	+14.69970703	-10.81054688	+19.64355469	+2068	+7.09716797	-11.21484375	-0.42187500	+63.61083984	+8.98681641	-26.65283203	+860
+1458240940.67940000	+9.34277344	-7.15869141	-0.95800781	+55.74462891	-5.99853516	-62.31445313	+2224	+9.24169922	-6.27539063	-0.68554688	+14.69970703	-10.81054688	+19.64355469	+2068	+7.09716797	-11.21484375	-0.42187500	+63.58886719	+8.98681641	-26.65283203	+860
+1458240940.68359990	+9.34277344	-7.15869141	-0.95800781	+55.74462891	-5.99853516	-62.31445313	+2224	+9.24169922	-6.27539063	-0.68554688	+14.72167969	-10.78857422	+19.64355469	+2068	+7.09277344	-11.21484375	-0.42187500	+63.58886719	+8.98681641	-26.65283203	+864
+1458240940.68779990	+9.34277344	-7.15869141	-0.95800781	+55.74462891	-5.99853516	-62.31445313	+2224	+9.24169922	-6.27539063	-0.68554688	+14.72167969	-10.78857422	+19.64355469	+2064	+7.09277344	-11.21484375	-0.42626953	+63.56689453	+8.96484375	-26.65283203	+864
+1458240940.69190000	+9.34277344	-7.15869141	-0.95800781	+55.74462891	-5.99853516	-62.31445313	+2224	+9.24169922	-6.27539063	-0.68554688	+14.72167969	-10.78857422	+19.64355469	+2064	+7.08837891	-11.21923828	-0.42626953	+63.54492188	+8.96484375	-26.63085938	+864
+1458240940.69610000	+9.34277344	-7.15869141	-0.95800781	+55.76660156	-5.97656250	-62.31445313	+2224	+9.24169922	-6.27539063	-0.68554688	+14.72167969	-10.78857422	+19.62158203	+2064	+7.08837891	-11.21923828	-0.43066406	+63.54492188	+8.94287109	-26.63085938	+864
+1458240940.70030000	+9.34277344	-7.15429688	-0.95800781	+55.76660156	-5.97656250	-62.31445313	+2224	+9.24169922	-6.27539063	-0.68554688	+14.72167969	-10.78857422	+19.62158203	+2064	+7.08398438	-11.21923828	-0.43066406	+63.52294922	+8.94287109	-26.63085938	+864
+1458240940.70440010	+9.33837891	-7.15429688	-0.95800781	+55.76660156	-5.97656250	-62.31445313	+2224	+9.24169922	-6.27539063	-0.68554688	+14.72167969	-10.78857422	+19.62158203	+2064	+7.08398438	-11.21923828	-0.43066406	+63.52294922	+8.92089844	-26.63085938	+864
+1458240940.70860000	+9.33837891	-7.15429688	-0.95800781	+55.76660156	-5.97656250	-62.31445313	+2224	+9.24169922	-6.27539063	-0.68554688	+14.72167969	-10.78857422	+19.62158203	+2064	+7.07958984	-11.21923828	-0.43505859	+63.50097656	+8.92089844	-26.63085938	+864
+1458240940.71280000	+9.33837891	-7.15429688	-0.95800781	+55.76660156	-5.97656250	-62.31445313	+2224	+9.24169922	-6.27539063	-0.68554688	+14.72167969	-10.78857422	+19.62158203	+2064	+7.07958984	-11.21923828	-0.43505859	+63.50097656	+8.92089844	-26.63085938	+864
+1458240940.71690010	+9.33837891	-7.15429688	-0.95800781	+55.78857422	-5.97656250	-62.31445313	+2224	+9.24169922	-6.27539063	-0.68554688	+14.72167969	-10.78857422	+19.62158203	+2064	+7.07958984	-11.21923828	-0.43505859	+63.47900391	+8.89892578	-26.60888672	+860
+1458240940.72110010	+9.33837891	-7.15429688	-0.95800781	+55.78857422	-5.97656250	-62.31445313	+2224	+9.24169922	-6.27099609	-0.68554688	+14.72167969	-10.78857422	+19.62158203	+2064	+7.07519531	-11.22363281	-0.43945313	+63.45703125	+8.89892578	-26.60888672	+860
+1458240940.72530010	+9.33837891	-7.15429688	-0.95800781	+55.78857422	-5.97656250	-62.31445313	+2224	+9.24169922	-6.27099609	-0.68554688	+14.72167969	-10.78857422	+19.62158203	+2064	+7.07519531	-11.22363281	-0.43945313	+63.45703125	+8.87695313	-26.60888672	+860
+1458240940.72939990	+9.33837891	-7.15429688	-0.95800781	+55.78857422	-5.97656250	-62.31445313	+2224	+9.24169922	-6.27099609	-0.68554688	+14.72167969	-10.78857422	+19.62158203	+2064	+7.07519531	-11.22363281	-0.43945313	+63.45703125	+8.87695313	-26.60888672	+856
+1458240940.73359990	+9.33837891	-7.15429688	-0.95800781	+55.78857422	-5.99853516	-62.31445313	+2224	+9.24169922	-6.27099609	-0.68554688	+14.72167969	-10.78857422	+19.62158203	+2064	+7.07519531	-11.22363281	-0.43945313	+63.45703125	+8.87695313	-26.60888672	+856
+1458240940.73770000	+9.33837891	-7.15429688	-0.95800781	+55.78857422	-5.99853516	-62.31445313	+2224	+9.24169922	-6.27099609	-0.68554688	+14.72167969	-10.78857422	+19.62158203	+2064	+7.07519531	-11.22363281	-0.43945313	+63.45703125	+8.87695313	-26.60888672	+852
+1458240940.74190000	+9.33837891	-7.15429688	-0.95800781	+55.78857422	-5.99853516	-62.31445313	+2224	+9.24169922	-6.27099609	-0.68554688	+14.72167969	-10.78857422	+19.62158203	+2064	+7.07519531	-11.22363281	-0.43945313	+63.45703125	+8.87695313	-26.63085938	+852
+1458240940.74609990	+9.33837891	-7.15429688	-0.95800781	+55.78857422	-5.99853516	-62.31445313	+2224	+9.24169922	-6.27099609	-0.68554688	+14.72167969	-10.81054688	+19.62158203	+2064	+7.07519531	-11.22363281	-0.43945313	+63.45703125	+8.87695313	-26.63085938	+852
+1458240940.75020000	+9.33837891	-7.15429688	-0.95800781	+55.78857422	-5.99853516	-62.31445313	+2224	+9.24169922	-6.27099609	-0.68554688	+14.72167969	-10.81054688	+19.62158203	+2064	+7.07519531	-11.22363281	-0.43945313	+63.45703125	+8.87695313	-26.63085938	+848
+1458240940.75440000	+9.33837891	-7.15429688	-0.95800781	+55.81054688	-5.99853516	-62.31445313	+2224	+9.24169922	-6.27099609	-0.68554688	+14.72167969	-10.81054688	+19.62158203	+2064	+7.07519531	-11.22363281	-0.43505859	+63.45703125	+8.89892578	-26.63085938	+848
+1458240940.75860000	+9.33837891	-7.15429688	-0.95800781	+55.81054688	-5.99853516	-62.31445313	+2224	+9.24169922	-6.27099609	-0.68554688	+14.72167969	-10.81054688	+19.62158203	+2064	+7.07958984	-11.22363281	-0.43505859	+63.45703125	+8.89892578	-26.63085938	+848
+1458240940.76270010	+9.33837891	-7.15429688	-0.95800781	+55.81054688	-5.99853516	-62.31445313	+2224	+9.24169922	-6.27099609	-0.68554688	+14.72167969	-10.81054688	+19.62158203	+2060	+7.07958984	-11.22363281	-0.43505859	+63.47900391	+8.89892578	-26.63085938	+848
+1458240940.76690010	+9.33837891	-7.15429688	-0.95800781	+55.81054688	-5.99853516	-62.31445313	+2224	+9.24169922	-6.27099609	-0.68554688	+14.72167969	-10.81054688	+19.62158203	+2060	+7.07958984	-11.22363281	-0.43505859	+63.47900391	+8.89892578	-26.63085938	+848
+1458240940.77110000	+9.33837891	-7.15429688	-0.95800781	+55.81054688	-5.99853516	-62.31445313	+2224	+9.24169922	-6.27099609	-0.68554688	+14.69970703	-10.81054688	+19.62158203	+2060	+7.07958984	-11.22363281	-0.43505859	+63.47900391	+8.89892578	-26.63085938	+844
+1458240940.77519990	+9.33837891	-7.15429688	-0.95800781	+55.81054688	-5.99853516	-62.31445313	+2224	+9.24169922	-6.27099609	-0.68554688	+14.69970703	-10.81054688	+19.62158203	+2060	+7.07958984	-11.22363281	-0.43505859	+63.47900391	+8.89892578	-26.63085938	+844
+1458240940.77940010	+9.33837891	-7.15429688	-0.95800781	+55.81054688	-5.99853516	-62.31445313	+2224	+9.24169922	-6.27099609	-0.68554688	+14.69970703	-10.81054688	+19.62158203	+2060	+7.07958984	-11.22363281	-0.43505859	+63.47900391	+8.92089844	-26.63085938	+844
+1458240940.78360010	+9.33837891	-7.15429688	-0.95800781	+55.81054688	-5.99853516	-62.31445313	+2224	+9.24169922	-6.27539063	-0.68554688	+14.69970703	-10.81054688	+19.62158203	+2060	+7.07958984	-11.22363281	-0.43505859	+63.47900391	+8.92089844	-26.63085938	+844
+1458240940.78769990	+9.33837891	-7.15429688	-0.95800781	+55.83251953	-5.99853516	-62.31445313	+2224	+9.24169922	-6.27539063	-0.68554688	+14.69970703	-10.81054688	+19.62158203	+2060	+7.07958984	-11.22363281	-0.43505859	+63.47900391	+8.92089844	-26.63085938	+840
+1458240940.79189990	+9.33837891	-7.15869141	-0.95800781	+55.83251953	-5.99853516	-62.31445313	+2224	+9.24169922	-6.27539063	-0.68554688	+14.69970703	-10.81054688	+19.62158203	+2060	+7.07958984	-11.22363281	-0.43505859	+63.47900391	+8.92089844	-26.63085938	+840
+1458240940.79609990	+9.33837891	-7.15869141	-0.95800781	+55.83251953	-5.97656250	-62.31445313	+2224	+9.24169922	-6.27539063	-0.68554688	+14.69970703	-10.81054688	+19.62158203	+2060	+7.07958984	-11.22363281	-0.43505859	+63.45703125	+8.92089844	-26.63085938	+840
+1458240940.80020000	+9.33837891	-7.15869141	-0.95800781	+55.83251953	-5.97656250	-62.31445313	+2224	+9.24169922	-6.27539063	-0.68554688	+14.69970703	-10.81054688	+19.62158203	+2060	+7.07519531	-11.22363281	-0.43505859	+63.45703125	+8.92089844	-26.63085938	+840
+1458240940.80440000	+9.33837891	-7.15869141	-0.95800781	+55.83251953	-5.97656250	-62.31445313	+2224	+9.24169922	-6.27539063	-0.68554688	+14.69970703	-10.81054688	+19.62158203	+2060	+7.07519531	-11.22363281	-0.43505859	+63.45703125	+8.92089844	-26.63085938	+840
+1458240940.80850010	+9.33837891	-7.15869141	-0.95800781	+55.83251953	-5.95458984	-62.31445313	+2224	+9.24169922	-6.27539063	-0.68554688	+14.69970703	-10.81054688	+19.62158203	+2060	+7.07519531	-11.22363281	-0.43505859	+63.43505859	+8.92089844	-26.60888672	+840
+1458240940.81270000	+9.33837891	-7.15869141	-0.95800781	+55.83251953	-5.95458984	-62.31445313	+2224	+9.24169922	-6.27539063	-0.68554688	+14.69970703	-10.78857422	+19.62158203	+2060	+7.07519531	-11.22802734	-0.43505859	+63.43505859	+8.92089844	-26.60888672	+836
+1458240940.81690000	+9.33837891	-7.15869141	-0.95800781	+55.83251953	-5.93261719	-62.31445313	+2224	+9.24169922	-6.27539063	-0.68554688	+14.69970703	-10.78857422	+19.62158203	+2060	+7.07080078	-11.22802734	-0.43505859	+63.41308594	+8.92089844	-26.60888672	+836
+1458240940.82100010	+9.33398438	-7.16308594	-0.95800781	+55.85449219	-5.93261719	-62.31445313	+2224	+9.24169922	-6.27539063	-0.68554688	+14.69970703	-10.78857422	+19.62158203	+2060	+7.07080078	-11.22802734	-0.43945313	+63.41308594	+8.92089844	-26.60888672	+836
+1458240940.82520010	+9.33398438	-7.16308594	-0.95800781	+55.85449219	-5.91064453	-62.31445313	+2224	+9.24169922	-6.27539063	-0.68554688	+14.67773438	-10.78857422	+19.62158203	+2060	+7.06640625	-11.23242188	-0.43945313	+63.39111328	+8.92089844	-26.58691406	+836
+1458240940.82940010	+9.33398438	-7.16308594	-0.95800781	+55.85449219	-5.91064453	-62.31445313	+2224	+9.23730469	-6.27978516	-0.68554688	+14.67773438	-10.78857422	+19.62158203	+2060	+7.06640625	-11.23242188	-0.43945313	+63.36914063	+8.92089844	-26.58691406	+832
+1458240940.83349990	+9.33398438	-7.16748047	-0.96240234	+55.83251953	-5.88867188	-62.31445313	+2220	+9.23730469	-6.27978516	-0.68554688	+14.67773438	-10.76660156	+19.59960938	+2064	+7.06201172	-11.23242188	-0.43945313	+63.36914063	+8.92089844	-26.56494141	+832
+1458240940.83769990	+9.33398438	-7.16748047	-0.96240234	+55.83251953	-5.86669922	-62.29248047	+2220	+9.23730469	-6.27978516	-0.68554688	+14.67773438	-10.76660156	+19.59960938	+2064	+7.06201172	-11.23681641	-0.43945313	+63.34716797	+8.92089844	-26.56494141	+832
+1458240940.84190010	+9.33398438	-7.16748047	-0.96240234	+55.83251953	-5.86669922	-62.29248047	+2220	+9.23730469	-6.27978516	-0.68554688	+14.65576172	-10.76660156	+19.59960938	+2064	+7.06201172	-11.23681641	-0.43945313	+63.34716797	+8.94287109	-26.54296875	+828
+1458240940.84600000	+9.33398438	-7.17187500	-0.96240234	+55.83251953	-5.84472656	-62.29248047	+2220	+9.23730469	-6.28417969	-0.68554688	+14.65576172	-10.74462891	+19.59960938	+2064	+7.05761719	-11.23681641	-0.43945313	+63.34716797	+8.94287109	-26.54296875	+828
+1458240940.85019990	+9.33398438	-7.17187500	-0.96240234	+55.83251953	-5.84472656	-62.29248047	+2220	+9.23730469	-6.28417969	-0.68994141	+14.65576172	-10.74462891	+19.59960938	+2064	+7.05761719	-11.24121094	-0.43945313	+63.34716797	+8.96484375	-26.54296875	+828
+1458240940.85439990	+9.33398438	-7.17626953	-0.96240234	+55.83251953	-5.82275391	-62.29248047	+2220	+9.23730469	-6.28417969	-0.68994141	+14.63378906	-10.72265625	+19.59960938	+2064	+7.06201172	-11.24121094	-0.43945313	+63.34716797	+8.98681641	-26.52099609	+824
+1458240940.85850000	+9.33398438	-7.17626953	-0.96240234	+55.83251953	-5.82275391	-62.27050781	+2220	+9.23730469	-6.28857422	-0.68994141	+14.63378906	-10.72265625	+19.59960938	+2064	+7.06201172	-11.24121094	-0.43505859	+63.34716797	+9.00878906	-26.52099609	+824
+1458240940.86270000	+9.33398438	-7.17626953	-0.96240234	+55.83251953	-5.80078125	-62.27050781	+2216	+9.23730469	-6.28857422	-0.68994141	+14.63378906	-10.70068359	+19.59960938	+2064	+7.06201172	-11.24121094	-0.43505859	+63.36914063	+9.03076172	-26.52099609	+824
+1458240940.86690000	+9.32958984	-7.18066406	-0.96679688	+55.81054688	-5.80078125	-62.27050781	+2216	+9.23730469	-6.28857422	-0.68994141	+14.61181641	-10.67871094	+19.59960938	+2064	+7.06201172	-11.24121094	-0.43505859	+63.36914063	+9.05273438	-26.49902344	+820
+1458240940.87100010	+9.32958984	-7.18066406	-0.96679688	+55.81054688	-5.77880859	-62.24853516	+2216	+9.23730469	-6.29296875	-0.69433594	+14.61181641	-10.67871094	+19.59960938	+2064	+7.06640625	-11.24121094	-0.43066406	+63.39111328	+9.05273438	-26.49902344	+820
+1458240940.87520000	+9.32958984	-7.18066406	-0.96679688	+55.81054688	-5.77880859	-62.24853516	+2216	+9.23730469	-6.29296875	-0.69433594	+14.61181641	-10.65673828	+19.59960938	+2064	+7.06640625	-11.24121094	-0.43066406	+63.41308594	+9.07470703	-26.49902344	+820
+1458240940.87940000	+9.32958984	-7.18066406	-0.96679688	+55.81054688	-5.77880859	-62.24853516	+2216	+9.23730469	-6.29296875	-0.69433594	+14.61181641	-10.65673828	+19.59960938	+2064	+7.07080078	-11.24121094	-0.43066406	+63.43505859	+9.09667969	-26.47705078	+820
+1458240940.88350010	+9.32958984	-7.18505859	-0.96679688	+55.81054688	-5.75683594	-62.22656250	+2216	+9.23730469	-6.29296875	-0.69433594	+14.58984375	-10.63476563	+19.59960938	+2064	+7.07080078	-11.24121094	-0.42626953	+63.45703125	+9.11865234	-26.47705078	+820
+1458240940.88770010	+9.32958984	-7.18505859	-0.96679688	+55.81054688	-5.75683594	-62.22656250	+2212	+9.23291016	-6.29736328	-0.69433594	+14.58984375	-10.63476563	+19.59960938	+2064	+7.07080078	-11.24121094	-0.42626953	+63.45703125	+9.14062500	-26.47705078	+820
+1458240940.89179990	+9.32958984	-7.18505859	-0.97119141	+55.81054688	-5.75683594	-62.22656250	+2212	+9.23291016	-6.29736328	-0.69873047	+14.58984375	-10.61279297	+19.59960938	+2064	+7.07519531	-11.24121094	-0.42626953	+63.47900391	+9.16259766	-26.45507813	+820
+1458240940.89599990	+9.32958984	-7.18505859	-0.97119141	+55.81054688	-5.73486328	-62.20458984	+2212	+9.23291016	-6.29736328	-0.69873047	+14.58984375	-10.59082031	+19.59960938	+2064	+7.07519531	-11.24121094	-0.42626953	+63.47900391	+9.16259766	-26.43310547	+820
+1458240940.90019990	+9.32958984	-7.18505859	-0.97119141	+55.81054688	-5.73486328	-62.20458984	+2212	+9.23291016	-6.29736328	-0.69873047	+14.58984375	-10.59082031	+19.59960938	+2064	+7.07519531	-11.24121094	-0.42626953	+63.47900391	+9.18457031	-26.43310547	+820
+1458240940.90430000	+9.32958984	-7.18505859	-0.97119141	+55.81054688	-5.73486328	-62.20458984	+2212	+9.23291016	-6.29736328	-0.69873047	+14.58984375	-10.56884766	+19.59960938	+2064	+7.07080078	-11.24121094	-0.43066406	+63.47900391	+9.18457031	-26.41113281	+820
+1458240940.90850000	+9.32958984	-7.18505859	-0.97119141	+55.81054688	-5.71289063	-62.18261719	+2212	+9.23291016	-6.29736328	-0.69873047	+14.56787109	-10.56884766	+19.59960938	+2064	+7.07080078	-11.24121094	-0.43066406	+63.47900391	+9.18457031	-26.38916016	+824
+1458240940.91269990	+9.32958984	-7.18505859	-0.97119141	+55.81054688	-5.71289063	-62.18261719	+2208	+9.23291016	-6.29736328	-0.69873047	+14.56787109	-10.54687500	+19.57763672	+2064	+7.07080078	-11.24121094	-0.43066406	+63.47900391	+9.18457031	-26.38916016	+824
+1458240940.91680000	+9.32958984	-7.18505859	-0.97119141	+55.81054688	-5.71289063	-62.18261719	+2208	+9.23291016	-6.29736328	-0.70312500	+14.56787109	-10.54687500	+19.57763672	+2060	+7.06640625	-11.24560547	-0.43066406	+63.45703125	+9.18457031	-26.36718750	+824
+1458240940.92100000	+9.32958984	-7.18505859	-0.97119141	+55.81054688	-5.69091797	-62.18261719	+2208	+9.23291016	-6.30175781	-0.70312500	+14.56787109	-10.54687500	+19.57763672	+2060	+7.06640625	-11.24560547	-0.43505859	+63.45703125	+9.18457031	-26.36718750	+824
+1458240940.92520000	+9.32958984	-7.18505859	-0.97119141	+55.81054688	-5.69091797	-62.16064453	+2208	+9.23291016	-6.30175781	-0.70312500	+14.56787109	-10.52490234	+19.57763672	+2060	+7.06201172	-11.24560547	-0.43505859	+63.43505859	+9.16259766	-26.34521484	+824
+1458240940.92930010	+9.32519531	-7.18505859	-0.97119141	+55.81054688	-5.69091797	-62.16064453	+2204	+9.23291016	-6.30175781	-0.70312500	+14.56787109	-10.52490234	+19.57763672	+2060	+7.06201172	-11.24560547	-0.43505859	+63.43505859	+9.16259766	-26.34521484	+824
+1458240940.93350010	+9.32519531	-7.18505859	-0.97119141	+55.81054688	-5.69091797	-62.16064453	+2204	+9.23291016	-6.30175781	-0.70312500	+14.56787109	-10.50292969	+19.57763672	+2060	+7.06201172	-11.24560547	-0.43945313	+63.41308594	+9.16259766	-26.32324219	+824
+1458240940.93770000	+9.32519531	-7.18505859	-0.97119141	+55.81054688	-5.66894531	-62.16064453	+2204	+9.22851563	-6.30175781	-0.70312500	+14.56787109	-10.50292969	+19.55566406	+2060	+7.05761719	-11.24560547	-0.43945313	+63.41308594	+9.16259766	-26.32324219	+820
+1458240940.94180010	+9.32519531	-7.18505859	-0.97119141	+55.81054688	-5.66894531	-62.16064453	+2204	+9.22851563	-6.30175781	-0.70312500	+14.56787109	-10.50292969	+19.55566406	+2060	+7.05761719	-11.24560547	-0.43945313	+63.39111328	+9.14062500	-26.32324219	+820
+1458240940.94600010	+9.32519531	-7.18505859	-0.97558594	+55.81054688	-5.66894531	-62.16064453	+2200	+9.22851563	-6.30175781	-0.70312500	+14.56787109	-10.50292969	+19.55566406	+2060	+7.05322266	-11.25000000	-0.43945313	+63.39111328	+9.14062500	-26.32324219	+820
+1458240940.95020010	+9.32519531	-7.18505859	-0.97558594	+55.81054688	-5.66894531	-62.13867188	+2200	+9.22851563	-6.30175781	-0.70312500	+14.56787109	-10.48095703	+19.55566406	+2060	+7.05322266	-11.25000000	-0.44384766	+63.36914063	+9.14062500	-26.30126953	+820
+1458240940.95429990	+9.32519531	-7.18505859	-0.97558594	+55.81054688	-5.66894531	-62.13867188	+2200	+9.22851563	-6.30175781	-0.70312500	+14.56787109	-10.48095703	+19.55566406	+2060	+7.05322266	-11.25000000	-0.44384766	+63.36914063	+9.14062500	-26.30126953	+816
+1458240940.95849990	+9.32519531	-7.18505859	-0.97558594	+55.81054688	-5.66894531	-62.13867188	+2200	+9.22851563	-6.30175781	-0.70312500	+14.54589844	-10.48095703	+19.55566406	+2060	+7.05322266	-11.25000000	-0.44384766	+63.36914063	+9.14062500	-26.30126953	+816
+1458240940.96269990	+9.32519531	-7.18505859	-0.97558594	+55.81054688	-5.66894531	-62.13867188	+2200	+9.22851563	-6.30175781	-0.70312500	+14.54589844	-10.48095703	+19.55566406	+2060	+7.05322266	-11.25000000	-0.44384766	+63.36914063	+9.14062500	-26.30126953	+816
+1458240940.96680000	+9.32519531	-7.18505859	-0.97558594	+55.81054688	-5.66894531	-62.13867188	+2196	+9.22851563	-6.30175781	-0.70312500	+14.54589844	-10.48095703	+19.55566406	+2060	+7.05322266	-11.25000000	-0.44384766	+63.36914063	+9.14062500	-26.30126953	+812
+1458240940.97100000	+9.32519531	-7.18505859	-0.97558594	+55.81054688	-5.66894531	-62.13867188	+2196	+9.22851563	-6.30175781	-0.70312500	+14.54589844	-10.48095703	+19.55566406	+2060	+7.05322266	-11.25000000	-0.44384766	+63.36914063	+9.16259766	-26.30126953	+812
+1458240940.97510000	+9.32519531	-7.18505859	-0.97558594	+55.81054688	-5.66894531	-62.13867188	+2196	+9.22851563	-6.30175781	-0.70312500	+14.54589844	-10.48095703	+19.55566406	+2060	+7.05322266	-11.25000000	-0.43945313	+63.36914063	+9.16259766	-26.30126953	+812
+1458240940.97930000	+9.32519531	-7.18505859	-0.97558594	+55.81054688	-5.64697266	-62.13867188	+2196	+9.22851563	-6.30175781	-0.70312500	+14.54589844	-10.48095703	+19.55566406	+2060	+7.05322266	-11.25000000	-0.43945313	+63.36914063	+9.16259766	-26.30126953	+808
+1458240940.98350000	+9.32519531	-7.18505859	-0.97558594	+55.81054688	-5.64697266	-62.11669922	+2196	+9.22851563	-6.30175781	-0.70312500	+14.54589844	-10.48095703	+19.55566406	+2056	+7.05322266	-11.25000000	-0.43945313	+63.36914063	+9.16259766	-26.30126953	+808
+1458240940.98760010	+9.32519531	-7.18505859	-0.97558594	+55.81054688	-5.64697266	-62.11669922	+2192	+9.22851563	-6.30175781	-0.70312500	+14.54589844	-10.48095703	+19.55566406	+2056	+7.05322266	-11.25000000	-0.43945313	+63.36914063	+9.16259766	-26.30126953	+808
+1458240940.99180010	+9.32519531	-7.18505859	-0.97558594	+55.81054688	-5.64697266	-62.11669922	+2192	+9.22851563	-6.30175781	-0.70312500	+14.54589844	-10.48095703	+19.55566406	+2056	+7.05322266	-11.25000000	-0.43945313	+63.39111328	+9.16259766	-26.30126953	+808
+1458240940.99600010	+9.32519531	-7.18505859	-0.97558594	+55.81054688	-5.64697266	-62.11669922	+2192	+9.22851563	-6.30175781	-0.70312500	+14.54589844	-10.48095703	+19.55566406	+2056	+7.05322266	-11.25000000	-0.43945313	+63.39111328	+9.18457031	-26.30126953	+808
+1458240941.00009990	+9.32519531	-7.18505859	-0.97558594	+55.81054688	-5.64697266	-62.11669922	+2192	+9.22851563	-6.30175781	-0.70312500	+14.54589844	-10.48095703	+19.55566406	+2056	+7.05761719	-11.25000000	-0.43945313	+63.39111328	+9.18457031	-26.30126953	+808
+1458240941.00430010	+9.32519531	-7.18505859	-0.97558594	+55.81054688	-5.64697266	-62.11669922	+2192	+9.22851563	-6.30175781	-0.70312500	+14.54589844	-10.48095703	+19.55566406	+2056	+7.05761719	-11.25000000	-0.43945313	+63.39111328	+9.18457031	-26.30126953	+808
+1458240941.00850010	+9.32519531	-7.18505859	-0.97558594	+55.81054688	-5.64697266	-62.11669922	+2192	+9.22851563	-6.30175781	-0.70312500	+14.54589844	-10.48095703	+19.55566406	+2056	+7.05761719	-11.25000000	-0.43945313	+63.39111328	+9.18457031	-26.30126953	+808
+1458240941.01259990	+9.32519531	-7.18505859	-0.97558594	+55.81054688	-5.64697266	-62.11669922	+2192	+9.22851563	-6.30175781	-0.70312500	+14.54589844	-10.48095703	+19.55566406	+2056	+7.05761719	-11.25000000	-0.43945313	+63.41308594	+9.20654297	-26.30126953	+808
+1458240941.01679990	+9.32519531	-7.18505859	-0.97558594	+55.81054688	-5.64697266	-62.09472656	+2192	+9.22851563	-6.30175781	-0.70312500	+14.54589844	-10.48095703	+19.55566406	+2056	+7.05761719	-11.25000000	-0.43505859	+63.41308594	+9.20654297	-26.30126953	+808
+1458240941.02099990	+9.32519531	-7.18505859	-0.97558594	+55.81054688	-5.64697266	-62.09472656	+2192	+9.22851563	-6.30615234	-0.70312500	+14.54589844	-10.48095703	+19.55566406	+2056	+7.05761719	-11.25000000	-0.43505859	+63.41308594	+9.20654297	-26.27929688	+808
+1458240941.02510000	+9.32519531	-7.18505859	-0.97558594	+55.81054688	-5.64697266	-62.09472656	+2192	+9.22851563	-6.30615234	-0.70312500	+14.54589844	-10.45898438	+19.55566406	+2056	+7.05761719	-11.25000000	-0.43505859	+63.41308594	+9.20654297	-26.27929688	+808
+1458240941.02930000	+9.32519531	-7.18505859	-0.97558594	+55.81054688	-5.64697266	-62.09472656	+2192	+9.22851563	-6.30615234	-0.70312500	+14.54589844	-10.45898438	+19.55566406	+2056	+7.05761719	-11.25000000	-0.43945313	+63.41308594	+9.20654297	-26.27929688	+808
+1458240941.03350000	+9.32519531	-7.18505859	-0.97558594	+55.81054688	-5.64697266	-62.09472656	+2192	+9.22851563	-6.30615234	-0.70312500	+14.54589844	-10.45898438	+19.55566406	+2056	+7.05761719	-11.25000000	-0.43945313	+63.39111328	+9.20654297	-26.27929688	+808
+1458240941.03760000	+9.32519531	-7.18945313	-0.97558594	+55.81054688	-5.64697266	-62.09472656	+2188	+9.22851563	-6.30615234	-0.70312500	+14.54589844	-10.45898438	+19.55566406	+2056	+7.05322266	-11.25000000	-0.43945313	+63.39111328	+9.20654297	-26.25732422	+808
+1458240941.04180000	+9.32519531	-7.18945313	-0.97558594	+55.81054688	-5.64697266	-62.09472656	+2188	+9.22851563	-6.30615234	-0.70312500	+14.54589844	-10.45898438	+19.55566406	+2056	+7.05322266	-11.25000000	-0.43945313	+63.39111328	+9.20654297	-26.25732422	+808
+1458240941.04590010	+9.32519531	-7.18945313	-0.97558594	+55.81054688	-5.64697266	-62.09472656	+2188	+9.22851563	-6.30615234	-0.70312500	+14.54589844	-10.45898438	+19.55566406	+2056	+7.05322266	-11.25000000	-0.43945313	+63.36914063	+9.20654297	-26.25732422	+808
+1458240941.05010010	+9.32519531	-7.18945313	-0.97558594	+55.81054688	-5.62500000	-62.09472656	+2188	+9.22851563	-6.30615234	-0.70312500	+14.54589844	-10.45898438	+19.55566406	+2056	+7.05322266	-11.25439453	-0.43945313	+63.36914063	+9.20654297	-26.23535156	+808
+1458240941.05430010	+9.32519531	-7.18945313	-0.97558594	+55.81054688	-5.62500000	-62.09472656	+2188	+9.22851563	-6.30615234	-0.70312500	+14.54589844	-10.43701172	+19.53369141	+2056	+7.04882813	-11.25439453	-0.43945313	+63.36914063	+9.20654297	-26.23535156	+804
+1458240941.05839990	+9.32519531	-7.18945313	-0.97558594	+55.81054688	-5.62500000	-62.09472656	+2188	+9.22851563	-6.30615234	-0.70751953	+14.54589844	-10.43701172	+19.53369141	+2056	+7.04882813	-11.25439453	-0.44384766	+63.34716797	+9.20654297	-26.21337891	+804
+1458240941.06259990	+9.32519531	-7.18945313	-0.97558594	+55.81054688	-5.62500000	-62.09472656	+2188	+9.22851563	-6.30615234	-0.70751953	+14.54589844	-10.43701172	+19.53369141	+2056	+7.04882813	-11.25439453	-0.44384766	+63.34716797	+9.20654297	-26.21337891	+804
+1458240941.06680010	+9.32519531	-7.18945313	-0.97558594	+55.81054688	-5.62500000	-62.09472656	+2188	+9.22851563	-6.30615234	-0.70751953	+14.54589844	-10.43701172	+19.53369141	+2056	+7.04443359	-11.25439453	-0.44384766	+63.34716797	+9.18457031	-26.21337891	+804
+1458240941.07090000	+9.32519531	-7.18945313	-0.97558594	+55.81054688	-5.60302734	-62.07275391	+2188	+9.22851563	-6.31054688	-0.70751953	+14.54589844	-10.41503906	+19.53369141	+2056	+7.04443359	-11.25439453	-0.44384766	+63.32519531	+9.18457031	-26.19140625	+804
+1458240941.07509990	+9.32519531	-7.18945313	-0.97558594	+55.81054688	-5.60302734	-62.07275391	+2188	+9.22851563	-6.31054688	-0.70751953	+14.54589844	-10.41503906	+19.53369141	+2056	+7.04443359	-11.25439453	-0.44384766	+63.32519531	+9.18457031	-26.19140625	+804
+1458240941.07929990	+9.32519531	-7.18945313	-0.97558594	+55.81054688	-5.60302734	-62.07275391	+2188	+9.22851563	-6.31054688	-0.70751953	+14.56787109	-10.41503906	+19.51171875	+2056	+7.04443359	-11.25878906	-0.44384766	+63.32519531	+9.18457031	-26.19140625	+804
+1458240941.08340000	+9.32519531	-7.18945313	-0.97558594	+55.81054688	-5.60302734	-62.07275391	+2188	+9.22851563	-6.31054688	-0.70751953	+14.56787109	-10.39306641	+19.51171875	+2056	+7.04443359	-11.25878906	-0.44384766	+63.32519531	+9.20654297	-26.19140625	+800
+1458240941.08760000	+9.32519531	-7.18945313	-0.97558594	+55.81054688	-5.60302734	-62.07275391	+2188	+9.22851563	-6.31054688	-0.70751953	+14.56787109	-10.39306641	+19.51171875	+2056	+7.04443359	-11.25878906	-0.44384766	+63.32519531	+9.20654297	-26.19140625	+800
+1458240941.09180000	+9.32519531	-7.18945313	-0.97558594	+55.81054688	-5.60302734	-62.07275391	+2188	+9.22851563	-6.31054688	-0.70751953	+14.56787109	-10.39306641	+19.51171875	+2056	+7.04443359	-11.25878906	-0.44384766	+63.32519531	+9.20654297	-26.19140625	+800
+1458240941.09590010	+9.32519531	-7.18945313	-0.97558594	+55.81054688	-5.58105469	-62.07275391	+2188	+9.22851563	-6.31494141	-0.70751953	+14.56787109	-10.39306641	+19.51171875	+2052	+7.04443359	-11.25878906	-0.44384766	+63.32519531	+9.20654297	-26.19140625	+800
+1458240941.10010000	+9.32519531	-7.18945313	-0.97558594	+55.81054688	-5.58105469	-62.07275391	+2188	+9.22851563	-6.31494141	-0.70751953	+14.56787109	-10.39306641	+19.51171875	+2052	+7.04443359	-11.25878906	-0.44384766	+63.34716797	+9.22851563	-26.16943359	+800
+1458240941.10430000	+9.32519531	-7.19384766	-0.97558594	+55.81054688	-5.58105469	-62.07275391	+2188	+9.22851563	-6.31494141	-0.71191406	+14.56787109	-10.39306641	+19.51171875	+2052	+7.04882813	-11.25878906	-0.44384766	+63.34716797	+9.22851563	-26.19140625	+800
+1458240941.10840010	+9.32519531	-7.19384766	-0.97558594	+55.81054688	-5.58105469	-62.07275391	+2188	+9.22851563	-6.31494141	-0.71191406	+14.58984375	-10.39306641	+19.51171875	+2052	+7.04882813	-11.25878906	-0.43945313	+63.36914063	+9.25048828	-26.19140625	+800
+1458240941.11260010	+9.32519531	-7.19384766	-0.97558594	+55.83251953	-5.58105469	-62.07275391	+2188	+9.22851563	-6.31494141	-0.71191406	+14.58984375	-10.39306641	+19.51171875	+2052	+7.05322266	-11.25878906	-0.43945313	+63.36914063	+9.25048828	-26.19140625	+800
+1458240941.11680010	+9.32519531	-7.19384766	-0.97558594	+55.83251953	-5.58105469	-62.07275391	+2188	+9.22851563	-6.31494141	-0.71191406	+14.58984375	-10.39306641	+19.51171875	+2052	+7.05322266	-11.25878906	-0.43945313	+63.39111328	+9.27246094	-26.19140625	+800
+1458240941.12089990	+9.32519531	-7.19384766	-0.97558594	+55.83251953	-5.58105469	-62.07275391	+2188	+9.22851563	-6.31494141	-0.71191406	+14.58984375	-10.39306641	+19.51171875	+2048	+7.05322266	-11.25878906	-0.43505859	+63.39111328	+9.27246094	-26.19140625	+800
+1458240941.12509990	+9.32519531	-7.19824219	-0.97558594	+55.83251953	-5.58105469	-62.07275391	+2188	+9.23291016	-6.31933594	-0.71191406	+14.58984375	-10.39306641	+19.51171875	+2048	+7.05761719	-11.25878906	-0.43505859	+63.41308594	+9.29443359	-26.19140625	+800
+1458240941.12920000	+9.32519531	-7.19824219	-0.97558594	+55.83251953	-5.58105469	-62.07275391	+2188	+9.23291016	-6.31933594	-0.71191406	+14.58984375	-10.39306641	+19.51171875	+2048	+7.05761719	-11.26318359	-0.43505859	+63.41308594	+9.31640625	-26.19140625	+800
+1458240941.13340000	+9.32519531	-7.19824219	-0.97558594	+55.83251953	-5.58105469	-62.07275391	+2188	+9.23291016	-6.31933594	-0.71191406	+14.58984375	-10.39306641	+19.51171875	+2048	+7.06201172	-11.26318359	-0.43505859	+63.43505859	+9.31640625	-26.19140625	+800
+1458240941.13759990	+9.32519531	-7.19824219	-0.97558594	+55.83251953	-5.58105469	-62.09472656	+2188	+9.23291016	-6.31933594	-0.71191406	+14.58984375	-10.39306641	+19.51171875	+2048	+7.06201172	-11.26318359	-0.43066406	+63.43505859	+9.31640625	-26.19140625	+800
+1458240941.14170000	+9.32519531	-7.19824219	-0.97558594	+55.85449219	-5.58105469	-62.09472656	+2188	+9.23291016	-6.31933594	-0.71191406	+14.58984375	-10.39306641	+19.51171875	+2048	+7.06201172	-11.26318359	-0.43066406	+63.43505859	+9.33837891	-26.19140625	+800
+1458240941.14590000	+9.32519531	-7.20263672	-0.97558594	+55.85449219	-5.58105469	-62.09472656	+2188	+9.23291016	-6.31933594	-0.71191406	+14.58984375	-10.39306641	+19.51171875	+2044	+7.06201172	-11.26757813	-0.43066406	+63.43505859	+9.33837891	-26.19140625	+800
+1458240941.15010000	+9.32519531	-7.20263672	-0.97558594	+55.85449219	-5.58105469	-62.09472656	+2188	+9.23291016	-6.31933594	-0.71191406	+14.58984375	-10.39306641	+19.48974609	+2044	+7.05761719	-11.26757813	-0.43505859	+63.41308594	+9.33837891	-26.19140625	+800
+1458240941.15420010	+9.32519531	-7.20263672	-0.97558594	+55.85449219	-5.55908203	-62.09472656	+2188	+9.23291016	-6.31933594	-0.71191406	+14.58984375	-10.39306641	+19.48974609	+2044	+7.05761719	-11.26757813	-0.43505859	+63.41308594	+9.33837891	-26.19140625	+800
+1458240941.15840010	+9.32519531	-7.20263672	-0.97558594	+55.85449219	-5.55908203	-62.11669922	+2188	+9.23291016	-6.31933594	-0.71191406	+14.58984375	-10.39306641	+19.48974609	+2044	+7.05761719	-11.26757813	-0.43505859	+63.39111328	+9.33837891	-26.16943359	+800
+1458240941.16260000	+9.32519531	-7.20263672	-0.97558594	+55.87646484	-5.55908203	-62.11669922	+2188	+9.23291016	-6.32373047	-0.71191406	+14.58984375	-10.39306641	+19.48974609	+2044	+7.05322266	-11.27197266	-0.43505859	+63.36914063	+9.31640625	-26.16943359	+800
+1458240941.16669990	+9.32519531	-7.20263672	-0.97558594	+55.87646484	-5.55908203	-62.11669922	+2188	+9.23291016	-6.32373047	-0.71191406	+14.58984375	-10.39306641	+19.48974609	+2044	+7.05322266	-11.27197266	-0.43945313	+63.36914063	+9.31640625	-26.16943359	+800
+1458240941.17090010	+9.32519531	-7.20263672	-0.97558594	+55.87646484	-5.53710938	-62.11669922	+2188	+9.23291016	-6.32373047	-0.71191406	+14.56787109	-10.39306641	+19.48974609	+2044	+7.05322266	-11.27197266	-0.43945313	+63.34716797	+9.31640625	-26.16943359	+800
+1458240941.17510010	+9.32519531	-7.20263672	-0.97558594	+55.87646484	-5.53710938	-62.11669922	+2188	+9.23291016	-6.32373047	-0.71191406	+14.56787109	-10.39306641	+19.48974609	+2044	+7.04882813	-11.27636719	-0.43945313	+63.32519531	+9.31640625	-26.14746094	+800
+1458240941.17919990	+9.32519531	-7.20263672	-0.97558594	+55.89843750	-5.53710938	-62.11669922	+2188	+9.23291016	-6.32373047	-0.71191406	+14.56787109	-10.39306641	+19.46777344	+2044	+7.04882813	-11.27636719	-0.43945313	+63.32519531	+9.29443359	-26.14746094	+796
+1458240941.18339990	+9.32519531	-7.20263672	-0.97119141	+55.89843750	-5.53710938	-62.11669922	+2188	+9.23291016	-6.32373047	-0.71191406	+14.56787109	-10.39306641	+19.46777344	+2044	+7.04443359	-11.27636719	-0.44384766	+63.30322266	+9.29443359	-26.14746094	+796
+1458240941.18759990	+9.32519531	-7.20263672	-0.97119141	+55.89843750	-5.53710938	-62.11669922	+2188	+9.23291016	-6.32373047	-0.71191406	+14.54589844	-10.39306641	+19.48974609	+2044	+7.04443359	-11.27636719	-0.44384766	+63.30322266	+9.29443359	-26.14746094	+796
+1458240941.19170000	+9.32519531	-7.20263672	-0.97119141	+55.92041016	-5.53710938	-62.11669922	+2188	+9.23291016	-6.32373047	-0.71191406	+14.54589844	-10.39306641	+19.48974609	+2044	+7.04443359	-11.27636719	-0.44384766	+63.30322266	+9.29443359	-26.14746094	+792
+1458240941.19590000	+9.32519531	-7.20263672	-0.97558594	+55.92041016	-5.53710938	-62.11669922	+2188	+9.23291016	-6.32373047	-0.71191406	+14.54589844	-10.39306641	+19.48974609	+2044	+7.04443359	-11.27636719	-0.44384766	+63.30322266	+9.29443359	-26.14746094	+792
+1458240941.20000000	+9.32519531	-7.20263672	-0.97558594	+55.92041016	-5.53710938	-62.11669922	+2188	+9.23291016	-6.32373047	-0.71191406	+14.54589844	-10.39306641	+19.48974609	+2044	+7.04443359	-11.27636719	-0.44384766	+63.28125000	+9.29443359	-26.14746094	+788
+1458240941.20420000	+9.32519531	-7.20263672	-0.97558594	+55.94238281	-5.53710938	-62.11669922	+2188	+9.23291016	-6.32373047	-0.71191406	+14.52392578	-10.39306641	+19.48974609	+2044	+7.04443359	-11.27636719	-0.44384766	+63.28125000	+9.29443359	-26.14746094	+788
+1458240941.20840000	+9.32519531	-7.20263672	-0.97558594	+55.94238281	-5.53710938	-62.11669922	+2188	+9.23291016	-6.32373047	-0.71191406	+14.52392578	-10.39306641	+19.48974609	+2044	+7.04443359	-11.27636719	-0.44384766	+63.30322266	+9.29443359	-26.14746094	+788
+1458240941.21250010	+9.32519531	-7.20263672	-0.97558594	+55.94238281	-5.53710938	-62.11669922	+2188	+9.23291016	-6.32373047	-0.70751953	+14.52392578	-10.39306641	+19.48974609	+2044	+7.04443359	-11.27636719	-0.44384766	+63.30322266	+9.29443359	-26.14746094	+784
+1458240941.21670010	+9.32519531	-7.20263672	-0.97558594	+55.96435547	-5.53710938	-62.11669922	+2188	+9.23291016	-6.32373047	-0.70751953	+14.52392578	-10.39306641	+19.48974609	+2044	+7.04443359	-11.27636719	-0.44384766	+63.30322266	+9.29443359	-26.16943359	+784
+1458240941.22090010	+9.32519531	-7.20263672	-0.97558594	+55.96435547	-5.55908203	-62.09472656	+2188	+9.23291016	-6.32373047	-0.70751953	+14.52392578	-10.39306641	+19.51171875	+2044	+7.04443359	-11.27636719	-0.44384766	+63.30322266	+9.29443359	-26.16943359	+784
+1458240941.22499990	+9.32519531	-7.20263672	-0.97558594	+55.96435547	-5.55908203	-62.09472656	+2188	+9.23291016	-6.32373047	-0.70751953	+14.52392578	-10.39306641	+19.51171875	+2044	+7.04882813	-11.27636719	-0.44384766	+63.30322266	+9.29443359	-26.16943359	+784
+1458240941.22919990	+9.32519531	-7.20263672	-0.97119141	+55.98632813	-5.55908203	-62.09472656	+2188	+9.23291016	-6.32373047	-0.70751953	+14.50195313	-10.41503906	+19.51171875	+2044	+7.04882813	-11.27636719	-0.43945313	+63.30322266	+9.29443359	-26.16943359	+780
+1458240941.23340010	+9.32519531	-7.20263672	-0.97119141	+55.98632813	-5.55908203	-62.09472656	+2188	+9.23291016	-6.32373047	-0.70751953	+14.50195313	-10.41503906	+19.53369141	+2044	+7.04882813	-11.27636719	-0.43945313	+63.32519531	+9.29443359	-26.19140625	+780
+1458240941.23750000	+9.32519531	-7.20263672	-0.97119141	+56.00830078	-5.58105469	-62.09472656	+2188	+9.23291016	-6.32373047	-0.70751953	+14.47998047	-10.43701172	+19.53369141	+2044	+7.04882813	-11.27636719	-0.43945313	+63.32519531	+9.29443359	-26.19140625	+780
+1458240941.24169990	+9.32519531	-7.19824219	-0.97119141	+56.03027344	-5.58105469	-62.09472656	+2192	+9.23291016	-6.31933594	-0.70751953	+14.45800781	-10.45898438	+19.57763672	+2044	+7.05322266	-11.27197266	-0.43945313	+63.32519531	+9.29443359	-26.19140625	+780
+1458240941.24589990	+9.32958984	-7.19824219	-0.97119141	+56.03027344	-5.60302734	-62.09472656	+2192	+9.23291016	-6.31933594	-0.70312500	+14.43603516	-10.48095703	+19.59960938	+2044	+7.05322266	-11.27197266	-0.43945313	+63.32519531	+9.29443359	-26.21337891	+780
+1458240941.25000000	+9.32958984	-7.19824219	-0.97119141	+56.05224609	-5.62500000	-62.09472656	+2192	+9.23291016	-6.31494141	-0.70312500	+14.41406250	-10.50292969	+19.62158203	+2044	+7.05322266	-11.27197266	-0.43945313	+63.32519531	+9.29443359	-26.21337891	+780
+1458240941.25420000	+9.32958984	-7.19824219	-0.97119141	+56.07421875	-5.64697266	-62.07275391	+2192	+9.23291016	-6.31494141	-0.69873047	+14.37011719	-10.52490234	+19.66552734	+2048	+7.05322266	-11.27197266	-0.43945313	+63.32519531	+9.29443359	-26.21337891	+780
+1458240941.25840000	+9.32958984	-7.19384766	-0.97119141	+56.09619141	-5.66894531	-62.07275391	+2192	+9.23730469	-6.31054688	-0.69433594	+14.34814453	-10.56884766	+19.73144531	+2048	+7.05322266	-11.27197266	-0.43945313	+63.32519531	+9.27246094	-26.23535156	+780
+1458240941.26250000	+9.32958984	-7.19384766	-0.96679688	+56.14013672	-5.69091797	-62.07275391	+2192	+9.23730469	-6.30615234	-0.69433594	+14.30419922	-10.61279297	+19.77539063	+2048	+7.05322266	-11.27197266	-0.43945313	+63.32519531	+9.27246094	-26.23535156	+780
+1458240941.26670000	+9.32958984	-7.18945313	-0.96679688	+56.16210938	-5.73486328	-62.07275391	+2196	+9.23730469	-6.30175781	-0.68994141	+14.26025391	-10.65673828	+19.81933594	+2052	+7.05761719	-11.27197266	-0.43945313	+63.32519531	+9.25048828	-26.25732422	+780
+1458240941.27090000	+9.33398438	-7.18945313	-0.96679688	+56.20605469	-5.75683594	-62.05078125	+2196	+9.23730469	-6.30175781	-0.68554688	+14.21630859	-10.70068359	+19.88525391	+2052	+7.05761719	-11.27197266	-0.43945313	+63.32519531	+9.22851563	-26.25732422	+780
+1458240941.27500010	+9.33398438	-7.18505859	-0.96240234	+56.25000000	-5.80078125	-62.05078125	+2196	+9.24169922	-6.29736328	-0.68115234	+14.17236328	-10.72265625	+19.92919922	+2056	+7.05761719	-11.27197266	-0.43945313	+63.30322266	+9.20654297	-26.27929688	+780
+1458240941.27920010	+9.33398438	-7.18066406	-0.96240234	+56.29394531	-5.86669922	-62.05078125	+2200	+9.24169922	-6.29296875	-0.68115234	+14.15039063	-10.76660156	+19.97314453	+2060	+7.05322266	-11.26757813	-0.43945313	+63.28125000	+9.16259766	-26.30126953	+780
+1458240941.28329990	+9.33398438	-7.17626953	-0.95800781	+56.33789063	-5.91064453	-62.02880859	+2200	+9.24169922	-6.29296875	-0.67675781	+14.10644531	-10.81054688	+20.01708984	+2064	+7.05322266	-11.26757813	-0.44384766	+63.25927734	+9.11865234	-26.32324219	+780
+1458240941.28749990	+9.33837891	-7.17187500	-0.95800781	+56.38183594	-5.95458984	-62.02880859	+2200	+9.24609375	-6.28857422	-0.67236328	+14.06250000	-10.83251953	+20.06103516	+2064	+7.05322266	-11.26757813	-0.44384766	+63.21533203	+9.07470703	-26.34521484	+780
+1458240941.29169990	+9.33837891	-7.16748047	-0.95361328	+56.44775391	-6.02050781	-62.00683594	+2204	+9.24609375	-6.28857422	-0.67236328	+14.01855469	-10.87646484	+20.10498047	+2068	+7.05322266	-11.26757813	-0.44824219	+63.17138672	+8.98681641	-26.38916016	+780
+1458240941.29580000	+9.33837891	-7.16748047	-0.94921875	+56.49169922	-6.08642578	-61.98486328	+2204	+9.24609375	-6.28417969	-0.66796875	+13.97460938	-10.89843750	+20.14892578	+2072	+7.05322266	-11.26757813	-0.45263672	+63.12744141	+8.92089844	-26.41113281	+780
+1458240941.30000000	+9.33837891	-7.16308594	-0.94921875	+56.53564453	-6.15234375	-61.98486328	+2208	+9.25048828	-6.27978516	-0.66357422	+13.95263672	-10.94238281	+20.19287109	+2076	+7.05322266	-11.26757813	-0.45703125	+63.08349609	+8.83300781	-26.45507813	+780
+1458240941.30419990	+9.34277344	-7.15869141	-0.94482422	+56.57958984	-6.24023438	-61.96289063	+2208	+9.25048828	-6.27978516	-0.66357422	+13.90869141	-10.98632813	+20.23681641	+2080	+7.05322266	-11.26318359	-0.46142578	+63.03955078	+8.74511719	-26.49902344	+780
+1458240941.30830000	+9.34277344	-7.15429688	-0.94042969	+56.64550781	-6.30615234	-61.94091797	+2212	+9.25048828	-6.27539063	-0.65917969	+13.88671875	-11.00830078	+20.28076172	+2084	+7.05322266	-11.26318359	-0.46142578	+62.99560547	+8.65722656	-26.54296875	+780
+1458240941.31250000	+9.34716797	-7.14990234	-0.94042969	+56.68945313	-6.39404297	-61.91894531	+2216	+9.25488281	-6.27539063	-0.65478516	+13.84277344	-11.05224609	+20.32470703	+2088	+7.05761719	-11.25878906	-0.46142578	+62.97363281	+8.59130859	-26.58691406	+780
+1458240941.31670000	+9.35156250	-7.14990234	-0.93603516	+56.73339844	-6.45996094	-61.89697266	+2216	+9.25488281	-6.27539063	-0.65478516	+13.79882813	-11.09619141	+20.36865234	+2092	+7.06201172	-11.25878906	-0.46142578	+62.97363281	+8.50341797	-26.63085938	+780
+1458240941.32080010	+9.35156250	-7.14550781	-0.93164063	+56.77734375	-6.54785156	-61.85302734	+2220	+9.25927734	-6.27099609	-0.65039063	+13.75488281	-11.14013672	+20.43457031	+2096	+7.07080078	-11.25439453	-0.46142578	+62.97363281	+8.45947266	-26.67480469	+780
+1458240941.32500000	+9.35595703	-7.14550781	-0.93164063	+56.82128906	-6.61376953	-61.83105469	+2220	+9.25927734	-6.27099609	-0.64599609	+13.71093750	-11.16210938	+20.47851563	+2100	+7.07519531	-11.25000000	-0.46142578	+62.97363281	+8.41552734	-26.71875000	+784
+1458240941.32920000	+9.35595703	-7.14550781	-0.92724609	+56.86523438	-6.70166016	-61.78710938	+2224	+9.25927734	-6.26660156	-0.64160156	+13.66699219	-11.20605469	+20.52246094	+2104	+7.11035156	-11.23681641	-0.44824219	+63.03955078	+8.23974609	-26.85058594	+796
+1458240941.33330010	+9.36035156	-7.14111328	-0.92285156	+56.90917969	-6.76757813	-61.74316406	+2228	+9.26367188	-6.26660156	-0.64160156	+13.64501953	-11.25000000	+20.58837891	+2104	+7.12792969	-11.22802734	-0.44384766	+63.10546875	+8.21777344	-26.91650391	+804
+1458240941.33750010	+9.36474609	-7.14111328	-0.92285156	+56.95312500	-6.83349609	-61.69921875	+2232	+9.26367188	-6.26660156	-0.63720703	+13.60107422	-11.27197266	+20.63232422	+2108	+7.13671875	-11.22363281	-0.43505859	+63.14941406	+8.19580078	-26.96044922	+808
+1458240941.34170010	+9.36474609	-7.13671875	-0.91845703	+56.99707031	-6.89941406	-61.67724609	+2232	+9.26367188	-6.26220703	-0.63281250	+13.55712891	-11.31591797	+20.69824219	+2112	+7.14550781	-11.22363281	-0.43066406	+63.19335938	+8.19580078	-26.98242188	+816
+1458240941.34579990	+9.36914063	-7.13671875	-0.91406250	+57.04101563	-6.96533203	-61.63330078	+2236	+9.26806641	-6.26220703	-0.63281250	+13.51318359	-11.33789063	+20.74218750	+2112	+7.14990234	-11.21923828	-0.42626953	+63.19335938	+8.19580078	-27.00439453	+820
+1458240941.34999990	+9.36914063	-7.13671875	-0.91406250	+57.06298828	-7.03125000	-61.58935547	+2240	+9.26806641	-6.26220703	-0.62841797	+13.46923828	-11.35986328	+20.78613281	+2116	+7.15429688	-11.21923828	-0.42187500	+63.21533203	+8.17382813	-27.02636719	+824
+1458240941.35410000	+9.37353516	-7.13232422	-0.90966797	+57.10693359	-7.07519531	-61.54541016	+2240	+9.26806641	-6.25781250	-0.62402344	+13.42529297	-11.38183594	+20.85205078	+2116	+7.15869141	-11.21484375	-0.42187500	+63.21533203	+8.15185547	-27.02636719	+828
+1458240941.35830000	+9.37353516	-7.13232422	-0.90966797	+57.12890625	-7.14111328	-61.47949219	+2244	+9.27246094	-6.25781250	-0.62402344	+13.38134766	-11.40380859	+20.89599609	+2116	+7.15869141	-11.21484375	-0.42187500	+63.19335938	+8.10791016	-27.02636719	+832
+1458240941.36250000	+9.37353516	-7.12792969	-0.90966797	+57.15087891	-7.18505859	-61.43554688	+2244	+9.27246094	-6.25781250	-0.61962891	+13.35937500	-11.40380859	+20.93994141	+2120	+7.15869141	-11.21484375	-0.42626953	+63.17138672	+8.06396484	-27.02636719	+832
+1458240941.36660000	+9.37792969	-7.12792969	-0.90527344	+57.17285156	-7.25097656	-61.39160156	+2248	+9.27246094	-6.25341797	-0.61962891	+13.31542969	-11.42578125	+21.00585938	+2120	+7.15869141	-11.21484375	-0.43066406	+63.12744141	+8.02001953	-27.02636719	+836
+1458240941.37080000	+9.37792969	-7.12353516	-0.90527344	+57.19482422	-7.29492188	-61.34765625	+2248	+9.27685547	-6.25341797	-0.61523438	+13.27148438	-11.44775391	+21.04980469	+2124	+7.15429688	-11.21484375	-0.43505859	+63.08349609	+7.95410156	-27.02636719	+840
+1458240941.37500000	+9.37792969	-7.12353516	-0.90087891	+57.21679688	-7.33886719	-61.30371094	+2252	+9.27685547	-6.25341797	-0.61523438	+13.22753906	-11.46972656	+21.09375000	+2124	+7.14990234	-11.21484375	-0.43945313	+63.01757813	+7.88818359	-27.00439453	+840
+1458240941.37910010	+9.37792969	-7.11914063	-0.90087891	+57.23876953	-7.38281250	-61.28173828	+2252	+9.27685547	-6.25341797	-0.61083984	+13.18359375	-11.46972656	+21.13769531	+2128	+7.14550781	-11.21484375	-0.44384766	+62.95166016	+7.82226563	-27.00439453	+844
+1458240941.38330010	+9.38232422	-7.11914063	-0.89648438	+57.23876953	-7.42675781	-61.23779297	+2256	+9.28125000	-6.25341797	-0.61083984	+13.13964844	-11.49169922	+21.18164063	+2128	+7.14111328	-11.21923828	-0.44824219	+62.88574219	+7.73437500	-27.00439453	+844
+1458240941.38750000	+9.38232422	-7.11474609	-0.89648438	+57.23876953	-7.49267578	-61.21582031	+2260	+9.28125000	-6.24902344	-0.60644531	+13.11767578	-11.51367188	+21.22558594	+2132	+7.13232422	-11.21923828	-0.45703125	+62.79785156	+7.66845703	-26.98242188	+844
+1458240941.39159990	+9.38232422	-7.11035156	-0.89648438	+57.23876953	-7.53662109	-61.17187500	+2260	+9.28564453	-6.24902344	-0.60644531	+13.07373047	-11.53564453	+21.26953125	+2132	+7.13232422	-11.21923828	-0.45703125	+62.77587891	+7.64648438	-26.98242188	+844
+1458240941.39580010	+9.38232422	-7.11035156	-0.89208984	+57.23876953	-7.58056641	-61.14990234	+2264	+9.28564453	-6.24902344	-0.60205078	+13.02978516	-11.55761719	+21.31347656	+2136	+7.13232422	-11.21923828	-0.46142578	+62.75390625	+7.60253906	-26.98242188	+840
+1458240941.40000010	+9.38671875	-7.10595703	-0.89208984	+57.23876953	-7.64648438	-61.12792969	+2264	+9.29003906	-6.24902344	-0.59765625	+12.98583984	-11.60156250	+21.35742188	+2140	+7.12792969	-11.21923828	-0.46582031	+62.73193359	+7.58056641	-26.98242188	+840
+1458240941.40409990	+9.38671875	-7.10595703	-0.88769531	+57.21679688	-7.69042969	-61.10595703	+2268	+9.29003906	-6.24462891	-0.59765625	+12.94189453	-11.62353516	+21.40136719	+2144	+7.12792969	-11.21923828	-0.46582031	+62.68798828	+7.53662109	-26.98242188	+836
+1458240941.40829990	+9.39111328	-7.10156250	-0.88330078	+57.19482422	-7.75634766	-61.08398438	+2272	+9.29443359	-6.24462891	-0.59326172	+12.89794922	-11.66748047	+21.42333984	+2148	+7.12353516	-11.21923828	-0.47021484	+62.64404297	+7.49267578	-26.98242188	+836
+1458240941.41249990	+9.39111328	-7.10156250	-0.87890625	+57.19482422	-7.82226563	-61.08398438	+2276	+9.29882813	-6.24462891	-0.58886719	+12.87597656	-11.71142578	+21.46728516	+2152	+7.12353516	-11.22363281	-0.47460938	+62.60009766	+7.44873047	-26.98242188	+832
+1458240941.41660000	+9.39550781	-7.10156250	-0.87890625	+57.17285156	-7.86621094	-61.06201172	+2280	+9.30322266	-6.24462891	-0.58447266	+12.83203125	-11.75537109	+21.51123047	+2160	+7.11914063	-11.22363281	-0.47900391	+62.55615234	+7.38281250	-26.98242188	+828
+1458240941.42080000	+9.39550781	-7.09716797	-0.87451172	+57.15087891	-7.93212891	-61.04003906	+2280	+9.30761719	-6.24023438	-0.58007813	+12.81005859	-11.79931641	+21.55517578	+2164	+7.11914063	-11.22363281	-0.47900391	+62.49023438	+7.33886719	-27.00439453	+828
+1458240941.42500000	+9.39990234	-7.09716797	-0.87011719	+57.12890625	-8.02001953	-61.04003906	+2284	+9.30761719	-6.24023438	-0.57568359	+12.76611328	-11.86523438	+21.59912109	+2168	+7.11914063	-11.22363281	-0.48339844	+62.44628906	+7.27294922	-27.00439453	+824
+1458240941.42910000	+9.40429688	-7.09716797	-0.86572266	+57.10693359	-8.08593750	-61.01806641	+2288	+9.31201172	-6.23583984	-0.57128906	+12.74414063	-11.90917969	+21.66503906	+2176	+7.11914063	-11.21923828	-0.48779297	+62.40234375	+7.20703125	-27.02636719	+820
+1458240941.43330000	+9.40869141	-7.09277344	-0.86132813	+57.08496094	-8.17382813	-61.01806641	+2292	+9.31640625	-6.23583984	-0.56689453	+12.72216797	-11.97509766	+21.70898438	+2180	+7.11914063	-11.21923828	-0.48779297	+62.35839844	+7.14111328	-27.04833984	+816
+1458240941.43740010	+9.40869141	-7.09277344	-0.85693359	+57.06298828	-8.23974609	-60.99609375	+2300	+9.32080078	-6.23144531	-0.56250000	+12.67822266	-12.01904297	+21.75292969	+2184	+7.12353516	-11.21923828	-0.49218750	+62.33642578	+7.07519531	-27.07031250	+812
+1458240941.44160010	+9.41308594	-7.09277344	-0.85253906	+57.04101563	-8.32763672	-60.99609375	+2304	+9.32519531	-6.23144531	-0.55810547	+12.67822266	-12.08496094	+21.79687500	+2192	+7.14990234	-11.21044922	-0.48779297	+62.22656250	+6.81152344	-27.24609375	+816
+1458240941.44580010	+9.41748047	-7.09277344	-0.84814453	+57.04101563	-8.41552734	-60.97412109	+2308	+9.32958984	-6.22705078	-0.55371094	+12.65625000	-12.12890625	+21.86279297	+2196	+7.16308594	-11.20166016	-0.48339844	+62.20458984	+6.74560547	-27.31201172	+820
+1458240941.44989990	+9.42187500	-7.08837891	-0.84814453	+57.01904297	-8.50341797	-60.97412109	+2312	+9.33398438	-6.22705078	-0.54931641	+12.63427734	-12.19482422	+21.90673828	+2204	+7.17626953	-11.19726563	-0.47900391	+62.22656250	+6.70166016	-27.35595703	+820
+1458240941.45409990	+9.42626953	-7.08837891	-0.84375000	+57.01904297	-8.56933594	-60.93017578	+2316	+9.33837891	-6.22265625	-0.54492188	+12.61230469	-12.23876953	+21.97265625	+2208	+7.18505859	-11.19287109	-0.47900391	+62.24853516	+6.67968750	-27.37792969	+824
+1458240941.45830010	+9.43066406	-7.08837891	-0.83935547	+57.01904297	-8.65722656	-60.90820313	+2324	+9.33837891	-6.22265625	-0.54052734	+12.59033203	-12.28271484	+22.03857422	+2212	+7.19384766	-11.19287109	-0.47460938	+62.27050781	+6.65771484	-27.42187500	+824
+1458240941.46659990	+9.43945313	-7.08398438	-0.83496094	+57.01904297	-8.83300781	-60.84228516	+2332	+9.34716797	-6.21386719	-0.53613281	+12.56835938	-12.34863281	+22.17041016	+2224	+7.20703125	-11.18408203	-0.47021484	+62.29248047	+6.59179688	-27.44384766	+832
+1458240941.47079990	+9.44384766	-7.07958984	-0.83496094	+57.01904297	-8.92089844	-60.77636719	+2336	+9.34716797	-6.20947266	-0.53173828	+12.54638672	-12.37060547	+22.23632813	+2228	+7.21142578	-11.17968750	-0.47021484	+62.29248047	+6.54785156	-27.44384766	+832
+1458240941.47490000	+9.44384766	-7.07519531	-0.83056641	+57.04101563	-9.00878906	-60.73242188	+2344	+9.35156250	-6.20947266	-0.52734375	+12.54638672	-12.41455078	+22.30224609	+2232	+7.21582031	-11.17529297	-0.47460938	+62.29248047	+6.50390625	-27.44384766	+836
+1458240941.47910000	+9.44824219	-7.07080078	-0.83056641	+57.06298828	-9.09667969	-60.68847656	+2348	+9.35156250	-6.20507813	-0.52734375	+12.52441406	-12.43652344	+22.34619141	+2236	+7.22021484	-11.17529297	-0.47460938	+62.29248047	+6.43798828	-27.44384766	+840
+1458240941.48740010	+9.45263672	-7.06201172	-0.82617188	+57.12890625	-9.29443359	-60.55664063	+2356	+9.35595703	-6.19628906	-0.51855469	+12.48046875	-12.45849609	+22.50000000	+2248	+7.22021484	-11.16650391	-0.48779297	+62.20458984	+6.30615234	-27.39990234	+844
+1458240941.49580000	+9.45703125	-7.04882813	-0.82617188	+57.19482422	-9.51416016	-60.40283203	+2368	+9.36035156	-6.18750000	-0.51416016	+12.43652344	-12.50244141	+22.65380859	+2256	+7.21142578	-11.16650391	-0.50537109	+62.09472656	+6.13037109	-27.31201172	+848
+1458240941.50410010	+9.46142578	-7.03125000	-0.82177734	+57.30468750	-9.77783203	-60.24902344	+2380	+9.36474609	-6.17871094	-0.50976563	+12.37060547	-12.54638672	+22.82958984	+2264	+7.20703125	-11.15771484	-0.52734375	+61.98486328	+5.88867188	-27.22412109	+852
+1458240941.50819990	+9.46582031	-7.02246094	-0.81738281	+57.37060547	-9.93164063	-60.13916016	+2384	+9.36914063	-6.16992188	-0.50537109	+12.34863281	-12.56835938	+22.93945313	+2268	+7.20263672	-11.15332031	-0.53613281	+61.94091797	+5.77880859	-27.18017578	+852
+1458240941.51239990	+9.46582031	-7.01367188	-0.81298828	+57.45849609	-10.08544922	-60.07324219	+2388	+9.36914063	-6.16552734	-0.50097656	+12.30468750	-12.61230469	+23.02734375	+2272	+7.19824219	-11.15332031	-0.54931641	+61.85302734	+5.66894531	-27.13623047	+856
+1458240941.52070000	+9.47900391	-6.99609375	-0.80859375	+57.63427734	-10.48095703	-59.85351563	+2400	+9.37792969	-6.15234375	-0.49218750	+12.15087891	-12.70019531	+23.24707031	+2284	+7.19824219	-11.14892578	-0.55810547	+61.83105469	+5.58105469	-27.11425781	+852
+1458240941.52909990	+9.48779297	-6.97412109	-0.80419922	+57.83203125	-10.94238281	-59.58984375	+2408	+9.39111328	-6.13476563	-0.48339844	+11.95312500	-12.85400391	+23.51074219	+2296	+7.19824219	-11.14453125	-0.57128906	+61.76513672	+5.42724609	-27.07031250	+848
+1458240941.53740000	+9.50537109	-6.95214844	-0.80419922	+58.09570313	-11.42578125	-59.37011719	+2420	+9.40869141	-6.11279297	-0.47460938	+11.73339844	-13.05175781	+23.75244141	+2308	+7.20703125	-11.13574219	-0.58886719	+61.69921875	+5.25146484	-27.04833984	+848
+1458240941.54160000	+9.51416016	-6.94335938	-0.80419922	+58.24951172	-11.68945313	-59.23828125	+2424	+9.41748047	-6.10400391	-0.47021484	+11.53564453	-13.20556641	+23.88427734	+2316	+7.24658203	-11.10498047	-0.64599609	+61.56738281	+4.61425781	-27.02636719	+868
+1458240941.54570010	+9.52734375	-6.93017578	-0.80419922	+58.40332031	-11.93115234	-59.15039063	+2428	+9.42626953	-6.09082031	-0.46142578	+11.38183594	-13.35937500	+23.97216797	+2324	+7.26855469	-11.08740234	-0.65917969	+61.56738281	+4.43847656	-27.13623047	+876
+1458240941.54990010	+9.54052734	-6.92138672	-0.80859375	+58.57910156	-12.19482422	-59.01855469	+2432	+9.43945313	-6.08203125	-0.46582031	+11.22802734	-13.49121094	+24.10400391	+2332	+7.29052734	-11.07421875	-0.67236328	+61.58935547	+4.28466797	-27.22412109	+880
+1458240941.55410000	+9.54931641	-6.91259766	-0.81298828	+58.71093750	-12.43652344	-58.90869141	+2436	+9.45263672	-6.07324219	-0.46142578	+10.98632813	-13.68896484	+24.19189453	+2336	+7.31689453	-11.06982422	-0.68554688	+61.58935547	+4.15283203	-27.31201172	+884
+1458240941.55819990	+9.56689453	-6.90380859	-0.81298828	+58.93066406	-12.67822266	-58.86474609	+2440	+9.47021484	-6.05566406	-0.45263672	+10.81054688	-13.95263672	+24.21386719	+2344	+7.34326172	-11.05224609	-0.68994141	+61.61132813	+4.04296875	-27.50976563	+888
+1458240941.56240010	+9.58447266	-6.89062500	-0.82617188	+59.12841797	-12.94189453	-58.73291016	+2448	+9.48779297	-6.04248047	-0.46582031	+10.63476563	-14.10644531	+24.36767578	+2352	+7.37841797	-11.03906250	-0.70751953	+61.65527344	+3.86718750	-27.66357422	+896
+1458240941.57069990	+9.61523438	-6.87744141	-0.83935547	+59.50195313	-13.33740234	-58.73291016	+2456	+9.51855469	-6.02050781	-0.46142578	+10.21728516	-14.67773438	+24.25781250	+2360	+7.43994141	-11.01269531	-0.72949219	+61.67724609	+3.62548828	-28.14697266	+908
+1458240941.57489990	+9.64160156	-6.86425781	-0.85693359	+59.72167969	-13.57910156	-58.68896484	+2464	+9.53613281	-6.00292969	-0.47900391	+10.01953125	-14.87548828	+24.34570313	+2372	+7.47949219	-10.99951172	-0.75585938	+61.69921875	+3.42773438	-28.36669922	+920
+1458240941.57909990	+9.65917969	-6.86425781	-0.87011719	+59.83154297	-13.73291016	-58.73291016	+2464	+9.55371094	-5.99853516	-0.48339844	+9.79980469	-15.18310547	+24.19189453	+2372	+7.51464844	-10.99072266	-0.77783203	+61.65527344	+3.29589844	-28.60839844	+928
+1458240941.58320000	+9.68115234	-6.85546875	-0.87451172	+60.00732422	-13.88671875	-58.84277344	+2468	+9.58007813	-5.98095703	-0.48339844	+9.64599609	-15.57861328	+24.03808594	+2376	+7.54980469	-10.97753906	-0.79101563	+61.61132813	+3.16406250	-28.98193359	+932
+1458240941.58740000	+9.71191406	-6.84667969	-0.89648438	+60.18310547	-14.08447266	-58.88671875	+2472	+9.60205078	-5.96337891	-0.50976563	+9.44824219	-15.79833984	+24.03808594	+2388	+7.58496094	-10.96435547	-0.82617188	+61.54541016	+2.94433594	-29.26757813	+944
+1458240941.59150000	+9.73828125	-6.85107422	-0.91845703	+60.24902344	-14.21630859	-59.01855469	+2472	+9.62402344	-5.95458984	-0.52294922	+9.25048828	-16.17187500	+23.77441406	+2388	+7.62011719	-10.95556641	-0.86132813	+61.41357422	+2.76855469	-29.55322266	+956
+1458240941.59570000	+9.77343750	-6.84228516	-0.93164063	+60.38085938	-14.37011719	-59.23828125	+2472	+9.65039063	-5.93261719	-0.53173828	+9.14062500	-16.63330078	+23.51074219	+2388	+7.65527344	-10.94238281	-0.88769531	+61.28173828	+2.59277344	-29.97070313	+964
+1458240941.59990000	+9.81298828	-6.83349609	-0.95800781	+60.51269531	-14.52392578	-59.41406250	+2476	+9.68115234	-5.91503906	-0.56689453	+9.00878906	-16.89697266	+23.37890625	+2396	+7.69042969	-10.92919922	-0.93603516	+61.12792969	+2.35107422	-30.30029297	+980
+1458240941.60400010	+9.86132813	-6.84228516	-0.99316406	+60.42480469	-14.65576172	-59.76562500	+2476	+9.70751953	-5.90625000	-0.58886719	+8.83300781	-17.31445313	+23.02734375	+2396	+7.72558594	-10.92480469	-0.98437500	+60.90820313	+2.17529297	-30.62988281	+992
+1458240941.61240010	+9.95800781	-6.82470703	-1.05029297	+60.46875000	-14.85351563	-60.40283203	+2476	+9.77783203	-5.86669922	-0.64599609	+8.67919922	-18.12744141	+22.36816406	+2400	+7.79589844	-10.89843750	-1.08105469	+60.42480469	+1.75781250	-31.39892578	+1024
+1458240941.62069990	+10.05029297	-6.83349609	-1.10742188	+60.05126953	-14.94140625	-61.14990234	+2460	+9.84814453	-5.82714844	-0.71191406	+8.56933594	-19.02832031	+21.46728516	+2400	+7.86621094	-10.88085938	-1.18652344	+59.80957031	+1.40625000	-32.18994141	+1064
+1458240941.62490010	+10.10742188	-6.82910156	-1.14257813	+59.91943359	-15.00732422	-61.47949219	+2460	+9.89208984	-5.80517578	-0.76025391	+8.56933594	-19.37988281	+21.09375000	+2404	+7.90576172	-10.86767578	-1.25244141	+59.47998047	+1.16455078	-32.54150391	+1084
+1458240941.62899990	+10.16015625	-6.84228516	-1.17773438	+59.52392578	-15.02929688	-61.89697266	+2452	+9.93164063	-5.79199219	-0.80419922	+8.48144531	-19.84130859	+20.58837891	+2404	+7.94091797	-10.86328125	-1.31835938	+59.08447266	+1.01074219	-32.91503906	+1108
+1458240941.63319990	+10.22167969	-6.83789063	-1.21728516	+59.28222656	-15.07324219	-62.31445313	+2456	+9.97558594	-5.76123047	-0.84814453	+8.54736328	-20.28076172	+20.06103516	+2412	+7.98486328	-10.84130859	-1.38427734	+58.75488281	+0.81298828	-33.31054688	+1136
+1458240941.63739990	+10.28759766	-6.83349609	-1.25683594	+59.01855469	-15.11718750	-62.75390625	+2464	+10.02832031	-5.73486328	-0.90087891	+8.61328125	-20.69824219	+19.57763672	+2420	+8.03320313	-10.82373047	-1.45019531	+58.40332031	+0.61523438	-33.68408203	+1164
+1458240941.64570000	+10.41943359	-6.84228516	-1.34033203	+58.20556641	-15.16113281	-63.63281250	+2480	+10.12060547	-5.68212891	-1.00634766	+8.70117188	-21.59912109	+18.45703125	+2436	+8.13427734	-10.78857422	-1.58642578	+57.65625000	+0.32958984	-34.49707031	+1224
+1458240941.64990000	+10.49414063	-6.84228516	-1.37988281	+57.83203125	-15.18310547	-64.11621094	+2492	+10.18212891	-5.65136719	-1.06347656	+8.83300781	-22.08251953	+17.90771484	+2448	+8.19140625	-10.76220703	-1.65673828	+57.32666016	+0.15380859	-34.91455078	+1256
+1458240941.65400000	+10.56445313	-6.85107422	-1.42822266	+57.30468750	-15.24902344	-64.55566406	+2504	+10.23046875	-5.62939453	-1.12500000	+8.85498047	-22.52197266	+17.35839844	+2456	+8.24853516	-10.74462891	-1.72265625	+56.90917969	+0.02197266	-35.35400391	+1284
+1458240941.65820000	+10.63916016	-6.85107422	-1.48095703	+56.84326172	-15.27099609	-64.97314453	+2520	+10.28759766	-5.58984375	-1.19091797	+8.98681641	-22.91748047	+16.80908203	+2472	+8.31445313	-10.71386719	-1.79736328	+56.62353516	-0.13183594	-35.77148438	+1320
+1458240941.66230010	+10.72265625	-6.85107422	-1.52490234	+56.40380859	-15.33691406	-65.47851563	+2536	+10.35351563	-5.55468750	-1.25244141	+9.18457031	-23.42285156	+16.23779297	+2484	+8.38916016	-10.68310547	-1.86328125	+56.31591797	-0.30761719	-36.25488281	+1356
+1458240941.66650010	+10.79736328	-6.85107422	-1.57324219	+55.87646484	-15.40283203	-65.93994141	+2548	+10.41064453	-5.52832031	-1.31835938	+9.22851563	-23.86230469	+15.66650391	+2496	+8.45507813	-10.65673828	-1.92919922	+55.94238281	-0.43945313	-36.73828125	+1388
+1458240941.67479990	+10.96875000	-6.85107422	-1.67431641	+54.88769531	-15.55664063	-66.92871094	+2584	+10.54248047	-5.44482422	-1.45019531	+9.64599609	-24.80712891	+14.45800781	+2524	+8.62207031	-10.57763672	-2.06982422	+55.41503906	-0.79101563	-37.70507813	+1456
+1458240941.68319990	+11.13574219	-6.85107422	-1.78417969	+53.76708984	-15.75439453	-67.82958984	+2616	+10.67431641	-5.37011719	-1.60400391	+9.90966797	-25.62011719	+13.40332031	+2552	+8.78466797	-10.50292969	-2.20605469	+54.77783203	-1.12060547	-38.69384766	+1516
+1458240941.69149990	+11.31152344	-6.84228516	-1.87646484	+52.64648438	-15.99609375	-68.84033203	+2644	+10.81494141	-5.29541016	-1.74023438	+10.30517578	-26.58691406	+12.23876953	+2576	+8.95166016	-10.42822266	-2.33789063	+54.07470703	-1.51611328	-39.74853516	+1572
+1458240941.69569990	+11.40380859	-6.83789063	-1.93798828	+52.05322266	-16.10595703	-69.23583984	+2664	+10.88964844	-5.25146484	-1.82373047	+10.50292969	-26.93847656	+11.71142578	+2592	+9.04394531	-10.37988281	-2.41699219	+53.78906250	-1.73583984	-40.18798828	+1600
+1458240941.69980000	+11.49609375	-6.83349609	-1.97753906	+51.48193359	-16.25976563	-69.82910156	+2680	+10.97314453	-5.20312500	-1.88085938	+10.78857422	-27.50976563	+11.03027344	+2604	+9.13623047	-10.33154297	-2.48291016	+53.48144531	-1.97753906	-40.71533203	+1628
+1458240941.70400000	+11.58398438	-6.82470703	-2.02587891	+50.88867188	-16.43554688	-70.31250000	+2692	+11.04345703	-5.16357422	-1.95117188	+10.96435547	-27.94921875	+10.50292969	+2616	+9.21093750	-10.29199219	-2.55322266	+53.04199219	-2.19726563	-41.24267578	+1652
+1458240941.70820000	+11.67626953	-6.81591797	-2.08300781	+50.27343750	-16.52343750	-70.72998047	+2712	+11.12255859	-5.11962891	-2.03466797	+11.18408203	-28.27880859	+9.95361328	+2632	+9.29882813	-10.24365234	-2.63671875	+52.71240234	-2.43896484	-41.66015625	+1676
+1458240941.71650000	+11.86083984	-6.79394531	-2.15771484	+49.04296875	-16.87500000	-71.80664063	+2744	+11.28955078	-5.02734375	-2.15771484	+11.71142578	-29.31152344	+8.70117188	+2652	+9.45703125	-10.15576172	-2.78173828	+51.83349609	-2.96630859	-42.62695313	+1724
+1458240941.72070000	+11.95751953	-6.78076172	-2.21044922	+48.36181641	-17.00683594	-72.20214844	+2768	+11.37744141	-4.97900391	-2.23681641	+11.93115234	-29.64111328	+8.15185547	+2668	+9.53613281	-10.11181641	-2.86962891	+51.39404297	-3.22998047	-42.97851563	+1748
+1458240941.72900010	+12.14648438	-6.74560547	-2.27197266	+47.06542969	-17.38037109	-73.23486328	+2812	+11.55322266	-4.87792969	-2.35107422	+12.54638672	-30.67382813	+6.83349609	+2692	+9.68115234	-10.01953125	-3.02783203	+50.38330078	-3.82324219	-43.79150391	+1796
+1458240941.73320010	+12.23876953	-6.72802734	-2.32031250	+46.36230469	-17.53417969	-73.63037109	+2836	+11.64111328	-4.82958984	-2.42578125	+12.78808594	-31.04736328	+6.26220703	+2708	+9.75585938	-9.96679688	-3.12451172	+49.94384766	-4.13085938	-44.09912109	+1828
+1458240941.73729990	+12.33544922	-6.71044922	-2.33789063	+45.68115234	-17.75390625	-74.20166016	+2860	+11.73339844	-4.77685547	-2.46533203	+13.13964844	-31.64062500	+5.49316406	+2720	+9.83496094	-9.91845703	-3.19921875	+49.46044922	-4.46044922	-44.51660156	+1856
+1458240941.74149990	+12.43212891	-6.68408203	-2.36425781	+45.00000000	-17.99560547	-74.66308594	+2888	+11.82568359	-4.71972656	-2.52246094	+13.42529297	-32.12402344	+4.89990234	+2736	+9.89648438	-9.87011719	-3.27832031	+48.88916016	-4.76806641	-44.89013672	+1880
+1458240941.74980000	+12.62548828	-6.64453125	-2.41259766	+43.52783203	-18.43505859	-75.58593750	+2948	+12.01464844	-4.61865234	-2.62353516	+14.06250000	-33.11279297	+3.49365234	+2764	+10.05029297	-9.76464844	-3.44531250	+47.94433594	-5.42724609	-45.59326172	+1948
+1458240941.75399990	+12.72216797	-6.60937500	-2.43457031	+42.82470703	-18.72070313	-75.95947266	+2980	+12.11132813	-4.55273438	-2.67187500	+14.39208984	-33.59619141	+2.90039063	+2780	+10.11621094	-9.71191406	-3.52001953	+47.39501953	-5.75683594	-45.96679688	+1976
+1458240941.75810000	+12.81884766	-6.59179688	-2.46533203	+42.03369141	-18.98437500	-76.28906250	+3012	+12.20361328	-4.50000000	-2.72900391	+14.65576172	-33.99169922	+2.26318359	+2796	+10.19531250	-9.65039063	-3.60351563	+46.95556641	-6.13037109	-46.25244141	+2012
+1458240941.76230000	+12.91113281	-6.56542969	-2.47851563	+41.24267578	-19.27001953	-76.72851563	+3044	+12.29589844	-4.44726563	-2.75976563	+15.02929688	-34.56298828	+1.49414063	+2812	+10.27880859	-9.59326172	-3.66943359	+46.51611328	-6.52587891	-46.66992188	+2048
+1458240941.77060010	+13.09570313	-6.50390625	-2.51806641	+39.70458984	-19.92919922	-77.34375000	+3116	+12.48486328	-4.32421875	-2.85644531	+15.66650391	-35.44189453	+0.21972656	+2844	+10.44140625	-9.46142578	-3.81005859	+45.63720703	-7.36083984	-47.39501953	+2116
+1458240941.77900000	+13.28027344	-6.43798828	-2.53564453	+38.21044922	-20.69824219	-78.04687500	+3188	+12.67382813	-4.19677734	-2.92675781	+16.43554688	-36.45263672	-1.18652344	+2880	+10.62158203	-9.32958984	-3.90234375	+44.91210938	-8.28369141	-48.40576172	+2176
+1458240941.78730010	+13.45605469	-6.38964844	-2.56201172	+36.54052734	-21.46728516	-78.57421875	+3248	+12.85400391	-4.08251953	-2.99707031	+17.16064453	-37.35351563	-2.68066406	+2908	+10.82812500	-9.18017578	-4.00341797	+44.34082031	-9.29443359	-49.35058594	+2236
+1458240941.79150010	+13.54394531	-6.34130859	-2.57519531	+35.85937500	-21.88476563	-78.79394531	+3284	+12.94628906	-4.00781250	-3.03222656	+17.57812500	-37.77099609	-3.31787109	+2928	+10.92041016	-9.10546875	-4.04296875	+44.01123047	-9.82177734	-49.83398438	+2264
+1458240941.79979990	+13.70654297	-6.28857422	-2.60156250	+34.23339844	-22.71972656	-79.23339844	+3340	+13.12207031	-3.89355469	-3.09814453	+18.36914063	-38.60595703	-4.85595703	+2956	+11.13134766	-8.94287109	-4.12207031	+43.54980469	-10.96435547	-50.80078125	+2308
+1458240941.80810000	+13.86474609	-6.20947266	-2.60595703	+32.89306641	-23.68652344	-79.73876953	+3400	+13.30224609	-3.76171875	-3.16406250	+19.22607422	-39.35302734	-6.26220703	+2988	+11.32910156	-8.78027344	-4.19238281	+43.08837891	-12.10693359	-51.76757813	+2340
+1458240941.81640010	+14.01855469	-6.12158203	-2.60156250	+31.61865234	-24.67529297	-80.26611328	+3460	+13.47802734	-3.62109375	-3.19921875	+20.23681641	-40.20996094	-7.86621094	+3020	+11.52685547	-8.61328125	-4.24951172	+42.67089844	-13.27148438	-52.77832031	+2368
+1458240941.82480000	+14.16796875	-6.04687500	-2.60156250	+30.30029297	-25.59814453	-80.72753906	+3516	+13.64501953	-3.49804688	-3.22998047	+21.18164063	-41.00097656	-9.51416016	+3048	+11.71582031	-8.45507813	-4.31982422	+42.23144531	-14.39208984	-53.61328125	+2388
+1458240941.83310010	+14.30859375	-5.93701172	-2.58837891	+29.31152344	-26.63085938	-81.23291016	+3580	+13.81640625	-3.35302734	-3.26074219	+22.14843750	-41.72607422	-11.05224609	+3084	+11.87841797	-8.30126953	-4.39013672	+41.70410156	-15.42480469	-54.36035156	+2404
+1458240941.84139990	+14.44042969	-5.81835938	-2.53564453	+28.45458984	-27.77343750	-81.89208984	+3660	+13.98779297	-3.19921875	-3.25634766	+23.24707031	-42.62695313	-12.72216797	+3128	+12.03222656	-8.14306641	-4.45605469	+41.24267578	-16.43554688	-55.12939453	+2428
+1458240941.84980010	+14.57666016	-5.70849609	-2.48291016	+27.61962891	-28.87207031	-82.52929688	+3748	+14.15039063	-3.06298828	-3.24316406	+24.25781250	-43.48388672	-14.43603516	+3168	+12.17724609	-8.00244141	-4.53076172	+40.71533203	-17.29248047	-55.76660156	+2456
+1458240941.85809990	+14.70849609	-5.57226563	-2.44775391	+26.87255859	-29.92675781	-82.96875000	+3844	+14.31738281	-2.90917969	-3.22998047	+25.22460938	-44.25292969	-15.97412109	+3216	+12.30468750	-7.85742188	-4.61425781	+40.16601563	-18.12744141	-56.22802734	+2496
+1458240941.86229990	+14.77001953	-5.51074219	-2.41259766	+26.49902344	-30.52001953	-83.25439453	+3896	+14.39208984	-2.83886719	-3.20800781	+25.72998047	-44.73632813	-16.80908203	+3244	+12.37060547	-7.78710938	-4.64501953	+39.90234375	-18.52294922	-56.53564453	+2516
+1458240941.87060000	+14.88427734	-5.37451172	-2.33789063	+25.88378906	-31.72851563	-83.80371094	+4008	+14.54589844	-2.68505859	-3.18603516	+26.63085938	-45.50537109	-18.23730469	+3296	+12.49365234	-7.63769531	-4.71093750	+39.44091797	-19.33593750	-56.99707031	+2572
+1458240941.87890010	+14.99853516	-5.23828125	-2.27197266	+25.22460938	-32.91503906	-84.24316406	+4120	+14.69531250	-2.53125000	-3.13769531	+27.53173828	-46.38427734	-19.75341797	+3352	+12.63427734	-7.48388672	-4.75048828	+39.11132813	-20.23681641	-57.61230469	+2628
+1458240941.88310000	+15.05566406	-5.18554688	-2.24560547	+24.78515625	-33.44238281	-84.41894531	+4172	+14.76562500	-2.46972656	-3.12011719	+27.92724609	-46.77978516	-20.50048828	+3376	+12.70458984	-7.40917969	-4.77685547	+38.91357422	-20.65429688	-57.83203125	+2660
+1458240941.89140010	+15.15673828	-5.07128906	-2.19287109	+23.99414063	-34.54101563	-84.72656250	+4280	+14.90185547	-2.32470703	-3.08056641	+28.74023438	-47.50488281	-21.90673828	+3432	+12.84960938	-7.25976563	-4.79003906	+38.67187500	-21.64306641	-58.46923828	+2720
+1458240941.89969990	+15.24462891	-4.97021484	-2.14892578	+23.04931641	-35.61767578	-84.92431641	+4380	+15.02929688	-2.20166016	-3.04541016	+29.44335938	-48.20800781	-23.33496094	+3480	+13.01220703	-7.09277344	-4.80322266	+38.54003906	-22.74169922	-59.10644531	+2780
+1458240941.90809990	+15.33251953	-4.87353516	-2.09179688	+22.19238281	-36.78222656	-85.18798828	+4472	+15.15234375	-2.07421875	-3.01025391	+30.21240234	-48.86718750	-24.78515625	+3532	+13.17480469	-6.91699219	-4.79443359	+38.54003906	-23.92822266	-59.85351563	+2840
+1458240941.91220000	+15.37207031	-4.83398438	-2.07421875	+21.68701172	-37.30957031	-85.29785156	+4512	+15.21386719	-2.01708984	-2.99267578	+30.60791016	-49.17480469	-25.55419922	+3556	+13.26269531	-6.83349609	-4.77685547	+38.56201172	-24.56542969	-60.29296875	+2868
+1458240941.92059990	+15.45117188	-4.74169922	-2.04345703	+20.78613281	-38.32031250	-85.45166016	+4588	+15.33251953	-1.89404297	-2.96630859	+31.44287109	-49.79003906	-27.09228516	+3608	+13.42529297	-6.66210938	-4.75048828	+38.64990234	-25.83984375	-61.14990234	+2912
+1458240941.92890000	+15.51708984	-4.64062500	-1.99951172	+19.95117188	-39.41894531	-85.69335938	+4664	+15.43798828	-1.77099609	-2.93554688	+32.36572266	-50.31738281	-28.69628906	+3656	+13.58349609	-6.49072266	-4.72412109	+38.80371094	-27.07031250	-62.00683594	+2948
+1458240941.93310000	+15.54785156	-4.59667969	-1.97314453	+19.55566406	-39.99023438	-85.84716797	+4696	+15.49072266	-1.71386719	-2.91796875	+32.82714844	-50.58105469	-29.55322266	+3680	+13.66259766	-6.41162109	-4.71093750	+38.84765625	-27.68554688	-62.44628906	+2964
+1458240941.94140010	+15.60498047	-4.49560547	-1.91601563	+18.85253906	-41.17675781	-86.17675781	+4764	+15.59179688	-1.58642578	-2.87841797	+33.96972656	-51.15234375	-31.35498047	+3736	+13.80761719	-6.24462891	-4.67578125	+39.08935547	-28.89404297	-63.41308594	+2988
+1458240941.94970010	+15.66650391	-4.38574219	-1.84570313	+18.32519531	-42.36328125	-86.63818359	+4836	+15.69287109	-1.46777344	-2.82128906	+35.22216797	-51.76757813	-33.31054688	+3788	+13.93945313	-6.10839844	-4.65380859	+39.24316406	-29.90478516	-64.37988281	+3004
+1458240941.95390010	+15.69287109	-4.32421875	-1.80175781	+18.12744141	-42.97851563	-86.83593750	+4872	+15.74121094	-1.39306641	-2.79052734	+35.88134766	-52.03125000	-34.21142578	+3816	+13.99658203	-6.03808594	-4.64501953	+39.30908203	-30.38818359	-64.84130859	+3016
+1458240941.96219990	+15.74560547	-4.20556641	-1.71386719	+17.68798828	-44.25292969	-87.27539063	+4952	+15.83349609	-1.27001953	-2.72021484	+37.22167969	-52.60253906	-36.16699219	+3872	+14.10644531	-5.91064453	-4.64062500	+39.39697266	-31.22314453	-65.67626953	+3036
+1458240941.96639990	+15.76757813	-4.13964844	-1.66113281	+17.55615234	-44.91210938	-87.49511719	+4992	+15.87744141	-1.19091797	-2.68066406	+37.94677734	-52.88818359	-37.08984375	+3904	+14.15039063	-5.84033203	-4.63623047	+39.46289063	-31.61865234	-66.07177734	+3052
+1458240941.97470000	+15.82470703	-4.02099609	-1.54248047	+17.24853516	-46.31835938	-88.00048828	+5080	+15.96972656	-1.06347656	-2.58837891	+39.41894531	-53.52539063	-39.08935547	+3964	+14.24707031	-5.73046875	-4.62304688	+39.57275391	-32.34375000	-66.95068359	+3088
+1458240941.98300000	+15.87744141	-3.89794922	-1.43701172	+16.85302734	-47.52685547	-88.19824219	+5168	+16.06201172	-0.92724609	-2.50488281	+40.69335938	-54.00878906	-40.73730469	+4024	+14.34375000	-5.62060547	-4.61425781	+39.59472656	-33.00292969	-67.67578125	+3136
+1458240941.98720000	+15.90380859	-3.84082031	-1.37988281	+16.65527344	-48.14208984	-88.33007813	+5216	+16.10595703	-0.87011719	-2.44775391	+41.35253906	-54.33837891	-41.68212891	+4056	+14.38769531	-5.57226563	-4.60546875	+39.61669922	-33.33251953	-68.07128906	+3168
+1458240941.99550010	+15.94775391	-3.73095703	-1.29199219	+16.08398438	-49.21875000	-88.33007813	+5304	+16.18945313	-0.75146484	-2.36425781	+42.38525391	-54.73388672	-43.06640625	+4116	+14.47119141	-5.45361328	-4.60546875	+39.61669922	-33.92578125	-68.51074219	+3228
+1458240942.00390010	+15.99609375	-3.63867188	-1.19970703	+15.40283203	-50.29541016	-88.17626953	+5388	+16.27294922	-0.63281250	-2.28515625	+43.33007813	-55.12939453	-44.38476563	+4172	+14.56787109	-5.33496094	-4.57470703	+39.70458984	-34.69482422	-69.10400391	+3304
+1458240942.00799990	+16.01806641	-3.59912109	-1.16015625	+14.98535156	-50.73486328	-88.02246094	+5428	+16.30810547	-0.58886719	-2.25000000	+43.68164063	-55.28320313	-44.95605469	+4200	+14.61181641	-5.27783203	-4.56152344	+39.68261719	-35.04638672	-69.30175781	+3336
+1458240942.01640010	+16.06640625	-3.52001953	-1.10742188	+14.10644531	-51.50390625	-87.62695313	+5500	+16.39160156	-0.50097656	-2.18408203	+44.25292969	-55.59082031	-45.96679688	+4252	+14.71728516	-5.16357422	-4.52197266	+39.72656250	-35.88134766	-69.76318359	+3408
+1458240942.02469990	+16.10595703	-3.47167969	-1.07666016	+12.96386719	-52.11914063	-87.05566406	+5560	+16.46191406	-0.42626953	-2.14013672	+44.60449219	-55.72265625	-46.77978516	+4300	+14.81835938	-5.04052734	-4.48242188	+39.74853516	-36.69433594	-70.04882813	+3468
+1458240942.02889990	+16.12792969	-3.44091797	-1.05908203	+12.43652344	-52.44873047	-86.77001953	+5588	+16.49267578	-0.38232422	-2.12255859	+44.84619141	-55.78857422	-47.17529297	+4324	+14.86669922	-4.97460938	-4.46044922	+39.81445313	-37.13378906	-70.18066406	+3492
+1458240942.03720000	+16.16308594	-3.39697266	-1.03710938	+11.27197266	-52.99804688	-86.13281250	+5640	+16.55419922	-0.31201172	-2.09179688	+45.17578125	-55.89843750	-47.92236328	+4372	+14.96337891	-4.84716797	-4.42089844	+39.85839844	-38.03466797	-70.44433594	+3536
+1458240942.04550000	+16.20263672	-3.34863281	-1.01513672	+10.28320313	-53.63525391	-85.60546875	+5684	+16.62011719	-0.23291016	-2.05224609	+45.70312500	-56.05224609	-48.84521484	+4416	+15.06005859	-4.72412109	-4.36376953	+40.05615234	-38.95751953	-70.88378906	+3572
+1458240942.04970000	+16.21582031	-3.32666016	-1.00634766	+9.77783203	-53.89892578	-85.36376953	+5704	+16.64208984	-0.19335938	-2.03906250	+45.98876953	-56.09619141	-49.30664063	+4440	+15.10400391	-4.66699219	-4.35058594	+40.10009766	-39.33105469	-71.03759766	+3584
+1458240942.05800010	+16.25097656	-3.27832031	-0.97558594	+8.89892578	-54.55810547	-84.96826172	+5744	+16.69482422	-0.10986328	-1.99511719	+46.73583984	-56.22802734	-50.42724609	+4492	+15.18750000	-4.54833984	-4.30664063	+40.34179688	-40.14404297	-71.52099609	+3608
+1458240942.06629990	+16.26855469	-3.21679688	-0.93603516	+8.12988281	-55.32714844	-84.63867188	+5784	+16.73437500	-0.01757813	-1.95556641	+47.65869141	-56.35986328	-51.65771484	+4548	+15.25341797	-4.43847656	-4.28027344	+40.60546875	-40.82519531	-72.04833984	+3628
+1458240942.07049990	+16.28173828	-3.18164063	-0.90527344	+7.86621094	-55.78857422	-84.55078125	+5808	+16.75634766	+0.02636719	-1.92041016	+48.27392578	-56.51367188	-52.44873047	+4576	+15.28417969	-4.39453125	-4.25830078	+40.75927734	-41.15478516	-72.44384766	+3636
+1458240942.07880000	+16.29931641	-3.10253906	-0.83496094	+7.47070313	-56.79931641	-84.50683594	+5860	+16.80029297	+0.12304688	-1.84570313	+49.59228516	-56.82128906	-54.11865234	+4632	+15.34130859	-4.30224609	-4.23193359	+41.15478516	-41.72607422	-73.27880859	+3660
+1458240942.08719990	+16.31250000	-3.01904297	-0.74707031	+7.22900391	-57.89794922	-84.57275391	+5916	+16.83544922	+0.22412109	-1.76220703	+51.13037109	-57.08496094	-55.98632813	+4688	+15.39404297	-4.23632813	-4.20556641	+41.57226563	-42.18750000	-74.24560547	+3692
+1458240942.09130000	+16.31250000	-2.97070313	-0.69433594	+7.18505859	-58.51318359	-84.63867188	+5944	+16.85302734	+0.28125000	-1.71826172	+52.00927734	-57.23876953	-56.99707031	+4720	+15.41601563	-4.20117188	-4.19238281	+41.81396484	-42.40722656	-74.75097656	+3712
+1458240942.09970000	+16.31250000	-2.88720703	-0.59326172	+7.03125000	-59.67773438	-84.74853516	+6004	+16.88378906	+0.37353516	-1.62597656	+53.63525391	-57.54638672	-59.01855469	+4772	+15.45996094	-4.13525391	-4.17041016	+42.27539063	-42.86865234	-75.80566406	+3760
+1458240942.10380010	+16.31250000	-2.83447266	-0.54052734	+7.03125000	-60.31494141	-84.83642578	+6036	+16.89697266	+0.42626953	-1.58203125	+54.53613281	-57.72216797	-60.07324219	+4800	+15.48193359	-4.09570313	-4.15283203	+42.60498047	-43.13232422	-76.39892578	+3788
+1458240942.10800000	+16.31250000	-2.79492188	-0.48779297	+7.00927734	-60.93017578	-84.92431641	+6064	+16.91455078	+0.46582031	-1.53369141	+55.43701172	-57.89794922	-61.17187500	+4824	+15.49951172	-4.06933594	-4.13085938	+42.89062500	-43.35205078	-77.01416016	+3816
+1458240942.11630010	+16.31689453	-2.71142578	-0.38671875	+7.00927734	-62.13867188	-85.10009766	+6120	+16.94091797	+0.55371094	-1.44140625	+57.17285156	-58.13964844	-63.25927734	+4872	+15.54785156	-4.00781250	-4.08691406	+43.57177734	-43.87939453	-78.24462891	+3880
+1458240942.12050010	+16.31250000	-2.68066406	-0.33837891	+6.92138672	-62.70996094	-85.16601563	+6144	+16.94970703	+0.59326172	-1.40185547	+57.96386719	-58.24951172	-64.24804688	+4892	+15.56982422	-3.97265625	-4.06494141	+43.87939453	-44.16503906	-78.81591797	+3912
+1458240942.12879990	+16.30371094	-2.61914063	-0.28564453	+6.61376953	-63.54492188	-85.14404297	+6180	+16.95849609	+0.67236328	-1.34033203	+59.41406250	-58.38134766	-66.02783203	+4932	+15.61376953	-3.90234375	-4.02978516	+44.49462891	-44.75830078	-79.82666016	+3976
+1458240942.13710000	+16.29931641	-2.58398438	-0.25048828	+6.13037109	-64.31396484	-85.01220703	+6204	+16.96728516	+0.71630859	-1.28759766	+60.62255859	-58.53515625	-67.67578125	+4960	+15.65332031	-3.82763672	-3.98144531	+45.10986328	-45.46142578	-80.81542969	+4032
+1458240942.14130000	+16.29931641	-2.56201172	-0.24169922	+5.86669922	-64.64355469	-84.90234375	+6212	+16.97167969	+0.74707031	-1.27441406	+61.17187500	-58.57910156	-68.35693359	+4972	+15.67968750	-3.78369141	-3.95507813	+45.41748047	-45.83496094	-81.25488281	+4056
+1458240942.14960000	+16.29492188	-2.53564453	-0.22851563	+5.33935547	-65.23681641	-84.72656250	+6216	+16.97167969	+0.79101563	-1.24365234	+62.18261719	-58.66699219	-69.69726563	+5000	+15.72802734	-3.71337891	-3.90234375	+46.01074219	-46.53808594	-82.13378906	+4096
+1458240942.15800000	+16.28613281	-2.51367188	-0.24169922	+4.65820313	-65.61035156	-84.48486328	+6216	+16.96728516	+0.83056641	-1.23486328	+62.88574219	-58.68896484	-70.68603516	+5024	+15.77197266	-3.62988281	-3.87158203	+46.47216797	-47.21923828	-82.70507813	+4124
+1458240942.16210010	+16.28613281	-2.50488281	-0.25048828	+4.37255859	-65.78613281	-84.39697266	+6212	+16.96289063	+0.84814453	-1.23046875	+63.17138672	-58.75488281	-71.12548828	+5032	+15.78515625	-3.59033203	-3.85400391	+46.66992188	-47.52685547	-82.96875000	+4132
+1458240942.17050000	+16.27734375	-2.48291016	-0.27246094	+3.84521484	-66.07177734	-84.22119141	+6204	+16.95410156	+0.88330078	-1.21728516	+63.83056641	-58.86474609	-72.02636719	+5060	+15.81591797	-3.51123047	-3.82763672	+47.06542969	-48.07617188	-83.47412109	+4140
+1458240942.17880010	+16.28173828	-2.44775391	-0.25488281	+3.51562500	-66.57714844	-84.19921875	+6192	+16.94970703	+0.92285156	-1.19531250	+64.55566406	-59.08447266	-72.94921875	+5092	+15.84228516	-3.44091797	-3.79248047	+47.48291016	-48.58154297	-84.04541016	+4144
+1458240942.18300010	+16.28173828	-2.42578125	-0.25048828	+3.44970703	-66.79687500	-84.24316406	+6184	+16.94970703	+0.94921875	-1.18652344	+64.88525391	-59.19433594	-73.34472656	+5108	+15.86425781	-3.41015625	-3.77929688	+47.65869141	-48.75732422	-84.28710938	+4140
+1458240942.18709990	+16.27734375	-2.40380859	-0.23291016	+3.49365234	-67.06054688	-84.41894531	+6180	+16.94531250	+0.97119141	-1.16455078	+65.32470703	-59.34814453	-73.85009766	+5128	+15.86865234	-3.37939453	-3.77050781	+47.85644531	-48.88916016	-84.52880859	+4144
+1458240942.19129990	+16.27734375	-2.37744141	-0.21972656	+3.53759766	-67.28027344	-84.55078125	+6176	+16.94970703	+0.99316406	-1.14697266	+65.74218750	-59.50195313	-74.28955078	+5144	+15.87744141	-3.34863281	-3.76171875	+47.98828125	-48.97705078	-84.74853516	+4144
+1458240942.19960000	+16.27734375	-2.32031250	-0.17578125	+3.73535156	-67.82958984	-84.88037109	+6172	+16.94531250	+1.04589844	-1.08984375	+66.64306641	-59.94140625	-75.27832031	+5180	+15.89062500	-3.29589844	-3.74853516	+48.29589844	-49.06494141	-85.23193359	+4144
+1458240942.20380000	+16.28173828	-2.28076172	-0.14062500	+3.95507813	-68.18115234	-85.07812500	+6172	+16.94970703	+1.07226563	-1.05908203	+67.14843750	-60.16113281	-75.76171875	+5200	+15.89062500	-3.27392578	-3.73535156	+48.44970703	-49.10888672	-85.51757813	+4148
+1458240942.20790000	+16.28173828	-2.24560547	-0.10546875	+4.24072266	-68.51074219	-85.36376953	+6176	+16.95410156	+1.10302734	-1.02392578	+67.74169922	-60.42480469	-76.35498047	+5220	+15.89941406	-3.25634766	-3.72656250	+48.60351563	-49.10888672	-85.80322266	+4152
+1458240942.21210000	+16.29052734	-2.21044922	-0.06591797	+4.57031250	-68.88427734	-85.69335938	+6176	+16.95849609	+1.12939453	-0.97998047	+68.37890625	-60.73242188	-76.99218750	+5240	+15.90380859	-3.23876953	-3.71337891	+48.80126953	-49.13085938	-86.15478516	+4164
+1458240942.21630000	+16.29052734	-2.17529297	-0.02636719	+4.89990234	-69.19189453	-86.00097656	+6180	+16.96289063	+1.15576172	-0.94482422	+68.86230469	-60.99609375	-77.43164063	+5256	+15.91259766	-3.21679688	-3.70458984	+48.93310547	-49.10888672	-86.37451172	+4172
+1458240942.22460010	+16.29931641	-2.11376953	+0.03955078	+5.51513672	-69.76318359	-86.63818359	+6180	+16.97167969	+1.19970703	-0.87011719	+69.85107422	-61.61132813	-78.39843750	+5288	+15.91699219	-3.19042969	-3.68261719	+49.10888672	-49.06494141	-86.83593750	+4200
+1458240942.23289990	+16.30371094	-2.05664063	+0.09228516	+6.13037109	-70.20263672	-87.16552734	+6184	+16.98046875	+1.23925781	-0.80419922	+70.72998047	-62.20458984	-79.21142578	+5312	+15.91699219	-3.15527344	-3.67822266	+49.17480469	-48.99902344	-87.03369141	+4228
+1458240942.23709990	+16.31250000	-2.03466797	+0.11425781	+6.35009766	-70.42236328	-87.38525391	+6180	+16.98486328	+1.25683594	-0.76464844	+71.16943359	-62.55615234	-79.65087891	+5324	+15.92138672	-3.14208984	-3.66064453	+49.21875000	-49.06494141	-87.20947266	+4244
+1458240942.24540000	+16.32128906	-2.00390625	+0.14941406	+6.74560547	-70.72998047	-87.80273438	+6172	+16.98925781	+1.27880859	-0.71191406	+71.80664063	-63.19335938	-80.22216797	+5344	+15.92578125	-3.11132813	-3.64746094	+49.19677734	-49.15283203	-87.25341797	+4272
+1458240942.24959990	+16.33007813	-1.99511719	+0.15380859	+6.83349609	-70.81787109	-87.97851563	+6164	+16.99365234	+1.28320313	-0.68554688	+72.04833984	-63.54492188	-80.44189453	+5352	+15.93017578	-3.09814453	-3.63867188	+49.13085938	-49.21875000	-87.27539063	+4284
+1458240942.25379990	+16.33447266	-1.98632813	+0.14501953	+6.87744141	-70.75195313	-88.02246094	+6156	+16.99804688	+1.28759766	-0.67236328	+72.15820313	-63.83056641	-80.52978516	+5360	+15.93896484	-3.08496094	-3.63867188	+49.02099609	-49.26269531	-87.16552734	+4296
+1458240942.25790000	+16.33886719	-1.99072266	+0.12744141	+6.78955078	-70.70800781	-88.02246094	+6152	+16.99804688	+1.28759766	-0.65917969	+72.15820313	-64.13818359	-80.55175781	+5364	+15.93896484	-3.06738281	-3.63867188	+48.88916016	-49.32861328	-86.98974609	+4304
+1458240942.26630000	+16.33886719	-2.00390625	+0.09228516	+6.50390625	-70.55419922	-87.91259766	+6140	+16.99365234	+1.28320313	-0.64599609	+72.07031250	-64.77539063	-80.44189453	+5376	+15.94335938	-3.03222656	-3.63867188	+48.55957031	-49.52636719	-86.61621094	+4316
+1458240942.27040000	+16.34326172	-2.01269531	+0.07470703	+6.35009766	-70.46630859	-87.84667969	+6132	+16.99365234	+1.27441406	-0.63720703	+71.96044922	-65.10498047	-80.33203125	+5384	+15.94775391	-3.01464844	-3.63867188	+48.36181641	-49.63623047	-86.37451172	+4316
+1458240942.27870010	+16.35205078	-2.03027344	+0.03076172	+6.06445313	-70.26855469	-87.67089844	+6120	+16.98925781	+1.25683594	-0.63281250	+71.58691406	-65.78613281	-79.95849609	+5400	+15.95214844	-2.98388672	-3.63867188	+47.98828125	-49.85595703	-85.89111328	+4312
+1458240942.28710010	+16.36083984	-2.05664063	-0.01757813	+5.80078125	-70.02685547	-87.58300781	+6108	+16.98486328	+1.23046875	-0.63720703	+70.97167969	-66.46728516	-79.36523438	+5416	+15.96093750	-2.95312500	-3.64306641	+47.54882813	-50.05371094	-85.36376953	+4300
+1458240942.29119990	+16.36083984	-2.06103516	-0.03076172	+5.73486328	-69.96093750	-87.56103516	+6104	+16.98046875	+1.21728516	-0.64160156	+70.59814453	-66.86279297	-79.01367188	+5428	+15.96533203	-2.93554688	-3.64746094	+47.32910156	-50.14160156	-85.07812500	+4292
+1458240942.29959990	+16.36962891	-2.06982422	-0.05712891	+5.64697266	-69.82910156	-87.51708984	+6088	+16.97607422	+1.19970703	-0.64160156	+69.96093750	-67.58789063	-78.35449219	+5448	+15.96533203	-2.90478516	-3.65625000	+46.84570313	-50.25146484	-84.48486328	+4272
+1458240942.30370000	+16.36962891	-2.07421875	-0.06152344	+5.64697266	-69.85107422	-87.56103516	+6080	+16.97167969	+1.19091797	-0.63281250	+69.76318359	-68.02734375	-78.13476563	+5460	+15.96972656	-2.89160156	-3.65625000	+46.62597656	-50.31738281	-84.22119141	+4260
+1458240942.31209990	+16.37841797	-2.06542969	-0.05712891	+5.91064453	-69.93896484	-87.78076172	+6064	+16.97607422	+1.17773438	-0.60205078	+69.56542969	-68.90625000	-77.89306641	+5484	+15.96972656	-2.86962891	-3.65625000	+46.27441406	-50.38330078	-83.84765625	+4240
+1458240942.32040000	+16.39160156	-2.05224609	-0.03515625	+6.30615234	-70.09277344	-88.11035156	+6056	+16.98486328	+1.17333984	-0.55810547	+69.54345703	-69.82910156	-77.80517578	+5504	+15.97412109	-2.85644531	-3.65185547	+45.98876953	-50.36132813	-83.58398438	+4216
+1458240942.32460000	+16.39599609	-2.04345703	-0.02197266	+6.59179688	-70.20263672	-88.33007813	+6052	+16.98925781	+1.17773438	-0.53173828	+69.60937500	-70.29052734	-77.82714844	+5516	+15.97851563	-2.85205078	-3.65625000	+45.83496094	-50.31738281	-83.45214844	+4208
+1458240942.32870010	+16.39599609	-2.03466797	-0.00439453	+6.85546875	-70.31250000	-88.54980469	+6052	+16.99365234	+1.18212891	-0.50097656	+69.89501953	-70.81787109	-78.02490234	+5532	+15.97412109	-2.84765625	-3.65185547	+45.72509766	-50.27343750	-83.36425781	+4200
+1458240942.33290000	+16.40039063	-2.02148438	+0.01318359	+7.16308594	-70.44433594	-88.81347656	+6052	+16.99804688	+1.18652344	-0.46142578	+70.24658203	-71.32324219	-78.31054688	+5544	+15.97412109	-2.84326172	-3.65185547	+45.61523438	-50.20751953	-83.29833984	+4196
+1458240942.33710000	+16.40478516	-2.00830078	+0.03515625	+7.51464844	-70.59814453	-89.12109375	+6056	+17.00244141	+1.19091797	-0.42626953	+70.55419922	-71.82861328	-78.57421875	+5556	+15.97412109	-2.83886719	-3.65185547	+45.52734375	-50.14160156	-83.25439453	+4192
+1458240942.34540010	+16.40917969	-1.98193359	+0.08349609	+8.34960938	-70.94970703	-89.80224609	+6064	+17.02001953	+1.19531250	-0.34716797	+71.52099609	-72.90527344	-79.40917969	+5580	+15.97412109	-2.83886719	-3.64306641	+45.37353516	-50.03173828	-83.21044922	+4192
+1458240942.35369990	+16.41796875	-1.95556641	+0.13623047	+9.38232422	-71.27929688	-90.72509766	+6076	+17.02441406	+1.19970703	-0.28564453	+72.42187500	-73.91601563	-80.17822266	+5600	+15.97412109	-2.83447266	-3.63427734	+45.21972656	-49.92187500	-83.16650391	+4200
+1458240942.35789990	+16.42236328	-1.94677734	+0.15820313	+9.93164063	-71.45507813	-91.23046875	+6080	+17.02441406	+1.19970703	-0.25488281	+72.83935547	-74.37744141	-80.52978516	+5608	+15.97412109	-2.83447266	-3.62988281	+45.13183594	-49.85595703	-83.10058594	+4204
+1458240942.36620000	+16.42675781	-1.92919922	+0.19335938	+11.07421875	-71.69677734	-92.28515625	+6092	+17.02001953	+1.19091797	-0.22412109	+73.32275391	-75.23437500	-80.88134766	+5620	+15.96972656	-2.83447266	-3.62988281	+44.86816406	-49.76806641	-82.94677734	+4216
+1458240942.37040000	+16.42675781	-1.92480469	+0.20654297	+11.64550781	-71.78466797	-92.85644531	+6096	+17.01562500	+1.17773438	-0.21093750	+73.63037109	-75.62988281	-81.16699219	+5624	+15.96972656	-2.83447266	-3.62988281	+44.71435547	-49.74609375	-82.81494141	+4224
+1458240942.37450000	+16.42675781	-1.92480469	+0.20654297	+12.17285156	-71.82861328	-93.38378906	+6100	+17.01562500	+1.16015625	-0.20214844	+73.80615234	-76.00341797	-81.34277344	+5632	+15.96533203	-2.83007813	-3.62548828	+44.58251953	-49.76806641	-82.70507813	+4232
+1458240942.38290000	+16.43554688	-1.93798828	+0.19775391	+13.35937500	-71.82861328	-94.70214844	+6104	+17.00683594	+1.13378906	-0.20214844	+73.87207031	-76.68457031	-81.38671875	+5640	+15.96972656	-2.82128906	-3.62548828	+44.25292969	-49.81201172	-82.39746094	+4244
+1458240942.38700010	+16.43554688	-1.95117188	+0.18457031	+13.88671875	-71.76269531	-95.27343750	+6108	+16.99804688	+1.12500000	-0.21093750	+73.71826172	-76.94824219	-81.21093750	+5644	+15.96972656	-2.81689453	-3.62548828	+44.07714844	-49.85595703	-82.22167969	+4248
+1458240942.39540000	+16.43994141	-1.97753906	+0.13623047	+15.02929688	-71.49902344	-96.61376953	+6112	+16.98046875	+1.08984375	-0.24609375	+73.10302734	-77.45361328	-80.63964844	+5656	+15.97412109	-2.79931641	-3.62548828	+43.70361328	-49.92187500	-81.80419922	+4256
+1458240942.40370010	+16.43994141	-2.00830078	+0.08789063	+16.17187500	-71.27929688	-97.95410156	+6116	+16.97167969	+1.04589844	-0.27685547	+72.53173828	-77.95898438	-80.17822266	+5668	+15.97412109	-2.78173828	-3.62548828	+43.30810547	-50.05371094	-81.36474609	+4252
+1458240942.41199990	+16.44433594	-2.03027344	+0.06152344	+17.53417969	-71.16943359	-99.47021484	+6112	+16.95849609	+1.02392578	-0.29882813	+72.57568359	-78.46435547	-80.24414063	+5676	+15.97851563	-2.76416016	-3.61669922	+43.00048828	-50.18554688	-81.01318359	+4248
+1458240942.42039990	+16.45312500	-2.03906250	+0.04394531	+19.11621094	-71.03759766	-101.11816406	+6100	+16.95410156	+1.01074219	-0.31201172	+72.66357422	-78.96972656	-80.39794922	+5680	+15.98291016	-2.74658203	-3.60351563	+42.75878906	-50.31738281	-80.74951172	+4236
+1458240942.42870000	+16.45312500	-2.02587891	+0.06152344	+20.98388672	-71.10351563	-102.96386719	+6092	+16.95410156	+0.99755859	-0.31201172	+73.19091797	-79.51904297	-80.94726563	+5680	+15.98730469	-2.73339844	-3.59033203	+42.53906250	-50.33935547	-80.57373047	+4220
+1458240942.43700000	+16.45312500	-1.99951172	+0.10107422	+23.11523438	-71.30126953	-104.96337891	+6096	+16.95849609	+1.00195313	-0.29003906	+74.57519531	-80.15625000	-82.35351563	+5684	+15.98730469	-2.72460938	-3.57714844	+42.42919922	-50.31738281	-80.52978516	+4208
+1458240942.44530010	+16.45751953	-1.95996094	+0.16259766	+25.44433594	-71.54296875	-107.07275391	+6104	+16.96728516	+1.01953125	-0.24169922	+77.03613281	-80.83740234	-84.81445313	+5692	+15.98730469	-2.72460938	-3.55517578	+42.42919922	-50.25146484	-80.66162109	+4200
+1458240942.44950010	+16.46191406	-1.93798828	+0.19335938	+26.69677734	-71.65283203	-108.23730469	+6108	+16.97167969	+1.03271484	-0.21533203	+78.46435547	-81.18896484	-86.19873047	+5700	+15.98730469	-2.72460938	-3.54199219	+42.42919922	-50.20751953	-80.74951172	+4200
+1458240942.45779990	+16.47070313	-1.89404297	+0.25488281	+29.20166016	-71.82861328	-110.50048828	+6124	+16.98486328	+1.05468750	-0.17138672	+81.21093750	-81.84814453	-88.94531250	+5704	+15.98730469	-2.73339844	-3.52880859	+42.38525391	-50.07568359	-80.85937500	+4200
+1458240942.46620010	+16.47509766	-1.85009766	+0.31201172	+31.72851563	-71.96044922	-112.80761719	+6140	+16.99365234	+1.07226563	-0.12744141	+84.46289063	-82.55126953	-92.28515625	+5708	+15.98730469	-2.73779297	-3.51562500	+42.34130859	-49.94384766	-80.94726563	+4208
+1458240942.47449990	+16.47949219	-1.82373047	+0.36035156	+34.16748047	-72.00439453	-115.09277344	+6156	+17.00244141	+1.08984375	-0.07910156	+88.48388672	-83.25439453	-96.37207031	+5708	+15.97851563	-2.74658203	-3.50244141	+42.25341797	-49.81201172	-81.01318359	+4220
+1458240942.47869990	+16.48388672	-1.81054688	+0.37353516	+35.41992188	-71.93847656	-116.25732422	+6160	+17.00683594	+1.09423828	-0.06591797	+90.43945313	-83.62792969	-98.41552734	+5704	+15.97851563	-2.74658203	-3.49365234	+42.18750000	-49.74609375	-81.01318359	+4232
+1458240942.48700000	+16.48828125	-1.81933594	+0.38232422	+37.44140625	-71.71875000	-118.32275391	+6168	+17.01123047	+1.09423828	-0.05273438	+93.95507813	-84.30908203	-102.12890625	+5692	+15.96972656	-2.75097656	-3.48486328	+41.98974609	-49.65820313	-80.88134766	+4248
+1458240942.49530010	+16.48828125	-1.83251953	+0.37353516	+39.48486328	-71.38916016	-120.41015625	+6176	+17.00683594	+1.08105469	-0.05273438	+98.45947266	-85.07812500	-106.94091797	+5680	+15.96533203	-2.74218750	-3.48046875	+41.68212891	-49.59228516	-80.55175781	+4264
+1458240942.50370000	+16.48388672	-1.86767578	+0.32958984	+40.91308594	-70.92773438	-121.94824219	+6188	+16.99804688	+1.05908203	-0.07470703	+103.55712891	-85.86914063	-112.41210938	+5680	+15.96093750	-2.72900391	-3.48046875	+41.28662109	-49.61425781	-80.06835938	+4280
+1458240942.51200010	+16.47949219	-1.91601563	+0.29443359	+42.47314453	-70.51025391	-123.68408203	+6200	+16.99365234	+1.03271484	-0.09228516	+111.75292969	-86.59423828	-121.02539063	+5680	+15.95654297	-2.71142578	-3.47607422	+40.82519531	-49.68017578	-79.47509766	+4288
+1458240942.52029990	+16.48388672	-1.95117188	+0.25488281	+43.96728516	-70.04882813	-125.26611328	+6208	+16.98046875	+1.00634766	-0.11425781	+124.91455078	-87.29736328	-134.60449219	+5688	+15.95214844	-2.68945313	-3.47607422	+40.25390625	-49.81201172	-78.72802734	+4288
+1458240942.52860000	+16.47070313	-1.98193359	+0.22851563	+45.37353516	-69.65332031	-126.78222656	+6212	+16.97607422	+0.98876953	-0.13183594	+146.14013672	-87.73681641	-156.18164063	+5692	+15.94775391	-2.65869141	-3.47607422	+39.63867188	-49.94384766	-77.89306641	+4284
+1458240942.53280000	+16.47070313	-1.99072266	+0.21093750	+46.07666016	-69.47753906	-127.46337891	+6212	+16.97167969	+0.97998047	-0.13623047	+159.16992188	-87.82470703	-169.38720703	+5696	+15.94775391	-2.64550781	-3.47607422	+39.35302734	-49.98779297	-77.49755859	+4276
+1458240942.54110000	+16.47070313	-1.99951172	+0.21972656	+47.79052734	-69.27978516	-129.19921875	+6212	+16.97167969	+0.96679688	-0.13183594	-175.47363281	-87.51708984	+164.94873047	+5704	+15.93457031	-2.61914063	-3.47167969	+38.82568359	-50.07568359	-76.79443359	+4260
+1458240942.54950000	+16.47070313	-1.96875000	+0.25048828	+49.85595703	-69.16992188	-131.08886719	+6216	+16.96728516	+0.96679688	-0.11425781	-158.68652344	-86.87988281	+147.98583984	+5708	+15.93017578	-2.60595703	-3.46728516	+38.40820313	-50.07568359	-76.35498047	+4240
+1458240942.55780010	+16.47509766	-1.93359375	+0.28564453	+51.37207031	-69.03808594	-132.47314453	+6224	+16.97167969	+0.97998047	-0.10107422	-147.63427734	-86.17675781	+136.86767578	+5712	+15.92578125	-2.60156250	-3.46289063	+38.12255859	-49.98779297	-76.11328125	+4224
+1458240942.56200000	+16.47949219	-1.90283203	+0.30761719	+52.27294922	-69.03808594	-133.24218750	+6228	+16.97167969	+0.97998047	-0.08349609	-144.27246094	-85.73730469	+133.43994141	+5716	+15.91699219	-2.59716797	-3.46289063	+37.99072266	-49.89990234	-75.98144531	+4216
+1458240942.57030010	+16.48388672	-1.85888672	+0.35595703	+53.67919922	-69.01611328	-134.58251953	+6244	+16.97167969	+0.99755859	-0.06152344	-138.82324219	-84.99023438	+128.01269531	+5724	+15.90380859	-2.59716797	-3.46728516	+37.81494141	-49.74609375	-75.89355469	+4208
+1458240942.57859990	+16.49267578	-1.81494141	+0.40429688	+54.88769531	-69.06005859	-135.70312500	+6256	+16.98046875	+1.01074219	-0.02197266	-135.35156250	-84.22119141	+124.62890625	+5732	+15.89062500	-2.59716797	-3.46289063	+37.63916016	-49.59228516	-75.87158203	+4204
+1458240942.58699990	+16.49707031	-1.77539063	+0.43505859	+55.63476563	-68.99414063	-136.40625000	+6268	+16.98486328	+1.02392578	+0.00439453	-132.45117188	-83.49609375	+121.88232422	+5736	+15.88183594	-2.60156250	-3.46289063	+37.48535156	-49.43847656	-75.89355469	+4208
+1458240942.59530000	+16.49707031	-1.75781250	+0.44384766	+55.81054688	-68.90625000	-136.66992188	+6272	+16.98486328	+1.03710938	+0.02197266	-129.90234375	-82.92480469	+119.50927734	+5736	+15.87304688	-2.60156250	-3.46289063	+37.30957031	-49.28466797	-75.84960938	+4216
+1458240942.60360000	+16.49707031	-1.75341797	+0.43945313	+55.65673828	-68.79638672	-136.69189453	+6272	+16.98486328	+1.03710938	+0.03955078	-128.01269531	-82.33154297	+117.75146484	+5736	+15.85986328	-2.59277344	-3.46289063	+37.06787109	-49.17480469	-75.71777344	+4228
+1458240942.61190010	+16.49707031	-1.76220703	+0.42187500	+55.28320313	-68.64257813	-136.56005859	+6276	+16.98046875	+1.03271484	+0.06152344	-126.40869141	-81.73828125	+116.30126953	+5732	+15.85107422	-2.57958984	-3.45849609	+36.80419922	-49.15283203	-75.52001953	+4236
+1458240942.62030010	+16.49267578	-1.78857422	+0.38671875	+54.58007813	-68.42285156	-136.16455078	+6280	+16.97607422	+1.02392578	+0.05712891	-124.60693359	-81.23291016	+114.63134766	+5724	+15.85107422	-2.55761719	-3.45849609	+36.45263672	-49.19677734	-75.16845703	+4244
+1458240942.62859990	+16.48828125	-1.82812500	+0.33398438	+53.56933594	-68.13720703	-135.52734375	+6288	+16.96289063	+1.00195313	+0.05273438	-123.06884766	-80.72753906	+113.15917969	+5720	+15.84667969	-2.53125000	-3.46289063	+36.01318359	-49.24072266	-74.68505859	+4244
+1458240942.63689990	+16.47949219	-1.86328125	+0.27246094	+52.53662109	-67.85156250	-134.86816406	+6292	+16.95410156	+0.98437500	+0.04394531	-121.68457031	-80.17822266	+111.84082031	+5716	+15.83789063	-2.49609375	-3.46728516	+35.57373047	-49.35058594	-74.09179688	+4236
+1458240942.64109990	+16.47509766	-1.88525391	+0.24609375	+52.05322266	-67.71972656	-134.56054688	+6292	+16.94970703	+0.97558594	+0.03515625	-121.06933594	-79.91455078	+111.20361328	+5716	+15.83349609	-2.47412109	-3.46728516	+35.31005859	-49.41650391	-73.78417969	+4228
+1458240942.64940000	+16.47070313	-1.91601563	+0.19775391	+51.26220703	-67.47802734	-134.12109375	+6288	+16.93652344	+0.95800781	+0.02197266	-120.03662109	-79.36523438	+110.21484375	+5720	+15.82910156	-2.43896484	-3.47167969	+34.87060547	-49.50439453	-73.25683594	+4208
+1458240942.65780000	+16.46630859	-1.93798828	+0.15820313	+50.58105469	-67.28027344	-133.74755859	+6280	+16.92773438	+0.94482422	+0.00439453	-119.06982422	-78.88183594	+109.29199219	+5728	+15.82470703	-2.41259766	-3.48046875	+34.47509766	-49.54833984	-72.83935547	+4180
+1458240942.66610000	+16.46191406	-1.93798828	+0.14501953	+50.29541016	-67.21435547	-133.68164063	+6264	+16.91894531	+0.94042969	-0.00439453	-118.47656250	-78.35449219	+108.74267578	+5732	+15.80712891	-2.39062500	-3.49365234	+34.16748047	-49.50439453	-72.55371094	+4156
+1458240942.67440010	+16.46191406	-1.91162109	+0.15820313	+50.42724609	-67.23632813	-133.92333984	+6256	+16.91015625	+0.94482422	-0.00878906	-118.25683594	-77.80517578	+108.58886719	+5736	+15.79394531	-2.37744141	-3.49804688	+33.99169922	-49.41650391	-72.53173828	+4128
+1458240942.68269990	+16.46630859	-1.88085938	+0.20214844	+50.86669922	-67.36816406	-134.47265625	+6256	+16.91015625	+0.95800781	-0.00439453	-118.25683594	-77.27783203	+108.72070313	+5732	+15.78955078	-2.37304688	-3.49804688	+33.92578125	-49.37255859	-72.68554688	+4104
+1458240942.69109990	+16.46630859	-1.83691406	+0.25048828	+51.41601563	-67.54394531	-135.15380859	+6260	+16.90576172	+0.97119141	+0.00000000	-118.47656250	-76.79443359	+109.07226563	+5728	+15.78076172	-2.38183594	-3.49804688	+33.88183594	-49.26269531	-72.97119141	+4092
+1458240942.69939990	+16.47070313	-1.79296875	+0.30322266	+51.92138672	-67.74169922	-135.79101563	+6268	+16.90576172	+0.98437500	+0.01318359	-118.82812500	-76.33300781	+109.53369141	+5720	+15.77197266	-2.38183594	-3.49804688	+33.88183594	-49.15283203	-73.30078125	+4084
+1458240942.70770000	+16.46630859	-1.77978516	+0.32519531	+52.14111328	-67.80761719	-136.09863281	+6272	+16.90136719	+1.00195313	+0.02197266	-119.28955078	-75.87158203	+110.10498047	+5708	+15.76318359	-2.38623047	-3.49365234	+33.92578125	-49.06494141	-73.69628906	+4084
+1458240942.71610000	+16.46630859	-1.76660156	+0.34716797	+52.36083984	-67.89550781	-136.45019531	+6272	+16.90136719	+1.01074219	+0.03076172	-119.77294922	-75.45410156	+110.69824219	+5692	+15.76318359	-2.38623047	-3.48925781	+33.96972656	-49.06494141	-74.11376953	+4092
+1458240942.72440000	+16.46630859	-1.75341797	+0.36035156	+52.40478516	-67.96142578	-136.75781250	+6272	+16.89697266	+1.01513672	+0.02636719	-120.08056641	-75.12451172	+111.04980469	+5672	+15.76318359	-2.38183594	-3.49365234	+33.92578125	-49.08691406	-74.33349609	+4104
+1458240942.73270010	+16.46191406	-1.75781250	+0.35156250	+52.16308594	-67.98339844	-136.97753906	+6268	+16.88378906	+1.01074219	+0.00439453	-120.16845703	-74.83886719	+111.11572266	+5660	+15.75439453	-2.36425781	-3.51123047	+33.75000000	-49.10888672	-74.28955078	+4116
+1458240942.73690010	+16.45751953	-1.76660156	+0.33837891	+51.83349609	-67.96142578	-136.88964844	+6268	+16.87939453	+1.00634766	-0.00878906	-120.12451172	-74.70703125	+111.07177734	+5656	+15.75000000	-2.35107422	-3.52001953	+33.66210938	-49.17480469	-74.22363281	+4120
+1458240942.74519990	+16.45312500	-1.79736328	+0.27685547	+50.95458984	-67.78564453	-136.58203125	+6276	+16.87060547	+0.99755859	-0.04394531	-120.01464844	-74.48730469	+110.89599609	+5648	+15.75000000	-2.32031250	-3.54199219	+33.39843750	-49.28466797	-73.98193359	+4120
+1458240942.75350000	+16.44873047	-1.83251953	+0.18896484	+49.89990234	-67.52197266	-136.03271484	+6280	+16.85742188	+0.98437500	-0.10107422	-119.61914063	-74.33349609	+110.43457031	+5648	+15.74121094	-2.29833984	-3.58154297	+33.04687500	-49.35058594	-73.63037109	+4116
+1458240942.75770000	+16.44873047	-1.85449219	+0.14062500	+49.35058594	-67.34619141	-135.72509766	+6280	+16.85302734	+0.97998047	-0.13183594	-119.33349609	-74.28955078	+110.06103516	+5652	+15.74121094	-2.28076172	-3.60351563	+32.84912109	-49.37255859	-73.38867188	+4112
+1458240942.76600000	+16.44433594	-1.88525391	+0.03955078	+48.36181641	-67.01660156	-135.13183594	+6276	+16.84423828	+0.96679688	-0.20214844	-118.71826172	-74.17968750	+109.35791016	+5656	+15.72802734	-2.24560547	-3.66064453	+32.43164063	-49.35058594	-72.90527344	+4100
+1458240942.77440000	+16.43994141	-1.90283203	-0.05273438	+47.74658203	-66.68701172	-134.78027344	+6264	+16.83544922	+0.96679688	-0.26806641	-118.21289063	-74.04785156	+108.78662109	+5664	+15.71484375	-2.21923828	-3.71777344	+32.08007813	-49.28466797	-72.50976563	+4080
+1458240942.78270010	+16.44873047	-1.89404297	-0.13623047	+47.37304688	-66.35742188	-134.56054688	+6248	+16.83544922	+0.97998047	-0.32958984	-117.61962891	-73.95996094	+108.14941406	+5668	+15.70605469	-2.19726563	-3.77929688	+31.75048828	-49.15283203	-72.24609375	+4052
+1458240942.78690000	+16.45312500	-1.88085938	-0.17578125	+47.37304688	-66.20361328	-134.56054688	+6240	+16.83544922	+0.98876953	-0.36035156	-117.37792969	-73.91601563	+107.92968750	+5668	+15.69726563	-2.18408203	-3.81445313	+31.64062500	-49.04296875	-72.15820313	+4040
+1458240942.79520010	+16.46630859	-1.84130859	-0.23291016	+47.59277344	-65.93994141	-134.71435547	+6220	+16.83984375	+1.01513672	-0.41308594	-116.93847656	-73.85009766	+107.51220703	+5672	+15.68847656	-2.17089844	-3.89355469	+31.44287109	-48.71337891	-72.11425781	+4016
+1458240942.80349990	+16.47949219	-1.78417969	-0.27685547	+48.07617188	-65.72021484	-135.06591797	+6204	+16.84863281	+1.05029297	-0.45263672	-116.65283203	-73.80615234	+107.29248047	+5668	+15.67529297	-2.14892578	-3.96826172	+31.39892578	-48.33984375	-72.20214844	+3996
+1458240942.81189990	+16.50146484	-1.70068359	-0.31201172	+48.80126953	-65.52246094	-135.52734375	+6188	+16.85742188	+1.09423828	-0.48779297	-116.38916016	-73.78417969	+107.11669922	+5660	+15.66650391	-2.13574219	-4.03857422	+31.46484375	-47.96630859	-72.48779297	+3976
+1458240942.82020000	+16.52783203	-1.61718750	-0.35595703	+49.43847656	-65.25878906	-135.90087891	+6176	+16.87060547	+1.14697266	-0.53173828	-115.94970703	-73.85009766	+106.76513672	+5652	+15.65771484	-2.10937500	-4.12646484	+31.53076172	-47.50488281	-72.75146484	+3968
+1458240942.82850000	+16.55419922	-1.52929688	-0.41748047	+49.92187500	-64.92919922	-136.14257813	+6160	+16.88378906	+1.20410156	-0.58447266	-115.46630859	-74.00390625	+106.32568359	+5640	+15.64892578	-2.07421875	-4.21435547	+31.64062500	-47.02148438	-72.94921875	+3968
+1458240942.83680010	+16.57617188	-1.45458984	-0.48779297	+50.25146484	-64.55566406	-136.25244141	+6148	+16.89697266	+1.26123047	-0.64160156	-114.85107422	-74.20166016	+105.75439453	+5624	+15.63134766	-2.03027344	-4.29785156	+31.72851563	-46.60400391	-73.03710938	+3964
+1458240942.84100010	+16.58935547	-1.41503906	-0.54052734	+50.25146484	-64.29199219	-136.16455078	+6144	+16.90136719	+1.29199219	-0.68554688	-114.38964844	-74.37744141	+105.29296875	+5616	+15.63134766	-2.00390625	-4.34619141	+31.72851563	-46.40625000	-73.01513672	+3964
+1458240942.84929990	+16.60693359	-1.35791016	-0.65917969	+50.03173828	-63.74267578	-135.85693359	+6128	+16.91015625	+1.35791016	-0.77783203	-113.26904297	-74.75097656	+104.17236328	+5608	+15.61816406	-1.94677734	-4.43408203	+31.72851563	-46.09863281	-72.92724609	+3956
+1458240942.85770010	+16.62451172	-1.30957031	-0.81298828	+49.50439453	-63.03955078	-135.30761719	+6112	+16.91455078	+1.43261719	-0.90966797	-111.62109375	-75.27832031	+102.50244141	+5604	+15.60937500	-1.87646484	-4.53515625	+31.61865234	-45.76904297	-72.57568359	+3948
+1458240942.86599990	+16.63330078	-1.27441406	-0.97998047	+48.86718750	-62.29248047	-134.69238281	+6088	+16.91015625	+1.50732422	-1.06787109	-109.48974609	-75.89355469	+100.28320313	+5604	+15.58740234	-1.80175781	-4.64501953	+31.48681641	-45.41748047	-72.13623047	+3928
+1458240942.87019990	+16.63769531	-1.24804688	-1.06347656	+48.60351563	-61.91894531	-134.40673828	+6072	+16.90576172	+1.54248047	-1.14697266	-108.39111328	-76.20117188	+99.16259766	+5604	+15.57861328	-1.76220703	-4.70214844	+31.44287109	-45.24169922	-71.93847656	+3916
+1458240942.87850000	+16.65087891	-1.19970703	-1.23486328	+48.09814453	-61.17187500	-133.83544922	+6040	+16.89257813	+1.61279297	-1.31835938	-105.88623047	-76.81640625	+96.61376953	+5604	+15.56542969	-1.68310547	-4.80761719	+31.35498047	-44.95605469	-71.56494141	+3884
+1458240942.88680010	+16.65966797	-1.14697266	-1.39306641	+47.81250000	-60.49072266	-133.52783203	+6000	+16.87939453	+1.68750000	-1.47656250	-103.44726563	-77.34375000	+94.15283203	+5608	+15.55224609	-1.59960938	-4.91748047	+31.33300781	-44.60449219	-71.23535156	+3840
+1458240942.89520000	+16.66845703	-1.06787109	-1.53369141	+47.76855469	-59.87548828	-133.30810547	+5952	+16.86621094	+1.79736328	-1.66992188	-100.26123047	-77.98095703	+91.07666016	+5620	+15.53466797	-1.51611328	-5.03173828	+31.39892578	-44.20898438	-71.03759766	+3796
+1458240942.89930010	+16.67285156	-1.01953125	-1.59082031	+47.87841797	-59.65576172	-133.28613281	+5928	+16.86181641	+1.84130859	-1.73144531	-99.31640625	-78.15673828	+90.19775391	+5616	+15.52587891	-1.47216797	-5.08886719	+31.48681641	-43.98925781	-70.97167969	+3776
+1458240942.90759990	+16.68603516	-0.91406250	-1.67871094	+48.33984375	-59.30419922	-133.48388672	+5880	+16.85742188	+1.93798828	-1.83251953	-97.77832031	-78.46435547	+88.85742188	+5612	+15.50830078	-1.39746094	-5.18554688	+31.81640625	-43.61572266	-71.16943359	+3728
+1458240942.91599990	+16.70361328	-0.79541016	-1.73144531	+49.13085938	-59.10644531	-133.96728516	+5824	+16.86181641	+2.04785156	-1.90722656	-96.81152344	-78.75000000	+88.17626953	+5604	+15.49951172	-1.32275391	-5.26904297	+32.27783203	-43.22021484	-71.58691406	+3680
+1458240942.92430000	+16.71679688	-0.65917969	-1.77099609	+50.07568359	-58.97460938	-134.53857422	+5772	+16.86621094	+2.17529297	-1.97753906	-95.75683594	-79.03564453	+87.47314453	+5592	+15.49511719	-1.24804688	-5.35253906	+32.80517578	-42.80273438	-72.04833984	+3644
+1458240942.93260000	+16.72558594	-0.51416016	-1.79736328	+51.04248047	-58.88671875	-135.13183594	+5724	+16.87060547	+2.30273438	-2.03466797	-95.00976563	-79.29931641	+87.05566406	+5584	+15.47753906	-1.16455078	-5.42724609	+33.46435547	-42.40722656	-72.61962891	+3616
+1458240942.94100000	+16.73437500	-0.37353516	-1.81933594	+51.98730469	-58.82080078	-135.74707031	+5676	+16.87939453	+2.43457031	-2.07421875	-94.85595703	-79.56298828	+87.27539063	+5568	+15.46875000	-1.08544922	-5.48437500	+34.05761719	-42.16552734	-73.21289063	+3588
+1458240942.94930010	+16.73876953	-0.25048828	-1.84130859	+52.91015625	-58.75488281	-136.45019531	+5624	+16.87939453	+2.55322266	-2.11816406	-94.61425781	-79.89257813	+87.34130859	+5552	+15.46435547	-1.01074219	-5.53710938	+34.62890625	-41.96777344	-73.78417969	+3564
+1458240942.95350000	+16.73876953	-0.18896484	-1.85888672	+53.30566406	-58.66699219	-136.71386719	+5604	+16.87500000	+2.61474609	-2.14453125	-94.10888672	-80.06835938	+86.98974609	+5544	+15.46435547	-0.96240234	-5.57226563	+34.89257813	-41.83593750	-73.91601563	+3560
+1458240942.96180010	+16.73437500	-0.07470703	-1.91601563	+53.85498047	-58.44726563	-137.04345703	+5556	+16.87060547	+2.72900391	-2.21044922	-93.14208984	-80.46386719	+86.28662109	+5536	+15.44677734	-0.86572266	-5.63378906	+35.28808594	-41.68212891	-74.09179688	+3544
+1458240942.97009990	+16.71679688	+0.01757813	-1.98193359	+54.18457031	-58.18359375	-137.28515625	+5508	+16.85302734	+2.82568359	-2.26757813	-92.39501953	-80.85937500	+85.71533203	+5524	+15.43359375	-0.76025391	-5.69531250	+35.61767578	-41.57226563	-74.11376953	+3524
+1458240942.97429990	+16.71240234	+0.05273438	-2.02148438	+54.29443359	-58.02978516	-137.41699219	+5484	+16.83984375	+2.86962891	-2.30273438	-91.95556641	-81.07910156	+85.31982422	+5524	+15.43359375	-0.70751953	-5.71728516	+35.72753906	-41.61621094	-74.13574219	+3508
+1458240942.98260000	+16.70361328	+0.12744141	-2.10937500	+54.42626953	-57.65625000	-137.52685547	+5432	+16.81787109	+2.95751953	-2.37304688	-90.70312500	-81.49658203	+84.22119141	+5520	+15.42919922	-0.60205078	-5.77880859	+35.88134766	-41.61621094	-73.98193359	+3476
+1458240942.99090000	+16.68603516	+0.20654297	-2.19287109	+54.58007813	-57.26074219	-137.65869141	+5376	+16.78710938	+3.04101563	-2.44775391	-88.98925781	-81.95800781	+82.61718750	+5520	+15.42480469	-0.50537109	-5.83154297	+36.05712891	-41.59423828	-73.85009766	+3436
+1458240942.99510000	+16.67285156	+0.24609375	-2.23681641	+54.62402344	-57.06298828	-137.68066406	+5352	+16.76953125	+3.08056641	-2.49169922	-87.93457031	-82.15576172	+81.58447266	+5524	+15.41601563	-0.44824219	-5.86230469	+36.14501953	-41.57226563	-73.74023438	+3416
+1458240943.00340010	+16.65966797	+0.32080078	-2.31152344	+54.82177734	-56.75537109	-137.83447266	+5308	+16.74316406	+3.16406250	-2.54003906	-87.27539063	-82.52929688	+81.07910156	+5528	+15.41162109	-0.35156250	-5.89746094	+36.32080078	-41.63818359	-73.63037109	+3364
+1458240943.01180010	+16.64648438	+0.40429688	-2.35986328	+55.21728516	-56.53564453	-138.18603516	+5268	+16.71679688	+3.25195313	-2.57080078	-87.16552734	-82.85888672	+81.14501953	+5536	+15.41162109	-0.25927734	-5.92822266	+36.60644531	-41.68212891	-73.74023438	+3308
+1458240943.02010010	+16.63769531	+0.50976563	-2.39062500	+55.74462891	-56.38183594	-138.53759766	+5232	+16.69482422	+3.34863281	-2.60156250	-86.52832031	-83.16650391	+80.72753906	+5544	+15.42480469	-0.16699219	-5.94140625	+37.04589844	-41.74804688	-74.09179688	+3248
+1458240943.02839990	+16.62890625	+0.62841797	-2.38623047	+56.53564453	-56.40380859	-139.08691406	+5196	+16.68603516	+3.46289063	-2.58398438	-87.97851563	-83.40820313	+82.44140625	+5552	+15.41601563	-0.08349609	-5.95019531	+37.57324219	-41.68212891	-74.50927734	+3196
+1458240943.03679990	+16.62011719	+0.75585938	-2.36425781	+57.43652344	-56.51367188	-139.72412109	+5168	+16.67724609	+3.57275391	-2.55322266	-89.91210938	-83.58398438	+84.68261719	+5564	+15.42041016	+0.00000000	-5.94580078	+38.18847656	-41.68212891	-75.10253906	+3152
+1458240943.04090000	+16.62011719	+0.81738281	-2.34667969	+57.89794922	-56.57958984	-140.05371094	+5152	+16.67724609	+3.62988281	-2.53125000	-91.07666016	-83.67187500	+86.04492188	+5572	+15.42480469	+0.03955078	-5.93261719	+38.54003906	-41.70410156	-75.45410156	+3136
+1458240943.04930000	+16.61572266	+0.95361328	-2.30273438	+58.90869141	-56.75537109	-140.75683594	+5128	+16.67285156	+3.74853516	-2.48291016	-93.69140625	-83.78173828	+88.98925781	+5588	+15.43359375	+0.10546875	-5.90625000	+39.22119141	-41.74804688	-76.26708984	+3108
+1458240943.05760000	+16.60693359	+1.08544922	-2.26318359	+59.83154297	-56.86523438	-141.35009766	+5100	+16.67285156	+3.85839844	-2.43896484	-95.42724609	-83.89160156	+91.01074219	+5600	+15.43359375	+0.18457031	-5.88867188	+39.85839844	-41.70410156	-76.86035156	+3092
+1458240943.06170010	+16.60693359	+1.14697266	-2.25000000	+60.22705078	-56.93115234	-141.61376953	+5084	+16.67285156	+3.91113281	-2.41699219	-96.37207031	-83.93554688	+92.08740234	+5604	+15.43359375	+0.22412109	-5.87548828	+40.14404297	-41.70410156	-77.12402344	+3092
+1458240943.07010010	+16.59814453	+1.25244141	-2.21923828	+60.88623047	-57.04101563	-142.07519531	+5052	+16.65966797	+4.00781250	-2.36865234	-98.67919922	-84.02343750	+94.65820313	+5620	+15.42480469	+0.30322266	-5.86230469	+40.67138672	-41.68212891	-77.51953125	+3104
+1458240943.07839990	+16.58935547	+1.33593750	-2.20605469	+61.36962891	-57.06298828	-142.42675781	+5016	+16.64648438	+4.09570313	-2.33349609	-99.88769531	-84.06738281	+96.06445313	+5628	+15.43798828	+0.38232422	-5.84033203	+41.02294922	-41.81396484	-77.80517578	+3124
+1458240943.08670000	+16.58935547	+1.40185547	-2.20605469	+61.63330078	-56.99707031	-142.64648438	+4980	+16.63330078	+4.15722656	-2.31591797	-100.59082031	-84.19921875	+96.85546875	+5632	+15.43798828	+0.45703125	-5.83154297	+41.22070313	-41.90185547	-77.84912109	+3136
+1458240943.09089990	+16.58496094	+1.43261719	-2.21044922	+61.67724609	-56.93115234	-142.64648438	+4968	+16.62011719	+4.18798828	-2.31591797	-100.70068359	-84.26513672	+97.00927734	+5632	+15.44238281	+0.50097656	-5.84033203	+41.28662109	-41.90185547	-77.71728516	+3140
+1458240943.09920000	+16.58056641	+1.46777344	-2.23242188	+61.56738281	-56.77734375	-142.62451172	+4940	+16.59375000	+4.23193359	-2.30712891	-100.78857422	-84.37500000	+97.16308594	+5640	+15.43798828	+0.58447266	-5.84912109	+41.26464844	-41.98974609	-77.36572266	+3144
+1458240943.10760000	+16.57617188	+1.49853516	-2.25439453	+61.47949219	-56.64550781	-142.62451172	+4920	+16.56298828	+4.27587891	-2.29394531	-101.49169922	-84.41894531	+97.93212891	+5652	+15.44238281	+0.66796875	-5.84912109	+41.24267578	-42.14355469	-77.05810547	+3128
+1458240943.11170010	+16.57177734	+1.51171875	-2.25878906	+61.47949219	-56.60156250	-142.64648438	+4912	+16.55419922	+4.28906250	-2.28955078	-101.68945313	-84.44091797	+98.12988281	+5660	+15.45117188	+0.70312500	-5.84033203	+41.24267578	-42.27539063	-76.94824219	+3120
+1458240943.12010000	+16.57177734	+1.53808594	-2.27197266	+61.39160156	-56.49169922	-142.62451172	+4904	+16.53662109	+4.32421875	-2.28955078	-101.44775391	-84.48486328	+97.91015625	+5672	+15.46435547	+0.78222656	-5.83154297	+41.19873047	-42.45117188	-76.61865234	+3088
+1458240943.12840010	+16.56738281	+1.56884766	-2.27197266	+61.36962891	-56.44775391	-142.66845703	+4896	+16.51904297	+4.35498047	-2.26757813	-102.04101563	-84.46289063	+98.54736328	+5688	+15.46435547	+0.85693359	-5.81835938	+41.28662109	-42.56103516	-76.39892578	+3048
+1458240943.13249990	+16.56738281	+1.59082031	-2.26757813	+61.39160156	-56.44775391	-142.69042969	+4896	+16.51025391	+4.37695313	-2.25439453	-102.17285156	-84.44091797	+98.76708984	+5700	+15.46875000	+0.88769531	-5.80957031	+41.33056641	-42.62695313	-76.33300781	+3032
+1458240943.13669990	+16.56298828	+1.61279297	-2.25878906	+61.47949219	-56.49169922	-142.75634766	+4900	+16.50146484	+4.40332031	-2.23681641	-102.74414063	-84.37500000	+99.40429688	+5716	+15.46875000	+0.92285156	-5.79199219	+41.41845703	-42.69287109	-76.31103516	+3016
+1458240943.14500000	+16.56298828	+1.66113281	-2.21923828	+61.80908203	-56.66748047	-142.99804688	+4912	+16.49707031	+4.44726563	-2.19287109	-103.77685547	-84.24316406	+100.54687500	+5744	+15.48193359	+0.97558594	-5.74804688	+41.66015625	-42.86865234	-76.50878906	+2988
+1458240943.14920000	+16.56298828	+1.69189453	-2.19287109	+62.02880859	-56.79931641	-143.17382813	+4920	+16.49267578	+4.47363281	-2.16650391	-104.45800781	-84.13330078	+101.29394531	+5756	+15.48193359	+1.00195313	-5.73046875	+41.83593750	-42.89062500	-76.66259766	+2980
+1458240943.15750000	+16.56738281	+1.75341797	-2.14013672	+62.46826172	-57.01904297	-143.45947266	+4936	+16.49267578	+4.53515625	-2.11376953	-105.24902344	-83.95751953	+102.26074219	+5784	+15.49072266	+1.04589844	-5.68652344	+42.16552734	-42.95654297	-76.97021484	+2972
+1458240943.16170000	+16.56738281	+1.78857422	-2.10937500	+62.70996094	-57.17285156	-143.61328125	+4944	+16.48828125	+4.57031250	-2.08740234	-105.66650391	-83.84765625	+102.83203125	+5800	+15.49072266	+1.06787109	-5.66894531	+42.34130859	-42.93457031	-77.10205078	+2972
+1458240943.17000010	+16.56298828	+1.85888672	-2.03906250	+63.28125000	-57.48046875	-143.98681641	+4960	+16.48388672	+4.63183594	-2.02148438	-106.72119141	-83.62792969	+104.10644531	+5828	+15.48632813	+1.10742188	-5.62939453	+42.67089844	-42.95654297	-77.45361328	+2992
+1458240943.17420010	+16.56298828	+1.89404297	-2.00390625	+63.58886719	-57.65625000	-144.18457031	+4964	+16.48388672	+4.65820313	-1.99072266	-107.16064453	-83.49609375	+104.61181641	+5840	+15.48632813	+1.12500000	-5.60742188	+42.82470703	-43.00048828	-77.62939453	+3004
+1458240943.18249990	+16.56738281	+1.95556641	-1.93798828	+64.11621094	-57.98583984	-144.53613281	+4972	+16.48388672	+4.71533203	-1.92919922	-107.97363281	-83.27636719	+105.62255859	+5864	+15.49511719	+1.15576172	-5.56347656	+43.08837891	-43.06640625	-77.91503906	+3040
+1458240943.18670010	+16.57177734	+1.98632813	-1.90722656	+64.35791016	-58.11767578	-144.66796875	+4976	+16.48388672	+4.73730469	-1.89843750	-108.30322266	-83.16650391	+106.01806641	+5876	+15.49951172	+1.17333984	-5.54589844	+43.17626953	-43.11035156	-78.04687500	+3060
+1458240943.19499990	+16.57177734	+2.03466797	-1.85888672	+64.73144531	-58.33740234	-144.90966797	+4972	+16.47949219	+4.78125000	-1.85009766	-108.69873047	-83.01269531	+106.58935547	+5892	+15.50390625	+1.20849609	-5.52832031	+43.28613281	-43.11035156	-78.00292969	+3096
+1458240943.19919990	+16.57177734	+2.05664063	-1.83691406	+64.86328125	-58.44726563	-144.97558594	+4968	+16.47509766	+4.79443359	-1.83251953	-108.67675781	-82.96875000	+106.61132813	+5900	+15.50390625	+1.22607422	-5.52392578	+43.26416016	-43.15429688	-77.91503906	+3116
+1458240943.20750000	+16.57177734	+2.08300781	-1.80615234	+65.03906250	-58.60107422	-145.08544922	+4960	+16.46630859	+4.81201172	-1.80175781	-109.05029297	-82.85888672	+107.00683594	+5912	+15.50830078	+1.25683594	-5.51513672	+43.19824219	-43.24218750	-77.69531250	+3144
+1458240943.21170000	+16.57177734	+2.08740234	-1.79736328	+65.06103516	-58.64501953	-145.10742188	+4956	+16.46191406	+4.81201172	-1.78857422	-109.16015625	-82.79296875	+107.09472656	+5920	+15.51269531	+1.27441406	-5.50634766	+43.11035156	-43.33007813	-77.56347656	+3156
+1458240943.22000000	+16.57177734	+2.09619141	-1.78857422	+65.03906250	-58.68896484	-145.10742188	+4944	+16.45312500	+4.82080078	-1.77099609	-109.07226563	-82.70507813	+106.98486328	+5932	+15.52148438	+1.30078125	-5.50195313	+42.93457031	-43.46191406	-77.21191406	+3164
+1458240943.22420000	+16.57177734	+2.09619141	-1.78857422	+64.99511719	-58.71093750	-145.06347656	+4940	+16.44433594	+4.82080078	-1.76220703	-108.96240234	-82.66113281	+106.85302734	+5936	+15.52587891	+1.31835938	-5.50195313	+42.82470703	-43.52783203	-76.97021484	+3164
+1458240943.23250010	+16.57177734	+2.09619141	-1.78857422	+64.88525391	-58.68896484	-144.97558594	+4932	+16.42675781	+4.82080078	-1.75341797	-108.72070313	-82.57324219	+106.56738281	+5952	+15.52587891	+1.35791016	-5.51074219	+42.58300781	-43.59375000	-76.44287109	+3156
+1458240943.23670010	+16.56738281	+2.09179688	-1.79296875	+64.81933594	-58.68896484	-144.93164063	+4932	+16.42236328	+4.81640625	-1.74902344	-108.50097656	-82.52929688	+106.30371094	+5960	+15.52587891	+1.37548828	-5.51074219	+42.45117188	-43.65966797	-76.17919922	+3144
+1458240943.24079990	+16.56738281	+2.08740234	-1.79296875	+64.75341797	-58.68896484	-144.88769531	+4932	+16.41357422	+4.81640625	-1.74023438	-108.30322266	-82.46337891	+106.06201172	+5968	+15.52587891	+1.39746094	-5.51074219	+42.27539063	-43.72558594	-75.84960938	+3136
+1458240943.24920010	+16.56738281	+2.08300781	-1.79736328	+64.64355469	-58.68896484	-144.82177734	+4932	+16.40039063	+4.81640625	-1.72705078	-107.92968750	-82.30957031	+105.66650391	+5988	+15.53027344	+1.43261719	-5.50195313	+42.05566406	-43.87939453	-75.36621094	+3104
+1458240943.25330000	+16.56298828	+2.08300781	-1.79736328	+64.59960938	-58.66699219	-144.77783203	+4932	+16.39599609	+4.82080078	-1.71826172	-107.68798828	-82.19970703	+105.40283203	+6000	+15.53027344	+1.44580078	-5.49755859	+41.96777344	-43.90136719	-75.14648438	+3088
+1458240943.26169990	+16.56298828	+2.08740234	-1.79736328	+64.55566406	-58.66699219	-144.71191406	+4940	+16.38720703	+4.83398438	-1.70068359	-106.96289063	-82.00195313	+104.69970703	+6024	+15.52587891	+1.47656250	-5.49316406	+41.85791016	-43.85742188	-74.83886719	+3056
+1458240943.26580000	+16.55859375	+2.08740234	-1.79296875	+64.53369141	-58.66699219	-144.68994141	+4940	+16.38281250	+4.84277344	-1.68750000	-106.61132813	-81.89208984	+104.39208984	+6036	+15.52148438	+1.48535156	-5.48876953	+41.85791016	-43.81347656	-74.77294922	+3044
+1458240943.27420000	+16.55859375	+2.10058594	-1.78857422	+64.57763672	-58.68896484	-144.64599609	+4952	+16.37841797	+4.86914063	-1.65673828	-106.06201172	-81.65039063	+103.93066406	+6064	+15.51269531	+1.49414063	-5.47119141	+41.92382813	-43.74755859	-74.81689453	+3036
+1458240943.27830000	+16.55419922	+2.10937500	-1.77978516	+64.59960938	-58.71093750	-144.64599609	+4956	+16.38281250	+4.88671875	-1.63476563	-105.75439453	-81.51855469	+103.68896484	+6080	+15.50830078	+1.49853516	-5.46240234	+41.96777344	-43.72558594	-74.86083984	+3032
+1458240943.28660010	+16.54980469	+2.13134766	-1.76660156	+64.73144531	-58.77685547	-144.68994141	+4972	+16.39160156	+4.91748047	-1.59521484	-105.29296875	-81.29882813	+103.40332031	+6108	+15.50830078	+1.49853516	-5.44042969	+42.09960938	-43.65966797	-75.03662109	+3040
+1458240943.29080010	+16.54980469	+2.14892578	-1.75341797	+64.84130859	-58.79882813	-144.71191406	+4980	+16.39160156	+4.93945313	-1.57324219	-105.02929688	-81.18896484	+103.22753906	+6120	+15.50830078	+1.49853516	-5.43603516	+42.16552734	-43.59375000	-75.10253906	+3048
+1458240943.29909990	+16.54541016	+2.18408203	-1.72705078	+65.10498047	-58.88671875	-144.79980469	+4996	+16.40039063	+4.97460938	-1.53808594	-104.43603516	-81.03515625	+102.85400391	+6144	+15.49951172	+1.50292969	-5.42285156	+42.27539063	-43.43994141	-75.23437500	+3076
+1458240943.30329990	+16.54101563	+2.20605469	-1.71386719	+65.28076172	-58.93066406	-144.86572266	+5004	+16.40478516	+4.98779297	-1.52490234	-104.19433594	-80.99121094	+102.67822266	+6152	+15.49511719	+1.50292969	-5.41406250	+42.36328125	-43.39599609	-75.32226563	+3092
+1458240943.31160000	+16.54101563	+2.24560547	-1.67871094	+65.61035156	-59.04052734	-145.06347656	+5020	+16.41357422	+5.00976563	-1.49853516	-103.86474609	-80.92529297	+102.45849609	+6168	+15.49072266	+1.50732422	-5.39648438	+42.47314453	-43.33007813	-75.47607422	+3136
+1458240943.31580000	+16.53662109	+2.26757813	-1.66552734	+65.78613281	-59.08447266	-145.15136719	+5024	+16.41357422	+5.01855469	-1.48974609	-103.64501953	-80.90332031	+102.28271484	+6172	+15.49511719	+1.50732422	-5.38769531	+42.49511719	-43.30810547	-75.47607422	+3156
+1458240943.32410000	+16.53662109	+2.29833984	-1.64355469	+66.04980469	-59.12841797	-145.30517578	+5032	+16.41796875	+5.02294922	-1.48535156	-103.07373047	-80.90332031	+101.73339844	+6180	+15.49511719	+1.52050781	-5.38769531	+42.45117188	-43.26416016	-75.32226563	+3192
+1458240943.32830000	+16.53222656	+2.30712891	-1.63916016	+66.11572266	-59.12841797	-145.37109375	+5036	+16.41796875	+5.01855469	-1.48535156	-102.76611328	-80.90332031	+101.42578125	+6180	+15.49511719	+1.52929688	-5.39208984	+42.40722656	-43.26416016	-75.21240234	+3208
+1458240943.33660010	+16.53222656	+2.31152344	-1.63476563	+66.18164063	-59.10644531	-145.45898438	+5040	+16.41357422	+5.00976563	-1.49853516	-101.99707031	-80.94726563	+100.56884766	+6188	+15.49072266	+1.54687500	-5.39648438	+42.27539063	-43.26416016	-74.86083984	+3228
+1458240943.34080000	+16.53222656	+2.31152344	-1.63476563	+66.18164063	-59.08447266	-145.45898438	+5040	+16.41357422	+5.00976563	-1.50292969	-101.64550781	-80.94726563	+100.21728516	+6192	+15.49072266	+1.55566406	-5.40087891	+42.16552734	-43.28613281	-74.66308594	+3236
+1458240943.34500000	+16.52783203	+2.30712891	-1.63916016	+66.13769531	-59.04052734	-145.45898438	+5044	+16.40917969	+5.00097656	-1.51171875	-101.31591797	-80.94726563	+99.84375000	+6196	+15.49072266	+1.56445313	-5.40527344	+42.07763672	-43.30810547	-74.44335938	+3240
+1458240943.35330010	+16.52783203	+2.30273438	-1.64794922	+66.04980469	-58.97460938	-145.45898438	+5052	+16.40917969	+4.98779297	-1.52929688	-100.61279297	-80.96923828	+99.05273438	+6204	+15.48632813	+1.58642578	-5.42285156	+41.79199219	-43.35205078	-73.87207031	+3236
+1458240943.35750010	+16.52783203	+2.29833984	-1.65234375	+65.98388672	-58.95263672	-145.43701172	+5056	+16.40478516	+4.98339844	-1.53808594	-100.17333984	-80.96923828	+98.59130859	+6212	+15.48632813	+1.59521484	-5.43164063	+41.63818359	-43.37402344	-73.56445313	+3228
+1458240943.36579990	+16.52783203	+2.28515625	-1.66552734	+65.83007813	-58.86474609	-145.34912109	+5068	+16.40039063	+4.97021484	-1.55126953	-99.38232422	-80.99121094	+97.73437500	+6220	+15.47314453	+1.62158203	-5.45361328	+41.35253906	-43.35205078	-72.92724609	+3204
+1458240943.37410000	+16.52783203	+2.27197266	-1.67871094	+65.65429688	-58.79882813	-145.28320313	+5076	+16.39599609	+4.96142578	-1.56445313	-98.63525391	-80.99121094	+96.96533203	+6232	+15.46875000	+1.62597656	-5.45800781	+41.24267578	-43.33007813	-72.64160156	+3168
+1458240943.37830000	+16.52343750	+2.26757813	-1.68310547	+65.52246094	-58.77685547	-145.23925781	+5084	+16.39160156	+4.95703125	-1.56884766	-98.26171875	-80.99121094	+96.56982422	+6236	+15.46435547	+1.62158203	-5.45800781	+41.22070313	-43.30810547	-72.61962891	+3148
+1458240943.38240000	+16.52343750	+2.26318359	-1.69189453	+65.41259766	-58.73291016	-145.19531250	+5088	+16.39160156	+4.95703125	-1.57763672	-97.86621094	-81.01318359	+96.17431641	+6244	+15.46435547	+1.61718750	-5.45800781	+41.24267578	-43.28613281	-72.66357422	+3132
+1458240943.39080000	+16.52343750	+2.25439453	-1.69628906	+65.17089844	-58.71093750	-145.08544922	+5100	+16.39160156	+4.95263672	-1.57763672	-97.25097656	-81.03515625	+95.58105469	+6252	+15.46435547	+1.60839844	-5.45361328	+41.37451172	-43.19824219	-72.83935547	+3108
+1458240943.39490010	+16.52343750	+2.25439453	-1.70068359	+65.03906250	-58.71093750	-145.04150391	+5104	+16.39160156	+4.95263672	-1.57763672	-96.94335938	-81.05712891	+95.29541016	+6256	+15.46435547	+1.59960938	-5.44482422	+41.46240234	-43.15429688	-72.97119141	+3100
+1458240943.40330000	+16.51904297	+2.25439453	-1.69189453	+64.70947266	-58.79882813	-144.93164063	+5108	+16.39599609	+4.95703125	-1.56884766	-96.35009766	-81.18896484	+94.76806641	+6264	+15.46435547	+1.58642578	-5.43603516	+41.63818359	-43.06640625	-73.25683594	+3088
+1458240943.40739990	+16.51904297	+2.25878906	-1.67871094	+64.55566406	-58.86474609	-144.88769531	+5112	+16.39599609	+4.96142578	-1.56005859	-96.06445313	-81.27685547	+94.54833984	+6268	+15.46435547	+1.57763672	-5.42724609	+41.72607422	-43.02246094	-73.41064453	+3088
+1458240943.41160010	+16.51464844	+2.26757813	-1.66552734	+64.40185547	-58.95263672	-144.84375000	+5116	+16.40039063	+4.96582031	-1.55126953	-95.95458984	-81.38671875	+94.50439453	+6276	+15.46435547	+1.56884766	-5.41845703	+41.83593750	-43.00048828	-73.60839844	+3092
+1458240943.41989990	+16.51464844	+2.29833984	-1.62158203	+63.89648438	-59.28222656	-144.64599609	+5116	+16.41357422	+4.97460938	-1.52050781	-95.33935547	-81.89208984	+94.04296875	+6284	+15.46875000	+1.54687500	-5.39648438	+42.14355469	-42.89062500	-74.15771484	+3104
+1458240943.42409990	+16.51464844	+2.30712891	-1.59960938	+63.61083984	-59.43603516	-144.49218750	+5116	+16.41796875	+4.98339844	-1.50732422	-95.07568359	-82.15576172	+93.86718750	+6284	+15.46875000	+1.53369141	-5.38330078	+42.31933594	-42.84667969	-74.42138672	+3116
+1458240943.43240000	+16.50585938	+2.32910156	-1.56005859	+62.66601563	-59.83154297	-143.94287109	+5104	+16.42675781	+4.99218750	-1.49414063	-93.27392578	-83.12255859	+92.21923828	+6288	+15.46435547	+1.49853516	-5.34814453	+42.89062500	-42.60498047	-75.30029297	+3156
+1458240943.43660000	+16.50585938	+2.33349609	-1.55126953	+62.11669922	-59.96337891	-143.59130859	+5096	+16.42675781	+4.99218750	-1.49414063	-92.63671875	-83.51806641	+91.60400391	+6288	+15.45996094	+1.48535156	-5.33935547	+43.02246094	-42.53906250	-75.49804688	+3172
+1458240943.44070010	+16.50146484	+2.32910156	-1.55126953	+61.36962891	-60.09521484	-143.06396484	+5084	+16.42675781	+4.99218750	-1.50292969	-90.48339844	-84.11132813	+89.47265625	+6288	+15.45996094	+1.47656250	-5.33935547	+43.11035156	-42.49511719	-75.60791016	+3188
+1458240943.44910000	+16.50146484	+2.30712891	-1.57324219	+59.78759766	-60.27099609	-141.92138672	+5072	+16.43115234	+4.98779297	-1.52050781	-86.41845703	-85.10009766	+85.42968750	+6288	+15.45556641	+1.46777344	-5.34375000	+43.15429688	-42.38525391	-75.65185547	+3216
+1458240943.45320010	+16.50146484	+2.29394531	-1.59082031	+58.88671875	-60.33691406	-141.21826172	+5064	+16.42675781	+4.98779297	-1.55126953	-81.01318359	-85.67138672	+80.06835938	+6288	+15.45556641	+1.46777344	-5.34814453	+43.17626953	-42.36328125	-75.58593750	+3224
+1458240943.45740010	+16.50146484	+2.27197266	-1.61279297	+57.87597656	-60.40283203	-140.42724609	+5064	+16.42236328	+4.98779297	-1.58203125	-74.00390625	-86.17675781	+73.08105469	+6292	+15.45556641	+1.46777344	-5.35693359	+43.15429688	-42.29736328	-75.49804688	+3228
+1458240943.46569990	+16.49707031	+2.23242188	-1.66992188	+55.65673828	-60.49072266	-138.58154297	+5068	+16.41357422	+4.98779297	-1.62158203	-54.75585938	-87.07763672	+53.94287109	+6296	+15.44677734	+1.46777344	-5.37890625	+43.06640625	-42.18750000	-75.23437500	+3232
+1458240943.46989990	+16.49267578	+2.21044922	-1.70507813	+54.47021484	-60.53466797	-137.54882813	+5076	+16.40917969	+4.98779297	-1.65234375	-38.95751953	-87.29736328	+38.18847656	+6296	+15.43798828	+1.46777344	-5.39208984	+43.02246094	-42.14355469	-75.10253906	+3232
+1458240943.47410010	+16.49267578	+2.18408203	-1.73144531	+53.26171875	-60.62255859	-136.49414063	+5080	+16.40917969	+4.98779297	-1.66552734	-23.35693359	-87.42919922	+22.60986328	+6296	+15.43359375	+1.46337891	-5.40087891	+42.97851563	-42.07763672	-74.94873047	+3228
+1458240943.48239990	+16.49707031	+2.14892578	-1.78857422	+50.80078125	-60.79833984	-134.16503906	+5092	+16.41357422	+4.99658203	-1.72265625	+9.75585938	-86.66015625	-10.34912109	+6300	+15.42919922	+1.45898438	-5.43164063	+42.86865234	-41.96777344	-74.61914063	+3212
+1458240943.48659990	+16.49707031	+2.13134766	-1.80615234	+49.50439453	-60.97412109	-132.91259766	+5096	+16.41796875	+5.00097656	-1.72705078	+20.91796875	-86.17675781	-21.44531250	+6300	+15.42480469	+1.45458984	-5.44482422	+42.84667969	-41.90185547	-74.50927734	+3200
+1458240943.49490000	+16.49707031	+2.10937500	-1.84570313	+46.51611328	-61.34765625	-129.85839844	+5100	+16.42236328	+5.02734375	-1.77099609	+34.65087891	-84.41894531	-34.89257813	+6300	+15.41162109	+1.43701172	-5.47119141	+42.86865234	-41.70410156	-74.26757813	+3168
+1458240943.49910000	+16.49707031	+2.09619141	-1.85449219	+45.00000000	-61.63330078	-128.29833984	+5096	+16.43115234	+5.04052734	-1.76660156	+39.81445313	-83.64990234	-39.92431641	+6296	+15.40283203	+1.42822266	-5.47998047	+42.91259766	-41.61621094	-74.22363281	+3152
+1458240943.50740000	+16.50146484	+2.08740234	-1.84130859	+41.50634766	-62.35839844	-124.51904297	+5088	+16.44873047	+5.08007813	-1.76220703	+46.84570313	-81.82617188	-46.60400391	+6292	+15.38964844	+1.38867188	-5.47998047	+43.13232422	-41.48437500	-74.44335938	+3124
+1458240943.51160000	+16.50585938	+2.08740234	-1.82373047	+39.81445313	-62.81982422	-122.69531250	+5080	+16.47070313	+5.09765625	-1.74462891	+49.92187500	-80.92529297	-49.52636719	+6288	+15.38525391	+1.37109375	-5.47119141	+43.26416016	-41.44042969	-74.64111328	+3116
+1458240943.51990010	+16.51464844	+2.07421875	-1.78417969	+35.72753906	-63.56689453	-118.38867188	+5060	+16.49267578	+5.15039063	-1.74902344	+53.89892578	-78.75000000	-53.15185547	+6280	+15.38525391	+1.33154297	-5.45800781	+43.59375000	-41.37451172	-75.03662109	+3104
+1458240943.52399990	+16.51904297	+2.06982422	-1.76660156	+33.55224609	-63.94042969	-116.10351563	+5048	+16.50146484	+5.17236328	-1.74023438	+55.83251953	-77.62939453	-54.90966797	+6276	+15.37646484	+1.31396484	-5.44921875	+43.74755859	-41.30859375	-75.23437500	+3104
+1458240943.52819990	+16.51464844	+2.06103516	-1.74902344	+31.24511719	-64.22607422	-113.75244141	+5032	+16.50585938	+5.19873047	-1.73583984	+57.43652344	-76.50878906	-56.31591797	+6276	+15.36767578	+1.29199219	-5.44482422	+43.94531250	-41.22070313	-75.43212891	+3108
+1458240943.53239990	+16.51464844	+2.04345703	-1.73583984	+28.78417969	-64.44580078	-111.26953125	+5016	+16.51025391	+5.22070313	-1.73144531	+58.82080078	-75.34423828	-57.52441406	+6272	+15.35009766	+1.27001953	-5.44042969	+44.07714844	-41.13281250	-75.58593750	+3112
+1458240943.54070000	+16.52343750	+2.01269531	-1.70507813	+23.73046875	-64.77539063	-106.17187500	+4984	+16.51904297	+5.26464844	-1.74902344	+60.68847656	-72.94921875	-59.06250000	+6268	+15.33251953	+1.23925781	-5.43603516	+44.29687500	-41.04492188	-75.76171875	+3136
+1458240943.54489990	+16.52343750	+1.99072266	-1.69628906	+21.15966797	-64.81933594	-103.62304688	+4964	+16.51904297	+5.27783203	-1.75341797	+61.58935547	-71.74072266	-59.83154297	+6264	+15.32373047	+1.21728516	-5.43603516	+44.36279297	-40.97900391	-75.80566406	+3148
+1458240943.54900000	+16.52343750	+1.97314453	-1.69628906	+18.65478516	-64.73144531	-101.11816406	+4944	+16.51904297	+5.29101563	-1.78857422	+61.98486328	-70.42236328	-60.09521484	+6264	+15.31494141	+1.19531250	-5.43603516	+44.36279297	-40.93505859	-75.82763672	+3160
+1458240943.55740000	+16.51464844	+1.90722656	-1.74902344	+13.57910156	-64.05029297	-96.30615234	+4920	+16.50585938	+5.31298828	-1.86328125	+62.75390625	-67.87353516	-60.53466797	+6268	+15.28857422	+1.17333984	-5.47558594	+44.27490234	-40.67138672	-75.38818359	+3184
+1458240943.56150010	+16.51904297	+1.86767578	-1.77978516	+11.38183594	-63.58886719	-94.24072266	+4908	+16.49267578	+5.30859375	-1.92919922	+62.57812500	-66.48925781	-60.22705078	+6272	+15.27539063	+1.16455078	-5.48876953	+44.16503906	-40.60546875	-75.12451172	+3192
+1458240943.56990000	+16.51025391	+1.79736328	-1.85888672	+7.40478516	-62.51220703	-90.50537109	+4896	+16.46191406	+5.30419922	-2.03466797	+62.75390625	-64.09423828	-60.11718750	+6284	+15.26220703	+1.15576172	-5.50634766	+44.05517578	-40.47363281	-74.86083984	+3204
+1458240943.57399990	+16.51025391	+1.75781250	-1.90722656	+5.80078125	-61.89697266	-89.07714844	+4892	+16.45751953	+5.29541016	-2.12255859	+62.33642578	-62.79785156	-59.56787109	+6292	+15.24902344	+1.14697266	-5.51953125	+43.96728516	-40.40771484	-74.66308594	+3208
+1458240943.57820010	+16.51025391	+1.72705078	-1.96435547	+4.35058594	-61.14990234	-87.71484375	+4896	+16.44873047	+5.29101563	-2.19726563	+62.20458984	-61.69921875	-59.26025391	+6300	+15.24023438	+1.13378906	-5.54589844	+43.76953125	-40.25390625	-74.31152344	+3208
+1458240943.58649990	+16.51464844	+1.64794922	-2.07861328	+2.15332031	-59.72167969	-85.80322266	+4896	+16.42675781	+5.26464844	-2.36425781	+61.58935547	-59.45800781	-58.31542969	+6312	+15.21386719	+1.10742188	-5.59423828	+43.41796875	-39.92431641	-73.58642578	+3200
+1458240943.59069990	+16.51464844	+1.62158203	-2.14013672	+1.29638672	-58.97460938	-85.03417969	+4896	+16.41357422	+5.25585938	-2.44335938	+61.43554688	-58.46923828	-57.91992188	+6312	+15.18750000	+1.08105469	-5.63378906	+43.08837891	-39.57275391	-72.90527344	+3192
+1458240943.59480000	+16.51464844	+1.58642578	-2.19726563	+0.57128906	-58.24951172	-84.44091797	+4896	+16.40478516	+5.24267578	-2.52246094	+61.14990234	-57.50244141	-57.41455078	+6320	+15.16552734	+1.05908203	-5.66894531	+42.82470703	-39.28710938	-72.42187500	+3176
+1458240943.60320000	+16.51904297	+1.53369141	-2.29833984	-0.28564453	-56.88720703	-83.64990234	+4900	+16.38720703	+5.20751953	-2.68066406	+60.46875000	-55.78857422	-56.33789063	+6320	+15.12158203	+1.00634766	-5.73046875	+42.38525391	-38.58398438	-71.54296875	+3136
+1458240943.60730000	+16.51904297	+1.51171875	-2.34667969	-0.50537109	-56.27197266	-83.43017578	+4896	+16.38720703	+5.19433594	-2.74218750	+60.29296875	-55.08544922	-55.94238281	+6316	+15.10400391	+0.97558594	-5.75244141	+42.25341797	-38.25439453	-71.30126953	+3112
+1458240943.61150000	+16.52343750	+1.49414063	-2.37744141	-0.54931641	-55.76660156	-83.34228516	+4892	+16.38281250	+5.18554688	-2.81250000	+59.98535156	-54.36035156	-55.43701172	+6312	+15.08642578	+0.94921875	-5.77001953	+42.18750000	-37.92480469	-71.12548828	+3084
+1458240943.61980010	+16.53222656	+1.47656250	-2.43896484	-0.39550781	-54.71191406	-83.29833984	+4876	+16.38281250	+5.16796875	-2.93115234	+59.63378906	-53.15185547	-54.55810547	+6288	+15.06005859	+0.87451172	-5.80517578	+42.01171875	-37.11181641	-70.86181641	+3036
+1458240943.62400010	+16.53222656	+1.46777344	-2.46533203	-0.13183594	-54.22851563	-83.45214844	+4864	+16.37841797	+5.15917969	-2.97949219	+59.41406250	-52.60253906	-54.09667969	+6272	+15.03369141	+0.84375000	-5.82275391	+41.98974609	-36.65039063	-70.75195313	+3012
+1458240943.62820010	+16.53222656	+1.46777344	-2.48291016	+0.21972656	-53.76708984	-83.58398438	+4852	+16.37402344	+5.14599609	-3.01904297	+59.30419922	-52.16308594	-53.74511719	+6256	+15.01171875	+0.80419922	-5.83593750	+41.96777344	-36.14501953	-70.68603516	+2996
+1458240943.63649990	+16.52783203	+1.46337891	-2.51806641	+1.12060547	-52.93212891	-84.08935547	+4824	+16.37402344	+5.12402344	-3.09814453	+58.84277344	-51.30615234	-52.82226563	+6220	+14.95898438	+0.71630859	-5.86669922	+41.90185547	-35.17822266	-70.62011719	+2968
+1458240943.64070010	+16.52783203	+1.47216797	-2.53125000	+1.66992188	-52.58056641	-84.33105469	+4808	+16.37402344	+5.11523438	-3.14208984	+58.62304688	-50.93261719	-52.33886719	+6200	+14.93261719	+0.67236328	-5.87988281	+41.85791016	-34.65087891	-70.57617188	+2960
+1458240943.64479990	+16.52783203	+1.46777344	-2.54443359	+2.26318359	-52.20703125	-84.68261719	+4792	+16.37402344	+5.09765625	-3.18603516	+58.38134766	-50.53710938	-51.85546875	+6180	+14.90625000	+0.62402344	-5.89306641	+41.81396484	-34.12353516	-70.55419922	+2956
+1458240943.65319990	+16.53222656	+1.46777344	-2.58398438	+3.64746094	-51.39404297	-85.51757813	+4756	+16.36962891	+5.06689453	-3.27392578	+57.74414063	-49.79003906	-50.73486328	+6136	+14.85351563	+0.53173828	-5.92382813	+41.70410156	-33.00292969	-70.42236328	+2952
+1458240943.65730000	+16.53222656	+1.46337891	-2.60595703	+4.35058594	-50.93261719	-85.93505859	+4736	+16.36523438	+5.04052734	-3.32666016	+57.32666016	-49.37255859	-50.05371094	+6112	+14.81835938	+0.48779297	-5.94140625	+41.61621094	-32.43164063	-70.24658203	+2952
+1458240943.66570000	+16.51904297	+1.44580078	-2.68505859	+5.93261719	-49.76806641	-86.90185547	+4704	+16.35205078	+4.98779297	-3.44970703	+56.29394531	-48.55957031	-48.53759766	+6076	+14.75244141	+0.39550781	-5.98535156	+41.37451172	-31.24511719	-69.80712891	+2960
+1458240943.66980000	+16.51464844	+1.42382813	-2.72900391	+6.63574219	-49.17480469	-87.36328125	+4692	+16.34765625	+4.94824219	-3.50683594	+55.72265625	-48.16406250	-47.76855469	+6056	+14.71289063	+0.35156250	-6.01171875	+41.22070313	-30.62988281	-69.52148438	+2964
+1458240943.67810010	+16.51464844	+1.37548828	-2.83447266	+8.10791016	-47.87841797	-88.26416016	+4668	+16.33447266	+4.86914063	-3.66064453	+54.38232422	-47.24121094	-46.01074219	+6020	+14.65576172	+0.26806641	-6.04687500	+40.89111328	-29.59716797	-68.90625000	+2960
+1458240943.68230010	+16.51464844	+1.34033203	-2.88720703	+8.74511719	-47.21923828	-88.70361328	+4660	+16.33007813	+4.81640625	-3.74414063	+53.63525391	-46.73583984	-45.06591797	+6004	+14.62500000	+0.21533203	-6.06884766	+40.67138672	-29.04785156	-68.55468750	+2956
+1458240943.68650010	+16.51464844	+1.30517578	-2.95751953	+9.36035156	-46.45019531	-89.09912109	+4652	+16.31689453	+4.76367188	-3.82763672	+52.82226563	-46.25244141	-44.09912109	+5988	+14.58984375	+0.16699219	-6.09082031	+40.45166016	-28.49853516	-68.18115234	+2948
+1458240943.69479990	+16.50146484	+1.22607422	-3.11132813	+10.48095703	-44.80224609	-89.75830078	+4640	+16.29931641	+4.64501953	-3.98583984	+51.19628906	-45.32958984	-42.18750000	+5952	+14.52832031	+0.08789063	-6.14355469	+40.07812500	-27.37792969	-67.28027344	+2916
+1458240943.69899990	+16.49707031	+1.18212891	-3.18164063	+10.96435547	-44.01123047	-90.06591797	+4632	+16.28613281	+4.58349609	-4.06933594	+50.31738281	-44.84619141	-41.19873047	+5932	+14.49755859	+0.04394531	-6.15673828	+39.90234375	-26.87255859	-66.84082031	+2896
+1458240943.70729990	+16.48388672	+1.09423828	-3.31787109	+11.97509766	-42.47314453	-90.57128906	+4620	+16.26416016	+4.45605469	-4.22314453	+48.62548828	-43.94531250	-39.28710938	+5892	+14.43603516	-0.05273438	-6.18310547	+39.57275391	-25.86181641	-66.07177734	+2852
+1458240943.71149990	+16.47949219	+1.05029297	-3.37500000	+12.43652344	-41.74804688	-90.81298828	+4612	+16.25537109	+4.38574219	-4.28906250	+47.74658203	-43.57177734	-38.34228516	+5868	+14.40527344	-0.10546875	-6.18750000	+39.39697266	-25.35644531	-65.74218750	+2832
+1458240943.71980000	+16.47070313	+0.97119141	-3.50683594	+13.44726563	-40.16601563	-91.20849609	+4592	+16.23779297	+4.24511719	-4.41210938	+45.96679688	-42.84667969	-36.47460938	+5816	+14.34814453	-0.21533203	-6.21386719	+39.13330078	-24.27978516	-65.01708984	+2780
+1458240943.72400000	+16.45751953	+0.93164063	-3.56396484	+13.93066406	-39.41894531	-91.40625000	+4580	+16.22460938	+4.17480469	-4.46044922	+45.08789063	-42.51708984	-35.52978516	+5784	+14.30859375	-0.26806641	-6.21826172	+39.06738281	-23.66455078	-64.68750000	+2756
+1458240943.72810010	+16.43994141	+0.90087891	-3.61669922	+14.45800781	-38.67187500	-91.53808594	+4568	+16.21142578	+4.10449219	-4.50878906	+44.20898438	-42.23144531	-34.62890625	+5752	+14.26904297	-0.32080078	-6.22705078	+39.00146484	-23.07128906	-64.35791016	+2732
+1458240943.73230000	+16.42675781	+0.87011719	-3.66943359	+14.98535156	-37.94677734	-91.66992188	+4552	+16.19824219	+4.03857422	-4.55273438	+43.33007813	-41.94580078	-33.68408203	+5720	+14.23388672	-0.38671875	-6.23144531	+38.91357422	-22.45605469	-64.09423828	+2712
+1458240943.74060010	+16.39599609	+0.82177734	-3.73974609	+16.17187500	-36.67236328	-91.91162109	+4512	+16.17187500	+3.90673828	-4.60986328	+41.50634766	-41.57226563	-31.79443359	+5652	+14.14599609	-0.51416016	-6.23583984	+38.82568359	-21.15966797	-63.56689453	+2672
+1458240943.74480010	+16.38281250	+0.79541016	-3.76611328	+16.80908203	-36.05712891	-92.04345703	+4492	+16.15869141	+3.83642578	-4.63183594	+40.58349609	-41.37451172	-30.84960938	+5616	+14.10644531	-0.59326172	-6.24023438	+38.73779297	-20.45654297	-63.34716797	+2660
+1458240943.74889990	+16.36083984	+0.76904297	-3.79687500	+17.42431641	-35.44189453	-92.17529297	+4468	+16.14550781	+3.76171875	-4.65380859	+39.57275391	-41.24267578	-29.86083984	+5576	+14.05810547	-0.66796875	-6.24023438	+38.69384766	-19.73144531	-63.12744141	+2648
+1458240943.75309990	+16.33886719	+0.75585938	-3.82763672	+18.12744141	-34.76074219	-92.24121094	+4444	+16.13232422	+3.69140625	-4.67138672	+38.58398438	-41.06689453	-28.85009766	+5536	+14.00976563	-0.73388672	-6.25341797	+38.69384766	-18.96240234	-62.79785156	+2636
+1458240943.76140000	+16.29492188	+0.70312500	-3.89794922	+19.37988281	-33.37646484	-92.30712891	+4396	+16.10156250	+3.54638672	-4.71093750	+36.40869141	-40.73730469	-26.69677734	+5456	+13.90429688	-0.88330078	-6.26660156	+38.60595703	-17.40234375	-62.16064453	+2628
+1458240943.76560000	+16.26855469	+0.68994141	-3.92871094	+20.08300781	-32.69531250	-92.28515625	+4376	+16.08398438	+3.46728516	-4.72412109	+35.28808594	-40.58349609	-25.62011719	+5412	+13.85156250	-0.94921875	-6.27539063	+38.60595703	-16.61132813	-61.76513672	+2628
+1458240943.76979990	+16.23779297	+0.65917969	-3.95947266	+20.69824219	-32.03613281	-92.24121094	+4360	+16.06640625	+3.38378906	-4.74169922	+34.07958984	-40.42968750	-24.47753906	+5372	+13.79003906	-1.02832031	-6.28417969	+38.54003906	-15.79833984	-61.36962891	+2628
+1458240943.77390000	+16.21582031	+0.62841797	-3.99023438	+21.31347656	-31.35498047	-92.21923828	+4348	+16.05322266	+3.29589844	-4.76367188	+32.71728516	-40.27587891	-23.24707031	+5332	+13.73730469	-1.10742188	-6.27539063	+38.47412109	-15.07324219	-61.04003906	+2632
+1458240943.77810000	+16.18945313	+0.60644531	-4.02978516	+21.97265625	-30.62988281	-92.08740234	+4332	+16.04003906	+3.20800781	-4.77246094	+31.33300781	-40.18798828	-22.06054688	+5292	+13.68457031	-1.16894531	-6.28417969	+38.47412109	-14.30419922	-60.53466797	+2632
+1458240943.78640010	+16.13232422	+0.52734375	-4.11767578	+23.09326172	-29.09179688	-91.80175781	+4316	+16.01806641	+3.01464844	-4.80761719	+28.30078125	-39.92431641	-19.42382813	+5204	+13.57910156	-1.32275391	-6.28417969	+38.38623047	-12.81005859	-59.61181641	+2636
+1458240943.79060010	+16.10156250	+0.49658203	-4.17480469	+23.68652344	-28.23486328	-91.56005859	+4308	+16.00488281	+2.90917969	-4.82080078	+26.67480469	-39.81445313	-18.12744141	+5160	+13.53076172	-1.38427734	-6.28857422	+38.40820313	-12.04101563	-58.99658203	+2640
+1458240943.79480000	+16.06640625	+0.44384766	-4.23193359	+24.14794922	-27.37792969	-91.27441406	+4304	+15.99169922	+2.79931641	-4.83837891	+24.91699219	-39.66064453	-16.69921875	+5120	+13.47363281	-1.45019531	-6.29296875	+38.38623047	-11.31591797	-58.38134766	+2640
+1458240943.79889990	+16.03125000	+0.39550781	-4.28906250	+24.60937500	-26.52099609	-90.98876953	+4300	+15.97851563	+2.68505859	-4.86474609	+22.93945313	-39.50683594	-15.11718750	+5076	+13.42529297	-1.51611328	-6.27539063	+38.38623047	-10.65673828	-57.85400391	+2636
+1458240943.80310010	+16.00048828	+0.36035156	-4.34619141	+25.15869141	-25.68603516	-90.61523438	+4288	+15.96533203	+2.55761719	-4.86474609	+20.91796875	-39.50683594	-13.64501953	+5028	+13.37695313	-1.56884766	-6.26660156	+38.47412109	-10.04150391	-57.19482422	+2628
+1458240943.80730010	+15.96533203	+0.30322266	-4.40771484	+25.64208984	-24.82910156	-90.26367188	+4276	+15.95214844	+2.43457031	-4.86914063	+18.80859375	-39.48486328	-12.06298828	+4984	+13.32421875	-1.63037109	-6.25781250	+38.49609375	-9.36035156	-56.57958984	+2624
+1458240943.81559990	+15.89501953	+0.19775391	-4.52636719	+26.56494141	-23.11523438	-89.47265625	+4248	+15.93017578	+2.17089844	-4.88232422	+14.23828125	-39.35302734	-8.72314453	+4888	+13.23632813	-1.74462891	-6.21826172	+38.71582031	-8.17382813	-55.34912109	+2600
+1458240943.81979990	+15.85986328	+0.14062500	-4.58789063	+27.00439453	-22.23632813	-89.03320313	+4232	+15.90820313	+2.03906250	-4.88232422	+11.90917969	-39.24316406	-7.05322266	+4840	+13.19238281	-1.81054688	-6.20507813	+38.80371094	-7.53662109	-54.71191406	+2584
+1458240943.82390000	+15.81591797	+0.08349609	-4.64501953	+27.42187500	-21.35742188	-88.57177734	+4212	+15.87744141	+1.90283203	-4.88671875	+9.51416016	-39.06738281	-5.31738281	+4788	+13.14404297	-1.87207031	-6.17871094	+38.91357422	-6.92138672	-54.11865234	+2572
+1458240943.82810000	+15.77197266	+0.03955078	-4.70214844	+27.94921875	-20.54443359	-88.06640625	+4188	+15.84667969	+1.75781250	-4.88671875	+7.11914063	-38.89160156	-3.69140625	+4736	+13.09570313	-1.92041016	-6.15673828	+39.13330078	-6.32812500	-53.39355469	+2552
+1458240943.83220010	+15.72363281	-0.00878906	-4.75488281	+28.41064453	-19.73144531	-87.56103516	+4160	+15.80273438	+1.61279297	-4.88671875	+4.72412109	-38.62792969	-2.04345703	+4688	+13.04296875	-1.98632813	-6.13916016	+39.26513672	-5.66894531	-52.73437500	+2536
+1458240943.83640000	+15.67529297	-0.05712891	-4.79882813	+28.85009766	-18.96240234	-87.05566406	+4132	+15.75878906	+1.47656250	-4.87792969	+2.37304688	-38.40820313	-0.41748047	+4636	+12.99462891	-2.04785156	-6.10839844	+39.44091797	-5.07568359	-52.16308594	+2516
+1458240943.84060000	+15.63134766	-0.11425781	-4.83837891	+29.24560547	-18.21533203	-86.57226563	+4100	+15.71484375	+1.35351563	-4.87792969	+0.17578125	-37.99072266	+1.18652344	+4584	+12.94189453	-2.10058594	-6.08642578	+39.70458984	-4.48242188	-51.45996094	+2496
+1458240943.84890010	+15.53466797	-0.21533203	-4.89990234	+30.01464844	-16.85302734	-85.60546875	+4032	+15.60937500	+1.08105469	-4.86035156	-3.71337891	-37.22167969	+3.73535156	+4476	+12.83203125	-2.25000000	-6.03808594	+40.03417969	-3.16406250	-50.22949219	+2468
+1458240943.85310010	+15.48193359	-0.26806641	-4.92626953	+30.30029297	-16.14990234	-85.12207031	+3996	+15.54785156	+0.97558594	-4.86914063	-5.25146484	-36.54052734	+4.89990234	+4424	+12.77050781	-2.31152344	-6.01611328	+40.27587891	-2.50488281	-49.52636719	+2452
+1458240943.85719990	+15.42480469	-0.30761719	-4.94824219	+30.67382813	-15.46875000	-84.59472656	+3960	+15.48632813	+0.84814453	-4.87792969	-6.70166016	-35.88134766	+5.86669922	+4372	+12.70898438	-2.39501953	-6.00292969	+40.40771484	-1.80175781	-48.84521484	+2440
+1458240943.86139990	+15.36767578	-0.34716797	-4.96142578	+30.98144531	-14.87548828	-84.06738281	+3924	+15.42041016	+0.73828125	-4.85595703	-7.86621094	-35.41992188	+6.63574219	+4316	+12.64306641	-2.47412109	-5.97656250	+40.56152344	-1.12060547	-48.20800781	+2432
+1458240943.86970000	+15.25341797	-0.44384766	-4.97900391	+31.37695313	-13.64501953	-83.07861328	+3856	+15.29296875	+0.54931641	-4.86035156	-9.55810547	-33.90380859	+8.02001953	+4220	+12.50244141	-2.62792969	-5.94580078	+40.93505859	+0.24169922	-46.75781250	+2420
+1458240943.87389990	+15.19628906	-0.48779297	-4.97021484	+31.53076172	-13.13964844	-82.59521484	+3820	+15.23583984	+0.45263672	-4.83398438	-10.08544922	-33.39843750	+8.43750000	+4176	+12.43652344	-2.71142578	-5.91943359	+41.06689453	+0.85693359	-46.12060547	+2416
+1458240943.87809990	+15.13916016	-0.54492188	-4.97460938	+31.55273438	-12.54638672	-82.13378906	+3792	+15.17871094	+0.39550781	-4.83398438	-10.30517578	-32.56347656	+8.89892578	+4128	+12.36621094	-2.78613281	-5.89746094	+41.26464844	+1.47216797	-45.39550781	+2412
+1458240943.88220000	+15.08203125	-0.59765625	-4.97460938	+31.59667969	-11.93115234	-81.65039063	+3764	+15.12597656	+0.29882813	-4.83398438	-10.52490234	-31.77246094	+9.11865234	+4096	+12.29150391	-2.87402344	-5.87988281	+41.39648438	+2.10937500	-44.69238281	+2412
+1458240943.89060000	+14.96777344	-0.69873047	-4.96582031	+31.66259766	-10.81054688	-80.70556641	+3712	+15.00732422	+0.15380859	-4.81640625	-10.32714844	-30.27832031	+9.31640625	+4024	+12.15527344	-3.03662109	-5.82275391	+41.72607422	+3.20800781	-43.30810547	+2416
+1458240943.89470010	+14.91064453	-0.75585938	-4.96582031	+31.61865234	-10.21728516	-80.20019531	+3692	+14.95019531	+0.07031250	-4.81640625	-10.17333984	-29.44335938	+9.36035156	+4000	+12.08496094	-3.11572266	-5.80078125	+41.87988281	+3.73535156	-42.58300781	+2416
+1458240943.89890000	+14.84912109	-0.81738281	-4.95703125	+31.59667969	-9.66796875	-79.73876953	+3668	+14.89306641	-0.00439453	-4.80322266	-9.95361328	-28.71826172	+9.38232422	+3968	+12.02343750	-3.19921875	-5.76123047	+42.03369141	+4.17480469	-41.96777344	+2424
+1458240943.90300010	+14.79199219	-0.87011719	-4.95263672	+31.59667969	-9.11865234	-79.25537109	+3644	+14.83593750	-0.06152344	-4.79443359	-9.62402344	-27.90527344	+9.47021484	+3932	+11.95751953	-3.26953125	-5.72607422	+42.27539063	+4.57031250	-41.30859375	+2424
+1458240943.91140010	+14.68212891	-1.01953125	-4.94384766	+31.37695313	-8.02001953	-78.39843750	+3608	+14.72167969	-0.22851563	-4.77685547	-9.03076172	-26.38916016	+9.36035156	+3880	+11.83886719	-3.42333984	-5.64257813	+42.67089844	+5.29541016	-40.12207031	+2436
+1458240943.91549990	+14.62939453	-1.07666016	-4.93945313	+31.44287109	-7.49267578	-77.91503906	+3584	+14.66455078	-0.29443359	-4.77246094	-8.63525391	-25.57617188	+9.36035156	+3852	+11.78173828	-3.48925781	-5.59423828	+42.93457031	+5.55908203	-39.50683594	+2436
+1458240943.91969990	+14.57226563	-1.15576172	-4.93945313	+31.37695313	-6.96533203	-77.45361328	+3560	+14.60302734	-0.37353516	-4.77246094	-8.30566406	-24.76318359	+9.33837891	+3828	+11.72900391	-3.55957031	-5.55029297	+43.19824219	+5.84472656	-38.93554688	+2436
+1458240943.92389990	+14.51513672	-1.23046875	-4.93066406	+31.35498047	-6.41601563	-77.01416016	+3540	+14.54150391	-0.45263672	-4.76367188	-8.02001953	-23.99414063	+9.29443359	+3800	+11.68066406	-3.62988281	-5.49316406	+43.43994141	+6.06445313	-38.45214844	+2440
+1458240943.92800000	+14.45800781	-1.28320313	-4.92626953	+31.50878906	-5.95458984	-76.53076172	+3512	+14.47558594	-0.51855469	-4.75927734	-7.62451172	-23.22509766	+9.36035156	+3772	+11.62353516	-3.69140625	-5.44042969	+43.79150391	+6.24023438	-37.90283203	+2436
+1458240943.93220000	+14.40087891	-1.36230469	-4.91748047	+31.53076172	-5.47119141	-76.06933594	+3484	+14.41406250	-0.59326172	-4.75048828	-7.33886719	-22.47802734	+9.38232422	+3744	+11.57519531	-3.76171875	-5.38769531	+44.09912109	+6.45996094	-37.35351563	+2436
+1458240943.93639990	+14.34375000	-1.44140625	-4.90429688	+31.55273438	-5.03173828	-75.65185547	+3456	+14.35253906	-0.67236328	-4.73730469	-7.05322266	-21.77490234	+9.42626953	+3712	+11.53125000	-3.82763672	-5.32617188	+44.38476563	+6.61376953	-36.93603516	+2436
+1458240943.94470000	+14.22949219	-1.56884766	-4.87353516	+31.90429688	-4.26269531	-74.75097656	+3392	+14.22509766	-0.80859375	-4.70654297	-6.41601563	-20.45654297	+9.64599609	+3648	+11.43017578	-3.96386719	-5.21630859	+45.06591797	+6.89941406	-35.99121094	+2428
+1458240943.94890000	+14.17236328	-1.64355469	-4.84716797	+32.03613281	-3.91113281	-74.35546875	+3364	+14.15917969	-0.87890625	-4.68017578	-6.15234375	-19.84130859	+9.73388672	+3616	+11.38183594	-4.03417969	-5.15039063	+45.37353516	+7.05322266	-35.59570313	+2428
+1458240943.95300010	+14.11523438	-1.69628906	-4.82958984	+32.32177734	-3.58154297	-73.87207031	+3328	+14.09765625	-0.93603516	-4.66259766	-5.77880859	-19.18212891	+9.90966797	+3580	+11.32910156	-4.10009766	-5.09326172	+45.74707031	+7.16308594	-35.13427734	+2420
+1458240943.95720010	+14.05371094	-1.76660156	-4.80761719	+32.54150391	-3.25195313	-73.43261719	+3296	+14.03173828	-1.00634766	-4.64062500	-5.49316406	-18.56689453	+10.08544922	+3544	+11.28076172	-4.17480469	-5.04492188	+46.09863281	+7.33886719	-34.65087891	+2416
+1458240943.96550010	+13.93066406	-1.87646484	-4.74169922	+33.11279297	-2.72460938	-72.55371094	+3236	+13.90429688	-1.12500000	-4.57470703	-4.89990234	-17.51220703	+10.50292969	+3480	+11.17529297	-4.31982422	-4.93505859	+46.75781250	+7.58056641	-33.81591797	+2408
+1458240943.96970010	+13.86914063	-1.94238281	-4.70654297	+33.39843750	-2.48291016	-72.15820313	+3212	+13.83837891	-1.18652344	-4.53955078	-4.59228516	-17.00683594	+10.72265625	+3452	+11.11816406	-4.39892578	-4.88671875	+47.06542969	+7.73437500	-33.33251953	+2404
+1458240943.97390010	+13.80761719	-2.00390625	-4.66259766	+33.66210938	-2.28515625	-71.80664063	+3192	+13.77685547	-1.24365234	-4.49121094	-4.32861328	-16.61132813	+10.94238281	+3424	+11.06542969	-4.47802734	-4.82958984	+47.37304688	+7.86621094	-32.95898438	+2404
+1458240943.97799990	+13.74609375	-2.05224609	-4.62304688	+34.03564453	-2.13134766	-71.36718750	+3168	+13.71533203	-1.29199219	-4.45166016	-3.97705078	-16.17187500	+11.20605469	+3392	+11.00390625	-4.55712891	-4.78125000	+47.65869141	+7.99804688	-32.49755859	+2400
+1458240943.98219990	+13.68896484	-2.11376953	-4.58349609	+34.34326172	-1.91162109	-70.99365234	+3148	+13.65380859	-1.35351563	-4.40771484	-3.69140625	-15.75439453	+11.44775391	+3368	+10.94677734	-4.64062500	-4.74169922	+47.96630859	+8.17382813	-32.01416016	+2400
+1458240943.98630000	+13.62304688	-2.17089844	-4.53515625	+34.65087891	-1.75781250	-70.64208984	+3132	+13.59667969	-1.41064453	-4.35498047	-3.44970703	-15.40283203	+11.66748047	+3344	+10.89404297	-4.72412109	-4.68896484	+48.25195313	+8.28369141	-31.64062500	+2400
+1458240943.99470000	+13.50000000	-2.27636719	-4.44726563	+35.37597656	-1.42822266	-69.82910156	+3104	+13.47363281	-1.51611328	-4.25830078	-2.83447266	-14.63378906	+12.23876953	+3300	+10.76660156	-4.88671875	-4.60107422	+48.80126953	+8.54736328	-30.67382813	+2404
+1458240943.99880000	+13.43847656	-2.33789063	-4.39453125	+35.68359375	-1.31835938	-69.47753906	+3096	+13.41210938	-1.57324219	-4.20117188	-2.59277344	-14.32617188	+12.48046875	+3280	+10.71826172	-4.97021484	-4.54833984	+49.08691406	+8.63525391	-30.30029297	+2408
+1458240944.00300000	+13.37695313	-2.38623047	-4.35058594	+36.07910156	-1.20849609	-69.08203125	+3084	+13.35058594	-1.61718750	-4.15283203	-2.26318359	-13.99658203	+12.78808594	+3260	+10.65234375	-5.05371094	-4.50439453	+49.35058594	+8.72314453	-29.88281250	+2412
+1458240944.00720000	+13.31542969	-2.44775391	-4.30224609	+36.40869141	-1.07666016	-68.70849609	+3080	+13.28906250	-1.68310547	-4.10009766	-2.02148438	-13.66699219	+13.02978516	+3244	+10.59521484	-5.13720703	-4.46044922	+49.65820313	+8.81103516	-29.42138672	+2416
+1458240944.01130010	+13.25390625	-2.50927734	-4.24951172	+36.71630859	-1.01074219	-68.40087891	+3076	+13.23193359	-1.74462891	-4.04296875	-1.82373047	-13.40332031	+13.24951172	+3228	+10.54687500	-5.21630859	-4.40332031	+49.94384766	+8.85498047	-29.09179688	+2424
+1458240944.01550010	+13.19238281	-2.55761719	-4.20556641	+37.11181641	-0.90087891	-67.96142578	+3068	+13.17041016	-1.79296875	-3.99462891	-1.51611328	-13.05175781	+13.55712891	+3208	+10.48974609	-5.29980469	-4.35058594	+50.20751953	+8.89892578	-28.71826172	+2428
+1458240944.01970010	+13.13525391	-2.61914063	-4.16601563	+37.41943359	-0.79101563	-67.56591797	+3064	+13.11328125	-1.85449219	-3.95068359	-1.29638672	-12.67822266	+13.82080078	+3196	+10.43701172	-5.37451172	-4.30664063	+50.55908203	+8.94287109	-28.27880859	+2432
+1458240944.02379990	+13.07812500	-2.68505859	-4.11328125	+37.70507813	-0.70312500	-67.21435547	+3060	+13.05175781	-1.92041016	-3.89794922	-1.09863281	-12.39257813	+14.08447266	+3180	+10.39306641	-5.44921875	-4.24511719	+50.86669922	+8.94287109	-27.99316406	+2436
+1458240944.02800010	+13.01660156	-2.73779297	-4.07373047	+38.07861328	-0.61523438	-66.77490234	+3052	+12.99023438	-1.96875000	-3.85400391	-0.81298828	-12.01904297	+14.39208984	+3164	+10.33593750	-5.52832031	-4.18798828	+51.13037109	+8.96484375	-27.64160156	+2444
+1458240944.03220010	+12.95507813	-2.79931641	-4.03417969	+38.36425781	-0.52734375	-66.35742188	+3044	+12.92871094	-2.03466797	-3.81005859	-0.61523438	-11.66748047	+14.65576172	+3148	+10.29199219	-5.59863281	-4.13964844	+51.52587891	+8.94287109	-27.26806641	+2444
+1458240944.03629990	+12.89794922	-2.86083984	-3.98144531	+38.64990234	-0.50537109	-66.00585938	+3040	+12.86718750	-2.10058594	-3.75732422	-0.43945313	-11.40380859	+14.94140625	+3136	+10.25244141	-5.66894531	-4.07373047	+51.87744141	+8.89892578	-27.04833984	+2448
+1458240944.04049990	+12.84082031	-2.91357422	-3.93750000	+39.00146484	-0.46142578	-65.56640625	+3028	+12.80566406	-2.15332031	-3.71337891	-0.17578125	-11.05224609	+15.27099609	+3120	+10.20410156	-5.73925781	-4.00781250	+52.16308594	+8.85498047	-26.78466797	+2448
+1458240944.04469990	+12.78808594	-2.97949219	-3.89794922	+39.28710938	-0.39550781	-65.17089844	+3020	+12.74853516	-2.22363281	-3.66943359	+0.00000000	-10.70068359	+15.55664063	+3104	+10.16455078	-5.80517578	-3.95507813	+52.55859375	+8.83300781	-26.47705078	+2448
+1458240944.04880000	+12.73095703	-3.04101563	-3.84960938	+39.55078125	-0.39550781	-64.81933594	+3008	+12.69140625	-2.28955078	-3.61669922	+0.19775391	-10.45898438	+15.82031250	+3088	+10.12939453	-5.87109375	-3.88476563	+52.93212891	+8.74511719	-26.27929688	+2448
+1458240944.05710010	+12.61669922	-3.15966797	-3.76611328	+40.14404297	-0.32958984	-64.00634766	+2984	+12.56835938	-2.40820313	-3.52880859	+0.68115234	-9.82177734	+16.43554688	+3056	+10.04589844	-6.00732422	-3.76611328	+53.59130859	+8.65722656	-25.77392578	+2444
+1458240944.06130000	+12.56396484	-3.22119141	-3.71777344	+40.40771484	-0.35156250	-63.67675781	+2968	+12.51123047	-2.46972656	-3.47607422	+0.87890625	-9.58007813	+16.69921875	+3040	+10.01074219	-6.06884766	-3.70458984	+53.96484375	+8.56933594	-25.55419922	+2440
+1458240944.06550000	+12.50683594	-3.27392578	-3.66943359	+40.71533203	-0.37353516	-63.30322266	+2952	+12.44970703	-2.52246094	-3.42773438	+1.16455078	-9.33837891	+17.00683594	+3020	+9.96679688	-6.14355469	-3.64306641	+54.22851563	+8.50341797	-25.33447266	+2440
+1458240944.06960010	+12.45410156	-3.33544922	-3.62988281	+40.97900391	-0.37353516	-62.95166016	+2936	+12.39257813	-2.58398438	-3.37939453	+1.38427734	-9.09667969	+17.27050781	+3004	+9.92724609	-6.20507813	-3.59033203	+54.60205078	+8.43750000	-25.09277344	+2432
+1458240944.07380010	+12.40136719	-3.39257813	-3.57714844	+41.24267578	-0.41748047	-62.66601563	+2924	+12.33544922	-2.64990234	-3.32666016	+1.58203125	-8.92089844	+17.51220703	+2988	+9.89208984	-6.27099609	-3.52880859	+54.93164063	+8.34960938	-24.89501953	+2428
+1458240944.07800010	+12.34423828	-3.44970703	-3.52441406	+41.52832031	-0.46142578	-62.35839844	+2904	+12.27832031	-2.70263672	-3.27392578	+1.86767578	-8.74511719	+17.79785156	+2968	+9.84814453	-6.34130859	-3.47167969	+55.17333984	+8.30566406	-24.69726563	+2424
+1458240944.08209990	+12.29150391	-3.50683594	-3.48046875	+41.79199219	-0.48339844	-62.07275391	+2892	+12.22558594	-2.75976563	-3.22558594	+2.13134766	-8.54736328	+18.03955078	+2952	+9.80419922	-6.41162109	-3.41894531	+55.48095703	+8.23974609	-24.47753906	+2420
+1458240944.08629990	+12.23876953	-3.56835938	-3.42773438	+42.05566406	-0.52734375	-61.83105469	+2876	+12.16845703	-2.81689453	-3.16845703	+2.39501953	-8.39355469	+18.23730469	+2936	+9.76464844	-6.47753906	-3.37060547	+55.76660156	+8.15185547	-24.25781250	+2412
+1458240944.09050010	+12.18164063	-3.62109375	-3.37500000	+42.34130859	-0.57128906	-61.56738281	+2860	+12.11132813	-2.86962891	-3.11572266	+2.70263672	-8.23974609	+18.47900391	+2920	+9.71191406	-6.55664063	-3.31787109	+55.94238281	+8.12988281	-24.03808594	+2408
+1458240944.09460000	+12.12890625	-3.67822266	-3.33105469	+42.62695313	-0.59326172	-61.28173828	+2848	+12.05419922	-2.92675781	-3.06298828	+2.96630859	-8.08593750	+18.67675781	+2904	+9.66357422	-6.62695313	-3.27392578	+56.22802734	+8.06396484	-23.77441406	+2404
+1458240944.09879990	+12.07177734	-3.73095703	-3.27832031	+42.89062500	-0.65917969	-61.08398438	+2836	+12.00146484	-2.98388672	-3.00585938	+3.20800781	-7.97607422	+18.85253906	+2892	+9.61962891	-6.69726563	-3.22558594	+56.46972656	+7.97607422	-23.55468750	+2396
+1458240944.10299990	+12.01464844	-3.78369141	-3.22558594	+43.17626953	-0.70312500	-60.84228516	+2824	+11.94433594	-3.03662109	-2.95312500	+3.53759766	-7.86621094	+19.07226563	+2880	+9.56689453	-6.77636719	-3.18164063	+56.62353516	+7.93212891	-23.33496094	+2392
+1458240944.10710000	+11.96191406	-3.84082031	-3.17724609	+43.46191406	-0.74707031	-60.62255859	+2816	+11.89160156	-3.08935547	-2.90039063	+3.82324219	-7.73437500	+19.27001953	+2868	+9.51855469	-6.84228516	-3.14208984	+56.86523438	+7.84423828	-23.09326172	+2388
+1458240944.11130000	+11.90917969	-3.89355469	-3.12451172	+43.72558594	-0.81298828	-60.44677734	+2808	+11.83886719	-3.14648438	-2.84326172	+4.10888672	-7.66845703	+19.44580078	+2856	+9.47460938	-6.91699219	-3.09814453	+57.10693359	+7.75634766	-22.89550781	+2384
+1458240944.11550000	+11.85644531	-3.94628906	-3.07617188	+43.98925781	-0.87890625	-60.22705078	+2800	+11.78173828	-3.19482422	-2.79052734	+4.41650391	-7.55859375	+19.64355469	+2844	+9.41748047	-6.99609375	-3.05419922	+57.21679688	+7.71240234	-22.69775391	+2380
+1458240944.11960010	+11.80371094	-3.99902344	-3.02783203	+44.27490234	-0.90087891	-59.98535156	+2792	+11.72900391	-3.25195313	-2.74218750	+4.70214844	-7.42675781	+19.84130859	+2836	+9.36914063	-7.06640625	-3.01464844	+57.45849609	+7.62451172	-22.45605469	+2376
+1458240944.12380000	+11.75097656	-4.05175781	-2.97509766	+44.51660156	-0.98876953	-59.80957031	+2784	+11.67626953	-3.30468750	-2.68945313	+4.96582031	-7.36083984	+20.01708984	+2828	+9.32080078	-7.13232422	-2.97070313	+57.65625000	+7.51464844	-22.25830078	+2372
+1458240944.12800000	+11.69384766	-4.10449219	-2.93115234	+44.78027344	-1.03271484	-59.56787109	+2780	+11.61914063	-3.35302734	-2.63671875	+5.25146484	-7.22900391	+20.23681641	+2816	+9.26806641	-7.21142578	-2.92675781	+57.76611328	+7.44873047	-22.08251953	+2368
+1458240944.13210010	+11.64111328	-4.15722656	-2.88720703	+45.02197266	-1.09863281	-59.34814453	+2772	+11.56640625	-3.40576172	-2.59277344	+5.51513672	-7.11914063	+20.45654297	+2808	+9.22412109	-7.27734375	-2.88720703	+58.00781250	+7.33886719	-21.88476563	+2364
+1458240944.13630010	+11.59277344	-4.20556641	-2.83886719	+45.28564453	-1.20849609	-59.17236328	+2768	+11.51367188	-3.45849609	-2.53564453	+5.75683594	-7.07519531	+20.67626953	+2804	+9.18457031	-7.33886719	-2.84326172	+58.24951172	+7.20703125	-21.73095703	+2356
+1458240944.14039990	+11.54003906	-4.25830078	-2.79052734	+45.50537109	-1.29638672	-58.95263672	+2764	+11.46093750	-3.51123047	-2.48730469	+6.02050781	-6.98730469	+20.91796875	+2796	+9.13623047	-7.41357422	-2.79931641	+58.38134766	+7.11914063	-21.59912109	+2352
+1458240944.14459990	+11.49169922	-4.30664063	-2.74658203	+45.74707031	-1.38427734	-58.73291016	+2756	+11.40820313	-3.55957031	-2.44335938	+6.28417969	-6.89941406	+21.15966797	+2784	+9.09667969	-7.47070313	-2.75537109	+58.64501953	+7.00927734	-21.46728516	+2348
+1458240944.14879990	+11.44775391	-4.35498047	-2.70263672	+45.98876953	-1.49414063	-58.55712891	+2748	+11.36425781	-3.61230469	-2.39062500	+6.52587891	-6.87744141	+21.37939453	+2780	+9.06152344	-7.53222656	-2.71142578	+58.88671875	+6.85546875	-21.35742188	+2340
+1458240944.15290000	+11.39501953	-4.40771484	-2.65869141	+46.16455078	-1.58203125	-58.33740234	+2740	+11.30712891	-3.66064453	-2.34667969	+6.72363281	-6.76757813	+21.64306641	+2772	+9.01757813	-7.60253906	-2.65869141	+59.01855469	+6.76757813	-21.29150391	+2336
+1458240944.15710000	+11.35107422	-4.46044922	-2.61914063	+46.36230469	-1.69189453	-58.09570313	+2732	+11.25878906	-3.71337891	-2.30273438	+6.94335938	-6.67968750	+21.88476563	+2760	+8.98242188	-7.65527344	-2.61474609	+59.28222656	+6.65771484	-21.22558594	+2324
+1458240944.16129990	+11.30712891	-4.50439453	-2.57519531	+46.58203125	-1.82373047	-57.91992188	+2720	+11.21484375	-3.76171875	-2.25878906	+7.16308594	-6.65771484	+22.14843750	+2752	+8.95605469	-7.70800781	-2.56640625	+59.54589844	+6.50390625	-21.15966797	+2316
+1458240944.16540000	+11.25878906	-4.55712891	-2.53125000	+46.73583984	-1.93359375	-57.72216797	+2712	+11.16210938	-3.81445313	-2.21484375	+7.36083984	-6.61376953	+22.41210938	+2740	+8.91650391	-7.77392578	-2.51806641	+59.72167969	+6.39404297	-21.11572266	+2308
+1458240944.16960000	+11.21484375	-4.60546875	-2.49609375	+46.95556641	-2.04345703	-57.52441406	+2696	+11.11376953	-3.86279297	-2.17089844	+7.58056641	-6.54785156	+22.65380859	+2728	+8.89013672	-7.82226563	-2.47412109	+59.98535156	+6.26220703	-21.07177734	+2296
+1458240944.17380000	+11.17529297	-4.65380859	-2.45214844	+47.15332031	-2.19726563	-57.34863281	+2684	+11.06982422	-3.91113281	-2.12695313	+7.80029297	-6.54785156	+22.89550781	+2716	+8.86376953	-7.87500000	-2.42578125	+60.24902344	+6.13037109	-21.04980469	+2284
+1458240944.17790010	+11.13134766	-4.70214844	-2.41259766	+47.30712891	-2.30712891	-57.19482422	+2672	+11.02148438	-3.95947266	-2.08300781	+7.97607422	-6.52587891	+23.13720703	+2704	+8.82861328	-7.93652344	-2.37744141	+60.40283203	+6.04248047	-21.07177734	+2272
+1458240944.18210010	+11.08740234	-4.75048828	-2.37304688	+47.48291016	-2.41699219	-57.01904297	+2656	+10.97753906	-4.00781250	-2.04345703	+8.17382813	-6.48193359	+23.37890625	+2692	+8.80224609	-7.98925781	-2.32910156	+60.64453125	+5.95458984	-21.07177734	+2260
+1458240944.18630000	+11.04785156	-4.79443359	-2.33349609	+47.65869141	-2.54882813	-56.84326172	+2640	+10.93798828	-4.05615234	-1.99951172	+8.37158203	-6.48193359	+23.59863281	+2676	+8.77148438	-8.04199219	-2.28515625	+60.86425781	+5.82275391	-21.02783203	+2248
+1458240944.19039990	+11.00390625	-4.84716797	-2.29833984	+47.79052734	-2.65869141	-56.68945313	+2624	+10.88964844	-4.10449219	-1.95996094	+8.54736328	-6.45996094	+23.81835938	+2664	+8.73632813	-8.10791016	-2.24121094	+60.99609375	+5.73486328	-21.02783203	+2236
+1458240944.19460010	+10.95996094	-4.89111328	-2.26318359	+47.96630859	-2.74658203	-56.53564453	+2604	+10.84570313	-4.14843750	-1.92041016	+8.76708984	-6.41601563	+24.03808594	+2648	+8.70556641	-8.16064453	-2.19726563	+61.19384766	+5.64697266	-21.02783203	+2224
+1458240944.19880010	+10.92480469	-4.93505859	-2.22363281	+48.16406250	-2.87841797	-56.38183594	+2588	+10.80615234	-4.19238281	-1.88085938	+8.96484375	-6.41601563	+24.23583984	+2632	+8.67919922	-8.21337891	-2.16210938	+61.41357422	+5.51513672	-20.98388672	+2208
+1458240944.20289990	+10.88085938	-4.98339844	-2.18847656	+48.29589844	-2.98828125	-56.29394531	+2572	+10.76220703	-4.24072266	-1.84130859	+9.11865234	-6.41601563	+24.41162109	+2620	+8.63964844	-8.27490234	-2.12255859	+61.50146484	+5.42724609	-20.98388672	+2196
+1458240944.20709990	+10.84130859	-5.02734375	-2.14892578	+48.47167969	-3.07617188	-56.16210938	+2556	+10.71826172	-4.28466797	-1.80175781	+9.31640625	-6.41601563	+24.58740234	+2604	+8.60449219	-8.33203125	-2.08740234	+61.63330078	+5.36132813	-20.96191406	+2184
+1458240944.21129990	+10.80175781	-5.07128906	-2.11376953	+48.66943359	-3.16406250	-56.05224609	+2544	+10.67871094	-4.32861328	-1.76660156	+9.53613281	-6.39404297	+24.74121094	+2592	+8.56933594	-8.38916016	-2.05664063	+61.76513672	+5.25146484	-20.91796875	+2172
+1458240944.21540000	+10.75781250	-5.11962891	-2.07861328	+48.77929688	-3.25195313	-55.96435547	+2532	+10.63916016	-4.37695313	-1.72705078	+9.68994141	-6.39404297	+24.89501953	+2580	+8.52539063	-8.45507813	-2.02148438	+61.80908203	+5.18554688	-20.87402344	+2160
+1458240944.21960000	+10.71826172	-5.15917969	-2.04345703	+48.95507813	-3.33984375	-55.87646484	+2516	+10.59960938	-4.41650391	-1.69189453	+9.88769531	-6.37207031	+25.04882813	+2564	+8.48583984	-8.51220703	-1.99072266	+61.89697266	+5.09765625	-20.85205078	+2148
+1458240944.22370000	+10.68310547	-5.19873047	-2.01269531	+49.13085938	-3.42773438	-55.76660156	+2504	+10.56005859	-4.46044922	-1.66113281	+10.08544922	-6.35009766	+25.20263672	+2552	+8.44628906	-8.56933594	-1.96435547	+61.98486328	+4.98779297	-20.78613281	+2132
+1458240944.22790000	+10.63916016	-5.24707031	-1.98193359	+49.24072266	-3.49365234	-55.70068359	+2492	+10.52050781	-4.50878906	-1.62597656	+10.21728516	-6.35009766	+25.31250000	+2540	+8.40234375	-8.63525391	-1.93798828	+61.98486328	+4.89990234	-20.72021484	+2124
+1458240944.23210000	+10.60400391	-5.28662109	-1.94677734	+49.41650391	-3.58154297	-55.61279297	+2484	+10.48095703	-4.54833984	-1.59521484	+10.39306641	-6.35009766	+25.44433594	+2528	+8.36279297	-8.69238281	-1.91162109	+62.05078125	+4.81201172	-20.69824219	+2108
+1458240944.23620010	+10.56884766	-5.32177734	-1.91601563	+49.59228516	-3.69140625	-55.54687500	+2472	+10.44580078	-4.58789063	-1.56445313	+10.56884766	-6.35009766	+25.57617188	+2516	+8.32763672	-8.74951172	-1.88964844	+62.09472656	+4.70214844	-20.65429688	+2096
+1458240944.24040010	+10.52929688	-5.37011719	-1.88525391	+49.68017578	-3.77929688	-55.50292969	+2468	+10.40625000	-4.63623047	-1.53369141	+10.67871094	-6.37207031	+25.66406250	+2504	+8.28369141	-8.81103516	-1.86328125	+62.09472656	+4.63623047	-20.63232422	+2084
+1458240944.24460010	+10.49414063	-5.40966797	-1.85449219	+49.83398438	-3.86718750	-55.45898438	+2460	+10.37109375	-4.67578125	-1.50292969	+10.83251953	-6.39404297	+25.75195313	+2492	+8.24414063	-8.86816406	-1.83691406	+62.11669922	+4.57031250	-20.65429688	+2072
+1458240944.24869990	+10.45898438	-5.44921875	-1.82812500	+49.98779297	-3.95507813	-55.39306641	+2452	+10.34033203	-4.71533203	-1.47656250	+11.00830078	-6.39404297	+25.88378906	+2480	+8.20458984	-8.92529297	-1.81494141	+62.13867188	+4.48242188	-20.63232422	+2056
+1458240944.25289990	+10.42382813	-5.49316406	-1.80175781	+50.05371094	-4.04296875	-55.34912109	+2448	+10.30078125	-4.75927734	-1.45019531	+11.09619141	-6.41601563	+25.97167969	+2472	+8.16503906	-8.98681641	-1.78857422	+62.11669922	+4.41650391	-20.63232422	+2044
+1458240944.25710010	+10.38867188	-5.52832031	-1.77539063	+50.18554688	-4.13085938	-55.30517578	+2440	+10.27001953	-4.79882813	-1.42382813	+11.22802734	-6.45996094	+26.05957031	+2460	+8.13427734	-9.03955078	-1.76660156	+62.16064453	+4.35058594	-20.65429688	+2028
+1458240944.26120000	+10.36230469	-5.56787109	-1.75781250	+50.31738281	-4.24072266	-55.23925781	+2432	+10.23925781	-4.83398438	-1.40185547	+11.35986328	-6.45996094	+26.19140625	+2448	+8.09912109	-9.08789063	-1.74462891	+62.20458984	+4.28466797	-20.65429688	+2012
+1458240944.26539990	+10.32714844	-5.61181641	-1.73583984	+50.38330078	-4.32861328	-55.21728516	+2424	+10.20410156	-4.87792969	-1.37988281	+11.42578125	-6.50390625	+26.27929688	+2440	+8.06835938	-9.14501953	-1.71826172	+62.22656250	+4.24072266	-20.69824219	+2000
+1458240944.26959990	+10.29638672	-5.64697266	-1.70947266	+50.49316406	-4.43847656	-55.19531250	+2416	+10.17333984	-4.91308594	-1.35791016	+11.55761719	-6.56982422	+26.34521484	+2428	+8.04199219	-9.19335938	-1.69189453	+62.29248047	+4.21875000	-20.76416016	+1984
+1458240944.27370000	+10.27001953	-5.68652344	-1.69189453	+50.62500000	-4.52636719	-55.15136719	+2404	+10.14257813	-4.95263672	-1.34033203	+11.66748047	-6.59179688	+26.45507813	+2416	+8.01562500	-9.24169922	-1.66552734	+62.35839844	+4.17480469	-20.83007813	+1968
+1458240944.27790000	+10.23925781	-5.73046875	-1.67431641	+50.66894531	-4.61425781	-55.12939453	+2396	+10.11181641	-4.99218750	-1.31835938	+11.73339844	-6.63574219	+26.52099609	+2404	+7.98925781	-9.29003906	-1.63916016	+62.40234375	+4.17480469	-20.89599609	+1952
+1458240944.28210000	+10.21289063	-5.77001953	-1.65673828	+50.77880859	-4.70214844	-55.10742188	+2384	+10.08544922	-5.02734375	-1.30078125	+11.84326172	-6.70166016	+26.60888672	+2392	+7.96728516	-9.33837891	-1.60839844	+62.46826172	+4.19677734	-20.98388672	+1936
+1458240944.28620000	+10.18212891	-5.80517578	-1.64355469	+50.86669922	-4.79003906	-55.04150391	+2372	+10.05468750	-5.06250000	-1.28320313	+11.95312500	-6.72363281	+26.71875000	+2376	+7.94091797	-9.38232422	-1.58642578	+62.53417969	+4.19677734	-21.00585938	+1920
+1458240944.29040000	+10.15576172	-5.84472656	-1.63037109	+50.93261719	-4.85595703	-54.99755859	+2360	+10.02392578	-5.10205078	-1.27001953	+11.99707031	-6.74560547	+26.78466797	+2364	+7.92333984	-9.43066406	-1.56005859	+62.60009766	+4.21875000	-21.07177734	+1904
+1458240944.29450010	+10.12939453	-5.88427734	-1.61718750	+51.02050781	-4.94384766	-54.97558594	+2344	+9.99755859	-5.13720703	-1.25683594	+12.08496094	-6.76757813	+26.87255859	+2348	+7.90136719	-9.47460938	-1.53369141	+62.66601563	+4.26269531	-21.13769531	+1884
+1458240944.29870010	+10.10302734	-5.91943359	-1.60400391	+51.10839844	-5.00976563	-54.90966797	+2328	+9.97119141	-5.16796875	-1.24365234	+12.17285156	-6.76757813	+26.96044922	+2332	+7.87939453	-9.51416016	-1.51611328	+62.75390625	+4.28466797	-21.15966797	+1868
+1458240944.30290010	+10.07666016	-5.95898438	-1.59521484	+51.17431641	-5.07568359	-54.88769531	+2312	+9.94042969	-5.20751953	-1.23486328	+12.21679688	-6.78955078	+27.02636719	+2316	+7.85742188	-9.55810547	-1.49414063	+62.84179688	+4.32861328	-21.20361328	+1848
+1458240944.30699990	+10.05029297	-5.99414063	-1.58203125	+51.24023438	-5.11962891	-54.84375000	+2292	+9.91406250	-5.23828125	-1.22167969	+12.30468750	-6.78955078	+27.07031250	+2296	+7.83544922	-9.60205078	-1.46777344	+62.86376953	+4.39453125	-21.24755859	+1832
+1458240944.31119990	+10.01953125	-6.02929688	-1.57763672	+51.32812500	-5.16357422	-54.77783203	+2276	+9.88769531	-5.27343750	-1.21289063	+12.37060547	-6.76757813	+27.13623047	+2280	+7.80908203	-9.64599609	-1.45458984	+62.90771484	+4.43847656	-21.22558594	+1812
+1458240944.31539990	+9.99316406	-6.06445313	-1.56884766	+51.37207031	-5.18554688	-54.75585938	+2256	+9.86132813	-5.30859375	-1.20410156	+12.41455078	-6.76757813	+27.18017578	+2264	+7.78271484	-9.68554688	-1.43701172	+62.95166016	+4.50439453	-21.22558594	+1792
+1458240944.31950000	+9.96679688	-6.09960938	-1.56005859	+51.43798828	-5.20751953	-54.71191406	+2240	+9.83496094	-5.33935547	-1.19531250	+12.45849609	-6.76757813	+27.22412109	+2244	+7.75634766	-9.72949219	-1.41943359	+62.95166016	+4.59228516	-21.24755859	+1776
+1458240944.32370000	+9.94042969	-6.13037109	-1.56005859	+51.52587891	-5.22949219	-54.62402344	+2220	+9.80859375	-5.37011719	-1.19531250	+12.52441406	-6.70166016	+27.29003906	+2224	+7.72558594	-9.77343750	-1.41064453	+62.92968750	+4.61425781	-21.20361328	+1756
+1458240944.32789990	+9.91406250	-6.16552734	-1.55566406	+51.54785156	-5.25146484	-54.60205078	+2200	+9.77783203	-5.40527344	-1.19091797	+12.52441406	-6.67968750	+27.26806641	+2208	+7.69482422	-9.81298828	-1.40185547	+62.95166016	+4.68017578	-21.15966797	+1736
+1458240944.33200000	+9.88769531	-6.19189453	-1.54687500	+51.63574219	-5.25146484	-54.58007813	+2184	+9.75146484	-5.43164063	-1.18212891	+12.56835938	-6.65771484	+27.26806641	+2192	+7.65966797	-9.85253906	-1.39306641	+62.88574219	+4.72412109	-21.15966797	+1720
+1458240944.33620000	+9.86132813	-6.22265625	-1.54687500	+51.70166016	-5.27343750	-54.53613281	+2168	+9.72949219	-5.46240234	-1.18212891	+12.61230469	-6.59179688	+27.31201172	+2172	+7.62451172	-9.89648438	-1.38867188	+62.84179688	+4.76806641	-21.09375000	+1700
+1458240944.34040000	+9.83496094	-6.25781250	-1.54248047	+51.70166016	-5.25146484	-54.53613281	+2152	+9.70312500	-5.49755859	-1.18212891	+12.61230469	-6.56982422	+27.26806641	+2156	+7.59375000	-9.93603516	-1.38427734	+62.79785156	+4.79003906	-21.04980469	+1680
+1458240944.34450010	+9.80859375	-6.28417969	-1.53808594	+51.74560547	-5.25146484	-54.55810547	+2136	+9.67675781	-5.52392578	-1.17773438	+12.63427734	-6.54785156	+27.22412109	+2140	+7.55419922	-9.97558594	-1.37988281	+62.68798828	+4.85595703	-21.04980469	+1660
+1458240944.34870000	+9.78222656	-6.31494141	-1.53808594	+51.78955078	-5.25146484	-54.51416016	+2124	+9.65478516	-5.55029297	-1.17773438	+12.65625000	-6.50390625	+27.20214844	+2124	+7.51464844	-10.01513672	-1.37988281	+62.60009766	+4.87792969	-20.98388672	+1644
+1458240944.35290000	+9.75585938	-6.34570313	-1.53369141	+51.78955078	-5.20751953	-54.53613281	+2112	+9.62841797	-5.58544922	-1.17773438	+12.61230469	-6.45996094	+27.13623047	+2112	+7.48388672	-10.05468750	-1.37988281	+62.51220703	+4.89990234	-20.96191406	+1624
+1458240944.35700010	+9.72949219	-6.37207031	-1.53369141	+51.81152344	-5.20751953	-54.55810547	+2100	+9.60205078	-5.60742188	-1.17333984	+12.59033203	-6.45996094	+27.09228516	+2096	+7.44873047	-10.09423828	-1.37548828	+62.40234375	+4.94384766	-20.93994141	+1604
+1458240944.36120010	+9.70751953	-6.39843750	-1.53369141	+51.85546875	-5.20751953	-54.55810547	+2088	+9.58007813	-5.63378906	-1.17773438	+12.59033203	-6.41601563	+27.04833984	+2084	+7.40917969	-10.12939453	-1.37548828	+62.31445313	+4.96582031	-20.89599609	+1584
+1458240944.36540010	+9.68115234	-6.42919922	-1.53369141	+51.81152344	-5.18554688	-54.58007813	+2080	+9.55810547	-5.66455078	-1.17773438	+12.52441406	-6.37207031	+26.96044922	+2072	+7.37841797	-10.16015625	-1.37548828	+62.22656250	+4.98779297	-20.85205078	+1564
+1458240944.36949990	+9.65917969	-6.45556641	-1.52929688	+51.81152344	-5.16357422	-54.60205078	+2068	+9.53613281	-5.69091797	-1.17773438	+12.50244141	-6.37207031	+26.87255859	+2060	+7.34326172	-10.19531250	-1.37548828	+62.13867188	+5.03173828	-20.83007813	+1548
+1458240944.37369990	+9.63720703	-6.48193359	-1.52929688	+51.81152344	-5.14160156	-54.64599609	+2060	+9.51416016	-5.71289063	-1.17773438	+12.48046875	-6.35009766	+26.78466797	+2048	+7.30810547	-10.22607422	-1.37548828	+62.05078125	+5.07568359	-20.80810547	+1528
+1458240944.37780000	+9.61523438	-6.50830078	-1.52929688	+51.76757813	-5.11962891	-54.66796875	+2052	+9.49658203	-5.74365234	-1.17773438	+12.41455078	-6.32812500	+26.69677734	+2040	+7.28613281	-10.25244141	-1.37109375	+61.98486328	+5.11962891	-20.80810547	+1512
+1458240944.38200000	+9.59765625	-6.53466797	-1.52929688	+51.74560547	-5.07568359	-54.71191406	+2040	+9.47460938	-5.76562500	-1.17773438	+12.34863281	-6.30615234	+26.60888672	+2028	+7.25976563	-10.28320313	-1.36669922	+61.91894531	+5.16357422	-20.78613281	+1492
+1458240944.38620000	+9.57568359	-6.56103516	-1.52929688	+51.70166016	-5.05371094	-54.73388672	+2032	+9.45703125	-5.78759766	-1.18212891	+12.30468750	-6.26220703	+26.52099609	+2016	+7.22900391	-10.30957031	-1.36230469	+61.85302734	+5.25146484	-20.76416016	+1476
+1458240944.39030000	+9.55810547	-6.58740234	-1.52929688	+51.65771484	-5.00976563	-54.73388672	+2020	+9.43945313	-5.81396484	-1.18212891	+12.21679688	-6.21826172	+26.43310547	+2008	+7.21142578	-10.33154297	-1.35351563	+61.83105469	+5.31738281	-20.76416016	+1456
+1458240944.39450000	+9.54052734	-6.60937500	-1.53369141	+51.59179688	-4.96582031	-54.75585938	+2012	+9.42187500	-5.83593750	-1.18652344	+12.15087891	-6.17431641	+26.34521484	+1996	+7.18945313	-10.35351563	-1.34472656	+61.80908203	+5.38330078	-20.74218750	+1436
+1458240944.39870000	+9.52294922	-6.63574219	-1.53369141	+51.54785156	-4.92187500	-54.75585938	+2000	+9.40429688	-5.85351563	-1.19091797	+12.10693359	-6.13037109	+26.25732422	+1984	+7.17187500	-10.37548828	-1.33593750	+61.80908203	+5.47119141	-20.72021484	+1420
+1458240944.40280010	+9.50537109	-6.65771484	-1.53369141	+51.50390625	-4.87792969	-54.77783203	+1984	+9.38671875	-5.87548828	-1.19091797	+12.01904297	-6.08642578	+26.16943359	+1972	+7.15429688	-10.39306641	-1.32714844	+61.83105469	+5.55908203	-20.72021484	+1400
+1458240944.40700010	+9.48779297	-6.67968750	-1.53369141	+51.43798828	-4.81201172	-54.77783203	+1972	+9.37353516	-5.89746094	-1.19531250	+11.95312500	-6.04248047	+26.08154297	+1960	+7.14111328	-10.41503906	-1.31835938	+61.83105469	+5.66894531	-20.69824219	+1384
+1458240944.41120000	+9.47021484	-6.70605469	-1.53369141	+51.39404297	-4.76806641	-54.79980469	+1960	+9.35595703	-5.91503906	-1.19531250	+11.88720703	-5.97656250	+25.99365234	+1944	+7.12353516	-10.43261719	-1.30517578	+61.83105469	+5.77880859	-20.67626953	+1368
+1458240944.41529990	+9.45263672	-6.72802734	-1.53369141	+51.35009766	-4.70214844	-54.79980469	+1944	+9.33837891	-5.93701172	-1.19970703	+11.79931641	-5.93261719	+25.90576172	+1932	+7.11035156	-10.45019531	-1.29199219	+61.85302734	+5.88867188	-20.67626953	+1352
+1458240944.41950010	+9.43945313	-6.74560547	-1.53808594	+51.28417969	-4.61425781	-54.79980469	+1932	+9.32519531	-5.95458984	-1.19970703	+11.73339844	-5.84472656	+25.81787109	+1916	+7.09277344	-10.46777344	-1.28320313	+61.85302734	+5.99853516	-20.65429688	+1336
+1458240944.42370010	+9.42187500	-6.76757813	-1.53808594	+51.24023438	-4.54833984	-54.77783203	+1920	+9.30761719	-5.96777344	-1.20410156	+11.66748047	-5.77880859	+25.72998047	+1904	+7.07958984	-10.48095703	-1.27441406	+61.87500000	+6.10839844	-20.61035156	+1324
+1458240944.42779990	+9.40429688	-6.78515625	-1.54248047	+51.19628906	-4.48242188	-54.75585938	+1904	+9.29443359	-5.98535156	-1.20849609	+11.60156250	-5.69091797	+25.64208984	+1888	+7.06201172	-10.49853516	-1.26562500	+61.89697266	+6.19628906	-20.56640625	+1308
+1458240944.43199990	+9.38671875	-6.80273438	-1.54248047	+51.15234375	-4.39453125	-54.73388672	+1892	+9.27685547	-5.99853516	-1.20849609	+11.53564453	-5.60302734	+25.55419922	+1872	+7.04443359	-10.51171875	-1.25683594	+61.89697266	+6.28417969	-20.52246094	+1296
+1458240944.43619990	+9.36914063	-6.82031250	-1.54248047	+51.10839844	-4.32861328	-54.73388672	+1880	+9.26367188	-6.01611328	-1.21289063	+11.46972656	-5.53710938	+25.44433594	+1860	+7.02685547	-10.52490234	-1.24804688	+61.87500000	+6.37207031	-20.47851563	+1284
+1458240944.44030000	+9.35595703	-6.83349609	-1.54248047	+51.08642578	-4.26269531	-54.73388672	+1868	+9.24609375	-6.02929688	-1.21289063	+11.40380859	-5.47119141	+25.33447266	+1844	+7.00927734	-10.53808594	-1.23925781	+61.87500000	+6.43798828	-20.43457031	+1272
+1458240944.44450000	+9.33837891	-6.84667969	-1.54687500	+51.06445313	-4.17480469	-54.71191406	+1856	+9.23291016	-6.04248047	-1.21289063	+11.35986328	-5.38330078	+25.22460938	+1828	+6.98730469	-10.55566406	-1.23486328	+61.83105469	+6.52587891	-20.39062500	+1260
+1458240944.44860010	+9.32080078	-6.85986328	-1.54687500	+51.04248047	-4.08691406	-54.68994141	+1844	+9.21533203	-6.05566406	-1.21289063	+11.29394531	-5.29541016	+25.11474609	+1816	+6.96533203	-10.56884766	-1.23046875	+61.76513672	+6.59179688	-20.30273438	+1248
+1458240944.45280000	+9.30322266	-6.87304688	-1.54687500	+51.02050781	-3.99902344	-54.66796875	+1836	+9.20214844	-6.06884766	-1.21289063	+11.22802734	-5.20751953	+25.02685547	+1804	+6.94335938	-10.58203125	-1.22607422	+61.74316406	+6.61376953	-20.23681641	+1236
+1458240944.45700000	+9.29003906	-6.88623047	-1.54687500	+50.99853516	-3.93310547	-54.62402344	+1824	+9.18896484	-6.07763672	-1.21728516	+11.18408203	-5.09765625	+24.91699219	+1792	+6.91699219	-10.59521484	-1.22607422	+61.65527344	+6.65771484	-20.17089844	+1224
+1458240944.46110010	+9.27246094	-6.89501953	-1.54687500	+50.97656250	-3.84521484	-54.60205078	+1812	+9.17578125	-6.08642578	-1.21728516	+11.11816406	-5.00976563	+24.80712891	+1780	+6.89062500	-10.60839844	-1.22167969	+61.58935547	+6.67968750	-20.08300781	+1212
+1458240944.46530010	+9.25927734	-6.90820313	-1.54687500	+50.93261719	-3.77929688	-54.58007813	+1800	+9.15820313	-6.09960938	-1.21728516	+11.05224609	-4.92187500	+24.71923828	+1768	+6.87304688	-10.62158203	-1.22607422	+61.52343750	+6.67968750	-20.01708984	+1200
+1458240944.46950010	+9.24169922	-6.91259766	-1.54687500	+50.91064453	-3.71337891	-54.53613281	+1788	+9.14941406	-6.10839844	-1.21728516	+11.00830078	-4.83398438	+24.60937500	+1756	+6.84667969	-10.63037109	-1.22607422	+61.43554688	+6.70166016	-19.92919922	+1188
+1458240944.47359990	+9.22851563	-6.92138672	-1.54248047	+50.91064453	-3.64746094	-54.53613281	+1780	+9.13623047	-6.11718750	-1.21289063	+10.96435547	-4.76806641	+24.49951172	+1748	+6.82031250	-10.64355469	-1.22167969	+61.34765625	+6.72363281	-19.86328125	+1176
+1458240944.47779990	+9.21972656	-6.93017578	-1.54248047	+50.86669922	-3.58154297	-54.49218750	+1772	+9.12744141	-6.12597656	-1.21289063	+10.87646484	-4.68017578	+24.41162109	+1740	+6.80273438	-10.65234375	-1.22167969	+61.28173828	+6.74560547	-19.79736328	+1160
+1458240944.48200010	+9.20654297	-6.93896484	-1.54248047	+50.84472656	-3.51562500	-54.47021484	+1764	+9.11425781	-6.13476563	-1.21289063	+10.83251953	-4.59228516	+24.32373047	+1732	+6.78076172	-10.66552734	-1.21728516	+61.21582031	+6.74560547	-19.70947266	+1148
+1458240944.48610000	+9.19775391	-6.94335938	-1.53808594	+50.82275391	-3.44970703	-54.44824219	+1756	+9.10546875	-6.13916016	-1.20849609	+10.78857422	-4.52636719	+24.21386719	+1724	+6.75878906	-10.67431641	-1.21289063	+61.12792969	+6.76757813	-19.64355469	+1132
+1458240944.49029990	+9.18457031	-6.95214844	-1.53369141	+50.77880859	-3.40576172	-54.42626953	+1748	+9.10107422	-6.14794922	-1.20849609	+10.70068359	-4.46044922	+24.14794922	+1720	+6.74560547	-10.68310547	-1.21289063	+61.06201172	+6.76757813	-19.57763672	+1120
+1458240944.49449990	+9.18017578	-6.95654297	-1.53369141	+50.75683594	-3.36181641	-54.40429688	+1744	+9.09228516	-6.15234375	-1.20849609	+10.65673828	-4.39453125	+24.08203125	+1712	+6.73242188	-10.68750000	-1.20849609	+60.99609375	+6.78955078	-19.51171875	+1108
+1458240944.49860000	+9.17138672	-6.96093750	-1.52929688	+50.73486328	-3.31787109	-54.38232422	+1736	+9.08789063	-6.15673828	-1.20410156	+10.61279297	-4.35058594	+23.99414063	+1704	+6.71923828	-10.69189453	-1.20410156	+60.95214844	+6.78955078	-19.46777344	+1096
+1458240944.50280000	+9.16699219	-6.96972656	-1.52490234	+50.69091797	-3.27392578	-54.38232422	+1732	+9.08349609	-6.16552734	-1.19970703	+10.54687500	-4.32861328	+23.95019531	+1700	+6.71044922	-10.70068359	-1.19531250	+60.90820313	+6.81152344	-19.44580078	+1084
+1458240944.50700000	+9.16259766	-6.97412109	-1.52050781	+50.64697266	-3.25195313	-54.38232422	+1724	+9.08349609	-6.16992188	-1.19531250	+10.50292969	-4.28466797	+23.88427734	+1692	+6.70605469	-10.70507813	-1.19091797	+60.88623047	+6.85546875	-19.42382813	+1072
+1458240944.51110010	+9.16259766	-6.97851563	-1.51611328	+50.62500000	-3.22998047	-54.40429688	+1720	+9.07910156	-6.16992188	-1.19091797	+10.45898438	-4.28466797	+23.79638672	+1688	+6.70166016	-10.70507813	-1.17773438	+60.86425781	+6.87744141	-19.42382813	+1060
+1458240944.51530000	+9.15820313	-6.98730469	-1.51171875	+50.58105469	-3.20800781	-54.40429688	+1712	+9.07910156	-6.17431641	-1.18652344	+10.41503906	-4.26269531	+23.75244141	+1680	+6.69726563	-10.70947266	-1.16894531	+60.84228516	+6.92138672	-19.40185547	+1048
+1458240944.51950000	+9.15820313	-6.99169922	-1.50732422	+50.53710938	-3.18603516	-54.42626953	+1704	+9.07910156	-6.17871094	-1.18652344	+10.37109375	-4.24072266	+23.70849609	+1672	+6.69726563	-10.70947266	-1.16015625	+60.84228516	+6.94335938	-19.42382813	+1036
+1458240944.52360010	+9.15820313	-6.99609375	-1.49853516	+50.51513672	-3.16406250	-54.44824219	+1700	+9.07910156	-6.18310547	-1.18212891	+10.32714844	-4.24072266	+23.64257813	+1664	+6.70166016	-10.71386719	-1.14697266	+60.84228516	+6.98730469	-19.42382813	+1028
+1458240944.52780010	+9.15820313	-7.00048828	-1.49414063	+50.47119141	-3.14208984	-54.44824219	+1692	+9.07910156	-6.18310547	-1.17773438	+10.28320313	-4.24072266	+23.62060547	+1660	+6.70166016	-10.71386719	-1.13818359	+60.84228516	+7.00927734	-19.44580078	+1016
+1458240944.53189990	+9.16259766	-7.00048828	-1.49414063	+50.44921875	-3.14208984	-54.47021484	+1684	+9.07910156	-6.18750000	-1.17333984	+10.26123047	-4.24072266	+23.57666016	+1652	+6.70605469	-10.71386719	-1.12500000	+60.84228516	+7.05322266	-19.46777344	+1008
+1458240944.53609990	+9.16259766	-7.00488281	-1.48535156	+50.40527344	-3.12011719	-54.49218750	+1676	+9.08349609	-6.18750000	-1.17333984	+10.21728516	-4.24072266	+23.53271484	+1644	+6.71044922	-10.71386719	-1.11621094	+60.84228516	+7.09716797	-19.48974609	+1004
+1458240944.54029990	+9.16699219	-7.00927734	-1.48535156	+50.38330078	-3.12011719	-54.51416016	+1668	+9.08349609	-6.19189453	-1.16894531	+10.19531250	-4.26269531	+23.51074219	+1636	+6.71484375	-10.71386719	-1.10302734	+60.86425781	+7.11914063	-19.51171875	+1000
+1458240944.54440000	+9.16699219	-7.00927734	-1.48095703	+50.36132813	-3.12011719	-54.53613281	+1664	+9.08789063	-6.19189453	-1.16894531	+10.17333984	-4.26269531	+23.46679688	+1628	+6.72363281	-10.71386719	-1.09423828	+60.86425781	+7.16308594	-19.55566406	+996
+1458240944.54860000	+9.17138672	-7.01367188	-1.47656250	+50.33935547	-3.09814453	-54.55810547	+1660	+9.08789063	-6.19189453	-1.16455078	+10.15136719	-4.26269531	+23.44482422	+1620	+6.72802734	-10.71386719	-1.08105469	+60.86425781	+7.18505859	-19.57763672	+992
+1458240944.55279990	+9.17138672	-7.01367188	-1.47216797	+50.31738281	-3.09814453	-54.58007813	+1652	+9.09228516	-6.19189453	-1.16015625	+10.10742188	-4.28466797	+23.40087891	+1612	+6.73242188	-10.71386719	-1.07226563	+60.84228516	+7.20703125	-19.59960938	+988
+1458240944.55690000	+9.17578125	-7.01806641	-1.46777344	+50.29541016	-3.09814453	-54.60205078	+1648	+9.09667969	-6.19628906	-1.15576172	+10.06347656	-4.28466797	+23.33496094	+1608	+6.73681641	-10.71386719	-1.06347656	+60.84228516	+7.22900391	-19.64355469	+988
+1458240944.56110000	+9.18017578	-7.01806641	-1.46337891	+50.27343750	-3.07617188	-54.62402344	+1644	+9.10107422	-6.19628906	-1.15136719	+10.01953125	-4.30664063	+23.29101563	+1600	+6.74121094	-10.71386719	-1.05029297	+60.82031250	+7.25097656	-19.66552734	+988
+1458240944.56530000	+9.18457031	-7.02246094	-1.45458984	+50.22949219	-3.07617188	-54.66796875	+1644	+9.11425781	-6.20068359	-1.13378906	+9.88769531	-4.35058594	+23.11523438	+1600	+6.74560547	-10.71386719	-1.04150391	+60.79833984	+7.27294922	-19.70947266	+984
+1458240944.56940010	+9.19335938	-7.02246094	-1.45019531	+50.18554688	-3.05419922	-54.71191406	+1640	+9.12304688	-6.20068359	-1.12060547	+9.77783203	-4.37255859	+22.98339844	+1600	+6.75000000	-10.71386719	-1.03271484	+60.77636719	+7.29492188	-19.73144531	+984
+1458240944.57360010	+9.19775391	-7.02685547	-1.44140625	+50.16357422	-3.05419922	-54.75585938	+1640	+9.13623047	-6.20507813	-1.10742188	+9.68994141	-4.41650391	+22.89550781	+1596	+6.75439453	-10.71386719	-1.01953125	+60.73242188	+7.29492188	-19.75341797	+984
+1458240944.57780000	+9.21093750	-7.02685547	-1.42382813	+50.11962891	-3.03222656	-54.84375000	+1644	+9.14941406	-6.20068359	-1.08984375	+9.58007813	-4.43847656	+22.76367188	+1600	+6.75439453	-10.71386719	-1.01074219	+60.68847656	+7.29492188	-19.79736328	+984
+1458240944.58189990	+9.21972656	-7.02685547	-1.41064453	+50.09765625	-3.01025391	-54.90966797	+1648	+9.15820313	-6.20068359	-1.07666016	+9.51416016	-4.46044922	+22.67578125	+1604	+6.75878906	-10.71386719	-1.00195313	+60.62255859	+7.29492188	-19.81933594	+980
+1458240944.58610010	+9.22851563	-7.02685547	-1.39746094	+50.07568359	-3.01025391	-54.95361328	+1652	+9.16699219	-6.20068359	-1.06787109	+9.47021484	-4.48242188	+22.63183594	+1604	+6.75878906	-10.71826172	-0.99316406	+60.55664063	+7.27294922	-19.86328125	+980
+1458240944.59030010	+9.24169922	-7.02246094	-1.37988281	+50.07568359	-3.03222656	-55.01953125	+1656	+9.17138672	-6.19628906	-1.05908203	+9.44824219	-4.48242188	+22.60986328	+1608	+6.75878906	-10.71826172	-0.97998047	+60.49072266	+7.25097656	-19.88525391	+980
+1458240944.59439990	+9.25048828	-7.01806641	-1.36669922	+50.09765625	-3.05419922	-55.06347656	+1660	+9.18017578	-6.19189453	-1.05029297	+9.44824219	-4.52636719	+22.58789063	+1612	+6.76318359	-10.71826172	-0.97119141	+60.42480469	+7.20703125	-19.92919922	+976
+1458240944.59859990	+9.25488281	-7.01367188	-1.35351563	+50.11962891	-3.07617188	-55.10742188	+1668	+9.18457031	-6.18750000	-1.04150391	+9.42626953	-4.57031250	+22.56591797	+1612	+6.76318359	-10.71826172	-0.96240234	+60.35888672	+7.16308594	-19.97314453	+976
+1458240944.60270000	+9.26367188	-7.00927734	-1.34033203	+50.16357422	-3.12011719	-55.15136719	+1672	+9.18896484	-6.18310547	-1.03271484	+9.42626953	-4.61425781	+22.54394531	+1620	+6.76318359	-10.71826172	-0.95361328	+60.27099609	+7.11914063	-20.01708984	+972
+1458240944.60690000	+9.26806641	-7.00048828	-1.32714844	+50.22949219	-3.16406250	-55.21728516	+1676	+9.19335938	-6.17871094	-1.01953125	+9.42626953	-4.65820313	+22.52197266	+1624	+6.76757813	-10.71826172	-0.94482422	+60.22705078	+7.07519531	-20.08300781	+972
+1458240944.61110000	+9.27246094	-6.99609375	-1.31835938	+50.27343750	-3.20800781	-55.26123047	+1684	+9.20214844	-6.17431641	-1.01074219	+9.40429688	-4.72412109	+22.50000000	+1628	+6.76757813	-10.71826172	-0.93603516	+60.16113281	+7.00927734	-20.14892578	+972
+1458240944.61520000	+9.28125000	-6.99169922	-1.30957031	+50.31738281	-3.27392578	-55.30517578	+1688	+9.20654297	-6.16992188	-1.00195313	+9.42626953	-4.79003906	+22.50000000	+1632	+6.77197266	-10.71826172	-0.92724609	+60.11718750	+6.96533203	-20.23681641	+968
+1458240944.61940000	+9.28564453	-6.98730469	-1.29638672	+50.38330078	-3.31787109	-55.37109375	+1692	+9.21093750	-6.16552734	-0.99316406	+9.44824219	-4.87792969	+22.47802734	+1640	+6.77636719	-10.71826172	-0.91845703	+60.07324219	+6.92138672	-20.32470703	+968
+1458240944.62360000	+9.29003906	-6.97851563	-1.28759766	+50.42724609	-3.38378906	-55.41503906	+1696	+9.21533203	-6.15673828	-0.98437500	+9.44824219	-4.96582031	+22.47802734	+1644	+6.78076172	-10.71386719	-0.90966797	+60.05126953	+6.87744141	-20.41259766	+968
+1458240944.62770010	+9.29443359	-6.97851563	-1.27880859	+50.47119141	-3.44970703	-55.48095703	+1704	+9.21972656	-6.15234375	-0.97558594	+9.47021484	-5.03173828	+22.45605469	+1648	+6.78955078	-10.71386719	-0.90087891	+60.02929688	+6.83349609	-20.52246094	+968
+1458240944.63190010	+9.29882813	-6.97412109	-1.27001953	+50.51513672	-3.51562500	-55.54687500	+1708	+9.22851563	-6.14794922	-0.97119141	+9.47021484	-5.11962891	+22.43408203	+1652	+6.79833984	-10.70947266	-0.88769531	+60.02929688	+6.81152344	-20.63232422	+968
+1458240944.63610010	+9.30761719	-6.96533203	-1.26562500	+50.58105469	-3.55957031	-55.59082031	+1712	+9.23291016	-6.14355469	-0.96240234	+9.47021484	-5.18554688	+22.43408203	+1656	+6.80712891	-10.70947266	-0.87890625	+60.05126953	+6.76757813	-20.74218750	+972
+1458240944.64019990	+9.31201172	-6.96533203	-1.25683594	+50.62500000	-3.60351563	-55.65673828	+1720	+9.23730469	-6.13916016	-0.95800781	+9.49218750	-5.27343750	+22.41210938	+1660	+6.81591797	-10.70507813	-0.86572266	+60.07324219	+6.76757813	-20.85205078	+972
+1458240944.64439990	+9.31640625	-6.96093750	-1.25244141	+50.66894531	-3.64746094	-55.70068359	+1724	+9.24169922	-6.13476563	-0.95361328	+9.49218750	-5.33935547	+22.39013672	+1668	+6.82910156	-10.70068359	-0.85693359	+60.11718750	+6.76757813	-20.96191406	+976
+1458240944.64860010	+9.32080078	-6.95654297	-1.24804688	+50.69091797	-3.69140625	-55.74462891	+1728	+9.24609375	-6.13037109	-0.94921875	+9.49218750	-5.40527344	+22.36816406	+1668	+6.83789063	-10.69628906	-0.84375000	+60.13916016	+6.76757813	-21.04980469	+980
+1458240944.65269990	+9.32519531	-6.95654297	-1.24365234	+50.73486328	-3.71337891	-55.78857422	+1732	+9.24609375	-6.12597656	-0.94482422	+9.51416016	-5.44921875	+22.36816406	+1672	+6.85107422	-10.69189453	-0.83496094	+60.18310547	+6.76757813	-21.15966797	+988
+1458240944.65689990	+9.32519531	-6.95214844	-1.24365234	+50.75683594	-3.73535156	-55.83251953	+1740	+9.25048828	-6.12597656	-0.94482422	+9.49218750	-5.49316406	+22.34619141	+1672	+6.85986328	-10.68750000	-0.82617188	+60.22705078	+6.78955078	-21.24755859	+992
+1458240944.66109990	+9.32958984	-6.95214844	-1.23925781	+50.77880859	-3.75732422	-55.87646484	+1744	+9.25488281	-6.12158203	-0.94042969	+9.49218750	-5.51513672	+22.32421875	+1676	+6.86865234	-10.68310547	-0.81738281	+60.27099609	+6.81152344	-21.31347656	+996
+1458240944.66520000	+9.33398438	-6.94775391	-1.23925781	+50.80078125	-3.75732422	-55.89843750	+1748	+9.25488281	-6.11718750	-0.94042969	+9.49218750	-5.53710938	+22.32421875	+1676	+6.88183594	-10.67871094	-0.80859375	+60.31494141	+6.85546875	-21.37939453	+1004
+1458240944.66940000	+9.33398438	-6.94775391	-1.23925781	+50.82275391	-3.77929688	-55.92041016	+1748	+9.25927734	-6.11718750	-0.94042969	+9.49218750	-5.55908203	+22.30224609	+1676	+6.88623047	-10.67871094	-0.79980469	+60.35888672	+6.87744141	-21.44531250	+1008
+1458240944.67360000	+9.33837891	-6.94775391	-1.23925781	+50.84472656	-3.75732422	-55.94238281	+1752	+9.25927734	-6.11718750	-0.94042969	+9.47021484	-5.55908203	+22.28027344	+1676	+6.89501953	-10.67431641	-0.79541016	+60.40283203	+6.92138672	-21.48925781	+1012
+1458240944.67770000	+9.33837891	-6.94775391	-1.23925781	+50.86669922	-3.75732422	-55.94238281	+1756	+9.25927734	-6.11279297	-0.94042969	+9.47021484	-5.55908203	+22.25830078	+1676	+6.89941406	-10.66992188	-0.79101563	+60.42480469	+6.94335938	-21.51123047	+1016
+1458240944.68190000	+9.33837891	-6.94335938	-1.23925781	+50.86669922	-3.75732422	-55.96435547	+1760	+9.25927734	-6.11279297	-0.94042969	+9.47021484	-5.55908203	+22.23632813	+1676	+6.90380859	-10.66992188	-0.78662109	+60.46875000	+6.98730469	-21.53320313	+1020
+1458240944.68600010	+9.33837891	-6.94335938	-1.23925781	+50.88867188	-3.73535156	-55.96435547	+1764	+9.25927734	-6.11279297	-0.94482422	+9.47021484	-5.53710938	+22.21435547	+1676	+6.90820313	-10.66552734	-0.78222656	+60.46875000	+7.00927734	-21.55517578	+1024
+1458240944.69020010	+9.33837891	-6.94335938	-1.23925781	+50.91064453	-3.73535156	-55.98632813	+1764	+9.25927734	-6.11279297	-0.94482422	+9.47021484	-5.51513672	+22.19238281	+1676	+6.90820313	-10.66552734	-0.78222656	+60.49072266	+7.03125000	-21.55517578	+1028
+1458240944.69440010	+9.33837891	-6.94335938	-1.23925781	+50.91064453	-3.71337891	-55.98632813	+1768	+9.25927734	-6.11279297	-0.94482422	+9.44824219	-5.51513672	+22.19238281	+1672	+6.90820313	-10.66552734	-0.77783203	+60.49072266	+7.05322266	-21.57714844	+1028
+1458240944.69849990	+9.33837891	-6.94335938	-1.23925781	+50.93261719	-3.71337891	-55.98632813	+1768	+9.25927734	-6.10839844	-0.94482422	+9.44824219	-5.49316406	+22.17041016	+1672	+6.90820313	-10.66552734	-0.77783203	+60.49072266	+7.05322266	-21.57714844	+1032
+1458240944.70269990	+9.33837891	-6.94335938	-1.23925781	+50.93261719	-3.69140625	-55.98632813	+1772	+9.25927734	-6.10839844	-0.94482422	+9.44824219	-5.47119141	+22.14843750	+1672	+6.90820313	-10.66113281	-0.77783203	+60.51269531	+7.07519531	-21.57714844	+1032
+1458240944.70689990	+9.33837891	-6.93896484	-1.23925781	+50.93261719	-3.69140625	-55.98632813	+1772	+9.25488281	-6.10839844	-0.94482422	+9.44824219	-5.44921875	+22.12646484	+1672	+6.90820313	-10.66113281	-0.77783203	+60.49072266	+7.07519531	-21.57714844	+1036
+1458240944.71100000	+9.33837891	-6.93896484	-1.23925781	+50.95458984	-3.69140625	-55.98632813	+1776	+9.25488281	-6.10839844	-0.94482422	+9.44824219	-5.44921875	+22.12646484	+1668	+6.90380859	-10.66113281	-0.77783203	+60.49072266	+7.07519531	-21.55517578	+1036
+1458240944.71519990	+9.33837891	-6.93896484	-1.23925781	+50.95458984	-3.69140625	-56.00830078	+1776	+9.25488281	-6.10839844	-0.94482422	+9.44824219	-5.42724609	+22.10449219	+1668	+6.90380859	-10.66113281	-0.78222656	+60.49072266	+7.09716797	-21.55517578	+1036
+1458240944.71939990	+9.33837891	-6.93896484	-1.23925781	+50.97656250	-3.66943359	-56.00830078	+1776	+9.25048828	-6.10839844	-0.94482422	+9.47021484	-5.42724609	+22.08251953	+1668	+6.90380859	-10.66552734	-0.78222656	+60.49072266	+7.09716797	-21.55517578	+1040
+1458240944.72350000	+9.33837891	-6.93896484	-1.23925781	+50.97656250	-3.66943359	-56.00830078	+1780	+9.25048828	-6.10400391	-0.94482422	+9.47021484	-5.40527344	+22.08251953	+1664	+6.89941406	-10.66552734	-0.78222656	+60.49072266	+7.09716797	-21.55517578	+1040
+1458240944.72770000	+9.33398438	-6.93457031	-1.23925781	+51.04248047	-3.62548828	-56.03027344	+1780	+9.24609375	-6.10400391	-0.94482422	+9.47021484	-5.40527344	+22.06054688	+1664	+6.89941406	-10.66552734	-0.78222656	+60.49072266	+7.09716797	-21.55517578	+1040
+1458240944.73190000	+9.32958984	-6.93457031	-1.23925781	+51.08642578	-3.60351563	-56.05224609	+1780	+9.24609375	-6.10400391	-0.94482422	+9.49218750	-5.38330078	+22.03857422	+1664	+6.89941406	-10.66552734	-0.78222656	+60.49072266	+7.09716797	-21.55517578	+1040
+1458240944.73600010	+9.32958984	-6.93017578	-1.23925781	+51.13037109	-3.55957031	-56.07421875	+1780	+9.24169922	-6.10400391	-0.94482422	+9.49218750	-5.36132813	+22.01660156	+1660	+6.89941406	-10.66552734	-0.78222656	+60.49072266	+7.09716797	-21.55517578	+1044
+1458240944.74020000	+9.32080078	-6.92138672	-1.23486328	+51.26220703	-3.49365234	-56.11816406	+1780	+9.23291016	-6.09960938	-0.94482422	+9.51416016	-5.33935547	+21.97265625	+1660	+6.89501953	-10.66552734	-0.78222656	+60.49072266	+7.09716797	-21.55517578	+1044
+1458240944.74440000	+9.31201172	-6.91699219	-1.23486328	+51.37207031	-3.42773438	-56.16210938	+1780	+9.22851563	-6.09960938	-0.94042969	+9.53613281	-5.31738281	+21.92871094	+1660	+6.89501953	-10.66552734	-0.78222656	+60.49072266	+7.09716797	-21.55517578	+1044
+1458240944.74850010	+9.30761719	-6.91699219	-1.23046875	+51.45996094	-3.38378906	-56.18408203	+1780	+9.22412109	-6.09960938	-0.94042969	+9.55810547	-5.31738281	+21.90673828	+1660	+6.89062500	-10.66552734	-0.78222656	+60.49072266	+7.11914063	-21.55517578	+1044
+1458240944.75270010	+9.29882813	-6.91259766	-1.23046875	+51.54785156	-3.31787109	-56.22802734	+1780	+9.21533203	-6.09521484	-0.94042969	+9.58007813	-5.29541016	+21.86279297	+1660	+6.88623047	-10.66552734	-0.77783203	+60.49072266	+7.14111328	-21.57714844	+1044
+1458240944.75679990	+9.29443359	-6.91259766	-1.23046875	+51.61376953	-3.27392578	-56.25000000	+1780	+9.21093750	-6.09521484	-0.93603516	+9.60205078	-5.29541016	+21.81884766	+1656	+6.88183594	-10.66552734	-0.77343750	+60.49072266	+7.16308594	-21.59912109	+1048
+1458240944.76099990	+9.29003906	-6.91259766	-1.22607422	+51.65771484	-3.25195313	-56.27197266	+1780	+9.20654297	-6.09521484	-0.93603516	+9.60205078	-5.27343750	+21.81884766	+1656	+6.88183594	-10.66992188	-0.77343750	+60.51269531	+7.18505859	-21.59912109	+1048
+1458240944.76519990	+9.28564453	-6.91259766	-1.22607422	+51.67968750	-3.22998047	-56.29394531	+1776	+9.20214844	-6.09521484	-0.93603516	+9.62402344	-5.27343750	+21.79687500	+1652	+6.87304688	-10.66992188	-0.76464844	+60.55664063	+7.25097656	-21.64306641	+1048
+1458240944.76930000	+9.28564453	-6.91699219	-1.22607422	+51.72363281	-3.22998047	-56.31591797	+1776	+9.20214844	-6.09521484	-0.93603516	+9.62402344	-5.27343750	+21.77490234	+1652	+6.87304688	-10.66992188	-0.76025391	+60.57861328	+7.29492188	-21.66503906	+1048
+1458240944.77350000	+9.28125000	-6.91699219	-1.22607422	+51.74560547	-3.20800781	-56.33789063	+1776	+9.19775391	-6.09521484	-0.93603516	+9.64599609	-5.27343750	+21.75292969	+1652	+6.86865234	-10.66992188	-0.75146484	+60.62255859	+7.36083984	-21.70898438	+1052
+1458240944.77769990	+9.28125000	-6.92138672	-1.22607422	+51.76757813	-3.20800781	-56.35986328	+1776	+9.19775391	-6.09521484	-0.93603516	+9.64599609	-5.29541016	+21.73095703	+1648	+6.86865234	-10.66992188	-0.74267578	+60.68847656	+7.42675781	-21.75292969	+1052
+1458240944.78180000	+9.28125000	-6.92138672	-1.22607422	+51.76757813	-3.18603516	-56.38183594	+1776	+9.19335938	-6.09521484	-0.93603516	+9.64599609	-5.29541016	+21.70898438	+1648	+6.86865234	-10.67431641	-0.73388672	+60.73242188	+7.49267578	-21.79687500	+1056
+1458240944.78600000	+9.27685547	-6.92578125	-1.22607422	+51.81152344	-3.18603516	-56.42578125	+1776	+9.19335938	-6.09521484	-0.93603516	+9.66796875	-5.31738281	+21.68701172	+1644	+6.86865234	-10.67431641	-0.72509766	+60.79833984	+7.55859375	-21.81884766	+1056
+1458240944.79020000	+9.27685547	-6.92578125	-1.22167969	+51.81152344	-3.18603516	-56.44775391	+1776	+9.19335938	-6.09960938	-0.93603516	+9.66796875	-5.31738281	+21.68701172	+1644	+6.86865234	-10.67431641	-0.71630859	+60.84228516	+7.62451172	-21.86279297	+1056
+1458240944.79430010	+9.27685547	-6.93017578	-1.22167969	+51.83349609	-3.18603516	-56.46972656	+1780	+9.19335938	-6.09960938	-0.93603516	+9.66796875	-5.33935547	+21.66503906	+1640	+6.86865234	-10.67871094	-0.71191406	+60.88623047	+7.69042969	-21.90673828	+1060
+1458240944.79850010	+9.27685547	-6.93017578	-1.22167969	+51.85546875	-3.18603516	-56.49169922	+1780	+9.19335938	-6.09960938	-0.93603516	+9.66796875	-5.33935547	+21.62109375	+1640	+6.87304688	-10.67871094	-0.70312500	+60.90820313	+7.73437500	-21.95068359	+1060
+1458240944.80270000	+9.27685547	-6.93017578	-1.22167969	+51.87744141	-3.20800781	-56.51367188	+1780	+9.18896484	-6.09960938	-0.93603516	+9.66796875	-5.36132813	+21.59912109	+1636	+6.87304688	-10.68310547	-0.69873047	+60.93017578	+7.75634766	-21.97265625	+1064
+1458240944.80679990	+9.27685547	-6.93457031	-1.21728516	+51.92138672	-3.20800781	-56.55761719	+1780	+9.18896484	-6.10400391	-0.93603516	+9.66796875	-5.38330078	+21.57714844	+1636	+6.86865234	-10.68310547	-0.69433594	+60.95214844	+7.80029297	-22.01660156	+1064
+1458240944.81100010	+9.27685547	-6.93457031	-1.21728516	+51.94335938	-3.20800781	-56.60156250	+1780	+9.18896484	-6.10400391	-0.93603516	+9.66796875	-5.38330078	+21.53320313	+1636	+6.86865234	-10.68750000	-0.68994141	+60.95214844	+7.82226563	-22.03857422	+1064
+1458240944.81520010	+9.27685547	-6.93457031	-1.21289063	+51.96533203	-3.22998047	-56.62353516	+1780	+9.18896484	-6.10400391	-0.93164063	+9.66796875	-5.40527344	+21.51123047	+1636	+6.86865234	-10.69189453	-0.68994141	+60.95214844	+7.84423828	-22.06054688	+1068
+1458240944.81929990	+9.27246094	-6.93896484	-1.21289063	+51.98730469	-3.22998047	-56.64550781	+1784	+9.18896484	-6.10839844	-0.93164063	+9.66796875	-5.42724609	+21.46728516	+1632	+6.86425781	-10.69628906	-0.68554688	+60.93017578	+7.86621094	-22.10449219	+1068
+1458240944.82349990	+9.27685547	-6.93896484	-1.21289063	+52.03125000	-3.25195313	-56.68945313	+1784	+9.18896484	-6.10839844	-0.93164063	+9.66796875	-5.44921875	+21.42333984	+1632	+6.85986328	-10.70068359	-0.68554688	+60.90820313	+7.86621094	-22.12646484	+1068
+1458240944.82769990	+9.27246094	-6.93896484	-1.20849609	+52.07519531	-3.25195313	-56.71142578	+1784	+9.18896484	-6.10839844	-0.93164063	+9.66796875	-5.47119141	+21.37939453	+1632	+6.85986328	-10.70507813	-0.68115234	+60.88623047	+7.86621094	-22.14843750	+1068
+1458240944.83180000	+9.27246094	-6.94335938	-1.20849609	+52.09716797	-3.27392578	-56.73339844	+1784	+9.18896484	-6.11279297	-0.93164063	+9.66796875	-5.47119141	+21.33544922	+1632	+6.85546875	-10.70947266	-0.68554688	+60.84228516	+7.86621094	-22.14843750	+1068
+1458240944.83600000	+9.27685547	-6.94335938	-1.20410156	+52.14111328	-3.27392578	-56.77734375	+1788	+9.18896484	-6.11279297	-0.93164063	+9.66796875	-5.49316406	+21.26953125	+1632	+6.85107422	-10.71386719	-0.68554688	+60.82031250	+7.86621094	-22.17041016	+1068
+1458240944.84010000	+9.27685547	-6.94335938	-1.20410156	+52.20703125	-3.29589844	-56.79931641	+1788	+9.18896484	-6.11718750	-0.93164063	+9.66796875	-5.53710938	+21.20361328	+1632	+6.84667969	-10.71826172	-0.68554688	+60.77636719	+7.88818359	-22.19238281	+1064
+1458240944.84430000	+9.27685547	-6.94335938	-1.20410156	+52.25097656	-3.31787109	-56.84326172	+1788	+9.18896484	-6.12158203	-0.93164063	+9.64599609	-5.55908203	+21.11572266	+1636	+6.84228516	-10.72705078	-0.68554688	+60.75439453	+7.88818359	-22.21435547	+1064
+1458240944.84850000	+9.27685547	-6.94775391	-1.19970703	+52.29492188	-3.33984375	-56.86523438	+1792	+9.18896484	-6.12158203	-0.93164063	+9.64599609	-5.58105469	+21.04980469	+1636	+6.84228516	-10.73144531	-0.68554688	+60.71044922	+7.88818359	-22.23632813	+1060
+1458240944.85260010	+9.27685547	-6.94775391	-1.19970703	+52.36083984	-3.36181641	-56.88720703	+1792	+9.18896484	-6.12597656	-0.93164063	+9.64599609	-5.60302734	+20.93994141	+1636	+6.83789063	-10.73583984	-0.68115234	+60.68847656	+7.91015625	-22.25830078	+1060
+1458240944.85680010	+9.27685547	-6.95214844	-1.19970703	+52.42675781	-3.38378906	-56.90917969	+1792	+9.19335938	-6.13037109	-0.93164063	+9.64599609	-5.62500000	+20.85205078	+1640	+6.83349609	-10.74023438	-0.68115234	+60.66650391	+7.93212891	-22.28027344	+1056
+1458240944.86100010	+9.27685547	-6.95214844	-1.19970703	+52.49267578	-3.38378906	-56.90917969	+1796	+9.19335938	-6.13476563	-0.93164063	+9.64599609	-5.64697266	+20.76416016	+1644	+6.83349609	-10.74462891	-0.68115234	+60.64453125	+7.95410156	-22.30224609	+1052
+1458240944.86509990	+9.27685547	-6.95214844	-1.19970703	+52.58056641	-3.40576172	-56.90917969	+1796	+9.19335938	-6.13476563	-0.93603516	+9.66796875	-5.64697266	+20.69824219	+1644	+6.83349609	-10.74902344	-0.68115234	+60.64453125	+7.97607422	-22.32421875	+1048
+1458240944.86929990	+9.27685547	-6.95654297	-1.19970703	+52.64648438	-3.42773438	-56.93115234	+1796	+9.19335938	-6.13916016	-0.93603516	+9.66796875	-5.64697266	+20.63232422	+1648	+6.83349609	-10.75341797	-0.67675781	+60.64453125	+8.02001953	-22.34619141	+1044
+1458240944.87350010	+9.27685547	-6.95654297	-1.20410156	+52.71240234	-3.42773438	-56.93115234	+1800	+9.19335938	-6.13916016	-0.93603516	+9.68994141	-5.66894531	+20.56640625	+1648	+6.83789063	-10.75781250	-0.67675781	+60.66650391	+8.06396484	-22.36816406	+1040
+1458240944.87760000	+9.28125000	-6.96093750	-1.20410156	+52.77832031	-3.44970703	-56.93115234	+1800	+9.19335938	-6.14355469	-0.94042969	+9.71191406	-5.66894531	+20.52246094	+1652	+6.84228516	-10.75781250	-0.67236328	+60.68847656	+8.12988281	-22.39013672	+1040
+1458240944.88179990	+9.28125000	-6.96093750	-1.20849609	+52.86621094	-3.44970703	-56.90917969	+1804	+9.19335938	-6.14355469	-0.94042969	+9.73388672	-5.66894531	+20.47851563	+1652	+6.84667969	-10.76220703	-0.66357422	+60.73242188	+8.19580078	-22.43408203	+1040
+1458240944.88599990	+9.28125000	-6.96533203	-1.20849609	+52.93212891	-3.44970703	-56.90917969	+1804	+9.19335938	-6.14355469	-0.94482422	+9.75585938	-5.66894531	+20.43457031	+1652	+6.85107422	-10.76220703	-0.65917969	+60.77636719	+8.26171875	-22.45605469	+1036
+1458240944.89010000	+9.28125000	-6.96533203	-1.21289063	+52.97607422	-3.42773438	-56.88720703	+1808	+9.18896484	-6.14794922	-0.94482422	+9.77783203	-5.64697266	+20.41259766	+1652	+6.85546875	-10.76220703	-0.65478516	+60.84228516	+8.32763672	-22.47802734	+1036
+1458240944.89430000	+9.28125000	-6.96533203	-1.21289063	+53.04199219	-3.42773438	-56.88720703	+1808	+9.18896484	-6.14794922	-0.94921875	+9.79980469	-5.64697266	+20.39062500	+1652	+6.86425781	-10.76660156	-0.64599609	+60.90820313	+8.41552734	-22.50000000	+1040
+1458240944.89850000	+9.28125000	-6.96972656	-1.21728516	+53.10791016	-3.40576172	-56.86523438	+1812	+9.18896484	-6.14794922	-0.95361328	+9.82177734	-5.62500000	+20.34667969	+1652	+6.86865234	-10.76660156	-0.64160156	+60.97412109	+8.48144531	-22.52197266	+1040
+1458240944.90260000	+9.27685547	-6.96972656	-1.21728516	+53.17382813	-3.38378906	-56.86523438	+1812	+9.18896484	-6.14794922	-0.95361328	+9.84375000	-5.60302734	+20.32470703	+1652	+6.87744141	-10.76660156	-0.63720703	+61.06201172	+8.56933594	-22.52197266	+1044
+1458240944.90680000	+9.27685547	-6.96972656	-1.22167969	+53.23974609	-3.36181641	-56.86523438	+1816	+9.18457031	-6.14794922	-0.95800781	+9.88769531	-5.60302734	+20.30273438	+1652	+6.88183594	-10.76660156	-0.62841797	+61.12792969	+8.65722656	-22.54394531	+1044
+1458240944.91090010	+9.27685547	-6.97412109	-1.22607422	+53.28369141	-3.33984375	-56.84326172	+1816	+9.18457031	-6.14794922	-0.95800781	+9.90966797	-5.58105469	+20.28076172	+1652	+6.88623047	-10.77099609	-0.62402344	+61.19384766	+8.74511719	-22.56591797	+1048
+1458240944.91510010	+9.27685547	-6.97412109	-1.22607422	+53.34960938	-3.29589844	-56.84326172	+1816	+9.18017578	-6.15234375	-0.96240234	+9.93164063	-5.55908203	+20.23681641	+1652	+6.89062500	-10.77099609	-0.61962891	+61.25976563	+8.81103516	-22.56591797	+1048
+1458240944.91930010	+9.27246094	-6.97851563	-1.23046875	+53.39355469	-3.25195313	-56.84326172	+1820	+9.18017578	-6.15234375	-0.96240234	+9.95361328	-5.53710938	+20.19287109	+1648	+6.89062500	-10.77539063	-0.61523438	+61.32568359	+8.89892578	-22.56591797	+1052
+1458240944.92339990	+9.27246094	-6.97851563	-1.23046875	+53.43750000	-3.20800781	-56.84326172	+1820	+9.17578125	-6.15234375	-0.96679688	+9.97558594	-5.51513672	+20.17089844	+1648	+6.89501953	-10.77539063	-0.61083984	+61.36962891	+8.96484375	-22.56591797	+1052
+1458240944.92759990	+9.26806641	-6.97851563	-1.23486328	+53.48144531	-3.16406250	-56.84326172	+1820	+9.17138672	-6.15673828	-0.97119141	+10.01953125	-5.47119141	+20.12695313	+1648	+6.89062500	-10.77978516	-0.61083984	+61.39160156	+9.03076172	-22.56591797	+1056
+1458240944.93179990	+9.26367188	-6.98291016	-1.23486328	+53.52539063	-3.12011719	-56.84326172	+1820	+9.17138672	-6.15673828	-0.97119141	+10.04150391	-5.42724609	+20.08300781	+1644	+6.89062500	-10.78417969	-0.60644531	+61.41357422	+9.07470703	-22.54394531	+1056
+1458240944.93590000	+9.26367188	-6.98291016	-1.23925781	+53.56933594	-3.07617188	-56.84326172	+1820	+9.16699219	-6.16113281	-0.97558594	+10.06347656	-5.40527344	+20.06103516	+1644	+6.88623047	-10.78857422	-0.60644531	+61.43554688	+9.11865234	-22.54394531	+1056
+1458240944.94010000	+9.25927734	-6.98291016	-1.23925781	+53.59130859	-3.03222656	-56.84326172	+1820	+9.16259766	-6.16113281	-0.97558594	+10.08544922	-5.36132813	+20.01708984	+1644	+6.88183594	-10.79296875	-0.61083984	+61.43554688	+9.16259766	-22.52197266	+1056
+1458240944.94429990	+9.25488281	-6.98730469	-1.23925781	+53.63525391	-2.98828125	-56.84326172	+1820	+9.16259766	-6.16552734	-0.97998047	+10.10742188	-5.33935547	+19.95117188	+1640	+6.87744141	-10.79736328	-0.61083984	+61.43554688	+9.20654297	-22.50000000	+1060
+1458240944.94840000	+9.25048828	-6.98730469	-1.24365234	+53.65722656	-2.94433594	-56.86523438	+1820	+9.15820313	-6.16552734	-0.97998047	+10.12939453	-5.29541016	+19.90722656	+1640	+6.86865234	-10.80175781	-0.61083984	+61.41357422	+9.22851563	-22.47802734	+1060
+1458240944.95260000	+9.25048828	-6.99169922	-1.24365234	+53.67919922	-2.90039063	-56.86523438	+1820	+9.15380859	-6.16992188	-0.98437500	+10.12939453	-5.27343750	+19.88525391	+1640	+6.86425781	-10.81054688	-0.61523438	+61.39160156	+9.25048828	-22.45605469	+1060
+1458240944.95680000	+9.24609375	-6.99169922	-1.24804688	+53.72314453	-2.85644531	-56.86523438	+1820	+9.15380859	-6.16992188	-0.98437500	+10.15136719	-5.22949219	+19.84130859	+1640	+6.85546875	-10.81494141	-0.61523438	+61.36962891	+9.29443359	-22.43408203	+1060
+1458240944.96090010	+9.24169922	-6.99169922	-1.24804688	+53.74511719	-2.81250000	-56.86523438	+1820	+9.14941406	-6.17431641	-0.98876953	+10.17333984	-5.20751953	+19.81933594	+1636	+6.85107422	-10.81933594	-0.61962891	+61.34765625	+9.31640625	-22.41210938	+1060
+1458240944.96510000	+9.23730469	-6.99609375	-1.25244141	+53.76708984	-2.76855469	-56.86523438	+1816	+9.14501953	-6.17431641	-0.98876953	+10.19531250	-5.16357422	+19.77539063	+1636	+6.84228516	-10.82373047	-0.61962891	+61.32568359	+9.33837891	-22.41210938	+1056
+1458240944.96930000	+9.23730469	-6.99609375	-1.25244141	+53.78906250	-2.74658203	-56.86523438	+1816	+9.14501953	-6.17871094	-0.98876953	+10.19531250	-5.14160156	+19.75341797	+1636	+6.83789063	-10.83251953	-0.61962891	+61.30371094	+9.36035156	-22.39013672	+1052
+1458240944.97340010	+9.23291016	-6.99609375	-1.25244141	+53.81103516	-2.72460938	-56.86523438	+1816	+9.14062500	-6.17871094	-0.99316406	+10.21728516	-5.14160156	+19.73144531	+1636	+6.83349609	-10.83691406	-0.61962891	+61.30371094	+9.38232422	-22.39013672	+1052
+1458240944.97760010	+9.23291016	-7.00048828	-1.25683594	+53.83300781	-2.70263672	-56.86523438	+1812	+9.14062500	-6.17871094	-0.99316406	+10.23925781	-5.11962891	+19.70947266	+1636	+6.82910156	-10.84130859	-0.61962891	+61.28173828	+9.40429688	-22.39013672	+1048
+1458240944.98180010	+9.22851563	-7.00048828	-1.25683594	+53.85498047	-2.68066406	-56.88720703	+1812	+9.13623047	-6.18310547	-0.99316406	+10.23925781	-5.11962891	+19.70947266	+1636	+6.82470703	-10.84130859	-0.61962891	+61.28173828	+9.44824219	-22.39013672	+1044
+1458240944.98589990	+9.22851563	-7.00048828	-1.25683594	+53.87695313	-2.68066406	-56.88720703	+1812	+9.13623047	-6.18310547	-0.99316406	+10.26123047	-5.11962891	+19.68750000	+1636	+6.82470703	-10.84570313	-0.61523438	+61.30371094	+9.47021484	-22.39013672	+1040
+1458240944.99009990	+9.22851563	-7.00488281	-1.25683594	+53.89892578	-2.65869141	-56.88720703	+1808	+9.13623047	-6.18310547	-0.99316406	+10.26123047	-5.11962891	+19.68750000	+1636	+6.82470703	-10.85009766	-0.61523438	+61.32568359	+9.51416016	-22.41210938	+1036
+1458240944.99420000	+9.22851563	-7.00488281	-1.26123047	+53.92089844	-2.65869141	-56.88720703	+1808	+9.13183594	-6.18750000	-0.99316406	+10.28320313	-5.11962891	+19.68750000	+1636	+6.82470703	-10.85009766	-0.61083984	+61.34765625	+9.55810547	-22.41210938	+1032
+1458240944.99840000	+9.22412109	-7.00488281	-1.26123047	+53.94287109	-2.65869141	-56.88720703	+1804	+9.13183594	-6.18750000	-0.99316406	+10.28320313	-5.14160156	+19.68750000	+1636	+6.82910156	-10.85449219	-0.60644531	+61.39160156	+9.60205078	-22.43408203	+1032
+1458240945.00260000	+9.22412109	-7.00927734	-1.26123047	+53.96484375	-2.65869141	-56.88720703	+1804	+9.13183594	-6.18750000	-0.99316406	+10.30517578	-5.14160156	+19.68750000	+1636	+6.83349609	-10.85449219	-0.60205078	+61.43554688	+9.62402344	-22.45605469	+1028
+1458240945.00670000	+9.22412109	-7.00927734	-1.26123047	+53.98681641	-2.68066406	-56.90917969	+1800	+9.13183594	-6.18750000	-0.99316406	+10.30517578	-5.16357422	+19.68750000	+1632	+6.83349609	-10.85449219	-0.59765625	+61.47949219	+9.66796875	-22.47802734	+1028
+1458240945.01090000	+9.22412109	-7.00927734	-1.26123047	+54.00878906	-2.68066406	-56.93115234	+1800	+9.13183594	-6.18750000	-0.99316406	+10.32714844	-5.16357422	+19.68750000	+1632	+6.83789063	-10.85449219	-0.58886719	+61.52343750	+9.71191406	-22.50000000	+1028
+1458240945.01510000	+9.22412109	-7.00927734	-1.26123047	+54.03076172	-2.68066406	-56.93115234	+1796	+9.13183594	-6.18750000	-0.99316406	+10.32714844	-5.18554688	+19.68750000	+1632	+6.84667969	-10.85449219	-0.58447266	+61.56738281	+9.75585938	-22.52197266	+1028
+1458240945.01920010	+9.22851563	-7.00927734	-1.26123047	+54.05273438	-2.68066406	-56.93115234	+1796	+9.13183594	-6.18750000	-0.99316406	+10.32714844	-5.20751953	+19.70947266	+1632	+6.85107422	-10.85449219	-0.58007813	+61.63330078	+9.77783203	-22.54394531	+1028
+1458240945.02340010	+9.22851563	-7.00927734	-1.26123047	+54.07470703	-2.70263672	-56.95312500	+1792	+9.13183594	-6.18750000	-0.99316406	+10.34912109	-5.20751953	+19.70947266	+1628	+6.85546875	-10.85009766	-0.57568359	+61.67724609	+9.82177734	-22.56591797	+1032
+1458240945.02760000	+9.22851563	-7.00927734	-1.26123047	+54.09667969	-2.70263672	-56.95312500	+1792	+9.12744141	-6.18750000	-0.99316406	+10.34912109	-5.22949219	+19.70947266	+1628	+6.85986328	-10.85009766	-0.57128906	+61.72119141	+9.84375000	-22.58789063	+1032
+1458240945.03169990	+9.22851563	-7.00927734	-1.26123047	+54.09667969	-2.70263672	-56.97509766	+1792	+9.12744141	-6.18750000	-0.99316406	+10.34912109	-5.22949219	+19.70947266	+1628	+6.86425781	-10.85009766	-0.56689453	+61.76513672	+9.86572266	-22.60986328	+1036
+1458240945.03590010	+9.22851563	-7.00927734	-1.26123047	+54.11865234	-2.72460938	-56.97509766	+1788	+9.12744141	-6.18750000	-0.98876953	+10.37109375	-5.25146484	+19.70947266	+1624	+6.86865234	-10.85009766	-0.56689453	+61.80908203	+9.88769531	-22.60986328	+1036
+1458240945.04010010	+9.22851563	-7.00927734	-1.25683594	+54.14062500	-2.72460938	-56.99707031	+1788	+9.12744141	-6.18750000	-0.98876953	+10.37109375	-5.25146484	+19.73144531	+1624	+6.86865234	-10.85009766	-0.56689453	+61.83105469	+9.90966797	-22.60986328	+1036
+1458240945.04419990	+9.22851563	-7.00927734	-1.25683594	+54.14062500	-2.72460938	-56.99707031	+1788	+9.12744141	-6.18750000	-0.98876953	+10.37109375	-5.25146484	+19.73144531	+1620	+6.86865234	-10.85009766	-0.56250000	+61.85302734	+9.90966797	-22.63183594	+1036
+1458240945.04839990	+9.22851563	-7.00927734	-1.25683594	+54.16259766	-2.74658203	-57.01904297	+1788	+9.12744141	-6.18750000	-0.98876953	+10.37109375	-5.27343750	+19.73144531	+1620	+6.87304688	-10.84570313	-0.56250000	+61.87500000	+9.90966797	-22.63183594	+1040
+1458240945.05259990	+9.22851563	-7.00927734	-1.25683594	+54.18457031	-2.74658203	-57.01904297	+1784	+9.12744141	-6.18750000	-0.98876953	+10.37109375	-5.27343750	+19.73144531	+1620	+6.87304688	-10.84570313	-0.56250000	+61.89697266	+9.90966797	-22.63183594	+1040
+1458240945.05670000	+9.22851563	-7.00927734	-1.25683594	+54.18457031	-2.74658203	-57.01904297	+1784	+9.12744141	-6.18310547	-0.98876953	+10.37109375	-5.27343750	+19.73144531	+1616	+6.86865234	-10.84570313	-0.56250000	+61.89697266	+9.90966797	-22.63183594	+1040
+1458240945.06090000	+9.22412109	-7.00488281	-1.25244141	+54.18457031	-2.76855469	-57.01904297	+1784	+9.12744141	-6.18310547	-0.98876953	+10.37109375	-5.27343750	+19.73144531	+1616	+6.86865234	-10.84570313	-0.56689453	+61.89697266	+9.88769531	-22.63183594	+1040
+1458240945.06500010	+9.22412109	-7.00488281	-1.25244141	+54.20654297	-2.76855469	-57.01904297	+1784	+9.12744141	-6.18310547	-0.98876953	+10.37109375	-5.27343750	+19.75341797	+1612	+6.86865234	-10.84570313	-0.56689453	+61.89697266	+9.88769531	-22.63183594	+1040
+1458240945.06920000	+9.22412109	-7.00488281	-1.25244141	+54.20654297	-2.76855469	-57.01904297	+1784	+9.12744141	-6.18310547	-0.98437500	+10.37109375	-5.27343750	+19.75341797	+1612	+6.86865234	-10.84570313	-0.56689453	+61.89697266	+9.86572266	-22.63183594	+1040
+1458240945.07340000	+9.22412109	-7.00048828	-1.25244141	+54.22851563	-2.79052734	-57.01904297	+1784	+9.12744141	-6.18310547	-0.98437500	+10.37109375	-5.29541016	+19.75341797	+1612	+6.86425781	-10.84570313	-0.57128906	+61.87500000	+9.86572266	-22.60986328	+1040
+1458240945.07750010	+9.22412109	-7.00048828	-1.25244141	+54.22851563	-2.79052734	-57.01904297	+1780	+9.12744141	-6.17871094	-0.98437500	+10.34912109	-5.29541016	+19.75341797	+1608	+6.86425781	-10.84570313	-0.57128906	+61.87500000	+9.84375000	-22.60986328	+1040
+1458240945.08170010	+9.22412109	-6.99609375	-1.24804688	+54.22851563	-2.81250000	-57.01904297	+1780	+9.12744141	-6.17871094	-0.98437500	+10.34912109	-5.29541016	+19.77539063	+1608	+6.86425781	-10.84570313	-0.57128906	+61.87500000	+9.84375000	-22.60986328	+1040
+1458240945.08590010	+9.22412109	-6.99609375	-1.24804688	+54.22851563	-2.81250000	-57.01904297	+1780	+9.12744141	-6.17871094	-0.97998047	+10.34912109	-5.29541016	+19.77539063	+1608	+6.85986328	-10.84570313	-0.57128906	+61.85302734	+9.82177734	-22.60986328	+1040
+1458240945.08999990	+9.22412109	-6.99609375	-1.24804688	+54.22851563	-2.83447266	-57.01904297	+1780	+9.12744141	-6.17431641	-0.97998047	+10.32714844	-5.31738281	+19.79736328	+1608	+6.85986328	-10.84570313	-0.57568359	+61.85302734	+9.82177734	-22.60986328	+1040
+1458240945.09419990	+9.22412109	-6.99169922	-1.24804688	+54.22851563	-2.85644531	-57.01904297	+1780	+9.12744141	-6.17431641	-0.97998047	+10.30517578	-5.33935547	+19.81933594	+1608	+6.85986328	-10.84570313	-0.57568359	+61.85302734	+9.79980469	-22.60986328	+1040
+1458240945.09840010	+9.22412109	-6.99169922	-1.24365234	+54.25048828	-2.85644531	-57.01904297	+1780	+9.13183594	-6.16992188	-0.97558594	+10.28320313	-5.33935547	+19.84130859	+1608	+6.85986328	-10.84570313	-0.57568359	+61.83105469	+9.77783203	-22.60986328	+1040
+1458240945.10250000	+9.22851563	-6.98730469	-1.24365234	+54.22851563	-2.90039063	-56.99707031	+1780	+9.13183594	-6.16992188	-0.97119141	+10.23925781	-5.38330078	+19.86328125	+1608	+6.85546875	-10.84570313	-0.57568359	+61.83105469	+9.77783203	-22.63183594	+1040
+1458240945.10669990	+9.22851563	-6.98291016	-1.24365234	+54.22851563	-2.92236328	-56.99707031	+1780	+9.13183594	-6.16552734	-0.96679688	+10.19531250	-5.42724609	+19.90722656	+1608	+6.85546875	-10.84130859	-0.58007813	+61.83105469	+9.75585938	-22.63183594	+1040
+1458240945.11089990	+9.22851563	-6.98291016	-1.23925781	+54.22851563	-2.96630859	-56.99707031	+1780	+9.13623047	-6.16113281	-0.96240234	+10.15136719	-5.44921875	+19.95117188	+1608	+6.85546875	-10.84130859	-0.58007813	+61.80908203	+9.73388672	-22.63183594	+1036
+1458240945.11500000	+9.23291016	-6.97851563	-1.23486328	+54.20654297	-3.01025391	-56.99707031	+1784	+9.13623047	-6.15673828	-0.95361328	+10.06347656	-5.53710938	+20.01708984	+1612	+6.85546875	-10.84130859	-0.58007813	+61.80908203	+9.71191406	-22.65380859	+1036
+1458240945.11920000	+9.23291016	-6.97412109	-1.23046875	+54.20654297	-3.07617188	-56.99707031	+1784	+9.14062500	-6.15234375	-0.94482422	+9.99755859	-5.60302734	+20.08300781	+1616	+6.85546875	-10.83691406	-0.58007813	+61.80908203	+9.66796875	-22.65380859	+1036
+1458240945.12340000	+9.23730469	-6.96972656	-1.23046875	+54.18457031	-3.12011719	-56.97509766	+1784	+9.14501953	-6.14794922	-0.94042969	+9.93164063	-5.64697266	+20.12695313	+1616	+6.85546875	-10.83251953	-0.58007813	+61.80908203	+9.64599609	-22.67578125	+1036
+1458240945.13170000	+9.24609375	-6.96093750	-1.21728516	+54.09667969	-3.29589844	-56.97509766	+1792	+9.15820313	-6.13916016	-0.92724609	+9.75585938	-5.80078125	+20.28076172	+1624	+6.85986328	-10.82812500	-0.58007813	+61.80908203	+9.58007813	-22.71972656	+1036
+1458240945.13590000	+9.25048828	-6.96093750	-1.21289063	+54.05273438	-3.36181641	-56.97509766	+1796	+9.16259766	-6.13916016	-0.92285156	+9.68994141	-5.84472656	+20.34667969	+1624	+6.86425781	-10.82373047	-0.58007813	+61.80908203	+9.55810547	-22.76367188	+1036
+1458240945.14000010	+9.25488281	-6.95654297	-1.20410156	+53.98681641	-3.44970703	-56.97509766	+1800	+9.16699219	-6.13476563	-0.91845703	+9.62402344	-5.91064453	+20.39062500	+1628	+6.86865234	-10.81494141	-0.57568359	+61.80908203	+9.51416016	-22.78564453	+1040
+1458240945.14420010	+9.25927734	-6.95214844	-1.19970703	+53.92089844	-3.51562500	-56.97509766	+1804	+9.17138672	-6.13476563	-0.91406250	+9.55810547	-5.95458984	+20.43457031	+1628	+6.87304688	-10.81054688	-0.57568359	+61.83105469	+9.47021484	-22.82958984	+1044
+1458240945.14829990	+9.26367188	-6.95214844	-1.19531250	+53.87695313	-3.58154297	-56.97509766	+1808	+9.17138672	-6.13476563	-0.90966797	+9.49218750	-5.97656250	+20.47851563	+1632	+6.87744141	-10.80615234	-0.57128906	+61.83105469	+9.42626953	-22.87353516	+1044
+1458240945.15249990	+9.26806641	-6.95214844	-1.19091797	+53.81103516	-3.64746094	-56.97509766	+1812	+9.17578125	-6.13037109	-0.90527344	+9.42626953	-6.02050781	+20.52246094	+1632	+6.88623047	-10.80175781	-0.57128906	+61.83105469	+9.38232422	-22.89550781	+1048
+1458240945.15669990	+9.26806641	-6.95214844	-1.18652344	+53.74511719	-3.69140625	-56.97509766	+1816	+9.18017578	-6.13037109	-0.90527344	+9.36035156	-6.04248047	+20.54443359	+1632	+6.88623047	-10.79296875	-0.56689453	+61.80908203	+9.33837891	-22.93945313	+1052
+1458240945.16500000	+9.27246094	-6.94775391	-1.18212891	+53.65722656	-3.75732422	-56.95312500	+1820	+9.18457031	-6.13037109	-0.90087891	+9.27246094	-6.06445313	+20.61035156	+1636	+6.89062500	-10.78417969	-0.56689453	+61.78710938	+9.25048828	-22.98339844	+1056
+1458240945.16919990	+9.27246094	-6.94775391	-1.17773438	+53.59130859	-3.80126953	-56.95312500	+1824	+9.18457031	-6.13037109	-0.89648438	+9.20654297	-6.06445313	+20.65429688	+1636	+6.89062500	-10.78417969	-0.57128906	+61.74316406	+9.18457031	-22.98339844	+1056
+1458240945.17330000	+9.27685547	-6.94775391	-1.17773438	+53.54736328	-3.82324219	-56.95312500	+1828	+9.18457031	-6.13037109	-0.89648438	+9.16259766	-6.08642578	+20.67626953	+1640	+6.89062500	-10.77978516	-0.57128906	+61.69921875	+9.14062500	-22.98339844	+1060
+1458240945.17750000	+9.27685547	-6.94775391	-1.17333984	+53.52539063	-3.84521484	-56.97509766	+1832	+9.18457031	-6.13037109	-0.89208984	+9.11865234	-6.08642578	+20.69824219	+1640	+6.88623047	-10.77978516	-0.57568359	+61.65527344	+9.07470703	-22.98339844	+1060
+1458240945.18170000	+9.27685547	-6.94775391	-1.16894531	+53.48144531	-3.86718750	-56.97509766	+1836	+9.18896484	-6.13037109	-0.89208984	+9.07470703	-6.08642578	+20.69824219	+1640	+6.88183594	-10.77978516	-0.58007813	+61.61132813	+9.00878906	-22.98339844	+1064
+1458240945.18580010	+9.27685547	-6.94775391	-1.16894531	+53.43750000	-3.86718750	-56.97509766	+1836	+9.18896484	-6.13037109	-0.89208984	+9.03076172	-6.08642578	+20.72021484	+1644	+6.87304688	-10.77978516	-0.58447266	+61.54541016	+8.96484375	-22.98339844	+1064
+1458240945.19000010	+9.27685547	-6.94775391	-1.16894531	+53.41552734	-3.88916016	-56.97509766	+1840	+9.18896484	-6.13037109	-0.88769531	+8.98681641	-6.10839844	+20.74218750	+1648	+6.86865234	-10.77978516	-0.58886719	+61.47949219	+8.89892578	-22.96142578	+1064
+1458240945.19829990	+9.27685547	-6.94335938	-1.16455078	+53.34960938	-3.93310547	-56.97509766	+1844	+9.18896484	-6.13037109	-0.88769531	+8.92089844	-6.10839844	+20.78613281	+1652	+6.85546875	-10.77978516	-0.59765625	+61.36962891	+8.78906250	-22.93945313	+1068
+1458240945.20250010	+9.27685547	-6.94335938	-1.16015625	+53.32763672	-3.95507813	-56.97509766	+1848	+9.18896484	-6.13037109	-0.88330078	+8.87695313	-6.13037109	+20.80810547	+1656	+6.85107422	-10.77978516	-0.60205078	+61.30371094	+8.74511719	-22.93945313	+1068
+1458240945.20670010	+9.27685547	-6.94335938	-1.16015625	+53.30566406	-3.97705078	-56.99707031	+1848	+9.19335938	-6.13037109	-0.88330078	+8.85498047	-6.13037109	+20.80810547	+1660	+6.84667969	-10.77978516	-0.60644531	+61.25976563	+8.67919922	-22.93945313	+1064
+1458240945.21079990	+9.27685547	-6.94335938	-1.15576172	+53.28369141	-3.99902344	-56.99707031	+1852	+9.19335938	-6.13037109	-0.87890625	+8.81103516	-6.15234375	+20.83007813	+1660	+6.84228516	-10.77978516	-0.60644531	+61.21582031	+8.65722656	-22.93945313	+1064
+1458240945.21499990	+9.27685547	-6.94335938	-1.15576172	+53.26171875	-3.99902344	-57.01904297	+1856	+9.19335938	-6.13037109	-0.87890625	+8.78906250	-6.17431641	+20.85205078	+1664	+6.83789063	-10.77978516	-0.61083984	+61.17187500	+8.61328125	-22.93945313	+1064
+1458240945.21910000	+9.28125000	-6.94335938	-1.15136719	+53.23974609	-4.04296875	-57.01904297	+1856	+9.19335938	-6.13037109	-0.87451172	+8.76708984	-6.19628906	+20.87402344	+1668	+6.83789063	-10.77978516	-0.61083984	+61.14990234	+8.59130859	-22.93945313	+1060
+1458240945.22330000	+9.28125000	-6.94335938	-1.15136719	+53.21777344	-4.06494141	-57.04101563	+1860	+9.19775391	-6.13037109	-0.87451172	+8.74511719	-6.24023438	+20.87402344	+1672	+6.83789063	-10.77978516	-0.61083984	+61.12792969	+8.54736328	-22.96142578	+1056
+1458240945.23160000	+9.28125000	-6.94335938	-1.14697266	+53.17382813	-4.10888672	-57.06298828	+1864	+9.20214844	-6.13037109	-0.87011719	+8.70117188	-6.30615234	+20.91796875	+1680	+6.83789063	-10.77978516	-0.61083984	+61.10595703	+8.52539063	-22.98339844	+1052
+1458240945.23580000	+9.28564453	-6.94335938	-1.14257813	+53.15185547	-4.15283203	-57.08496094	+1868	+9.20214844	-6.12597656	-0.86572266	+8.67919922	-6.32812500	+20.93994141	+1684	+6.83789063	-10.77978516	-0.60644531	+61.10595703	+8.50341797	-23.00537109	+1052
+1458240945.24000000	+9.28564453	-6.94335938	-1.14257813	+53.12988281	-4.17480469	-57.08496094	+1868	+9.20214844	-6.12597656	-0.86572266	+8.65722656	-6.37207031	+20.96191406	+1688	+6.84228516	-10.77978516	-0.60644531	+61.12792969	+8.50341797	-23.02734375	+1052
+1458240945.24410010	+9.29003906	-6.94335938	-1.13818359	+53.10791016	-4.21875000	-57.10693359	+1872	+9.20654297	-6.12597656	-0.86132813	+8.63525391	-6.41601563	+20.98388672	+1692	+6.84667969	-10.77539063	-0.60205078	+61.12792969	+8.48144531	-23.04931641	+1052
+1458240945.24830010	+9.29003906	-6.94335938	-1.13818359	+53.08593750	-4.24072266	-57.12890625	+1876	+9.20654297	-6.12597656	-0.85693359	+8.61328125	-6.45996094	+21.00585938	+1696	+6.85107422	-10.77539063	-0.60205078	+61.14990234	+8.48144531	-23.09326172	+1052
+1458240945.25250010	+9.29443359	-6.94335938	-1.13378906	+53.06396484	-4.28466797	-57.15087891	+1880	+9.21093750	-6.12597656	-0.85693359	+8.61328125	-6.48193359	+21.02783203	+1700	+6.85107422	-10.77539063	-0.59765625	+61.14990234	+8.48144531	-23.11523438	+1052
+1458240945.25659990	+9.29443359	-6.94335938	-1.13378906	+53.06396484	-4.30664063	-57.15087891	+1884	+9.21093750	-6.12597656	-0.85253906	+8.59130859	-6.52587891	+21.04980469	+1700	+6.85546875	-10.77099609	-0.59326172	+61.17187500	+8.48144531	-23.13720703	+1052
+1458240945.26500010	+9.29882813	-6.94335938	-1.12939453	+53.02001953	-4.37255859	-57.19482422	+1888	+9.21533203	-6.12158203	-0.85253906	+8.56933594	-6.59179688	+21.09375000	+1708	+6.86425781	-10.76660156	-0.58886719	+61.21582031	+8.48144531	-23.18115234	+1056
+1458240945.26910000	+9.30322266	-6.94335938	-1.12500000	+52.99804688	-4.39453125	-57.19482422	+1892	+9.21533203	-6.12158203	-0.84814453	+8.56933594	-6.61376953	+21.11572266	+1712	+6.86865234	-10.76660156	-0.58886719	+61.23779297	+8.48144531	-23.20312500	+1060
+1458240945.27329990	+9.30322266	-6.94335938	-1.12500000	+52.99804688	-4.43847656	-57.21679688	+1896	+9.21972656	-6.12158203	-0.84814453	+8.54736328	-6.63574219	+21.13769531	+1712	+6.86865234	-10.76220703	-0.58886719	+61.25976563	+8.45947266	-23.22509766	+1060
+1458240945.27749990	+9.30322266	-6.94335938	-1.12500000	+52.97607422	-4.46044922	-57.21679688	+1900	+9.21972656	-6.12158203	-0.84814453	+8.54736328	-6.65771484	+21.13769531	+1716	+6.87304688	-10.76220703	-0.58447266	+61.25976563	+8.45947266	-23.24707031	+1064
+1458240945.28160000	+9.30322266	-6.94775391	-1.12060547	+52.95410156	-4.48242188	-57.23876953	+1904	+9.21972656	-6.12158203	-0.84375000	+8.52539063	-6.65771484	+21.15966797	+1716	+6.87304688	-10.76220703	-0.58447266	+61.28173828	+8.45947266	-23.24707031	+1064
+1458240945.28580000	+9.30761719	-6.94775391	-1.12060547	+52.95410156	-4.48242188	-57.23876953	+1908	+9.21972656	-6.12158203	-0.84375000	+8.52539063	-6.67968750	+21.15966797	+1720	+6.87744141	-10.76220703	-0.58447266	+61.28173828	+8.43750000	-23.26904297	+1068
+1458240945.29000000	+9.30761719	-6.94335938	-1.12060547	+52.93212891	-4.50439453	-57.26074219	+1908	+9.21972656	-6.12158203	-0.84375000	+8.52539063	-6.67968750	+21.15966797	+1720	+6.87744141	-10.75781250	-0.58447266	+61.28173828	+8.43750000	-23.26904297	+1068
+1458240945.29830000	+9.30761719	-6.94335938	-1.12060547	+52.93212891	-4.50439453	-57.26074219	+1916	+9.21972656	-6.12158203	-0.84375000	+8.50341797	-6.67968750	+21.18164063	+1724	+6.87744141	-10.75781250	-0.58447266	+61.28173828	+8.39355469	-23.29101563	+1072
+1458240945.30240010	+9.30761719	-6.94335938	-1.12060547	+52.91015625	-4.50439453	-57.26074219	+1916	+9.21972656	-6.12158203	-0.84375000	+8.50341797	-6.67968750	+21.18164063	+1724	+6.87744141	-10.75781250	-0.58886719	+61.28173828	+8.37158203	-23.29101563	+1072
+1458240945.30660010	+9.30761719	-6.94335938	-1.11621094	+52.91015625	-4.50439453	-57.28271484	+1920	+9.21972656	-6.12158203	-0.84375000	+8.50341797	-6.67968750	+21.18164063	+1728	+6.87304688	-10.75781250	-0.58886719	+61.25976563	+8.37158203	-23.29101563	+1072
+1458240945.31080010	+9.30761719	-6.94335938	-1.11621094	+52.91015625	-4.50439453	-57.28271484	+1920	+9.21972656	-6.12158203	-0.84375000	+8.50341797	-6.67968750	+21.15966797	+1728	+6.87304688	-10.75781250	-0.58886719	+61.23779297	+8.34960938	-23.29101563	+1076
+1458240945.31489990	+9.30761719	-6.94335938	-1.11621094	+52.91015625	-4.50439453	-57.28271484	+1924	+9.21972656	-6.12158203	-0.84375000	+8.50341797	-6.67968750	+21.15966797	+1732	+6.87304688	-10.75781250	-0.59326172	+61.23779297	+8.32763672	-23.29101563	+1076
+1458240945.31909990	+9.30761719	-6.94335938	-1.11621094	+52.88818359	-4.50439453	-57.28271484	+1924	+9.21972656	-6.12158203	-0.84375000	+8.48144531	-6.67968750	+21.15966797	+1732	+6.86865234	-10.75781250	-0.59326172	+61.21582031	+8.32763672	-23.29101563	+1076
+1458240945.32329990	+9.30322266	-6.94335938	-1.11621094	+52.88818359	-4.50439453	-57.28271484	+1924	+9.21972656	-6.12158203	-0.84375000	+8.48144531	-6.67968750	+21.15966797	+1736	+6.86865234	-10.76220703	-0.59765625	+61.19384766	+8.30566406	-23.26904297	+1076
+1458240945.33160000	+9.30322266	-6.94335938	-1.11621094	+52.88818359	-4.50439453	-57.30468750	+1928	+9.21972656	-6.12158203	-0.83935547	+8.48144531	-6.67968750	+21.15966797	+1736	+6.86425781	-10.76220703	-0.59765625	+61.17187500	+8.28369141	-23.26904297	+1076
+1458240945.33579990	+9.30322266	-6.94335938	-1.11621094	+52.88818359	-4.50439453	-57.30468750	+1928	+9.21972656	-6.12158203	-0.83935547	+8.48144531	-6.67968750	+21.15966797	+1740	+6.86425781	-10.76220703	-0.60205078	+61.14990234	+8.26171875	-23.26904297	+1076
+1458240945.33990000	+9.30322266	-6.94335938	-1.11621094	+52.88818359	-4.50439453	-57.30468750	+1932	+9.21972656	-6.12158203	-0.83935547	+8.48144531	-6.67968750	+21.15966797	+1740	+6.85986328	-10.76220703	-0.60205078	+61.14990234	+8.26171875	-23.26904297	+1076
+1458240945.34410000	+9.30322266	-6.94335938	-1.11621094	+52.86621094	-4.50439453	-57.30468750	+1932	+9.21972656	-6.12158203	-0.83935547	+8.48144531	-6.67968750	+21.15966797	+1744	+6.85986328	-10.76220703	-0.60205078	+61.12792969	+8.23974609	-23.26904297	+1072
+1458240945.34830000	+9.30322266	-6.93896484	-1.11181641	+52.86621094	-4.50439453	-57.30468750	+1932	+9.21972656	-6.12158203	-0.83935547	+8.48144531	-6.67968750	+21.15966797	+1744	+6.85986328	-10.76220703	-0.60205078	+61.12792969	+8.23974609	-23.29101563	+1072
+1458240945.35240010	+9.30322266	-6.93896484	-1.11181641	+52.86621094	-4.50439453	-57.30468750	+1932	+9.21972656	-6.12158203	-0.83935547	+8.48144531	-6.67968750	+21.15966797	+1744	+6.85986328	-10.76220703	-0.60205078	+61.12792969	+8.23974609	-23.29101563	+1072
+1458240945.36080000	+9.30322266	-6.93896484	-1.11181641	+52.86621094	-4.50439453	-57.32666016	+1936	+9.21972656	-6.12158203	-0.83935547	+8.48144531	-6.67968750	+21.18164063	+1748	+6.85986328	-10.76220703	-0.60205078	+61.12792969	+8.23974609	-23.29101563	+1068
+1458240945.36910010	+9.30761719	-6.93896484	-1.11181641	+52.86621094	-4.50439453	-57.32666016	+1936	+9.22412109	-6.12158203	-0.83935547	+8.48144531	-6.67968750	+21.18164063	+1752	+6.86425781	-10.76220703	-0.59765625	+61.12792969	+8.23974609	-23.31298828	+1068
+1458240945.37739990	+9.30761719	-6.93896484	-1.11181641	+52.86621094	-4.50439453	-57.32666016	+1936	+9.22412109	-6.12158203	-0.83935547	+8.48144531	-6.70166016	+21.18164063	+1752	+6.86425781	-10.76220703	-0.59765625	+61.14990234	+8.23974609	-23.33496094	+1068
+1458240945.38570000	+9.30761719	-6.93896484	-1.11181641	+52.84423828	-4.52636719	-57.32666016	+1940	+9.22412109	-6.12158203	-0.83935547	+8.48144531	-6.70166016	+21.20361328	+1756	+6.86865234	-10.76220703	-0.59326172	+61.17187500	+8.23974609	-23.35693359	+1068
+1458240945.38990000	+9.30761719	-6.93896484	-1.11181641	+52.84423828	-4.52636719	-57.32666016	+1940	+9.22412109	-6.12158203	-0.83935547	+8.50341797	-6.70166016	+21.20361328	+1756	+6.86865234	-10.76220703	-0.59326172	+61.17187500	+8.23974609	-23.35693359	+1068
+1458240945.39820000	+9.30761719	-6.93896484	-1.11181641	+52.84423828	-4.52636719	-57.32666016	+1940	+9.22412109	-6.12158203	-0.83935547	+8.50341797	-6.72363281	+21.20361328	+1756	+6.86865234	-10.76220703	-0.59326172	+61.17187500	+8.23974609	-23.35693359	+1068
+1458240945.40660000	+9.31201172	-6.93896484	-1.11181641	+52.84423828	-4.54833984	-57.34863281	+1940	+9.22412109	-6.12158203	-0.83935547	+8.50341797	-6.72363281	+21.22558594	+1756	+6.86865234	-10.75781250	-0.59326172	+61.19384766	+8.23974609	-23.37890625	+1068
+1458240945.41490010	+9.31201172	-6.93896484	-1.11181641	+52.84423828	-4.54833984	-57.34863281	+1944	+9.22412109	-6.12158203	-0.83935547	+8.50341797	-6.72363281	+21.22558594	+1760	+6.87304688	-10.75781250	-0.59326172	+61.19384766	+8.23974609	-23.40087891	+1068
+1458240945.42319990	+9.31201172	-6.93896484	-1.11181641	+52.84423828	-4.54833984	-57.34863281	+1944	+9.22412109	-6.12158203	-0.83935547	+8.52539063	-6.74560547	+21.22558594	+1760	+6.87304688	-10.75781250	-0.59326172	+61.19384766	+8.23974609	-23.40087891	+1068
+1458240945.43160010	+9.31201172	-6.93896484	-1.10742188	+52.82226563	-4.54833984	-57.37060547	+1944	+9.22412109	-6.12158203	-0.83496094	+8.52539063	-6.74560547	+21.22558594	+1760	+6.86865234	-10.76220703	-0.59326172	+61.19384766	+8.23974609	-23.40087891	+1068
+1458240945.43989990	+9.31201172	-6.93896484	-1.10742188	+52.82226563	-4.54833984	-57.37060547	+1944	+9.22412109	-6.12158203	-0.83496094	+8.52539063	-6.74560547	+21.22558594	+1760	+6.86865234	-10.76220703	-0.59326172	+61.17187500	+8.21777344	-23.40087891	+1068
+1458240945.44820000	+9.31201172	-6.93896484	-1.10742188	+52.82226563	-4.52636719	-57.39257813	+1944	+9.22412109	-6.12158203	-0.83496094	+8.52539063	-6.74560547	+21.20361328	+1764	+6.86865234	-10.76220703	-0.59326172	+61.17187500	+8.21777344	-23.40087891	+1068
+1458240945.45650010	+9.31201172	-6.93896484	-1.10742188	+52.80029297	-4.52636719	-57.41455078	+1944	+9.22851563	-6.12158203	-0.83496094	+8.54736328	-6.76757813	+21.20361328	+1764	+6.86865234	-10.76220703	-0.59326172	+61.14990234	+8.19580078	-23.40087891	+1068
+1458240945.46490000	+9.31640625	-6.93896484	-1.10302734	+52.80029297	-4.52636719	-57.43652344	+1944	+9.22851563	-6.12158203	-0.83496094	+8.54736328	-6.76757813	+21.20361328	+1764	+6.86425781	-10.76220703	-0.59765625	+61.12792969	+8.17382813	-23.42285156	+1064
+1458240945.47320010	+9.31640625	-6.93896484	-1.10302734	+52.77832031	-4.52636719	-57.45849609	+1944	+9.22851563	-6.12158203	-0.83496094	+8.54736328	-6.78955078	+21.18164063	+1764	+6.86425781	-10.76220703	-0.59765625	+61.12792969	+8.17382813	-23.42285156	+1064
+1458240945.48149990	+9.31640625	-6.94335938	-1.09863281	+52.77832031	-4.52636719	-57.50244141	+1944	+9.22851563	-6.12158203	-0.83496094	+8.56933594	-6.78955078	+21.18164063	+1768	+6.86865234	-10.76660156	-0.59326172	+61.14990234	+8.17382813	-23.44482422	+1064
+1458240945.48990010	+9.31640625	-6.94335938	-1.09863281	+52.75634766	-4.52636719	-57.52441406	+1944	+9.22851563	-6.12158203	-0.83496094	+8.59130859	-6.83349609	+21.18164063	+1768	+6.86865234	-10.76660156	-0.59326172	+61.14990234	+8.15185547	-23.46679688	+1060
+1458240945.49819990	+9.32080078	-6.94335938	-1.09423828	+52.73437500	-4.54833984	-57.54638672	+1948	+9.23291016	-6.12158203	-0.83056641	+8.59130859	-6.85546875	+21.18164063	+1768	+6.87304688	-10.76220703	-0.59326172	+61.17187500	+8.15185547	-23.48876953	+1060
+1458240945.50650000	+9.32080078	-6.94775391	-1.09423828	+52.71240234	-4.54833984	-57.59033203	+1948	+9.23291016	-6.12158203	-0.83056641	+8.61328125	-6.87744141	+21.15966797	+1768	+6.87744141	-10.76220703	-0.58886719	+61.19384766	+8.17382813	-23.51074219	+1064
+1458240945.51490000	+9.32519531	-6.94775391	-1.09423828	+52.69042969	-4.54833984	-57.61230469	+1952	+9.23730469	-6.12158203	-0.83056641	+8.65722656	-6.92138672	+21.15966797	+1768	+6.88183594	-10.76220703	-0.58886719	+61.21582031	+8.17382813	-23.53271484	+1064
+1458240945.52320000	+9.32519531	-6.94775391	-1.08984375	+52.66845703	-4.57031250	-57.65625000	+1952	+9.23730469	-6.12158203	-0.83056641	+8.67919922	-6.94335938	+21.13769531	+1768	+6.88623047	-10.76220703	-0.58447266	+61.23779297	+8.17382813	-23.53271484	+1064
+1458240945.53150010	+9.32519531	-6.95214844	-1.08984375	+52.66845703	-4.54833984	-57.67822266	+1956	+9.23730469	-6.12597656	-0.82617188	+8.70117188	-6.96533203	+21.11572266	+1768	+6.88623047	-10.76220703	-0.58447266	+61.23779297	+8.15185547	-23.55468750	+1064
+1458240945.54819990	+9.32519531	-6.95214844	-1.08984375	+52.62451172	-4.54833984	-57.72216797	+1960	+9.24169922	-6.12597656	-0.82617188	+8.74511719	-7.00927734	+21.07177734	+1768	+6.88623047	-10.76660156	-0.58447266	+61.21582031	+8.12988281	-23.57666016	+1064
+1458240945.56900000	+9.32519531	-6.95214844	-1.08984375	+52.60253906	-4.50439453	-57.74414063	+1964	+9.24169922	-6.13037109	-0.82617188	+8.78906250	-6.98730469	+21.00585938	+1768	+6.87744141	-10.77539063	-0.59326172	+61.14990234	+8.06396484	-23.57666016	+1064
+1458240945.57730010	+9.32080078	-6.95214844	-1.08984375	+52.60253906	-4.50439453	-57.76611328	+1964	+9.24169922	-6.13037109	-0.82617188	+8.78906250	-7.00927734	+20.98388672	+1772	+6.87744141	-10.77539063	-0.59326172	+61.12792969	+8.06396484	-23.57666016	+1060
+1458240945.58570000	+9.32080078	-6.95214844	-1.08984375	+52.60253906	-4.50439453	-57.76611328	+1968	+9.24169922	-6.13037109	-0.82617188	+8.81103516	-7.00927734	+20.96191406	+1772	+6.87304688	-10.77539063	-0.59326172	+61.12792969	+8.04199219	-23.57666016	+1056
+1458240945.59400010	+9.32080078	-6.95214844	-1.08984375	+52.60253906	-4.50439453	-57.76611328	+1968	+9.24169922	-6.13476563	-0.82617188	+8.83300781	-7.00927734	+20.96191406	+1776	+6.87744141	-10.77978516	-0.59326172	+61.12792969	+8.04199219	-23.57666016	+1052
+1458240945.60229990	+9.32519531	-6.95214844	-1.08984375	+52.60253906	-4.50439453	-57.76611328	+1968	+9.24169922	-6.13476563	-0.83056641	+8.83300781	-7.00927734	+20.96191406	+1776	+6.87744141	-10.77978516	-0.59326172	+61.12792969	+8.06396484	-23.59863281	+1052
+1458240945.61060000	+9.32519531	-6.95214844	-1.08984375	+52.60253906	-4.50439453	-57.76611328	+1968	+9.24169922	-6.13476563	-0.83056641	+8.85498047	-7.00927734	+20.98388672	+1776	+6.88183594	-10.77978516	-0.58886719	+61.14990234	+8.08593750	-23.59863281	+1048
+1458240945.61900000	+9.32519531	-6.95654297	-1.08984375	+52.60253906	-4.50439453	-57.76611328	+1972	+9.24169922	-6.13476563	-0.83056641	+8.87695313	-7.03125000	+20.98388672	+1780	+6.88623047	-10.77978516	-0.58447266	+61.19384766	+8.10791016	-23.62060547	+1048
+1458240945.62730000	+9.32519531	-6.95654297	-1.08984375	+52.60253906	-4.50439453	-57.76611328	+1972	+9.24169922	-6.13476563	-0.83056641	+8.87695313	-7.03125000	+20.98388672	+1780	+6.89062500	-10.77978516	-0.58447266	+61.21582031	+8.12988281	-23.64257813	+1052
+1458240945.63980010	+9.32519531	-6.95654297	-1.08984375	+52.60253906	-4.50439453	-57.76611328	+1972	+9.24169922	-6.13476563	-0.83056641	+8.89892578	-7.05322266	+20.98388672	+1780	+6.89501953	-10.77978516	-0.57568359	+61.25976563	+8.15185547	-23.64257813	+1052
+1458240945.64809990	+9.32519531	-6.95654297	-1.09423828	+52.60253906	-4.50439453	-57.76611328	+1972	+9.24169922	-6.13916016	-0.82617188	+8.92089844	-7.05322266	+20.98388672	+1780	+6.89501953	-10.77978516	-0.57568359	+61.25976563	+8.17382813	-23.66455078	+1052
+1458240945.65650010	+9.32519531	-6.95654297	-1.09423828	+52.60253906	-4.50439453	-57.74414063	+1976	+9.24169922	-6.13916016	-0.83056641	+8.92089844	-7.03125000	+20.98388672	+1780	+6.89501953	-10.77978516	-0.57568359	+61.25976563	+8.19580078	-23.64257813	+1052
