# Supplementary material for: A direct effect of perception on action when grasping a cup
Source: Sci Rep. 2018 Jan 9;8:171. doi: 10.1038/s41598-017-18591-5 (PMC5760564; doi:10.1038/s41598-017-18591-5)
Supplement: Supplementary file 6 — Supplementary Information [file 41598_2017_18591_MOESM6_ESM.zip › SciRep_Data/S02instruct/S02_100instruct_Tr36.dat]

+1000000000000.00000000	+0.00000000	+0.00000000	+0.00000000	+0.00000000	+0.00000000	+0.00000000	+0	+0.00000000	+0.00000000	+0.00000000	+0.00000000	+0.00000000	+0.00000000	+0	+0.00000000	+0.00000000	+0.00000000	+0.00000000	+0.00000000	+0.00000000	+0
+1458240945.66899990	+9.32519531	-6.95654297	-1.09423828	+52.60253906	-4.48242188	-57.74414063	+1976	+9.24169922	-6.13916016	-0.83056641	+8.94287109	-7.03125000	+20.96191406	+1780	+6.89062500	-10.78417969	-0.57568359	+61.23779297	+8.19580078	-23.64257813	+1052
+1458240945.67730000	+9.32519531	-6.95654297	-1.09423828	+52.60253906	-4.48242188	-57.74414063	+1976	+9.23730469	-6.13916016	-0.83056641	+8.96484375	-7.00927734	+20.93994141	+1784	+6.88623047	-10.78417969	-0.58007813	+61.21582031	+8.17382813	-23.62060547	+1052
+1458240945.68560000	+9.32519531	-6.95654297	-1.09423828	+52.60253906	-4.48242188	-57.74414063	+1976	+9.23730469	-6.13916016	-0.83056641	+8.96484375	-6.98730469	+20.93994141	+1784	+6.88183594	-10.78417969	-0.58007813	+61.19384766	+8.17382813	-23.62060547	+1052
+1458240945.69810010	+9.32519531	-6.95654297	-1.09423828	+52.60253906	-4.46044922	-57.74414063	+1980	+9.23730469	-6.14355469	-0.83056641	+8.98681641	-6.96533203	+20.91796875	+1788	+6.87744141	-10.78857422	-0.58447266	+61.17187500	+8.17382813	-23.59863281	+1048
+1458240945.70639990	+9.32519531	-6.95654297	-1.09423828	+52.60253906	-4.46044922	-57.74414063	+1980	+9.23730469	-6.14355469	-0.83496094	+8.98681641	-6.94335938	+20.91796875	+1788	+6.87744141	-10.78857422	-0.58447266	+61.17187500	+8.17382813	-23.57666016	+1048
+1458240945.71479990	+9.32519531	-6.95654297	-1.09423828	+52.60253906	-4.46044922	-57.74414063	+1980	+9.23730469	-6.14355469	-0.83496094	+9.00878906	-6.94335938	+20.91796875	+1788	+6.87744141	-10.78857422	-0.58447266	+61.17187500	+8.17382813	-23.57666016	+1044
+1458240945.72309990	+9.32519531	-6.95654297	-1.09423828	+52.60253906	-4.46044922	-57.72216797	+1980	+9.23730469	-6.14355469	-0.83496094	+9.00878906	-6.94335938	+20.91796875	+1788	+6.87744141	-10.78857422	-0.58007813	+61.19384766	+8.19580078	-23.57666016	+1044
+1458240950.77090000	+9.31201172	-7.07519531	-1.12939453	+51.72363281	-4.06494141	-56.53564453	+1960	+9.24169922	-6.23583984	-0.85693359	+8.17382813	-6.32812500	+20.56640625	+1812	+6.83789063	-10.86767578	-0.54492188	+60.60058594	+9.20654297	-22.69775391	+1024
+1458240950.77510000	+9.31201172	-7.07519531	-1.12939453	+51.72363281	-4.06494141	-56.53564453	+1960	+9.24169922	-6.23583984	-0.85693359	+8.17382813	-6.32812500	+20.56640625	+1812	+6.83789063	-10.86767578	-0.54492188	+60.57861328	+9.20654297	-22.67578125	+1024
+1458240950.77930000	+9.31201172	-7.07519531	-1.12939453	+51.72363281	-4.06494141	-56.53564453	+1960	+9.24169922	-6.23583984	-0.85693359	+8.17382813	-6.32812500	+20.56640625	+1812	+6.83349609	-10.86767578	-0.54492188	+60.57861328	+9.20654297	-22.67578125	+1028
+1458240950.78340010	+9.31201172	-7.07519531	-1.12939453	+51.72363281	-4.06494141	-56.53564453	+1960	+9.24169922	-6.23583984	-0.85693359	+8.17382813	-6.32812500	+20.56640625	+1812	+6.83349609	-10.86767578	-0.54492188	+60.55664063	+9.20654297	-22.67578125	+1028
+1458240950.78760000	+9.31201172	-7.07519531	-1.12939453	+51.72363281	-4.06494141	-56.53564453	+1960	+9.24169922	-6.23583984	-0.85693359	+8.17382813	-6.32812500	+20.56640625	+1812	+6.83349609	-10.87207031	-0.54931641	+60.55664063	+9.18457031	-22.65380859	+1028
+1458240950.79169990	+9.31201172	-7.07519531	-1.13378906	+51.72363281	-4.04296875	-56.53564453	+1960	+9.24169922	-6.23583984	-0.86132813	+8.17382813	-6.32812500	+20.56640625	+1812	+6.82910156	-10.87207031	-0.54931641	+60.53466797	+9.18457031	-22.65380859	+1028
+1458240950.79590010	+9.31201172	-7.07519531	-1.13378906	+51.72363281	-4.04296875	-56.53564453	+1960	+9.24169922	-6.23583984	-0.86132813	+8.17382813	-6.32812500	+20.56640625	+1812	+6.82910156	-10.87207031	-0.54931641	+60.51269531	+9.18457031	-22.65380859	+1028
+1458240950.80010010	+9.30761719	-7.07519531	-1.13378906	+51.72363281	-4.04296875	-56.53564453	+1960	+9.24169922	-6.23583984	-0.86132813	+8.17382813	-6.32812500	+20.56640625	+1812	+6.82470703	-10.87207031	-0.55371094	+60.51269531	+9.16259766	-22.63183594	+1028
+1458240950.80419990	+9.30761719	-7.07519531	-1.13378906	+51.72363281	-4.04296875	-56.53564453	+1956	+9.24169922	-6.24023438	-0.86132813	+8.17382813	-6.30615234	+20.54443359	+1812	+6.82470703	-10.87207031	-0.55371094	+60.49072266	+9.16259766	-22.63183594	+1028
+1458240950.80839990	+9.30761719	-7.07519531	-1.13378906	+51.72363281	-4.04296875	-56.53564453	+1956	+9.24169922	-6.24023438	-0.86132813	+8.17382813	-6.30615234	+20.54443359	+1812	+6.82031250	-10.87207031	-0.55371094	+60.46875000	+9.16259766	-22.63183594	+1028
+1458240950.81259990	+9.30761719	-7.07519531	-1.13378906	+51.72363281	-4.04296875	-56.51367188	+1956	+9.24169922	-6.24023438	-0.86132813	+8.17382813	-6.30615234	+20.54443359	+1812	+6.82031250	-10.87646484	-0.55810547	+60.44677734	+9.14062500	-22.60986328	+1028
+1458240950.81670000	+9.30761719	-7.07519531	-1.13378906	+51.72363281	-4.04296875	-56.51367188	+1956	+9.24169922	-6.24023438	-0.86132813	+8.17382813	-6.30615234	+20.54443359	+1812	+6.81591797	-10.87646484	-0.55810547	+60.42480469	+9.14062500	-22.60986328	+1028
+1458240950.82090000	+9.30761719	-7.07519531	-1.13378906	+51.72363281	-4.04296875	-56.51367188	+1956	+9.24169922	-6.24023438	-0.86132813	+8.17382813	-6.30615234	+20.54443359	+1812	+6.81152344	-10.87646484	-0.56250000	+60.40283203	+9.11865234	-22.58789063	+1024
+1458240950.82509990	+9.30761719	-7.07519531	-1.13378906	+51.72363281	-4.02099609	-56.51367188	+1956	+9.23730469	-6.24023438	-0.86132813	+8.17382813	-6.30615234	+20.54443359	+1816	+6.81152344	-10.87646484	-0.56250000	+60.38085938	+9.11865234	-22.58789063	+1024
+1458240950.82920000	+9.30761719	-7.07519531	-1.13378906	+51.72363281	-4.02099609	-56.51367188	+1956	+9.23730469	-6.24023438	-0.86132813	+8.17382813	-6.30615234	+20.54443359	+1816	+6.80712891	-10.88085938	-0.56250000	+60.35888672	+9.09667969	-22.58789063	+1024
+1458240950.83340000	+9.30761719	-7.07519531	-1.13378906	+51.72363281	-4.02099609	-56.51367188	+1956	+9.23730469	-6.24023438	-0.86132813	+8.17382813	-6.30615234	+20.54443359	+1816	+6.80712891	-10.88085938	-0.56250000	+60.35888672	+9.09667969	-22.56591797	+1020
+1458240950.83760000	+9.30761719	-7.07519531	-1.13378906	+51.72363281	-4.02099609	-56.51367188	+1956	+9.23730469	-6.24023438	-0.86132813	+8.17382813	-6.30615234	+20.54443359	+1816	+6.80712891	-10.88085938	-0.56250000	+60.35888672	+9.09667969	-22.58789063	+1020
+1458240950.84170010	+9.30761719	-7.07519531	-1.13378906	+51.72363281	-4.02099609	-56.51367188	+1952	+9.23730469	-6.24023438	-0.86132813	+8.17382813	-6.30615234	+20.54443359	+1816	+6.80712891	-10.88085938	-0.56250000	+60.35888672	+9.11865234	-22.58789063	+1016
+1458240950.84590010	+9.30761719	-7.07519531	-1.13378906	+51.72363281	-4.02099609	-56.51367188	+1952	+9.23730469	-6.24023438	-0.86132813	+8.17382813	-6.30615234	+20.54443359	+1816	+6.80712891	-10.88085938	-0.56250000	+60.35888672	+9.11865234	-22.58789063	+1016
+1458240950.85010000	+9.30761719	-7.07519531	-1.13378906	+51.72363281	-4.02099609	-56.51367188	+1952	+9.23730469	-6.24023438	-0.86132813	+8.17382813	-6.30615234	+20.54443359	+1816	+6.80712891	-10.88085938	-0.56250000	+60.38085938	+9.11865234	-22.58789063	+1016
+1458240950.85419990	+9.30761719	-7.07519531	-1.13378906	+51.72363281	-4.04296875	-56.51367188	+1952	+9.23730469	-6.24023438	-0.86132813	+8.17382813	-6.30615234	+20.54443359	+1816	+6.81152344	-10.88085938	-0.56250000	+60.38085938	+9.11865234	-22.58789063	+1016
+1458240950.85840010	+9.30761719	-7.07519531	-1.13378906	+51.72363281	-4.04296875	-56.51367188	+1952	+9.23730469	-6.24023438	-0.86132813	+8.17382813	-6.30615234	+20.54443359	+1816	+6.81152344	-10.87646484	-0.55810547	+60.38085938	+9.11865234	-22.58789063	+1012
+1458240950.86260010	+9.30761719	-7.07519531	-1.13378906	+51.72363281	-4.04296875	-56.51367188	+1952	+9.24169922	-6.24023438	-0.86132813	+8.17382813	-6.30615234	+20.54443359	+1816	+6.81152344	-10.87646484	-0.55810547	+60.38085938	+9.14062500	-22.60986328	+1012
+1458240950.86669990	+9.30761719	-7.07519531	-1.13378906	+51.72363281	-4.04296875	-56.51367188	+1952	+9.24169922	-6.24023438	-0.86132813	+8.17382813	-6.30615234	+20.54443359	+1816	+6.81152344	-10.87646484	-0.55810547	+60.40283203	+9.14062500	-22.60986328	+1012
+1458240950.87089990	+9.30761719	-7.07519531	-1.13378906	+51.72363281	-4.04296875	-56.49169922	+1952	+9.24169922	-6.24023438	-0.86132813	+8.17382813	-6.30615234	+20.54443359	+1816	+6.81152344	-10.87646484	-0.55810547	+60.40283203	+9.14062500	-22.60986328	+1012
+1458240950.87500000	+9.30761719	-7.07519531	-1.13378906	+51.72363281	-4.04296875	-56.49169922	+1952	+9.24169922	-6.24023438	-0.86132813	+8.17382813	-6.30615234	+20.54443359	+1816	+6.81591797	-10.87646484	-0.55810547	+60.40283203	+9.14062500	-22.60986328	+1012
+1458240950.87920000	+9.30761719	-7.07958984	-1.13378906	+51.72363281	-4.04296875	-56.49169922	+1952	+9.24169922	-6.24023438	-0.86132813	+8.17382813	-6.30615234	+20.54443359	+1816	+6.81591797	-10.87646484	-0.55810547	+60.40283203	+9.14062500	-22.60986328	+1008
+1458240950.88340000	+9.30761719	-7.07958984	-1.13378906	+51.72363281	-4.04296875	-56.49169922	+1952	+9.24169922	-6.24023438	-0.86132813	+8.17382813	-6.30615234	+20.54443359	+1816	+6.81591797	-10.87646484	-0.55810547	+60.42480469	+9.16259766	-22.60986328	+1008
+1458240950.88750000	+9.30761719	-7.07958984	-1.13378906	+51.72363281	-4.04296875	-56.49169922	+1952	+9.24169922	-6.24023438	-0.86132813	+8.17382813	-6.30615234	+20.54443359	+1816	+6.81591797	-10.87646484	-0.55371094	+60.42480469	+9.16259766	-22.60986328	+1008
+1458240950.89170000	+9.30761719	-7.07958984	-1.13378906	+51.72363281	-4.04296875	-56.49169922	+1952	+9.24169922	-6.24023438	-0.86132813	+8.17382813	-6.30615234	+20.54443359	+1816	+6.81591797	-10.87646484	-0.55371094	+60.42480469	+9.16259766	-22.60986328	+1008
+1458240950.89590000	+9.30761719	-7.07958984	-1.13378906	+51.72363281	-4.04296875	-56.49169922	+1952	+9.24169922	-6.24023438	-0.86132813	+8.17382813	-6.30615234	+20.54443359	+1816	+6.81591797	-10.87646484	-0.55371094	+60.42480469	+9.16259766	-22.60986328	+1008
+1458240950.90000010	+9.30761719	-7.07958984	-1.13378906	+51.72363281	-4.04296875	-56.49169922	+1952	+9.24169922	-6.24023438	-0.86132813	+8.17382813	-6.30615234	+20.54443359	+1816	+6.81591797	-10.87646484	-0.55371094	+60.42480469	+9.16259766	-22.60986328	+1008
+1458240950.90420010	+9.30761719	-7.07958984	-1.13378906	+51.72363281	-4.04296875	-56.49169922	+1952	+9.24169922	-6.24023438	-0.86132813	+8.17382813	-6.30615234	+20.54443359	+1816	+6.81591797	-10.87646484	-0.55371094	+60.40283203	+9.16259766	-22.60986328	+1008
+1458240950.90840010	+9.30761719	-7.07958984	-1.13378906	+51.72363281	-4.04296875	-56.49169922	+1952	+9.24169922	-6.24023438	-0.86132813	+8.17382813	-6.30615234	+20.54443359	+1816	+6.81591797	-10.87646484	-0.55371094	+60.40283203	+9.16259766	-22.60986328	+1008
+1458240950.91249990	+9.30761719	-7.07958984	-1.13378906	+51.72363281	-4.04296875	-56.49169922	+1952	+9.24169922	-6.24023438	-0.86132813	+8.17382813	-6.30615234	+20.54443359	+1816	+6.81591797	-10.87646484	-0.55810547	+60.40283203	+9.16259766	-22.60986328	+1008
+1458240950.91669990	+9.30761719	-7.07958984	-1.13378906	+51.72363281	-4.04296875	-56.49169922	+1952	+9.24169922	-6.24023438	-0.86132813	+8.17382813	-6.30615234	+20.54443359	+1816	+6.81591797	-10.87646484	-0.55810547	+60.40283203	+9.14062500	-22.60986328	+1008
+1458240950.92090010	+9.30761719	-7.07958984	-1.13378906	+51.72363281	-4.04296875	-56.49169922	+1952	+9.24169922	-6.24023438	-0.86132813	+8.17382813	-6.30615234	+20.54443359	+1816	+6.81152344	-10.87646484	-0.55810547	+60.40283203	+9.14062500	-22.60986328	+1004
+1458240950.92500000	+9.30761719	-7.07958984	-1.13378906	+51.72363281	-4.04296875	-56.49169922	+1952	+9.23730469	-6.24023438	-0.86132813	+8.17382813	-6.30615234	+20.54443359	+1816	+6.81152344	-10.87646484	-0.55810547	+60.38085938	+9.14062500	-22.60986328	+1004
+1458240950.92919990	+9.30761719	-7.07958984	-1.13378906	+51.72363281	-4.04296875	-56.49169922	+1952	+9.23730469	-6.24023438	-0.86132813	+8.17382813	-6.30615234	+20.54443359	+1816	+6.81152344	-10.87646484	-0.55810547	+60.38085938	+9.14062500	-22.60986328	+1004
+1458240950.93339990	+9.30761719	-7.07958984	-1.13378906	+51.72363281	-4.04296875	-56.49169922	+1948	+9.23730469	-6.24023438	-0.86132813	+8.17382813	-6.30615234	+20.54443359	+1816	+6.81152344	-10.87646484	-0.55810547	+60.38085938	+9.14062500	-22.60986328	+1004
+1458240950.93750000	+9.30761719	-7.07958984	-1.13378906	+51.72363281	-4.04296875	-56.49169922	+1948	+9.23730469	-6.24023438	-0.86132813	+8.17382813	-6.30615234	+20.54443359	+1816	+6.81152344	-10.88085938	-0.55810547	+60.38085938	+9.14062500	-22.60986328	+1004
+1458240950.94170000	+9.30761719	-7.07958984	-1.13378906	+51.72363281	-4.04296875	-56.49169922	+1948	+9.23730469	-6.24023438	-0.86132813	+8.17382813	-6.30615234	+20.54443359	+1816	+6.81152344	-10.88085938	-0.55810547	+60.38085938	+9.14062500	-22.58789063	+1004
+1458240950.94580010	+9.30761719	-7.07958984	-1.13378906	+51.72363281	-4.04296875	-56.46972656	+1948	+9.23730469	-6.24023438	-0.86132813	+8.17382813	-6.30615234	+20.54443359	+1820	+6.81152344	-10.88085938	-0.55810547	+60.38085938	+9.14062500	-22.58789063	+1004
+1458240950.95000000	+9.30761719	-7.07958984	-1.13378906	+51.72363281	-4.04296875	-56.46972656	+1948	+9.23730469	-6.24023438	-0.86132813	+8.17382813	-6.30615234	+20.54443359	+1820	+6.81152344	-10.88085938	-0.55810547	+60.38085938	+9.14062500	-22.58789063	+1004
+1458240950.95420000	+9.30761719	-7.07958984	-1.13378906	+51.72363281	-4.04296875	-56.46972656	+1948	+9.23730469	-6.24023438	-0.86132813	+8.17382813	-6.30615234	+20.54443359	+1820	+6.81152344	-10.88085938	-0.55810547	+60.38085938	+9.14062500	-22.58789063	+1004
+1458240950.95830010	+9.30761719	-7.07958984	-1.13378906	+51.72363281	-4.04296875	-56.46972656	+1948	+9.23730469	-6.24023438	-0.86132813	+8.17382813	-6.30615234	+20.54443359	+1820	+6.81152344	-10.88085938	-0.55810547	+60.38085938	+9.14062500	-22.58789063	+1000
+1458240950.96250010	+9.30761719	-7.07958984	-1.13378906	+51.72363281	-4.04296875	-56.46972656	+1948	+9.23730469	-6.24023438	-0.86132813	+8.17382813	-6.30615234	+20.54443359	+1820	+6.81152344	-10.88085938	-0.55810547	+60.38085938	+9.14062500	-22.58789063	+1000
+1458240950.96670010	+9.30761719	-7.07958984	-1.13378906	+51.72363281	-4.04296875	-56.46972656	+1948	+9.23730469	-6.24023438	-0.86132813	+8.15185547	-6.30615234	+20.54443359	+1820	+6.81152344	-10.87646484	-0.55810547	+60.38085938	+9.14062500	-22.58789063	+1000
+1458240950.97079990	+9.30761719	-7.07958984	-1.13378906	+51.72363281	-4.04296875	-56.46972656	+1948	+9.23730469	-6.24023438	-0.86132813	+8.15185547	-6.30615234	+20.54443359	+1820	+6.81152344	-10.87646484	-0.55810547	+60.38085938	+9.16259766	-22.58789063	+1000
+1458240950.97499990	+9.30761719	-7.07958984	-1.13378906	+51.72363281	-4.04296875	-56.46972656	+1948	+9.23730469	-6.24023438	-0.86132813	+8.15185547	-6.30615234	+20.54443359	+1820	+6.81591797	-10.87646484	-0.55810547	+60.40283203	+9.16259766	-22.60986328	+1000
+1458240950.97919990	+9.31201172	-7.07958984	-1.13378906	+51.72363281	-4.04296875	-56.46972656	+1948	+9.23730469	-6.24023438	-0.86132813	+8.15185547	-6.30615234	+20.56640625	+1820	+6.81591797	-10.87646484	-0.55371094	+60.40283203	+9.16259766	-22.60986328	+1004
+1458240950.98330000	+9.31201172	-7.07958984	-1.13378906	+51.72363281	-4.04296875	-56.46972656	+1948	+9.23730469	-6.24023438	-0.86132813	+8.15185547	-6.30615234	+20.56640625	+1820	+6.81591797	-10.87646484	-0.55371094	+60.40283203	+9.16259766	-22.60986328	+1004
+1458240950.98750000	+9.31201172	-7.07958984	-1.13378906	+51.72363281	-4.06494141	-56.46972656	+1948	+9.23730469	-6.24023438	-0.86132813	+8.15185547	-6.30615234	+20.56640625	+1820	+6.81591797	-10.87646484	-0.55371094	+60.40283203	+9.16259766	-22.60986328	+1004
+1458240950.99169990	+9.31201172	-7.07958984	-1.13378906	+51.72363281	-4.06494141	-56.46972656	+1948	+9.23730469	-6.24023438	-0.86132813	+8.15185547	-6.30615234	+20.56640625	+1820	+6.81591797	-10.87646484	-0.55371094	+60.42480469	+9.16259766	-22.60986328	+1004
+1458240950.99580000	+9.31201172	-7.07958984	-1.13378906	+51.72363281	-4.06494141	-56.46972656	+1948	+9.23730469	-6.24023438	-0.86132813	+8.15185547	-6.30615234	+20.56640625	+1820	+6.81591797	-10.87646484	-0.55371094	+60.42480469	+9.16259766	-22.60986328	+1004
+1458240951.00000000	+9.31201172	-7.07958984	-1.13378906	+51.72363281	-4.06494141	-56.46972656	+1952	+9.23730469	-6.24023438	-0.86132813	+8.15185547	-6.30615234	+20.56640625	+1820	+6.82031250	-10.87646484	-0.55371094	+60.42480469	+9.16259766	-22.60986328	+1004
+1458240951.00420000	+9.31201172	-7.07958984	-1.13378906	+51.74560547	-4.06494141	-56.44775391	+1952	+9.23730469	-6.24023438	-0.86132813	+8.15185547	-6.30615234	+20.56640625	+1820	+6.82031250	-10.87646484	-0.55371094	+60.42480469	+9.18457031	-22.60986328	+1004
+1458240951.00830010	+9.31201172	-7.07958984	-1.13378906	+51.74560547	-4.06494141	-56.44775391	+1952	+9.23730469	-6.24023438	-0.86132813	+8.15185547	-6.30615234	+20.56640625	+1820	+6.82031250	-10.87646484	-0.55371094	+60.42480469	+9.18457031	-22.60986328	+1004
+1458240951.01250000	+9.31201172	-7.07958984	-1.13378906	+51.74560547	-4.06494141	-56.44775391	+1952	+9.23730469	-6.24023438	-0.86132813	+8.15185547	-6.30615234	+20.56640625	+1820	+6.82031250	-10.87646484	-0.55371094	+60.42480469	+9.18457031	-22.60986328	+1004
+1458240951.01670000	+9.31201172	-7.07958984	-1.13378906	+51.74560547	-4.06494141	-56.44775391	+1952	+9.23730469	-6.24023438	-0.86132813	+8.15185547	-6.30615234	+20.56640625	+1820	+6.82031250	-10.87646484	-0.55371094	+60.42480469	+9.18457031	-22.60986328	+1004
+1458240951.02080010	+9.31201172	-7.07958984	-1.13378906	+51.74560547	-4.06494141	-56.44775391	+1952	+9.23730469	-6.24023438	-0.86132813	+8.15185547	-6.30615234	+20.56640625	+1820	+6.82031250	-10.87646484	-0.55371094	+60.42480469	+9.16259766	-22.60986328	+1004
+1458240951.02500010	+9.31201172	-7.07958984	-1.13378906	+51.74560547	-4.06494141	-56.44775391	+1952	+9.23730469	-6.24023438	-0.86132813	+8.15185547	-6.30615234	+20.56640625	+1820	+6.81591797	-10.87646484	-0.55371094	+60.42480469	+9.16259766	-22.60986328	+1004
+1458240951.02909990	+9.31201172	-7.07958984	-1.13378906	+51.74560547	-4.06494141	-56.44775391	+1952	+9.23730469	-6.24023438	-0.86132813	+8.15185547	-6.30615234	+20.56640625	+1820	+6.81591797	-10.87646484	-0.55371094	+60.42480469	+9.16259766	-22.60986328	+1004
+1458240951.03329990	+9.31201172	-7.07958984	-1.13378906	+51.74560547	-4.06494141	-56.44775391	+1952	+9.23730469	-6.24023438	-0.86132813	+8.15185547	-6.30615234	+20.56640625	+1820	+6.81591797	-10.87646484	-0.55371094	+60.40283203	+9.16259766	-22.58789063	+1004
+1458240951.03749990	+9.31201172	-7.07958984	-1.13378906	+51.74560547	-4.06494141	-56.44775391	+1952	+9.23730469	-6.24023438	-0.86132813	+8.15185547	-6.30615234	+20.56640625	+1820	+6.81591797	-10.87646484	-0.55371094	+60.40283203	+9.16259766	-22.58789063	+1004
+1458240951.04160000	+9.31201172	-7.07958984	-1.13378906	+51.74560547	-4.06494141	-56.44775391	+1952	+9.23730469	-6.24023438	-0.86132813	+8.15185547	-6.30615234	+20.56640625	+1820	+6.81591797	-10.87646484	-0.55371094	+60.40283203	+9.16259766	-22.58789063	+1004
+1458240951.04580000	+9.31201172	-7.07958984	-1.13378906	+51.74560547	-4.04296875	-56.44775391	+1952	+9.23730469	-6.24023438	-0.86132813	+8.15185547	-6.30615234	+20.56640625	+1820	+6.81591797	-10.87646484	-0.55810547	+60.40283203	+9.16259766	-22.58789063	+1004
+1458240951.05000000	+9.31201172	-7.07958984	-1.13378906	+51.74560547	-4.04296875	-56.44775391	+1952	+9.23730469	-6.24023438	-0.86132813	+8.15185547	-6.28417969	+20.56640625	+1820	+6.81591797	-10.87646484	-0.55810547	+60.38085938	+9.16259766	-22.58789063	+1004
+1458240951.05410000	+9.31201172	-7.07958984	-1.13378906	+51.74560547	-4.04296875	-56.44775391	+1952	+9.23730469	-6.24023438	-0.86132813	+8.15185547	-6.28417969	+20.56640625	+1820	+6.81152344	-10.88085938	-0.55810547	+60.38085938	+9.16259766	-22.58789063	+1004
+1458240951.05830000	+9.31201172	-7.07958984	-1.13378906	+51.74560547	-4.04296875	-56.44775391	+1952	+9.23730469	-6.24023438	-0.86132813	+8.15185547	-6.28417969	+20.56640625	+1820	+6.81152344	-10.88085938	-0.55810547	+60.38085938	+9.16259766	-22.58789063	+1004
+1458240951.06250000	+9.31201172	-7.07958984	-1.13378906	+51.74560547	-4.04296875	-56.44775391	+1952	+9.23730469	-6.24023438	-0.86132813	+8.15185547	-6.28417969	+20.56640625	+1820	+6.81152344	-10.88085938	-0.55810547	+60.38085938	+9.16259766	-22.58789063	+1004
+1458240951.06660010	+9.31201172	-7.07958984	-1.13378906	+51.74560547	-4.04296875	-56.44775391	+1952	+9.23730469	-6.24023438	-0.86132813	+8.15185547	-6.28417969	+20.56640625	+1820	+6.81152344	-10.88085938	-0.55810547	+60.38085938	+9.16259766	-22.58789063	+1004
+1458240951.07080010	+9.31201172	-7.07958984	-1.13378906	+51.74560547	-4.04296875	-56.44775391	+1952	+9.23730469	-6.24023438	-0.86132813	+8.15185547	-6.28417969	+20.56640625	+1824	+6.81152344	-10.88085938	-0.55810547	+60.38085938	+9.16259766	-22.58789063	+1000
+1458240951.07500000	+9.31201172	-7.07958984	-1.13378906	+51.74560547	-4.04296875	-56.44775391	+1952	+9.23730469	-6.24023438	-0.86132813	+8.15185547	-6.28417969	+20.56640625	+1824	+6.81152344	-10.88085938	-0.55810547	+60.38085938	+9.16259766	-22.58789063	+1000
+1458240951.07909990	+9.31201172	-7.07958984	-1.13378906	+51.74560547	-4.04296875	-56.44775391	+1952	+9.23730469	-6.24023438	-0.86132813	+8.15185547	-6.28417969	+20.56640625	+1824	+6.81591797	-10.88085938	-0.55810547	+60.40283203	+9.16259766	-22.58789063	+1000
+1458240951.08750010	+9.31201172	-7.07958984	-1.13378906	+51.72363281	-4.04296875	-56.44775391	+1952	+9.24169922	-6.24023438	-0.86132813	+8.15185547	-6.28417969	+20.56640625	+1824	+6.81591797	-10.87646484	-0.55810547	+60.40283203	+9.16259766	-22.58789063	+1000
+1458240951.09159990	+9.31201172	-7.07958984	-1.13378906	+51.72363281	-4.04296875	-56.44775391	+1952	+9.24169922	-6.24023438	-0.86132813	+8.15185547	-6.28417969	+20.56640625	+1824	+6.81591797	-10.87646484	-0.55371094	+60.40283203	+9.16259766	-22.58789063	+1000
+1458240951.09579990	+9.31201172	-7.07958984	-1.13378906	+51.72363281	-4.04296875	-56.42578125	+1952	+9.24169922	-6.24023438	-0.86132813	+8.15185547	-6.28417969	+20.56640625	+1824	+6.81591797	-10.87646484	-0.55371094	+60.42480469	+9.18457031	-22.58789063	+1000
+1458240951.09990000	+9.31201172	-7.07958984	-1.13378906	+51.72363281	-4.04296875	-56.42578125	+1952	+9.24169922	-6.24023438	-0.86132813	+8.15185547	-6.30615234	+20.56640625	+1824	+6.82031250	-10.87646484	-0.55371094	+60.42480469	+9.18457031	-22.58789063	+1000
+1458240951.10410000	+9.31201172	-7.07958984	-1.13378906	+51.72363281	-4.06494141	-56.42578125	+1952	+9.24169922	-6.24023438	-0.86132813	+8.15185547	-6.30615234	+20.56640625	+1824	+6.82031250	-10.87646484	-0.55371094	+60.42480469	+9.18457031	-22.60986328	+1000
+1458240951.11240010	+9.31201172	-7.07958984	-1.13378906	+51.72363281	-4.06494141	-56.42578125	+1952	+9.24169922	-6.24023438	-0.86132813	+8.15185547	-6.30615234	+20.56640625	+1824	+6.82031250	-10.87646484	-0.55371094	+60.44677734	+9.20654297	-22.60986328	+1000
+1458240951.11660000	+9.31201172	-7.07958984	-1.13378906	+51.72363281	-4.06494141	-56.42578125	+1952	+9.24169922	-6.24023438	-0.86132813	+8.15185547	-6.30615234	+20.56640625	+1824	+6.82031250	-10.87646484	-0.55371094	+60.44677734	+9.20654297	-22.60986328	+1000
+1458240951.12490010	+9.31201172	-7.07958984	-1.13378906	+51.72363281	-4.06494141	-56.42578125	+1952	+9.24169922	-6.24023438	-0.86132813	+8.15185547	-6.30615234	+20.56640625	+1824	+6.82470703	-10.87646484	-0.54931641	+60.44677734	+9.20654297	-22.60986328	+1004
+1458240951.13330010	+9.31201172	-7.07958984	-1.13378906	+51.72363281	-4.06494141	-56.42578125	+1952	+9.24169922	-6.24023438	-0.86132813	+8.15185547	-6.30615234	+20.56640625	+1824	+6.82470703	-10.87646484	-0.54931641	+60.44677734	+9.20654297	-22.60986328	+1004
+1458240951.14159990	+9.31201172	-7.07958984	-1.13378906	+51.72363281	-4.04296875	-56.42578125	+1952	+9.24169922	-6.24023438	-0.86132813	+8.15185547	-6.30615234	+20.56640625	+1824	+6.82031250	-10.87646484	-0.54931641	+60.44677734	+9.20654297	-22.60986328	+1004
+1458240951.14990000	+9.31201172	-7.07958984	-1.13378906	+51.72363281	-4.04296875	-56.42578125	+1952	+9.24169922	-6.24023438	-0.86132813	+8.15185547	-6.30615234	+20.56640625	+1824	+6.82031250	-10.87646484	-0.55371094	+60.44677734	+9.20654297	-22.60986328	+1004
+1458240951.15409990	+9.31201172	-7.07958984	-1.13378906	+51.72363281	-4.04296875	-56.40380859	+1952	+9.24169922	-6.24023438	-0.86132813	+8.15185547	-6.30615234	+20.56640625	+1824	+6.82031250	-10.87646484	-0.55371094	+60.44677734	+9.20654297	-22.60986328	+1004
+1458240951.15829990	+9.31201172	-7.07958984	-1.13378906	+51.72363281	-4.04296875	-56.40380859	+1952	+9.24169922	-6.24023438	-0.86132813	+8.15185547	-6.30615234	+20.56640625	+1824	+6.82031250	-10.87646484	-0.55371094	+60.42480469	+9.20654297	-22.60986328	+1004
+1458240951.16240000	+9.30761719	-7.07958984	-1.13378906	+51.72363281	-4.04296875	-56.40380859	+1952	+9.24169922	-6.24023438	-0.86132813	+8.15185547	-6.30615234	+20.56640625	+1824	+6.82031250	-10.87646484	-0.55371094	+60.42480469	+9.20654297	-22.60986328	+1004
+1458240951.17080000	+9.30761719	-7.07958984	-1.13378906	+51.72363281	-4.04296875	-56.40380859	+1952	+9.24169922	-6.24023438	-0.86132813	+8.15185547	-6.28417969	+20.56640625	+1824	+6.81591797	-10.87646484	-0.55371094	+60.42480469	+9.20654297	-22.60986328	+1004
+1458240951.17910000	+9.30761719	-7.07958984	-1.13378906	+51.72363281	-4.04296875	-56.40380859	+1952	+9.24169922	-6.24023438	-0.86132813	+8.15185547	-6.28417969	+20.54443359	+1824	+6.81591797	-10.88085938	-0.55371094	+60.40283203	+9.20654297	-22.60986328	+1004
+1458240951.18740010	+9.30761719	-7.07958984	-1.13378906	+51.72363281	-4.04296875	-56.40380859	+1952	+9.24169922	-6.24023438	-0.86132813	+8.15185547	-6.28417969	+20.54443359	+1824	+6.81591797	-10.88085938	-0.55371094	+60.40283203	+9.20654297	-22.58789063	+1000
+1458240951.19160010	+9.30761719	-7.07958984	-1.13378906	+51.72363281	-4.04296875	-56.40380859	+1952	+9.24169922	-6.24023438	-0.86132813	+8.15185547	-6.28417969	+20.54443359	+1824	+6.81591797	-10.88085938	-0.55371094	+60.40283203	+9.20654297	-22.58789063	+1000
+1458240951.19989990	+9.30761719	-7.07958984	-1.13378906	+51.72363281	-4.04296875	-56.40380859	+1956	+9.24169922	-6.24023438	-0.86132813	+8.15185547	-6.30615234	+20.54443359	+1824	+6.81591797	-10.87646484	-0.55371094	+60.42480469	+9.20654297	-22.60986328	+1000
+1458240951.20820000	+9.31201172	-7.07958984	-1.13818359	+51.72363281	-4.04296875	-56.40380859	+1956	+9.24169922	-6.24023438	-0.86132813	+8.15185547	-6.30615234	+20.54443359	+1824	+6.82031250	-10.87646484	-0.55371094	+60.42480469	+9.20654297	-22.60986328	+1000
+1458240951.21240000	+9.31201172	-7.07958984	-1.13818359	+51.72363281	-4.04296875	-56.38183594	+1956	+9.24169922	-6.24023438	-0.86132813	+8.15185547	-6.30615234	+20.54443359	+1824	+6.82031250	-10.87646484	-0.55371094	+60.44677734	+9.22851563	-22.60986328	+1000
+1458240951.21659990	+9.31201172	-7.07958984	-1.13818359	+51.72363281	-4.04296875	-56.38183594	+1956	+9.24169922	-6.24023438	-0.86132813	+8.15185547	-6.30615234	+20.54443359	+1824	+6.82031250	-10.87646484	-0.54931641	+60.44677734	+9.22851563	-22.60986328	+1004
+1458240951.22490000	+9.31201172	-7.07958984	-1.13818359	+51.72363281	-4.04296875	-56.38183594	+1956	+9.24169922	-6.24023438	-0.86132813	+8.15185547	-6.30615234	+20.54443359	+1824	+6.82470703	-10.87646484	-0.54931641	+60.46875000	+9.22851563	-22.60986328	+1004
+1458240951.23320010	+9.31201172	-7.07958984	-1.13818359	+51.72363281	-4.04296875	-56.38183594	+1956	+9.24169922	-6.24023438	-0.86132813	+8.15185547	-6.30615234	+20.54443359	+1824	+6.82470703	-10.87646484	-0.54931641	+60.46875000	+9.25048828	-22.60986328	+1004
+1458240951.23740010	+9.31201172	-7.07958984	-1.13818359	+51.72363281	-4.04296875	-56.38183594	+1956	+9.24169922	-6.24462891	-0.86132813	+8.15185547	-6.30615234	+20.54443359	+1824	+6.82470703	-10.87646484	-0.54931641	+60.46875000	+9.25048828	-22.60986328	+1004
+1458240951.24160000	+9.31201172	-7.07958984	-1.13818359	+51.72363281	-4.04296875	-56.38183594	+1956	+9.24169922	-6.24462891	-0.86132813	+8.15185547	-6.30615234	+20.54443359	+1824	+6.82470703	-10.87646484	-0.54931641	+60.46875000	+9.25048828	-22.60986328	+1004
+1458240951.24569990	+9.31201172	-7.07958984	-1.13818359	+51.72363281	-4.04296875	-56.38183594	+1956	+9.24169922	-6.24462891	-0.86132813	+8.15185547	-6.30615234	+20.54443359	+1824	+6.82470703	-10.87646484	-0.54931641	+60.46875000	+9.25048828	-22.60986328	+1004
+1458240951.24990010	+9.31201172	-7.07958984	-1.13818359	+51.72363281	-4.04296875	-56.35986328	+1956	+9.24169922	-6.24462891	-0.86132813	+8.15185547	-6.28417969	+20.54443359	+1824	+6.82470703	-10.87646484	-0.54931641	+60.46875000	+9.25048828	-22.60986328	+1004
+1458240951.25399990	+9.31201172	-7.07958984	-1.13818359	+51.72363281	-4.04296875	-56.35986328	+1956	+9.24169922	-6.24462891	-0.86132813	+8.15185547	-6.28417969	+20.54443359	+1824	+6.82470703	-10.87646484	-0.54931641	+60.46875000	+9.25048828	-22.60986328	+1004
+1458240951.26239990	+9.30761719	-7.07958984	-1.13818359	+51.72363281	-4.02099609	-56.35986328	+1956	+9.24169922	-6.24462891	-0.86132813	+8.15185547	-6.28417969	+20.54443359	+1820	+6.82470703	-10.87646484	-0.54931641	+60.46875000	+9.25048828	-22.60986328	+1008
+1458240951.26650000	+9.30761719	-7.07958984	-1.13818359	+51.72363281	-4.02099609	-56.35986328	+1956	+9.24169922	-6.24462891	-0.86132813	+8.15185547	-6.28417969	+20.54443359	+1820	+6.82470703	-10.87646484	-0.54931641	+60.46875000	+9.25048828	-22.58789063	+1008
+1458240951.27070000	+9.30761719	-7.07958984	-1.13818359	+51.72363281	-4.02099609	-56.35986328	+1956	+9.24169922	-6.24462891	-0.86132813	+8.15185547	-6.28417969	+20.54443359	+1820	+6.82470703	-10.87646484	-0.54931641	+60.46875000	+9.25048828	-22.58789063	+1008
+1458240951.27900000	+9.30761719	-7.07958984	-1.13818359	+51.72363281	-4.02099609	-56.35986328	+1956	+9.24169922	-6.24462891	-0.86132813	+8.15185547	-6.28417969	+20.54443359	+1820	+6.82031250	-10.87646484	-0.54931641	+60.44677734	+9.25048828	-22.58789063	+1008
+1458240951.28320000	+9.30761719	-7.07958984	-1.13818359	+51.72363281	-4.02099609	-56.35986328	+1956	+9.24169922	-6.24462891	-0.86132813	+8.15185547	-6.28417969	+20.54443359	+1820	+6.82031250	-10.87646484	-0.54931641	+60.44677734	+9.25048828	-22.58789063	+1008
+1458240951.29150010	+9.30761719	-7.07958984	-1.13818359	+51.72363281	-4.02099609	-56.33789063	+1952	+9.24169922	-6.24462891	-0.86132813	+8.15185547	-6.28417969	+20.54443359	+1820	+6.82031250	-10.88085938	-0.55371094	+60.42480469	+9.22851563	-22.56591797	+1004
+1458240951.29990010	+9.30761719	-7.07958984	-1.13818359	+51.72363281	-4.02099609	-56.33789063	+1952	+9.24169922	-6.24462891	-0.86132813	+8.15185547	-6.26220703	+20.54443359	+1820	+6.81591797	-10.88085938	-0.55371094	+60.42480469	+9.22851563	-22.56591797	+1004
+1458240951.30819990	+9.30761719	-7.07958984	-1.13818359	+51.72363281	-3.99902344	-56.33789063	+1952	+9.24169922	-6.24462891	-0.86132813	+8.15185547	-6.26220703	+20.52246094	+1820	+6.81591797	-10.88085938	-0.55371094	+60.42480469	+9.22851563	-22.56591797	+1004
+1458240951.31649990	+9.30761719	-7.07958984	-1.13818359	+51.72363281	-3.99902344	-56.33789063	+1952	+9.24169922	-6.24462891	-0.86132813	+8.15185547	-6.26220703	+20.52246094	+1820	+6.81591797	-10.88085938	-0.55371094	+60.42480469	+9.25048828	-22.56591797	+1004
+1458240951.33320000	+9.30761719	-7.08398438	-1.13818359	+51.72363281	-4.02099609	-56.33789063	+1952	+9.24169922	-6.24462891	-0.86132813	+8.15185547	-6.26220703	+20.54443359	+1820	+6.82031250	-10.87646484	-0.54931641	+60.44677734	+9.25048828	-22.56591797	+1004
+1458240951.34150000	+9.30761719	-7.08398438	-1.13818359	+51.72363281	-4.02099609	-56.33789063	+1952	+9.24169922	-6.24462891	-0.86132813	+8.15185547	-6.28417969	+20.54443359	+1816	+6.82031250	-10.87646484	-0.54931641	+60.44677734	+9.27246094	-22.58789063	+1004
+1458240951.34980010	+9.30761719	-7.08398438	-1.13818359	+51.72363281	-4.02099609	-56.33789063	+1952	+9.24169922	-6.24462891	-0.86132813	+8.15185547	-6.28417969	+20.54443359	+1816	+6.82470703	-10.87646484	-0.54931641	+60.46875000	+9.27246094	-22.58789063	+1004
+1458240951.35820010	+9.30761719	-7.08398438	-1.13818359	+51.72363281	-4.02099609	-56.33789063	+1952	+9.24169922	-6.24462891	-0.86132813	+8.15185547	-6.28417969	+20.54443359	+1816	+6.82470703	-10.87646484	-0.54931641	+60.46875000	+9.27246094	-22.58789063	+1004
+1458240951.36649990	+9.30761719	-7.08398438	-1.13818359	+51.72363281	-4.02099609	-56.31591797	+1952	+9.24169922	-6.24462891	-0.86132813	+8.15185547	-6.28417969	+20.54443359	+1816	+6.82470703	-10.87646484	-0.54931641	+60.46875000	+9.27246094	-22.56591797	+1004
+1458240951.37480000	+9.30761719	-7.08398438	-1.13818359	+51.72363281	-4.02099609	-56.31591797	+1952	+9.24169922	-6.24462891	-0.86132813	+8.15185547	-6.26220703	+20.54443359	+1816	+6.82470703	-10.87646484	-0.54931641	+60.46875000	+9.27246094	-22.56591797	+1004
+1458240951.37899990	+9.30761719	-7.08398438	-1.13818359	+51.72363281	-4.02099609	-56.31591797	+1952	+9.24169922	-6.24462891	-0.86132813	+8.15185547	-6.26220703	+20.54443359	+1816	+6.82470703	-10.87646484	-0.54931641	+60.46875000	+9.27246094	-22.56591797	+1004
+1458240951.38730000	+9.30761719	-7.08398438	-1.13818359	+51.72363281	-4.02099609	-56.31591797	+1952	+9.24169922	-6.24462891	-0.86132813	+8.15185547	-6.26220703	+20.52246094	+1816	+6.82470703	-10.88085938	-0.54931641	+60.44677734	+9.27246094	-22.56591797	+1004
+1458240951.39570000	+9.30761719	-7.08398438	-1.13818359	+51.72363281	-3.99902344	-56.31591797	+1952	+9.24169922	-6.24462891	-0.86132813	+8.15185547	-6.26220703	+20.52246094	+1812	+6.82031250	-10.88085938	-0.55371094	+60.44677734	+9.25048828	-22.54394531	+1004
+1458240951.41650010	+9.30761719	-7.08398438	-1.13818359	+51.72363281	-3.99902344	-56.31591797	+1952	+9.24169922	-6.24462891	-0.86132813	+8.15185547	-6.26220703	+20.52246094	+1812	+6.81591797	-10.88085938	-0.55371094	+60.42480469	+9.25048828	-22.54394531	+1000
+1458240951.43310000	+9.30761719	-7.08398438	-1.13818359	+51.74560547	-3.99902344	-56.31591797	+1948	+9.24169922	-6.24462891	-0.86132813	+8.15185547	-6.26220703	+20.52246094	+1812	+6.82031250	-10.88085938	-0.55371094	+60.42480469	+9.25048828	-22.54394531	+1000
+1458240951.43730000	+9.30761719	-7.08398438	-1.13818359	+51.74560547	-3.99902344	-56.31591797	+1948	+9.24169922	-6.24462891	-0.86132813	+8.15185547	-6.26220703	+20.52246094	+1812	+6.82031250	-10.88085938	-0.55371094	+60.42480469	+9.25048828	-22.54394531	+1000
+1458240951.44560000	+9.30761719	-7.08398438	-1.13818359	+51.74560547	-3.99902344	-56.31591797	+1948	+9.24169922	-6.24462891	-0.86132813	+8.15185547	-6.26220703	+20.52246094	+1812	+6.82031250	-10.88085938	-0.55371094	+60.44677734	+9.25048828	-22.54394531	+1000
+1458240951.45400000	+9.30761719	-7.08398438	-1.13818359	+51.74560547	-3.99902344	-56.31591797	+1948	+9.24169922	-6.24462891	-0.86132813	+8.15185547	-6.26220703	+20.52246094	+1808	+6.82031250	-10.88085938	-0.55371094	+60.44677734	+9.27246094	-22.54394531	+1000
+1458240951.46230010	+9.30761719	-7.08398438	-1.13818359	+51.74560547	-3.99902344	-56.31591797	+1948	+9.24169922	-6.24462891	-0.86132813	+8.15185547	-6.26220703	+20.52246094	+1808	+6.82470703	-10.88085938	-0.54931641	+60.46875000	+9.27246094	-22.56591797	+1000
+1458240951.46650000	+9.30761719	-7.08398438	-1.13818359	+51.74560547	-3.99902344	-56.31591797	+1948	+9.24169922	-6.24462891	-0.86132813	+8.15185547	-6.26220703	+20.52246094	+1808	+6.82470703	-10.88085938	-0.54931641	+60.46875000	+9.27246094	-22.56591797	+1000
+1458240951.47480010	+9.30761719	-7.08398438	-1.13818359	+51.76757813	-3.99902344	-56.31591797	+1948	+9.24169922	-6.24462891	-0.86132813	+8.15185547	-6.26220703	+20.52246094	+1808	+6.82470703	-10.88085938	-0.54931641	+60.46875000	+9.27246094	-22.56591797	+1000
+1458240951.48309990	+9.30761719	-7.08398438	-1.13818359	+51.76757813	-3.99902344	-56.31591797	+1948	+9.24169922	-6.24462891	-0.86132813	+8.15185547	-6.26220703	+20.50048828	+1808	+6.82470703	-10.88085938	-0.54931641	+60.46875000	+9.27246094	-22.56591797	+1000
+1458240951.49140000	+9.30761719	-7.08398438	-1.13818359	+51.76757813	-3.99902344	-56.31591797	+1948	+9.24169922	-6.24462891	-0.86132813	+8.12988281	-6.26220703	+20.50048828	+1808	+6.82470703	-10.88085938	-0.54931641	+60.46875000	+9.27246094	-22.56591797	+1000
+1458240951.49980000	+9.30761719	-7.08398438	-1.13818359	+51.76757813	-3.99902344	-56.31591797	+1948	+9.24169922	-6.24462891	-0.86132813	+8.12988281	-6.26220703	+20.50048828	+1808	+6.82470703	-10.88085938	-0.54931641	+60.46875000	+9.27246094	-22.56591797	+1000
+1458240951.50810000	+9.30761719	-7.08398438	-1.13818359	+51.78955078	-3.99902344	-56.31591797	+1948	+9.24169922	-6.24462891	-0.86132813	+8.12988281	-6.26220703	+20.50048828	+1808	+6.82470703	-10.88085938	-0.54931641	+60.44677734	+9.27246094	-22.56591797	+1000
+1458240951.51640010	+9.30761719	-7.08398438	-1.13818359	+51.78955078	-3.99902344	-56.31591797	+1948	+9.24169922	-6.24462891	-0.86132813	+8.12988281	-6.28417969	+20.47851563	+1808	+6.82031250	-10.88085938	-0.54931641	+60.44677734	+9.25048828	-22.56591797	+1000
+1458240951.52060010	+9.30761719	-7.08398438	-1.13818359	+51.78955078	-3.99902344	-56.33789063	+1948	+9.24169922	-6.24462891	-0.86132813	+8.12988281	-6.28417969	+20.47851563	+1808	+6.82031250	-10.88085938	-0.54931641	+60.42480469	+9.25048828	-22.56591797	+1000
+1458240951.52889990	+9.30761719	-7.08398438	-1.13818359	+51.78955078	-3.99902344	-56.33789063	+1948	+9.24169922	-6.24462891	-0.86132813	+8.12988281	-6.28417969	+20.47851563	+1808	+6.82031250	-10.88085938	-0.55371094	+60.42480469	+9.25048828	-22.56591797	+1000
+1458240951.54140000	+9.30761719	-7.08398438	-1.13818359	+51.81152344	-4.02099609	-56.33789063	+1948	+9.24169922	-6.24462891	-0.86132813	+8.12988281	-6.28417969	+20.47851563	+1808	+6.82031250	-10.88085938	-0.55371094	+60.42480469	+9.22851563	-22.56591797	+1000
+1458240951.54979990	+9.30761719	-7.08398438	-1.13818359	+51.81152344	-4.02099609	-56.33789063	+1948	+9.24169922	-6.24462891	-0.86132813	+8.12988281	-6.30615234	+20.47851563	+1812	+6.82031250	-10.88525391	-0.55371094	+60.40283203	+9.22851563	-22.56591797	+1000
+1458240951.55810000	+9.30761719	-7.08398438	-1.13818359	+51.81152344	-4.04296875	-56.35986328	+1948	+9.24169922	-6.24462891	-0.86132813	+8.12988281	-6.32812500	+20.47851563	+1812	+6.82031250	-10.88085938	-0.54931641	+60.42480469	+9.22851563	-22.56591797	+1000
+1458240951.56640010	+9.31201172	-7.08398438	-1.13378906	+51.81152344	-4.04296875	-56.35986328	+1948	+9.24169922	-6.24462891	-0.86132813	+8.12988281	-6.32812500	+20.47851563	+1812	+6.82470703	-10.88085938	-0.54931641	+60.42480469	+9.22851563	-22.56591797	+1000
+1458240951.57470010	+9.31201172	-7.08398438	-1.13378906	+51.81152344	-4.06494141	-56.35986328	+1948	+9.24169922	-6.24462891	-0.85693359	+8.12988281	-6.37207031	+20.47851563	+1812	+6.82470703	-10.88085938	-0.54931641	+60.42480469	+9.22851563	-22.58789063	+1000
+1458240951.58310010	+9.31201172	-7.08398438	-1.13378906	+51.83349609	-4.08691406	-56.38183594	+1948	+9.24609375	-6.24462891	-0.85693359	+8.12988281	-6.39404297	+20.50048828	+1812	+6.82910156	-10.88085938	-0.54492188	+60.44677734	+9.22851563	-22.60986328	+1000
+1458240951.59139990	+9.31201172	-7.08398438	-1.13378906	+51.83349609	-4.10888672	-56.38183594	+1948	+9.24609375	-6.24023438	-0.85693359	+8.10791016	-6.43798828	+20.50048828	+1816	+6.83349609	-10.88085938	-0.54492188	+60.46875000	+9.20654297	-22.63183594	+1004
+1458240951.59970000	+9.31640625	-7.07958984	-1.12939453	+51.83349609	-4.15283203	-56.38183594	+1948	+9.24609375	-6.24023438	-0.85253906	+8.10791016	-6.45996094	+20.52246094	+1816	+6.83349609	-10.88085938	-0.54492188	+60.46875000	+9.18457031	-22.65380859	+1004
+1458240951.60390000	+9.31640625	-7.07958984	-1.12939453	+51.83349609	-4.15283203	-56.38183594	+1952	+9.25048828	-6.24023438	-0.85253906	+8.10791016	-6.48193359	+20.52246094	+1816	+6.83349609	-10.88085938	-0.54492188	+60.46875000	+9.16259766	-22.65380859	+1004
+1458240951.61220000	+9.31640625	-7.07958984	-1.12939453	+51.85546875	-4.19677734	-56.40380859	+1952	+9.25048828	-6.24023438	-0.84814453	+8.10791016	-6.52587891	+20.52246094	+1820	+6.83349609	-10.88085938	-0.54492188	+60.44677734	+9.14062500	-22.67578125	+1004
+1458240951.63720010	+9.32080078	-7.07519531	-1.12060547	+51.85546875	-4.30664063	-56.44775391	+1956	+9.25488281	-6.23583984	-0.83935547	+8.06396484	-6.63574219	+20.54443359	+1824	+6.82910156	-10.88085938	-0.55810547	+60.31494141	+8.96484375	-22.69775391	+1004
+1458240951.64969990	+9.32080078	-7.07080078	-1.11621094	+51.85546875	-4.35058594	-56.46972656	+1960	+9.25488281	-6.23583984	-0.83496094	+8.04199219	-6.70166016	+20.54443359	+1828	+6.82470703	-10.88525391	-0.56250000	+60.27099609	+8.87695313	-22.71972656	+1004
+1458240951.66220000	+9.32519531	-7.07080078	-1.11181641	+51.85546875	-4.41650391	-56.51367188	+1960	+9.25927734	-6.23144531	-0.83056641	+8.04199219	-6.74560547	+20.58837891	+1836	+6.82910156	-10.88085938	-0.56250000	+60.24902344	+8.81103516	-22.76367188	+1000
+1458240951.67050000	+9.32519531	-7.07080078	-1.10742188	+51.85546875	-4.48242188	-56.51367188	+1964	+9.25927734	-6.23144531	-0.83056641	+8.04199219	-6.78955078	+20.61035156	+1836	+6.83349609	-10.88085938	-0.55810547	+60.27099609	+8.78906250	-22.80761719	+996
+1458240951.67890000	+9.32958984	-7.06640625	-1.10302734	+51.85546875	-4.54833984	-56.53564453	+1968	+9.26367188	-6.22705078	-0.82617188	+8.04199219	-6.85546875	+20.63232422	+1840	+6.84228516	-10.87646484	-0.55371094	+60.29296875	+8.76708984	-22.85156250	+1000
+1458240951.68720010	+9.33398438	-7.06640625	-1.09863281	+51.87744141	-4.63623047	-56.55761719	+1972	+9.26367188	-6.22265625	-0.82177734	+8.02001953	-6.92138672	+20.67626953	+1844	+6.84667969	-10.87207031	-0.54931641	+60.33691406	+8.74511719	-22.91748047	+1000
+1458240951.69549990	+9.33837891	-7.06201172	-1.09863281	+51.87744141	-4.72412109	-56.57958984	+1976	+9.26806641	-6.22265625	-0.82177734	+8.02001953	-6.98730469	+20.72021484	+1848	+6.85546875	-10.86767578	-0.54492188	+60.38085938	+8.72314453	-22.96142578	+1004
+1458240951.70390010	+9.34277344	-7.05761719	-1.08984375	+51.89941406	-4.85595703	-56.60156250	+1984	+9.27246094	-6.21826172	-0.81298828	+7.99804688	-7.09716797	+20.76416016	+1852	+6.86425781	-10.85888672	-0.54492188	+60.40283203	+8.65722656	-23.02734375	+1012
+1458240951.71219990	+9.34716797	-7.05322266	-1.08544922	+51.92138672	-4.98779297	-56.64550781	+1992	+9.27685547	-6.20947266	-0.80859375	+7.97607422	-7.20703125	+20.80810547	+1856	+6.87304688	-10.85449219	-0.54052734	+60.40283203	+8.56933594	-23.09326172	+1016
+1458240951.72050000	+9.35156250	-7.04443359	-1.07666016	+51.96533203	-5.18554688	-56.66748047	+2000	+9.28125000	-6.20507813	-0.79980469	+7.93212891	-7.36083984	+20.83007813	+1860	+6.87744141	-10.85009766	-0.54492188	+60.35888672	+8.45947266	-23.15917969	+1020
+1458240951.72470000	+9.35595703	-7.04003906	-1.07226563	+52.00927734	-5.31738281	-56.68945313	+2004	+9.28564453	-6.20068359	-0.79541016	+7.88818359	-7.44873047	+20.85205078	+1864	+6.87744141	-10.85009766	-0.54931641	+60.31494141	+8.37158203	-23.18115234	+1024
+1458240951.74130010	+9.37792969	-7.01367188	-1.04589844	+52.25097656	-6.02050781	-56.79931641	+2028	+9.30322266	-6.17431641	-0.76464844	+7.75634766	-7.95410156	+20.89599609	+1888	+6.87744141	-10.84130859	-0.57128906	+60.07324219	+7.82226563	-23.37890625	+1032
+1458240951.74970010	+9.39111328	-6.99169922	-1.02392578	+52.51464844	-6.61376953	-56.86523438	+2044	+9.31640625	-6.15673828	-0.74267578	+7.66845703	-8.37158203	+20.96191406	+1904	+6.88183594	-10.83691406	-0.58447266	+59.91943359	+7.42675781	-23.53271484	+1032
+1458240951.75799990	+9.41308594	-6.96533203	-1.00195313	+52.88818359	-7.29492188	-56.95312500	+2064	+9.33398438	-6.13037109	-0.71630859	+7.62451172	-8.87695313	+21.04980469	+1924	+6.89941406	-10.82812500	-0.59765625	+59.78759766	+6.96533203	-23.79638672	+1036
+1458240951.76630000	+9.43945313	-6.92578125	-0.97119141	+53.48144531	-8.23974609	-57.01904297	+2088	+9.36035156	-6.09960938	-0.68115234	+7.55859375	-9.62402344	+21.18164063	+1956	+6.93896484	-10.81494141	-0.60644531	+59.72167969	+6.35009766	-24.25781250	+1040
+1458240951.77469990	+9.47021484	-6.88623047	-0.94482422	+54.25048828	-9.27246094	-57.10693359	+2116	+9.39111328	-6.06005859	-0.64160156	+7.53662109	-10.52490234	+21.37939453	+1988	+7.00048828	-10.79296875	-0.61083984	+59.72167969	+5.71289063	-24.91699219	+1048
+1458240951.78300000	+9.50537109	-6.84667969	-0.91845703	+55.08544922	-10.21728516	-57.19482422	+2148	+9.42626953	-6.01171875	-0.60205078	+7.60253906	-11.44775391	+21.55517578	+2024	+7.07080078	-10.76660156	-0.60205078	+59.78759766	+5.09765625	-25.68603516	+1064
+1458240951.79130010	+9.54052734	-6.79833984	-0.88769531	+56.09619141	-11.20605469	-57.30468750	+2180	+9.46142578	-5.96337891	-0.55810547	+7.64648438	-12.50244141	+21.68701172	+2060	+7.15869141	-10.74023438	-0.59326172	+59.83154297	+4.35058594	-26.67480469	+1084
+1458240951.79550000	+9.56250000	-6.77636719	-0.87890625	+56.60156250	-11.66748047	-57.34863281	+2196	+9.48339844	-5.93701172	-0.54052734	+7.69042969	-13.02978516	+21.81884766	+2080	+7.20263672	-10.72705078	-0.59765625	+59.85351563	+3.97705078	-27.13623047	+1092
+1458240951.80380010	+9.60205078	-6.73242188	-0.84814453	+57.63427734	-12.54638672	-57.56835938	+2232	+9.52294922	-5.88427734	-0.48779297	+7.77832031	-14.23828125	+21.86279297	+2120	+7.29052734	-10.70507813	-0.59326172	+59.80957031	+3.25195313	-28.19091797	+1108
+1458240951.81209990	+9.65039063	-6.69287109	-0.82177734	+58.66699219	-13.33740234	-57.81005859	+2268	+9.57128906	-5.82714844	-0.44824219	+7.88818359	-15.42480469	+21.88476563	+2164	+7.37402344	-10.68310547	-0.60205078	+59.72167969	+2.41699219	-29.20166016	+1124
+1458240951.82049990	+9.70751953	-6.63574219	-0.79980469	+59.80957031	-14.08447266	-58.09570313	+2308	+9.62402344	-5.76123047	-0.41308594	+8.12988281	-16.63330078	+21.86279297	+2208	+7.45751953	-10.66113281	-0.61523438	+59.54589844	+1.56005859	-30.32226563	+1140
+1458240951.82880000	+9.76464844	-6.60498047	-0.77343750	+60.60058594	-14.67773438	-58.49121094	+2340	+9.67675781	-5.69531250	-0.37353516	+8.34960938	-17.88574219	+21.66503906	+2248	+7.53222656	-10.64355469	-0.64160156	+59.23828125	+0.70312500	-31.39892578	+1152
+1458240951.84130000	+9.87011719	-6.55224609	-0.74707031	+61.63330078	-15.42480469	-59.19433594	+2392	+9.76904297	-5.60302734	-0.33837891	+8.74511719	-19.55566406	+21.20361328	+2308	+7.64648438	-10.61279297	-0.69873047	+58.68896484	-0.57128906	-32.93701172	+1164
+1458240951.85800000	+10.03710938	-6.48632813	-0.74267578	+62.35839844	-16.17187500	-60.07324219	+2452	+9.90087891	-5.46679688	-0.33837891	+9.36035156	-21.35742188	+20.32470703	+2364	+7.80029297	-10.56884766	-0.79541016	+57.78808594	-2.04345703	-34.62890625	+1192
+1458240951.87040000	+10.17773438	-6.45556641	-0.75585938	+62.33642578	-16.54541016	-60.84228516	+2492	+10.01513672	-5.37451172	-0.36474609	+9.73388672	-22.45605469	+19.42382813	+2400	+7.93652344	-10.52050781	-0.87011719	+57.08496094	-2.85644531	-35.66162109	+1232
+1458240951.87459990	+10.23046875	-6.45117188	-0.76464844	+62.20458984	-16.63330078	-61.10595703	+2504	+10.05468750	-5.34814453	-0.37792969	+9.77783203	-22.78564453	+19.07226563	+2408	+7.98486328	-10.50292969	-0.89208984	+56.86523438	-3.07617188	-35.99121094	+1248
+1458240951.88290000	+10.34033203	-6.42480469	-0.79101563	+62.02880859	-16.78710938	-61.54541016	+2536	+10.14697266	-5.27783203	-0.41748047	+10.06347656	-23.33496094	+18.41308594	+2428	+8.09472656	-10.45898438	-0.94042969	+56.46972656	-3.47167969	-36.49658203	+1284
+1458240951.89130000	+10.45019531	-6.40722656	-0.83056641	+61.63330078	-16.91894531	-61.85302734	+2568	+10.23486328	-5.21630859	-0.46582031	+10.17333984	-23.84033203	+17.70996094	+2440	+8.22216797	-10.40185547	-0.98437500	+56.09619141	-3.80126953	-36.97998047	+1320
+1458240951.89960000	+10.57324219	-6.38964844	-0.86132813	+61.21582031	-17.00683594	-62.27050781	+2596	+10.33593750	-5.15478516	-0.51416016	+10.26123047	-24.30175781	+17.00683594	+2448	+8.35400391	-10.34472656	-1.02392578	+55.74462891	-4.06494141	-37.46337891	+1352
+1458240951.90790010	+10.70068359	-6.36767578	-0.89648438	+60.77636719	-17.07275391	-62.62207031	+2628	+10.44580078	-5.08007813	-0.56689453	+10.43701172	-24.76318359	+16.25976563	+2464	+8.49462891	-10.27001953	-1.06347656	+55.39306641	-4.30664063	-37.85888672	+1388
+1458240951.91630010	+10.83251953	-6.34570313	-0.94482422	+60.18310547	-17.13867188	-62.79785156	+2656	+10.55566406	-5.01416016	-0.62841797	+10.43701172	-25.13671875	+15.64453125	+2480	+8.63525391	-10.19970703	-1.10302734	+54.99755859	-4.57031250	-38.23242188	+1420
+1458240951.92039990	+10.89843750	-6.32812500	-0.95800781	+59.91943359	-17.16064453	-62.97363281	+2668	+10.62158203	-4.97460938	-0.64599609	+10.52490234	-25.42236328	+15.24902344	+2488	+8.70556641	-10.15576172	-1.12500000	+54.79980469	-4.72412109	-38.38623047	+1436
+1458240951.92880010	+11.03466797	-6.29736328	-1.00195313	+59.26025391	-17.22656250	-63.06152344	+2696	+10.74023438	-4.89990234	-0.70751953	+10.48095703	-25.72998047	+14.69970703	+2504	+8.84179688	-10.07226563	-1.17333984	+54.29443359	-5.03173828	-38.62792969	+1468
+1458240951.93709990	+11.17089844	-6.25341797	-1.01953125	+58.62304688	-17.31445313	-63.28125000	+2720	+10.86767578	-4.82080078	-0.74707031	+10.45898438	-26.19140625	+14.12841797	+2520	+8.96923828	-9.97998047	-1.22607422	+53.74511719	-5.33935547	-38.84765625	+1504
+1458240951.94540000	+11.31152344	-6.21386719	-1.04150391	+57.87597656	-17.35839844	-63.36914063	+2740	+10.99951172	-4.73291016	-0.78222656	+10.43701172	-26.60888672	+13.60107422	+2536	+9.08349609	-9.88769531	-1.28320313	+53.08593750	-5.66894531	-38.91357422	+1540
+1458240951.95370010	+11.45214844	-6.15673828	-1.07666016	+57.08496094	-17.42431641	-63.17138672	+2768	+11.13574219	-4.64941406	-0.82617188	+10.23925781	-26.80664063	+13.35937500	+2552	+9.19335938	-9.79101563	-1.35791016	+52.33886719	-6.02050781	-38.80371094	+1580
+1458240951.96210000	+11.58837891	-6.09082031	-1.08544922	+56.31591797	-17.51220703	-63.06152344	+2792	+11.27636719	-4.55712891	-0.84375000	+10.04150391	-27.18017578	+13.09570313	+2564	+9.29882813	-9.68554688	-1.42822266	+51.56982422	-6.37207031	-38.64990234	+1624
+1458240951.97040010	+11.72900391	-6.02490234	-1.09863281	+55.43701172	-17.60009766	-62.84179688	+2820	+11.41699219	-4.46484375	-0.85693359	+9.75585938	-27.48779297	+12.94189453	+2584	+9.39990234	-9.57128906	-1.49853516	+50.80078125	-6.70166016	-38.43017578	+1676
+1458240951.97869990	+11.86962891	-5.95019531	-1.11621094	+54.53613281	-17.70996094	-62.40234375	+2852	+11.56201172	-4.36816406	-0.87451172	+9.33837891	-27.61962891	+13.02978516	+2604	+9.50976563	-9.45263672	-1.56445313	+50.00976563	-7.03125000	-38.10058594	+1732
+1458240951.98289990	+11.93554688	-5.91064453	-1.11181641	+54.07470703	-17.75390625	-62.22656250	+2872	+11.63232422	-4.31982422	-0.87011719	+9.14062500	-27.77343750	+13.02978516	+2616	+9.55810547	-9.38671875	-1.59082031	+49.65820313	-7.18505859	-37.96875000	+1756
+1458240951.99120000	+12.07177734	-5.82714844	-1.12500000	+53.10791016	-17.86376953	-61.63330078	+2916	+11.77734375	-4.21435547	-0.87451172	+8.70117188	-27.88330078	+13.24951172	+2640	+9.67236328	-9.25048828	-1.65234375	+48.93310547	-7.51464844	-37.57324219	+1816
+1458240951.99959990	+12.20800781	-5.73486328	-1.12939453	+52.14111328	-17.97363281	-61.08398438	+2960	+11.92236328	-4.10449219	-0.86572266	+8.28369141	-28.03710938	+13.46923828	+2668	+9.79541016	-9.10107422	-1.68750000	+48.31787109	-7.86621094	-37.30957031	+1868
+1458240952.00790000	+12.34423828	-5.64697266	-1.13378906	+51.08642578	-18.10546875	-60.46875000	+3004	+12.06298828	-3.99902344	-0.85693359	+7.77832031	-28.12500000	+13.73291016	+2696	+9.92724609	-8.93847656	-1.71386719	+47.81250000	-8.21777344	-37.04589844	+1920
+1458240952.01620010	+12.48046875	-5.55029297	-1.13818359	+50.07568359	-18.21533203	-59.80957031	+3052	+12.20800781	-3.88037109	-0.84814453	+7.42675781	-28.19091797	+14.04052734	+2732	+10.05908203	-8.77148438	-1.73583984	+47.32910156	-8.54736328	-36.76025391	+1968
+1458240952.02449990	+12.61230469	-5.44482422	-1.14257813	+49.08691406	-18.28125000	-59.10644531	+3100	+12.34423828	-3.75292969	-0.83935547	+7.11914063	-28.19091797	+14.32617188	+2768	+10.18652344	-8.59130859	-1.74902344	+46.86767578	-8.89892578	-36.47460938	+2012
+1458240952.03290010	+12.74414063	-5.33935547	-1.14697266	+48.07617188	-18.36914063	-58.44726563	+3144	+12.47607422	-3.63427734	-0.82617188	+6.78955078	-28.19091797	+14.56787109	+2800	+10.32275391	-8.40234375	-1.76220703	+46.51611328	-9.27246094	-36.16699219	+2056
+1458240952.04119990	+12.87158203	-5.22509766	-1.14257813	+47.21923828	-18.45703125	-57.89794922	+3192	+12.60791016	-3.50244141	-0.80859375	+6.56982422	-28.21289063	+14.83154297	+2840	+10.44140625	-8.22216797	-1.77539063	+46.07666016	-9.58007813	-35.79345703	+2092
+1458240952.04539990	+12.92871094	-5.17236328	-1.14697266	+46.73583984	-18.45703125	-57.56835938	+3212	+12.66943359	-3.43652344	-0.79980469	+6.43798828	-28.19091797	+14.91943359	+2856	+10.49853516	-8.12988281	-1.78417969	+45.85693359	-9.73388672	-35.59570313	+2112
+1458240952.05370000	+13.05175781	-5.04931641	-1.14697266	+46.01074219	-18.50097656	-57.06298828	+3260	+12.79248047	-3.30029297	-0.78222656	+6.28417969	-28.14697266	+15.13916016	+2892	+10.59960938	-7.95410156	-1.80615234	+45.35156250	-9.97558594	-35.11230469	+2144
+1458240952.06200000	+13.16162109	-4.91748047	-1.15136719	+45.30761719	-18.50097656	-56.53564453	+3312	+12.91113281	-3.15527344	-0.76025391	+6.10839844	-28.12500000	+15.35888672	+2932	+10.68750000	-7.78271484	-1.84130859	+44.82421875	-10.19531250	-34.51904297	+2184
+1458240952.07040000	+13.26269531	-4.79882813	-1.14697266	+44.62646484	-18.50097656	-56.09619141	+3360	+13.02539063	-3.02343750	-0.73388672	+5.84472656	-28.12500000	+15.57861328	+2968	+10.77539063	-7.61132813	-1.88085938	+44.29687500	-10.34912109	-33.90380859	+2224
+1458240952.07450010	+13.31103516	-4.72412109	-1.14257813	+44.40673828	-18.50097656	-55.89843750	+3392	+13.08251953	-2.94433594	-0.71630859	+5.77880859	-28.12500000	+15.68847656	+2988	+10.81054688	-7.53222656	-1.89843750	+43.98925781	-10.41503906	-33.59619141	+2240
+1458240952.08290000	+13.40771484	-4.60107422	-1.13818359	+43.81347656	-18.50097656	-55.48095703	+3444	+13.19238281	-2.80371094	-0.68554688	+5.51513672	-28.12500000	+15.90820313	+3024	+10.88525391	-7.37402344	-1.93798828	+43.46191406	-10.50292969	-32.93701172	+2280
+1458240952.09120010	+13.50000000	-4.45605469	-1.13818359	+43.41796875	-18.50097656	-55.04150391	+3508	+13.29785156	-2.65429688	-0.65478516	+5.31738281	-28.14697266	+16.14990234	+3064	+10.95996094	-7.21142578	-1.97753906	+42.91259766	-10.59082031	-32.27783203	+2320
+1458240952.09949990	+13.58789063	-4.31542969	-1.12939453	+43.04443359	-18.50097656	-54.60205078	+3568	+13.39453125	-2.50048828	-0.62402344	+5.16357422	-28.14697266	+16.41357422	+3104	+11.03466797	-7.04882813	-2.00390625	+42.47314453	-10.65673828	-31.70654297	+2360
+1458240952.10369990	+13.63183594	-4.24951172	-1.12500000	+42.84667969	-18.52294922	-54.40429688	+3596	+13.44287109	-2.43017578	-0.60644531	+5.05371094	-28.19091797	+16.54541016	+3124	+11.07421875	-6.96533203	-2.02148438	+42.29736328	-10.70068359	-31.39892578	+2380
+1458240952.11200000	+13.71972656	-4.11328125	-1.11621094	+42.51708984	-18.56689453	-53.98681641	+3652	+13.53076172	-2.27197266	-0.57568359	+4.96582031	-28.19091797	+16.80908203	+3168	+11.15332031	-6.80273438	-2.02587891	+41.96777344	-10.78857422	-30.95947266	+2412
+1458240952.12030010	+13.81201172	-3.97705078	-1.11621094	+42.20947266	-18.58886719	-53.48144531	+3704	+13.61425781	-2.12255859	-0.54931641	+4.83398438	-28.14697266	+17.07275391	+3200	+11.24560547	-6.62255859	-2.03027344	+41.81396484	-10.92041016	-30.52001953	+2448
+1458240952.12450000	+13.85156250	-3.90234375	-1.11621094	+42.12158203	-18.58886719	-53.19580078	+3728	+13.65380859	-2.03906250	-0.53613281	+4.87792969	-28.12500000	+17.20458984	+3220	+11.28515625	-6.53466797	-2.03027344	+41.74804688	-10.96435547	-30.32226563	+2464
+1458240952.13280010	+13.93505859	-3.77050781	-1.12060547	+41.81396484	-18.58886719	-52.62451172	+3764	+13.72851563	-1.89404297	-0.51416016	+4.81201172	-28.05908203	+17.49023438	+3248	+11.38183594	-6.35009766	-2.02148438	+41.74804688	-11.09619141	-29.99267578	+2496
+1458240952.14120010	+14.02294922	-3.62988281	-1.11621094	+41.66015625	-18.61083984	-52.14111328	+3796	+13.80322266	-1.73144531	-0.49218750	+4.94384766	-28.01513672	+17.75390625	+3272	+11.46972656	-6.16992188	-2.00390625	+41.74804688	-11.25000000	-29.70703125	+2524
+1458240952.14949990	+14.10644531	-3.48925781	-1.12500000	+41.55029297	-18.54492188	-51.59179688	+3816	+13.86914063	-1.57763672	-0.47900391	+5.05371094	-27.90527344	+17.97363281	+3292	+11.55761719	-5.99414063	-1.99072266	+41.77001953	-11.33789063	-29.42138672	+2552
+1458240952.15370010	+14.14599609	-3.42333984	-1.12939453	+41.48437500	-18.50097656	-51.30615234	+3824	+13.89990234	-1.50292969	-0.47460938	+5.09765625	-27.83935547	+18.08349609	+3300	+11.60156250	-5.90625000	-1.98193359	+41.79199219	-11.40380859	-29.28955078	+2564
+1458240952.16199990	+14.22070313	-3.28271484	-1.14257813	+41.39648438	-18.36914063	-50.73486328	+3840	+13.95703125	-1.35351563	-0.46582031	+5.22949219	-27.70751953	+18.28125000	+3316	+11.68066406	-5.73486328	-1.97753906	+41.81396484	-11.44775391	-28.98193359	+2584
+1458240952.17030000	+14.29541016	-3.15087891	-1.15136719	+41.33056641	-18.19335938	-50.25146484	+3848	+14.01855469	-1.20849609	-0.45263672	+5.36132813	-27.61962891	+18.45703125	+3328	+11.75537109	-5.58105469	-1.97753906	+41.79199219	-11.44775391	-28.67431641	+2604
+1458240952.17450000	+14.33056641	-3.08056641	-1.15136719	+41.37451172	-18.12744141	-50.07568359	+3856	+14.04931641	-1.12939453	-0.44384766	+5.44921875	-27.59765625	+18.54492188	+3336	+11.78613281	-5.50634766	-1.97753906	+41.74804688	-11.44775391	-28.52050781	+2608
+1458240952.18280010	+14.39648438	-2.95312500	-1.15136719	+41.37451172	-17.95166016	-49.72412109	+3860	+14.10644531	-0.99316406	-0.42626953	+5.55908203	-27.53173828	+18.65478516	+3344	+11.85205078	-5.37451172	-1.99072266	+41.57226563	-11.35986328	-28.19091797	+2624
+1458240952.19109990	+14.45800781	-2.82128906	-1.16455078	+41.39648438	-17.68798828	-49.30664063	+3872	+14.16357422	-0.85693359	-0.40869141	+5.69091797	-27.46582031	+18.76464844	+3360	+11.90478516	-5.25146484	-2.01269531	+41.35253906	-11.22802734	-27.79541016	+2636
+1458240952.19530010	+14.48876953	-2.75537109	-1.16894531	+41.41845703	-17.55615234	-49.10888672	+3880	+14.18994141	-0.79101563	-0.39990234	+5.73486328	-27.44384766	+18.83056641	+3364	+11.93554688	-5.18994141	-2.02587891	+41.24267578	-11.16210938	-27.59765625	+2644
+1458240952.20359990	+14.55029297	-2.63232422	-1.16455078	+41.46240234	-17.38037109	-48.84521484	+3900	+14.24707031	-0.65917969	-0.37792969	+5.86669922	-27.44384766	+18.94042969	+3380	+11.98388672	-5.08007813	-2.04785156	+40.95703125	-10.98632813	-27.20214844	+2656
+1458240952.20779990	+14.58105469	-2.57080078	-1.16015625	+41.46240234	-17.29248047	-48.73535156	+3912	+14.27783203	-0.60205078	-0.36474609	+5.88867188	-27.44384766	+18.98437500	+3388	+12.01025391	-5.02734375	-2.06103516	+40.82519531	-10.92041016	-27.02636719	+2664
+1458240952.21610000	+14.64257813	-2.45214844	-1.16455078	+41.50634766	-17.05078125	-48.42773438	+3932	+14.33496094	-0.47900391	-0.34716797	+5.97656250	-27.39990234	+19.13818359	+3400	+12.06298828	-4.91748047	-2.07861328	+40.56152344	-10.74462891	-26.65283203	+2676
+1458240952.22030000	+14.67333984	-2.39941406	-1.16455078	+41.48437500	-16.94091797	-48.22998047	+3944	+14.36572266	-0.42187500	-0.33837891	+5.99853516	-27.35595703	+19.20410156	+3408	+12.09375000	-4.86474609	-2.08740234	+40.45166016	-10.67871094	-26.47705078	+2680
+1458240952.22860000	+14.73046875	-2.28515625	-1.17333984	+41.48437500	-16.72119141	-47.85644531	+3968	+14.41845703	-0.30322266	-0.32519531	+6.06445313	-27.29003906	+19.33593750	+3420	+12.14648438	-4.75048828	-2.10937500	+40.27587891	-10.54687500	-26.10351563	+2692
+1458240952.23280000	+14.76123047	-2.23242188	-1.17773438	+41.44042969	-16.63330078	-47.68066406	+3980	+14.44921875	-0.25048828	-0.32080078	+6.06445313	-27.20214844	+19.44580078	+3424	+12.17724609	-4.68896484	-2.10937500	+40.20996094	-10.52490234	-25.97167969	+2696
+1458240952.23700000	+14.79638672	-2.17529297	-1.17773438	+41.48437500	-16.54541016	-47.50488281	+3988	+14.47558594	-0.18896484	-0.31640625	+6.10839844	-27.18017578	+19.53369141	+3432	+12.20800781	-4.63183594	-2.10937500	+40.16601563	-10.52490234	-25.86181641	+2704
+1458240952.24110010	+14.82714844	-2.12255859	-1.18212891	+41.46240234	-16.47949219	-47.30712891	+3996	+14.50634766	-0.14062500	-0.30761719	+6.08642578	-27.15820313	+19.64355469	+3436	+12.24316406	-4.57031250	-2.10498047	+40.12207031	-10.52490234	-25.75195313	+2708
+1458240952.24530010	+14.85791016	-2.07421875	-1.18652344	+41.41845703	-16.41357422	-47.08740234	+4000	+14.53710938	-0.09228516	-0.30761719	+6.06445313	-27.11425781	+19.75341797	+3444	+12.27392578	-4.50878906	-2.10058594	+40.10009766	-10.54687500	-25.64208984	+2716
+1458240952.25359990	+14.92382813	-1.97314453	-1.20849609	+41.37451172	-16.19384766	-46.56005859	+4012	+14.59423828	+0.00439453	-0.30322266	+5.97656250	-26.98242188	+19.97314453	+3452	+12.33984375	-4.38574219	-2.08740234	+40.10009766	-10.63476563	-25.48828125	+2728
+1458240952.26189990	+14.98535156	-1.86767578	-1.22607422	+41.35253906	-16.06201172	-46.05468750	+4016	+14.64697266	+0.09667969	-0.30322266	+5.86669922	-26.89453125	+20.19287109	+3464	+12.41015625	-4.25390625	-2.06982422	+40.10009766	-10.76660156	-25.33447266	+2740
+1458240952.26609990	+15.01171875	-1.82373047	-1.23046875	+41.30859375	-16.04003906	-45.83496094	+4016	+14.67333984	+0.13623047	-0.29882813	+5.75683594	-26.87255859	+20.32470703	+3472	+12.44091797	-4.19677734	-2.06103516	+40.10009766	-10.85449219	-25.26855469	+2748
+1458240952.27029990	+15.04248047	-1.77978516	-1.23486328	+41.26464844	-15.99609375	-45.59326172	+4012	+14.69970703	+0.18017578	-0.29443359	+5.62500000	-26.87255859	+20.47851563	+3480	+12.47607422	-4.13525391	-2.05224609	+40.10009766	-10.94238281	-25.20263672	+2752
+1458240952.27440000	+15.07324219	-1.73144531	-1.23925781	+41.26464844	-15.99609375	-45.37353516	+4008	+14.73046875	+0.21972656	-0.28564453	+5.49316406	-26.91650391	+20.61035156	+3488	+12.50683594	-4.07373047	-2.04345703	+40.07812500	-11.05224609	-25.18066406	+2760
+1458240952.27860000	+15.10400391	-1.68750000	-1.24365234	+41.24267578	-15.97412109	-45.15380859	+4004	+14.76123047	+0.25927734	-0.27685547	+5.31738281	-26.93847656	+20.74218750	+3496	+12.54199219	-4.02099609	-2.03027344	+40.03417969	-11.16210938	-25.13671875	+2764
+1458240952.28280000	+15.13037109	-1.64355469	-1.25683594	+41.19873047	-15.93017578	-44.89013672	+4000	+14.78759766	+0.29443359	-0.26806641	+5.14160156	-26.98242188	+20.87402344	+3500	+12.57275391	-3.96826172	-2.02587891	+39.99023438	-11.22802734	-25.07080078	+2768
+1458240952.29110000	+15.18750000	-1.55566406	-1.25244141	+41.15478516	-16.04003906	-44.58251953	+3996	+14.84033203	+0.36035156	-0.24609375	+4.65820313	-27.11425781	+21.13769531	+3520	+12.62548828	-3.87158203	-2.02148438	+39.79248047	-11.38183594	-24.91699219	+2772
+1458240952.29530000	+15.20947266	-1.51611328	-1.25244141	+41.08886719	-16.08398438	-44.40673828	+3992	+14.86669922	+0.39111328	-0.23291016	+4.41650391	-27.18017578	+21.29150391	+3528	+12.65185547	-3.82763672	-2.02587891	+39.66064453	-11.42578125	-24.82910156	+2772
+1458240952.29940010	+15.23144531	-1.47656250	-1.23925781	+41.08886719	-16.23779297	-44.34082031	+3992	+14.89746094	+0.42626953	-0.21093750	+4.17480469	-27.33398438	+21.42333984	+3540	+12.67822266	-3.78808594	-2.03027344	+39.52880859	-11.49169922	-24.74121094	+2772
+1458240952.30360010	+15.25781250	-1.44580078	-1.22607422	+41.04492188	-16.39160156	-44.29687500	+3996	+14.92382813	+0.45263672	-0.18896484	+3.86718750	-27.50976563	+21.57714844	+3552	+12.70019531	-3.75292969	-2.03027344	+39.33105469	-11.55761719	-24.67529297	+2772
+1458240952.30780010	+15.27978516	-1.41064453	-1.21728516	+40.97900391	-16.52343750	-44.20898438	+3996	+14.95458984	+0.47900391	-0.16259766	+3.58154297	-27.66357422	+21.70898438	+3568	+12.72216797	-3.72216797	-2.03906250	+39.13330078	-11.60156250	-24.58740234	+2772
+1458240952.31189990	+15.30615234	-1.37548828	-1.19970703	+40.93505859	-16.72119141	-44.18701172	+4004	+14.98535156	+0.50537109	-0.14062500	+3.25195313	-27.86132813	+21.86279297	+3584	+12.74414063	-3.69140625	-2.04785156	+38.93554688	-11.64550781	-24.52148438	+2772
+1458240952.31609990	+15.32812500	-1.34912109	-1.18652344	+40.86914063	-16.89697266	-44.14306641	+4012	+15.01611328	+0.52734375	-0.10986328	+2.90039063	-28.05908203	+21.99462891	+3596	+12.76611328	-3.66503906	-2.05224609	+38.69384766	-11.68945313	-24.45556641	+2768
+1458240952.32030010	+15.35009766	-1.31835938	-1.17333984	+40.78125000	-17.07275391	-44.07714844	+4020	+15.04248047	+0.54931641	-0.08789063	+2.54882813	-28.21289063	+22.14843750	+3612	+12.78808594	-3.64306641	-2.06542969	+38.43017578	-11.71142578	-24.34570313	+2768
+1458240952.32439990	+15.36767578	-1.28759766	-1.15576172	+40.73730469	-17.33642578	-44.09912109	+4032	+15.06884766	+0.57568359	-0.06152344	+2.21923828	-28.43261719	+22.28027344	+3628	+12.80566406	-3.61669922	-2.07421875	+38.21044922	-11.75537109	-24.27978516	+2772
+1458240952.32859990	+15.38525391	-1.26123047	-1.13378906	+40.67138672	-17.60009766	-44.09912109	+4044	+15.09082031	+0.59326172	-0.03076172	+1.84570313	-28.65234375	+22.45605469	+3648	+12.82763672	-3.59033203	-2.08740234	+37.96875000	-11.82128906	-24.21386719	+2772
+1458240952.33279990	+15.40722656	-1.23925781	-1.11181641	+40.58349609	-17.88574219	-44.09912109	+4060	+15.11718750	+0.61523438	-0.00439453	+1.47216797	-28.85009766	+22.63183594	+3664	+12.84960938	-3.56396484	-2.09619141	+37.74902344	-11.90917969	-24.14794922	+2772
+1458240952.33690000	+15.42919922	-1.21289063	-1.08984375	+40.51757813	-18.19335938	-44.12109375	+4076	+15.14794922	+0.63281250	+0.02197266	+1.05468750	-29.11376953	+22.80761719	+3684	+12.86718750	-3.53759766	-2.09619141	+37.55126953	-12.01904297	-24.12597656	+2772
+1458240952.34520010	+15.47314453	-1.17333984	-1.05029297	+40.34179688	-18.78662109	-44.14306641	+4104	+15.20068359	+0.66357422	+0.07910156	+0.17578125	-29.57519531	+23.22509766	+3724	+12.91113281	-3.48925781	-2.10498047	+37.13378906	-12.23876953	-24.12597656	+2772
+1458240952.34940000	+15.49511719	-1.14697266	-1.03271484	+40.27587891	-19.07226563	-44.12109375	+4120	+15.22705078	+0.67675781	+0.10546875	-0.32958984	-29.77294922	+23.44482422	+3740	+12.93750000	-3.45849609	-2.10498047	+36.97998047	-12.39257813	-24.12597656	+2772
+1458240952.35360000	+15.51708984	-1.12500000	-1.01513672	+40.18798828	-19.40185547	-44.09912109	+4136	+15.24902344	+0.68994141	+0.12744141	-0.85693359	-29.97070313	+23.70849609	+3760	+12.95947266	-3.42773438	-2.10058594	+36.82617188	-12.54638672	-24.12597656	+2776
+1458240952.35770010	+15.53466797	-1.10742188	-1.00634766	+40.07812500	-19.68750000	-44.03320313	+4148	+15.27539063	+0.70312500	+0.14501953	-1.40625000	-30.12451172	+23.99414063	+3776	+12.98144531	-3.39257813	-2.09619141	+36.69433594	-12.72216797	-24.14794922	+2780
+1458240952.36190010	+15.55664063	-1.08544922	-0.99316406	+39.99023438	-19.99511719	-43.98925781	+4160	+15.29736328	+0.70751953	+0.16259766	-2.06542969	-30.27832031	+24.30175781	+3792	+13.00781250	-3.35302734	-2.09179688	+36.62841797	-12.91992188	-24.19189453	+2788
+1458240952.36610010	+15.57421875	-1.06787109	-0.97998047	+39.90234375	-20.32470703	-43.96728516	+4172	+15.31933594	+0.71630859	+0.18017578	-2.72460938	-30.43212891	+24.63134766	+3812	+13.02978516	-3.31787109	-2.08300781	+36.54052734	-13.13964844	-24.23583984	+2792
+1458240952.37019990	+15.59619141	-1.05029297	-0.96240234	+39.79248047	-20.65429688	-43.94531250	+4180	+15.34570313	+0.72509766	+0.20214844	-3.40576172	-30.56396484	+25.02685547	+3832	+13.05615234	-3.27832031	-2.06982422	+36.47460938	-13.38134766	-24.30175781	+2800
+1458240952.37439990	+15.62255859	-1.02832031	-0.94921875	+39.70458984	-20.96191406	-43.87939453	+4188	+15.36767578	+0.72509766	+0.21972656	-4.21875000	-30.69580078	+25.44433594	+3848	+13.08251953	-3.23876953	-2.05664063	+36.45263672	-13.62304688	-24.36767578	+2808
+1458240952.37859990	+15.64453125	-1.01953125	-0.94042969	+39.57275391	-21.26953125	-43.83544922	+4192	+15.39404297	+0.72509766	+0.23291016	-5.07568359	-30.80566406	+25.88378906	+3864	+13.10449219	-3.20800781	-2.04345703	+36.36474609	-13.84277344	-24.43359375	+2816
+1458240952.38270000	+15.66210938	-1.00634766	-0.93164063	+39.41894531	-21.53320313	-43.76953125	+4200	+15.41601563	+0.72070313	+0.25048828	-5.93261719	-30.89355469	+26.34521484	+3880	+13.12646484	-3.17285156	-2.03027344	+36.27685547	-14.06250000	-24.49951172	+2820
+1458240952.38689990	+15.67968750	-0.99316406	-0.92285156	+39.28710938	-21.81884766	-43.70361328	+4200	+15.43798828	+0.71630859	+0.26367188	-6.87744141	-30.93750000	+26.80664063	+3896	+13.15283203	-3.13769531	-2.01708984	+36.23291016	-14.26025391	-24.54345703	+2828
+1458240952.39109990	+15.69726563	-0.97998047	-0.91406250	+39.15527344	-22.08251953	-43.63769531	+4204	+15.46435547	+0.70751953	+0.27246094	-7.84423828	-30.93750000	+27.29003906	+3916	+13.17480469	-3.10253906	-2.00830078	+36.16699219	-14.47998047	-24.58740234	+2832
+1458240952.39520000	+15.71923828	-0.97119141	-0.90087891	+39.02343750	-22.34619141	-43.59375000	+4208	+15.48193359	+0.70312500	+0.28564453	-8.83300781	-30.98144531	+27.83935547	+3932	+13.19238281	-3.07177734	-1.99951172	+36.10107422	-14.67773438	-24.63134766	+2836
+1458240952.39940000	+15.73681641	-0.95800781	-0.88769531	+38.89160156	-22.63183594	-43.57177734	+4212	+15.50390625	+0.68994141	+0.30322266	-9.90966797	-31.02539063	+28.41064453	+3952	+13.21435547	-3.03662109	-1.99072266	+36.05712891	-14.87548828	-24.67529297	+2840
+1458240952.40360000	+15.75439453	-0.95361328	-0.87451172	+38.73779297	-22.89550781	-43.57177734	+4212	+15.52587891	+0.67236328	+0.31640625	-11.03027344	-31.06933594	+29.00390625	+3972	+13.23193359	-3.01904297	-1.98193359	+35.92529297	-15.05126953	-24.71923828	+2840
+1458240952.41190000	+15.78515625	-0.94482422	-0.83496094	+38.47412109	-23.42285156	-43.61572266	+4220	+15.56982422	+0.64599609	+0.36035156	-13.29345703	-31.13525391	+30.19042969	+4016	+13.26708984	-2.97949219	-1.97753906	+35.66162109	-15.29296875	-24.78515625	+2840
+1458240952.41599990	+15.79833984	-0.94042969	-0.81738281	+38.32031250	-23.66455078	-43.65966797	+4228	+15.59179688	+0.62841797	+0.37792969	-14.43603516	-31.13525391	+30.80566406	+4036	+13.28027344	-2.97070313	-1.97753906	+35.46386719	-15.40283203	-24.80712891	+2840
+1458240952.42020010	+15.81152344	-0.93603516	-0.79541016	+38.16650391	-23.88427734	-43.70361328	+4232	+15.60937500	+0.61523438	+0.39990234	-15.57861328	-31.11328125	+31.42089844	+4056	+13.29345703	-2.96191406	-1.98193359	+35.26611328	-15.46875000	-24.80712891	+2836
+1458240952.42440010	+15.82031250	-0.93164063	-0.77783203	+38.05664063	-24.10400391	-43.76953125	+4244	+15.62695313	+0.59765625	+0.42187500	-16.80908203	-31.15722656	+32.05810547	+4080	+13.30664063	-2.94873047	-1.99072266	+35.09033203	-15.53466797	-24.80712891	+2836
+1458240952.42849990	+15.82910156	-0.92724609	-0.75585938	+37.94677734	-24.30175781	-43.83544922	+4252	+15.64453125	+0.58007813	+0.44824219	-18.03955078	-31.13525391	+32.73925781	+4104	+13.31542969	-2.94873047	-1.99951172	+34.87060547	-15.57861328	-24.80712891	+2832
+1458240952.43269990	+15.83789063	-0.91845703	-0.72949219	+37.85888672	-24.54345703	-43.96728516	+4268	+15.66210938	+0.56250000	+0.47021484	-19.27001953	-31.11328125	+33.42041016	+4128	+13.32861328	-2.94433594	-2.00830078	+34.65087891	-15.62255859	-24.80712891	+2832
+1458240952.43689990	+15.85107422	-0.90966797	-0.70312500	+37.79296875	-24.74121094	-44.05517578	+4284	+15.67968750	+0.54492188	+0.50097656	-20.56640625	-31.13525391	+34.16748047	+4152	+13.33740234	-2.93994141	-2.01708984	+34.47509766	-15.66650391	-24.82910156	+2832
+1458240952.44100000	+15.85986328	-0.90966797	-0.67675781	+37.66113281	-24.93896484	-44.16503906	+4300	+15.69726563	+0.52734375	+0.53173828	-21.86279297	-31.13525391	+34.91455078	+4176	+13.34619141	-2.94433594	-2.02587891	+34.23339844	-15.68847656	-24.85107422	+2828
+1458240952.44939990	+15.87304688	-0.90527344	-0.62841797	+37.46337891	-25.24658203	-44.34082031	+4340	+15.72802734	+0.48339844	+0.58886719	-24.56542969	-31.02539063	+36.43066406	+4228	+13.36816406	-2.94433594	-2.04345703	+33.83789063	-15.77636719	-24.89501953	+2828
+1458240952.45770000	+15.88623047	-0.89208984	-0.58886719	+37.33154297	-25.46630859	-44.47265625	+4384	+15.75439453	+0.44824219	+0.63281250	-27.31201172	-30.71777344	+38.01269531	+4276	+13.38574219	-2.93994141	-2.05664063	+33.46435547	-15.86425781	-24.89501953	+2824
+1458240952.46600010	+15.89941406	-0.87890625	-0.57128906	+37.13378906	-25.53222656	-44.40673828	+4424	+15.77636719	+0.39111328	+0.68115234	-30.43212891	-30.32226563	+39.79248047	+4328	+13.40332031	-2.92675781	-2.06982422	+33.22265625	-15.97412109	-24.91699219	+2828
+1458240952.47020010	+15.90820313	-0.87451172	-0.55371094	+37.04589844	-25.62011719	-44.40673828	+4448	+15.78955078	+0.36035156	+0.70312500	-32.01416016	-30.03662109	+40.69335938	+4356	+13.41210938	-2.91357422	-2.06103516	+33.13476563	-16.10595703	-25.00488281	+2832
+1458240952.47849990	+15.93017578	-0.86132813	-0.54492188	+36.89208984	-25.55419922	-44.18701172	+4484	+15.81152344	+0.29443359	+0.72949219	-35.24414063	-29.24560547	+42.45117188	+4404	+13.43847656	-2.88281250	-2.04345703	+33.02490234	-16.34765625	-25.04882813	+2840
+1458240952.49099990	+15.96093750	-0.84375000	-0.56250000	+36.56250000	-25.18066406	-43.59375000	+4528	+15.82470703	+0.18017578	+0.73828125	-40.20996094	-27.53173828	+44.97802734	+4476	+13.47363281	-2.82568359	-2.01269531	+33.00292969	-16.72119141	-25.11474609	+2860
+1458240952.49519990	+15.96972656	-0.83496094	-0.56689453	+36.47460938	-25.04882813	-43.39599609	+4540	+15.83349609	+0.14062500	+0.73828125	-41.87988281	-26.85058594	+45.79101563	+4496	+13.48242188	-2.80371094	-1.99951172	+33.04687500	-16.85302734	-25.13671875	+2868
+1458240952.49930000	+15.97851563	-0.82177734	-0.57128906	+36.40869141	-24.91699219	-43.17626953	+4548	+15.83789063	+0.10107422	+0.73828125	-43.52783203	-26.14746094	+46.58203125	+4516	+13.49121094	-2.77734375	-1.98632813	+33.09082031	-16.98486328	-25.13671875	+2876
+1458240952.50350000	+15.98730469	-0.81738281	-0.58007813	+36.32080078	-24.78515625	-42.95654297	+4556	+15.84228516	+0.05712891	+0.73388672	-45.15380859	-25.37841797	+47.30712891	+4540	+13.50000000	-2.75976563	-1.97314453	+33.09082031	-17.11669922	-25.15869141	+2880
+1458240952.50770000	+15.99609375	-0.81298828	-0.58447266	+36.23291016	-24.60937500	-42.75878906	+4560	+15.84667969	+0.01318359	+0.73388672	-46.80175781	-24.63134766	+48.03222656	+4560	+13.50878906	-2.74218750	-1.95556641	+33.09082031	-17.22656250	-25.18066406	+2888
+1458240952.51180010	+16.00488281	-0.80419922	-0.58886719	+36.16699219	-24.45556641	-42.53906250	+4560	+15.85107422	-0.02197266	+0.72509766	-48.29589844	-23.79638672	+48.64746094	+4580	+13.51757813	-2.72021484	-1.94238281	+33.11279297	-17.35839844	-25.20263672	+2896
+1458240952.51600000	+16.01806641	-0.79980469	-0.59765625	+36.10107422	-24.25781250	-42.34130859	+4564	+15.85107422	-0.06152344	+0.70751953	-49.76806641	-22.89550781	+49.19677734	+4600	+13.52636719	-2.71142578	-1.92919922	+33.09082031	-17.46826172	-25.20263672	+2900
+1458240952.52020000	+16.01806641	-0.79101563	-0.60644531	+36.05712891	-24.03808594	-42.18750000	+4564	+15.85546875	-0.10107422	+0.69433594	-51.21826172	-22.03857422	+49.70214844	+4620	+13.53076172	-2.69824219	-1.92480469	+33.06884766	-17.49023438	-25.18066406	+2900
+1458240952.52850010	+16.01806641	-0.77783203	-0.61083984	+35.94726563	-23.68652344	-41.92382813	+4560	+15.85546875	-0.16259766	+0.67236328	-53.94287109	-20.32470703	+50.73486328	+4652	+13.53515625	-2.68505859	-1.92041016	+32.91503906	-17.55615234	-25.15869141	+2904
+1458240952.53270010	+16.01806641	-0.77343750	-0.61083984	+35.90332031	-23.48876953	-41.81396484	+4560	+15.85546875	-0.19775391	+0.66796875	-55.28320313	-19.46777344	+51.19628906	+4668	+13.53515625	-2.68066406	-1.92480469	+32.84912109	-17.57812500	-25.11474609	+2904
+1458240952.53679990	+16.01806641	-0.76464844	-0.60205078	+35.90332031	-23.37890625	-41.79199219	+4564	+15.85107422	-0.21972656	+0.66796875	-56.51367188	-18.67675781	+51.70166016	+4676	+13.53515625	-2.67626953	-1.92480469	+32.73925781	-17.57812500	-25.11474609	+2904
+1458240952.54099990	+16.02246094	-0.76464844	-0.59326172	+35.88134766	-23.26904297	-41.81396484	+4564	+15.85546875	-0.24609375	+0.66796875	-57.72216797	-17.86376953	+52.11914063	+4688	+13.53515625	-2.68945313	-1.92919922	+32.56347656	-17.55615234	-25.09277344	+2904
+1458240952.54520010	+16.01806641	-0.76464844	-0.58447266	+35.85937500	-23.11523438	-41.83593750	+4568	+15.85546875	-0.26806641	+0.66357422	-58.90869141	-17.07275391	+52.51464844	+4700	+13.53515625	-2.69824219	-1.93798828	+32.36572266	-17.51220703	-25.04882813	+2904
+1458240952.54930000	+16.01806641	-0.76025391	-0.58007813	+35.83740234	-22.91748047	-41.83593750	+4568	+15.85546875	-0.28564453	+0.66357422	-59.98535156	-16.30371094	+52.91015625	+4708	+13.53076172	-2.70703125	-1.94677734	+32.18994141	-17.46826172	-25.02685547	+2908
+1458240952.55349990	+16.01367188	-0.76025391	-0.58007813	+35.81542969	-22.71972656	-41.85791016	+4572	+15.85546875	-0.30761719	+0.65917969	-61.10595703	-15.49072266	+53.28369141	+4720	+13.53076172	-2.71582031	-1.95996094	+32.01416016	-17.40234375	-24.98291016	+2908
+1458240952.55769990	+16.00488281	-0.76025391	-0.57568359	+35.79345703	-22.47802734	-41.87988281	+4580	+15.85546875	-0.33398438	+0.65039063	-62.18261719	-14.67773438	+53.56933594	+4732	+13.52636719	-2.72460938	-1.97314453	+31.83837891	-17.33642578	-24.93896484	+2908
+1458240952.56180000	+16.00048828	-0.75585938	-0.57128906	+35.81542969	-22.30224609	-41.96777344	+4592	+15.85107422	-0.34716797	+0.65478516	-63.21533203	-13.95263672	+54.00878906	+4740	+13.52197266	-2.73339844	-1.98193359	+31.68457031	-17.29248047	-24.89501953	+2908
+1458240952.56600000	+15.99169922	-0.76025391	-0.56250000	+35.79345703	-22.12646484	-42.03369141	+4604	+15.84667969	-0.37353516	+0.65917969	-64.27001953	-13.20556641	+54.38232422	+4748	+13.51757813	-2.73779297	-1.99511719	+31.50878906	-17.20458984	-24.85107422	+2908
+1458240952.57430010	+15.99169922	-0.76025391	-0.54931641	+35.81542969	-21.68701172	-42.18750000	+4624	+15.84667969	-0.41748047	+0.65917969	-66.26953125	-11.71142578	+55.04150391	+4768	+13.51318359	-2.75537109	-2.01269531	+31.15722656	-17.13867188	-24.78515625	+2908
+1458240952.57850000	+15.99169922	-0.76025391	-0.54931641	+35.81542969	-21.40136719	-42.25341797	+4636	+15.84228516	-0.44384766	+0.65478516	-67.28027344	-10.96435547	+55.32714844	+4776	+13.51318359	-2.76416016	-2.01708984	+31.02539063	-17.11669922	-24.74121094	+2904
+1458240952.58260010	+15.98730469	-0.76464844	-0.54492188	+35.85937500	-21.13769531	-42.38525391	+4648	+15.84228516	-0.47021484	+0.64599609	-68.26904297	-10.21728516	+55.52490234	+4784	+13.51318359	-2.76855469	-2.02148438	+30.87158203	-17.09472656	-24.71923828	+2904
+1458240952.58680010	+15.98291016	-0.76464844	-0.55371094	+35.85937500	-20.78613281	-42.42919922	+4664	+15.83789063	-0.49218750	+0.64160156	-69.16992188	-9.49218750	+55.78857422	+4792	+13.51318359	-2.77294922	-2.02587891	+30.73974609	-17.09472656	-24.69726563	+2900
+1458240952.59100010	+15.97851563	-0.76464844	-0.55810547	+35.85937500	-20.41259766	-42.45117188	+4676	+15.83349609	-0.52294922	+0.63281250	-70.13671875	-8.72314453	+55.98632813	+4804	+13.50878906	-2.76855469	-2.03027344	+30.65185547	-17.09472656	-24.63134766	+2896
+1458240952.59509990	+15.97851563	-0.76464844	-0.56250000	+35.88134766	-20.06103516	-42.49511719	+4684	+15.82910156	-0.55810547	+0.61962891	-71.10351563	-7.99804688	+56.16210938	+4812	+13.51318359	-2.75976563	-2.02587891	+30.58593750	-17.11669922	-24.60937500	+2896
+1458240952.59929990	+15.97851563	-0.76464844	-0.57128906	+35.90332031	-19.68750000	-42.51708984	+4688	+15.82031250	-0.58886719	+0.61083984	-71.98242188	-7.27294922	+56.31591797	+4824	+13.51318359	-2.75537109	-2.02148438	+30.54199219	-17.18261719	-24.58740234	+2892
+1458240952.60349990	+15.97851563	-0.76464844	-0.57568359	+35.92529297	-19.29199219	-42.56103516	+4696	+15.81591797	-0.61962891	+0.59326172	-72.90527344	-6.54785156	+56.44775391	+4836	+13.51318359	-2.74658203	-2.01269531	+30.47607422	-17.24853516	-24.58740234	+2892
+1458240952.60760000	+15.98291016	-0.76904297	-0.58007813	+35.96923828	-18.91845703	-42.67089844	+4696	+15.81152344	-0.65478516	+0.58447266	-73.82812500	-5.86669922	+56.55761719	+4844	+13.51757813	-2.74218750	-2.00390625	+30.43212891	-17.35839844	-24.58740234	+2892
+1458240952.61180000	+15.98730469	-0.76904297	-0.58447266	+35.96923828	-18.45703125	-42.69287109	+4696	+15.80712891	-0.68554688	+0.57128906	-74.66308594	-5.18554688	+56.62353516	+4852	+13.52197266	-2.73339844	-1.99072266	+30.41015625	-17.44628906	-24.58740234	+2896
+1458240952.61599990	+15.99169922	-0.76904297	-0.59765625	+35.99121094	-17.99560547	-42.75878906	+4696	+15.80273438	-0.72070313	+0.55371094	-75.54199219	-4.50439453	+56.66748047	+4860	+13.52636719	-2.72460938	-1.97753906	+30.38818359	-17.57812500	-24.56542969	+2896
+1458240952.62010000	+15.99609375	-0.76464844	-0.60644531	+36.01318359	-17.51220703	-42.82470703	+4692	+15.79833984	-0.75585938	+0.54052734	-76.42089844	-3.86718750	+56.71142578	+4868	+13.53076172	-2.71142578	-1.96875000	+30.36621094	-17.68798828	-24.56542969	+2900
+1458240952.62430000	+15.99169922	-0.76904297	-0.61962891	+35.99121094	-16.98486328	-42.86865234	+4684	+15.78955078	-0.78222656	+0.52734375	-77.21191406	-3.20800781	+56.73339844	+4876	+13.53076172	-2.70263672	-1.95556641	+30.32226563	-17.77587891	-24.54345703	+2900
+1458240952.63260010	+15.99609375	-0.77343750	-0.64160156	+35.96923828	-15.95214844	-43.00048828	+4668	+15.77636719	-0.84814453	+0.50097656	-78.83789063	-1.95556641	+56.75537109	+4896	+13.53955078	-2.68945313	-1.93798828	+30.25634766	-17.99560547	-24.52148438	+2904
+1458240952.63680010	+15.99609375	-0.77783203	-0.64599609	+35.94726563	-15.49072266	-43.11035156	+4656	+15.76757813	-0.87890625	+0.49218750	-79.62890625	-1.34033203	+56.77734375	+4904	+13.53955078	-2.68066406	-1.92919922	+30.19042969	-18.10546875	-24.52148438	+2904
+1458240952.64100000	+16.00048828	-0.78222656	-0.64599609	+35.94726563	-15.00732422	-43.26416016	+4640	+15.76757813	-0.90527344	+0.47900391	-80.41992188	-0.76904297	+56.77734375	+4908	+13.54394531	-2.68066406	-1.91601563	+30.10253906	-18.21533203	-24.52148438	+2904
+1458240952.64510010	+16.00048828	-0.78222656	-0.65039063	+35.92529297	-14.47998047	-43.41796875	+4632	+15.76318359	-0.93164063	+0.47900391	-81.18896484	-0.17578125	+56.82128906	+4916	+13.54833984	-2.68066406	-1.91162109	+30.01464844	-18.30322266	-24.49951172	+2904
+1458240952.64930010	+15.99609375	-0.79101563	-0.65917969	+35.88134766	-13.97460938	-43.57177734	+4620	+15.75878906	-0.95800781	+0.47900391	-81.93603516	+0.39550781	+56.84326172	+4920	+13.54833984	-2.68505859	-1.91162109	+29.88281250	-18.36914063	-24.47753906	+2904
+1458240952.65339990	+15.99169922	-0.80419922	-0.66357422	+35.79345703	-13.44726563	-43.70361328	+4612	+15.75439453	-0.97998047	+0.47021484	-82.68310547	+0.96679688	+56.82128906	+4920	+13.55273438	-2.69384766	-1.91162109	+29.75097656	-18.41308594	-24.45556641	+2904
+1458240952.65759990	+15.98730469	-0.81298828	-0.67236328	+35.70556641	-12.89794922	-43.83544922	+4604	+15.74560547	-1.00634766	+0.46582031	-83.43017578	+1.56005859	+56.79931641	+4924	+13.55712891	-2.70263672	-1.91601563	+29.59716797	-18.43505859	-24.41162109	+2904
+1458240952.66590000	+15.96972656	-0.83496094	-0.67236328	+35.57373047	-11.99707031	-44.20898438	+4596	+15.73681641	-1.05029297	+0.46582031	-84.90234375	+2.70263672	+56.84326172	+4932	+13.55712891	-2.73339844	-1.93359375	+29.20166016	-18.43505859	-24.34570313	+2912
+1458240952.67010000	+15.96093750	-0.84814453	-0.67236328	+35.50781250	-11.55761719	-44.38476563	+4600	+15.73242188	-1.07226563	+0.47021484	-85.62744141	+3.27392578	+56.86523438	+4940	+13.55712891	-2.75097656	-1.93798828	+28.98193359	-18.41308594	-24.30175781	+2916
+1458240952.67430000	+15.95654297	-0.85693359	-0.66796875	+35.44189453	-11.16210938	-44.58251953	+4604	+15.73242188	-1.09423828	+0.47460938	-86.37451172	+3.84521484	+56.93115234	+4944	+13.55712891	-2.77294922	-1.95117188	+28.76220703	-18.41308594	-24.27978516	+2920
+1458240952.67840000	+15.94775391	-0.87451172	-0.66357422	+35.35400391	-10.76660156	-44.78027344	+4608	+15.72802734	-1.11621094	+0.48339844	-87.09960938	+4.41650391	+56.95312500	+4948	+13.56152344	-2.79492188	-1.95996094	+28.52050781	-18.39111328	-24.23583984	+2924
+1458240952.68260000	+15.94335938	-0.89208984	-0.66357422	+35.24414063	-10.37109375	-44.93408203	+4620	+15.72802734	-1.13378906	+0.47900391	-87.84667969	+4.98779297	+56.93115234	+4952	+13.56152344	-2.81689453	-1.97314453	+28.27880859	-18.36914063	-24.21386719	+2928
+1458240952.68680000	+15.93457031	-0.90966797	-0.66357422	+35.15625000	-9.97558594	-45.08789063	+4632	+15.72363281	-1.15576172	+0.47900391	-88.57177734	+5.55908203	+56.93115234	+4960	+13.56152344	-2.84326172	-1.98632813	+28.01513672	-18.32519531	-24.16992188	+2932
+1458240952.69090010	+15.93017578	-0.92285156	-0.66357422	+35.06835938	-9.62402344	-45.21972656	+4644	+15.71923828	-1.17773438	+0.47900391	-89.31884766	+6.15234375	+56.88720703	+4964	+13.56152344	-2.86523438	-1.99511719	+27.77343750	-18.30322266	-24.12597656	+2936
+1458240952.69510010	+15.92578125	-0.94482422	-0.66796875	+34.93652344	-9.27246094	-45.30761719	+4660	+15.71484375	-1.19970703	+0.47021484	-90.08789063	+6.72363281	+56.82128906	+4972	+13.56152344	-2.88281250	-2.00390625	+27.55371094	-18.28125000	-24.10400391	+2940
+1458240952.69930010	+15.92138672	-0.95361328	-0.66357422	+34.89257813	-8.98681641	-45.46142578	+4672	+15.71044922	-1.22607422	+0.47460938	-90.83496094	+7.29492188	+56.86523438	+4980	+13.56591797	-2.90478516	-2.01269531	+27.35595703	-18.28125000	-24.08203125	+2944
+1458240952.70339990	+15.91699219	-0.97119141	-0.65917969	+34.82666016	-8.72314453	-45.59326172	+4692	+15.70605469	-1.25244141	+0.47460938	-91.60400391	+7.86621094	+56.88720703	+4988	+13.56591797	-2.91796875	-2.02148438	+27.15820313	-18.28125000	-24.06005859	+2944
+1458240952.70760010	+15.92578125	-0.98876953	-0.65917969	+34.73876953	-8.43750000	-45.68115234	+4708	+15.70605469	-1.27880859	+0.47021484	-92.39501953	+8.43750000	+56.82128906	+4992	+13.56591797	-2.93554688	-2.02148438	+27.00439453	-18.32519531	-24.08203125	+2948
+1458240952.71180010	+15.93017578	-1.00634766	-0.65917969	+34.67285156	-8.17382813	-45.76904297	+4720	+15.70166016	-1.30517578	+0.46142578	-93.16406250	+8.98681641	+56.77734375	+5000	+13.57031250	-2.94873047	-2.01708984	+26.85058594	-18.39111328	-24.08203125	+2948
+1458240952.72009990	+15.94335938	-1.04150391	-0.66796875	+34.47509766	-7.60253906	-45.87890625	+4748	+15.69287109	-1.36669922	+0.43066406	-94.79003906	+10.12939453	+56.53564453	+5020	+13.57910156	-2.96191406	-2.00830078	+26.67480469	-18.52294922	-24.10400391	+2952
+1458240952.72420000	+15.94775391	-1.05908203	-0.67675781	+34.43115234	-7.33886719	-45.94482422	+4760	+15.68408203	-1.39746094	+0.41748047	-95.60302734	+10.67871094	+56.44775391	+5028	+13.58349609	-2.96630859	-1.99951172	+26.60888672	-18.58886719	-24.10400391	+2952
+1458240952.72840000	+15.95654297	-1.06787109	-0.68115234	+34.40917969	-7.11914063	-46.01074219	+4768	+15.67529297	-1.42822266	+0.39990234	-96.41601563	+11.22802734	+56.35986328	+5036	+13.58349609	-2.96630859	-1.99511719	+26.56494141	-18.67675781	-24.12597656	+2956
+1458240952.73260000	+15.96533203	-1.08105469	-0.69433594	+34.36523438	-6.83349609	-46.03271484	+4772	+15.67089844	-1.45898438	+0.37792969	-97.25097656	+11.77734375	+56.20605469	+5044	+13.59228516	-2.96630859	-1.98193359	+26.52099609	-18.76464844	-24.16992188	+2960
+1458240952.73670010	+15.97851563	-1.09423828	-0.70312500	+34.32128906	-6.65771484	-46.12060547	+4776	+15.66210938	-1.48974609	+0.36474609	-98.06396484	+12.30468750	+56.14013672	+5048	+13.59667969	-2.96630859	-1.97314453	+26.52099609	-18.85253906	-24.21386719	+2964
+1458240952.74090000	+15.98730469	-1.11181641	-0.70751953	+34.25537109	-6.45996094	-46.20849609	+4776	+15.65771484	-1.52050781	+0.34716797	-98.87695313	+12.83203125	+56.05224609	+5056	+13.60107422	-2.97070313	-1.95996094	+26.47705078	-18.94042969	-24.25781250	+2968
+1458240952.74510000	+16.00048828	-1.12939453	-0.72509766	+34.18945313	-6.17431641	-46.27441406	+4780	+15.64892578	-1.55566406	+0.32519531	-99.71191406	+13.33740234	+55.89843750	+5060	+13.60546875	-2.97509766	-1.95117188	+26.45507813	-19.02832031	-24.32373047	+2972
+1458240952.74920010	+16.00927734	-1.14697266	-0.73828125	+34.16748047	-5.97656250	-46.36230469	+4776	+15.64453125	-1.58203125	+0.30322266	-100.50292969	+13.82080078	+55.74462891	+5068	+13.60986328	-2.97949219	-1.94238281	+26.45507813	-19.09423828	-24.38964844	+2976
+1458240952.75340010	+16.02246094	-1.16015625	-0.75146484	+34.14550781	-5.75683594	-46.47216797	+4776	+15.63574219	-1.60839844	+0.27685547	-101.29394531	+14.30419922	+55.56884766	+5072	+13.61425781	-2.98388672	-1.93359375	+26.43310547	-19.16015625	-24.45556641	+2984
+1458240952.75760010	+16.02685547	-1.17333984	-0.77343750	+34.10156250	-5.47119141	-46.51611328	+4772	+15.63134766	-1.63916016	+0.25048828	-102.08496094	+14.76562500	+55.39306641	+5076	+13.62304688	-2.99267578	-1.92919922	+26.41113281	-19.16015625	-24.49951172	+2988
+1458240952.76169990	+16.02685547	-1.18652344	-0.79101563	+34.10156250	-5.29541016	-46.64794922	+4768	+15.62255859	-1.66113281	+0.23291016	-102.83203125	+15.24902344	+55.30517578	+5080	+13.62304688	-2.99707031	-1.92480469	+26.41113281	-19.16015625	-24.56542969	+2992
+1458240952.76589990	+16.03125000	-1.19970703	-0.80419922	+34.10156250	-5.11962891	-46.80175781	+4764	+15.61816406	-1.68750000	+0.21972656	-103.55712891	+15.68847656	+55.19531250	+5080	+13.62744141	-3.01025391	-1.92480469	+26.34521484	-19.13818359	-24.63134766	+3000
+1458240952.77010010	+16.03564453	-1.21289063	-0.82177734	+34.07958984	-4.89990234	-46.91162109	+4764	+15.61376953	-1.70947266	+0.20214844	-104.28222656	+16.10595703	+55.08544922	+5084	+13.63183594	-3.02783203	-1.92919922	+26.30126953	-19.09423828	-24.69726563	+3004
+1458240952.77420000	+16.04003906	-1.22167969	-0.83496094	+34.12353516	-4.76806641	-47.08740234	+4760	+15.60937500	-1.72705078	+0.18896484	-104.94140625	+16.52343750	+54.97558594	+5084	+13.63623047	-3.04980469	-1.93798828	+26.23535156	-19.02832031	-24.78515625	+3012
+1458240952.77839990	+16.04443359	-1.24365234	-0.84375000	+34.12353516	-4.63623047	-47.28515625	+4764	+15.60498047	-1.74462891	+0.17138672	-105.60058594	+16.91894531	+54.84375000	+5084	+13.64062500	-3.07617188	-1.94238281	+26.14746094	-18.96240234	-24.89501953	+3024
+1458240952.78259990	+16.04003906	-1.26562500	-0.86572266	+34.10156250	-4.43847656	-47.41699219	+4768	+15.60058594	-1.76660156	+0.16259766	-106.25976563	+17.29248047	+54.73388672	+5084	+13.64501953	-3.10693359	-1.95556641	+26.05957031	-18.83056641	-24.98291016	+3032
+1458240952.78670000	+16.03564453	-1.27880859	-0.88330078	+34.16748047	-4.28466797	-47.59277344	+4776	+15.59619141	-1.77539063	+0.15380859	-106.80908203	+17.68798828	+54.64599609	+5084	+13.64501953	-3.14208984	-1.97314453	+25.92773438	-18.65478516	-25.09277344	+3048
+1458240952.79090000	+16.03564453	-1.29638672	-0.90087891	+34.21142578	-4.15283203	-47.76855469	+4784	+15.59179688	-1.79296875	+0.14062500	-107.38037109	+18.03955078	+54.53613281	+5084	+13.64941406	-3.17724609	-1.99511719	+25.81787109	-18.47900391	-25.20263672	+3060
+1458240952.79510000	+16.03125000	-1.31396484	-0.92285156	+34.25537109	-4.02099609	-47.87841797	+4796	+15.59179688	-1.81054688	+0.12744141	-107.97363281	+18.39111328	+54.40429688	+5088	+13.65380859	-3.21240234	-2.01708984	+25.72998047	-18.30322266	-25.29052734	+3072
+1458240952.79920010	+16.03125000	-1.32275391	-0.94042969	+34.38720703	-3.93310547	-48.03222656	+4808	+15.58740234	-1.81933594	+0.11425781	-108.45703125	+18.72070313	+54.29443359	+5084	+13.65380859	-3.25634766	-2.04345703	+25.62011719	-18.08349609	-25.42236328	+3088
+1458240952.80340000	+16.02685547	-1.34033203	-0.95361328	+34.45312500	-3.86718750	-48.20800781	+4824	+15.58300781	-1.83691406	+0.10107422	-109.00634766	+19.02832031	+54.16259766	+5088	+13.65380859	-3.30029297	-2.06542969	+25.51025391	-17.90771484	-25.55419922	+3104
+1458240952.80749990	+16.03125000	-1.36230469	-0.97119141	+34.51904297	-3.80126953	-48.36181641	+4840	+15.58300781	-1.85888672	+0.09228516	-109.55566406	+19.33593750	+54.05273438	+5088	+13.65820313	-3.33984375	-2.08300781	+25.40039063	-17.75390625	-25.70800781	+3116
+1458240952.81170010	+16.03564453	-1.37548828	-0.99316406	+34.67285156	-3.71337891	-48.49365234	+4860	+15.58300781	-1.86767578	+0.07910156	-109.99511719	+19.62158203	+53.87695313	+5088	+13.66259766	-3.38378906	-2.10058594	+25.33447266	-17.57812500	-25.86181641	+3128
+1458240952.81590010	+16.04003906	-1.39746094	-1.01074219	+34.76074219	-3.66943359	-48.58154297	+4880	+15.58300781	-1.88964844	+0.06152344	-110.50048828	+19.88525391	+53.67919922	+5092	+13.66699219	-3.41894531	-2.11816406	+25.29052734	-17.44628906	-26.01562500	+3140
+1458240952.81999990	+16.04443359	-1.42382813	-1.04150391	+34.84863281	-3.55957031	-48.64746094	+4900	+15.58300781	-1.91162109	+0.03955078	-111.02783203	+20.12695313	+53.43750000	+5096	+13.67138672	-3.45410156	-2.13134766	+25.26855469	-17.31445313	-26.14746094	+3148
+1458240952.82419990	+16.04443359	-1.44140625	-1.07226563	+35.00244141	-3.47167969	-48.69140625	+4920	+15.57861328	-1.92480469	+0.00878906	-111.48925781	+20.36865234	+53.15185547	+5096	+13.67138672	-3.48486328	-2.14892578	+25.26855469	-17.16064453	-26.27929688	+3156
+1458240952.82839990	+16.04882813	-1.45458984	-1.10302734	+35.17822266	-3.38378906	-48.69140625	+4936	+15.57861328	-1.95556641	-0.01757813	-112.01660156	+20.56640625	+52.86621094	+5104	+13.67578125	-3.51123047	-2.16210938	+25.31250000	-17.02880859	-26.38916016	+3164
+1458240952.83250000	+16.05761719	-1.47216797	-1.13378906	+35.33203125	-3.33984375	-48.69140625	+4952	+15.57861328	-1.98632813	-0.04833984	-112.56591797	+20.76416016	+52.58056641	+5108	+13.68017578	-3.53320313	-2.16650391	+25.35644531	-16.98486328	-26.56494141	+3168
+1458240952.83670000	+16.07080078	-1.48974609	-1.16894531	+35.52978516	-3.27392578	-48.66943359	+4964	+15.57861328	-2.00830078	-0.08349609	-113.04931641	+20.93994141	+52.20703125	+5116	+13.68896484	-3.55078125	-2.16650391	+25.44433594	-16.94091797	-26.69677734	+3172
+1458240952.84089990	+16.08398438	-1.51611328	-1.20410156	+35.66162109	-3.22998047	-48.64746094	+4976	+15.57421875	-2.04345703	-0.12304688	-113.59863281	+21.09375000	+51.83349609	+5120	+13.69335938	-3.57275391	-2.17089844	+25.51025391	-16.87500000	-26.85058594	+3180
+1458240952.84500000	+16.09716797	-1.54248047	-1.23925781	+35.77148438	-3.16406250	-48.60351563	+4984	+15.57861328	-2.07861328	-0.16259766	-114.14794922	+21.22558594	+51.43798828	+5128	+13.70214844	-3.59472656	-2.17089844	+25.57617188	-16.80908203	-27.00439453	+3184
+1458240952.84920000	+16.11035156	-1.56884766	-1.27880859	+35.90332031	-3.07617188	-48.53759766	+4992	+15.57861328	-2.10937500	-0.21093750	-114.65332031	+21.33544922	+50.99853516	+5132	+13.70654297	-3.61230469	-2.17529297	+25.66406250	-16.72119141	-27.11425781	+3188
+1458240952.85340000	+16.11914063	-1.59082031	-1.31835938	+36.05712891	-3.01025391	-48.44970703	+4992	+15.57861328	-2.14453125	-0.25927734	-115.18066406	+21.42333984	+50.53710938	+5140	+13.71533203	-3.62988281	-2.17968750	+25.77392578	-16.63330078	-27.24609375	+3188
+1458240952.85750010	+16.13232422	-1.61279297	-1.37109375	+36.23291016	-2.87841797	-48.31787109	+4996	+15.58300781	-2.18847656	-0.31201172	-115.75195313	+21.44531250	+50.05371094	+5148	+13.72412109	-3.64306641	-2.18847656	+25.90576172	-16.52343750	-27.35595703	+3192
+1458240952.86170010	+16.13671875	-1.63476563	-1.41943359	+36.38671875	-2.79052734	-48.22998047	+4992	+15.58300781	-2.21923828	-0.36035156	-116.19140625	+21.51123047	+49.61425781	+5156	+13.72851563	-3.66064453	-2.19287109	+25.99365234	-16.41357422	-27.46582031	+3196
+1458240952.86590000	+16.14550781	-1.66113281	-1.46777344	+36.54052734	-2.70263672	-48.14208984	+4988	+15.58300781	-2.25878906	-0.41308594	-116.69677734	+21.53320313	+49.15283203	+5164	+13.73291016	-3.68261719	-2.20166016	+26.03759766	-16.30371094	-27.57568359	+3204
+1458240952.86999990	+16.15869141	-1.68750000	-1.51611328	+36.67236328	-2.61474609	-48.07617188	+4984	+15.58740234	-2.29833984	-0.46142578	-117.18017578	+21.53320313	+48.73535156	+5168	+13.74169922	-3.70458984	-2.21484375	+26.12548828	-16.14990234	-27.70751953	+3208
+1458240952.87420010	+16.17187500	-1.71826172	-1.55126953	+36.78222656	-2.59277344	-48.07617188	+4972	+15.58740234	-2.32470703	-0.50097656	-117.48779297	+21.55517578	+48.42773438	+5172	+13.74609375	-3.73535156	-2.22802734	+26.16943359	-15.99609375	-27.83935547	+3216
+1458240952.87830000	+16.18066406	-1.75341797	-1.59082031	+36.87011719	-2.54882813	-48.09814453	+4964	+15.59179688	-2.35986328	-0.54492188	-117.86132813	+21.53320313	+48.07617188	+5176	+13.75488281	-3.77050781	-2.23681641	+26.16943359	-15.84228516	-27.97119141	+3220
+1458240952.88249990	+16.18945313	-1.78857422	-1.63916016	+36.97998047	-2.41699219	-48.07617188	+4956	+15.59619141	-2.39501953	-0.59765625	-118.25683594	+21.46728516	+47.65869141	+5184	+13.75927734	-3.80126953	-2.26757813	+26.16943359	-15.57861328	-28.05908203	+3232
+1458240952.88669990	+16.19384766	-1.82373047	-1.68750000	+37.04589844	-2.35107422	-48.12011719	+4952	+15.60058594	-2.41699219	-0.63281250	-118.49853516	+21.44531250	+47.41699219	+5184	+13.75927734	-3.84521484	-2.29394531	+26.10351563	-15.31494141	-28.19091797	+3244
+1458240952.89080000	+16.20263672	-1.85449219	-1.73583984	+37.15576172	-2.26318359	-48.16406250	+4948	+15.60498047	-2.44775391	-0.67236328	-118.76220703	+21.40136719	+47.17529297	+5184	+13.75927734	-3.88916016	-2.32470703	+26.03759766	-15.05126953	-28.30078125	+3256
+1458240952.89500000	+16.20703125	-1.88964844	-1.78857422	+37.26562500	-2.10937500	-48.18603516	+4944	+15.60937500	-2.47851563	-0.71630859	-119.04785156	+21.33544922	+46.88964844	+5192	+13.76367188	-3.93310547	-2.36425781	+25.97167969	-14.74365234	-28.38867188	+3268
+1458240952.89920000	+16.20703125	-1.92480469	-1.83251953	+37.33154297	-2.06542969	-48.31787109	+4944	+15.61376953	-2.50488281	-0.74267578	-119.24560547	+21.29150391	+46.73583984	+5192	+13.76367188	-3.98583984	-2.39941406	+25.83984375	-14.45800781	-28.54248047	+3284
+1458240952.90330000	+16.21142578	-1.96875000	-1.87207031	+37.37548828	-1.97753906	-48.49365234	+4948	+15.61816406	-2.53125000	-0.77343750	-119.42138672	+21.24755859	+46.58203125	+5192	+13.76367188	-4.04736328	-2.43896484	+25.68603516	-14.17236328	-28.69628906	+3296
+1458240952.90750000	+16.22021484	-2.01708984	-1.91601563	+37.39746094	-1.91162109	-48.66943359	+4952	+15.62695313	-2.56201172	-0.80859375	-119.64111328	+21.20361328	+46.42822266	+5196	+13.76806641	-4.10888672	-2.48291016	+25.53222656	-13.84277344	-28.82812500	+3312
+1458240952.91170000	+16.22900391	-2.06542969	-1.95117188	+37.39746094	-1.86767578	-48.86718750	+4960	+15.63134766	-2.58398438	-0.83496094	-119.79492188	+21.15966797	+46.34033203	+5196	+13.76367188	-4.17041016	-2.52685547	+25.35644531	-13.51318359	-28.98193359	+3328
+1458240952.91580010	+16.23779297	-2.11376953	-1.99072266	+37.41943359	-1.82373047	-49.08691406	+4972	+15.64013672	-2.61474609	-0.86132813	-119.94873047	+21.11572266	+46.25244141	+5200	+13.76806641	-4.23632813	-2.57080078	+25.20263672	-13.20556641	-29.15771484	+3344
+1458240952.92000010	+16.24658203	-2.15771484	-2.04345703	+37.46337891	-1.69189453	-49.24072266	+4988	+15.64892578	-2.64550781	-0.89208984	-120.14648438	+21.04980469	+46.14257813	+5200	+13.76806641	-4.29785156	-2.61914063	+25.02685547	-12.87597656	-29.28955078	+3360
+1458240952.92420010	+16.24658203	-2.21044922	-2.10058594	+37.46337891	-1.53808594	-49.39453125	+5008	+15.65771484	-2.68066406	-0.92724609	-120.32226563	+20.96191406	+46.07666016	+5208	+13.76806641	-4.36376953	-2.66748047	+24.82910156	-12.54638672	-29.44335938	+3376
+1458240952.92829990	+16.25097656	-2.26318359	-2.15771484	+37.44140625	-1.42822266	-49.52636719	+5028	+15.66650391	-2.72021484	-0.96240234	-120.52001953	+20.89599609	+46.01074219	+5212	+13.76806641	-4.42529297	-2.72021484	+24.67529297	-12.23876953	-29.59716797	+3392
+1458240952.93249990	+16.26416016	-2.31591797	-2.21044922	+37.44140625	-1.36230469	-49.70214844	+5048	+15.67968750	-2.75976563	-0.99755859	-120.71777344	+20.83007813	+45.94482422	+5220	+13.77685547	-4.49121094	-2.76416016	+24.52148438	-11.99707031	-29.79492188	+3404
+1458240952.93670010	+16.27294922	-2.37304688	-2.25878906	+37.39746094	-1.31835938	-49.89990234	+5072	+15.69726563	-2.82568359	-1.05029297	-121.02539063	+20.74218750	+45.90087891	+5232	+13.78125000	-4.55712891	-2.80371094	+24.34570313	-11.75537109	-29.99267578	+3416
+1458240952.94080000	+16.28613281	-2.43017578	-2.30712891	+37.35351563	-1.27441406	-50.09765625	+5096	+15.71044922	-2.88720703	-1.10302734	-121.31103516	+20.67626953	+45.85693359	+5244	+13.78564453	-4.61865234	-2.84765625	+24.23583984	-11.53564453	-30.19042969	+3428
+1458240952.94499990	+16.30810547	-2.49169922	-2.35546875	+37.33154297	-1.25244141	-50.29541016	+5116	+15.72802734	-2.94873047	-1.15136719	-121.59667969	+20.56640625	+45.79101563	+5260	+13.79882813	-4.68017578	-2.88281250	+24.10400391	-11.35986328	-30.41015625	+3440
+1458240952.94919990	+16.32568359	-2.55761719	-2.41699219	+37.24365234	-1.12060547	-50.40527344	+5140	+15.75000000	-3.04541016	-1.23046875	-122.03613281	+20.41259766	+45.70312500	+5280	+13.80761719	-4.74169922	-2.92236328	+23.97216797	-11.16210938	-30.62988281	+3448
+1458240952.95330000	+16.34326172	-2.61914063	-2.48730469	+37.17773438	-1.01074219	-50.49316406	+5160	+15.76757813	-3.12011719	-1.29638672	-122.38769531	+20.30273438	+45.65917969	+5296	+13.82080078	-4.79003906	-2.95751953	+23.90625000	-11.00830078	-30.82763672	+3456
+1458240952.95750000	+16.36523438	-2.68066406	-2.55761719	+37.11181641	-0.92285156	-50.58105469	+5180	+15.78076172	-3.19042969	-1.36230469	-122.71728516	+20.19287109	+45.57128906	+5312	+13.83398438	-4.84277344	-2.99267578	+23.84033203	-10.89843750	-31.02539063	+3464
+1458240952.96160010	+16.38281250	-2.75097656	-2.62353516	+37.00195313	-0.83496094	-50.69091797	+5196	+15.79394531	-3.27392578	-1.43701172	-123.11279297	+20.03906250	+45.46142578	+5332	+13.84716797	-4.89990234	-3.02783203	+23.75244141	-10.78857422	-31.24511719	+3472
+1458240952.96580000	+16.40478516	-2.81689453	-2.68945313	+36.93603516	-0.76904297	-50.80078125	+5208	+15.80712891	-3.34863281	-1.50732422	-123.46435547	+19.90722656	+45.35156250	+5348	+13.86474609	-4.94824219	-3.05859375	+23.68652344	-10.70068359	-31.46484375	+3476
+1458240952.97000000	+16.43554688	-2.88281250	-2.75097656	+36.84814453	-0.74707031	-50.97656250	+5216	+15.82910156	-3.42773438	-1.57324219	-123.79394531	+19.75341797	+45.28564453	+5364	+13.88671875	-5.00537109	-3.08496094	+23.62060547	-10.67871094	-31.72851563	+3480
+1458240952.97410010	+16.46630859	-2.96191406	-2.81250000	+36.69433594	-0.72509766	-51.15234375	+5220	+15.84228516	-3.50683594	-1.63916016	-124.12353516	+19.62158203	+45.21972656	+5376	+13.90429688	-5.06250000	-3.11132813	+23.53271484	-10.63476563	-31.99218750	+3484
+1458240952.97830010	+16.50146484	-3.04101563	-2.87841797	+36.56250000	-0.65917969	-51.32812500	+5224	+15.85986328	-3.59033203	-1.70947266	-124.45312500	+19.44580078	+45.15380859	+5392	+13.92187500	-5.11962891	-3.14208984	+23.46679688	-10.59082031	-32.25585938	+3488
+1458240952.98250010	+16.53222656	-3.12011719	-2.94433594	+36.45263672	-0.59326172	-51.52587891	+5224	+15.87304688	-3.66943359	-1.77539063	-124.78271484	+19.27001953	+45.10986328	+5408	+13.94384766	-5.17675781	-3.17285156	+23.37890625	-10.52490234	-32.51953125	+3492
+1458240952.98659990	+16.56298828	-3.20361328	-3.01025391	+36.25488281	-0.50537109	-51.74560547	+5224	+15.88623047	-3.75292969	-1.84570313	-125.09033203	+19.05029297	+45.04394531	+5424	+13.96142578	-5.23828125	-3.21240234	+23.24707031	-10.43701172	-32.76123047	+3500
+1458240952.99079990	+16.59375000	-3.28710938	-3.08056641	+36.10107422	-0.39550781	-51.94335938	+5220	+15.89941406	-3.83203125	-1.91601563	-125.39794922	+18.85253906	+44.97802734	+5440	+13.98339844	-5.30419922	-3.24755859	+23.13720703	-10.34912109	-33.02490234	+3508
+1458240952.99499990	+16.62451172	-3.36621094	-3.14648438	+35.94726563	-0.32958984	-52.16308594	+5216	+15.92138672	-3.91552734	-1.97753906	-125.66162109	+18.69873047	+45.00000000	+5452	+14.00537109	-5.37011719	-3.28710938	+23.00537109	-10.28320313	-33.28857422	+3512
+1458240952.99910000	+16.64648438	-3.45410156	-3.20361328	+35.74951172	-0.30761719	-52.49267578	+5208	+15.93896484	-4.00341797	-2.03466797	-125.90332031	+18.52294922	+45.04394531	+5464	+14.01855469	-5.44482422	-3.32666016	+22.80761719	-10.17333984	-33.57421875	+3520
+1458240953.00330000	+16.67724609	-3.54199219	-3.26074219	+35.59570313	-0.24169922	-52.84423828	+5204	+15.96093750	-4.07812500	-2.09619141	-126.10107422	+18.32519531	+45.06591797	+5480	+14.03613281	-5.52832031	-3.36621094	+22.60986328	-10.06347656	-33.88183594	+3528
+1458240953.00749990	+16.70800781	-3.62988281	-3.30908203	+35.41992188	-0.21972656	-53.23974609	+5196	+15.98730469	-4.15722656	-2.14453125	-126.25488281	+18.14941406	+45.19775391	+5488	+14.05371094	-5.61181641	-3.41455078	+22.41210938	-9.93164063	-34.18945313	+3536
+1458240953.01160000	+16.73876953	-3.73095703	-3.36181641	+35.20019531	-0.17578125	-53.63525391	+5196	+16.01367188	-4.23632813	-2.19287109	-126.40869141	+17.97363281	+45.28564453	+5500	+14.06689453	-5.70849609	-3.46728516	+22.12646484	-9.75585938	-34.47509766	+3548
+1458240953.01580000	+16.76513672	-3.82324219	-3.41455078	+35.00244141	-0.08789063	-54.03076172	+5192	+16.03564453	-4.31542969	-2.24121094	-126.56250000	+17.79785156	+45.37353516	+5512	+14.08007813	-5.80517578	-3.52441406	+21.84082031	-9.55810547	-34.78271484	+3560
+1458240953.02000000	+16.78710938	-3.91552734	-3.46289063	+34.80468750	-0.02197266	-54.44824219	+5196	+16.06201172	-4.39892578	-2.28076172	-126.69433594	+17.64404297	+45.52734375	+5524	+14.08886719	-5.90625000	-3.58154297	+21.55517578	-9.33837891	-35.06835938	+3572
+1458240953.02410010	+16.80029297	-4.01220703	-3.51562500	+34.58496094	+0.08789063	-54.86572266	+5204	+16.08837891	-4.48242188	-2.32470703	-126.82617188	+17.46826172	+45.65917969	+5536	+14.09765625	-6.01171875	-3.64746094	+21.22558594	-9.07470703	-35.35400391	+3588
+1458240953.02830000	+16.81787109	-4.10009766	-3.56835938	+34.40917969	+0.15380859	-55.26123047	+5216	+16.11914063	-4.55273438	-2.36865234	-126.89208984	+17.33642578	+45.76904297	+5548	+14.10205078	-6.11718750	-3.71337891	+20.89599609	-8.83300781	-35.63964844	+3604
+1458240953.03239990	+16.83984375	-4.19238281	-3.60791016	+34.23339844	+0.15380859	-55.72265625	+5224	+16.15429688	-4.62744141	-2.39941406	-126.93603516	+17.22656250	+45.96679688	+5556	+14.11083984	-6.22265625	-3.77490234	+20.58837891	-8.63525391	-35.96923828	+3616
+1458240953.03660010	+16.86181641	-4.28906250	-3.64746094	+34.03564453	+0.17578125	-56.16210938	+5240	+16.18945313	-4.70214844	-2.43017578	-127.00195313	+17.09472656	+46.12060547	+5568	+14.11962891	-6.33691406	-3.84082031	+20.23681641	-8.39355469	-36.27685547	+3628
+1458240953.04080010	+16.88378906	-4.39013672	-3.69580078	+33.81591797	+0.24169922	-56.62353516	+5260	+16.22460938	-4.78564453	-2.46533203	-127.08984375	+16.96289063	+46.27441406	+5580	+14.12841797	-6.44677734	-3.90673828	+19.90722656	-8.12988281	-36.58447266	+3644
+1458240953.04489990	+16.91015625	-4.49121094	-3.73095703	+33.59619141	+0.24169922	-57.12890625	+5284	+16.25976563	-4.87353516	-2.50048828	-127.19970703	+16.83105469	+46.45019531	+5592	+14.13720703	-6.56103516	-3.96386719	+19.57763672	-7.91015625	-36.93603516	+3656
+1458240953.04909990	+16.92773438	-4.60107422	-3.78369141	+33.33251953	+0.35156250	-57.50244141	+5312	+16.29052734	-4.96582031	-2.54882813	-127.35351563	+16.63330078	+46.51611328	+5604	+14.14599609	-6.67529297	-4.02978516	+19.24804688	-7.66845703	-37.22167969	+3668
+1458240953.05329990	+16.94970703	-4.69775391	-3.83642578	+33.13476563	+0.41748047	-57.87597656	+5340	+16.32568359	-5.05810547	-2.60156250	-127.50732422	+16.47949219	+46.56005859	+5620	+14.15478516	-6.78076172	-4.10009766	+18.96240234	-7.42675781	-37.48535156	+3680
+1458240953.05740000	+16.98046875	-4.79882813	-3.88037109	+32.93701172	+0.43945313	-58.29345703	+5368	+16.36083984	-5.14599609	-2.64550781	-127.61718750	+16.32568359	+46.64794922	+5632	+14.16796875	-6.88623047	-4.15283203	+18.67675781	-7.25097656	-37.81494141	+3688
+1458240953.06160000	+17.00683594	-4.90429688	-3.93750000	+32.69531250	+0.52734375	-58.62304688	+5400	+16.39160156	-5.24267578	-2.68945313	-127.79296875	+16.17187500	+46.73583984	+5644	+14.18115234	-6.98730469	-4.20996094	+18.41308594	-7.09716797	-38.10058594	+3696
+1458240953.06580000	+17.02880859	-5.01416016	-3.99902344	+32.45361328	+0.59326172	-58.95263672	+5432	+16.42236328	-5.34814453	-2.73339844	-127.99072266	+16.01806641	+46.82373047	+5660	+14.19433594	-7.07519531	-4.26708984	+18.21533203	-6.94335938	-38.36425781	+3700
+1458240953.06990000	+17.07275391	-5.12841797	-4.04736328	+32.21191406	+0.59326172	-59.34814453	+5456	+16.46191406	-5.45361328	-2.79052734	-128.18847656	+15.82031250	+46.86767578	+5676	+14.21630859	-7.17187500	-4.30224609	+17.99560547	-6.92138672	-38.73779297	+3704
+1458240953.07410000	+17.11230469	-5.25146484	-4.11328125	+31.90429688	+0.65917969	-59.67773438	+5480	+16.49707031	-5.56787109	-2.85644531	-128.43017578	+15.60058594	+46.86767578	+5692	+14.24267578	-7.26416016	-4.34179688	+17.79785156	-6.87744141	-39.06738281	+3700
+1458240953.07830000	+17.15625000	-5.36572266	-4.17919922	+31.66259766	+0.74707031	-60.00732422	+5500	+16.52783203	-5.68652344	-2.92675781	-128.71582031	+15.33691406	+46.86767578	+5704	+14.27343750	-7.35205078	-4.38134766	+17.62207031	-6.83349609	-39.39697266	+3700
+1458240953.08240010	+17.20019531	-5.47998047	-4.24072266	+31.42089844	+0.79101563	-60.35888672	+5512	+16.55419922	-5.80957031	-2.99707031	-129.00146484	+15.09521484	+46.86767578	+5720	+14.29980469	-7.44433594	-4.41650391	+17.44628906	-6.81152344	-39.72656250	+3696
+1458240953.08660010	+17.23974609	-5.60302734	-4.31982422	+31.13525391	+0.94482422	-60.60058594	+5528	+16.57617188	-5.93701172	-3.06738281	-129.35302734	+14.80957031	+46.84570313	+5736	+14.33056641	-7.52783203	-4.45166016	+17.29248047	-6.78955078	-40.03417969	+3688
+1458240953.09080000	+17.27929688	-5.72167969	-4.40332031	+30.84960938	+1.05468750	-60.82031250	+5536	+16.60693359	-6.05126953	-3.14208984	-129.59472656	+14.56787109	+46.84570313	+5748	+14.36132813	-7.60693359	-4.48681641	+17.18261719	-6.78955078	-40.34179688	+3680
+1458240953.09489990	+17.32763672	-5.84033203	-4.47802734	+30.60791016	+1.12060547	-61.10595703	+5532	+16.63330078	-6.16552734	-3.21679688	-129.83642578	+14.30419922	+46.84570313	+5756	+14.39648438	-7.68603516	-4.52197266	+17.05078125	-6.81152344	-40.64941406	+3668
+1458240953.09910010	+17.37158203	-5.97216797	-4.55273438	+30.30029297	+1.20849609	-61.43554688	+5528	+16.66845703	-6.28417969	-3.28271484	-130.10009766	+14.06250000	+46.93359375	+5764	+14.43164063	-7.76953125	-4.55273438	+16.91894531	-6.85546875	-41.00097656	+3656
+1458240953.10330010	+17.41992188	-6.09521484	-4.62744141	+30.03662109	+1.31835938	-61.74316406	+5512	+16.69482422	-6.41162109	-3.35302734	-130.36376953	+13.82080078	+46.99951172	+5772	+14.46679688	-7.85742188	-4.58789063	+16.78710938	-6.87744141	-41.35253906	+3644
+1458240953.10739990	+17.46386719	-6.22265625	-4.69335938	+29.75097656	+1.36230469	-62.11669922	+5496	+16.72558594	-6.53906250	-3.41894531	-130.62744141	+13.55712891	+47.10937500	+5780	+14.49755859	-7.94970703	-4.61425781	+16.63330078	-6.89941406	-41.72607422	+3628
+1458240953.11159990	+17.50781250	-6.35449219	-4.76806641	+29.46533203	+1.47216797	-62.44628906	+5476	+16.75195313	-6.67089844	-3.49365234	-130.93505859	+13.27148438	+47.17529297	+5784	+14.53271484	-8.04199219	-4.65380859	+16.45751953	-6.87744141	-42.05566406	+3616
+1458240953.11570000	+17.54736328	-6.47753906	-4.84716797	+29.20166016	+1.60400391	-62.73193359	+5452	+16.78710938	-6.78076172	-3.56835938	-131.15478516	+13.00781250	+47.21923828	+5784	+14.56347656	-8.14306641	-4.69335938	+16.23779297	-6.83349609	-42.40722656	+3604
+1458240953.11990000	+17.57812500	-6.60058594	-4.91308594	+28.93798828	+1.71386719	-63.06152344	+5428	+16.81347656	-6.89062500	-3.62548828	-131.33056641	+12.78808594	+47.37304688	+5780	+14.58544922	-8.23974609	-4.74609375	+16.04003906	-6.70166016	-42.69287109	+3592
+1458240953.12410000	+17.61328125	-6.72363281	-4.97900391	+28.65234375	+1.82373047	-63.41308594	+5404	+16.84863281	-7.00488281	-3.67382813	-131.52832031	+12.56835938	+47.57080078	+5776	+14.60302734	-8.34521484	-4.80761719	+15.79833984	-6.54785156	-42.97851563	+3584
+1458240953.12820010	+17.64404297	-6.84228516	-5.04492188	+28.43261719	+1.93359375	-63.76464844	+5380	+16.87939453	-7.11035156	-3.72216797	-131.68212891	+12.37060547	+47.76855469	+5768	+14.62060547	-8.45507813	-4.86914063	+15.55664063	-6.39404297	-43.28613281	+3576
+1458240953.13240000	+17.67041016	-6.96093750	-5.09326172	+28.19091797	+1.95556641	-64.20410156	+5352	+16.91894531	-7.22021484	-3.76611328	-131.83593750	+12.21679688	+48.01025391	+5760	+14.63378906	-8.56494141	-4.92626953	+15.29296875	-6.21826172	-43.61572266	+3564
+1458240953.14070010	+17.72753906	-7.19384766	-5.18554688	+27.70751953	+2.08740234	-65.08300781	+5312	+17.00244141	-7.43554688	-3.85400391	-132.14355469	+11.86523438	+48.51562500	+5740	+14.65136719	-8.81103516	-5.06689453	+14.63378906	-5.75683594	-44.25292969	+3552
+1458240953.14910010	+17.77148438	-7.42236328	-5.26904297	+27.26806641	+2.24121094	-65.93994141	+5292	+17.08154297	-7.64648438	-3.92431641	-132.42919922	+11.53564453	+49.06494141	+5712	+14.65136719	-9.06591797	-5.22070313	+13.93066406	-5.16357422	-44.80224609	+3544
+1458240953.15739990	+17.81103516	-7.63330078	-5.35693359	+26.87255859	+2.37304688	-66.70898438	+5292	+17.16503906	-7.83984375	-4.00781250	-132.69287109	+11.20605469	+49.50439453	+5684	+14.64697266	-9.31640625	-5.39208984	+13.22753906	-4.52636719	-45.30761719	+3544
+1458240953.16570000	+17.85498047	-7.85302734	-5.44482422	+26.43310547	+2.52685547	-67.50000000	+5312	+17.24853516	-8.04638672	-4.08691406	-133.02246094	+10.87646484	+50.03173828	+5656	+14.63818359	-9.55810547	-5.55468750	+12.56835938	-3.93310547	-45.83496094	+3544
+1458240953.17409990	+17.91650391	-8.07714844	-5.51953125	+25.99365234	+2.59277344	-68.35693359	+5336	+17.33203125	-8.26611328	-4.17919922	-133.39599609	+10.48095703	+50.49316406	+5628	+14.64697266	-9.80419922	-5.69091797	+11.90917969	-3.53759766	-46.45019531	+3536
+1458240953.18240000	+17.97802734	-8.31005859	-5.62060547	+25.51025391	+2.74658203	-69.06005859	+5368	+17.40673828	-8.48583984	-4.30224609	-133.83544922	+9.99755859	+50.80078125	+5600	+14.66455078	-10.03271484	-5.81835938	+11.29394531	-3.20800781	-47.04345703	+3528
+1458240953.19070010	+18.04394531	-8.56933594	-5.76562500	+24.89501953	+2.98828125	-69.60937500	+5396	+17.46386719	-8.72314453	-4.45166016	-134.40673828	+9.42626953	+50.97656250	+5572	+14.70849609	-10.22607422	-5.92822266	+10.87646484	-3.07617188	-47.63671875	+3500
+1458240953.19490000	+18.08789063	-8.70556641	-5.82714844	+24.58740234	+3.03222656	-69.96093750	+5396	+17.48583984	-8.84619141	-4.52636719	-134.69238281	+9.14062500	+51.08642578	+5556	+14.73486328	-10.32275391	-5.96337891	+10.63476563	-3.12011719	-47.96630859	+3480
+1458240953.20320010	+18.17138672	-8.99560547	-5.95898438	+23.88427734	+3.16406250	-70.64208984	+5384	+17.53417969	-9.10546875	-4.66259766	-135.30761719	+8.54736328	+51.43798828	+5520	+14.80078125	-10.50732422	-6.02490234	+10.23925781	-3.29589844	-48.69140625	+3432
+1458240953.21149990	+18.25927734	-9.30322266	-6.10839844	+23.13720703	+3.31787109	-71.30126953	+5340	+17.57373047	-9.37353516	-4.82958984	-136.01074219	+7.91015625	+51.67968750	+5484	+14.87988281	-10.70068359	-6.07324219	+9.84375000	-3.58154297	-49.46044922	+3372
+1458240953.21569990	+18.30761719	-9.45263672	-6.19189453	+22.78564453	+3.42773438	-71.63085938	+5304	+17.58691406	-9.50976563	-4.92187500	-136.36230469	+7.55859375	+51.74560547	+5460	+14.92382813	-10.79736328	-6.09960938	+9.64599609	-3.73535156	-49.85595703	+3336
+1458240953.22400000	+18.38232422	-9.76025391	-6.35009766	+22.06054688	+3.62548828	-72.31201172	+5220	+17.61328125	-9.77343750	-5.07568359	-137.06542969	+6.89941406	+52.03125000	+5412	+14.98974609	-10.98193359	-6.16113281	+9.27246094	-3.95507813	-50.58105469	+3264
+1458240953.23239990	+18.43945313	-10.05029297	-6.49511719	+21.33544922	+3.77929688	-73.05908203	+5112	+17.64404297	-10.04150391	-5.20751953	-137.70263672	+6.35009766	+52.49267578	+5348	+15.04248047	-11.17968750	-6.22265625	+8.83300781	-4.15283203	-51.41601563	+3192
+1458240953.23650000	+18.47460938	-10.19091797	-6.54785156	+21.02783203	+3.77929688	-73.56445313	+5048	+17.66162109	-10.16894531	-5.26904297	-137.98828125	+6.08642578	+52.73437500	+5316	+15.06884766	-11.28076172	-6.26220703	+8.59130859	-4.26269531	-51.85546875	+3156
+1458240953.24490000	+18.52294922	-10.44580078	-6.66650391	+20.47851563	+4.02099609	-74.53125000	+4928	+17.69677734	-10.40625000	-5.39648438	-138.51562500	+5.51513672	+53.23974609	+5248	+15.09521484	-11.51806641	-6.36767578	+8.04199219	-4.15283203	-52.69042969	+3096
+1458240953.24900010	+18.54931641	-10.56884766	-6.71923828	+20.23681641	+4.13085938	-75.01464844	+4872	+17.72753906	-10.51611328	-5.45361328	-138.71337891	+5.27343750	+53.50341797	+5212	+15.09960938	-11.63671875	-6.43359375	+7.77832031	-3.99902344	-53.10791016	+3068
+1458240953.25740000	+18.58007813	-10.77099609	-6.82031250	+19.81933594	+4.32861328	-75.98144531	+4768	+17.77587891	-10.72705078	-5.55468750	-139.06494141	+4.81201172	+54.07470703	+5132	+15.08203125	-11.88281250	-6.58740234	+7.16308594	-3.58154297	-53.94287109	+3020
+1458240953.26570010	+18.60205078	-10.95556641	-6.88623047	+19.44580078	+4.48242188	-77.10205078	+4692	+17.83740234	-10.91601563	-5.62060547	-139.32861328	+4.41650391	+54.82177734	+5056	+15.04687500	-12.12890625	-6.75000000	+6.56982422	-3.07617188	-54.82177734	+2984
+1458240953.26979990	+18.61962891	-11.05224609	-6.90820313	+19.27001953	+4.54833984	-77.69531250	+4664	+17.86816406	-11.01269531	-5.65576172	-139.46044922	+4.21875000	+55.21728516	+5016	+15.02929688	-12.25634766	-6.82910156	+6.26220703	-2.81250000	-55.28320313	+2972
+1458240953.27819990	+18.66796875	-11.23681641	-6.96972656	+18.96240234	+4.70214844	-78.85986328	+4624	+17.94287109	-11.19726563	-5.73486328	-139.65820313	+3.77929688	+55.89843750	+4944	+14.99414063	-12.51123047	-7.00048828	+5.69091797	-2.21923828	-56.18408203	+2956
+1458240953.28230000	+18.68554688	-11.32470703	-6.99169922	+18.80859375	+4.76806641	-79.47509766	+4616	+17.96923828	-11.29394531	-5.77880859	-139.79003906	+3.53759766	+56.25000000	+4912	+14.96777344	-12.63867188	-7.08398438	+5.36132813	-1.91162109	-56.66748047	+2956
+1458240953.29070000	+18.72509766	-11.52246094	-7.07080078	+18.41308594	+4.98779297	-80.48583984	+4616	+18.02636719	-11.49169922	-5.86669922	-140.07568359	+3.01025391	+56.88720703	+4848	+14.94140625	-12.84960938	-7.24658203	+4.92187500	-1.38427734	-57.45849609	+2952
+1458240953.29900000	+18.78222656	-11.73779297	-7.14990234	+17.99560547	+5.11962891	-81.54052734	+4612	+18.07031250	-11.69824219	-5.95898438	-140.42724609	+2.50488281	+57.52441406	+4788	+14.94580078	-13.06933594	-7.35644531	+4.46044922	-1.20849609	-58.40332031	+2948
+1458240953.30730010	+18.85693359	-11.99707031	-7.23779297	+17.51220703	+5.22949219	-82.66113281	+4604	+18.10107422	-11.93115234	-6.07763672	-140.86669922	+1.88964844	+58.09570313	+4740	+14.96777344	-13.27587891	-7.43115234	+4.04296875	-1.23046875	-59.39208984	+2932
+1458240953.31570010	+18.92285156	-12.30908203	-7.38281250	+16.85302734	+5.51513672	-83.54003906	+4580	+18.13183594	-12.18603516	-6.24023438	-141.39404297	+1.16455078	+58.49121094	+4688	+15.04248047	-13.45605469	-7.49707031	+3.77929688	-1.42822266	-60.20507813	+2892
+1458240953.32399990	+18.96679688	-12.62548828	-7.54101563	+16.12792969	+5.82275391	-84.35302734	+4524	+18.11865234	-12.44091797	-6.40283203	-142.05322266	+0.41748047	+58.84277344	+4640	+15.11279297	-13.61865234	-7.53662109	+3.47167969	-1.77978516	-60.99609375	+2840
+1458240953.33229990	+19.01953125	-12.94628906	-7.70361328	+15.44677734	+6.04248047	-85.16601563	+4428	+18.11425781	-12.70019531	-6.55664063	-142.66845703	-0.21972656	+59.28222656	+4588	+15.20507813	-13.77685547	-7.55859375	+3.25195313	-2.28515625	-61.78710938	+2764
+1458240953.33649990	+19.04589844	-13.11328125	-7.77832031	+15.09521484	+6.15234375	-85.60546875	+4372	+18.12304688	-12.82324219	-6.63574219	-142.93212891	-0.52734375	+59.45800781	+4556	+15.25341797	-13.86035156	-7.56298828	+3.09814453	-2.57080078	-62.20458984	+2724
+1458240953.34480000	+19.06787109	-13.44726563	-7.92773438	+14.32617188	+6.41601563	-86.50634766	+4244	+18.11865234	-13.06933594	-6.78955078	-143.52539063	-1.16455078	+59.85351563	+4492	+15.31933594	-14.04052734	-7.61132813	+2.74658203	-2.85644531	-62.97363281	+2632
+1458240953.35310010	+19.08984375	-13.74169922	-8.08593750	+13.66699219	+6.74560547	-87.27539063	+4100	+18.12304688	-13.30224609	-6.93896484	-144.07470703	-1.80175781	+60.24902344	+4420	+15.38525391	-14.20751953	-7.67724609	+2.46093750	-3.05419922	-63.65478516	+2540
+1458240953.35730000	+19.07226563	-13.86914063	-8.14746094	+13.31542969	+6.92138672	-87.62695313	+4024	+18.11865234	-13.41210938	-7.00048828	-144.36035156	-2.08740234	+60.46875000	+4380	+15.39843750	-14.28222656	-7.72558594	+2.30712891	-3.03222656	-63.94042969	+2500
+1458240953.36560010	+19.08544922	-14.06250000	-8.22656250	+12.91992188	+7.09716797	-88.50585938	+3872	+18.15380859	-13.57910156	-7.10156250	-144.64599609	-2.48291016	+60.95214844	+4292	+15.39843750	-14.47119141	-7.80908203	+1.88964844	-2.90039063	-64.75341797	+2432
+1458240953.37400010	+19.10302734	-14.25585938	-8.26171875	+12.52441406	+7.16308594	-89.47265625	+3740	+18.21533203	-13.74609375	-7.15869141	-144.88769531	-2.79052734	+61.65527344	+4196	+15.37207031	-14.66015625	-7.94091797	+1.51611328	-2.50488281	-65.54443359	+2376
+1458240953.37809990	+19.11621094	-14.33056641	-8.28369141	+12.37060547	+7.29492188	-89.97802734	+3684	+18.24609375	-13.82080078	-7.20263672	-144.97558594	-3.05419922	+61.91894531	+4148	+15.35009766	-14.76562500	-8.02001953	+1.31835938	-2.19726563	-65.96191406	+2356
+1458240953.38649990	+19.11621094	-14.44482422	-8.31445313	+12.10693359	+7.53662109	-90.85693359	+3600	+18.29882813	-13.95703125	-7.25976563	-145.17333984	-3.51562500	+62.46826172	+4056	+15.29296875	-14.95458984	-8.17822266	+0.94482422	-1.47216797	-66.68701172	+2328
+1458240953.39479990	+19.14257813	-14.54589844	-8.35400391	+11.93115234	+7.71240234	-91.62597656	+3540	+18.38671875	-14.08886719	-7.29931641	-145.30517578	-3.82324219	+63.14941406	+3964	+15.23583984	-15.13916016	-8.31884766	+0.61523438	-0.87890625	-67.50000000	+2328
+1458240953.39899990	+19.16894531	-14.59423828	-8.36718750	+11.88720703	+7.75634766	-92.08740234	+3520	+18.43066406	-14.15478516	-7.31250000	-145.34912109	-3.97705078	+63.52294922	+3920	+15.20947266	-15.22705078	-8.38916016	+0.46142578	-0.59326172	-67.89550781	+2336
+1458240953.40730000	+19.21728516	-14.73046875	-8.38037109	+11.68945313	+7.82226563	-93.12011719	+3504	+18.50976563	-14.29541016	-7.34765625	-145.50292969	-4.37255859	+64.27001953	+3836	+15.14794922	-15.42919922	-8.49902344	+0.06591797	-0.06591797	-68.86230469	+2364
+1458240953.41560010	+19.26123047	-14.90185547	-8.46826172	+11.40380859	+8.08593750	-93.88916016	+3496	+18.56689453	-14.48437500	-7.40917969	-145.85449219	-4.87792969	+64.88525391	+3760	+15.15234375	-15.60058594	-8.60009766	-0.19775391	+0.19775391	-69.60937500	+2388
+1458240953.41980000	+19.27880859	-14.98535156	-8.53417969	+11.25000000	+8.28369141	-94.21875000	+3492	+18.57128906	-14.58544922	-7.46191406	-146.07421875	-5.18554688	+65.12695313	+3728	+15.15234375	-15.69287109	-8.63085938	-0.37353516	+0.24169922	-70.02685547	+2396
+1458240953.42810010	+19.28320313	-15.21826172	-8.68798828	+10.74462891	+8.61328125	-94.83398438	+3484	+18.57568359	-14.80078125	-7.56738281	-146.57958984	-5.75683594	+65.61035156	+3672	+15.17871094	-15.85546875	-8.68359375	-0.68115234	+0.10986328	-70.75195313	+2396
+1458240953.43639990	+19.31396484	-15.50830078	-8.85058594	+10.21728516	+8.83300781	-95.60302734	+3436	+18.58007813	-15.02490234	-7.68164063	-147.08496094	-6.30615234	+66.11572266	+3612	+15.24023438	-16.03125000	-8.66162109	-1.05468750	-0.46142578	-71.60888672	+2380
+1458240953.44479990	+19.32714844	-15.79833984	-9.02197266	+9.66796875	+9.20654297	-96.35009766	+3356	+18.52734375	-15.29296875	-7.83544922	-147.78808594	-7.09716797	+66.46728516	+3560	+15.31054688	-16.19824219	-8.65283203	-1.40625000	-1.01074219	-72.39990234	+2332
+1458240953.45310000	+19.30957031	-16.11914063	-9.22851563	+8.96484375	+9.68994141	-96.92138672	+3260	+18.45263672	-15.54345703	-8.03759766	-148.49121094	-7.88818359	+66.57714844	+3516	+15.38964844	-16.36962891	-8.67041016	-1.82373047	-1.53808594	-73.01513672	+2268
+1458240953.46140000	+19.27001953	-16.40917969	-9.39550781	+8.28369141	+10.01953125	-97.51464844	+3152	+18.39111328	-15.75878906	-8.17822266	-149.08447266	-8.50341797	+66.81884766	+3464	+15.43798828	-16.51025391	-8.66162109	-2.24121094	-2.06542969	-73.65234375	+2204
+1458240953.46980000	+19.25244141	-16.66845703	-9.52294922	+7.71240234	+10.30517578	-98.26171875	+3036	+18.35156250	-15.94775391	-8.30566406	-149.56787109	-9.09667969	+67.14843750	+3408	+15.47753906	-16.65087891	-8.67041016	-2.59277344	-2.43896484	-74.33349609	+2144
+1458240953.47810010	+19.27001953	-16.87939453	-9.61083984	+7.31689453	+10.56884766	-99.03076172	+2920	+18.33837891	-16.11474609	-8.44628906	-149.94140625	-9.68994141	+67.36816406	+3352	+15.50830078	-16.81347656	-8.72753906	-2.90039063	-2.50488281	-75.05859375	+2088
+1458240953.48639990	+19.24365234	-17.01562500	-9.65478516	+6.87744141	+10.89843750	-99.68994141	+2812	+18.33398438	-16.24658203	-8.51660156	-150.24902344	-10.17333984	+67.71972656	+3288	+15.48193359	-16.93652344	-8.83740234	-3.16406250	-2.06542969	-75.62988281	+2052
+1458240953.49060010	+19.25244141	-17.06396484	-9.66796875	+6.74560547	+10.96435547	-99.99755859	+2756	+18.35595703	-16.28613281	-8.54296875	-150.31494141	-10.32714844	+67.91748047	+3252	+15.46875000	-17.01562500	-8.89013672	-3.31787109	-1.82373047	-75.95947266	+2040
+1458240953.49889990	+19.27880859	-17.13427734	-9.63720703	+6.56982422	+10.94238281	-100.74462891	+2652	+18.44824219	-16.37402344	-8.52978516	-150.40283203	-10.45898438	+68.59863281	+3184	+15.41162109	-17.13427734	-8.99560547	-3.47167969	-1.18652344	-76.66259766	+2012
+1458240953.50720000	+19.30517578	-17.16503906	-9.57568359	+6.45996094	+11.00830078	-101.64550781	+2576	+18.52734375	-16.46630859	-8.51220703	-150.49072266	-10.72265625	+69.30175781	+3120	+15.35888672	-17.25292969	-9.10986328	-3.55957031	-0.41748047	-77.43164063	+1992
+1458240953.51560000	+19.36669922	-17.22656250	-9.52734375	+6.30615234	+11.05224609	-102.48046875	+2540	+18.60644531	-16.56738281	-8.53417969	-150.62255859	-11.03027344	+69.87304688	+3048	+15.30175781	-17.39355469	-9.27685547	-3.69140625	+0.50537109	-78.06884766	+1996
+1458240953.52390000	+19.38867188	-17.23974609	-9.55371094	+6.21826172	+11.31591797	-103.00781250	+2536	+18.68115234	-16.65527344	-8.52978516	-150.75439453	-11.27197266	+70.46630859	+2980	+15.21386719	-17.51220703	-9.40429688	-3.93310547	+1.38427734	-78.61816406	+2016
+1458240953.53220010	+19.42382813	-17.32324219	-9.55371094	+6.08642578	+11.35986328	-103.73291016	+2556	+18.72949219	-16.78710938	-8.52978516	-150.99609375	-11.51367188	+71.10351563	+2920	+15.17431641	-17.61767578	-9.46582031	-4.10888672	+1.66992188	-79.32128906	+2040
+1458240953.54060010	+19.46777344	-17.48144531	-9.56689453	+5.77880859	+11.42578125	-104.56787109	+2588	+18.72949219	-16.95410156	-8.57812500	-151.39160156	-11.97509766	+71.65283203	+2864	+15.16113281	-17.74511719	-9.54931641	-4.30664063	+1.86767578	-79.91455078	+2060
+1458240953.54889990	+19.46777344	-17.65722656	-9.71191406	+5.42724609	+11.88720703	-105.16113281	+2612	+18.69433594	-17.11669922	-8.69677734	-151.78710938	-12.59033203	+71.89453125	+2820	+15.18310547	-17.91210938	-9.59765625	-4.68017578	+1.77978516	-80.50781250	+2064
+1458240953.55720000	+19.45898438	-17.89013672	-9.92285156	+5.00976563	+12.41455078	-105.53466797	+2608	+18.62841797	-17.30566406	-8.84179688	-152.27050781	-13.24951172	+71.98242188	+2776	+15.22705078	-18.05273438	-9.61523438	-5.11962891	+1.34033203	-80.96923828	+2044
+1458240953.56559990	+19.42822266	-18.14062500	-10.09423828	+4.52636719	+12.83203125	-106.08398438	+2584	+18.54931641	-17.49462891	-8.97363281	-152.77587891	-13.88671875	+72.18017578	+2732	+15.27539063	-18.17578125	-9.60644531	-5.47119141	+0.72509766	-81.51855469	+2008
+1458240953.56970000	+19.40625000	-18.28125000	-10.16894531	+4.21875000	+13.00781250	-106.45751953	+2568	+18.50537109	-17.60009766	-9.03955078	-153.03955078	-14.26025391	+72.29003906	+2720	+15.31933594	-18.25927734	-9.58886719	-5.64697266	+0.30761719	-81.87011719	+1988
+1458240953.57800010	+19.38427734	-18.54931641	-10.35351563	+3.71337891	+13.42529297	-107.02880859	+2536	+18.42626953	-17.78466797	-9.19335938	-153.50097656	-15.00732422	+72.37792969	+2692	+15.40283203	-18.43505859	-9.59326172	-6.04248047	-0.30761719	-82.41943359	+1952
+1458240953.58640000	+19.34472656	-18.76025391	-10.55126953	+3.29589844	+13.99658203	-107.44628906	+2508	+18.35595703	-17.95166016	-9.36474609	-153.89648438	-15.79833984	+72.35595703	+2676	+15.42919922	-18.55810547	-9.62841797	-6.41601563	-0.52734375	-82.83691406	+1916
+1458240953.59050010	+19.31396484	-18.85693359	-10.63916016	+3.07617188	+14.26025391	-107.68798828	+2488	+18.32958984	-18.02636719	-9.44824219	-154.05029297	-16.12792969	+72.35595703	+2664	+15.45117188	-18.61962891	-9.63720703	-6.54785156	-0.68115234	-83.10058594	+1900
+1458240953.59890010	+19.28320313	-19.03710938	-10.67431641	+2.54882813	+14.39208984	-108.41308594	+2440	+18.29882813	-18.15820313	-9.53613281	-154.40185547	-16.65527344	+72.53173828	+2640	+15.47314453	-18.70312500	-9.65039063	-6.70166016	-0.87890625	-83.67187500	+1864
+1458240953.60719990	+19.29199219	-19.12939453	-10.66992188	+2.26318359	+14.45800781	-109.22607422	+2380	+18.29882813	-18.25927734	-9.57568359	-154.68750000	-17.07275391	+72.97119141	+2608	+15.46435547	-18.82177734	-9.71191406	-6.78955078	-0.52734375	-84.39697266	+1848
+1458240953.61550000	+19.31835938	-19.16015625	-10.66552734	+2.13134766	+14.56787109	-109.86328125	+2320	+18.35595703	-18.34277344	-9.62402344	-154.81933594	-17.40234375	+73.32275391	+2568	+15.43359375	-18.91845703	-9.81298828	-6.83349609	+0.08789063	-85.03417969	+1848
+1458240953.61970000	+19.32714844	-19.16455078	-10.64355469	+2.04345703	+14.58984375	-110.21484375	+2296	+18.37792969	-18.36914063	-9.64599609	-154.88525391	-17.55615234	+73.45458984	+2544	+15.40283203	-18.94482422	-9.87451172	-6.83349609	+0.50537109	-85.29785156	+1852
+1458240953.62800000	+19.34912109	-19.15136719	-10.53808594	+1.86767578	+14.45800781	-110.98388672	+2260	+18.43066406	-18.39111328	-9.64599609	-154.97314453	-17.70996094	+73.85009766	+2504	+15.32373047	-18.99316406	-9.96679688	-6.85546875	+1.27441406	-85.95703125	+1864
+1458240953.63640000	+19.38427734	-19.12500000	-10.43701172	+1.75781250	+14.26025391	-111.75292969	+2240	+18.50976563	-18.43505859	-9.61962891	-155.06103516	-17.75390625	+74.44335938	+2464	+15.25341797	-19.06787109	-10.05908203	-6.85546875	+1.99951172	-86.72607422	+1892
+1458240953.64050010	+19.40185547	-19.10742188	-10.39746094	+1.75781250	+14.17236328	-112.10449219	+2240	+18.54931641	-18.45703125	-9.60644531	-155.08300781	-17.79785156	+74.75097656	+2440	+15.22265625	-19.09863281	-10.10742188	-6.83349609	+2.35107422	-87.07763672	+1912
+1458240953.64879990	+19.44140625	-19.08984375	-10.34472656	+1.73583984	+14.10644531	-112.71972656	+2260	+18.61523438	-18.49218750	-9.61962891	-155.12695313	-17.97363281	+75.21240234	+2400	+15.17871094	-19.16894531	-10.20410156	-6.85546875	+2.96630859	-87.69287109	+1956
+1458240953.65720010	+19.44140625	-19.14257813	-10.34033203	+1.47216797	+14.17236328	-113.29101563	+2288	+18.65039063	-18.55371094	-9.67236328	-155.21484375	-18.23730469	+75.52001953	+2364	+15.13916016	-19.24804688	-10.27441406	-7.03125000	+3.25195313	-88.26416016	+1996
+1458240953.66549990	+19.41064453	-19.25244141	-10.39306641	+1.07666016	+14.39208984	-113.84033203	+2328	+18.63281250	-18.61523438	-9.73828125	-155.39062500	-18.58886719	+75.78369141	+2332	+15.13916016	-19.31396484	-10.29638672	-7.18505859	+3.14208984	-88.70361328	+2020
+1458240953.66969990	+19.40185547	-19.32714844	-10.43701172	+0.92285156	+14.50195313	-114.10400391	+2340	+18.61962891	-18.66796875	-9.77343750	-155.50048828	-18.80859375	+75.95947266	+2320	+15.16113281	-19.37548828	-10.27441406	-7.29492188	+2.85644531	-89.05517578	+2028
+1458240953.67800000	+19.37548828	-19.54687500	-10.58642578	+0.46142578	+14.87548828	-114.60937500	+2352	+18.59326172	-18.80419922	-9.87890625	-155.80810547	-19.31396484	+76.28906250	+2304	+15.23583984	-19.49853516	-10.25244141	-7.49267578	+2.24121094	-89.56054688	+2028
+1458240953.68630000	+19.31396484	-19.81933594	-10.79296875	-0.08789063	+15.51269531	-115.11474609	+2348	+18.51855469	-18.92724609	-10.02392578	-156.09375000	-19.99511719	+76.37695313	+2304	+15.30615234	-19.62158203	-10.24365234	-7.77832031	+1.64794922	-89.95605469	+2012
+1458240953.69470000	+19.26123047	-20.09619141	-10.99072266	-0.63720703	+16.08398438	-115.72998047	+2332	+18.41748047	-19.06787109	-10.15136719	-156.53320313	-20.61035156	+76.55273438	+2312	+15.35449219	-19.75781250	-10.21289063	-8.19580078	+0.92285156	-90.37353516	+1984
+1458240953.70300010	+19.22167969	-20.33349609	-11.19287109	-0.96679688	+16.56738281	-116.30126953	+2312	+18.35595703	-19.19531250	-10.24365234	-156.88476563	-21.13769531	+76.90429688	+2324	+15.40722656	-19.88964844	-10.14697266	-8.50341797	+0.17578125	-90.96679688	+1948
+1458240953.71129990	+19.20410156	-20.54882813	-11.31152344	-1.27441406	+16.89697266	-117.00439453	+2292	+18.33837891	-19.31396484	-10.29638672	-157.17041016	-21.53320313	+77.38769531	+2332	+15.45556641	-20.01269531	-10.12500000	-8.70117188	-0.32958984	-91.53808594	+1912
+1458240953.71970010	+19.19091797	-20.68505859	-11.39062500	-1.58203125	+17.27050781	-117.72949219	+2272	+18.32519531	-19.41943359	-10.33593750	-157.50000000	-21.90673828	+77.87109375	+2340	+15.46435547	-20.14013672	-10.15136719	-8.94287109	-0.39550781	-92.10937500	+1884
+1458240953.72799990	+19.19091797	-20.69824219	-11.43017578	-1.64794922	+17.42431641	-118.27880859	+2248	+18.33398438	-19.46777344	-10.33593750	-157.71972656	-22.08251953	+78.37646484	+2340	+15.42919922	-20.20166016	-10.17333984	-9.00878906	-0.17578125	-92.76855469	+1852
+1458240953.73630000	+19.22607422	-20.67187500	-11.35986328	-1.66992188	+17.20458984	-118.89404297	+2224	+18.40429688	-19.52050781	-10.27001953	-157.91748047	-21.97265625	+79.16748047	+2344	+15.39404297	-20.23242188	-10.19970703	-8.89892578	+0.15380859	-93.44970703	+1832
+1458240953.74050000	+19.23486328	-20.64550781	-11.31152344	-1.69189453	+17.09472656	-119.20166016	+2212	+18.44824219	-19.54248047	-10.23486328	-158.00537109	-21.95068359	+79.58496094	+2344	+15.37207031	-20.25000000	-10.21728516	-8.85498047	+0.41748047	-93.84521484	+1828
+1458240953.75300000	+19.25244141	-20.55761719	-11.18847656	-1.86767578	+16.89697266	-120.03662109	+2168	+18.53613281	-19.59960938	-10.17773438	-158.26904297	-21.99462891	+80.57373047	+2332	+15.25341797	-20.26757813	-10.34912109	-8.63525391	+1.64794922	-94.83398438	+1860
+1458240953.76130010	+19.26562500	-20.48291016	-11.11376953	-1.91162109	+16.69921875	-120.47607422	+2152	+18.57128906	-19.64355469	-10.15136719	-158.51074219	-21.97265625	+81.14501953	+2316	+15.16552734	-20.23681641	-10.41064453	-8.52539063	+2.32910156	-95.40527344	+1896
+1458240953.76959990	+19.27880859	-20.43017578	-11.04785156	-1.95556641	+16.45751953	-120.87158203	+2148	+18.60644531	-19.68750000	-10.12939453	-158.70849609	-21.99462891	+81.69433594	+2300	+15.10400391	-20.22802734	-10.44140625	-8.43750000	+2.76855469	-95.97656250	+1936
+1458240953.77800010	+19.28759766	-20.46533203	-11.00390625	-2.19726563	+16.30371094	-121.35498047	+2156	+18.62402344	-19.74902344	-10.16015625	-158.88427734	-22.19238281	+82.11181641	+2288	+15.07763672	-20.26318359	-10.51611328	-8.43750000	+3.03222656	-96.35009766	+1984
+1458240953.78210000	+19.28320313	-20.50488281	-11.01708984	-2.30712891	+16.32568359	-121.59667969	+2160	+18.61083984	-19.79296875	-10.19970703	-159.01611328	-22.39013672	+82.22167969	+2284	+15.07324219	-20.30712891	-10.52490234	-8.52539063	+2.98828125	-96.61376953	+2004
+1458240953.79049990	+19.26123047	-20.62353516	-11.12255859	-2.61474609	+16.56738281	-121.90429688	+2172	+18.55810547	-19.88085938	-10.30517578	-159.25781250	-22.85156250	+82.30957031	+2288	+15.08642578	-20.38183594	-10.53808594	-8.72314453	+2.74658203	-96.87744141	+2024
+1458240953.79880000	+19.24365234	-20.80810547	-11.25000000	-2.92236328	+16.80908203	-122.23388672	+2160	+18.50097656	-19.97314453	-10.41503906	-159.45556641	-23.31298828	+82.35351563	+2288	+15.14355469	-20.46972656	-10.54248047	-8.87695313	+2.21923828	-97.09716797	+2020
+1458240953.80710010	+19.20849609	-21.03662109	-11.40380859	-3.29589844	+17.16064453	-122.62939453	+2148	+18.43505859	-20.06982422	-10.52490234	-159.67529297	-23.84033203	+82.44140625	+2288	+15.20507813	-20.60595703	-10.52050781	-9.11865234	+1.53808594	-97.44873047	+2012
+1458240953.81539990	+19.17333984	-21.30908203	-11.62792969	-3.66943359	+17.68798828	-123.02490234	+2148	+18.36914063	-20.17529297	-10.64794922	-159.89501953	-24.38964844	+82.52929688	+2296	+15.27539063	-20.76855469	-10.50732422	-9.38232422	+0.83496094	-97.77832031	+1996
+1458240953.81960010	+19.15136719	-21.43652344	-11.73339844	-3.84521484	+17.99560547	-123.20068359	+2156	+18.33398438	-20.23242188	-10.70068359	-160.02685547	-24.67529297	+82.55126953	+2300	+15.30175781	-20.83886719	-10.50732422	-9.51416016	+0.54931641	-97.86621094	+1980
+1458240953.82789990	+19.10742188	-21.64746094	-11.92236328	-4.08691406	+18.54492188	-123.50830078	+2168	+18.25927734	-20.33349609	-10.77099609	-160.31250000	-25.09277344	+82.70507813	+2308	+15.34570313	-20.96191406	-10.49853516	-9.75585938	-0.02197266	-98.12988281	+1948
+1458240953.83629990	+19.10302734	-21.79248047	-12.01025391	-4.28466797	+18.69873047	-123.90380859	+2168	+18.22851563	-20.41259766	-10.79296875	-160.57617188	-25.31250000	+83.03466797	+2304	+15.38085938	-21.07177734	-10.48974609	-9.86572266	-0.41748047	-98.43750000	+1908
+1458240953.84460000	+19.12060547	-21.84960938	-12.02783203	-4.35058594	+18.78662109	-124.29931641	+2160	+18.23730469	-20.46972656	-10.77099609	-160.77392578	-25.40039063	+83.49609375	+2300	+15.39843750	-21.12890625	-10.51611328	-9.82177734	-0.43945313	-98.76708984	+1868
+1458240953.85710000	+19.16015625	-21.81005859	-11.96630859	-4.39453125	+18.72070313	-124.71679688	+2160	+18.27246094	-20.52246094	-10.68750000	-161.08154297	-25.26855469	+84.17724609	+2288	+15.36328125	-21.12890625	-10.58642578	-9.68994141	+0.10986328	-99.03076172	+1828
+1458240953.86130000	+19.17333984	-21.78369141	-11.92236328	-4.41650391	+18.61083984	-124.80468750	+2160	+18.28564453	-20.52685547	-10.64794922	-161.16943359	-25.18066406	+84.39697266	+2280	+15.35009766	-21.11132813	-10.61279297	-9.62402344	+0.35156250	-99.07470703	+1820
+1458240953.86960010	+19.21728516	-21.71777344	-11.80371094	-4.43847656	+18.30322266	-125.06835938	+2168	+18.34716797	-20.51367188	-10.55566406	-161.25732422	-24.87304688	+84.90234375	+2272	+15.30615234	-21.06738281	-10.66552734	-9.47021484	+0.87890625	-99.20654297	+1808
+1458240953.87789990	+19.24804688	-21.66064453	-11.70263672	-4.48242188	+18.03955078	-125.26611328	+2168	+18.41308594	-20.50048828	-10.46777344	-161.30126953	-24.58740234	+85.36376953	+2256	+15.25781250	-21.01904297	-10.72265625	-9.31640625	+1.47216797	-99.33837891	+1812
+1458240953.88210010	+19.26123047	-21.62988281	-11.65429688	-4.50439453	+17.95166016	-125.37597656	+2164	+18.44384766	-20.49609375	-10.43261719	-161.30126953	-24.47753906	+85.53955078	+2248	+15.22705078	-20.99267578	-10.75341797	-9.25048828	+1.82373047	-99.36035156	+1824
+1458240953.89039990	+19.27441406	-21.59033203	-11.57080078	-4.63623047	+17.77587891	-125.55175781	+2160	+18.47900391	-20.48291016	-10.37548828	-161.34521484	-24.30175781	+85.82519531	+2236	+15.15234375	-20.93994141	-10.84570313	-9.20654297	+2.59277344	-99.36035156	+1860
+1458240953.89870000	+19.27880859	-21.58593750	-11.51367188	-4.81201172	+17.64404297	-125.70556641	+2160	+18.50976563	-20.47851563	-10.34033203	-161.36718750	-24.16992188	+86.02294922	+2220	+15.10839844	-20.93554688	-10.88964844	-9.25048828	+2.96630859	-99.44824219	+1892
+1458240953.90290000	+19.27441406	-21.59912109	-11.49169922	-4.89990234	+17.57812500	-125.81542969	+2160	+18.51416016	-20.48730469	-10.33593750	-161.36718750	-24.14794922	+86.11083984	+2216	+15.09082031	-20.94433594	-10.90283203	-9.31640625	+3.03222656	-99.49218750	+1908
+1458240953.91120000	+19.25683594	-21.65185547	-11.49609375	-5.11962891	+17.60009766	-125.99121094	+2164	+18.52294922	-20.50488281	-10.34912109	-161.36718750	-24.19189453	+86.19873047	+2204	+15.08203125	-21.00146484	-10.91162109	-9.44824219	+3.01025391	-99.62402344	+1932
+1458240953.91540000	+19.24365234	-21.69580078	-11.51806641	-5.22949219	+17.66601563	-126.05712891	+2168	+18.51855469	-20.52246094	-10.36669922	-161.38916016	-24.23583984	+86.19873047	+2200	+15.09082031	-21.04101563	-10.91162109	-9.53613281	+2.90039063	-99.66796875	+1940
+1458240953.91960000	+19.22167969	-21.74414063	-11.55322266	-5.33935547	+17.75390625	-126.10107422	+2172	+18.50537109	-20.54443359	-10.39306641	-161.41113281	-24.34570313	+86.17675781	+2200	+15.09960938	-21.08496094	-10.91162109	-9.64599609	+2.76855469	-99.71191406	+1948
+1458240953.92370010	+19.20410156	-21.79687500	-11.59277344	-5.44921875	+17.84179688	-126.16699219	+2172	+18.48779297	-20.57080078	-10.42382813	-161.43310547	-24.43359375	+86.15478516	+2204	+15.10400391	-21.11572266	-10.91162109	-9.71191406	+2.63671875	-99.75585938	+1952
+1458240953.92790010	+19.18212891	-21.85400391	-11.63232422	-5.53710938	+17.92968750	-126.21093750	+2172	+18.47021484	-20.59716797	-10.45898438	-161.47705078	-24.54345703	+86.11083984	+2208	+15.11279297	-21.15527344	-10.90722656	-9.82177734	+2.48291016	-99.77783203	+1952
+1458240953.93210010	+19.16015625	-21.91113281	-11.67626953	-5.64697266	+18.03955078	-126.27685547	+2168	+18.44824219	-20.62353516	-10.49414063	-161.49902344	-24.67529297	+86.06689453	+2212	+15.12158203	-21.19482422	-10.90283203	-9.90966797	+2.30712891	-99.82177734	+1952
+1458240953.93619990	+19.13378906	-21.97705078	-11.72460938	-5.73486328	+18.12744141	-126.34277344	+2168	+18.43066406	-20.64990234	-10.53808594	-161.52099609	-24.78515625	+86.00097656	+2216	+15.13476563	-21.24316406	-10.88964844	-10.01953125	+2.08740234	-99.88769531	+1952
+1458240953.94039990	+19.11181641	-22.03417969	-11.77734375	-5.80078125	+18.23730469	-126.38671875	+2164	+18.40869141	-20.68066406	-10.58203125	-161.52099609	-24.91699219	+85.95703125	+2220	+15.14794922	-21.28710938	-10.88085938	-10.10742188	+1.86767578	-99.93164063	+1948
+1458240953.94460010	+19.08984375	-22.09130859	-11.82568359	-5.84472656	+18.34716797	-126.45263672	+2160	+18.38671875	-20.70703125	-10.62597656	-161.56494141	-25.04882813	+85.89111328	+2224	+15.16113281	-21.33105469	-10.87207031	-10.19531250	+1.66992188	-99.99755859	+1940
+1458240953.94870000	+19.06347656	-22.14843750	-11.88720703	-5.88867188	+18.47900391	-126.51855469	+2160	+18.36474609	-20.73779297	-10.67431641	-161.58691406	-25.20263672	+85.82519531	+2228	+15.17431641	-21.39257813	-10.85888672	-10.32714844	+1.38427734	-100.06347656	+1932
+1458240953.95709990	+19.01513672	-22.24511719	-11.98828125	-5.95458984	+18.72070313	-126.58447266	+2152	+18.31640625	-20.79052734	-10.76220703	-161.60888672	-25.44433594	+85.67138672	+2240	+15.20507813	-21.48925781	-10.85009766	-10.52490234	+0.98876953	-100.15136719	+1908
+1458240953.96120000	+18.99316406	-22.27148438	-12.01464844	-5.99853516	+18.76464844	-126.60644531	+2140	+18.29882813	-20.81250000	-10.79736328	-161.63085938	-25.53222656	+85.60546875	+2244	+15.21386719	-21.51562500	-10.84130859	-10.56884766	+0.83496094	-100.19531250	+1892
+1458240953.96540000	+18.97558594	-22.28466797	-12.02343750	-6.02050781	+18.78662109	-126.65039063	+2128	+18.28125000	-20.82568359	-10.82812500	-161.63085938	-25.62011719	+85.56152344	+2248	+15.21386719	-21.52880859	-10.83691406	-10.59082031	+0.76904297	-100.21728516	+1876
+1458240953.96950010	+18.96240234	-22.28027344	-12.01464844	-6.02050781	+18.76464844	-126.69433594	+2116	+18.27246094	-20.83447266	-10.85009766	-161.65283203	-25.66406250	+85.51757813	+2248	+15.21386719	-21.53320313	-10.83251953	-10.56884766	+0.76904297	-100.26123047	+1864
+1458240953.97370000	+18.96240234	-22.27148438	-12.00146484	-6.02050781	+18.72070313	-126.73828125	+2100	+18.26806641	-20.83447266	-10.86767578	-161.63085938	-25.66406250	+85.49560547	+2248	+15.21386719	-21.52880859	-10.82812500	-10.54687500	+0.79101563	-100.28320313	+1852
+1458240953.97790000	+18.96240234	-22.25390625	-11.98388672	-5.99853516	+18.65478516	-126.76025391	+2088	+18.27246094	-20.83886719	-10.88085938	-161.60888672	-25.66406250	+85.45166016	+2248	+15.21386719	-21.52001953	-10.82812500	-10.48095703	+0.87890625	-100.30517578	+1844
+1458240953.98200010	+18.96679688	-22.23193359	-11.95312500	-5.97656250	+18.58886719	-126.78222656	+2076	+18.27685547	-20.83886719	-10.88525391	-161.58691406	-25.66406250	+85.45166016	+2244	+15.20947266	-21.49804688	-10.83251953	-10.39306641	+0.98876953	-100.32714844	+1840
+1458240953.98620010	+18.96679688	-22.21435547	-11.93554688	-5.97656250	+18.56689453	-126.80419922	+2060	+18.28125000	-20.83886719	-10.88964844	-161.58691406	-25.64208984	+85.42968750	+2244	+15.20947266	-21.48486328	-10.83251953	-10.37109375	+1.07666016	-100.32714844	+1836
+1458240953.99449990	+18.97119141	-22.18359375	-11.87841797	-5.99853516	+18.43505859	-126.82617188	+2036	+18.29443359	-20.83886719	-10.88964844	-161.56494141	-25.57617188	+85.36376953	+2240	+15.19628906	-21.45410156	-10.83691406	-10.26123047	+1.25244141	-100.30517578	+1832
+1458240953.99869990	+18.97558594	-22.17480469	-11.86083984	-6.02050781	+18.39111328	-126.82617188	+2024	+18.30322266	-20.83886719	-10.88964844	-161.54296875	-25.55419922	+85.36376953	+2236	+15.19189453	-21.43652344	-10.84130859	-10.21728516	+1.34033203	-100.28320313	+1832
+1458240954.00289990	+18.97558594	-22.16162109	-11.84326172	-6.02050781	+18.34716797	-126.84814453	+2012	+18.31201172	-20.83447266	-10.88964844	-161.52099609	-25.53222656	+85.34179688	+2232	+15.18750000	-21.42333984	-10.84570313	-10.17333984	+1.42822266	-100.28320313	+1832
+1458240954.00700000	+18.97998047	-22.15283203	-11.82128906	-6.02050781	+18.30322266	-126.84814453	+2000	+18.32519531	-20.83447266	-10.88525391	-161.49902344	-25.48828125	+85.34179688	+2228	+15.18310547	-21.40576172	-10.84570313	-10.12939453	+1.51611328	-100.26123047	+1832
+1458240954.01120000	+18.98437500	-22.13964844	-11.79931641	-6.02050781	+18.25927734	-126.87011719	+1992	+18.32958984	-20.83447266	-10.88525391	-161.49902344	-25.46630859	+85.31982422	+2228	+15.16992188	-21.36621094	-10.85009766	-10.01953125	+1.71386719	-100.23925781	+1840
+1458240954.01539990	+18.98876953	-22.13525391	-11.77734375	-6.02050781	+18.19335938	-126.87011719	+1980	+18.33837891	-20.83447266	-10.88525391	-161.47705078	-25.44433594	+85.31982422	+2224	+15.16113281	-21.33544922	-10.85449219	-9.93164063	+1.88964844	-100.19531250	+1848
+1458240954.01950000	+18.99316406	-22.12646484	-11.75976563	-6.02050781	+18.14941406	-126.87011719	+1972	+18.34277344	-20.83447266	-10.88525391	-161.47705078	-25.42236328	+85.29785156	+2220	+15.15234375	-21.30468750	-10.86328125	-9.86572266	+2.06542969	-100.15136719	+1860
+1458240954.02790000	+19.00195313	-22.10888672	-11.71142578	-6.04248047	+18.01757813	-126.87011719	+1956	+18.35595703	-20.83886719	-10.88964844	-161.43310547	-25.37841797	+85.23193359	+2212	+15.13037109	-21.23876953	-10.88964844	-9.71191406	+2.39501953	-99.93164063	+1884
+1458240954.03200010	+19.01074219	-22.10888672	-11.68945313	-6.04248047	+17.97363281	-126.87011719	+1948	+18.35595703	-20.83886719	-10.88964844	-161.41113281	-25.37841797	+85.20996094	+2208	+15.12597656	-21.22558594	-10.88964844	-9.66796875	+2.43896484	-99.84375000	+1892
+1458240954.03620000	+19.01513672	-22.10888672	-11.67626953	-6.04248047	+17.92968750	-126.87011719	+1944	+18.36035156	-20.84326172	-10.89404297	-161.38916016	-25.35644531	+85.16601563	+2204	+15.13037109	-21.22558594	-10.88964844	-9.66796875	+2.39501953	-99.79980469	+1900
+1458240954.04450010	+19.02832031	-22.11767578	-11.66748047	-5.99853516	+17.86376953	-126.82617188	+1932	+18.36474609	-20.85205078	-10.90722656	-161.36718750	-25.33447266	+85.05615234	+2196	+15.14355469	-21.23876953	-10.88085938	-9.68994141	+2.21923828	-99.68994141	+1904
+1458240954.04870010	+19.02832031	-22.12207031	-11.67626953	-5.95458984	+17.86376953	-126.78222656	+1928	+18.36035156	-20.85644531	-10.91601563	-161.32324219	-25.33447266	+84.99023438	+2192	+15.14794922	-21.24316406	-10.88085938	-9.68994141	+2.17529297	-99.66796875	+1908
+1458240954.05699990	+19.03271484	-22.13525391	-11.70263672	-5.91064453	+17.90771484	-126.69433594	+1924	+18.35156250	-20.86083984	-10.94238281	-161.25732422	-25.33447266	+84.79248047	+2188	+15.15673828	-21.25634766	-10.87646484	-9.73388672	+2.06542969	-99.62402344	+1904
+1458240954.06119990	+19.03271484	-22.13964844	-11.71142578	-5.88867188	+17.92968750	-126.67236328	+1924	+18.33837891	-20.86083984	-10.95556641	-161.21337891	-25.33447266	+84.63867188	+2184	+15.15673828	-21.26074219	-10.87646484	-9.75585938	+2.02148438	-99.60205078	+1904
+1458240954.06530000	+19.03271484	-22.13964844	-11.72021484	-5.86669922	+17.92968750	-126.62841797	+1924	+18.32519531	-20.86083984	-10.96875000	-161.16943359	-25.33447266	+84.50683594	+2180	+15.16113281	-21.26953125	-10.87207031	-9.77783203	+1.95556641	-99.58007813	+1900
+1458240954.06950000	+19.03271484	-22.14404297	-11.72900391	-5.84472656	+17.95166016	-126.58447266	+1920	+18.31201172	-20.86083984	-10.97753906	-161.12548828	-25.33447266	+84.39697266	+2180	+15.16552734	-21.27392578	-10.87207031	-9.79980469	+1.91162109	-99.55810547	+1896
+1458240954.07780000	+19.03710938	-22.14404297	-11.75537109	-5.75683594	+17.99560547	-126.49658203	+1920	+18.28125000	-20.85205078	-10.99072266	-160.99365234	-25.29052734	+84.11132813	+2172	+15.18750000	-21.31347656	-10.83691406	-9.93164063	+1.47216797	-99.38232422	+1884
+1458240954.08200000	+19.03710938	-22.13964844	-11.76855469	-5.71289063	+18.01757813	-126.43066406	+1920	+18.26806641	-20.84326172	-10.99511719	-160.92773438	-25.24658203	+83.95751953	+2164	+15.19189453	-21.32226563	-10.82812500	-9.97558594	+1.34033203	-99.27246094	+1872
+1458240954.08620000	+19.04150391	-22.13085938	-11.78613281	-5.62500000	+18.06152344	-126.32080078	+1924	+18.25927734	-20.82568359	-10.99511719	-160.81787109	-25.18066406	+83.75976563	+2160	+15.19628906	-21.32666016	-10.81933594	-10.01953125	+1.20849609	-99.09667969	+1860
+1458240954.09030010	+19.04150391	-22.11767578	-11.79931641	-5.53710938	+18.08349609	-126.18896484	+1928	+18.25048828	-20.80371094	-10.99511719	-160.72998047	-25.09277344	+83.56201172	+2152	+15.19189453	-21.31787109	-10.81054688	-10.06347656	+1.16455078	-98.92089844	+1844
+1458240954.09450010	+19.04589844	-22.10009766	-11.80810547	-5.47119141	+18.10546875	-126.07910156	+1932	+18.24609375	-20.78173828	-10.98193359	-160.62011719	-25.00488281	+83.40820313	+2148	+15.17871094	-21.30029297	-10.80615234	-10.06347656	+1.18652344	-98.76708984	+1828
+1458240954.09870000	+19.05468750	-22.06933594	-11.81250000	-5.33935547	+18.10546875	-125.88134766	+1936	+18.25048828	-20.75537109	-10.95556641	-160.51025391	-24.80712891	+83.23242188	+2144	+15.16552734	-21.27832031	-10.79736328	-10.04150391	+1.25244141	-98.63525391	+1812
+1458240954.10700010	+19.08105469	-21.98144531	-11.79492188	-5.07568359	+18.03955078	-125.55175781	+1948	+18.27685547	-20.69824219	-10.86328125	-160.33447266	-24.38964844	+83.05664063	+2136	+15.13476563	-21.20361328	-10.79736328	-9.86572266	+1.56005859	-98.43750000	+1796
+1458240954.11120010	+19.10302734	-21.91113281	-11.77734375	-4.87792969	+17.97363281	-125.28808594	+1956	+18.29882813	-20.65869141	-10.81054688	-160.24658203	-24.14794922	+82.96875000	+2136	+15.12597656	-21.17285156	-10.80615234	-9.79980469	+1.73583984	-98.34960938	+1788
+1458240954.11529990	+19.12939453	-21.84082031	-11.75097656	-4.70214844	+17.90771484	-125.06835938	+1968	+18.32080078	-20.62353516	-10.76220703	-160.15869141	-23.90625000	+82.88085938	+2128	+15.10839844	-21.14208984	-10.81494141	-9.71191406	+1.93359375	-98.26171875	+1788
+1458240954.11949990	+19.15136719	-21.77050781	-11.72021484	-4.54833984	+17.84179688	-124.84863281	+1980	+18.34277344	-20.58837891	-10.71826172	-160.04882813	-23.70849609	+82.74902344	+2124	+15.09082031	-21.11132813	-10.82812500	-9.64599609	+2.15332031	-98.17382813	+1788
+1458240954.12360000	+19.17333984	-21.67382813	-11.67187500	-4.35058594	+17.73193359	-124.54101563	+1996	+18.36914063	-20.54882813	-10.67431641	-159.93896484	-23.48876953	+82.61718750	+2116	+15.06445313	-21.07177734	-10.84130859	-9.55810547	+2.41699219	-98.08593750	+1796
+1458240954.12780000	+19.19091797	-21.59033203	-11.61474609	-4.19677734	+17.57812500	-124.27734375	+2020	+18.39111328	-20.51367188	-10.62597656	-159.87304688	-23.29101563	+82.50732422	+2108	+15.03808594	-21.03222656	-10.85009766	-9.49218750	+2.63671875	-97.95410156	+1800
+1458240954.13200000	+19.21289063	-21.52001953	-11.56640625	-4.04296875	+17.44628906	-124.03564453	+2044	+18.40869141	-20.48291016	-10.58642578	-159.78515625	-23.09326172	+82.41943359	+2100	+15.02050781	-20.99707031	-10.85449219	-9.42626953	+2.81250000	-97.86621094	+1808
+1458240954.14030000	+19.24365234	-21.41455078	-11.51367188	-3.75732422	+17.24853516	-123.57421875	+2088	+18.43066406	-20.43017578	-10.52050781	-159.67529297	-22.78564453	+82.19970703	+2084	+14.99414063	-20.93554688	-10.85449219	-9.27246094	+3.07617188	-97.62451172	+1828
+1458240954.14450000	+19.24804688	-21.38818359	-11.50927734	-3.64746094	+17.24853516	-123.37646484	+2104	+18.42626953	-20.40820313	-10.50732422	-159.60937500	-22.74169922	+82.02392578	+2076	+14.99414063	-20.91796875	-10.84570313	-9.22851563	+3.09814453	-97.53662109	+1840
+1458240954.15280010	+19.22607422	-21.38378906	-11.55761719	-3.53759766	+17.35839844	-122.93701172	+2132	+18.39111328	-20.38183594	-10.53808594	-159.47753906	-22.76367188	+81.56250000	+2060	+15.01171875	-20.90478516	-10.82812500	-9.25048828	+2.94433594	-97.27294922	+1864
+1458240954.16109990	+19.18212891	-21.42333984	-11.64111328	-3.49365234	+17.49023438	-122.49755859	+2148	+18.33398438	-20.35107422	-10.60400391	-159.32373047	-22.87353516	+80.94726563	+2052	+15.03808594	-20.91796875	-10.77539063	-9.38232422	+2.48291016	-96.98730469	+1880
+1458240954.16950010	+19.12500000	-21.47167969	-11.75537109	-3.47167969	+17.68798828	-122.08007813	+2152	+18.26367188	-20.32910156	-10.66552734	-159.19189453	-22.98339844	+80.35400391	+2052	+15.08642578	-20.93115234	-10.70507813	-9.53613281	+1.86767578	-96.65771484	+1888
+1458240954.17779990	+19.08544922	-21.51123047	-11.87402344	-3.36181641	+17.92968750	-121.68457031	+2148	+18.20214844	-20.30273438	-10.72265625	-159.01611328	-23.07128906	+79.78271484	+2048	+15.16552734	-20.94873047	-10.63037109	-9.68994141	+1.05468750	-96.19628906	+1884
+1458240954.18199990	+19.05908203	-21.52880859	-11.93115234	-3.33984375	+18.06152344	-121.46484375	+2148	+18.17578125	-20.28515625	-10.75341797	-158.90625000	-23.11523438	+79.47509766	+2048	+15.19189453	-20.94433594	-10.59960938	-9.75585938	+0.72509766	-95.93261719	+1880
+1458240954.18610000	+19.03271484	-21.53320313	-11.98388672	-3.29589844	+18.19335938	-121.22314453	+2144	+18.14941406	-20.26757813	-10.78417969	-158.75244141	-23.15917969	+79.10156250	+2052	+15.22265625	-20.93554688	-10.54687500	-9.88769531	+0.32958984	-95.58105469	+1872
+1458240954.19440010	+18.98876953	-21.52001953	-12.05859375	-3.20800781	+18.34716797	-120.69580078	+2136	+18.11425781	-20.21923828	-10.82373047	-158.51074219	-23.11523438	+78.46435547	+2056	+15.25781250	-20.87841797	-10.49414063	-9.95361328	-0.06591797	-94.87792969	+1852
+1458240954.19860010	+18.98437500	-21.49365234	-12.07177734	-3.14208984	+18.34716797	-120.45410156	+2128	+18.11865234	-20.17968750	-10.81494141	-158.35693359	-23.00537109	+78.20068359	+2056	+15.27099609	-20.82128906	-10.47216797	-9.88769531	-0.10986328	-94.52636719	+1840
+1458240954.20280000	+18.97998047	-21.45410156	-12.07177734	-3.03222656	+18.32519531	-120.23437500	+2120	+18.13183594	-20.13574219	-10.79296875	-158.18115234	-22.82958984	+78.00292969	+2060	+15.27539063	-20.75976563	-10.46337891	-9.75585938	-0.04394531	-94.26269531	+1828
+1458240954.20689990	+18.98437500	-21.40136719	-12.04980469	-2.92236328	+18.28125000	-120.05859375	+2112	+18.15820313	-20.09179688	-10.75341797	-158.02734375	-22.65380859	+77.84912109	+2068	+15.27539063	-20.69384766	-10.46337891	-9.60205078	+0.13183594	-94.02099609	+1820
+1458240954.21110010	+18.99755859	-21.33544922	-12.01025391	-2.79052734	+18.21533203	-119.86083984	+2108	+18.19335938	-20.04345703	-10.71386719	-157.82958984	-22.43408203	+77.69531250	+2076	+15.26660156	-20.63232422	-10.47216797	-9.42626953	+0.37353516	-93.84521484	+1808
+1458240954.21530010	+19.01074219	-21.25634766	-11.95751953	-2.65869141	+18.10546875	-119.66308594	+2108	+18.23730469	-19.99511719	-10.66992188	-157.60986328	-22.19238281	+77.51953125	+2084	+15.25781250	-20.57080078	-10.49414063	-9.22851563	+0.68115234	-93.62548828	+1804
+1458240954.21939990	+19.02832031	-21.17724609	-11.89160156	-2.52685547	+17.95166016	-119.48730469	+2108	+18.28125000	-19.93798828	-10.63037109	-157.41210938	-21.97265625	+77.32177734	+2088	+15.24023438	-20.50048828	-10.52050781	-9.03076172	+1.07666016	-93.40576172	+1804
+1458240954.22359990	+19.04589844	-21.07617188	-11.80371094	-2.39501953	+17.75390625	-119.26757813	+2112	+18.32958984	-19.86767578	-10.57763672	-157.17041016	-21.70898438	+77.14599609	+2100	+15.21386719	-20.42578125	-10.55126953	-8.83300781	+1.49414063	-93.16406250	+1804
+1458240954.22779990	+19.06787109	-20.97509766	-11.70263672	-2.26318359	+17.51220703	-119.09179688	+2120	+18.38232422	-19.80175781	-10.50732422	-156.99462891	-21.37939453	+77.05810547	+2108	+15.17431641	-20.34667969	-10.57324219	-8.65722656	+1.88964844	-92.94433594	+1808
+1458240954.23190000	+19.09423828	-20.86962891	-11.59716797	-2.08740234	+17.27050781	-118.93798828	+2124	+18.43505859	-19.74023438	-10.43701172	-156.79687500	-21.07177734	+77.01416016	+2120	+15.14355469	-20.27636719	-10.59960938	-8.48144531	+2.28515625	-92.74658203	+1812
+1458240954.24029990	+19.15576172	-20.62353516	-11.33349609	-1.64794922	+16.65527344	-118.65234375	+2164	+18.54052734	-19.62158203	-10.31396484	-156.40136719	-20.43457031	+76.90429688	+2140	+15.09082031	-20.13134766	-10.66552734	-8.06396484	+3.01025391	-92.32910156	+1836
+1458240954.24440000	+19.18212891	-20.51806641	-11.23242188	-1.40625000	+16.43554688	-118.52050781	+2184	+18.57568359	-19.55566406	-10.27880859	-156.18164063	-20.23681641	+76.75048828	+2148	+15.07324219	-20.06982422	-10.68750000	-7.86621094	+3.31787109	-92.15332031	+1852
+1458240954.24860000	+19.19531250	-20.42578125	-11.15771484	-1.23046875	+16.30371094	-118.30078125	+2208	+18.59326172	-19.49414063	-10.25683594	-156.00585938	-20.08300781	+76.53076172	+2152	+15.05126953	-20.01708984	-10.72705078	-7.73437500	+3.62548828	-91.86767578	+1868
+1458240954.25280000	+19.19970703	-20.37744141	-11.10937500	-1.14257813	+16.19384766	-118.08105469	+2228	+18.60205078	-19.44140625	-10.23486328	-155.85205078	-19.92919922	+76.35498047	+2156	+15.03808594	-19.96875000	-10.74902344	-7.64648438	+3.82324219	-91.60400391	+1888
+1458240954.25690010	+19.19531250	-20.33789063	-11.08740234	-1.07666016	+16.14990234	-117.81738281	+2244	+18.60644531	-19.39746094	-10.22167969	-155.74218750	-19.77539063	+76.15722656	+2160	+15.02490234	-19.92919922	-10.76660156	-7.60253906	+3.91113281	-91.34033203	+1900
+1458240954.26110010	+19.17773438	-20.31152344	-11.07861328	-1.01074219	+16.14990234	-117.57568359	+2252	+18.59765625	-19.36230469	-10.21289063	-155.63232422	-19.64355469	+75.98144531	+2160	+15.02490234	-19.89404297	-10.77539063	-7.58056641	+3.93310547	-91.07666016	+1912
+1458240954.26530000	+19.16894531	-20.29394531	-11.07861328	-0.94482422	+16.17187500	-117.31201172	+2260	+18.58447266	-19.33154297	-10.20849609	-155.56640625	-19.53369141	+75.78369141	+2156	+15.02929688	-19.85888672	-10.77099609	-7.55859375	+3.82324219	-90.79101563	+1920
+1458240954.26939990	+19.16015625	-20.28076172	-11.10498047	-0.83496094	+16.19384766	-117.04833984	+2268	+18.56250000	-19.30517578	-10.21728516	-155.47851563	-19.46777344	+75.56396484	+2156	+15.04687500	-19.83691406	-10.74902344	-7.55859375	+3.62548828	-90.57128906	+1924
+1458240954.27360010	+19.15576172	-20.28955078	-11.15332031	-0.76904297	+16.30371094	-116.76269531	+2272	+18.53173828	-19.28759766	-10.23925781	-155.41259766	-19.44580078	+75.27832031	+2156	+15.08203125	-19.82812500	-10.72265625	-7.58056641	+3.36181641	-90.35156250	+1928
+1458240954.28189990	+19.11181641	-20.33789063	-11.31152344	-0.74707031	+16.69921875	-116.08154297	+2272	+18.45703125	-19.24365234	-10.31396484	-155.25878906	-19.48974609	+74.57519531	+2160	+15.15234375	-19.80175781	-10.67431641	-7.64648438	+2.79052734	-89.84619141	+1924
+1458240954.28609990	+19.08544922	-20.35986328	-11.39501953	-0.74707031	+16.89697266	-115.70800781	+2272	+18.41308594	-19.22167969	-10.35351563	-155.19287109	-19.53369141	+74.17968750	+2164	+15.18750000	-19.77978516	-10.64794922	-7.71240234	+2.50488281	-89.51660156	+1916
+1458240954.29020000	+19.06787109	-20.37304688	-11.47851563	-0.70312500	+17.09472656	-115.31250000	+2268	+18.36914063	-19.19970703	-10.38427734	-155.12695313	-19.53369141	+73.80615234	+2164	+15.21826172	-19.76220703	-10.61718750	-7.77832031	+2.19726563	-89.16503906	+1904
+1458240954.29440000	+19.05029297	-20.38183594	-11.55761719	-0.65917969	+17.24853516	-114.89501953	+2264	+18.32519531	-19.18212891	-10.41064453	-155.08300781	-19.51171875	+73.45458984	+2164	+15.24902344	-19.73583984	-10.58642578	-7.84423828	+1.88964844	-88.81347656	+1892
+1458240954.29860000	+19.03710938	-20.36865234	-11.62353516	-0.54931641	+17.38037109	-114.43359375	+2252	+18.28125000	-19.16015625	-10.43701172	-155.03906250	-19.42382813	+73.05908203	+2164	+15.27978516	-19.70068359	-10.53808594	-7.91015625	+1.51611328	-88.43994141	+1876
+1458240954.30270000	+19.02392578	-20.34667969	-11.68945313	-0.41748047	+17.51220703	-113.97216797	+2244	+18.24609375	-19.12939453	-10.47216797	-154.92919922	-19.40185547	+72.61962891	+2164	+15.31494141	-19.66552734	-10.50732422	-7.91015625	+1.27441406	-88.11035156	+1860
+1458240954.30690000	+19.01074219	-20.32031250	-11.74218750	-0.32958984	+17.62207031	-113.53271484	+2232	+18.21093750	-19.08984375	-10.50292969	-154.81933594	-19.37988281	+72.18017578	+2164	+15.33691406	-19.62158203	-10.48974609	-7.86621094	+1.16455078	-87.75878906	+1840
+1458240954.31110000	+19.01513672	-20.28515625	-11.78613281	-0.17578125	+17.68798828	-113.07128906	+2224	+18.19335938	-19.04150391	-10.53369141	-154.64355469	-19.31396484	+71.69677734	+2164	+15.35888672	-19.56884766	-10.47216797	-7.82226563	+1.09863281	-87.40722656	+1824
+1458240954.31520010	+19.02392578	-20.23242188	-11.82128906	+0.00000000	+17.75390625	-112.58789063	+2216	+18.18896484	-18.98437500	-10.55126953	-154.44580078	-19.18212891	+71.23535156	+2164	+15.37646484	-19.52050781	-10.46777344	-7.73437500	+1.16455078	-87.05566406	+1812
+1458240954.32360010	+19.03271484	-20.04345703	-11.81689453	+0.41748047	+17.75390625	-111.57714844	+2204	+18.19335938	-18.84375000	-10.53808594	-154.05029297	-18.72070313	+70.37841797	+2164	+15.35009766	-19.37548828	-10.50732422	-7.49267578	+1.64794922	-86.26464844	+1800
+1458240954.32769990	+19.04150391	-19.91601563	-11.77294922	+0.65917969	+17.66601563	-111.09375000	+2196	+18.19335938	-18.76025391	-10.52490234	-153.85253906	-18.45703125	+69.93896484	+2160	+15.31933594	-19.30517578	-10.53369141	-7.38281250	+1.99951172	-85.89111328	+1792
+1458240954.33189990	+19.05908203	-19.79296875	-11.71142578	+0.90087891	+17.46826172	-110.67626953	+2192	+18.21093750	-18.68115234	-10.49853516	-153.65478516	-18.14941406	+69.56542969	+2160	+15.28417969	-19.23925781	-10.56005859	-7.27294922	+2.37304688	-85.51757813	+1788
+1458240954.33610010	+19.08544922	-19.64794922	-11.61914063	+1.20849609	+17.18261719	-110.21484375	+2192	+18.24609375	-18.58886719	-10.45898438	-153.36914063	-17.79785156	+69.21386719	+2160	+15.25341797	-19.17333984	-10.57763672	-7.14111328	+2.70263672	-85.20996094	+1788
+1458240954.34019990	+19.11181641	-19.50732422	-11.53125000	+1.49414063	+16.94091797	-109.79736328	+2196	+18.29443359	-18.49658203	-10.41503906	-153.08349609	-17.40234375	+68.88427734	+2164	+15.21386719	-19.10742188	-10.59960938	-7.00927734	+3.12011719	-84.90234375	+1800
+1458240954.34439990	+19.12939453	-19.36230469	-11.44335938	+1.77978516	+16.72119141	-109.40185547	+2200	+18.34716797	-18.39990234	-10.36669922	-152.77587891	-17.02880859	+68.57666016	+2168	+15.17431641	-19.03710938	-10.62158203	-6.87744141	+3.58154297	-84.59472656	+1816
+1458240954.34850000	+19.13818359	-19.21289063	-11.35546875	+2.06542969	+16.54541016	-108.91845703	+2204	+18.39111328	-18.30322266	-10.32275391	-152.49023438	-16.61132813	+68.20312500	+2164	+15.12158203	-18.96240234	-10.66552734	-6.76757813	+4.08691406	-84.15527344	+1840
+1458240954.35690000	+19.14257813	-18.95800781	-11.19726563	+2.54882813	+16.14990234	-107.99560547	+2224	+18.44824219	-18.14501953	-10.23925781	-152.07275391	-15.82031250	+67.50000000	+2156	+15.02490234	-18.83496094	-10.71386719	-6.67968750	+4.85595703	-83.27636719	+1892
+1458240954.36100010	+19.12939453	-18.83056641	-11.13134766	+2.74658203	+15.97412109	-107.44628906	+2244	+18.45703125	-18.06591797	-10.19531250	-151.89697266	-15.42480469	+67.12646484	+2152	+14.97656250	-18.77343750	-10.73583984	-6.63574219	+5.18554688	-82.79296875	+1920
+1458240954.36520000	+19.11181641	-18.72949219	-11.06982422	+2.92236328	+15.77636719	-106.94091797	+2264	+18.46142578	-18.00000000	-10.16015625	-151.74316406	-15.07324219	+66.73095703	+2144	+14.92822266	-18.70312500	-10.74023438	-6.65771484	+5.44921875	-82.35351563	+1952
+1458240954.36940000	+19.11181641	-18.64599609	-11.02587891	+3.12011719	+15.60058594	-106.47949219	+2284	+18.47460938	-17.94726563	-10.13378906	-151.58935547	-14.74365234	+66.40136719	+2140	+14.90625000	-18.66796875	-10.71826172	-6.72363281	+5.51513672	-82.02392578	+1980
+1458240954.37350010	+19.09423828	-18.59326172	-11.01708984	+3.22998047	+15.51269531	-105.95214844	+2300	+18.48779297	-17.90771484	-10.12500000	-151.45751953	-14.43603516	+65.98388672	+2128	+14.90625000	-18.63281250	-10.69628906	-6.76757813	+5.51513672	-81.60644531	+2008
+1458240954.37770010	+19.07666016	-18.56689453	-11.03466797	+3.31787109	+15.53466797	-105.40283203	+2308	+18.49218750	-17.88574219	-10.11621094	-151.36962891	-14.15039063	+65.56640625	+2116	+14.91503906	-18.58886719	-10.66113281	-6.81152344	+5.42724609	-81.16699219	+2032
+1458240954.38190010	+19.04150391	-18.53613281	-11.06982422	+3.40576172	+15.62255859	-104.78759766	+2320	+18.47460938	-17.85498047	-10.12939453	-151.32568359	-13.90869141	+65.03906250	+2100	+14.92822266	-18.55371094	-10.62158203	-6.87744141	+5.27343750	-80.72753906	+2056
+1458240954.38599990	+18.99755859	-18.50976563	-11.13574219	+3.47167969	+15.79833984	-104.08447266	+2324	+18.42187500	-17.82861328	-10.16455078	-151.32568359	-13.71093750	+64.40185547	+2088	+14.95458984	-18.51416016	-10.58642578	-6.96533203	+5.09765625	-80.15625000	+2072
+1458240954.39439990	+18.91845703	-18.51416016	-11.25439453	+3.47167969	+15.97412109	-102.65625000	+2304	+18.31201172	-17.81542969	-10.24365234	-151.39160156	-13.38134766	+63.12744141	+2064	+15.01171875	-18.43945313	-10.48974609	-7.18505859	+4.52636719	-79.07958984	+2084
+1458240954.39850000	+18.88769531	-18.51855469	-11.30712891	+3.49365234	+15.97412109	-101.95312500	+2280	+18.26367188	-17.81103516	-10.27001953	-151.43554688	-13.18359375	+62.53417969	+2052	+15.05566406	-18.40429688	-10.41064453	-7.31689453	+4.08691406	-78.53027344	+2084
+1458240954.40269990	+18.86132813	-18.51416016	-11.35986328	+3.55957031	+15.99609375	-101.22802734	+2252	+18.22851563	-17.80224609	-10.30078125	-151.43554688	-12.98583984	+61.89697266	+2040	+15.09960938	-18.36474609	-10.34033203	-7.42675781	+3.73535156	-78.00292969	+2080
+1458240954.40689990	+18.84375000	-18.50976563	-11.40380859	+3.66943359	+16.01806641	-100.56884766	+2220	+18.19335938	-17.78906250	-10.33154297	-151.43554688	-12.78808594	+61.28173828	+2032	+15.14355469	-18.32519531	-10.27001953	-7.47070313	+3.40576172	-77.51953125	+2072
+1458240954.41100000	+18.84375000	-18.50097656	-11.45214844	+3.80126953	+15.99609375	-99.82177734	+2184	+18.16259766	-17.77148438	-10.36230469	-151.41357422	-12.54638672	+60.60058594	+2024	+15.18750000	-18.28125000	-10.20849609	-7.55859375	+3.09814453	-76.94824219	+2064
+1458240954.41520000	+18.84375000	-18.49218750	-11.49609375	+3.93310547	+16.01806641	-99.07470703	+2152	+18.12744141	-17.75390625	-10.40185547	-151.39160156	-12.34863281	+59.91943359	+2016	+15.22705078	-18.25048828	-10.16455078	-7.62451172	+2.90039063	-76.35498047	+2056
+1458240954.41940000	+18.83056641	-18.48339844	-11.52246094	+3.97705078	+15.99609375	-98.32763672	+2116	+18.08789063	-17.73193359	-10.41503906	-151.41357422	-12.12890625	+59.26025391	+2008	+15.24462891	-18.18457031	-10.14257813	-7.64648438	+2.83447266	-75.67382813	+2040
+1458240954.42350010	+18.81738281	-18.44824219	-11.52246094	+4.08691406	+15.88623047	-97.51464844	+2084	+18.05273438	-17.68798828	-10.41943359	-151.36962891	-11.84326172	+58.57910156	+2004	+15.24462891	-18.11865234	-10.10742188	-7.69042969	+2.79052734	-75.08056641	+2024
+1458240954.42770000	+18.81298828	-18.38671875	-11.51367188	+4.26269531	+15.73242188	-96.76757813	+2052	+18.03515625	-17.63085938	-10.41943359	-151.25976563	-11.51367188	+57.94189453	+2000	+15.24462891	-18.07031250	-10.08105469	-7.71240234	+2.81250000	-74.53125000	+2008
+1458240954.43179990	+18.82177734	-18.32958984	-11.46972656	+4.41650391	+15.49072266	-96.10839844	+2024	+18.03955078	-17.58251953	-10.38867188	-151.17187500	-11.11816406	+57.45849609	+1996	+15.24462891	-18.00439453	-10.07226563	-7.66845703	+2.92236328	-73.98193359	+1996
+1458240954.43600010	+18.86132813	-18.24609375	-11.38183594	+4.68017578	+15.09521484	-95.51513672	+2008	+18.06152344	-17.51660156	-10.33593750	-150.99609375	-10.65673828	+56.99707031	+2004	+15.22705078	-17.95605469	-10.05029297	-7.64648438	+3.05419922	-73.56445313	+1976
+1458240954.44429990	+18.90527344	-18.05273438	-11.21484375	+5.22949219	+14.56787109	-94.46044922	+1988	+18.10986328	-17.36279297	-10.23046875	-150.60058594	-9.77783203	+56.14013672	+2016	+15.17871094	-17.84179688	-10.08984375	-7.47070313	+3.73535156	-72.55371094	+1964
+1458240954.44849990	+18.91406250	-17.94287109	-11.13574219	+5.49316406	+14.34814453	-93.82324219	+1980	+18.14062500	-17.27490234	-10.18652344	-150.38085938	-9.33837891	+55.63476563	+2024	+15.13476563	-17.77587891	-10.12500000	-7.38281250	+4.19677734	-72.02636719	+1960
+1458240954.45269990	+18.92724609	-17.81982422	-11.06103516	+5.80078125	+14.12841797	-93.18603516	+1972	+18.17138672	-17.18261719	-10.13378906	-150.13916016	-8.85498047	+55.17333984	+2032	+15.08642578	-17.72314453	-10.15576172	-7.31689453	+4.65820313	-71.52099609	+1960
+1458240954.45680000	+18.93603516	-17.68359375	-10.99511719	+6.10839844	+13.93066406	-92.52685547	+1964	+18.20214844	-17.09033203	-10.06347656	-149.94140625	-8.32763672	+54.77783203	+2040	+15.02929688	-17.66601563	-10.19091797	-7.27294922	+5.11962891	-71.01562500	+1960
+1458240954.46100000	+18.93164063	-17.53857422	-10.90722656	+6.45996094	+13.71093750	-91.95556641	+1968	+18.23730469	-16.99365234	-9.97558594	-149.69970703	-7.80029297	+54.44824219	+2052	+14.97216797	-17.60009766	-10.21289063	-7.18505859	+5.53710938	-70.55419922	+1960
+1458240954.46519990	+18.92285156	-17.41552734	-10.81054688	+6.72363281	+13.44726563	-91.45019531	+1988	+18.26367188	-16.91015625	-9.88330078	-149.50195313	-7.31689453	+54.16259766	+2064	+14.91943359	-17.52978516	-10.22607422	-7.07519531	+5.88867188	-70.07080078	+1968
+1458240954.46930000	+18.92724609	-17.29687500	-10.72705078	+7.05322266	+13.22753906	-91.01074219	+2016	+18.29882813	-16.83544922	-9.82177734	-149.28222656	-6.83349609	+53.85498047	+2076	+14.88867188	-17.48144531	-10.23046875	-6.96533203	+6.17431641	-69.69726563	+1980
+1458240954.47350000	+18.93603516	-17.18261719	-10.66113281	+7.38281250	+13.02978516	-90.50537109	+2048	+18.32958984	-16.76513672	-9.77783203	-149.08447266	-6.39404297	+53.45947266	+2084	+14.86669922	-17.42871094	-10.24365234	-6.81152344	+6.43798828	-69.25781250	+1996
+1458240954.47770000	+18.94482422	-17.06396484	-10.60400391	+7.71240234	+12.89794922	-89.97802734	+2084	+18.34277344	-16.70361328	-9.73388672	-148.93066406	-5.97656250	+53.04199219	+2088	+14.83593750	-17.37158203	-10.24804688	-6.72363281	+6.70166016	-68.84033203	+2016
+1458240954.48180010	+18.94921875	-16.93652344	-10.58642578	+8.10791016	+12.85400391	-89.38476563	+2124	+18.35595703	-16.64208984	-9.69433594	-148.77685547	-5.60302734	+52.62451172	+2092	+14.80517578	-17.32763672	-10.24365234	-6.67968750	+6.92138672	-68.44482422	+2036
+1458240954.49020000	+18.89208984	-16.75634766	-10.59521484	+8.56933594	+12.87597656	-88.06640625	+2204	+18.36035156	-16.55859375	-9.61083984	-148.60107422	-4.92187500	+51.92138672	+2096	+14.78320313	-17.20019531	-10.22167969	-6.50390625	+7.09716797	-67.45605469	+2080
+1458240954.49429990	+18.88330078	-16.69042969	-10.60839844	+8.81103516	+12.78808594	-87.45117188	+2232	+18.35156250	-16.51904297	-9.58007813	-148.53515625	-4.59228516	+51.54785156	+2092	+14.79638672	-17.16064453	-10.15576172	-6.45996094	+6.87744141	-67.14843750	+2100
+1458240954.49850010	+18.88330078	-16.62890625	-10.61718750	+9.07470703	+12.70019531	-86.92382813	+2256	+18.32519531	-16.48828125	-9.55371094	-148.49121094	-4.32861328	+51.19628906	+2080	+14.82275391	-17.10351563	-10.08105469	-6.35009766	+6.61376953	-66.77490234	+2116
+1458240954.50260000	+18.87890625	-16.57617188	-10.62158203	+9.29443359	+12.61230469	-86.39648438	+2272	+18.29443359	-16.47070313	-9.53173828	-148.49121094	-4.10888672	+50.80078125	+2072	+14.85351563	-17.03320313	-10.01074219	-6.21826172	+6.37207031	-66.37939453	+2128
+1458240954.50679990	+18.89208984	-16.54101563	-10.62158203	+9.51416016	+12.48046875	-85.93505859	+2272	+18.26806641	-16.45751953	-9.52734375	-148.42529297	-3.91113281	+50.40527344	+2060	+14.90625000	-16.98046875	-9.93603516	-6.06445313	+6.06445313	-66.07177734	+2132
+1458240954.51099990	+18.88769531	-16.52343750	-10.63916016	+9.66796875	+12.43652344	-85.42968750	+2268	+18.24609375	-16.44433594	-9.53173828	-148.38134766	-3.75732422	+50.00976563	+2052	+14.95898438	-16.92773438	-9.87451172	-5.93261719	+5.77880859	-65.67626953	+2128
+1458240954.51510000	+18.88769531	-16.50146484	-10.66552734	+9.79980469	+12.37060547	-84.88037109	+2248	+18.22412109	-16.42236328	-9.52734375	-148.33740234	-3.55957031	+49.61425781	+2044	+15.00292969	-16.87939453	-9.79980469	-5.82275391	+5.44921875	-65.32470703	+2116
+1458240954.51930000	+18.87451172	-16.47070313	-10.70947266	+9.97558594	+12.34863281	-84.26513672	+2228	+18.19335938	-16.39160156	-9.50976563	-148.31542969	-3.36181641	+49.24072266	+2036	+15.03369141	-16.81787109	-9.72509766	-5.75683594	+5.16357422	-64.92919922	+2100
+1458240954.52350000	+18.87011719	-16.43115234	-10.74462891	+10.17333984	+12.30468750	-83.69384766	+2200	+18.15820313	-16.35644531	-9.47460938	-148.24951172	-3.16406250	+48.95507813	+2028	+15.06005859	-16.74755859	-9.63720703	-5.62500000	+4.85595703	-64.57763672	+2080
+1458240954.52760000	+18.85693359	-16.40039063	-10.76220703	+10.32714844	+12.21679688	-83.16650391	+2164	+18.13183594	-16.32128906	-9.43945313	-148.16162109	-2.98828125	+48.69140625	+2020	+15.10400391	-16.67724609	-9.55371094	-5.44921875	+4.50439453	-64.22607422	+2060
+1458240954.53180000	+18.85693359	-16.38720703	-10.74902344	+10.41503906	+12.01904297	-82.72705078	+2120	+18.10546875	-16.28173828	-9.41748047	-148.07373047	-2.79052734	+48.40576172	+2016	+15.14794922	-16.60253906	-9.47900391	-5.22949219	+4.17480469	-63.85253906	+2040
+1458240954.54010010	+18.87011719	-16.33447266	-10.67871094	+10.70068359	+11.60156250	-82.06787109	+2040	+18.07470703	-16.16748047	-9.36914063	-147.76611328	-2.39501953	+47.79052734	+2012	+15.20507813	-16.49707031	-9.33837891	-4.85595703	+3.73535156	-63.34716797	+1992
+1458240954.54430010	+18.85693359	-16.28613281	-10.65673828	+10.83251953	+11.53564453	-81.69433594	+2000	+18.07031250	-16.10595703	-9.32519531	-147.56835938	-2.17529297	+47.54882813	+2016	+15.20947266	-16.42675781	-9.32080078	-4.63623047	+3.75732422	-62.97363281	+1964
+1458240954.54850010	+18.85253906	-16.22900391	-10.62597656	+11.03027344	+11.42578125	-81.32080078	+1964	+18.08349609	-16.04443359	-9.27246094	-147.37060547	-1.93359375	+47.37304688	+2024	+15.20507813	-16.36523438	-9.29443359	-4.46044922	+3.77929688	-62.68798828	+1936
+1458240954.55259990	+18.85253906	-16.15429688	-10.59521484	+11.27197266	+11.33789063	-80.92529297	+1932	+18.10107422	-15.96972656	-9.21533203	-147.12890625	-1.66992188	+47.21923828	+2036	+15.20068359	-16.32128906	-9.27246094	-4.26269531	+3.82324219	-62.38037109	+1912
+1458240954.55679990	+18.83935547	-16.06201172	-10.55126953	+11.49169922	+11.25000000	-80.50781250	+1904	+18.10546875	-15.88183594	-9.14941406	-146.90917969	-1.36230469	+47.04345703	+2044	+15.17871094	-16.24658203	-9.27246094	-3.99902344	+3.99902344	-62.00683594	+1884
+1458240954.56100010	+18.83056641	-15.95214844	-10.47216797	+11.77734375	+11.05224609	-80.22216797	+1892	+18.11865234	-15.78076172	-9.06591797	-146.62353516	-1.03271484	+46.91162109	+2064	+15.13476563	-16.18945313	-9.26367188	-3.82324219	+4.17480469	-61.74316406	+1856
+1458240954.56510000	+18.81738281	-15.83789063	-10.39306641	+12.06298828	+10.92041016	-79.95849609	+1884	+18.13183594	-15.67968750	-8.98242188	-146.35986328	-0.72509766	+46.80175781	+2088	+15.09082031	-16.13671875	-9.26367188	-3.64746094	+4.41650391	-61.50146484	+1824
+1458240954.56929990	+18.81738281	-15.73681641	-10.30517578	+12.34863281	+10.76660156	-79.78271484	+1888	+18.16259766	-15.58740234	-8.91210938	-146.05224609	-0.41748047	+46.71386719	+2112	+15.05126953	-16.08837891	-9.27685547	-3.44970703	+4.70214844	-61.23779297	+1796
+1458240954.57349990	+18.81738281	-15.63134766	-10.20410156	+12.63427734	+10.59082031	-79.60693359	+1904	+18.19775391	-15.49511719	-8.84179688	-145.72265625	-0.13183594	+46.62597656	+2140	+15.01611328	-16.04443359	-9.29443359	-3.25195313	+4.96582031	-61.01806641	+1772
+1458240954.57760000	+18.82177734	-15.51708984	-10.11181641	+12.96386719	+10.45898438	-79.43115234	+1932	+18.22851563	-15.40722656	-8.77148438	-145.41503906	+0.15380859	+46.56005859	+2164	+14.97656250	-16.00927734	-9.31201172	-3.05419922	+5.25146484	-60.79833984	+1760
+1458240954.58590010	+18.79101563	-15.24023438	-9.99316406	+13.73291016	+10.41503906	-78.85986328	+2008	+18.26367188	-15.21386719	-8.61328125	-144.84375000	+0.65917969	+46.38427734	+2216	+14.87548828	-15.90380859	-9.35595703	-2.68066406	+5.91064453	-60.22705078	+1756
+1458240954.59010000	+18.78662109	-15.12158203	-9.92724609	+14.06250000	+10.30517578	-78.59619141	+2060	+18.27246094	-15.12597656	-8.52978516	-144.62402344	+0.92285156	+46.34033203	+2244	+14.83154297	-15.84228516	-9.36474609	-2.48291016	+6.15234375	-59.94140625	+1764
+1458240954.59430000	+18.78662109	-15.01171875	-9.84814453	+14.39208984	+10.15136719	-78.37646484	+2116	+18.27246094	-15.03808594	-8.47705078	-144.38232422	+1.14257813	+46.20849609	+2268	+14.79638672	-15.79833984	-9.35156250	-2.30712891	+6.26220703	-59.74365234	+1772
+1458240954.59840010	+18.77783203	-14.90625000	-9.76464844	+14.72167969	+9.97558594	-78.22265625	+2180	+18.27685547	-14.94580078	-8.41992188	-144.14062500	+1.36230469	+46.12060547	+2292	+14.77880859	-15.74121094	-9.33837891	-2.08740234	+6.32812500	-59.52392578	+1784
+1458240954.60260010	+18.76464844	-14.81835938	-9.67236328	+14.94140625	+9.77783203	-78.11279297	+2244	+18.26806641	-14.87548828	-8.35839844	-143.94287109	+1.53808594	+46.05468750	+2316	+14.75244141	-15.67968750	-9.31201172	-1.88964844	+6.37207031	-59.32617188	+1796
+1458240954.60680010	+18.76464844	-14.73486328	-9.61962891	+15.24902344	+9.64599609	-78.00292969	+2308	+18.25927734	-14.80517578	-8.31884766	-143.72314453	+1.69189453	+45.96679688	+2340	+14.74804688	-15.64013672	-9.26367188	-1.73583984	+6.26220703	-59.23828125	+1812
+1458240954.61089990	+18.76464844	-14.66455078	-9.60205078	+15.49072266	+9.62402344	-77.73925781	+2360	+18.24609375	-14.74804688	-8.28808594	-143.56933594	+1.80175781	+45.83496094	+2356	+14.77441406	-15.57861328	-9.21533203	-1.45019531	+6.10839844	-59.04052734	+1832
+1458240954.61509990	+18.76904297	-14.60742188	-9.58007813	+15.71044922	+9.51416016	-77.45361328	+2400	+18.21972656	-14.69970703	-8.25732422	-143.48144531	+1.86767578	+45.68115234	+2368	+14.80078125	-15.50830078	-9.15820313	-1.16455078	+5.86669922	-58.86474609	+1848
+1458240954.61929990	+18.76464844	-14.55468750	-9.55371094	+15.88623047	+9.42626953	-77.16796875	+2436	+18.17578125	-14.63818359	-8.24853516	-143.41552734	+1.91162109	+45.43945313	+2380	+14.82275391	-15.43798828	-9.08789063	-0.92285156	+5.58105469	-58.68896484	+1864
+1458240954.62760000	+18.73388672	-14.45361328	-9.47460938	+16.17187500	+9.09667969	-76.70654297	+2488	+18.08789063	-14.51513672	-8.20898438	-143.23974609	+2.04345703	+45.02197266	+2404	+14.88867188	-15.27099609	-8.92968750	-0.35156250	+4.87792969	-58.29345703	+1888
+1458240954.63179990	+18.72949219	-14.42285156	-9.44384766	+16.30371094	+8.87695313	-76.53076172	+2500	+18.05273438	-14.46679688	-8.19580078	-143.17382813	+2.13134766	+44.86816406	+2412	+14.92382813	-15.20068359	-8.83740234	-0.10986328	+4.43847656	-58.16162109	+1896
+1458240954.63590000	+18.73388672	-14.38330078	-9.41308594	+16.45751953	+8.63525391	-76.31103516	+2500	+18.01757813	-14.42285156	-8.17822266	-143.08593750	+2.21923828	+44.69238281	+2424	+14.97656250	-15.11718750	-8.73632813	+0.19775391	+3.95507813	-58.05175781	+1900
+1458240954.64010000	+18.73828125	-14.33935547	-9.39550781	+16.63330078	+8.52539063	-76.04736328	+2492	+17.98242188	-14.36572266	-8.16503906	-142.99804688	+2.26318359	+44.49462891	+2432	+15.02929688	-15.03808594	-8.64404297	+0.52734375	+3.51562500	-57.94189453	+1900
+1458240954.64430000	+18.72949219	-14.29101563	-9.36914063	+16.78710938	+8.41552734	-75.80566406	+2480	+17.94726563	-14.30419922	-8.14746094	-142.88818359	+2.30712891	+44.31884766	+2440	+15.06445313	-14.95019531	-8.56054688	+0.83496094	+3.14208984	-57.78808594	+1900
+1458240954.64840010	+18.72509766	-14.23388672	-9.34277344	+16.96289063	+8.28369141	-75.49804688	+2464	+17.92529297	-14.22949219	-8.12988281	-142.73437500	+2.39501953	+44.09912109	+2448	+15.10400391	-14.86230469	-8.48144531	+1.16455078	+2.76855469	-57.61230469	+1900
+1458240954.65260000	+18.72509766	-14.18115234	-9.30761719	+17.13867188	+8.12988281	-75.23437500	+2444	+17.89892578	-14.15478516	-8.11230469	-142.58056641	+2.48291016	+43.90136719	+2456	+15.13916016	-14.78759766	-8.40234375	+1.45019531	+2.41699219	-57.48046875	+1904
+1458240954.65669990	+18.69873047	-14.11523438	-9.27685547	+17.27050781	+7.97607422	-74.88281250	+2420	+17.86376953	-14.08447266	-8.08154297	-142.49267578	+2.57080078	+43.68164063	+2464	+15.14794922	-14.69091797	-8.34960938	+1.75781250	+2.21923828	-57.21679688	+1900
+1458240954.66090010	+18.68994141	-14.02294922	-9.21972656	+17.53417969	+7.75634766	-74.64111328	+2404	+17.84179688	-14.00097656	-8.04199219	-142.31689453	+2.70263672	+43.54980469	+2480	+15.15234375	-14.59863281	-8.29248047	+2.04345703	+2.02148438	-57.04101563	+1896
+1458240954.66919990	+18.66357422	-13.81201172	-9.11865234	+18.10546875	+7.51464844	-74.15771484	+2380	+17.82861328	-13.81201172	-7.93652344	-141.78955078	+3.03222656	+43.35205078	+2516	+15.14355469	-14.44921875	-8.20898438	+2.54882813	+1.80175781	-56.68945313	+1880
+1458240954.67339990	+18.66357422	-13.70654297	-9.06152344	+18.39111328	+7.38281250	-73.93798828	+2376	+17.84619141	-13.71093750	-7.87060547	-141.48193359	+3.22998047	+43.30810547	+2540	+15.13037109	-14.37451172	-8.16943359	+2.79052734	+1.73583984	-56.57958984	+1868
+1458240954.67759990	+18.65478516	-13.58789063	-9.02197266	+18.72070313	+7.36083984	-73.67431641	+2376	+17.85058594	-13.60107422	-7.80908203	-141.17431641	+3.38378906	+43.22021484	+2564	+15.11279297	-14.32617188	-8.13867188	+2.98828125	+1.75781250	-56.49169922	+1856
+1458240954.68170000	+18.62841797	-13.46044922	-8.96044922	+19.00634766	+7.33886719	-73.38867188	+2380	+17.84619141	-13.49121094	-7.74316406	-140.91064453	+3.51562500	+43.13232422	+2588	+15.06884766	-14.25585938	-8.13427734	+3.18603516	+1.91162109	-56.27197266	+1848
+1458240954.68590000	+18.61523438	-13.32421875	-8.89013672	+19.33593750	+7.25097656	-73.16894531	+2400	+17.85498047	-13.37255859	-7.66845703	-140.55908203	+3.69140625	+43.06640625	+2616	+15.02050781	-14.18994141	-8.13867188	+3.38378906	+2.10937500	-56.03027344	+1844
+1458240954.69010000	+18.59326172	-13.18359375	-8.81103516	+19.64355469	+7.16308594	-72.97119141	+2428	+17.85937500	-13.25390625	-7.59814453	-140.22949219	+3.84521484	+43.02246094	+2648	+14.97656250	-14.12841797	-8.13867188	+3.53759766	+2.24121094	-55.81054688	+1840
+1458240954.69420000	+18.57128906	-13.04736328	-8.74511719	+19.95117188	+7.07519531	-72.72949219	+2464	+17.86816406	-13.14404297	-7.51464844	-139.89990234	+4.02099609	+43.02246094	+2684	+14.92382813	-14.06689453	-8.13867188	+3.69140625	+2.41699219	-55.56884766	+1840
+1458240954.69840000	+18.55810547	-12.91113281	-8.67919922	+20.25878906	+6.98730469	-72.53173828	+2504	+17.87695313	-13.03417969	-7.43115234	-139.57031250	+4.17480469	+43.02246094	+2716	+14.87988281	-14.00097656	-8.13427734	+3.88916016	+2.52685547	-55.37109375	+1844
+1458240954.70670010	+18.51855469	-12.64746094	-8.53417969	+20.78613281	+6.87744141	-72.24609375	+2604	+17.87255859	-12.81445313	-7.26855469	-138.97705078	+4.46044922	+43.02246094	+2788	+14.77880859	-13.88671875	-8.10791016	+4.15283203	+2.76855469	-55.08544922	+1860
+1458240954.71090010	+18.50976563	-12.52441406	-8.46826172	+21.04980469	+6.83349609	-72.02636719	+2660	+17.88134766	-12.70458984	-7.18945313	-138.64746094	+4.59228516	+43.04443359	+2824	+14.74804688	-13.82080078	-8.09472656	+4.35058594	+2.81250000	-54.86572266	+1876
+1458240954.71510000	+18.49658203	-12.41015625	-8.39794922	+21.26953125	+6.74560547	-71.82861328	+2720	+17.88134766	-12.60791016	-7.11474609	-138.40576172	+4.68017578	+43.06640625	+2860	+14.71728516	-13.75048828	-8.07714844	+4.54833984	+2.85644531	-54.64599609	+1892
+1458240954.71919990	+18.47460938	-12.29150391	-8.34082031	+21.46728516	+6.70166016	-71.58691406	+2776	+17.86376953	-12.51123047	-7.04882813	-138.16406250	+4.76806641	+43.04443359	+2892	+14.68212891	-13.68457031	-8.05078125	+4.68017578	+2.83447266	-54.44824219	+1908
+1458240954.72340010	+18.45703125	-12.18164063	-8.29248047	+21.64306641	+6.65771484	-71.34521484	+2832	+17.85058594	-12.41455078	-6.99169922	-137.94433594	+4.83398438	+42.95654297	+2928	+14.66894531	-13.59667969	-8.02001953	+4.94384766	+2.79052734	-54.18457031	+1928
+1458240954.72760010	+18.43505859	-12.08496094	-8.23095703	+21.75292969	+6.54785156	-71.12548828	+2884	+17.82861328	-12.32666016	-6.92578125	-137.76855469	+4.94384766	+42.91259766	+2960	+14.65136719	-13.49560547	-7.98046875	+5.16357422	+2.63671875	-53.94287109	+1948
+1458240954.73169990	+18.42187500	-11.99267578	-8.17822266	+21.86279297	+6.43798828	-70.92773438	+2936	+17.80664063	-12.23437500	-6.87744141	-137.59277344	+5.05371094	+42.82470703	+2992	+14.64697266	-13.41210938	-7.91894531	+5.36132813	+2.37304688	-53.78906250	+1972
+1458240954.73589990	+18.40869141	-11.90478516	-8.14306641	+21.95068359	+6.37207031	-70.64208984	+2980	+17.78906250	-12.15087891	-6.82910156	-137.43896484	+5.11962891	+42.75878906	+3020	+14.66455078	-13.31542969	-7.84863281	+5.64697266	+2.04345703	-53.63525391	+1992
+1458240954.74420000	+18.36914063	-11.73779297	-8.07275391	+22.06054688	+6.24023438	-70.07080078	+3048	+17.72753906	-11.98828125	-6.74121094	-137.17529297	+5.22949219	+42.56103516	+3072	+14.67773438	-13.12646484	-7.70361328	+6.15234375	+1.40625000	-53.32763672	+2032
+1458240954.74840000	+18.36035156	-11.65429688	-8.04638672	+22.12646484	+6.21826172	-69.71923828	+3072	+17.70117188	-11.90917969	-6.70605469	-137.06542969	+5.29541016	+42.40722656	+3096	+14.69970703	-13.01660156	-7.62451172	+6.45996094	+1.03271484	-53.08593750	+2048
+1458240954.75250010	+18.34716797	-11.57519531	-8.02001953	+22.17041016	+6.17431641	-69.38964844	+3088	+17.67480469	-11.82568359	-6.67089844	-136.95556641	+5.33935547	+42.23144531	+3116	+14.72607422	-12.90234375	-7.54980469	+6.76757813	+0.65917969	-52.86621094	+2064
+1458240954.75670000	+18.31640625	-11.48730469	-7.99804688	+22.21435547	+6.17431641	-68.99414063	+3100	+17.63525391	-11.74218750	-6.64013672	-136.86767578	+5.38330078	+42.03369141	+3140	+14.73925781	-12.78369141	-7.47509766	+7.05322266	+0.28564453	-52.60253906	+2076
+1458240954.76090000	+18.28564453	-11.40820313	-7.97607422	+22.19238281	+6.17431641	-68.64257813	+3108	+17.60449219	-11.65429688	-6.61376953	-136.75781250	+5.42724609	+41.83593750	+3160	+14.75683594	-12.66064453	-7.39599609	+7.38281250	-0.06591797	-52.40478516	+2084
+1458240954.76500010	+18.25048828	-11.32031250	-7.94970703	+22.19238281	+6.19628906	-68.29101563	+3112	+17.57373047	-11.55761719	-6.58300781	-136.60400391	+5.47119141	+41.61621094	+3184	+14.76562500	-12.55517578	-7.32128906	+7.64648438	-0.39550781	-52.20703125	+2092
+1458240954.76920010	+18.21972656	-11.23681641	-7.91455078	+22.19238281	+6.17431641	-68.00537109	+3116	+17.54296875	-11.46093750	-6.54785156	-136.45019531	+5.53710938	+41.41845703	+3208	+14.77001953	-12.44531250	-7.24658203	+7.88818359	-0.70312500	-52.00927734	+2100
+1458240954.77749990	+18.18896484	-11.04785156	-7.83105469	+22.32421875	+6.17431641	-67.45605469	+3120	+17.49462891	-11.27197266	-6.47314453	-136.18652344	+5.55908203	+41.13281250	+3256	+14.77880859	-12.23876953	-7.11474609	+8.37158203	-1.25244141	-51.61376953	+2116
+1458240954.78169990	+18.15380859	-10.93798828	-7.79150391	+22.36816406	+6.26220703	-67.14843750	+3120	+17.46386719	-11.16650391	-6.42480469	-136.03271484	+5.55908203	+41.00097656	+3284	+14.76562500	-12.13330078	-7.06640625	+8.59130859	-1.36230469	-51.32812500	+2120
+1458240954.78590010	+18.12304688	-10.84130859	-7.73876953	+22.39013672	+6.30615234	-66.90673828	+3120	+17.45068359	-11.05664063	-6.38085938	-135.83496094	+5.55908203	+40.86914063	+3316	+14.74804688	-12.02783203	-7.02246094	+8.81103516	-1.45019531	-51.06445313	+2124
+1458240954.79000000	+18.09228516	-10.73144531	-7.69482422	+22.47802734	+6.41601563	-66.66503906	+3128	+17.43310547	-10.94238281	-6.33251953	-135.61523438	+5.58105469	+40.71533203	+3344	+14.72607422	-11.93554688	-6.97851563	+8.96484375	-1.53808594	-50.82275391	+2128
+1458240954.79839990	+18.02636719	-10.49853516	-7.55859375	+22.63183594	+6.48193359	-66.35742188	+3164	+17.40234375	-10.71386719	-6.20947266	-135.15380859	+5.60302734	+40.60546875	+3416	+14.66455078	-11.74658203	-6.92578125	+9.27246094	-1.56005859	-50.29541016	+2136
+1458240954.80250000	+17.99560547	-10.37548828	-7.47949219	+22.74169922	+6.50390625	-66.24755859	+3188	+17.38916016	-10.58203125	-6.13916016	-134.86816406	+5.62500000	+40.62744141	+3460	+14.62939453	-11.67187500	-6.90380859	+9.36035156	-1.49414063	-50.07568359	+2140
+1458240954.81080010	+17.93408203	-10.13378906	-7.32128906	+22.96142578	+6.54785156	-66.07177734	+3256	+17.38037109	-10.33154297	-5.98535156	-134.27490234	+5.64697266	+40.73730469	+3548	+14.55029297	-11.51367188	-6.85986328	+9.58007813	-1.31835938	-49.52636719	+2160
+1458240954.81920000	+17.88134766	-9.88330078	-7.18066406	+23.24707031	+6.63574219	-65.78613281	+3340	+17.35400391	-10.09423828	-5.83154297	-133.76953125	+5.66894531	+40.80322266	+3636	+14.46679688	-11.35546875	-6.82031250	+9.77783203	-1.14257813	-48.97705078	+2192
+1458240954.82329990	+17.84619141	-9.75585938	-7.11474609	+23.40087891	+6.67968750	-65.63232422	+3388	+17.34082031	-9.97558594	-5.75244141	-133.50585938	+5.69091797	+40.89111328	+3680	+14.43164063	-11.26757813	-6.80712891	+9.90966797	-1.03271484	-48.64746094	+2212
+1458240954.83170010	+17.78027344	-9.51416016	-6.96533203	+23.62060547	+6.61376953	-65.36865234	+3492	+17.31445313	-9.73388672	-5.59423828	-132.93457031	+5.80078125	+41.08886719	+3772	+14.35693359	-11.09619141	-6.75439453	+10.12939453	-0.96679688	-48.03222656	+2256
+1458240954.83579990	+17.74951172	-9.39550781	-6.89501953	+23.77441406	+6.59179688	-65.17089844	+3544	+17.30126953	-9.61523438	-5.51953125	-132.64892578	+5.84472656	+41.17675781	+3820	+14.33496094	-11.00390625	-6.71923828	+10.30517578	-1.01074219	-47.72460938	+2280
+1458240954.83999990	+17.72314453	-9.27246094	-6.82910156	+23.90625000	+6.54785156	-64.97314453	+3596	+17.27929688	-9.50537109	-5.44482422	-132.40722656	+5.86669922	+41.28662109	+3860	+14.30859375	-10.90722656	-6.68408203	+10.45898438	-1.03271484	-47.43896484	+2304
+1458240954.84830000	+17.67041016	-9.05273438	-6.73681641	+24.16992188	+6.59179688	-64.44580078	+3692	+17.23095703	-9.29882813	-5.31738281	-131.98974609	+5.91064453	+41.35253906	+3936	+14.28222656	-10.71386719	-6.57421875	+10.83251953	-1.27441406	-46.86767578	+2360
+1458240954.85669990	+17.61328125	-8.83740234	-6.66210938	+24.36767578	+6.59179688	-63.78662109	+3772	+17.17382813	-9.11425781	-5.22509766	-131.68212891	+5.91064453	+41.24267578	+4000	+14.26904297	-10.48535156	-6.45117188	+11.31591797	-1.69189453	-46.27441406	+2416
+1458240954.86500000	+17.55615234	-8.62207031	-6.57421875	+24.56542969	+6.52587891	-63.14941406	+3840	+17.09912109	-8.92529297	-5.13720703	-131.39648438	+5.91064453	+41.15478516	+4056	+14.26904297	-10.24804688	-6.31494141	+11.86523438	-2.19726563	-45.70312500	+2468
+1458240954.87330010	+17.51220703	-8.42871094	-6.49511719	+24.74121094	+6.48193359	-62.53417969	+3884	+17.03320313	-8.74072266	-5.04931641	-131.06689453	+5.88867188	+41.08886719	+4116	+14.28222656	-10.01513672	-6.14794922	+12.41455078	-2.87841797	-45.24169922	+2520
+1458240954.88170000	+17.46386719	-8.22216797	-6.43359375	+24.96093750	+6.59179688	-61.87500000	+3912	+16.96289063	-8.56054688	-4.97900391	-130.78125000	+5.75683594	+40.91308594	+4164	+14.28662109	-9.78662109	-5.98535156	+12.96386719	-3.47167969	-44.80224609	+2560
+1458240954.89000010	+17.41992188	-8.02441406	-6.35449219	+25.13671875	+6.63574219	-61.28173828	+3928	+16.89257813	-8.37158203	-4.91308594	-130.47363281	+5.64697266	+40.67138672	+4216	+14.28662109	-9.55371094	-5.84033203	+13.51318359	-3.99902344	-44.34082031	+2592
+1458240954.89829990	+17.36279297	-7.82226563	-6.24902344	+25.33447266	+6.56982422	-60.77636719	+3944	+16.82226563	-8.16503906	-4.81201172	-130.07812500	+5.58105469	+40.62744141	+4272	+14.27343750	-9.32958984	-5.71728516	+14.04052734	-4.39453125	-43.83544922	+2612
+1458240954.90249990	+17.33642578	-7.71240234	-6.19628906	+25.48828125	+6.59179688	-60.53466797	+3948	+16.79589844	-8.05517578	-4.75927734	-129.81445313	+5.53710938	+40.62744141	+4308	+14.25585938	-9.23730469	-5.66015625	+14.21630859	-4.50439453	-43.59375000	+2620
+1458240954.91080000	+17.28808594	-7.51025391	-6.08203125	+25.77392578	+6.59179688	-60.16113281	+3972	+16.75634766	-7.83544922	-4.63183594	-129.28710938	+5.51513672	+40.71533203	+4376	+14.21630859	-9.05273438	-5.55468750	+14.56787109	-4.68017578	-43.13232422	+2636
+1458240954.91910000	+17.22656250	-7.29931641	-5.96777344	+26.05957031	+6.63574219	-59.76562500	+4000	+16.71679688	-7.60693359	-4.51318359	-128.71582031	+5.49316406	+40.71533203	+4444	+14.16357422	-8.88134766	-5.48437500	+14.89746094	-4.63623047	-42.62695313	+2648
+1458240954.92750000	+17.15185547	-7.07519531	-5.83593750	+26.38916016	+6.59179688	-59.41406250	+4048	+16.67285156	-7.37402344	-4.38574219	-128.12255859	+5.51513672	+40.73730469	+4516	+14.09765625	-8.71435547	-5.44042969	+15.13916016	-4.46044922	-42.01171875	+2664
+1458240954.93580010	+17.09033203	-6.86865234	-5.69970703	+26.71875000	+6.50390625	-59.12841797	+4116	+16.63769531	-7.14550781	-4.23193359	-127.48535156	+5.62500000	+40.89111328	+4596	+14.03173828	-8.56054688	-5.37890625	+15.35888672	-4.35058594	-41.50634766	+2684
+1458240954.94409990	+17.02880859	-6.65771484	-5.57226563	+27.09228516	+6.45996094	-58.86474609	+4192	+16.60693359	-6.93017578	-4.08691406	-126.89208984	+5.66894531	+41.02294922	+4672	+13.97021484	-8.41113281	-5.31738281	+15.55664063	-4.24072266	-41.02294922	+2712
+1458240954.94829990	+16.99804688	-6.56103516	-5.51513672	+27.24609375	+6.45996094	-58.71093750	+4236	+16.58496094	-6.82910156	-4.02978516	-126.65039063	+5.66894531	+41.00097656	+4708	+13.94384766	-8.33203125	-5.28662109	+15.68847656	-4.21875000	-40.78125000	+2732
+1458240954.95660000	+16.94531250	-6.35449219	-5.39648438	+27.59765625	+6.37207031	-58.35937500	+4320	+16.54541016	-6.62255859	-3.91552734	-126.12304688	+5.73486328	+40.93505859	+4772	+13.89990234	-8.16064453	-5.20751953	+16.01806641	-4.26269531	-40.29785156	+2776
+1458240954.96490000	+16.88378906	-6.16113281	-5.29541016	+27.88330078	+6.30615234	-57.96386719	+4400	+16.48828125	-6.43798828	-3.80126953	-125.74951172	+5.75683594	+40.97900391	+4836	+13.86914063	-7.98046875	-5.12402344	+16.34765625	-4.41650391	-39.83642578	+2824
+1458240954.97330000	+16.85742188	-5.98535156	-5.18554688	+28.16894531	+6.17431641	-57.65625000	+4472	+16.44433594	-6.26660156	-3.70019531	-125.37597656	+5.77880859	+41.02294922	+4896	+13.85595703	-7.80908203	-4.99658203	+16.72119141	-4.83398438	-39.52880859	+2876
+1458240954.97740010	+16.84423828	-5.89746094	-5.13281250	+28.32275391	+6.08642578	-57.50244141	+4500	+16.41796875	-6.18310547	-3.65185547	-125.20019531	+5.77880859	+41.02294922	+4924	+13.85595703	-7.70800781	-4.93066406	+16.98486328	-5.05371094	-39.37500000	+2904
+1458240954.98580000	+16.80908203	-5.72167969	-5.04052734	+28.56445313	+5.99853516	-57.08496094	+4544	+16.36083984	-6.03369141	-3.57275391	-124.93652344	+5.73486328	+40.97900391	+4972	+13.85156250	-7.51464844	-4.79882813	+17.49023438	-5.55908203	-39.04541016	+2960
+1458240954.99830010	+16.76953125	-5.47119141	-4.89550781	+28.93798828	+5.77880859	-56.51367188	+4584	+16.28173828	-5.79638672	-3.44531250	-124.49707031	+5.73486328	+41.04492188	+5040	+13.85595703	-7.22021484	-4.59228516	+18.28125000	-6.39404297	-38.58398438	+3028
+1458240955.01079990	+16.73437500	-5.22509766	-4.73730469	+29.31152344	+5.49316406	-56.09619141	+4600	+16.21142578	-5.56787109	-3.30468750	-123.99169922	+5.80078125	+41.26464844	+5104	+13.85595703	-6.94775391	-4.39013672	+19.02832031	-7.14111328	-38.21044922	+3084
+1458240955.01910000	+16.70361328	-5.05371094	-4.63183594	+29.61914063	+5.38330078	-55.81054688	+4600	+16.17626953	-5.40966797	-3.20800781	-123.59619141	+5.86669922	+41.39648438	+5144	+13.85156250	-6.78076172	-4.28027344	+19.48974609	-7.51464844	-37.90283203	+3112
+1458240955.02740000	+16.65966797	-4.89111328	-4.53076172	+29.90478516	+5.29541016	-55.54687500	+4608	+16.13232422	-5.24707031	-3.11572266	-123.15673828	+5.97656250	+41.52832031	+5176	+13.82958984	-6.63134766	-4.18798828	+19.81933594	-7.73437500	-37.59521484	+3128
+1458240955.03580000	+16.61572266	-4.72851563	-4.40771484	+30.16845703	+5.09765625	-55.39306641	+4620	+16.10595703	-5.08886719	-2.99267578	-122.65136719	+6.17431641	+41.81396484	+5216	+13.80322266	-6.49511719	-4.10449219	+20.08300781	-7.93212891	-37.30957031	+3144
+1458240955.04410000	+16.56738281	-4.55712891	-4.28027344	+30.47607422	+4.94384766	-55.34912109	+4648	+16.07958984	-4.92626953	-2.87402344	-122.08007813	+6.35009766	+42.07763672	+5252	+13.77246094	-6.37646484	-4.03417969	+20.28076172	-8.02001953	-37.06787109	+3160
+1458240955.05240010	+16.51904297	-4.39453125	-4.17919922	+30.76171875	+4.94384766	-55.15136719	+4680	+16.05322266	-4.76806641	-2.77294922	-121.57470703	+6.50390625	+42.18750000	+5280	+13.73730469	-6.26660156	-3.97705078	+20.43457031	-8.02001953	-36.76025391	+3172
+1458240955.06069990	+16.46630859	-4.24072266	-4.06494141	+31.00341797	+4.83398438	-55.04150391	+4724	+16.02246094	-4.60986328	-2.65869141	-121.00341797	+6.70166016	+42.36328125	+5316	+13.70654297	-6.15234375	-3.91552734	+20.58837891	-8.06396484	-36.45263672	+3192
+1458240955.06909990	+16.42236328	-4.08251953	-3.94189453	+31.26708984	+4.70214844	-54.99755859	+4776	+16.00048828	-4.46923828	-2.54003906	-120.47607422	+6.92138672	+42.60498047	+5348	+13.67578125	-6.03369141	-3.84960938	+20.76416016	-8.19580078	-36.21093750	+3212
+1458240955.07320000	+16.40478516	-4.01220703	-3.88916016	+31.37695313	+4.68017578	-54.93164063	+4804	+15.98730469	-4.40332031	-2.48730469	-120.23437500	+7.00927734	+42.69287109	+5364	+13.66699219	-5.98095703	-3.81005859	+20.83007813	-8.30566406	-36.10107422	+3224
+1458240955.08160000	+16.37841797	-3.87158203	-3.78369141	+31.57470703	+4.61425781	-54.84375000	+4852	+15.96533203	-4.27148438	-2.38183594	-119.72900391	+7.14111328	+42.82470703	+5396	+13.65380859	-5.85791016	-3.73095703	+21.04980469	-8.52539063	-35.90332031	+3252
+1458240955.08990000	+16.35205078	-3.73974609	-3.68701172	+31.75048828	+4.59228516	-54.66796875	+4896	+15.93896484	-4.14843750	-2.29394531	-119.31152344	+7.27294922	+42.86865234	+5424	+13.64501953	-5.71728516	-3.65185547	+21.37939453	-8.81103516	-35.63964844	+3280
+1458240955.09820010	+16.34326172	-3.61230469	-3.58593750	+31.92626953	+4.48242188	-54.51416016	+4928	+15.91699219	-4.03857422	-2.20605469	-118.89404297	+7.36083984	+42.97851563	+5444	+13.64941406	-5.57666016	-3.54199219	+21.73095703	-9.31640625	-35.48583984	+3308
+1458240955.10660000	+16.33886719	-3.49365234	-3.48925781	+32.08007813	+4.37255859	-54.42626953	+4948	+15.89501953	-3.93310547	-2.11816406	-118.47656250	+7.44873047	+43.08837891	+5468	+13.65820313	-5.43603516	-3.42773438	+22.12646484	-9.84375000	-35.35400391	+3336
+1458240955.11490010	+16.33886719	-3.37939453	-3.39697266	+32.23388672	+4.30664063	-54.25048828	+4952	+15.88183594	-3.83203125	-2.03906250	-118.08105469	+7.49267578	+43.15429688	+5480	+13.66699219	-5.29541016	-3.31787109	+22.52197266	-10.34912109	-35.20019531	+3356
+1458240955.12319990	+16.33007813	-3.26953125	-3.30468750	+32.38769531	+4.19677734	-54.11865234	+4948	+15.86425781	-3.72656250	-1.96875000	-117.66357422	+7.49267578	+43.19824219	+5492	+13.67578125	-5.15917969	-3.21240234	+22.91748047	-10.85449219	-35.06835938	+3372
+1458240955.13150000	+16.32128906	-3.15527344	-3.20800781	+32.56347656	+4.06494141	-54.00878906	+4936	+15.85107422	-3.62109375	-1.89404297	-117.24609375	+7.53662109	+43.28613281	+5496	+13.68457031	-5.02734375	-3.11132813	+23.29101563	-11.31591797	-34.95849609	+3384
+1458240955.13990000	+16.30810547	-3.04541016	-3.10693359	+32.73925781	+3.91113281	-53.94287109	+4920	+15.83789063	-3.51562500	-1.80615234	-116.78466797	+7.58056641	+43.48388672	+5504	+13.68457031	-4.92187500	-3.01464844	+23.55468750	-11.73339844	-34.89257813	+3388
+1458240955.14820000	+16.28173828	-2.93994141	-3.01025391	+32.91503906	+3.77929688	-53.92089844	+4908	+15.82910156	-3.40136719	-1.71826172	-116.30126953	+7.62451172	+43.70361328	+5512	+13.68017578	-4.82519531	-2.94433594	+23.73046875	-11.97509766	-34.76074219	+3384
+1458240955.15650010	+16.25537109	-2.83447266	-2.91357422	+33.11279297	+3.64746094	-53.89892578	+4900	+15.82031250	-3.28710938	-1.63476563	-115.79589844	+7.66845703	+43.90136719	+5516	+13.67138672	-4.73730469	-2.88720703	+23.86230469	-12.12890625	-34.62890625	+3380
+1458240955.16490010	+16.22021484	-2.73339844	-2.81689453	+33.28857422	+3.49365234	-53.94287109	+4904	+15.80273438	-3.17724609	-1.53808594	-115.31250000	+7.71240234	+44.20898438	+5528	+13.65820313	-4.66699219	-2.83886719	+23.88427734	-12.23876953	-34.54101563	+3372
+1458240955.17319990	+16.19824219	-2.63671875	-2.72021484	+33.46435547	+3.33984375	-54.05273438	+4920	+15.79833984	-3.07177734	-1.43261719	-114.82910156	+7.80029297	+44.60449219	+5540	+13.64941406	-4.60107422	-2.79052734	+23.90625000	-12.34863281	-34.45312500	+3368
+1458240955.18150000	+16.17626953	-2.54003906	-2.63232422	+33.66210938	+3.22998047	-54.11865234	+4944	+15.79394531	-2.97070313	-1.33154297	-114.36767578	+7.82226563	+44.95605469	+5556	+13.63623047	-4.53955078	-2.75097656	+23.90625000	-12.41455078	-34.36523438	+3364
+1458240955.18989990	+16.15429688	-2.44775391	-2.54882813	+33.81591797	+3.14208984	-54.20654297	+4972	+15.77636719	-2.87841797	-1.24804688	-113.99414063	+7.82226563	+45.24169922	+5568	+13.62744141	-4.47363281	-2.70703125	+23.92822266	-12.48046875	-34.25537109	+3364
+1458240955.20230010	+16.14111328	-2.32031250	-2.43017578	+34.01367188	+3.03222656	-54.27246094	+5020	+15.77197266	-2.76416016	-1.11621094	-113.51074219	+7.84423828	+45.74707031	+5584	+13.62304688	-4.35937500	-2.62353516	+24.06005859	-12.74414063	-34.12353516	+3372
+1458240955.21070000	+16.14550781	-2.24121094	-2.35107422	+34.14550781	+2.94433594	-54.33837891	+5044	+15.77197266	-2.69384766	-1.04589844	-113.26904297	+7.80029297	+45.98876953	+5588	+13.62744141	-4.28027344	-2.55322266	+24.21386719	-13.05175781	-34.10156250	+3384
+1458240955.21900010	+16.15429688	-2.17089844	-2.28076172	+34.21142578	+2.87841797	-54.33837891	+5056	+15.77197266	-2.63671875	-0.98876953	-113.07128906	+7.73437500	+46.14257813	+5584	+13.63623047	-4.19238281	-2.47851563	+24.43359375	-13.35937500	-34.03564453	+3400
+1458240955.22729990	+16.15429688	-2.10498047	-2.22802734	+34.23339844	+2.92236328	-54.27246094	+5060	+15.76318359	-2.58398438	-0.94042969	-112.96142578	+7.64648438	+46.25244141	+5576	+13.64501953	-4.10009766	-2.40380859	+24.69726563	-13.71093750	-33.96972656	+3416
+1458240955.23569990	+16.16748047	-2.03906250	-2.16210938	+34.27734375	+2.83447266	-54.29443359	+5052	+15.76318359	-2.53125000	-0.88769531	-112.82958984	+7.58056641	+46.40625000	+5568	+13.65380859	-4.01220703	-2.32470703	+24.93896484	-14.10644531	-33.92578125	+3428
+1458240955.23980000	+16.17187500	-2.01269531	-2.12255859	+34.27734375	+2.79052734	-54.33837891	+5048	+15.76757813	-2.50927734	-0.86572266	-112.78564453	+7.53662109	+46.47216797	+5560	+13.65820313	-3.96826172	-2.28515625	+25.04882813	-14.28222656	-33.92578125	+3432
+1458240955.24819990	+16.17626953	-1.95556641	-2.06542969	+34.27734375	+2.76855469	-54.33837891	+5028	+15.76318359	-2.46093750	-0.82177734	-112.69775391	+7.42675781	+46.56005859	+5544	+13.66699219	-3.88916016	-2.21923828	+25.29052734	-14.58984375	-33.85986328	+3440
+1458240955.25650000	+16.18066406	-1.90283203	-2.01708984	+34.25537109	+2.83447266	-54.31640625	+5004	+15.76318359	-2.41259766	-0.78222656	-112.60986328	+7.31689453	+46.66992188	+5528	+13.67578125	-3.81884766	-2.16210938	+25.44433594	-14.83154297	-33.79394531	+3444
+1458240955.26070000	+16.18066406	-1.87646484	-1.98632813	+34.25537109	+2.81250000	-54.38232422	+4992	+15.75878906	-2.38623047	-0.76025391	-112.56591797	+7.27294922	+46.73583984	+5520	+13.67138672	-3.78808594	-2.14013672	+25.46630859	-14.91943359	-33.77197266	+3440
+1458240955.26900010	+16.17187500	-1.82373047	-1.92041016	+34.25537109	+2.74658203	-54.51416016	+4980	+15.75878906	-2.33349609	-0.70312500	-112.45605469	+7.20703125	+46.95556641	+5512	+13.67138672	-3.73535156	-2.10058594	+25.51025391	-15.05126953	-33.72802734	+3436
+1458240955.27729990	+16.16308594	-1.77099609	-1.84130859	+34.25537109	+2.63671875	-54.71191406	+4972	+15.75439453	-2.28076172	-0.64599609	-112.32421875	+7.14111328	+47.19726563	+5500	+13.67138672	-3.70019531	-2.06542969	+25.46630859	-15.16113281	-33.70605469	+3424
+1458240955.28559990	+16.14990234	-1.72705078	-1.79296875	+34.21142578	+2.65869141	-54.82177734	+4976	+15.75439453	-2.22802734	-0.58886719	-112.21435547	+7.07519531	+47.46093750	+5496	+13.66699219	-3.67382813	-2.04345703	+25.37841797	-15.13916016	-33.68408203	+3412
+1458240955.29399990	+16.13232422	-1.67871094	-1.73583984	+34.21142578	+2.61474609	-54.93164063	+4984	+15.75439453	-2.17529297	-0.52734375	-112.08251953	+7.03125000	+47.70263672	+5492	+13.66259766	-3.64746094	-2.02587891	+25.26855469	-15.11718750	-33.61816406	+3396
+1458240955.29810000	+16.12792969	-1.65234375	-1.70068359	+34.25537109	+2.54882813	-55.01953125	+4996	+15.75439453	-2.14453125	-0.49658203	-111.99462891	+7.00927734	+47.85644531	+5492	+13.66259766	-3.63427734	-2.01708984	+25.22460938	-15.11718750	-33.59619141	+3392
+1458240955.30650000	+16.11474609	-1.61279297	-1.63037109	+34.23339844	+2.41699219	-55.15136719	+5020	+15.75439453	-2.10058594	-0.43066406	-111.88476563	+6.98730469	+48.14208984	+5488	+13.66259766	-3.60791016	-1.99511719	+25.13671875	-15.11718750	-33.59619141	+3380
+1458240955.31480000	+16.11035156	-1.57324219	-1.58203125	+34.23339844	+2.37304688	-55.19531250	+5036	+15.75878906	-2.05664063	-0.38232422	-111.79687500	+6.92138672	+48.31787109	+5484	+13.66259766	-3.57714844	-1.96875000	+25.11474609	-15.16113281	-33.57421875	+3376
+1458240955.32310010	+16.11035156	-1.53808594	-1.54248047	+34.21142578	+2.39501953	-55.15136719	+5052	+15.76318359	-2.02148438	-0.34277344	-111.73095703	+6.87744141	+48.42773438	+5476	+13.66259766	-3.54199219	-1.93798828	+25.11474609	-15.22705078	-33.53027344	+3372
+1458240955.33150010	+16.11035156	-1.49853516	-1.50732422	+34.25537109	+2.32910156	-55.04150391	+5064	+15.76757813	-1.99072266	-0.30322266	-111.70898438	+6.85546875	+48.51562500	+5468	+13.66699219	-3.48925781	-1.90283203	+25.22460938	-15.33691406	-33.44238281	+3372
+1458240955.33559990	+16.11474609	-1.47656250	-1.48535156	+34.27734375	+2.30712891	-54.99755859	+5064	+15.76757813	-1.97753906	-0.29003906	-111.70898438	+6.85546875	+48.55957031	+5460	+13.67138672	-3.46289063	-1.88085938	+25.31250000	-15.44677734	-33.44238281	+3372
+1458240955.34400010	+16.12792969	-1.45458984	-1.45458984	+34.25537109	+2.28515625	-54.86572266	+5056	+15.76757813	-1.95996094	-0.26367188	-111.73095703	+6.81152344	+48.60351563	+5444	+13.67578125	-3.40576172	-1.82812500	+25.46630859	-15.66650391	-33.39843750	+3376
+1458240955.35229990	+16.14111328	-1.42822266	-1.43261719	+34.25537109	+2.28515625	-54.68994141	+5036	+15.77197266	-1.94238281	-0.24609375	-111.73095703	+6.76757813	+48.58154297	+5424	+13.68017578	-3.34863281	-1.78417969	+25.64208984	-15.86425781	-33.33251953	+3380
+1458240955.36060000	+16.14550781	-1.39746094	-1.41503906	+34.27734375	+2.28515625	-54.49218750	+5012	+15.76757813	-1.92480469	-0.22851563	-111.75292969	+6.74560547	+48.55957031	+5404	+13.68017578	-3.29150391	-1.74462891	+25.79589844	-16.04003906	-33.22265625	+3376
+1458240955.36480000	+16.14550781	-1.38427734	-1.40185547	+34.27734375	+2.26318359	-54.42626953	+4996	+15.76757813	-1.91162109	-0.21972656	-111.75292969	+6.74560547	+48.58154297	+5392	+13.68457031	-3.26953125	-1.72705078	+25.86181641	-16.10595703	-33.17871094	+3376
+1458240955.37310000	+16.15429688	-1.35791016	-1.37548828	+34.27734375	+2.17529297	-54.31640625	+4968	+15.76757813	-1.89404297	-0.19775391	-111.75292969	+6.72363281	+48.60351563	+5376	+13.68457031	-3.22558594	-1.69628906	+25.94970703	-16.23779297	-33.09082031	+3368
+1458240955.38140010	+16.15429688	-1.34472656	-1.34912109	+34.21142578	+2.10937500	-54.22851563	+4936	+15.76757813	-1.87646484	-0.18017578	-111.73095703	+6.72363281	+48.64746094	+5356	+13.68457031	-3.19921875	-1.66992188	+25.92773438	-16.30371094	-33.00292969	+3360
+1458240955.38980010	+16.14550781	-1.31835938	-1.32275391	+34.18945313	+2.04345703	-54.18457031	+4916	+15.76318359	-1.85009766	-0.15380859	-111.70898438	+6.72363281	+48.73535156	+5344	+13.68017578	-3.18164063	-1.66552734	+25.83984375	-16.23779297	-32.89306641	+3344
+1458240955.39389990	+16.14111328	-1.30517578	-1.30957031	+34.18945313	+1.99951172	-54.16259766	+4904	+15.76318359	-1.84130859	-0.14062500	-111.66503906	+6.72363281	+48.77929688	+5340	+13.68017578	-3.17724609	-1.66992188	+25.77392578	-16.19384766	-32.80517578	+3340
+1458240955.40229990	+16.12353516	-1.28759766	-1.27441406	+34.16748047	+1.84570313	-54.20654297	+4896	+15.76318359	-1.81054688	-0.10546875	-111.62109375	+6.74560547	+48.91113281	+5332	+13.67138672	-3.17724609	-1.66992188	+25.62011719	-16.10595703	-32.71728516	+3324
+1458240955.41059990	+16.11474609	-1.27441406	-1.23486328	+34.10156250	+1.66992188	-54.27246094	+4896	+15.76318359	-1.78417969	-0.07031250	-111.53320313	+6.78955078	+49.06494141	+5328	+13.66699219	-3.17724609	-1.66992188	+25.44433594	-15.99609375	-32.62939453	+3308
+1458240955.41479990	+16.11035156	-1.26562500	-1.21728516	+34.07958984	+1.60400391	-54.27246094	+4896	+15.76757813	-1.77099609	-0.05273438	-111.51123047	+6.81152344	+49.15283203	+5328	+13.66259766	-3.17724609	-1.67431641	+25.35644531	-15.95214844	-32.58544922	+3304
+1458240955.42310000	+16.09277344	-1.25244141	-1.19091797	+34.05761719	+1.51611328	-54.27246094	+4908	+15.76757813	-1.74023438	-0.01757813	-111.44531250	+6.85546875	+49.30664063	+5324	+13.65820313	-3.18164063	-1.67871094	+25.18066406	-15.84228516	-32.49755859	+3292
+1458240955.42730000	+16.08398438	-1.23925781	-1.17773438	+34.05761719	+1.47216797	-54.25048828	+4912	+15.76757813	-1.72705078	+0.00000000	-111.40136719	+6.87744141	+49.39453125	+5324	+13.65380859	-3.17724609	-1.67871094	+25.11474609	-15.77636719	-32.45361328	+3288
+1458240955.43560000	+16.07958984	-1.21728516	-1.15136719	+34.05761719	+1.31835938	-54.22851563	+4928	+15.76757813	-1.70068359	+0.03076172	-111.33544922	+6.94335938	+49.50439453	+5320	+13.64941406	-3.16845703	-1.67431641	+25.00488281	-15.75439453	-32.36572266	+3276
+1458240955.44390010	+16.07519531	-1.20410156	-1.12939453	+34.03564453	+1.20849609	-54.16259766	+4944	+15.76757813	-1.67871094	+0.05273438	-111.31347656	+6.98730469	+49.59228516	+5316	+13.64501953	-3.15087891	-1.66113281	+24.96093750	-15.77636719	-32.29980469	+3268
+1458240955.45219990	+16.07519531	-1.18652344	-1.12500000	+34.03564453	+1.23046875	-54.00878906	+4948	+15.76757813	-1.66113281	+0.06591797	-111.33544922	+7.00927734	+49.59228516	+5308	+13.64062500	-3.12451172	-1.64355469	+25.00488281	-15.84228516	-32.23388672	+3264
+1458240955.46059990	+16.07958984	-1.16015625	-1.13378906	+34.07958984	+1.25244141	-53.78906250	+4948	+15.76318359	-1.65234375	+0.07470703	-111.35742188	+7.03125000	+49.57031250	+5296	+13.64062500	-3.08935547	-1.61718750	+25.11474609	-15.95214844	-32.14599609	+3264
+1458240955.46470000	+16.08398438	-1.15136719	-1.13378906	+34.07958984	+1.25244141	-53.67919922	+4948	+15.75878906	-1.64794922	+0.07470703	-111.40136719	+7.05322266	+49.54833984	+5292	+13.63623047	-3.06738281	-1.60400391	+25.18066406	-16.01806641	-32.10205078	+3264
+1458240955.47309990	+16.09277344	-1.12939453	-1.13818359	+34.12353516	+1.23046875	-53.45947266	+4932	+15.75439453	-1.64355469	+0.07031250	-111.48925781	+7.07519531	+49.50439453	+5280	+13.63623047	-3.02343750	-1.57324219	+25.33447266	-16.17187500	-32.01416016	+3264
+1458240955.47720000	+16.09716797	-1.12060547	-1.14257813	+34.12353516	+1.23046875	-53.34960938	+4920	+15.75439453	-1.64355469	+0.07031250	-111.53320313	+7.07519531	+49.46044922	+5272	+13.63623047	-3.00146484	-1.56005859	+25.40039063	-16.23779297	-31.97021484	+3260
+1458240955.48560000	+16.10156250	-1.10302734	-1.15136719	+34.12353516	+1.25244141	-53.10791016	+4896	+15.75000000	-1.64794922	+0.06591797	-111.62109375	+7.07519531	+49.41650391	+5256	+13.63183594	-2.96630859	-1.53808594	+25.51025391	-16.32568359	-31.90429688	+3260
+1458240955.48970010	+16.10595703	-1.09423828	-1.15576172	+34.12353516	+1.27441406	-53.02001953	+4880	+15.75000000	-1.64794922	+0.06591797	-111.68701172	+7.07519531	+49.39453125	+5252	+13.63183594	-2.94873047	-1.52929688	+25.55419922	-16.34765625	-31.86035156	+3256
+1458240955.49390010	+16.10595703	-1.08544922	-1.16015625	+34.12353516	+1.27441406	-52.91015625	+4864	+15.74560547	-1.64794922	+0.06152344	-111.73095703	+7.07519531	+49.37255859	+5244	+13.62744141	-2.93554688	-1.52490234	+25.57617188	-16.34765625	-31.79443359	+3252
+1458240955.49810000	+16.10595703	-1.07666016	-1.15576172	+34.12353516	+1.20849609	-52.84423828	+4848	+15.74560547	-1.64794922	+0.06591797	-111.77490234	+7.07519531	+49.37255859	+5236	+13.62304688	-2.92236328	-1.52050781	+25.59814453	-16.34765625	-31.75048828	+3248
+1458240955.50640010	+16.09716797	-1.06347656	-1.13818359	+34.10156250	+1.07666016	-52.77832031	+4820	+15.74121094	-1.64794922	+0.07031250	-111.86279297	+7.09716797	+49.39453125	+5220	+13.61865234	-2.91357422	-1.51611328	+25.53222656	-16.32568359	-31.70654297	+3236
+1458240955.51050000	+16.09716797	-1.05908203	-1.12939453	+34.07958984	+1.01074219	-52.77832031	+4808	+15.74121094	-1.64355469	+0.07470703	-111.88476563	+7.09716797	+49.41650391	+5212	+13.61425781	-2.91357422	-1.51611328	+25.46630859	-16.30371094	-31.68457031	+3232
+1458240955.51469990	+16.09277344	-1.05468750	-1.12060547	+34.03564453	+0.94482422	-52.77832031	+4796	+15.74121094	-1.64355469	+0.07910156	-111.90673828	+7.09716797	+49.46044922	+5204	+13.61425781	-2.91357422	-1.52050781	+25.40039063	-16.25976563	-31.66259766	+3224
+1458240955.52300000	+16.07958984	-1.05029297	-1.10302734	+33.96972656	+0.81298828	-52.77832031	+4780	+15.73681641	-1.63476563	+0.09667969	-111.92871094	+7.11914063	+49.57031250	+5192	+13.60546875	-2.91796875	-1.52929688	+25.24658203	-16.12792969	-31.59667969	+3216
+1458240955.52720000	+16.07080078	-1.05029297	-1.09423828	+33.92578125	+0.72509766	-52.80029297	+4776	+15.73681641	-1.63037109	+0.10546875	-111.95068359	+7.11914063	+49.63623047	+5184	+13.60107422	-2.92236328	-1.53808594	+25.13671875	-16.06201172	-31.57470703	+3212
+1458240955.53140000	+16.06201172	-1.04589844	-1.08105469	+33.90380859	+0.61523438	-52.82226563	+4776	+15.73681641	-1.62597656	+0.11425781	-111.95068359	+7.14111328	+49.70214844	+5180	+13.59667969	-2.92675781	-1.54248047	+25.04882813	-15.99609375	-31.55273438	+3208
+1458240955.53550000	+16.05322266	-1.04150391	-1.06787109	+33.85986328	+0.52734375	-52.84423828	+4776	+15.73242188	-1.62158203	+0.12304688	-111.92871094	+7.14111328	+49.79003906	+5176	+13.59228516	-2.93115234	-1.55126953	+24.96093750	-15.95214844	-31.53076172	+3204
+1458240955.53970000	+16.04443359	-1.04150391	-1.05468750	+33.81591797	+0.41748047	-52.86621094	+4780	+15.73242188	-1.61279297	+0.13623047	-111.92871094	+7.14111328	+49.87792969	+5168	+13.58789063	-2.93554688	-1.55566406	+24.87304688	-15.88623047	-31.50878906	+3200
+1458240955.54390000	+16.04003906	-1.03710938	-1.04150391	+33.77197266	+0.30761719	-52.88818359	+4784	+15.73242188	-1.60400391	+0.14501953	-111.90673828	+7.14111328	+49.94384766	+5164	+13.58349609	-2.94433594	-1.56005859	+24.78515625	-15.84228516	-31.48681641	+3196
+1458240955.55220010	+16.02685547	-1.03271484	-1.02392578	+33.68408203	+0.15380859	-52.91015625	+4792	+15.72802734	-1.58642578	+0.16699219	-111.86279297	+7.16308594	+50.11962891	+5160	+13.57910156	-2.94433594	-1.57324219	+24.63134766	-15.75439453	-31.46484375	+3188
+1458240955.55640010	+16.02246094	-1.03271484	-1.01953125	+33.64013672	+0.10986328	-52.88818359	+4800	+15.72802734	-1.57763672	+0.17138672	-111.86279297	+7.16308594	+50.18554688	+5156	+13.57470703	-2.94433594	-1.57763672	+24.58740234	-15.73242188	-31.44287109	+3184
+1458240955.56049990	+16.01806641	-1.02832031	-1.01513672	+33.59619141	+0.04394531	-52.84423828	+4808	+15.72363281	-1.56884766	+0.18017578	-111.84082031	+7.14111328	+50.25146484	+5152	+13.57031250	-2.94433594	-1.57763672	+24.54345703	-15.71044922	-31.39892578	+3180
+1458240955.56469990	+16.01367188	-1.02832031	-1.01513672	+33.55224609	+0.00000000	-52.80029297	+4812	+15.71923828	-1.56445313	+0.18457031	-111.84082031	+7.14111328	+50.31738281	+5148	+13.57031250	-2.93994141	-1.58203125	+24.49951172	-15.68847656	-31.37695313	+3176
+1458240955.57300000	+16.01367188	-1.01953125	-1.00634766	+33.48632813	-0.13183594	-52.71240234	+4820	+15.71484375	-1.55126953	+0.18896484	-111.84082031	+7.11914063	+50.38330078	+5144	+13.56591797	-2.91796875	-1.58203125	+24.49951172	-15.75439453	-31.33300781	+3172
+1458240955.57719990	+16.01367188	-1.01513672	-1.01074219	+33.44238281	-0.17578125	-52.62451172	+4824	+15.71484375	-1.54687500	+0.18896484	-111.86279297	+7.11914063	+50.42724609	+5140	+13.56591797	-2.90917969	-1.57763672	+24.52148438	-15.79833984	-31.31103516	+3168
+1458240955.58139990	+16.01806641	-1.01513672	-1.01074219	+33.42041016	-0.17578125	-52.55859375	+4824	+15.71484375	-1.54248047	+0.18896484	-111.86279297	+7.09716797	+50.42724609	+5136	+13.56591797	-2.89599609	-1.57324219	+24.56542969	-15.84228516	-31.26708984	+3168
+1458240955.58550000	+16.02246094	-1.01074219	-1.01513672	+33.37646484	-0.19775391	-52.47070313	+4824	+15.71044922	-1.54248047	+0.18457031	-111.88476563	+7.07519531	+50.44921875	+5132	+13.56591797	-2.87841797	-1.56445313	+24.60937500	-15.90820313	-31.24511719	+3168
+1458240955.58970000	+16.02246094	-1.01074219	-1.01953125	+33.35449219	-0.21972656	-52.38281250	+4820	+15.71044922	-1.54248047	+0.18017578	-111.92871094	+7.05322266	+50.44921875	+5128	+13.56591797	-2.86083984	-1.56005859	+24.65332031	-15.99609375	-31.22314453	+3168
+1458240955.59380010	+16.02685547	-1.00634766	-1.02832031	+33.33251953	-0.24169922	-52.29492188	+4816	+15.71044922	-1.54248047	+0.17578125	-111.95068359	+7.03125000	+50.44921875	+5128	+13.56591797	-2.84326172	-1.55126953	+24.71923828	-16.06201172	-31.20117188	+3168
+1458240955.60220000	+16.03125000	-0.99316406	-1.03710938	+33.28857422	-0.30761719	-52.16308594	+4804	+15.70605469	-1.54687500	+0.17138672	-112.01660156	+6.98730469	+50.47119141	+5120	+13.57031250	-2.80810547	-1.53808594	+24.80712891	-16.28173828	-31.17919922	+3168
+1458240955.60630010	+16.03564453	-0.99316406	-1.04150391	+33.24462891	-0.35156250	-52.11914063	+4792	+15.70605469	-1.54687500	+0.16699219	-112.03857422	+6.96533203	+50.51513672	+5120	+13.57031250	-2.79492188	-1.53369141	+24.85107422	-16.39160156	-31.17919922	+3168
+1458240955.61050010	+16.04003906	-0.98876953	-1.04150391	+33.22265625	-0.39550781	-52.07519531	+4784	+15.70605469	-1.54687500	+0.16259766	-112.06054688	+6.94335938	+50.53710938	+5116	+13.57031250	-2.78173828	-1.52490234	+24.89501953	-16.47949219	-31.17919922	+3168
+1458240955.61470010	+16.04003906	-0.98437500	-1.03710938	+33.20068359	-0.46142578	-52.07519531	+4772	+15.70605469	-1.54687500	+0.16259766	-112.08251953	+6.89941406	+50.58105469	+5112	+13.57031250	-2.77294922	-1.52050781	+24.89501953	-16.58935547	-31.20117188	+3164
+1458240955.61879990	+16.04003906	-0.98437500	-1.03710938	+33.17871094	-0.50537109	-52.05322266	+4760	+15.70605469	-1.54687500	+0.16259766	-112.10449219	+6.87744141	+50.62500000	+5108	+13.57031250	-2.76416016	-1.52050781	+24.89501953	-16.65527344	-31.20117188	+3160
+1458240955.62719990	+16.04003906	-0.97998047	-1.03710938	+33.11279297	-0.63720703	-52.09716797	+4736	+15.70605469	-1.54687500	+0.16699219	-112.12646484	+6.83349609	+50.77880859	+5100	+13.57031250	-2.76416016	-1.52050781	+24.78515625	-16.76513672	-31.24511719	+3152
+1458240955.63130000	+16.03564453	-0.97558594	-1.03271484	+33.06884766	-0.70312500	-52.16308594	+4728	+15.70605469	-1.54687500	+0.17138672	-112.12646484	+6.81152344	+50.88867188	+5096	+13.57031250	-2.76416016	-1.52490234	+24.71923828	-16.80908203	-31.24511719	+3148
+1458240955.63969990	+16.03125000	-0.97558594	-1.01953125	+33.00292969	-0.90087891	-52.29492188	+4716	+15.70605469	-1.53808594	+0.18896484	-112.08251953	+6.74560547	+51.19628906	+5092	+13.56591797	-2.77294922	-1.53808594	+24.54345703	-16.89697266	-31.28906250	+3140
+1458240955.64380000	+16.02685547	-0.97558594	-1.01074219	+32.98095703	-1.01074219	-52.38281250	+4712	+15.70605469	-1.53369141	+0.19775391	-112.03857422	+6.72363281	+51.35009766	+5088	+13.56591797	-2.78173828	-1.54687500	+24.45556641	-16.91894531	-31.33300781	+3136
+1458240955.64800000	+16.02246094	-0.97558594	-0.99755859	+32.93701172	-1.09863281	-52.49267578	+4712	+15.70605469	-1.52490234	+0.21093750	-111.99462891	+6.67968750	+51.56982422	+5088	+13.56591797	-2.78613281	-1.55566406	+24.32373047	-16.94091797	-31.35498047	+3136
+1458240955.65630010	+16.01367188	-0.97119141	-0.98437500	+32.84912109	-1.27441406	-52.73437500	+4712	+15.70166016	-1.51171875	+0.24169922	-111.88476563	+6.61376953	+51.96533203	+5084	+13.56152344	-2.80810547	-1.57763672	+24.08203125	-16.96289063	-31.37695313	+3132
+1458240955.66050000	+16.00927734	-0.97119141	-0.97558594	+32.80517578	-1.36230469	-52.84423828	+4716	+15.70166016	-1.50292969	+0.25488281	-111.81884766	+6.56982422	+52.16308594	+5084	+13.56152344	-2.81689453	-1.58642578	+23.95019531	-16.96289063	-31.39892578	+3128
+1458240955.66459990	+16.00488281	-0.97119141	-0.96679688	+32.76123047	-1.42822266	-52.95410156	+4724	+15.70166016	-1.49414063	+0.26806641	-111.75292969	+6.52587891	+52.36083984	+5084	+13.55712891	-2.82568359	-1.59960938	+23.84033203	-16.96289063	-31.42089844	+3124
+1458240955.66880010	+16.00048828	-0.97119141	-0.96240234	+32.73925781	-1.51611328	-53.06396484	+4732	+15.69726563	-1.48974609	+0.28125000	-111.68701172	+6.45996094	+52.53662109	+5084	+13.55712891	-2.83007813	-1.60839844	+23.75244141	-17.00683594	-31.42089844	+3120
+1458240955.67709990	+16.00048828	-0.96679688	-0.94921875	+32.67333984	-1.60400391	-53.28369141	+4748	+15.69726563	-1.47656250	+0.29882813	-111.55517578	+6.35009766	+52.82226563	+5084	+13.55273438	-2.83447266	-1.62597656	+23.62060547	-17.09472656	-31.44287109	+3112
+1458240955.68129990	+16.00048828	-0.96679688	-0.94482422	+32.65136719	-1.62597656	-53.34960938	+4756	+15.69726563	-1.47216797	+0.30322266	-111.51123047	+6.28417969	+52.93212891	+5084	+13.55273438	-2.83447266	-1.62597656	+23.55468750	-17.13867188	-31.44287109	+3108
+1458240955.68549990	+16.00048828	-0.96679688	-0.94482422	+32.62939453	-1.60400391	-53.41552734	+4764	+15.69287109	-1.47216797	+0.30322266	-111.48925781	+6.21826172	+53.02001953	+5084	+13.55273438	-2.83447266	-1.63037109	+23.53271484	-17.22656250	-31.46484375	+3100
+1458240955.68960000	+16.00048828	-0.96679688	-0.94921875	+32.60742188	-1.58203125	-53.43750000	+4772	+15.69287109	-1.47216797	+0.30322266	-111.46728516	+6.15234375	+53.06396484	+5080	+13.55273438	-2.83007813	-1.63037109	+23.55468750	-17.31445313	-31.46484375	+3096
+1458240955.69380000	+16.00488281	-0.97119141	-0.95361328	+32.58544922	-1.56005859	-53.45947266	+4776	+15.69287109	-1.47216797	+0.29882813	-111.44531250	+6.06445313	+53.12988281	+5080	+13.55273438	-2.82128906	-1.62597656	+23.57666016	-17.40234375	-31.46484375	+3092
+1458240955.69800000	+16.00488281	-0.97119141	-0.95800781	+32.56347656	-1.56005859	-53.48144531	+4780	+15.68847656	-1.47216797	+0.29882813	-111.42333984	+5.99853516	+53.17382813	+5080	+13.55273438	-2.81250000	-1.62158203	+23.59863281	-17.53417969	-31.46484375	+3088
+1458240955.70210000	+16.00927734	-0.97119141	-0.95800781	+32.54150391	-1.53808594	-53.50341797	+4780	+15.68847656	-1.47656250	+0.29443359	-111.40136719	+5.93261719	+53.21777344	+5080	+13.55273438	-2.80371094	-1.61718750	+23.64257813	-17.64404297	-31.46484375	+3084
+1458240955.71050000	+16.01367188	-0.97119141	-0.96240234	+32.51953125	-1.49414063	-53.54736328	+4780	+15.68847656	-1.48095703	+0.29003906	-111.37939453	+5.80078125	+53.28369141	+5080	+13.55712891	-2.78173828	-1.60400391	+23.75244141	-17.92968750	-31.46484375	+3084
+1458240955.71460010	+16.01806641	-0.97558594	-0.96679688	+32.49755859	-1.47216797	-53.56933594	+4780	+15.68408203	-1.48535156	+0.28564453	-111.37939453	+5.73486328	+53.32763672	+5080	+13.56152344	-2.76855469	-1.59521484	+23.79638672	-18.10546875	-31.48681641	+3080
+1458240955.71880010	+16.02246094	-0.97558594	-0.96679688	+32.47558594	-1.47216797	-53.56933594	+4776	+15.68408203	-1.48974609	+0.28564453	-111.37939453	+5.64697266	+53.37158203	+5084	+13.56152344	-2.75976563	-1.58642578	+23.84033203	-18.23730469	-31.48681641	+3080
+1458240955.72300000	+16.02246094	-0.97998047	-0.96679688	+32.45361328	-1.45019531	-53.59130859	+4768	+15.67968750	-1.49414063	+0.28125000	-111.35742188	+5.60302734	+53.41552734	+5080	+13.56152344	-2.75097656	-1.58203125	+23.90625000	-18.39111328	-31.48681641	+3080
+1458240955.72709990	+16.02685547	-0.97998047	-0.97119141	+32.45361328	-1.45019531	-53.59130859	+4764	+15.67968750	-1.49853516	+0.28125000	-111.33544922	+5.53710938	+53.45947266	+5080	+13.56591797	-2.74218750	-1.57763672	+23.95019531	-18.52294922	-31.50878906	+3076
+1458240955.73550010	+16.02685547	-0.97998047	-0.96679688	+32.43164063	-1.47216797	-53.63525391	+4748	+15.67529297	-1.50732422	+0.28125000	-111.24755859	+5.40527344	+53.56933594	+5080	+13.56591797	-2.72900391	-1.57324219	+24.01611328	-18.78662109	-31.50878906	+3072
+1458240955.73959990	+16.02685547	-0.97998047	-0.96679688	+32.43164063	-1.51611328	-53.67919922	+4740	+15.67529297	-1.50732422	+0.28564453	-111.18164063	+5.33935547	+53.63525391	+5080	+13.56591797	-2.72460938	-1.56884766	+24.01611328	-18.91845703	-31.53076172	+3068
+1458240955.74379990	+16.02685547	-0.97998047	-0.96240234	+32.43164063	-1.53808594	-53.72314453	+4732	+15.67089844	-1.50732422	+0.29003906	-111.11572266	+5.27343750	+53.72314453	+5080	+13.56591797	-2.72460938	-1.57324219	+23.99414063	-19.00634766	-31.53076172	+3068
+1458240955.74790000	+16.02246094	-0.97998047	-0.95361328	+32.43164063	-1.60400391	-53.76708984	+4724	+15.67089844	-1.50732422	+0.29443359	-110.98388672	+5.20751953	+53.83300781	+5080	+13.56152344	-2.72900391	-1.57763672	+23.95019531	-19.09423828	-31.53076172	+3064
+1458240955.75210000	+16.01806641	-0.97998047	-0.94921875	+32.43164063	-1.66992188	-53.81103516	+4720	+15.66650391	-1.50732422	+0.30322266	-110.85205078	+5.14160156	+53.92089844	+5080	+13.56152344	-2.73339844	-1.58642578	+23.90625000	-19.16015625	-31.53076172	+3064
+1458240955.75630000	+16.01367188	-0.97998047	-0.94042969	+32.43164063	-1.73583984	-53.85498047	+4712	+15.66650391	-1.50292969	+0.30761719	-110.72021484	+5.05371094	+54.00878906	+5080	+13.55712891	-2.74218750	-1.59521484	+23.84033203	-19.18212891	-31.53076172	+3064
+1458240955.76040010	+16.00488281	-0.97998047	-0.93164063	+32.45361328	-1.84570313	-53.92089844	+4708	+15.66210938	-1.49853516	+0.31640625	-110.50048828	+4.96582031	+54.16259766	+5080	+13.55273438	-2.74658203	-1.60839844	+23.75244141	-19.20410156	-31.50878906	+3064
+1458240955.76880000	+15.98730469	-0.97558594	-0.90527344	+32.47558594	-2.10937500	-54.03076172	+4708	+15.65771484	-1.48095703	+0.33837891	-110.03906250	+4.79003906	+54.44824219	+5084	+13.54394531	-2.76416016	-1.63476563	+23.59863281	-19.24804688	-31.46484375	+3064
+1458240955.77290010	+15.97412109	-0.97119141	-0.88769531	+32.51953125	-2.30712891	-54.11865234	+4708	+15.65771484	-1.46777344	+0.35156250	-109.64355469	+4.65820313	+54.66796875	+5084	+13.53955078	-2.77294922	-1.64794922	+23.51074219	-19.29199219	-31.46484375	+3064
+1458240955.77710010	+15.96093750	-0.97119141	-0.87011719	+32.54150391	-2.48291016	-54.18457031	+4716	+15.65771484	-1.45898438	+0.36035156	-109.31396484	+4.50439453	+54.84375000	+5088	+13.53515625	-2.78173828	-1.66113281	+23.44482422	-19.31396484	-31.44287109	+3064
