# Supplementary material for: A direct effect of perception on action when grasping a cup
Source: Sci Rep. 2018 Jan 9;8:171. doi: 10.1038/s41598-017-18591-5 (PMC5760564; doi:10.1038/s41598-017-18591-5)
Supplement: Supplementary file 6 — Supplementary Information [file 41598_2017_18591_MOESM6_ESM.zip › SciRep_Data/S02instruct/S02_100instruct_Tr37.dat]

+1000000000000.00000000	+0.00000000	+0.00000000	+0.00000000	+0.00000000	+0.00000000	+0.00000000	+0	+0.00000000	+0.00000000	+0.00000000	+0.00000000	+0.00000000	+0.00000000	+0	+0.00000000	+0.00000000	+0.00000000	+0.00000000	+0.00000000	+0.00000000	+0
+1458240955.78130010	+15.95214844	-0.97119141	-0.85693359	+32.56347656	-2.65869141	-54.20654297	+4720	+15.65771484	-1.45019531	+0.37353516	-108.98437500	+4.37255859	+55.01953125	+5088	+13.53076172	-2.79052734	-1.66992188	+23.35693359	-19.33593750	-31.44287109	+3064
+1458240955.78539990	+15.93896484	-0.97119141	-0.84375000	+32.58544922	-2.85644531	-54.22851563	+4728	+15.65771484	-1.43701172	+0.38671875	-108.47900391	+4.15283203	+55.28320313	+5092	+13.52636719	-2.79931641	-1.68310547	+23.26904297	-19.35791016	-31.42089844	+3064
+1458240955.78959990	+15.92578125	-0.96679688	-0.83496094	+32.60742188	-2.98828125	-54.20654297	+4736	+15.65771484	-1.43261719	+0.39990234	-108.06152344	+3.97705078	+55.48095703	+5092	+13.51757813	-2.80371094	-1.69628906	+23.24707031	-19.37988281	-31.37695313	+3064
+1458240955.79380010	+15.91699219	-0.96679688	-0.83056641	+32.65136719	-3.12011719	-54.16259766	+4740	+15.65771484	-1.42822266	+0.40869141	-107.68798828	+3.77929688	+55.65673828	+5092	+13.51318359	-2.80371094	-1.70507813	+23.20312500	-19.42382813	-31.35498047	+3060
+1458240955.80209990	+15.90380859	-0.96240234	-0.82617188	+32.71728516	-3.38378906	-54.05273438	+4752	+15.65771484	-1.41943359	+0.42626953	-106.67724609	+3.27392578	+56.11816406	+5092	+13.50439453	-2.79931641	-1.71826172	+23.22509766	-19.55566406	-31.31103516	+3048
+1458240955.80629990	+15.90380859	-0.96240234	-0.82177734	+32.73925781	-3.53759766	-53.98681641	+4756	+15.65771484	-1.42822266	+0.43505859	-106.28173828	+2.98828125	+56.31591797	+5092	+13.50439453	-2.79931641	-1.71386719	+23.24707031	-19.66552734	-31.31103516	+3044
+1458240955.81040000	+15.90380859	-0.96240234	-0.81738281	+32.78320313	-3.64746094	-53.89892578	+4756	+15.65771484	-1.42382813	+0.44384766	-105.66650391	+2.63671875	+56.55761719	+5088	+13.50000000	-2.79052734	-1.71386719	+23.29101563	-19.77539063	-31.31103516	+3040
+1458240961.97440000	+9.41748047	-6.11279297	-0.94482422	+57.23876953	-8.96484375	-63.72070313	+1804	+9.34716797	-5.32177734	-0.72949219	+15.18310547	-10.08544922	+14.17236328	+1480	+7.13671875	-9.89648438	-0.60644531	+62.84179688	+5.55908203	-25.57617188	+1584
+1458240961.97860000	+9.41308594	-6.11279297	-0.94482422	+57.23876953	-8.96484375	-63.72070313	+1804	+9.34716797	-5.32177734	-0.72949219	+15.18310547	-10.08544922	+14.15039063	+1480	+7.13232422	-9.89648438	-0.60644531	+62.81982422	+5.55908203	-25.55419922	+1584
+1458240961.98280000	+9.41308594	-6.11279297	-0.94482422	+57.23876953	-8.96484375	-63.72070313	+1804	+9.34716797	-5.32177734	-0.72949219	+15.18310547	-10.08544922	+14.15039063	+1480	+7.13232422	-9.89648438	-0.60644531	+62.79785156	+5.55908203	-25.55419922	+1584
+1458240961.98690010	+9.41308594	-6.11279297	-0.94482422	+57.23876953	-8.96484375	-63.72070313	+1804	+9.34716797	-5.32177734	-0.72949219	+15.18310547	-10.08544922	+14.15039063	+1480	+7.12792969	-9.90087891	-0.61083984	+62.79785156	+5.53710938	-25.55419922	+1584
+1458240961.99110010	+9.41308594	-6.11279297	-0.94482422	+57.23876953	-8.96484375	-63.72070313	+1804	+9.34716797	-5.32177734	-0.72949219	+15.18310547	-10.06347656	+14.15039063	+1480	+7.12792969	-9.90087891	-0.61083984	+62.77587891	+5.53710938	-25.53222656	+1584
+1458240961.99530010	+9.41308594	-6.11279297	-0.94482422	+57.23876953	-8.94287109	-63.72070313	+1804	+9.34716797	-5.32177734	-0.72949219	+15.18310547	-10.06347656	+14.15039063	+1480	+7.12353516	-9.90087891	-0.61523438	+62.75390625	+5.51513672	-25.51025391	+1588
+1458240961.99939990	+9.41308594	-6.11279297	-0.94482422	+57.23876953	-8.94287109	-63.72070313	+1804	+9.34716797	-5.32177734	-0.72949219	+15.18310547	-10.06347656	+14.15039063	+1480	+7.11914063	-9.90087891	-0.61523438	+62.73193359	+5.51513672	-25.51025391	+1588
+1458240962.00359990	+9.41308594	-6.11279297	-0.94482422	+57.23876953	-8.94287109	-63.72070313	+1804	+9.34716797	-5.32177734	-0.72949219	+15.18310547	-10.06347656	+14.15039063	+1484	+7.11474609	-9.90527344	-0.61962891	+62.70996094	+5.49316406	-25.48828125	+1584
+1458240962.00770000	+9.41308594	-6.11279297	-0.94482422	+57.23876953	-8.92089844	-63.72070313	+1804	+9.34716797	-5.32177734	-0.72949219	+15.18310547	-10.06347656	+14.12841797	+1484	+7.11035156	-9.90527344	-0.62402344	+62.66601563	+5.49316406	-25.46630859	+1584
+1458240962.01189990	+9.41308594	-6.11279297	-0.94482422	+57.21679688	-8.92089844	-63.72070313	+1804	+9.34716797	-5.32177734	-0.72949219	+15.18310547	-10.06347656	+14.12841797	+1484	+7.11035156	-9.90527344	-0.62402344	+62.64404297	+5.49316406	-25.46630859	+1584
+1458240962.01609990	+9.41308594	-6.11279297	-0.94482422	+57.21679688	-8.92089844	-63.72070313	+1804	+9.34716797	-5.32177734	-0.72949219	+15.18310547	-10.04150391	+14.12841797	+1484	+7.10595703	-9.90966797	-0.62402344	+62.64404297	+5.47119141	-25.44433594	+1584
+1458240962.02020000	+9.41308594	-6.11279297	-0.94482422	+57.21679688	-8.92089844	-63.72070313	+1804	+9.34716797	-5.32177734	-0.72949219	+15.18310547	-10.04150391	+14.12841797	+1484	+7.10595703	-9.90966797	-0.62402344	+62.64404297	+5.47119141	-25.44433594	+1580
+1458240962.02440000	+9.41308594	-6.11279297	-0.94482422	+57.21679688	-8.89892578	-63.72070313	+1804	+9.34716797	-5.32177734	-0.72949219	+15.18310547	-10.04150391	+14.12841797	+1484	+7.10595703	-9.90966797	-0.62402344	+62.64404297	+5.49316406	-25.44433594	+1576
+1458240962.02860000	+9.41308594	-6.11279297	-0.94482422	+57.21679688	-8.89892578	-63.72070313	+1800	+9.34716797	-5.32177734	-0.72949219	+15.18310547	-10.04150391	+14.12841797	+1488	+7.11035156	-9.90966797	-0.62402344	+62.64404297	+5.49316406	-25.44433594	+1576
+1458240962.03270010	+9.41308594	-6.11279297	-0.94482422	+57.21679688	-8.89892578	-63.72070313	+1800	+9.34716797	-5.32177734	-0.72949219	+15.18310547	-10.04150391	+14.12841797	+1488	+7.11035156	-9.90966797	-0.62402344	+62.66601563	+5.49316406	-25.44433594	+1572
+1458240962.03690000	+9.41308594	-6.11279297	-0.94482422	+57.21679688	-8.89892578	-63.72070313	+1800	+9.34277344	-5.32617188	-0.72949219	+15.18310547	-10.04150391	+14.12841797	+1488	+7.11035156	-9.90966797	-0.62402344	+62.66601563	+5.51513672	-25.44433594	+1572
+1458240962.04110000	+9.41308594	-6.11279297	-0.94482422	+57.19482422	-8.89892578	-63.72070313	+1800	+9.34277344	-5.32617188	-0.72949219	+15.18310547	-10.04150391	+14.12841797	+1488	+7.11474609	-9.90527344	-0.62402344	+62.66601563	+5.51513672	-25.44433594	+1572
+1458240962.04520010	+9.41308594	-6.11279297	-0.94482422	+57.19482422	-8.89892578	-63.72070313	+1800	+9.34277344	-5.32617188	-0.72949219	+15.18310547	-10.04150391	+14.12841797	+1488	+7.11474609	-9.90527344	-0.61962891	+62.68798828	+5.51513672	-25.46630859	+1568
+1458240962.04940010	+9.41308594	-6.11279297	-0.94482422	+57.19482422	-8.89892578	-63.69873047	+1800	+9.34277344	-5.32617188	-0.72949219	+15.18310547	-10.04150391	+14.12841797	+1488	+7.11474609	-9.90527344	-0.61962891	+62.68798828	+5.51513672	-25.46630859	+1568
+1458240962.05360010	+9.41308594	-6.11279297	-0.94482422	+57.19482422	-8.89892578	-63.69873047	+1800	+9.34277344	-5.32617188	-0.72949219	+15.18310547	-10.01953125	+14.12841797	+1488	+7.11474609	-9.90527344	-0.61962891	+62.68798828	+5.51513672	-25.46630859	+1568
+1458240962.05769990	+9.41308594	-6.11718750	-0.94482422	+57.19482422	-8.89892578	-63.69873047	+1800	+9.34277344	-5.32617188	-0.73388672	+15.18310547	-10.01953125	+14.12841797	+1488	+7.11474609	-9.90527344	-0.61962891	+62.70996094	+5.53710938	-25.46630859	+1568
+1458240962.06189990	+9.41308594	-6.11718750	-0.94482422	+57.19482422	-8.89892578	-63.69873047	+1800	+9.34277344	-5.32617188	-0.73388672	+15.18310547	-10.01953125	+14.12841797	+1488	+7.11474609	-9.90527344	-0.61962891	+62.70996094	+5.53710938	-25.46630859	+1568
+1458240962.06609990	+9.41308594	-6.11718750	-0.94482422	+57.19482422	-8.87695313	-63.69873047	+1800	+9.34277344	-5.32617188	-0.73388672	+15.18310547	-10.01953125	+14.12841797	+1488	+7.11914063	-9.90527344	-0.61962891	+62.70996094	+5.53710938	-25.46630859	+1564
+1458240962.07020000	+9.41308594	-6.11718750	-0.94482422	+57.19482422	-8.87695313	-63.69873047	+1800	+9.34277344	-5.32617188	-0.73388672	+15.18310547	-10.01953125	+14.12841797	+1488	+7.11914063	-9.90527344	-0.61962891	+62.70996094	+5.53710938	-25.46630859	+1564
+1458240962.07439990	+9.41308594	-6.11718750	-0.94482422	+57.19482422	-8.87695313	-63.69873047	+1800	+9.34277344	-5.32617188	-0.73388672	+15.18310547	-10.01953125	+14.12841797	+1488	+7.11914063	-9.90527344	-0.61523438	+62.70996094	+5.53710938	-25.46630859	+1564
+1458240962.07859990	+9.41308594	-6.11718750	-0.94921875	+57.19482422	-8.87695313	-63.69873047	+1800	+9.34277344	-5.32617188	-0.73388672	+15.18310547	-10.01953125	+14.12841797	+1488	+7.11914063	-9.90527344	-0.61523438	+62.70996094	+5.55908203	-25.46630859	+1564
+1458240962.08270000	+9.41308594	-6.11718750	-0.94921875	+57.17285156	-8.87695313	-63.69873047	+1800	+9.34277344	-5.32617188	-0.73388672	+15.18310547	-9.99755859	+14.12841797	+1488	+7.11914063	-9.90527344	-0.61523438	+62.70996094	+5.55908203	-25.46630859	+1564
+1458240962.08690000	+9.41308594	-6.11718750	-0.94921875	+57.17285156	-8.85498047	-63.67675781	+1800	+9.34277344	-5.32617188	-0.73388672	+15.18310547	-9.99755859	+14.12841797	+1488	+7.11914063	-9.90527344	-0.61523438	+62.70996094	+5.55908203	-25.46630859	+1560
+1458240962.09100010	+9.41308594	-6.11718750	-0.94921875	+57.17285156	-8.85498047	-63.67675781	+1796	+9.34277344	-5.32617188	-0.73388672	+15.18310547	-9.99755859	+14.12841797	+1488	+7.11914063	-9.90527344	-0.61523438	+62.70996094	+5.55908203	-25.46630859	+1560
+1458240962.09520010	+9.41308594	-6.11718750	-0.94921875	+57.17285156	-8.85498047	-63.67675781	+1796	+9.34277344	-5.32617188	-0.73388672	+15.18310547	-9.99755859	+14.12841797	+1488	+7.11474609	-9.90527344	-0.61523438	+62.70996094	+5.55908203	-25.44433594	+1560
+1458240962.09940000	+9.40869141	-6.11718750	-0.94921875	+57.17285156	-8.85498047	-63.67675781	+1796	+9.34277344	-5.32617188	-0.73388672	+15.18310547	-9.97558594	+14.12841797	+1488	+7.11474609	-9.90527344	-0.61962891	+62.70996094	+5.55908203	-25.44433594	+1560
+1458240962.10349990	+9.40869141	-6.11718750	-0.94921875	+57.17285156	-8.83300781	-63.67675781	+1796	+9.34277344	-5.32617188	-0.73388672	+15.18310547	-9.97558594	+14.12841797	+1488	+7.11474609	-9.90966797	-0.61962891	+62.70996094	+5.55908203	-25.44433594	+1560
+1458240962.10770010	+9.40869141	-6.11718750	-0.94921875	+57.17285156	-8.83300781	-63.67675781	+1796	+9.34277344	-5.32617188	-0.73388672	+15.18310547	-9.97558594	+14.12841797	+1492	+7.11474609	-9.90966797	-0.61962891	+62.70996094	+5.55908203	-25.44433594	+1556
+1458240962.11190010	+9.40869141	-6.11718750	-0.94921875	+57.17285156	-8.81103516	-63.65478516	+1796	+9.34277344	-5.32617188	-0.73388672	+15.18310547	-9.97558594	+14.12841797	+1492	+7.11474609	-9.90966797	-0.61962891	+62.68798828	+5.55908203	-25.44433594	+1556
+1458240962.11599990	+9.40869141	-6.11718750	-0.94921875	+57.17285156	-8.81103516	-63.65478516	+1796	+9.34277344	-5.32617188	-0.73388672	+15.18310547	-9.95361328	+14.12841797	+1492	+7.11474609	-9.90966797	-0.61962891	+62.68798828	+5.55908203	-25.42236328	+1556
+1458240962.12019990	+9.40869141	-6.11718750	-0.94921875	+57.15087891	-8.81103516	-63.65478516	+1796	+9.34277344	-5.32617188	-0.73388672	+15.18310547	-9.95361328	+14.12841797	+1492	+7.11474609	-9.90966797	-0.61962891	+62.68798828	+5.55908203	-25.42236328	+1556
+1458240962.12439990	+9.40869141	-6.11718750	-0.94921875	+57.15087891	-8.78906250	-63.65478516	+1796	+9.34277344	-5.32617188	-0.73388672	+15.18310547	-9.95361328	+14.12841797	+1492	+7.11035156	-9.90966797	-0.61962891	+62.68798828	+5.55908203	-25.42236328	+1552
+1458240962.12850000	+9.40869141	-6.11718750	-0.94921875	+57.15087891	-8.78906250	-63.63281250	+1796	+9.34277344	-5.32617188	-0.73828125	+15.16113281	-9.95361328	+14.12841797	+1492	+7.11035156	-9.90966797	-0.61962891	+62.68798828	+5.55908203	-25.42236328	+1552
+1458240962.13270000	+9.40869141	-6.11718750	-0.94921875	+57.15087891	-8.76708984	-63.63281250	+1796	+9.34277344	-5.33056641	-0.73828125	+15.16113281	-9.93164063	+14.12841797	+1492	+7.11035156	-9.90966797	-0.61962891	+62.68798828	+5.55908203	-25.42236328	+1552
+1458240962.13689990	+9.40869141	-6.11718750	-0.94921875	+57.12890625	-8.76708984	-63.63281250	+1796	+9.34277344	-5.33056641	-0.73828125	+15.16113281	-9.93164063	+14.12841797	+1492	+7.11035156	-9.90966797	-0.61962891	+62.68798828	+5.58105469	-25.42236328	+1552
+1458240962.14100000	+9.40869141	-6.12158203	-0.95361328	+57.12890625	-8.76708984	-63.63281250	+1796	+9.34277344	-5.33056641	-0.73828125	+15.16113281	-9.93164063	+14.12841797	+1492	+7.11035156	-9.90966797	-0.61962891	+62.68798828	+5.58105469	-25.42236328	+1552
+1458240962.14520000	+9.40869141	-6.12158203	-0.95361328	+57.12890625	-8.76708984	-63.63281250	+1796	+9.34277344	-5.33056641	-0.73828125	+15.16113281	-9.93164063	+14.12841797	+1492	+7.11474609	-9.90966797	-0.61523438	+62.68798828	+5.58105469	-25.42236328	+1548
+1458240962.14940000	+9.40869141	-6.12158203	-0.95361328	+57.12890625	-8.76708984	-63.63281250	+1792	+9.34277344	-5.33056641	-0.73828125	+15.16113281	-9.93164063	+14.12841797	+1492	+7.11474609	-9.90966797	-0.61523438	+62.70996094	+5.58105469	-25.42236328	+1548
+1458240962.15350010	+9.40869141	-6.12158203	-0.95361328	+57.12890625	-8.74511719	-63.61083984	+1792	+9.34277344	-5.33056641	-0.73828125	+15.16113281	-9.93164063	+14.12841797	+1492	+7.11474609	-9.90966797	-0.61523438	+62.70996094	+5.60302734	-25.42236328	+1548
+1458240962.15770010	+9.40869141	-6.12158203	-0.95361328	+57.12890625	-8.74511719	-63.61083984	+1792	+9.34277344	-5.33056641	-0.73828125	+15.16113281	-9.90966797	+14.12841797	+1492	+7.11474609	-9.90527344	-0.61523438	+62.73193359	+5.60302734	-25.42236328	+1548
+1458240962.16179990	+9.40869141	-6.12158203	-0.95361328	+57.12890625	-8.74511719	-63.61083984	+1792	+9.34277344	-5.33056641	-0.73828125	+15.16113281	-9.90966797	+14.12841797	+1492	+7.11474609	-9.90527344	-0.61083984	+62.73193359	+5.62500000	-25.42236328	+1548
+1458240962.16599990	+9.40869141	-6.12158203	-0.95361328	+57.10693359	-8.74511719	-63.61083984	+1792	+9.34277344	-5.33056641	-0.73828125	+15.16113281	-9.90966797	+14.12841797	+1492	+7.11914063	-9.90527344	-0.61083984	+62.73193359	+5.62500000	-25.42236328	+1548
+1458240962.17020010	+9.40869141	-6.12158203	-0.95361328	+57.10693359	-8.74511719	-63.61083984	+1792	+9.34277344	-5.33056641	-0.73828125	+15.16113281	-9.90966797	+14.12841797	+1492	+7.11914063	-9.90527344	-0.61083984	+62.75390625	+5.64697266	-25.42236328	+1548
+1458240962.17430000	+9.40869141	-6.12158203	-0.95361328	+57.10693359	-8.74511719	-63.61083984	+1792	+9.34277344	-5.33056641	-0.73828125	+15.16113281	-9.90966797	+14.12841797	+1488	+7.11914063	-9.90527344	-0.60644531	+62.75390625	+5.64697266	-25.44433594	+1552
+1458240962.17849990	+9.40869141	-6.12158203	-0.95361328	+57.10693359	-8.74511719	-63.61083984	+1792	+9.34277344	-5.33056641	-0.73828125	+15.16113281	-9.90966797	+14.12841797	+1488	+7.11914063	-9.90527344	-0.60644531	+62.77587891	+5.66894531	-25.44433594	+1552
+1458240962.18269990	+9.40869141	-6.12158203	-0.95361328	+57.10693359	-8.74511719	-63.61083984	+1792	+9.34277344	-5.33056641	-0.73828125	+15.16113281	-9.90966797	+14.12841797	+1488	+7.12353516	-9.90527344	-0.60644531	+62.77587891	+5.66894531	-25.44433594	+1552
+1458240962.18680000	+9.40869141	-6.12158203	-0.95361328	+57.10693359	-8.74511719	-63.61083984	+1792	+9.34277344	-5.33056641	-0.73828125	+15.16113281	-9.90966797	+14.12841797	+1488	+7.12353516	-9.90527344	-0.60644531	+62.77587891	+5.66894531	-25.44433594	+1552
+1458240962.19100000	+9.40869141	-6.12158203	-0.95361328	+57.10693359	-8.74511719	-63.61083984	+1792	+9.34277344	-5.33056641	-0.73828125	+15.16113281	-9.88769531	+14.12841797	+1488	+7.12353516	-9.90527344	-0.60644531	+62.77587891	+5.69091797	-25.42236328	+1552
+1458240962.19520000	+9.40869141	-6.12158203	-0.95361328	+57.10693359	-8.74511719	-63.61083984	+1792	+9.34277344	-5.33056641	-0.73828125	+15.16113281	-9.88769531	+14.12841797	+1488	+7.12353516	-9.90527344	-0.60644531	+62.77587891	+5.69091797	-25.42236328	+1552
+1458240962.19930010	+9.40869141	-6.12158203	-0.95361328	+57.10693359	-8.74511719	-63.61083984	+1792	+9.34277344	-5.33056641	-0.73828125	+15.16113281	-9.88769531	+14.12841797	+1488	+7.11914063	-9.90527344	-0.60644531	+62.77587891	+5.69091797	-25.42236328	+1552
+1458240962.20350000	+9.40869141	-6.12158203	-0.95361328	+57.10693359	-8.74511719	-63.61083984	+1792	+9.34277344	-5.33056641	-0.73828125	+15.16113281	-9.88769531	+14.12841797	+1488	+7.11914063	-9.90527344	-0.60644531	+62.75390625	+5.69091797	-25.42236328	+1552
+1458240962.20770000	+9.40869141	-6.12158203	-0.95361328	+57.10693359	-8.72314453	-63.61083984	+1792	+9.34277344	-5.33056641	-0.74267578	+15.16113281	-9.88769531	+14.12841797	+1488	+7.11914063	-9.90527344	-0.60644531	+62.75390625	+5.69091797	-25.40039063	+1556
+1458240962.21180010	+9.40869141	-6.12158203	-0.95361328	+57.10693359	-8.72314453	-63.58886719	+1792	+9.34277344	-5.33056641	-0.74267578	+15.16113281	-9.88769531	+14.12841797	+1488	+7.11914063	-9.90527344	-0.60644531	+62.75390625	+5.69091797	-25.40039063	+1556
+1458240962.21600010	+9.40869141	-6.12158203	-0.95361328	+57.10693359	-8.72314453	-63.58886719	+1788	+9.34277344	-5.33056641	-0.74267578	+15.16113281	-9.86572266	+14.12841797	+1484	+7.11474609	-9.90966797	-0.60644531	+62.73193359	+5.69091797	-25.40039063	+1556
+1458240962.22020010	+9.40869141	-6.12158203	-0.95361328	+57.10693359	-8.72314453	-63.58886719	+1788	+9.34277344	-5.33056641	-0.74267578	+15.16113281	-9.86572266	+14.12841797	+1484	+7.11474609	-9.90966797	-0.60644531	+62.73193359	+5.69091797	-25.40039063	+1556
+1458240962.22429990	+9.40869141	-6.12158203	-0.95361328	+57.10693359	-8.72314453	-63.58886719	+1788	+9.33837891	-5.33056641	-0.74267578	+15.16113281	-9.86572266	+14.12841797	+1484	+7.11474609	-9.90966797	-0.61083984	+62.73193359	+5.69091797	-25.37841797	+1556
+1458240962.22849990	+9.40869141	-6.12158203	-0.95361328	+57.10693359	-8.72314453	-63.58886719	+1788	+9.33837891	-5.33056641	-0.74267578	+15.16113281	-9.86572266	+14.12841797	+1484	+7.11474609	-9.90966797	-0.61083984	+62.70996094	+5.66894531	-25.37841797	+1556
+1458240962.23270010	+9.40869141	-6.12158203	-0.95361328	+57.10693359	-8.70117188	-63.58886719	+1788	+9.33837891	-5.33056641	-0.74267578	+15.16113281	-9.86572266	+14.12841797	+1484	+7.11035156	-9.90966797	-0.61083984	+62.70996094	+5.66894531	-25.37841797	+1556
+1458240962.23680000	+9.40429688	-6.12158203	-0.95361328	+57.10693359	-8.70117188	-63.58886719	+1788	+9.33837891	-5.33056641	-0.74267578	+15.16113281	-9.86572266	+14.12841797	+1484	+7.11035156	-9.90966797	-0.61083984	+62.70996094	+5.66894531	-25.35644531	+1552
+1458240962.24099990	+9.40429688	-6.12158203	-0.95361328	+57.08496094	-8.70117188	-63.58886719	+1788	+9.33837891	-5.33056641	-0.74267578	+15.16113281	-9.86572266	+14.10644531	+1484	+7.11035156	-9.90966797	-0.61083984	+62.68798828	+5.66894531	-25.35644531	+1552
+1458240962.24510000	+9.40429688	-6.12158203	-0.95361328	+57.08496094	-8.70117188	-63.58886719	+1788	+9.33837891	-5.33056641	-0.74267578	+15.16113281	-9.84375000	+14.10644531	+1488	+7.11035156	-9.90966797	-0.61083984	+62.68798828	+5.66894531	-25.35644531	+1552
+1458240962.24930000	+9.40429688	-6.12158203	-0.95361328	+57.08496094	-8.70117188	-63.58886719	+1788	+9.33837891	-5.33056641	-0.74267578	+15.16113281	-9.84375000	+14.10644531	+1488	+7.11035156	-9.90966797	-0.61083984	+62.68798828	+5.66894531	-25.35644531	+1552
+1458240962.25350000	+9.40429688	-6.12158203	-0.95361328	+57.08496094	-8.70117188	-63.58886719	+1788	+9.33837891	-5.33056641	-0.74267578	+15.16113281	-9.84375000	+14.10644531	+1488	+7.11035156	-9.90966797	-0.61083984	+62.68798828	+5.66894531	-25.35644531	+1552
+1458240962.25760010	+9.40429688	-6.12158203	-0.95361328	+57.08496094	-8.70117188	-63.58886719	+1788	+9.33837891	-5.33056641	-0.74267578	+15.16113281	-9.84375000	+14.10644531	+1488	+7.11035156	-9.90966797	-0.61083984	+62.68798828	+5.69091797	-25.35644531	+1552
+1458240962.26180010	+9.40429688	-6.12158203	-0.95361328	+57.08496094	-8.70117188	-63.58886719	+1788	+9.33837891	-5.33056641	-0.74267578	+15.16113281	-9.84375000	+14.10644531	+1488	+7.11035156	-9.90966797	-0.61083984	+62.68798828	+5.69091797	-25.35644531	+1552
+1458240962.26600000	+9.40429688	-6.12158203	-0.95361328	+57.08496094	-8.67919922	-63.58886719	+1788	+9.33837891	-5.33056641	-0.74267578	+15.16113281	-9.84375000	+14.10644531	+1488	+7.11035156	-9.90966797	-0.61083984	+62.68798828	+5.69091797	-25.35644531	+1548
+1458240962.27010010	+9.40429688	-6.12158203	-0.95361328	+57.08496094	-8.67919922	-63.58886719	+1788	+9.33837891	-5.33056641	-0.74267578	+15.16113281	-9.84375000	+14.10644531	+1488	+7.11035156	-9.90966797	-0.61083984	+62.68798828	+5.69091797	-25.35644531	+1548
+1458240962.27430010	+9.40429688	-6.12597656	-0.95361328	+57.08496094	-8.67919922	-63.58886719	+1788	+9.33837891	-5.33056641	-0.74267578	+15.16113281	-9.84375000	+14.10644531	+1488	+7.11035156	-9.90966797	-0.61083984	+62.70996094	+5.69091797	-25.35644531	+1548
+1458240962.27850010	+9.40869141	-6.12597656	-0.95361328	+57.08496094	-8.67919922	-63.58886719	+1788	+9.33837891	-5.33056641	-0.74267578	+15.16113281	-9.84375000	+14.10644531	+1488	+7.11035156	-9.90966797	-0.61083984	+62.70996094	+5.69091797	-25.35644531	+1548
+1458240962.28259990	+9.40869141	-6.12597656	-0.95800781	+57.08496094	-8.67919922	-63.58886719	+1788	+9.33837891	-5.33056641	-0.74267578	+15.16113281	-9.84375000	+14.10644531	+1484	+7.11035156	-9.90966797	-0.61083984	+62.70996094	+5.69091797	-25.35644531	+1548
+1458240962.28679990	+9.40869141	-6.12597656	-0.95800781	+57.06298828	-8.67919922	-63.58886719	+1788	+9.33837891	-5.33056641	-0.74267578	+15.16113281	-9.84375000	+14.10644531	+1484	+7.11474609	-9.90966797	-0.60644531	+62.70996094	+5.71289063	-25.35644531	+1548
+1458240962.29099990	+9.40869141	-6.12597656	-0.95800781	+57.06298828	-8.67919922	-63.56689453	+1788	+9.33837891	-5.33056641	-0.74267578	+15.16113281	-9.84375000	+14.10644531	+1484	+7.11474609	-9.90966797	-0.60644531	+62.70996094	+5.71289063	-25.35644531	+1548
+1458240962.29510000	+9.40869141	-6.12597656	-0.95800781	+57.06298828	-8.67919922	-63.56689453	+1788	+9.33837891	-5.33056641	-0.74267578	+15.16113281	-9.84375000	+14.10644531	+1484	+7.11474609	-9.90966797	-0.60644531	+62.73193359	+5.71289063	-25.35644531	+1552
+1458240962.29930000	+9.40869141	-6.12597656	-0.95800781	+57.06298828	-8.67919922	-63.56689453	+1784	+9.33837891	-5.33056641	-0.74267578	+15.16113281	-9.82177734	+14.10644531	+1484	+7.11474609	-9.90966797	-0.60644531	+62.73193359	+5.71289063	-25.35644531	+1552
+1458240962.30349990	+9.40869141	-6.12597656	-0.95800781	+57.06298828	-8.67919922	-63.56689453	+1784	+9.33837891	-5.33056641	-0.74267578	+15.16113281	-9.82177734	+14.10644531	+1484	+7.11474609	-9.90966797	-0.60644531	+62.73193359	+5.71289063	-25.35644531	+1552
+1458240962.30760000	+9.40869141	-6.12597656	-0.95800781	+57.06298828	-8.67919922	-63.56689453	+1784	+9.33837891	-5.33056641	-0.74267578	+15.16113281	-9.82177734	+14.10644531	+1484	+7.11474609	-9.90966797	-0.60644531	+62.73193359	+5.71289063	-25.35644531	+1552
+1458240962.31180000	+9.40869141	-6.12597656	-0.95800781	+57.06298828	-8.67919922	-63.56689453	+1784	+9.33837891	-5.33056641	-0.74267578	+15.16113281	-9.82177734	+14.10644531	+1484	+7.11474609	-9.90966797	-0.60644531	+62.73193359	+5.73486328	-25.35644531	+1552
+1458240962.31590010	+9.40869141	-6.12597656	-0.95800781	+57.06298828	-8.67919922	-63.56689453	+1784	+9.33837891	-5.33056641	-0.74267578	+15.16113281	-9.82177734	+14.10644531	+1484	+7.11474609	-9.90966797	-0.60644531	+62.73193359	+5.73486328	-25.35644531	+1552
+1458240962.32010010	+9.40869141	-6.12597656	-0.95800781	+57.06298828	-8.67919922	-63.56689453	+1784	+9.33837891	-5.33056641	-0.74267578	+15.16113281	-9.82177734	+14.10644531	+1484	+7.11474609	-9.90966797	-0.60644531	+62.73193359	+5.73486328	-25.35644531	+1552
+1458240962.32430010	+9.40869141	-6.12597656	-0.95800781	+57.06298828	-8.67919922	-63.56689453	+1784	+9.33837891	-5.33056641	-0.74267578	+15.16113281	-9.82177734	+14.10644531	+1484	+7.11474609	-9.90966797	-0.60644531	+62.70996094	+5.73486328	-25.35644531	+1552
+1458240962.32839990	+9.40869141	-6.12597656	-0.95800781	+57.06298828	-8.67919922	-63.56689453	+1784	+9.33837891	-5.33056641	-0.74267578	+15.16113281	-9.82177734	+14.10644531	+1484	+7.11474609	-9.90966797	-0.60644531	+62.70996094	+5.73486328	-25.35644531	+1552
+1458240962.33260010	+9.40869141	-6.12597656	-0.95800781	+57.04101563	-8.67919922	-63.56689453	+1784	+9.33837891	-5.33056641	-0.74267578	+15.16113281	-9.82177734	+14.10644531	+1484	+7.11474609	-9.90966797	-0.60644531	+62.70996094	+5.73486328	-25.35644531	+1552
+1458240962.33680010	+9.40869141	-6.12597656	-0.95800781	+57.04101563	-8.65722656	-63.56689453	+1784	+9.33837891	-5.33056641	-0.74267578	+15.16113281	-9.79980469	+14.10644531	+1484	+7.11035156	-9.90966797	-0.60644531	+62.70996094	+5.73486328	-25.35644531	+1552
+1458240962.34089990	+9.40869141	-6.12597656	-0.95800781	+57.04101563	-8.65722656	-63.54492188	+1784	+9.33837891	-5.33056641	-0.74267578	+15.16113281	-9.79980469	+14.10644531	+1484	+7.11035156	-9.90966797	-0.60644531	+62.70996094	+5.73486328	-25.33447266	+1552
+1458240962.34509990	+9.40429688	-6.12597656	-0.95800781	+57.04101563	-8.65722656	-63.54492188	+1784	+9.33837891	-5.33056641	-0.74267578	+15.16113281	-9.79980469	+14.10644531	+1484	+7.11035156	-9.90966797	-0.60644531	+62.68798828	+5.73486328	-25.33447266	+1552
+1458240962.34929990	+9.40429688	-6.12597656	-0.95800781	+57.04101563	-8.65722656	-63.54492188	+1784	+9.33837891	-5.33056641	-0.74267578	+15.16113281	-9.79980469	+14.10644531	+1484	+7.11035156	-9.90966797	-0.61083984	+62.68798828	+5.73486328	-25.33447266	+1552
+1458240962.35340000	+9.40429688	-6.12597656	-0.95800781	+57.04101563	-8.65722656	-63.54492188	+1784	+9.33837891	-5.33496094	-0.74267578	+15.16113281	-9.79980469	+14.08447266	+1484	+7.11035156	-9.90966797	-0.61083984	+62.68798828	+5.73486328	-25.33447266	+1552
+1458240962.35760000	+9.40429688	-6.12597656	-0.95800781	+57.04101563	-8.65722656	-63.54492188	+1784	+9.33837891	-5.33496094	-0.74267578	+15.16113281	-9.79980469	+14.08447266	+1484	+7.11035156	-9.90966797	-0.61083984	+62.68798828	+5.73486328	-25.33447266	+1552
+1458240962.36180000	+9.40429688	-6.12597656	-0.95800781	+57.04101563	-8.65722656	-63.54492188	+1784	+9.33837891	-5.33496094	-0.74707031	+15.16113281	-9.79980469	+14.08447266	+1484	+7.10595703	-9.90966797	-0.61083984	+62.66601563	+5.73486328	-25.31250000	+1552
+1458240962.36590000	+9.40429688	-6.12597656	-0.95800781	+57.04101563	-8.63525391	-63.54492188	+1784	+9.33837891	-5.33496094	-0.74707031	+15.16113281	-9.77783203	+14.08447266	+1484	+7.10595703	-9.91406250	-0.61083984	+62.66601563	+5.73486328	-25.31250000	+1552
+1458240962.37010000	+9.40429688	-6.12597656	-0.95800781	+57.01904297	-8.63525391	-63.54492188	+1784	+9.33837891	-5.33496094	-0.74707031	+15.16113281	-9.77783203	+14.08447266	+1484	+7.10595703	-9.91406250	-0.61083984	+62.66601563	+5.73486328	-25.31250000	+1552
+1458240962.37430000	+9.40429688	-6.12597656	-0.95800781	+57.01904297	-8.63525391	-63.54492188	+1780	+9.33837891	-5.33496094	-0.74707031	+15.16113281	-9.77783203	+14.08447266	+1484	+7.10595703	-9.91406250	-0.61083984	+62.66601563	+5.73486328	-25.31250000	+1552
+1458240962.37840010	+9.40429688	-6.12597656	-0.95800781	+57.01904297	-8.63525391	-63.54492188	+1780	+9.33837891	-5.33496094	-0.74707031	+15.16113281	-9.77783203	+14.08447266	+1484	+7.10595703	-9.91406250	-0.61083984	+62.66601563	+5.73486328	-25.31250000	+1552
+1458240962.38260010	+9.40429688	-6.12597656	-0.95800781	+57.01904297	-8.63525391	-63.54492188	+1780	+9.33837891	-5.33496094	-0.74707031	+15.13916016	-9.77783203	+14.08447266	+1484	+7.10595703	-9.91406250	-0.61083984	+62.66601563	+5.73486328	-25.31250000	+1552
+1458240962.38680010	+9.40429688	-6.12597656	-0.95800781	+57.01904297	-8.63525391	-63.54492188	+1780	+9.33837891	-5.33496094	-0.74707031	+15.13916016	-9.77783203	+14.08447266	+1484	+7.10595703	-9.90966797	-0.61083984	+62.66601563	+5.73486328	-25.31250000	+1552
+1458240962.39089990	+9.40429688	-6.12597656	-0.95800781	+57.01904297	-8.63525391	-63.54492188	+1780	+9.33837891	-5.33496094	-0.74707031	+15.13916016	-9.77783203	+14.08447266	+1484	+7.11035156	-9.90966797	-0.61083984	+62.68798828	+5.73486328	-25.31250000	+1552
+1458240962.39510010	+9.40429688	-6.12597656	-0.96240234	+57.01904297	-8.63525391	-63.54492188	+1780	+9.33837891	-5.33496094	-0.74707031	+15.13916016	-9.77783203	+14.08447266	+1484	+7.11035156	-9.90966797	-0.60644531	+62.68798828	+5.75683594	-25.31250000	+1552
+1458240962.39920000	+9.40429688	-6.12597656	-0.96240234	+57.01904297	-8.63525391	-63.52294922	+1780	+9.33837891	-5.33496094	-0.74707031	+15.13916016	-9.77783203	+14.08447266	+1484	+7.11035156	-9.90966797	-0.60644531	+62.68798828	+5.75683594	-25.31250000	+1552
+1458240962.40339990	+9.40429688	-6.12597656	-0.96240234	+56.99707031	-8.63525391	-63.52294922	+1780	+9.33837891	-5.33496094	-0.74707031	+15.13916016	-9.77783203	+14.08447266	+1484	+7.11035156	-9.90966797	-0.60644531	+62.68798828	+5.75683594	-25.31250000	+1552
+1458240962.40759990	+9.40429688	-6.12597656	-0.96240234	+56.99707031	-8.63525391	-63.52294922	+1780	+9.33837891	-5.33496094	-0.74707031	+15.13916016	-9.77783203	+14.08447266	+1484	+7.11035156	-9.90966797	-0.60644531	+62.70996094	+5.75683594	-25.31250000	+1552
+1458240962.41170000	+9.40429688	-6.13037109	-0.96240234	+56.99707031	-8.63525391	-63.52294922	+1780	+9.33837891	-5.33496094	-0.74707031	+15.13916016	-9.77783203	+14.08447266	+1484	+7.11035156	-9.90966797	-0.60644531	+62.70996094	+5.75683594	-25.31250000	+1552
+1458240962.41590000	+9.40429688	-6.13037109	-0.96240234	+56.99707031	-8.63525391	-63.52294922	+1780	+9.33837891	-5.33496094	-0.74707031	+15.13916016	-9.75585938	+14.08447266	+1484	+7.11035156	-9.90966797	-0.60644531	+62.70996094	+5.77880859	-25.33447266	+1552
+1458240962.42010000	+9.40429688	-6.13037109	-0.96240234	+56.99707031	-8.63525391	-63.52294922	+1780	+9.33837891	-5.33496094	-0.74707031	+15.13916016	-9.75585938	+14.08447266	+1480	+7.11474609	-9.90966797	-0.60644531	+62.70996094	+5.77880859	-25.33447266	+1552
+1458240962.42420010	+9.40429688	-6.13037109	-0.96240234	+56.99707031	-8.63525391	-63.52294922	+1780	+9.33837891	-5.33496094	-0.74707031	+15.13916016	-9.75585938	+14.08447266	+1480	+7.11474609	-9.90966797	-0.60644531	+62.70996094	+5.77880859	-25.31250000	+1552
+1458240962.42840000	+9.40429688	-6.13037109	-0.96240234	+56.99707031	-8.63525391	-63.52294922	+1780	+9.33837891	-5.33496094	-0.74707031	+15.13916016	-9.75585938	+14.08447266	+1480	+7.11474609	-9.90966797	-0.60644531	+62.70996094	+5.77880859	-25.31250000	+1556
+1458240962.43260000	+9.40429688	-6.13037109	-0.96240234	+56.99707031	-8.63525391	-63.52294922	+1780	+9.33837891	-5.33496094	-0.74707031	+15.13916016	-9.75585938	+14.08447266	+1480	+7.11474609	-9.90966797	-0.60644531	+62.70996094	+5.77880859	-25.31250000	+1556
+1458240962.43670010	+9.40429688	-6.13037109	-0.96240234	+56.97509766	-8.61328125	-63.52294922	+1780	+9.33837891	-5.33496094	-0.74707031	+15.13916016	-9.75585938	+14.08447266	+1480	+7.11474609	-9.90966797	-0.60644531	+62.70996094	+5.80078125	-25.31250000	+1556
+1458240962.44090010	+9.40429688	-6.13037109	-0.96240234	+56.97509766	-8.61328125	-63.52294922	+1780	+9.33837891	-5.33496094	-0.74707031	+15.11718750	-9.75585938	+14.08447266	+1480	+7.11474609	-9.90966797	-0.60644531	+62.70996094	+5.80078125	-25.31250000	+1556
+1458240962.44510010	+9.40429688	-6.13037109	-0.96240234	+56.97509766	-8.61328125	-63.52294922	+1780	+9.33837891	-5.33496094	-0.74707031	+15.11718750	-9.75585938	+14.08447266	+1480	+7.11035156	-9.90966797	-0.60644531	+62.70996094	+5.80078125	-25.31250000	+1556
+1458240962.44919990	+9.40429688	-6.13037109	-0.96240234	+56.97509766	-8.61328125	-63.52294922	+1780	+9.33837891	-5.33496094	-0.75146484	+15.11718750	-9.73388672	+14.08447266	+1480	+7.11035156	-9.90966797	-0.60644531	+62.70996094	+5.80078125	-25.31250000	+1556
+1458240962.45339990	+9.40429688	-6.13037109	-0.96240234	+56.97509766	-8.61328125	-63.52294922	+1780	+9.33837891	-5.33496094	-0.75146484	+15.11718750	-9.73388672	+14.08447266	+1480	+7.11035156	-9.90966797	-0.60644531	+62.68798828	+5.80078125	-25.29052734	+1556
+1458240962.45760010	+9.40429688	-6.13037109	-0.96240234	+56.97509766	-8.61328125	-63.52294922	+1780	+9.33837891	-5.33935547	-0.75146484	+15.11718750	-9.73388672	+14.08447266	+1480	+7.11035156	-9.90966797	-0.60644531	+62.68798828	+5.80078125	-25.29052734	+1556
+1458240962.46170000	+9.40429688	-6.13037109	-0.96240234	+56.97509766	-8.59130859	-63.52294922	+1780	+9.33837891	-5.33935547	-0.75146484	+15.11718750	-9.73388672	+14.08447266	+1480	+7.11035156	-9.91406250	-0.60644531	+62.68798828	+5.77880859	-25.29052734	+1556
+1458240962.46589990	+9.40429688	-6.13037109	-0.96240234	+56.97509766	-8.59130859	-63.52294922	+1780	+9.33837891	-5.33935547	-0.75146484	+15.11718750	-9.73388672	+14.08447266	+1480	+7.11035156	-9.91406250	-0.60644531	+62.66601563	+5.77880859	-25.29052734	+1556
+1458240962.47000000	+9.40429688	-6.13037109	-0.96240234	+56.97509766	-8.59130859	-63.52294922	+1780	+9.33837891	-5.33935547	-0.75146484	+15.11718750	-9.73388672	+14.08447266	+1480	+7.10595703	-9.91406250	-0.61083984	+62.66601563	+5.77880859	-25.29052734	+1556
+1458240962.47420000	+9.40429688	-6.13037109	-0.96240234	+56.97509766	-8.59130859	-63.52294922	+1780	+9.33837891	-5.33935547	-0.75146484	+15.11718750	-9.71191406	+14.08447266	+1480	+7.10595703	-9.91406250	-0.61083984	+62.66601563	+5.77880859	-25.26855469	+1556
+1458240962.47840000	+9.40429688	-6.13037109	-0.96240234	+56.97509766	-8.59130859	-63.52294922	+1780	+9.33837891	-5.33935547	-0.75146484	+15.11718750	-9.71191406	+14.06250000	+1480	+7.10595703	-9.91406250	-0.61083984	+62.66601563	+5.77880859	-25.26855469	+1556
+1458240962.48250010	+9.40429688	-6.13037109	-0.96240234	+56.97509766	-8.56933594	-63.52294922	+1780	+9.33837891	-5.33935547	-0.75146484	+15.11718750	-9.71191406	+14.06250000	+1480	+7.10595703	-9.91406250	-0.61083984	+62.64404297	+5.77880859	-25.26855469	+1556
+1458240962.48670010	+9.40429688	-6.13037109	-0.96240234	+56.97509766	-8.56933594	-63.52294922	+1780	+9.33837891	-5.33935547	-0.75146484	+15.11718750	-9.71191406	+14.06250000	+1480	+7.10595703	-9.91406250	-0.61083984	+62.64404297	+5.77880859	-25.26855469	+1556
+1458240962.49090000	+9.40429688	-6.13037109	-0.96240234	+56.95312500	-8.56933594	-63.52294922	+1780	+9.33837891	-5.33935547	-0.75146484	+15.11718750	-9.71191406	+14.06250000	+1480	+7.10595703	-9.91406250	-0.61083984	+62.64404297	+5.80078125	-25.26855469	+1556
+1458240962.49499990	+9.40429688	-6.13037109	-0.96240234	+56.95312500	-8.56933594	-63.52294922	+1780	+9.33837891	-5.33935547	-0.75146484	+15.11718750	-9.71191406	+14.06250000	+1480	+7.10595703	-9.91406250	-0.61083984	+62.64404297	+5.80078125	-25.26855469	+1556
+1458240962.50340010	+9.40429688	-6.13037109	-0.96240234	+56.95312500	-8.56933594	-63.52294922	+1780	+9.33837891	-5.33935547	-0.75146484	+15.09521484	-9.71191406	+14.06250000	+1480	+7.10595703	-9.91406250	-0.61083984	+62.64404297	+5.80078125	-25.26855469	+1552
+1458240962.51169990	+9.40429688	-6.13037109	-0.96240234	+56.95312500	-8.56933594	-63.52294922	+1780	+9.33837891	-5.33935547	-0.75146484	+15.09521484	-9.71191406	+14.06250000	+1480	+7.10595703	-9.91406250	-0.61083984	+62.66601563	+5.80078125	-25.26855469	+1552
+1458240962.51589990	+9.40429688	-6.13037109	-0.96240234	+56.95312500	-8.56933594	-63.50097656	+1780	+9.33837891	-5.33935547	-0.75146484	+15.09521484	-9.71191406	+14.06250000	+1480	+7.10595703	-9.91406250	-0.61083984	+62.66601563	+5.80078125	-25.26855469	+1556
+1458240962.52000000	+9.40429688	-6.13476563	-0.96240234	+56.95312500	-8.56933594	-63.50097656	+1780	+9.33837891	-5.33935547	-0.75146484	+15.09521484	-9.71191406	+14.06250000	+1480	+7.10595703	-9.91406250	-0.60644531	+62.66601563	+5.82275391	-25.26855469	+1556
+1458240962.52839990	+9.40429688	-6.13476563	-0.96240234	+56.95312500	-8.56933594	-63.50097656	+1780	+9.33837891	-5.33935547	-0.75146484	+15.09521484	-9.71191406	+14.06250000	+1480	+7.11035156	-9.91406250	-0.60644531	+62.68798828	+5.82275391	-25.26855469	+1556
+1458240962.53250000	+9.40429688	-6.13476563	-0.96240234	+56.93115234	-8.56933594	-63.50097656	+1780	+9.33837891	-5.33935547	-0.75146484	+15.09521484	-9.71191406	+14.06250000	+1480	+7.11035156	-9.91406250	-0.60644531	+62.68798828	+5.82275391	-25.26855469	+1556
+1458240962.53670000	+9.40429688	-6.13476563	-0.96240234	+56.93115234	-8.56933594	-63.50097656	+1780	+9.33837891	-5.33935547	-0.75146484	+15.09521484	-9.71191406	+14.06250000	+1480	+7.11035156	-9.91406250	-0.60644531	+62.68798828	+5.82275391	-25.26855469	+1556
+1458240962.54090000	+9.40429688	-6.13476563	-0.96240234	+56.93115234	-8.56933594	-63.50097656	+1780	+9.33837891	-5.33935547	-0.75146484	+15.09521484	-9.71191406	+14.06250000	+1476	+7.11035156	-9.91406250	-0.60644531	+62.68798828	+5.84472656	-25.26855469	+1556
+1458240962.54920010	+9.40429688	-6.13476563	-0.96240234	+56.93115234	-8.56933594	-63.50097656	+1780	+9.33837891	-5.33935547	-0.75146484	+15.09521484	-9.71191406	+14.06250000	+1476	+7.11035156	-9.91406250	-0.60644531	+62.68798828	+5.84472656	-25.26855469	+1556
+1458240962.55329990	+9.40429688	-6.13476563	-0.96240234	+56.93115234	-8.56933594	-63.50097656	+1780	+9.33837891	-5.33935547	-0.75146484	+15.07324219	-9.71191406	+14.06250000	+1476	+7.11035156	-9.91406250	-0.60644531	+62.68798828	+5.84472656	-25.26855469	+1556
+1458240962.55749990	+9.40429688	-6.13476563	-0.96240234	+56.93115234	-8.56933594	-63.50097656	+1780	+9.33837891	-5.33935547	-0.75146484	+15.07324219	-9.71191406	+14.06250000	+1476	+7.11035156	-9.91406250	-0.60644531	+62.68798828	+5.84472656	-25.26855469	+1556
+1458240962.56170010	+9.40429688	-6.13476563	-0.96240234	+56.93115234	-8.56933594	-63.50097656	+1780	+9.33837891	-5.33935547	-0.75146484	+15.07324219	-9.71191406	+14.06250000	+1476	+7.11035156	-9.91406250	-0.60644531	+62.68798828	+5.84472656	-25.26855469	+1560
+1458240962.56999990	+9.40429688	-6.13476563	-0.96240234	+56.93115234	-8.54736328	-63.50097656	+1780	+9.33837891	-5.33935547	-0.75146484	+15.07324219	-9.71191406	+14.06250000	+1476	+7.11035156	-9.91406250	-0.60644531	+62.66601563	+5.82275391	-25.24658203	+1560
+1458240962.57830000	+9.40429688	-6.13476563	-0.96240234	+56.93115234	-8.54736328	-63.50097656	+1780	+9.33837891	-5.33935547	-0.75146484	+15.07324219	-9.71191406	+14.06250000	+1476	+7.11035156	-9.91406250	-0.60644531	+62.66601563	+5.82275391	-25.24658203	+1560
+1458240962.58250000	+9.40429688	-6.13476563	-0.96240234	+56.93115234	-8.54736328	-63.50097656	+1780	+9.33837891	-5.33935547	-0.75146484	+15.07324219	-9.71191406	+14.06250000	+1476	+7.10595703	-9.91406250	-0.61083984	+62.66601563	+5.82275391	-25.24658203	+1560
+1458240962.58670000	+9.40429688	-6.13476563	-0.96240234	+56.93115234	-8.56933594	-63.50097656	+1780	+9.33837891	-5.33935547	-0.75146484	+15.07324219	-9.71191406	+14.06250000	+1476	+7.10595703	-9.91406250	-0.61083984	+62.64404297	+5.82275391	-25.24658203	+1560
+1458240962.59080000	+9.40429688	-6.13476563	-0.96240234	+56.93115234	-8.56933594	-63.50097656	+1780	+9.33837891	-5.33935547	-0.75146484	+15.07324219	-9.71191406	+14.06250000	+1476	+7.10595703	-9.91406250	-0.61083984	+62.64404297	+5.80078125	-25.24658203	+1560
+1458240962.59500000	+9.40429688	-6.13476563	-0.96240234	+56.93115234	-8.56933594	-63.47900391	+1780	+9.33837891	-5.33935547	-0.75146484	+15.05126953	-9.71191406	+14.06250000	+1476	+7.10595703	-9.91406250	-0.61083984	+62.64404297	+5.80078125	-25.24658203	+1560
+1458240962.60330010	+9.40429688	-6.13037109	-0.96240234	+56.95312500	-8.56933594	-63.47900391	+1780	+9.33837891	-5.33935547	-0.75146484	+15.05126953	-9.71191406	+14.08447266	+1476	+7.10595703	-9.91406250	-0.61083984	+62.62207031	+5.80078125	-25.22460938	+1560
+1458240962.60750010	+9.40429688	-6.13037109	-0.96240234	+56.95312500	-8.56933594	-63.47900391	+1780	+9.33837891	-5.33935547	-0.75146484	+15.05126953	-9.71191406	+14.08447266	+1476	+7.10595703	-9.91406250	-0.61083984	+62.62207031	+5.77880859	-25.22460938	+1556
+1458240962.61170010	+9.40429688	-6.13037109	-0.96240234	+56.95312500	-8.59130859	-63.47900391	+1780	+9.33837891	-5.33935547	-0.75146484	+15.02929688	-9.71191406	+14.08447266	+1476	+7.10595703	-9.91406250	-0.61083984	+62.62207031	+5.77880859	-25.24658203	+1556
+1458240962.61579990	+9.40429688	-6.13037109	-0.96240234	+56.95312500	-8.59130859	-63.47900391	+1780	+9.34277344	-5.33935547	-0.74707031	+15.02929688	-9.71191406	+14.10644531	+1476	+7.10595703	-9.91406250	-0.61083984	+62.62207031	+5.77880859	-25.24658203	+1556
+1458240962.61999990	+9.40869141	-6.13037109	-0.96240234	+56.95312500	-8.63525391	-63.45703125	+1780	+9.34277344	-5.33935547	-0.74707031	+14.98535156	-9.73388672	+14.12841797	+1480	+7.11035156	-9.91406250	-0.61083984	+62.62207031	+5.75683594	-25.24658203	+1556
+1458240962.62410000	+9.40869141	-6.13037109	-0.95800781	+56.97509766	-8.67919922	-63.43505859	+1784	+9.34277344	-5.33935547	-0.74707031	+14.96337891	-9.75585938	+14.17236328	+1480	+7.11035156	-9.91406250	-0.61083984	+62.62207031	+5.75683594	-25.24658203	+1556
+1458240962.62830000	+9.40869141	-6.12597656	-0.95800781	+56.97509766	-8.72314453	-63.41308594	+1784	+9.34277344	-5.33496094	-0.74267578	+14.91943359	-9.77783203	+14.19433594	+1480	+7.11035156	-9.91406250	-0.61083984	+62.60009766	+5.73486328	-25.24658203	+1556
+1458240962.63249990	+9.41748047	-6.12597656	-0.95361328	+56.99707031	-8.83300781	-63.36914063	+1788	+9.34716797	-5.33496094	-0.73828125	+14.83154297	-9.82177734	+14.28222656	+1480	+7.11914063	-9.90966797	-0.61083984	+62.60009766	+5.66894531	-25.26855469	+1560
+1458240962.63660000	+9.42187500	-6.12158203	-0.94921875	+57.01904297	-8.96484375	-63.30322266	+1792	+9.35156250	-5.33056641	-0.73388672	+14.74365234	-9.86572266	+14.37011719	+1484	+7.12353516	-9.90527344	-0.60644531	+62.60009766	+5.62500000	-25.29052734	+1560
+1458240962.64500000	+9.43945313	-6.11279297	-0.93603516	+57.08496094	-9.31640625	-63.12744141	+1800	+9.36474609	-5.32177734	-0.71630859	+14.43603516	-10.04150391	+14.61181641	+1488	+7.14550781	-9.89648438	-0.60644531	+62.55615234	+5.42724609	-25.35644531	+1568
+1458240962.64910010	+9.44384766	-6.10400391	-0.92724609	+57.10693359	-9.51416016	-62.99560547	+1804	+9.37353516	-5.31738281	-0.70751953	+14.23828125	-10.12939453	+14.76562500	+1492	+7.15429688	-9.88769531	-0.60205078	+62.51220703	+5.29541016	-25.37841797	+1572
+1458240962.65330000	+9.45263672	-6.09960938	-0.92285156	+57.12890625	-9.66796875	-62.90771484	+1808	+9.38232422	-5.30859375	-0.69873047	+14.08447266	-10.19531250	+14.89746094	+1496	+7.15869141	-9.88330078	-0.60644531	+62.46826172	+5.14160156	-25.37841797	+1576
+1458240962.65750000	+9.45703125	-6.09082031	-0.91406250	+57.17285156	-9.90966797	-62.73193359	+1816	+9.39111328	-5.30419922	-0.68994141	+13.79882813	-10.30517578	+15.09521484	+1504	+7.16748047	-9.87451172	-0.61083984	+62.35839844	+4.89990234	-25.33447266	+1580
+1458240962.66160010	+9.46582031	-6.08642578	-0.90966797	+57.19482422	-10.08544922	-62.55615234	+1820	+9.39990234	-5.29541016	-0.68115234	+13.57910156	-10.37109375	+15.27099609	+1508	+7.17187500	-9.86572266	-0.61962891	+62.24853516	+4.68017578	-25.31250000	+1584
+1458240962.66580010	+9.47021484	-6.07763672	-0.90087891	+57.21679688	-10.23925781	-62.44628906	+1824	+9.40429688	-5.29101563	-0.66796875	+13.38134766	-10.43701172	+15.40283203	+1512	+7.17187500	-9.86132813	-0.62841797	+62.11669922	+4.48242188	-25.26855469	+1588
+1458240962.67409990	+9.48339844	-6.06445313	-0.88769531	+57.28271484	-10.63476563	-62.05078125	+1836	+9.42187500	-5.27783203	-0.64599609	+12.87597656	-10.56884766	+15.75439453	+1524	+7.17187500	-9.85253906	-0.64599609	+61.83105469	+4.04296875	-25.13671875	+1592
+1458240962.68660000	+9.49658203	-6.03369141	-0.87451172	+57.45849609	-11.18408203	-61.25976563	+1852	+9.44824219	-5.25585938	-0.61523438	+12.17285156	-10.76660156	+16.32568359	+1548	+7.16748047	-9.83935547	-0.68554688	+61.39160156	+3.36181641	-24.87304688	+1592
+1458240962.69080000	+9.50097656	-6.02490234	-0.86572266	+57.52441406	-11.33789063	-61.04003906	+1856	+9.45703125	-5.24707031	-0.60644531	+11.93115234	-10.85449219	+16.52343750	+1556	+7.16748047	-9.83496094	-0.69873047	+61.25976563	+3.12011719	-24.80712891	+1592
+1458240962.69910000	+9.51416016	-6.00292969	-0.86132813	+57.76611328	-11.68945313	-60.35888672	+1868	+9.47460938	-5.22509766	-0.58007813	+11.46972656	-11.05224609	+17.02880859	+1576	+7.17187500	-9.81738281	-0.72070313	+60.99609375	+2.65869141	-24.67529297	+1592
+1458240962.71160010	+9.53613281	-5.97216797	-0.86132813	+58.18359375	-12.06298828	-59.19433594	+1876	+9.50976563	-5.17675781	-0.53613281	+10.94238281	-11.40380859	+17.79785156	+1608	+7.20263672	-9.79101563	-0.75146484	+60.71044922	+1.95556641	-24.60937500	+1592
+1458240962.71580000	+9.54931641	-5.96337891	-0.86132813	+58.35937500	-12.15087891	-58.77685547	+1880	+9.52294922	-5.16357422	-0.52734375	+10.78857422	-11.51367188	+18.08349609	+1616	+7.21582031	-9.77783203	-0.75585938	+60.64453125	+1.73583984	-24.60937500	+1596
+1458240962.72410010	+9.56689453	-5.94140625	-0.87011719	+58.68896484	-12.32666016	-57.85400391	+1888	+9.54492188	-5.11962891	-0.49658203	+10.70068359	-11.82128906	+18.56689453	+1636	+7.25537109	-9.74707031	-0.77343750	+60.49072266	+1.23046875	-24.63134766	+1600
+1458240962.73239990	+9.59326172	-5.92382813	-0.87890625	+58.95263672	-12.41455078	-56.93115234	+1896	+9.57128906	-5.06689453	-0.47021484	+10.74462891	-12.15087891	+19.02832031	+1656	+7.29931641	-9.71630859	-0.79101563	+60.35888672	+0.74707031	-24.71923828	+1608
+1458240962.74079990	+9.62841797	-5.89746094	-0.89208984	+59.26025391	-12.52441406	-55.98632813	+1904	+9.59326172	-5.01416016	-0.44384766	+10.89843750	-12.48046875	+19.44580078	+1672	+7.34326172	-9.68115234	-0.80419922	+60.18310547	+0.28564453	-24.85107422	+1616
+1458240962.74910000	+9.65917969	-5.88867188	-0.90966797	+59.28222656	-12.56835938	-55.08544922	+1912	+9.62402344	-4.94824219	-0.41308594	+11.27197266	-12.89794922	+19.68750000	+1688	+7.39160156	-9.65039063	-0.82177734	+59.91943359	-0.21972656	-25.00488281	+1628
+1458240962.75740000	+9.70312500	-5.88427734	-0.92285156	+59.17236328	-12.67822266	-54.22851563	+1916	+9.65039063	-4.88232422	-0.39550781	+11.71142578	-13.22753906	+19.86328125	+1700	+7.43554688	-9.61962891	-0.84814453	+59.61181641	-0.76904297	-25.07080078	+1640
+1458240962.76580000	+9.76025391	-5.85791016	-0.93164063	+59.06250000	-12.83203125	-53.45947266	+1932	+9.67675781	-4.80322266	-0.37792969	+12.21679688	-13.60107422	+19.92919922	+1712	+7.47070313	-9.58886719	-0.87890625	+59.17236328	-1.29638672	-25.18066406	+1652
+1458240962.77410010	+9.81298828	-5.85791016	-0.94042969	+58.55712891	-12.96386719	-52.82226563	+1936	+9.70312500	-4.72851563	-0.36035156	+12.74414063	-14.01855469	+19.81933594	+1728	+7.50585938	-9.56250000	-0.91845703	+58.62304688	-1.84570313	-25.24658203	+1656
+1458240962.78239990	+9.87451172	-5.85791016	-0.94482422	+57.96386719	-13.11767578	-52.20703125	+1948	+9.73388672	-4.65380859	-0.35156250	+13.20556641	-14.32617188	+19.70947266	+1736	+7.53662109	-9.53613281	-0.96240234	+58.00781250	-2.41699219	-25.20263672	+1660
+1458240962.79070000	+9.94482422	-5.84472656	-0.95361328	+57.32666016	-13.31542969	-51.61376953	+1968	+9.76904297	-4.57031250	-0.34716797	+13.71093750	-14.61181641	+19.55566406	+1744	+7.56298828	-9.50537109	-1.01513672	+57.34863281	-2.94433594	-25.11474609	+1664
+1458240962.80320000	+10.05029297	-5.83593750	-0.96240234	+56.09619141	-13.51318359	-50.91064453	+1992	+9.79980469	-4.50439453	-0.34277344	+13.99658203	-14.80957031	+19.40185547	+1744	+7.60693359	-9.45263672	-1.08984375	+56.27197266	-3.60351563	-24.87304688	+1660
+1458240962.81160000	+10.12500000	-5.83154297	-0.97119141	+55.21728516	-13.57910156	-50.44921875	+2012	+9.83935547	-4.43408203	-0.34716797	+14.21630859	-14.98535156	+19.24804688	+1752	+7.64648438	-9.41308594	-1.13818359	+55.59082031	-3.97705078	-24.58740234	+1660
+1458240962.81570010	+10.16455078	-5.82275391	-0.97998047	+54.75585938	-13.60107422	-50.16357422	+2024	+9.86132813	-4.39453125	-0.34716797	+14.32617188	-15.02929688	+19.18212891	+1756	+7.66406250	-9.39111328	-1.16015625	+55.26123047	-4.10888672	-24.45556641	+1660
+1458240962.82410000	+10.24365234	-5.80957031	-0.99316406	+53.89892578	-13.64501953	-49.68017578	+2048	+9.94482422	-4.27587891	-0.36474609	+14.47998047	-15.09521484	+19.05029297	+1788	+7.71240234	-9.33837891	-1.20410156	+54.64599609	-4.35058594	-24.10400391	+1660
+1458240962.83240010	+10.32714844	-5.79638672	-1.01953125	+53.02001953	-13.62304688	-49.15283203	+2072	+10.00634766	-4.20556641	-0.37792969	+14.43603516	-15.07324219	+19.00634766	+1796	+7.77392578	-9.27685547	-1.23046875	+54.09667969	-4.46044922	-23.81835938	+1660
+1458240962.84069990	+10.41064453	-5.77880859	-1.04150391	+52.16308594	-13.62304688	-48.71337891	+2096	+10.07666016	-4.13085938	-0.39550781	+14.39208984	-14.98535156	+19.00634766	+1808	+7.83544922	-9.20214844	-1.26123047	+53.59130859	-4.54833984	-23.48876953	+1664
+1458240962.84910010	+10.49853516	-5.75683594	-1.05468750	+51.37207031	-13.66699219	-48.29589844	+2120	+10.14697266	-4.06494141	-0.41308594	+14.15039063	-14.87548828	+19.02832031	+1820	+7.91455078	-9.12744141	-1.28320313	+53.08593750	-4.57031250	-23.20312500	+1672
+1458240962.85739990	+10.59082031	-5.72607422	-1.08105469	+50.60302734	-13.75488281	-47.87841797	+2144	+10.22607422	-3.99462891	-0.43066406	+13.90869141	-14.78759766	+19.02832031	+1836	+7.98925781	-9.04394531	-1.30517578	+52.60253906	-4.61425781	-22.93945313	+1680
+1458240962.86570000	+10.68750000	-5.69091797	-1.09423828	+49.89990234	-13.99658203	-47.61474609	+2168	+10.30957031	-3.91552734	-0.43945313	+13.71093750	-14.80957031	+19.00634766	+1848	+8.07275391	-8.95166016	-1.32275391	+52.14111328	-4.68017578	-22.76367188	+1692
+1458240962.87400010	+10.78417969	-5.65576172	-1.09423828	+49.28466797	-14.34814453	-47.48291016	+2192	+10.39746094	-3.84082031	-0.45263672	+13.40332031	-14.85351563	+19.00634766	+1864	+8.15185547	-8.85937500	-1.34472656	+51.59179688	-4.72412109	-22.63183594	+1704
+1458240962.88649990	+10.92919922	-5.58105469	-1.09423828	+48.42773438	-15.16113281	-47.32910156	+2228	+10.53369141	-3.72656250	-0.46142578	+12.94189453	-15.00732422	+19.02832031	+1884	+8.27050781	-8.71875000	-1.38867188	+50.69091797	-4.89990234	-22.36816406	+1720
+1458240962.89490010	+11.02148438	-5.52392578	-1.08984375	+47.98828125	-15.90820313	-47.26318359	+2252	+10.63037109	-3.64306641	-0.46142578	+12.63427734	-15.20507813	+19.07226563	+1904	+8.34082031	-8.62207031	-1.42382813	+50.03173828	-5.00976563	-22.14843750	+1732
+1458240962.90739990	+11.16650391	-5.42724609	-1.06787109	+47.48291016	-17.31445313	-47.32910156	+2300	+10.77978516	-3.52001953	-0.45263672	+12.12890625	-15.46875000	+19.22607422	+1936	+8.44628906	-8.47705078	-1.47656250	+48.99902344	-5.16357422	-21.79687500	+1748
+1458240962.91570000	+11.25439453	-5.36132813	-1.05468750	+47.19726563	-18.34716797	-47.30712891	+2328	+10.88525391	-3.43652344	-0.44384766	+11.75537109	-15.62255859	+19.42382813	+1956	+8.52099609	-8.37158203	-1.51611328	+48.36181641	-5.20751953	-21.46728516	+1756
+1458240962.92400000	+11.34667969	-5.27783203	-1.04150391	+47.08740234	-19.44580078	-47.26318359	+2360	+10.98632813	-3.35302734	-0.43505859	+11.40380859	-15.68847656	+19.73144531	+1980	+8.59130859	-8.26611328	-1.55566406	+47.70263672	-5.25146484	-21.09375000	+1768
+1458240962.93230010	+11.43457031	-5.18994141	-1.02832031	+46.99951172	-20.56640625	-47.21923828	+2396	+11.09619141	-3.26074219	-0.41748047	+11.03027344	-15.82031250	+20.03906250	+2004	+8.66601563	-8.15185547	-1.58203125	+47.10937500	-5.22949219	-20.76416016	+1776
+1458240962.94070010	+11.52246094	-5.10644531	-1.01074219	+46.93359375	-21.62109375	-47.13134766	+2436	+11.20605469	-3.17724609	-0.40429688	+10.61279297	-15.90820313	+20.41259766	+2032	+8.75390625	-8.02441406	-1.60400391	+46.62597656	-5.20751953	-20.43457031	+1792
+1458240962.94479990	+11.56640625	-5.05371094	-1.00634766	+46.93359375	-22.14843750	-47.02148438	+2456	+11.25878906	-3.12890625	-0.39550781	+10.45898438	-15.90820313	+20.63232422	+2044	+8.79345703	-7.96728516	-1.60839844	+46.34033203	-5.20751953	-20.28076172	+1796
+1458240962.95320010	+11.65429688	-4.95703125	-1.00195313	+46.86767578	-23.07128906	-46.75781250	+2492	+11.36865234	-3.03662109	-0.37792969	+10.04150391	-15.95214844	+21.09375000	+2068	+8.89453125	-7.82666016	-1.62158203	+46.01074219	-5.18554688	-19.97314453	+1816
+1458240962.96149990	+11.74218750	-4.85595703	-0.99755859	+46.82373047	-23.92822266	-46.47216797	+2528	+11.47851563	-2.93994141	-0.36035156	+9.68994141	-15.99609375	+21.55517578	+2092	+8.99121094	-7.68603516	-1.63037109	+45.65917969	-5.18554688	-19.66552734	+1832
+1458240962.96980000	+11.83447266	-4.75048828	-0.98437500	+46.80175781	-24.67529297	-46.23046875	+2560	+11.58837891	-2.84326172	-0.33837891	+9.33837891	-16.04003906	+22.06054688	+2120	+9.09228516	-7.54101563	-1.62158203	+45.32958984	-5.18554688	-19.46777344	+1852
+1458240962.97820000	+11.92236328	-4.64062500	-0.97998047	+46.75781250	-25.24658203	-45.90087891	+2592	+11.70263672	-2.75097656	-0.32080078	+8.92089844	-16.06201172	+22.54394531	+2144	+9.20214844	-7.38720703	-1.61718750	+45.13183594	-5.18554688	-19.24804688	+1872
+1458240962.98650000	+12.01464844	-4.53076172	-0.97558594	+46.66992188	-25.75195313	-45.57128906	+2620	+11.81250000	-2.65429688	-0.29882813	+8.52539063	-16.08398438	+23.02734375	+2168	+9.30322266	-7.24218750	-1.61718750	+44.82421875	-5.20751953	-19.00634766	+1892
+1458240962.99070000	+12.05859375	-4.47363281	-0.97119141	+46.66992188	-25.94970703	-45.43945313	+2632	+11.86962891	-2.60595703	-0.28564453	+8.30566406	-16.08398438	+23.29101563	+2180	+9.35595703	-7.16748047	-1.61279297	+44.73632813	-5.20751953	-18.89648438	+1900
+1458240962.99480010	+12.10253906	-4.41650391	-0.96240234	+46.62597656	-26.16943359	-45.37353516	+2648	+11.92675781	-2.55322266	-0.27246094	+8.15185547	-16.12792969	+23.53271484	+2196	+9.39990234	-7.10156250	-1.61279297	+44.53857422	-5.20751953	-18.76464844	+1908
+1458240963.00320010	+12.19482422	-4.30664063	-0.94921875	+46.58203125	-26.47705078	-45.19775391	+2676	+12.03662109	-2.46093750	-0.24609375	+7.69042969	-16.17187500	+23.99414063	+2224	+9.50097656	-6.96093750	-1.61718750	+44.23095703	-5.22949219	-18.52294922	+1928
+1458240963.00729990	+12.23876953	-4.24951172	-0.94042969	+46.53808594	-26.63085938	-45.15380859	+2688	+12.09375000	-2.40820313	-0.23291016	+7.49267578	-16.19384766	+24.21386719	+2240	+9.54052734	-6.89501953	-1.62158203	+43.98925781	-5.20751953	-18.39111328	+1932
+1458240963.01149990	+12.28710938	-4.19677734	-0.93603516	+46.49414063	-26.74072266	-45.10986328	+2704	+12.15087891	-2.36425781	-0.21972656	+7.25097656	-16.21582031	+24.43359375	+2252	+9.58447266	-6.82910156	-1.62158203	+43.81347656	-5.20751953	-18.25927734	+1940
+1458240963.01560000	+12.33105469	-4.13525391	-0.92724609	+46.45019531	-26.82861328	-45.04394531	+2716	+12.20361328	-2.31591797	-0.20654297	+6.98730469	-16.21582031	+24.67529297	+2268	+9.63281250	-6.76318359	-1.63037109	+43.63769531	-5.20751953	-18.08349609	+1952
+1458240963.01979990	+12.37500000	-4.08251953	-0.91845703	+46.38427734	-26.91650391	-45.04394531	+2732	+12.25634766	-2.26318359	-0.18896484	+6.78955078	-16.25976563	+24.87304688	+2288	+9.66796875	-6.70605469	-1.63916016	+43.35205078	-5.18554688	-17.92968750	+1956
+1458240963.02810000	+12.46728516	-3.97265625	-0.89648438	+46.29638672	-27.04833984	-45.04394531	+2760	+12.36621094	-2.17089844	-0.16259766	+6.28417969	-16.30371094	+25.29052734	+2320	+9.75585938	-6.57861328	-1.65234375	+42.95654297	-5.16357422	-17.64404297	+1976
+1458240963.03650000	+12.55957031	-3.86279297	-0.87451172	+46.16455078	-27.15820313	-45.10986328	+2792	+12.47607422	-2.06982422	-0.12744141	+5.84472656	-16.43554688	+25.64208984	+2356	+9.83935547	-6.46435547	-1.66992188	+42.47314453	-5.11962891	-17.38037109	+1988
+1458240963.04060010	+12.60791016	-3.80566406	-0.86132813	+46.12060547	-27.15820313	-45.15380859	+2812	+12.53320313	-2.02587891	-0.11425781	+5.55908203	-16.43554688	+25.81787109	+2372	+9.88330078	-6.40283203	-1.67431641	+42.27539063	-5.11962891	-17.27050781	+1996
+1458240963.04480000	+12.65185547	-3.75292969	-0.85253906	+46.01074219	-27.15820313	-45.13183594	+2828	+12.58593750	-1.97314453	-0.10107422	+5.38330078	-16.50146484	+25.99365234	+2392	+9.92285156	-6.34570313	-1.67871094	+42.01171875	-5.07568359	-17.16064453	+2004
+1458240963.05310010	+12.74853516	-3.64306641	-0.83935547	+45.81298828	-27.11425781	-45.13183594	+2860	+12.69140625	-1.88085938	-0.07470703	+4.87792969	-16.54541016	+26.32324219	+2428	+10.01513672	-6.21826172	-1.68750000	+41.70410156	-5.07568359	-16.96289063	+2024
+1458240963.05730010	+12.79248047	-3.59033203	-0.83056641	+45.70312500	-27.07031250	-45.13183594	+2880	+12.74414063	-1.82373047	-0.06152344	+4.70214844	-16.61132813	+26.47705078	+2448	+10.05468750	-6.15673828	-1.68750000	+41.50634766	-5.07568359	-16.89697266	+2028
+1458240963.06150010	+12.84082031	-3.53759766	-0.82617188	+45.57128906	-27.02636719	-45.10986328	+2896	+12.79687500	-1.77978516	-0.04394531	+4.46044922	-16.65527344	+26.60888672	+2468	+10.10302734	-6.09082031	-1.69189453	+41.37451172	-5.07568359	-16.83105469	+2040
+1458240963.06559990	+12.89355469	-3.48486328	-0.81738281	+45.43945313	-26.96044922	-45.10986328	+2916	+12.84960938	-1.73583984	-0.03515625	+4.21875000	-16.67724609	+26.76269531	+2488	+10.15576172	-6.02490234	-1.68310547	+41.28662109	-5.09765625	-16.80908203	+2052
+1458240963.06979990	+12.94189453	-3.43212891	-0.80859375	+45.30761719	-26.87255859	-45.10986328	+2932	+12.90234375	-1.67871094	-0.02197266	+4.04296875	-16.72119141	+26.91650391	+2508	+10.19970703	-5.95898438	-1.67431641	+41.13281250	-5.11962891	-16.80908203	+2064
+1458240963.07810000	+13.04296875	-3.32666016	-0.79980469	+44.97802734	-26.65283203	-45.08789063	+2964	+13.00781250	-1.59082031	+0.00000000	+3.53759766	-16.76513672	+27.18017578	+2544	+10.30517578	-5.81835938	-1.66113281	+41.00097656	-5.18554688	-16.83105469	+2092
+1458240963.08229990	+13.09130859	-3.27392578	-0.79980469	+44.80224609	-26.52099609	-45.06591797	+2976	+13.06054688	-1.54248047	+0.00878906	+3.33984375	-16.78710938	+27.29003906	+2564	+10.35351563	-5.75244141	-1.64794922	+40.91308594	-5.22949219	-16.87500000	+2104
+1458240963.08640000	+13.14404297	-3.22558594	-0.79541016	+44.62646484	-26.38916016	-45.06591797	+2992	+13.11328125	-1.49414063	+0.01757813	+3.09814453	-16.80908203	+27.42187500	+2584	+10.40625000	-5.68212891	-1.63916016	+40.86914063	-5.27343750	-16.89697266	+2120
+1458240963.09480000	+13.24072266	-3.12890625	-0.79101563	+44.25292969	-26.08154297	-45.08789063	+3012	+13.21435547	-1.40185547	+0.03076172	+2.57080078	-16.78710938	+27.68554688	+2620	+10.51171875	-5.54150391	-1.61279297	+40.75927734	-5.38330078	-16.98486328	+2148
+1458240963.10310010	+13.34619141	-3.03662109	-0.78222656	+43.83544922	-25.75195313	-45.21972656	+3032	+13.31982422	-1.32275391	+0.04394531	+1.95556641	-16.78710938	+27.94921875	+2656	+10.61718750	-5.40966797	-1.59082031	+40.67138672	-5.47119141	-17.09472656	+2176
+1458240963.10730000	+13.39453125	-2.98828125	-0.77783203	+43.65966797	-25.62011719	-45.32958984	+3044	+13.37255859	-1.27880859	+0.05273438	+1.62597656	-16.78710938	+28.05908203	+2676	+10.66113281	-5.34375000	-1.58203125	+40.58349609	-5.51513672	-17.13867188	+2192
+1458240963.11139990	+13.44287109	-2.94433594	-0.76904297	+43.43994141	-25.46630859	-45.43945313	+3052	+13.42529297	-1.23925781	+0.06152344	+1.25244141	-16.78710938	+28.19091797	+2692	+10.71386719	-5.28222656	-1.57324219	+40.49560547	-5.55908203	-17.18261719	+2204
+1458240963.11980010	+13.53955078	-2.85644531	-0.76904297	+43.00048828	-25.09277344	-45.65917969	+3072	+13.52636719	-1.16015625	+0.07470703	+0.50537109	-16.72119141	+28.43261719	+2728	+10.80615234	-5.16357422	-1.56445313	+40.27587891	-5.60302734	-17.18261719	+2224
+1458240963.12389990	+13.58789063	-2.81689453	-0.76025391	+42.75878906	-24.93896484	-45.81298828	+3080	+13.57910156	-1.12500000	+0.07910156	+0.06591797	-16.69921875	+28.54248047	+2744	+10.85449219	-5.10644531	-1.56005859	+40.14404297	-5.62500000	-17.18261719	+2232
+1458240963.13229990	+13.68017578	-2.73339844	-0.74707031	+42.31933594	-24.67529297	-46.18652344	+3100	+13.68017578	-1.04589844	+0.09228516	-0.74707031	-16.67724609	+28.80615234	+2784	+10.94238281	-5.00097656	-1.56884766	+39.81445313	-5.60302734	-17.13867188	+2248
+1458240963.13640000	+13.72851563	-2.69824219	-0.73388672	+42.07763672	-24.56542969	-46.40625000	+3116	+13.73291016	-1.01953125	+0.10107422	-1.23046875	-16.69921875	+28.91601563	+2804	+10.98632813	-4.95703125	-1.56884766	+39.61669922	-5.60302734	-17.09472656	+2256
+1458240963.14060000	+13.77246094	-2.66308594	-0.72509766	+41.81396484	-24.43359375	-46.62597656	+3128	+13.78125000	-0.98876953	+0.10986328	-1.71386719	-16.69921875	+29.02587891	+2820	+11.02587891	-4.91308594	-1.57763672	+39.41894531	-5.58105469	-17.05078125	+2260
+1458240963.14479990	+13.81640625	-2.61914063	-0.71630859	+41.61621094	-24.32373047	-46.82373047	+3144	+13.83398438	-0.94482422	+0.11865234	-2.08740234	-16.72119141	+29.11376953	+2844	+11.06542969	-4.86474609	-1.58642578	+39.19921875	-5.55908203	-16.98486328	+2268
+1458240963.14890000	+13.86474609	-2.58398438	-0.70751953	+41.33056641	-24.19189453	-47.02148438	+3160	+13.88671875	-0.91406250	+0.12744141	-2.54882813	-16.72119141	+29.22363281	+2864	+11.10937500	-4.82519531	-1.59082031	+38.97949219	-5.53710938	-16.94091797	+2276
+1458240963.15310000	+13.90869141	-2.55322266	-0.70312500	+41.04492188	-24.08203125	-47.19726563	+3180	+13.93066406	-0.88769531	+0.12744141	-3.03222656	-16.67724609	+29.33349609	+2884	+11.14892578	-4.78125000	-1.60400391	+38.75976563	-5.49316406	-16.85302734	+2280
+1458240963.15730000	+13.95263672	-2.51367188	-0.69433594	+40.82519531	-23.97216797	-47.39501953	+3200	+13.98339844	-0.83935547	+0.13623047	-3.33984375	-16.72119141	+29.42138672	+2908	+11.18847656	-4.73730469	-1.61279297	+38.54003906	-5.47119141	-16.78710938	+2288
+1458240963.16140010	+13.99218750	-2.48291016	-0.68554688	+40.53955078	-23.88427734	-47.59277344	+3220	+14.03173828	-0.81298828	+0.14501953	-3.73535156	-16.76513672	+29.50927734	+2928	+11.23242188	-4.69335938	-1.62158203	+38.32031250	-5.42724609	-16.72119141	+2292
+1458240963.16969990	+14.08447266	-2.41259766	-0.66357422	+40.01220703	-23.77441406	-48.01025391	+3272	+14.12402344	-0.73388672	+0.15820313	-4.39453125	-16.85302734	+29.66308594	+2976	+11.31152344	-4.60546875	-1.63476563	+37.92480469	-5.42724609	-16.65527344	+2304
+1458240963.17389990	+14.13281250	-2.38183594	-0.65039063	+39.70458984	-23.70849609	-48.20800781	+3296	+14.17236328	-0.70751953	+0.16699219	-4.76806641	-16.91894531	+29.70703125	+3000	+11.35546875	-4.56152344	-1.63916016	+37.72705078	-5.42724609	-16.63330078	+2312
+1458240963.17810010	+14.17675781	-2.35546875	-0.64599609	+39.39697266	-23.64257813	-48.36181641	+3324	+14.21630859	-0.68115234	+0.17138672	-5.14160156	-16.91894531	+29.75097656	+3020	+11.39941406	-4.51757813	-1.63916016	+37.55126953	-5.42724609	-16.61132813	+2316
+1458240963.18220000	+14.22509766	-2.32031250	-0.64160156	+39.13330078	-23.55468750	-48.49365234	+3348	+14.26464844	-0.63720703	+0.17138672	-5.29541016	-16.94091797	+29.79492188	+3048	+11.43896484	-4.46923828	-1.63916016	+37.39746094	-5.44921875	-16.63330078	+2324
+1458240963.18639990	+14.26904297	-2.28955078	-0.63720703	+38.78173828	-23.48876953	-48.62548828	+3376	+14.30859375	-0.60644531	+0.17578125	-5.55908203	-16.98486328	+29.83886719	+3068	+11.48291016	-4.41650391	-1.63916016	+37.28759766	-5.49316406	-16.63330078	+2332
+1458240963.19059990	+14.31298828	-2.26757813	-0.63281250	+38.43017578	-23.44482422	-48.75732422	+3400	+14.35253906	-0.57128906	+0.17578125	-5.82275391	-16.98486328	+29.86083984	+3092	+11.53125000	-4.36376953	-1.63037109	+37.17773438	-5.55908203	-16.67724609	+2344
+1458240963.19890000	+14.40966797	-2.20605469	-0.61523438	+37.83691406	-23.40087891	-48.99902344	+3452	+14.44042969	-0.49658203	+0.18017578	-6.13037109	-17.13867188	+29.88281250	+3136	+11.61914063	-4.25830078	-1.61279297	+37.02392578	-5.73486328	-16.80908203	+2368
+1458240963.20310000	+14.45800781	-2.17968750	-0.60644531	+37.50732422	-23.40087891	-49.13085938	+3476	+14.48437500	-0.47021484	+0.18017578	-6.35009766	-17.18261719	+29.88281250	+3156	+11.66748047	-4.20556641	-1.60400391	+36.93603516	-5.80078125	-16.89697266	+2380
+1458240963.20720010	+14.50634766	-2.14453125	-0.60205078	+37.24365234	-23.37890625	-49.21875000	+3496	+14.52832031	-0.43066406	+0.18017578	-6.43798828	-17.24853516	+29.86083984	+3180	+11.71142578	-4.14843750	-1.59082031	+36.89208984	-5.91064453	-17.00683594	+2396
+1458240963.21140000	+14.55029297	-2.11816406	-0.59765625	+36.89208984	-23.35693359	-49.28466797	+3516	+14.57226563	-0.39990234	+0.18017578	-6.56982422	-17.29248047	+29.83886719	+3200	+11.75537109	-4.09570313	-1.57763672	+36.82617188	-6.04248047	-17.09472656	+2408
+1458240963.21970010	+14.64257813	-2.06542969	-0.58886719	+36.25488281	-23.33496094	-49.43847656	+3556	+14.64697266	-0.32958984	+0.17578125	-6.76757813	-17.38037109	+29.72900391	+3244	+11.84765625	-3.98583984	-1.55566406	+36.73828125	-6.24023438	-17.27050781	+2436
+1458240963.22390010	+14.68652344	-2.04345703	-0.58447266	+35.90332031	-23.33496094	-49.48242188	+3572	+14.68652344	-0.29882813	+0.17578125	-6.85546875	-17.46826172	+29.68505859	+3264	+11.89160156	-3.93750000	-1.54687500	+36.65039063	-6.35009766	-17.35839844	+2448
+1458240963.23219990	+14.77001953	-1.99072266	-0.56250000	+35.28808594	-23.40087891	-49.61425781	+3608	+14.77001953	-0.22412109	+0.18017578	-6.94335938	-17.64404297	+29.55322266	+3308	+11.97949219	-3.83642578	-1.53369141	+36.51855469	-6.50390625	-17.49023438	+2468
+1458240963.23639990	+14.81396484	-1.97314453	-0.55371094	+34.95849609	-23.42285156	-49.70214844	+3620	+14.80957031	-0.19335938	+0.18457031	-6.98730469	-17.77587891	+29.44335938	+3328	+12.01904297	-3.80126953	-1.52490234	+36.38671875	-6.59179688	-17.55615234	+2480
+1458240963.24470000	+14.89746094	-1.92480469	-0.53173828	+34.36523438	-23.48876953	-49.81201172	+3656	+14.88427734	-0.12744141	+0.19335938	-7.05322266	-18.01757813	+29.24560547	+3376	+12.09814453	-3.72216797	-1.52929688	+36.10107422	-6.65771484	-17.60009766	+2492
+1458240963.25300000	+14.97216797	-1.88964844	-0.51416016	+33.68408203	-23.51074219	-49.89990234	+3692	+14.95458984	-0.06152344	+0.19775391	-7.09716797	-18.23730469	+29.02587891	+3424	+12.17285156	-3.66064453	-1.54248047	+35.72753906	-6.65771484	-17.60009766	+2504
+1458240963.25720000	+15.00732422	-1.86328125	-0.50537109	+33.44238281	-23.55468750	-49.98779297	+3716	+14.99414063	-0.02197266	+0.20654297	-7.07519531	-18.36914063	+28.91601563	+3448	+12.20800781	-3.62548828	-1.55126953	+35.57373047	-6.63574219	-17.55615234	+2508
+1458240963.26140000	+15.04248047	-1.85009766	-0.48779297	+33.13476563	-23.59863281	-50.07568359	+3740	+15.02929688	+0.00439453	+0.21093750	-7.09716797	-18.50097656	+28.80615234	+3472	+12.24316406	-3.60351563	-1.56445313	+35.33203125	-6.59179688	-17.51220703	+2512
+1458240963.26550010	+15.07324219	-1.83251953	-0.47900391	+32.82714844	-23.64257813	-50.14160156	+3768	+15.06445313	+0.03515625	+0.21972656	-7.11914063	-18.65478516	+28.71826172	+3500	+12.27392578	-3.58154297	-1.57763672	+35.09033203	-6.54785156	-17.46826172	+2516
+1458240963.27390000	+15.14794922	-1.79296875	-0.45703125	+32.32177734	-23.70849609	-50.27343750	+3824	+15.13916016	+0.10107422	+0.23730469	-7.09716797	-18.94042969	+28.52050781	+3552	+12.33984375	-3.52880859	-1.60400391	+34.65087891	-6.43798828	-17.38037109	+2524
+1458240963.27800010	+15.17871094	-1.77978516	-0.44824219	+32.01416016	-23.70849609	-50.33935547	+3856	+15.17431641	+0.12744141	+0.24609375	-7.11914063	-19.07226563	+28.43261719	+3580	+12.37500000	-3.51123047	-1.61279297	+34.43115234	-6.39404297	-17.33642578	+2528
+1458240963.28640010	+15.24462891	-1.74023438	-0.43505859	+31.50878906	-23.73046875	-50.40527344	+3924	+15.24462891	+0.18457031	+0.25048828	-7.14111328	-19.24804688	+28.23486328	+3636	+12.43652344	-3.45849609	-1.63476563	+34.01367188	-6.30615234	-17.22656250	+2532
+1458240963.29049990	+15.27539063	-1.72705078	-0.43066406	+31.20117188	-23.73046875	-50.44921875	+3960	+15.27978516	+0.20654297	+0.25488281	-7.18505859	-19.33593750	+28.19091797	+3660	+12.46728516	-3.43652344	-1.64355469	+33.81591797	-6.28417969	-17.20458984	+2536
+1458240963.29469990	+15.31054688	-1.70507813	-0.42626953	+30.98144531	-23.73046875	-50.47119141	+3996	+15.31494141	+0.24169922	+0.25927734	-7.16308594	-19.42382813	+28.12500000	+3688	+12.50244141	-3.40576172	-1.64794922	+33.66210938	-6.26220703	-17.16064453	+2540
+1458240963.29889990	+15.34130859	-1.69628906	-0.41748047	+30.71777344	-23.75244141	-50.51513672	+4028	+15.34570313	+0.26367188	+0.26367188	-7.18505859	-19.51171875	+28.08105469	+3716	+12.53320313	-3.37939453	-1.65234375	+33.53027344	-6.26220703	-17.13867188	+2544
+1458240963.30300000	+15.37646484	-1.68750000	-0.41308594	+30.41015625	-23.77441406	-50.53710938	+4064	+15.37646484	+0.28564453	+0.26806641	-7.22900391	-19.62158203	+28.05908203	+3744	+12.56835938	-3.34863281	-1.64794922	+33.37646484	-6.30615234	-17.16064453	+2548
+1458240963.30720000	+15.41601563	-1.66992188	-0.41308594	+30.19042969	-23.75244141	-50.51513672	+4096	+15.41162109	+0.30761719	+0.27246094	-7.25097656	-19.66552734	+28.01513672	+3768	+12.60351563	-3.31347656	-1.63916016	+33.28857422	-6.37207031	-17.20458984	+2556
+1458240963.31139990	+15.45117188	-1.65673828	-0.41748047	+29.90478516	-23.70849609	-50.47119141	+4128	+15.44677734	+0.32519531	+0.27246094	-7.31689453	-19.70947266	+27.97119141	+3792	+12.63427734	-3.27832031	-1.63037109	+33.20068359	-6.43798828	-17.22656250	+2564
+1458240963.31550000	+15.48632813	-1.64794922	-0.42187500	+29.61914063	-23.64257813	-50.42724609	+4156	+15.47753906	+0.34277344	+0.26806641	-7.38281250	-19.73144531	+27.94921875	+3816	+12.66943359	-3.24316406	-1.62158203	+33.11279297	-6.50390625	-17.24853516	+2576
+1458240963.31970000	+15.51708984	-1.63037109	-0.42626953	+29.37744141	-23.59863281	-50.40527344	+4188	+15.50830078	+0.36474609	+0.26367188	-7.40478516	-19.75341797	+27.92724609	+3844	+12.70458984	-3.20361328	-1.61279297	+33.06884766	-6.56982422	-17.29248047	+2588
+1458240963.32800010	+15.58300781	-1.61279297	-0.43505859	+28.80615234	-23.57666016	-50.31738281	+4236	+15.56103516	+0.40429688	+0.25927734	-7.47070313	-19.79736328	+27.90527344	+3896	+12.77050781	-3.12890625	-1.59082031	+32.98095703	-6.76757813	-17.35839844	+2612
+1458240963.33629990	+15.65332031	-1.59521484	-0.43945313	+28.30078125	-23.55468750	-50.22949219	+4276	+15.62255859	+0.43945313	+0.25927734	-7.58056641	-19.86328125	+27.90527344	+3948	+12.83642578	-3.05419922	-1.56445313	+32.91503906	-6.96533203	-17.46826172	+2636
+1458240963.34050010	+15.68408203	-1.58642578	-0.44384766	+28.03710938	-23.51074219	-50.20751953	+4296	+15.64892578	+0.45263672	+0.25488281	-7.64648438	-19.90722656	+27.90527344	+3972	+12.86718750	-3.02343750	-1.55126953	+32.84912109	-7.05322266	-17.49023438	+2648
+1458240963.34470010	+15.71923828	-1.57324219	-0.44824219	+27.81738281	-23.48876953	-50.18554688	+4312	+15.68408203	+0.46582031	+0.25488281	-7.71240234	-19.90722656	+27.86132813	+3996	+12.89794922	-2.98388672	-1.54248047	+32.80517578	-7.11914063	-17.53417969	+2660
+1458240963.34879990	+15.75000000	-1.56445313	-0.45263672	+27.57568359	-23.44482422	-50.14160156	+4328	+15.71484375	+0.48339844	+0.25048828	-7.77832031	-19.90722656	+27.83935547	+4024	+12.92871094	-2.96191406	-1.53369141	+32.71728516	-7.20703125	-17.55615234	+2672
+1458240963.35299990	+15.77636719	-1.56005859	-0.45703125	+27.33398438	-23.40087891	-50.09765625	+4344	+15.74121094	+0.49658203	+0.24169922	-7.84423828	-19.88525391	+27.83935547	+4048	+12.95947266	-2.93554688	-1.53369141	+32.60742188	-7.20703125	-17.55615234	+2680
+1458240963.36130000	+15.82470703	-1.54248047	-0.44824219	+26.89453125	-23.46679688	-50.11962891	+4372	+15.79394531	+0.52734375	+0.23730469	-7.99804688	-19.95117188	+27.81738281	+4096	+13.01220703	-2.89160156	-1.54248047	+32.36572266	-7.20703125	-17.49023438	+2696
+1458240963.36550000	+15.84667969	-1.53808594	-0.43945313	+26.65283203	-23.51074219	-50.16357422	+4392	+15.82031250	+0.54492188	+0.24609375	-8.08593750	-20.03906250	+27.81738281	+4124	+13.03857422	-2.87402344	-1.54687500	+32.18994141	-7.16308594	-17.46826172	+2704
+1458240963.36970000	+15.87304688	-1.52490234	-0.43066406	+26.49902344	-23.55468750	-50.20751953	+4412	+15.85546875	+0.55810547	+0.25488281	-8.19580078	-20.12695313	+27.81738281	+4148	+13.06494141	-2.85644531	-1.55566406	+32.05810547	-7.11914063	-17.42431641	+2712
+1458240963.37380000	+15.89941406	-1.52050781	-0.42187500	+26.30126953	-23.59863281	-50.25146484	+4428	+15.88623047	+0.56250000	+0.26367188	-8.34960938	-20.21484375	+27.81738281	+4172	+13.09130859	-2.85205078	-1.56445313	+31.81640625	-7.07519531	-17.40234375	+2712
+1458240963.37800000	+15.91699219	-1.51611328	-0.40869141	+26.10351563	-23.64257813	-50.31738281	+4452	+15.91259766	+0.57128906	+0.26806641	-8.52539063	-20.30273438	+27.79541016	+4196	+13.11767578	-2.85205078	-1.58203125	+31.55273438	-6.98730469	-17.35839844	+2716
+1458240963.38220000	+15.93896484	-1.50732422	-0.39550781	+25.94970703	-23.68652344	-50.38330078	+4480	+15.93896484	+0.58007813	+0.27246094	-8.65722656	-20.36865234	+27.79541016	+4216	+13.13964844	-2.84765625	-1.59960938	+31.35498047	-6.87744141	-17.29248047	+2724
+1458240963.38630010	+15.95654297	-1.50292969	-0.38232422	+25.79589844	-23.75244141	-50.44921875	+4504	+15.96533203	+0.58886719	+0.27685547	-8.78906250	-20.43457031	+27.79541016	+4240	+13.16162109	-2.84326172	-1.61718750	+31.11328125	-6.76757813	-17.22656250	+2728
+1458240963.39050010	+15.97412109	-1.49853516	-0.36914063	+25.62011719	-23.81835938	-50.49316406	+4536	+15.99169922	+0.60205078	+0.28564453	-8.92089844	-20.52246094	+27.81738281	+4268	+13.18359375	-2.83886719	-1.63476563	+30.89355469	-6.65771484	-17.16064453	+2728
+1458240963.39879990	+16.00927734	-1.48535156	-0.34277344	+25.33447266	-23.97216797	-50.58105469	+4600	+16.04003906	+0.61523438	+0.31201172	-9.27246094	-20.76416016	+27.88330078	+4320	+13.22753906	-2.83447266	-1.66113281	+30.45410156	-6.48193359	-17.07275391	+2732
+1458240963.40300010	+16.02685547	-1.48535156	-0.32519531	+25.15869141	-24.08203125	-50.64697266	+4632	+16.06201172	+0.61523438	+0.32958984	-9.49218750	-20.89599609	+27.92724609	+4344	+13.24951172	-2.83447266	-1.66992188	+30.23437500	-6.43798828	-17.05078125	+2732
+1458240963.40710000	+16.04882813	-1.47216797	-0.31201172	+25.07080078	-24.12597656	-50.64697266	+4668	+16.09277344	+0.61523438	+0.33837891	-9.68994141	-20.98388672	+27.94921875	+4372	+13.27148438	-2.83007813	-1.67871094	+30.05859375	-6.39404297	-17.02880859	+2732
+1458240963.41129990	+16.07080078	-1.47216797	-0.30322266	+24.93896484	-24.16992188	-50.66894531	+4704	+16.11914063	+0.61523438	+0.34716797	-9.88769531	-21.04980469	+27.99316406	+4396	+13.29345703	-2.82128906	-1.68750000	+29.88281250	-6.35009766	-17.00683594	+2736
+1458240963.41549990	+16.08837891	-1.46777344	-0.29882813	+24.76318359	-24.16992188	-50.62500000	+4736	+16.13671875	+0.61523438	+0.35156250	-10.10742188	-21.07177734	+28.05908203	+4420	+13.31542969	-2.81689453	-1.68750000	+29.70703125	-6.35009766	-17.00683594	+2736
+1458240963.41960000	+16.11035156	-1.45898438	-0.29882813	+24.67529297	-24.14794922	-50.58105469	+4772	+16.15429688	+0.62402344	+0.35156250	-10.26123047	-21.11572266	+28.10302734	+4444	+13.33740234	-2.80371094	-1.69189453	+29.61914063	-6.35009766	-16.98486328	+2736
+1458240963.42380000	+16.12353516	-1.45898438	-0.29882813	+24.52148438	-24.16992188	-50.49316406	+4804	+16.17187500	+0.62402344	+0.35595703	-10.43701172	-21.13769531	+28.16894531	+4468	+13.35498047	-2.78173828	-1.69189453	+29.55322266	-6.35009766	-16.98486328	+2740
+1458240963.42800000	+16.14550781	-1.45458984	-0.30322266	+24.34570313	-24.16992188	-50.40527344	+4836	+16.19384766	+0.62841797	+0.35595703	-10.63476563	-21.13769531	+28.25683594	+4492	+13.37695313	-2.76416016	-1.67871094	+29.48730469	-6.43798828	-17.00683594	+2748
+1458240963.43630000	+16.18945313	-1.44580078	-0.31640625	+24.08203125	-24.12597656	-50.16357422	+4888	+16.23779297	+0.61962891	+0.35156250	-11.09619141	-21.11572266	+28.41064453	+4544	+13.42089844	-2.72021484	-1.65234375	+29.44335938	-6.65771484	-17.05078125	+2768
+1458240963.44050000	+16.21582031	-1.45019531	-0.32519531	+23.92822266	-24.08203125	-50.05371094	+4912	+16.25537109	+0.61523438	+0.34277344	-11.33789063	-21.04980469	+28.49853516	+4572	+13.43847656	-2.69824219	-1.63476563	+29.39941406	-6.76757813	-17.09472656	+2780
+1458240963.44460010	+16.23779297	-1.44580078	-0.33398438	+23.79638672	-24.01611328	-49.92187500	+4936	+16.27734375	+0.61083984	+0.33398438	-11.53564453	-20.98388672	+28.56445313	+4600	+13.46044922	-2.67187500	-1.62158203	+29.42138672	-6.87744141	-17.11669922	+2796
+1458240963.44880010	+16.25976563	-1.44580078	-0.34716797	+23.64257813	-23.95019531	-49.76806641	+4956	+16.29492188	+0.61523438	+0.32080078	-11.71142578	-20.89599609	+28.65234375	+4624	+13.48242188	-2.64550781	-1.60400391	+29.42138672	-6.98730469	-17.13867188	+2808
+1458240963.45300010	+16.27294922	-1.44580078	-0.36035156	+23.48876953	-23.86230469	-49.59228516	+4976	+16.31250000	+0.61523438	+0.30761719	-11.88720703	-20.80810547	+28.71826172	+4652	+13.50000000	-2.61914063	-1.59521484	+29.44335938	-7.07519531	-17.11669922	+2824
+1458240963.45709990	+16.29052734	-1.44140625	-0.37792969	+23.35693359	-23.81835938	-49.43847656	+4992	+16.32568359	+0.61523438	+0.29882813	-12.08496094	-20.76416016	+28.80615234	+4676	+13.51757813	-2.59277344	-1.58203125	+29.46533203	-7.18505859	-17.13867188	+2840
+1458240963.46129990	+16.30810547	-1.44140625	-0.39111328	+23.20312500	-23.77441406	-49.30664063	+5004	+16.34326172	+0.61083984	+0.29003906	-12.32666016	-20.72021484	+28.89404297	+4704	+13.53076172	-2.57519531	-1.56884766	+29.44335938	-7.29492188	-17.16064453	+2856
+1458240963.46550010	+16.32568359	-1.43701172	-0.39550781	+23.09326172	-23.75244141	-49.17480469	+5016	+16.35644531	+0.60644531	+0.28564453	-12.54638672	-20.69824219	+29.00390625	+4728	+13.54833984	-2.55322266	-1.56005859	+29.42138672	-7.38281250	-17.16064453	+2868
+1458240963.46960000	+16.34326172	-1.43701172	-0.39990234	+22.96142578	-23.75244141	-49.08691406	+5028	+16.37841797	+0.60205078	+0.28125000	-12.78808594	-20.67626953	+29.09179688	+4752	+13.56591797	-2.53564453	-1.55126953	+29.42138672	-7.44873047	-17.16064453	+2884
+1458240963.47379990	+16.36523438	-1.44140625	-0.40429688	+22.85156250	-23.73046875	-49.02099609	+5036	+16.39599609	+0.59765625	+0.27685547	-13.02978516	-20.65429688	+29.17968750	+4776	+13.58789063	-2.52685547	-1.54248047	+29.33349609	-7.51464844	-17.16064453	+2896
+1458240963.48210000	+16.38720703	-1.44140625	-0.40429688	+22.63183594	-23.70849609	-48.95507813	+5060	+16.42236328	+0.58886719	+0.28125000	-13.49121094	-20.72021484	+29.33349609	+4820	+13.61425781	-2.51367188	-1.55566406	+29.13574219	-7.44873047	-17.09472656	+2920
+1458240963.48630000	+16.40039063	-1.44140625	-0.40429688	+22.56591797	-23.73046875	-48.93310547	+5072	+16.43554688	+0.58886719	+0.28564453	-13.71093750	-20.78613281	+29.44335938	+4840	+13.62744141	-2.51806641	-1.56005859	+28.98193359	-7.42675781	-17.07275391	+2928
+1458240963.49040010	+16.40917969	-1.43701172	-0.39990234	+22.47802734	-23.75244141	-48.93310547	+5088	+16.44873047	+0.59326172	+0.29882813	-13.93066406	-20.89599609	+29.53125000	+4864	+13.64062500	-2.51806641	-1.57763672	+28.80615234	-7.36083984	-17.02880859	+2940
+1458240963.49460010	+16.41796875	-1.43701172	-0.38671875	+22.43408203	-23.84033203	-48.95507813	+5104	+16.46191406	+0.58447266	+0.31640625	-14.23828125	-21.02783203	+29.66308594	+4888	+13.65380859	-2.52246094	-1.59082031	+28.65234375	-7.29492188	-16.98486328	+2948
+1458240963.49880000	+16.42675781	-1.43701172	-0.37792969	+22.39013672	-23.88427734	-49.02099609	+5120	+16.47509766	+0.58007813	+0.33398438	-14.52392578	-21.15966797	+29.77294922	+4912	+13.67138672	-2.53564453	-1.60400391	+28.45458984	-7.20703125	-16.96289063	+2956
+1458240963.50289990	+16.43554688	-1.43701172	-0.36035156	+22.34619141	-23.97216797	-49.10888672	+5144	+16.48828125	+0.57568359	+0.35595703	-14.80957031	-21.31347656	+29.88281250	+4936	+13.68457031	-2.54443359	-1.62158203	+28.25683594	-7.11914063	-16.91894531	+2964
+1458240963.50710010	+16.44873047	-1.43261719	-0.34277344	+22.32421875	-24.08203125	-49.21875000	+5168	+16.50585938	+0.57568359	+0.37353516	-15.07324219	-21.42333984	+29.99267578	+4960	+13.69775391	-2.55322266	-1.63476563	+28.08105469	-7.03125000	-16.87500000	+2972
+1458240963.51130010	+16.46191406	-1.43701172	-0.32080078	+22.28027344	-24.19189453	-49.28466797	+5196	+16.52343750	+0.57568359	+0.39111328	-15.33691406	-21.51123047	+30.08056641	+4984	+13.71093750	-2.57080078	-1.65234375	+27.86132813	-6.94335938	-16.85302734	+2980
+1458240963.51539990	+16.46630859	-1.43701172	-0.30322266	+22.23632813	-24.27978516	-49.37255859	+5224	+16.53222656	+0.57568359	+0.40429688	-15.57861328	-21.62109375	+30.19042969	+5008	+13.72412109	-2.58398438	-1.66992188	+27.64160156	-6.83349609	-16.80908203	+2984
+1458240963.51959990	+16.47070313	-1.43701172	-0.29003906	+22.19238281	-24.34570313	-49.41650391	+5252	+16.54101563	+0.56689453	+0.42187500	-15.88623047	-21.73095703	+30.30029297	+5036	+13.73291016	-2.59277344	-1.68310547	+27.46582031	-6.76757813	-16.78710938	+2988
+1458240963.52790000	+16.48388672	-1.43261719	-0.26367188	+22.14843750	-24.47753906	-49.50439453	+5312	+16.55859375	+0.56250000	+0.45263672	-16.52343750	-21.92871094	+30.58593750	+5092	+13.75927734	-2.60595703	-1.70507813	+27.18017578	-6.70166016	-16.76513672	+2992
+1458240963.53210000	+16.49707031	-1.42382813	-0.25048828	+22.17041016	-24.56542969	-49.50439453	+5344	+16.57177734	+0.56250000	+0.46582031	-16.78710938	-21.97265625	+30.71777344	+5116	+13.77246094	-2.60595703	-1.70947266	+27.09228516	-6.70166016	-16.74316406	+2992
+1458240963.53629990	+16.50585938	-1.42382813	-0.23730469	+22.12646484	-24.63134766	-49.52636719	+5372	+16.58056641	+0.55810547	+0.47460938	-17.09472656	-22.01660156	+30.84960938	+5144	+13.78564453	-2.60156250	-1.71386719	+27.02636719	-6.70166016	-16.74316406	+2992
+1458240963.54040000	+16.51464844	-1.42822266	-0.22851563	+22.08251953	-24.69726563	-49.50439453	+5400	+16.58935547	+0.55371094	+0.47460938	-17.38037109	-22.01660156	+30.98144531	+5168	+13.79882813	-2.59716797	-1.70947266	+26.96044922	-6.74560547	-16.76513672	+2992
+1458240963.54460000	+16.52783203	-1.42822266	-0.22851563	+22.03857422	-24.65332031	-49.43847656	+5428	+16.60253906	+0.54931641	+0.47021484	-17.68798828	-21.92871094	+31.09130859	+5196	+13.81201172	-2.58837891	-1.70507813	+26.93847656	-6.83349609	-16.78710938	+2996
+1458240963.54880000	+16.53662109	-1.42822266	-0.23291016	+21.99462891	-24.63134766	-49.35058594	+5448	+16.61132813	+0.54052734	+0.46142578	-17.99560547	-21.84082031	+31.22314453	+5220	+13.82080078	-2.57519531	-1.69628906	+26.98242188	-6.92138672	-16.80908203	+3004
+1458240963.55290010	+16.54541016	-1.42822266	-0.24169922	+21.92871094	-24.58740234	-49.21875000	+5472	+16.61572266	+0.53173828	+0.44824219	-18.32519531	-21.70898438	+31.35498047	+5248	+13.83398438	-2.55761719	-1.68310547	+27.00439453	-7.03125000	-16.85302734	+3012
+1458240963.55710010	+16.55859375	-1.42382813	-0.25488281	+21.90673828	-24.52148438	-49.08691406	+5492	+16.62011719	+0.52294922	+0.43945313	-18.65478516	-21.66503906	+31.50878906	+5272	+13.84716797	-2.54003906	-1.66992188	+27.07031250	-7.18505859	-16.87500000	+3024
+1458240963.56539990	+16.58056641	-1.41943359	-0.28125000	+21.81884766	-24.38964844	-48.80126953	+5524	+16.63769531	+0.50097656	+0.42187500	-19.37988281	-21.51123047	+31.86035156	+5324	+13.86914063	-2.49609375	-1.63476563	+27.20214844	-7.47070313	-16.96289063	+3048
+1458240963.56960010	+16.59814453	-1.41943359	-0.29003906	+21.77490234	-24.36767578	-48.66943359	+5532	+16.65087891	+0.48779297	+0.40869141	-19.75341797	-21.37939453	+32.01416016	+5348	+13.88232422	-2.47412109	-1.61718750	+27.31201172	-7.64648438	-17.00683594	+3064
+1458240963.57370000	+16.61572266	-1.42382813	-0.29882813	+21.73095703	-24.30175781	-48.55957031	+5540	+16.65966797	+0.47460938	+0.39550781	-20.12695313	-21.24755859	+32.16796875	+5368	+13.89550781	-2.45654297	-1.59960938	+27.35595703	-7.80029297	-17.07275391	+3080
+1458240963.57789990	+16.62451172	-1.42382813	-0.31640625	+21.68701172	-24.23583984	-48.42773438	+5548	+16.66406250	+0.46142578	+0.38232422	-20.52246094	-21.13769531	+32.34375000	+5392	+13.90869141	-2.43896484	-1.58642578	+27.42187500	-7.93212891	-17.11669922	+3092
+1458240963.58209990	+16.63330078	-1.42382813	-0.32958984	+21.64306641	-24.16992188	-48.31787109	+5552	+16.67285156	+0.44384766	+0.37353516	-20.98388672	-21.04980469	+32.51953125	+5416	+13.91748047	-2.42138672	-1.57324219	+27.48779297	-8.06396484	-17.16064453	+3108
+1458240963.58620000	+16.64648438	-1.42382813	-0.34277344	+21.62109375	-24.08203125	-48.20800781	+5560	+16.68164063	+0.43066406	+0.36474609	-21.40136719	-20.96191406	+32.69531250	+5436	+13.93066406	-2.41259766	-1.56005859	+27.50976563	-8.19580078	-17.20458984	+3124
+1458240963.59040000	+16.65527344	-1.41943359	-0.35156250	+21.62109375	-24.06005859	-48.12011719	+5564	+16.69042969	+0.41748047	+0.36914063	-21.84082031	-20.93994141	+32.91503906	+5452	+13.94384766	-2.39941406	-1.55126953	+27.55371094	-8.28369141	-17.22656250	+3136
+1458240963.59460000	+16.65966797	-1.41943359	-0.34716797	+21.62109375	-24.14794922	-48.09814453	+5568	+16.69482422	+0.39990234	+0.37792969	-22.36816406	-20.98388672	+33.17871094	+5472	+13.95263672	-2.39062500	-1.55126953	+27.53173828	-8.37158203	-17.24853516	+3144
+1458240963.59870000	+16.66845703	-1.41943359	-0.33398438	+21.62109375	-24.23583984	-48.12011719	+5572	+16.70361328	+0.38671875	+0.39111328	-22.89550781	-21.02783203	+33.42041016	+5488	+13.96142578	-2.39501953	-1.54687500	+27.44384766	-8.43750000	-17.29248047	+3152
+1458240963.60710000	+16.68164063	-1.41943359	-0.30761719	+21.66503906	-24.43359375	-48.22998047	+5584	+16.72119141	+0.35156250	+0.42626953	-23.99414063	-21.15966797	+33.96972656	+5524	+13.98339844	-2.40380859	-1.55566406	+27.29003906	-8.45947266	-17.31445313	+3168
+1458240963.61120010	+16.69042969	-1.41943359	-0.29003906	+21.70898438	-24.54345703	-48.31787109	+5596	+16.73437500	+0.34277344	+0.44384766	-24.52148438	-21.20361328	+34.23339844	+5540	+13.99218750	-2.41699219	-1.56005859	+27.15820313	-8.48144531	-17.33642578	+3180
+1458240963.61540010	+16.69482422	-1.41943359	-0.27246094	+21.73095703	-24.67529297	-48.40576172	+5608	+16.74316406	+0.33398438	+0.47021484	-25.04882813	-21.29150391	+34.51904297	+5560	+14.00097656	-2.43017578	-1.57763672	+27.00439453	-8.43750000	-17.33642578	+3188
+1458240963.61960010	+16.69482422	-1.41943359	-0.25048828	+21.77490234	-24.82910156	-48.51562500	+5628	+16.74755859	+0.32080078	+0.50097656	-25.66406250	-21.44531250	+34.84863281	+5580	+14.00976563	-2.44775391	-1.59521484	+26.85058594	-8.39355469	-17.31445313	+3196
+1458240963.62369990	+16.69482422	-1.41943359	-0.22412109	+21.84082031	-25.02685547	-48.62548828	+5648	+16.75195313	+0.31201172	+0.53173828	-26.27929688	-21.57714844	+35.17822266	+5596	+14.01855469	-2.46093750	-1.61279297	+26.67480469	-8.32763672	-17.31445313	+3204
+1458240963.63200000	+16.69921875	-1.41064453	-0.16699219	+21.95068359	-25.42236328	-48.86718750	+5692	+16.76074219	+0.29003906	+0.59326172	-27.55371094	-21.73095703	+35.92529297	+5636	+14.03613281	-2.49169922	-1.64355469	+26.36718750	-8.26171875	-17.33642578	+3212
+1458240963.64039990	+16.70361328	-1.40625000	-0.10986328	+22.08251953	-25.83984375	-49.17480469	+5748	+16.77392578	+0.27246094	+0.64599609	-28.82812500	-21.86279297	+36.65039063	+5672	+14.04931641	-2.52685547	-1.66552734	+26.03759766	-8.21777344	-17.38037109	+3220
+1458240963.64450000	+16.70800781	-1.40625000	-0.08789063	+22.17041016	-25.99365234	-49.28466797	+5776	+16.77832031	+0.25927734	+0.66796875	-29.50927734	-21.86279297	+36.97998047	+5692	+14.06250000	-2.54443359	-1.67871094	+25.92773438	-8.21777344	-17.38037109	+3224
+1458240963.64870000	+16.70800781	-1.40185547	-0.06591797	+22.21435547	-26.14746094	-49.39453125	+5804	+16.78271484	+0.25048828	+0.68554688	-30.16845703	-21.84082031	+37.35351563	+5708	+14.07128906	-2.54882813	-1.68750000	+25.83984375	-8.21777344	-17.40234375	+3220
+1458240963.65700010	+16.71240234	-1.39746094	-0.04394531	+22.30224609	-26.32324219	-49.48242188	+5860	+16.78271484	+0.22851563	+0.70751953	-31.57470703	-21.64306641	+38.07861328	+5740	+14.08447266	-2.55761719	-1.69628906	+25.70800781	-8.30566406	-17.44628906	+3216
+1458240963.66120000	+16.71679688	-1.39306641	-0.03955078	+22.34619141	-26.41113281	-49.52636719	+5884	+16.77832031	+0.20654297	+0.71191406	-32.32177734	-21.51123047	+38.47412109	+5760	+14.09326172	-2.54882813	-1.69628906	+25.70800781	-8.37158203	-17.49023438	+3216
+1458240963.66540000	+16.72119141	-1.39306641	-0.03515625	+22.39013672	-26.47705078	-49.52636719	+5908	+16.77832031	+0.18896484	+0.71630859	-33.09082031	-21.33544922	+38.84765625	+5776	+14.10205078	-2.54443359	-1.68310547	+25.72998047	-8.52539063	-17.57812500	+3220
+1458240963.66950010	+16.72998047	-1.38867188	-0.03515625	+22.41210938	-26.49902344	-49.50439453	+5932	+16.77832031	+0.16699219	+0.71191406	-33.85986328	-21.11572266	+39.22119141	+5788	+14.11083984	-2.53125000	-1.66992188	+25.77392578	-8.67919922	-17.64404297	+3224
+1458240963.67370010	+16.73876953	-1.38867188	-0.03955078	+22.41210938	-26.49902344	-49.48242188	+5952	+16.77832031	+0.14941406	+0.70751953	-34.62890625	-20.89599609	+39.57275391	+5804	+14.11962891	-2.52246094	-1.65234375	+25.83984375	-8.85498047	-17.73193359	+3232
+1458240963.67790010	+16.74316406	-1.39306641	-0.05273438	+22.39013672	-26.47705078	-49.41650391	+5968	+16.78271484	+0.13183594	+0.69873047	-35.37597656	-20.63232422	+39.92431641	+5824	+14.12841797	-2.50927734	-1.63476563	+25.92773438	-9.03076172	-17.79785156	+3244
+1458240963.68199990	+16.75195313	-1.39746094	-0.06591797	+22.39013672	-26.41113281	-49.32861328	+5984	+16.78271484	+0.10546875	+0.68994141	-36.21093750	-20.34667969	+40.25390625	+5840	+14.13720703	-2.49609375	-1.61718750	+25.99365234	-9.18457031	-17.86376953	+3252
+1458240963.69039990	+16.76513672	-1.40185547	-0.10107422	+22.34619141	-26.27929688	-49.13085938	+6008	+16.77832031	+0.04833984	+0.66357422	-37.88085938	-19.70947266	+40.95703125	+5876	+14.15917969	-2.46093750	-1.58203125	+26.19140625	-9.55810547	-18.01757813	+3276
+1458240963.69450000	+16.77392578	-1.40185547	-0.10986328	+22.34619141	-26.23535156	-49.06494141	+6016	+16.77392578	+0.01757813	+0.65478516	-38.78173828	-19.44580078	+41.35253906	+5892	+14.16796875	-2.44775391	-1.56445313	+26.27929688	-9.73388672	-18.10546875	+3288
+1458240963.70289990	+16.78710938	-1.41503906	-0.12744141	+22.32421875	-26.23535156	-48.95507813	+6024	+16.77832031	-0.03515625	+0.65039063	-40.51757813	-18.85253906	+42.14355469	+5920	+14.18554688	-2.42138672	-1.52490234	+26.43310547	-10.10742188	-18.30322266	+3312
+1458240963.70700000	+16.79150391	-1.41943359	-0.12744141	+22.30224609	-26.25732422	-48.93310547	+6020	+16.78271484	-0.06591797	+0.65039063	-41.46240234	-18.56689453	+42.56103516	+5932	+14.19433594	-2.41259766	-1.51171875	+26.47705078	-10.28320313	-18.39111328	+3324
+1458240963.71120000	+16.80029297	-1.42382813	-0.12744141	+22.32421875	-26.27929688	-48.91113281	+6020	+16.78710938	-0.08789063	+0.64599609	-42.34130859	-18.25927734	+42.95654297	+5948	+14.20312500	-2.40820313	-1.49414063	+26.49902344	-10.45898438	-18.47900391	+3336
+1458240963.71530010	+16.80468750	-1.43261719	-0.12744141	+22.34619141	-26.30126953	-48.91113281	+6016	+16.79150391	-0.10986328	+0.65039063	-43.24218750	-17.97363281	+43.39599609	+5960	+14.21630859	-2.40820313	-1.48974609	+26.49902344	-10.56884766	-18.54492188	+3348
+1458240963.71950010	+16.80468750	-1.43701172	-0.11865234	+22.36816406	-26.36718750	-48.95507813	+6016	+16.79150391	-0.14941406	+0.66357422	-44.29687500	-17.70996094	+43.87939453	+5980	+14.22509766	-2.41259766	-1.48974609	+26.45507813	-10.63476563	-18.61083984	+3356
+1458240963.72779990	+16.80468750	-1.44580078	-0.08789063	+22.47802734	-26.58691406	-49.08691406	+6016	+16.79589844	-0.18457031	+0.70312500	-46.27441406	-17.13867188	+44.95605469	+6012	+14.23828125	-2.43017578	-1.49414063	+26.30126953	-10.74462891	-18.72070313	+3372
+1458240963.73200010	+16.80468750	-1.44580078	-0.06591797	+22.54394531	-26.71875000	-49.17480469	+6020	+16.79589844	-0.21972656	+0.73388672	-47.39501953	-16.87500000	+45.57128906	+6032	+14.24707031	-2.44775391	-1.50732422	+26.16943359	-10.76660156	-18.76464844	+3384
+1458240963.73620010	+16.80468750	-1.45019531	-0.03955078	+22.63183594	-26.87255859	-49.28466797	+6024	+16.80029297	-0.23730469	+0.76025391	-48.44970703	-16.56738281	+46.16455078	+6048	+14.25585938	-2.46972656	-1.51611328	+25.99365234	-10.76660156	-18.83056641	+3396
+1458240963.74029990	+16.80029297	-1.45458984	-0.00878906	+22.71972656	-27.04833984	-49.41650391	+6032	+16.80468750	-0.25048828	+0.79541016	-49.50439453	-16.23779297	+46.80175781	+6068	+14.26025391	-2.49609375	-1.52929688	+25.81787109	-10.76660156	-18.85253906	+3404
+1458240963.74869990	+16.80029297	-1.45898438	+0.04394531	+22.91748047	-27.31201172	-49.63623047	+6056	+16.81347656	-0.30761719	+0.85253906	-51.87744141	-15.44677734	+48.01025391	+6104	+14.27783203	-2.54882813	-1.56445313	+25.42236328	-10.67871094	-18.91845703	+3428
+1458240963.75280000	+16.79589844	-1.45898438	+0.06591797	+23.00537109	-27.44384766	-49.72412109	+6068	+16.81347656	-0.32519531	+0.87451172	-52.99804688	-14.96337891	+48.64746094	+6120	+14.28222656	-2.57080078	-1.58642578	+25.24658203	-10.63476563	-18.94042969	+3436
+1458240963.75700000	+16.79150391	-1.45898438	+0.09228516	+23.11523438	-27.55371094	-49.79003906	+6084	+16.80908203	-0.35595703	+0.90087891	-54.27246094	-14.45800781	+49.28466797	+6140	+14.28662109	-2.59716797	-1.60400391	+25.04882813	-10.56884766	-18.96240234	+3440
+1458240963.76120000	+16.78710938	-1.45898438	+0.11425781	+23.20312500	-27.68554688	-49.85595703	+6104	+16.80468750	-0.38671875	+0.92285156	-55.48095703	-13.90869141	+49.87792969	+6156	+14.29101563	-2.61474609	-1.62597656	+24.89501953	-10.50292969	-18.96240234	+3448
+1458240963.76530000	+16.78271484	-1.45898438	+0.14062500	+23.29101563	-27.79541016	-49.92187500	+6124	+16.80908203	-0.41308594	+0.94042969	-56.68945313	-13.29345703	+50.47119141	+6172	+14.29541016	-2.63232422	-1.63476563	+24.74121094	-10.52490234	-19.00634766	+3452
+1458240963.76950000	+16.78710938	-1.45898438	+0.15820313	+23.40087891	-27.88330078	-49.92187500	+6144	+16.80468750	-0.43945313	+0.95361328	-57.89794922	-12.63427734	+50.99853516	+6184	+14.29980469	-2.64550781	-1.63916016	+24.65332031	-10.54687500	-19.05029297	+3452
+1458240963.77370000	+16.78710938	-1.45898438	+0.17578125	+23.48876953	-27.92724609	-49.92187500	+6160	+16.80468750	-0.47900391	+0.95800781	-59.12841797	-11.90917969	+51.48193359	+6200	+14.30419922	-2.65429688	-1.64355469	+24.56542969	-10.59082031	-19.09423828	+3452
+1458240963.78200010	+16.79150391	-1.45898438	+0.18896484	+23.66455078	-27.90527344	-49.74609375	+6200	+16.79589844	-0.55371094	+0.94042969	-61.54541016	-10.34912109	+52.22900391	+6228	+14.31738281	-2.66748047	-1.63476563	+24.47753906	-10.72265625	-19.18212891	+3456
+1458240963.78609990	+16.79589844	-1.45898438	+0.18457031	+23.70849609	-27.81738281	-49.59228516	+6216	+16.79150391	-0.59765625	+0.91845703	-62.75390625	-9.49218750	+52.55859375	+6244	+14.32177734	-2.65869141	-1.63037109	+24.52148438	-10.81054688	-19.22607422	+3460
+1458240963.79029990	+16.80029297	-1.46337891	+0.17578125	+23.73046875	-27.70751953	-49.41650391	+6232	+16.78710938	-0.64160156	+0.89648438	-63.96240234	-8.63525391	+52.82226563	+6260	+14.33056641	-2.64990234	-1.62158203	+24.56542969	-10.92041016	-19.29199219	+3464
+1458240963.79450010	+16.80908203	-1.46337891	+0.15820313	+23.79638672	-27.55371094	-49.15283203	+6248	+16.77392578	-0.67675781	+0.87890625	-65.10498047	-7.80029297	+53.12988281	+6272	+14.33496094	-2.64111328	-1.60839844	+24.63134766	-11.05224609	-19.33593750	+3472
+1458240963.79860000	+16.81787109	-1.46337891	+0.14062500	+23.86230469	-27.37792969	-48.93310547	+6260	+16.76074219	-0.72070313	+0.85253906	-66.26953125	-6.96533203	+53.34960938	+6288	+14.33935547	-2.63232422	-1.59082031	+24.69726563	-11.18408203	-19.40185547	+3480
+1458240963.80279990	+16.82666016	-1.46337891	+0.12304688	+23.95019531	-27.24609375	-48.71337891	+6268	+16.76074219	-0.76904297	+0.83056641	-67.43408203	-6.13037109	+53.54736328	+6300	+14.34814453	-2.61914063	-1.57324219	+24.76318359	-11.35986328	-19.48974609	+3492
+1458240963.80699990	+16.83984375	-1.46337891	+0.10107422	+24.06005859	-27.04833984	-48.42773438	+6272	+16.75195313	-0.80419922	+0.80859375	-68.51074219	-5.33935547	+53.78906250	+6312	+14.35253906	-2.61035156	-1.55126953	+24.85107422	-11.51367188	-19.55566406	+3504
+1458240963.81110000	+16.85302734	-1.46337891	+0.07910156	+24.12597656	-26.85058594	-48.18603516	+6276	+16.74755859	-0.84814453	+0.78662109	-69.60937500	-4.52636719	+53.94287109	+6324	+14.36132813	-2.59716797	-1.53369141	+24.93896484	-11.68945313	-19.62158203	+3516
+1458240963.81530000	+16.86181641	-1.46777344	+0.05273438	+24.21386719	-26.63085938	-47.94433594	+6276	+16.73876953	-0.89648438	+0.76025391	-70.70800781	-3.73535156	+54.05273438	+6336	+14.37011719	-2.58837891	-1.51611328	+25.02685547	-11.84326172	-19.70947266	+3528
+1458240963.82360010	+16.87500000	-1.46337891	+0.01318359	+24.52148438	-26.30126953	-47.54882813	+6272	+16.71240234	-0.96679688	+0.71191406	-72.72949219	-2.21923828	+54.31640625	+6352	+14.37890625	-2.57080078	-1.48974609	+25.13671875	-12.06298828	-19.81933594	+3552
+1458240963.82780000	+16.87939453	-1.45898438	+0.00000000	+24.67529297	-26.16943359	-47.41699219	+6268	+16.70800781	-1.00195313	+0.69873047	-73.74023438	-1.51611328	+54.49218750	+6360	+14.38769531	-2.56640625	-1.48095703	+25.18066406	-12.15087891	-19.88525391	+3564
+1458240963.83200000	+16.88378906	-1.45458984	-0.00439453	+24.89501953	-26.10351563	-47.30712891	+6260	+16.69921875	-1.02392578	+0.70312500	-74.59716797	-0.83496094	+54.75585938	+6360	+14.39208984	-2.56201172	-1.47216797	+25.22460938	-12.23876953	-19.92919922	+3576
+1458240963.83610010	+16.89257813	-1.45019531	-0.00878906	+25.09277344	-26.01562500	-47.24121094	+6252	+16.69482422	-1.05468750	+0.69873047	-75.49804688	-0.19775391	+54.95361328	+6364	+14.39648438	-2.56640625	-1.46337891	+25.20263672	-12.32666016	-19.99511719	+3584
+1458240963.84030010	+16.89257813	-1.45019531	-0.00439453	+25.31250000	-25.97167969	-47.21923828	+6248	+16.69042969	-1.08105469	+0.69873047	-76.39892578	+0.41748047	+55.08544922	+6368	+14.40527344	-2.57958984	-1.46337891	+25.15869141	-12.37060547	-20.06103516	+3596
+1458240963.84450010	+16.89257813	-1.44580078	-0.00439453	+25.53222656	-25.88378906	-47.15332031	+6244	+16.68603516	-1.10302734	+0.68994141	-77.18994141	+1.03271484	+55.21728516	+6372	+14.40966797	-2.59277344	-1.46777344	+25.09277344	-12.37060547	-20.10498047	+3604
+1458240963.84859990	+16.89257813	-1.44580078	-0.00439453	+25.75195313	-25.81787109	-47.10937500	+6244	+16.68164063	-1.11621094	+0.68115234	-77.95898438	+1.64794922	+55.30517578	+6372	+14.41845703	-2.61474609	-1.47656250	+24.98291016	-12.34863281	-20.14892578	+3616
+1458240963.85279990	+16.88818359	-1.44580078	+0.00000000	+25.97167969	-25.72998047	-47.06542969	+6244	+16.67724609	-1.13378906	+0.67236328	-78.72802734	+2.24121094	+55.39306641	+6376	+14.42285156	-2.63671875	-1.48974609	+24.85107422	-12.28271484	-20.17089844	+3628
+1458240963.85700010	+16.88378906	-1.44140625	+0.00000000	+26.16943359	-25.62011719	-46.99951172	+6248	+16.67285156	-1.13818359	+0.67236328	-79.38720703	+2.79052734	+55.54687500	+6376	+14.42724609	-2.66308594	-1.51171875	+24.67529297	-12.17285156	-20.19287109	+3644
+1458240963.86110000	+16.87939453	-1.43701172	-0.00439453	+26.38916016	-25.48828125	-46.91162109	+6256	+16.66845703	-1.15136719	+0.67236328	-80.06835938	+3.33984375	+55.65673828	+6376	+14.43164063	-2.69824219	-1.53808594	+24.47753906	-12.06298828	-20.21484375	+3656
+1458240963.86529990	+16.87939453	-1.43701172	+0.00878906	+26.63085938	-25.48828125	-46.91162109	+6268	+16.66845703	-1.16455078	+0.67236328	-80.74951172	+3.84521484	+55.76660156	+6376	+14.43164063	-2.72900391	-1.56005859	+24.27978516	-11.95312500	-20.25878906	+3668
+1458240963.87360000	+16.87939453	-1.44140625	+0.00439453	+26.91650391	-25.09277344	-46.60400391	+6296	+16.66406250	-1.18652344	+0.66357422	-82.00195313	+4.83398438	+55.85449219	+6380	+14.44042969	-2.80810547	-1.61279297	+23.77441406	-11.68945313	-20.30273438	+3688
+1458240963.87780000	+16.87939453	-1.45019531	+0.00439453	+27.04833984	-24.93896484	-46.49414063	+6312	+16.66406250	-1.19970703	+0.64599609	-82.66113281	+5.27343750	+55.81054688	+6384	+14.44482422	-2.84326172	-1.63476563	+23.55468750	-11.57958984	-20.34667969	+3696
+1458240963.88190010	+16.87939453	-1.45898438	-0.01318359	+27.09228516	-24.56542969	-46.23046875	+6332	+16.65966797	-1.20849609	+0.62402344	-83.27636719	+5.71289063	+55.72265625	+6392	+14.44921875	-2.89599609	-1.66992188	+23.20312500	-11.40380859	-20.39062500	+3708
+1458240963.88610010	+16.87939453	-1.45898438	-0.03955078	+27.15820313	-24.19189453	-45.94482422	+6352	+16.65527344	-1.22167969	+0.60205078	-83.89160156	+6.15234375	+55.63476563	+6400	+14.45361328	-2.91796875	-1.69189453	+23.07128906	-11.31591797	-20.41259766	+3712
+1458240963.89030000	+16.88378906	-1.46337891	-0.05273438	+27.24609375	-23.90625000	-45.68115234	+6372	+16.65527344	-1.23486328	+0.57568359	-84.52880859	+6.54785156	+55.48095703	+6408	+14.45800781	-2.93554688	-1.70947266	+22.93945313	-11.27197266	-20.45654297	+3712
+1458240963.89439990	+16.88378906	-1.47216797	-0.07910156	+27.26806641	-23.48876953	-45.35156250	+6392	+16.65087891	-1.24365234	+0.55371094	-85.10009766	+6.92138672	+55.43701172	+6412	+14.46240234	-2.95312500	-1.71386719	+22.82958984	-11.27197266	-20.52246094	+3712
+1458240963.89860010	+16.88818359	-1.48535156	-0.10986328	+27.24609375	-23.04931641	-45.00000000	+6408	+16.64648438	-1.27001953	+0.53613281	-85.78125000	+7.25097656	+55.34912109	+6424	+14.46240234	-2.96630859	-1.71826172	+22.76367188	-11.29394531	-20.61035156	+3712
+1458240963.90280010	+16.89697266	-1.49853516	-0.13183594	+27.24609375	-22.67578125	-44.69238281	+6424	+16.64208984	-1.30078125	+0.50976563	-86.48437500	+7.51464844	+55.19531250	+6436	+14.46679688	-2.97949219	-1.71386719	+22.67578125	-11.38183594	-20.72021484	+3712
+1458240963.90689990	+16.91015625	-1.51611328	-0.16259766	+27.18017578	-22.23632813	-44.34082031	+6436	+16.63769531	-1.32275391	+0.47900391	-87.09960938	+7.77832031	+55.04150391	+6444	+14.47558594	-2.98388672	-1.70507813	+22.65380859	-11.51367188	-20.83007813	+3712
+1458240963.91529990	+16.92773438	-1.54687500	-0.23730469	+27.11425781	-21.20361328	-43.57177734	+6456	+16.63330078	-1.38427734	+0.39990234	-88.43994141	+8.23974609	+54.58007813	+6472	+14.48876953	-2.98828125	-1.69189453	+22.67578125	-11.71142578	-21.04980469	+3716
+1458240963.91940000	+16.93652344	-1.56445313	-0.27685547	+27.07031250	-20.74218750	-43.26416016	+6460	+16.62890625	-1.40625000	+0.36035156	-89.05517578	+8.39355469	+54.42626953	+6484	+14.49316406	-2.98828125	-1.68310547	+22.69775391	-11.84326172	-21.18164063	+3720
+1458240963.92360000	+16.94091797	-1.57324219	-0.31201172	+27.04833984	-20.30273438	-42.95654297	+6460	+16.62451172	-1.44580078	+0.32519531	-89.71435547	+8.56933594	+54.29443359	+6500	+14.49755859	-2.98388672	-1.67431641	+22.74169922	-11.99707031	-21.33544922	+3724
+1458240963.92779990	+16.95410156	-1.58642578	-0.35156250	+27.02636719	-19.84130859	-42.62695313	+6460	+16.62451172	-1.48535156	+0.29443359	-90.37353516	+8.67919922	+54.16259766	+6512	+14.50634766	-2.98388672	-1.66552734	+22.76367188	-12.12890625	-21.46728516	+3728
+1458240963.93190000	+16.96728516	-1.60400391	-0.36914063	+27.02636719	-19.57763672	-42.45117188	+6452	+16.62011719	-1.50732422	+0.27246094	-90.90087891	+8.78906250	+54.14062500	+6516	+14.51074219	-2.98828125	-1.65234375	+22.76367188	-12.30468750	-21.64306641	+3736
+1458240963.93610000	+16.98046875	-1.62158203	-0.38232422	+27.02636719	-19.31396484	-42.31933594	+6440	+16.62011719	-1.54687500	+0.25048828	-91.49414063	+8.85498047	+54.09667969	+6528	+14.51953125	-2.99707031	-1.64355469	+22.74169922	-12.48046875	-21.84082031	+3748
+1458240963.94020010	+16.98925781	-1.63916016	-0.41748047	+27.00439453	-18.85253906	-42.12158203	+6432	+16.62011719	-1.58642578	+0.21972656	-92.08740234	+8.92089844	+53.96484375	+6536	+14.52392578	-3.00585938	-1.63916016	+22.71972656	-12.56835938	-21.99462891	+3756
+1458240963.94860010	+17.00683594	-1.67431641	-0.46142578	+27.00439453	-18.28125000	-41.96777344	+6412	+16.62011719	-1.65234375	+0.15820313	-93.09814453	+9.00878906	+53.83300781	+6556	+14.53710938	-3.03662109	-1.64355469	+22.60986328	-12.74414063	-22.34619141	+3780
+1458240963.95269990	+17.01123047	-1.68750000	-0.49658203	+27.00439453	-17.90771484	-41.85791016	+6404	+16.62011719	-1.68310547	+0.13623047	-93.60351563	+9.03076172	+53.83300781	+6564	+14.54150391	-3.05419922	-1.66113281	+22.52197266	-12.74414063	-22.47802734	+3796
+1458240963.95689990	+17.01562500	-1.70507813	-0.50537109	+27.00439453	-17.77587891	-41.92382813	+6392	+16.62011719	-1.70947266	+0.12744141	-93.97705078	+9.07470703	+53.89892578	+6564	+14.54150391	-3.08056641	-1.67871094	+22.36816406	-12.72216797	-22.63183594	+3812
+1458240963.96110010	+17.01562500	-1.72265625	-0.50976563	+27.02636719	-17.62207031	-42.03369141	+6384	+16.62451172	-1.73583984	+0.11865234	-94.37255859	+9.07470703	+54.00878906	+6568	+14.54589844	-3.11572266	-1.69628906	+22.17041016	-12.70019531	-22.78564453	+3828
+1458240963.96519990	+17.02001953	-1.74462891	-0.52294922	+27.04833984	-17.42431641	-42.09960938	+6384	+16.62890625	-1.76220703	+0.11425781	-94.76806641	+9.09667969	+54.11865234	+6572	+14.55029297	-3.15527344	-1.71826172	+21.95068359	-12.67822266	-22.96142578	+3848
+1458240963.96939990	+17.02001953	-1.76660156	-0.52734375	+27.04833984	-17.31445313	-42.23144531	+6380	+16.63330078	-1.77539063	+0.10546875	-95.03173828	+9.11865234	+54.20654297	+6576	+14.55468750	-3.19482422	-1.74462891	+21.73095703	-12.59033203	-23.09326172	+3864
+1458240963.97359990	+17.02001953	-1.78857422	-0.52734375	+27.04833984	-17.18261719	-42.40722656	+6384	+16.64208984	-1.80175781	+0.10107422	-95.36132813	+9.11865234	+54.27246094	+6580	+14.55908203	-3.24316406	-1.77539063	+21.46728516	-12.48046875	-23.22509766	+3884
+1458240963.97770000	+17.02001953	-1.81494141	-0.54492188	+27.00439453	-16.98486328	-42.53906250	+6392	+16.64648438	-1.82812500	+0.09667969	-95.69091797	+9.11865234	+54.38232422	+6588	+14.55908203	-3.29150391	-1.81054688	+21.18164063	-12.34863281	-23.37890625	+3904
+1458240963.98610000	+17.01123047	-1.86767578	-0.56689453	+26.96044922	-16.67724609	-42.82470703	+6424	+16.65527344	-1.87207031	+0.08789063	-96.21826172	+9.14062500	+54.58007813	+6596	+14.56347656	-3.38818359	-1.88525391	+20.67626953	-12.04101563	-23.59863281	+3940
+1458240963.99020000	+17.01123047	-1.88964844	-0.58007813	+26.93847656	-16.54541016	-42.93457031	+6444	+16.66845703	-1.89404297	+0.09228516	-96.45996094	+9.14062500	+54.71191406	+6600	+14.56347656	-3.43652344	-1.91601563	+20.43457031	-11.93115234	-23.73046875	+3952
+1458240963.99440000	+17.01123047	-1.91162109	-0.58447266	+26.93847656	-16.50146484	-43.06640625	+6464	+16.67285156	-1.90283203	+0.09667969	-96.63574219	+9.14062500	+54.86572266	+6604	+14.56787109	-3.48046875	-1.94677734	+20.21484375	-11.82128906	-23.84033203	+3968
+1458240963.99860000	+17.00683594	-1.93798828	-0.58447266	+26.91650391	-16.45751953	-43.26416016	+6484	+16.68164063	-1.93359375	+0.10107422	-96.87744141	+9.14062500	+55.01953125	+6616	+14.57226563	-3.52880859	-1.98193359	+19.99511719	-11.66748047	-23.95019531	+3980
+1458240964.00270010	+17.01123047	-1.96875000	-0.59326172	+26.89453125	-16.36962891	-43.41796875	+6512	+16.69042969	-1.96435547	+0.09667969	-97.11914063	+9.09667969	+55.08544922	+6624	+14.57226563	-3.57714844	-2.00390625	+19.75341797	-11.60156250	-24.10400391	+3992
+1458240964.00690010	+17.01562500	-1.99072266	-0.60644531	+26.87255859	-16.25976563	-43.50585938	+6536	+16.69921875	-1.98632813	+0.08789063	-97.31689453	+9.05273438	+55.12939453	+6632	+14.58105469	-3.61230469	-2.03027344	+19.62158203	-11.53564453	-24.21386719	+4000
+1458240964.01110010	+17.02001953	-2.02148438	-0.61962891	+26.82861328	-16.17187500	-43.59375000	+6564	+16.70361328	-2.02148438	+0.07470703	-97.58056641	+9.03076172	+55.17333984	+6644	+14.58544922	-3.64746094	-2.04785156	+19.51171875	-11.49169922	-24.32373047	+4008
+1458240964.01519990	+17.02880859	-2.05224609	-0.64599609	+26.76269531	-16.01806641	-43.63769531	+6596	+16.71240234	-2.05664063	+0.06152344	-97.82226563	+8.98681641	+55.21728516	+6656	+14.58984375	-3.68261719	-2.06542969	+19.40185547	-11.49169922	-24.43359375	+4012
+1458240964.01939990	+17.03320313	-2.08300781	-0.66796875	+26.74072266	-15.90820313	-43.70361328	+6620	+16.71679688	-2.08300781	+0.05273438	-98.02001953	+8.94287109	+55.30517578	+6664	+14.59863281	-3.70458984	-2.07861328	+19.37988281	-11.51367188	-24.56542969	+4020
+1458240964.02769990	+17.05517578	-2.13574219	-0.72070313	+26.69677734	-15.73242188	-43.76953125	+6668	+16.72558594	-2.16210938	+0.01318359	-98.52539063	+8.83300781	+55.30517578	+6688	+14.61621094	-3.73974609	-2.08740234	+19.40185547	-11.64550781	-24.78515625	+4024
+1458240964.03189990	+17.06835938	-2.16650391	-0.74707031	+26.69677734	-15.66650391	-43.81347656	+6688	+16.72998047	-2.19726563	-0.01318359	-98.72314453	+8.76708984	+55.30517578	+6704	+14.62500000	-3.75292969	-2.09179688	+19.44580078	-11.73339844	-24.89501953	+4024
+1458240964.03600000	+17.08154297	-2.19726563	-0.77343750	+26.67480469	-15.62255859	-43.85742188	+6704	+16.73437500	-2.24121094	-0.03955078	-98.96484375	+8.70117188	+55.28320313	+6720	+14.63378906	-3.77050781	-2.09179688	+19.48974609	-11.84326172	-25.00488281	+4028
+1458240964.04020000	+17.09912109	-2.22802734	-0.80859375	+26.65283203	-15.53466797	-43.85742188	+6716	+16.73437500	-2.28955078	-0.07031250	-99.22851563	+8.61328125	+55.26123047	+6736	+14.64257813	-3.78808594	-2.09179688	+19.53369141	-11.95312500	-25.11474609	+4028
+1458240964.04440000	+17.11669922	-2.26757813	-0.85253906	+26.63085938	-15.42480469	-43.85742188	+6728	+16.73437500	-2.32470703	-0.10107422	-99.42626953	+8.54736328	+55.26123047	+6748	+14.65576172	-3.80126953	-2.09179688	+19.59960938	-12.06298828	-25.22460938	+4036
+1458240964.04850010	+17.13427734	-2.29833984	-0.89648438	+26.60888672	-15.31494141	-43.85742188	+6736	+16.73876953	-2.36425781	-0.12744141	-99.62402344	+8.48144531	+55.26123047	+6760	+14.66455078	-3.81445313	-2.09179688	+19.68750000	-12.19482422	-25.33447266	+4040
+1458240964.05270000	+17.14746094	-2.32910156	-0.94482422	+26.58691406	-15.20507813	-43.81347656	+6740	+16.73437500	-2.40380859	-0.16259766	-99.82177734	+8.41552734	+55.19531250	+6776	+14.67773438	-3.82763672	-2.10058594	+19.75341797	-12.26074219	-25.42236328	+4044
+1458240964.05690000	+17.16064453	-2.36425781	-0.98876953	+26.56494141	-15.16113281	-43.83544922	+6740	+16.73437500	-2.43896484	-0.19775391	-100.01953125	+8.37158203	+55.19531250	+6792	+14.68652344	-3.84521484	-2.10937500	+19.79736328	-12.32666016	-25.48828125	+4048
+1458240964.06100010	+17.16943359	-2.39501953	-1.02832031	+26.56494141	-15.16113281	-43.87939453	+6740	+16.72998047	-2.47851563	-0.23291016	-100.19531250	+8.30566406	+55.19531250	+6808	+14.69531250	-3.86718750	-2.11816406	+19.79736328	-12.39257813	-25.57617188	+4060
+1458240964.06520010	+17.17822266	-2.42138672	-1.05468750	+26.58691406	-15.20507813	-43.94531250	+6732	+16.72998047	-2.51806641	-0.26367188	-100.39306641	+8.26171875	+55.23925781	+6824	+14.70410156	-3.88916016	-2.13134766	+19.81933594	-12.43652344	-25.64208984	+4068
+1458240964.06940010	+17.18701172	-2.46093750	-1.08105469	+26.54296875	-15.27099609	-44.05517578	+6728	+16.73437500	-2.55761719	-0.29003906	-100.56884766	+8.21777344	+55.30517578	+6840	+14.70849609	-3.91992188	-2.14892578	+19.75341797	-12.43652344	-25.70800781	+4080
+1458240964.07769990	+17.20458984	-2.54003906	-1.12500000	+26.41113281	-15.33691406	-44.27490234	+6728	+16.73876953	-2.61474609	-0.32958984	-100.78857422	+8.17382813	+55.52490234	+6868	+14.72167969	-4.00781250	-2.20166016	+19.53369141	-12.32666016	-25.86181641	+4112
+1458240964.08189990	+17.20898438	-2.58398438	-1.15136719	+26.30126953	-15.35888672	-44.40673828	+6732	+16.73876953	-2.64550781	-0.34277344	-100.92041016	+8.15185547	+55.63476563	+6884	+14.72167969	-4.05615234	-2.23681641	+19.33593750	-12.19482422	-25.90576172	+4128
+1458240964.08600000	+17.20898438	-2.61914063	-1.17333984	+26.23535156	-15.40283203	-44.53857422	+6736	+16.73876953	-2.67187500	-0.35595703	-101.00830078	+8.17382813	+55.74462891	+6896	+14.72607422	-4.10888672	-2.27197266	+19.13818359	-12.08496094	-25.94970703	+4144
+1458240964.09019990	+17.20898438	-2.65429688	-1.17773438	+26.19140625	-15.53466797	-44.71435547	+6744	+16.74316406	-2.69824219	-0.36474609	-101.09619141	+8.19580078	+55.89843750	+6912	+14.72607422	-4.16162109	-2.31152344	+18.94042969	-11.93115234	-25.97167969	+4156
+1458240964.09430000	+17.20458984	-2.69384766	-1.17333984	+26.08154297	-15.71044922	-44.91210938	+6756	+16.75195313	-2.72021484	-0.36914063	-101.16210938	+8.21777344	+56.09619141	+6928	+14.72167969	-4.21435547	-2.35546875	+18.69873047	-11.75537109	-26.01562500	+4172
+1458240964.09850000	+17.20458984	-2.73779297	-1.16894531	+25.99365234	-15.86425781	-45.10986328	+6776	+16.75634766	-2.74658203	-0.36914063	-101.22802734	+8.23974609	+56.31591797	+6944	+14.72167969	-4.27587891	-2.40380859	+18.43505859	-11.57958984	-26.03759766	+4188
+1458240964.10270000	+17.21337891	-2.78173828	-1.16015625	+25.88378906	-16.06201172	-45.37353516	+6800	+16.76513672	-2.77294922	-0.35595703	-101.27197266	+8.26171875	+56.62353516	+6960	+14.72167969	-4.34179688	-2.44335938	+18.14941406	-11.42578125	-26.10351563	+4200
+1458240964.10680010	+17.21777344	-2.82568359	-1.15576172	+25.75195313	-16.17187500	-45.52734375	+6824	+16.77392578	-2.79492188	-0.35156250	-101.33789063	+8.30566406	+56.84326172	+6980	+14.72167969	-4.40771484	-2.48291016	+17.88574219	-11.27197266	-26.14746094	+4216
+1458240964.11100010	+17.22656250	-2.87402344	-1.15576172	+25.57617188	-16.25976563	-45.68115234	+6852	+16.78271484	-2.83007813	-0.34277344	-101.42578125	+8.30566406	+57.04101563	+6996	+14.72607422	-4.46484375	-2.52246094	+17.64404297	-11.11816406	-26.21337891	+4224
+1458240964.11520000	+17.22656250	-2.92236328	-1.15576172	+25.42236328	-16.36962891	-45.83496094	+6884	+16.78271484	-2.86083984	-0.34716797	-101.51367188	+8.32763672	+57.19482422	+7016	+14.72167969	-4.52636719	-2.56201172	+17.38037109	-10.96435547	-26.23535156	+4236
+1458240964.12350010	+17.22656250	-3.01025391	-1.16894531	+25.11474609	-16.52343750	-46.03271484	+6952	+16.78710938	-2.92236328	-0.35595703	-101.68945313	+8.37158203	+57.45849609	+7060	+14.72167969	-4.62744141	-2.64550781	+16.98486328	-10.65673828	-26.32324219	+4252
+1458240964.12770010	+17.23974609	-3.05419922	-1.17333984	+24.98291016	-16.63330078	-46.09863281	+6984	+16.79589844	-2.95751953	-0.36474609	-101.77734375	+8.41552734	+57.56835938	+7080	+14.72607422	-4.67578125	-2.67187500	+16.78710938	-10.61279297	-26.38916016	+4260
+1458240964.13179990	+17.25292969	-3.09814453	-1.18652344	+24.80712891	-16.69921875	-46.14257813	+7016	+16.80468750	-2.99267578	-0.37353516	-101.86523438	+8.43750000	+57.70019531	+7100	+14.73046875	-4.71533203	-2.69384766	+16.67724609	-10.61279297	-26.45507813	+4260
+1458240964.13599990	+17.26611328	-3.15087891	-1.19970703	+24.60937500	-16.76513672	-46.18652344	+7048	+16.80908203	-3.04541016	-0.38232422	-102.01904297	+8.43750000	+57.81005859	+7124	+14.73486328	-4.75048828	-2.71142578	+16.58935547	-10.61279297	-26.52099609	+4260
+1458240964.14019990	+17.27929688	-3.20361328	-1.22167969	+24.38964844	-16.80908203	-46.18652344	+7076	+16.80908203	-3.09814453	-0.40429688	-102.21679688	+8.41552734	+57.85400391	+7148	+14.74365234	-4.79003906	-2.72460938	+16.50146484	-10.67871094	-26.60888672	+4256
+1458240964.14430000	+17.29687500	-3.25195313	-1.25244141	+24.21386719	-16.78710938	-46.12060547	+7104	+16.80468750	-3.14648438	-0.43945313	-102.41455078	+8.37158203	+57.74414063	+7180	+14.75683594	-4.82080078	-2.73339844	+16.45751953	-10.74462891	-26.69677734	+4256
+1458240964.14850000	+17.31445313	-3.29589844	-1.28320313	+24.03808594	-16.78710938	-46.03271484	+7124	+16.80468750	-3.19921875	-0.47900391	-102.59033203	+8.37158203	+57.65625000	+7208	+14.76562500	-4.83837891	-2.74658203	+16.45751953	-10.81054688	-26.78466797	+4252
+1458240964.15269990	+17.32324219	-3.34423828	-1.32714844	+23.86230469	-16.69921875	-45.92285156	+7144	+16.80468750	-3.25195313	-0.52734375	-102.78808594	+8.39355469	+57.50244141	+7236	+14.77441406	-4.86035156	-2.75537109	+16.45751953	-10.87646484	-26.82861328	+4248
+1458240964.15680000	+17.33642578	-3.38818359	-1.36669922	+23.68652344	-16.67724609	-45.85693359	+7160	+16.80908203	-3.30029297	-0.57128906	-102.94189453	+8.39355469	+57.43652344	+7264	+14.78320313	-4.87792969	-2.76416016	+16.47949219	-10.96435547	-26.93847656	+4244
+1458240964.16100000	+17.34521484	-3.43652344	-1.40625000	+23.53271484	-16.67724609	-45.79101563	+7168	+16.80908203	-3.35742188	-0.61083984	-103.11767578	+8.39355469	+57.39257813	+7292	+14.78759766	-4.89550781	-2.77294922	+16.50146484	-11.07421875	-27.04833984	+4240
+1458240964.16520000	+17.36279297	-3.48486328	-1.44580078	+23.35693359	-16.69921875	-45.72509766	+7172	+16.81347656	-3.41455078	-0.64599609	-103.29345703	+8.39355469	+57.34863281	+7316	+14.80078125	-4.91748047	-2.77294922	+16.54541016	-11.22802734	-27.18017578	+4236
+1458240964.16930010	+17.38476563	-3.53320313	-1.47656250	+23.22509766	-16.76513672	-45.70312500	+7172	+16.81787109	-3.47167969	-0.68554688	-103.49121094	+8.39355469	+57.28271484	+7340	+14.81396484	-4.93945313	-2.77294922	+16.54541016	-11.38183594	-27.31201172	+4232
+1458240964.17759990	+17.41552734	-3.63427734	-1.55126953	+22.91748047	-16.76513672	-45.68115234	+7164	+16.82666016	-3.58593750	-0.76464844	-103.86474609	+8.37158203	+57.12890625	+7392	+14.84033203	-4.99658203	-2.79052734	+16.56738281	-11.53564453	-27.59765625	+4232
+1458240964.18179990	+17.42431641	-3.68261719	-1.58203125	+22.76367188	-16.80908203	-45.72509766	+7156	+16.83105469	-3.63867188	-0.80419922	-104.01855469	+8.34960938	+57.06298828	+7416	+14.84472656	-5.03173828	-2.80810547	+16.50146484	-11.57958984	-27.75146484	+4240
+1458240964.18600010	+17.43310547	-3.72656250	-1.61279297	+22.67578125	-16.85302734	-45.79101563	+7148	+16.83984375	-3.67822266	-0.84375000	-104.10644531	+8.37158203	+57.01904297	+7436	+14.85351563	-5.07128906	-2.82568359	+16.43554688	-11.60156250	-27.90527344	+4244
+1458240964.19010000	+17.44628906	-3.77050781	-1.64355469	+22.58789063	-16.87500000	-45.85693359	+7136	+16.85302734	-3.72216797	-0.87451172	-104.17236328	+8.41552734	+57.04101563	+7452	+14.86230469	-5.10644531	-2.85644531	+16.36962891	-11.57958984	-28.03710938	+4252
+1458240964.19429990	+17.45507813	-3.81884766	-1.66113281	+22.47802734	-17.02880859	-46.03271484	+7128	+16.87060547	-3.76611328	-0.88769531	-104.26025391	+8.45947266	+57.21679688	+7468	+14.86230469	-5.15917969	-2.88281250	+16.21582031	-11.55761719	-28.25683594	+4260
+1458240964.19849990	+17.46386719	-3.87158203	-1.67871094	+22.39013672	-17.13867188	-46.25244141	+7120	+16.88818359	-3.81005859	-0.90087891	-104.34814453	+8.45947266	+57.37060547	+7480	+14.86669922	-5.22070313	-2.91357422	+16.01806641	-11.53564453	-28.45458984	+4272
+1458240964.20260000	+17.47705078	-3.91992188	-1.69189453	+22.32421875	-17.27050781	-46.49414063	+7112	+16.90576172	-3.85400391	-0.90527344	-104.41406250	+8.43750000	+57.54638672	+7496	+14.87109375	-5.28662109	-2.95312500	+15.82031250	-11.42578125	-28.67431641	+4284
+1458240964.20680000	+17.48583984	-3.97265625	-1.69628906	+22.21435547	-17.42431641	-46.77978516	+7112	+16.91894531	-3.90673828	-0.91406250	-104.52392578	+8.41552734	+57.70019531	+7512	+14.87548828	-5.36132813	-2.99707031	+15.53466797	-11.31591797	-28.89404297	+4296
+1458240964.21100000	+17.49902344	-4.02539063	-1.70507813	+22.14843750	-17.57812500	-47.08740234	+7112	+16.94091797	-3.93750000	-0.92285156	-104.54589844	+8.39355469	+57.87597656	+7520	+14.87548828	-5.43603516	-3.04541016	+15.27099609	-11.16210938	-29.11376953	+4308
+1458240964.21510000	+17.50781250	-4.07373047	-1.72265625	+22.08251953	-17.64404297	-47.35107422	+7120	+16.96289063	-3.96826172	-0.94042969	-104.56787109	+8.39355469	+57.98583984	+7532	+14.87548828	-5.51074219	-3.10693359	+15.00732422	-10.96435547	-29.28955078	+4320
+1458240964.22350000	+17.51660156	-4.17041016	-1.75341797	+21.92871094	-17.84179688	-47.96630859	+7148	+17.00244141	-4.04736328	-0.94921875	-104.69970703	+8.32763672	+58.44726563	+7556	+14.86669922	-5.66894531	-3.22558594	+14.41406250	-10.59082031	-29.75097656	+4344
+1458240964.22760010	+17.53417969	-4.21875000	-1.76660156	+21.88476563	-17.95166016	-48.29589844	+7168	+17.03320313	-4.08691406	-0.95800781	-104.76562500	+8.23974609	+58.66699219	+7568	+14.87109375	-5.75244141	-3.28271484	+14.12841797	-10.45898438	-30.01464844	+4352
+1458240964.23180010	+17.54736328	-4.27148438	-1.77978516	+21.81884766	-18.08349609	-48.62548828	+7188	+17.05078125	-4.13964844	-0.96679688	-104.89746094	+8.15185547	+58.93066406	+7580	+14.87109375	-5.83593750	-3.33544922	+13.82080078	-10.32714844	-30.27832031	+4360
+1458240964.23600010	+17.56054688	-4.32861328	-1.79736328	+21.73095703	-18.17138672	-48.97705078	+7216	+17.07714844	-4.18798828	-0.97119141	-105.00732422	+8.06396484	+59.19433594	+7592	+14.87548828	-5.91503906	-3.39257813	+13.57910156	-10.19531250	-30.56396484	+4364
+1458240964.24009990	+17.58251953	-4.39013672	-1.81933594	+21.64306641	-18.23730469	-49.30664063	+7244	+17.10351563	-4.23632813	-0.99316406	-105.13916016	+7.93212891	+59.32617188	+7604	+14.87988281	-5.99414063	-3.44531250	+13.31542969	-10.06347656	-30.84960938	+4372
+1458240964.24429990	+17.60009766	-4.45166016	-1.85888672	+21.51123047	-18.21533203	-49.57031250	+7276	+17.12548828	-4.29345703	-1.02392578	-105.33691406	+7.80029297	+59.45800781	+7616	+14.88427734	-6.07324219	-3.50244141	+13.09570313	-9.95361328	-31.13525391	+4376
+1458240964.24840000	+17.61767578	-4.50878906	-1.89404297	+21.42333984	-18.23730469	-49.81201172	+7308	+17.14746094	-4.35498047	-1.05468750	-105.53466797	+7.64648438	+59.58984375	+7632	+14.89306641	-6.13476563	-3.55517578	+12.94189453	-9.86572266	-31.39892578	+4376
+1458240964.25260000	+17.64843750	-4.56591797	-1.94238281	+21.31347656	-18.21533203	-50.03173828	+7336	+17.17382813	-4.41650391	-1.10742188	-105.75439453	+7.44873047	+59.58984375	+7648	+14.90625000	-6.19628906	-3.59912109	+12.78808594	-9.88769531	-31.68457031	+4372
+1458240964.25679990	+17.67041016	-4.62744141	-1.99511719	+21.20361328	-18.14941406	-50.22949219	+7364	+17.19140625	-4.48242188	-1.15136719	-105.99609375	+7.25097656	+59.72167969	+7664	+14.91943359	-6.25781250	-3.63427734	+12.65625000	-9.93164063	-31.99218750	+4368
+1458240964.26090000	+17.69238281	-4.68896484	-2.04785156	+21.04980469	-18.12744141	-50.40527344	+7392	+17.20458984	-4.55712891	-1.19531250	-106.28173828	+7.05322266	+59.83154297	+7680	+14.93261719	-6.30615234	-3.67382813	+12.59033203	-9.97558594	-32.29980469	+4364
+1458240964.26510000	+17.73193359	-4.75927734	-2.10498047	+20.93994141	-18.10546875	-50.62500000	+7416	+17.23095703	-4.63623047	-1.25244141	-106.56738281	+6.81152344	+59.89746094	+7696	+14.95898438	-6.35888672	-3.70019531	+12.54638672	-10.10742188	-32.62939453	+4356
+1458240964.26930000	+17.76708984	-4.83837891	-2.16650391	+20.74218750	-18.03955078	-50.80078125	+7432	+17.25292969	-4.72412109	-1.30957031	-106.89697266	+6.56982422	+59.94140625	+7712	+14.98535156	-6.41162109	-3.72656250	+12.48046875	-10.26123047	-32.98095703	+4348
+1458240964.27340010	+17.80224609	-4.91308594	-2.23242188	+20.56640625	-17.97363281	-50.97656250	+7444	+17.27929688	-4.80322266	-1.37109375	-107.22656250	+6.30615234	+60.00732422	+7728	+15.01171875	-6.45556641	-3.75292969	+12.45849609	-10.39306641	-33.33251953	+4340
+1458240964.28180000	+17.87695313	-5.08007813	-2.36425781	+20.19287109	-17.88574219	-51.39404297	+7456	+17.32324219	-4.97021484	-1.52050781	-107.86376953	+5.75683594	+59.98535156	+7756	+15.06445313	-6.55224609	-3.80126953	+12.39257813	-10.72265625	-34.03564453	+4320
+1458240964.28590010	+17.91210938	-5.16357422	-2.42578125	+19.99511719	-17.86376953	-51.61376953	+7452	+17.33642578	-5.05810547	-1.59960938	-108.19335938	+5.44921875	+59.98535156	+7772	+15.09521484	-6.60058594	-3.82763672	+12.39257813	-10.87646484	-34.38720703	+4312
+1458240964.29010010	+17.95166016	-5.25146484	-2.49609375	+19.81933594	-17.79785156	-51.83349609	+7448	+17.36279297	-5.14599609	-1.66992188	-108.52294922	+5.16357422	+60.05126953	+7780	+15.12597656	-6.64453125	-3.85839844	+12.39257813	-11.05224609	-34.76074219	+4300
+1458240964.29430010	+17.98681641	-5.33935547	-2.56201172	+19.62158203	-17.77587891	-52.09716797	+7436	+17.38037109	-5.23828125	-1.72705078	-108.85253906	+4.85595703	+60.18310547	+7792	+15.15673828	-6.70166016	-3.88916016	+12.32666016	-11.18408203	-35.15625000	+4296
+1458240964.29839990	+18.02636719	-5.42724609	-2.63232422	+19.46777344	-17.70996094	-52.40478516	+7420	+17.40673828	-5.31298828	-1.78417969	-109.09423828	+4.57031250	+60.35888672	+7800	+15.18310547	-6.76757813	-3.92431641	+12.21679688	-11.33789063	-35.59570313	+4292
+1458240964.30259990	+18.07031250	-5.51953125	-2.68505859	+19.33593750	-17.75390625	-52.75634766	+7396	+17.44189453	-5.38769531	-1.83691406	-109.31396484	+4.28466797	+60.57861328	+7804	+15.21386719	-6.82910156	-3.95947266	+12.15087891	-11.44775391	-36.05712891	+4288
+1458240964.30679990	+18.10986328	-5.61621094	-2.72900391	+19.16015625	-17.84179688	-53.21777344	+7372	+17.47265625	-5.47119141	-1.89843750	-109.57763672	+3.99902344	+60.71044922	+7804	+15.23583984	-6.90820313	-4.00341797	+11.99707031	-11.49169922	-36.49658203	+4288
+1458240964.31090000	+18.15820313	-5.71728516	-2.77294922	+19.00634766	-17.86376953	-53.67919922	+7348	+17.50781250	-5.54150391	-1.95996094	-109.79736328	+3.66943359	+60.84228516	+7808	+15.26220703	-6.99169922	-4.05175781	+11.82128906	-11.53564453	-36.95800781	+4288
+1458240964.31510000	+18.18896484	-5.80957031	-2.82128906	+18.89648438	-17.86376953	-54.14062500	+7324	+17.54296875	-5.61621094	-2.00830078	-110.01708984	+3.38378906	+61.06201172	+7804	+15.27978516	-7.07519531	-4.11328125	+11.66748047	-11.49169922	-37.39746094	+4288
+1458240964.31929990	+18.21533203	-5.90185547	-2.86523438	+18.76464844	-17.88574219	-54.64599609	+7304	+17.57373047	-5.69531250	-2.05224609	-110.21484375	+3.07617188	+61.32568359	+7804	+15.28857422	-7.17187500	-4.18359375	+11.38183594	-11.35986328	-37.85888672	+4292
+1458240964.32340000	+18.24169922	-5.98095703	-2.90917969	+18.72070313	-17.90771484	-55.17333984	+7284	+17.60888672	-5.75244141	-2.09179688	-110.34667969	+2.81250000	+61.61132813	+7800	+15.29736328	-7.27734375	-4.26269531	+11.11816406	-11.22802734	-38.32031250	+4292
+1458240964.32760000	+18.28125000	-6.06005859	-2.93994141	+18.72070313	-17.99560547	-55.74462891	+7264	+17.65722656	-5.81396484	-2.11816406	-110.45654297	+2.54882813	+61.98486328	+7792	+15.31054688	-7.37841797	-4.33740234	+10.87646484	-11.09619141	-38.82568359	+4292
+1458240964.33590010	+18.34277344	-6.23144531	-3.01464844	+18.63281250	-18.06152344	-56.86523438	+7236	+17.75390625	-5.94140625	-2.17968750	-110.72021484	+1.99951172	+62.64404297	+7776	+15.32373047	-7.60693359	-4.50000000	+10.26123047	-10.74462891	-39.81445313	+4292
+1458240964.34010000	+18.37792969	-6.31494141	-3.03662109	+18.63281250	-18.17138672	-57.50244141	+7228	+17.80664063	-6.00292969	-2.21484375	-110.83007813	+1.73583984	+62.97363281	+7768	+15.33251953	-7.72558594	-4.57470703	+9.95361328	-10.59082031	-40.36376953	+4292
+1458240964.34419990	+18.40429688	-6.40283203	-3.06738281	+18.58886719	-18.19335938	-58.05175781	+7228	+17.85498047	-6.06884766	-2.26757813	-110.98388672	+1.47216797	+63.12744141	+7760	+15.33251953	-7.84423828	-4.66699219	+9.64599609	-10.32714844	-40.82519531	+4296
+1458240964.34840010	+18.43505859	-6.48193359	-3.09814453	+18.56689453	-18.23730469	-58.62304688	+7228	+17.89892578	-6.13916016	-2.32031250	-111.13769531	+1.23046875	+63.30322266	+7752	+15.34130859	-7.94970703	-4.76367188	+9.38232422	-10.06347656	-41.26464844	+4296
+1458240964.35260010	+18.46582031	-6.56542969	-3.14208984	+18.54492188	-18.25927734	-59.15039063	+7236	+17.94726563	-6.21386719	-2.36425781	-111.29150391	+0.98876953	+63.54492188	+7740	+15.34570313	-8.05957031	-4.84716797	+9.11865234	-9.86572266	-41.72607422	+4296
+1458240964.35669990	+18.48779297	-6.64453125	-3.20361328	+18.47900391	-18.14941406	-59.54589844	+7248	+17.99560547	-6.29296875	-2.41259766	-111.46728516	+0.74707031	+63.78662109	+7732	+15.35009766	-8.16503906	-4.93945313	+8.83300781	-9.62402344	-42.12158203	+4296
+1458240964.36089990	+18.51416016	-6.72802734	-3.26513672	+18.41308594	-18.10546875	-59.94140625	+7260	+18.03955078	-6.37207031	-2.45654297	-111.64306641	+0.50537109	+64.02832031	+7720	+15.35449219	-8.26171875	-5.03173828	+8.61328125	-9.38232422	-42.53906250	+4296
+1458240964.36509990	+18.56250000	-6.82031250	-3.30908203	+18.39111328	-18.19335938	-60.40283203	+7268	+18.09228516	-6.45556641	-2.51367188	-111.81884766	+0.26367188	+64.22607422	+7708	+15.37207031	-8.37158203	-5.09326172	+8.34960938	-9.33837891	-43.04443359	+4296
+1458240964.36920000	+18.60644531	-6.91699219	-3.37060547	+18.30322266	-18.17138672	-60.77636719	+7280	+18.14062500	-6.54345703	-2.58837891	-112.03857422	+0.04394531	+64.24804688	+7696	+15.39843750	-8.46826172	-5.16357422	+8.19580078	-9.22851563	-43.43994141	+4288
+1458240964.37340000	+18.65039063	-7.02685547	-3.43212891	+18.14941406	-18.12744141	-61.14990234	+7284	+18.18017578	-6.64892578	-2.67626953	-112.32421875	-0.21972656	+64.24804688	+7684	+15.41601563	-8.54736328	-5.23388672	+8.04199219	-9.14062500	-43.81347656	+4280
+1458240964.37760000	+18.69433594	-7.14111328	-3.51123047	+17.97363281	-18.06152344	-61.47949219	+7292	+18.21972656	-6.75439453	-2.76416016	-112.60986328	-0.48339844	+64.24804688	+7672	+15.43798828	-8.63525391	-5.28662109	+7.86621094	-9.14062500	-44.23095703	+4268
+1458240964.38590000	+18.77343750	-7.36962891	-3.72656250	+17.53417969	-17.66601563	-61.76513672	+7292	+18.28564453	-6.98291016	-2.95751953	-113.26904297	-1.01074219	+64.18212891	+7652	+15.49951172	-8.78027344	-5.41845703	+7.62451172	-9.03076172	-44.84619141	+4240
+1458240964.39010000	+18.82177734	-7.48828125	-3.82763672	+17.31445313	-17.57812500	-61.94091797	+7280	+18.31201172	-7.10156250	-3.05419922	-113.59863281	-1.29638672	+64.16015625	+7636	+15.53466797	-8.85058594	-5.46240234	+7.51464844	-9.09667969	-45.19775391	+4216
+1458240964.39420010	+18.87011719	-7.61132813	-3.92871094	+17.09472656	-17.46826172	-62.13867188	+7256	+18.34277344	-7.22021484	-3.15527344	-113.92822266	-1.56005859	+64.09423828	+7624	+15.57421875	-8.91650391	-5.51074219	+7.42675781	-9.16259766	-45.52734375	+4196
+1458240964.39840010	+18.91406250	-7.73876953	-4.03857422	+16.85302734	-17.33642578	-62.33642578	+7232	+18.36474609	-7.33886719	-3.26513672	-114.25781250	-1.86767578	+64.02832031	+7608	+15.60498047	-8.98681641	-5.55029297	+7.31689453	-9.27246094	-45.87890625	+4172
+1458240964.40249990	+18.96679688	-7.87060547	-4.13085938	+16.65527344	-17.27050781	-62.60009766	+7192	+18.39550781	-7.46191406	-3.36181641	-114.56542969	-2.15332031	+64.02832031	+7592	+15.64013672	-9.06152344	-5.58544922	+7.20703125	-9.40429688	-46.25244141	+4140
+1458240964.40669990	+19.01513672	-8.00244141	-4.24072266	+16.43554688	-17.11669922	-62.77587891	+7148	+18.42626953	-7.58496094	-3.47607422	-114.89501953	-2.46093750	+63.89648438	+7576	+15.68408203	-9.13623047	-5.62939453	+7.09716797	-9.49218750	-46.60400391	+4112
+1458240964.41090010	+19.06787109	-8.12988281	-4.35498047	+16.21582031	-16.94091797	-62.92968750	+7100	+18.45703125	-7.70361328	-3.59472656	-115.18066406	-2.74658203	+63.76464844	+7556	+15.72363281	-9.21093750	-5.67773438	+6.98730469	-9.51416016	-46.93359375	+4084
+1458240964.41500000	+19.09863281	-8.25732422	-4.46923828	+15.99609375	-16.74316406	-63.10546875	+7044	+18.47900391	-7.81787109	-3.69580078	-115.46630859	-3.03222656	+63.72070313	+7536	+15.75439453	-9.28564453	-5.73046875	+6.87744141	-9.51416016	-47.24121094	+4056
+1458240964.42339990	+19.16015625	-8.49462891	-4.68896484	+15.64453125	-16.39160156	-63.50097656	+6924	+18.52734375	-8.03320313	-3.90234375	-115.94970703	-3.58154297	+63.58886719	+7492	+15.80712891	-9.45703125	-5.84472656	+6.52587891	-9.47021484	-47.94433594	+4008
+1458240964.42750000	+19.19091797	-8.60888672	-4.76806641	+15.53466797	-16.32568359	-63.80859375	+6856	+18.55371094	-8.13867188	-3.97705078	-116.16943359	-3.82324219	+63.72070313	+7464	+15.82910156	-9.54492188	-5.90625000	+6.37207031	-9.42626953	-48.31787109	+3984
+1458240964.43170000	+19.22607422	-8.71435547	-4.83398438	+15.49072266	-16.30371094	-64.18212891	+6788	+18.59765625	-8.23974609	-4.05615234	-116.34521484	-4.06494141	+63.74267578	+7436	+15.85107422	-9.64599609	-5.97216797	+6.17431641	-9.33837891	-48.71337891	+3960
+1458240964.43590000	+19.26562500	-8.81103516	-4.90869141	+15.51269531	-16.19384766	-64.55566406	+6720	+18.64160156	-8.31884766	-4.13964844	-116.45507813	-4.28466797	+63.76464844	+7400	+15.86425781	-9.76025391	-6.05126953	+5.93261719	-9.14062500	-49.15283203	+3940
+1458240964.44000010	+19.29199219	-8.89892578	-4.97021484	+15.53466797	-16.12792969	-64.95117188	+6656	+18.68994141	-8.40673828	-4.20117188	-116.54296875	-4.48242188	+63.91845703	+7364	+15.86865234	-9.87011719	-6.13037109	+5.71289063	-8.87695313	-49.57031250	+3920
+1458240964.44420000	+19.31835938	-8.99121094	-5.04052734	+15.55664063	-15.99609375	-65.30273438	+6600	+18.74267578	-8.49023438	-4.27148438	-116.65283203	-4.68017578	+63.96240234	+7328	+15.86865234	-9.98437500	-6.21826172	+5.44921875	-8.59130859	-49.96582031	+3900
+1458240964.44840000	+19.34912109	-9.07031250	-5.11083984	+15.60058594	-15.86425781	-65.65429688	+6548	+18.79101563	-8.56933594	-4.34179688	-116.74072266	-4.85595703	+64.02832031	+7288	+15.87304688	-10.10302734	-6.31054688	+5.18554688	-8.26171875	-50.36132813	+3880
+1458240964.45250010	+19.36669922	-9.14062500	-5.17236328	+15.66650391	-15.75439453	-66.02783203	+6504	+18.83496094	-8.63964844	-4.39892578	-116.80664063	-5.03173828	+64.13818359	+7248	+15.86425781	-10.21728516	-6.41162109	+4.94384766	-7.88818359	-50.73486328	+3868
+1458240964.45670010	+19.38867188	-9.20654297	-5.21630859	+15.77636719	-15.71044922	-66.46728516	+6464	+18.87890625	-8.70996094	-4.45605469	-116.87255859	-5.18554688	+64.20410156	+7208	+15.85107422	-10.33154297	-6.51708984	+4.68017578	-7.49267578	-51.13037109	+3856
+1458240964.46499990	+19.45019531	-9.33398438	-5.28662109	+16.08398438	-15.71044922	-67.43408203	+6400	+18.96679688	-8.87695313	-4.55712891	-117.07031250	-5.53710938	+64.48974609	+7124	+15.82031250	-10.57324219	-6.71044922	+4.13085938	-6.74560547	-51.98730469	+3844
+1458240964.46919990	+19.48974609	-9.40429688	-5.33056641	+16.19384766	-15.66650391	-67.87353516	+6376	+19.02392578	-8.96484375	-4.60546875	-117.18017578	-5.71289063	+64.62158203	+7076	+15.82031250	-10.69189453	-6.80712891	+3.91113281	-6.41601563	-52.38281250	+3836
+1458240964.47340010	+19.52490234	-9.47900391	-5.37890625	+16.30371094	-15.57861328	-68.29101563	+6360	+19.08105469	-9.05273438	-4.65820313	-117.29003906	-5.91064453	+64.70947266	+7028	+15.80712891	-10.80175781	-6.89941406	+3.66943359	-6.02050781	-52.77832031	+3832
+1458240964.47750000	+19.56005859	-9.55371094	-5.43603516	+16.36962891	-15.46875000	-68.68652344	+6348	+19.11621094	-9.13623047	-4.72851563	-117.39990234	-6.13037109	+64.68750000	+6980	+15.79394531	-10.92041016	-6.98291016	+3.36181641	-5.69091797	-53.19580078	+3832
+1458240964.48169990	+19.58642578	-9.63720703	-5.51074219	+16.39160156	-15.29296875	-69.01611328	+6344	+19.14697266	-9.22412109	-4.81640625	-117.53173828	-6.37207031	+64.59960938	+6940	+15.79394531	-11.02148438	-7.07519531	+3.18603516	-5.38330078	-53.52539063	+3828
+1458240964.48580000	+19.61279297	-9.72949219	-5.57666016	+16.32568359	-15.20507813	-69.36767578	+6336	+19.16894531	-9.33837891	-4.89990234	-117.79541016	-6.61376953	+64.53369141	+6900	+15.79394531	-11.10937500	-7.14990234	+2.98828125	-5.18554688	-53.87695313	+3824
+1458240964.49000000	+19.65234375	-9.83056641	-5.65136719	+16.30371094	-15.11718750	-69.71923828	+6328	+19.18652344	-9.45703125	-4.97021484	-118.05908203	-6.87744141	+64.53369141	+6860	+15.80273438	-11.20605469	-7.20263672	+2.74658203	-5.09765625	-54.27246094	+3812
+1458240964.49420000	+19.68310547	-9.94042969	-5.74804688	+16.19384766	-14.94140625	-69.96093750	+6316	+19.20410156	-9.58007813	-5.03613281	-118.34472656	-7.14111328	+64.53369141	+6816	+15.82470703	-11.29394531	-7.25976563	+2.59277344	-5.03173828	-54.60205078	+3800
+1458240964.50250010	+19.74023438	-10.21728516	-5.93701172	+15.82031250	-14.63378906	-70.55419922	+6284	+19.23046875	-9.83056641	-5.21191406	-118.85009766	-7.80029297	+64.40185547	+6732	+15.85986328	-11.47412109	-7.33447266	+2.19726563	-5.05371094	-55.41503906	+3760
+1458240964.50670000	+19.77099609	-10.37109375	-6.06005859	+15.53466797	-14.39208984	-70.75195313	+6256	+19.24804688	-9.96679688	-5.32177734	-119.13574219	-8.15185547	+64.22607422	+6692	+15.90380859	-11.55322266	-7.36083984	+2.06542969	-5.16357422	-55.72265625	+3732
+1458240964.51079990	+19.80175781	-10.52490234	-6.18750000	+15.27099609	-14.15039063	-70.92773438	+6220	+19.25683594	-10.10302734	-5.43164063	-119.44335938	-8.50341797	+64.07226563	+6648	+15.94775391	-11.62792969	-7.37841797	+1.93359375	-5.33935547	-56.05224609	+3700
+1458240964.51500010	+19.81494141	-10.67431641	-6.31933594	+14.96337891	-13.88671875	-71.08154297	+6176	+19.25244141	-10.23925781	-5.52392578	-119.77294922	-8.83300781	+63.96240234	+6608	+15.98291016	-11.69824219	-7.40478516	+1.77978516	-5.47119141	-56.33789063	+3660
+1458240964.51920010	+19.82812500	-10.81933594	-6.45117188	+14.69970703	-13.62304688	-71.23535156	+6124	+19.24804688	-10.37988281	-5.61621094	-120.10253906	-9.16259766	+63.87451172	+6564	+16.02246094	-11.76855469	-7.43554688	+1.62597656	-5.58105469	-56.62353516	+3620
+1458240964.52329990	+19.84130859	-10.97753906	-6.58300781	+14.41406250	-13.40332031	-71.38916016	+6064	+19.24365234	-10.50732422	-5.70849609	-120.38818359	-9.49218750	+63.76464844	+6520	+16.05322266	-11.84326172	-7.46630859	+1.47216797	-5.69091797	-56.90917969	+3576
+1458240964.52749990	+19.85449219	-11.14453125	-6.69726563	+14.10644531	-13.22753906	-71.60888672	+5992	+19.23925781	-10.64355469	-5.80517578	-120.69580078	-9.84375000	+63.65478516	+6476	+16.08837891	-11.92236328	-7.48388672	+1.29638672	-5.84472656	-57.23876953	+3536
+1458240964.53169990	+19.87207031	-11.30712891	-6.80712891	+13.84277344	-13.07373047	-71.82861328	+5916	+19.24804688	-10.77099609	-5.90185547	-120.93750000	-10.17333984	+63.56689453	+6432	+16.12353516	-11.99707031	-7.50146484	+1.12060547	-5.99853516	-57.56835938	+3496
+1458240964.54000000	+19.89843750	-11.57519531	-7.03125000	+13.46923828	-12.63427734	-72.26806641	+5744	+19.27001953	-10.99511719	-6.08203125	-121.33300781	-10.81054688	+63.39111328	+6332	+16.18505859	-12.17285156	-7.57177734	+0.79101563	-6.04248047	-58.18359375	+3420
+1458240964.54419990	+19.92480469	-11.68945313	-7.11035156	+13.38134766	-12.50244141	-72.55371094	+5652	+19.28759766	-11.10058594	-6.16992188	-121.50878906	-11.11816406	+63.32519531	+6280	+16.20263672	-12.26074219	-7.62011719	+0.57128906	-5.99853516	-58.49121094	+3384
+1458240964.54830000	+19.95117188	-11.79931641	-7.19824219	+13.35937500	-12.32666016	-72.81738281	+5556	+19.30957031	-11.19726563	-6.25341797	-121.64062500	-11.40380859	+63.25927734	+6228	+16.22021484	-12.37060547	-7.67724609	+0.32958984	-5.86669922	-58.79882813	+3348
+1458240964.55250000	+19.94677734	-11.88720703	-7.25976563	+13.29345703	-12.17285156	-73.08105469	+5468	+19.32275391	-11.29394531	-6.31494141	-121.83837891	-11.66748047	+63.28125000	+6176	+16.21142578	-12.45849609	-7.75195313	+0.13183594	-5.60302734	-59.06250000	+3316
+1458240964.55660010	+19.95556641	-11.97070313	-7.30371094	+13.31542969	-12.06298828	-73.43261719	+5380	+19.34912109	-11.37744141	-6.37207031	-121.97021484	-11.88720703	+63.30322266	+6120	+16.20263672	-12.55078125	-7.82226563	-0.06591797	-5.33935547	-59.43603516	+3288
+1458240964.56080010	+19.96435547	-12.03222656	-7.36083984	+13.40332031	-11.88720703	-73.76220703	+5300	+19.37988281	-11.44775391	-6.42919922	-122.01416016	-12.12890625	+63.30322266	+6064	+16.18945313	-12.66064453	-7.89697266	-0.26367188	-4.98779297	-59.80957031	+3260
+1458240964.56909990	+20.01708984	-12.16406250	-7.39599609	+13.64501953	-11.73339844	-74.64111328	+5160	+19.45898438	-11.57519531	-6.56542969	-122.05810547	-12.61230469	+63.25927734	+5960	+16.16308594	-12.87597656	-8.06396484	-0.65917969	-4.24072266	-60.57861328	+3212
+1458240964.57329990	+20.04785156	-12.20800781	-7.40917969	+13.82080078	-11.60156250	-75.10253906	+5100	+19.50732422	-11.63671875	-6.63134766	-122.05810547	-12.87597656	+63.25927734	+5904	+16.14550781	-12.99462891	-8.15185547	-0.85693359	-3.82324219	-60.97412109	+3188
+1458240964.57750010	+20.06103516	-12.24755859	-7.41796875	+13.97460938	-11.49169922	-75.54199219	+5052	+19.55566406	-11.69384766	-6.66650391	-122.08007813	-13.09570313	+63.39111328	+5848	+16.11474609	-13.10449219	-8.24414063	-1.05468750	-3.33984375	-61.36962891	+3176
+1458240964.58160000	+20.06982422	-12.29150391	-7.43554688	+14.06250000	-11.31591797	-75.93750000	+5016	+19.60400391	-11.75537109	-6.70166016	-122.12402344	-13.33740234	+63.47900391	+5792	+16.09277344	-13.20556641	-8.33642578	-1.23046875	-2.85644531	-61.72119141	+3168
+1458240964.58579990	+20.07421875	-12.35302734	-7.44873047	+14.10644531	-11.14013672	-76.33300781	+4988	+19.65234375	-11.82568359	-6.74121094	-122.18994141	-13.60107422	+63.54492188	+5740	+16.06640625	-13.30224609	-8.42871094	-1.38427734	-2.39501953	-62.09472656	+3160
+1458240964.58999990	+20.08740234	-12.41894531	-7.47070313	+14.15039063	-10.94238281	-76.75048828	+4972	+19.68750000	-11.88720703	-6.80273438	-122.23388672	-13.88671875	+63.52294922	+5692	+16.04882813	-13.40332031	-8.51220703	-1.56005859	-1.99951172	-62.46826172	+3160
+1458240964.59410000	+20.10498047	-12.48486328	-7.49707031	+14.21630859	-10.76660156	-77.16796875	+4960	+19.72265625	-11.94873047	-6.86865234	-122.27783203	-14.17236328	+63.50097656	+5644	+16.04003906	-13.48681641	-8.58691406	-1.64794922	-1.62597656	-62.81982422	+3156
+1458240964.59830000	+20.10937500	-12.54638672	-7.51025391	+14.23828125	-10.63476563	-77.60742188	+4956	+19.75781250	-12.01904297	-6.93017578	-122.34375000	-14.45800781	+63.50097656	+5600	+16.01806641	-13.56591797	-8.65283203	-1.75781250	-1.31835938	-63.21533203	+3156
+1458240964.60250000	+20.14453125	-12.62988281	-7.54101563	+14.26025391	-10.50292969	-78.09082031	+4948	+19.79736328	-12.09375000	-6.98730469	-122.38769531	-14.78759766	+63.54492188	+5556	+16.01806641	-13.67578125	-8.69677734	-1.95556641	-1.18652344	-63.69873047	+3156
+1458240964.61080000	+20.17089844	-12.87158203	-7.65966797	+13.88671875	-9.99755859	-78.79394531	+4948	+19.86328125	-12.29150391	-7.10595703	-122.69531250	-15.55664063	+63.61083984	+5464	+16.04882813	-13.85156250	-8.79345703	-2.24121094	-0.96679688	-64.40185547	+3140
+1458240964.61500000	+20.17089844	-13.01220703	-7.75195313	+13.62304688	-9.68994141	-79.10156250	+4948	+19.86328125	-12.39697266	-7.18505859	-122.91503906	-15.99609375	+63.52294922	+5424	+16.06640625	-13.94384766	-8.82421875	-2.46093750	-0.98876953	-64.77539063	+3124
+1458240964.61910010	+20.15771484	-13.14404297	-7.85302734	+13.33740234	-9.33837891	-79.32128906	+4940	+19.85449219	-12.51123047	-7.27294922	-123.15673828	-16.43554688	+63.41308594	+5384	+16.09277344	-14.01855469	-8.85058594	-2.59277344	-1.03271484	-65.06103516	+3104
+1458240964.62330010	+20.14453125	-13.28906250	-7.94531250	+13.02978516	-9.11865234	-79.56298828	+4928	+19.84570313	-12.63427734	-7.35205078	-123.42041016	-16.85302734	+63.34716797	+5348	+16.12353516	-14.08447266	-8.85937500	-2.72460938	-1.20849609	-65.39062500	+3076
+1458240964.62750010	+20.15332031	-13.45166016	-8.05078125	+12.74414063	-8.89892578	-79.84863281	+4904	+19.83691406	-12.76171875	-7.44873047	-123.66210938	-17.29248047	+63.23730469	+5312	+16.16308594	-14.16357422	-8.85937500	-2.92236328	-1.49414063	-65.76416016	+3044
+1458240964.63159990	+20.16650391	-13.61425781	-8.15185547	+12.48046875	-8.70117188	-80.20019531	+4864	+19.82812500	-12.88916016	-7.53662109	-123.90380859	-17.75390625	+63.19335938	+5276	+16.20703125	-14.24707031	-8.85498047	-3.07617188	-1.77978516	-66.13769531	+3008
+1458240964.63579990	+20.17529297	-13.79003906	-8.25732422	+12.19482422	-8.48144531	-80.55175781	+4816	+19.80615234	-13.02539063	-7.62890625	-124.18945313	-18.25927734	+63.10546875	+5240	+16.24218750	-14.33935547	-8.85058594	-3.29589844	-2.04345703	-66.53320313	+2964
+1458240964.63990000	+20.17089844	-13.96142578	-8.36279297	+11.86523438	-8.21777344	-80.90332031	+4760	+19.77978516	-13.16162109	-7.71679688	-124.49707031	-18.78662109	+63.03955078	+5204	+16.27294922	-14.42724609	-8.85058594	-3.53759766	-2.28515625	-66.95068359	+2916
+1458240964.64410000	+20.16650391	-14.13281250	-8.48583984	+11.53564453	-7.93212891	-81.12304688	+4700	+19.75781250	-13.29345703	-7.80029297	-124.80468750	-19.29199219	+62.99560547	+5164	+16.30371094	-14.51513672	-8.85058594	-3.77929688	-2.52685547	-67.30224609	+2864
+1458240964.65240000	+20.14453125	-14.44482422	-8.71875000	+10.96435547	-7.38281250	-81.58447266	+4544	+19.70507813	-13.56591797	-7.97607422	-125.37597656	-20.30273438	+62.84179688	+5092	+16.36523438	-14.66894531	-8.87695313	-4.10888672	-2.90039063	-67.93945313	+2760
+1458240964.65660000	+20.14453125	-14.57226563	-8.78027344	+10.85449219	-7.25097656	-82.00195313	+4448	+19.67871094	-13.68457031	-8.06396484	-125.59570313	-20.78613281	+62.77587891	+5060	+16.38281250	-14.74804688	-8.89013672	-4.28466797	-3.05419922	-68.33496094	+2712
+1458240964.66080000	+20.14892578	-14.67333984	-8.85498047	+10.83251953	-7.05322266	-82.39746094	+4356	+19.66552734	-13.77246094	-8.14746094	-125.74951172	-21.20361328	+62.70996094	+5020	+16.39160156	-14.84472656	-8.91650391	-4.48242188	-3.09814453	-68.77441406	+2668
+1458240964.66490010	+20.16210938	-14.78320313	-8.89892578	+10.83251953	-6.92138672	-82.83691406	+4260	+19.66552734	-13.87353516	-8.20019531	-125.94726563	-21.62109375	+62.84179688	+4976	+16.39160156	-14.92822266	-8.94726563	-4.63623047	-3.07617188	-69.16992188	+2624
+1458240964.66910000	+20.19287109	-14.88427734	-8.93408203	+10.85449219	-6.83349609	-83.34228516	+4164	+19.69189453	-13.96582031	-8.24414063	-126.10107422	-22.01660156	+63.01757813	+4932	+16.38720703	-15.02490234	-8.97363281	-4.83398438	-3.05419922	-69.71923828	+2580
+1458240964.67330000	+20.21923828	-14.97216797	-8.99121094	+10.92041016	-6.54785156	-83.80371094	+4072	+19.70507813	-14.05371094	-8.29248047	-126.25488281	-22.47802734	+63.14941406	+4884	+16.39160156	-15.12597656	-9.02636719	-4.94384766	-2.85644531	-70.22460938	+2544
+1458240964.67740010	+20.21923828	-15.03808594	-9.01318359	+10.98632813	-6.28417969	-84.26513672	+3992	+19.71386719	-14.13720703	-8.32763672	-126.43066406	-22.93945313	+63.28125000	+4840	+16.36962891	-15.20068359	-9.09228516	-4.98779297	-2.50488281	-70.66406250	+2512
+1458240964.68160010	+20.23242188	-15.08203125	-9.01757813	+11.18408203	-6.08642578	-84.77050781	+3920	+19.73583984	-14.20312500	-8.36718750	-126.51855469	-23.35693359	+63.41308594	+4796	+16.34326172	-15.27978516	-9.16259766	-5.07568359	-2.13134766	-71.14746094	+2484
+1458240964.68989990	+20.28515625	-15.10400391	-8.98681641	+11.68945313	-5.86669922	-85.78125000	+3808	+19.82812500	-14.29980469	-8.41552734	-126.58447266	-23.97216797	+63.85253906	+4692	+16.28613281	-15.44238281	-9.29882813	-5.22949219	-1.38427734	-72.13623047	+2424
+1458240964.69409990	+20.32031250	-15.12158203	-8.93847656	+11.95312500	-5.84472656	-86.44042969	+3772	+19.88964844	-14.34375000	-8.42871094	-126.62841797	-24.27978516	+64.18212891	+4640	+16.25097656	-15.52148438	-9.36474609	-5.25146484	-1.01074219	-72.68554688	+2396
+1458240964.69829990	+20.33789063	-15.15673828	-8.89013672	+12.17285156	-5.75683594	-87.14355469	+3756	+19.93798828	-14.38769531	-8.43750000	-126.67236328	-24.63134766	+64.46777344	+4588	+16.21142578	-15.59619141	-9.43505859	-5.29541016	-0.57128906	-73.27880859	+2384
+1458240964.70240000	+20.37304688	-15.19628906	-8.85937500	+12.41455078	-5.62500000	-87.84667969	+3748	+19.99072266	-14.44482422	-8.42871094	-126.78222656	-24.98291016	+64.86328125	+4540	+16.17626953	-15.68408203	-9.48339844	-5.36132813	-0.19775391	-73.91601563	+2384
+1458240964.70660000	+20.41259766	-15.23583984	-8.85498047	+12.63427734	-5.40527344	-88.39599609	+3740	+20.04785156	-14.49755859	-8.42431641	-126.89208984	-25.31250000	+65.21484375	+4496	+16.15429688	-15.75878906	-9.54492188	-5.38330078	+0.19775391	-74.42138672	+2388
+1458240964.71070000	+20.44775391	-15.27978516	-8.84179688	+12.81005859	-5.29541016	-88.96728516	+3740	+20.10058594	-14.56347656	-8.41992188	-127.02392578	-25.66406250	+65.56640625	+4452	+16.12792969	-15.83349609	-9.59326172	-5.42724609	+0.50537109	-74.94873047	+2396
+1458240964.71490000	+20.47412109	-15.31494141	-8.81982422	+12.96386719	-5.18554688	-89.51660156	+3744	+20.13574219	-14.62060547	-8.45068359	-127.08984375	-26.05957031	+65.76416016	+4404	+16.10595703	-15.91259766	-9.64160156	-5.49316406	+0.76904297	-75.47607422	+2412
+1458240964.71910000	+20.47851563	-15.37207031	-8.81103516	+13.00781250	-5.00976563	-90.06591797	+3756	+20.17089844	-14.67333984	-8.48144531	-127.13378906	-26.45507813	+65.98388672	+4360	+16.09277344	-15.97412109	-9.69433594	-5.49316406	+1.03271484	-75.91552734	+2432
+1458240964.72320010	+20.48730469	-15.45556641	-8.78466797	+12.98583984	-4.98779297	-90.68115234	+3772	+20.19726563	-14.74804688	-8.50341797	-127.24365234	-26.82861328	+66.26953125	+4316	+16.07080078	-16.03125000	-9.72509766	-5.55908203	+1.14257813	-76.39892578	+2452
+1458240964.73160000	+20.54003906	-15.66650391	-8.85937500	+12.94189453	-4.68017578	-91.73583984	+3784	+20.24560547	-14.90625000	-8.57812500	-127.57324219	-27.55371094	+66.75292969	+4228	+16.10595703	-16.20263672	-9.73388672	-5.73486328	+0.90087891	-77.40966797	+2484
+1458240964.73569990	+20.54882813	-15.82470703	-8.90332031	+12.78808594	-4.50439453	-92.28515625	+3780	+20.24121094	-15.01611328	-8.62207031	-127.83691406	-28.03710938	+66.92871094	+4196	+16.12353516	-16.27734375	-9.72949219	-5.82275391	+0.70312500	-77.89306641	+2492
+1458240964.73990010	+20.55322266	-15.98291016	-8.96923828	+12.61230469	-4.28466797	-92.79052734	+3768	+20.21923828	-15.11718750	-8.69677734	-128.01269531	-28.56445313	+66.99462891	+4164	+16.16308594	-16.37841797	-9.70312500	-5.95458984	+0.37353516	-78.44238281	+2496
+1458240964.74410010	+20.54003906	-16.15869141	-9.07470703	+12.32666016	-3.93310547	-93.12011719	+3748	+20.18847656	-15.22265625	-8.78466797	-128.18847656	-29.11376953	+66.95068359	+4136	+16.20703125	-16.47509766	-9.69873047	-6.08642578	+0.08789063	-78.85986328	+2488
+1458240964.74819990	+20.53125000	-16.31250000	-9.18457031	+12.08496094	-3.62548828	-93.44970703	+3712	+20.16210938	-15.34570313	-8.85937500	-128.45214844	-29.59716797	+67.01660156	+4108	+16.25537109	-16.57177734	-9.67675781	-6.24023438	-0.30761719	-79.27734375	+2468
+1458240964.75239990	+20.50488281	-16.45751953	-9.30322266	+11.79931641	-3.29589844	-93.71337891	+3668	+20.11816406	-15.46435547	-8.96484375	-128.64990234	-30.08056641	+66.97265625	+4080	+16.29052734	-16.65966797	-9.67236328	-6.41601563	-0.65917969	-79.65087891	+2436
+1458240964.75659990	+20.48291016	-16.58496094	-9.39990234	+11.60156250	-3.03222656	-94.08691406	+3608	+20.08300781	-15.57861328	-9.06591797	-128.86962891	-30.58593750	+66.97265625	+4048	+16.33007813	-16.73876953	-9.65478516	-6.54785156	-1.07666016	-80.04638672	+2396
+1458240964.76070000	+20.44775391	-16.74316406	-9.48779297	+11.33789063	-2.74658203	-94.50439453	+3548	+20.03906250	-15.68408203	-9.16699219	-129.04541016	-31.13525391	+66.92871094	+4020	+16.36523438	-16.82666016	-9.64160156	-6.70166016	-1.45019531	-80.48583984	+2356
+1458240964.76490000	+20.42578125	-16.91015625	-9.58007813	+11.09619141	-2.46093750	-94.98779297	+3484	+19.99951172	-15.79394531	-9.25488281	-129.28710938	-31.66259766	+66.97265625	+3992	+16.41357422	-16.92773438	-9.61962891	-6.83349609	-1.86767578	-80.96923828	+2324
+1458240964.76910000	+20.41259766	-17.07714844	-9.68115234	+10.85449219	-2.17529297	-95.40527344	+3416	+19.96875000	-15.89941406	-9.34277344	-129.50683594	-32.18994141	+66.97265625	+3964	+16.45751953	-17.04199219	-9.59765625	-7.03125000	-2.28515625	-81.49658203	+2296
+1458240964.77740000	+20.36865234	-17.30566406	-9.89208984	+10.52490234	-1.34033203	-96.10839844	+3284	+19.90283203	-16.11474609	-9.50976563	-129.96826172	-33.24462891	+67.01660156	+3912	+16.51025391	-17.23974609	-9.62402344	-7.29492188	-2.63671875	-82.39746094	+2244
+1458240964.78160000	+20.35107422	-17.38476563	-9.94921875	+10.43701172	-1.03271484	-96.50390625	+3212	+19.88085938	-16.21142578	-9.58007813	-130.16601563	-33.77197266	+67.10449219	+3884	+16.51904297	-17.32324219	-9.63720703	-7.38281250	-2.72460938	-82.90283203	+2216
+1458240964.78570010	+20.34228516	-17.44628906	-10.01074219	+10.39306641	-0.72509766	-96.89941406	+3136	+19.87646484	-16.28173828	-9.65039063	-130.29785156	-34.25537109	+67.19238281	+3848	+16.54101563	-17.40234375	-9.66796875	-7.40478516	-2.70263672	-83.40820313	+2192
+1458240964.78990010	+20.32910156	-17.50781250	-10.03710938	+10.32714844	-0.48339844	-97.36083984	+3056	+19.88525391	-16.35644531	-9.68115234	-130.53955078	-34.69482422	+67.47802734	+3812	+16.54101563	-17.45068359	-9.70751953	-7.38281250	-2.59277344	-83.84765625	+2164
+1458240964.79399990	+20.34667969	-17.53417969	-10.01953125	+10.43701172	-0.37353516	-97.93212891	+2980	+19.92041016	-16.41357422	-9.69433594	-130.73730469	-35.09033203	+67.82958984	+3772	+16.52783203	-17.51660156	-9.72949219	-7.40478516	-2.48291016	-84.50683594	+2140
+1458240964.80240010	+20.39062500	-17.59570313	-9.94921875	+10.70068359	-0.06591797	-99.29443359	+2844	+20.00390625	-16.52343750	-9.69433594	-131.19873047	-35.94726563	+68.66455078	+3700	+16.49267578	-17.66601563	-9.81738281	-7.31689453	-1.86767578	-85.80322266	+2108
+1458240964.80650000	+20.42578125	-17.63085938	-9.89648438	+10.81054688	+0.02197266	-99.95361328	+2788	+20.05224609	-16.57617188	-9.68115234	-131.44042969	-36.36474609	+69.10400391	+3664	+16.47949219	-17.72753906	-9.86572266	-7.20703125	-1.53808594	-86.44042969	+2092
+1458240964.81069990	+20.47851563	-17.63964844	-9.85253906	+11.00830078	+0.15380859	-100.59082031	+2740	+20.10937500	-16.62890625	-9.65917969	-131.72607422	-36.73828125	+69.65332031	+3628	+16.47070313	-17.78027344	-9.92285156	-7.07519531	-1.12060547	-87.05566406	+2084
+1458240964.81489990	+20.51367188	-17.63085938	-9.81298828	+11.20605469	+0.32958984	-101.18408203	+2700	+20.16650391	-16.67724609	-9.62841797	-132.05566406	-37.11181641	+70.24658203	+3592	+16.43554688	-17.80664063	-9.97558594	-6.98730469	-0.65917969	-87.60498047	+2076
+1458240964.82320000	+20.59277344	-17.60449219	-9.65917969	+11.64550781	+0.39550781	-102.52441406	+2680	+20.29394531	-16.75195313	-9.54492188	-132.62695313	-37.81494141	+71.49902344	+3520	+16.34326172	-17.86816406	-10.05468750	-6.87744141	+0.13183594	-88.74755859	+2080
+1458240964.82740000	+20.65869141	-17.63085938	-9.57568359	+11.86523438	+0.32958984	-103.33740234	+2684	+20.35546875	-16.78271484	-9.49658203	-132.97851563	-38.14453125	+72.15820313	+3488	+16.32128906	-17.93408203	-10.08105469	-6.85546875	+0.35156250	-89.42871094	+2092
+1458240964.83150010	+20.71142578	-17.67919922	-9.50976563	+12.01904297	+0.30761719	-104.08447266	+2692	+20.41259766	-16.81787109	-9.44824219	-133.33007813	-38.49609375	+72.81738281	+3456	+16.30810547	-17.98681641	-10.10742188	-6.78955078	+0.57128906	-90.02197266	+2112
+1458240964.83570000	+20.75976563	-17.71875000	-9.45703125	+12.17285156	+0.32958984	-104.83154297	+2700	+20.45214844	-16.88378906	-9.39550781	-133.81347656	-38.86962891	+73.49853516	+3428	+16.28613281	-18.03955078	-10.12939453	-6.76757813	+0.76904297	-90.63720703	+2136
+1458240964.83990000	+20.80371094	-17.74951172	-9.43066406	+12.34863281	+0.43945313	-105.49072266	+2712	+20.48291016	-16.95410156	-9.37353516	-134.23095703	-39.30908203	+74.06982422	+3396	+16.28613281	-18.11425781	-10.13378906	-6.76757813	+0.83496094	-91.31835938	+2168
+1458240964.84400010	+20.83447266	-17.79345703	-9.44824219	+12.41455078	+0.65917969	-106.01806641	+2720	+20.50048828	-17.02880859	-9.37353516	-134.64843750	-39.74853516	+74.55322266	+3364	+16.29492188	-18.17578125	-10.17333984	-6.76757813	+0.96679688	-91.69189453	+2196
+1458240964.84820010	+20.86083984	-17.89453125	-9.45703125	+12.37060547	+0.79101563	-106.56738281	+2732	+20.50488281	-17.10791016	-9.37792969	-135.06591797	-40.23193359	+75.01464844	+3336	+16.29492188	-18.24169922	-10.16894531	-6.87744141	+0.81298828	-92.19726563	+2220
+1458240964.85240010	+20.87402344	-17.99560547	-9.51855469	+12.32666016	+1.01074219	-107.00683594	+2740	+20.48730469	-17.18261719	-9.40429688	-135.43945313	-40.71533203	+75.34423828	+3308	+16.30371094	-18.33398438	-10.15136719	-7.07519531	+0.52734375	-92.70263672	+2240
+1458240964.85649990	+20.86962891	-18.10986328	-9.59765625	+12.23876953	+1.29638672	-107.40234375	+2744	+20.45654297	-17.25292969	-9.43066406	-135.83496094	-41.19873047	+75.62988281	+3288	+16.32128906	-18.43066406	-10.14697266	-7.25097656	+0.26367188	-93.16406250	+2256
+1458240964.86069990	+20.85205078	-18.24169922	-9.67675781	+12.06298828	+1.53808594	-107.81982422	+2740	+20.40380859	-17.35400391	-9.46142578	-136.34033203	-41.74804688	+75.93750000	+3276	+16.33447266	-18.53173828	-10.12060547	-7.49267578	-0.08789063	-93.66943359	+2260
+1458240964.86900000	+20.81689453	-18.55810547	-9.89208984	+11.66748047	+2.17529297	-108.67675781	+2728	+20.27636719	-17.56933594	-9.59326172	-137.19726563	-43.00048828	+76.31103516	+3268	+16.42675781	-18.78222656	-10.09863281	-7.86621094	-0.98876953	-94.65820313	+2260
+1458240964.87319990	+20.79052734	-18.72509766	-10.04150391	+11.42578125	+2.63671875	-109.00634766	+2724	+20.20605469	-17.68798828	-9.68115234	-137.57080078	-43.70361328	+76.39892578	+3268	+16.47070313	-18.89208984	-10.10302734	-8.04199219	-1.36230469	-95.07568359	+2256
+1458240964.87730000	+20.73779297	-18.87890625	-10.19531250	+11.16210938	+3.14208984	-109.24804688	+2724	+20.12695313	-17.80664063	-9.76904297	-137.98828125	-44.40673828	+76.48681641	+3268	+16.50146484	-18.99316406	-10.08984375	-8.26171875	-1.73583984	-95.49316406	+2248
+1458240964.88150000	+20.68945313	-19.01953125	-10.34033203	+10.94238281	+3.62548828	-109.48974609	+2720	+20.04785156	-17.92089844	-9.86132813	-138.33984375	-45.08789063	+76.55273438	+3272	+16.51904297	-19.09423828	-10.08544922	-8.50341797	-2.04345703	-95.86669922	+2236
+1458240964.88570000	+20.64111328	-19.16455078	-10.47216797	+10.72265625	+4.06494141	-109.77539063	+2716	+19.97314453	-18.02197266	-9.94482422	-138.71337891	-45.74707031	+76.66259766	+3276	+16.53662109	-19.21728516	-10.08544922	-8.78906250	-2.37304688	-96.26220703	+2228
+1458240964.88980010	+20.59716797	-19.31396484	-10.58642578	+10.48095703	+4.43847656	-110.12695313	+2708	+19.89404297	-18.11865234	-10.02832031	-139.08691406	-46.36230469	+76.77246094	+3280	+16.54101563	-19.32275391	-10.10302734	-9.05273438	-2.59277344	-96.63574219	+2212
+1458240964.89400010	+20.56201172	-19.44580078	-10.67871094	+10.30517578	+4.76806641	-110.50048828	+2696	+19.82812500	-18.20214844	-10.09863281	-139.46044922	-46.97753906	+76.92626953	+3280	+16.55419922	-19.40625000	-10.08984375	-9.18457031	-2.87841797	-97.09716797	+2196
+1458240964.90229990	+20.49609375	-19.62597656	-10.85009766	+10.10742188	+5.55908203	-111.29150391	+2660	+19.75781250	-18.37353516	-10.20849609	-140.25146484	-48.14208984	+77.58544922	+3280	+16.60693359	-19.53369141	-10.12060547	-9.18457031	-3.01025391	-98.04199219	+2156
+1458240964.90650010	+20.50048828	-19.68750000	-10.88085938	+10.10742188	+5.80078125	-111.75292969	+2632	+19.77099609	-18.45263672	-10.23925781	-140.62500000	-48.64746094	+78.06884766	+3264	+16.62451172	-19.59082031	-10.12500000	-9.16259766	-3.05419922	-98.56933594	+2140
+1458240964.91070010	+20.51367188	-19.72705078	-10.90722656	+10.12939453	+6.08642578	-112.21435547	+2604	+19.80175781	-18.50537109	-10.26123047	-140.97656250	-49.10888672	+78.61816406	+3244	+16.64648438	-19.65234375	-10.14697266	-9.09667969	-2.92236328	-99.09667969	+2124
+1458240964.91479990	+20.50927734	-19.74902344	-10.90722656	+10.12939453	+6.32812500	-112.67578125	+2576	+19.82812500	-18.54931641	-10.25244141	-141.45996094	-49.48242188	+79.25537109	+3224	+16.63330078	-19.66992188	-10.16894531	-9.00878906	-2.65869141	-99.58007813	+2112
+1458240964.91899990	+20.52246094	-19.74023438	-10.88525391	+10.21728516	+6.50390625	-113.09326172	+2552	+19.85888672	-18.58007813	-10.23486328	-141.92138672	-49.76806641	+79.87060547	+3208	+16.62011719	-19.67431641	-10.16894531	-8.87695313	-2.41699219	-100.06347656	+2096
+1458240964.92319990	+20.55322266	-19.70947266	-10.85009766	+10.37109375	+6.56982422	-113.57666016	+2532	+19.91162109	-18.60644531	-10.20410156	-142.40478516	-49.98779297	+80.59570313	+3192	+16.61132813	-19.66113281	-10.17773438	-8.67919922	-2.10937500	-100.59082031	+2080
+1458240964.92730000	+20.59716797	-19.67431641	-10.77099609	+10.54687500	+6.54785156	-114.12597656	+2520	+19.98193359	-18.64160156	-10.16455078	-142.95410156	-50.18554688	+81.45263672	+3176	+16.60693359	-19.64794922	-10.18652344	-8.43750000	-1.77978516	-101.11816406	+2064
+1458240964.93569990	+20.70703125	-19.59082031	-10.58642578	+10.92041016	+6.41601563	-115.22460938	+2500	+20.17089844	-18.67675781	-10.08105469	-143.83300781	-50.44921875	+83.10058594	+3144	+16.60253906	-19.60400391	-10.19531250	-7.86621094	-1.14257813	-102.23876953	+2048
+1458240964.93980000	+20.75976563	-19.53808594	-10.49853516	+11.14013672	+6.39404297	-115.79589844	+2500	+20.26757813	-18.68994141	-10.01953125	-144.33837891	-50.55908203	+84.00146484	+3128	+16.59375000	-19.57763672	-10.17333984	-7.60253906	-0.85693359	-102.83203125	+2048
+1458240964.94400000	+20.80810547	-19.48974609	-10.43701172	+11.29394531	+6.41601563	-116.23535156	+2504	+20.35546875	-18.70751953	-9.97119141	-144.77783203	-50.64697266	+84.74853516	+3112	+16.58056641	-19.56005859	-10.16894531	-7.40478516	-0.50537109	-103.31542969	+2048
+1458240964.94810010	+20.86083984	-19.45898438	-10.36669922	+11.44775391	+6.35009766	-116.71875000	+2508	+20.43457031	-18.73828125	-9.92285156	-145.30517578	-50.73486328	+85.49560547	+3092	+16.56298828	-19.54687500	-10.15136719	-7.25097656	-0.26367188	-103.77685547	+2052
+1458240964.95230010	+20.90039063	-19.42382813	-10.29199219	+11.57958984	+6.28417969	-117.15820313	+2520	+20.49169922	-18.76904297	-9.89208984	-145.78857422	-50.84472656	+86.11083984	+3072	+16.54101563	-19.54248047	-10.14697266	-7.18505859	-0.02197266	-104.17236328	+2060
+1458240964.95650010	+20.92236328	-19.40185547	-10.23486328	+11.62353516	+6.21826172	-117.53173828	+2532	+20.52685547	-18.79101563	-9.87451172	-146.18408203	-50.93261719	+86.61621094	+3044	+16.52343750	-19.52490234	-10.16015625	-7.09716797	+0.19775391	-104.45800781	+2076
+1458240964.96059990	+20.93554688	-19.41064453	-10.17333984	+11.62353516	+6.15234375	-117.94921875	+2544	+20.56201172	-18.82617188	-9.86132813	-146.60156250	-51.04248047	+87.09960938	+3020	+16.50146484	-19.51611328	-10.14257813	-7.07519531	+0.24169922	-104.76562500	+2100
+1458240964.96479990	+20.95312500	-19.43701172	-10.13818359	+11.62353516	+6.13037109	-118.32275391	+2556	+20.59277344	-18.86572266	-9.86132813	-146.99707031	-51.15234375	+87.56103516	+2996	+16.51904297	-19.55126953	-10.10742188	-7.05322266	+0.06591797	-105.22705078	+2128
+1458240964.96900010	+20.96191406	-19.48974609	-10.13818359	+11.53564453	+6.19628906	-118.63037109	+2564	+20.61035156	-18.90966797	-9.87011719	-147.32666016	-51.28417969	+87.93457031	+2972	+16.54101563	-19.60839844	-10.09863281	-7.11914063	-0.06591797	-105.49072266	+2152
+1458240964.97729990	+20.93554688	-19.68310547	-10.20849609	+11.14013672	+6.52587891	-119.17968750	+2576	+20.56640625	-19.02392578	-9.94921875	-147.98583984	-51.85546875	+88.35205078	+2940	+16.58056641	-19.78857422	-10.08105469	-7.51464844	-0.52734375	-106.04003906	+2172
+1458240964.98149990	+20.89160156	-19.79736328	-10.28759766	+10.85449219	+6.78955078	-119.31152344	+2580	+20.50927734	-19.08105469	-10.01953125	-148.20556641	-52.18505859	+88.33007813	+2936	+16.59375000	-19.87207031	-10.09423828	-7.73437500	-0.72509766	-106.17187500	+2172
+1458240964.98560000	+20.84326172	-19.93359375	-10.37988281	+10.52490234	+7.05322266	-119.44335938	+2580	+20.43457031	-19.16015625	-10.09423828	-148.46923828	-52.55859375	+88.28613281	+2940	+16.60693359	-19.97314453	-10.09863281	-8.02001953	-1.05468750	-106.30371094	+2168
+1458240964.98980000	+20.79052734	-20.09179688	-10.47216797	+10.17333984	+7.31689453	-119.57519531	+2572	+20.35986328	-19.24804688	-10.17773438	-148.73291016	-52.93212891	+88.24218750	+2940	+16.62011719	-20.08300781	-10.09863281	-8.34960938	-1.42822266	-106.43554688	+2160
+1458240964.99400000	+20.74218750	-20.25439453	-10.56445313	+9.84375000	+7.53662109	-119.75097656	+2560	+20.28076172	-19.33154297	-10.25683594	-148.97460938	-53.28369141	+88.19824219	+2944	+16.63769531	-20.18847656	-10.09423828	-8.63525391	-1.80175781	-106.61132813	+2148
+1458240964.99810000	+20.68945313	-20.42138672	-10.65673828	+9.47021484	+7.80029297	-119.90478516	+2552	+20.20166016	-19.41064453	-10.34033203	-149.21630859	-53.65722656	+88.15429688	+2948	+16.64648438	-20.31152344	-10.08984375	-8.98681641	-2.17529297	-106.78710938	+2136
+1458240965.00230000	+20.64111328	-20.59716797	-10.76220703	+9.11865234	+8.08593750	-120.08056641	+2548	+20.11816406	-19.48974609	-10.41943359	-149.43603516	-54.03076172	+88.13232422	+2956	+16.65527344	-20.44775391	-10.09423828	-9.31640625	-2.54882813	-106.98486328	+2124
+1458240965.00650000	+20.59277344	-20.78173828	-10.88525391	+8.76708984	+8.41552734	-120.25634766	+2548	+20.04345703	-19.56005859	-10.50732422	-149.61181641	-54.40429688	+88.06640625	+2964	+16.66845703	-20.59277344	-10.09423828	-9.68994141	-2.94433594	-107.20458984	+2108
+1458240965.01480010	+20.51806641	-21.09375000	-11.12255859	+8.17382813	+9.05273438	-120.49804688	+2548	+19.90722656	-19.72265625	-10.67431641	-149.98535156	-55.15136719	+87.91259766	+2980	+16.67285156	-20.85205078	-10.12500000	-10.32714844	-3.49365234	-107.53417969	+2076
+1458240965.01889990	+20.48730469	-21.21679688	-11.19726563	+7.95410156	+9.27246094	-120.62988281	+2548	+19.85449219	-19.80175781	-10.73144531	-150.20507813	-55.48095703	+87.91259766	+2988	+16.66406250	-20.95312500	-10.12500000	-10.59082031	-3.69140625	-107.77587891	+2056
+1458240965.02309990	+20.46972656	-21.30468750	-11.25000000	+7.77832031	+9.42626953	-120.80566406	+2540	+19.82812500	-19.86328125	-10.77978516	-150.44677734	-55.70068359	+88.02246094	+2988	+16.65087891	-21.04101563	-10.13378906	-10.78857422	-3.80126953	-108.01757813	+2040
+1458240965.02729990	+20.46093750	-21.39257813	-11.25439453	+7.60253906	+9.49218750	-121.04736328	+2536	+19.82812500	-19.92480469	-10.79736328	-150.77636719	-55.83251953	+88.30810547	+2984	+16.63330078	-21.11132813	-10.13378906	-10.96435547	-3.84521484	-108.25927734	+2028
+1458240965.03140000	+20.47851563	-21.44531250	-11.22802734	+7.51464844	+9.42626953	-121.31103516	+2532	+19.85888672	-19.96435547	-10.79296875	-151.08398438	-55.83251953	+88.68164063	+2980	+16.62451172	-21.15087891	-10.11621094	-11.00830078	-3.88916016	-108.54492188	+2012
+1458240965.03559990	+20.50927734	-21.46728516	-11.18847656	+7.49267578	+9.38232422	-121.59667969	+2528	+19.90722656	-19.99951172	-10.78417969	-151.36962891	-55.83251953	+89.05517578	+2976	+16.62011719	-21.17724609	-10.11181641	-10.96435547	-3.77929688	-108.83056641	+1988
+1458240965.03979990	+20.54003906	-21.46289063	-11.12695313	+7.49267578	+9.33837891	-121.88232422	+2528	+19.95996094	-20.02587891	-10.75781250	-151.69921875	-55.81054688	+89.51660156	+2972	+16.60693359	-21.18164063	-10.11181641	-10.85449219	-3.58154297	-109.11621094	+1968
+1458240965.04390000	+20.57080078	-21.44091797	-11.06982422	+7.53662109	+9.27246094	-122.10205078	+2528	+20.01708984	-20.04345703	-10.73144531	-151.96289063	-55.76660156	+89.86816406	+2972	+16.60253906	-21.17285156	-10.11181641	-10.74462891	-3.36181641	-109.33593750	+1948
+1458240965.05230000	+20.65429688	-21.35302734	-10.90722656	+7.69042969	+9.00878906	-122.54150391	+2536	+20.16650391	-20.08300781	-10.64794922	-152.51220703	-55.54687500	+90.70312500	+2972	+16.58935547	-21.11572266	-10.10302734	-10.43701172	-2.85644531	-109.79736328	+1932
+1458240965.05640010	+20.69384766	-21.30908203	-10.81494141	+7.75634766	+8.83300781	-122.76123047	+2540	+20.24121094	-20.09619141	-10.59960938	-152.79785156	-55.39306641	+91.12060547	+2972	+16.57617188	-21.07177734	-10.09423828	-10.28320313	-2.59277344	-109.99511719	+1932
+1458240965.06060000	+20.73339844	-21.25634766	-10.70507813	+7.86621094	+8.63525391	-123.00292969	+2548	+20.31591797	-20.10937500	-10.53808594	-153.12744141	-55.19531250	+91.62597656	+2976	+16.56298828	-21.01904297	-10.08105469	-10.12939453	-2.32910156	-110.19287109	+1936
+1458240965.06480000	+20.77734375	-21.19482422	-10.58642578	+7.97607422	+8.41552734	-123.28857422	+2556	+20.39501953	-20.10937500	-10.47656250	-153.41308594	-54.99755859	+92.08740234	+2976	+16.54980469	-20.96630859	-10.06347656	-9.93164063	-2.06542969	-110.39062500	+1944
+1458240965.06890010	+20.81689453	-21.14208984	-10.48974609	+8.08593750	+8.21777344	-123.50830078	+2564	+20.46533203	-20.10937500	-10.42822266	-153.65478516	-54.82177734	+92.48291016	+2972	+16.54101563	-20.91357422	-10.05908203	-9.73388672	-1.73583984	-110.58837891	+1960
+1458240965.07310010	+20.86083984	-21.09814453	-10.39306641	+8.17382813	+8.04199219	-123.75000000	+2576	+20.52685547	-20.11376953	-10.38427734	-153.89648438	-54.66796875	+92.83447266	+2964	+16.52783203	-20.85644531	-10.05468750	-9.55810547	-1.47216797	-110.74218750	+1980
+1458240965.07730010	+20.89599609	-21.04541016	-10.31396484	+8.28369141	+7.91015625	-123.94775391	+2588	+20.57519531	-20.12255859	-10.34033203	-154.11621094	-54.58007813	+93.14208984	+2960	+16.51904297	-20.81689453	-10.04589844	-9.42626953	-1.25244141	-110.89599609	+2000
+1458240965.08139990	+20.92236328	-21.00146484	-10.25683594	+8.37158203	+7.84423828	-124.07958984	+2600	+20.61035156	-20.14013672	-10.30957031	-154.35791016	-54.51416016	+93.40576172	+2948	+16.51025391	-20.78613281	-10.05468750	-9.36035156	-1.01074219	-110.96191406	+2024
+1458240965.08559990	+20.93994141	-20.98388672	-10.20849609	+8.41552734	+7.77832031	-124.23339844	+2608	+20.63232422	-20.16650391	-10.27001953	-154.62158203	-54.47021484	+93.69140625	+2940	+16.49267578	-20.77734375	-10.05029297	-9.38232422	-0.92285156	-111.00585938	+2048
+1458240965.08979990	+20.95312500	-20.98388672	-10.17773438	+8.43750000	+7.75634766	-124.34326172	+2616	+20.64550781	-20.18847656	-10.25244141	-154.86328125	-54.47021484	+93.88916016	+2928	+16.48828125	-20.79492188	-10.05029297	-9.44824219	-0.92285156	-111.07177734	+2068
+1458240965.09809990	+20.94433594	-21.03222656	-10.16015625	+8.32763672	+7.77832031	-124.56298828	+2624	+20.63671875	-20.23242188	-10.24804688	-155.25878906	-54.53613281	+94.15283203	+2904	+16.47509766	-20.85205078	-10.06347656	-9.66796875	-1.03271484	-111.04980469	+2100
+1458240965.10220000	+20.93115234	-21.08056641	-10.17773438	+8.26171875	+7.86621094	-124.62890625	+2624	+20.61474609	-20.26318359	-10.25683594	-155.45654297	-54.66796875	+94.26269531	+2896	+16.47509766	-20.90917969	-10.06787109	-9.82177734	-1.18652344	-111.07177734	+2112
+1458240965.10640000	+20.91796875	-21.12890625	-10.21728516	+8.17382813	+7.97607422	-124.67285156	+2628	+20.57958984	-20.29833984	-10.27001953	-155.65429688	-54.82177734	+94.32861328	+2892	+16.47949219	-20.95312500	-10.07666016	-9.95361328	-1.29638672	-111.07177734	+2120
+1458240965.11060000	+20.89160156	-21.19482422	-10.27441406	+8.06396484	+8.12988281	-124.67285156	+2632	+20.54003906	-20.33789063	-10.28759766	-155.85205078	-54.97558594	+94.37255859	+2892	+16.48388672	-21.01464844	-10.08544922	-10.10742188	-1.45019531	-111.04980469	+2128
+1458240965.11470010	+20.85644531	-21.26953125	-10.34033203	+7.91015625	+8.30566406	-124.69482422	+2632	+20.49609375	-20.38623047	-10.31396484	-156.04980469	-55.19531250	+94.39453125	+2892	+16.48388672	-21.08056641	-10.09423828	-10.30517578	-1.62597656	-111.02783203	+2132
+1458240965.11890010	+20.81689453	-21.35742188	-10.41064453	+7.75634766	+8.50341797	-124.67285156	+2632	+20.44775391	-20.42578125	-10.34472656	-156.22558594	-55.39306641	+94.37255859	+2892	+16.48388672	-21.14208984	-10.09863281	-10.50292969	-1.82373047	-111.02783203	+2132
+1458240965.12310000	+20.77734375	-21.44970703	-10.48535156	+7.60253906	+8.70117188	-124.67285156	+2628	+20.39941406	-20.46972656	-10.37548828	-156.40136719	-55.59082031	+94.37255859	+2896	+16.48828125	-21.21240234	-10.10742188	-10.70068359	-2.02148438	-111.00585938	+2128
+1458240965.12719990	+20.73339844	-21.54199219	-10.55566406	+7.42675781	+8.87695313	-124.67285156	+2620	+20.34667969	-20.50927734	-10.40625000	-156.55517578	-55.81054688	+94.35058594	+2900	+16.48828125	-21.28710938	-10.11621094	-10.92041016	-2.24121094	-110.98388672	+2124
+1458240965.13560010	+20.63671875	-21.77050781	-10.73144531	+7.05322266	+9.25048828	-124.71679688	+2608	+20.23681641	-20.58398438	-10.47216797	-156.84082031	-56.20605469	+94.28466797	+2912	+16.50146484	-21.51562500	-10.13378906	-11.51367188	-3.01025391	-110.96191406	+2100
+1458240965.13969990	+20.59277344	-21.86279297	-10.80615234	+6.89941406	+9.42626953	-124.73876953	+2600	+20.18847656	-20.62353516	-10.49853516	-156.99462891	-56.38183594	+94.28466797	+2916	+16.50585938	-21.59912109	-10.14257813	-11.73339844	-3.27392578	-110.96191406	+2080
+1458240965.14389990	+20.54882813	-21.95068359	-10.88085938	+6.76757813	+9.58007813	-124.76074219	+2588	+20.15332031	-20.66308594	-10.51611328	-157.14843750	-56.53564453	+94.30664063	+2920	+16.51464844	-21.68701172	-10.14257813	-11.95312500	-3.58154297	-110.98388672	+2060
+1458240965.14809990	+20.51806641	-22.01220703	-10.94677734	+6.70166016	+9.68994141	-124.76074219	+2580	+20.12695313	-20.69824219	-10.52490234	-157.30224609	-56.62353516	+94.37255859	+2924	+16.53222656	-21.74853516	-10.14697266	-12.06298828	-3.75732422	-111.02783203	+2040
+1458240965.15220000	+20.49609375	-22.05175781	-10.96875000	+6.61376953	+9.71191406	-124.76074219	+2564	+20.10498047	-20.72021484	-10.52929688	-157.43408203	-56.68945313	+94.41650391	+2924	+16.54101563	-21.76171875	-10.15136719	-12.08496094	-3.77929688	-111.04980469	+2020
+1458240965.15640000	+20.49169922	-22.06054688	-10.95996094	+6.61376953	+9.66796875	-124.80468750	+2544	+20.09179688	-20.73339844	-10.53369141	-157.52197266	-56.71142578	+94.46044922	+2920	+16.54541016	-21.74853516	-10.14697266	-12.01904297	-3.75732422	-111.09375000	+1996
+1458240965.16059990	+20.49609375	-22.04296875	-10.92919922	+6.65771484	+9.55810547	-124.84863281	+2528	+20.08740234	-20.73779297	-10.52929688	-157.58789063	-56.71142578	+94.50439453	+2916	+16.54980469	-21.70898438	-10.14257813	-11.86523438	-3.64746094	-111.11572266	+1980
+1458240965.16890000	+20.53564453	-21.97265625	-10.85009766	+6.81152344	+9.29443359	-124.93652344	+2500	+20.10498047	-20.74658203	-10.49853516	-157.74169922	-56.62353516	+94.70214844	+2908	+16.56298828	-21.62988281	-10.13818359	-11.60156250	-3.42773438	-111.20361328	+1956
+1458240965.17310000	+20.55761719	-21.93310547	-10.81494141	+6.89941406	+9.18457031	-124.98046875	+2488	+20.12695313	-20.74658203	-10.47216797	-157.80761719	-56.53564453	+94.83398438	+2904	+16.56738281	-21.59912109	-10.13378906	-11.49169922	-3.33984375	-111.22558594	+1948
+1458240965.17720010	+20.57958984	-21.88916016	-10.77099609	+6.98730469	+9.07470703	-125.02441406	+2480	+20.15332031	-20.73779297	-10.44580078	-157.85156250	-56.42578125	+94.96582031	+2900	+16.57177734	-21.56396484	-10.13378906	-11.35986328	-3.20800781	-111.26953125	+1944
+1458240965.18140010	+20.58837891	-21.86718750	-10.75341797	+7.03125000	+9.03076172	-125.02441406	+2464	+20.17968750	-20.72900391	-10.42822266	-157.87353516	-56.33789063	+95.05371094	+2892	+16.57177734	-21.54199219	-10.13378906	-11.29394531	-3.12011719	-111.26953125	+1940
+1458240965.18549990	+20.60156250	-21.84521484	-10.72705078	+7.07519531	+8.96484375	-125.04638672	+2452	+20.20605469	-20.71582031	-10.40625000	-157.87353516	-56.25000000	+95.11962891	+2888	+16.56738281	-21.51562500	-10.13378906	-11.20605469	-3.01025391	-111.29150391	+1936
+1458240965.18969990	+20.61474609	-21.81884766	-10.70507813	+7.11914063	+8.89892578	-125.04638672	+2440	+20.23242188	-20.69824219	-10.38427734	-157.87353516	-56.14013672	+95.20751953	+2880	+16.56738281	-21.48925781	-10.13378906	-11.14013672	-2.92236328	-111.31347656	+1932
+1458240965.19390010	+20.62792969	-21.79687500	-10.68310547	+7.16308594	+8.85498047	-125.06835938	+2428	+20.25878906	-20.68505859	-10.36230469	-157.87353516	-56.05224609	+95.27343750	+2872	+16.56298828	-21.41894531	-10.13378906	-10.94238281	-2.63671875	-111.33544922	+1944
+1458240965.20219990	+20.64550781	-21.76611328	-10.64355469	+7.25097656	+8.74511719	-125.11230469	+2404	+20.31152344	-20.65869141	-10.31835938	-157.85156250	-55.87646484	+95.42724609	+2852	+16.54980469	-21.29589844	-10.12939453	-10.56884766	-2.17529297	-111.42333984	+1968
+1458240965.20639990	+20.66748047	-21.73535156	-10.61279297	+7.31689453	+8.67919922	-125.13427734	+2396	+20.33789063	-20.64550781	-10.30078125	-157.82958984	-55.78857422	+95.47119141	+2840	+16.54541016	-21.21240234	-10.13818359	-10.32714844	-1.80175781	-111.48925781	+1992
+1458240965.21050000	+20.68066406	-21.71337891	-10.58642578	+7.36083984	+8.61328125	-125.15625000	+2388	+20.36425781	-20.63232422	-10.28759766	-157.80761719	-55.72265625	+95.51513672	+2828	+16.53662109	-21.17724609	-10.13818359	-10.21728516	-1.60400391	-111.51123047	+2012
+1458240965.21470000	+20.69384766	-21.69580078	-10.56445313	+7.42675781	+8.56933594	-125.17822266	+2380	+20.38183594	-20.61914063	-10.28320313	-157.74169922	-55.67871094	+95.51513672	+2816	+16.53222656	-21.17285156	-10.14257813	-10.21728516	-1.49414063	-111.55517578	+2032
+1458240965.21890000	+20.70703125	-21.68261719	-10.54687500	+7.47070313	+8.52539063	-125.17822266	+2372	+20.39062500	-20.61035156	-10.28320313	-157.69775391	-55.65673828	+95.47119141	+2800	+16.52343750	-21.18603516	-10.15136719	-10.26123047	-1.49414063	-111.53320313	+2052
+1458240965.22300000	+20.71582031	-21.68261719	-10.53808594	+7.49267578	+8.52539063	-125.20019531	+2368	+20.39062500	-20.60156250	-10.28320313	-157.65380859	-55.65673828	+95.42724609	+2784	+16.51904297	-21.21679688	-10.15576172	-10.37109375	-1.58203125	-111.48925781	+2068
+1458240965.22720000	+20.72021484	-21.68701172	-10.52929688	+7.49267578	+8.50341797	-125.20019531	+2360	+20.38623047	-20.60156250	-10.29199219	-157.60986328	-55.67871094	+95.38330078	+2768	+16.52343750	-21.26953125	-10.15576172	-10.50292969	-1.75781250	-111.46728516	+2084
+1458240965.23140000	+20.72021484	-21.69580078	-10.53369141	+7.49267578	+8.50341797	-125.22216797	+2352	+20.38183594	-20.60156250	-10.30078125	-157.58789063	-55.70068359	+95.31738281	+2752	+16.52343750	-21.28271484	-10.15576172	-10.52490234	-1.82373047	-111.46728516	+2096
+1458240965.23550010	+20.71582031	-21.70898438	-10.53808594	+7.49267578	+8.52539063	-125.22216797	+2344	+20.37304688	-20.60156250	-10.31396484	-157.54394531	-55.72265625	+95.27343750	+2736	+16.52783203	-21.30468750	-10.15576172	-10.56884766	-1.91162109	-111.44531250	+2108
+1458240965.23970010	+20.71142578	-21.72656250	-10.55126953	+7.44873047	+8.56933594	-125.22216797	+2340	+20.36425781	-20.60595703	-10.32714844	-157.50000000	-55.76660156	+95.18554688	+2724	+16.53222656	-21.33105469	-10.15576172	-10.63476563	-2.02148438	-111.44531250	+2116
+1458240965.24799990	+20.69824219	-21.74853516	-10.56884766	+7.42675781	+8.61328125	-125.20019531	+2336	+20.34667969	-20.61035156	-10.34912109	-157.43408203	-55.83251953	+95.07568359	+2696	+16.53662109	-21.35742188	-10.16015625	-10.70068359	-2.10937500	-111.42333984	+2128
+1458240965.25219990	+20.69384766	-21.76171875	-10.57763672	+7.40478516	+8.63525391	-125.17822266	+2332	+20.33349609	-20.61035156	-10.36230469	-157.39013672	-55.87646484	+95.00976563	+2684	+16.53662109	-21.37060547	-10.16015625	-10.72265625	-2.15332031	-111.42333984	+2132
+1458240965.25630000	+20.68505859	-21.77490234	-10.58642578	+7.36083984	+8.65722656	-125.17822266	+2328	+20.32031250	-20.61474609	-10.37109375	-157.36816406	-55.89843750	+94.96582031	+2672	+16.54101563	-21.44531250	-10.16015625	-10.94238281	-2.46093750	-111.33544922	+2136
+1458240965.26050000	+20.68066406	-21.78808594	-10.59521484	+7.33886719	+8.67919922	-125.15625000	+2328	+20.31152344	-20.61474609	-10.37988281	-157.34619141	-55.92041016	+94.89990234	+2664	+16.54980469	-21.50683594	-10.16015625	-11.11816406	-2.74658203	-111.24755859	+2136
+1458240965.26469990	+20.67187500	-21.80126953	-10.60400391	+7.31689453	+8.70117188	-125.15625000	+2324	+20.30273438	-20.61914063	-10.38427734	-157.32421875	-55.94238281	+94.85595703	+2652	+16.55419922	-21.55957031	-10.16455078	-11.25000000	-2.98828125	-111.15966797	+2132
+1458240965.26880000	+20.66308594	-21.81445313	-10.60839844	+7.29492188	+8.72314453	-125.13427734	+2320	+20.29833984	-20.61914063	-10.39306641	-157.30224609	-55.96435547	+94.81201172	+2640	+16.57177734	-21.64306641	-10.15136719	-11.46972656	-3.47167969	-110.96191406	+2124
+1458240965.27300000	+20.65429688	-21.82763672	-10.61279297	+7.25097656	+8.72314453	-125.11230469	+2320	+20.28955078	-20.61914063	-10.39746094	-157.28027344	-55.96435547	+94.76806641	+2632	+16.58056641	-21.68701172	-10.15136719	-11.55761719	-3.71337891	-110.80810547	+2112
+1458240965.27720000	+20.64990234	-21.83642578	-10.61718750	+7.22900391	+8.74511719	-125.11230469	+2316	+20.28515625	-20.61474609	-10.40185547	-157.23632813	-55.98632813	+94.72412109	+2620	+16.58056641	-21.68701172	-10.15576172	-11.57958984	-3.77929688	-110.65429688	+2096
+1458240965.28130010	+20.64111328	-21.84521484	-10.61718750	+7.20703125	+8.74511719	-125.06835938	+2316	+20.28076172	-20.61474609	-10.40625000	-157.21435547	-55.98632813	+94.68017578	+2612	+16.57617188	-21.66064453	-10.16015625	-11.55761719	-3.71337891	-110.54443359	+2080
+1458240965.28970000	+20.63671875	-21.84082031	-10.59960938	+7.18505859	+8.67919922	-125.02441406	+2308	+20.27636719	-20.61035156	-10.40625000	-157.17041016	-55.96435547	+94.61425781	+2592	+16.57617188	-21.55517578	-10.16455078	-11.29394531	-3.42773438	-110.34667969	+2064
+1458240965.29380010	+20.63671875	-21.83203125	-10.58642578	+7.20703125	+8.65722656	-125.00244141	+2308	+20.28076172	-20.60595703	-10.40185547	-157.14843750	-55.94238281	+94.59228516	+2584	+16.57617188	-21.52880859	-10.16015625	-11.22802734	-3.36181641	-110.30273438	+2056
+1458240965.29800010	+20.64111328	-21.82324219	-10.56884766	+7.20703125	+8.59130859	-124.98046875	+2304	+20.28076172	-20.60156250	-10.39746094	-157.12646484	-55.92041016	+94.57031250	+2580	+16.58056641	-21.49365234	-10.15576172	-11.14013672	-3.27392578	-110.28076172	+2048
+1458240965.30220010	+20.64990234	-21.81005859	-10.54687500	+7.25097656	+8.52539063	-124.98046875	+2304	+20.28955078	-20.59277344	-10.38867188	-157.08251953	-55.87646484	+94.57031250	+2572	+16.58056641	-21.45849609	-10.15136719	-11.03027344	-3.18603516	-110.25878906	+2044
+1458240965.30629990	+20.66308594	-21.77929688	-10.51171875	+7.29492188	+8.43750000	-124.93652344	+2304	+20.29833984	-20.58398438	-10.37988281	-157.06054688	-55.83251953	+94.54833984	+2568	+16.58056641	-21.44531250	-10.14697266	-11.00830078	-3.14208984	-110.25878906	+2040
+1458240965.31049990	+20.68066406	-21.74853516	-10.47656250	+7.36083984	+8.32763672	-124.89257813	+2308	+20.30712891	-20.57519531	-10.36669922	-157.03857422	-55.76660156	+94.52636719	+2564	+16.58056641	-21.43212891	-10.14697266	-10.96435547	-3.09814453	-110.23681641	+2036
+1458240965.31469990	+20.69384766	-21.71777344	-10.44140625	+7.42675781	+8.21777344	-124.84863281	+2308	+20.32031250	-20.56640625	-10.35791016	-156.99462891	-55.72265625	+94.50439453	+2560	+16.58056641	-21.41894531	-10.14697266	-10.92041016	-3.05419922	-110.23681641	+2036
+1458240965.32300000	+20.75097656	-21.59033203	-10.31396484	+7.66845703	+7.82226563	-124.62890625	+2320	+20.37304688	-20.52246094	-10.29199219	-156.81884766	-55.41503906	+94.37255859	+2560	+16.57617188	-21.30468750	-10.13818359	-10.65673828	-2.72460938	-110.06103516	+2048
+1458240965.32719990	+20.77734375	-21.53759766	-10.27001953	+7.80029297	+7.64648438	-124.49707031	+2328	+20.39941406	-20.50048828	-10.26562500	-156.73095703	-55.28320313	+94.28466797	+2560	+16.58056641	-21.26074219	-10.12500000	-10.54687500	-2.63671875	-109.97314453	+2052
+1458240965.33130000	+20.80371094	-21.47167969	-10.21728516	+7.95410156	+7.42675781	-124.32128906	+2336	+20.43017578	-20.46533203	-10.21728516	-156.59912109	-55.04150391	+94.15283203	+2564	+16.58935547	-21.18603516	-10.10302734	-10.34912109	-2.54882813	-109.79736328	+2068
+1458240965.33550000	+20.82128906	-21.43652344	-10.18652344	+8.06396484	+7.27294922	-124.14550781	+2340	+20.45654297	-20.44335938	-10.17773438	-156.48925781	-54.86572266	+94.02099609	+2568	+16.59375000	-21.14208984	-10.08105469	-10.23925781	-2.54882813	-109.59960938	+2080
+1458240965.33960010	+20.81689453	-21.42333984	-10.19091797	+8.10791016	+7.18505859	-123.96972656	+2336	+20.46533203	-20.42578125	-10.15576172	-156.37939453	-54.73388672	+93.82324219	+2568	+16.59814453	-21.12451172	-10.06347656	-10.21728516	-2.61474609	-109.42382813	+2092
+1458240965.34380010	+20.80371094	-21.42773438	-10.22167969	+8.10791016	+7.18505859	-123.77197266	+2336	+20.45654297	-20.41259766	-10.14697266	-156.20361328	-54.62402344	+93.49365234	+2568	+16.60693359	-21.12451172	-10.05468750	-10.23925781	-2.72460938	-109.22607422	+2104
+1458240965.34800000	+20.77734375	-21.44970703	-10.27001953	+8.08593750	+7.25097656	-123.55224609	+2340	+20.43017578	-20.40380859	-10.14697266	-156.04980469	-54.55810547	+93.16406250	+2572	+16.61572266	-21.14208984	-10.04589844	-10.32714844	-2.92236328	-109.00634766	+2112
+1458240965.35209990	+20.74218750	-21.48046875	-10.33154297	+7.99804688	+7.29492188	-123.31054688	+2340	+20.39501953	-20.39941406	-10.15136719	-155.91796875	-54.51416016	+92.83447266	+2580	+16.62451172	-21.16406250	-10.03710938	-10.45898438	-3.14208984	-108.76464844	+2120
+1458240965.36050010	+20.66308594	-21.55517578	-10.45019531	+7.82226563	+7.42675781	-122.89306641	+2332	+20.29833984	-20.39062500	-10.18212891	-155.61035156	-54.49218750	+92.10937500	+2596	+16.63769531	-21.21679688	-10.01513672	-10.72265625	-3.64746094	-108.34716797	+2120
+1458240965.36459990	+20.61914063	-21.60351563	-10.51171875	+7.71240234	+7.51464844	-122.67333984	+2328	+20.24560547	-20.39941406	-10.19970703	-155.50048828	-54.49218750	+91.73583984	+2604	+16.64208984	-21.24755859	-10.01074219	-10.89843750	-3.91113281	-108.12744141	+2116
+1458240965.36879990	+20.58398438	-21.65185547	-10.56884766	+7.62451172	+7.58056641	-122.47558594	+2324	+20.18847656	-20.41259766	-10.21728516	-155.39062500	-54.49218750	+91.38427734	+2616	+16.65527344	-21.29150391	-10.00195313	-11.09619141	-4.28466797	-107.81982422	+2112
+1458240965.37299990	+20.54882813	-21.68701172	-10.63037109	+7.55859375	+7.64648438	-122.27783203	+2320	+20.13574219	-20.41699219	-10.23925781	-155.25878906	-54.49218750	+91.03271484	+2628	+16.66845703	-21.33105469	-10.00634766	-11.27197266	-4.57031250	-107.51220703	+2104
+1458240965.37710000	+20.51367188	-21.72216797	-10.67871094	+7.49267578	+7.69042969	-122.08007813	+2316	+20.08300781	-20.41699219	-10.25244141	-155.10498047	-54.47021484	+90.68115234	+2640	+16.66845703	-21.35302734	-10.01074219	-11.44775391	-4.79003906	-107.18261719	+2092
+1458240965.38130000	+20.48730469	-21.74414063	-10.72265625	+7.42675781	+7.71240234	-121.83837891	+2312	+20.04785156	-20.40380859	-10.27441406	-154.86328125	-54.42626953	+90.26367188	+2648	+16.65966797	-21.36181641	-10.02392578	-11.68945313	-5.00976563	-106.69921875	+2080
+1458240965.38550000	+20.46533203	-21.75292969	-10.76220703	+7.40478516	+7.69042969	-121.57470703	+2308	+20.01269531	-20.38623047	-10.28759766	-154.57763672	-54.36035156	+89.84619141	+2660	+16.65527344	-21.35302734	-10.04150391	-11.82128906	-5.07568359	-106.25976563	+2068
+1458240965.38960000	+20.45214844	-21.74414063	-10.77539063	+7.38281250	+7.62451172	-121.33300781	+2300	+19.99511719	-20.36425781	-10.28320313	-154.35791016	-54.20654297	+89.49462891	+2664	+16.64648438	-21.31787109	-10.06347656	-11.88720703	-5.05371094	-105.86425781	+2056
+1458240965.39380000	+20.45654297	-21.70898438	-10.76660156	+7.44873047	+7.49267578	-121.04736328	+2292	+19.98632813	-20.34228516	-10.26562500	-154.13818359	-53.98681641	+89.18701172	+2668	+16.64208984	-21.26513672	-10.06347656	-11.84326172	-4.96582031	-105.55664063	+2048
+1458240965.40210010	+20.50048828	-21.58154297	-10.69189453	+7.69042969	+7.07519531	-120.58593750	+2292	+20.01708984	-20.27197266	-10.19970703	-153.67675781	-53.45947266	+88.70361328	+2692	+16.63769531	-21.11572266	-10.07666016	-11.51367188	-4.52636719	-105.09521484	+2040
+1458240965.40630010	+20.54443359	-21.48486328	-10.62597656	+7.88818359	+6.76757813	-120.34423828	+2300	+20.06103516	-20.21923828	-10.16015625	-153.34716797	-53.12988281	+88.41796875	+2704	+16.63330078	-21.04101563	-10.08984375	-11.33789063	-4.24072266	-104.91943359	+2040
+1458240965.41039990	+20.60156250	-21.37060547	-10.55566406	+8.12988281	+6.45996094	-120.08056641	+2312	+20.11376953	-20.16210938	-10.12060547	-152.99560547	-52.75634766	+88.15429688	+2720	+16.62451172	-20.95312500	-10.11181641	-11.14013672	-3.88916016	-104.69970703	+2048
+1458240965.41459990	+20.65429688	-21.23876953	-10.48095703	+8.37158203	+6.15234375	-119.79492188	+2328	+20.17089844	-20.09619141	-10.07666016	-152.64404297	-52.38281250	+87.91259766	+2740	+16.60693359	-20.85644531	-10.13378906	-10.92041016	-3.49365234	-104.47998047	+2056
+1458240965.41880010	+20.71582031	-21.05859375	-10.38867188	+8.72314453	+5.75683594	-119.42138672	+2348	+20.24560547	-20.00830078	-10.02832031	-152.20458984	-51.92138672	+87.60498047	+2756	+16.58496094	-20.74658203	-10.15576172	-10.70068359	-3.03222656	-104.21630859	+2068
+1458240965.42290000	+20.76855469	-20.89160156	-10.28759766	+9.00878906	+5.36132813	-119.06982422	+2364	+20.31591797	-19.92919922	-9.97558594	-151.78710938	-51.48193359	+87.34130859	+2772	+16.55419922	-20.63671875	-10.16455078	-10.50292969	-2.63671875	-103.97460938	+2080
+1458240965.42709990	+20.82128906	-20.73779297	-10.19531250	+9.29443359	+4.98779297	-118.76220703	+2384	+20.39062500	-19.85888672	-9.92724609	-151.39160156	-51.02050781	+87.07763672	+2784	+16.52783203	-20.54443359	-10.17333984	-10.30517578	-2.28515625	-103.75488281	+2096
+1458240965.43540000	+20.92236328	-20.43457031	-10.00195313	+9.90966797	+4.15283203	-118.14697266	+2436	+20.53564453	-19.72265625	-9.80419922	-150.68847656	-50.07568359	+86.66015625	+2808	+16.49267578	-20.33349609	-10.19531250	-9.86572266	-1.64794922	-103.11767578	+2144
+1458240965.43960000	+20.95312500	-20.31152344	-9.94921875	+10.17333984	+3.86718750	-117.83935547	+2452	+20.58398438	-19.64794922	-9.77783203	-150.29296875	-49.72412109	+86.33056641	+2816	+16.48388672	-20.24560547	-10.20410156	-9.71191406	-1.47216797	-102.81005859	+2168
+1458240965.44380000	+20.95751953	-20.22363281	-9.94482422	+10.30517578	+3.71337891	-117.42187500	+2468	+20.61474609	-19.57324219	-9.77343750	-149.76562500	-49.41650391	+85.86914063	+2820	+16.47070313	-20.16650391	-10.24365234	-9.62402344	-1.23046875	-102.30468750	+2196
+1458240965.44790010	+20.93994141	-20.18408203	-9.95800781	+10.28320313	+3.58154297	-116.98242188	+2472	+20.62792969	-19.51171875	-9.78662109	-149.23828125	-49.17480469	+85.31982422	+2820	+16.45312500	-20.11376953	-10.27441406	-9.64599609	-1.16455078	-101.79931641	+2216
+1458240965.45210000	+20.90478516	-20.16650391	-10.00195313	+10.21728516	+3.51562500	-116.49902344	+2476	+20.61914063	-19.45458984	-9.79980469	-148.75488281	-48.91113281	+84.72656250	+2816	+16.44873047	-20.09179688	-10.28759766	-9.73388672	-1.23046875	-101.31591797	+2228
+1458240965.45630000	+20.86083984	-20.15771484	-10.04589844	+10.12939453	+3.44970703	-116.05957031	+2476	+20.59277344	-19.40625000	-9.81298828	-148.31542969	-48.66943359	+84.13330078	+2808	+16.45751953	-20.06982422	-10.29199219	-9.82177734	-1.45019531	-100.81054688	+2240
+1458240965.46040010	+20.81250000	-20.16650391	-10.09423828	+10.04150391	+3.38378906	-115.64208984	+2468	+20.54443359	-19.36230469	-9.82617188	-147.94189453	-48.44970703	+83.54003906	+2800	+16.47509766	-20.05224609	-10.27880859	-9.93164063	-1.75781250	-100.30517578	+2244
+1458240965.46460010	+20.76855469	-20.19287109	-10.14697266	+9.90966797	+3.29589844	-115.22460938	+2456	+20.49169922	-19.32714844	-9.85253906	-147.54638672	-48.27392578	+82.90283203	+2792	+16.49707031	-20.04345703	-10.26123047	-10.04150391	-2.15332031	-99.82177734	+2248
+1458240965.46880010	+20.73339844	-20.22802734	-10.20849609	+9.77783203	+3.20800781	-114.82910156	+2440	+20.43896484	-19.28320313	-9.88330078	-147.12890625	-48.09814453	+82.26562500	+2784	+16.52783203	-20.03466797	-10.25244141	-10.19531250	-2.59277344	-99.25048828	+2244
+1458240965.47709990	+20.63671875	-20.31591797	-10.36669922	+9.42626953	+3.16406250	-113.86230469	+2412	+20.32031250	-19.19091797	-9.94921875	-146.22802734	-47.79052734	+80.90332031	+2772	+16.57177734	-20.01708984	-10.24804688	-10.56884766	-3.33984375	-97.99804688	+2228
+1458240965.48130010	+20.58398438	-20.34228516	-10.45898438	+9.25048828	+3.16406250	-113.26904297	+2400	+20.24560547	-19.14257813	-9.98876953	-145.72265625	-47.59277344	+80.09033203	+2768	+16.58935547	-19.99511719	-10.23046875	-10.81054688	-3.80126953	-97.20703125	+2216
+1458240965.48540000	+20.54003906	-20.35546875	-10.54687500	+9.14062500	+3.12011719	-112.67578125	+2384	+20.17529297	-19.08544922	-10.02832031	-145.21728516	-47.37304688	+79.25537109	+2768	+16.61132813	-19.97314453	-10.19970703	-11.03027344	-4.19677734	-96.54785156	+2204
+1458240965.48959990	+20.50048828	-20.36425781	-10.60400391	+8.98681641	+3.01025391	-112.12646484	+2364	+20.11376953	-19.03271484	-10.05468750	-144.77783203	-47.10937500	+78.48632813	+2768	+16.62011719	-19.93798828	-10.17773438	-11.18408203	-4.52636719	-95.88867188	+2188
+1458240965.49370000	+20.48291016	-20.35107422	-10.62597656	+8.92089844	+2.74658203	-111.55517578	+2340	+20.07421875	-18.95800781	-10.06347656	-144.27246094	-46.73583984	+77.78320313	+2776	+16.63330078	-19.87646484	-10.12060547	-11.27197266	-4.96582031	-95.27343750	+2176
+1458240965.49790000	+20.47851563	-20.30712891	-10.63916016	+8.94287109	+2.50488281	-111.02783203	+2320	+20.04785156	-18.87451172	-10.05908203	-143.83300781	-46.34033203	+77.21191406	+2788	+16.66406250	-19.80615234	-10.10742188	-11.20605469	-5.07568359	-94.70214844	+2160
+1458240965.50210000	+20.47851563	-20.25000000	-10.63476563	+8.96484375	+2.24121094	-110.52246094	+2304	+20.04345703	-18.79101563	-10.03271484	-143.43750000	-45.92285156	+76.77246094	+2800	+16.67724609	-19.70507813	-10.08984375	-11.05224609	-5.05371094	-94.15283203	+2152
+1458240965.50620010	+20.50488281	-20.15332031	-10.61279297	+9.11865234	+1.93359375	-109.95117188	+2292	+20.05664063	-18.69873047	-10.00195313	-142.97607422	-45.41748047	+76.26708984	+2812	+16.68603516	-19.60839844	-10.07226563	-10.89843750	-4.96582031	-93.66943359	+2140
+1458240965.51460000	+20.57958984	-19.88525391	-10.52050781	+9.55810547	+1.29638672	-108.89648438	+2292	+20.11816406	-18.48339844	-9.94042969	-142.03125000	-44.34082031	+75.32226563	+2840	+16.68164063	-19.40625000	-10.08984375	-10.52490234	-4.43847656	-92.63671875	+2124
+1458240965.51869990	+20.62792969	-19.69189453	-10.42382813	+9.88769531	+0.85693359	-108.32519531	+2304	+20.17089844	-18.33837891	-9.89208984	-141.43798828	-43.68164063	+74.83886719	+2856	+16.66845703	-19.27880859	-10.09423828	-10.26123047	-4.10888672	-92.15332031	+2120
+1458240965.52290010	+20.67626953	-19.48535156	-10.31396484	+10.23925781	+0.37353516	-107.81982422	+2320	+20.22802734	-18.19775391	-9.83056641	-140.93261719	-43.00048828	+74.46533203	+2876	+16.65087891	-19.14697266	-10.09863281	-9.97558594	-3.77929688	-91.66992188	+2116
+1458240965.52710010	+20.73339844	-19.28320313	-10.19970703	+10.61279297	-0.08789063	-107.35839844	+2332	+20.29394531	-18.06591797	-9.76904297	-140.44921875	-42.31933594	+74.15771484	+2896	+16.63769531	-19.01513672	-10.10302734	-9.66796875	-3.44970703	-91.20849609	+2116
+1458240965.53119990	+20.80810547	-19.03710938	-10.06347656	+11.11816406	-0.68115234	-106.89697266	+2352	+20.37744141	-17.91650391	-9.68994141	-139.94384766	-41.57226563	+73.91601563	+2916	+16.61572266	-18.87890625	-10.11181641	-9.33837891	-3.07617188	-90.74707031	+2116
+1458240965.53539990	+20.87841797	-18.82177734	-9.94042969	+11.60156250	-1.20849609	-106.50146484	+2380	+20.44775391	-17.78466797	-9.61083984	-139.52636719	-40.89111328	+73.69628906	+2932	+16.58935547	-18.74707031	-10.12060547	-9.03076172	-2.70263672	-90.28564453	+2120
+1458240965.54370000	+20.98388672	-18.37353516	-9.79101563	+12.56835938	-1.91162109	-105.44677734	+2436	+20.54003906	-17.51220703	-9.51855469	-138.49365234	-39.68261719	+72.97119141	+2944	+16.53662109	-18.50537109	-10.16894531	-8.54736328	-1.93359375	-89.25292969	+2160
+1458240965.54790000	+21.01464844	-18.17578125	-9.73828125	+12.96386719	-2.24121094	-104.87548828	+2468	+20.57519531	-17.38916016	-9.49658203	-137.96630859	-39.13330078	+72.50976563	+2944	+16.50146484	-18.39550781	-10.18212891	-8.37158203	-1.66992188	-88.68164063	+2192
+1458240965.55209990	+21.03662109	-17.98242188	-9.70751953	+13.31542969	-2.52685547	-104.26025391	+2500	+20.58837891	-17.25732422	-9.47900391	-137.39501953	-38.58398438	+71.98242188	+2944	+16.47070313	-18.29443359	-10.19970703	-8.21777344	-1.47216797	-88.13232422	+2228
+1458240965.55620000	+21.03662109	-17.80664063	-9.68994141	+13.55712891	-2.76855469	-103.62304688	+2536	+20.59277344	-17.12109375	-9.45263672	-136.86767578	-38.05664063	+71.49902344	+2940	+16.45312500	-18.18017578	-10.22607422	-8.04199219	-1.27441406	-87.45117188	+2272
+1458240965.56040000	+21.02343750	-17.68359375	-9.67236328	+13.71093750	-3.03222656	-103.07373047	+2568	+20.58837891	-17.01123047	-9.41748047	-136.45019531	-37.59521484	+71.10351563	+2940	+16.43115234	-18.06591797	-10.22167969	-7.93212891	-1.27441406	-86.87988281	+2308
+1458240965.56450010	+21.01904297	-17.57373047	-9.70751953	+13.86474609	-3.16406250	-102.45849609	+2600	+20.57519531	-16.90576172	-9.41748047	-135.96679688	-37.17773438	+70.62011719	+2940	+16.43994141	-17.99560547	-10.19091797	-7.86621094	-1.49414063	-86.41845703	+2340
+1458240965.57290010	+20.97509766	-17.45068359	-9.86572266	+13.88671875	-3.16406250	-101.09619141	+2632	+20.49609375	-16.75195313	-9.48339844	-135.06591797	-36.56250000	+69.36767578	+2936	+16.48828125	-17.83740234	-10.15136719	-7.73437500	-1.93359375	-85.14404297	+2364
+1458240965.57699990	+20.92236328	-17.41113281	-9.94482422	+13.79882813	-3.12011719	-100.39306641	+2636	+20.42138672	-16.68164063	-9.52734375	-134.64843750	-36.29882813	+68.62060547	+2936	+16.51464844	-17.76708984	-10.14257813	-7.71240234	-2.15332031	-84.48486328	+2360
+1458240965.58119990	+20.84765625	-17.38476563	-10.04589844	+13.57910156	-2.98828125	-99.62402344	+2632	+20.34667969	-16.60253906	-9.57128906	-134.18701172	-36.03515625	+67.85156250	+2940	+16.55859375	-17.67919922	-10.14257813	-7.64648438	-2.39501953	-83.69384766	+2344
+1458240965.58540010	+20.77294922	-17.36279297	-10.13818359	+13.33740234	-2.92236328	-98.83300781	+2624	+20.28076172	-16.51904297	-9.61083984	-133.70361328	-35.77148438	+67.10449219	+2944	+16.59375000	-17.60009766	-10.12060547	-7.62451172	-2.72460938	-82.99072266	+2320
+1458240965.58950000	+20.70263672	-17.34521484	-10.21728516	+13.07373047	-2.90039063	-98.10791016	+2600	+20.22363281	-16.43554688	-9.63281250	-133.30810547	-35.48583984	+66.44531250	+2952	+16.62011719	-17.51660156	-10.08544922	-7.62451172	-3.07617188	-82.30957031	+2292
+1458240965.59369990	+20.65429688	-17.32324219	-10.27001953	+12.89794922	-2.96630859	-97.49267578	+2564	+20.16650391	-16.35205078	-9.65039063	-132.86865234	-35.17822266	+65.78613281	+2964	+16.66406250	-17.41552734	-10.02832031	-7.55859375	-3.51562500	-81.62841797	+2268
+1458240965.59789990	+20.61035156	-17.31005859	-10.31835938	+12.67822266	-2.98828125	-96.89941406	+2528	+20.10498047	-16.27734375	-9.66357422	-132.51708984	-34.89257813	+65.17089844	+2972	+16.70800781	-17.31884766	-9.99755859	-7.44873047	-3.77929688	-80.96923828	+2248
+1458240965.60620000	+20.52246094	-17.27490234	-10.36669922	+12.32666016	-3.05419922	-95.77880859	+2456	+20.00830078	-16.13232422	-9.68115234	-131.83593750	-34.23339844	+64.00634766	+2996	+16.79589844	-17.10791016	-9.92724609	-7.14111328	-4.28466797	-79.69482422	+2216
+1458240965.61040000	+20.49169922	-17.20458984	-10.39746094	+12.23876953	-3.09814453	-95.11962891	+2424	+19.97753906	-16.03125000	-9.69433594	-131.41845703	-33.88183594	+63.39111328	+3012	+16.83544922	-17.02880859	-9.90527344	-6.98730469	-4.41650391	-79.07958984	+2208
+1458240965.61450000	+20.44775391	-17.12109375	-10.39306641	+12.12890625	-3.20800781	-94.48242188	+2388	+19.93798828	-15.93457031	-9.65478516	-131.13281250	-33.50830078	+62.92968750	+3032	+16.83544922	-16.89697266	-9.89648438	-6.78955078	-4.35058594	-78.35449219	+2200
+1458240965.61870000	+20.43017578	-16.99804688	-10.34033203	+12.17285156	-3.42773438	-93.93310547	+2360	+19.91162109	-15.81591797	-9.60205078	-130.78125000	-33.06884766	+62.49023438	+3056	+16.83105469	-16.78271484	-9.86572266	-6.59179688	-4.32861328	-77.84912109	+2188
+1458240965.62290000	+20.43457031	-16.85742188	-10.28320313	+12.30468750	-3.64746094	-93.44970703	+2332	+19.92041016	-15.67529297	-9.54052734	-130.38574219	-32.51953125	+62.18261719	+3088	+16.83544922	-16.65966797	-9.84814453	-6.32812500	-4.24072266	-77.36572266	+2180
+1458240965.62700010	+20.44335938	-16.72119141	-10.19531250	+12.43652344	-3.93310547	-93.03222656	+2312	+19.94677734	-15.54345703	-9.46142578	-130.05615234	-31.94824219	+62.02880859	+3124	+16.82666016	-16.51464844	-9.84375000	-5.99853516	-4.04296875	-76.83837891	+2176
+1458240965.63120010	+20.48730469	-16.53662109	-10.06787109	+12.78808594	-4.39453125	-92.68066406	+2304	+20.00830078	-15.37646484	-9.36035156	-129.61669922	-31.31103516	+61.96289063	+3168	+16.80908203	-16.37402344	-9.82177734	-5.66894531	-3.88916016	-76.42089844	+2164
+1458240965.63949990	+20.54882813	-16.11474609	-9.86132813	+13.62304688	-4.94384766	-91.95556641	+2316	+20.07421875	-15.07763672	-9.15820313	-128.91357422	-30.19042969	+61.83105469	+3248	+16.74316406	-16.13671875	-9.83496094	-5.00976563	-3.18603516	-75.56396484	+2152
+1458240965.64369990	+20.57080078	-15.86425781	-9.76025391	+14.10644531	-5.18554688	-91.47216797	+2344	+20.10058594	-14.91503906	-9.06591797	-128.51806641	-29.59716797	+61.67724609	+3288	+16.70800781	-16.01367188	-9.84375000	-4.65820313	-2.79052734	-75.14648438	+2148
+1458240965.64780000	+20.59277344	-15.63574219	-9.65917969	+14.54589844	-5.51513672	-91.05468750	+2384	+20.14013672	-14.73925781	-8.97802734	-128.07861328	-29.00390625	+61.52343750	+3332	+16.66845703	-15.88183594	-9.84814453	-4.35058594	-2.46093750	-74.75097656	+2148
+1458240965.65200000	+20.60595703	-15.40283203	-9.55371094	+14.98535156	-5.84472656	-90.65917969	+2436	+20.17529297	-14.55908203	-8.89892578	-127.57324219	-28.45458984	+61.36962891	+3376	+16.61572266	-15.74121094	-9.86572266	-4.02099609	-2.04345703	-74.31152344	+2156
+1458240965.65619990	+20.64111328	-15.15673828	-9.41748047	+15.53466797	-6.24023438	-90.37353516	+2504	+20.22363281	-14.37011719	-8.80664063	-127.04589844	-27.90527344	+61.25976563	+3420	+16.55859375	-15.59619141	-9.87890625	-3.69140625	-1.64794922	-73.87207031	+2180
+1458240965.66030000	+20.65869141	-14.93701172	-9.28564453	+16.01806641	-6.56982422	-90.13183594	+2576	+20.25000000	-14.20751953	-8.70996094	-126.65039063	-27.37792969	+61.23779297	+3460	+16.49707031	-15.45996094	-9.88330078	-3.38378906	-1.31835938	-73.47656250	+2208
+1458240965.66450000	+20.68066406	-14.72607422	-9.19335938	+16.50146484	-6.83349609	-89.86816406	+2656	+20.27197266	-14.04492188	-8.63525391	-126.23291016	-26.85058594	+61.08398438	+3496	+16.45751953	-15.35009766	-9.88330078	-3.12011719	-1.07666016	-73.14697266	+2244
+1458240965.67280010	+20.67187500	-14.35253906	-9.06591797	+17.24853516	-7.14111328	-89.09912109	+2808	+20.28955078	-13.74169922	-8.50341797	-125.48583984	-25.99365234	+60.77636719	+3564	+16.41357422	-15.09521484	-9.86132813	-2.48291016	-0.81298828	-72.26806641	+2328
+1458240965.67700000	+20.65869141	-14.18115234	-9.02636719	+17.53417969	-7.25097656	-88.68164063	+2880	+20.27197266	-13.59228516	-8.47265625	-125.04638672	-25.68603516	+60.42480469	+3592	+16.39160156	-14.98535156	-9.82617188	-2.28515625	-0.79101563	-71.91650391	+2368
+1458240965.68120000	+20.62792969	-14.04052734	-9.03076172	+17.62207031	-7.18505859	-88.08837891	+2956	+20.23681641	-13.46044922	-8.47265625	-124.67285156	-25.40039063	+59.89746094	+3624	+16.38720703	-14.86669922	-9.80859375	-2.04345703	-0.76904297	-71.41113281	+2408
+1458240965.68530010	+20.58837891	-13.93945313	-9.01318359	+17.62207031	-7.29492188	-87.58300781	+3016	+20.19726563	-13.34179688	-8.46826172	-124.34326172	-25.09277344	+59.41406250	+3648	+16.38281250	-14.72167969	-9.76464844	-1.80175781	-0.92285156	-70.92773438	+2440
+1458240965.68950010	+20.55322266	-13.83837891	-9.00439453	+17.64404297	-7.36083984	-87.09960938	+3068	+20.15332031	-13.22314453	-8.45507813	-124.05761719	-24.78515625	+58.97460938	+3676	+16.38720703	-14.59863281	-9.71191406	-1.62597656	-1.14257813	-70.48828125	+2468
+1458240965.69370010	+20.53125000	-13.73291016	-8.99560547	+17.66601563	-7.44873047	-86.61621094	+3112	+20.11816406	-13.09570313	-8.42431641	-123.77197266	-24.47753906	+58.64501953	+3700	+16.41796875	-14.44921875	-9.65478516	-1.31835938	-1.45019531	-69.98291016	+2488
+1458240965.69779990	+20.50048828	-13.62304688	-9.00000000	+17.70996094	-7.44873047	-86.11083984	+3152	+20.06542969	-12.99902344	-8.38476563	-123.59619141	-24.23583984	+58.33740234	+3728	+16.43115234	-14.31738281	-9.58886719	-1.07666016	-1.75781250	-69.49951172	+2500
+1458240965.70619990	+20.44335938	-13.44287109	-9.05712891	+17.57812500	-7.36083984	-84.85839844	+3212	+19.94677734	-12.81884766	-8.36718750	-123.26660156	-23.77441406	+57.43652344	+3780	+16.48388672	-14.08007813	-9.41748047	-0.74707031	-2.57080078	-68.59863281	+2512
+1458240965.71030000	+20.39941406	-13.36816406	-9.09228516	+17.40234375	-7.31689453	-84.19921875	+3228	+19.89404297	-12.72216797	-8.38476563	-123.02490234	-23.53271484	+56.82128906	+3812	+16.51464844	-13.95263672	-9.33398438	-0.54931641	-2.94433594	-68.11523438	+2508
+1458240965.71450000	+20.34228516	-13.29345703	-9.09667969	+17.20458984	-7.31689453	-83.54003906	+3232	+19.82373047	-12.62109375	-8.37597656	-122.82714844	-23.26904297	+56.29394531	+3840	+16.51464844	-13.80322266	-9.27685547	-0.35156250	-3.14208984	-67.56591797	+2496
+1458240965.71860000	+20.30712891	-13.19677734	-9.08789063	+17.09472656	-7.40478516	-82.94677734	+3228	+19.77539063	-12.50244141	-8.35400391	-122.56347656	-22.96142578	+55.81054688	+3872	+16.51904297	-13.64062500	-9.21972656	-0.08789063	-3.36181641	-66.99462891	+2484
+1458240965.72280000	+20.28076172	-13.06494141	-9.07910156	+17.09472656	-7.47070313	-82.33154297	+3228	+19.73144531	-12.38378906	-8.31445313	-122.36572266	-22.58789063	+55.45898438	+3904	+16.52343750	-13.49560547	-9.16259766	+0.15380859	-3.58154297	-66.42333984	+2468
+1458240965.73110010	+20.24560547	-12.78369141	-9.01757813	+17.20458984	-7.77832031	-81.18896484	+3224	+19.66552734	-12.15087891	-8.21337891	-121.97021484	-21.81884766	+54.90966797	+3972	+16.51464844	-13.20996094	-9.02197266	+0.63720703	-4.04296875	-65.43457031	+2440
+1458240965.73950000	+20.17968750	-12.47607422	-8.91210938	+17.40234375	-7.97607422	-80.13427734	+3224	+19.60400391	-11.88281250	-8.10351563	-121.39892578	-21.07177734	+54.33837891	+4040	+16.47949219	-12.94628906	-8.93408203	+1.18652344	-4.02099609	-64.48974609	+2416
+1458240965.75200010	+20.08740234	-11.91796875	-8.67919922	+18.01757813	-8.43750000	-78.59619141	+3288	+19.58642578	-11.37304688	-7.89697266	-120.19042969	-19.64355469	+53.59130859	+4168	+16.34765625	-12.55517578	-8.87695313	+1.95556641	-3.47167969	-62.99560547	+2400
+1458240965.75609990	+20.06103516	-11.70703125	-8.57812500	+18.39111328	-8.65722656	-78.20068359	+3332	+19.58642578	-11.18408203	-7.79589844	-119.72900391	-19.16015625	+53.54736328	+4220	+16.29931641	-12.41455078	-8.85498047	+2.28515625	-3.27392578	-62.55615234	+2400
+1458240965.76449990	+19.99951172	-11.29833984	-8.36279297	+19.13818359	-9.07470703	-77.51953125	+3448	+19.58203125	-10.81933594	-7.59375000	-118.87207031	-18.28125000	+53.54736328	+4320	+16.20703125	-12.17285156	-8.80224609	+2.87841797	-2.92236328	-61.74316406	+2412
+1458240965.77280000	+19.94677734	-10.90722656	-8.15185547	+19.84130859	-9.44824219	-76.86035156	+3592	+19.59082031	-10.45898438	-7.41357422	-117.94921875	-17.46826172	+53.45947266	+4416	+16.11914063	-11.94873047	-8.73632813	+3.42773438	-2.61474609	-60.97412109	+2452
+1458240965.78110000	+19.86767578	-10.52929688	-7.99365234	+20.50048828	-9.58007813	-76.09130859	+3752	+19.55126953	-10.08105469	-7.26416016	-116.93847656	-16.74316406	+53.15185547	+4516	+16.02246094	-11.70703125	-8.70117188	+3.95507813	-2.17529297	-60.09521484	+2520
+1458240965.78950000	+19.80175781	-10.19531250	-7.84863281	+21.04980469	-9.84375000	-75.38818359	+3916	+19.50292969	-9.73388672	-7.10595703	-116.08154297	-15.99609375	+52.99804688	+4612	+15.95654297	-11.45654297	-8.61328125	+4.50439453	-2.17529297	-59.23828125	+2596
+1458240965.79780010	+19.73583984	-9.90087891	-7.72558594	+21.46728516	-10.06347656	-74.64111328	+4072	+19.44140625	-9.43066406	-6.96972656	-115.37841797	-15.40283203	+52.84423828	+4700	+15.92578125	-11.19287109	-8.48583984	+5.09765625	-2.41699219	-58.35937500	+2676
+1458240965.80609990	+19.68310547	-9.65917969	-7.64208984	+21.68701172	-10.21728516	-73.87207031	+4208	+19.35791016	-9.16259766	-6.87304688	-114.74121094	-14.87548828	+52.44873047	+4780	+15.93017578	-10.93798828	-8.34521484	+5.62500000	-2.83447266	-57.45849609	+2752
+1458240965.81440000	+19.62158203	-9.43505859	-7.58496094	+21.77490234	-10.32714844	-72.92724609	+4308	+19.24804688	-8.91650391	-6.80273438	-114.21386719	-14.30419922	+51.89941406	+4848	+15.92578125	-10.66552734	-8.19140625	+6.13037109	-3.33984375	-56.44775391	+2808
+1458240965.82279990	+19.54248047	-9.22851563	-7.56738281	+21.73095703	-10.34912109	-71.82861328	+4380	+19.12500000	-8.68798828	-6.73242188	-113.79638672	-13.75488281	+51.41601563	+4916	+15.93457031	-10.37109375	-8.03759766	+6.72363281	-3.93310547	-55.30517578	+2852
+1458240965.83110000	+19.48535156	-9.03955078	-7.49707031	+21.66503906	-10.61279297	-70.92773438	+4420	+19.03710938	-8.49023438	-6.63134766	-113.48876953	-13.13964844	+51.19628906	+4980	+15.94335938	-10.08105469	-7.87500000	+7.29492188	-4.59228516	-54.18457031	+2884
+1458240965.83940010	+19.42382813	-8.81542969	-7.42236328	+21.73095703	-10.83251953	-70.02685547	+4448	+18.93603516	-8.27050781	-6.55224609	-113.09326172	-12.56835938	+50.82275391	+5036	+15.93457031	-9.81298828	-7.72998047	+7.77832031	-5.09765625	-53.12988281	+2908
+1458240965.84780000	+19.36230469	-8.59570313	-7.34765625	+21.75292969	-11.03027344	-69.08203125	+4464	+18.82617188	-8.04199219	-6.48632813	-112.69775391	-11.95312500	+50.33935547	+5092	+15.91259766	-9.55810547	-7.61132813	+8.23974609	-5.49316406	-52.03125000	+2928
+1458240965.85610010	+19.26562500	-8.36279297	-7.23339844	+21.79687500	-11.33789063	-68.24707031	+4480	+18.73828125	-7.81787109	-6.36767578	-112.32421875	-11.31591797	+50.20751953	+5156	+15.85546875	-9.29443359	-7.52783203	+8.70117188	-5.69091797	-50.95458984	+2940
+1458240965.86439990	+19.19970703	-8.07714844	-7.08837891	+22.14843750	-11.71142578	-67.58789063	+4524	+18.67675781	-7.54541016	-6.22705078	-111.79687500	-10.65673828	+50.27343750	+5232	+15.78955078	-9.07470703	-7.45312500	+9.09667969	-5.73486328	-50.03173828	+2952
+1458240965.86859990	+19.16894531	-7.93652344	-6.99169922	+22.32421875	-11.99707031	-67.36816406	+4556	+18.65478516	-7.41796875	-6.15673828	-111.55517578	-10.32714844	+50.29541016	+5268	+15.75439453	-8.97363281	-7.41796875	+9.25048828	-5.73486328	-49.65820313	+2956
+1458240965.87690000	+19.09423828	-7.66406250	-6.79394531	+22.69775391	-12.48046875	-66.97265625	+4628	+18.58886719	-7.14990234	-6.02929688	-110.98388672	-9.75585938	+50.22949219	+5336	+15.67529297	-8.78906250	-7.36523438	+9.53613281	-5.64697266	-48.88916016	+2972
+1458240965.88520000	+19.01513672	-7.38720703	-6.60937500	+23.09326172	-12.94189453	-66.53320313	+4724	+18.51855469	-6.87744141	-5.88427734	-110.43457031	-9.16259766	+50.33935547	+5416	+15.59179688	-8.60009766	-7.33007813	+9.82177734	-5.47119141	-48.12011719	+3000
+1458240965.89360000	+18.94042969	-7.11474609	-6.42480469	+23.48876953	-13.44726563	-66.11572266	+4828	+18.48779297	-6.62695313	-5.69970703	-109.92919922	-8.52539063	+50.71289063	+5496	+15.51708984	-8.41552734	-7.27294922	+10.10742188	-5.38330078	-47.43896484	+3036
+1458240965.90190010	+18.87890625	-6.86425781	-6.23583984	+23.88427734	-14.01855469	-65.83007813	+4948	+18.43945313	-6.38964844	-5.53710938	-109.46777344	-7.97607422	+50.97656250	+5572	+15.45117188	-8.23535156	-7.19384766	+10.41503906	-5.44921875	-46.86767578	+3084
+1458240965.90610000	+18.85253906	-6.74560547	-6.15234375	+24.03808594	-14.23828125	-65.58837891	+5008	+18.41308594	-6.27539063	-5.46679688	-109.27001953	-7.71240234	+51.02050781	+5604	+15.42919922	-8.14306641	-7.15429688	+10.56884766	-5.47119141	-46.51611328	+3112
+1458240965.91860010	+18.74707031	-6.44677734	-5.96337891	+24.21386719	-14.80957031	-64.66552734	+5164	+18.31640625	-5.99414063	-5.27783203	-108.83056641	-6.87744141	+51.08642578	+5696	+15.37207031	-7.84423828	-7.01367188	+11.05224609	-5.82275391	-45.46142578	+3192
+1458240965.92269990	+18.71191406	-6.35009766	-5.91943359	+24.21386719	-14.98535156	-64.29199219	+5204	+18.27685547	-5.91503906	-5.22070313	-108.74267578	-6.59179688	+51.10839844	+5720	+15.35449219	-7.72558594	-6.96093750	+11.27197266	-5.99853516	-45.06591797	+3216
+1458240965.93109990	+18.66357422	-6.17431641	-5.84033203	+24.19189453	-15.33691406	-63.52294922	+5272	+18.20654297	-5.76562500	-5.11523438	-108.61083984	-6.02050781	+51.08642578	+5764	+15.34130859	-7.50146484	-6.81591797	+11.66748047	-6.61376953	-44.40673828	+3272
+1458240965.93940000	+18.60644531	-6.02490234	-5.77001953	+24.10400391	-15.62255859	-62.77587891	+5320	+18.12744141	-5.63378906	-5.04052734	-108.50097656	-5.53710938	+50.91064453	+5800	+15.33691406	-7.28173828	-6.67529297	+12.08496094	-7.25097656	-43.72558594	+3312
+1458240965.94770000	+18.55371094	-5.87109375	-5.72167969	+23.99414063	-15.84228516	-61.94091797	+5344	+18.04394531	-5.49755859	-4.98339844	-108.39111328	-5.05371094	+50.64697266	+5832	+15.31933594	-7.06640625	-6.55224609	+12.43652344	-7.77832031	-43.00048828	+3344
+1458240965.95600010	+18.48339844	-5.70849609	-5.66894531	+23.88427734	-16.04003906	-61.17187500	+5356	+17.96484375	-5.36132813	-4.90429688	-108.25927734	-4.57031250	+50.55908203	+5860	+15.30175781	-6.85546875	-6.42919922	+12.81005859	-8.34960938	-42.38525391	+3360
+1458240965.96440010	+18.42626953	-5.55029297	-5.60302734	+23.86230469	-16.25976563	-60.53466797	+5360	+17.89453125	-5.22070313	-4.82080078	-108.10546875	-4.15283203	+50.51513672	+5888	+15.28857422	-6.66210938	-6.30615234	+13.20556641	-8.89892578	-41.85791016	+3376
+1458240965.96849990	+18.40429688	-5.47119141	-5.55029297	+23.90625000	-16.47949219	-60.35888672	+5364	+17.86376953	-5.15039063	-4.77246094	-108.01757813	-3.97705078	+50.53710938	+5900	+15.27099609	-6.57861328	-6.25781250	+13.31542969	-9.09667969	-41.63818359	+3380
+1458240965.97690010	+18.35156250	-5.28662109	-5.44921875	+24.14794922	-16.74316406	-60.00732422	+5376	+17.81542969	-4.97021484	-4.67578125	-107.62207031	-3.60351563	+50.60302734	+5932	+15.24462891	-6.42919922	-6.17871094	+13.55712891	-9.31640625	-41.22070313	+3380
+1458240965.98519990	+18.28564453	-5.10205078	-5.34375000	+24.36767578	-16.98486328	-59.76562500	+5396	+17.76708984	-4.79003906	-4.55712891	-107.24853516	-3.25195313	+50.77880859	+5964	+15.20507813	-6.30615234	-6.11718750	+13.73291016	-9.42626953	-40.91308594	+3376
+1458240965.99350000	+18.23291016	-4.91748047	-5.18994141	+24.74121094	-17.40234375	-59.72167969	+5436	+17.73632813	-4.61425781	-4.41210938	-106.83105469	-2.92236328	+51.15234375	+6000	+15.16113281	-6.18310547	-6.05566406	+13.93066406	-9.47021484	-40.67138672	+3372
+1458240966.00190000	+18.18457031	-4.73730469	-5.02294922	+25.18066406	-17.86376953	-59.83154297	+5492	+17.71435547	-4.42089844	-4.26708984	-106.32568359	-2.63671875	+51.52587891	+6036	+15.12158203	-6.08642578	-6.00292969	+14.10644531	-9.47021484	-40.49560547	+3376
+1458240966.01020000	+18.14501953	-4.55712891	-4.87353516	+25.64208984	-18.25927734	-59.83154297	+5556	+17.68798828	-4.24072266	-4.13085938	-105.84228516	-2.35107422	+51.85546875	+6064	+15.08203125	-5.98974609	-5.96337891	+14.23828125	-9.38232422	-40.25390625	+3384
+1458240966.01850010	+18.09667969	-4.37695313	-4.72851563	+26.08154297	-18.63281250	-59.78759766	+5628	+17.66162109	-4.06933594	-3.99902344	-105.40283203	-2.06542969	+52.16308594	+6092	+15.05126953	-5.88427734	-5.90625000	+14.45800781	-9.36035156	-40.01220703	+3396
+1458240966.02679990	+18.05273438	-4.23193359	-4.59228516	+26.36718750	-19.07226563	-59.69970703	+5700	+17.63085938	-3.91552734	-3.87597656	-105.00732422	-1.75781250	+52.44873047	+6116	+15.02490234	-5.76123047	-5.83593750	+14.69970703	-9.51416016	-39.74853516	+3416
+1458240966.03520010	+18.01757813	-4.09130859	-4.46923828	+26.63085938	-19.46777344	-59.52392578	+5764	+17.60009766	-3.78369141	-3.77050781	-104.69970703	-1.49414063	+52.71240234	+6132	+15.00732422	-5.63378906	-5.75683594	+14.96337891	-9.71191406	-39.39697266	+3440
+1458240966.04349990	+17.98681641	-3.95507813	-4.38134766	+26.80664063	-19.70947266	-59.17236328	+5812	+17.56054688	-3.66503906	-3.68701172	-104.47998047	-1.25244141	+52.82226563	+6144	+15.00732422	-5.49755859	-5.66015625	+15.27099609	-10.10742188	-39.06738281	+3468
+1458240966.05180000	+17.95166016	-3.84960938	-4.31982422	+26.78466797	-19.86328125	-58.71093750	+5840	+17.51660156	-3.56835938	-3.62109375	-104.32617188	-1.03271484	+52.86621094	+6148	+15.00732422	-5.33496094	-5.55029297	+15.66650391	-10.59082031	-38.64990234	+3492
+1458240966.06020000	+17.91210938	-3.75292969	-4.26269531	+26.71875000	-20.06103516	-58.29345703	+5856	+17.46386719	-3.48046875	-3.55957031	-104.23828125	-0.81298828	+52.97607422	+6152	+15.00732422	-5.17675781	-5.43603516	+16.04003906	-11.11816406	-38.27636719	+3516
+1458240966.06850000	+17.89453125	-3.65625000	-4.19677734	+26.69677734	-20.28076172	-57.91992188	+5860	+17.41992188	-3.39697266	-3.49804688	-104.17236328	-0.63720703	+53.08593750	+6156	+15.02050781	-5.02734375	-5.31298828	+16.39160156	-11.73339844	-37.96875000	+3536
+1458240966.07680010	+17.87695313	-3.56396484	-4.13525391	+26.71875000	-20.43457031	-57.61230469	+5852	+17.37597656	-3.32226563	-3.42773438	-104.10644531	-0.50537109	+53.26171875	+6164	+15.02929688	-4.88232422	-5.20312500	+16.74316406	-12.23876953	-37.66113281	+3548
+1458240966.08520010	+17.85058594	-3.47167969	-4.06494141	+26.69677734	-20.61035156	-57.39257813	+5844	+17.33642578	-3.23876953	-3.36181641	-103.99658203	-0.37353516	+53.39355469	+6180	+15.02929688	-4.75927734	-5.10644531	+17.00683594	-12.61230469	-37.39746094	+3556
+1458240966.09349990	+17.82861328	-3.37939453	-3.96826172	+26.78466797	-20.93994141	-57.28271484	+5840	+17.31005859	-3.14648438	-3.26513672	-103.82080078	-0.19775391	+53.70117188	+6204	+15.02050781	-4.64501953	-5.01855469	+17.24853516	-12.94189453	-37.19970703	+3556
+1458240966.10180000	+17.81542969	-3.26953125	-3.84521484	+27.02636719	-21.33544922	-57.34863281	+5848	+17.29248047	-3.04541016	-3.14208984	-103.60107422	-0.02197266	+54.18457031	+6236	+15.01171875	-4.56591797	-4.93945313	+17.35839844	-13.11767578	-37.11181641	+3556
+1458240966.11010000	+17.80664063	-3.15966797	-3.70898438	+27.33398438	-21.75292969	-57.48046875	+5868	+17.28369141	-2.93994141	-3.01904297	-103.35937500	+0.17578125	+54.55810547	+6264	+14.99853516	-4.50439453	-4.88671875	+17.40234375	-13.11767578	-37.00195313	+3552
+1458240966.11850000	+17.77587891	-3.04541016	-3.57275391	+27.66357422	-22.12646484	-57.59033203	+5900	+17.27929688	-2.82568359	-2.88720703	-103.02978516	+0.39550781	+54.95361328	+6296	+14.97656250	-4.44726563	-4.83837891	+17.42431641	-13.02978516	-36.89208984	+3552
+1458240966.12680010	+17.75830078	-2.93115234	-3.44091797	+27.97119141	-22.54394531	-57.65625000	+5944	+17.27929688	-2.71142578	-2.75537109	-102.70019531	+0.65917969	+55.34912109	+6324	+14.95898438	-4.39453125	-4.78564453	+17.44628906	-12.98583984	-36.78222656	+3552
+1458240966.13930010	+17.73632813	-2.77734375	-3.24755859	+28.41064453	-23.13720703	-57.74414063	+6016	+17.27490234	-2.56201172	-2.56201172	-102.28271484	+1.07666016	+55.92041016	+6356	+14.94140625	-4.31982422	-4.69775391	+17.42431641	-12.91992188	-36.58447266	+3560
+1458240966.14759990	+17.70996094	-2.68505859	-3.15527344	+28.52050781	-23.26904297	-57.50244141	+6060	+17.26611328	-2.47851563	-2.46972656	-102.08496094	+1.34033203	+55.96435547	+6360	+14.93261719	-4.25390625	-4.64062500	+17.46826172	-12.85400391	-36.27685547	+3572
+1458240966.15599990	+17.69238281	-2.60156250	-3.09375000	+28.54248047	-23.35693359	-57.15087891	+6100	+17.25292969	-2.40380859	-2.40380859	-101.93115234	+1.58203125	+55.89843750	+6360	+14.92822266	-4.17919922	-4.56152344	+17.55615234	-12.96386719	-35.94726563	+3588
+1458240966.16430000	+17.68359375	-2.55322266	-3.04101563	+28.38867188	-23.44482422	-56.73339844	+6120	+17.23974609	-2.35546875	-2.33789063	-101.88720703	+1.82373047	+55.89843750	+6356	+14.93261719	-4.08691406	-4.46923828	+17.70996094	-13.22753906	-35.59570313	+3612
+1458240966.17260000	+17.68359375	-2.50488281	-3.01025391	+28.19091797	-23.42285156	-56.16210938	+6128	+17.22216797	-2.32470703	-2.28955078	-101.93115234	+2.04345703	+55.74462891	+6344	+14.94580078	-3.99023438	-4.36376953	+17.90771484	-13.53515625	-35.15625000	+3636
+1458240966.17680000	+17.67919922	-2.47851563	-2.99267578	+28.10302734	-23.44482422	-55.92041016	+6128	+17.21337891	-2.31152344	-2.27197266	-101.97509766	+2.13134766	+55.61279297	+6340	+14.95019531	-3.94189453	-4.31103516	+17.99560547	-13.71093750	-34.95849609	+3648
+1458240966.18510010	+17.66601563	-2.43017578	-2.95751953	+27.86132813	-23.40087891	-55.32714844	+6124	+17.19140625	-2.28076172	-2.25439453	-102.04101563	+2.30712891	+55.30517578	+6328	+14.96337891	-3.83642578	-4.20996094	+18.21533203	-13.99658203	-34.47509766	+3668
+1458240966.19339990	+17.65722656	-2.38623047	-2.91796875	+27.64160156	-23.46679688	-54.79980469	+6104	+17.17382813	-2.25439453	-2.21044922	-102.10693359	+2.52685547	+55.17333984	+6316	+14.97216797	-3.73535156	-4.10449219	+18.43505859	-14.32617188	-34.05761719	+3684
+1458240966.20180010	+17.65722656	-2.34228516	-2.84765625	+27.50976563	-23.66455078	-54.44824219	+6088	+17.15625000	-2.23681641	-2.14453125	-102.19482422	+2.70263672	+55.17333984	+6312	+14.98095703	-3.65185547	-4.00341797	+18.61083984	-14.61181641	-33.68408203	+3700
+1458240966.21009990	+17.65283203	-2.28955078	-2.76416016	+27.44384766	-23.84033203	-54.14062500	+6076	+17.15185547	-2.19726563	-2.08300781	-102.19482422	+2.90039063	+55.06347656	+6308	+14.98974609	-3.59033203	-3.91552734	+18.67675781	-14.80957031	-33.35449219	+3708
+1458240966.22680000	+17.60888672	-2.15771484	-2.55322266	+27.61962891	-24.43359375	-53.89892578	+6080	+17.12988281	-2.08740234	-1.89843750	-101.95312500	+3.44970703	+55.32714844	+6316	+14.98095703	-3.49804688	-3.80566406	+18.67675781	-14.69970703	-32.73925781	+3704
+1458240966.23510000	+17.59130859	-2.09179688	-2.42578125	+27.77343750	-24.80712891	-53.87695313	+6100	+17.12548828	-2.02148438	-1.77099609	-101.77734375	+3.75732422	+55.63476563	+6328	+14.96777344	-3.48046875	-3.75292969	+18.50097656	-14.61181641	-32.54150391	+3696
+1458240966.24340010	+17.57373047	-2.03466797	-2.30712891	+27.90527344	-25.15869141	-53.87695313	+6136	+17.12548828	-1.94677734	-1.65673828	-101.53564453	+4.04296875	+55.83251953	+6344	+14.95898438	-3.46289063	-3.71777344	+18.32519531	-14.43603516	-32.34375000	+3692
+1458240966.25180010	+17.55175781	-1.96435547	-2.19287109	+28.03710938	-25.48828125	-53.81103516	+6180	+17.11669922	-1.87207031	-1.55126953	-101.31591797	+4.39453125	+56.00830078	+6352	+14.94580078	-3.43652344	-3.67822266	+18.19335938	-14.28222656	-32.10205078	+3688
+1458240966.26009990	+17.51660156	-1.90722656	-2.08740234	+28.12500000	-25.79589844	-53.74511719	+6228	+17.09472656	-1.80615234	-1.43701172	-101.16210938	+4.72412109	+56.29394531	+6368	+14.92822266	-3.40576172	-3.63427734	+18.06152344	-14.19433594	-31.88232422	+3688
+1458240966.26420000	+17.51220703	-1.88964844	-2.03466797	+28.10302734	-25.99365234	-53.70117188	+6252	+17.09033203	-1.77978516	-1.38427734	-101.09619141	+4.87792969	+56.40380859	+6372	+14.92382813	-3.38818359	-3.60351563	+17.99560547	-14.23828125	-31.79443359	+3692
+1458240966.27259990	+17.50341797	-1.85449219	-1.94677734	+28.01513672	-26.25732422	-53.48144531	+6296	+17.08154297	-1.73583984	-1.29199219	-101.05224609	+5.16357422	+56.53564453	+6380	+14.92382813	-3.33544922	-3.52441406	+17.99560547	-14.41406250	-31.59667969	+3708
+1458240966.28090000	+17.49023438	-1.82812500	-1.88525391	+27.83935547	-26.38916016	-53.15185547	+6332	+17.05957031	-1.70507813	-1.23486328	-101.09619141	+5.40527344	+56.46972656	+6384	+14.92382813	-3.27392578	-3.44531250	+18.03955078	-14.67773438	-31.35498047	+3724
+1458240966.28920010	+17.47265625	-1.79736328	-1.83251953	+27.61962891	-26.52099609	-52.73437500	+6360	+17.03320313	-1.69189453	-1.17773438	-101.22802734	+5.64697266	+56.44775391	+6384	+14.92382813	-3.18164063	-3.34863281	+18.23730469	-15.05126953	-31.06933594	+3748
+1458240966.29760000	+17.45947266	-1.77978516	-1.77539063	+27.35595703	-26.71875000	-52.38281250	+6372	+17.00683594	-1.68310547	-1.11621094	-101.40380859	+5.86669922	+56.51367188	+6388	+14.91943359	-3.09375000	-3.23876953	+18.41308594	-15.55664063	-30.84960938	+3776
+1458240966.30170010	+17.45947266	-1.77099609	-1.74902344	+27.22412109	-26.80664063	-52.20703125	+6376	+16.99804688	-1.68310547	-1.08544922	-101.51367188	+5.97656250	+56.51367188	+6392	+14.91943359	-3.05419922	-3.18164063	+18.47900391	-15.79833984	-30.73974609	+3788
+1458240966.31010010	+17.46386719	-1.75781250	-1.70068359	+26.96044922	-26.93847656	-51.83349609	+6372	+16.98046875	-1.67871094	-1.03710938	-101.68945313	+6.17431641	+56.49169922	+6396	+14.92382813	-2.97070313	-3.07177734	+18.69873047	-16.32568359	-30.52001953	+3812
+1458240966.31839990	+17.44189453	-1.73583984	-1.64794922	+26.76269531	-27.09228516	-51.54785156	+6360	+16.95410156	-1.66992188	-0.97998047	-101.82128906	+6.39404297	+56.55761719	+6400	+14.91943359	-2.89599609	-2.98388672	+18.87451172	-16.67724609	-30.30029297	+3828
+1458240966.32670000	+17.42431641	-1.70068359	-1.58203125	+26.65283203	-27.33398438	-51.32812500	+6352	+16.93212891	-1.63916016	-0.90527344	-101.84326172	+6.63574219	+56.71142578	+6412	+14.91064453	-2.83447266	-2.90478516	+18.96240234	-16.96289063	-30.08056641	+3840
+1458240966.33920000	+17.40673828	-1.65234375	-1.44580078	+26.60888672	-27.90527344	-51.28417969	+6336	+16.91015625	-1.58203125	-0.77783203	-101.73339844	+7.03125000	+57.08496094	+6432	+14.89746094	-2.79052734	-2.81250000	+18.89648438	-17.20458984	-29.86083984	+3844
+1458240966.34750010	+17.38476563	-1.60400391	-1.34912109	+26.69677734	-28.25683594	-51.30615234	+6340	+16.89697266	-1.52490234	-0.68554688	-101.60156250	+7.31689453	+57.34863281	+6448	+14.88867188	-2.77734375	-2.78173828	+18.74267578	-17.18261719	-29.72900391	+3840
+1458240966.35590000	+17.34960938	-1.55126953	-1.25683594	+26.82861328	-28.58642578	-51.37207031	+6352	+16.87939453	-1.46777344	-0.58447266	-101.40380859	+7.62451172	+57.65625000	+6464	+14.87548828	-2.76855469	-2.76416016	+18.58886719	-17.05078125	-29.57519531	+3828
+1458240966.36420010	+17.32324219	-1.50732422	-1.14697266	+26.98242188	-29.06982422	-51.54785156	+6380	+16.86621094	-1.40625000	-0.48339844	-101.20605469	+7.95410156	+57.98583984	+6480	+14.86230469	-2.76416016	-2.74658203	+18.39111328	-16.94091797	-29.44335938	+3820
+1458240966.37249990	+17.30566406	-1.45898438	-1.04589844	+27.13623047	-29.46533203	-51.65771484	+6408	+16.85742188	-1.35791016	-0.38671875	-101.05224609	+8.23974609	+58.29345703	+6492	+14.85351563	-2.76416016	-2.72021484	+18.23730469	-16.89697266	-29.33349609	+3812
+1458240966.38089990	+17.28369141	-1.41943359	-0.97119141	+27.24609375	-29.70703125	-51.67968750	+6440	+16.84863281	-1.32275391	-0.30761719	-100.98632813	+8.50341797	+58.49121094	+6500	+14.84912109	-2.75537109	-2.69384766	+18.08349609	-16.85302734	-29.20166016	+3804
+1458240966.38500000	+17.27050781	-1.40185547	-0.93603516	+27.24609375	-29.83886719	-51.65771484	+6456	+16.83984375	-1.30957031	-0.26806641	-101.00830078	+8.63525391	+58.57910156	+6504	+14.84472656	-2.74218750	-2.68066406	+18.06152344	-16.85302734	-29.13574219	+3804
+1458240966.39750000	+17.24853516	-1.36669922	-0.85693359	+27.18017578	-30.16845703	-51.48193359	+6496	+16.81787109	-1.29638672	-0.18017578	-101.11816406	+9.00878906	+58.73291016	+6504	+14.83154297	-2.68945313	-2.60595703	+18.06152344	-17.07275391	-28.91601563	+3808
+1458240966.40590000	+17.24853516	-1.35351563	-0.82177734	+27.07031250	-30.25634766	-51.26220703	+6512	+16.81347656	-1.30078125	-0.14062500	-101.31591797	+9.18457031	+58.71093750	+6500	+14.83154297	-2.64111328	-2.52685547	+18.17138672	-17.40234375	-28.80615234	+3820
+1458240966.41420010	+17.24414063	-1.34472656	-0.80859375	+26.87255859	-30.25634766	-50.88867188	+6512	+16.80029297	-1.32275391	-0.11425781	-101.60156250	+9.38232422	+58.62304688	+6492	+14.83154297	-2.58398438	-2.44775391	+18.32519531	-17.77587891	-28.67431641	+3836
+1458240966.42249990	+17.23535156	-1.34033203	-0.79980469	+26.63085938	-30.25634766	-50.53710938	+6504	+16.78710938	-1.34033203	-0.09667969	-101.84326172	+9.53613281	+58.53515625	+6484	+14.82275391	-2.51806641	-2.36865234	+18.52294922	-18.10546875	-28.49853516	+3852
+1458240966.43080000	+17.23535156	-1.34033203	-0.78662109	+26.36718750	-30.30029297	-50.16357422	+6484	+16.77392578	-1.35351563	-0.07910156	-102.04101563	+9.71191406	+58.42529297	+6472	+14.81835938	-2.45654297	-2.28955078	+18.69873047	-18.45703125	-28.36669922	+3864
+1458240966.43919990	+17.23535156	-1.33154297	-0.76464844	+26.21337891	-30.36621094	-49.85595703	+6460	+16.76513672	-1.36669922	-0.05712891	-102.23876953	+9.86572266	+58.33740234	+6460	+14.81396484	-2.41259766	-2.22363281	+18.78662109	-18.74267578	-28.27880859	+3872
+1458240966.44750000	+17.22656250	-1.32275391	-0.73828125	+26.03759766	-30.43212891	-49.63623047	+6436	+16.75634766	-1.36230469	-0.03515625	-102.32666016	+10.01953125	+58.24951172	+6448	+14.80517578	-2.38183594	-2.17529297	+18.80859375	-18.89648438	-28.16894531	+3876
+1458240966.46000000	+17.20458984	-1.30517578	-0.67236328	+25.88378906	-30.69580078	-49.50439453	+6408	+16.73876953	-1.33593750	+0.01318359	-102.30468750	+10.23925781	+58.29345703	+6436	+14.79199219	-2.36425781	-2.14892578	+18.67675781	-18.83056641	-28.03710938	+3864
+1458240966.46420000	+17.19580078	-1.29638672	-0.64160156	+25.90576172	-30.82763672	-49.52636719	+6404	+16.73437500	-1.32275391	+0.03515625	-102.26074219	+10.32714844	+58.33740234	+6436	+14.78759766	-2.36865234	-2.14453125	+18.58886719	-18.78662109	-28.01513672	+3860
+1458240966.47670010	+17.17822266	-1.26562500	-0.53613281	+26.01562500	-31.26708984	-49.74609375	+6408	+16.72998047	-1.27001953	+0.10986328	-102.01904297	+10.52490234	+58.51318359	+6432	+14.77880859	-2.39501953	-2.14013672	+18.25927734	-18.61083984	-27.97119141	+3844
+1458240966.48079990	+17.16503906	-1.26123047	-0.50097656	+26.03759766	-31.39892578	-49.83398438	+6412	+16.72558594	-1.25244141	+0.13623047	-101.93115234	+10.56884766	+58.62304688	+6432	+14.77441406	-2.40380859	-2.14453125	+18.14941406	-18.52294922	-27.97119141	+3840
+1458240966.48910000	+17.14746094	-1.24804688	-0.43505859	+26.08154297	-31.64062500	-49.96582031	+6428	+16.72119141	-1.22167969	+0.19775391	-101.77734375	+10.70068359	+58.84277344	+6436	+14.77001953	-2.42138672	-2.14892578	+17.92968750	-18.34716797	-27.92724609	+3832
+1458240966.49749990	+17.12988281	-1.22607422	-0.37353516	+26.16943359	-31.90429688	-50.11962891	+6452	+16.71679688	-1.19091797	+0.25927734	-101.60156250	+10.83251953	+59.06250000	+6440	+14.76562500	-2.43457031	-2.15332031	+17.75390625	-18.23730469	-27.90527344	+3820
+1458240966.50580000	+17.12109375	-1.21289063	-0.31201172	+26.25732422	-32.12402344	-50.25146484	+6476	+16.71240234	-1.17333984	+0.30761719	-101.51367188	+10.92041016	+59.21630859	+6440	+14.76123047	-2.44775391	-2.14013672	+17.62207031	-18.19335938	-27.90527344	+3812
+1458240966.51830010	+17.11230469	-1.20849609	-0.26806641	+26.14746094	-32.21191406	-50.14160156	+6504	+16.71240234	-1.16894531	+0.36035156	-101.51367188	+11.03027344	+59.32617188	+6432	+14.76123047	-2.43896484	-2.10937500	+17.55615234	-18.23730469	-27.83935547	+3800
+1458240966.53080010	+17.10791016	-1.20410156	-0.25927734	+25.94970703	-32.14599609	-49.83398438	+6516	+16.70361328	-1.17773438	+0.37792969	-101.64550781	+11.14013672	+59.23828125	+6420	+14.75683594	-2.39062500	-2.05664063	+17.73193359	-18.47900391	-27.68554688	+3804
+1458240966.53909990	+17.10791016	-1.20410156	-0.26367188	+25.81787109	-32.10205078	-49.59228516	+6516	+16.70361328	-1.19091797	+0.37353516	-101.75537109	+11.18408203	+59.10644531	+6408	+14.75683594	-2.35107422	-2.00830078	+17.90771484	-18.72070313	-27.57568359	+3812
+1458240966.54749990	+17.11230469	-1.20410156	-0.27685547	+25.64208984	-31.97021484	-49.28466797	+6508	+16.70361328	-1.20410156	+0.36035156	-101.90917969	+11.20605469	+58.93066406	+6396	+14.75683594	-2.30273438	-1.95117188	+18.14941406	-19.00634766	-27.46582031	+3824
+1458240966.55580000	+17.11230469	-1.20410156	-0.29003906	+25.46630859	-31.86035156	-48.97705078	+6492	+16.69482422	-1.21728516	+0.34277344	-102.01904297	+11.22802734	+58.71093750	+6384	+14.75244141	-2.25439453	-1.90722656	+18.36914063	-19.22607422	-27.31201172	+3836
+1458240966.56410000	+17.11230469	-1.19970703	-0.29003906	+25.35644531	-31.83837891	-48.77929688	+6472	+16.69042969	-1.22167969	+0.32958984	-102.10693359	+11.22802734	+58.53515625	+6372	+14.74804688	-2.21484375	-1.87207031	+18.54492188	-19.37988281	-27.20214844	+3840
+1458240966.57240010	+17.11230469	-1.19091797	-0.27685547	+25.31250000	-31.90429688	-48.69140625	+6452	+16.68603516	-1.21728516	+0.32080078	-102.15087891	+11.22802734	+58.44726563	+6356	+14.74365234	-2.19726563	-1.85009766	+18.58886719	-19.48974609	-27.13623047	+3840
+1458240966.58080010	+17.10791016	-1.18212891	-0.25048828	+25.33447266	-31.99218750	-48.73535156	+6440	+16.68164063	-1.21289063	+0.32519531	-102.17285156	+11.22802734	+58.40332031	+6344	+14.73925781	-2.19726563	-1.84570313	+18.52294922	-19.44580078	-27.09228516	+3836
+1458240966.58489990	+17.10351563	-1.17773438	-0.23730469	+25.33447266	-32.05810547	-48.75732422	+6436	+16.67724609	-1.20849609	+0.32958984	-102.15087891	+11.22802734	+58.40332031	+6336	+14.73486328	-2.20166016	-1.84570313	+18.47900391	-19.40185547	-27.07031250	+3832
+1458240966.59330010	+17.09033203	-1.16894531	-0.19775391	+25.40039063	-32.23388672	-48.88916016	+6432	+16.67285156	-1.18652344	+0.35156250	-102.06298828	+11.22802734	+58.51318359	+6332	+14.73046875	-2.21484375	-1.85449219	+18.34716797	-19.29199219	-27.07031250	+3824
+1458240966.60159990	+17.08154297	-1.16015625	-0.14941406	+25.53222656	-32.49755859	-49.13085938	+6440	+16.66845703	-1.16894531	+0.39111328	-101.93115234	+11.20605469	+58.71093750	+6328	+14.72607422	-2.23242188	-1.86328125	+18.19335938	-19.18212891	-27.09228516	+3820
+1458240966.60990000	+17.07275391	-1.15136719	-0.10107422	+25.62011719	-32.69531250	-49.32861328	+6452	+16.65966797	-1.14257813	+0.44384766	-101.79931641	+11.18408203	+58.97460938	+6332	+14.72167969	-2.25000000	-1.87207031	+18.03955078	-19.09423828	-27.13623047	+3812
+1458240966.61830000	+17.05957031	-1.14697266	-0.05712891	+25.70800781	-32.89306641	-49.52636719	+6472	+16.65527344	-1.12060547	+0.49658203	-101.64550781	+11.11816406	+59.23828125	+6336	+14.71728516	-2.26757813	-1.88085938	+17.90771484	-19.00634766	-27.15820313	+3804
+1458240966.62240000	+17.05078125	-1.14257813	-0.03955078	+25.75195313	-33.00292969	-49.63623047	+6484	+16.65087891	-1.11181641	+0.52294922	-101.57958984	+11.09619141	+59.39208984	+6340	+14.71728516	-2.27636719	-1.88085938	+17.86376953	-18.96240234	-27.18017578	+3800
+1458240966.63490010	+17.03759766	-1.13378906	+0.00439453	+25.81787109	-33.20068359	-49.79003906	+6512	+16.64208984	-1.08984375	+0.58447266	-101.42578125	+11.03027344	+59.69970703	+6344	+14.70849609	-2.28955078	-1.88085938	+17.73193359	-18.94042969	-27.22412109	+3780
+1458240966.64319990	+17.03320313	-1.13378906	+0.01757813	+25.77392578	-33.26660156	-49.76806641	+6528	+16.63769531	-1.08984375	+0.60644531	-101.40380859	+10.94238281	+59.78759766	+6340	+14.70410156	-2.28955078	-1.87207031	+17.70996094	-18.96240234	-27.24609375	+3772
+1458240966.65159990	+17.02880859	-1.13818359	+0.01318359	+25.66406250	-33.22265625	-49.63623047	+6536	+16.62890625	-1.09423828	+0.61083984	-101.42578125	+10.87646484	+59.78759766	+6336	+14.69970703	-2.28076172	-1.85449219	+17.73193359	-19.05029297	-27.24609375	+3764
+1458240966.65990000	+17.02880859	-1.14257813	+0.00000000	+25.53222656	-33.15673828	-49.48242188	+6540	+16.62451172	-1.10302734	+0.60644531	-101.46972656	+10.81054688	+59.76562500	+6328	+14.69531250	-2.26318359	-1.82812500	+17.81982422	-19.22607422	-27.24609375	+3760
+1458240966.66820000	+17.02880859	-1.15136719	-0.01318359	+25.37841797	-33.11279297	-49.26269531	+6532	+16.61572266	-1.11621094	+0.60205078	-101.53564453	+10.74462891	+59.72167969	+6320	+14.68652344	-2.23242188	-1.79296875	+17.97363281	-19.44580078	-27.22412109	+3764
+1458240966.67240000	+17.02880859	-1.15576172	-0.02197266	+25.29052734	-33.06884766	-49.15283203	+6528	+16.61572266	-1.12500000	+0.59765625	-101.57958984	+10.70068359	+59.69970703	+6320	+14.68212891	-2.21484375	-1.77099609	+18.06152344	-19.57763672	-27.20214844	+3768
+1458240966.68490000	+17.02880859	-1.17773438	-0.04394531	+25.00488281	-32.98095703	-48.80126953	+6500	+16.60693359	-1.14257813	+0.59326172	-101.64550781	+10.59082031	+59.67773438	+6308	+14.66894531	-2.17089844	-1.70507813	+18.34716797	-19.95117188	-27.18017578	+3784
+1458240966.68910000	+17.02880859	-1.18212891	-0.04833984	+24.91699219	-32.95898438	-48.71337891	+6484	+16.60693359	-1.14697266	+0.59326172	-101.66748047	+10.56884766	+59.67773438	+6304	+14.66455078	-2.16210938	-1.69189453	+18.41308594	-20.03906250	-27.15820313	+3788
+1458240966.69740010	+17.02001953	-1.19091797	-0.04394531	+24.80712891	-33.02490234	-48.60351563	+6456	+16.60253906	-1.15576172	+0.59326172	-101.68945313	+10.48095703	+59.72167969	+6296	+14.65576172	-2.15771484	-1.67431641	+18.43505859	-20.10498047	-27.18017578	+3788
+1458240966.70569990	+17.01123047	-1.19531250	-0.01757813	+24.78515625	-33.15673828	-48.62548828	+6432	+16.59814453	-1.16015625	+0.61083984	-101.64550781	+10.39306641	+59.85351563	+6288	+14.65136719	-2.16650391	-1.66992188	+18.39111328	-20.10498047	-27.20214844	+3792
+1458240966.71409990	+17.00683594	-1.19531250	+0.01318359	+24.80712891	-33.31054688	-48.73535156	+6412	+16.59375000	-1.15576172	+0.63281250	-101.53564453	+10.26123047	+60.00732422	+6284	+14.64697266	-2.18847656	-1.67431641	+18.30322266	-20.03906250	-27.26806641	+3792
+1458240966.72240000	+16.99365234	-1.19531250	+0.04833984	+24.89501953	-33.46435547	-48.88916016	+6404	+16.58935547	-1.14257813	+0.67236328	-101.29394531	+10.10742188	+60.24902344	+6284	+14.64257813	-2.21044922	-1.68310547	+18.19335938	-19.92919922	-27.31201172	+3796
+1458240966.73070000	+16.98486328	-1.18652344	+0.08349609	+25.00488281	-33.66210938	-49.06494141	+6400	+16.58496094	-1.12060547	+0.71630859	-100.98632813	+9.90966797	+60.53466797	+6288	+14.64257813	-2.23242188	-1.69189453	+18.10546875	-19.84130859	-27.33398438	+3796
+1458240966.73900010	+16.97607422	-1.18212891	+0.12304688	+25.09277344	-33.83789063	-49.24072266	+6404	+16.58496094	-1.09423828	+0.75146484	-100.65673828	+9.68994141	+60.75439453	+6288	+14.63818359	-2.25000000	-1.70507813	+17.99560547	-19.73144531	-27.37792969	+3792
+1458240966.74740000	+16.96728516	-1.17773438	+0.14501953	+25.15869141	-33.90380859	-49.35058594	+6408	+16.58056641	-1.07226563	+0.77783203	-100.28320313	+9.40429688	+60.88623047	+6284	+14.63378906	-2.26318359	-1.71386719	+17.92968750	-19.64355469	-27.39990234	+3788
+1458240966.75570010	+16.96289063	-1.17773438	+0.15820313	+25.15869141	-33.92578125	-49.35058594	+6416	+16.57617188	-1.06347656	+0.77783203	-99.97558594	+9.05273438	+60.86425781	+6276	+14.62939453	-2.27636719	-1.72265625	+17.88574219	-19.55566406	-27.42187500	+3784
+1458240966.76399990	+16.95410156	-1.17333984	+0.15380859	+25.09277344	-33.90380859	-49.26269531	+6420	+16.57177734	-1.07226563	+0.76904297	-99.75585938	+8.70117188	+60.82031250	+6272	+14.62500000	-2.28076172	-1.72705078	+17.88574219	-19.48974609	-27.39990234	+3776
+1458240966.77239990	+16.95410156	-1.17773438	+0.14062500	+24.98291016	-33.79394531	-49.10888672	+6424	+16.57177734	-1.08984375	+0.74267578	-99.51416016	+8.21777344	+60.64453125	+6268	+14.62500000	-2.27636719	-1.72265625	+17.92968750	-19.48974609	-27.37792969	+3764
+1458240966.78070000	+16.95849609	-1.18652344	+0.11425781	+24.82910156	-33.64013672	-48.86718750	+6428	+16.56738281	-1.11621094	+0.71191406	-99.18457031	+7.60253906	+60.42480469	+6272	+14.62060547	-2.26757813	-1.71386719	+18.03955078	-19.51171875	-27.35595703	+3756
+1458240966.78900000	+16.95849609	-1.19091797	+0.07910156	+24.65332031	-33.46435547	-48.60351563	+6428	+16.57177734	-1.15136719	+0.68554688	-98.89892578	+6.96533203	+60.29296875	+6276	+14.61621094	-2.24560547	-1.70507813	+18.19335938	-19.55566406	-27.29003906	+3752
+1458240966.79740000	+16.96289063	-1.19970703	+0.03955078	+24.41162109	-33.26660156	-48.29589844	+6424	+16.57177734	-1.16894531	+0.67236328	-98.37158203	+6.19628906	+60.22705078	+6276	+14.60742188	-2.21923828	-1.68310547	+18.39111328	-19.62158203	-27.22412109	+3752
+1458240966.80570010	+16.96728516	-1.20849609	+0.00878906	+24.16992188	-33.09082031	-48.03222656	+6412	+16.58935547	-1.16455078	+0.68115234	-97.73437500	+5.38330078	+60.24902344	+6272	+14.59863281	-2.19726563	-1.66552734	+18.56689453	-19.68750000	-27.15820313	+3752
+1458240966.81399990	+16.97607422	-1.22167969	-0.01757813	+23.95019531	-32.95898438	-47.81250000	+6400	+16.60693359	-1.16015625	+0.69433594	-97.00927734	+4.41650391	+60.31494141	+6272	+14.59863281	-2.18408203	-1.65673828	+18.67675781	-19.68750000	-27.11425781	+3748
+1458240966.82230000	+16.97607422	-1.23046875	-0.02636719	+23.75244141	-32.89306641	-47.72460938	+6384	+16.61572266	-1.13378906	+0.73828125	-96.06445313	+3.40576172	+60.55664063	+6280	+14.58984375	-2.19287109	-1.66113281	+18.65478516	-19.55566406	-27.07031250	+3744
+1458240966.83480000	+16.97167969	-1.23486328	-0.01318359	+23.55468750	-32.93701172	-47.76855469	+6368	+16.64648438	-1.07226563	+0.79541016	-94.46044922	+1.66992188	+60.79833984	+6292	+14.58544922	-2.21484375	-1.68750000	+18.52294922	-19.29199219	-27.04833984	+3736
+1458240966.83900000	+16.97167969	-1.23925781	+0.00000000	+23.48876953	-32.95898438	-47.83447266	+6364	+16.65966797	-1.05029297	+0.81298828	-93.93310547	+1.03271484	+60.86425781	+6292	+14.58544922	-2.22802734	-1.69628906	+18.45703125	-19.18212891	-27.04833984	+3736
+1458240966.84730010	+16.96289063	-1.24365234	+0.01757813	+23.35693359	-32.93701172	-47.94433594	+6368	+16.67285156	-1.00195313	+0.85693359	-92.74658203	-0.28564453	+61.04003906	+6300	+14.58105469	-2.25000000	-1.71826172	+18.34716797	-18.98437500	-27.04833984	+3732
+1458240966.85570000	+16.95410156	-1.24365234	+0.03076172	+23.15917969	-32.82714844	-48.09814453	+6380	+16.68164063	-0.95800781	+0.87451172	-91.53808594	-1.64794922	+61.06201172	+6304	+14.57666016	-2.27197266	-1.74462891	+18.23730469	-18.74267578	-27.00439453	+3728
+1458240966.86400010	+16.94091797	-1.25244141	+0.03515625	+22.89550781	-32.62939453	-48.18603516	+6400	+16.69482422	-0.92285156	+0.87890625	-90.37353516	-2.98828125	+60.93017578	+6312	+14.57226563	-2.28955078	-1.76660156	+18.12744141	-18.52294922	-26.98242188	+3720
+1458240966.87229990	+16.93652344	-1.26123047	+0.01318359	+22.50000000	-32.21191406	-48.09814453	+6424	+16.70361328	-0.89208984	+0.86132813	-89.18701172	-4.35058594	+60.71044922	+6316	+14.56787109	-2.30273438	-1.78857422	+18.08349609	-18.30322266	-26.91650391	+3712
+1458240966.88060000	+16.94531250	-1.27441406	-0.03515625	+22.08251953	-31.61865234	-47.87841797	+6448	+16.71240234	-0.87890625	+0.84375000	-88.02246094	-5.73486328	+60.44677734	+6324	+14.55908203	-2.30712891	-1.80615234	+18.10546875	-18.12744141	-26.82861328	+3696
+1458240966.88899990	+16.95849609	-1.28759766	-0.10986328	+21.64306641	-30.93750000	-47.52685547	+6464	+16.72119141	-0.87011719	+0.81298828	-86.83593750	-7.03125000	+60.09521484	+6336	+14.55029297	-2.29833984	-1.81494141	+18.21533203	-18.01757813	-26.74072266	+3684
+1458240966.89730000	+16.96728516	-1.30517578	-0.17138672	+21.18164063	-30.32226563	-47.19726563	+6468	+16.72558594	-0.85693359	+0.76904297	-85.58349609	-8.32763672	+59.67773438	+6352	+14.54150391	-2.27197266	-1.81054688	+18.41308594	-17.97363281	-26.58691406	+3672
+1458240966.90560010	+16.98925781	-1.32275391	-0.22412109	+20.72021484	-29.72900391	-46.91162109	+6460	+16.73437500	-0.85253906	+0.75146484	-84.35302734	-9.64599609	+59.37011719	+6364	+14.53271484	-2.24121094	-1.79736328	+18.69873047	-17.97363281	-26.45507813	+3668
+1458240966.90980010	+17.00244141	-1.33154297	-0.25488281	+20.52246094	-29.39941406	-46.75781250	+6452	+16.73876953	-0.84375000	+0.74267578	-83.69384766	-10.30517578	+59.19433594	+6368	+14.52832031	-2.22802734	-1.78857422	+18.83056641	-17.99560547	-26.38916016	+3668
+1458240966.92230010	+17.01123047	-1.34472656	-0.32080078	+19.97314453	-28.49853516	-46.49414063	+6412	+16.75195313	-0.80859375	+0.72949219	-81.56250000	-12.28271484	+58.73291016	+6388	+14.51513672	-2.18847656	-1.77539063	+19.22607422	-17.95166016	-26.21337891	+3664
+1458240966.92650010	+17.01123047	-1.34912109	-0.32958984	+19.81933594	-28.27880859	-46.47216797	+6396	+16.76074219	-0.79101563	+0.73388672	-80.83740234	-12.94189453	+58.60107422	+6396	+14.51074219	-2.17968750	-1.77539063	+19.31396484	-17.88574219	-26.16943359	+3660
+1458240966.93479990	+17.01562500	-1.35791016	-0.33398438	+19.55566406	-27.88330078	-46.53808594	+6364	+16.77832031	-0.74707031	+0.75146484	-79.29931641	-14.28222656	+58.38134766	+6408	+14.50195313	-2.17968750	-1.78857422	+19.37988281	-17.70996094	-26.12548828	+3656
+1458240966.93899990	+17.01562500	-1.35791016	-0.32958984	+19.44580078	-27.68554688	-46.62597656	+6352	+16.78710938	-0.72509766	+0.76464844	-78.50830078	-14.94140625	+58.29345703	+6416	+14.49755859	-2.18408203	-1.80175781	+19.37988281	-17.57812500	-26.10351563	+3656
+1458240966.94730000	+17.01123047	-1.35791016	-0.32958984	+19.29199219	-27.24609375	-46.80175781	+6328	+16.80468750	-0.66796875	+0.79980469	-76.90429688	-16.28173828	+58.11767578	+6432	+14.49316406	-2.20605469	-1.83251953	+19.33593750	-17.29248047	-26.08154297	+3652
+1458240966.95149990	+17.00244141	-1.35791016	-0.33398438	+19.22607422	-27.00439453	-46.88964844	+6324	+16.81347656	-0.63720703	+0.80859375	-76.06933594	-16.89697266	+57.96386719	+6440	+14.48876953	-2.21923828	-1.85449219	+19.29199219	-17.11669922	-26.05957031	+3652
+1458240966.95980000	+16.98486328	-1.35791016	-0.32958984	+19.11621094	-26.60888672	-47.13134766	+6320	+16.82666016	-0.58447266	+0.83496094	-74.50927734	-18.12744141	+57.74414063	+6452	+14.47998047	-2.24121094	-1.89404297	+19.22607422	-16.78710938	-26.05957031	+3648
+1458240966.96390010	+16.98486328	-1.36230469	-0.32958984	+19.02832031	-26.43310547	-47.24121094	+6324	+16.83544922	-0.55810547	+0.84375000	-73.71826172	-18.67675781	+57.61230469	+6456	+14.47558594	-2.25439453	-1.91601563	+19.18212891	-16.63330078	-26.05957031	+3648
+1458240966.97230010	+16.98486328	-1.36230469	-0.32519531	+18.94042969	-26.03759766	-47.46093750	+6328	+16.85302734	-0.51855469	+0.86572266	-72.29003906	-19.79736328	+57.37060547	+6464	+14.47119141	-2.28076172	-1.95117188	+19.11621094	-16.34765625	-26.08154297	+3640
+1458240966.97639990	+16.98486328	-1.36669922	-0.32958984	+18.87451172	-25.81787109	-47.54882813	+6336	+16.85742188	-0.50097656	+0.86572266	-71.54296875	-20.28076172	+57.17285156	+6464	+14.46679688	-2.29394531	-1.96875000	+19.09423828	-16.21582031	-26.08154297	+3632
+1458240966.98480010	+16.97607422	-1.36669922	-0.35156250	+18.74267578	-25.26855469	-47.61474609	+6356	+16.85302734	-0.47900391	+0.85693359	-70.24658203	-21.18164063	+56.77734375	+6464	+14.46240234	-2.31152344	-1.99951172	+19.13818359	-15.97412109	-26.10351563	+3620
