# Supplementary material for: A direct effect of perception on action when grasping a cup
Source: Sci Rep. 2018 Jan 9;8:171. doi: 10.1038/s41598-017-18591-5 (PMC5760564; doi:10.1038/s41598-017-18591-5)
Supplement: Supplementary file 6 — Supplementary Information [file 41598_2017_18591_MOESM6_ESM.zip › SciRep_Data/S02instruct/S02_100instruct_Tr38.dat]

+1000000000000.00000000	+0.00000000	+0.00000000	+0.00000000	+0.00000000	+0.00000000	+0.00000000	+0	+0.00000000	+0.00000000	+0.00000000	+0.00000000	+0.00000000	+0.00000000	+0	+0.00000000	+0.00000000	+0.00000000	+0.00000000	+0.00000000	+0.00000000	+0
+1458240966.98889990	+16.97607422	-1.37109375	-0.36914063	+18.65478516	-24.96093750	-47.61474609	+6364	+16.85742188	-0.46142578	+0.84375000	-69.54345703	-21.55517578	+56.51367188	+6468	+14.45800781	-2.31152344	-2.01269531	+19.16015625	-15.90820313	-26.12548828	+3612
+1458240966.99729990	+16.98046875	-1.37988281	-0.40869141	+18.52294922	-24.41162109	-47.59277344	+6376	+16.85302734	-0.45703125	+0.81738281	-68.42285156	-22.28027344	+56.07421875	+6468	+14.44921875	-2.31152344	-2.02587891	+19.35791016	-15.84228516	-26.14746094	+3592
+1458240967.00140000	+16.98925781	-1.38427734	-0.42187500	+18.41308594	-24.14794922	-47.57080078	+6380	+16.84863281	-0.45703125	+0.80419922	-67.85156250	-22.60986328	+55.85449219	+6468	+14.44482422	-2.30712891	-2.02587891	+19.46777344	-15.86425781	-26.16943359	+3584
+1458240967.00980000	+17.00244141	-1.38867188	-0.46142578	+18.28125000	-23.59863281	-47.48291016	+6380	+16.84423828	-0.45703125	+0.76025391	-66.79687500	-23.18115234	+55.32714844	+6468	+14.44042969	-2.28515625	-2.01269531	+19.79736328	-15.99609375	-26.23535156	+3568
+1458240967.01390000	+17.00244141	-1.38867188	-0.48339844	+18.23730469	-23.26904297	-47.43896484	+6376	+16.83544922	-0.44824219	+0.73828125	-66.22558594	-23.44482422	+55.04150391	+6468	+14.44042969	-2.27197266	-2.00390625	+19.97314453	-16.06201172	-26.25732422	+3560
+1458240967.02230000	+17.00683594	-1.38867188	-0.54492188	+18.12744141	-22.54394531	-47.28515625	+6364	+16.82226563	-0.44824219	+0.68994141	-65.23681641	-23.90625000	+54.47021484	+6468	+14.43164063	-2.24121094	-1.98193359	+20.41259766	-16.25976563	-26.32324219	+3552
+1458240967.02640010	+17.00683594	-1.38427734	-0.56689453	+18.08349609	-22.23632813	-47.21923828	+6352	+16.82226563	-0.44384766	+0.67236328	-64.75341797	-24.14794922	+54.25048828	+6468	+14.42724609	-2.22363281	-1.97314453	+20.61035156	-16.36962891	-26.34521484	+3548
+1458240974.29000000	+9.43066406	-5.97656250	-1.15136719	+49.68017578	-1.01074219	-60.95214844	+1532	+9.29882813	-5.21630859	-0.89648438	+8.76708984	-5.80078125	+17.33642578	+1444	+7.04003906	-9.47460938	-0.72509766	+63.03955078	+6.89941406	-21.90673828	+1672
+1458240974.29410000	+9.43066406	-5.97656250	-1.15136719	+49.68017578	-1.01074219	-60.95214844	+1532	+9.29882813	-5.21630859	-0.89648438	+8.76708984	-5.82275391	+17.33642578	+1448	+7.04443359	-9.47460938	-0.72509766	+63.06152344	+6.92138672	-21.90673828	+1668
+1458240974.29830000	+9.43066406	-5.97656250	-1.15136719	+49.68017578	-1.01074219	-60.95214844	+1532	+9.29882813	-5.21630859	-0.89648438	+8.76708984	-5.82275391	+17.33642578	+1448	+7.04443359	-9.47460938	-0.72509766	+63.06152344	+6.92138672	-21.90673828	+1668
+1458240974.30240010	+9.43066406	-5.97656250	-1.15136719	+49.68017578	-1.01074219	-60.95214844	+1532	+9.29882813	-5.21630859	-0.89648438	+8.76708984	-5.82275391	+17.33642578	+1448	+7.04443359	-9.47021484	-0.72509766	+63.08349609	+6.92138672	-21.90673828	+1668
+1458240974.30660010	+9.43066406	-5.97656250	-1.15136719	+49.68017578	-1.01074219	-60.95214844	+1532	+9.29882813	-5.21630859	-0.89648438	+8.76708984	-5.82275391	+17.33642578	+1448	+7.04443359	-9.47021484	-0.72070313	+63.08349609	+6.92138672	-21.90673828	+1668
+1458240974.31080010	+9.43066406	-5.98095703	-1.15136719	+49.68017578	-1.01074219	-60.95214844	+1532	+9.29882813	-5.21630859	-0.89648438	+8.76708984	-5.82275391	+17.33642578	+1448	+7.04882813	-9.47021484	-0.72070313	+63.10546875	+6.92138672	-21.92871094	+1668
+1458240974.31489990	+9.43066406	-5.98095703	-1.15576172	+49.68017578	-1.01074219	-60.95214844	+1532	+9.29882813	-5.21630859	-0.89648438	+8.76708984	-5.82275391	+17.35839844	+1448	+7.04882813	-9.47021484	-0.72070313	+63.10546875	+6.94335938	-21.92871094	+1668
+1458240974.31909990	+9.43066406	-5.98095703	-1.15576172	+49.68017578	-1.01074219	-60.95214844	+1532	+9.29882813	-5.21630859	-0.89648438	+8.76708984	-5.82275391	+17.35839844	+1448	+7.05322266	-9.47021484	-0.72070313	+63.12744141	+6.94335938	-21.92871094	+1668
+1458240974.32329990	+9.43066406	-5.98095703	-1.15576172	+49.68017578	-1.03271484	-60.95214844	+1532	+9.29882813	-5.21630859	-0.89648438	+8.76708984	-5.82275391	+17.35839844	+1444	+7.05322266	-9.47021484	-0.71630859	+63.12744141	+6.94335938	-21.95068359	+1668
+1458240974.32740000	+9.43066406	-5.98095703	-1.15576172	+49.68017578	-1.03271484	-60.93017578	+1532	+9.29882813	-5.21630859	-0.89648438	+8.76708984	-5.82275391	+17.35839844	+1444	+7.05761719	-9.46582031	-0.71630859	+63.14941406	+6.96533203	-21.95068359	+1672
+1458240974.33160000	+9.43066406	-5.98095703	-1.15576172	+49.68017578	-1.03271484	-60.93017578	+1532	+9.29882813	-5.21630859	-0.89648438	+8.76708984	-5.82275391	+17.35839844	+1444	+7.05761719	-9.46582031	-0.71191406	+63.17138672	+6.96533203	-21.97265625	+1672
+1458240974.33579990	+9.43505859	-5.98095703	-1.15576172	+49.68017578	-1.03271484	-60.93017578	+1532	+9.29882813	-5.21630859	-0.89648438	+8.76708984	-5.82275391	+17.35839844	+1444	+7.06201172	-9.46582031	-0.71191406	+63.19335938	+6.96533203	-21.97265625	+1676
+1458240974.33990000	+9.43505859	-5.98095703	-1.15576172	+49.68017578	-1.03271484	-60.93017578	+1532	+9.29882813	-5.21630859	-0.89648438	+8.76708984	-5.82275391	+17.38037109	+1444	+7.06201172	-9.46142578	-0.71191406	+63.21533203	+6.98730469	-21.97265625	+1676
+1458240974.34410000	+9.43505859	-5.98095703	-1.15576172	+49.68017578	-1.05468750	-60.93017578	+1532	+9.29882813	-5.21630859	-0.89648438	+8.76708984	-5.84472656	+17.38037109	+1444	+7.06201172	-9.46142578	-0.71191406	+63.21533203	+6.98730469	-21.97265625	+1676
+1458240974.34830000	+9.43505859	-5.98095703	-1.15576172	+49.65820313	-1.05468750	-60.93017578	+1532	+9.29882813	-5.21630859	-0.89648438	+8.76708984	-5.84472656	+17.38037109	+1444	+7.06640625	-9.46142578	-0.71191406	+63.21533203	+6.96533203	-21.97265625	+1676
+1458240974.35240010	+9.43505859	-5.98095703	-1.15576172	+49.65820313	-1.05468750	-60.93017578	+1532	+9.29882813	-5.21630859	-0.89648438	+8.76708984	-5.84472656	+17.38037109	+1440	+7.06201172	-9.46142578	-0.71191406	+63.21533203	+6.96533203	-21.97265625	+1680
+1458240974.35660000	+9.43505859	-5.98095703	-1.15576172	+49.65820313	-1.05468750	-60.90820313	+1532	+9.29882813	-5.21630859	-0.89648438	+8.76708984	-5.84472656	+17.38037109	+1440	+7.06201172	-9.46142578	-0.71191406	+63.21533203	+6.96533203	-21.97265625	+1680
+1458240974.36080000	+9.43505859	-5.98095703	-1.15576172	+49.65820313	-1.05468750	-60.90820313	+1532	+9.29882813	-5.21630859	-0.89648438	+8.76708984	-5.84472656	+17.38037109	+1440	+7.06201172	-9.46582031	-0.71191406	+63.19335938	+6.96533203	-21.97265625	+1680
+1458240974.36490010	+9.43505859	-5.98095703	-1.15576172	+49.65820313	-1.05468750	-60.90820313	+1532	+9.29882813	-5.21630859	-0.89648438	+8.76708984	-5.84472656	+17.38037109	+1440	+7.06201172	-9.46582031	-0.71191406	+63.19335938	+6.94335938	-21.97265625	+1680
+1458240974.36910010	+9.43505859	-5.98095703	-1.15576172	+49.65820313	-1.05468750	-60.90820313	+1532	+9.29882813	-5.21630859	-0.89648438	+8.76708984	-5.84472656	+17.38037109	+1440	+7.06201172	-9.46582031	-0.71191406	+63.19335938	+6.94335938	-21.95068359	+1684
+1458240974.37330010	+9.43066406	-5.98095703	-1.15576172	+49.65820313	-1.05468750	-60.90820313	+1532	+9.29882813	-5.21630859	-0.89648438	+8.76708984	-5.84472656	+17.38037109	+1440	+7.05761719	-9.46582031	-0.71630859	+63.17138672	+6.94335938	-21.95068359	+1684
+1458240974.37739990	+9.43066406	-5.98095703	-1.15576172	+49.65820313	-1.05468750	-60.90820313	+1532	+9.29882813	-5.21630859	-0.89648438	+8.76708984	-5.84472656	+17.38037109	+1440	+7.05761719	-9.46582031	-0.71630859	+63.17138672	+6.94335938	-21.95068359	+1684
+1458240974.38159990	+9.43066406	-5.98095703	-1.15576172	+49.65820313	-1.05468750	-60.90820313	+1532	+9.29882813	-5.21630859	-0.89648438	+8.76708984	-5.82275391	+17.38037109	+1440	+7.05761719	-9.46582031	-0.71630859	+63.17138672	+6.94335938	-21.95068359	+1684
+1458240974.38570000	+9.43066406	-5.98095703	-1.15576172	+49.65820313	-1.05468750	-60.90820313	+1532	+9.29882813	-5.21630859	-0.89648438	+8.76708984	-5.82275391	+17.35839844	+1440	+7.05761719	-9.46582031	-0.71630859	+63.14941406	+6.92138672	-21.95068359	+1684
+1458240974.38990000	+9.43066406	-5.97656250	-1.15576172	+49.65820313	-1.05468750	-60.90820313	+1532	+9.29882813	-5.21630859	-0.89208984	+8.76708984	-5.82275391	+17.35839844	+1440	+7.05761719	-9.46582031	-0.71630859	+63.14941406	+6.92138672	-21.95068359	+1684
+1458240974.39410000	+9.43066406	-5.97656250	-1.15576172	+49.65820313	-1.05468750	-60.90820313	+1536	+9.29882813	-5.21630859	-0.89208984	+8.76708984	-5.82275391	+17.35839844	+1440	+7.05761719	-9.46582031	-0.71630859	+63.14941406	+6.92138672	-21.92871094	+1684
+1458240974.39820000	+9.43066406	-5.97656250	-1.15576172	+49.65820313	-1.05468750	-60.90820313	+1536	+9.29882813	-5.21630859	-0.89208984	+8.76708984	-5.82275391	+17.35839844	+1440	+7.05761719	-9.46582031	-0.71630859	+63.14941406	+6.92138672	-21.92871094	+1684
+1458240974.40240000	+9.43066406	-5.97656250	-1.15576172	+49.65820313	-1.05468750	-60.90820313	+1536	+9.29882813	-5.21630859	-0.89208984	+8.76708984	-5.82275391	+17.35839844	+1440	+7.05322266	-9.46582031	-0.72070313	+63.14941406	+6.92138672	-21.92871094	+1684
+1458240974.40660000	+9.43066406	-5.97656250	-1.15576172	+49.65820313	-1.05468750	-60.90820313	+1536	+9.29882813	-5.21630859	-0.89208984	+8.76708984	-5.82275391	+17.35839844	+1440	+7.05322266	-9.46582031	-0.72070313	+63.14941406	+6.92138672	-21.92871094	+1684
+1458240974.41070010	+9.43066406	-5.97656250	-1.15576172	+49.65820313	-1.05468750	-60.90820313	+1536	+9.29882813	-5.21630859	-0.89208984	+8.74511719	-5.82275391	+17.35839844	+1440	+7.05322266	-9.46582031	-0.72070313	+63.14941406	+6.92138672	-21.92871094	+1684
+1458240974.41490010	+9.43066406	-5.97656250	-1.15576172	+49.65820313	-1.05468750	-60.90820313	+1536	+9.29882813	-5.21630859	-0.89208984	+8.74511719	-5.84472656	+17.38037109	+1440	+7.05322266	-9.46582031	-0.72070313	+63.14941406	+6.92138672	-21.92871094	+1684
+1458240974.41910000	+9.43066406	-5.97656250	-1.15576172	+49.65820313	-1.05468750	-60.90820313	+1536	+9.29882813	-5.21630859	-0.89208984	+8.74511719	-5.84472656	+17.38037109	+1440	+7.05322266	-9.46582031	-0.71630859	+63.14941406	+6.92138672	-21.92871094	+1684
+1458240974.42319990	+9.43066406	-5.97656250	-1.15576172	+49.65820313	-1.05468750	-60.90820313	+1536	+9.29882813	-5.21630859	-0.89208984	+8.74511719	-5.84472656	+17.38037109	+1440	+7.05761719	-9.46582031	-0.71630859	+63.14941406	+6.92138672	-21.92871094	+1684
+1458240974.42740010	+9.43066406	-5.98095703	-1.15576172	+49.65820313	-1.05468750	-60.90820313	+1536	+9.29882813	-5.21630859	-0.89208984	+8.74511719	-5.84472656	+17.38037109	+1440	+7.05761719	-9.46582031	-0.71630859	+63.14941406	+6.92138672	-21.92871094	+1684
+1458240974.43160010	+9.43066406	-5.98095703	-1.15576172	+49.65820313	-1.05468750	-60.90820313	+1536	+9.29882813	-5.21630859	-0.89208984	+8.74511719	-5.84472656	+17.38037109	+1440	+7.05761719	-9.46582031	-0.71630859	+63.14941406	+6.92138672	-21.92871094	+1684
+1458240974.43569990	+9.43066406	-5.98095703	-1.15576172	+49.65820313	-1.05468750	-60.88623047	+1536	+9.29882813	-5.21630859	-0.89208984	+8.74511719	-5.84472656	+17.38037109	+1440	+7.05761719	-9.46582031	-0.71630859	+63.14941406	+6.92138672	-21.92871094	+1684
+1458240974.43989990	+9.43066406	-5.98095703	-1.15576172	+49.65820313	-1.05468750	-60.88623047	+1536	+9.29882813	-5.21630859	-0.89208984	+8.74511719	-5.84472656	+17.38037109	+1440	+7.05761719	-9.46582031	-0.71630859	+63.14941406	+6.94335938	-21.92871094	+1684
+1458240974.44409990	+9.43066406	-5.98095703	-1.15576172	+49.65820313	-1.05468750	-60.88623047	+1536	+9.29882813	-5.21630859	-0.89208984	+8.74511719	-5.84472656	+17.38037109	+1440	+7.05761719	-9.46582031	-0.71630859	+63.17138672	+6.94335938	-21.92871094	+1684
+1458240974.44820000	+9.43066406	-5.98095703	-1.15576172	+49.65820313	-1.05468750	-60.88623047	+1536	+9.29882813	-5.21630859	-0.89208984	+8.74511719	-5.84472656	+17.38037109	+1440	+7.05761719	-9.46582031	-0.71630859	+63.17138672	+6.94335938	-21.92871094	+1684
+1458240974.45240000	+9.43066406	-5.98095703	-1.15576172	+49.65820313	-1.07666016	-60.88623047	+1536	+9.29882813	-5.21630859	-0.89208984	+8.74511719	-5.84472656	+17.38037109	+1440	+7.05761719	-9.46582031	-0.71630859	+63.17138672	+6.94335938	-21.92871094	+1684
+1458240974.45650010	+9.43066406	-5.98095703	-1.15576172	+49.65820313	-1.07666016	-60.88623047	+1536	+9.29882813	-5.21630859	-0.89208984	+8.74511719	-5.84472656	+17.38037109	+1440	+7.05761719	-9.46582031	-0.71630859	+63.17138672	+6.94335938	-21.92871094	+1684
+1458240974.46070000	+9.43066406	-5.98095703	-1.15576172	+49.65820313	-1.07666016	-60.88623047	+1536	+9.29882813	-5.21630859	-0.89208984	+8.74511719	-5.84472656	+17.38037109	+1440	+7.05761719	-9.46582031	-0.71630859	+63.17138672	+6.94335938	-21.92871094	+1684
+1458240974.46490000	+9.43066406	-5.97656250	-1.15576172	+49.65820313	-1.07666016	-60.88623047	+1536	+9.29882813	-5.21630859	-0.89208984	+8.74511719	-5.84472656	+17.38037109	+1440	+7.05761719	-9.46582031	-0.71630859	+63.17138672	+6.94335938	-21.92871094	+1684
+1458240974.46900010	+9.43066406	-5.97656250	-1.15576172	+49.65820313	-1.07666016	-60.88623047	+1536	+9.29882813	-5.21630859	-0.89208984	+8.74511719	-5.84472656	+17.38037109	+1440	+7.05761719	-9.46582031	-0.71630859	+63.14941406	+6.94335938	-21.92871094	+1684
+1458240974.47320010	+9.43066406	-5.97656250	-1.15576172	+49.65820313	-1.07666016	-60.88623047	+1536	+9.29882813	-5.21630859	-0.89208984	+8.74511719	-5.84472656	+17.38037109	+1440	+7.05761719	-9.46582031	-0.71630859	+63.14941406	+6.94335938	-21.92871094	+1684
+1458240974.47740010	+9.43066406	-5.97656250	-1.15576172	+49.65820313	-1.07666016	-60.88623047	+1536	+9.29882813	-5.21630859	-0.89208984	+8.74511719	-5.84472656	+17.38037109	+1440	+7.05761719	-9.46582031	-0.71630859	+63.14941406	+6.94335938	-21.92871094	+1684
+1458240974.48149990	+9.43066406	-5.97656250	-1.15576172	+49.65820313	-1.07666016	-60.88623047	+1536	+9.29882813	-5.21630859	-0.89208984	+8.74511719	-5.84472656	+17.38037109	+1440	+7.05761719	-9.46582031	-0.71630859	+63.14941406	+6.92138672	-21.92871094	+1684
+1458240974.48569990	+9.43066406	-5.97656250	-1.15576172	+49.65820313	-1.07666016	-60.88623047	+1536	+9.29882813	-5.21630859	-0.89208984	+8.74511719	-5.84472656	+17.38037109	+1440	+7.05761719	-9.46582031	-0.71630859	+63.12744141	+6.92138672	-21.92871094	+1684
+1458240974.48990010	+9.43066406	-5.97656250	-1.15576172	+49.65820313	-1.05468750	-60.88623047	+1536	+9.29882813	-5.21630859	-0.89208984	+8.74511719	-5.84472656	+17.38037109	+1440	+7.05322266	-9.46582031	-0.71630859	+63.12744141	+6.92138672	-21.90673828	+1684
+1458240974.49400000	+9.43066406	-5.97656250	-1.15576172	+49.65820313	-1.05468750	-60.88623047	+1536	+9.29882813	-5.21630859	-0.89208984	+8.74511719	-5.84472656	+17.38037109	+1440	+7.05322266	-9.46582031	-0.72070313	+63.12744141	+6.92138672	-21.90673828	+1684
+1458240974.49819990	+9.43066406	-5.97656250	-1.15136719	+49.65820313	-1.05468750	-60.88623047	+1536	+9.29882813	-5.21630859	-0.89208984	+8.74511719	-5.84472656	+17.38037109	+1440	+7.05322266	-9.47021484	-0.72070313	+63.12744141	+6.92138672	-21.90673828	+1684
+1458240974.50239990	+9.43066406	-5.97656250	-1.15136719	+49.65820313	-1.05468750	-60.88623047	+1536	+9.29882813	-5.21630859	-0.89208984	+8.74511719	-5.84472656	+17.38037109	+1440	+7.05322266	-9.47021484	-0.72070313	+63.10546875	+6.92138672	-21.90673828	+1684
+1458240974.50650000	+9.43066406	-5.97656250	-1.15136719	+49.65820313	-1.05468750	-60.88623047	+1536	+9.29882813	-5.21630859	-0.89208984	+8.74511719	-5.84472656	+17.38037109	+1440	+7.05322266	-9.47021484	-0.72070313	+63.10546875	+6.92138672	-21.90673828	+1684
+1458240974.51070000	+9.43066406	-5.97656250	-1.15136719	+49.65820313	-1.05468750	-60.86425781	+1536	+9.29882813	-5.21630859	-0.89208984	+8.74511719	-5.84472656	+17.38037109	+1440	+7.05322266	-9.47021484	-0.72070313	+63.10546875	+6.92138672	-21.90673828	+1684
+1458240974.51490000	+9.43066406	-5.97656250	-1.15136719	+49.65820313	-1.05468750	-60.86425781	+1536	+9.29882813	-5.21630859	-0.89208984	+8.74511719	-5.84472656	+17.38037109	+1444	+7.05322266	-9.47021484	-0.72070313	+63.10546875	+6.92138672	-21.90673828	+1684
+1458240974.51900010	+9.43066406	-5.97656250	-1.15136719	+49.65820313	-1.05468750	-60.86425781	+1536	+9.29882813	-5.21630859	-0.89208984	+8.74511719	-5.84472656	+17.38037109	+1444	+7.04882813	-9.47021484	-0.72070313	+63.08349609	+6.92138672	-21.88476563	+1684
+1458240974.52320000	+9.43066406	-5.97656250	-1.15136719	+49.65820313	-1.05468750	-60.86425781	+1536	+9.29882813	-5.21630859	-0.89208984	+8.74511719	-5.84472656	+17.38037109	+1444	+7.04882813	-9.47021484	-0.72070313	+63.08349609	+6.92138672	-21.88476563	+1680
+1458240974.52740000	+9.43066406	-5.97656250	-1.15136719	+49.65820313	-1.05468750	-60.86425781	+1536	+9.29882813	-5.21630859	-0.89208984	+8.74511719	-5.84472656	+17.38037109	+1444	+7.04882813	-9.47021484	-0.72070313	+63.08349609	+6.92138672	-21.88476563	+1680
+1458240974.53150010	+9.43066406	-5.97656250	-1.15136719	+49.65820313	-1.05468750	-60.86425781	+1536	+9.29882813	-5.22070313	-0.89208984	+8.74511719	-5.84472656	+17.38037109	+1444	+7.05322266	-9.47021484	-0.72070313	+63.08349609	+6.92138672	-21.88476563	+1680
+1458240974.53570010	+9.43066406	-5.97656250	-1.15136719	+49.65820313	-1.05468750	-60.86425781	+1536	+9.29882813	-5.22070313	-0.89208984	+8.74511719	-5.84472656	+17.38037109	+1444	+7.05322266	-9.47021484	-0.72070313	+63.10546875	+6.92138672	-21.88476563	+1680
+1458240974.53979990	+9.43066406	-5.97656250	-1.15136719	+49.65820313	-1.05468750	-60.86425781	+1536	+9.29882813	-5.22070313	-0.89208984	+8.74511719	-5.84472656	+17.38037109	+1444	+7.05322266	-9.47021484	-0.72070313	+63.10546875	+6.92138672	-21.90673828	+1680
+1458240974.54399990	+9.43066406	-5.97656250	-1.15136719	+49.65820313	-1.05468750	-60.86425781	+1536	+9.29882813	-5.22070313	-0.89208984	+8.74511719	-5.84472656	+17.38037109	+1444	+7.05322266	-9.47021484	-0.72070313	+63.10546875	+6.92138672	-21.90673828	+1680
+1458240974.54819990	+9.43066406	-5.97656250	-1.15136719	+49.65820313	-1.05468750	-60.86425781	+1536	+9.29882813	-5.22070313	-0.89208984	+8.74511719	-5.84472656	+17.38037109	+1444	+7.05322266	-9.47021484	-0.72070313	+63.10546875	+6.92138672	-21.90673828	+1680
+1458240974.55230000	+9.43066406	-5.97656250	-1.15136719	+49.65820313	-1.05468750	-60.86425781	+1536	+9.29882813	-5.22070313	-0.89208984	+8.74511719	-5.84472656	+17.38037109	+1444	+7.05322266	-9.47021484	-0.72070313	+63.10546875	+6.92138672	-21.90673828	+1680
+1458240974.55650000	+9.43066406	-5.97656250	-1.15136719	+49.65820313	-1.05468750	-60.86425781	+1536	+9.29882813	-5.22070313	-0.89208984	+8.74511719	-5.84472656	+17.38037109	+1444	+7.05322266	-9.47021484	-0.71630859	+63.12744141	+6.92138672	-21.90673828	+1680
+1458240974.56069990	+9.43066406	-5.97656250	-1.15136719	+49.65820313	-1.05468750	-60.86425781	+1536	+9.29882813	-5.22070313	-0.89208984	+8.74511719	-5.84472656	+17.40234375	+1444	+7.05322266	-9.47021484	-0.71630859	+63.12744141	+6.94335938	-21.90673828	+1680
+1458240974.56480000	+9.43066406	-5.97656250	-1.15136719	+49.65820313	-1.07666016	-60.86425781	+1536	+9.29882813	-5.22070313	-0.89208984	+8.74511719	-5.84472656	+17.40234375	+1444	+7.05322266	-9.47021484	-0.71630859	+63.12744141	+6.94335938	-21.90673828	+1680
+1458240974.56900000	+9.43066406	-5.98095703	-1.15136719	+49.65820313	-1.07666016	-60.86425781	+1536	+9.29882813	-5.22070313	-0.89208984	+8.74511719	-5.84472656	+17.40234375	+1444	+7.05322266	-9.46582031	-0.71630859	+63.12744141	+6.94335938	-21.90673828	+1680
+1458240974.57320000	+9.43066406	-5.98095703	-1.15136719	+49.65820313	-1.05468750	-60.86425781	+1536	+9.29882813	-5.22070313	-0.89208984	+8.74511719	-5.84472656	+17.40234375	+1444	+7.05761719	-9.46582031	-0.71630859	+63.12744141	+6.94335938	-21.90673828	+1680
+1458240974.57730010	+9.43066406	-5.98095703	-1.15136719	+49.65820313	-1.05468750	-60.86425781	+1536	+9.29882813	-5.22070313	-0.89208984	+8.74511719	-5.84472656	+17.40234375	+1444	+7.05761719	-9.46582031	-0.71630859	+63.12744141	+6.94335938	-21.90673828	+1680
+1458240974.58150010	+9.43066406	-5.98095703	-1.15136719	+49.65820313	-1.05468750	-60.86425781	+1536	+9.29882813	-5.22070313	-0.89208984	+8.74511719	-5.84472656	+17.40234375	+1444	+7.05761719	-9.46582031	-0.71630859	+63.12744141	+6.94335938	-21.90673828	+1680
+1458240974.58570000	+9.43066406	-5.98095703	-1.15136719	+49.65820313	-1.05468750	-60.86425781	+1536	+9.29882813	-5.22070313	-0.89208984	+8.74511719	-5.84472656	+17.40234375	+1444	+7.05761719	-9.46582031	-0.71630859	+63.12744141	+6.94335938	-21.90673828	+1676
+1458240974.58979990	+9.43066406	-5.98095703	-1.15136719	+49.65820313	-1.05468750	-60.86425781	+1536	+9.29882813	-5.22070313	-0.89208984	+8.74511719	-5.84472656	+17.40234375	+1444	+7.05322266	-9.47021484	-0.71630859	+63.12744141	+6.94335938	-21.90673828	+1676
+1458240974.59400010	+9.43066406	-5.98095703	-1.15136719	+49.65820313	-1.05468750	-60.86425781	+1536	+9.29882813	-5.22070313	-0.89208984	+8.74511719	-5.84472656	+17.40234375	+1444	+7.05322266	-9.47021484	-0.71630859	+63.12744141	+6.94335938	-21.90673828	+1676
+1458240974.59820010	+9.43066406	-5.98095703	-1.15136719	+49.65820313	-1.05468750	-60.86425781	+1536	+9.29882813	-5.22070313	-0.89208984	+8.74511719	-5.82275391	+17.40234375	+1444	+7.05322266	-9.47021484	-0.71630859	+63.12744141	+6.94335938	-21.88476563	+1676
+1458240974.60229990	+9.43066406	-5.98095703	-1.15136719	+49.65820313	-1.05468750	-60.86425781	+1536	+9.29882813	-5.22070313	-0.89208984	+8.74511719	-5.82275391	+17.40234375	+1444	+7.05322266	-9.47021484	-0.72070313	+63.12744141	+6.94335938	-21.88476563	+1676
+1458240974.60649990	+9.43066406	-5.98095703	-1.15136719	+49.65820313	-1.05468750	-60.84228516	+1536	+9.29882813	-5.22070313	-0.89208984	+8.74511719	-5.82275391	+17.40234375	+1444	+7.05322266	-9.47021484	-0.72070313	+63.10546875	+6.94335938	-21.88476563	+1676
+1458240974.61060000	+9.43066406	-5.98095703	-1.15136719	+49.65820313	-1.05468750	-60.84228516	+1536	+9.29882813	-5.22070313	-0.89208984	+8.74511719	-5.82275391	+17.38037109	+1444	+7.05322266	-9.47021484	-0.72070313	+63.10546875	+6.92138672	-21.88476563	+1676
+1458240974.61480000	+9.43066406	-5.98095703	-1.15136719	+49.65820313	-1.05468750	-60.84228516	+1536	+9.29882813	-5.22070313	-0.89208984	+8.74511719	-5.82275391	+17.38037109	+1444	+7.05322266	-9.47021484	-0.72070313	+63.10546875	+6.92138672	-21.88476563	+1676
+1458240974.61900000	+9.43066406	-5.98095703	-1.15576172	+49.65820313	-1.05468750	-60.84228516	+1536	+9.29882813	-5.22070313	-0.89208984	+8.74511719	-5.82275391	+17.38037109	+1444	+7.04882813	-9.47021484	-0.72070313	+63.10546875	+6.92138672	-21.86279297	+1676
+1458240974.62310000	+9.43066406	-5.98095703	-1.15576172	+49.65820313	-1.03271484	-60.84228516	+1536	+9.29882813	-5.22070313	-0.89208984	+8.74511719	-5.82275391	+17.38037109	+1444	+7.04882813	-9.47021484	-0.72070313	+63.08349609	+6.92138672	-21.86279297	+1676
+1458240974.62730000	+9.43066406	-5.97656250	-1.15576172	+49.65820313	-1.03271484	-60.84228516	+1536	+9.29882813	-5.22070313	-0.89208984	+8.74511719	-5.82275391	+17.38037109	+1444	+7.04882813	-9.47021484	-0.72070313	+63.08349609	+6.92138672	-21.86279297	+1676
+1458240974.63150000	+9.43066406	-5.97656250	-1.15576172	+49.65820313	-1.03271484	-60.84228516	+1536	+9.29882813	-5.22070313	-0.89208984	+8.74511719	-5.82275391	+17.38037109	+1444	+7.04882813	-9.47021484	-0.72070313	+63.08349609	+6.92138672	-21.86279297	+1676
+1458240974.63560010	+9.43066406	-5.98095703	-1.15576172	+49.65820313	-1.03271484	-60.84228516	+1536	+9.29882813	-5.22070313	-0.89208984	+8.74511719	-5.82275391	+17.38037109	+1444	+7.04882813	-9.47021484	-0.72070313	+63.08349609	+6.92138672	-21.86279297	+1676
+1458240974.63980010	+9.43066406	-5.98095703	-1.15576172	+49.65820313	-1.03271484	-60.84228516	+1536	+9.29882813	-5.22070313	-0.89208984	+8.74511719	-5.82275391	+17.38037109	+1444	+7.04882813	-9.47021484	-0.72070313	+63.08349609	+6.92138672	-21.86279297	+1672
+1458240974.64400010	+9.43066406	-5.98095703	-1.15576172	+49.65820313	-1.03271484	-60.84228516	+1536	+9.29882813	-5.22070313	-0.89208984	+8.74511719	-5.82275391	+17.38037109	+1444	+7.04882813	-9.47021484	-0.72070313	+63.08349609	+6.92138672	-21.86279297	+1672
+1458240974.64809990	+9.43066406	-5.98095703	-1.15576172	+49.65820313	-1.03271484	-60.84228516	+1536	+9.29882813	-5.22070313	-0.89208984	+8.74511719	-5.82275391	+17.38037109	+1444	+7.04882813	-9.47021484	-0.72070313	+63.08349609	+6.92138672	-21.86279297	+1672
+1458240974.65229990	+9.43066406	-5.98095703	-1.15576172	+49.65820313	-1.03271484	-60.84228516	+1536	+9.29882813	-5.22070313	-0.89208984	+8.74511719	-5.82275391	+17.38037109	+1444	+7.04882813	-9.47021484	-0.72070313	+63.08349609	+6.92138672	-21.86279297	+1672
+1458240974.65650010	+9.43066406	-5.98095703	-1.15576172	+49.65820313	-1.03271484	-60.84228516	+1536	+9.29882813	-5.22070313	-0.89208984	+8.74511719	-5.80078125	+17.38037109	+1444	+7.04882813	-9.47021484	-0.72070313	+63.08349609	+6.94335938	-21.86279297	+1672
+1458240974.66059990	+9.43066406	-5.98095703	-1.15576172	+49.65820313	-1.03271484	-60.84228516	+1536	+9.29882813	-5.22070313	-0.89208984	+8.74511719	-5.80078125	+17.38037109	+1444	+7.04882813	-9.47021484	-0.72070313	+63.10546875	+6.94335938	-21.86279297	+1672
+1458240974.66479990	+9.43066406	-5.98095703	-1.15576172	+49.63623047	-1.03271484	-60.84228516	+1536	+9.29882813	-5.22070313	-0.89208984	+8.74511719	-5.80078125	+17.38037109	+1444	+7.04882813	-9.47021484	-0.72070313	+63.10546875	+6.94335938	-21.86279297	+1672
+1458240974.66899990	+9.43066406	-5.98095703	-1.15576172	+49.63623047	-1.03271484	-60.84228516	+1536	+9.29882813	-5.22070313	-0.89208984	+8.74511719	-5.80078125	+17.38037109	+1444	+7.04882813	-9.47021484	-0.72070313	+63.10546875	+6.94335938	-21.88476563	+1672
+1458240974.67310000	+9.43066406	-5.98095703	-1.15576172	+49.63623047	-1.03271484	-60.84228516	+1532	+9.29882813	-5.22070313	-0.89208984	+8.74511719	-5.80078125	+17.40234375	+1444	+7.04882813	-9.47021484	-0.72070313	+63.10546875	+6.94335938	-21.88476563	+1672
+1458240974.67730000	+9.43066406	-5.98095703	-1.15576172	+49.63623047	-1.03271484	-60.82031250	+1532	+9.29882813	-5.22070313	-0.89208984	+8.74511719	-5.80078125	+17.40234375	+1444	+7.05322266	-9.47021484	-0.72070313	+63.10546875	+6.94335938	-21.88476563	+1672
+1458240974.68150000	+9.43066406	-5.98095703	-1.15576172	+49.63623047	-1.03271484	-60.82031250	+1532	+9.29882813	-5.22070313	-0.89208984	+8.74511719	-5.80078125	+17.40234375	+1444	+7.05322266	-9.47021484	-0.71630859	+63.12744141	+6.96533203	-21.88476563	+1672
+1458240974.68560000	+9.43066406	-5.98095703	-1.15576172	+49.63623047	-1.03271484	-60.82031250	+1532	+9.29882813	-5.22070313	-0.89208984	+8.74511719	-5.80078125	+17.40234375	+1444	+7.05322266	-9.47021484	-0.71630859	+63.12744141	+6.96533203	-21.88476563	+1672
+1458240974.68980000	+9.43066406	-5.98095703	-1.15576172	+49.63623047	-1.03271484	-60.82031250	+1532	+9.29882813	-5.22070313	-0.89208984	+8.74511719	-5.80078125	+17.40234375	+1444	+7.05322266	-9.47021484	-0.71630859	+63.12744141	+6.96533203	-21.88476563	+1672
+1458240974.69390010	+9.43066406	-5.98095703	-1.15576172	+49.63623047	-1.03271484	-60.82031250	+1532	+9.29882813	-5.22070313	-0.89208984	+8.74511719	-5.80078125	+17.40234375	+1444	+7.05322266	-9.47021484	-0.71630859	+63.12744141	+6.96533203	-21.88476563	+1672
+1458240974.69810010	+9.43066406	-5.98095703	-1.15576172	+49.63623047	-1.03271484	-60.82031250	+1532	+9.29882813	-5.22070313	-0.89208984	+8.74511719	-5.80078125	+17.40234375	+1440	+7.05322266	-9.47021484	-0.71630859	+63.12744141	+6.96533203	-21.88476563	+1672
+1458240974.70230010	+9.43066406	-5.98095703	-1.15576172	+49.63623047	-1.01074219	-60.82031250	+1532	+9.29882813	-5.22070313	-0.89208984	+8.74511719	-5.80078125	+17.40234375	+1440	+7.05322266	-9.47021484	-0.71630859	+63.12744141	+6.96533203	-21.88476563	+1672
+1458240974.70639990	+9.43066406	-5.98095703	-1.15576172	+49.63623047	-1.01074219	-60.82031250	+1532	+9.29882813	-5.22070313	-0.89648438	+8.74511719	-5.80078125	+17.40234375	+1440	+7.05322266	-9.47021484	-0.71630859	+63.12744141	+6.96533203	-21.88476563	+1672
+1458240974.71059990	+9.43066406	-5.98095703	-1.15576172	+49.63623047	-1.01074219	-60.82031250	+1532	+9.29882813	-5.22070313	-0.89648438	+8.74511719	-5.80078125	+17.40234375	+1440	+7.05322266	-9.47021484	-0.71630859	+63.12744141	+6.96533203	-21.88476563	+1672
+1458240974.71479990	+9.43066406	-5.98095703	-1.15576172	+49.63623047	-1.01074219	-60.82031250	+1532	+9.29882813	-5.22070313	-0.89648438	+8.74511719	-5.77880859	+17.40234375	+1440	+7.05322266	-9.47021484	-0.71630859	+63.12744141	+6.96533203	-21.88476563	+1672
+1458240974.71890000	+9.43066406	-5.98095703	-1.15576172	+49.63623047	-1.01074219	-60.82031250	+1532	+9.29882813	-5.22070313	-0.89648438	+8.74511719	-5.77880859	+17.40234375	+1440	+7.04882813	-9.47021484	-0.71630859	+63.12744141	+6.96533203	-21.88476563	+1672
+1458240974.72309990	+9.43066406	-5.98095703	-1.15576172	+49.63623047	-1.01074219	-60.82031250	+1532	+9.29882813	-5.22070313	-0.89648438	+8.74511719	-5.77880859	+17.40234375	+1440	+7.04882813	-9.47021484	-0.72070313	+63.12744141	+6.96533203	-21.88476563	+1672
+1458240974.72729990	+9.43066406	-5.98095703	-1.15576172	+49.63623047	-1.01074219	-60.82031250	+1532	+9.29882813	-5.22070313	-0.89648438	+8.74511719	-5.77880859	+17.40234375	+1440	+7.04882813	-9.47021484	-0.72070313	+63.10546875	+6.96533203	-21.88476563	+1672
+1458240974.73140000	+9.43066406	-5.98095703	-1.15576172	+49.63623047	-1.01074219	-60.82031250	+1532	+9.29882813	-5.22070313	-0.89648438	+8.74511719	-5.77880859	+17.38037109	+1440	+7.04882813	-9.47021484	-0.72070313	+63.10546875	+6.96533203	-21.86279297	+1672
+1458240974.73560000	+9.43066406	-5.98095703	-1.15576172	+49.63623047	-1.01074219	-60.82031250	+1532	+9.29882813	-5.22070313	-0.89648438	+8.74511719	-5.77880859	+17.38037109	+1440	+7.04882813	-9.47021484	-0.72070313	+63.10546875	+6.96533203	-21.86279297	+1672
+1458240974.73980000	+9.43066406	-5.98095703	-1.15576172	+49.63623047	-0.98876953	-60.82031250	+1532	+9.29882813	-5.22070313	-0.89648438	+8.74511719	-5.77880859	+17.38037109	+1440	+7.04882813	-9.47021484	-0.72070313	+63.10546875	+6.96533203	-21.86279297	+1672
+1458240974.74390010	+9.43066406	-5.98095703	-1.15576172	+49.61425781	-0.98876953	-60.82031250	+1532	+9.29882813	-5.22070313	-0.89648438	+8.74511719	-5.77880859	+17.38037109	+1440	+7.04443359	-9.47021484	-0.72070313	+63.08349609	+6.96533203	-21.86279297	+1672
+1458240974.74810000	+9.43066406	-5.98095703	-1.15576172	+49.61425781	-0.98876953	-60.82031250	+1532	+9.29882813	-5.22070313	-0.89648438	+8.74511719	-5.77880859	+17.38037109	+1440	+7.04443359	-9.47021484	-0.72070313	+63.08349609	+6.96533203	-21.86279297	+1672
+1458240974.75230000	+9.43066406	-5.98095703	-1.15576172	+49.61425781	-0.98876953	-60.82031250	+1532	+9.29882813	-5.22070313	-0.89648438	+8.74511719	-5.75683594	+17.38037109	+1440	+7.04443359	-9.47021484	-0.72070313	+63.08349609	+6.96533203	-21.86279297	+1672
+1458240974.75640010	+9.43066406	-5.98095703	-1.15576172	+49.61425781	-0.98876953	-60.82031250	+1532	+9.29882813	-5.22070313	-0.89648438	+8.74511719	-5.75683594	+17.38037109	+1440	+7.04443359	-9.47021484	-0.72070313	+63.08349609	+6.96533203	-21.86279297	+1672
+1458240974.76060010	+9.43066406	-5.98095703	-1.15576172	+49.61425781	-0.98876953	-60.82031250	+1532	+9.29882813	-5.22070313	-0.89648438	+8.76708984	-5.75683594	+17.38037109	+1440	+7.04443359	-9.47021484	-0.72070313	+63.08349609	+6.96533203	-21.86279297	+1672
+1458240974.76480010	+9.43066406	-5.98095703	-1.15576172	+49.61425781	-0.98876953	-60.82031250	+1532	+9.29882813	-5.22070313	-0.89648438	+8.76708984	-5.75683594	+17.38037109	+1444	+7.04443359	-9.47021484	-0.72070313	+63.08349609	+6.96533203	-21.86279297	+1672
+1458240974.76889990	+9.43066406	-5.98095703	-1.15576172	+49.61425781	-0.98876953	-60.82031250	+1532	+9.29882813	-5.22070313	-0.89648438	+8.76708984	-5.75683594	+17.38037109	+1444	+7.04443359	-9.47021484	-0.72070313	+63.08349609	+6.96533203	-21.86279297	+1672
+1458240974.77309990	+9.43066406	-5.98095703	-1.15576172	+49.61425781	-0.98876953	-60.82031250	+1532	+9.29882813	-5.22070313	-0.89648438	+8.76708984	-5.75683594	+17.38037109	+1444	+7.04443359	-9.47021484	-0.72070313	+63.08349609	+6.96533203	-21.86279297	+1672
+1458240974.77720000	+9.43066406	-5.98095703	-1.15576172	+49.61425781	-0.98876953	-60.82031250	+1532	+9.29882813	-5.22070313	-0.89648438	+8.76708984	-5.75683594	+17.38037109	+1444	+7.04443359	-9.47021484	-0.72070313	+63.08349609	+6.96533203	-21.86279297	+1672
+1458240974.78140000	+9.43066406	-5.98095703	-1.15576172	+49.61425781	-0.98876953	-60.79833984	+1532	+9.29882813	-5.22070313	-0.89648438	+8.76708984	-5.75683594	+17.38037109	+1444	+7.04443359	-9.47021484	-0.72070313	+63.10546875	+6.96533203	-21.86279297	+1672
+1458240974.78559990	+9.43066406	-5.98095703	-1.15576172	+49.61425781	-0.98876953	-60.79833984	+1532	+9.29882813	-5.22070313	-0.89648438	+8.76708984	-5.75683594	+17.38037109	+1444	+7.04882813	-9.47021484	-0.72070313	+63.10546875	+6.98730469	-21.86279297	+1672
+1458240974.78970000	+9.43066406	-5.98095703	-1.15576172	+49.61425781	-0.98876953	-60.79833984	+1532	+9.29882813	-5.22070313	-0.89648438	+8.76708984	-5.75683594	+17.38037109	+1444	+7.04882813	-9.47021484	-0.72070313	+63.10546875	+6.98730469	-21.86279297	+1672
+1458240974.79390000	+9.43066406	-5.98095703	-1.15576172	+49.61425781	-0.98876953	-60.79833984	+1532	+9.29882813	-5.22070313	-0.89648438	+8.76708984	-5.75683594	+17.38037109	+1444	+7.04882813	-9.47021484	-0.72070313	+63.10546875	+6.98730469	-21.86279297	+1672
+1458240974.79810000	+9.43066406	-5.98095703	-1.15576172	+49.59228516	-0.98876953	-60.79833984	+1532	+9.29882813	-5.22070313	-0.89648438	+8.76708984	-5.75683594	+17.38037109	+1444	+7.04882813	-9.47021484	-0.72070313	+63.12744141	+6.98730469	-21.86279297	+1672
+1458240974.80220010	+9.43066406	-5.98095703	-1.15576172	+49.59228516	-0.96679688	-60.79833984	+1532	+9.29882813	-5.22070313	-0.89648438	+8.76708984	-5.75683594	+17.38037109	+1444	+7.04882813	-9.47021484	-0.72070313	+63.12744141	+6.98730469	-21.86279297	+1672
+1458240974.80640010	+9.43066406	-5.98095703	-1.15576172	+49.59228516	-0.96679688	-60.79833984	+1532	+9.29882813	-5.22070313	-0.89648438	+8.76708984	-5.75683594	+17.38037109	+1444	+7.04882813	-9.47021484	-0.71630859	+63.12744141	+6.98730469	-21.86279297	+1672
+1458240974.81060000	+9.43066406	-5.98095703	-1.15576172	+49.59228516	-0.96679688	-60.79833984	+1532	+9.29882813	-5.22070313	-0.89648438	+8.76708984	-5.75683594	+17.38037109	+1444	+7.04882813	-9.47021484	-0.71630859	+63.12744141	+6.98730469	-21.86279297	+1672
+1458240974.81469990	+9.43066406	-5.98095703	-1.15576172	+49.59228516	-0.96679688	-60.79833984	+1532	+9.29882813	-5.22070313	-0.89648438	+8.76708984	-5.73486328	+17.38037109	+1444	+7.04882813	-9.47021484	-0.71630859	+63.12744141	+6.98730469	-21.86279297	+1672
+1458240974.81890010	+9.43066406	-5.98095703	-1.15576172	+49.59228516	-0.96679688	-60.79833984	+1532	+9.29882813	-5.22070313	-0.89648438	+8.76708984	-5.73486328	+17.38037109	+1444	+7.04882813	-9.47021484	-0.71630859	+63.12744141	+6.98730469	-21.86279297	+1672
+1458240974.82310010	+9.43066406	-5.98095703	-1.15576172	+49.59228516	-0.96679688	-60.79833984	+1528	+9.29882813	-5.22070313	-0.89648438	+8.76708984	-5.73486328	+17.38037109	+1444	+7.04882813	-9.47021484	-0.71630859	+63.12744141	+7.00927734	-21.86279297	+1672
+1458240974.82719990	+9.43066406	-5.98095703	-1.16015625	+49.59228516	-0.96679688	-60.79833984	+1528	+9.29882813	-5.22070313	-0.89648438	+8.76708984	-5.73486328	+17.38037109	+1444	+7.04882813	-9.47021484	-0.72070313	+63.12744141	+7.00927734	-21.84082031	+1672
+1458240974.83139990	+9.43066406	-5.98095703	-1.16015625	+49.59228516	-0.96679688	-60.79833984	+1528	+9.29882813	-5.22070313	-0.89648438	+8.76708984	-5.73486328	+17.38037109	+1444	+7.04882813	-9.47021484	-0.72070313	+63.12744141	+7.00927734	-21.84082031	+1672
+1458240974.83559990	+9.43066406	-5.98095703	-1.16015625	+49.59228516	-0.96679688	-60.79833984	+1528	+9.29882813	-5.22070313	-0.89648438	+8.76708984	-5.73486328	+17.38037109	+1444	+7.04882813	-9.47021484	-0.72070313	+63.12744141	+6.98730469	-21.84082031	+1672
+1458240974.83970000	+9.43066406	-5.98095703	-1.16015625	+49.59228516	-0.96679688	-60.79833984	+1528	+9.29882813	-5.22070313	-0.89648438	+8.76708984	-5.73486328	+17.38037109	+1444	+7.04882813	-9.47021484	-0.72070313	+63.12744141	+6.98730469	-21.84082031	+1672
+1458240974.84390000	+9.43066406	-5.98095703	-1.16015625	+49.59228516	-0.94482422	-60.79833984	+1528	+9.29882813	-5.22070313	-0.89648438	+8.76708984	-5.73486328	+17.35839844	+1444	+7.04882813	-9.47021484	-0.72070313	+63.12744141	+6.98730469	-21.84082031	+1672
+1458240974.84800000	+9.43066406	-5.98095703	-1.16015625	+49.57031250	-0.94482422	-60.79833984	+1528	+9.29882813	-5.22070313	-0.89648438	+8.76708984	-5.73486328	+17.35839844	+1444	+7.04443359	-9.47021484	-0.72070313	+63.10546875	+6.98730469	-21.84082031	+1672
+1458240974.85220000	+9.43066406	-5.98095703	-1.16015625	+49.57031250	-0.94482422	-60.79833984	+1528	+9.29882813	-5.22070313	-0.89648438	+8.76708984	-5.73486328	+17.35839844	+1444	+7.04443359	-9.47021484	-0.72070313	+63.10546875	+6.98730469	-21.81884766	+1672
+1458240974.85640000	+9.43066406	-5.98095703	-1.16015625	+49.57031250	-0.94482422	-60.79833984	+1528	+9.29882813	-5.22070313	-0.89648438	+8.78906250	-5.73486328	+17.35839844	+1444	+7.04443359	-9.47460938	-0.72070313	+63.10546875	+6.98730469	-21.81884766	+1672
+1458240974.86050010	+9.43066406	-5.98095703	-1.16015625	+49.57031250	-0.94482422	-60.79833984	+1528	+9.29882813	-5.22070313	-0.89648438	+8.78906250	-5.73486328	+17.35839844	+1444	+7.04443359	-9.47460938	-0.72070313	+63.10546875	+6.98730469	-21.81884766	+1672
+1458240974.86470010	+9.43066406	-5.98095703	-1.16015625	+49.57031250	-0.94482422	-60.79833984	+1528	+9.29882813	-5.22070313	-0.89648438	+8.78906250	-5.71289063	+17.35839844	+1444	+7.04443359	-9.47460938	-0.72070313	+63.08349609	+6.98730469	-21.81884766	+1668
+1458240974.86890010	+9.43066406	-5.98095703	-1.16015625	+49.57031250	-0.94482422	-60.79833984	+1528	+9.29882813	-5.22070313	-0.89648438	+8.78906250	-5.71289063	+17.35839844	+1444	+7.04443359	-9.47460938	-0.72509766	+63.08349609	+6.98730469	-21.81884766	+1668
+1458240974.87299990	+9.43066406	-5.98095703	-1.16015625	+49.57031250	-0.94482422	-60.79833984	+1528	+9.29882813	-5.22070313	-0.89648438	+8.78906250	-5.71289063	+17.35839844	+1444	+7.04443359	-9.47460938	-0.72509766	+63.08349609	+6.98730469	-21.81884766	+1668
+1458240974.87719990	+9.43066406	-5.98095703	-1.16015625	+49.57031250	-0.94482422	-60.79833984	+1528	+9.29882813	-5.22070313	-0.89648438	+8.78906250	-5.71289063	+17.35839844	+1444	+7.04443359	-9.47460938	-0.72509766	+63.08349609	+6.98730469	-21.81884766	+1668
+1458240974.88140010	+9.42626953	-5.98095703	-1.16015625	+49.57031250	-0.94482422	-60.79833984	+1528	+9.29882813	-5.22070313	-0.89648438	+8.78906250	-5.71289063	+17.35839844	+1444	+7.04443359	-9.47460938	-0.72509766	+63.08349609	+6.98730469	-21.81884766	+1668
+1458240974.88550000	+9.42626953	-5.98095703	-1.16015625	+49.57031250	-0.92285156	-60.79833984	+1528	+9.29882813	-5.22070313	-0.89648438	+8.78906250	-5.71289063	+17.35839844	+1444	+7.04443359	-9.47460938	-0.72509766	+63.08349609	+6.98730469	-21.81884766	+1668
+1458240974.88969990	+9.42626953	-5.98095703	-1.16015625	+49.57031250	-0.92285156	-60.79833984	+1528	+9.29882813	-5.22070313	-0.89648438	+8.78906250	-5.71289063	+17.35839844	+1444	+7.04443359	-9.47460938	-0.72070313	+63.08349609	+6.98730469	-21.81884766	+1664
+1458240974.89389990	+9.42626953	-5.98095703	-1.16015625	+49.57031250	-0.92285156	-60.79833984	+1528	+9.29882813	-5.22070313	-0.90087891	+8.78906250	-5.71289063	+17.35839844	+1444	+7.04443359	-9.47460938	-0.72070313	+63.08349609	+6.98730469	-21.81884766	+1664
+1458240974.89800000	+9.43066406	-5.98095703	-1.16015625	+49.57031250	-0.92285156	-60.79833984	+1528	+9.29882813	-5.22070313	-0.90087891	+8.78906250	-5.71289063	+17.35839844	+1444	+7.04443359	-9.47460938	-0.72070313	+63.08349609	+7.00927734	-21.81884766	+1664
+1458240974.90220000	+9.43066406	-5.98095703	-1.16015625	+49.57031250	-0.92285156	-60.79833984	+1528	+9.29882813	-5.22070313	-0.90087891	+8.78906250	-5.71289063	+17.35839844	+1444	+7.04443359	-9.47460938	-0.72070313	+63.08349609	+7.00927734	-21.81884766	+1664
+1458240974.90640000	+9.43066406	-5.98535156	-1.16015625	+49.57031250	-0.92285156	-60.77636719	+1528	+9.29882813	-5.22070313	-0.90087891	+8.78906250	-5.71289063	+17.35839844	+1444	+7.04443359	-9.47460938	-0.72070313	+63.10546875	+7.00927734	-21.81884766	+1664
+1458240974.91050000	+9.43066406	-5.98535156	-1.16015625	+49.57031250	-0.92285156	-60.77636719	+1524	+9.29882813	-5.22070313	-0.90087891	+8.78906250	-5.71289063	+17.35839844	+1444	+7.04443359	-9.47460938	-0.72070313	+63.10546875	+7.00927734	-21.81884766	+1664
+1458240974.91470000	+9.43066406	-5.98535156	-1.16015625	+49.57031250	-0.92285156	-60.77636719	+1524	+9.29882813	-5.22070313	-0.90087891	+8.78906250	-5.71289063	+17.35839844	+1444	+7.04443359	-9.47460938	-0.72070313	+63.10546875	+7.00927734	-21.81884766	+1664
+1458240974.91890000	+9.43066406	-5.98535156	-1.16015625	+49.54833984	-0.92285156	-60.77636719	+1524	+9.29882813	-5.22070313	-0.90087891	+8.78906250	-5.71289063	+17.35839844	+1444	+7.04443359	-9.47021484	-0.72070313	+63.10546875	+7.00927734	-21.81884766	+1664
+1458240974.92300010	+9.43066406	-5.98535156	-1.16015625	+49.54833984	-0.92285156	-60.77636719	+1524	+9.29882813	-5.22070313	-0.90087891	+8.78906250	-5.71289063	+17.35839844	+1444	+7.04443359	-9.47021484	-0.72070313	+63.10546875	+7.00927734	-21.81884766	+1664
+1458240974.92720010	+9.43066406	-5.98535156	-1.16015625	+49.54833984	-0.92285156	-60.77636719	+1524	+9.29882813	-5.22070313	-0.90087891	+8.78906250	-5.71289063	+17.35839844	+1444	+7.04882813	-9.47021484	-0.72070313	+63.12744141	+7.00927734	-21.81884766	+1664
+1458240974.93129990	+9.43066406	-5.98535156	-1.16015625	+49.54833984	-0.92285156	-60.77636719	+1524	+9.29882813	-5.22070313	-0.90087891	+8.78906250	-5.71289063	+17.35839844	+1444	+7.04882813	-9.47021484	-0.72070313	+63.12744141	+7.03125000	-21.81884766	+1664
+1458240974.93549990	+9.43066406	-5.98535156	-1.16015625	+49.54833984	-0.92285156	-60.77636719	+1524	+9.29882813	-5.22070313	-0.90087891	+8.78906250	-5.71289063	+17.35839844	+1444	+7.04882813	-9.47021484	-0.72070313	+63.12744141	+7.03125000	-21.81884766	+1664
+1458240974.93969990	+9.43066406	-5.98535156	-1.16015625	+49.54833984	-0.92285156	-60.77636719	+1524	+9.29882813	-5.22070313	-0.90087891	+8.78906250	-5.71289063	+17.35839844	+1444	+7.04882813	-9.47021484	-0.72070313	+63.12744141	+7.03125000	-21.81884766	+1664
+1458240974.94380000	+9.43066406	-5.98535156	-1.16015625	+49.54833984	-0.92285156	-60.77636719	+1524	+9.29882813	-5.22070313	-0.90087891	+8.78906250	-5.71289063	+17.35839844	+1444	+7.04882813	-9.47021484	-0.72070313	+63.12744141	+7.00927734	-21.81884766	+1664
+1458240974.94800000	+9.43066406	-5.98535156	-1.16015625	+49.54833984	-0.92285156	-60.77636719	+1524	+9.29882813	-5.22070313	-0.90087891	+8.78906250	-5.71289063	+17.35839844	+1444	+7.04882813	-9.47021484	-0.72070313	+63.12744141	+7.00927734	-21.81884766	+1664
+1458240974.95219990	+9.43066406	-5.98535156	-1.16015625	+49.54833984	-0.92285156	-60.77636719	+1524	+9.29882813	-5.22070313	-0.90087891	+8.78906250	-5.71289063	+17.35839844	+1444	+7.04443359	-9.47021484	-0.72070313	+63.12744141	+7.00927734	-21.81884766	+1664
+1458240974.95630000	+9.43066406	-5.98535156	-1.16015625	+49.54833984	-0.92285156	-60.77636719	+1524	+9.29882813	-5.22070313	-0.89648438	+8.78906250	-5.71289063	+17.35839844	+1444	+7.04443359	-9.47021484	-0.72070313	+63.10546875	+7.00927734	-21.81884766	+1664
+1458240974.96050000	+9.43066406	-5.98535156	-1.16015625	+49.54833984	-0.92285156	-60.77636719	+1524	+9.29882813	-5.22070313	-0.89648438	+8.78906250	-5.71289063	+17.33642578	+1444	+7.04443359	-9.47021484	-0.72070313	+63.10546875	+7.00927734	-21.81884766	+1664
+1458240974.96470000	+9.43066406	-5.98535156	-1.16015625	+49.54833984	-0.92285156	-60.77636719	+1524	+9.29882813	-5.22070313	-0.89648438	+8.78906250	-5.71289063	+17.33642578	+1444	+7.04443359	-9.47021484	-0.72070313	+63.10546875	+7.00927734	-21.81884766	+1664
+1458240974.96880010	+9.43066406	-5.98095703	-1.16015625	+49.54833984	-0.92285156	-60.77636719	+1524	+9.29882813	-5.22070313	-0.89648438	+8.78906250	-5.71289063	+17.33642578	+1444	+7.04443359	-9.47021484	-0.72070313	+63.10546875	+6.98730469	-21.81884766	+1664
+1458240974.97300000	+9.43066406	-5.98095703	-1.16015625	+49.54833984	-0.92285156	-60.77636719	+1528	+9.29882813	-5.22070313	-0.89648438	+8.78906250	-5.71289063	+17.33642578	+1444	+7.04443359	-9.47021484	-0.72070313	+63.08349609	+6.98730469	-21.81884766	+1664
+1458240974.97720000	+9.43066406	-5.98095703	-1.16015625	+49.54833984	-0.92285156	-60.77636719	+1528	+9.29882813	-5.22070313	-0.89648438	+8.78906250	-5.73486328	+17.33642578	+1444	+7.04443359	-9.47460938	-0.72509766	+63.08349609	+6.98730469	-21.81884766	+1664
+1458240974.98130010	+9.43066406	-5.98095703	-1.15576172	+49.54833984	-0.94482422	-60.79833984	+1528	+9.29882813	-5.22070313	-0.89648438	+8.78906250	-5.73486328	+17.33642578	+1444	+7.04443359	-9.47460938	-0.72509766	+63.08349609	+6.96533203	-21.81884766	+1664
+1458240974.98550010	+9.43066406	-5.98095703	-1.15576172	+49.54833984	-0.94482422	-60.79833984	+1528	+9.29882813	-5.22070313	-0.89648438	+8.78906250	-5.73486328	+17.33642578	+1444	+7.04443359	-9.47460938	-0.72509766	+63.08349609	+6.96533203	-21.81884766	+1660
+1458240974.98970010	+9.43066406	-5.98095703	-1.15576172	+49.54833984	-0.94482422	-60.79833984	+1528	+9.29882813	-5.22070313	-0.89648438	+8.78906250	-5.73486328	+17.33642578	+1444	+7.04443359	-9.47460938	-0.72509766	+63.06152344	+6.96533203	-21.81884766	+1660
+1458240974.99379990	+9.43066406	-5.98095703	-1.15576172	+49.54833984	-0.96679688	-60.79833984	+1528	+9.29882813	-5.22070313	-0.89648438	+8.76708984	-5.75683594	+17.33642578	+1444	+7.04443359	-9.47460938	-0.72509766	+63.06152344	+6.94335938	-21.84082031	+1660
+1458240974.99799990	+9.43066406	-5.98095703	-1.15576172	+49.54833984	-0.96679688	-60.79833984	+1528	+9.29882813	-5.22070313	-0.89648438	+8.76708984	-5.75683594	+17.33642578	+1444	+7.04443359	-9.47021484	-0.72509766	+63.06152344	+6.92138672	-21.84082031	+1660
+1458240975.00210000	+9.43066406	-5.98095703	-1.15576172	+49.54833984	-1.01074219	-60.82031250	+1528	+9.29882813	-5.22070313	-0.89648438	+8.74511719	-5.77880859	+17.33642578	+1444	+7.04443359	-9.47021484	-0.72509766	+63.03955078	+6.89941406	-21.86279297	+1660
+1458240975.00630000	+9.43505859	-5.98095703	-1.15136719	+49.54833984	-1.05468750	-60.82031250	+1532	+9.30322266	-5.22070313	-0.89208984	+8.74511719	-5.82275391	+17.33642578	+1448	+7.04882813	-9.47021484	-0.72509766	+63.01757813	+6.85546875	-21.88476563	+1660
+1458240975.01050000	+9.43945313	-5.98095703	-1.15136719	+49.52636719	-1.09863281	-60.84228516	+1532	+9.30322266	-5.22070313	-0.89208984	+8.72314453	-5.84472656	+17.33642578	+1448	+7.05322266	-9.47021484	-0.72509766	+63.01757813	+6.81152344	-21.92871094	+1660
+1458240975.01460000	+9.44824219	-5.97656250	-1.14257813	+49.50439453	-1.27441406	-60.90820313	+1536	+9.31201172	-5.21630859	-0.88330078	+8.63525391	-5.97656250	+17.33642578	+1452	+7.06201172	-9.46582031	-0.72509766	+62.97363281	+6.70166016	-22.01660156	+1664
+1458240975.01880000	+9.45703125	-5.97216797	-1.13378906	+49.48242188	-1.42822266	-60.95214844	+1544	+9.32080078	-5.21630859	-0.87890625	+8.54736328	-6.08642578	+17.35839844	+1456	+7.07080078	-9.46142578	-0.72070313	+62.92968750	+6.59179688	-22.10449219	+1668
+1458240975.02300000	+9.47021484	-5.97216797	-1.12500000	+49.48242188	-1.60400391	-61.01806641	+1548	+9.32519531	-5.21191406	-0.87011719	+8.48144531	-6.21826172	+17.38037109	+1456	+7.08398438	-9.45263672	-0.72070313	+62.90771484	+6.48193359	-22.21435547	+1672
+1458240975.02710010	+9.49218750	-5.96337891	-1.10302734	+49.41650391	-2.02148438	-61.14990234	+1564	+9.34716797	-5.20312500	-0.85253906	+8.23974609	-6.56982422	+17.40234375	+1468	+7.10595703	-9.44384766	-0.71630859	+62.81982422	+6.21826172	-22.43408203	+1680
+1458240975.03130010	+9.50976563	-5.95898438	-1.08984375	+49.39453125	-2.30712891	-61.21582031	+1572	+9.36474609	-5.19873047	-0.83935547	+8.04199219	-6.83349609	+17.44628906	+1472	+7.12353516	-9.43505859	-0.71191406	+62.70996094	+6.02050781	-22.60986328	+1684
+1458240975.03550000	+9.52294922	-5.95458984	-1.07666016	+49.37255859	-2.57080078	-61.28173828	+1584	+9.38232422	-5.18994141	-0.82177734	+7.88818359	-7.09716797	+17.49023438	+1480	+7.13671875	-9.42626953	-0.71191406	+62.60009766	+5.80078125	-22.74169922	+1688
+1458240975.03959990	+9.54052734	-5.95019531	-1.05908203	+49.32861328	-2.90039063	-61.36962891	+1596	+9.41308594	-5.18554688	-0.79541016	+7.44873047	-7.62451172	+17.57812500	+1496	+7.15429688	-9.42187500	-0.71630859	+62.40234375	+5.44921875	-22.91748047	+1696
+1458240975.04380010	+9.55810547	-5.94140625	-1.04589844	+49.32861328	-3.16406250	-61.41357422	+1608	+9.43066406	-5.17675781	-0.78222656	+7.29492188	-7.86621094	+17.64404297	+1504	+7.16308594	-9.41308594	-0.72070313	+62.24853516	+5.18554688	-23.07128906	+1700
+1458240975.04800010	+9.57568359	-5.93261719	-1.03271484	+49.32861328	-3.42773438	-61.47949219	+1620	+9.44824219	-5.16796875	-0.76464844	+7.14111328	-8.12988281	+17.70996094	+1512	+7.17187500	-9.40869141	-0.72949219	+62.07275391	+4.92187500	-23.18115234	+1704
+1458240975.05209990	+9.58886719	-5.92822266	-1.01953125	+49.28466797	-3.71337891	-61.52343750	+1632	+9.46582031	-5.16796875	-0.75146484	+6.89941406	-8.37158203	+17.79785156	+1516	+7.18505859	-9.40429688	-0.73828125	+61.85302734	+4.57031250	-23.29101563	+1708
+1458240975.05629990	+9.60644531	-5.91943359	-1.00634766	+49.28466797	-3.97705078	-61.54541016	+1648	+9.48339844	-5.15917969	-0.73828125	+6.72363281	-8.63525391	+17.88574219	+1524	+7.18945313	-9.39990234	-0.74707031	+61.63330078	+4.28466797	-23.44482422	+1712
+1458240975.06049990	+9.62402344	-5.91064453	-0.98876953	+49.30664063	-4.26269531	-61.58935547	+1664	+9.50097656	-5.15039063	-0.71630859	+6.54785156	-8.96484375	+17.97363281	+1536	+7.19824219	-9.39550781	-0.76025391	+61.43554688	+3.97705078	-23.55468750	+1712
+1458240975.06460000	+9.64160156	-5.90625000	-0.97558594	+49.28466797	-4.54833984	-61.63330078	+1676	+9.52294922	-5.14599609	-0.69873047	+6.26220703	-9.25048828	+18.08349609	+1548	+7.20703125	-9.39111328	-0.77343750	+61.19384766	+3.62548828	-23.68652344	+1712
+1458240975.06880000	+9.65917969	-5.89306641	-0.96240234	+49.30664063	-4.85595703	-61.63330078	+1692	+9.54492188	-5.13720703	-0.68115234	+6.06445313	-9.58007813	+18.19335938	+1560	+7.22021484	-9.38671875	-0.78222656	+60.95214844	+3.29589844	-23.86230469	+1716
+1458240975.07300000	+9.68115234	-5.88427734	-0.94482422	+49.32861328	-5.14160156	-61.67724609	+1708	+9.56689453	-5.12841797	-0.66357422	+5.84472656	-9.93164063	+18.34716797	+1572	+7.23339844	-9.37792969	-0.79980469	+60.73242188	+2.92236328	-23.99414063	+1716
+1458240975.07710000	+9.70312500	-5.87988281	-0.93164063	+49.28466797	-5.44921875	-61.65527344	+1724	+9.58886719	-5.11962891	-0.64599609	+5.58105469	-10.28320313	+18.50097656	+1584	+7.24658203	-9.37353516	-0.81738281	+60.49072266	+2.59277344	-24.12597656	+1716
+1458240975.08130000	+9.72509766	-5.86669922	-0.91845703	+49.32861328	-5.73486328	-61.63330078	+1740	+9.61523438	-5.10644531	-0.62402344	+5.33935547	-10.65673828	+18.67675781	+1600	+7.26416016	-9.36474609	-0.82617188	+60.29296875	+2.24121094	-24.36767578	+1720
+1458240975.08540010	+9.75146484	-5.85351563	-0.90527344	+49.35058594	-6.02050781	-61.58935547	+1756	+9.64160156	-5.09765625	-0.60644531	+5.11962891	-11.05224609	+18.87451172	+1612	+7.28173828	-9.35595703	-0.84375000	+60.11718750	+1.84570313	-24.56542969	+1720
+1458240975.08960010	+9.77783203	-5.84912109	-0.89208984	+49.30664063	-6.30615234	-61.58935547	+1772	+9.66357422	-5.08447266	-0.58886719	+4.87792969	-11.46972656	+19.05029297	+1628	+7.30371094	-9.34716797	-0.85693359	+59.87548828	+1.51611328	-24.78515625	+1720
+1458240975.09380010	+9.80419922	-5.84033203	-0.87890625	+49.32861328	-6.59179688	-61.58935547	+1792	+9.69433594	-5.07128906	-0.56689453	+4.65820313	-11.90917969	+19.22607422	+1640	+7.33007813	-9.33398438	-0.86572266	+59.72167969	+1.16455078	-25.09277344	+1720
+1458240975.09789990	+9.83496094	-5.82714844	-0.87451172	+49.35058594	-6.87744141	-61.54541016	+1808	+9.72070313	-5.05810547	-0.55371094	+4.41650391	-12.30468750	+19.44580078	+1656	+7.36083984	-9.32080078	-0.87890625	+59.54589844	+0.76904297	-25.37841797	+1724
+1458240975.10209990	+9.86572266	-5.82714844	-0.86132813	+49.24072266	-7.11914063	-61.56738281	+1824	+9.74707031	-5.04052734	-0.53173828	+4.21875000	-12.76611328	+19.62158203	+1672	+7.38720703	-9.31201172	-0.89208984	+59.34814453	+0.43945313	-25.68603516	+1724
+1458240975.10630010	+9.89648438	-5.81835938	-0.84814453	+49.21875000	-7.38281250	-61.58935547	+1844	+9.77783203	-5.02294922	-0.50976563	+4.04296875	-13.24951172	+19.79736328	+1688	+7.42675781	-9.29443359	-0.89648438	+59.21630859	+0.10986328	-26.08154297	+1724
+1458240975.11040000	+9.93603516	-5.80517578	-0.84814453	+49.19677734	-7.62451172	-61.52343750	+1864	+9.80859375	-5.00537109	-0.50537109	+3.86718750	-13.64501953	+20.03906250	+1696	+7.46630859	-9.28125000	-0.91406250	+59.08447266	-0.28564453	-26.43310547	+1728
+1458240975.11459990	+9.96679688	-5.80957031	-0.84375000	+49.02099609	-7.84423828	-61.58935547	+1876	+9.83935547	-4.98339844	-0.48779297	+3.73535156	-14.12841797	+20.17089844	+1712	+7.50146484	-9.26806641	-0.92724609	+58.88671875	-0.59326172	-26.80664063	+1732
+1458240975.11879990	+10.00634766	-5.80078125	-0.83496094	+48.91113281	-8.10791016	-61.67724609	+1896	+9.87011719	-4.96142578	-0.47021484	+3.64746094	-14.65576172	+20.30273438	+1728	+7.54541016	-9.25048828	-0.93603516	+58.77685547	-0.94482422	-27.29003906	+1732
+1458240975.12290000	+10.05029297	-5.79199219	-0.83935547	+48.82324219	-8.32763672	-61.65527344	+1916	+9.90087891	-4.93505859	-0.47021484	+3.51562500	-15.05126953	+20.47851563	+1736	+7.58935547	-9.23291016	-0.94921875	+58.64501953	-1.31835938	-27.70751953	+1740
+1458240975.12710000	+10.08984375	-5.80078125	-0.83496094	+48.55957031	-8.50341797	-61.83105469	+1932	+9.93164063	-4.91308594	-0.45703125	+3.44970703	-15.57861328	+20.52246094	+1752	+7.62890625	-9.21972656	-0.96679688	+58.44726563	-1.62597656	-28.16894531	+1740
+1458240975.13130000	+10.13378906	-5.79638672	-0.82617188	+48.36181641	-8.74511719	-62.00683594	+1948	+9.96679688	-4.88671875	-0.44384766	+3.40576172	-16.10595703	+20.56640625	+1764	+7.67285156	-9.20214844	-0.97558594	+58.27148438	-1.93359375	-28.67431641	+1744
+1458240975.13540010	+10.17773438	-5.78759766	-0.83496094	+48.16406250	-8.94287109	-62.09472656	+1968	+10.00195313	-4.86035156	-0.45263672	+3.36181641	-16.47949219	+20.65429688	+1776	+7.72119141	-9.18896484	-0.99755859	+58.11767578	-2.30712891	-29.09179688	+1748
+1458240975.13960000	+10.22167969	-5.80078125	-0.83496094	+47.81250000	-9.11865234	-62.31445313	+1984	+10.03710938	-4.83837891	-0.44824219	+3.31787109	-17.00683594	+20.63232422	+1788	+7.76074219	-9.17578125	-1.01953125	+57.85400391	-2.59277344	-29.57519531	+1748
+1458240975.14380000	+10.27001953	-5.79638672	-0.83496094	+47.50488281	-9.31640625	-62.55615234	+2000	+10.07666016	-4.80761719	-0.44384766	+3.33984375	-17.51220703	+20.56640625	+1800	+7.80908203	-9.15820313	-1.03710938	+57.63427734	-2.92236328	-30.05859375	+1752
+1458240975.14790010	+10.32275391	-5.79638672	-0.84814453	+47.21923828	-9.49218750	-62.70996094	+2024	+10.11621094	-4.78125000	-0.46142578	+3.36181641	-17.88574219	+20.56640625	+1816	+7.85302734	-9.14501953	-1.06787109	+57.41455078	-3.25195313	-30.47607422	+1756
+1458240975.15210010	+10.36669922	-5.80517578	-0.85253906	+46.80175781	-9.66796875	-63.01757813	+2040	+10.15136719	-4.75927734	-0.46582031	+3.31787109	-18.41308594	+20.43457031	+1828	+7.89257813	-9.13623047	-1.09863281	+57.08496094	-3.55957031	-30.91552734	+1756
+1458240975.15619990	+10.41943359	-5.80517578	-0.85693359	+46.42822266	-9.84375000	-63.32519531	+2056	+10.19531250	-4.73291016	-0.47021484	+3.33984375	-18.89648438	+20.25878906	+1844	+7.93652344	-9.12304688	-1.12939453	+56.77734375	-3.84521484	-31.33300781	+1756
+1458240975.16039990	+10.47656250	-5.80957031	-0.86572266	+46.03271484	-10.01953125	-63.58886719	+2076	+10.23925781	-4.70214844	-0.48779297	+3.38378906	-19.29199219	+20.12695313	+1864	+7.98046875	-9.10986328	-1.16894531	+56.44775391	-4.15283203	-31.72851563	+1756
+1458240975.16459990	+10.52490234	-5.81396484	-0.87451172	+45.57128906	-10.17333984	-63.91845703	+2096	+10.27880859	-4.68017578	-0.50537109	+3.33984375	-19.77539063	+19.90722656	+1876	+8.02001953	-9.10546875	-1.20410156	+56.05224609	-4.41650391	-32.12402344	+1752
+1458240975.16870000	+10.58203125	-5.81835938	-0.88769531	+45.13183594	-10.32714844	-64.24804688	+2116	+10.32714844	-4.65380859	-0.51855469	+3.36181641	-20.23681641	+19.68750000	+1896	+8.05957031	-9.09228516	-1.24804688	+55.67871094	-4.68017578	-32.47558594	+1752
+1458240975.17290000	+10.63916016	-5.82275391	-0.90087891	+44.67041016	-10.48095703	-64.55566406	+2136	+10.37548828	-4.62304688	-0.54492188	+3.40576172	-20.61035156	+19.46777344	+1916	+8.09912109	-9.07910156	-1.29638672	+55.28320313	-4.94384766	-32.78320313	+1752
+1458240975.17709990	+10.69189453	-5.82714844	-0.91406250	+44.18701172	-10.63476563	-64.90722656	+2152	+10.41943359	-4.60107422	-0.56689453	+3.36181641	-21.04980469	+19.18212891	+1936	+8.13867188	-9.07470703	-1.34033203	+54.82177734	-5.16357422	-33.09082031	+1752
+1458240975.18120000	+10.74902344	-5.83154297	-0.93164063	+43.70361328	-10.78857422	-65.25878906	+2172	+10.47216797	-4.57470703	-0.59326172	+3.38378906	-21.46728516	+18.89648438	+1956	+8.17822266	-9.05712891	-1.39306641	+54.42626953	-5.40527344	-33.35449219	+1760
+1458240975.18540000	+10.81054688	-5.83593750	-0.94482422	+43.22021484	-10.94238281	-65.61035156	+2192	+10.52490234	-4.54394531	-0.62402344	+3.44970703	-21.86279297	+18.61083984	+1980	+8.22656250	-9.04394531	-1.44580078	+54.03076172	-5.62500000	-33.64013672	+1764
+1458240975.18960000	+10.87207031	-5.83593750	-0.96240234	+42.73681641	-11.11816406	-65.96191406	+2212	+10.57763672	-4.51757813	-0.65039063	+3.40576172	-22.30224609	+18.30322266	+2000	+8.26611328	-9.03515625	-1.49414063	+53.56933594	-5.82275391	-33.94775391	+1768
+1458240975.19370010	+10.92919922	-5.84033203	-0.98437500	+42.25341797	-11.27197266	-66.29150391	+2236	+10.63037109	-4.49121094	-0.68115234	+3.44970703	-22.69775391	+17.99560547	+2024	+8.31445313	-9.01318359	-1.54687500	+53.17382813	-5.99853516	-34.18945313	+1780
+1458240975.19790010	+10.99511719	-5.84033203	-1.00195313	+41.72607422	-11.44775391	-66.66503906	+2264	+10.68750000	-4.46044922	-0.71630859	+3.49365234	-23.11523438	+17.64404297	+2048	+8.36279297	-8.99560547	-1.59960938	+52.75634766	-6.19628906	-34.47509766	+1792
+1458240975.20210000	+11.05664063	-5.84033203	-1.02392578	+41.24267578	-11.60156250	-66.97265625	+2292	+10.74023438	-4.42968750	-0.75146484	+3.51562500	-23.48876953	+17.33642578	+2072	+8.40673828	-8.98242188	-1.64794922	+52.31689453	-6.35009766	-34.76074219	+1800
+1458240975.20619990	+11.12255859	-5.84033203	-1.04589844	+40.71533203	-11.77734375	-67.25830078	+2320	+10.80175781	-4.39453125	-0.79101563	+3.58154297	-23.84033203	+17.02880859	+2096	+8.46386719	-8.95605469	-1.70507813	+51.96533203	-6.52587891	-34.98046875	+1816
+1458240975.21040010	+11.18847656	-5.84472656	-1.06787109	+40.16601563	-11.95312500	-67.60986328	+2348	+10.85888672	-4.36376953	-0.82177734	+3.64746094	-24.25781250	+16.69921875	+2120	+8.52539063	-8.92968750	-1.75341797	+51.63574219	-6.70166016	-35.28808594	+1832
+1458240975.21460010	+11.25439453	-5.83593750	-1.08984375	+39.68261719	-12.15087891	-67.89550781	+2376	+10.92041016	-4.32861328	-0.86572266	+3.71337891	-24.63134766	+16.41357422	+2144	+8.57812500	-8.90771484	-1.80175781	+51.24023438	-6.85546875	-35.59570313	+1844
+1458240975.21869990	+11.32031250	-5.83593750	-1.11621094	+39.13330078	-12.34863281	-68.15917969	+2408	+10.97753906	-4.29345703	-0.90966797	+3.80126953	-24.98291016	+16.12792969	+2168	+8.64843750	-8.87255859	-1.85449219	+50.97656250	-7.05322266	-35.88134766	+1864
+1458240975.22289990	+11.39062500	-5.83593750	-1.13818359	+38.58398438	-12.56835938	-68.48876953	+2436	+11.04345703	-4.25830078	-0.94482422	+3.88916016	-25.42236328	+15.79833984	+2192	+8.71875000	-8.83740234	-1.89843750	+50.71289063	-7.22900391	-36.25488281	+1880
+1458240975.22709990	+11.46093750	-5.82275391	-1.16455078	+38.10058594	-12.78808594	-68.73046875	+2468	+11.10498047	-4.21875000	-0.98437500	+3.99902344	-25.79589844	+15.51269531	+2216	+8.78027344	-8.80664063	-1.94238281	+50.40527344	-7.40478516	-36.65039063	+1892
+1458240975.23120000	+11.53125000	-5.82275391	-1.19531250	+37.52929688	-12.96386719	-68.95019531	+2496	+11.16650391	-4.17919922	-1.02832031	+4.10888672	-26.14746094	+15.22705078	+2236	+8.85498047	-8.76269531	-1.98632813	+50.18554688	-7.58056641	-37.00195313	+1912
+1458240975.23540000	+11.59716797	-5.81835938	-1.21728516	+36.97998047	-13.18359375	-69.23583984	+2524	+11.23242188	-4.13964844	-1.06787109	+4.24072266	-26.56494141	+14.91943359	+2260	+8.93408203	-8.72314453	-2.03027344	+49.94384766	-7.80029297	-37.37548828	+1928
+1458240975.23950000	+11.66748047	-5.80517578	-1.24804688	+36.45263672	-13.42529297	-69.45556641	+2552	+11.29394531	-4.09570313	-1.11181641	+4.37255859	-26.93847656	+14.65576172	+2280	+9.00439453	-8.68359375	-2.07421875	+49.65820313	-7.99804688	-37.79296875	+1940
+1458240975.24370000	+11.74218750	-5.79638672	-1.27880859	+35.90332031	-13.64501953	-69.65332031	+2580	+11.35986328	-4.05615234	-1.16015625	+4.52636719	-27.26806641	+14.37011719	+2304	+9.08349609	-8.63964844	-2.12255859	+49.46044922	-8.23974609	-38.16650391	+1956
+1458240975.24790000	+11.81250000	-5.78759766	-1.30078125	+35.33203125	-13.88671875	-69.89501953	+2604	+11.42578125	-4.01220703	-1.19531250	+4.68017578	-27.70751953	+14.06250000	+2324	+9.16259766	-8.59130859	-2.16210938	+49.28466797	-8.50341797	-38.58398438	+1972
+1458240975.25200010	+11.88281250	-5.76562500	-1.32714844	+34.87060547	-14.15039063	-70.13671875	+2632	+11.49169922	-3.96826172	-1.23925781	+4.85595703	-28.12500000	+13.79882813	+2344	+9.23291016	-8.54736328	-2.20605469	+48.99902344	-8.72314453	-39.04541016	+1984
+1458240975.25620010	+11.95312500	-5.75244141	-1.35791016	+34.34326172	-14.37011719	-70.35644531	+2656	+11.55322266	-3.91992188	-1.28320313	+5.00976563	-28.49853516	+13.49121094	+2364	+9.31201172	-8.49462891	-2.25000000	+48.80126953	-8.98681641	-39.46289063	+2000
+1458240975.26040010	+12.02343750	-5.73925781	-1.37988281	+33.81591797	-14.63378906	-70.62011719	+2676	+11.62353516	-3.87597656	-1.31835938	+5.22949219	-28.98193359	+13.11767578	+2380	+9.39111328	-8.44628906	-2.29394531	+48.60351563	-9.25048828	-39.90234375	+2016
+1458240975.26449990	+12.09375000	-5.71728516	-1.40185547	+33.35449219	-14.94140625	-70.88378906	+2704	+11.68945313	-3.82324219	-1.35351563	+5.44921875	-29.42138672	+12.81005859	+2396	+9.46142578	-8.40234375	-2.34228516	+48.29589844	-9.51416016	-40.36376953	+2024
+1458240975.26869990	+12.16406250	-5.69970703	-1.42822266	+32.87109375	-15.18310547	-71.10351563	+2724	+11.75537109	-3.77929688	-1.39746094	+5.66894531	-29.81689453	+12.45849609	+2416	+9.53613281	-8.35400391	-2.39062500	+48.07617188	-9.77783203	-40.75927734	+2040
+1458240975.27290010	+12.23437500	-5.67773438	-1.45019531	+32.36572266	-15.46875000	-71.38916016	+2748	+11.82128906	-3.73095703	-1.42822266	+5.91064453	-30.32226563	+12.06298828	+2432	+9.60644531	-8.30566406	-2.44335938	+47.81250000	-10.06347656	-41.15478516	+2052
+1458240975.27700000	+12.30029297	-5.64697266	-1.46777344	+31.97021484	-15.77636719	-71.67480469	+2776	+11.89160156	-3.67822266	-1.46337891	+6.15234375	-30.78369141	+11.68945313	+2452	+9.66796875	-8.26171875	-2.49609375	+47.48291016	-10.32714844	-41.59423828	+2064
+1458240975.28119990	+12.37060547	-5.62060547	-1.48974609	+31.55273438	-16.06201172	-71.93847656	+2800	+11.95751953	-3.62548828	-1.50292969	+6.37207031	-31.20117188	+11.29394531	+2468	+9.73828125	-8.21337891	-2.55322266	+47.19726563	-10.59082031	-41.94580078	+2080
+1458240975.28539990	+12.43652344	-5.59423828	-1.50292969	+31.11328125	-16.39160156	-72.26806641	+2828	+12.02783203	-3.57275391	-1.52929688	+6.65771484	-31.75048828	+10.83251953	+2488	+9.80859375	-8.16503906	-2.60595703	+46.91162109	-10.87646484	-42.38525391	+2096
+1458240975.28950000	+12.50683594	-5.55029297	-1.51171875	+30.78369141	-16.76513672	-72.59765625	+2856	+12.09375000	-3.52001953	-1.56005859	+6.94335938	-32.25585938	+10.41503906	+2504	+9.86132813	-8.12109375	-2.65869141	+46.56005859	-11.14013672	-42.78076172	+2108
+1458240975.29370000	+12.57275391	-5.52392578	-1.52929688	+30.41015625	-17.09472656	-72.92724609	+2884	+12.16406250	-3.46728516	-1.59082031	+7.20703125	-32.71728516	+9.97558594	+2524	+9.92724609	-8.07714844	-2.72021484	+46.25244141	-11.38183594	-43.13232422	+2128
+1458240975.29790000	+12.63867188	-5.49316406	-1.53369141	+30.03662109	-17.46826172	-73.30078125	+2912	+12.23437500	-3.41015625	-1.61279297	+7.51464844	-33.28857422	+9.44824219	+2540	+9.99316406	-8.02880859	-2.77294922	+45.94482422	-11.64550781	-43.54980469	+2148
+1458240975.30200000	+12.70458984	-5.45361328	-1.54248047	+29.72900391	-17.84179688	-73.63037109	+2944	+12.30468750	-3.35302734	-1.64355469	+7.80029297	-33.77197266	+9.03076172	+2560	+10.05029297	-7.98486328	-2.82568359	+45.59326172	-11.93115234	-43.94531250	+2164
+1458240975.31030010	+12.84082031	-5.38330078	-1.55566406	+29.04785156	-18.58886719	-74.28955078	+3012	+12.44091797	-3.24316406	-1.69189453	+8.37158203	-34.82666016	+8.02001953	+2596	+10.17773438	-7.88818359	-2.93554688	+45.02197266	-12.45849609	-44.71435547	+2204
+1458240975.31450010	+12.90234375	-5.33496094	-1.56445313	+28.78417969	-18.98437500	-74.57519531	+3048	+12.51123047	-3.18164063	-1.71826172	+8.65722656	-35.28808594	+7.58056641	+2616	+10.23925781	-7.84423828	-2.98388672	+44.69238281	-12.72216797	-45.08789063	+2224
+1458240975.31870010	+12.96826172	-5.29980469	-1.57324219	+28.45458984	-19.37988281	-74.86083984	+3084	+12.58154297	-3.12890625	-1.74902344	+8.92089844	-35.74951172	+7.09716797	+2632	+10.30517578	-7.78710938	-3.04541016	+44.45068359	-13.00781250	-45.39550781	+2252
+1458240975.32279990	+13.03417969	-5.26025391	-1.57324219	+28.14697266	-19.81933594	-75.23437500	+3120	+12.65185547	-3.07177734	-1.76660156	+9.20654297	-36.34277344	+6.56982422	+2648	+10.37988281	-7.73437500	-3.08056641	+44.23095703	-13.31542969	-45.87890625	+2272
+1458240975.32699990	+13.10009766	-5.21630859	-1.57763672	+27.86132813	-20.23681641	-75.47607422	+3160	+12.72216797	-3.00585938	-1.79296875	+9.49218750	-36.80419922	+6.15234375	+2668	+10.44580078	-7.68164063	-3.12451172	+43.96728516	-13.64501953	-46.29638672	+2292
+1458240975.33119990	+13.16601563	-5.18115234	-1.58642578	+27.48779297	-20.63232422	-75.69580078	+3196	+12.79248047	-2.95312500	-1.81933594	+9.73388672	-37.24365234	+5.69091797	+2688	+10.52050781	-7.62451172	-3.17724609	+43.76953125	-13.93066406	-46.60400391	+2316
+1458240975.33530000	+13.23632813	-5.14599609	-1.58642578	+27.13623047	-21.07177734	-75.98144531	+3228	+12.85839844	-2.89599609	-1.83691406	+9.99755859	-37.81494141	+5.16357422	+2704	+10.59960938	-7.56738281	-3.20361328	+43.59375000	-14.28222656	-47.08740234	+2336
+1458240975.33950000	+13.29785156	-5.10644531	-1.59960938	+26.78466797	-21.44531250	-76.11328125	+3268	+12.92871094	-2.83447266	-1.86328125	+10.28320313	-38.23242188	+4.76806641	+2724	+10.67431641	-7.51025391	-3.23876953	+43.39599609	-14.65576172	-47.48291016	+2356
+1458240975.34369990	+13.36376953	-5.07128906	-1.61718750	+26.36718750	-21.79687500	-76.24511719	+3300	+12.99462891	-2.78173828	-1.89404297	+10.50292969	-38.62792969	+4.32861328	+2740	+10.75781250	-7.44433594	-3.28271484	+43.26416016	-15.00732422	-47.83447266	+2376
+1458240975.34780000	+13.42968750	-5.03613281	-1.62158203	+25.97167969	-22.21435547	-76.42089844	+3336	+13.06494141	-2.72460938	-1.91162109	+10.74462891	-39.15527344	+3.84521484	+2756	+10.84570313	-7.37841797	-3.30468750	+43.15429688	-15.42480469	-48.29589844	+2392
+1458240975.35200000	+13.49121094	-4.99658203	-1.63037109	+25.59814453	-22.60986328	-76.55273438	+3368	+13.13085938	-2.66308594	-1.93798828	+11.03027344	-39.57275391	+3.42773438	+2772	+10.92480469	-7.31250000	-3.33105469	+43.00048828	-15.84228516	-48.69140625	+2404
+1458240975.35620000	+13.55712891	-4.96582031	-1.64355469	+25.13671875	-22.98339844	-76.64062500	+3400	+13.19677734	-2.61035156	-1.96435547	+11.27197266	-39.99023438	+2.98828125	+2788	+11.00830078	-7.24658203	-3.36621094	+42.89062500	-16.23779297	-49.02099609	+2420
+1458240975.36450000	+13.68457031	-4.89990234	-1.66113281	+24.25781250	-23.79638672	-76.88232422	+3456	+13.33300781	-2.49169922	-1.99951172	+11.84326172	-40.93505859	+2.04345703	+2820	+11.17968750	-7.11035156	-3.41015625	+42.67089844	-17.09472656	-49.87792969	+2440
+1458240975.36870000	+13.75048828	-4.87353516	-1.67431641	+23.77441406	-24.12597656	-76.94824219	+3484	+13.39892578	-2.43896484	-2.02587891	+12.10693359	-41.33056641	+1.56005859	+2832	+11.26318359	-7.04882813	-3.44091797	+42.56103516	-17.51220703	-50.20751953	+2448
+1458240975.37280010	+13.81201172	-4.84277344	-1.68310547	+23.31298828	-24.49951172	-77.03613281	+3508	+13.46484375	-2.38623047	-2.03466797	+12.43652344	-41.81396484	+1.03271484	+2848	+11.35107422	-6.97851563	-3.46728516	+42.45117188	-17.92968750	-50.60302734	+2456
+1458240975.37700010	+13.86914063	-4.80761719	-1.69189453	+22.87353516	-24.87304688	-77.12402344	+3536	+13.52636719	-2.32031250	-2.05664063	+12.81005859	-42.23144531	+0.52734375	+2864	+11.42578125	-6.91259766	-3.49365234	+42.31933594	-18.34716797	-50.93261719	+2460
+1458240975.38529990	+13.99218750	-4.74169922	-1.70068359	+21.95068359	-25.66406250	-77.34375000	+3584	+13.65820313	-2.21044922	-2.08300781	+13.51318359	-43.15429688	-0.59326172	+2888	+11.58398438	-6.78515625	-3.55078125	+42.03369141	-19.16015625	-51.59179688	+2472
+1458240975.38949990	+14.05371094	-4.70214844	-1.69628906	+21.57714844	-26.14746094	-77.49755859	+3616	+13.72412109	-2.14892578	-2.09619141	+13.90869141	-43.61572266	-1.16455078	+2904	+11.65429688	-6.72363281	-3.58154297	+41.87988281	-19.57763672	-51.94335938	+2472
+1458240975.39360000	+14.11523438	-4.66699219	-1.69189453	+21.18164063	-26.56494141	-77.67333984	+3640	+13.79003906	-2.09179688	-2.10937500	+14.32617188	-44.05517578	-1.80175781	+2920	+11.72900391	-6.66650391	-3.61669922	+41.70410156	-19.92919922	-52.25097656	+2480
+1458240975.39780000	+14.17236328	-4.63183594	-1.68310547	+20.76416016	-27.02636719	-77.84912109	+3672	+13.85595703	-2.03027344	-2.10937500	+14.83154297	-44.58251953	-2.50488281	+2936	+11.79931641	-6.60937500	-3.64746094	+41.55029297	-20.28076172	-52.55859375	+2484
+1458240975.40200000	+14.23388672	-4.58349609	-1.67431641	+20.43457031	-27.48779297	-78.00292969	+3704	+13.92187500	-1.96435547	-2.11816406	+15.33691406	-45.02197266	-3.18603516	+2952	+11.86523438	-6.55224609	-3.68261719	+41.35253906	-20.63232422	-52.86621094	+2492
+1458240975.40610000	+14.29541016	-4.54394531	-1.66552734	+20.06103516	-27.92724609	-78.17871094	+3736	+13.98779297	-1.90722656	-2.12695313	+15.84228516	-45.46142578	-3.91113281	+2968	+11.93115234	-6.49951172	-3.72216797	+41.15478516	-20.96191406	-53.15185547	+2500
+1458240975.41030000	+14.34814453	-4.50000000	-1.64794922	+19.70947266	-28.43261719	-78.37646484	+3772	+14.04931641	-1.84570313	-2.12695313	+16.41357422	-45.96679688	-4.72412109	+2984	+11.99707031	-6.44677734	-3.75732422	+40.95703125	-21.26953125	-53.45947266	+2512
+1458240975.41860010	+14.45800781	-4.40332031	-1.60400391	+19.11621094	-29.50927734	-78.77197266	+3852	+14.17675781	-1.71826172	-2.13574219	+17.60009766	-46.84570313	-6.32812500	+3024	+12.11572266	-6.33691406	-3.83203125	+40.58349609	-21.92871094	-54.03076172	+2540
+1458240975.42280010	+14.51513672	-4.35937500	-1.58203125	+18.78662109	-30.08056641	-78.99169922	+3892	+14.24267578	-1.65673828	-2.13134766	+18.25927734	-47.35107422	-7.25097656	+3044	+12.18164063	-6.28857422	-3.86718750	+40.42968750	-22.25830078	-54.38232422	+2556
+1458240975.42700000	+14.56787109	-4.30224609	-1.55566406	+18.52294922	-30.65185547	-79.16748047	+3936	+14.30859375	-1.58642578	-2.13134766	+18.94042969	-47.79052734	-8.10791016	+3064	+12.24316406	-6.23144531	-3.89794922	+40.29785156	-22.60986328	-54.71191406	+2576
+1458240975.43109990	+14.62500000	-4.26269531	-1.53369141	+18.17138672	-31.17919922	-79.34326172	+3980	+14.37011719	-1.52929688	-2.13574219	+19.62158203	-48.20800781	-9.05273438	+3084	+12.30468750	-6.17871094	-3.93310547	+40.14404297	-22.93945313	-55.01953125	+2596
+1458240975.43530010	+14.67333984	-4.21875000	-1.51611328	+17.81982422	-31.72851563	-79.51904297	+4024	+14.43603516	-1.46777344	-2.13134766	+20.39062500	-48.64746094	-10.08544922	+3108	+12.37060547	-6.13037109	-3.95947266	+40.01220703	-23.31298828	-55.41503906	+2616
+1458240975.43950010	+14.72167969	-4.17041016	-1.49414063	+17.49023438	-32.25585938	-79.62890625	+4072	+14.49755859	-1.39746094	-2.13574219	+21.15966797	-48.99902344	-11.03027344	+3128	+12.43212891	-6.07324219	-3.99023438	+39.92431641	-23.68652344	-55.74462891	+2640
+1458240975.44359990	+14.77001953	-4.13085938	-1.47656250	+17.09472656	-32.80517578	-79.73876953	+4120	+14.55468750	-1.34033203	-2.14453125	+21.90673828	-49.35058594	-12.04101563	+3148	+12.49804688	-6.01611328	-4.02099609	+39.81445313	-24.08203125	-56.05224609	+2668
+1458240975.44779990	+14.81396484	-4.09570313	-1.46337891	+16.65527344	-33.33251953	-79.82666016	+4164	+14.61621094	-1.27880859	-2.14013672	+22.69775391	-49.74609375	-13.09570313	+3172	+12.57275391	-5.95898438	-4.04296875	+39.74853516	-24.49951172	-56.46972656	+2688
+1458240975.45199990	+14.86230469	-4.04736328	-1.45019531	+16.30371094	-33.85986328	-79.89257813	+4212	+14.67333984	-1.20849609	-2.14892578	+23.53271484	-50.07568359	-14.08447266	+3192	+12.64306641	-5.89746094	-4.06054688	+39.74853516	-24.98291016	-56.84326172	+2712
+1458240975.45610000	+14.90625000	-4.02099609	-1.43701172	+15.84228516	-34.38720703	-79.93652344	+4252	+14.72607422	-1.15136719	-2.15332031	+24.32373047	-50.38330078	-15.16113281	+3212	+12.71337891	-5.83593750	-4.08251953	+39.72656250	-25.44433594	-57.21679688	+2736
+1458240975.46030000	+14.95458984	-3.99462891	-1.43261719	+15.33691406	-34.87060547	-79.98046875	+4292	+14.78320313	-1.09863281	-2.15771484	+25.15869141	-50.69091797	-16.25976563	+3228	+12.79248047	-5.77880859	-4.08691406	+39.74853516	-25.94970703	-57.72216797	+2760
+1458240975.46860000	+15.04248047	-3.93310547	-1.43261719	+14.39208984	-35.79345703	-79.98046875	+4364	+14.89306641	-0.97998047	-2.18408203	+26.87255859	-51.17431641	-18.36914063	+3268	+12.94628906	-5.65136719	-4.10888672	+39.85839844	-27.00439453	-58.55712891	+2796
+1458240975.47280000	+15.08203125	-3.91113281	-1.43701172	+13.86474609	-36.25488281	-79.98046875	+4396	+14.94140625	-0.92285156	-2.19287109	+27.75146484	-51.43798828	-19.51171875	+3288	+13.02539063	-5.59423828	-4.11328125	+39.92431641	-27.53173828	-59.01855469	+2812
+1458240975.47690010	+15.12158203	-3.88037109	-1.43701172	+13.42529297	-36.71630859	-79.98046875	+4428	+14.98974609	-0.85693359	-2.20605469	+28.65234375	-51.63574219	-20.56640625	+3308	+13.10009766	-5.52392578	-4.11767578	+40.03417969	-28.08105469	-59.47998047	+2828
+1458240975.48110010	+15.16113281	-3.85839844	-1.43701172	+12.94189453	-37.17773438	-79.98046875	+4460	+15.03808594	-0.80859375	-2.21923828	+29.48730469	-51.81152344	-21.64306641	+3328	+13.17919922	-5.46240234	-4.12646484	+40.12207031	-28.60839844	-59.89746094	+2840
+1458240975.48530010	+15.20068359	-3.83642578	-1.44140625	+12.43652344	-37.61718750	-79.95849609	+4484	+15.08203125	-0.75585938	-2.22802734	+30.38818359	-52.05322266	-22.80761719	+3344	+13.25830078	-5.39648438	-4.12646484	+40.25390625	-29.15771484	-60.40283203	+2852
+1458240975.48939990	+15.24462891	-3.80126953	-1.44580078	+12.04101563	-38.10058594	-79.98046875	+4512	+15.13037109	-0.69433594	-2.23681641	+31.31103516	-52.25097656	-23.88427734	+3364	+13.33300781	-5.33056641	-4.12646484	+40.42968750	-29.70703125	-60.88623047	+2860
+1458240975.49359990	+15.28417969	-3.77490234	-1.44580078	+11.64550781	-38.56201172	-80.00244141	+4536	+15.17431641	-0.64599609	-2.25000000	+32.21191406	-52.40478516	-25.02685547	+3380	+13.40332031	-5.27783203	-4.13085938	+40.51757813	-30.21240234	-61.36962891	+2864
+1458240975.49780010	+15.31933594	-3.74853516	-1.44140625	+11.25000000	-39.04541016	-80.09033203	+4560	+15.21826172	-0.58886719	-2.25000000	+33.17871094	-52.64648438	-26.23535156	+3396	+13.47363281	-5.22070313	-4.13525391	+40.64941406	-30.69580078	-61.89697266	+2872
+1458240975.50190000	+15.35449219	-3.70898438	-1.43701172	+10.94238281	-39.57275391	-80.13427734	+4588	+15.26220703	-0.53173828	-2.25878906	+34.12353516	-52.80029297	-27.35595703	+3416	+13.54394531	-5.15917969	-4.13525391	+40.82519531	-31.17919922	-62.38037109	+2876
+1458240975.50609990	+15.39404297	-3.67382813	-1.42822266	+10.63476563	-40.05615234	-80.20019531	+4612	+15.30615234	-0.47460938	-2.26757813	+35.02441406	-52.93212891	-28.49853516	+3432	+13.61425781	-5.11083984	-4.14404297	+40.93505859	-31.61865234	-62.88574219	+2880
+1458240975.51029990	+15.42919922	-3.63427734	-1.41503906	+10.37109375	-40.60546875	-80.31005859	+4640	+15.35009766	-0.41748047	-2.26318359	+36.03515625	-53.17382813	-29.75097656	+3452	+13.67138672	-5.05810547	-4.15722656	+41.06689453	-31.99218750	-63.32519531	+2880
+1458240975.51440000	+15.45996094	-3.58593750	-1.39306641	+10.17333984	-41.17675781	-80.39794922	+4668	+15.38964844	-0.35595703	-2.26318359	+37.00195313	-53.32763672	-30.89355469	+3472	+13.72851563	-4.99658203	-4.17041016	+41.19873047	-32.36572266	-63.76464844	+2888
+1458240975.52280000	+15.53027344	-3.49365234	-1.34472656	+9.82177734	-42.34130859	-80.66162109	+4728	+15.47753906	-0.24169922	-2.24121094	+39.00146484	-53.72314453	-33.35449219	+3508	+13.83837891	-4.90869141	-4.19677734	+41.41845703	-33.00292969	-64.75341797	+2900
+1458240975.52690010	+15.56542969	-3.43652344	-1.31835938	+9.71191406	-42.95654297	-80.77148438	+4764	+15.52148438	-0.18017578	-2.23681641	+39.94628906	-53.85498047	-34.47509766	+3528	+13.89111328	-4.85595703	-4.20996094	+41.57226563	-33.31054688	-65.19287109	+2908
+1458240975.53110000	+15.59619141	-3.38818359	-1.29199219	+9.60205078	-43.50585938	-80.88134766	+4796	+15.56542969	-0.11865234	-2.23242188	+40.91308594	-53.98681641	-35.61767578	+3548	+13.93945313	-4.82519531	-4.22753906	+41.63818359	-33.55224609	-65.63232422	+2920
+1458240975.53530000	+15.63134766	-3.33544922	-1.25244141	+9.51416016	-44.16503906	-81.05712891	+4832	+15.60498047	-0.05712891	-2.20605469	+41.94580078	-54.20654297	-36.89208984	+3568	+13.98779297	-4.79003906	-4.24072266	+41.72607422	-33.77197266	-66.11572266	+2936
+1458240975.53940010	+15.66210938	-3.27832031	-1.22167969	+9.44824219	-44.73632813	-81.14501953	+4872	+15.64892578	+0.00878906	-2.19726563	+42.84667969	-54.29443359	-37.92480469	+3592	+14.03173828	-4.74169922	-4.26269531	+41.81396484	-33.99169922	-66.46728516	+2956
+1458240975.54360010	+15.69287109	-3.23437500	-1.19091797	+9.29443359	-45.28564453	-81.21093750	+4912	+15.69287109	+0.06591797	-2.19287109	+43.65966797	-54.36035156	-38.93554688	+3608	+14.08007813	-4.70214844	-4.28906250	+41.87988281	-34.18945313	-66.81884766	+2976
+1458240975.54769990	+15.72802734	-3.18603516	-1.16015625	+9.16259766	-45.85693359	-81.27685547	+4948	+15.73242188	+0.12304688	-2.17529297	+44.53857422	-54.53613281	-40.03417969	+3632	+14.12402344	-4.66259766	-4.30224609	+41.96777344	-34.38720703	-67.23632813	+3000
+1458240975.55609990	+15.78515625	-3.09814453	-1.12060547	+8.81103516	-46.80175781	-81.27685547	+5020	+15.81152344	+0.23291016	-2.15771484	+46.01074219	-54.64599609	-41.85791016	+3668	+14.20751953	-4.57910156	-4.34619141	+42.09960938	-34.76074219	-67.82958984	+3056
+1458240975.56020000	+15.82031250	-3.05859375	-1.09423828	+8.61328125	-47.30712891	-81.32080078	+5056	+15.85107422	+0.28564453	-2.14013672	+46.75781250	-54.79980469	-42.82470703	+3688	+14.25585938	-4.54394531	-4.34619141	+42.20947266	-35.00244141	-68.26904297	+3080
+1458240975.56440000	+15.85107422	-3.01464844	-1.08544922	+8.41552734	-47.68066406	-81.25488281	+5088	+15.89062500	+0.34716797	-2.13134766	+47.39501953	-54.82177734	-43.57177734	+3708	+14.30859375	-4.49560547	-4.35937500	+42.29736328	-35.24414063	-68.51074219	+3112
+1458240975.56859990	+15.88183594	-2.98828125	-1.07226563	+8.10791016	-48.03222656	-81.16699219	+5120	+15.93017578	+0.38671875	-2.13134766	+47.90039063	-54.84375000	-44.27490234	+3724	+14.35693359	-4.45605469	-4.36816406	+42.36328125	-35.46386719	-68.77441406	+3136
+1458240975.57690000	+15.93896484	-2.93554688	-1.07666016	+7.42675781	-48.58154297	-80.90332031	+5176	+16.00048828	+0.47460938	-2.13134766	+48.77929688	-54.84375000	-45.50537109	+3760	+14.45800781	-4.35937500	-4.38574219	+42.51708984	-35.99121094	-69.21386719	+3192
+1458240975.58110000	+15.96533203	-2.92236328	-1.08544922	+6.96533203	-48.80126953	-80.72753906	+5200	+16.03125000	+0.50537109	-2.14013672	+49.06494141	-54.82177734	-45.98876953	+3776	+14.51074219	-4.31103516	-4.39892578	+42.56103516	-36.25488281	-69.34570313	+3216
+1458240975.58520010	+15.99609375	-2.90917969	-1.09863281	+6.50390625	-49.02099609	-80.55175781	+5220	+16.06201172	+0.53173828	-2.14453125	+49.35058594	-54.86572266	-46.51611328	+3788	+14.56347656	-4.26269531	-4.39453125	+42.64892578	-36.60644531	-69.56542969	+3240
+1458240975.58940010	+16.02246094	-2.89160156	-1.11181641	+6.10839844	-49.17480469	-80.33203125	+5240	+16.09716797	+0.56689453	-2.14453125	+49.63623047	-54.90966797	-46.95556641	+3808	+14.62060547	-4.20556641	-4.39453125	+42.75878906	-36.95800781	-69.71923828	+3260
+1458240975.59360000	+16.04882813	-2.87841797	-1.13378906	+5.64697266	-49.32861328	-80.11230469	+5256	+16.12792969	+0.59326172	-2.14892578	+49.85595703	-54.93164063	-47.41699219	+3824	+14.67333984	-4.15722656	-4.39013672	+42.82470703	-37.28759766	-69.89501953	+3280
+1458240975.59770010	+16.07519531	-2.86962891	-1.14697266	+5.20751953	-49.50439453	-79.91455078	+5272	+16.15429688	+0.61083984	-2.15332031	+50.05371094	-54.97558594	-47.85644531	+3840	+14.72607422	-4.11328125	-4.39013672	+42.89062500	-37.61718750	-70.09277344	+3292
+1458240975.60190010	+16.10156250	-2.85205078	-1.16015625	+4.79003906	-49.65820313	-79.69482422	+5288	+16.18505859	+0.64160156	-2.15771484	+50.27343750	-54.99755859	-48.20800781	+3860	+14.77880859	-4.05615234	-4.39013672	+42.97851563	-37.94677734	-70.20263672	+3308
+1458240975.60610010	+16.12792969	-2.84326172	-1.18212891	+4.32861328	-49.79003906	-79.47509766	+5300	+16.21582031	+0.66796875	-2.16650391	+50.42724609	-55.01953125	-48.55957031	+3880	+14.83593750	-4.00781250	-4.39453125	+43.04443359	-38.27636719	-70.31250000	+3316
+1458240975.61019990	+16.14990234	-2.83007813	-1.19970703	+3.86718750	-49.92187500	-79.23339844	+5308	+16.23779297	+0.68554688	-2.17529297	+50.58105469	-55.06347656	-48.88916016	+3900	+14.87988281	-3.95947266	-4.39892578	+43.08837891	-38.54003906	-70.37841797	+3320
+1458240975.61439990	+16.17626953	-2.81250000	-1.21289063	+3.47167969	-50.09765625	-79.01367188	+5320	+16.26855469	+0.71191406	-2.17529297	+50.80078125	-55.17333984	-49.30664063	+3920	+14.92382813	-3.90234375	-4.40332031	+43.17626953	-38.84765625	-70.48828125	+3328
+1458240975.61850000	+16.19824219	-2.79492188	-1.22607422	+3.07617188	-50.25146484	-78.81591797	+5328	+16.29052734	+0.73388672	-2.17089844	+51.02050781	-55.28320313	-49.72412109	+3944	+14.96777344	-3.86279297	-4.40771484	+43.22021484	-39.13330078	-70.64208984	+3328
+1458240975.62270000	+16.22021484	-2.77294922	-1.23046875	+2.70263672	-50.49316406	-78.61816406	+5336	+16.31689453	+0.75585938	-2.16650391	+51.26220703	-55.43701172	-50.16357422	+3968	+15.00292969	-3.81884766	-4.41210938	+43.26416016	-39.37500000	-70.77392578	+3332
+1458240975.63100000	+16.27294922	-2.71142578	-1.21728516	+2.17529297	-51.10839844	-78.28857422	+5360	+16.37841797	+0.81298828	-2.13574219	+51.92138672	-55.81054688	-51.15234375	+4020	+15.08642578	-3.74853516	-4.41650391	+43.41796875	-39.85839844	-71.23535156	+3332
+1458240975.63520000	+16.29052734	-2.68066406	-1.19970703	+1.93359375	-51.43798828	-78.15673828	+5372	+16.40478516	+0.84814453	-2.12255859	+52.31689453	-55.98632813	-51.65771484	+4048	+15.11718750	-3.71777344	-4.42968750	+43.46191406	-39.96826172	-71.41113281	+3336
+1458240975.63940000	+16.31250000	-2.64111328	-1.18212891	+1.73583984	-51.81152344	-78.04687500	+5392	+16.43115234	+0.88769531	-2.10498047	+52.73437500	-56.20605469	-52.18505859	+4076	+15.14355469	-3.68701172	-4.44287109	+43.52783203	-40.10009766	-71.60888672	+3344
+1458240975.64350010	+16.33447266	-2.60595703	-1.16455078	+1.53808594	-52.16308594	-77.91503906	+5408	+16.45751953	+0.92285156	-2.08300781	+53.12988281	-56.40380859	-52.71240234	+4104	+15.17431641	-3.66064453	-4.45605469	+43.57177734	-40.20996094	-71.82861328	+3348
+1458240975.64770010	+16.35205078	-2.56640625	-1.13378906	+1.36230469	-52.60253906	-77.80517578	+5432	+16.48388672	+0.95800781	-2.05664063	+53.56933594	-56.66748047	-53.28369141	+4132	+15.19628906	-3.63427734	-4.46484375	+43.61572266	-40.29785156	-72.04833984	+3356
+1458240975.65190010	+16.36962891	-2.52246094	-1.09863281	+1.23046875	-53.06396484	-77.69531250	+5456	+16.51464844	+0.99316406	-2.02587891	+54.05273438	-56.97509766	-53.89892578	+4164	+15.22265625	-3.60791016	-4.47363281	+43.72558594	-40.40771484	-72.33398438	+3368
+1458240975.65599990	+16.38281250	-2.48291016	-1.06347656	+1.07666016	-53.52539063	-77.60742188	+5484	+16.54101563	+1.02832031	-1.99072266	+54.53613281	-57.26074219	-54.53613281	+4192	+15.24462891	-3.59033203	-4.47802734	+43.81347656	-40.51757813	-72.66357422	+3380
+1458240975.66020010	+16.40039063	-2.44335938	-1.02392578	+0.96679688	-54.03076172	-77.54150391	+5512	+16.56738281	+1.06347656	-1.95996094	+55.01953125	-57.54638672	-55.17333984	+4220	+15.27099609	-3.57275391	-4.48242188	+43.90136719	-40.60546875	-73.01513672	+3400
+1458240975.66440010	+16.42236328	-2.39941406	-0.98876953	+0.85693359	-54.44824219	-77.43164063	+5544	+16.59375000	+1.09863281	-1.92919922	+55.45898438	-57.81005859	-55.72265625	+4248	+15.30175781	-3.55078125	-4.48681641	+43.98925781	-40.71533203	-73.27880859	+3416
+1458240975.66849990	+16.43554688	-2.36865234	-0.95361328	+0.68115234	-54.88769531	-77.34375000	+5572	+16.62011719	+1.13378906	-1.90283203	+55.89843750	-58.07373047	-56.25000000	+4276	+15.32812500	-3.53320313	-4.49560547	+44.07714844	-40.80322266	-73.56445313	+3440
+1458240975.67269990	+16.44873047	-2.33789063	-0.91845703	+0.48339844	-55.30517578	-77.23388672	+5600	+16.64208984	+1.16455078	-1.87207031	+56.33789063	-58.33740234	-56.82128906	+4300	+15.35009766	-3.51562500	-4.49560547	+44.14306641	-40.89111328	-73.87207031	+3464
+1458240975.67689990	+16.46191406	-2.30712891	-0.89208984	+0.30761719	-55.65673828	-77.10205078	+5628	+16.66406250	+1.19970703	-1.84570313	+56.75537109	-58.62304688	-57.34863281	+4328	+15.37646484	-3.48486328	-4.50000000	+44.23095703	-41.00097656	-74.09179688	+3492
+1458240975.68520000	+16.48828125	-2.26318359	-0.84814453	-0.21972656	-56.33789063	-76.77246094	+5680	+16.70800781	+1.22607422	-1.79296875	+57.28271484	-59.17236328	-58.24951172	+4372	+15.42480469	-3.43652344	-4.49560547	+44.38476563	-41.37451172	-74.57519531	+3548
+1458240975.68940000	+16.50146484	-2.23681641	-0.83935547	-0.48339844	-56.55761719	-76.55273438	+5704	+16.72558594	+1.24365234	-1.77539063	+57.52441406	-59.45800781	-58.64501953	+4396	+15.45556641	-3.40136719	-4.49560547	+44.47265625	-41.57226563	-74.75097656	+3580
+1458240975.69350000	+16.51464844	-2.23242188	-0.83056641	-0.85693359	-56.79931641	-76.33300781	+5724	+16.74755859	+1.25244141	-1.75341797	+57.74414063	-59.72167969	-59.04052734	+4416	+15.48193359	-3.37500000	-4.49121094	+44.51660156	-41.79199219	-74.90478516	+3604
+1458240975.69770000	+16.52783203	-2.23242188	-0.83056641	-1.23046875	-56.99707031	-76.11328125	+5740	+16.76074219	+1.26123047	-1.74023438	+57.85400391	-59.98535156	-59.34814453	+4440	+15.51269531	-3.34863281	-4.48242188	+44.56054688	-42.07763672	-75.12451172	+3632
+1458240975.70180010	+16.53662109	-2.22363281	-0.83935547	-1.60400391	-57.06298828	-75.87158203	+5756	+16.77392578	+1.27880859	-1.73583984	+57.98583984	-60.22705078	-59.56787109	+4460	+15.54785156	-3.31787109	-4.47802734	+44.58251953	-42.34130859	-75.19042969	+3656
+1458240975.70600010	+16.54980469	-2.22802734	-0.85253906	-2.02148438	-57.12890625	-75.60791016	+5768	+16.78710938	+1.27880859	-1.73144531	+57.98583984	-60.46875000	-59.74365234	+4476	+15.57861328	-3.28271484	-4.47802734	+44.56054688	-42.62695313	-75.21240234	+3676
+1458240975.71020010	+16.55859375	-2.22802734	-0.87451172	-2.48291016	-57.15087891	-75.30029297	+5784	+16.79150391	+1.27441406	-1.72705078	+57.91992188	-60.73242188	-59.85351563	+4496	+15.60498047	-3.24755859	-4.47802734	+44.53857422	-42.89062500	-75.23437500	+3692
+1458240975.71429990	+16.56298828	-2.22802734	-0.89648438	-2.90039063	-57.19482422	-75.01464844	+5796	+16.80468750	+1.27441406	-1.72265625	+57.91992188	-61.04003906	-60.02929688	+4520	+15.63134766	-3.20361328	-4.47363281	+44.56054688	-43.19824219	-75.23437500	+3708
+1458240975.71849990	+16.57177734	-2.23242188	-0.91845703	-3.36181641	-57.21679688	-74.70703125	+5808	+16.80908203	+1.27001953	-1.71386719	+57.91992188	-61.34765625	-60.20507813	+4544	+15.65771484	-3.17285156	-4.46923828	+44.53857422	-43.50585938	-75.23437500	+3716
+1458240975.72270010	+16.58056641	-2.23242188	-0.93603516	-3.77929688	-57.28271484	-74.42138672	+5812	+16.81787109	+1.26562500	-1.70947266	+57.83203125	-61.65527344	-60.31494141	+4564	+15.68408203	-3.14208984	-4.46484375	+44.51660156	-43.81347656	-75.25634766	+3724
+1458240975.72680000	+16.58935547	-2.23242188	-0.94921875	-4.17480469	-57.34863281	-74.13574219	+5820	+16.82666016	+1.26562500	-1.70068359	+57.85400391	-61.98486328	-60.46875000	+4588	+15.71044922	-3.11132813	-4.46044922	+44.47265625	-44.14306641	-75.30029297	+3728
+1458240975.73099990	+16.60253906	-2.23681641	-0.96679688	-4.54833984	-57.39257813	-73.89404297	+5824	+16.83544922	+1.26562500	-1.69189453	+57.89794922	-62.33642578	-60.62255859	+4612	+15.74121094	-3.08935547	-4.45605469	+44.42871094	-44.40673828	-75.32226563	+3728
+1458240975.73519990	+16.60253906	-2.23681641	-0.97558594	-4.89990234	-57.48046875	-73.65234375	+5824	+16.83544922	+1.26562500	-1.68310547	+57.91992188	-62.70996094	-60.77636719	+4636	+15.76318359	-3.06298828	-4.45166016	+44.38476563	-44.62646484	-75.34423828	+3728
+1458240975.73930000	+16.61132813	-2.23681641	-0.98437500	-5.22949219	-57.59033203	-73.43261719	+5828	+16.84423828	+1.27001953	-1.66992188	+57.98583984	-63.08349609	-60.97412109	+4660	+15.78076172	-3.03662109	-4.44726563	+44.36279297	-44.86816406	-75.38818359	+3724
+1458240975.74770000	+16.61572266	-2.21044922	-0.98876953	-5.73486328	-57.85400391	-72.99316406	+5836	+16.85742188	+1.27001953	-1.63476563	+58.20556641	-63.94042969	-61.45751953	+4712	+15.82031250	-2.99707031	-4.44726563	+44.34082031	-45.24169922	-75.49804688	+3720
+1458240975.75180010	+16.62451172	-2.19287109	-0.97119141	-5.93261719	-58.13964844	-72.77343750	+5840	+16.86621094	+1.27001953	-1.59960938	+58.51318359	-64.44580078	-61.89697266	+4740	+15.83349609	-2.98388672	-4.43847656	+44.36279297	-45.39550781	-75.69580078	+3716
+1458240975.75600000	+16.63330078	-2.17968750	-0.94921875	-6.10839844	-58.44726563	-72.61962891	+5852	+16.87939453	+1.27880859	-1.56005859	+58.90869141	-64.95117188	-62.40234375	+4768	+15.85107422	-2.97949219	-4.42968750	+44.40673828	-45.52734375	-75.93750000	+3712
+1458240975.76020000	+16.63769531	-2.16210938	-0.91406250	-6.26220703	-58.84277344	-72.46582031	+5860	+16.89257813	+1.28320313	-1.52050781	+59.39208984	-65.45654297	-62.99560547	+4796	+15.86425781	-2.97509766	-4.42529297	+44.45068359	-45.61523438	-76.17919922	+3712
+1458240975.76430010	+16.64648438	-2.14013672	-0.87890625	-6.39404297	-59.19433594	-72.33398438	+5876	+16.90576172	+1.29199219	-1.48095703	+59.80957031	-65.91796875	-63.50097656	+4824	+15.87744141	-2.97070313	-4.41650391	+44.51660156	-45.70312500	-76.46484375	+3716
+1458240975.76850010	+16.65527344	-2.11376953	-0.84375000	-6.45996094	-59.54589844	-72.22412109	+5888	+16.91894531	+1.30078125	-1.44140625	+60.24902344	-66.42333984	-64.02832031	+4848	+15.89941406	-2.97070313	-4.40771484	+44.58251953	-45.76904297	-76.75048828	+3724
+1458240975.77259990	+16.65527344	-2.09179688	-0.80859375	-6.52587891	-59.87548828	-72.11425781	+5904	+16.92773438	+1.30957031	-1.39306641	+60.86425781	-66.92871094	-64.75341797	+4876	+15.90820313	-2.97070313	-4.40332031	+44.64843750	-45.79101563	-77.03613281	+3732
+1458240975.77679990	+16.65966797	-2.06542969	-0.76904297	-6.59179688	-60.24902344	-71.98242188	+5924	+16.93652344	+1.31396484	-1.34912109	+61.34765625	-67.34619141	-65.30273438	+4900	+15.92138672	-2.96191406	-4.39453125	+44.75830078	-45.83496094	-77.32177734	+3744
+1458240975.78099990	+16.66406250	-2.04785156	-0.73388672	-6.72363281	-60.62255859	-71.82861328	+5944	+16.94531250	+1.32275391	-1.30517578	+61.89697266	-67.80761719	-65.93994141	+4924	+15.92578125	-2.96191406	-4.38574219	+44.84619141	-45.87890625	-77.60742188	+3760
+1458240975.78510000	+16.67285156	-2.02587891	-0.68554688	-6.87744141	-61.06201172	-71.69677734	+5964	+16.95849609	+1.32714844	-1.26123047	+62.51220703	-68.26904297	-66.68701172	+4944	+15.93896484	-2.96191406	-4.37255859	+44.95605469	-45.94482422	-77.91503906	+3780
+1458240975.78930000	+16.68164063	-2.00830078	-0.64599609	-6.98730469	-61.45751953	-71.54296875	+5984	+16.96728516	+1.33154297	-1.22167969	+62.97363281	-68.66455078	-67.23632813	+4968	+15.95214844	-2.95312500	-4.36376953	+45.04394531	-46.01074219	-78.17871094	+3800
+1458240975.79349990	+16.68603516	-1.99511719	-0.60205078	-7.14111328	-61.83105469	-71.41113281	+6004	+16.97167969	+1.33593750	-1.18212891	+63.47900391	-69.06005859	-67.82958984	+4988	+15.96533203	-2.95312500	-4.35498047	+45.10986328	-46.07666016	-78.42041016	+3824
+1458240975.79760000	+16.69482422	-1.98632813	-0.57128906	-7.27294922	-62.13867188	-71.32324219	+6020	+16.98046875	+1.34033203	-1.14257813	+64.02832031	-69.45556641	-68.48876953	+5008	+15.97851563	-2.95312500	-4.33740234	+45.19775391	-46.18652344	-78.72802734	+3848
+1458240975.80180000	+16.69921875	-1.97314453	-0.54931641	-7.36083984	-62.35839844	-71.21337891	+6040	+16.98486328	+1.34033203	-1.11621094	+64.33593750	-69.76318359	-68.86230469	+5024	+15.99609375	-2.93994141	-4.32861328	+45.21972656	-46.27441406	-78.81591797	+3876
+1458240975.80600000	+16.69921875	-1.97753906	-0.53173828	-7.55859375	-62.57812500	-71.08154297	+6056	+16.98925781	+1.34033203	-1.09423828	+64.57763672	-70.07080078	-69.19189453	+5040	+16.00488281	-2.93115234	-4.31982422	+45.19775391	-46.38427734	-78.88183594	+3904
+1458240975.81010010	+16.70361328	-1.98632813	-0.52734375	-7.73437500	-62.68798828	-71.01562500	+6068	+16.99365234	+1.33593750	-1.07226563	+64.77539063	-70.37841797	-69.52148438	+5056	+16.01806641	-2.92236328	-4.31103516	+45.17578125	-46.56005859	-78.96972656	+3928
+1458240975.81850000	+16.70800781	-2.00390625	-0.51855469	-8.04199219	-63.01757813	-70.90576172	+6096	+16.99365234	+1.32714844	-1.04589844	+64.84130859	-70.86181641	-69.74121094	+5092	+16.04003906	-2.88720703	-4.30664063	+45.02197266	-46.82373047	-78.77197266	+3972
+1458240975.82259990	+16.71679688	-2.02148438	-0.52734375	-8.12988281	-63.08349609	-70.94970703	+6108	+16.99365234	+1.31835938	-1.04150391	+64.73144531	-71.10351563	-69.71923828	+5108	+16.05322266	-2.86962891	-4.29785156	+44.93408203	-47.04345703	-78.72802734	+3992
+1458240975.82680010	+16.72119141	-2.03466797	-0.53613281	-8.10791016	-63.19335938	-71.01562500	+6120	+16.99365234	+1.30957031	-1.04150391	+64.48974609	-71.32324219	-69.56542969	+5124	+16.06640625	-2.85205078	-4.29345703	+44.84619141	-47.21923828	-78.59619141	+4008
+1458240975.83100010	+16.72558594	-2.05664063	-0.54492188	-8.06396484	-63.30322266	-71.21337891	+6128	+16.99804688	+1.29638672	-1.04589844	+64.16015625	-71.54296875	-69.32373047	+5144	+16.07958984	-2.83886719	-4.28906250	+44.69238281	-47.41699219	-78.44238281	+4024
+1458240975.83509990	+16.72558594	-2.08300781	-0.57568359	-7.88818359	-63.28125000	-71.54296875	+6144	+16.99804688	+1.28320313	-1.05029297	+63.83056641	-71.76269531	-69.12597656	+5160	+16.09277344	-2.82568359	-4.28466797	+44.51660156	-47.61474609	-78.26660156	+4032
+1458240975.83929990	+16.72998047	-2.09619141	-0.59326172	-7.62451172	-63.39111328	-71.85058594	+6148	+16.99804688	+1.27001953	-1.05468750	+63.50097656	-71.98242188	-68.86230469	+5180	+16.10156250	-2.81250000	-4.28466797	+44.34082031	-47.76855469	-78.04687500	+4036
+1458240975.84349990	+16.73437500	-2.11816406	-0.60644531	-7.29492188	-63.50097656	-72.24609375	+6156	+17.00244141	+1.25683594	-1.05908203	+63.10546875	-72.20214844	-68.55468750	+5200	+16.11474609	-2.79931641	-4.28466797	+44.12109375	-47.92236328	-77.78320313	+4040
+1458240975.84760000	+16.73437500	-2.14013672	-0.63720703	-6.83349609	-63.54492188	-72.79541016	+6164	+17.00244141	+1.24365234	-1.06787109	+62.60009766	-72.44384766	-68.11523438	+5216	+16.12353516	-2.77734375	-4.28466797	+43.92333984	-48.09814453	-77.51953125	+4040
+1458240975.85180000	+16.73876953	-2.15332031	-0.64160156	-6.24023438	-63.85253906	-73.41064453	+6164	+17.00683594	+1.23046875	-1.07226563	+62.16064453	-72.72949219	-67.78564453	+5236	+16.12792969	-2.76416016	-4.28466797	+43.74755859	-48.25195313	-77.29980469	+4040
+1458240975.85590000	+16.74316406	-2.16650391	-0.64599609	-5.47119141	-64.18212891	-74.15771484	+6168	+17.01123047	+1.21728516	-1.07226563	+61.74316406	-73.01513672	-67.47802734	+5256	+16.13671875	-2.75097656	-4.28027344	+43.59375000	-48.38378906	-77.12402344	+4036
+1458240975.86010000	+16.74755859	-2.17968750	-0.65039063	-4.57031250	-64.44580078	-75.08056641	+6168	+17.01562500	+1.19970703	-1.07226563	+61.36962891	-73.34472656	-67.19238281	+5276	+16.14550781	-2.74218750	-4.27587891	+43.41796875	-48.51562500	-76.94824219	+4032
+1458240975.86430000	+16.75634766	-2.17968750	-0.64160156	-3.36181641	-64.95117188	-76.20117188	+6164	+17.02880859	+1.18652344	-1.06347656	+61.12792969	-73.74023438	-67.06054688	+5296	+16.14990234	-2.73779297	-4.27148438	+43.26416016	-48.62548828	-76.83837891	+4028
+1458240975.86840010	+16.76513672	-2.17968750	-0.62841797	-2.04345703	-65.41259766	-77.40966797	+6164	+17.03759766	+1.17333984	-1.04589844	+61.01806641	-74.15771484	-67.06054688	+5312	+16.15869141	-2.73339844	-4.26708984	+43.08837891	-48.71337891	-76.72851563	+4020
+1458240975.87260010	+16.76513672	-2.17089844	-0.61523438	-0.57128906	-65.83007813	-78.75000000	+6168	+17.04638672	+1.16894531	-1.02832031	+61.01806641	-74.57519531	-67.10449219	+5328	+16.16748047	-2.73339844	-4.26269531	+42.95654297	-48.75732422	-76.64062500	+4012
+1458240975.87680010	+16.76953125	-2.16210938	-0.58007813	+1.05468750	-66.44531250	-80.24414063	+6176	+17.05957031	+1.16015625	-1.00195313	+61.25976563	-75.05859375	-67.45605469	+5344	+16.17187500	-2.73779297	-4.25830078	+42.84667969	-48.77929688	-76.61865234	+4008
+1458240975.88509990	+16.77392578	-2.11816406	-0.50976563	+4.87792969	-67.60986328	-83.64990234	+6200	+17.07714844	+1.16455078	-0.94042969	+61.96289063	-76.04736328	-68.22509766	+5376	+16.18066406	-2.74218750	-4.25390625	+42.67089844	-48.77929688	-76.64062500	+4004
+1458240975.88930010	+16.78271484	-2.09619141	-0.46142578	+7.05322266	-68.26904297	-85.62744141	+6212	+17.08593750	+1.16894531	-0.90527344	+62.55615234	-76.64062500	-68.88427734	+5392	+16.18505859	-2.74658203	-4.24511719	+42.64892578	-48.75732422	-76.72851563	+4004
+1458240975.89340000	+16.78710938	-2.06982422	-0.41308594	+9.44824219	-68.88427734	-87.82470703	+6228	+17.09912109	+1.16894531	-0.86572266	+63.39111328	-77.23388672	-69.76318359	+5408	+16.18945313	-2.75537109	-4.23193359	+42.64892578	-48.75732422	-76.88232422	+4008
+1458240975.89759990	+16.79150391	-2.03906250	-0.36035156	+12.04101563	-69.49951172	-90.19775391	+6248	+17.10791016	+1.17333984	-0.83056641	+64.22607422	-77.80517578	-70.66406250	+5420	+16.19384766	-2.76855469	-4.21875000	+42.64892578	-48.73535156	-77.03613281	+4016
+1458240975.90179990	+16.79589844	-2.01708984	-0.31640625	+14.63378906	-69.98291016	-92.61474609	+6264	+17.11669922	+1.17773438	-0.78662109	+65.56640625	-78.44238281	-72.04833984	+5432	+16.19824219	-2.77734375	-4.20996094	+42.64892578	-48.69140625	-77.21191406	+4028
+1458240975.90590000	+16.80029297	-1.98632813	-0.27246094	+17.31445313	-70.42236328	-95.11962891	+6280	+17.12548828	+1.18652344	-0.73828125	+67.12646484	-79.07958984	-73.60839844	+5444	+16.20263672	-2.78613281	-4.20117188	+42.64892578	-48.64746094	-77.38769531	+4040
+1458240975.91010000	+16.80468750	-1.95556641	-0.23730469	+20.06103516	-70.77392578	-97.64648438	+6300	+17.12988281	+1.19970703	-0.71191406	+68.24707031	-79.65087891	-74.72900391	+5456	+16.20703125	-2.79492188	-4.18798828	+42.67089844	-48.60351563	-77.56347656	+4056
+1458240975.91430000	+16.80029297	-1.93359375	-0.21093750	+22.71972656	-71.05957031	-100.19531250	+6312	+17.13427734	+1.20849609	-0.68115234	+69.91699219	-80.33203125	-76.39892578	+5464	+16.21582031	-2.79931641	-4.17919922	+42.71484375	-48.58154297	-77.73925781	+4072
+1458240975.91840000	+16.80029297	-1.91162109	-0.18457031	+25.40039063	-71.27929688	-102.76611328	+6328	+17.13427734	+1.21289063	-0.65478516	+71.74072266	-80.96923828	-78.28857422	+5476	+16.21582031	-2.80371094	-4.16162109	+42.75878906	-48.55957031	-77.93701172	+4092
+1458240975.92260000	+16.80908203	-1.89404297	-0.15820313	+28.12500000	-71.49902344	-105.40283203	+6340	+17.13867188	+1.20849609	-0.63720703	+73.14697266	-81.56250000	-79.73876953	+5480	+16.22021484	-2.81250000	-4.14843750	+42.78076172	-48.55957031	-78.11279297	+4112
+1458240975.92670010	+16.80908203	-1.88525391	-0.14941406	+30.49804688	-71.52099609	-107.77587891	+6348	+17.13867188	+1.20410156	-0.62402344	+75.32226563	-82.26562500	-82.00195313	+5488	+16.22900391	-2.81689453	-4.13085938	+42.80273438	-48.58154297	-78.28857422	+4136
+1458240975.93510010	+16.81347656	-1.88085938	-0.14501953	+34.91455078	-71.47705078	-112.28027344	+6356	+17.13427734	+1.18652344	-0.60644531	+79.93652344	-83.49609375	-86.81396484	+5496	+16.24218750	-2.81689453	-4.10449219	+42.82470703	-48.64746094	-78.55224609	+4176
+1458240975.93919990	+16.80468750	-1.88964844	-0.16259766	+36.58447266	-71.27929688	-114.06005859	+6364	+17.13427734	+1.17333984	-0.60644531	+83.21044922	-84.15527344	-90.19775391	+5500	+16.25097656	-2.81689453	-4.09130859	+42.78076172	-48.69140625	-78.59619141	+4192
+1458240975.94339990	+16.80029297	-1.90283203	-0.18896484	+38.12255859	-71.08154297	-115.72998047	+6368	+17.12988281	+1.16015625	-0.60205078	+86.81396484	-84.72656250	-93.93310547	+5504	+16.25537109	-2.80810547	-4.08251953	+42.71484375	-48.75732422	-78.61816406	+4208
+1458240975.94759990	+16.80029297	-1.91162109	-0.21093750	+39.68261719	-70.90576172	-117.39990234	+6376	+17.12548828	+1.14697266	-0.61083984	+90.28564453	-85.27587891	-97.51464844	+5512	+16.25976563	-2.80371094	-4.07812500	+42.64892578	-48.84521484	-78.57421875	+4224
+1458240975.95170000	+16.79589844	-1.92919922	-0.23730469	+41.02294922	-70.66406250	-118.89404297	+6380	+17.12109375	+1.12060547	-0.62402344	+94.87792969	-85.84716797	-102.30468750	+5520	+16.26855469	-2.79931641	-4.06933594	+42.56103516	-48.91113281	-78.53027344	+4236
+1458240975.95590000	+16.78710938	-1.94677734	-0.26367188	+42.29736328	-70.40039063	-120.34423828	+6384	+17.11230469	+1.10302734	-0.63720703	+100.54687500	-86.33056641	-108.17138672	+5528	+16.26855469	-2.79052734	-4.06494141	+42.45117188	-48.99902344	-78.48632813	+4244
+1458240975.96009990	+16.78710938	-1.96435547	-0.28125000	+43.68164063	-70.22460938	-121.88232422	+6388	+17.11230469	+1.08105469	-0.64599609	+108.78662109	-86.74804688	-116.60888672	+5536	+16.27294922	-2.78613281	-4.05615234	+42.36328125	-49.08691406	-78.44238281	+4252
+1458240975.96420000	+16.78271484	-1.98193359	-0.30761719	+44.71435547	-69.96093750	-123.11279297	+6392	+17.10791016	+1.05908203	-0.65039063	+118.43261719	-87.09960938	-126.47460938	+5544	+16.28173828	-2.78173828	-4.04736328	+42.25341797	-49.19677734	-78.37646484	+4256
+1458240975.96840000	+16.77832031	-1.99951172	-0.33398438	+45.72509766	-69.67529297	-124.27734375	+6392	+17.09912109	+1.04589844	-0.65917969	+130.25390625	-87.34130859	-138.47167969	+5552	+16.28613281	-2.77294922	-4.04296875	+42.14355469	-49.28466797	-78.31054688	+4256
+1458240975.97260000	+16.77392578	-2.01269531	-0.34716797	+46.86767578	-69.47753906	-125.59570313	+6392	+17.09912109	+1.02832031	-0.65917969	+144.25048828	-87.40722656	-152.64404297	+5560	+16.29052734	-2.76855469	-4.03857422	+42.01171875	-49.35058594	-78.24462891	+4256
+1458240975.97670010	+16.76953125	-2.02587891	-0.36474609	+47.81250000	-69.23583984	-126.69433594	+6396	+17.09912109	+1.01074219	-0.66796875	+157.06054688	-87.38525391	-165.62988281	+5572	+16.29492188	-2.75976563	-4.03857422	+41.87988281	-49.39453125	-78.15673828	+4256
+1458240975.98510000	+16.76074219	-2.02148438	-0.36914063	+50.16357422	-68.92822266	-129.22119141	+6392	+17.09912109	+0.99316406	-0.67236328	+179.89013672	-86.90185547	+171.23291016	+5584	+16.29931641	-2.74658203	-4.02978516	+41.66015625	-49.48242188	-78.02490234	+4252
+1458240975.98920010	+16.76074219	-2.02148438	-0.35156250	+51.37207031	-68.81835938	-130.53955078	+6396	+17.09912109	+0.98876953	-0.67236328	-171.84814453	-86.52832031	+162.86132813	+5588	+16.29931641	-2.74218750	-4.02539063	+41.57226563	-49.50439453	-78.02490234	+4248
+1458240975.99340010	+16.76513672	-2.00390625	-0.33837891	+52.62451172	-68.70849609	-131.81396484	+6396	+17.09912109	+0.98437500	-0.67236328	-165.38818359	-86.11083984	+156.29150391	+5592	+16.29931641	-2.73779297	-4.02099609	+41.50634766	-49.52636719	-78.09082031	+4244
+1458240975.99760010	+16.76513672	-1.98193359	-0.30322266	+54.11865234	-68.68652344	-133.35205078	+6404	+17.10351563	+0.97998047	-0.65478516	-160.70800781	-85.53955078	+151.50146484	+5596	+16.29931641	-2.73779297	-4.01220703	+41.48437500	-49.50439453	-78.15673828	+4240
+1458240976.00169990	+16.76513672	-1.96435547	-0.27685547	+55.19531250	-68.57666016	-134.42871094	+6408	+17.10791016	+0.98437500	-0.64160156	-156.55517578	-85.07812500	+147.28271484	+5600	+16.29931641	-2.73779297	-4.00781250	+41.44042969	-49.48242188	-78.24462891	+4236
+1458240976.01000000	+16.77392578	-1.91162109	-0.21093750	+57.63427734	-68.51074219	-136.84570313	+6424	+17.11669922	+0.98876953	-0.61523438	-150.68847656	-84.00146484	+141.32812500	+5600	+16.29931641	-2.73779297	-3.99902344	+41.44042969	-49.37255859	-78.48632813	+4236
+1458240976.01420000	+16.77392578	-1.88525391	-0.17138672	+58.73291016	-68.48876953	-137.96630859	+6432	+17.12109375	+0.99755859	-0.60205078	-148.40332031	-83.47412109	+139.06494141	+5600	+16.29931641	-2.73779297	-3.99023438	+41.44042969	-49.28466797	-78.61816406	+4240
+1458240976.01840000	+16.77832031	-1.85888672	-0.13183594	+59.83154297	-68.48876953	-139.06494141	+6440	+17.12109375	+0.99755859	-0.58447266	-146.55761719	-82.96875000	+137.17529297	+5600	+16.29492188	-2.73779297	-3.98583984	+41.48437500	-49.21875000	-78.77197266	+4244
+1458240976.02250000	+16.78271484	-1.82812500	-0.09228516	+60.90820313	-68.51074219	-140.11962891	+6448	+17.12548828	+0.99755859	-0.56250000	-145.15136719	-82.39746094	+135.72509766	+5600	+16.29052734	-2.73339844	-3.98144531	+41.50634766	-49.15283203	-78.92578125	+4252
+1458240976.03090000	+16.78710938	-1.77978516	-0.04394531	+62.29248047	-68.46679688	-141.48193359	+6456	+17.12988281	+1.00634766	-0.53613281	-142.18505859	-81.43066406	+132.78076172	+5596	+16.28613281	-2.73339844	-3.96386719	+41.59423828	-49.02099609	-79.27734375	+4268
+1458240976.03500010	+16.79589844	-1.76220703	-0.02636719	+62.86376953	-68.46679688	-142.07519531	+6460	+17.12988281	+1.00634766	-0.52294922	-141.24023438	-80.94726563	+131.85791016	+5592	+16.28613281	-2.73339844	-3.95947266	+41.59423828	-48.95507813	-79.43115234	+4280
+1458240976.03920010	+16.79589844	-1.74902344	-0.01757813	+63.08349609	-68.44482422	-142.33886719	+6460	+17.12548828	+1.00634766	-0.51416016	-140.07568359	-80.52978516	+130.69335938	+5588	+16.28613281	-2.72900391	-3.95947266	+41.59423828	-48.86718750	-79.51904297	+4292
+1458240976.04340000	+16.80029297	-1.74462891	-0.01318359	+63.19335938	-68.42285156	-142.55859375	+6460	+17.12548828	+1.00634766	-0.50976563	-139.04296875	-80.13427734	+129.68261719	+5584	+16.28173828	-2.72021484	-3.95947266	+41.55029297	-48.82324219	-79.54101563	+4304
+1458240976.04749990	+16.79589844	-1.74902344	-0.02197266	+63.03955078	-68.40087891	-142.51464844	+6456	+17.11669922	+1.00195313	-0.50976563	-138.09814453	-79.76074219	+128.71582031	+5584	+16.27734375	-2.71582031	-3.95947266	+41.48437500	-48.77929688	-79.54101563	+4316
+1458240976.05170010	+16.79589844	-1.74902344	-0.03515625	+62.84179688	-68.35693359	-142.42675781	+6456	+17.11230469	+0.99755859	-0.51416016	-137.08740234	-79.43115234	+127.70507813	+5580	+16.27734375	-2.70703125	-3.96386719	+41.39648438	-48.77929688	-79.47509766	+4328
+1458240976.05590010	+16.79150391	-1.76220703	-0.05273438	+62.57812500	-68.33496094	-142.33886719	+6456	+17.10351563	+0.98876953	-0.51855469	-136.27441406	-79.10156250	+126.89208984	+5580	+16.27294922	-2.69824219	-3.96826172	+41.28662109	-48.77929688	-79.38720703	+4340
+1458240976.05999990	+16.79589844	-1.77978516	-0.08349609	+62.07275391	-68.26904297	-141.96533203	+6460	+17.09912109	+0.97998047	-0.52294922	-135.61523438	-78.79394531	+126.21093750	+5580	+16.26855469	-2.68945313	-3.97265625	+41.13281250	-48.82324219	-79.27734375	+4348
+1458240976.06419990	+16.79589844	-1.79296875	-0.12304688	+61.41357422	-68.20312500	-141.45996094	+6464	+17.09033203	+0.97119141	-0.53613281	-134.69238281	-78.55224609	+125.28808594	+5580	+16.26855469	-2.68066406	-3.97705078	+41.00097656	-48.86718750	-79.12353516	+4356
+1458240976.06839990	+16.79589844	-1.82373047	-0.16259766	+60.64453125	-68.11523438	-140.91064453	+6468	+17.08154297	+0.96240234	-0.55371094	-133.87939453	-78.33251953	+124.47509766	+5584	+16.26855469	-2.66748047	-3.98144531	+40.82519531	-48.91113281	-78.94775391	+4360
+1458240976.07250000	+16.78710938	-1.85009766	-0.20654297	+59.87548828	-68.02734375	-140.36132813	+6476	+17.07275391	+0.95800781	-0.56689453	-133.22021484	-78.11279297	+123.79394531	+5584	+16.26855469	-2.65869141	-3.99462891	+40.62744141	-48.95507813	-78.72802734	+4364
+1458240976.07670000	+16.78271484	-1.87207031	-0.23730469	+59.34814453	-67.98339844	-140.03173828	+6480	+17.06396484	+0.94921875	-0.58447266	-132.51708984	-77.91503906	+123.09082031	+5588	+16.26416016	-2.64990234	-4.00341797	+40.42968750	-48.99902344	-78.50830078	+4364
+1458240976.08500000	+16.77392578	-1.92041016	-0.30761719	+58.11767578	-67.89550781	-139.21875000	+6484	+17.04199219	+0.92285156	-0.61083984	-131.52832031	-77.49755859	+122.05810547	+5596	+16.25976563	-2.62792969	-4.02099609	+39.99023438	-49.10888672	-78.02490234	+4360
+1458240976.08920000	+16.76953125	-1.93798828	-0.33398438	+57.65625000	-67.85156250	-138.93310547	+6484	+17.03759766	+0.91406250	-0.61962891	-131.04492188	-77.29980469	+121.57470703	+5600	+16.25537109	-2.61914063	-4.02978516	+39.77050781	-49.19677734	-77.78320313	+4356
+1458240976.09330010	+16.76513672	-1.95556641	-0.36474609	+57.19482422	-67.80761719	-138.64746094	+6484	+17.02880859	+0.91406250	-0.62841797	-130.58349609	-77.10205078	+121.17919922	+5600	+16.25097656	-2.61035156	-4.03417969	+39.57275391	-49.26269531	-77.58544922	+4348
+1458240976.09750010	+16.76074219	-1.97314453	-0.38232422	+56.86523438	-67.80761719	-138.51562500	+6484	+17.02441406	+0.91406250	-0.63281250	-130.34179688	-76.90429688	+121.00341797	+5604	+16.25097656	-2.60156250	-4.04296875	+39.37500000	-49.32861328	-77.38769531	+4336
+1458240976.10170010	+16.76074219	-1.98632813	-0.39990234	+56.60156250	-67.78564453	-138.40576172	+6480	+17.01562500	+0.90966797	-0.63720703	-129.99023438	-76.72851563	+120.71777344	+5604	+16.24658203	-2.59277344	-4.04736328	+39.17724609	-49.41650391	-77.21191406	+4328
+1458240976.10579990	+16.76074219	-1.99072266	-0.41308594	+56.35986328	-67.78564453	-138.31787109	+6476	+17.01123047	+0.90966797	-0.64599609	-129.68261719	-76.55273438	+120.43212891	+5608	+16.24658203	-2.58398438	-4.05615234	+38.97949219	-49.46044922	-77.05810547	+4316
+1458240976.10999990	+16.75634766	-1.99072266	-0.41308594	+56.33789063	-67.80761719	-138.40576172	+6472	+17.00244141	+0.90527344	-0.63720703	-129.68261719	-76.31103516	+120.49804688	+5612	+16.24218750	-2.57958984	-4.06494141	+38.82568359	-49.48242188	-76.94824219	+4304
+1458240976.11420010	+16.75195313	-1.98632813	-0.40429688	+56.51367188	-67.87353516	-138.66943359	+6468	+17.00244141	+0.90966797	-0.62841797	-129.57275391	-76.09130859	+120.49804688	+5612	+16.23779297	-2.57080078	-4.06933594	+38.71582031	-49.50439453	-76.88232422	+4292
+1458240976.11830000	+16.75195313	-1.97314453	-0.39111328	+56.82128906	-67.96142578	-139.02099609	+6464	+16.99804688	+0.92285156	-0.61962891	-129.37500000	-75.84960938	+120.45410156	+5616	+16.22900391	-2.57080078	-4.07373047	+38.62792969	-49.50439453	-76.88232422	+4284
+1458240976.12249990	+16.75195313	-1.95117188	-0.36914063	+57.21679688	-68.04931641	-139.46044922	+6468	+16.99804688	+0.93603516	-0.60644531	-129.28710938	-75.62988281	+120.54199219	+5620	+16.22460938	-2.56640625	-4.07373047	+38.56201172	-49.50439453	-76.92626953	+4272
+1458240976.12669990	+16.75634766	-1.92919922	-0.34277344	+57.65625000	-68.13720703	-139.89990234	+6468	+16.99804688	+0.95361328	-0.59326172	-129.13330078	-75.41015625	+120.56396484	+5620	+16.22460938	-2.56640625	-4.07373047	+38.54003906	-49.50439453	-76.99218750	+4264
+1458240976.13500000	+16.76513672	-1.87646484	-0.29443359	+58.62304688	-68.29101563	-140.82275391	+6472	+16.99365234	+0.97558594	-0.57128906	-128.97949219	-75.01464844	+120.73974609	+5616	+16.21582031	-2.56201172	-4.07373047	+38.54003906	-49.46044922	-77.23388672	+4252
+1458240976.13920000	+16.76513672	-1.84570313	-0.26806641	+59.15039063	-68.35693359	-141.32812500	+6476	+16.99365234	+0.97998047	-0.56689453	-128.91357422	-74.99267578	+120.71777344	+5612	+16.21582031	-2.56201172	-4.07812500	+38.54003906	-49.39453125	-77.34375000	+4252
+1458240976.14330010	+16.76953125	-1.81494141	-0.24169922	+59.67773438	-68.42285156	-141.78955078	+6480	+16.99365234	+0.98437500	-0.56689453	-128.80371094	-74.92675781	+120.69580078	+5604	+16.20703125	-2.56201172	-4.08691406	+38.54003906	-49.32861328	-77.45361328	+4252
+1458240976.14750000	+16.77392578	-1.78417969	-0.22412109	+60.07324219	-68.46679688	-142.11914063	+6480	+16.99365234	+0.99316406	-0.56250000	-128.64990234	-74.83886719	+120.62988281	+5600	+16.20263672	-2.55761719	-4.09130859	+38.54003906	-49.26269531	-77.54150391	+4252
+1458240976.15170000	+16.77832031	-1.75341797	-0.21093750	+60.49072266	-68.48876953	-142.44873047	+6484	+16.99365234	+1.00195313	-0.56250000	-128.47412109	-74.75097656	+120.58593750	+5592	+16.19824219	-2.55761719	-4.10009766	+38.51806641	-49.17480469	-77.65136719	+4256
+1458240976.16000010	+16.79150391	-1.70947266	-0.19335938	+61.04003906	-68.48876953	-142.95410156	+6476	+16.99365234	+1.01953125	-0.55810547	-128.05664063	-74.55322266	+120.43212891	+5580	+16.18945313	-2.54882813	-4.11767578	+38.49609375	-49.04296875	-77.82714844	+4272
+1458240976.16409990	+16.80029297	-1.69189453	-0.20214844	+61.06201172	-68.42285156	-142.93212891	+6476	+16.99365234	+1.03710938	-0.56250000	-127.66113281	-74.44335938	+120.23437500	+5572	+16.18505859	-2.54003906	-4.13085938	+38.43017578	-48.97705078	-77.82714844	+4280
+1458240976.16829990	+16.80468750	-1.68750000	-0.21972656	+60.95214844	-68.33496094	-142.82226563	+6472	+16.99365234	+1.04589844	-0.57128906	-127.26562500	-74.33349609	+120.01464844	+5564	+16.18066406	-2.53125000	-4.14843750	+38.34228516	-48.91113281	-77.76123047	+4288
+1458240976.17249990	+16.80908203	-1.68310547	-0.24609375	+60.66650391	-68.20312500	-142.53662109	+6468	+16.98925781	+1.05029297	-0.58007813	-126.80419922	-74.26757813	+119.70703125	+5556	+16.17626953	-2.52685547	-4.16601563	+38.21044922	-48.84521484	-77.67333984	+4296
+1458240976.17660000	+16.81347656	-1.68310547	-0.27685547	+60.38085938	-68.07128906	-142.25097656	+6464	+16.98925781	+1.05908203	-0.59765625	-126.16699219	-74.17968750	+119.28955078	+5548	+16.17187500	-2.51367188	-4.18798828	+38.07861328	-48.77929688	-77.51953125	+4304
+1458240976.18080000	+16.81347656	-1.69189453	-0.30761719	+60.02929688	-67.91748047	-141.96533203	+6460	+16.98046875	+1.06787109	-0.61962891	-125.52978516	-74.11376953	+118.82812500	+5544	+16.16748047	-2.50048828	-4.20996094	+37.90283203	-48.73535156	-77.29980469	+4312
+1458240976.18499990	+16.81787109	-1.70507813	-0.35156250	+59.50195313	-67.74169922	-141.52587891	+6460	+16.97607422	+1.07226563	-0.64599609	-124.82666016	-74.04785156	+118.32275391	+5536	+16.16308594	-2.48730469	-4.23632813	+37.72705078	-48.71337891	-77.05810547	+4316
+1458240976.19330000	+16.82226563	-1.72705078	-0.45263672	+58.42529297	-67.32421875	-140.53710938	+6456	+16.95849609	+1.08544922	-0.71191406	-123.15673828	-73.93798828	+117.02636719	+5528	+16.14990234	-2.45654297	-4.28027344	+37.35351563	-48.64746094	-76.55273438	+4316
+1458240976.19750000	+16.82666016	-1.74023438	-0.50976563	+57.87597656	-67.08251953	-140.05371094	+6452	+16.94970703	+1.08984375	-0.74707031	-122.36572266	-73.91601563	+116.41113281	+5528	+16.14550781	-2.43896484	-4.30664063	+37.15576172	-48.62548828	-76.28906250	+4312
+1458240976.20160010	+16.82666016	-1.75341797	-0.56689453	+57.28271484	-66.81884766	-139.50439453	+6448	+16.94091797	+1.08984375	-0.78662109	-121.42089844	-73.89404297	+115.62011719	+5528	+16.14111328	-2.41699219	-4.33740234	+36.95800781	-48.58154297	-75.98144531	+4308
+1458240976.20580010	+16.83105469	-1.76220703	-0.62841797	+56.71142578	-66.53320313	-138.97705078	+6444	+16.93212891	+1.09863281	-0.83056641	-120.45410156	-73.89404297	+114.80712891	+5528	+16.13671875	-2.39501953	-4.36376953	+36.73828125	-48.53759766	-75.67382813	+4300
+1458240976.21000000	+16.83544922	-1.76660156	-0.69433594	+56.16210938	-66.24755859	-138.42773438	+6440	+16.92333984	+1.10742188	-0.87011719	-119.48730469	-73.89404297	+114.03808594	+5528	+16.13232422	-2.36865234	-4.39892578	+36.54052734	-48.44970703	-75.32226563	+4292
+1458240976.21409990	+16.83544922	-1.77099609	-0.76464844	+55.61279297	-65.91796875	-137.87841797	+6436	+16.91455078	+1.11621094	-0.90966797	-118.54248047	-73.87207031	+113.24707031	+5532	+16.12353516	-2.34667969	-4.43408203	+36.34277344	-48.36181641	-74.99267578	+4284
+1458240976.21830010	+16.84423828	-1.76220703	-0.82617188	+55.21728516	-65.61035156	-137.39501953	+6428	+16.90576172	+1.13378906	-0.95361328	-117.55371094	-73.85009766	+112.47802734	+5536	+16.11474609	-2.32031250	-4.46484375	+36.18896484	-48.27392578	-74.70703125	+4272
+1458240976.22250010	+16.84863281	-1.74902344	-0.87890625	+54.99755859	-65.32470703	-137.10937500	+6420	+16.90136719	+1.15136719	-0.98876953	-116.63085938	-73.82812500	+111.75292969	+5536	+16.10595703	-2.28955078	-4.50439453	+36.03515625	-48.16406250	-74.39941406	+4256
+1458240976.22659990	+16.85742188	-1.73144531	-0.93164063	+54.84375000	-65.03906250	-136.84570313	+6416	+16.89697266	+1.16894531	-1.02392578	-115.70800781	-73.80615234	+111.00585938	+5540	+16.09716797	-2.26318359	-4.53955078	+35.88134766	-48.01025391	-74.13574219	+4244
+1458240976.23079990	+16.87060547	-1.69189453	-0.97998047	+54.82177734	-64.77539063	-136.62597656	+6408	+16.89697266	+1.19531250	-1.06347656	-114.71923828	-73.80615234	+110.21484375	+5540	+16.09277344	-2.23681641	-4.57910156	+35.79345703	-47.85644531	-73.93798828	+4228
+1458240976.23490000	+16.87939453	-1.65234375	-1.01513672	+54.90966797	-64.53369141	-136.51611328	+6400	+16.90136719	+1.22167969	-1.09863281	-113.75244141	-73.78417969	+109.48974609	+5540	+16.08398438	-2.21044922	-4.61865234	+35.74951172	-47.65869141	-73.78417969	+4212
+1458240976.23910000	+16.89257813	-1.60400391	-1.05029297	+55.06347656	-64.31396484	-136.45019531	+6392	+16.90136719	+1.24804688	-1.12939453	-112.89550781	-73.80615234	+108.80859375	+5540	+16.07519531	-2.18408203	-4.65820313	+35.70556641	-47.41699219	-73.65234375	+4196
+1458240976.24330000	+16.90576172	-1.55566406	-1.08105469	+55.26123047	-64.09423828	-136.40625000	+6384	+16.90576172	+1.27880859	-1.16455078	-111.95068359	-73.80615234	+108.03955078	+5536	+16.06640625	-2.15771484	-4.69775391	+35.70556641	-47.19726563	-73.56445313	+4180
+1458240976.25160000	+16.94091797	-1.44140625	-1.12939453	+55.85449219	-63.69873047	-136.47216797	+6372	+16.91455078	+1.34472656	-1.23046875	-110.12695313	-73.80615234	+106.63330078	+5532	+16.04882813	-2.10937500	-4.78564453	+35.74951172	-46.64794922	-73.45458984	+4152
+1458240976.25580000	+16.95410156	-1.38427734	-1.15136719	+56.20605469	-63.52294922	-136.58203125	+6360	+16.91894531	+1.37548828	-1.26123047	-109.27001953	-73.80615234	+105.95214844	+5532	+16.04003906	-2.08300781	-4.82958984	+35.81542969	-46.36230469	-73.45458984	+4140
+1458240976.25990010	+16.97607422	-1.32714844	-1.16894531	+56.53564453	-63.34716797	-136.64794922	+6352	+16.92773438	+1.41064453	-1.29199219	-108.39111328	-73.82812500	+105.27099609	+5528	+16.03125000	-2.06542969	-4.86914063	+35.88134766	-46.07666016	-73.49853516	+4132
+1458240976.26410010	+16.99365234	-1.26562500	-1.19531250	+56.86523438	-63.14941406	-136.75781250	+6340	+16.93212891	+1.44140625	-1.32275391	-107.64404297	-73.82812500	+104.65576172	+5524	+16.02246094	-2.03906250	-4.91748047	+35.99121094	-45.74707031	-73.54248047	+4124
+1458240976.26830010	+17.01123047	-1.21728516	-1.21289063	+57.17285156	-62.97363281	-136.84570313	+6328	+16.93652344	+1.47216797	-1.35351563	-106.85302734	-73.87207031	+103.99658203	+5520	+16.01367188	-2.01269531	-4.96142578	+36.10107422	-45.46142578	-73.58642578	+4116
+1458240976.27239990	+17.02441406	-1.16455078	-1.25244141	+57.28271484	-62.73193359	-136.73583984	+6320	+16.94531250	+1.50292969	-1.38867188	-105.97412109	-73.89404297	+103.27148438	+5516	+16.00488281	-1.98632813	-5.00537109	+36.18896484	-45.17578125	-73.60839844	+4112
+1458240976.27659990	+17.03759766	-1.11181641	-1.29638672	+57.39257813	-62.46826172	-136.64794922	+6312	+16.94531250	+1.53369141	-1.42382813	-105.24902344	-73.93798828	+102.67822266	+5512	+15.99609375	-1.95556641	-5.05371094	+36.27685547	-44.86816406	-73.58642578	+4108
+1458240976.28080010	+17.04638672	-1.07666016	-1.34033203	+57.41455078	-62.22656250	-136.56005859	+6296	+16.94970703	+1.56005859	-1.45458984	-104.50195313	-73.98193359	+102.04101563	+5504	+15.98291016	-1.92480469	-5.10205078	+36.34277344	-44.58251953	-73.54248047	+4108
+1458240976.28490000	+17.05957031	-1.04589844	-1.39306641	+57.30468750	-61.94091797	-136.31835938	+6284	+16.94970703	+1.59082031	-1.49414063	-103.64501953	-74.02587891	+101.31591797	+5500	+15.97412109	-1.89843750	-5.14599609	+36.34277344	-44.36279297	-73.47656250	+4104
+1458240976.28909990	+17.05957031	-1.03710938	-1.41503906	+57.30468750	-61.87500000	-136.29638672	+6260	+16.94970703	+1.62158203	-1.53369141	-102.85400391	-74.06982422	+100.63476563	+5496	+15.96533203	-1.87207031	-5.19433594	+36.36474609	-44.16503906	-73.38867188	+4100
+1458240976.29329990	+17.06396484	-1.02832031	-1.43701172	+57.26074219	-61.74316406	-136.23046875	+6240	+16.94970703	+1.64794922	-1.57324219	-102.06298828	-74.13574219	+99.95361328	+5488	+15.95654297	-1.83691406	-5.23828125	+36.38671875	-44.01123047	-73.25683594	+4092
+1458240976.29740000	+17.06835938	-1.01513672	-1.47216797	+57.17285156	-61.56738281	-136.07666016	+6220	+16.94531250	+1.67431641	-1.61718750	-101.22802734	-74.20166016	+99.20654297	+5484	+15.94775391	-1.80615234	-5.28222656	+36.38671875	-43.85742188	-73.12500000	+4084
+1458240976.30580000	+17.07275391	-0.98437500	-1.59082031	+56.77734375	-61.01806641	-135.57128906	+6188	+16.93652344	+1.73583984	-1.71386719	-99.42626953	-74.35546875	+97.60253906	+5472	+15.93457031	-1.73144531	-5.37451172	+36.34277344	-43.59375000	-72.70751953	+4068
+1458240976.30990000	+17.06835938	-0.96679688	-1.66113281	+56.49169922	-60.68847656	-135.26367188	+6172	+16.92773438	+1.76220703	-1.76660156	-98.41552734	-74.44335938	+96.72363281	+5468	+15.92578125	-1.69189453	-5.42724609	+36.29882813	-43.46191406	-72.46582031	+4056
+1458240976.31410000	+17.06835938	-0.94482422	-1.76220703	+56.09619141	-60.20507813	-134.80224609	+6160	+16.91455078	+1.80175781	-1.83251953	-97.20703125	-74.55322266	+95.62500000	+5468	+15.91259766	-1.65673828	-5.47558594	+36.25488281	-43.33007813	-72.24609375	+4036
+1458240976.31820010	+17.05957031	-0.92285156	-1.86328125	+55.78857422	-59.76562500	-134.42871094	+6144	+16.90136719	+1.83691406	-1.89843750	-96.02050781	-74.66308594	+94.57031250	+5464	+15.90380859	-1.61718750	-5.51953125	+36.21093750	-43.22021484	-72.04833984	+4020
+1458240976.32240010	+17.05517578	-0.90087891	-1.95556641	+55.52490234	-59.37011719	-134.09912109	+6128	+16.88378906	+1.87646484	-1.96435547	-94.87792969	-74.77294922	+93.55957031	+5464	+15.89062500	-1.57763672	-5.56787109	+36.21093750	-43.13232422	-71.85058594	+4000
+1458240976.32660010	+17.05078125	-0.87451172	-2.06103516	+55.26123047	-58.88671875	-133.76953125	+6108	+16.86621094	+1.92480469	-2.04785156	-93.38378906	-74.90478516	+92.26318359	+5464	+15.88183594	-1.53808594	-5.61621094	+36.18896484	-43.02246094	-71.67480469	+3976
+1458240976.33069990	+17.04638672	-0.84375000	-2.15332031	+55.17333984	-58.49121094	-133.57177734	+6088	+16.84863281	+1.97314453	-2.12255859	-92.04345703	-75.01464844	+91.09863281	+5464	+15.87304688	-1.49853516	-5.66455078	+36.23291016	-42.91259766	-71.56494141	+3948
+1458240976.33489990	+17.03759766	-0.80859375	-2.22802734	+55.12939453	-58.13964844	-133.43994141	+6064	+16.83105469	+2.01708984	-2.19287109	-90.90087891	-75.12451172	+90.13183594	+5464	+15.86425781	-1.45458984	-5.70849609	+36.29882813	-42.80273438	-71.45507813	+3924
+1458240976.33909990	+17.02880859	-0.76904297	-2.30712891	+55.15136719	-57.78808594	-133.33007813	+6040	+16.81347656	+2.06982422	-2.26757813	-89.60449219	-75.27832031	+89.05517578	+5464	+15.85107422	-1.41503906	-5.75244141	+36.40869141	-42.67089844	-71.38916016	+3896
+1458240976.34320000	+17.02441406	-0.72070313	-2.37744141	+55.26123047	-57.45849609	-133.24218750	+6012	+16.79589844	+2.12695313	-2.33349609	-88.48388672	-75.38818359	+88.13232422	+5460	+15.84667969	-1.37988281	-5.79638672	+36.51855469	-42.51708984	-71.38916016	+3868
+1458240976.34740000	+17.02001953	-0.67236328	-2.42578125	+55.52490234	-57.23876953	-133.33007813	+5984	+16.78271484	+2.17968750	-2.39062500	-87.51708984	-75.49804688	+87.40722656	+5456	+15.83349609	-1.34033203	-5.84033203	+36.67236328	-42.34130859	-71.43310547	+3836
+1458240976.35159990	+17.02001953	-0.61523438	-2.45654297	+55.94238281	-57.08496094	-133.61572266	+5952	+16.76953125	+2.23681641	-2.44335938	-86.66015625	-75.62988281	+86.79199219	+5452	+15.82031250	-1.30517578	-5.88427734	+36.89208984	-42.16552734	-71.56494141	+3808
+1458240976.35990000	+17.02441406	-0.47900391	-2.49169922	+57.10693359	-56.84326172	-134.29687500	+5888	+16.75634766	+2.34667969	-2.51806641	-85.58349609	-75.87158203	+86.17675781	+5436	+15.80273438	-1.23486328	-5.95019531	+37.46337891	-41.81396484	-72.00439453	+3752
+1458240976.36410000	+17.02880859	-0.40429688	-2.50488281	+57.74414063	-56.73339844	-134.71435547	+5860	+16.75195313	+2.39941406	-2.54443359	-85.29785156	-76.00341797	+86.11083984	+5424	+15.79394531	-1.19531250	-5.98095703	+37.83691406	-41.63818359	-72.33398438	+3724
+1458240976.36820010	+17.02880859	-0.32958984	-2.51367188	+58.42529297	-56.64550781	-135.13183594	+5828	+16.74755859	+2.45654297	-2.56201172	-85.07812500	-76.13525391	+86.11083984	+5416	+15.78955078	-1.16455078	-6.00732422	+38.18847656	-41.46240234	-72.64160156	+3700
+1458240976.37240000	+17.03320313	-0.25488281	-2.51367188	+59.12841797	-56.57958984	-135.61523438	+5796	+16.74316406	+2.51367188	-2.58398438	-84.85839844	-76.28906250	+86.13281250	+5404	+15.78076172	-1.13378906	-6.02929688	+38.56201172	-41.28662109	-72.99316406	+3680
+1458240976.37660000	+17.03320313	-0.18017578	-2.51367188	+59.85351563	-56.51367188	-136.12060547	+5764	+16.73876953	+2.57080078	-2.60156250	-84.63867188	-76.44287109	+86.15478516	+5392	+15.76757813	-1.09863281	-6.05566406	+38.97949219	-41.08886719	-73.34472656	+3664
+1458240976.38070010	+17.03759766	-0.10546875	-2.50927734	+60.55664063	-56.46972656	-136.60400391	+5736	+16.73437500	+2.62792969	-2.61914063	-84.44091797	-76.61865234	+86.19873047	+5380	+15.75878906	-1.06347656	-6.07763672	+39.33105469	-40.91308594	-73.65234375	+3648
+1458240976.38490010	+17.03759766	-0.03076172	-2.50488281	+61.23779297	-56.42578125	-137.06542969	+5704	+16.72998047	+2.68066406	-2.63232422	-84.26513672	-76.79443359	+86.24267578	+5368	+15.74560547	-1.03271484	-6.09521484	+39.68261719	-40.80322266	-73.95996094	+3636
+1458240976.38910010	+17.03759766	+0.03955078	-2.50048828	+61.94091797	-56.38183594	-137.59277344	+5676	+16.72119141	+2.74218750	-2.64990234	-84.13330078	-76.97021484	+86.33056641	+5360	+15.73681641	-0.98437500	-6.11718750	+40.12207031	-40.67138672	-74.31152344	+3624
+1458240976.39319990	+17.03759766	+0.10107422	-2.49609375	+62.62207031	-56.33789063	-138.12011719	+5648	+16.71240234	+2.79492188	-2.66308594	-84.06738281	-77.14599609	+86.46240234	+5348	+15.72802734	-0.94482422	-6.13037109	+40.47363281	-40.56152344	-74.59716797	+3616
+1458240976.39739990	+17.03320313	+0.16259766	-2.49609375	+63.21533203	-56.27197266	-138.55957031	+5616	+16.70361328	+2.84765625	-2.68066406	-83.97949219	-77.34375000	+86.59423828	+5336	+15.72363281	-0.91406250	-6.13916016	+40.80322266	-40.56152344	-74.90478516	+3604
+1458240976.40150000	+17.02880859	+0.22412109	-2.51367188	+63.63281250	-56.14013672	-138.82324219	+5588	+16.69482422	+2.90039063	-2.69824219	-83.75976563	-77.54150391	+86.57226563	+5328	+15.72363281	-0.87451172	-6.16113281	+41.06689453	-40.49560547	-75.03662109	+3596
+1458240976.40990000	+17.01123047	+0.30761719	-2.56201172	+64.13818359	-55.87646484	-139.19677734	+5528	+16.66406250	+3.00146484	-2.74658203	-82.94677734	-77.95898438	+86.13281250	+5312	+15.71044922	-0.79101563	-6.19628906	+41.44042969	-40.45166016	-75.14648438	+3580
+1458240976.41400000	+16.99804688	+0.34277344	-2.59277344	+64.31396484	-55.72265625	-139.30664063	+5500	+16.64208984	+3.04980469	-2.77734375	-82.28759766	-78.15673828	+85.67138672	+5308	+15.70605469	-0.75146484	-6.22265625	+41.59423828	-40.40771484	-75.14648438	+3572
+1458240976.41820000	+16.98925781	+0.37353516	-2.62353516	+64.42382813	-55.56884766	-139.41650391	+5472	+16.62451172	+3.09375000	-2.80810547	-81.60644531	-78.33251953	+85.14404297	+5304	+15.69287109	-0.70312500	-6.24462891	+41.74804688	-40.42968750	-75.08056641	+3560
+1458240976.42240000	+16.97607422	+0.40429688	-2.65869141	+64.51171875	-55.39306641	-139.46044922	+5444	+16.60253906	+3.13330078	-2.83886719	-81.10107422	-78.53027344	+84.79248047	+5300	+15.69287109	-0.65917969	-6.25781250	+41.83593750	-40.51757813	-75.05859375	+3540
+1458240976.42650010	+16.96289063	+0.42626953	-2.69824219	+64.44580078	-55.21728516	-139.41650391	+5416	+16.58056641	+3.17285156	-2.86523438	-80.48583984	-78.68408203	+84.33105469	+5296	+15.69287109	-0.61083984	-6.27978516	+41.90185547	-40.56152344	-74.94873047	+3520
+1458240976.43070010	+16.94970703	+0.44824219	-2.74658203	+64.37988281	-54.99755859	-139.32861328	+5384	+16.56298828	+3.21240234	-2.89599609	-79.78271484	-78.85986328	+83.78173828	+5292	+15.69287109	-0.56689453	-6.30175781	+41.98974609	-40.60546875	-74.86083984	+3500
+1458240976.43490000	+16.93212891	+0.47460938	-2.78613281	+64.33593750	-54.79980469	-139.28466797	+5360	+16.54101563	+3.25195313	-2.92236328	-79.07958984	-79.01367188	+83.23242188	+5288	+15.68847656	-0.52294922	-6.31933594	+42.07763672	-40.64941406	-74.79492188	+3476
+1458240976.43899990	+16.91894531	+0.49658203	-2.83447266	+64.20410156	-54.58007813	-139.13085938	+5336	+16.51904297	+3.29150391	-2.94873047	-78.22265625	-79.16748047	+82.52929688	+5284	+15.68408203	-0.47900391	-6.34130859	+42.14355469	-40.64941406	-74.68505859	+3452
+1458240976.44320010	+16.90136719	+0.51855469	-2.88281250	+64.05029297	-54.36035156	-138.95507813	+5316	+16.49707031	+3.33105469	-2.98388672	-77.18994141	-79.29931641	+81.65039063	+5284	+15.67968750	-0.43066406	-6.36328125	+42.20947266	-40.67138672	-74.53125000	+3428
+1458240976.45149990	+16.87500000	+0.56689453	-2.94873047	+63.94042969	-54.05273438	-138.77929688	+5280	+16.45751953	+3.40576172	-3.02343750	-75.73974609	-79.54101563	+80.52978516	+5276	+15.66650391	-0.33837891	-6.39404297	+42.38525391	-40.71533203	-74.35546875	+3368
+1458240976.45569990	+16.86621094	+0.60205078	-2.97949219	+63.94042969	-53.92089844	-138.69140625	+5264	+16.43994141	+3.44091797	-3.04101563	-75.01464844	-79.62890625	+79.95849609	+5272	+15.66650391	-0.30322266	-6.40722656	+42.49511719	-40.71533203	-74.37744141	+3332
+1458240976.45989990	+16.85742188	+0.64160156	-2.99267578	+64.07226563	-53.83300781	-138.77929688	+5252	+16.42236328	+3.48046875	-3.04980469	-74.55322266	-79.73876953	+79.67285156	+5268	+15.65771484	-0.26367188	-6.41162109	+42.67089844	-40.71533203	-74.44335938	+3300
+1458240976.46400000	+16.85302734	+0.67675781	-3.00146484	+64.20410156	-53.74511719	-138.82324219	+5236	+16.41357422	+3.51562500	-3.05419922	-74.04785156	-79.82666016	+79.34326172	+5264	+15.65332031	-0.22851563	-6.41601563	+42.84667969	-40.69335938	-74.55322266	+3268
+1458240976.46820000	+16.84863281	+0.72509766	-3.01025391	+64.37988281	-53.67919922	-138.82324219	+5224	+16.40039063	+3.55957031	-3.05859375	-73.43261719	-79.91455078	+78.92578125	+5260	+15.65771484	-0.18896484	-6.42041016	+43.06640625	-40.67138672	-74.68505859	+3240
+1458240976.47230010	+16.84423828	+0.77783203	-3.00585938	+64.66552734	-53.65722656	-138.97705078	+5212	+16.39160156	+3.60351563	-3.05859375	-73.03710938	-79.98046875	+78.75000000	+5256	+15.64892578	-0.14941406	-6.42041016	+43.35205078	-40.58349609	-74.83886719	+3212
+1458240976.47650000	+16.83984375	+0.83056641	-2.99267578	+64.99511719	-53.65722656	-139.15283203	+5200	+16.38281250	+3.64746094	-3.05419922	-72.70751953	-80.06835938	+78.64013672	+5252	+15.64013672	-0.11425781	-6.42041016	+43.63769531	-40.51757813	-75.03662109	+3188
+1458240976.48480010	+16.83984375	+0.94921875	-2.94873047	+65.78613281	-53.74511719	-139.57031250	+5180	+16.36962891	+3.73974609	-3.03222656	-72.15820313	-80.20019531	+78.55224609	+5248	+15.62695313	-0.04833984	-6.40283203	+44.20898438	-40.38574219	-75.52001953	+3152
+1458240976.48900010	+16.83984375	+1.00195313	-2.92236328	+66.22558594	-53.81103516	-139.83398438	+5168	+16.36523438	+3.77929688	-3.01904297	-71.98242188	-80.24414063	+78.57421875	+5248	+15.62255859	-0.01757813	-6.38964844	+44.51660156	-40.34179688	-75.80566406	+3136
+1458240976.49320010	+16.84423828	+1.06347656	-2.88720703	+66.68701172	-53.87695313	-140.14160156	+5160	+16.36083984	+3.82324219	-3.00585938	-71.80664063	-80.31005859	+78.61816406	+5248	+15.61816406	+0.01318359	-6.37646484	+44.84619141	-40.29785156	-76.11328125	+3124
+1458240976.49729990	+16.84423828	+1.12500000	-2.85205078	+67.21435547	-53.96484375	-140.47119141	+5148	+16.35644531	+3.86718750	-2.98388672	-71.69677734	-80.35400391	+78.72802734	+5252	+15.61816406	+0.04394531	-6.35449219	+45.19775391	-40.27587891	-76.44287109	+3116
+1458240976.50149990	+16.84863281	+1.18212891	-2.81689453	+67.69775391	-54.03076172	-140.75683594	+5136	+16.35205078	+3.91552734	-2.96630859	-71.54296875	-80.39794922	+78.81591797	+5252	+15.61376953	+0.07910156	-6.34130859	+45.50537109	-40.23193359	-76.66259766	+3116
+1458240976.50570010	+16.84863281	+1.24365234	-2.78613281	+68.15917969	-54.09667969	-141.04248047	+5124	+16.35205078	+3.95947266	-2.94873047	-71.36718750	-80.44189453	+78.88183594	+5256	+15.60937500	+0.11425781	-6.32812500	+45.79101563	-40.18798828	-76.83837891	+3116
+1458240976.50980000	+16.84863281	+1.29638672	-2.75537109	+68.57666016	-54.14062500	-141.26220703	+5112	+16.34765625	+4.00341797	-2.93115234	-71.10351563	-80.48583984	+78.85986328	+5256	+15.60937500	+0.14501953	-6.31054688	+46.03271484	-40.18798828	-77.03613281	+3116
+1458240976.51399990	+16.84423828	+1.34912109	-2.72900391	+68.95019531	-54.18457031	-141.45996094	+5096	+16.33886719	+4.04736328	-2.91357422	-70.81787109	-80.50781250	+78.79394531	+5260	+15.60937500	+0.18017578	-6.29736328	+46.27441406	-40.16601563	-77.12402344	+3124
+1458240976.51819990	+16.84423828	+1.39306641	-2.70263672	+69.27978516	-54.22851563	-141.65771484	+5080	+16.33447266	+4.08691406	-2.90039063	-70.48828125	-80.52978516	+78.68408203	+5264	+15.59619141	+0.21533203	-6.28857422	+46.45019531	-40.16601563	-77.18994141	+3132
+1458240976.52230000	+16.83984375	+1.43701172	-2.68505859	+69.56542969	-54.22851563	-141.81152344	+5064	+16.32568359	+4.12646484	-2.88281250	-70.09277344	-80.55175781	+78.48632813	+5268	+15.60058594	+0.24609375	-6.27099609	+46.60400391	-40.23193359	-77.27783203	+3140
+1458240976.53070000	+16.83105469	+1.49853516	-2.66748047	+69.87304688	-54.18457031	-141.92138672	+5028	+16.31250000	+4.19677734	-2.86083984	-69.21386719	-80.57373047	+78.02490234	+5272	+15.60498047	+0.32080078	-6.25781250	+46.82373047	-40.34179688	-77.12402344	+3152
+1458240976.53480010	+16.82666016	+1.52490234	-2.67187500	+69.93896484	-54.14062500	-141.89941406	+5012	+16.30371094	+4.22314453	-2.85205078	-68.64257813	-80.57373047	+77.60742188	+5276	+15.60937500	+0.35595703	-6.24902344	+46.86767578	-40.42968750	-77.03613281	+3152
+1458240976.53900000	+16.82226563	+1.54687500	-2.67626953	+69.93896484	-54.05273438	-141.83349609	+4996	+16.29052734	+4.24951172	-2.84765625	-67.98339844	-80.59570313	+77.12402344	+5280	+15.61376953	+0.38671875	-6.25341797	+46.88964844	-40.47363281	-76.83837891	+3152
+1458240976.54320000	+16.81347656	+1.56445313	-2.68505859	+69.91699219	-53.98681641	-141.74560547	+4980	+16.28173828	+4.27587891	-2.84326172	-67.25830078	-80.59570313	+76.55273438	+5280	+15.60937500	+0.42626953	-6.25341797	+46.86767578	-40.53955078	-76.59667969	+3148
+1458240976.54730010	+16.80468750	+1.57324219	-2.70263672	+69.80712891	-53.87695313	-141.59179688	+4972	+16.26855469	+4.29785156	-2.83886719	-66.51123047	-80.59570313	+75.93750000	+5284	+15.61376953	+0.46142578	-6.25781250	+46.82373047	-40.60546875	-76.33300781	+3140
+1458240976.55150010	+16.80029297	+1.58642578	-2.71582031	+69.71923828	-53.81103516	-141.48193359	+4960	+16.25537109	+4.31542969	-2.83886719	-65.85205078	-80.59570313	+75.43212891	+5288	+15.61376953	+0.48779297	-6.25781250	+46.80175781	-40.67138672	-76.17919922	+3132
+1458240976.55559990	+16.79150391	+1.59082031	-2.72900391	+69.63134766	-53.72314453	-141.35009766	+4952	+16.24218750	+4.33300781	-2.83447266	-65.23681641	-80.57373047	+74.90478516	+5292	+15.61376953	+0.51855469	-6.25781250	+46.77978516	-40.73730469	-75.98144531	+3120
+1458240976.55979990	+16.78271484	+1.59960938	-2.74658203	+69.52148438	-53.63525391	-141.24023438	+4948	+16.22900391	+4.35058594	-2.83447266	-64.59960938	-80.57373047	+74.39941406	+5292	+15.61376953	+0.54931641	-6.25781250	+46.75781250	-40.84716797	-75.78369141	+3104
+1458240976.56399990	+16.77832031	+1.60839844	-2.75976563	+69.43359375	-53.56933594	-141.13037109	+4940	+16.22021484	+4.36816406	-2.83007813	-64.02832031	-80.57373047	+73.91601563	+5296	+15.61816406	+0.58447266	-6.25781250	+46.75781250	-40.93505859	-75.60791016	+3088
+1458240976.56810000	+16.76953125	+1.61718750	-2.77294922	+69.36767578	-53.48144531	-141.04248047	+4936	+16.20703125	+4.38574219	-2.82568359	-63.45703125	-80.57373047	+73.45458984	+5300	+15.62255859	+0.61523438	-6.25341797	+46.75781250	-41.02294922	-75.43212891	+3068
+1458240976.57649990	+16.76074219	+1.63476563	-2.78613281	+69.30175781	-53.37158203	-140.93261719	+4932	+16.18945313	+4.41650391	-2.81689453	-62.53417969	-80.59570313	+72.72949219	+5312	+15.62695313	+0.67675781	-6.24902344	+46.82373047	-41.13281250	-75.14648438	+3024
+1458240976.58060000	+16.75195313	+1.64794922	-2.79052734	+69.32373047	-53.32763672	-140.93261719	+4932	+16.18066406	+4.43408203	-2.80810547	-62.09472656	-80.59570313	+72.42187500	+5316	+15.62695313	+0.70312500	-6.24462891	+46.86767578	-41.19873047	-75.05859375	+3004
+1458240976.58480000	+16.74755859	+1.66113281	-2.79052734	+69.36767578	-53.32763672	-140.95458984	+4932	+16.17187500	+4.45605469	-2.79931641	-61.80908203	-80.61767578	+72.24609375	+5324	+15.62695313	+0.73388672	-6.24023438	+46.95556641	-41.24267578	-75.01464844	+2984
+1458240976.58900000	+16.74316406	+1.67871094	-2.78173828	+69.47753906	-53.32763672	-141.02050781	+4936	+16.16308594	+4.47802734	-2.78613281	-61.65527344	-80.63964844	+72.20214844	+5332	+15.62695313	+0.75585938	-6.22705078	+47.08740234	-41.28662109	-75.03662109	+2964
+1458240976.59310010	+16.74316406	+1.69628906	-2.77294922	+69.65332031	-53.34960938	-141.15234375	+4940	+16.15429688	+4.50000000	-2.76416016	-61.65527344	-80.66162109	+72.31201172	+5340	+15.62695313	+0.77783203	-6.21386719	+47.21923828	-41.33056641	-75.12451172	+2952
+1458240976.59730010	+16.73876953	+1.72265625	-2.75537109	+69.87304688	-53.39355469	-141.32812500	+4944	+16.14990234	+4.52636719	-2.74658203	-61.72119141	-80.68359375	+72.53173828	+5348	+15.62695313	+0.79980469	-6.19628906	+47.41699219	-41.37451172	-75.27832031	+2940
+1458240976.60150000	+16.73437500	+1.74902344	-2.72900391	+70.18066406	-53.45947266	-141.54785156	+4952	+16.14550781	+4.55273438	-2.72021484	-61.85302734	-80.72753906	+72.79541016	+5360	+15.63134766	+0.81738281	-6.17871094	+47.59277344	-41.41845703	-75.43212891	+2932
+1458240976.60560010	+16.73437500	+1.77978516	-2.70263672	+70.51025391	-53.54736328	-141.81152344	+4960	+16.14550781	+4.58349609	-2.69824219	-61.98486328	-80.77148438	+73.08105469	+5368	+15.63134766	+0.83496094	-6.16113281	+47.79052734	-41.44042969	-75.62988281	+2928
+1458240976.60980010	+16.73437500	+1.81054688	-2.67187500	+70.88378906	-53.63525391	-142.11914063	+4968	+16.14111328	+4.61425781	-2.66748047	-62.27050781	-80.81542969	+73.49853516	+5380	+15.63574219	+0.85253906	-6.14355469	+48.01025391	-41.44042969	-75.82763672	+2924
+1458240976.61809990	+16.72998047	+1.88525391	-2.59277344	+71.76269531	-53.89892578	-142.84423828	+4984	+16.13671875	+4.68017578	-2.59716797	-63.28125000	-80.92529297	+74.83886719	+5404	+15.63134766	+0.88330078	-6.10400391	+48.44970703	-41.44042969	-76.28906250	+2940
+1458240976.62229990	+16.72998047	+1.92480469	-2.55322266	+72.22412109	-54.03076172	-143.19580078	+4992	+16.13671875	+4.71093750	-2.56201172	-63.76464844	-80.96923828	+75.43212891	+5412	+15.63134766	+0.89648438	-6.07763672	+48.66943359	-41.48437500	-76.53076172	+2952
+1458240976.62640000	+16.72998047	+1.96435547	-2.51367188	+72.75146484	-54.16259766	-143.61328125	+5000	+16.13232422	+4.74169922	-2.52685547	-64.31396484	-81.01318359	+76.13525391	+5424	+15.63134766	+0.91845703	-6.04687500	+48.93310547	-41.55029297	-76.83837891	+2976
+1458240976.63060000	+16.72998047	+2.00390625	-2.46972656	+73.23486328	-54.29443359	-144.05273438	+5008	+16.13232422	+4.77246094	-2.49169922	-64.88525391	-81.05712891	+76.83837891	+5436	+15.63574219	+0.93603516	-6.02050781	+49.15283203	-41.59423828	-77.05810547	+3000
+1458240976.63480000	+16.72558594	+2.03906250	-2.43017578	+73.71826172	-54.42626953	-144.42626953	+5012	+16.13232422	+4.79882813	-2.45654297	-65.45654297	-81.10107422	+77.54150391	+5448	+15.64013672	+0.94921875	-5.99853516	+49.30664063	-41.68212891	-77.25585938	+3024
+1458240976.63890000	+16.72558594	+2.06982422	-2.39501953	+74.15771484	-54.51416016	-144.79980469	+5016	+16.12792969	+4.82519531	-2.43017578	-65.93994141	-81.12304688	+78.13476563	+5456	+15.64453125	+0.96679688	-5.98095703	+49.39453125	-41.70410156	-77.34375000	+3048
+1458240976.64310000	+16.72558594	+2.09619141	-2.36425781	+74.53125000	-54.60205078	-145.12939453	+5016	+16.12353516	+4.84277344	-2.39941406	-66.35742188	-81.14501953	+78.64013672	+5464	+15.64453125	+0.98437500	-5.97216797	+49.43847656	-41.74804688	-77.34375000	+3068
+1458240976.65140010	+16.71679688	+2.13134766	-2.32910156	+75.01464844	-54.66796875	-145.54687500	+5016	+16.11474609	+4.86914063	-2.35986328	-66.84082031	-81.14501953	+79.23339844	+5480	+15.64892578	+1.01513672	-5.95898438	+49.41650391	-41.90185547	-77.21191406	+3108
+1458240976.65560010	+16.71679688	+2.14013672	-2.32031250	+75.19042969	-54.66796875	-145.70068359	+5012	+16.11035156	+4.87792969	-2.34228516	-67.08251953	-81.12304688	+79.54101563	+5484	+15.64892578	+1.03271484	-5.95458984	+49.37255859	-41.98974609	-77.10205078	+3128
+1458240976.65980010	+16.71240234	+2.14892578	-2.31591797	+75.32226563	-54.66796875	-145.85449219	+5008	+16.10595703	+4.88671875	-2.32910156	-67.19238281	-81.10107422	+79.67285156	+5492	+15.65771484	+1.04589844	-5.94580078	+49.28466797	-42.12158203	-76.97021484	+3140
+1458240976.66389990	+16.70800781	+2.15332031	-2.31152344	+75.38818359	-54.62402344	-145.94238281	+5008	+16.10156250	+4.89111328	-2.32031250	-67.12646484	-81.05712891	+79.65087891	+5496	+15.66210938	+1.05908203	-5.94140625	+49.21875000	-42.20947266	-76.83837891	+3152
+1458240976.66810010	+16.70800781	+2.15332031	-2.31591797	+75.43212891	-54.58007813	-146.00830078	+5008	+16.10156250	+4.89550781	-2.31591797	-66.95068359	-81.01318359	+79.49707031	+5500	+15.66650391	+1.07666016	-5.94140625	+49.13085938	-42.29736328	-76.66259766	+3156
+1458240976.67230010	+16.70361328	+2.14892578	-2.32031250	+75.47607422	-54.49218750	-146.05224609	+5008	+16.09716797	+4.89990234	-2.31591797	-66.79687500	-80.96923828	+79.36523438	+5504	+15.67529297	+1.08984375	-5.94140625	+49.02099609	-42.38525391	-76.46484375	+3160
+1458240976.67639990	+16.69921875	+2.14892578	-2.32910156	+75.47607422	-54.42626953	-146.07421875	+5008	+16.09277344	+4.89990234	-2.31152344	-66.64306641	-80.92529297	+79.21142578	+5508	+15.67968750	+1.10742188	-5.94140625	+48.88916016	-42.47314453	-76.20117188	+3156
+1458240976.68059990	+16.69921875	+2.14453125	-2.33789063	+75.47607422	-54.36035156	-146.09619141	+5012	+16.08837891	+4.90429688	-2.30712891	-66.42333984	-80.88134766	+79.01367188	+5512	+15.68408203	+1.12939453	-5.94140625	+48.73535156	-42.53906250	-75.93750000	+3152
+1458240976.68890000	+16.69042969	+2.13574219	-2.35546875	+75.49804688	-54.18457031	-146.16210938	+5024	+16.08398438	+4.90429688	-2.31152344	-65.80810547	-80.77148438	+78.37646484	+5516	+15.69287109	+1.17333984	-5.94140625	+48.40576172	-42.75878906	-75.32226563	+3132
+1458240976.69310000	+16.68603516	+2.13574219	-2.35986328	+75.52001953	-54.07470703	-146.18408203	+5028	+16.07958984	+4.90429688	-2.31152344	-65.41259766	-80.72753906	+78.00292969	+5520	+15.70166016	+1.19091797	-5.94140625	+48.27392578	-42.84667969	-75.10253906	+3112
+1458240976.69730000	+16.68603516	+2.13134766	-2.36865234	+75.56396484	-53.98681641	-146.25000000	+5036	+16.07958984	+4.90869141	-2.31152344	-65.08300781	-80.66162109	+77.67333984	+5524	+15.70605469	+1.20849609	-5.93701172	+48.20800781	-42.86865234	-74.92675781	+3096
+1458240976.70140000	+16.68164063	+2.13134766	-2.37304688	+75.65185547	-53.87695313	-146.33789063	+5044	+16.07958984	+4.91308594	-2.31152344	-64.66552734	-80.61767578	+77.27783203	+5528	+15.71044922	+1.21728516	-5.93261719	+48.16406250	-42.89062500	-74.83886719	+3076
+1458240976.70560000	+16.68164063	+2.13574219	-2.38183594	+75.78369141	-53.76708984	-146.42578125	+5052	+16.07958984	+4.92187500	-2.31152344	-64.20410156	-80.57373047	+76.83837891	+5532	+15.71484375	+1.23046875	-5.92822266	+48.18603516	-42.89062500	-74.81689453	+3056
+1458240976.70970010	+16.68164063	+2.14453125	-2.38183594	+75.93750000	-53.67919922	-146.55761719	+5060	+16.08398438	+4.92626953	-2.31152344	-63.76464844	-80.52978516	+76.42089844	+5536	+15.71484375	+1.23925781	-5.92822266	+48.22998047	-42.82470703	-74.81689453	+3040
+1458240976.71390010	+16.67724609	+2.15332031	-2.37744141	+76.20117188	-53.56933594	-146.73339844	+5068	+16.08398438	+4.93945313	-2.30273438	-63.25927734	-80.48583984	+75.93750000	+5540	+15.71484375	+1.24365234	-5.92382813	+48.27392578	-42.78076172	-74.86083984	+3024
+1458240976.71810010	+16.67724609	+2.17089844	-2.37304688	+76.48681641	-53.50341797	-146.97509766	+5080	+16.08837891	+4.95263672	-2.29833984	-62.81982422	-80.44189453	+75.56396484	+5544	+15.71044922	+1.24804688	-5.91503906	+48.33984375	-42.71484375	-74.94873047	+3012
+1458240976.72219990	+16.67724609	+2.18847656	-2.35986328	+76.81640625	-53.43750000	-147.21679688	+5088	+16.09277344	+4.97021484	-2.28955078	-62.40234375	-80.41992188	+75.21240234	+5552	+15.71044922	+1.25244141	-5.91064453	+48.44970703	-42.67089844	-75.08056641	+3008
+1458240976.72639990	+16.67724609	+2.21044922	-2.34667969	+77.21191406	-53.37158203	-147.50244141	+5100	+16.09716797	+4.99218750	-2.27636719	-61.94091797	-80.39794922	+74.83886719	+5560	+15.71044922	+1.25244141	-5.90185547	+48.51562500	-42.62695313	-75.19042969	+3004
+1458240976.73470000	+16.68164063	+2.26318359	-2.30712891	+78.09082031	-53.28369141	-148.16162109	+5124	+16.11035156	+5.03613281	-2.25000000	-61.23779297	-80.39794922	+74.28955078	+5572	+15.71484375	+1.25244141	-5.88427734	+48.73535156	-42.51708984	-75.52001953	+3008
+1458240976.73889990	+16.68164063	+2.29394531	-2.28515625	+78.59619141	-53.26171875	-148.53515625	+5136	+16.11914063	+5.05810547	-2.23242188	-60.99609375	-80.41992188	+74.13574219	+5580	+15.71484375	+1.25244141	-5.87548828	+48.86718750	-42.45117188	-75.71777344	+3016
+1458240976.74309990	+16.68603516	+2.32470703	-2.26318359	+79.07958984	-53.21777344	-148.90869141	+5144	+16.12353516	+5.07568359	-2.21484375	-60.84228516	-80.46386719	+74.04785156	+5588	+15.71044922	+1.25683594	-5.86669922	+48.99902344	-42.36328125	-75.89355469	+3024
+1458240976.74720000	+16.68603516	+2.35107422	-2.24121094	+79.56298828	-53.17382813	-149.28222656	+5148	+16.13232422	+5.09326172	-2.20605469	-60.53466797	-80.46386719	+73.80615234	+5596	+15.71044922	+1.25683594	-5.85791016	+49.10888672	-42.29736328	-76.06933594	+3040
+1458240976.75140000	+16.69042969	+2.37744141	-2.21923828	+80.04638672	-53.12988281	-149.67773438	+5156	+16.13671875	+5.10644531	-2.19287109	-60.38085938	-80.48583984	+73.67431641	+5600	+15.71044922	+1.25683594	-5.84912109	+49.26269531	-42.20947266	-76.28906250	+3060
+1458240976.75560000	+16.69042969	+2.40380859	-2.19726563	+80.52978516	-53.08593750	-150.07324219	+5160	+16.13671875	+5.11523438	-2.17968750	-60.29296875	-80.50781250	+73.60839844	+5608	+15.70605469	+1.26123047	-5.84033203	+49.37255859	-42.16552734	-76.46484375	+3084
+1458240976.75970010	+16.69042969	+2.42138672	-2.17968750	+80.94726563	-53.02001953	-150.44677734	+5160	+16.14111328	+5.12402344	-2.17089844	-60.11718750	-80.50781250	+73.45458984	+5616	+15.71044922	+1.25683594	-5.82714844	+49.41650391	-42.14355469	-76.59667969	+3108
+1458240976.76390000	+16.69482422	+2.43896484	-2.16650391	+81.38671875	-52.91015625	-150.84228516	+5160	+16.14550781	+5.13281250	-2.16650391	-59.96337891	-80.50781250	+73.30078125	+5620	+15.71484375	+1.26123047	-5.82714844	+49.43847656	-42.12158203	-76.61865234	+3128
+1458240976.76810000	+16.69482422	+2.45214844	-2.15771484	+81.76025391	-52.80029297	-151.19384766	+5160	+16.14990234	+5.13281250	-2.16650391	-59.80957031	-80.50781250	+73.14697266	+5624	+15.71923828	+1.26562500	-5.82714844	+49.41650391	-42.12158203	-76.57470703	+3148
+1458240976.77640010	+16.69482422	+2.45654297	-2.16210938	+82.30957031	-52.47070313	-151.76513672	+5148	+16.14990234	+5.12841797	-2.16650391	-59.37011719	-80.46386719	+72.66357422	+5632	+15.72802734	+1.27441406	-5.83154297	+49.32861328	-42.16552734	-76.39892578	+3180
+1458240976.78049990	+16.69042969	+2.45214844	-2.17089844	+82.50732422	-52.29492188	-152.02880859	+5148	+16.14990234	+5.12402344	-2.17089844	-59.19433594	-80.41992188	+72.44384766	+5636	+15.72802734	+1.27880859	-5.83593750	+49.24072266	-42.18750000	-76.26708984	+3192
+1458240976.78469990	+16.68603516	+2.43896484	-2.18408203	+82.61718750	-52.09716797	-152.22656250	+5148	+16.14990234	+5.11523438	-2.17529297	-58.95263672	-80.37597656	+72.15820313	+5644	+15.73242188	+1.28759766	-5.84033203	+49.15283203	-42.23144531	-76.11328125	+3200
+1458240976.78889990	+16.68164063	+2.42138672	-2.20166016	+82.70507813	-51.87744141	-152.44628906	+5148	+16.14550781	+5.11083984	-2.17968750	-58.77685547	-80.33203125	+71.96044922	+5648	+15.73242188	+1.29199219	-5.84472656	+49.08691406	-42.25341797	-76.00341797	+3208
+1458240976.79300000	+16.67724609	+2.40380859	-2.21923828	+82.79296875	-51.67968750	-152.62207031	+5152	+16.14550781	+5.10644531	-2.18847656	-58.60107422	-80.28808594	+71.74072266	+5656	+15.73681641	+1.29199219	-5.84472656	+49.02099609	-42.29736328	-75.87158203	+3212
+1458240976.79720000	+16.67285156	+2.38623047	-2.24121094	+82.83691406	-51.48193359	-152.79785156	+5160	+16.14111328	+5.10205078	-2.19287109	-58.42529297	-80.22216797	+71.54296875	+5660	+15.73681641	+1.29638672	-5.84912109	+48.93310547	-42.34130859	-75.73974609	+3212
+1458240976.80139990	+16.66845703	+2.36865234	-2.26318359	+82.88085938	-51.26220703	-152.95166016	+5164	+16.13232422	+5.08447266	-2.21484375	-57.85400391	-79.98046875	+70.86181641	+5672	+15.74121094	+1.30517578	-5.85351563	+48.77929688	-42.40722656	-75.49804688	+3212
+1458240976.80550000	+16.65966797	+2.35107422	-2.28515625	+82.88085938	-51.06445313	-153.06152344	+5172	+16.12792969	+5.07128906	-2.23681641	-57.39257813	-79.78271484	+70.35644531	+5684	+15.74560547	+1.31396484	-5.85791016	+48.64746094	-42.49511719	-75.25634766	+3204
+1458240976.80970000	+16.65527344	+2.33789063	-2.30273438	+82.94677734	-50.88867188	-153.21533203	+5176	+16.12353516	+5.06250000	-2.25000000	-57.10693359	-79.60693359	+70.04882813	+5692	+15.75000000	+1.32275391	-5.86669922	+48.51562500	-42.56103516	-75.01464844	+3196
+1458240976.81390000	+16.65087891	+2.32031250	-2.31152344	+83.01269531	-50.75683594	-153.41308594	+5184	+16.11914063	+5.05810547	-2.25878906	-56.99707031	-79.45312500	+69.91699219	+5700	+15.75000000	+1.34033203	-5.87548828	+48.25195313	-42.69287109	-74.53125000	+3180
+1458240976.82220010	+16.64208984	+2.31591797	-2.31152344	+83.32031250	-50.58105469	-153.87451172	+5192	+16.11035156	+5.06250000	-2.26757813	-56.97509766	-79.14550781	+69.98291016	+5716	+15.75439453	+1.35351563	-5.87548828	+48.05419922	-42.80273438	-74.17968750	+3136
+1458240976.82640000	+16.63769531	+2.31591797	-2.30712891	+83.47412109	-50.53710938	-154.09423828	+5196	+16.11035156	+5.07128906	-2.26757813	-57.15087891	-79.03564453	+70.20263672	+5720	+15.75439453	+1.35791016	-5.86669922	+48.05419922	-42.82470703	-74.17968750	+3116
+1458240976.83049990	+16.63769531	+2.32031250	-2.29833984	+83.69384766	-50.49316406	-154.35791016	+5200	+16.11474609	+5.07568359	-2.25878906	-57.39257813	-78.88183594	+70.51025391	+5728	+15.75878906	+1.35351563	-5.86230469	+48.12011719	-42.84667969	-74.26757813	+3100
+1458240976.83470010	+16.63769531	+2.33349609	-2.28076172	+83.95751953	-50.49316406	-154.66552734	+5204	+16.11914063	+5.08447266	-2.25000000	-57.76611328	-78.75000000	+70.94970703	+5736	+15.75878906	+1.34912109	-5.85351563	+48.20800781	-42.82470703	-74.39941406	+3084
+1458240976.83890010	+16.64208984	+2.34228516	-2.25878906	+84.17724609	-50.49316406	-154.92919922	+5212	+16.12353516	+5.09326172	-2.24121094	-58.11767578	-78.64013672	+71.36718750	+5744	+15.75878906	+1.34912109	-5.84912109	+48.25195313	-42.80273438	-74.46533203	+3072
+1458240976.84299990	+16.64208984	+2.35546875	-2.24121094	+84.39697266	-50.51513672	-155.17089844	+5216	+16.12792969	+5.10205078	-2.22802734	-58.46923828	-78.48632813	+71.78466797	+5752	+15.75878906	+1.34472656	-5.84033203	+48.31787109	-42.78076172	-74.57519531	+3064
+1458240976.84719990	+16.64208984	+2.37304688	-2.21484375	+84.66064453	-50.55908203	-155.45654297	+5220	+16.13232422	+5.11083984	-2.21484375	-58.82080078	-78.35449219	+72.24609375	+5760	+15.75439453	+1.34033203	-5.83593750	+48.40576172	-42.73681641	-74.70703125	+3056
+1458240976.85139990	+16.64208984	+2.38183594	-2.19726563	+84.85839844	-50.60302734	-155.69824219	+5220	+16.13232422	+5.11083984	-2.20605469	-58.95263672	-78.33251953	+72.39990234	+5764	+15.75439453	+1.33593750	-5.83593750	+48.42773438	-42.71484375	-74.75097656	+3048
+1458240976.85550000	+16.64648438	+2.39501953	-2.17089844	+85.05615234	-50.64697266	-155.93994141	+5224	+16.13671875	+5.11523438	-2.20166016	-59.12841797	-78.28857422	+72.61962891	+5768	+15.75439453	+1.33593750	-5.83154297	+48.44970703	-42.71484375	-74.79492188	+3044
+1458240976.85970000	+16.64648438	+2.41259766	-2.14892578	+85.25390625	-50.71289063	-156.18164063	+5224	+16.13671875	+5.11523438	-2.19287109	-59.37011719	-78.24462891	+72.88330078	+5776	+15.75439453	+1.33154297	-5.82714844	+48.49365234	-42.69287109	-74.88281250	+3040
+1458240976.86800000	+16.65087891	+2.43457031	-2.10937500	+85.51757813	-50.82275391	-156.55517578	+5220	+16.14550781	+5.12402344	-2.17089844	-59.96337891	-78.11279297	+73.58642578	+5784	+15.75439453	+1.32275391	-5.81396484	+48.66943359	-42.64892578	-75.16845703	+3044
+1458240976.87220000	+16.65087891	+2.44335938	-2.09179688	+85.60546875	-50.86669922	-156.70898438	+5216	+16.14990234	+5.12841797	-2.15771484	-60.22705078	-78.04687500	+73.91601563	+5788	+15.75000000	+1.31835938	-5.80517578	+48.75732422	-42.60498047	-75.32226563	+3048
+1458240976.87630010	+16.65087891	+2.45214844	-2.07861328	+85.64941406	-50.93261719	-156.81884766	+5212	+16.15429688	+5.12841797	-2.14453125	-60.57861328	-77.95898438	+74.33349609	+5792	+15.75000000	+1.30078125	-5.78320313	+49.08691406	-42.47314453	-75.84960938	+3064
+1458240976.88050010	+16.65087891	+2.45654297	-2.06542969	+85.64941406	-50.97656250	-156.92871094	+5204	+16.15429688	+5.12841797	-2.13134766	-60.86425781	-77.84912109	+74.70703125	+5796	+15.74121094	+1.29199219	-5.77001953	+49.28466797	-42.38525391	-76.13525391	+3084
+1458240976.88470010	+16.65087891	+2.45654297	-2.05664063	+85.58349609	-51.04248047	-156.95068359	+5200	+16.15869141	+5.12841797	-2.12255859	-61.06201172	-77.78320313	+74.99267578	+5796	+15.74121094	+1.28320313	-5.76123047	+49.39453125	-42.34130859	-76.28906250	+3100
+1458240976.88879990	+16.65087891	+2.45214844	-2.05224609	+85.47363281	-51.08642578	-156.97265625	+5192	+16.15869141	+5.12841797	-2.11376953	-61.23779297	-77.67333984	+75.27832031	+5800	+15.74121094	+1.28320313	-5.75683594	+49.43847656	-42.34130859	-76.35498047	+3116
+1458240976.89299990	+16.64648438	+2.44775391	-2.05224609	+85.29785156	-51.13037109	-156.92871094	+5184	+16.15869141	+5.12402344	-2.10498047	-61.36962891	-77.58544922	+75.45410156	+5800	+15.74121094	+1.28320313	-5.75683594	+49.46044922	-42.36328125	-76.33300781	+3132
+1458240976.89720010	+16.64648438	+2.43896484	-2.05664063	+85.10009766	-51.15234375	-156.88476563	+5180	+16.15869141	+5.11523438	-2.10058594	-61.34765625	-77.51953125	+75.52001953	+5800	+15.74121094	+1.28759766	-5.76123047	+49.43847656	-42.40722656	-76.28906250	+3140
+1458240976.90130000	+16.64208984	+2.43017578	-2.06982422	+84.81445313	-51.17431641	-156.75292969	+5180	+16.15429688	+5.10644531	-2.10498047	-61.10595703	-77.47558594	+75.34423828	+5804	+15.74560547	+1.28759766	-5.76123047	+49.41650391	-42.40722656	-76.22314453	+3152
+1458240976.90549990	+16.63769531	+2.41259766	-2.08300781	+84.48486328	-51.19628906	-156.59912109	+5180	+16.14990234	+5.09765625	-2.11376953	-60.73242188	-77.43164063	+74.99267578	+5804	+15.74560547	+1.29199219	-5.76562500	+49.35058594	-42.42919922	-76.11328125	+3156
+1458240976.91380000	+16.62890625	+2.38183594	-2.12255859	+83.71582031	-51.19628906	-156.18164063	+5184	+16.13671875	+5.08007813	-2.14013672	-59.80957031	-77.38769531	+74.15771484	+5808	+15.74560547	+1.30078125	-5.77880859	+49.28466797	-42.45117188	-75.93750000	+3164
+1458240976.91800000	+16.62011719	+2.36425781	-2.14892578	+83.29833984	-51.19628906	-155.93994141	+5188	+16.13232422	+5.07128906	-2.15332031	-59.32617188	-77.40966797	+73.69628906	+5808	+15.74560547	+1.30078125	-5.77880859	+49.28466797	-42.45117188	-75.89355469	+3168
+1458240976.92220000	+16.61572266	+2.34667969	-2.17089844	+82.90283203	-51.19628906	-155.69824219	+5196	+16.12792969	+5.05810547	-2.16210938	-58.84277344	-77.43164063	+73.23486328	+5812	+15.74560547	+1.30078125	-5.78320313	+49.26269531	-42.45117188	-75.84960938	+3168
+1458240976.92630000	+16.61132813	+2.32910156	-2.19287109	+82.48535156	-51.19628906	-155.45654297	+5204	+16.12353516	+5.05371094	-2.17529297	-58.33740234	-77.47558594	+72.75146484	+5812	+15.74560547	+1.30517578	-5.78759766	+49.17480469	-42.47314453	-75.69580078	+3168
+1458240976.93050000	+16.60693359	+2.31591797	-2.21923828	+82.11181641	-51.19628906	-155.23681641	+5212	+16.11914063	+5.04492188	-2.18847656	-57.76611328	-77.51953125	+72.18017578	+5812	+15.74560547	+1.30957031	-5.79638672	+49.10888672	-42.51708984	-75.54199219	+3164
+1458240976.93460010	+16.60253906	+2.30273438	-2.23681641	+81.78222656	-51.21826172	-155.06103516	+5216	+16.11474609	+5.04052734	-2.20166016	-57.19482422	-77.58544922	+71.63085938	+5812	+15.74560547	+1.31835938	-5.80517578	+49.06494141	-42.51708984	-75.38818359	+3156
+1458240976.93880010	+16.59814453	+2.29394531	-2.25000000	+81.49658203	-51.24023438	-154.90722656	+5224	+16.11035156	+5.03613281	-2.21044922	-56.73339844	-77.65136719	+71.16943359	+5812	+15.74121094	+1.33154297	-5.83154297	+48.86718750	-42.56103516	-74.86083984	+3148
+1458240976.94709990	+16.59375000	+2.29394531	-2.26757813	+81.07910156	-51.32812500	-154.66552734	+5232	+16.11035156	+5.03613281	-2.22363281	-55.72265625	-77.87109375	+70.18066406	+5812	+15.73681641	+1.34033203	-5.86230469	+48.75732422	-42.51708984	-74.42138672	+3112
+1458240976.95129990	+16.59814453	+2.29833984	-2.26318359	+80.99121094	-51.41601563	-154.62158203	+5232	+16.11035156	+5.03613281	-2.22802734	-55.28320313	-77.98095703	+69.74121094	+5808	+15.73242188	+1.33593750	-5.86669922	+48.80126953	-42.47314453	-74.44335938	+3092
+1458240976.95549990	+16.59814453	+2.30712891	-2.25439453	+80.92529297	-51.50390625	-154.62158203	+5236	+16.11035156	+5.04052734	-2.22802734	-54.79980469	-78.11279297	+69.25781250	+5808	+15.72802734	+1.32275391	-5.86230469	+48.88916016	-42.40722656	-74.57519531	+3080
+1458240976.95960000	+16.60253906	+2.31591797	-2.24121094	+80.92529297	-51.63574219	-154.66552734	+5240	+16.11474609	+5.04492188	-2.22802734	-54.27246094	-78.28857422	+68.73046875	+5804	+15.72802734	+1.30957031	-5.85351563	+49.02099609	-42.34130859	-74.77294922	+3072
+1458240976.96380000	+16.60693359	+2.32910156	-2.22363281	+80.94726563	-51.76757813	-154.68750000	+5240	+16.11914063	+5.05371094	-2.22802734	-53.30566406	-78.57421875	+67.76367188	+5804	+15.72802734	+1.30517578	-5.84912109	+49.10888672	-42.29736328	-74.86083984	+3064
+1458240976.96799990	+16.61132813	+2.34228516	-2.20605469	+80.94726563	-51.89941406	-154.70947266	+5240	+16.12353516	+5.06250000	-2.22802734	-52.18505859	-78.88183594	+66.64306641	+5800	+15.72802734	+1.30078125	-5.84472656	+49.19677734	-42.25341797	-74.99267578	+3056
+1458240976.97210000	+16.62011719	+2.35546875	-2.17968750	+80.94726563	-52.07519531	-154.73144531	+5240	+16.13232422	+5.07568359	-2.22363281	-51.02050781	-79.21142578	+65.47851563	+5800	+15.72802734	+1.28759766	-5.84033203	+49.30664063	-42.16552734	-75.14648438	+3056
+1458240976.97630000	+16.62451172	+2.37304688	-2.15771484	+80.94726563	-52.22900391	-154.70947266	+5236	+16.14990234	+5.11083984	-2.21044922	-47.21923828	-80.17822266	+61.65527344	+5804	+15.72363281	+1.28320313	-5.83593750	+49.41650391	-42.09960938	-75.27832031	+3056
+1458240976.98050000	+16.63330078	+2.38623047	-2.13574219	+80.88134766	-52.42675781	-154.64355469	+5232	+16.16308594	+5.13281250	-2.19287109	-43.63769531	-80.90332031	+58.05175781	+5804	+15.72363281	+1.27441406	-5.83154297	+49.50439453	-42.01171875	-75.41015625	+3060
+1458240976.98880000	+16.65087891	+2.41699219	-2.09179688	+80.63964844	-52.91015625	-154.33593750	+5220	+16.19824219	+5.18994141	-2.17089844	-30.52001953	-82.61718750	+44.82421875	+5804	+15.71923828	+1.24365234	-5.81396484	+49.87792969	-41.79199219	-75.87158203	+3080
+1458240976.99300000	+16.65966797	+2.42578125	-2.07421875	+80.37597656	-53.15185547	-154.02832031	+5208	+16.20703125	+5.20751953	-2.16650391	-23.62060547	-83.12255859	+37.88085938	+5800	+15.71484375	+1.23046875	-5.80078125	+50.07568359	-41.66015625	-76.11328125	+3100
+1458240976.99710010	+16.66845703	+2.42578125	-2.05664063	+80.00244141	-53.41552734	-153.65478516	+5192	+16.21142578	+5.22509766	-2.16210938	-16.43554688	-83.51806641	+30.67382813	+5800	+15.71044922	+1.21289063	-5.79199219	+50.22949219	-41.55029297	-76.28906250	+3120
+1458240977.00130010	+16.67724609	+2.42578125	-2.05224609	+79.29931641	-53.76708984	-152.90771484	+5176	+16.21142578	+5.24267578	-2.17529297	-7.27294922	-83.62792969	+21.48925781	+5800	+15.71484375	+1.19970703	-5.78320313	+50.40527344	-41.39648438	-76.42089844	+3140
+1458240977.00550010	+16.68164063	+2.41699219	-2.05664063	+78.46435547	-54.07470703	-152.02880859	+5164	+16.21142578	+5.25146484	-2.19287109	+1.91162109	-83.62792969	+12.26074219	+5796	+15.71044922	+1.19091797	-5.78320313	+50.49316406	-41.28662109	-76.42089844	+3160
+1458240977.00959990	+16.69042969	+2.39941406	-2.06982422	+77.56347656	-54.38232422	-151.10595703	+5152	+16.21142578	+5.26025391	-2.20605469	+11.71142578	-83.47412109	+2.39501953	+5792	+15.71044922	+1.18652344	-5.78759766	+50.49316406	-41.22070313	-76.31103516	+3176
+1458240977.01379990	+16.69482422	+2.37304688	-2.09619141	+76.02539063	-54.79980469	-149.50195313	+5144	+16.20703125	+5.27343750	-2.23242188	+21.02783203	-83.01269531	-6.89941406	+5796	+15.71044922	+1.18652344	-5.79638672	+50.47119141	-41.17675781	-76.15722656	+3188
+1458240977.01790000	+16.69921875	+2.33789063	-2.12695313	+74.59716797	-55.15136719	-148.07373047	+5140	+16.20263672	+5.27783203	-2.25878906	+29.33349609	-82.39746094	-15.24902344	+5800	+15.70605469	+1.18652344	-5.80517578	+50.42724609	-41.15478516	-75.95947266	+3200
+1458240977.02210000	+16.70361328	+2.29833984	-2.15771484	+73.16894531	-55.48095703	-146.68945313	+5140	+16.20263672	+5.28662109	-2.28955078	+36.65039063	-81.62841797	-22.58789063	+5800	+15.70166016	+1.19091797	-5.81835938	+50.36132813	-41.15478516	-75.71777344	+3208
+1458240977.02630000	+16.71240234	+2.24560547	-2.20605469	+71.10351563	-55.89843750	-144.64599609	+5144	+16.19824219	+5.29541016	-2.33349609	+42.40722656	-80.59570313	-28.36669922	+5808	+15.70166016	+1.19531250	-5.82714844	+50.29541016	-41.19873047	-75.49804688	+3212
+1458240977.03040000	+16.71240234	+2.20605469	-2.25000000	+69.38964844	-56.20605469	-142.95410156	+5152	+16.18945313	+5.30859375	-2.37304688	+47.39501953	-79.51904297	-33.33251953	+5812	+15.70605469	+1.19970703	-5.83593750	+50.22949219	-41.22070313	-75.27832031	+3208
+1458240977.03880000	+16.72119141	+2.12695313	-2.31591797	+65.91796875	-56.95312500	-139.57031250	+5160	+16.18066406	+5.32617188	-2.44775391	+55.23925781	-77.12402344	-41.19873047	+5816	+15.70605469	+1.19970703	-5.86669922	+50.03173828	-41.24267578	-74.70703125	+3192
+1458240977.04290010	+16.72119141	+2.09179688	-2.35107422	+64.05029297	-57.30468750	-137.72460938	+5168	+16.17626953	+5.33935547	-2.48730469	+58.09570313	-75.82763672	-44.07714844	+5816	+15.70605469	+1.20410156	-5.88427734	+49.94384766	-41.28662109	-74.44335938	+3176
+1458240977.04710010	+16.72558594	+2.06103516	-2.37304688	+62.20458984	-57.74414063	-135.90087891	+5172	+16.17626953	+5.34814453	-2.52685547	+60.64453125	-74.46533203	-46.64794922	+5820	+15.69726563	+1.20849609	-5.90185547	+49.87792969	-41.28662109	-74.15771484	+3160
+1458240977.05130000	+16.72998047	+2.02148438	-2.38623047	+60.38085938	-58.20556641	-134.18701172	+5176	+16.17187500	+5.35693359	-2.56201172	+62.88574219	-73.10302734	-48.91113281	+5820	+15.68847656	+1.20410156	-5.91503906	+49.81201172	-41.33056641	-73.91601563	+3140
+1458240977.05539990	+16.73437500	+1.99951172	-2.39062500	+58.57910156	-58.64501953	-132.40722656	+5176	+16.16748047	+5.37451172	-2.59277344	+64.84130859	-71.74072266	-50.86669922	+5824	+15.68847656	+1.19531250	-5.91943359	+49.79003906	-41.35253906	-73.85009766	+3120
+1458240977.05960010	+16.73876953	+1.98193359	-2.39062500	+56.79931641	-59.10644531	-130.62744141	+5172	+16.16748047	+5.38769531	-2.61914063	+66.51123047	-70.42236328	-52.58056641	+5824	+15.68408203	+1.18212891	-5.92822266	+49.81201172	-41.33056641	-73.80615234	+3100
+1458240977.06380010	+16.74316406	+1.96435547	-2.38623047	+54.97558594	-59.58984375	-128.89160156	+5172	+16.16308594	+5.40087891	-2.63671875	+68.11523438	-69.14794922	-54.22851563	+5820	+15.67968750	+1.16894531	-5.93261719	+49.83398438	-41.33056641	-73.85009766	+3080
+1458240977.06789990	+16.74755859	+1.95996094	-2.37744141	+53.26171875	-60.02929688	-127.11181641	+5168	+16.16308594	+5.41845703	-2.64990234	+69.47753906	-67.87353516	-55.61279297	+5820	+15.67968750	+1.15136719	-5.93261719	+49.89990234	-41.28662109	-73.93798828	+3064
+1458240977.07209990	+16.74755859	+1.95996094	-2.36425781	+51.52587891	-60.46875000	-125.33203125	+5164	+16.15869141	+5.43603516	-2.66748047	+70.59814453	-66.62109375	-56.79931641	+5816	+15.67089844	+1.13378906	-5.94140625	+49.98779297	-41.19873047	-74.02587891	+3048
+1458240977.07629990	+16.74755859	+1.95117188	-2.34228516	+49.81201172	-60.90820313	-123.61816406	+5160	+16.15429688	+5.45361328	-2.66748047	+71.93847656	-65.52246094	-58.16162109	+5812	+15.66210938	+1.11621094	-5.94580078	+50.07568359	-41.08886719	-74.15771484	+3040
+1458240977.08460000	+16.75195313	+1.95117188	-2.30273438	+46.47216797	-61.63330078	-120.25634766	+5140	+16.14550781	+5.47558594	-2.68505859	+73.47656250	-63.36914063	-59.83154297	+5808	+15.64453125	+1.06787109	-5.95019531	+50.27343750	-40.89111328	-74.46533203	+3032
+1458240977.08870010	+16.74755859	+1.94677734	-2.28515625	+44.86816406	-61.96289063	-118.63037109	+5132	+16.14550781	+5.49316406	-2.68505859	+74.35546875	-62.46826172	-60.73242188	+5804	+15.63134766	+1.04150391	-5.95019531	+50.36132813	-40.78125000	-74.64111328	+3036
+1458240977.09290000	+16.74755859	+1.95117188	-2.26318359	+43.41796875	-62.24853516	-117.15820313	+5120	+16.13671875	+5.50634766	-2.68505859	+75.01464844	-61.61132813	-61.43554688	+5804	+15.62255859	+1.01513672	-5.95019531	+50.49316406	-40.64941406	-74.86083984	+3044
+1458240977.09710000	+16.74755859	+1.95996094	-2.25000000	+42.03369141	-62.42431641	-115.70800781	+5108	+16.13232422	+5.51074219	-2.70263672	+75.34423828	-60.77636719	-61.80908203	+5800	+15.61376953	+0.98876953	-5.95019531	+50.60302734	-40.51757813	-75.08056641	+3056
+1458240977.10120010	+16.74316406	+1.96435547	-2.24121094	+40.62744141	-62.55615234	-114.25781250	+5096	+16.12353516	+5.52832031	-2.70703125	+75.89355469	-60.07324219	-62.35839844	+5800	+15.60498047	+0.95800781	-5.95458984	+50.69091797	-40.34179688	-75.23437500	+3068
+1458240977.10540010	+16.73876953	+1.95556641	-2.22802734	+39.30908203	-62.66601563	-112.96142578	+5080	+16.11914063	+5.53710938	-2.72021484	+76.20117188	-59.39208984	-62.66601563	+5796	+15.59619141	+0.93164063	-5.96337891	+50.75683594	-40.16601563	-75.34423828	+3084
+1458240977.10960010	+16.73876953	+1.94677734	-2.24560547	+37.96875000	-62.55615234	-111.62109375	+5064	+16.11035156	+5.53710938	-2.75537109	+76.15722656	-58.71093750	-62.62207031	+5796	+15.58300781	+0.90966797	-5.97656250	+50.77880859	-39.99023438	-75.41015625	+3096
+1458240977.11369990	+16.72998047	+1.94238281	-2.26318359	+36.71630859	-62.46826172	-110.34667969	+5052	+16.10156250	+5.55468750	-2.78173828	+76.33300781	-58.13964844	-62.75390625	+5800	+15.57861328	+0.90527344	-5.98095703	+50.80078125	-39.94628906	-75.41015625	+3108
+1458240977.11789990	+16.72558594	+1.92041016	-2.28076172	+35.50781250	-62.38037109	-109.20410156	+5040	+16.09277344	+5.54589844	-2.81250000	+76.33300781	-57.59033203	-62.73193359	+5800	+15.56982422	+0.89648438	-5.98535156	+50.77880859	-39.85839844	-75.38818359	+3120
+1458240977.12210010	+16.72119141	+1.90283203	-2.31152344	+34.38720703	-62.11669922	-108.14941406	+5032	+16.08398438	+5.53710938	-2.86083984	+76.04736328	-57.04101563	-62.44628906	+5804	+15.56542969	+0.88769531	-5.99414063	+50.77880859	-39.79248047	-75.34423828	+3128
+1458240977.13039990	+16.71240234	+1.85888672	-2.37744141	+32.40966797	-61.63330078	-106.28173828	+5020	+16.06640625	+5.53271484	-2.97070313	+75.60791016	-55.98632813	-61.87500000	+5808	+15.55224609	+0.86132813	-6.01611328	+50.69091797	-39.61669922	-75.19042969	+3148
+1458240977.13459990	+16.70800781	+1.82812500	-2.43017578	+31.48681641	-61.21582031	-105.46875000	+5020	+16.05322266	+5.52392578	-3.03222656	+75.27832031	-55.45898438	-61.45751953	+5812	+15.54345703	+0.84814453	-6.02929688	+50.62500000	-39.50683594	-75.08056641	+3156
+1458240977.13870000	+16.69921875	+1.80175781	-2.48730469	+30.62988281	-60.82031250	-104.67773438	+5020	+16.04003906	+5.51953125	-3.10253906	+74.92675781	-54.90966797	-61.01806641	+5816	+15.53027344	+0.83056641	-6.05126953	+50.51513672	-39.35302734	-74.88281250	+3160
+1458240977.14290000	+16.69482422	+1.76220703	-2.54443359	+29.79492188	-60.40283203	-103.97460938	+5024	+16.03125000	+5.50195313	-3.17285156	+74.50927734	-54.36035156	-60.51269531	+5820	+15.51708984	+0.81298828	-6.07324219	+50.38330078	-39.19921875	-74.64111328	+3160
+1458240977.14710000	+16.68603516	+1.72265625	-2.60595703	+29.00390625	-59.91943359	-103.31542969	+5028	+16.02246094	+5.48437500	-3.24755859	+74.09179688	-53.78906250	-60.00732422	+5824	+15.50830078	+0.79980469	-6.09960938	+50.25146484	-39.06738281	-74.37744141	+3156
+1458240977.15120010	+16.68164063	+1.69189453	-2.65429688	+28.38867188	-59.61181641	-102.81005859	+5032	+16.00927734	+5.46679688	-3.32226563	+73.67431641	-53.23974609	-59.52392578	+5828	+15.48632813	+0.78222656	-6.13476563	+50.05371094	-38.86962891	-74.00390625	+3148
+1458240977.15540000	+16.67724609	+1.65673828	-2.69824219	+27.81738281	-59.26025391	-102.34863281	+5036	+15.99609375	+5.45361328	-3.39697266	+73.30078125	-52.66845703	-59.06250000	+5832	+15.46875000	+0.76025391	-6.16113281	+49.89990234	-38.71582031	-73.67431641	+3136
+1458240977.15960000	+16.67285156	+1.62158203	-2.75097656	+27.29003906	-58.86474609	-101.90917969	+5036	+15.98730469	+5.43603516	-3.46289063	+73.01513672	-52.11914063	-58.68896484	+5832	+15.45556641	+0.74267578	-6.18750000	+49.74609375	-38.56201172	-73.41064453	+3120
+1458240977.16370010	+16.66845703	+1.59960938	-2.78613281	+26.93847656	-58.62304688	-101.62353516	+5036	+15.97851563	+5.41845703	-3.53320313	+72.70751953	-51.54785156	-58.31542969	+5832	+15.43798828	+0.71630859	-6.21386719	+49.57031250	-38.40820313	-73.10302734	+3100
+1458240977.16790010	+16.66406250	+1.56884766	-2.82128906	+26.58691406	-58.33740234	-101.33789063	+5036	+15.96972656	+5.40966797	-3.59912109	+72.48779297	-50.95458984	-57.96386719	+5824	+15.42919922	+0.68994141	-6.24023438	+49.43847656	-38.25439453	-72.90527344	+3076
+1458240977.17619990	+16.65087891	+1.52050781	-2.88720703	+26.01562500	-57.83203125	-100.87646484	+5028	+15.95214844	+5.38330078	-3.70898438	+72.22412109	-49.81201172	-57.54638672	+5812	+15.38525391	+0.63720703	-6.28417969	+49.30664063	-37.83691406	-72.61962891	+3020
+1458240977.18039990	+16.64648438	+1.50292969	-2.90917969	+25.81787109	-57.63427734	-100.70068359	+5020	+15.94335938	+5.37451172	-3.75732422	+72.15820313	-49.26269531	-57.37060547	+5800	+15.36328125	+0.60205078	-6.29736328	+49.28466797	-37.61718750	-72.59765625	+2996
+1458240977.18450000	+16.63769531	+1.48535156	-2.92675781	+25.64208984	-57.48046875	-100.52490234	+5012	+15.93017578	+5.36572266	-3.79687500	+72.15820313	-48.71337891	-57.23876953	+5788	+15.34130859	+0.57128906	-6.31933594	+49.26269531	-37.39746094	-72.55371094	+2972
+1458240977.18870000	+16.63330078	+1.47656250	-2.93554688	+25.53222656	-57.39257813	-100.39306641	+4996	+15.92578125	+5.35693359	-3.83203125	+72.18017578	-48.22998047	-57.21679688	+5776	+15.31933594	+0.53613281	-6.32812500	+49.28466797	-37.17773438	-72.61962891	+2956
+1458240977.19289990	+16.62451172	+1.46777344	-2.93994141	+25.51025391	-57.32666016	-100.32714844	+4980	+15.91699219	+5.35253906	-3.86279297	+72.29003906	-47.74658203	-57.23876953	+5760	+15.30175781	+0.49218750	-6.33691406	+49.30664063	-36.95800781	-72.75146484	+2936
+1458240977.19700000	+16.61572266	+1.45898438	-2.93994141	+25.51025391	-57.26074219	-100.28320313	+4964	+15.90820313	+5.34814453	-3.88916016	+72.44384766	-47.24121094	-57.28271484	+5744	+15.27539063	+0.44384766	-6.35009766	+49.37255859	-36.67236328	-72.90527344	+2924
+1458240977.20120000	+16.60693359	+1.45458984	-2.93994141	+25.55419922	-57.19482422	-100.26123047	+4944	+15.90380859	+5.34814453	-3.91992188	+72.59765625	-46.73583984	-57.30468750	+5728	+15.25341797	+0.39550781	-6.36328125	+49.41650391	-36.38671875	-73.05908203	+2916
+1458240977.20540000	+16.59814453	+1.45019531	-2.93994141	+25.62011719	-57.10693359	-100.23925781	+4920	+15.89501953	+5.34375000	-3.94628906	+72.72949219	-46.25244141	-57.32666016	+5708	+15.22705078	+0.35156250	-6.37646484	+49.48242188	-36.10107422	-73.19091797	+2908
+1458240977.20950010	+16.58496094	+1.44580078	-2.93994141	+25.70800781	-57.04101563	-100.23925781	+4896	+15.88183594	+5.33496094	-3.98144531	+72.79541016	-45.74707031	-57.26074219	+5692	+15.19628906	+0.31201172	-6.38964844	+49.54833984	-35.77148438	-73.30078125	+2904
+1458240977.21370010	+16.57177734	+1.44580078	-2.93994141	+25.83984375	-56.95312500	-100.26123047	+4872	+15.86865234	+5.33056641	-4.01220703	+72.90527344	-45.26367188	-57.26074219	+5672	+15.16552734	+0.26367188	-6.40283203	+49.61425781	-35.44189453	-73.45458984	+2904
+1458240977.22199990	+16.54541016	+1.43701172	-2.93994141	+26.12548828	-56.77734375	-100.34912109	+4820	+15.85107422	+5.29980469	-4.08251953	+72.92724609	-44.34082031	-57.06298828	+5640	+15.10400391	+0.17138672	-6.42480469	+49.70214844	-34.84863281	-73.71826172	+2912
+1458240977.22620010	+16.52783203	+1.42822266	-2.94433594	+26.30126953	-56.60156250	-100.39306641	+4796	+15.84228516	+5.29101563	-4.10888672	+72.92724609	-44.07714844	-56.99707031	+5620	+15.07763672	+0.11865234	-6.43798828	+49.70214844	-34.54101563	-73.80615234	+2920
+1458240977.23040010	+16.51464844	+1.41503906	-2.95312500	+26.45507813	-56.40380859	-100.48095703	+4772	+15.83349609	+5.27343750	-4.14404297	+72.90527344	-43.70361328	-56.86523438	+5604	+15.05126953	+0.07910156	-6.45117188	+49.72412109	-34.23339844	-73.87207031	+2924
+1458240977.23449990	+16.49707031	+1.40185547	-2.96630859	+26.63085938	-56.16210938	-100.59082031	+4748	+15.82470703	+5.25146484	-4.18798828	+72.81738281	-43.26416016	-56.66748047	+5588	+15.02490234	+0.03515625	-6.45996094	+49.72412109	-33.96972656	-73.91601563	+2924
+1458240977.23869990	+16.47949219	+1.37988281	-2.99707031	+26.78466797	-55.81054688	-100.67871094	+4728	+15.81152344	+5.22949219	-4.24511719	+72.68554688	-42.80273438	-56.42578125	+5568	+15.00292969	-0.00439453	-6.48193359	+49.70214844	-33.61816406	-73.87207031	+2924
+1458240977.24280000	+16.46630859	+1.35351563	-3.02783203	+26.85058594	-55.41503906	-100.74462891	+4712	+15.79394531	+5.19873047	-4.30664063	+72.48779297	-42.31933594	-56.07421875	+5552	+14.97216797	-0.03955078	-6.50390625	+49.63623047	-33.33251953	-73.76220703	+2924
+1458240977.24700000	+16.44873047	+1.32275391	-3.06738281	+26.91650391	-55.01953125	-100.81054688	+4696	+15.78076172	+5.16357422	-4.37255859	+72.20214844	-41.83593750	-55.67871094	+5540	+14.94580078	-0.07910156	-6.52148438	+49.54833984	-33.06884766	-73.67431641	+2920
+1458240977.25120000	+16.43115234	+1.28759766	-3.11132813	+26.98242188	-54.53613281	-100.85449219	+4680	+15.76318359	+5.12402344	-4.44287109	+71.89453125	-41.39648438	-55.26123047	+5524	+14.92382813	-0.11865234	-6.53466797	+49.46044922	-32.82714844	-73.56445313	+2912
+1458240977.25950000	+16.40478516	+1.21289063	-3.19921875	+27.09228516	-53.59130859	-101.03027344	+4656	+15.72802734	+5.03173828	-4.57910156	+71.14746094	-40.53955078	-54.36035156	+5488	+14.88427734	-0.19775391	-6.56103516	+49.28466797	-32.36572266	-73.36669922	+2888
+1458240977.26370000	+16.39599609	+1.16894531	-3.25195313	+27.13623047	-53.04199219	-101.11816406	+4648	+15.71484375	+4.98339844	-4.64941406	+70.75195313	-40.12207031	-53.89892578	+5468	+14.86669922	-0.23291016	-6.57421875	+49.17480469	-32.10205078	-73.23486328	+2868
+1458240977.26780010	+16.38281250	+1.12500000	-3.30468750	+27.18017578	-52.49267578	-101.20605469	+4636	+15.69726563	+4.93505859	-4.72412109	+70.35644531	-39.70458984	-53.41552734	+5448	+14.84912109	-0.27685547	-6.58740234	+49.08691406	-31.83837891	-73.14697266	+2848
+1458240977.27200010	+16.36523438	+1.08544922	-3.35302734	+27.26806641	-51.96533203	-101.33789063	+4628	+15.67968750	+4.88671875	-4.79003906	+69.93896484	-39.33105469	-52.91015625	+5428	+14.82275391	-0.31640625	-6.60058594	+48.97705078	-31.55273438	-72.99316406	+2828
+1458240977.27620010	+16.35205078	+1.04150391	-3.40576172	+27.37792969	-51.37207031	-101.46972656	+4616	+15.66210938	+4.83398438	-4.85156250	+69.52148438	-39.00146484	-52.44873047	+5404	+14.79638672	-0.35595703	-6.60937500	+48.88916016	-31.26708984	-72.88330078	+2804
+1458240977.28029990	+16.33447266	+1.00195313	-3.44970703	+27.48779297	-50.82275391	-101.57958984	+4604	+15.64013672	+4.78125000	-4.91308594	+69.08203125	-38.67187500	-51.94335938	+5380	+14.77441406	-0.40429688	-6.61816406	+48.77929688	-30.95947266	-72.77343750	+2776
+1458240977.28449990	+16.31689453	+0.96240234	-3.48925781	+27.64160156	-50.31738281	-101.71142578	+4592	+15.62255859	+4.72851563	-4.97021484	+68.59863281	-38.40820313	-51.43798828	+5352	+14.74365234	-0.44824219	-6.62255859	+48.71337891	-30.65185547	-72.68554688	+2748
+1458240977.29279990	+16.29052734	+0.89648438	-3.56396484	+28.10302734	-49.30664063	-102.06298828	+4564	+15.59179688	+4.62744141	-5.06689453	+67.69775391	-37.96875000	-50.47119141	+5300	+14.69531250	-0.54931641	-6.62255859	+48.58154297	-30.01464844	-72.66357422	+2692
+1458240977.30119990	+16.25976563	+0.84814453	-3.60351563	+28.87207031	-48.40576172	-102.59033203	+4524	+15.56542969	+4.53076172	-5.13281250	+66.84082031	-37.72705078	-49.61425781	+5236	+14.62500000	-0.65039063	-6.62255859	+48.51562500	-29.17968750	-72.64160156	+2644
+1458240977.30530000	+16.24218750	+0.83056641	-3.62109375	+29.26757813	-47.96630859	-102.85400391	+4496	+15.55224609	+4.48681641	-5.15917969	+66.37939453	-37.63916016	-49.10888672	+5200	+14.59423828	-0.70751953	-6.62255859	+48.49365234	-28.71826172	-72.66357422	+2624
+1458240977.30950000	+16.22460938	+0.81298828	-3.62988281	+29.75097656	-47.52685547	-103.16162109	+4472	+15.53906250	+4.44287109	-5.18115234	+65.89599609	-37.63916016	-48.60351563	+5164	+14.55029297	-0.76025391	-6.61816406	+48.49365234	-28.23486328	-72.66357422	+2608
+1458240977.31370000	+16.20263672	+0.80419922	-3.63867188	+30.30029297	-47.06542969	-103.46923828	+4444	+15.52587891	+4.39453125	-5.19433594	+65.36865234	-37.70507813	-48.07617188	+5128	+14.50634766	-0.81298828	-6.61376953	+48.49365234	-27.72949219	-72.66357422	+2592
+1458240977.31780000	+16.18505859	+0.79541016	-3.64306641	+30.87158203	-46.64794922	-103.77685547	+4416	+15.51708984	+4.34619141	-5.20312500	+64.81933594	-37.83691406	-47.52685547	+5096	+14.46679688	-0.87451172	-6.60937500	+48.47167969	-27.18017578	-72.68554688	+2584
+1458240977.32610010	+16.15869141	+0.79101563	-3.65185547	+32.18994141	-45.76904297	-104.50195313	+4352	+15.50830078	+4.23632813	-5.21630859	+63.41308594	-38.32031250	-46.25244141	+5020	+14.38330078	-0.98437500	-6.59619141	+48.49365234	-26.08154297	-72.72949219	+2572
+1458240977.33030010	+16.14111328	+0.78222656	-3.66064453	+32.87109375	-45.28564453	-104.89746094	+4320	+15.50830078	+4.17919922	-5.22509766	+62.64404297	-38.60595703	-45.52734375	+4984	+14.34375000	-1.04589844	-6.59179688	+48.49365234	-25.48828125	-72.75146484	+2568
+1458240977.33450010	+16.12353516	+0.77343750	-3.66943359	+33.61816406	-44.75830078	-105.33691406	+4288	+15.50390625	+4.11767578	-5.22949219	+61.74316406	-38.95751953	-44.75830078	+4948	+14.29980469	-1.10302734	-6.57421875	+48.53759766	-24.91699219	-72.81738281	+2572
+1458240977.33859990	+16.10156250	+0.77343750	-3.67822266	+34.40917969	-44.20898438	-105.71044922	+4256	+15.50830078	+4.06054688	-5.22509766	+60.88623047	-39.46289063	-43.96728516	+4904	+14.26025391	-1.16015625	-6.56982422	+48.55957031	-24.30175781	-72.77343750	+2576
+1458240977.34279990	+16.08398438	+0.76025391	-3.69140625	+35.13427734	-43.61572266	-106.08398438	+4224	+15.50390625	+3.99462891	-5.22509766	+59.85351563	-39.94628906	-43.02246094	+4868	+14.21630859	-1.21289063	-6.56542969	+48.53759766	-23.68652344	-72.70751953	+2584
+1458240977.34699990	+16.06201172	+0.75146484	-3.71777344	+35.90332031	-42.95654297	-106.47949219	+4196	+15.50390625	+3.91552734	-5.23388672	+58.55712891	-40.47363281	-41.92382813	+4832	+14.17675781	-1.27001953	-6.55224609	+48.55957031	-23.11523438	-72.68554688	+2588
+1458240977.35110000	+16.04443359	+0.75146484	-3.73974609	+36.73828125	-42.34130859	-106.80908203	+4168	+15.50830078	+3.84960938	-5.22509766	+57.39257813	-41.15478516	-40.91308594	+4792	+14.14160156	-1.32275391	-6.54345703	+48.58154297	-22.54394531	-72.59765625	+2596
+1458240977.35529990	+16.02246094	+0.72949219	-3.76171875	+37.50732422	-41.68212891	-107.18261719	+4144	+15.50830078	+3.76171875	-5.22070313	+56.00830078	-41.83593750	-39.74853516	+4756	+14.10205078	-1.37988281	-6.53466797	+48.55957031	-21.95068359	-72.50976563	+2604
+1458240977.36360000	+15.97412109	+0.70312500	-3.83203125	+39.11132813	-40.20996094	-107.77587891	+4096	+15.51708984	+3.57714844	-5.21191406	+52.82226563	-43.39599609	-37.13378906	+4680	+14.04931641	-1.48535156	-6.49511719	+48.60351563	-20.96191406	-72.39990234	+2612
+1458240977.36780000	+15.94775391	+0.67236328	-3.87158203	+39.79248047	-39.44091797	-108.01757813	+4072	+15.51269531	+3.48046875	-5.20312500	+51.04248047	-44.18701172	-35.66162109	+4644	+14.01855469	-1.53808594	-6.47753906	+48.62548828	-20.45654297	-72.29003906	+2612
+1458240977.37200000	+15.91699219	+0.64160156	-3.91113281	+40.49560547	-38.64990234	-108.21533203	+4052	+15.50830078	+3.37500000	-5.19873047	+49.02099609	-45.02197266	-34.03564453	+4604	+13.99218750	-1.59082031	-6.45996094	+48.64746094	-19.97314453	-72.18017578	+2608
+1458240977.37610010	+15.88623047	+0.62402344	-3.95068359	+41.24267578	-37.90283203	-108.36914063	+4032	+15.50390625	+3.26953125	-5.18115234	+47.02148438	-45.90087891	-32.43164063	+4564	+13.96582031	-1.63476563	-6.44238281	+48.69140625	-19.48974609	-71.98242188	+2600
+1458240977.38450000	+15.82031250	+0.55810547	-4.03417969	+42.51708984	-36.38671875	-108.52294922	+3996	+15.49072266	+3.04101563	-5.13720703	+42.49511719	-47.68066406	-28.82812500	+4496	+13.90869141	-1.74023438	-6.40722656	+48.71337891	-18.56689453	-71.65283203	+2580
+1458240977.38860010	+15.78515625	+0.53613281	-4.07812500	+43.19824219	-35.63964844	-108.47900391	+3976	+15.48193359	+2.92236328	-5.11083984	+40.07812500	-48.55957031	-26.96044922	+4460	+13.88232422	-1.78417969	-6.38525391	+48.77929688	-18.14941406	-71.43310547	+2564
+1458240977.39280010	+15.75000000	+0.50537109	-4.12646484	+43.81347656	-34.89257813	-108.41308594	+3960	+15.46875000	+2.80371094	-5.08007813	+37.55126953	-49.39453125	-24.93896484	+4424	+13.86035156	-1.84130859	-6.36767578	+48.80126953	-17.70996094	-71.25732422	+2548
+1458240977.39689990	+15.71484375	+0.47460938	-4.15722656	+44.38476563	-34.21142578	-108.34716797	+3944	+15.45996094	+2.68066406	-5.04492188	+34.89257813	-50.27343750	-22.89550781	+4392	+13.82958984	-1.89404297	-6.34130859	+48.84521484	-17.27050781	-71.08154297	+2532
+1458240977.40109990	+15.67968750	+0.44824219	-4.19238281	+45.00000000	-33.53027344	-108.19335938	+3924	+15.44238281	+2.55761719	-5.00976563	+32.14599609	-51.02050781	-20.76416016	+4356	+13.80322266	-1.93798828	-6.31933594	+48.93310547	-16.83105469	-70.81787109	+2508
+1458240977.40529990	+15.64453125	+0.41748047	-4.23193359	+45.54931641	-32.84912109	-107.99560547	+3904	+15.42919922	+2.43457031	-4.97460938	+29.31152344	-51.67968750	-18.52294922	+4320	+13.77246094	-1.99511719	-6.30615234	+48.97705078	-16.36962891	-70.53222656	+2488
+1458240977.40940000	+15.60937500	+0.38232422	-4.25390625	+46.07666016	-32.25585938	-107.84179688	+3884	+15.41162109	+2.31591797	-4.93066406	+26.41113281	-52.38281250	-16.23779297	+4288	+13.73730469	-2.04785156	-6.28417969	+48.99902344	-15.86425781	-70.24658203	+2464
+1458240977.41779990	+15.53466797	+0.34277344	-4.29785156	+47.21923828	-31.13525391	-107.31445313	+3840	+15.37207031	+2.06542969	-4.84716797	+20.41259766	-53.43750000	-11.62353516	+4224	+13.65820313	-2.16210938	-6.25341797	+49.08691406	-14.85351563	-69.63134766	+2424
+1458240977.42190000	+15.49951172	+0.32519531	-4.30664063	+47.76855469	-30.67382813	-107.07275391	+3816	+15.35449219	+1.94238281	-4.79003906	+17.49023438	-53.98681641	-9.38232422	+4192	+13.61425781	-2.22363281	-6.22705078	+49.13085938	-14.34814453	-69.36767578	+2412
+1458240977.42610000	+15.46875000	+0.30761719	-4.31542969	+48.29589844	-30.19042969	-106.76513672	+3792	+15.33251953	+1.82812500	-4.74609375	+14.56787109	-54.25048828	-7.05322266	+4160	+13.57470703	-2.27636719	-6.20507813	+49.17480469	-13.84277344	-69.01611328	+2396
+1458240977.43030000	+15.43798828	+0.28564453	-4.32421875	+48.80126953	-29.72900391	-106.45751953	+3764	+15.30615234	+1.70947266	-4.70654297	+11.71142578	-54.47021484	-4.81201172	+4128	+13.53076172	-2.34667969	-6.18750000	+49.19677734	-13.31542969	-68.70849609	+2388
+1458240977.43440010	+15.40283203	+0.26367188	-4.31982422	+49.26269531	-29.33349609	-106.21582031	+3736	+15.28417969	+1.59521484	-4.65820313	+8.98681641	-54.71191406	-2.68066406	+4096	+13.48242188	-2.41259766	-6.16552734	+49.19677734	-12.76611328	-68.37890625	+2384
+1458240977.43860010	+15.37207031	+0.23730469	-4.31542969	+49.72412109	-28.93798828	-105.93017578	+3704	+15.25341797	+1.48535156	-4.62304688	+6.30615234	-54.71191406	-0.57128906	+4060	+13.43408203	-2.46972656	-6.15234375	+49.26269531	-12.23876953	-67.93945313	+2380
+1458240977.44280000	+15.34130859	+0.21972656	-4.31542969	+50.14160156	-28.56445313	-105.57861328	+3676	+15.22705078	+1.36669922	-4.58789063	+3.80126953	-54.66796875	+1.34033203	+4028	+13.38134766	-2.54003906	-6.13916016	+49.24072266	-11.66748047	-67.50000000	+2380
+1458240977.44689990	+15.31054688	+0.19335938	-4.30664063	+50.49316406	-28.27880859	-105.24902344	+3644	+15.19628906	+1.26123047	-4.53515625	+1.64794922	-54.71191406	+2.98828125	+3996	+13.33300781	-2.60595703	-6.11718750	+49.24072266	-11.16210938	-67.12646484	+2388
+1458240977.45530010	+15.24023438	+0.13183594	-4.29785156	+50.95458984	-27.59765625	-104.45800781	+3596	+15.13037109	+1.06787109	-4.48242188	-2.08740234	-54.20654297	+5.97656250	+3924	+13.23632813	-2.73779297	-6.07763672	+49.24072266	-10.17333984	-66.22558594	+2404
+1458240977.45939990	+15.21386719	+0.09667969	-4.28466797	+51.13037109	-27.37792969	-104.08447266	+3576	+15.09960938	+0.97558594	-4.43408203	-3.49365234	-54.09667969	+7.05322266	+3892	+13.19238281	-2.80810547	-6.04687500	+49.21875000	-9.75585938	-65.85205078	+2416
+1458240977.46359990	+15.18310547	+0.05273438	-4.27587891	+51.17431641	-27.04833984	-103.64501953	+3556	+15.06445313	+0.90087891	-4.41650391	-4.70214844	-53.65722656	+8.10791016	+3856	+13.14843750	-2.86962891	-6.02929688	+49.24072266	-9.36035156	-65.36865234	+2428
+1458240977.46779990	+15.15673828	+0.00439453	-4.27587891	+51.13037109	-26.74072266	-103.18359375	+3536	+15.03369141	+0.80859375	-4.39892578	-5.69091797	-53.23974609	+8.83300781	+3820	+13.10449219	-2.93115234	-6.00732422	+49.24072266	-8.94287109	-64.86328125	+2440
+1458240977.47190000	+15.12597656	-0.04833984	-4.26269531	+51.06445313	-26.52099609	-102.74414063	+3524	+14.99853516	+0.72949219	-4.36376953	-6.35009766	-52.99804688	+9.36035156	+3784	+13.06494141	-2.99707031	-5.97656250	+49.21875000	-8.59130859	-64.44580078	+2456
+1458240977.47610000	+15.09082031	-0.10986328	-4.26269531	+50.82275391	-26.16943359	-102.17285156	+3512	+14.96337891	+0.66357422	-4.35498047	-6.81152344	-52.40478516	+9.84375000	+3744	+13.02539063	-3.05419922	-5.95019531	+49.24072266	-8.26171875	-63.87451172	+2468
+1458240977.48020010	+15.06005859	-0.16699219	-4.26708984	+50.58105469	-25.83984375	-101.55761719	+3496	+14.92822266	+0.58007813	-4.34619141	-7.16308594	-51.85546875	+10.06347656	+3716	+12.98144531	-3.11132813	-5.92822266	+49.26269531	-7.95410156	-63.32519531	+2476
+1458240977.48440000	+15.02929688	-0.22851563	-4.26269531	+50.29541016	-25.62011719	-100.96435547	+3484	+14.89746094	+0.50537109	-4.31982422	-7.22900391	-51.48193359	+10.10742188	+3688	+12.95068359	-3.16845703	-5.88427734	+49.28466797	-7.71240234	-62.88574219	+2484
+1458240977.48860000	+14.99853516	-0.29443359	-4.27148438	+49.87792969	-25.29052734	-100.28320313	+3468	+14.86230469	+0.44824219	-4.31542969	-7.14111328	-50.82275391	+10.17333984	+3652	+12.91992188	-3.22119141	-5.84912109	+49.32861328	-7.51464844	-62.35839844	+2488
+1458240977.49690010	+14.94140625	-0.43945313	-4.27587891	+48.99902344	-24.65332031	-99.03076172	+3440	+14.79199219	+0.30322266	-4.29785156	-6.72363281	-49.61425781	+9.90966797	+3600	+12.86279297	-3.32666016	-5.77001953	+49.39453125	-7.09716797	-61.39160156	+2496
+1458240977.50110010	+14.91064453	-0.50976563	-4.28466797	+48.53759766	-24.30175781	-98.32763672	+3424	+14.76123047	+0.24169922	-4.30224609	-6.43798828	-48.86718750	+9.75585938	+3576	+12.83203125	-3.37500000	-5.73486328	+49.48242188	-6.89941406	-60.82031250	+2492
+1458240977.50519990	+14.87988281	-0.57568359	-4.28906250	+48.09814453	-23.95019531	-97.60253906	+3408	+14.72167969	+0.17138672	-4.30224609	-6.13037109	-48.12011719	+9.53613281	+3552	+12.80566406	-3.42773438	-5.69970703	+49.54833984	-6.67968750	-60.27099609	+2484
+1458240977.50939990	+14.84472656	-0.64160156	-4.28906250	+47.65869141	-23.64257813	-96.94335938	+3388	+14.68652344	+0.10546875	-4.28906250	-5.77880859	-47.50488281	+9.31640625	+3528	+12.77490234	-3.47607422	-5.65576172	+49.61425781	-6.48193359	-59.76562500	+2476
+1458240977.51360010	+14.81396484	-0.70751953	-4.29345703	+47.21923828	-23.29101563	-96.21826172	+3368	+14.65136719	+0.04833984	-4.28466797	-5.40527344	-46.75781250	+9.14062500	+3504	+12.74414063	-3.52001953	-5.61621094	+49.70214844	-6.30615234	-59.19433594	+2464
+1458240977.51770000	+14.78320313	-0.77343750	-4.29345703	+46.80175781	-22.93945313	-95.51513672	+3352	+14.61181641	-0.01318359	-4.28027344	-5.03173828	-45.98876953	+8.96484375	+3484	+12.70898438	-3.57275391	-5.57666016	+49.79003906	-6.08642578	-58.62304688	+2452
+1458240977.52189990	+14.75244141	-0.83496094	-4.28466797	+46.40625000	-22.63183594	-94.89990234	+3328	+14.58105469	-0.07910156	-4.26708984	-4.72412109	-45.32958984	+8.81103516	+3464	+12.67822266	-3.62109375	-5.53271484	+49.87792969	-5.86669922	-58.13964844	+2440
+1458240977.53020000	+14.69531250	-0.94482422	-4.26269531	+45.81298828	-22.03857422	-93.64746094	+3280	+14.51513672	-0.19335938	-4.24072266	-4.08691406	-43.94531250	+8.59130859	+3420	+12.60791016	-3.73095703	-5.45361328	+50.05371094	-5.42724609	-57.06298828	+2416
+1458240977.53440000	+14.66015625	-0.99755859	-4.24072266	+45.57128906	-21.77490234	-93.12011719	+3260	+14.48437500	-0.25048828	-4.21435547	-3.80126953	-43.35205078	+8.50341797	+3404	+12.56835938	-3.78369141	-5.41406250	+50.11962891	-5.14160156	-56.53564453	+2404
+1458240977.53860000	+14.62939453	-1.04150391	-4.21875000	+45.39550781	-21.51123047	-92.52685547	+3240	+14.44921875	-0.29882813	-4.18798828	-3.49365234	-42.71484375	+8.48144531	+3384	+12.52441406	-3.84082031	-5.38330078	+50.20751953	-4.87792969	-55.94238281	+2392
+1458240977.54270010	+14.59863281	-1.08984375	-4.19677734	+45.21972656	-21.22558594	-91.97753906	+3224	+14.41845703	-0.35156250	-4.16601563	-3.20800781	-42.07763672	+8.48144531	+3368	+12.48046875	-3.90234375	-5.35253906	+50.25146484	-4.57031250	-55.34912109	+2384
+1458240977.54690000	+14.56347656	-1.13818359	-4.16601563	+45.08789063	-20.98388672	-91.47216797	+3212	+14.38769531	-0.40429688	-4.13085938	-2.94433594	-41.52832031	+8.48144531	+3352	+12.43652344	-3.96386719	-5.31738281	+50.31738281	-4.26269531	-54.82177734	+2376
+1458240977.55100010	+14.53271484	-1.17773438	-4.13525391	+45.02197266	-20.76416016	-90.94482422	+3196	+14.35693359	-0.44384766	-4.09570313	-2.65869141	-40.97900391	+8.54736328	+3332	+12.38378906	-4.02539063	-5.28662109	+50.38330078	-3.97705078	-54.25048828	+2372
+1458240977.55940010	+14.47119141	-1.27001953	-4.06054688	+44.84619141	-20.34667969	-90.04394531	+3180	+14.29541016	-0.54492188	-4.01660156	-2.17529297	-39.96826172	+8.65722656	+3304	+12.28710938	-4.15722656	-5.22070313	+50.49316406	-3.33984375	-53.15185547	+2372
+1458240977.56349990	+14.43603516	-1.30517578	-4.02978516	+44.84619141	-20.10498047	-89.51660156	+3172	+14.26904297	-0.58447266	-3.98144531	-1.91162109	-39.39697266	+8.76708984	+3288	+12.23876953	-4.21875000	-5.18994141	+50.58105469	-3.05419922	-52.53662109	+2376
+1458240977.56769990	+14.40087891	-1.34912109	-3.99462891	+44.80224609	-19.86328125	-88.98925781	+3168	+14.23828125	-0.63281250	-3.94628906	-1.66992188	-38.84765625	+8.87695313	+3276	+12.18603516	-4.28466797	-5.16357422	+50.62500000	-2.74658203	-51.92138672	+2380
+1458240977.57189990	+14.37011719	-1.39746094	-3.95947266	+44.75830078	-19.62158203	-88.52783203	+3168	+14.20312500	-0.68115234	-3.90234375	-1.45019531	-38.34228516	+8.98681641	+3264	+12.14208984	-4.35058594	-5.12402344	+50.69091797	-2.46093750	-51.39404297	+2392
+1458240977.57600000	+14.33496094	-1.43701172	-3.92871094	+44.75830078	-19.35791016	-87.95654297	+3164	+14.16796875	-0.71630859	-3.87158203	-1.18652344	-37.74902344	+9.16259766	+3248	+12.08935547	-4.41210938	-5.09326172	+50.77880859	-2.19726563	-50.77880859	+2400
+1458240977.58020000	+14.29980469	-1.48535156	-3.90234375	+44.69238281	-19.09423828	-87.40722656	+3164	+14.13281250	-0.76904297	-3.83642578	-0.98876953	-37.13378906	+9.31640625	+3236	+12.04101563	-4.46923828	-5.06250000	+50.88867188	-1.93359375	-50.14160156	+2408
+1458240977.58439990	+14.26464844	-1.53808594	-3.86718750	+44.64843750	-18.87451172	-86.92382813	+3164	+14.09765625	-0.82177734	-3.79687500	-0.81298828	-36.60644531	+9.49218750	+3228	+12.00146484	-4.53076172	-5.01416016	+50.99853516	-1.71386719	-49.63623047	+2420
+1458240977.59270000	+14.18994141	-1.63037109	-3.81884766	+44.56054688	-18.28125000	-85.71533203	+3160	+14.02294922	-0.91406250	-3.73974609	-0.46142578	-35.33203125	+9.93164063	+3204	+11.91796875	-4.64062500	-4.93945313	+51.28417969	-1.27441406	-48.42773438	+2440
+1458240977.59690000	+14.15478516	-1.68750000	-3.79248047	+44.49462891	-18.01757813	-85.16601563	+3160	+13.98779297	-0.96679688	-3.70458984	-0.32958984	-34.76074219	+10.12939453	+3192	+11.88281250	-4.69335938	-4.88232422	+51.45996094	-1.12060547	-47.96630859	+2452
+1458240977.60100010	+14.11523438	-1.73583984	-3.77490234	+44.45068359	-17.68798828	-84.48486328	+3156	+13.94384766	-1.01074219	-3.68261719	-0.13183594	-34.03564453	+10.41503906	+3180	+11.84765625	-4.74609375	-4.82958984	+51.63574219	-0.98876953	-47.41699219	+2460
+1458240977.60520010	+14.08007813	-1.78857422	-3.76171875	+44.36279297	-17.35839844	-83.82568359	+3152	+13.90429688	-1.06347656	-3.66503906	+0.00000000	-33.31054688	+10.67871094	+3168	+11.81689453	-4.79003906	-4.78564453	+51.85546875	-0.83496094	-46.84570313	+2464
+1458240977.60940000	+14.04052734	-1.84570313	-3.73974609	+44.27490234	-17.07275391	-83.18847656	+3148	+13.86035156	-1.12060547	-3.63867188	+0.13183594	-32.65136719	+10.92041016	+3160	+11.79052734	-4.83837891	-4.72412109	+52.09716797	-0.74707031	-46.38427734	+2468
+1458240977.61350010	+14.00097656	-1.89404297	-3.72216797	+44.23095703	-16.76513672	-82.52929688	+3140	+13.81201172	-1.16455078	-3.61669922	+0.30761719	-31.94824219	+11.22802734	+3148	+11.75976563	-4.88232422	-4.66699219	+52.31689453	-0.63720703	-45.87890625	+2472
+1458240977.61770010	+13.96142578	-1.95117188	-3.70458984	+44.14306641	-16.45751953	-81.87011719	+3132	+13.76806641	-1.21728516	-3.59472656	+0.43945313	-31.24511719	+11.49169922	+3136	+11.72900391	-4.92626953	-4.61425781	+52.58056641	-0.52734375	-45.35156250	+2472
+1458240977.62599990	+13.88671875	-2.05224609	-3.65625000	+44.05517578	-15.93017578	-80.63964844	+3108	+13.68457031	-1.31396484	-3.54199219	+0.74707031	-29.97070313	+12.06298828	+3116	+11.67187500	-5.00976563	-4.49121094	+53.08593750	-0.37353516	-44.45068359	+2468
+1458240977.63019990	+13.84716797	-2.10498047	-3.63867188	+44.01123047	-15.62255859	-80.00244141	+3096	+13.64062500	-1.36669922	-3.51562500	+0.92285156	-29.28955078	+12.32666016	+3104	+11.64550781	-5.05810547	-4.43408203	+53.34960938	-0.28564453	-43.96728516	+2468
+1458240977.63430000	+13.80761719	-2.15771484	-3.60791016	+43.98925781	-15.38085938	-79.43115234	+3084	+13.59667969	-1.41503906	-3.48486328	+1.07666016	-28.71826172	+12.56835938	+3092	+11.61914063	-5.10205078	-4.37255859	+53.59130859	-0.19775391	-43.52783203	+2464
+1458240977.63850000	+13.76806641	-2.20605469	-3.58154297	+43.98925781	-15.11718750	-78.83789063	+3072	+13.55273438	-1.45898438	-3.45410156	+1.29638672	-28.10302734	+12.85400391	+3084	+11.58398438	-5.14599609	-4.31542969	+53.83300781	-0.10986328	-43.06640625	+2456
+1458240977.64270000	+13.72851563	-2.25439453	-3.55517578	+43.96728516	-14.85351563	-78.24462891	+3056	+13.50878906	-1.50732422	-3.42333984	+1.47216797	-27.48779297	+13.09570313	+3072	+11.54882813	-5.19433594	-4.25830078	+54.05273438	+0.00000000	-42.60498047	+2452
+1458240977.64680000	+13.68896484	-2.29833984	-3.51562500	+43.98925781	-14.63378906	-77.73925781	+3044	+13.46923828	-1.55566406	-3.37939453	+1.66992188	-26.98242188	+13.31542969	+3064	+11.51806641	-5.24267578	-4.20556641	+54.29443359	+0.10986328	-42.14355469	+2444
+1458240977.65100000	+13.64941406	-2.34228516	-3.48046875	+44.03320313	-14.43603516	-77.18994141	+3032	+13.42529297	-1.59960938	-3.33984375	+1.91162109	-26.47705078	+13.55712891	+3052	+11.47412109	-5.29541016	-4.15283203	+54.49218750	+0.21972656	-41.66015625	+2440
+1458240977.65930010	+13.56591797	-2.42578125	-3.39697266	+44.14306641	-14.04052734	-76.24511719	+3012	+13.34619141	-1.68750000	-3.24755859	+2.39501953	-25.55419922	+13.93066406	+3036	+11.39062500	-5.40527344	-4.05615234	+54.84375000	+0.48339844	-40.67138672	+2432
+1458240977.66350010	+13.52636719	-2.46533203	-3.35302734	+44.23095703	-13.88671875	-75.78369141	+3004	+13.30664063	-1.72705078	-3.19921875	+2.65869141	-25.11474609	+14.12841797	+3024	+11.34228516	-5.46240234	-4.00781250	+54.99755859	+0.61523438	-40.18798828	+2428
+1458240977.66770010	+13.48681641	-2.50927734	-3.31347656	+44.29687500	-13.68896484	-75.32226563	+2996	+13.26708984	-1.77099609	-3.15527344	+2.90039063	-24.65332031	+14.30419922	+3020	+11.29394531	-5.51953125	-3.96826172	+55.15136719	+0.76904297	-39.68261719	+2428
+1458240977.67179990	+13.44287109	-2.55322266	-3.26513672	+44.36279297	-13.51318359	-74.90478516	+2992	+13.22753906	-1.81494141	-3.10253906	+3.14208984	-24.27978516	+14.45800781	+3012	+11.24560547	-5.57666016	-3.92431641	+55.30517578	+0.92285156	-39.17724609	+2424
+1458240977.67600010	+13.40332031	-2.58837891	-3.22119141	+44.47265625	-13.33740234	-74.46533203	+2988	+13.18798828	-1.85449219	-3.04980469	+3.42773438	-23.86230469	+14.63378906	+3004	+11.19287109	-5.63818359	-3.88476563	+55.41503906	+1.05468750	-38.64990234	+2428
+1458240977.68020010	+13.35498047	-2.62792969	-3.17724609	+44.56054688	-13.16162109	-74.04785156	+2984	+13.14404297	-1.89843750	-3.00146484	+3.69140625	-23.46679688	+14.76562500	+3000	+11.14013672	-5.69531250	-3.84960938	+55.56884766	+1.18652344	-38.10058594	+2428
+1458240977.68849990	+13.27148438	-2.70263672	-3.08056641	+44.82421875	-12.89794922	-73.25683594	+2984	+13.06054688	-1.97753906	-2.90039063	+4.21875000	-22.74169922	+15.09521484	+2988	+11.03906250	-5.81396484	-3.76611328	+55.83251953	+1.40625000	-37.15576172	+2436
+1458240977.69269990	+13.22753906	-2.74658203	-3.03662109	+44.91210938	-12.72216797	-72.88330078	+2984	+13.02099609	-2.02587891	-2.85205078	+4.46044922	-22.36816406	+15.22705078	+2984	+10.99072266	-5.87109375	-3.72656250	+55.98632813	+1.51611328	-36.67236328	+2440
+1458240977.69680000	+13.18798828	-2.78613281	-2.98828125	+45.00000000	-12.59033203	-72.50976563	+2984	+12.97705078	-2.06982422	-2.80371094	+4.68017578	-22.01660156	+15.38085938	+2980	+10.94677734	-5.92822266	-3.67822266	+56.14013672	+1.62597656	-36.25488281	+2448
+1458240977.70100000	+13.13964844	-2.82568359	-2.94873047	+45.13183594	-12.43652344	-72.09228516	+2984	+12.93310547	-2.10498047	-2.75537109	+4.96582031	-21.62109375	+15.57861328	+2972	+10.89404297	-5.98095703	-3.63427734	+56.29394531	+1.69189453	-35.83740234	+2452
+1458240977.70510010	+13.09570313	-2.86523438	-2.90917969	+45.21972656	-12.26074219	-71.67480469	+2988	+12.88916016	-2.14892578	-2.71582031	+5.18554688	-21.24755859	+15.75439453	+2968	+10.85009766	-6.03369141	-3.59033203	+56.49169922	+1.75781250	-35.39794922	+2456
+1458240977.70930000	+13.05175781	-2.90917969	-2.86962891	+45.30761719	-12.12890625	-71.27929688	+2988	+12.84521484	-2.19726563	-2.66748047	+5.38330078	-20.87402344	+15.93017578	+2964	+10.81054688	-6.08203125	-3.54199219	+56.71142578	+1.80175781	-35.04638672	+2464
+1458240977.71350000	+13.00781250	-2.94433594	-2.83447266	+45.43945313	-11.97509766	-70.86181641	+2984	+12.79687500	-2.23242188	-2.62792969	+5.62500000	-20.50048828	+16.12792969	+2956	+10.76660156	-6.13037109	-3.48925781	+56.88720703	+1.84570313	-34.67285156	+2468
+1458240977.72180010	+12.91992188	-3.03222656	-2.75976563	+45.61523438	-11.73339844	-70.07080078	+2980	+12.70458984	-2.32470703	-2.54882813	+6.02050781	-19.77539063	+16.54541016	+2944	+10.70068359	-6.21386719	-3.38818359	+57.41455078	+1.86767578	-34.03564453	+2472
+1458240977.72600010	+12.87597656	-3.06738281	-2.72900391	+45.72509766	-11.60156250	-69.65332031	+2972	+12.65625000	-2.35986328	-2.51367188	+6.24023438	-19.40185547	+16.76513672	+2932	+10.66552734	-6.25781250	-3.32666016	+57.67822266	+1.86767578	-33.79394531	+2472
+1458240977.73009990	+12.83203125	-3.11132813	-2.69384766	+45.79101563	-11.44775391	-69.23583984	+2964	+12.60791016	-2.40820313	-2.47412109	+6.41601563	-19.02832031	+16.98486328	+2924	+10.63037109	-6.29736328	-3.27392578	+57.96386719	+1.86767578	-33.50830078	+2472
+1458240977.73429990	+12.78808594	-3.15527344	-2.66308594	+45.85693359	-11.33789063	-68.86230469	+2956	+12.55957031	-2.45214844	-2.43896484	+6.59179688	-18.69873047	+17.18261719	+2912	+10.59960938	-6.33251953	-3.21240234	+58.22753906	+1.86767578	-33.26660156	+2472
+1458240977.73850010	+12.74414063	-3.19482422	-2.62792969	+45.94482422	-11.22802734	-68.44482422	+2944	+12.51123047	-2.48730469	-2.40380859	+6.81152344	-18.34716797	+17.42431641	+2900	+10.56445313	-6.37646484	-3.15527344	+58.49121094	+1.86767578	-33.04687500	+2468
+1458240977.74679990	+12.65625000	-3.27832031	-2.56201172	+46.09863281	-10.98632813	-67.69775391	+2920	+12.41455078	-2.57080078	-2.32910156	+7.16308594	-17.68798828	+17.86376953	+2876	+10.50292969	-6.44677734	-3.04541016	+59.06250000	+1.84570313	-32.54150391	+2456
+1458240977.75099990	+12.60791016	-3.31347656	-2.52685547	+46.20849609	-10.89843750	-67.34619141	+2904	+12.36621094	-2.61035156	-2.28955078	+7.38281250	-17.40234375	+18.06152344	+2864	+10.46777344	-6.48632813	-2.98828125	+59.32617188	+1.82373047	-32.34375000	+2452
+1458240977.75510000	+12.56396484	-3.35302734	-2.49169922	+46.29638672	-10.81054688	-67.01660156	+2888	+12.31787109	-2.64990234	-2.25439453	+7.55859375	-17.11669922	+18.25927734	+2848	+10.43261719	-6.52148438	-2.93554688	+59.58984375	+1.84570313	-32.10205078	+2444
+1458240977.75930000	+12.52001953	-3.39257813	-2.45654297	+46.38427734	-10.70068359	-66.68701172	+2872	+12.27392578	-2.68945313	-2.21484375	+7.73437500	-16.83105469	+18.43505859	+2836	+10.39746094	-6.56103516	-2.88720703	+59.85351563	+1.82373047	-31.86035156	+2436
+1458240977.76350000	+12.47167969	-3.42773438	-2.42138672	+46.49414063	-10.63476563	-66.37939453	+2856	+12.22558594	-2.72460938	-2.17529297	+7.95410156	-16.58935547	+18.61083984	+2820	+10.35791016	-6.60058594	-2.83447266	+60.07324219	+1.84570313	-31.64062500	+2428
+1458240977.76760010	+12.42773438	-3.46728516	-2.38623047	+46.60400391	-10.52490234	-66.09375000	+2840	+12.17724609	-2.76416016	-2.14013672	+8.15185547	-16.32568359	+18.78662109	+2804	+10.31835938	-6.64453125	-2.78613281	+60.29296875	+1.86767578	-31.42089844	+2420
+1458240977.77600000	+12.33105469	-3.53759766	-2.30712891	+46.82373047	-10.37109375	-65.56640625	+2808	+12.08056641	-2.83007813	-2.05664063	+8.59130859	-15.88623047	+19.05029297	+2776	+10.22607422	-6.73242188	-2.71142578	+60.62255859	+1.88964844	-30.84960938	+2400
+1458240977.78010010	+12.28271484	-3.57275391	-2.27197266	+46.95556641	-10.30517578	-65.32470703	+2796	+12.03222656	-2.86523438	-2.01708984	+8.81103516	-15.68847656	+19.18212891	+2764	+10.17773438	-6.77636719	-2.67187500	+60.79833984	+1.88964844	-30.58593750	+2392
+1458240977.78430010	+12.23437500	-3.60351563	-2.23242188	+47.06542969	-10.23925781	-65.08300781	+2784	+11.98388672	-2.90039063	-1.97753906	+9.00878906	-15.49072266	+19.29199219	+2752	+10.12939453	-6.82031250	-2.64111328	+60.95214844	+1.86767578	-30.30029297	+2380
+1458240977.78839990	+12.18603516	-3.63427734	-2.19287109	+47.21923828	-10.19531250	-64.86328125	+2768	+11.93554688	-2.93115234	-1.93798828	+9.25048828	-15.33691406	+19.40185547	+2736	+10.07666016	-6.86425781	-2.60595703	+61.08398438	+1.86767578	-30.03662109	+2372
+1458240977.79259990	+12.13330078	-3.66503906	-2.15771484	+47.35107422	-10.12939453	-64.66552734	+2756	+11.88720703	-2.96630859	-1.89843750	+9.44824219	-15.16113281	+19.48974609	+2728	+10.02392578	-6.91259766	-2.57080078	+61.21582031	+1.86767578	-29.77294922	+2364
+1458240977.79679990	+12.08496094	-3.69580078	-2.12255859	+47.48291016	-10.06347656	-64.46777344	+2748	+11.83447266	-3.00146484	-1.85449219	+9.64599609	-15.00732422	+19.57763672	+2716	+9.97558594	-6.95654297	-2.54443359	+61.34765625	+1.86767578	-29.48730469	+2356
+1458240977.80090000	+12.03222656	-3.72656250	-2.08300781	+47.63671875	-9.99755859	-64.27001953	+2740	+11.78613281	-3.02783203	-1.81933594	+9.88769531	-14.85351563	+19.66552734	+2704	+9.91845703	-7.00488281	-2.51367188	+61.43554688	+1.86767578	-29.24560547	+2348
+1458240977.80510000	+11.98388672	-3.75732422	-2.04785156	+47.79052734	-9.95361328	-64.07226563	+2728	+11.73779297	-3.06298828	-1.77978516	+10.10742188	-14.69970703	+19.75341797	+2696	+9.86572266	-7.04443359	-2.48730469	+61.56738281	+1.84570313	-28.98193359	+2340
+1458240977.80929990	+11.93554688	-3.78369141	-2.01269531	+47.92236328	-9.90966797	-63.87451172	+2724	+11.68945313	-3.09375000	-1.74462891	+10.30517578	-14.54589844	+19.84130859	+2684	+9.81738281	-7.08837891	-2.46093750	+61.69921875	+1.80175781	-28.74023438	+2332
+1458240977.81760000	+11.83447266	-3.83642578	-1.94677734	+48.20800781	-9.82177734	-63.47900391	+2708	+11.58837891	-3.15087891	-1.66992188	+10.70068359	-14.26025391	+20.03906250	+2668	+9.71191406	-7.16748047	-2.40380859	+61.98486328	+1.73583984	-28.32275391	+2316
+1458240977.82180000	+11.78613281	-3.86718750	-1.91601563	+48.33984375	-9.77783203	-63.28125000	+2700	+11.54003906	-3.18164063	-1.63476563	+10.87646484	-14.12841797	+20.12695313	+2660	+9.66796875	-7.20263672	-2.36865234	+62.16064453	+1.69189453	-28.14697266	+2308
+1458240977.82590010	+11.73779297	-3.89355469	-1.88525391	+48.49365234	-9.75585938	-63.08349609	+2692	+11.49169922	-3.20800781	-1.60400391	+11.09619141	-13.99658203	+20.23681641	+2648	+9.61962891	-7.24218750	-2.33789063	+62.31445313	+1.66992188	-27.99316406	+2300
+1458240977.83010010	+11.68945313	-3.91992188	-1.85888672	+48.62548828	-9.71191406	-62.88574219	+2684	+11.43896484	-3.23876953	-1.57324219	+11.27197266	-13.84277344	+20.34667969	+2640	+9.58007813	-7.27294922	-2.30712891	+62.51220703	+1.62597656	-27.83935547	+2292
+1458240977.83430000	+11.64111328	-3.95068359	-1.82812500	+48.75732422	-9.66796875	-62.70996094	+2676	+11.39501953	-3.26953125	-1.54248047	+11.42578125	-13.71093750	+20.45654297	+2628	+9.54052734	-7.30810547	-2.27197266	+62.70996094	+1.58203125	-27.70751953	+2284
+1458240977.83839990	+11.59277344	-3.97705078	-1.80175781	+48.86718750	-9.64599609	-62.51220703	+2668	+11.34667969	-3.29589844	-1.51171875	+11.60156250	-13.55712891	+20.56640625	+2620	+9.49658203	-7.33886719	-2.23681641	+62.86376953	+1.56005859	-27.59765625	+2280
+1458240977.84260010	+11.54882813	-4.00341797	-1.77099609	+48.99902344	-9.60205078	-62.31445313	+2656	+11.29833984	-3.32226563	-1.48535156	+11.77734375	-13.42529297	+20.67626953	+2604	+9.46142578	-7.36523438	-2.20166016	+63.10546875	+1.51611328	-27.50976563	+2268
+1458240977.84680010	+11.50488281	-4.02978516	-1.74902344	+49.13085938	-9.58007813	-62.11669922	+2644	+11.25000000	-3.35302734	-1.45898438	+11.93115234	-13.29345703	+20.78613281	+2592	+9.42626953	-7.39160156	-2.16210938	+63.36914063	+1.47216797	-27.42187500	+2256
+1458240977.85509990	+11.41699219	-4.08251953	-1.69628906	+49.35058594	-9.51416016	-61.78710938	+2620	+11.15771484	-3.40576172	-1.40185547	+12.19482422	-13.09570313	+20.96191406	+2564	+9.36035156	-7.44873047	-2.08740234	+63.78662109	+1.42822266	-27.29003906	+2236
+1458240977.85920000	+11.37744141	-4.10888672	-1.67431641	+49.43847656	-9.47021484	-61.63330078	+2604	+11.11376953	-3.43652344	-1.37988281	+12.32666016	-12.98583984	+21.04980469	+2544	+9.32958984	-7.47509766	-2.05224609	+64.02832031	+1.38427734	-27.22412109	+2224
+1458240977.86340000	+11.33349609	-4.13964844	-1.64794922	+49.50439453	-9.42626953	-61.50146484	+2588	+11.06982422	-3.46728516	-1.35351563	+12.41455078	-12.91992188	+21.09375000	+2528	+9.29443359	-7.50585938	-2.01708984	+64.18212891	+1.38427734	-27.18017578	+2216
+1458240977.86760000	+11.29394531	-4.16601563	-1.62597656	+49.59228516	-9.40429688	-61.36962891	+2568	+11.03027344	-3.49365234	-1.32714844	+12.54638672	-12.83203125	+21.13769531	+2512	+9.25927734	-7.53222656	-1.98193359	+64.35791016	+1.36230469	-27.13623047	+2200
+1458240977.87170000	+11.25439453	-4.19238281	-1.60400391	+49.68017578	-9.36035156	-61.23779297	+2552	+10.99072266	-3.52001953	-1.30957031	+12.65625000	-12.72216797	+21.18164063	+2492	+9.22851563	-7.55859375	-1.95117188	+64.55566406	+1.34033203	-27.07031250	+2188
+1458240977.87590000	+11.21484375	-4.22314453	-1.57763672	+49.70214844	-9.29443359	-61.14990234	+2532	+10.94677734	-3.55078125	-1.28320313	+12.70019531	-12.67822266	+21.18164063	+2472	+9.19335938	-7.59375000	-1.92041016	+64.66552734	+1.31835938	-27.00439453	+2176
+1458240977.88420010	+11.14013672	-4.27587891	-1.53808594	+49.83398438	-9.20654297	-60.93017578	+2492	+10.87207031	-3.60351563	-1.24365234	+12.89794922	-12.54638672	+21.20361328	+2432	+9.12744141	-7.64648438	-1.86767578	+64.92919922	+1.27441406	-26.89453125	+2144
+1458240977.88840010	+11.10498047	-4.30664063	-1.51611328	+49.81201172	-9.14062500	-60.88623047	+2476	+10.83251953	-3.63427734	-1.22167969	+12.91992188	-12.54638672	+21.15966797	+2412	+9.08789063	-7.68603516	-1.84130859	+64.97314453	+1.25244141	-26.85058594	+2132
+1458240977.89260010	+11.06542969	-4.33300781	-1.49853516	+49.85595703	-9.07470703	-60.82031250	+2456	+10.79736328	-3.66503906	-1.19970703	+12.98583984	-12.52441406	+21.11572266	+2392	+9.05273438	-7.71679688	-1.81494141	+65.01708984	+1.25244141	-26.78466797	+2116
+1458240977.89669990	+11.03466797	-4.36376953	-1.48095703	+49.89990234	-9.03076172	-60.75439453	+2436	+10.76660156	-3.69140625	-1.18212891	+13.05175781	-12.45849609	+21.07177734	+2372	+9.01318359	-7.75195313	-1.79736328	+65.06103516	+1.20849609	-26.69677734	+2100
+1458240977.90089990	+10.99951172	-4.39453125	-1.45898438	+49.85595703	-8.94287109	-60.73242188	+2420	+10.73144531	-3.72216797	-1.16015625	+13.05175781	-12.41455078	+20.98388672	+2356	+8.97363281	-7.79150391	-1.77978516	+65.01708984	+1.18652344	-26.60888672	+2088
+1458240977.90510010	+10.96435547	-4.42089844	-1.44140625	+49.87792969	-8.87695313	-60.68847656	+2404	+10.69628906	-3.75292969	-1.14257813	+13.09570313	-12.39257813	+20.91796875	+2336	+8.93408203	-7.82666016	-1.76220703	+65.01708984	+1.16455078	-26.54296875	+2076
+1458240977.90920000	+10.93359375	-4.44726563	-1.42822266	+49.87792969	-8.81103516	-60.62255859	+2388	+10.66992188	-3.77929688	-1.12939453	+13.16162109	-12.34863281	+20.85205078	+2320	+8.89453125	-7.86181641	-1.74902344	+65.01708984	+1.12060547	-26.43310547	+2060
+1458240977.91339990	+10.89843750	-4.48242188	-1.41064453	+49.83398438	-8.72314453	-60.60058594	+2376	+10.63476563	-3.81005859	-1.11181641	+13.13964844	-12.30468750	+20.76416016	+2304	+8.85058594	-7.90136719	-1.73583984	+64.92919922	+1.09863281	-26.34521484	+2048
+1458240977.92170000	+10.84130859	-4.53515625	-1.38427734	+49.83398438	-8.59130859	-60.53466797	+2348	+10.58203125	-3.86718750	-1.08544922	+13.22753906	-12.23876953	+20.61035156	+2276	+8.77587891	-7.97167969	-1.71386719	+64.88525391	+1.03271484	-26.12548828	+2020
+1458240977.92590000	+10.81054688	-4.56591797	-1.37109375	+49.76806641	-8.50341797	-60.51269531	+2340	+10.55566406	-3.89794922	-1.07226563	+13.20556641	-12.19482422	+20.52246094	+2264	+8.73632813	-8.01123047	-1.70507813	+64.77539063	+1.03271484	-26.03759766	+2012
+1458240977.93010000	+10.78417969	-4.59667969	-1.35791016	+49.74609375	-8.41552734	-60.46875000	+2328	+10.52929688	-3.92871094	-1.05908203	+13.22753906	-12.12890625	+20.45654297	+2248	+8.70117188	-8.04638672	-1.69189453	+64.73144531	+1.01074219	-25.94970703	+1996
+1458240977.93420000	+10.76220703	-4.62304688	-1.34472656	+49.74609375	-8.34960938	-60.42480469	+2320	+10.50732422	-3.95507813	-1.05029297	+13.24951172	-12.06298828	+20.39062500	+2236	+8.67041016	-8.07714844	-1.68310547	+64.68750000	+0.98876953	-25.86181641	+1984
+1458240977.93840000	+10.73583984	-4.65380859	-1.33593750	+49.65820313	-8.26171875	-60.38085938	+2312	+10.48095703	-3.98583984	-1.04150391	+13.20556641	-11.99707031	+20.34667969	+2224	+8.63525391	-8.11669922	-1.67431641	+64.59960938	+1.01074219	-25.77392578	+1976
+1458240977.94250010	+10.70947266	-4.68457031	-1.32714844	+49.63623047	-8.17382813	-60.33691406	+2304	+10.45898438	-4.01220703	-1.03710938	+13.20556641	-11.93115234	+20.28076172	+2212	+8.60449219	-8.14746094	-1.66113281	+64.57763672	+0.98876953	-25.70800781	+1960
+1458240977.95090010	+10.66552734	-4.74609375	-1.31396484	+49.50439453	-8.02001953	-60.24902344	+2284	+10.41503906	-4.07373047	-1.02392578	+13.16162109	-11.79931641	+20.19287109	+2192	+8.55175781	-8.21337891	-1.63916016	+64.48974609	+1.01074219	-25.57617188	+1936
+1458240977.95499990	+10.64794922	-4.77246094	-1.30957031	+49.46044922	-7.95410156	-60.20507813	+2276	+10.39746094	-4.10009766	-1.01953125	+13.16162109	-11.75537109	+20.17089844	+2180	+8.52539063	-8.24414063	-1.62597656	+64.48974609	+1.03271484	-25.53222656	+1924
+1458240977.95919990	+10.63037109	-4.79882813	-1.30517578	+49.41650391	-7.88818359	-60.16113281	+2268	+10.37988281	-4.12646484	-1.01513672	+13.13964844	-11.68945313	+20.14892578	+2168	+8.50781250	-8.27050781	-1.60839844	+64.48974609	+1.07666016	-25.48828125	+1912
+1458240977.96339990	+10.60839844	-4.83398438	-1.30078125	+49.30664063	-7.80029297	-60.11718750	+2260	+10.36230469	-4.15722656	-1.01074219	+13.07373047	-11.62353516	+20.10498047	+2156	+8.48583984	-8.30566406	-1.59082031	+64.44580078	+1.12060547	-25.46630859	+1900
+1458240977.96750000	+10.59521484	-4.86474609	-1.29638672	+49.24072266	-7.73437500	-60.07324219	+2248	+10.34472656	-4.18359375	-1.01074219	+13.02978516	-11.55761719	+20.10498047	+2144	+8.46826172	-8.33203125	-1.57763672	+64.44580078	+1.18652344	-25.46630859	+1884
+1458240977.97170000	+10.57763672	-4.89111328	-1.29638672	+49.15283203	-7.66845703	-60.02929688	+2236	+10.32714844	-4.20996094	-1.01074219	+13.00781250	-11.49169922	+20.10498047	+2128	+8.45068359	-8.35839844	-1.56005859	+64.44580078	+1.20849609	-25.44433594	+1868
+1458240977.98000000	+10.54687500	-4.95263672	-1.29199219	+48.95507813	-7.53662109	-59.94140625	+2208	+10.29638672	-4.26708984	-1.00634766	+12.87597656	-11.40380859	+20.06103516	+2104	+8.41992188	-8.41113281	-1.52929688	+64.42382813	+1.34033203	-25.44433594	+1844
+1458240977.98840000	+10.51611328	-5.00976563	-1.28759766	+48.80126953	-7.40478516	-59.87548828	+2180	+10.27001953	-4.32421875	-1.00195313	+12.76611328	-11.33789063	+20.03906250	+2080	+8.39355469	-8.46386719	-1.49853516	+64.40185547	+1.42822266	-25.46630859	+1820
+1458240977.99250010	+10.50292969	-5.04052734	-1.28759766	+48.71337891	-7.36083984	-59.85351563	+2168	+10.25683594	-4.35058594	-1.00195313	+12.70019531	-11.29394531	+20.01708984	+2064	+8.37597656	-8.49023438	-1.48095703	+64.37988281	+1.49414063	-25.46630859	+1812
+1458240977.99670000	+10.48535156	-5.06689453	-1.28320313	+48.62548828	-7.29492188	-59.83154297	+2152	+10.23925781	-4.37695313	-0.99755859	+12.65625000	-11.27197266	+20.01708984	+2052	+8.36279297	-8.51660156	-1.47216797	+64.33593750	+1.53808594	-25.46630859	+1800
+1458240978.00090000	+10.47216797	-5.09765625	-1.28320313	+48.55957031	-7.25097656	-59.80957031	+2136	+10.22607422	-4.39892578	-0.99755859	+12.61230469	-11.22802734	+19.99511719	+2036	+8.34521484	-8.54296875	-1.45898438	+64.31396484	+1.58203125	-25.44433594	+1792
+1458240978.00920010	+10.44140625	-5.14599609	-1.27880859	+48.42773438	-7.16308594	-59.76562500	+2108	+10.19970703	-4.44726563	-0.99316406	+12.52441406	-11.16210938	+19.97314453	+2012	+8.30566406	-8.60009766	-1.44580078	+64.18212891	+1.64794922	-25.42236328	+1776
+1458240978.01340010	+10.42382813	-5.17236328	-1.27880859	+48.36181641	-7.11914063	-59.76562500	+2096	+10.18652344	-4.47363281	-0.98876953	+12.48046875	-11.14013672	+19.95117188	+2000	+8.28369141	-8.62646484	-1.43701172	+64.11621094	+1.66992188	-25.37841797	+1768
+1458240978.01749990	+10.41064453	-5.19433594	-1.27441406	+48.33984375	-7.07519531	-59.76562500	+2084	+10.17333984	-4.49560547	-0.98876953	+12.45849609	-11.11816406	+19.92919922	+1988	+8.26171875	-8.65283203	-1.43261719	+64.02832031	+1.69189453	-25.35644531	+1760
+1458240978.02169990	+10.39306641	-5.21630859	-1.27001953	+48.29589844	-7.03125000	-59.76562500	+2072	+10.15576172	-4.51757813	-0.98437500	+12.41455078	-11.09619141	+19.90722656	+1980	+8.23974609	-8.67919922	-1.42822266	+63.94042969	+1.69189453	-25.31250000	+1752
+1458240978.02580000	+10.37548828	-5.23828125	-1.26562500	+48.25195313	-6.98730469	-59.76562500	+2064	+10.14257813	-4.53955078	-0.97998047	+12.39257813	-11.07421875	+19.90722656	+1968	+8.21337891	-8.70996094	-1.42822266	+63.85253906	+1.69189453	-25.24658203	+1740
+1458240978.03000000	+10.36230469	-5.26025391	-1.26123047	+48.22998047	-6.94335938	-59.76562500	+2056	+10.12939453	-4.55712891	-0.97998047	+12.37060547	-11.03027344	+19.88525391	+1960	+8.18701172	-8.73632813	-1.42382813	+63.74267578	+1.71386719	-25.20263672	+1732
+1458240978.03830000	+10.33154297	-5.29980469	-1.25683594	+48.16406250	-6.85546875	-59.76562500	+2040	+10.09863281	-4.60107422	-0.97119141	+12.30468750	-10.94238281	+19.86328125	+1948	+8.13427734	-8.78906250	-1.42382813	+63.54492188	+1.71386719	-25.07080078	+1712
+1458240978.04250000	+10.31396484	-5.31738281	-1.25244141	+48.14208984	-6.81152344	-59.74365234	+2036	+10.08544922	-4.61865234	-0.97119141	+12.28271484	-10.87646484	+19.86328125	+1940	+8.11230469	-8.81542969	-1.42382813	+63.43505859	+1.71386719	-24.98291016	+1700
+1458240978.04670000	+10.29638672	-5.33496094	-1.24804688	+48.14208984	-6.76757813	-59.74365234	+2032	+10.07226563	-4.63623047	-0.96679688	+12.26074219	-10.83251953	+19.84130859	+1936	+8.08593750	-8.84179688	-1.42382813	+63.34716797	+1.71386719	-24.93896484	+1692
+1458240978.05080010	+10.28320313	-5.35253906	-1.24365234	+48.09814453	-6.72363281	-59.72167969	+2028	+10.05908203	-4.65380859	-0.96240234	+12.21679688	-10.78857422	+19.86328125	+1932	+8.05957031	-8.86376953	-1.41943359	+63.25927734	+1.71386719	-24.87304688	+1680
+1458240978.05500010	+10.26562500	-5.37011719	-1.23925781	+48.07617188	-6.65771484	-59.69970703	+2028	+10.04589844	-4.67138672	-0.96240234	+12.19482422	-10.72265625	+19.86328125	+1928	+8.03759766	-8.88574219	-1.41943359	+63.17138672	+1.73583984	-24.80712891	+1668
+1458240978.06329990	+10.23925781	-5.40527344	-1.23046875	+47.98828125	-6.54785156	-59.67773438	+2024	+10.01953125	-4.70654297	-0.95361328	+12.08496094	-10.59082031	+19.86328125	+1924	+7.99365234	-8.92529297	-1.40185547	+63.03955078	+1.77978516	-24.71923828	+1648
+1458240978.06750010	+10.22607422	-5.42285156	-1.23046875	+47.96630859	-6.50390625	-59.63378906	+2024	+10.00634766	-4.72412109	-0.95361328	+12.04101563	-10.52490234	+19.88525391	+1920	+7.97607422	-8.94287109	-1.39746094	+62.99560547	+1.82373047	-24.63134766	+1640
+1458240978.07170010	+10.21289063	-5.43603516	-1.22607422	+47.92236328	-6.43798828	-59.61181641	+2024	+9.99316406	-4.73730469	-0.94921875	+11.99707031	-10.45898438	+19.90722656	+1916	+7.95410156	-8.96044922	-1.38427734	+62.95166016	+1.86767578	-24.58740234	+1628
+1458240978.07579990	+10.19970703	-5.45800781	-1.22167969	+47.85644531	-6.39404297	-59.56787109	+2020	+9.97998047	-4.75488281	-0.94921875	+11.90917969	-10.37109375	+19.92919922	+1912	+7.94091797	-8.97802734	-1.37548828	+62.92968750	+1.91162109	-24.56542969	+1620
+1458240978.08419990	+10.17333984	-5.48876953	-1.21728516	+47.74658203	-6.26220703	-59.47998047	+2012	+9.95800781	-4.78564453	-0.94482422	+11.79931641	-10.23925781	+19.97314453	+1900	+7.91455078	-9.00000000	-1.34472656	+62.92968750	+2.02148438	-24.49951172	+1604
+1458240978.08830000	+10.16455078	-5.50634766	-1.21728516	+47.68066406	-6.21826172	-59.43603516	+2008	+9.94921875	-4.80322266	-0.94042969	+11.71142578	-10.17333984	+19.99511719	+1896	+7.90576172	-9.01318359	-1.33154297	+62.95166016	+2.08740234	-24.47753906	+1600
+1458240978.09250000	+10.15136719	-5.51953125	-1.21289063	+47.61474609	-6.15234375	-59.41406250	+2004	+9.93603516	-4.81640625	-0.93603516	+11.64550781	-10.08544922	+19.99511719	+1892	+7.89257813	-9.02636719	-1.31396484	+62.95166016	+2.17529297	-24.43359375	+1592
+1458240978.09660010	+10.14257813	-5.53710938	-1.20849609	+47.54882813	-6.06445313	-59.37011719	+1996	+9.92724609	-4.82958984	-0.93603516	+11.55761719	-10.01953125	+20.01708984	+1884	+7.87939453	-9.03515625	-1.29638672	+62.95166016	+2.24121094	-24.38964844	+1588
+1458240978.10080000	+10.12939453	-5.55468750	-1.20849609	+47.46093750	-5.99853516	-59.34814453	+1992	+9.91406250	-4.84716797	-0.93164063	+11.44775391	-9.93164063	+20.03906250	+1876	+7.87060547	-9.04394531	-1.27880859	+62.95166016	+2.30712891	-24.36767578	+1588
+1458240978.10500000	+10.12060547	-5.56787109	-1.20410156	+47.39501953	-5.93261719	-59.30419922	+1980	+9.90527344	-4.86035156	-0.92724609	+11.38183594	-9.86572266	+20.03906250	+1868	+7.86181641	-9.05712891	-1.26562500	+62.95166016	+2.39501953	-24.30175781	+1584
+1458240978.11330010	+10.09863281	-5.59863281	-1.19970703	+47.26318359	-5.80078125	-59.21630859	+1964	+9.88769531	-4.88671875	-0.92285156	+11.20605469	-9.71191406	+20.03906250	+1848	+7.83984375	-9.07470703	-1.23486328	+62.92968750	+2.50488281	-24.21386719	+1580
+1458240978.11750010	+10.08984375	-5.61181641	-1.19970703	+47.17529297	-5.71289063	-59.19433594	+1960	+9.87890625	-4.89990234	-0.91845703	+11.11816406	-9.64599609	+20.03906250	+1840	+7.82666016	-9.08349609	-1.21728516	+62.88574219	+2.57080078	-24.16992188	+1580
+1458240978.12159990	+10.08105469	-5.62500000	-1.19531250	+47.10937500	-5.64697266	-59.19433594	+1952	+9.87011719	-4.90869141	-0.91406250	+11.03027344	-9.55810547	+20.01708984	+1832	+7.80908203	-9.09667969	-1.20410156	+62.86376953	+2.63671875	-24.10400391	+1580
+1458240978.12579990	+10.07226563	-5.63818359	-1.19091797	+47.04345703	-5.55908203	-59.17236328	+1948	+9.86132813	-4.92187500	-0.90966797	+10.94238281	-9.51416016	+19.99511719	+1824	+7.79589844	-9.10546875	-1.19531250	+62.81982422	+2.68066406	-24.03808594	+1580
+1458240978.13000010	+10.05908203	-5.65136719	-1.18652344	+46.95556641	-5.47119141	-59.17236328	+1940	+9.85253906	-4.93505859	-0.90527344	+10.85449219	-9.42626953	+19.95117188	+1816	+7.77392578	-9.11865234	-1.18212891	+62.73193359	+2.72460938	-23.97216797	+1584
+1458240978.13410000	+10.05029297	-5.66455078	-1.18212891	+46.88964844	-5.38330078	-59.15039063	+1936	+9.84375000	-4.94384766	-0.90527344	+10.76660156	-9.33837891	+19.90722656	+1808	+7.75634766	-9.12744141	-1.17333984	+62.64404297	+2.76855469	-23.88427734	+1584
+1458240978.13829990	+10.04150391	-5.67773438	-1.17773438	+46.82373047	-5.31738281	-59.15039063	+1932	+9.83496094	-4.95703125	-0.90087891	+10.67871094	-9.27246094	+19.86328125	+1800	+7.73437500	-9.14062500	-1.16455078	+62.53417969	+2.79052734	-23.77441406	+1588
+1458240978.14660000	+10.01953125	-5.69970703	-1.16455078	+46.69189453	-5.14160156	-59.12841797	+1924	+9.81738281	-4.97460938	-0.89208984	+10.52490234	-9.11865234	+19.75341797	+1788	+7.69042969	-9.16699219	-1.14697266	+62.31445313	+2.83447266	-23.57666016	+1588
+1458240978.15080000	+10.00634766	-5.70849609	-1.16015625	+46.62597656	-5.05371094	-59.15039063	+1920	+9.80859375	-4.98339844	-0.88330078	+10.43701172	-9.07470703	+19.68750000	+1780	+7.66845703	-9.18017578	-1.14257813	+62.20458984	+2.83447266	-23.46679688	+1588
+1458240978.15500000	+9.99755859	-5.71728516	-1.15136719	+46.56005859	-4.96582031	-59.15039063	+1920	+9.79980469	-4.99658203	-0.87890625	+10.34912109	-9.00878906	+19.62158203	+1776	+7.64208984	-9.19335938	-1.13378906	+62.09472656	+2.85644531	-23.35693359	+1592
+1458240978.15910010	+9.98437500	-5.73046875	-1.14697266	+46.51611328	-4.87792969	-59.17236328	+1916	+9.79101563	-5.00537109	-0.87451172	+10.26123047	-8.92089844	+19.55566406	+1772	+7.62011719	-9.20654297	-1.12939453	+61.96289063	+2.87841797	-23.26904297	+1592
+1458240978.16330000	+9.97558594	-5.73925781	-1.13818359	+46.45019531	-4.79003906	-59.17236328	+1912	+9.78662109	-5.01416016	-0.87011719	+10.19531250	-8.87695313	+19.46777344	+1772	+7.59375000	-9.21533203	-1.12060547	+61.85302734	+2.90039063	-23.15917969	+1592
+1458240978.16750000	+9.96679688	-5.74804688	-1.12939453	+46.40625000	-4.70214844	-59.19433594	+1912	+9.77783203	-5.02294922	-0.86572266	+10.10742188	-8.81103516	+19.37988281	+1768	+7.57177734	-9.22851563	-1.11181641	+61.74316406	+2.92236328	-23.07128906	+1592
+1458240978.17580010	+9.94482422	-5.77001953	-1.12060547	+46.27441406	-4.54833984	-59.21630859	+1904	+9.76025391	-5.04052734	-0.85693359	+9.95361328	-8.70117188	+19.20410156	+1764	+7.52783203	-9.25048828	-1.09863281	+61.54541016	+2.96630859	-22.87353516	+1588
+1458240978.17989990	+9.93603516	-5.77441406	-1.11181641	+46.23046875	-4.46044922	-59.23828125	+1904	+9.75146484	-5.04931641	-0.85253906	+9.86572266	-8.65722656	+19.11621094	+1764	+7.51025391	-9.25927734	-1.08984375	+61.47949219	+2.98828125	-22.78564453	+1588
+1458240978.18409990	+9.92724609	-5.78320313	-1.10742188	+46.18652344	-4.39453125	-59.23828125	+1904	+9.74707031	-5.05810547	-0.84814453	+9.79980469	-8.59130859	+19.02832031	+1764	+7.49707031	-9.26806641	-1.08105469	+61.41357422	+3.03222656	-22.71972656	+1588
+1458240978.19240000	+9.90966797	-5.80078125	-1.09423828	+46.05468750	-4.26269531	-59.30419922	+1900	+9.73388672	-5.07568359	-0.83935547	+9.62402344	-8.54736328	+18.85253906	+1760	+7.47070313	-9.28125000	-1.05468750	+61.32568359	+3.12011719	-22.63183594	+1584
+1458240978.19660000	+9.90527344	-5.80957031	-1.09423828	+46.01074219	-4.19677734	-59.34814453	+1896	+9.72949219	-5.08447266	-0.83935547	+9.55810547	-8.52539063	+18.74267578	+1756	+7.45751953	-9.28564453	-1.04150391	+61.28173828	+3.18603516	-22.60986328	+1584
+1458240978.20079990	+9.90087891	-5.81835938	-1.08984375	+45.94482422	-4.13085938	-59.37011719	+1896	+9.72509766	-5.08886719	-0.83935547	+9.47021484	-8.50341797	+18.67675781	+1756	+7.45312500	-9.29003906	-1.02832031	+61.25976563	+3.25195313	-22.58789063	+1584
+1458240978.20910000	+9.89208984	-5.83593750	-1.08544922	+45.81298828	-4.04296875	-59.43603516	+1888	+9.72070313	-5.10644531	-0.83496094	+9.31640625	-8.48144531	+18.50097656	+1748	+7.44433594	-9.29443359	-1.00195313	+61.25976563	+3.38378906	-22.56591797	+1584
+1458240978.21330000	+9.89208984	-5.84472656	-1.08544922	+45.74707031	-3.99902344	-59.45800781	+1888	+9.71630859	-5.11083984	-0.83496094	+9.25048828	-8.48144531	+18.43505859	+1744	+7.43994141	-9.29443359	-0.99316406	+61.23779297	+3.44970703	-22.56591797	+1580
+1458240978.21740010	+9.88769531	-5.84912109	-1.08105469	+45.70312500	-3.95507813	-59.50195313	+1884	+9.71630859	-5.11523438	-0.83496094	+9.18457031	-8.48144531	+18.34716797	+1740	+7.43554688	-9.29882813	-0.97998047	+61.21582031	+3.53759766	-22.58789063	+1584
+1458240978.22160010	+9.88769531	-5.85791016	-1.08105469	+45.63720703	-3.91113281	-59.54589844	+1884	+9.71191406	-5.12402344	-0.83496094	+9.09667969	-8.48144531	+18.25927734	+1736	+7.43554688	-9.29882813	-0.96679688	+61.21582031	+3.60351563	-22.60986328	+1584
+1458240978.22580000	+9.88330078	-5.86230469	-1.08105469	+45.57128906	-3.88916016	-59.58984375	+1880	+9.71191406	-5.12841797	-0.83496094	+9.00878906	-8.50341797	+18.17138672	+1732	+7.43554688	-9.29882813	-0.95800781	+61.19384766	+3.66943359	-22.60986328	+1584
+1458240978.22989990	+9.88330078	-5.87109375	-1.08105469	+45.52734375	-3.86718750	-59.61181641	+1876	+9.71191406	-5.13720703	-0.83935547	+8.92089844	-8.50341797	+18.06152344	+1724	+7.43115234	-9.29882813	-0.94921875	+61.17187500	+3.73535156	-22.65380859	+1588
+1458240978.23830010	+9.88330078	-5.87988281	-1.08105469	+45.41748047	-3.80126953	-59.67773438	+1876	+9.70751953	-5.15917969	-0.84375000	+8.63525391	-8.54736328	+17.77587891	+1716	+7.43115234	-9.30322266	-0.93603516	+61.10595703	+3.84521484	-22.65380859	+1588
+1458240978.24239990	+9.88330078	-5.88427734	-1.08105469	+45.35156250	-3.77929688	-59.69970703	+1872	+9.70751953	-5.16796875	-0.84814453	+8.48144531	-8.54736328	+17.60009766	+1712	+7.42675781	-9.30322266	-0.92724609	+61.04003906	+3.91113281	-22.67578125	+1592
+1458240978.24659990	+9.88330078	-5.88867188	-1.08105469	+45.28564453	-3.75732422	-59.74365234	+1872	+9.70751953	-5.17675781	-0.84814453	+8.34960938	-8.56933594	+17.44628906	+1708	+7.42236328	-9.30761719	-0.92285156	+60.99609375	+3.95507813	-22.67578125	+1592
+1458240978.25070000	+9.88330078	-5.89746094	-1.08544922	+45.21972656	-3.71337891	-59.78759766	+1872	+9.71191406	-5.19433594	-0.85693359	+8.12988281	-8.59130859	+17.22656250	+1704	+7.42236328	-9.30761719	-0.92285156	+60.93017578	+3.97705078	-22.65380859	+1592
+1458240978.25490000	+9.88330078	-5.90185547	-1.08544922	+45.13183594	-3.66943359	-59.80957031	+1872	+9.71191406	-5.20312500	-0.86132813	+7.99804688	-8.59130859	+17.09472656	+1700	+7.41796875	-9.31201172	-0.92285156	+60.86425781	+4.02099609	-22.65380859	+1596
+1458240978.25910000	+9.87890625	-5.91064453	-1.08544922	+45.06591797	-3.62548828	-59.85351563	+1872	+9.71191406	-5.21191406	-0.86572266	+7.86621094	-8.59130859	+16.96289063	+1692	+7.40917969	-9.31640625	-0.92285156	+60.79833984	+4.06494141	-22.63183594	+1596
+1458240978.26740000	+9.87890625	-5.93701172	-1.08984375	+44.75830078	-3.44970703	-59.98535156	+1872	+9.71630859	-5.22509766	-0.87011719	+7.66845703	-8.54736328	+16.76513672	+1684	+7.40039063	-9.32080078	-0.92285156	+60.64453125	+4.10888672	-22.56591797	+1596
+1458240978.27160000	+9.87890625	-5.94580078	-1.09423828	+44.62646484	-3.38378906	-60.02929688	+1872	+9.71630859	-5.22949219	-0.87451172	+7.58056641	-8.52539063	+16.67724609	+1684	+7.39160156	-9.32519531	-0.92285156	+60.55664063	+4.13085938	-22.54394531	+1600
+1458240978.27570010	+9.87890625	-5.95898438	-1.09423828	+44.47265625	-3.27392578	-60.07324219	+1876	+9.71630859	-5.23388672	-0.87890625	+7.51464844	-8.50341797	+16.63330078	+1680	+7.38720703	-9.32958984	-0.92724609	+60.46875000	+4.15283203	-22.50000000	+1600
+1458240978.27990010	+9.87451172	-5.96777344	-1.09863281	+44.34082031	-3.18603516	-60.11718750	+1876	+9.72070313	-5.23828125	-0.88330078	+7.44873047	-8.48144531	+16.56738281	+1680	+7.37841797	-9.33398438	-0.93164063	+60.40283203	+4.17480469	-22.47802734	+1600
+1458240978.28410010	+9.87451172	-5.97656250	-1.10302734	+44.23095703	-3.12011719	-60.13916016	+1876	+9.72070313	-5.24267578	-0.88330078	+7.36083984	-8.45947266	+16.50146484	+1680	+7.36962891	-9.33837891	-0.93603516	+60.31494141	+4.19677734	-22.43408203	+1600
+1458240978.29239990	+9.87451172	-5.98974609	-1.10742188	+44.03320313	-3.01025391	-60.18310547	+1872	+9.72070313	-5.25146484	-0.88769531	+7.22900391	-8.41552734	+16.43554688	+1680	+7.35644531	-9.34277344	-0.94042969	+60.13916016	+4.21875000	-22.34619141	+1600
+1458240978.29660010	+9.87011719	-5.99414063	-1.10742188	+43.96728516	-2.96630859	-60.18310547	+1872	+9.72070313	-5.25585938	-0.89208984	+7.14111328	-8.41552734	+16.39160156	+1680	+7.35205078	-9.34716797	-0.94482422	+60.05126953	+4.24072266	-22.30224609	+1596
+1458240978.30069990	+9.87011719	-5.99853516	-1.10742188	+43.90136719	-2.94433594	-60.18310547	+1872	+9.72509766	-5.26025391	-0.89208984	+7.09716797	-8.39355469	+16.36962891	+1684	+7.34326172	-9.35156250	-0.94921875	+59.96337891	+4.26269531	-22.28027344	+1596
+1458240978.30909990	+9.87011719	-6.01171875	-1.11181641	+43.74755859	-2.90039063	-60.18310547	+1868	+9.72509766	-5.26464844	-0.89648438	+6.96533203	-8.41552734	+16.32568359	+1688	+7.33007813	-9.36035156	-0.95361328	+59.78759766	+4.30664063	-22.21435547	+1592
+1458240978.31740000	+9.87011719	-6.02050781	-1.11621094	+43.63769531	-2.87841797	-60.18310547	+1864	+9.72509766	-5.27343750	-0.89648438	+6.83349609	-8.41552734	+16.34765625	+1688	+7.32128906	-9.36474609	-0.95800781	+59.65576172	+4.35058594	-22.17041016	+1584
+1458240978.32570000	+9.87011719	-6.02929688	-1.12060547	+43.52783203	-2.87841797	-60.18310547	+1864	+9.72509766	-5.27783203	-0.90087891	+6.72363281	-8.45947266	+16.34765625	+1692	+7.31250000	-9.36914063	-0.95800781	+59.52392578	+4.39453125	-22.14843750	+1576
+1458240978.33400010	+9.87011719	-6.03808594	-1.12060547	+43.41796875	-2.90039063	-60.18310547	+1860	+9.72509766	-5.28662109	-0.90087891	+6.59179688	-8.50341797	+16.39160156	+1692	+7.31250000	-9.37353516	-0.95800781	+59.45800781	+4.46044922	-22.14843750	+1568
+1458240978.34240010	+9.87011719	-6.04687500	-1.12500000	+43.33007813	-2.92236328	-60.13916016	+1860	+9.72509766	-5.29101563	-0.90527344	+6.48193359	-8.52539063	+16.43554688	+1692	+7.30810547	-9.37353516	-0.95361328	+59.39208984	+4.50439453	-22.14843750	+1564
+1458240978.35069990	+9.87011719	-6.05126953	-1.12500000	+43.24218750	-2.92236328	-60.11718750	+1860	+9.72509766	-5.29541016	-0.90527344	+6.37207031	-8.52539063	+16.47949219	+1688	+7.31250000	-9.37353516	-0.94921875	+59.37011719	+4.57031250	-22.17041016	+1560
+1458240978.35900000	+9.86572266	-6.06005859	-1.12939453	+43.15429688	-2.94433594	-60.07324219	+1860	+9.72070313	-5.30419922	-0.90527344	+6.28417969	-8.52539063	+16.54541016	+1684	+7.30810547	-9.37353516	-0.94042969	+59.34814453	+4.63623047	-22.17041016	+1556
+1458240978.36739990	+9.86572266	-6.06445313	-1.12939453	+43.11035156	-2.92236328	-60.05126953	+1860	+9.71630859	-5.30859375	-0.90966797	+6.21826172	-8.50341797	+16.56738281	+1676	+7.30810547	-9.37353516	-0.93603516	+59.32617188	+4.70214844	-22.14843750	+1556
+1458240978.37570000	+9.86132813	-6.06884766	-1.13378906	+43.06640625	-2.92236328	-60.00732422	+1860	+9.71630859	-5.31298828	-0.90966797	+6.15234375	-8.48144531	+16.61132813	+1668	+7.29931641	-9.37353516	-0.93603516	+59.28222656	+4.76806641	-22.08251953	+1556
+1458240978.38400010	+9.85693359	-6.07324219	-1.13378906	+43.02246094	-2.92236328	-59.98535156	+1860	+9.71191406	-5.31738281	-0.90966797	+6.10839844	-8.48144531	+16.63330078	+1664	+7.28613281	-9.37792969	-0.93603516	+59.21630859	+4.81201172	-22.01660156	+1556
+1458240978.39240000	+9.85253906	-6.07763672	-1.13378906	+43.00048828	-2.90039063	-59.98535156	+1860	+9.70751953	-5.31738281	-0.90966797	+6.08642578	-8.45947266	+16.63330078	+1656	+7.26416016	-9.38671875	-0.94482422	+59.12841797	+4.83398438	-21.92871094	+1560
+1458240978.40070010	+9.84814453	-6.07763672	-1.13378906	+42.97851563	-2.90039063	-59.96337891	+1860	+9.70312500	-5.32177734	-0.90966797	+6.04248047	-8.45947266	+16.65527344	+1652	+7.24218750	-9.39550781	-0.94921875	+58.99658203	+4.83398438	-21.84082031	+1564
+1458240978.40899990	+9.84375000	-6.08203125	-1.13378906	+42.93457031	-2.87841797	-59.94140625	+1856	+9.70312500	-5.32617188	-0.90966797	+6.02050781	-8.43750000	+16.65527344	+1648	+7.21582031	-9.40869141	-0.96240234	+58.86474609	+4.83398438	-21.75292969	+1568
+1458240978.41319990	+9.83935547	-6.08642578	-1.13378906	+42.91259766	-2.87841797	-59.94140625	+1856	+9.69433594	-5.32617188	-0.90966797	+5.99853516	-8.43750000	+16.65527344	+1648	+7.19824219	-9.41748047	-0.96679688	+58.77685547	+4.81201172	-21.73095703	+1568
+1458240978.42150000	+9.82177734	-6.09521484	-1.13378906	+42.84667969	-2.87841797	-59.94140625	+1856	+9.68554688	-5.33496094	-0.90966797	+5.93261719	-8.43750000	+16.65527344	+1648	+7.17187500	-9.43066406	-0.97558594	+58.64501953	+4.79003906	-21.68701172	+1564
+1458240978.42980000	+9.79101563	-6.11279297	-1.12939453	+42.73681641	-2.87841797	-59.96337891	+1860	+9.65917969	-5.35253906	-0.90527344	+5.82275391	-8.43750000	+16.67724609	+1656	+7.14111328	-9.44384766	-0.97998047	+58.55712891	+4.76806641	-21.70898438	+1560
+1458240978.43820000	+9.76025391	-6.13037109	-1.12939453	+42.64892578	-2.90039063	-59.96337891	+1864	+9.62841797	-5.37011719	-0.90527344	+5.73486328	-8.48144531	+16.67724609	+1664	+7.12353516	-9.45703125	-0.97998047	+58.51318359	+4.79003906	-21.75292969	+1552
+1458240978.44650010	+9.73828125	-6.14794922	-1.12939453	+42.60498047	-2.92236328	-59.96337891	+1864	+9.60205078	-5.38769531	-0.90527344	+5.69091797	-8.48144531	+16.72119141	+1668	+7.11035156	-9.46582031	-0.97558594	+58.55712891	+4.81201172	-21.79687500	+1540
+1458240978.45479990	+9.71630859	-6.15673828	-1.12939453	+42.60498047	-2.94433594	-59.96337891	+1864	+9.58007813	-5.39648438	-0.90966797	+5.69091797	-8.50341797	+16.74316406	+1668	+7.10156250	-9.47021484	-0.96679688	+58.62304688	+4.87792969	-21.86279297	+1532
+1458240978.46320010	+9.69433594	-6.16992188	-1.13378906	+42.60498047	-2.94433594	-59.94140625	+1864	+9.56250000	-5.40527344	-0.91406250	+5.71289063	-8.48144531	+16.76513672	+1668	+7.09277344	-9.47460938	-0.95800781	+58.73291016	+4.94384766	-21.92871094	+1524
+1458240978.47149990	+9.67675781	-6.18310547	-1.13818359	+42.62695313	-2.90039063	-59.89746094	+1864	+9.54052734	-5.41845703	-0.91845703	+5.71289063	-8.43750000	+16.78710938	+1660	+7.08398438	-9.47900391	-0.94921875	+58.84277344	+5.03173828	-21.97265625	+1520
+1458240978.47569990	+9.66796875	-6.18750000	-1.14257813	+42.64892578	-2.87841797	-59.87548828	+1864	+9.53173828	-5.42285156	-0.91845703	+5.71289063	-8.39355469	+16.78710938	+1656	+7.07519531	-9.48339844	-0.94482422	+58.88671875	+5.07568359	-21.97265625	+1520
+1458240978.48400000	+9.65039063	-6.19628906	-1.14697266	+42.67089844	-2.81250000	-59.83154297	+1860	+9.50976563	-5.43164063	-0.92285156	+5.75683594	-8.34960938	+16.76513672	+1648	+7.06201172	-9.49218750	-0.94042969	+58.97460938	+5.16357422	-21.97265625	+1520
+1458240978.49230000	+9.62841797	-6.20507813	-1.15136719	+42.69287109	-2.74658203	-59.80957031	+1860	+9.48779297	-5.44042969	-0.92724609	+5.77880859	-8.28369141	+16.72119141	+1636	+7.04003906	-9.50537109	-0.94042969	+58.99658203	+5.25146484	-21.95068359	+1520
+1458240978.50060010	+9.60644531	-6.21826172	-1.16015625	+42.71484375	-2.63671875	-59.78759766	+1856	+9.46582031	-5.45361328	-0.93164063	+5.80078125	-8.19580078	+16.65527344	+1632	+7.00927734	-9.51855469	-0.94482422	+58.97460938	+5.31738281	-21.86279297	+1520
+1458240978.50900010	+9.58886719	-6.22265625	-1.16455078	+42.75878906	-2.54882813	-59.76562500	+1852	+9.44824219	-5.46240234	-0.93603516	+5.84472656	-8.10791016	+16.58935547	+1628	+6.97851563	-9.53613281	-0.95361328	+58.90869141	+5.36132813	-21.77490234	+1524
+1458240978.51309990	+9.58007813	-6.23144531	-1.16894531	+42.73681641	-2.48291016	-59.76562500	+1848	+9.43945313	-5.46679688	-0.93603516	+5.82275391	-8.08593750	+16.54541016	+1628	+6.96093750	-9.54492188	-0.95800781	+58.86474609	+5.36132813	-21.73095703	+1524
+1458240978.52150010	+9.56250000	-6.23583984	-1.17333984	+42.75878906	-2.39501953	-59.76562500	+1840	+9.42626953	-5.47119141	-0.94042969	+5.86669922	-8.02001953	+16.45751953	+1624	+6.93017578	-9.56250000	-0.97119141	+58.75488281	+5.38330078	-21.59912109	+1524
+1458240978.52979990	+9.54931641	-6.24902344	-1.17773438	+42.73681641	-2.30712891	-59.76562500	+1832	+9.41748047	-5.48437500	-0.94482422	+5.84472656	-7.93212891	+16.39160156	+1628	+6.90380859	-9.58007813	-0.97998047	+58.64501953	+5.42724609	-21.51123047	+1516
+1458240978.53810000	+9.54052734	-6.25781250	-1.17773438	+42.69287109	-2.24121094	-59.74365234	+1824	+9.40869141	-5.49316406	-0.94482422	+5.82275391	-7.86621094	+16.32568359	+1628	+6.88623047	-9.59326172	-0.98437500	+58.53515625	+5.44921875	-21.42333984	+1508
+1458240978.54650000	+9.53613281	-6.26660156	-1.18212891	+42.64892578	-2.19726563	-59.74365234	+1816	+9.40429688	-5.50195313	-0.94921875	+5.77880859	-7.82226563	+16.25976563	+1632	+6.87304688	-9.60644531	-0.98437500	+58.46923828	+5.49316406	-21.37939453	+1492
+1458240978.55480000	+9.53613281	-6.27539063	-1.18212891	+42.58300781	-2.15332031	-59.74365234	+1808	+9.40429688	-5.50634766	-0.94921875	+5.73486328	-7.80029297	+16.21582031	+1632	+6.86865234	-9.61083984	-0.97998047	+58.42529297	+5.53710938	-21.35742188	+1480
+1458240978.56310010	+9.53613281	-6.28417969	-1.18212891	+42.53906250	-2.13134766	-59.76562500	+1800	+9.40429688	-5.51513672	-0.95361328	+5.69091797	-7.80029297	+16.17187500	+1628	+6.87304688	-9.61523438	-0.97558594	+58.40332031	+5.58105469	-21.37939453	+1468
+1458240978.57139990	+9.53613281	-6.28857422	-1.17773438	+42.49511719	-2.13134766	-59.76562500	+1792	+9.40869141	-5.51953125	-0.95361328	+5.64697266	-7.80029297	+16.14990234	+1628	+6.87744141	-9.61962891	-0.96679688	+58.38134766	+5.60302734	-21.42333984	+1456
+1458240978.57979990	+9.53613281	-6.29296875	-1.17773438	+42.47314453	-2.13134766	-59.78759766	+1788	+9.40869141	-5.52392578	-0.94921875	+5.62500000	-7.80029297	+16.12792969	+1624	+6.88183594	-9.61962891	-0.95800781	+58.38134766	+5.62500000	-21.44531250	+1448
+1458240978.59229990	+9.54052734	-6.29736328	-1.17333984	+42.40722656	-2.15332031	-59.83154297	+1784	+9.41308594	-5.52832031	-0.94921875	+5.55908203	-7.84423828	+16.06201172	+1616	+6.89062500	-9.61962891	-0.94921875	+58.35937500	+5.64697266	-21.51123047	+1440
+1458240978.60060000	+9.54931641	-6.30615234	-1.16455078	+42.34130859	-2.17529297	-59.89746094	+1784	+9.42626953	-5.53710938	-0.94042969	+5.44921875	-7.97607422	+15.90820313	+1612	+6.89501953	-9.62402344	-0.94042969	+58.35937500	+5.64697266	-21.57714844	+1436
+1458240978.60890010	+9.56250000	-6.31494141	-1.15136719	+42.25341797	-2.21923828	-60.00732422	+1788	+9.44384766	-5.54589844	-0.93164063	+5.31738281	-8.10791016	+15.71044922	+1608	+6.90380859	-9.62402344	-0.93164063	+58.33740234	+5.64697266	-21.66503906	+1436
+1458240978.61730000	+9.58007813	-6.32373047	-1.12939453	+42.09960938	-2.26318359	-60.24902344	+1796	+9.46142578	-5.55029297	-0.91845703	+5.20751953	-8.32763672	+15.40283203	+1600	+6.91259766	-9.62402344	-0.91406250	+58.24951172	+5.62500000	-21.81884766	+1436
+1458240978.62560010	+9.59326172	-6.32373047	-1.11621094	+42.01171875	-2.26318359	-60.42480469	+1808	+9.47460938	-5.55029297	-0.90966797	+5.18554688	-8.41552734	+15.18310547	+1596	+6.92138672	-9.62841797	-0.90087891	+58.13964844	+5.55908203	-21.97265625	+1440
+1458240978.63389990	+9.59765625	-6.31933594	-1.10742188	+41.96777344	-2.21923828	-60.53466797	+1816	+9.47900391	-5.55029297	-0.90087891	+5.16357422	-8.43750000	+15.00732422	+1596	+6.92578125	-9.62841797	-0.88769531	+57.98583984	+5.49316406	-22.10449219	+1440
+1458240978.64220000	+9.60205078	-6.31494141	-1.10302734	+41.96777344	-2.15332031	-60.60058594	+1824	+9.48339844	-5.54589844	-0.90087891	+5.18554688	-8.41552734	+14.87548828	+1596	+6.92578125	-9.63281250	-0.88769531	+57.85400391	+5.42724609	-22.17041016	+1440
+1458240978.65060000	+9.60205078	-6.31054688	-1.10302734	+41.96777344	-2.06542969	-60.64453125	+1828	+9.48339844	-5.54150391	-0.90087891	+5.20751953	-8.39355469	+14.76562500	+1596	+6.92138672	-9.63281250	-0.88769531	+57.76611328	+5.38330078	-22.19238281	+1440
+1458240978.65890000	+9.60205078	-6.30615234	-1.10302734	+41.98974609	-1.97753906	-60.68847656	+1832	+9.47900391	-5.53710938	-0.90087891	+5.22949219	-8.34960938	+14.65576172	+1600	+6.91699219	-9.63281250	-0.88769531	+57.74414063	+5.36132813	-22.19238281	+1436
+1458240978.66720010	+9.60205078	-6.30175781	-1.10302734	+42.01171875	-1.93359375	-60.68847656	+1836	+9.47900391	-5.53271484	-0.90087891	+5.27343750	-8.30566406	+14.58984375	+1604	+6.91699219	-9.63281250	-0.88330078	+57.74414063	+5.36132813	-22.19238281	+1436
+1458240978.67560010	+9.59765625	-6.30175781	-1.10302734	+42.03369141	-1.86767578	-60.68847656	+1836	+9.47900391	-5.52832031	-0.90527344	+5.29541016	-8.23974609	+14.54589844	+1608	+6.91699219	-9.62841797	-0.88330078	+57.76611328	+5.38330078	-22.19238281	+1436
+1458240978.68390010	+9.59765625	-6.29736328	-1.10302734	+42.07763672	-1.82373047	-60.68847656	+1840	+9.47460938	-5.52832031	-0.90527344	+5.33935547	-8.19580078	+14.52392578	+1612	+6.91699219	-9.62402344	-0.88330078	+57.81005859	+5.38330078	-22.17041016	+1436
+1458240978.69219990	+9.59765625	-6.29736328	-1.10742188	+42.07763672	-1.80175781	-60.68847656	+1840	+9.47021484	-5.52392578	-0.90966797	+5.38330078	-8.15185547	+14.52392578	+1612	+6.92138672	-9.62402344	-0.87890625	+57.85400391	+5.40527344	-22.17041016	+1436
+1458240978.70470000	+9.59326172	-6.29296875	-1.10742188	+42.16552734	-1.71386719	-60.66650391	+1840	+9.46582031	-5.51953125	-0.91406250	+5.47119141	-8.06396484	+14.50195313	+1608	+6.92578125	-9.61962891	-0.87451172	+57.94189453	+5.44921875	-22.19238281	+1436
+1458240978.71300010	+9.58886719	-6.28417969	-1.11621094	+42.27539063	-1.56005859	-60.62255859	+1840	+9.45703125	-5.51074219	-0.91845703	+5.55908203	-7.93212891	+14.47998047	+1608	+6.93017578	-9.61083984	-0.86572266	+58.09570313	+5.51513672	-22.19238281	+1444
+1458240978.72140000	+9.58007813	-6.27539063	-1.12500000	+42.42919922	-1.38427734	-60.57861328	+1844	+9.44824219	-5.50195313	-0.92724609	+5.69091797	-7.82226563	+14.43603516	+1600	+6.93896484	-9.60205078	-0.85253906	+58.31542969	+5.60302734	-22.19238281	+1452
+1458240978.72970010	+9.57128906	-6.26660156	-1.13378906	+42.58300781	-1.20849609	-60.55664063	+1840	+9.43505859	-5.49755859	-0.93164063	+5.80078125	-7.69042969	+14.37011719	+1588	+6.94775391	-9.58447266	-0.83496094	+58.62304688	+5.75683594	-22.17041016	+1464
+1458240978.73799990	+9.56689453	-6.26220703	-1.13818359	+42.67089844	-1.07666016	-60.55664063	+1836	+9.43066406	-5.49316406	-0.93603516	+5.88867188	-7.60253906	+14.30419922	+1580	+6.95214844	-9.57568359	-0.82617188	+58.82080078	+5.86669922	-22.12646484	+1472
+1458240978.74640010	+9.55810547	-6.25781250	-1.14257813	+42.73681641	-0.98876953	-60.57861328	+1832	+9.42626953	-5.49316406	-0.94042969	+5.93261719	-7.55859375	+14.21630859	+1572	+6.94335938	-9.57568359	-0.82177734	+58.93066406	+5.93261719	-22.06054688	+1476
+1458240978.75469990	+9.55371094	-6.25781250	-1.14257813	+42.75878906	-0.92285156	-60.62255859	+1828	+9.42187500	-5.49316406	-0.94042969	+5.97656250	-7.53662109	+14.10644531	+1568	+6.93457031	-9.58007813	-0.82617188	+58.95263672	+5.95458984	-21.99462891	+1484
+1458240978.76300000	+9.54931641	-6.25781250	-1.14257813	+42.78076172	-0.85693359	-60.68847656	+1824	+9.41748047	-5.49316406	-0.94042969	+5.99853516	-7.51464844	+14.01855469	+1564	+6.92138672	-9.58447266	-0.83056641	+58.93066406	+5.95458984	-21.95068359	+1488
+1458240978.77140000	+9.54492188	-6.25781250	-1.14257813	+42.80273438	-0.79101563	-60.77636719	+1816	+9.41308594	-5.49755859	-0.94482422	+6.02050781	-7.51464844	+13.90869141	+1564	+6.91259766	-9.58886719	-0.83056641	+58.90869141	+5.95458984	-21.92871094	+1492
+1458240978.77970000	+9.54052734	-6.25781250	-1.13818359	+42.82470703	-0.74707031	-60.84228516	+1812	+9.41308594	-5.49755859	-0.94482422	+6.06445313	-7.51464844	+13.82080078	+1564	+6.90380859	-9.59326172	-0.83496094	+58.88671875	+5.97656250	-21.90673828	+1492
+1458240978.78800010	+9.53613281	-6.25781250	-1.13818359	+42.84667969	-0.72509766	-60.93017578	+1808	+9.40869141	-5.49755859	-0.94482422	+6.08642578	-7.51464844	+13.73291016	+1564	+6.89941406	-9.59765625	-0.83496094	+58.88671875	+5.97656250	-21.92871094	+1492
+1458240978.79629990	+9.53613281	-6.26220703	-1.13378906	+42.86865234	-0.70312500	-61.01806641	+1804	+9.40869141	-5.50195313	-0.94482422	+6.13037109	-7.55859375	+13.64501953	+1568	+6.89941406	-9.59765625	-0.83056641	+58.90869141	+6.02050781	-21.95068359	+1492
+1458240978.81300000	+9.53613281	-6.27099609	-1.13378906	+42.91259766	-0.65917969	-61.19384766	+1796	+9.40429688	-5.50634766	-0.94482422	+6.19628906	-7.62451172	+13.51318359	+1564	+6.90380859	-9.60205078	-0.81738281	+59.01855469	+6.10839844	-22.08251953	+1492
+1458240978.82130000	+9.53613281	-6.27539063	-1.12939453	+42.93457031	-0.65917969	-61.28173828	+1796	+9.40429688	-5.50634766	-0.94921875	+6.24023438	-7.66845703	+13.44726563	+1560	+6.91259766	-9.60205078	-0.80859375	+59.10644531	+6.17431641	-22.17041016	+1496
+1458240978.82970000	+9.53613281	-6.27978516	-1.12939453	+42.97851563	-0.63720703	-61.39160156	+1796	+9.40429688	-5.51074219	-0.94921875	+6.28417969	-7.71240234	+13.35937500	+1556	+6.92138672	-9.60205078	-0.79541016	+59.19433594	+6.26220703	-22.28027344	+1500
+1458240978.83800010	+9.53173828	-6.28417969	-1.12939453	+43.00048828	-0.63720703	-61.50146484	+1796	+9.39990234	-5.51513672	-0.95361328	+6.32812500	-7.75634766	+13.27148438	+1548	+6.93017578	-9.60205078	-0.78222656	+59.32617188	+6.35009766	-22.41210938	+1508
+1458240978.84629990	+9.53173828	-6.28857422	-1.12939453	+43.04443359	-0.61523438	-61.61132813	+1796	+9.39990234	-5.51513672	-0.95361328	+6.39404297	-7.80029297	+13.18359375	+1540	+6.93896484	-9.60644531	-0.77343750	+59.43603516	+6.43798828	-22.54394531	+1516
+1458240978.85470010	+9.53173828	-6.29296875	-1.12939453	+43.13232422	-0.59326172	-61.74316406	+1796	+9.39990234	-5.51513672	-0.95361328	+6.45996094	-7.86621094	+13.05175781	+1532	+6.94335938	-9.61083984	-0.76464844	+59.52392578	+6.52587891	-22.67578125	+1524
+1458240978.86299990	+9.52734375	-6.29296875	-1.12939453	+43.19824219	-0.57128906	-61.89697266	+1796	+9.39550781	-5.51953125	-0.95361328	+6.52587891	-7.95410156	+12.91992188	+1528	+6.94335938	-9.61523438	-0.75585938	+59.58984375	+6.56982422	-22.78564453	+1528
+1458240978.86710000	+9.52734375	-6.29296875	-1.12500000	+43.24218750	-0.54931641	-61.98486328	+1796	+9.39550781	-5.51953125	-0.95361328	+6.54785156	-7.99804688	+12.83203125	+1524	+6.94335938	-9.61962891	-0.75585938	+59.58984375	+6.56982422	-22.85156250	+1532
+1458240978.87550000	+9.52734375	-6.29296875	-1.12060547	+43.35205078	-0.54931641	-62.18261719	+1796	+9.39111328	-5.51953125	-0.94921875	+6.63574219	-8.10791016	+12.67822266	+1524	+6.93457031	-9.62841797	-0.75585938	+59.58984375	+6.56982422	-22.96142578	+1540
+1458240978.88380000	+9.52734375	-6.28857422	-1.11621094	+43.46191406	-0.57128906	-62.38037109	+1800	+9.39111328	-5.51953125	-0.94482422	+6.72363281	-8.26171875	+12.52441406	+1524	+6.93017578	-9.64160156	-0.76025391	+59.56787109	+6.54785156	-23.07128906	+1544
+1458240978.89210010	+9.52734375	-6.28417969	-1.10742188	+43.59375000	-0.61523438	-62.60009766	+1800	+9.39111328	-5.51513672	-0.94042969	+6.81152344	-8.43750000	+12.37060547	+1532	+6.92138672	-9.65039063	-0.76025391	+59.54589844	+6.50390625	-23.22509766	+1548
+1458240978.90050010	+9.52734375	-6.28417969	-1.09863281	+43.70361328	-0.70312500	-62.81982422	+1800	+9.39111328	-5.51513672	-0.93164063	+6.87744141	-8.63525391	+12.23876953	+1536	+6.92138672	-9.65917969	-0.75585938	+59.52392578	+6.48193359	-23.40087891	+1548
+1458240978.91710000	+9.54052734	-6.27539063	-1.08544922	+43.92333984	-0.87890625	-63.19335938	+1804	+9.39990234	-5.51074219	-0.91845703	+7.03125000	-9.03076172	+12.06298828	+1552	+6.93457031	-9.66357422	-0.74267578	+59.63378906	+6.43798828	-23.81835938	+1548
+1458240978.92549990	+9.54492188	-6.27539063	-1.08105469	+44.03320313	-0.96679688	-63.34716797	+1808	+9.39990234	-5.50634766	-0.91406250	+7.09716797	-9.20654297	+11.99707031	+1556	+6.95214844	-9.66357422	-0.72949219	+59.76562500	+6.45996094	-24.03808594	+1556
+1458240978.93800000	+9.55371094	-6.27099609	-1.07666016	+44.16503906	-1.05468750	-63.52294922	+1812	+9.40429688	-5.50634766	-0.90966797	+7.18505859	-9.40429688	+11.95312500	+1556	+6.97851563	-9.65917969	-0.70751953	+59.98535156	+6.54785156	-24.32373047	+1568
+1458240978.94630000	+9.55371094	-6.27099609	-1.07666016	+44.23095703	-1.07666016	-63.58886719	+1816	+9.40429688	-5.50634766	-0.90966797	+7.25097656	-9.47021484	+11.93115234	+1548	+7.00048828	-9.65478516	-0.69433594	+60.13916016	+6.59179688	-24.45556641	+1576
+1458240978.95460010	+9.55810547	-6.27099609	-1.07666016	+44.31884766	-1.07666016	-63.63281250	+1816	+9.40429688	-5.50195313	-0.91406250	+7.29492188	-9.51416016	+11.90917969	+1544	+7.01367188	-9.65039063	-0.68554688	+60.29296875	+6.65771484	-24.54345703	+1588
+1458240978.96289990	+9.55810547	-6.27099609	-1.08105469	+44.38476563	-1.05468750	-63.65478516	+1820	+9.40429688	-5.50195313	-0.91406250	+7.36083984	-9.51416016	+11.88720703	+1536	+7.01806641	-9.65039063	-0.67675781	+60.40283203	+6.74560547	-24.58740234	+1596
+1458240978.97129990	+9.55371094	-6.27099609	-1.08105469	+44.47265625	-1.01074219	-63.65478516	+1824	+9.39990234	-5.50195313	-0.91845703	+7.40478516	-9.47021484	+11.86523438	+1532	+7.02246094	-9.65039063	-0.67675781	+60.49072266	+6.81152344	-24.56542969	+1600
+1458240978.97960000	+9.54931641	-6.26660156	-1.08544922	+44.53857422	-0.94482422	-63.63281250	+1824	+9.39550781	-5.50195313	-0.92285156	+7.47070313	-9.42626953	+11.84326172	+1528	+7.01806641	-9.65039063	-0.67675781	+60.53466797	+6.85546875	-24.52148438	+1604
+1458240978.98790000	+9.54052734	-6.26660156	-1.08984375	+44.62646484	-0.85693359	-63.63281250	+1824	+9.38671875	-5.50195313	-0.92724609	+7.53662109	-9.33837891	+11.79931641	+1524	+7.01367188	-9.65478516	-0.68115234	+60.57861328	+6.87744141	-24.45556641	+1608
+1458240978.99630000	+9.53613281	-6.26220703	-1.09423828	+44.71435547	-0.76904297	-63.61083984	+1824	+9.37792969	-5.49755859	-0.93164063	+7.62451172	-9.27246094	+11.73339844	+1520	+7.00488281	-9.65917969	-0.68554688	+60.57861328	+6.92138672	-24.36767578	+1612
+1458240979.00460000	+9.52734375	-6.26220703	-1.09863281	+44.80224609	-0.68115234	-63.58886719	+1820	+9.37353516	-5.49755859	-0.93164063	+7.69042969	-9.18457031	+11.68945313	+1520	+6.99169922	-9.66796875	-0.68994141	+60.57861328	+6.92138672	-24.27978516	+1616
+1458240979.02539990	+9.51416016	-6.25781250	-1.10302734	+44.95605469	-0.59326172	-63.58886719	+1808	+9.36474609	-5.49755859	-0.93603516	+7.80029297	-9.14062500	+11.62353516	+1528	+6.96972656	-9.68115234	-0.70751953	+60.55664063	+6.94335938	-24.06005859	+1612
+1458240979.04210000	+9.51416016	-6.25781250	-1.09863281	+45.00000000	-0.63720703	-63.61083984	+1804	+9.36474609	-5.50195313	-0.93164063	+7.77832031	-9.22851563	+11.64550781	+1532	+6.96972656	-9.68554688	-0.70312500	+60.60058594	+6.94335938	-24.06005859	+1600
+1458240979.05040000	+9.51855469	-6.26220703	-1.09863281	+45.00000000	-0.68115234	-63.63281250	+1800	+9.36474609	-5.50195313	-0.93164063	+7.77832031	-9.27246094	+11.64550781	+1532	+6.97851563	-9.68554688	-0.69873047	+60.64453125	+6.94335938	-24.10400391	+1600
+1458240979.05870010	+9.51855469	-6.26220703	-1.09423828	+45.00000000	-0.72509766	-63.65478516	+1800	+9.36914063	-5.50195313	-0.92724609	+7.75634766	-9.31640625	+11.66748047	+1532	+6.98291016	-9.68554688	-0.69433594	+60.68847656	+6.94335938	-24.16992188	+1600
+1458240979.06710000	+9.52294922	-6.26220703	-1.09423828	+45.00000000	-0.74707031	-63.65478516	+1800	+9.36914063	-5.50195313	-0.92724609	+7.75634766	-9.33837891	+11.66748047	+1528	+6.99169922	-9.68554688	-0.68554688	+60.73242188	+6.96533203	-24.21386719	+1600
+1458240979.07540010	+9.52294922	-6.26660156	-1.08984375	+44.97802734	-0.79101563	-63.67675781	+1800	+9.36914063	-5.50634766	-0.92724609	+7.75634766	-9.38232422	+11.68945313	+1528	+7.00048828	-9.68115234	-0.68115234	+60.77636719	+6.96533203	-24.27978516	+1604
+1458240979.08369990	+9.52734375	-6.26660156	-1.08984375	+44.97802734	-0.83496094	-63.69873047	+1800	+9.37353516	-5.50634766	-0.92285156	+7.73437500	-9.42626953	+11.71142578	+1528	+7.00927734	-9.68115234	-0.67675781	+60.82031250	+6.94335938	-24.34570313	+1604
+1458240979.09209990	+9.53173828	-6.27099609	-1.08105469	+44.97802734	-0.92285156	-63.76464844	+1804	+9.37792969	-5.50634766	-0.91845703	+7.71240234	-9.53613281	+11.75537109	+1524	+7.01806641	-9.68115234	-0.67236328	+60.84228516	+6.94335938	-24.41162109	+1608
+1458240979.10040000	+9.53613281	-6.27099609	-1.07666016	+44.97802734	-1.01074219	-63.80859375	+1808	+9.38232422	-5.51074219	-0.90966797	+7.69042969	-9.64599609	+11.77734375	+1524	+7.01806641	-9.68554688	-0.66796875	+60.82031250	+6.92138672	-24.43359375	+1612
+1458240979.10870000	+9.54052734	-6.27539063	-1.06787109	+44.97802734	-1.07666016	-63.85253906	+1812	+9.38671875	-5.51074219	-0.90527344	+7.66845703	-9.71191406	+11.79931641	+1524	+7.01806641	-9.68554688	-0.66796875	+60.79833984	+6.87744141	-24.45556641	+1612
+1458240979.11700010	+9.54492188	-6.27539063	-1.06347656	+45.00000000	-1.12060547	-63.89648438	+1816	+9.39111328	-5.51513672	-0.90087891	+7.66845703	-9.75585938	+11.82128906	+1524	+7.01367188	-9.69433594	-0.67236328	+60.75439453	+6.83349609	-24.45556641	+1612
+1458240979.12949990	+9.54492188	-6.27539063	-1.05908203	+45.04394531	-1.14257813	-63.91845703	+1820	+9.39111328	-5.51513672	-0.90087891	+7.69042969	-9.75585938	+11.82128906	+1528	+7.00488281	-9.69873047	-0.68115234	+60.66650391	+6.76757813	-24.43359375	+1612
+1458240979.14200000	+9.54492188	-6.27539063	-1.05908203	+45.06591797	-1.14257813	-63.94042969	+1824	+9.39111328	-5.51513672	-0.89648438	+7.69042969	-9.75585938	+11.84326172	+1532	+7.00048828	-9.70751953	-0.68554688	+60.60058594	+6.72363281	-24.38964844	+1612
+1458240979.15450000	+9.54492188	-6.27539063	-1.05908203	+45.08789063	-1.16455078	-63.94042969	+1828	+9.39111328	-5.51513672	-0.89648438	+7.69042969	-9.75585938	+11.86523438	+1540	+6.99609375	-9.71191406	-0.68994141	+60.55664063	+6.70166016	-24.36767578	+1608
+1458240979.16290000	+9.54492188	-6.27978516	-1.05468750	+45.08789063	-1.18652344	-63.94042969	+1828	+9.39550781	-5.51953125	-0.89648438	+7.69042969	-9.77783203	+11.88720703	+1540	+7.00048828	-9.71191406	-0.68994141	+60.55664063	+6.67968750	-24.36767578	+1604
+1458240979.17120000	+9.54931641	-6.27978516	-1.05468750	+45.08789063	-1.20849609	-63.94042969	+1828	+9.39550781	-5.51953125	-0.89648438	+7.66845703	-9.77783203	+11.90917969	+1544	+7.00488281	-9.71191406	-0.68554688	+60.57861328	+6.70166016	-24.38964844	+1604
+1458240979.17950010	+9.54931641	-6.28417969	-1.05468750	+45.08789063	-1.23046875	-63.94042969	+1832	+9.39990234	-5.52392578	-0.89648438	+7.64648438	-9.79980469	+11.95312500	+1544	+7.00927734	-9.71191406	-0.68115234	+60.60058594	+6.72363281	-24.41162109	+1604
+1458240979.18779990	+9.55371094	-6.28857422	-1.05468750	+45.08789063	-1.25244141	-63.94042969	+1836	+9.39990234	-5.52392578	-0.89648438	+7.62451172	-9.84375000	+11.99707031	+1544	+7.01806641	-9.71191406	-0.67236328	+60.64453125	+6.74560547	-24.43359375	+1608
+1458240979.19619990	+9.55810547	-6.29296875	-1.05468750	+45.06591797	-1.29638672	-63.94042969	+1840	+9.40429688	-5.52832031	-0.89648438	+7.60253906	-9.88769531	+12.01904297	+1540	+7.02685547	-9.71191406	-0.66357422	+60.68847656	+6.76757813	-24.47753906	+1612
+1458240979.20450000	+9.56250000	-6.29736328	-1.05468750	+45.06591797	-1.31835938	-63.96240234	+1844	+9.40429688	-5.53271484	-0.89208984	+7.60253906	-9.90966797	+12.04101563	+1536	+7.03564453	-9.71191406	-0.65917969	+60.71044922	+6.78955078	-24.49951172	+1620
+1458240979.21280000	+9.56250000	-6.29736328	-1.05468750	+45.04394531	-1.34033203	-63.96240234	+1844	+9.40869141	-5.53271484	-0.89208984	+7.58056641	-9.90966797	+12.06298828	+1532	+7.04003906	-9.71630859	-0.65478516	+60.73242188	+6.81152344	-24.49951172	+1620
+1458240979.22530010	+9.56250000	-6.30175781	-1.05468750	+45.04394531	-1.34033203	-63.98437500	+1852	+9.40869141	-5.53710938	-0.89208984	+7.58056641	-9.90966797	+12.06298828	+1528	+7.04003906	-9.72070313	-0.65478516	+60.68847656	+6.81152344	-24.49951172	+1624
+1458240979.23370000	+9.56250000	-6.30175781	-1.05468750	+45.04394531	-1.31835938	-63.98437500	+1852	+9.40869141	-5.53710938	-0.89208984	+7.55859375	-9.90966797	+12.06298828	+1524	+7.03564453	-9.72509766	-0.65917969	+60.64453125	+6.78955078	-24.47753906	+1624
+1458240979.24200010	+9.56250000	-6.30175781	-1.05468750	+45.04394531	-1.31835938	-63.98437500	+1856	+9.40869141	-5.53710938	-0.89208984	+7.58056641	-9.88769531	+12.04101563	+1524	+7.03125000	-9.72949219	-0.66357422	+60.60058594	+6.78955078	-24.43359375	+1624
+1458240979.25449990	+9.55810547	-6.30175781	-1.05468750	+45.06591797	-1.29638672	-63.96240234	+1856	+9.40869141	-5.53710938	-0.89208984	+7.58056641	-9.86572266	+12.04101563	+1528	+7.02685547	-9.73388672	-0.66796875	+60.55664063	+6.76757813	-24.41162109	+1624
+1458240979.26280000	+9.55810547	-6.30175781	-1.05468750	+45.06591797	-1.27441406	-63.96240234	+1860	+9.40869141	-5.53710938	-0.89208984	+7.58056641	-9.86572266	+12.04101563	+1528	+7.02246094	-9.73388672	-0.66796875	+60.53466797	+6.76757813	-24.38964844	+1620
+1458240979.27110000	+9.55810547	-6.30175781	-1.05468750	+45.06591797	-1.27441406	-63.96240234	+1860	+9.40869141	-5.53710938	-0.89208984	+7.58056641	-9.84375000	+12.04101563	+1532	+7.01806641	-9.73388672	-0.67236328	+60.51269531	+6.74560547	-24.36767578	+1616
+1458240979.27950000	+9.55810547	-6.30175781	-1.05468750	+45.08789063	-1.27441406	-63.94042969	+1860	+9.40869141	-5.53710938	-0.89208984	+7.55859375	-9.84375000	+12.04101563	+1532	+7.01806641	-9.73828125	-0.67236328	+60.51269531	+6.76757813	-24.36767578	+1612
+1458240979.28780010	+9.55810547	-6.30175781	-1.05908203	+45.08789063	-1.27441406	-63.94042969	+1860	+9.40869141	-5.53710938	-0.89208984	+7.55859375	-9.84375000	+12.06298828	+1532	+7.01806641	-9.73828125	-0.67236328	+60.53466797	+6.76757813	-24.36767578	+1608
+1458240979.29609990	+9.55810547	-6.30175781	-1.05908203	+45.08789063	-1.27441406	-63.94042969	+1860	+9.40869141	-5.53710938	-0.89208984	+7.55859375	-9.84375000	+12.06298828	+1536	+7.02246094	-9.73388672	-0.66796875	+60.53466797	+6.76757813	-24.38964844	+1608
