# Supplementary material for: A direct effect of perception on action when grasping a cup
Source: Sci Rep. 2018 Jan 9;8:171. doi: 10.1038/s41598-017-18591-5 (PMC5760564; doi:10.1038/s41598-017-18591-5)
Supplement: Supplementary file 6 — Supplementary Information [file 41598_2017_18591_MOESM6_ESM.zip › SciRep_Data/S02instruct/S02_100instruct_Tr39.dat]

+1000000000000.00000000	+0.00000000	+0.00000000	+0.00000000	+0.00000000	+0.00000000	+0.00000000	+0	+0.00000000	+0.00000000	+0.00000000	+0.00000000	+0.00000000	+0.00000000	+0	+0.00000000	+0.00000000	+0.00000000	+0.00000000	+0.00000000	+0.00000000	+0
+1458240979.30450010	+9.55810547	-6.30175781	-1.05908203	+45.08789063	-1.27441406	-63.94042969	+1860	+9.40869141	-5.54150391	-0.89208984	+7.55859375	-9.84375000	+12.08496094	+1536	+7.02246094	-9.73388672	-0.66796875	+60.55664063	+6.78955078	-24.38964844	+1604
+1458240979.31279990	+9.55810547	-6.30615234	-1.05908203	+45.08789063	-1.27441406	-63.91845703	+1860	+9.40869141	-5.54150391	-0.89208984	+7.53662109	-9.84375000	+12.10693359	+1536	+7.02685547	-9.73388672	-0.66357422	+60.57861328	+6.78955078	-24.41162109	+1604
+1458240979.32110000	+9.55810547	-6.30615234	-1.05908203	+45.08789063	-1.27441406	-63.91845703	+1860	+9.40869141	-5.54150391	-0.89208984	+7.53662109	-9.84375000	+12.12890625	+1532	+7.02685547	-9.73388672	-0.66357422	+60.57861328	+6.78955078	-24.41162109	+1604
+1458240979.33360000	+9.55810547	-6.30615234	-1.05908203	+45.08789063	-1.29638672	-63.91845703	+1860	+9.40869141	-5.54150391	-0.89208984	+7.51464844	-9.84375000	+12.17285156	+1532	+7.02685547	-9.73388672	-0.66357422	+60.60058594	+6.81152344	-24.43359375	+1604
+1458240979.34190010	+9.55810547	-6.30615234	-1.05908203	+45.08789063	-1.29638672	-63.91845703	+1860	+9.40869141	-5.54150391	-0.89208984	+7.49267578	-9.84375000	+12.19482422	+1528	+7.03125000	-9.73388672	-0.66357422	+60.60058594	+6.81152344	-24.43359375	+1600
+1458240979.35439990	+9.55810547	-6.30615234	-1.05908203	+45.10986328	-1.29638672	-63.89648438	+1860	+9.40869141	-5.53710938	-0.89208984	+7.49267578	-9.84375000	+12.23876953	+1528	+7.02685547	-9.73388672	-0.66357422	+60.60058594	+6.78955078	-24.43359375	+1600
+1458240979.36279990	+9.55810547	-6.30615234	-1.05908203	+45.10986328	-1.29638672	-63.89648438	+1860	+9.40869141	-5.53710938	-0.89208984	+7.47070313	-9.84375000	+12.26074219	+1528	+7.02685547	-9.73388672	-0.66357422	+60.60058594	+6.78955078	-24.41162109	+1600
+1458240984.10660000	+9.65917969	-6.31494141	-0.96240234	+45.32958984	-4.13085938	-63.32519531	+2036	+9.50537109	-5.54589844	-0.78222656	+5.14160156	-11.11816406	+14.78759766	+1612	+7.06640625	-9.72509766	-0.62841797	+59.45800781	+5.80078125	-25.15869141	+1636
+1458240984.11069990	+9.65917969	-6.31494141	-0.96240234	+45.32958984	-4.13085938	-63.32519531	+2036	+9.50537109	-5.54589844	-0.78222656	+5.14160156	-11.11816406	+14.78759766	+1612	+7.07080078	-9.72070313	-0.62841797	+59.45800781	+5.80078125	-25.15869141	+1636
+1458240984.11490010	+9.65917969	-6.31494141	-0.96240234	+45.32958984	-4.13085938	-63.32519531	+2036	+9.50537109	-5.54589844	-0.78222656	+5.14160156	-11.14013672	+14.78759766	+1612	+7.07080078	-9.72070313	-0.62841797	+59.45800781	+5.80078125	-25.15869141	+1636
+1458240984.11910010	+9.65917969	-6.31494141	-0.96240234	+45.32958984	-4.13085938	-63.32519531	+2036	+9.50537109	-5.54589844	-0.78222656	+5.14160156	-11.14013672	+14.78759766	+1612	+7.07080078	-9.72070313	-0.62841797	+59.45800781	+5.80078125	-25.15869141	+1636
+1458240984.12319990	+9.65917969	-6.31494141	-0.96240234	+45.32958984	-4.13085938	-63.32519531	+2036	+9.50537109	-5.54589844	-0.77783203	+5.14160156	-11.14013672	+14.78759766	+1612	+7.06640625	-9.72509766	-0.62841797	+59.45800781	+5.80078125	-25.15869141	+1636
+1458240984.12739990	+9.65917969	-6.31494141	-0.96240234	+45.32958984	-4.13085938	-63.32519531	+2036	+9.50537109	-5.54589844	-0.77783203	+5.14160156	-11.14013672	+14.78759766	+1612	+7.06640625	-9.72509766	-0.63281250	+59.45800781	+5.77880859	-25.13671875	+1636
+1458240984.13150000	+9.65917969	-6.31494141	-0.96240234	+45.32958984	-4.13085938	-63.32519531	+2036	+9.50537109	-5.54589844	-0.77783203	+5.14160156	-11.14013672	+14.78759766	+1612	+7.06640625	-9.72509766	-0.63281250	+59.43603516	+5.77880859	-25.13671875	+1636
+1458240984.13570000	+9.65917969	-6.31494141	-0.96240234	+45.32958984	-4.13085938	-63.32519531	+2036	+9.50537109	-5.54589844	-0.77783203	+5.14160156	-11.11816406	+14.76562500	+1612	+7.06640625	-9.72509766	-0.63281250	+59.43603516	+5.77880859	-25.13671875	+1640
+1458240984.13990000	+9.65917969	-6.31494141	-0.96240234	+45.32958984	-4.13085938	-63.32519531	+2036	+9.50537109	-5.54589844	-0.77783203	+5.16357422	-11.11816406	+14.76562500	+1612	+7.06201172	-9.72509766	-0.63281250	+59.41406250	+5.77880859	-25.13671875	+1640
+1458240984.14400010	+9.65917969	-6.31494141	-0.96240234	+45.30761719	-4.13085938	-63.32519531	+2036	+9.50537109	-5.54589844	-0.77783203	+5.16357422	-11.11816406	+14.76562500	+1612	+7.06201172	-9.72509766	-0.63720703	+59.41406250	+5.75683594	-25.11474609	+1640
+1458240984.14820000	+9.65917969	-6.31494141	-0.96240234	+45.30761719	-4.10888672	-63.32519531	+2036	+9.50537109	-5.54589844	-0.77783203	+5.16357422	-11.11816406	+14.76562500	+1612	+7.06201172	-9.72509766	-0.63720703	+59.39208984	+5.75683594	-25.11474609	+1640
+1458240984.15240000	+9.65917969	-6.31494141	-0.96240234	+45.30761719	-4.10888672	-63.34716797	+2032	+9.50537109	-5.54589844	-0.77783203	+5.16357422	-11.11816406	+14.76562500	+1612	+7.05761719	-9.72949219	-0.63720703	+59.37011719	+5.75683594	-25.11474609	+1640
+1458240984.15650010	+9.65917969	-6.31494141	-0.96240234	+45.30761719	-4.10888672	-63.34716797	+2032	+9.50537109	-5.54589844	-0.77783203	+5.16357422	-11.11816406	+14.76562500	+1612	+7.05761719	-9.72949219	-0.63720703	+59.37011719	+5.73486328	-25.09277344	+1640
+1458240984.16070010	+9.65917969	-6.31494141	-0.96240234	+45.30761719	-4.10888672	-63.34716797	+2032	+9.50537109	-5.54589844	-0.77783203	+5.16357422	-11.11816406	+14.74365234	+1612	+7.05322266	-9.72949219	-0.64160156	+59.34814453	+5.73486328	-25.09277344	+1640
+1458240984.16490010	+9.65917969	-6.31494141	-0.95800781	+45.30761719	-4.10888672	-63.34716797	+2032	+9.50537109	-5.54589844	-0.77783203	+5.16357422	-11.11816406	+14.74365234	+1612	+7.05322266	-9.72949219	-0.64160156	+59.34814453	+5.73486328	-25.09277344	+1640
+1458240984.16899990	+9.65917969	-6.31494141	-0.95800781	+45.30761719	-4.10888672	-63.34716797	+2032	+9.50537109	-5.54589844	-0.77783203	+5.16357422	-11.11816406	+14.74365234	+1612	+7.05322266	-9.72949219	-0.64160156	+59.32617188	+5.71289063	-25.09277344	+1636
+1458240984.17319990	+9.65917969	-6.31494141	-0.95800781	+45.30761719	-4.10888672	-63.34716797	+2032	+9.50537109	-5.54589844	-0.77783203	+5.16357422	-11.14013672	+14.74365234	+1612	+7.05322266	-9.72949219	-0.64160156	+59.32617188	+5.71289063	-25.07080078	+1636
+1458240984.17740010	+9.65917969	-6.31494141	-0.95800781	+45.30761719	-4.10888672	-63.34716797	+2032	+9.50537109	-5.54589844	-0.77783203	+5.16357422	-11.14013672	+14.74365234	+1612	+7.05322266	-9.72949219	-0.64160156	+59.32617188	+5.71289063	-25.07080078	+1636
+1458240984.18150000	+9.65917969	-6.31494141	-0.95800781	+45.30761719	-4.10888672	-63.34716797	+2032	+9.50537109	-5.54589844	-0.77783203	+5.16357422	-11.14013672	+14.74365234	+1616	+7.05322266	-9.72949219	-0.64160156	+59.32617188	+5.71289063	-25.09277344	+1636
+1458240984.18569990	+9.65917969	-6.31494141	-0.95800781	+45.30761719	-4.10888672	-63.34716797	+2032	+9.50537109	-5.54589844	-0.77783203	+5.16357422	-11.14013672	+14.74365234	+1616	+7.05322266	-9.72949219	-0.64160156	+59.32617188	+5.71289063	-25.09277344	+1632
+1458240984.18989990	+9.65917969	-6.31494141	-0.95800781	+45.30761719	-4.10888672	-63.34716797	+2032	+9.50537109	-5.54589844	-0.77783203	+5.16357422	-11.14013672	+14.74365234	+1616	+7.05322266	-9.72949219	-0.64160156	+59.32617188	+5.71289063	-25.09277344	+1632
+1458240984.19400000	+9.65917969	-6.31494141	-0.95800781	+45.30761719	-4.10888672	-63.34716797	+2032	+9.50537109	-5.54589844	-0.77783203	+5.16357422	-11.14013672	+14.74365234	+1616	+7.05322266	-9.72949219	-0.64160156	+59.32617188	+5.71289063	-25.09277344	+1632
+1458240984.19820000	+9.65917969	-6.31494141	-0.95800781	+45.30761719	-4.13085938	-63.34716797	+2032	+9.50537109	-5.54589844	-0.77783203	+5.16357422	-11.14013672	+14.74365234	+1616	+7.05322266	-9.72949219	-0.64160156	+59.32617188	+5.71289063	-25.09277344	+1632
+1458240984.20230010	+9.65917969	-6.31494141	-0.95800781	+45.30761719	-4.13085938	-63.34716797	+2032	+9.50537109	-5.54589844	-0.77783203	+5.16357422	-11.14013672	+14.74365234	+1616	+7.05322266	-9.72949219	-0.64160156	+59.34814453	+5.73486328	-25.09277344	+1632
+1458240984.20650010	+9.65917969	-6.31494141	-0.95800781	+45.30761719	-4.13085938	-63.34716797	+2032	+9.50537109	-5.54589844	-0.77783203	+5.16357422	-11.14013672	+14.74365234	+1616	+7.05322266	-9.72949219	-0.64160156	+59.34814453	+5.73486328	-25.11474609	+1632
+1458240984.21070000	+9.65917969	-6.31494141	-0.95800781	+45.30761719	-4.13085938	-63.34716797	+2028	+9.50537109	-5.54589844	-0.77783203	+5.16357422	-11.14013672	+14.74365234	+1616	+7.05761719	-9.72949219	-0.63720703	+59.34814453	+5.73486328	-25.11474609	+1632
+1458240984.21479990	+9.65917969	-6.31494141	-0.95800781	+45.30761719	-4.13085938	-63.34716797	+2028	+9.50537109	-5.54589844	-0.77783203	+5.16357422	-11.14013672	+14.74365234	+1616	+7.05761719	-9.72949219	-0.63720703	+59.34814453	+5.73486328	-25.11474609	+1632
+1458240984.21900010	+9.65917969	-6.31494141	-0.95800781	+45.30761719	-4.13085938	-63.34716797	+2028	+9.50537109	-5.54589844	-0.77783203	+5.16357422	-11.14013672	+14.76562500	+1616	+7.05761719	-9.72949219	-0.63720703	+59.37011719	+5.73486328	-25.11474609	+1632
+1458240984.22320010	+9.65917969	-6.31494141	-0.95800781	+45.30761719	-4.13085938	-63.34716797	+2028	+9.50976563	-5.54589844	-0.77783203	+5.16357422	-11.14013672	+14.76562500	+1616	+7.05761719	-9.72949219	-0.63720703	+59.37011719	+5.73486328	-25.11474609	+1632
+1458240984.22729990	+9.65917969	-6.31494141	-0.95800781	+45.30761719	-4.13085938	-63.34716797	+2028	+9.50976563	-5.54589844	-0.77783203	+5.16357422	-11.14013672	+14.76562500	+1616	+7.05761719	-9.72949219	-0.63720703	+59.37011719	+5.73486328	-25.13671875	+1632
+1458240984.23149990	+9.65917969	-6.31494141	-0.95800781	+45.30761719	-4.13085938	-63.34716797	+2028	+9.50976563	-5.54589844	-0.77783203	+5.16357422	-11.14013672	+14.76562500	+1616	+7.05761719	-9.72949219	-0.63720703	+59.37011719	+5.73486328	-25.13671875	+1632
+1458240984.23569990	+9.65917969	-6.31494141	-0.95800781	+45.30761719	-4.13085938	-63.34716797	+2028	+9.50976563	-5.54589844	-0.77783203	+5.16357422	-11.14013672	+14.76562500	+1616	+7.05761719	-9.72949219	-0.63720703	+59.37011719	+5.73486328	-25.13671875	+1632
+1458240984.23980000	+9.65917969	-6.31494141	-0.95800781	+45.30761719	-4.13085938	-63.34716797	+2028	+9.50976563	-5.54589844	-0.77783203	+5.16357422	-11.14013672	+14.76562500	+1616	+7.05761719	-9.72949219	-0.63720703	+59.37011719	+5.73486328	-25.13671875	+1632
+1458240984.24400000	+9.65917969	-6.31494141	-0.95800781	+45.30761719	-4.13085938	-63.34716797	+2028	+9.50976563	-5.54589844	-0.77783203	+5.16357422	-11.14013672	+14.76562500	+1616	+7.05761719	-9.72949219	-0.63720703	+59.37011719	+5.73486328	-25.13671875	+1632
+1458240984.24819990	+9.65917969	-6.31494141	-0.95800781	+45.30761719	-4.13085938	-63.34716797	+2028	+9.50537109	-5.54589844	-0.77783203	+5.16357422	-11.14013672	+14.76562500	+1616	+7.05761719	-9.72949219	-0.63720703	+59.37011719	+5.73486328	-25.13671875	+1632
+1458240984.25230000	+9.65917969	-6.31494141	-0.95800781	+45.30761719	-4.13085938	-63.34716797	+2028	+9.50537109	-5.54589844	-0.77783203	+5.16357422	-11.14013672	+14.76562500	+1616	+7.05761719	-9.72949219	-0.63720703	+59.37011719	+5.73486328	-25.13671875	+1632
+1458240984.25650000	+9.65917969	-6.31494141	-0.95800781	+45.30761719	-4.13085938	-63.34716797	+2028	+9.50537109	-5.54589844	-0.77783203	+5.16357422	-11.14013672	+14.76562500	+1616	+7.05761719	-9.72949219	-0.63720703	+59.37011719	+5.73486328	-25.13671875	+1632
+1458240984.26070000	+9.65917969	-6.31494141	-0.95800781	+45.30761719	-4.13085938	-63.34716797	+2028	+9.50537109	-5.54589844	-0.77783203	+5.16357422	-11.14013672	+14.74365234	+1616	+7.05761719	-9.72949219	-0.63720703	+59.34814453	+5.73486328	-25.13671875	+1632
+1458240984.26480010	+9.65917969	-6.31494141	-0.95800781	+45.30761719	-4.13085938	-63.34716797	+2028	+9.50537109	-5.54589844	-0.77783203	+5.16357422	-11.14013672	+14.74365234	+1616	+7.05761719	-9.72949219	-0.63720703	+59.34814453	+5.73486328	-25.11474609	+1632
+1458240984.26900010	+9.65917969	-6.31494141	-0.95800781	+45.30761719	-4.13085938	-63.34716797	+2028	+9.50537109	-5.54589844	-0.77783203	+5.16357422	-11.14013672	+14.74365234	+1616	+7.05322266	-9.72949219	-0.63720703	+59.34814453	+5.73486328	-25.11474609	+1632
+1458240984.27320000	+9.65917969	-6.31494141	-0.95800781	+45.30761719	-4.13085938	-63.34716797	+2028	+9.50537109	-5.54589844	-0.77783203	+5.16357422	-11.14013672	+14.74365234	+1616	+7.05322266	-9.72949219	-0.64160156	+59.34814453	+5.73486328	-25.11474609	+1632
+1458240984.27729990	+9.65917969	-6.31494141	-0.95800781	+45.30761719	-4.13085938	-63.34716797	+2028	+9.50537109	-5.54589844	-0.77783203	+5.16357422	-11.14013672	+14.74365234	+1616	+7.05322266	-9.72949219	-0.64160156	+59.34814453	+5.73486328	-25.11474609	+1632
+1458240984.28150010	+9.65917969	-6.31494141	-0.95800781	+45.30761719	-4.13085938	-63.34716797	+2028	+9.50537109	-5.54589844	-0.77783203	+5.16357422	-11.14013672	+14.74365234	+1616	+7.05322266	-9.72949219	-0.64160156	+59.32617188	+5.73486328	-25.11474609	+1632
+1458240984.28559990	+9.65917969	-6.31494141	-0.95800781	+45.30761719	-4.13085938	-63.34716797	+2028	+9.50537109	-5.54589844	-0.77783203	+5.16357422	-11.14013672	+14.74365234	+1616	+7.05322266	-9.72949219	-0.64160156	+59.32617188	+5.73486328	-25.11474609	+1628
+1458240984.28979990	+9.65917969	-6.31494141	-0.95800781	+45.30761719	-4.13085938	-63.34716797	+2028	+9.50537109	-5.54589844	-0.77783203	+5.16357422	-11.14013672	+14.74365234	+1616	+7.05322266	-9.72949219	-0.64160156	+59.32617188	+5.73486328	-25.11474609	+1628
+1458240984.29399990	+9.65917969	-6.31494141	-0.95800781	+45.30761719	-4.13085938	-63.34716797	+2028	+9.50537109	-5.54589844	-0.77783203	+5.16357422	-11.14013672	+14.74365234	+1616	+7.05322266	-9.72949219	-0.64160156	+59.32617188	+5.73486328	-25.11474609	+1628
+1458240984.29810000	+9.65917969	-6.31494141	-0.95800781	+45.30761719	-4.13085938	-63.34716797	+2028	+9.50976563	-5.54589844	-0.77783203	+5.16357422	-11.14013672	+14.74365234	+1616	+7.05322266	-9.72949219	-0.64160156	+59.32617188	+5.73486328	-25.11474609	+1628
+1458240984.30230000	+9.65917969	-6.31494141	-0.95800781	+45.30761719	-4.13085938	-63.34716797	+2028	+9.50976563	-5.54589844	-0.77783203	+5.16357422	-11.14013672	+14.74365234	+1616	+7.05322266	-9.72949219	-0.64160156	+59.32617188	+5.73486328	-25.11474609	+1628
+1458240984.30650000	+9.65917969	-6.31494141	-0.95800781	+45.30761719	-4.13085938	-63.34716797	+2028	+9.50976563	-5.54589844	-0.77783203	+5.16357422	-11.14013672	+14.74365234	+1616	+7.05322266	-9.72949219	-0.64160156	+59.32617188	+5.73486328	-25.11474609	+1628
+1458240984.31060000	+9.65917969	-6.31494141	-0.95800781	+45.30761719	-4.13085938	-63.34716797	+2028	+9.50976563	-5.54589844	-0.77783203	+5.16357422	-11.14013672	+14.74365234	+1616	+7.05322266	-9.72949219	-0.64160156	+59.34814453	+5.73486328	-25.13671875	+1628
+1458240984.31480000	+9.65917969	-6.31494141	-0.95800781	+45.30761719	-4.13085938	-63.34716797	+2028	+9.50976563	-5.54589844	-0.77783203	+5.16357422	-11.14013672	+14.74365234	+1616	+7.05761719	-9.72949219	-0.63720703	+59.34814453	+5.73486328	-25.13671875	+1628
+1458240984.31900000	+9.65917969	-6.31494141	-0.95800781	+45.30761719	-4.13085938	-63.34716797	+2028	+9.50976563	-5.54589844	-0.77783203	+5.16357422	-11.14013672	+14.74365234	+1616	+7.05761719	-9.72949219	-0.63720703	+59.34814453	+5.73486328	-25.13671875	+1628
+1458240984.32310010	+9.65917969	-6.31494141	-0.95800781	+45.30761719	-4.15283203	-63.34716797	+2028	+9.50976563	-5.54589844	-0.77783203	+5.16357422	-11.14013672	+14.76562500	+1616	+7.05761719	-9.72949219	-0.63720703	+59.34814453	+5.73486328	-25.13671875	+1628
+1458240984.32730010	+9.65917969	-6.31494141	-0.95800781	+45.30761719	-4.15283203	-63.34716797	+2028	+9.50976563	-5.54589844	-0.77783203	+5.16357422	-11.14013672	+14.76562500	+1620	+7.05761719	-9.72949219	-0.63720703	+59.37011719	+5.73486328	-25.13671875	+1628
+1458240984.33150010	+9.65917969	-6.31494141	-0.95800781	+45.30761719	-4.15283203	-63.34716797	+2028	+9.50976563	-5.54589844	-0.77783203	+5.16357422	-11.14013672	+14.76562500	+1620	+7.05761719	-9.72949219	-0.63720703	+59.37011719	+5.73486328	-25.13671875	+1628
+1458240984.33559990	+9.65917969	-6.31494141	-0.95800781	+45.30761719	-4.15283203	-63.34716797	+2028	+9.50976563	-5.54589844	-0.77783203	+5.16357422	-11.14013672	+14.76562500	+1620	+7.05761719	-9.72949219	-0.63720703	+59.37011719	+5.75683594	-25.15869141	+1628
+1458240984.33979990	+9.65917969	-6.31494141	-0.95800781	+45.30761719	-4.15283203	-63.34716797	+2028	+9.50976563	-5.54589844	-0.77783203	+5.16357422	-11.14013672	+14.76562500	+1620	+7.06201172	-9.72949219	-0.63720703	+59.37011719	+5.75683594	-25.15869141	+1628
+1458240984.34400010	+9.65917969	-6.31494141	-0.95800781	+45.30761719	-4.15283203	-63.34716797	+2028	+9.50976563	-5.54589844	-0.77783203	+5.16357422	-11.14013672	+14.76562500	+1620	+7.06201172	-9.72949219	-0.63720703	+59.39208984	+5.75683594	-25.15869141	+1628
+1458240984.34809990	+9.65917969	-6.31494141	-0.95800781	+45.30761719	-4.15283203	-63.34716797	+2028	+9.50976563	-5.54589844	-0.77783203	+5.16357422	-11.14013672	+14.76562500	+1620	+7.06201172	-9.72949219	-0.63720703	+59.39208984	+5.75683594	-25.15869141	+1628
+1458240984.35229990	+9.65917969	-6.31494141	-0.95800781	+45.30761719	-4.15283203	-63.34716797	+2028	+9.50976563	-5.54589844	-0.77783203	+5.16357422	-11.14013672	+14.76562500	+1620	+7.06201172	-9.72949219	-0.63720703	+59.39208984	+5.75683594	-25.15869141	+1628
+1458240984.35640000	+9.65917969	-6.31494141	-0.95800781	+45.30761719	-4.15283203	-63.34716797	+2032	+9.50976563	-5.54589844	-0.77783203	+5.16357422	-11.14013672	+14.76562500	+1620	+7.06201172	-9.72949219	-0.63281250	+59.39208984	+5.75683594	-25.15869141	+1628
+1458240984.36060000	+9.65917969	-6.31494141	-0.95800781	+45.30761719	-4.15283203	-63.34716797	+2032	+9.50976563	-5.54589844	-0.77783203	+5.16357422	-11.14013672	+14.76562500	+1620	+7.06201172	-9.72949219	-0.63720703	+59.39208984	+5.75683594	-25.15869141	+1628
+1458240984.36480000	+9.65917969	-6.31494141	-0.95800781	+45.30761719	-4.15283203	-63.34716797	+2032	+9.50976563	-5.54589844	-0.77783203	+5.16357422	-11.14013672	+14.76562500	+1620	+7.06201172	-9.72949219	-0.63720703	+59.39208984	+5.73486328	-25.15869141	+1628
+1458240984.36890010	+9.65917969	-6.31494141	-0.95800781	+45.30761719	-4.15283203	-63.34716797	+2032	+9.50976563	-5.54589844	-0.77783203	+5.16357422	-11.14013672	+14.76562500	+1620	+7.06201172	-9.72949219	-0.63720703	+59.37011719	+5.73486328	-25.15869141	+1628
+1458240984.37310000	+9.65917969	-6.31494141	-0.95800781	+45.30761719	-4.15283203	-63.34716797	+2032	+9.50976563	-5.54589844	-0.77783203	+5.16357422	-11.14013672	+14.76562500	+1620	+7.06201172	-9.72949219	-0.63720703	+59.37011719	+5.73486328	-25.15869141	+1628
+1458240984.37730000	+9.65917969	-6.31494141	-0.95800781	+45.30761719	-4.15283203	-63.34716797	+2032	+9.50976563	-5.54589844	-0.77783203	+5.16357422	-11.14013672	+14.76562500	+1620	+7.06201172	-9.72949219	-0.63720703	+59.37011719	+5.73486328	-25.15869141	+1628
+1458240984.38140010	+9.65917969	-6.31494141	-0.95800781	+45.30761719	-4.15283203	-63.34716797	+2032	+9.50976563	-5.54589844	-0.77783203	+5.16357422	-11.14013672	+14.76562500	+1620	+7.05761719	-9.72949219	-0.63720703	+59.37011719	+5.73486328	-25.15869141	+1628
+1458240984.38560010	+9.65917969	-6.31494141	-0.95800781	+45.30761719	-4.15283203	-63.34716797	+2032	+9.50976563	-5.54589844	-0.77783203	+5.16357422	-11.14013672	+14.76562500	+1620	+7.05761719	-9.72949219	-0.63720703	+59.34814453	+5.73486328	-25.15869141	+1628
+1458240984.38980010	+9.65917969	-6.31494141	-0.95800781	+45.30761719	-4.15283203	-63.34716797	+2032	+9.50976563	-5.54589844	-0.77783203	+5.16357422	-11.14013672	+14.76562500	+1620	+7.05761719	-9.72949219	-0.63720703	+59.34814453	+5.73486328	-25.15869141	+1628
+1458240984.39389990	+9.65917969	-6.31494141	-0.95800781	+45.30761719	-4.15283203	-63.34716797	+2032	+9.50976563	-5.54589844	-0.77783203	+5.16357422	-11.14013672	+14.76562500	+1620	+7.05761719	-9.72949219	-0.63720703	+59.34814453	+5.73486328	-25.15869141	+1628
+1458240984.39809990	+9.65917969	-6.31494141	-0.95800781	+45.30761719	-4.15283203	-63.34716797	+2032	+9.50976563	-5.54589844	-0.77783203	+5.16357422	-11.14013672	+14.74365234	+1620	+7.05761719	-9.72949219	-0.63720703	+59.34814453	+5.73486328	-25.15869141	+1628
+1458240984.40229990	+9.65917969	-6.31494141	-0.95800781	+45.30761719	-4.15283203	-63.34716797	+2032	+9.50976563	-5.54589844	-0.77783203	+5.16357422	-11.14013672	+14.74365234	+1620	+7.05761719	-9.72949219	-0.63720703	+59.34814453	+5.71289063	-25.15869141	+1628
+1458240984.40640000	+9.65917969	-6.31494141	-0.95800781	+45.30761719	-4.15283203	-63.34716797	+2032	+9.50976563	-5.54589844	-0.77783203	+5.16357422	-11.14013672	+14.74365234	+1620	+7.05761719	-9.72949219	-0.63720703	+59.32617188	+5.71289063	-25.15869141	+1628
+1458240984.41059990	+9.65917969	-6.31494141	-0.95800781	+45.30761719	-4.15283203	-63.34716797	+2032	+9.50976563	-5.54589844	-0.77783203	+5.16357422	-11.14013672	+14.74365234	+1620	+7.05761719	-9.72949219	-0.63720703	+59.32617188	+5.71289063	-25.15869141	+1624
+1458240984.41479990	+9.65917969	-6.31494141	-0.95800781	+45.30761719	-4.15283203	-63.34716797	+2032	+9.50976563	-5.54589844	-0.77783203	+5.16357422	-11.14013672	+14.74365234	+1620	+7.05761719	-9.72949219	-0.63720703	+59.32617188	+5.71289063	-25.15869141	+1624
+1458240984.41890000	+9.65917969	-6.31494141	-0.95800781	+45.30761719	-4.15283203	-63.34716797	+2032	+9.50976563	-5.54589844	-0.77783203	+5.16357422	-11.14013672	+14.74365234	+1620	+7.05761719	-9.72949219	-0.63720703	+59.32617188	+5.71289063	-25.15869141	+1624
+1458240984.42310000	+9.65917969	-6.31494141	-0.95800781	+45.30761719	-4.15283203	-63.34716797	+2032	+9.50976563	-5.54589844	-0.77783203	+5.16357422	-11.14013672	+14.74365234	+1620	+7.05761719	-9.72949219	-0.63720703	+59.34814453	+5.71289063	-25.15869141	+1624
+1458240984.42730000	+9.65917969	-6.31494141	-0.95800781	+45.28564453	-4.15283203	-63.34716797	+2032	+9.50976563	-5.54589844	-0.77783203	+5.16357422	-11.14013672	+14.74365234	+1620	+7.05761719	-9.72949219	-0.63720703	+59.34814453	+5.71289063	-25.15869141	+1624
+1458240984.43140010	+9.65917969	-6.31494141	-0.95800781	+45.28564453	-4.15283203	-63.34716797	+2032	+9.50976563	-5.54589844	-0.77783203	+5.16357422	-11.14013672	+14.74365234	+1620	+7.05761719	-9.72949219	-0.63720703	+59.34814453	+5.71289063	-25.15869141	+1624
+1458240984.43560000	+9.65917969	-6.31494141	-0.95800781	+45.28564453	-4.15283203	-63.34716797	+2032	+9.50976563	-5.54589844	-0.77783203	+5.16357422	-11.14013672	+14.74365234	+1620	+7.05761719	-9.72949219	-0.63720703	+59.34814453	+5.73486328	-25.15869141	+1624
+1458240984.43969990	+9.65917969	-6.31494141	-0.95800781	+45.28564453	-4.17480469	-63.34716797	+2032	+9.50976563	-5.54589844	-0.77783203	+5.16357422	-11.16210938	+14.74365234	+1620	+7.06201172	-9.72949219	-0.63720703	+59.34814453	+5.73486328	-25.18066406	+1624
+1458240984.44390010	+9.65917969	-6.31494141	-0.95800781	+45.28564453	-4.17480469	-63.34716797	+2032	+9.50976563	-5.54589844	-0.77783203	+5.16357422	-11.16210938	+14.76562500	+1620	+7.06201172	-9.72949219	-0.63720703	+59.37011719	+5.73486328	-25.18066406	+1624
+1458240984.44810010	+9.65917969	-6.31494141	-0.95800781	+45.28564453	-4.17480469	-63.34716797	+2032	+9.50976563	-5.54589844	-0.77783203	+5.16357422	-11.16210938	+14.76562500	+1620	+7.06201172	-9.72949219	-0.63720703	+59.37011719	+5.73486328	-25.18066406	+1624
+1458240984.45219990	+9.65917969	-6.31494141	-0.95800781	+45.28564453	-4.17480469	-63.34716797	+2032	+9.50976563	-5.54589844	-0.77783203	+5.16357422	-11.16210938	+14.76562500	+1620	+7.06201172	-9.72949219	-0.63281250	+59.37011719	+5.73486328	-25.18066406	+1628
+1458240984.45639990	+9.65917969	-6.31494141	-0.95800781	+45.28564453	-4.17480469	-63.32519531	+2032	+9.50976563	-5.54589844	-0.77783203	+5.16357422	-11.16210938	+14.76562500	+1620	+7.06201172	-9.72949219	-0.63281250	+59.37011719	+5.73486328	-25.18066406	+1628
+1458240984.46059990	+9.65917969	-6.31933594	-0.95800781	+45.28564453	-4.17480469	-63.32519531	+2032	+9.50976563	-5.54589844	-0.77783203	+5.16357422	-11.16210938	+14.76562500	+1620	+7.06201172	-9.72949219	-0.63281250	+59.39208984	+5.73486328	-25.18066406	+1628
+1458240984.46470000	+9.65917969	-6.31933594	-0.95800781	+45.28564453	-4.17480469	-63.32519531	+2032	+9.50976563	-5.54589844	-0.77783203	+5.16357422	-11.16210938	+14.76562500	+1620	+7.06201172	-9.72509766	-0.63281250	+59.39208984	+5.73486328	-25.18066406	+1628
+1458240984.46890000	+9.65917969	-6.31933594	-0.95800781	+45.28564453	-4.17480469	-63.32519531	+2032	+9.50976563	-5.54589844	-0.77783203	+5.16357422	-11.16210938	+14.76562500	+1620	+7.06640625	-9.72509766	-0.63281250	+59.39208984	+5.73486328	-25.18066406	+1628
+1458240984.47309990	+9.65917969	-6.31933594	-0.95800781	+45.26367188	-4.17480469	-63.32519531	+2032	+9.50976563	-5.54589844	-0.77783203	+5.16357422	-11.16210938	+14.76562500	+1620	+7.06640625	-9.72509766	-0.63281250	+59.39208984	+5.73486328	-25.20263672	+1628
+1458240984.47720000	+9.65917969	-6.31933594	-0.95800781	+45.26367188	-4.17480469	-63.32519531	+2032	+9.50976563	-5.54589844	-0.77783203	+5.16357422	-11.16210938	+14.76562500	+1620	+7.06640625	-9.72509766	-0.63281250	+59.39208984	+5.73486328	-25.20263672	+1628
+1458240984.48140000	+9.65917969	-6.31933594	-0.95800781	+45.26367188	-4.17480469	-63.32519531	+2032	+9.50976563	-5.54589844	-0.77783203	+5.16357422	-11.16210938	+14.76562500	+1620	+7.06640625	-9.72509766	-0.63281250	+59.39208984	+5.73486328	-25.18066406	+1628
+1458240984.48560000	+9.65917969	-6.31933594	-0.95800781	+45.26367188	-4.17480469	-63.32519531	+2032	+9.50976563	-5.54589844	-0.77783203	+5.16357422	-11.16210938	+14.74365234	+1620	+7.06201172	-9.72949219	-0.63281250	+59.37011719	+5.73486328	-25.18066406	+1628
+1458240984.48970010	+9.65917969	-6.31933594	-0.95800781	+45.26367188	-4.17480469	-63.34716797	+2036	+9.50976563	-5.54589844	-0.77783203	+5.16357422	-11.16210938	+14.74365234	+1620	+7.06201172	-9.72949219	-0.63281250	+59.37011719	+5.73486328	-25.18066406	+1628
+1458240984.49390010	+9.65917969	-6.31933594	-0.95800781	+45.26367188	-4.17480469	-63.34716797	+2036	+9.50976563	-5.54589844	-0.77783203	+5.16357422	-11.16210938	+14.74365234	+1620	+7.06201172	-9.72949219	-0.63281250	+59.37011719	+5.73486328	-25.18066406	+1628
+1458240984.49810000	+9.65917969	-6.31933594	-0.95800781	+45.26367188	-4.17480469	-63.34716797	+2036	+9.50976563	-5.54589844	-0.77783203	+5.16357422	-11.16210938	+14.74365234	+1620	+7.06201172	-9.72949219	-0.63281250	+59.37011719	+5.73486328	-25.18066406	+1628
+1458240984.50219990	+9.65917969	-6.31933594	-0.95800781	+45.26367188	-4.17480469	-63.34716797	+2036	+9.50976563	-5.54589844	-0.77783203	+5.16357422	-11.16210938	+14.74365234	+1620	+7.06201172	-9.72949219	-0.63720703	+59.34814453	+5.73486328	-25.18066406	+1628
+1458240984.50640010	+9.65917969	-6.31933594	-0.95800781	+45.26367188	-4.17480469	-63.34716797	+2036	+9.50976563	-5.54589844	-0.77783203	+5.16357422	-11.16210938	+14.74365234	+1620	+7.06201172	-9.72949219	-0.63720703	+59.34814453	+5.71289063	-25.18066406	+1628
+1458240984.51060010	+9.65917969	-6.31933594	-0.95800781	+45.26367188	-4.17480469	-63.34716797	+2036	+9.50976563	-5.54589844	-0.77783203	+5.16357422	-11.16210938	+14.74365234	+1620	+7.06201172	-9.72949219	-0.63720703	+59.34814453	+5.71289063	-25.18066406	+1628
+1458240984.51469990	+9.65917969	-6.31933594	-0.95800781	+45.26367188	-4.17480469	-63.34716797	+2036	+9.50976563	-5.54589844	-0.77783203	+5.16357422	-11.16210938	+14.74365234	+1620	+7.05761719	-9.72949219	-0.63720703	+59.32617188	+5.71289063	-25.18066406	+1628
+1458240984.51889990	+9.65917969	-6.31933594	-0.95800781	+45.26367188	-4.17480469	-63.34716797	+2036	+9.50976563	-5.54589844	-0.77783203	+5.16357422	-11.16210938	+14.74365234	+1620	+7.05761719	-9.72949219	-0.63720703	+59.32617188	+5.71289063	-25.18066406	+1628
+1458240984.52300000	+9.65917969	-6.31933594	-0.95800781	+45.26367188	-4.17480469	-63.34716797	+2036	+9.50976563	-5.54589844	-0.77783203	+5.16357422	-11.16210938	+14.74365234	+1620	+7.05761719	-9.72949219	-0.63720703	+59.32617188	+5.71289063	-25.18066406	+1628
+1458240984.52720000	+9.65917969	-6.31933594	-0.95800781	+45.26367188	-4.17480469	-63.34716797	+2036	+9.50976563	-5.54589844	-0.77783203	+5.16357422	-11.16210938	+14.72167969	+1620	+7.05761719	-9.72949219	-0.63720703	+59.32617188	+5.71289063	-25.15869141	+1628
+1458240984.53140000	+9.65917969	-6.31933594	-0.95800781	+45.26367188	-4.17480469	-63.34716797	+2036	+9.50976563	-5.54589844	-0.77783203	+5.16357422	-11.16210938	+14.72167969	+1620	+7.05761719	-9.72949219	-0.63720703	+59.32617188	+5.71289063	-25.15869141	+1628
+1458240984.53550000	+9.65917969	-6.31933594	-0.95800781	+45.26367188	-4.17480469	-63.34716797	+2036	+9.50976563	-5.54589844	-0.77783203	+5.16357422	-11.16210938	+14.72167969	+1620	+7.05761719	-9.72949219	-0.63720703	+59.32617188	+5.71289063	-25.15869141	+1628
+1458240984.53970000	+9.65917969	-6.31933594	-0.95800781	+45.26367188	-4.17480469	-63.34716797	+2036	+9.50976563	-5.54589844	-0.77783203	+5.16357422	-11.16210938	+14.72167969	+1624	+7.05761719	-9.72949219	-0.63720703	+59.32617188	+5.71289063	-25.18066406	+1628
+1458240984.54390000	+9.65917969	-6.31933594	-0.95800781	+45.26367188	-4.17480469	-63.34716797	+2036	+9.50976563	-5.54589844	-0.77783203	+5.16357422	-11.16210938	+14.72167969	+1624	+7.05761719	-9.72949219	-0.63720703	+59.32617188	+5.71289063	-25.18066406	+1628
+1458240984.54800010	+9.65917969	-6.31933594	-0.95800781	+45.26367188	-4.17480469	-63.34716797	+2036	+9.50976563	-5.54589844	-0.77783203	+5.16357422	-11.16210938	+14.74365234	+1624	+7.05761719	-9.72949219	-0.63720703	+59.32617188	+5.71289063	-25.18066406	+1628
+1458240984.55220010	+9.65917969	-6.31933594	-0.95800781	+45.26367188	-4.17480469	-63.34716797	+2036	+9.50976563	-5.54589844	-0.77783203	+5.14160156	-11.16210938	+14.74365234	+1624	+7.05761719	-9.72949219	-0.63720703	+59.32617188	+5.71289063	-25.18066406	+1628
+1458240984.55640010	+9.66357422	-6.31933594	-0.95800781	+45.26367188	-4.17480469	-63.34716797	+2036	+9.50976563	-5.54589844	-0.77783203	+5.14160156	-11.16210938	+14.74365234	+1624	+7.06201172	-9.72949219	-0.63720703	+59.32617188	+5.71289063	-25.18066406	+1628
+1458240984.56049990	+9.66357422	-6.31933594	-0.95800781	+45.26367188	-4.17480469	-63.34716797	+2036	+9.50976563	-5.54589844	-0.77783203	+5.14160156	-11.16210938	+14.74365234	+1624	+7.06201172	-9.72949219	-0.63720703	+59.34814453	+5.71289063	-25.18066406	+1628
+1458240984.56469990	+9.66357422	-6.31933594	-0.95800781	+45.26367188	-4.17480469	-63.34716797	+2036	+9.50976563	-5.54589844	-0.77783203	+5.14160156	-11.16210938	+14.74365234	+1624	+7.06201172	-9.72949219	-0.63281250	+59.34814453	+5.73486328	-25.18066406	+1628
+1458240984.56890010	+9.66357422	-6.31933594	-0.95800781	+45.26367188	-4.17480469	-63.32519531	+2036	+9.50976563	-5.54589844	-0.77783203	+5.14160156	-11.16210938	+14.74365234	+1624	+7.06201172	-9.72949219	-0.63281250	+59.34814453	+5.73486328	-25.18066406	+1628
+1458240984.57300000	+9.66357422	-6.31933594	-0.95800781	+45.26367188	-4.17480469	-63.32519531	+2036	+9.50976563	-5.54589844	-0.77783203	+5.14160156	-11.16210938	+14.74365234	+1624	+7.06201172	-9.72949219	-0.63281250	+59.34814453	+5.73486328	-25.18066406	+1628
+1458240984.57719990	+9.66357422	-6.31933594	-0.95800781	+45.26367188	-4.17480469	-63.32519531	+2036	+9.50976563	-5.54589844	-0.77783203	+5.14160156	-11.16210938	+14.74365234	+1624	+7.06201172	-9.72949219	-0.63281250	+59.34814453	+5.73486328	-25.18066406	+1628
+1458240984.58139990	+9.66357422	-6.31933594	-0.95800781	+45.26367188	-4.17480469	-63.32519531	+2036	+9.50976563	-5.54589844	-0.77783203	+5.14160156	-11.16210938	+14.74365234	+1624	+7.06640625	-9.72949219	-0.63281250	+59.37011719	+5.73486328	-25.18066406	+1628
+1458240984.58550000	+9.66357422	-6.31933594	-0.95800781	+45.26367188	-4.17480469	-63.32519531	+2036	+9.50976563	-5.54589844	-0.77783203	+5.14160156	-11.16210938	+14.74365234	+1624	+7.06640625	-9.72949219	-0.63281250	+59.37011719	+5.73486328	-25.18066406	+1628
+1458240984.58970000	+9.66357422	-6.31933594	-0.95800781	+45.26367188	-4.19677734	-63.32519531	+2036	+9.50976563	-5.54589844	-0.77783203	+5.14160156	-11.16210938	+14.74365234	+1624	+7.06640625	-9.72949219	-0.63281250	+59.37011719	+5.73486328	-25.18066406	+1632
+1458240984.59380010	+9.66357422	-6.31933594	-0.95800781	+45.26367188	-4.19677734	-63.34716797	+2036	+9.50976563	-5.54589844	-0.77783203	+5.14160156	-11.16210938	+14.74365234	+1624	+7.06640625	-9.72949219	-0.63281250	+59.37011719	+5.73486328	-25.18066406	+1632
+1458240984.59800000	+9.66357422	-6.31933594	-0.95800781	+45.26367188	-4.19677734	-63.34716797	+2040	+9.50976563	-5.54589844	-0.77783203	+5.14160156	-11.16210938	+14.74365234	+1624	+7.06640625	-9.72949219	-0.63281250	+59.37011719	+5.73486328	-25.18066406	+1632
+1458240984.60220000	+9.66357422	-6.31933594	-0.95800781	+45.26367188	-4.19677734	-63.34716797	+2040	+9.50976563	-5.54589844	-0.77783203	+5.16357422	-11.16210938	+14.74365234	+1624	+7.06640625	-9.72949219	-0.63281250	+59.37011719	+5.73486328	-25.18066406	+1632
+1458240984.60630010	+9.66357422	-6.31933594	-0.95800781	+45.26367188	-4.19677734	-63.34716797	+2040	+9.50976563	-5.54589844	-0.77783203	+5.16357422	-11.16210938	+14.74365234	+1624	+7.06640625	-9.72949219	-0.63281250	+59.34814453	+5.73486328	-25.18066406	+1632
+1458240984.61050010	+9.66357422	-6.31933594	-0.95800781	+45.26367188	-4.19677734	-63.34716797	+2040	+9.50976563	-5.54589844	-0.77783203	+5.16357422	-11.16210938	+14.74365234	+1624	+7.06201172	-9.72949219	-0.63281250	+59.34814453	+5.73486328	-25.18066406	+1632
+1458240984.61470010	+9.66357422	-6.31933594	-0.95800781	+45.26367188	-4.19677734	-63.34716797	+2040	+9.50976563	-5.54589844	-0.77783203	+5.16357422	-11.16210938	+14.74365234	+1624	+7.06201172	-9.72949219	-0.63281250	+59.34814453	+5.71289063	-25.18066406	+1632
+1458240984.61879990	+9.66357422	-6.31933594	-0.95361328	+45.26367188	-4.19677734	-63.34716797	+2040	+9.51416016	-5.54589844	-0.77783203	+5.16357422	-11.16210938	+14.74365234	+1624	+7.06201172	-9.72949219	-0.63281250	+59.34814453	+5.71289063	-25.18066406	+1632
+1458240984.62299990	+9.66357422	-6.31933594	-0.95361328	+45.26367188	-4.19677734	-63.34716797	+2040	+9.51416016	-5.54589844	-0.77783203	+5.16357422	-11.18408203	+14.74365234	+1624	+7.06201172	-9.72949219	-0.63720703	+59.34814453	+5.71289063	-25.18066406	+1632
+1458240984.62719990	+9.66357422	-6.31933594	-0.95361328	+45.26367188	-4.19677734	-63.34716797	+2040	+9.51416016	-5.54589844	-0.77783203	+5.16357422	-11.18408203	+14.72167969	+1624	+7.06201172	-9.72949219	-0.63720703	+59.32617188	+5.71289063	-25.18066406	+1632
+1458240984.63130000	+9.66357422	-6.31933594	-0.95361328	+45.26367188	-4.19677734	-63.34716797	+2040	+9.51416016	-5.54589844	-0.77783203	+5.16357422	-11.18408203	+14.72167969	+1624	+7.06201172	-9.72949219	-0.63720703	+59.32617188	+5.69091797	-25.15869141	+1632
+1458240984.63550000	+9.66357422	-6.31933594	-0.95361328	+45.26367188	-4.19677734	-63.34716797	+2040	+9.51416016	-5.54589844	-0.77783203	+5.16357422	-11.18408203	+14.72167969	+1624	+7.06201172	-9.72949219	-0.63720703	+59.32617188	+5.69091797	-25.15869141	+1632
+1458240984.63969990	+9.66357422	-6.31494141	-0.95361328	+45.26367188	-4.19677734	-63.34716797	+2040	+9.51416016	-5.54589844	-0.77783203	+5.16357422	-11.18408203	+14.72167969	+1624	+7.06201172	-9.72949219	-0.63720703	+59.32617188	+5.69091797	-25.15869141	+1632
+1458240984.64380000	+9.66357422	-6.31494141	-0.95361328	+45.26367188	-4.19677734	-63.34716797	+2040	+9.51416016	-5.54589844	-0.77343750	+5.16357422	-11.18408203	+14.72167969	+1624	+7.06201172	-9.72949219	-0.63720703	+59.30419922	+5.69091797	-25.15869141	+1632
+1458240984.64800000	+9.66357422	-6.31494141	-0.95361328	+45.26367188	-4.21875000	-63.34716797	+2040	+9.51416016	-5.54589844	-0.77343750	+5.16357422	-11.18408203	+14.72167969	+1624	+7.06201172	-9.72949219	-0.63720703	+59.30419922	+5.66894531	-25.15869141	+1632
+1458240984.65220000	+9.66357422	-6.31494141	-0.95361328	+45.26367188	-4.21875000	-63.34716797	+2040	+9.51416016	-5.54589844	-0.77343750	+5.16357422	-11.18408203	+14.74365234	+1624	+7.06201172	-9.72949219	-0.63720703	+59.30419922	+5.66894531	-25.15869141	+1628
+1458240984.65630010	+9.66357422	-6.31494141	-0.95361328	+45.26367188	-4.21875000	-63.34716797	+2040	+9.51416016	-5.54589844	-0.77343750	+5.16357422	-11.18408203	+14.74365234	+1624	+7.06201172	-9.72949219	-0.63720703	+59.30419922	+5.66894531	-25.15869141	+1628
+1458240984.66050000	+9.66357422	-6.31494141	-0.95361328	+45.26367188	-4.21875000	-63.34716797	+2044	+9.51416016	-5.54589844	-0.77343750	+5.16357422	-11.20605469	+14.74365234	+1628	+7.06201172	-9.72949219	-0.63720703	+59.30419922	+5.66894531	-25.18066406	+1628
+1458240984.66470000	+9.66357422	-6.31494141	-0.95361328	+45.26367188	-4.24072266	-63.34716797	+2044	+9.51416016	-5.54589844	-0.77343750	+5.16357422	-11.20605469	+14.74365234	+1628	+7.06201172	-9.72949219	-0.63720703	+59.30419922	+5.64697266	-25.18066406	+1628
+1458240984.66880010	+9.66357422	-6.31494141	-0.95361328	+45.26367188	-4.24072266	-63.34716797	+2044	+9.51416016	-5.54150391	-0.77343750	+5.16357422	-11.20605469	+14.76562500	+1628	+7.06640625	-9.72949219	-0.63720703	+59.32617188	+5.64697266	-25.18066406	+1628
+1458240984.67300010	+9.66357422	-6.31494141	-0.94921875	+45.26367188	-4.26269531	-63.34716797	+2044	+9.51416016	-5.54150391	-0.77343750	+5.16357422	-11.22802734	+14.76562500	+1628	+7.06640625	-9.72949219	-0.63720703	+59.32617188	+5.62500000	-25.20263672	+1628
+1458240984.67709990	+9.66796875	-6.31494141	-0.94921875	+45.26367188	-4.28466797	-63.34716797	+2044	+9.51416016	-5.54150391	-0.77343750	+5.16357422	-11.22802734	+14.78759766	+1628	+7.07080078	-9.72509766	-0.63720703	+59.34814453	+5.62500000	-25.20263672	+1632
+1458240984.68129990	+9.66796875	-6.31494141	-0.94921875	+45.26367188	-4.28466797	-63.34716797	+2048	+9.51416016	-5.54150391	-0.77343750	+5.14160156	-11.25000000	+14.80957031	+1628	+7.07080078	-9.72509766	-0.63281250	+59.34814453	+5.60302734	-25.22460938	+1632
+1458240984.68549990	+9.66796875	-6.31494141	-0.94921875	+45.28564453	-4.30664063	-63.34716797	+2048	+9.51855469	-5.54150391	-0.76904297	+5.14160156	-11.25000000	+14.83154297	+1628	+7.07519531	-9.72070313	-0.63281250	+59.37011719	+5.58105469	-25.24658203	+1632
+1458240984.68960000	+9.66796875	-6.31054688	-0.94921875	+45.28564453	-4.32861328	-63.32519531	+2048	+9.51855469	-5.53710938	-0.76904297	+5.16357422	-11.27197266	+14.85351563	+1632	+7.07958984	-9.72070313	-0.63281250	+59.39208984	+5.55908203	-25.24658203	+1636
+1458240984.69380000	+9.67236328	-6.31054688	-0.94921875	+45.28564453	-4.35058594	-63.32519531	+2052	+9.51855469	-5.53710938	-0.76904297	+5.16357422	-11.29394531	+14.85351563	+1632	+7.08398438	-9.71630859	-0.63281250	+59.41406250	+5.53710938	-25.26855469	+1636
+1458240984.69800000	+9.67236328	-6.31054688	-0.94921875	+45.28564453	-4.37255859	-63.32519531	+2052	+9.51855469	-5.53710938	-0.76904297	+5.16357422	-11.29394531	+14.87548828	+1632	+7.08837891	-9.71630859	-0.63281250	+59.43603516	+5.51513672	-25.29052734	+1636
+1458240984.70210000	+9.67236328	-6.30615234	-0.94921875	+45.30761719	-4.37255859	-63.30322266	+2052	+9.51855469	-5.53271484	-0.76464844	+5.16357422	-11.31591797	+14.89746094	+1632	+7.08837891	-9.71191406	-0.63281250	+59.45800781	+5.49316406	-25.29052734	+1640
+1458240984.70630000	+9.67236328	-6.30615234	-0.94921875	+45.30761719	-4.39453125	-63.30322266	+2056	+9.51855469	-5.53271484	-0.76464844	+5.18554688	-11.31591797	+14.91943359	+1632	+7.09277344	-9.71191406	-0.63281250	+59.45800781	+5.44921875	-25.29052734	+1640
+1458240984.71050000	+9.67236328	-6.30615234	-0.94921875	+45.32958984	-4.39453125	-63.30322266	+2056	+9.51855469	-5.53271484	-0.76464844	+5.20751953	-11.31591797	+14.94140625	+1632	+7.09277344	-9.71191406	-0.63720703	+59.47998047	+5.40527344	-25.29052734	+1640
+1458240984.71460010	+9.67236328	-6.30175781	-0.94921875	+45.32958984	-4.39453125	-63.30322266	+2056	+9.51855469	-5.52832031	-0.76464844	+5.22949219	-11.31591797	+14.94140625	+1632	+7.09277344	-9.70751953	-0.63720703	+59.47998047	+5.36132813	-25.29052734	+1644
+1458240984.71880010	+9.67236328	-6.30175781	-0.94921875	+45.35156250	-4.41650391	-63.30322266	+2056	+9.51855469	-5.52832031	-0.76464844	+5.22949219	-11.33789063	+14.94140625	+1636	+7.09277344	-9.70751953	-0.64160156	+59.47998047	+5.31738281	-25.29052734	+1644
+1458240984.72300000	+9.67236328	-6.30175781	-0.94921875	+45.35156250	-4.41650391	-63.30322266	+2060	+9.51855469	-5.52832031	-0.76464844	+5.25146484	-11.33789063	+14.94140625	+1636	+7.09277344	-9.70751953	-0.64599609	+59.47998047	+5.27343750	-25.29052734	+1644
+1458240984.72709990	+9.67236328	-6.29736328	-0.94921875	+45.37353516	-4.39453125	-63.30322266	+2060	+9.51855469	-5.52392578	-0.76464844	+5.27343750	-11.31591797	+14.94140625	+1636	+7.09277344	-9.70751953	-0.65039063	+59.47998047	+5.22949219	-25.29052734	+1644
+1458240984.73130010	+9.67236328	-6.29736328	-0.94921875	+45.39550781	-4.39453125	-63.30322266	+2060	+9.51855469	-5.52392578	-0.76904297	+5.29541016	-11.31591797	+14.94140625	+1636	+7.08837891	-9.70312500	-0.65478516	+59.45800781	+5.18554688	-25.26855469	+1644
+1458240984.73550010	+9.67236328	-6.29736328	-0.94921875	+45.41748047	-4.39453125	-63.30322266	+2060	+9.51855469	-5.51953125	-0.76904297	+5.33935547	-11.31591797	+14.94140625	+1636	+7.08837891	-9.70312500	-0.65917969	+59.45800781	+5.14160156	-25.26855469	+1644
+1458240984.73959990	+9.67236328	-6.29296875	-0.94921875	+45.41748047	-4.39453125	-63.30322266	+2060	+9.51855469	-5.51953125	-0.76904297	+5.38330078	-11.31591797	+14.94140625	+1636	+7.08398438	-9.70312500	-0.66357422	+59.45800781	+5.09765625	-25.26855469	+1644
+1458240984.74379990	+9.67236328	-6.29296875	-0.95361328	+45.43945313	-4.39453125	-63.30322266	+2060	+9.51855469	-5.51513672	-0.76904297	+5.40527344	-11.29394531	+14.94140625	+1640	+7.08398438	-9.70312500	-0.66796875	+59.45800781	+5.05371094	-25.24658203	+1644
+1458240984.74790000	+9.66796875	-6.28417969	-0.95361328	+45.50537109	-4.37255859	-63.32519531	+2060	+9.51416016	-5.51074219	-0.77343750	+5.53710938	-11.27197266	+14.91943359	+1640	+7.08398438	-9.70312500	-0.67236328	+59.47998047	+5.00976563	-25.24658203	+1640
+1458240984.75210000	+9.66796875	-6.27978516	-0.95800781	+45.57128906	-4.35058594	-63.32519531	+2060	+9.50976563	-5.50195313	-0.77783203	+5.64697266	-11.27197266	+14.91943359	+1644	+7.08398438	-9.69873047	-0.67675781	+59.50195313	+4.96582031	-25.24658203	+1640
+1458240984.75630000	+9.66796875	-6.27539063	-0.95800781	+45.63720703	-4.32861328	-63.34716797	+2060	+9.50976563	-5.49755859	-0.78222656	+5.73486328	-11.25000000	+14.91943359	+1644	+7.08398438	-9.69873047	-0.68115234	+59.52392578	+4.94384766	-25.26855469	+1640
+1458240984.76040010	+9.66796875	-6.26660156	-0.96679688	+45.76904297	-4.30664063	-63.36914063	+2064	+9.50537109	-5.48876953	-0.78662109	+5.91064453	-11.22802734	+14.91943359	+1644	+7.08398438	-9.69433594	-0.68554688	+59.54589844	+4.89990234	-25.26855469	+1636
+1458240984.76460000	+9.66796875	-6.25781250	-0.97119141	+45.87890625	-4.28466797	-63.39111328	+2064	+9.50537109	-5.47998047	-0.79101563	+6.04248047	-11.20605469	+14.94140625	+1648	+7.08837891	-9.69433594	-0.68994141	+59.58984375	+4.85595703	-25.29052734	+1636
+1458240984.76880000	+9.66796875	-6.24902344	-0.97558594	+45.98876953	-4.28466797	-63.39111328	+2060	+9.50097656	-5.47558594	-0.79541016	+6.15234375	-11.20605469	+14.98535156	+1648	+7.09277344	-9.68994141	-0.68994141	+59.65576172	+4.81201172	-25.31250000	+1636
+1458240984.77290010	+9.66796875	-6.24023438	-0.97998047	+46.09863281	-4.26269531	-63.39111328	+2060	+9.50097656	-5.46679688	-0.79980469	+6.24023438	-11.20605469	+15.02929688	+1648	+7.09716797	-9.68554688	-0.69433594	+59.69970703	+4.79003906	-25.35644531	+1636
+1458240984.77710010	+9.67236328	-6.23144531	-0.98876953	+46.18652344	-4.28466797	-63.41308594	+2060	+9.50097656	-5.46240234	-0.80419922	+6.30615234	-11.20605469	+15.07324219	+1648	+7.10156250	-9.67675781	-0.69433594	+59.78759766	+4.74609375	-25.37841797	+1636
+1458240984.78130010	+9.67675781	-6.22265625	-0.98876953	+46.27441406	-4.30664063	-63.41308594	+2056	+9.50537109	-5.45361328	-0.80859375	+6.37207031	-11.22802734	+15.11718750	+1644	+7.11035156	-9.67236328	-0.69873047	+59.85351563	+4.72412109	-25.44433594	+1636
+1458240984.78539990	+9.67675781	-6.21826172	-0.99316406	+46.34033203	-4.35058594	-63.41308594	+2052	+9.50537109	-5.45361328	-0.80859375	+6.39404297	-11.25000000	+15.16113281	+1644	+7.12353516	-9.66796875	-0.69873047	+59.94140625	+4.68017578	-25.48828125	+1636
+1458240984.78959990	+9.68115234	-6.21386719	-0.99755859	+46.40625000	-4.37255859	-63.41308594	+2052	+9.50976563	-5.44482422	-0.80859375	+6.43798828	-11.29394531	+15.20507813	+1640	+7.13232422	-9.65917969	-0.69873047	+60.02929688	+4.63623047	-25.55419922	+1636
+1458240984.79380010	+9.68994141	-6.20507813	-0.99755859	+46.47216797	-4.43847656	-63.41308594	+2048	+9.51416016	-5.44042969	-0.80859375	+6.48193359	-11.31591797	+15.27099609	+1636	+7.14550781	-9.65039063	-0.70312500	+60.09521484	+4.59228516	-25.62011719	+1640
+1458240984.79790000	+9.68994141	-6.20068359	-1.00195313	+46.51611328	-4.48242188	-63.41308594	+2044	+9.51416016	-5.43603516	-0.81298828	+6.50390625	-11.35986328	+15.31494141	+1632	+7.15869141	-9.64160156	-0.70751953	+60.20507813	+4.54833984	-25.70800781	+1644
+1458240984.80209990	+9.69433594	-6.19628906	-1.00195313	+46.56005859	-4.52636719	-63.41308594	+2040	+9.51855469	-5.43164063	-0.81298828	+6.52587891	-11.38183594	+15.35888672	+1632	+7.17187500	-9.63281250	-0.70751953	+60.27099609	+4.48242188	-25.79589844	+1648
+1458240984.80629990	+9.70312500	-6.18750000	-1.00195313	+46.62597656	-4.59228516	-63.41308594	+2040	+9.52294922	-5.42285156	-0.81298828	+6.56982422	-11.44775391	+15.42480469	+1628	+7.18505859	-9.62841797	-0.71191406	+60.33691406	+4.41650391	-25.88378906	+1652
+1458240984.81040000	+9.70312500	-6.18310547	-1.00195313	+46.66992188	-4.65820313	-63.41308594	+2036	+9.52294922	-5.41845703	-0.81298828	+6.56982422	-11.49169922	+15.46875000	+1624	+7.20263672	-9.61523438	-0.72070313	+60.42480469	+4.30664063	-25.99365234	+1656
+1458240984.81460000	+9.71191406	-6.17431641	-1.00634766	+46.73583984	-4.74609375	-63.43505859	+2032	+9.52734375	-5.41406250	-0.81298828	+6.59179688	-11.53564453	+15.51269531	+1624	+7.21582031	-9.60644531	-0.72949219	+60.46875000	+4.19677734	-26.12548828	+1660
+1458240984.81880000	+9.71630859	-6.16552734	-1.00634766	+46.80175781	-4.81201172	-63.45703125	+2032	+9.53173828	-5.40966797	-0.80859375	+6.61376953	-11.62353516	+15.55664063	+1620	+7.22900391	-9.59765625	-0.73828125	+60.49072266	+4.06494141	-26.23535156	+1664
+1458240984.82290010	+9.72070313	-6.16113281	-1.00195313	+46.84570313	-4.89990234	-63.47900391	+2028	+9.53613281	-5.40087891	-0.80859375	+6.63574219	-11.68945313	+15.60058594	+1620	+7.24218750	-9.58886719	-0.75585938	+60.49072266	+3.88916016	-26.38916016	+1668
+1458240984.82710000	+9.72509766	-6.15234375	-1.00195313	+46.93359375	-5.00976563	-63.50097656	+2028	+9.54492188	-5.39648438	-0.80859375	+6.65771484	-11.75537109	+15.64453125	+1616	+7.25097656	-9.58447266	-0.76464844	+60.46875000	+3.73535156	-26.54296875	+1672
+1458240984.83119990	+9.73388672	-6.14355469	-1.00195313	+46.99951172	-5.11962891	-63.52294922	+2028	+9.54931641	-5.38769531	-0.80419922	+6.65771484	-11.86523438	+15.71044922	+1616	+7.26416016	-9.57568359	-0.78222656	+60.42480469	+3.55957031	-26.69677734	+1672
+1458240984.83540010	+9.74267578	-6.13037109	-1.00195313	+47.10937500	-5.27343750	-63.56689453	+2024	+9.55810547	-5.37890625	-0.79980469	+6.67968750	-11.99707031	+15.77636719	+1616	+7.27294922	-9.57128906	-0.80419922	+60.38085938	+3.31787109	-26.85058594	+1676
+1458240984.83960010	+9.75146484	-6.11718750	-0.99755859	+47.21923828	-5.42724609	-63.61083984	+2028	+9.56689453	-5.36572266	-0.79980469	+6.67968750	-12.15087891	+15.84228516	+1620	+7.28613281	-9.56250000	-0.81738281	+60.33691406	+3.14208984	-27.04833984	+1676
+1458240984.84369990	+9.76025391	-6.10400391	-0.99755859	+47.32910156	-5.60302734	-63.65478516	+2028	+9.57568359	-5.35253906	-0.79541016	+6.70166016	-12.32666016	+15.93017578	+1624	+7.29931641	-9.55810547	-0.83056641	+60.31494141	+2.94433594	-27.24609375	+1676
+1458240984.84789990	+9.77783203	-6.08203125	-0.99316406	+47.52685547	-5.88867188	-63.74267578	+2032	+9.60205078	-5.33056641	-0.78222656	+6.67968750	-12.70019531	+16.10595703	+1636	+7.31689453	-9.54931641	-0.85253906	+60.27099609	+2.70263672	-27.46582031	+1676
+1458240984.85209990	+9.79101563	-6.06005859	-0.98876953	+47.72460938	-6.15234375	-63.83056641	+2036	+9.61962891	-5.30859375	-0.77783203	+6.67968750	-13.02978516	+16.23779297	+1644	+7.33447266	-9.54052734	-0.86572266	+60.24902344	+2.50488281	-27.70751953	+1672
+1458240984.85620000	+9.80859375	-6.04248047	-0.98437500	+47.92236328	-6.41601563	-63.91845703	+2036	+9.63720703	-5.28662109	-0.76904297	+6.65771484	-13.29345703	+16.36962891	+1652	+7.35205078	-9.53173828	-0.87890625	+60.22705078	+2.30712891	-27.92724609	+1672
+1458240984.86040000	+9.83056641	-6.01611328	-0.97998047	+48.18603516	-6.76757813	-64.02832031	+2044	+9.66357422	-5.26025391	-0.75585938	+6.56982422	-13.75488281	+16.56738281	+1668	+7.37402344	-9.52294922	-0.89208984	+60.18310547	+2.10937500	-28.16894531	+1668
+1458240984.86459990	+9.84814453	-5.99414063	-0.97558594	+48.40576172	-7.07519531	-64.11621094	+2048	+9.68115234	-5.23828125	-0.74707031	+6.52587891	-14.04052734	+16.69921875	+1680	+7.40039063	-9.50976563	-0.90527344	+60.20507813	+1.91162109	-28.41064453	+1668
+1458240984.86870000	+9.87011719	-5.97656250	-0.97119141	+48.64746094	-7.33886719	-64.18212891	+2052	+9.70312500	-5.22070313	-0.74707031	+6.48193359	-14.28222656	+16.85302734	+1688	+7.42675781	-9.49658203	-0.91406250	+60.22705078	+1.71386719	-28.67431641	+1664
+1458240984.87290000	+9.89208984	-5.95458984	-0.96679688	+48.88916016	-7.62451172	-64.27001953	+2056	+9.72070313	-5.20312500	-0.74267578	+6.41601563	-14.54589844	+16.96289063	+1696	+7.45751953	-9.48339844	-0.92724609	+60.24902344	+1.53808594	-28.95996094	+1664
+1458240984.87710000	+9.91406250	-5.93261719	-0.96679688	+49.15283203	-7.86621094	-64.33593750	+2060	+9.74267578	-5.18115234	-0.73828125	+6.41601563	-14.80957031	+17.09472656	+1704	+7.49267578	-9.46582031	-0.93603516	+60.29296875	+1.34033203	-29.22363281	+1664
+1458240984.88120010	+9.93603516	-5.91503906	-0.96679688	+49.39453125	-8.06396484	-64.40185547	+2064	+9.76464844	-5.15917969	-0.73388672	+6.41601563	-15.05126953	+17.22656250	+1712	+7.52343750	-9.44824219	-0.94482422	+60.31494141	+1.16455078	-29.48730469	+1664
+1458240984.88540010	+9.95800781	-5.90185547	-0.96679688	+49.54833984	-8.26171875	-64.46777344	+2068	+9.78662109	-5.13720703	-0.72949219	+6.39404297	-15.29296875	+17.33642578	+1716	+7.56298828	-9.43505859	-0.95361328	+60.33691406	+0.98876953	-29.79492188	+1664
+1458240984.88960000	+9.98437500	-5.88427734	-0.97119141	+49.76806641	-8.43750000	-64.53369141	+2072	+9.81298828	-5.11523438	-0.72949219	+6.43798828	-15.53466797	+17.44628906	+1724	+7.59814453	-9.41308594	-0.96679688	+60.35888672	+0.83496094	-30.03662109	+1668
+1458240984.89369990	+10.01513672	-5.86230469	-0.97558594	+49.98779297	-8.56933594	-64.55566406	+2080	+9.83935547	-5.08886719	-0.73388672	+6.48193359	-15.71044922	+17.55615234	+1732	+7.63769531	-9.39111328	-0.97558594	+60.38085938	+0.65917969	-30.27832031	+1672
+1458240984.89790010	+10.04589844	-5.85791016	-0.98437500	+50.00976563	-8.70117188	-64.59960938	+2080	+9.86572266	-5.06250000	-0.73388672	+6.52587891	-15.90820313	+17.60009766	+1740	+7.68164063	-9.37353516	-0.98876953	+60.38085938	+0.50537109	-30.54199219	+1672
+1458240984.90200000	+10.07666016	-5.84033203	-0.99316406	+50.09765625	-8.76708984	-64.62158203	+2088	+9.89648438	-5.03613281	-0.73388672	+6.63574219	-16.10595703	+17.66601563	+1748	+7.72119141	-9.35156250	-1.00195313	+60.33691406	+0.35156250	-30.76171875	+1680
+1458240984.90619990	+10.11621094	-5.82275391	-1.00195313	+50.22949219	-8.83300781	-64.64355469	+2096	+9.92724609	-5.00537109	-0.74707031	+6.76757813	-16.23779297	+17.73193359	+1756	+7.76074219	-9.32958984	-1.01513672	+60.31494141	+0.17578125	-30.95947266	+1684
+1458240984.91039990	+10.15136719	-5.82714844	-1.01074219	+50.00976563	-8.83300781	-64.73144531	+2096	+9.95800781	-4.97021484	-0.75146484	+6.98730469	-16.43554688	+17.68798828	+1764	+7.80468750	-9.30761719	-1.03271484	+60.22705078	+0.00000000	-31.17919922	+1688
+1458240984.91450000	+10.18652344	-5.80957031	-1.02392578	+49.94384766	-8.81103516	-64.77539063	+2108	+9.99316406	-4.93945313	-0.75585938	+7.27294922	-16.61132813	+17.66601563	+1772	+7.83984375	-9.28125000	-1.05029297	+60.11718750	-0.15380859	-31.37695313	+1692
+1458240984.91870000	+10.23486328	-5.79199219	-1.04150391	+49.92187500	-8.76708984	-64.79736328	+2116	+10.03271484	-4.90429688	-0.76904297	+7.53662109	-16.72119141	+17.62207031	+1780	+7.87939453	-9.25927734	-1.07666016	+60.00732422	-0.32958984	-31.53076172	+1700
+1458240984.92290000	+10.27001953	-5.80957031	-1.05468750	+49.43847656	-8.67919922	-64.86328125	+2116	+10.06787109	-4.86474609	-0.77343750	+7.91015625	-16.91894531	+17.46826172	+1792	+7.91894531	-9.23730469	-1.09863281	+59.83154297	-0.48339844	-31.68457031	+1704
+1458240984.92700000	+10.31835938	-5.79638672	-1.07226563	+49.15283203	-8.56933594	-64.90722656	+2124	+10.10302734	-4.82519531	-0.78222656	+8.32763672	-17.09472656	+17.31445313	+1800	+7.95849609	-9.21533203	-1.12060547	+59.61181641	-0.65917969	-31.86035156	+1708
+1458240984.93120000	+10.37109375	-5.78320313	-1.08984375	+48.86718750	-8.45947266	-64.97314453	+2136	+10.14697266	-4.79003906	-0.80419922	+8.74511719	-17.16064453	+17.18261719	+1812	+7.99365234	-9.18896484	-1.15576172	+59.39208984	-0.85693359	-31.97021484	+1716
+1458240984.93540000	+10.41503906	-5.79638672	-1.10742188	+48.25195313	-8.32763672	-65.06103516	+2136	+10.18652344	-4.74169922	-0.81298828	+9.33837891	-17.35839844	+16.89697266	+1824	+8.02880859	-9.17138672	-1.18652344	+59.08447266	-1.05468750	-32.08007813	+1716
+1458240984.93950010	+10.46777344	-5.78759766	-1.12500000	+47.74658203	-8.15185547	-65.14892578	+2148	+10.22607422	-4.69775391	-0.82617188	+9.93164063	-17.55615234	+16.61132813	+1840	+8.06835938	-9.14501953	-1.22167969	+58.79882813	-1.25244141	-32.23388672	+1720
+1458240984.94370010	+10.52490234	-5.77880859	-1.14257813	+47.24121094	-8.02001953	-65.28076172	+2156	+10.27001953	-4.65380859	-0.84375000	+10.54687500	-17.66601563	+16.32568359	+1852	+8.10351563	-9.11865234	-1.26123047	+58.49121094	-1.49414063	-32.34375000	+1724
+1458240984.94790010	+10.57763672	-5.78759766	-1.15576172	+46.47216797	-7.84423828	-65.41259766	+2160	+10.31396484	-4.60107422	-0.85693359	+11.29394531	-17.90771484	+15.93017578	+1864	+8.13867188	-9.10107422	-1.30078125	+58.09570313	-1.71386719	-32.45361328	+1724
+1458240984.95199990	+10.63476563	-5.78320313	-1.17333984	+45.79101563	-7.66845703	-65.56640625	+2176	+10.35791016	-4.55273438	-0.86572266	+12.06298828	-18.17138672	+15.51269531	+1880	+8.17382813	-9.07470703	-1.33593750	+57.74414063	-1.91162109	-32.60742188	+1724
+1458240984.95619990	+10.69628906	-5.77441406	-1.18652344	+45.08789063	-7.51464844	-65.76416016	+2188	+10.40185547	-4.50439453	-0.88769531	+12.85400391	-18.32519531	+15.11718750	+1896	+8.21337891	-9.04833984	-1.37988281	+57.37060547	-2.17529297	-32.73925781	+1732
+1458240984.96040010	+10.75781250	-5.77880859	-1.20410156	+44.27490234	-7.33886719	-65.91796875	+2204	+10.45019531	-4.45166016	-0.90527344	+13.73291016	-18.56689453	+14.63378906	+1908	+8.24853516	-9.02636719	-1.42382813	+56.93115234	-2.39501953	-32.87109375	+1736
+1458240984.96450000	+10.81933594	-5.77441406	-1.22167969	+43.46191406	-7.18505859	-66.07177734	+2224	+10.49414063	-4.39453125	-0.91845703	+14.63378906	-18.83056641	+14.12841797	+1924	+8.29248047	-8.99560547	-1.46337891	+56.57958984	-2.61474609	-33.04687500	+1744
+1458240984.96869990	+10.88525391	-5.77001953	-1.23486328	+42.64892578	-7.07519531	-66.29150391	+2244	+10.54248047	-4.34179688	-0.94042969	+15.53466797	-19.02832031	+13.64501953	+1940	+8.33642578	-8.96484375	-1.50732422	+56.20605469	-2.87841797	-33.20068359	+1756
+1458240984.97289990	+10.94677734	-5.77001953	-1.24804688	+41.77001953	-6.96533203	-66.48925781	+2268	+10.59082031	-4.28906250	-0.96240234	+16.45751953	-19.29199219	+13.09570313	+1956	+8.37597656	-8.93847656	-1.55126953	+55.76660156	-3.12011719	-33.39843750	+1764
+1458240984.97700000	+11.01269531	-5.76562500	-1.26123047	+40.89111328	-6.85546875	-66.68701172	+2292	+10.63916016	-4.23193359	-0.97998047	+17.42431641	-19.53369141	+12.56835938	+1972	+8.42431641	-8.90332031	-1.59521484	+55.41503906	-3.36181641	-33.57421875	+1780
+1458240984.98120000	+11.08300781	-5.76562500	-1.27441406	+39.99023438	-6.78955078	-66.92871094	+2316	+10.69189453	-4.17041016	-0.99755859	+18.41308594	-19.79736328	+12.01904297	+1988	+8.47705078	-8.86816406	-1.63476563	+55.06347656	-3.62548828	-33.79394531	+1792
+1458240984.98530010	+11.14892578	-5.75683594	-1.29199219	+39.11132813	-6.70166016	-67.10449219	+2340	+10.74023438	-4.12207031	-1.01953125	+19.29199219	-20.06103516	+11.44775391	+2000	+8.52539063	-8.83740234	-1.66992188	+54.66796875	-3.84521484	-34.05761719	+1804
+1458240984.98950000	+11.21923828	-5.75683594	-1.30957031	+38.21044922	-6.63574219	-67.28027344	+2364	+10.79296875	-4.06054688	-1.04589844	+20.23681641	-20.30273438	+10.89843750	+2016	+8.58251953	-8.79345703	-1.71386719	+54.36035156	-4.10888672	-34.27734375	+1820
+1458240984.99370000	+11.28955078	-5.75683594	-1.31835938	+37.26562500	-6.59179688	-67.50000000	+2392	+10.84570313	-3.99902344	-1.06347656	+21.22558594	-20.58837891	+10.32714844	+2032	+8.64404297	-8.75390625	-1.74902344	+54.05273438	-4.35058594	-34.56298828	+1836
+1458240984.99780010	+11.35546875	-5.74365234	-1.33593750	+36.36474609	-6.54785156	-67.65380859	+2416	+10.89843750	-3.95507813	-1.08984375	+21.99462891	-20.80810547	+9.79980469	+2044	+8.70117188	-8.71435547	-1.77978516	+53.70117188	-4.59228516	-34.84863281	+1848
+1458240985.00620010	+11.49609375	-5.74365234	-1.36669922	+34.43115234	-6.50390625	-68.00537109	+2464	+11.00830078	-3.83203125	-1.14257813	+23.77441406	-21.31347656	+8.70117188	+2076	+8.83740234	-8.61767578	-1.85009766	+53.19580078	-5.11962891	-35.39794922	+1880
+1458240985.01029990	+11.56201172	-5.73046875	-1.38427734	+33.50830078	-6.48193359	-68.15917969	+2488	+11.06103516	-3.78808594	-1.16894531	+24.45556641	-21.53320313	+8.17382813	+2084	+8.89892578	-8.57812500	-1.88525391	+52.86621094	-5.38330078	-35.70556641	+1892
+1458240985.01449990	+11.63232422	-5.73046875	-1.40185547	+32.54150391	-6.48193359	-68.33496094	+2512	+11.11816406	-3.73095703	-1.19970703	+25.20263672	-21.73095703	+7.64648438	+2100	+8.96484375	-8.52539063	-1.92041016	+52.64648438	-5.64697266	-35.96923828	+1908
+1458240985.02280000	+11.76855469	-5.71728516	-1.42822266	+30.65185547	-6.52587891	-68.70849609	+2556	+11.23681641	-3.62548828	-1.24804688	+26.54296875	-22.25830078	+6.56982422	+2120	+9.10107422	-8.42871094	-1.98193359	+52.07519531	-6.19628906	-36.60644531	+1932
+1458240985.03119990	+11.90478516	-5.71289063	-1.45898438	+28.71826172	-6.59179688	-69.06005859	+2596	+11.35546875	-3.51123047	-1.30078125	+27.79541016	-22.78564453	+5.49316406	+2144	+9.24609375	-8.32324219	-2.05224609	+51.61376953	-6.78955078	-37.19970703	+1956
+1458240985.03950000	+12.04101563	-5.69091797	-1.48095703	+26.93847656	-6.78955078	-69.49951172	+2640	+11.47412109	-3.41455078	-1.35791016	+28.74023438	-23.26904297	+4.48242188	+2164	+9.37353516	-8.22656250	-2.12695313	+50.99853516	-7.36083984	-37.77099609	+1980
+1458240985.04370000	+12.10253906	-5.68212891	-1.49414063	+25.97167969	-6.92138672	-69.69726563	+2660	+11.53564453	-3.35742188	-1.37988281	+29.26757813	-23.59863281	+3.88916016	+2172	+9.44384766	-8.17382813	-2.16650391	+50.71289063	-7.69042969	-38.03466797	+1992
+1458240985.04780010	+12.16845703	-5.66015625	-1.49853516	+25.20263672	-7.11914063	-69.96093750	+2684	+11.59716797	-3.31347656	-1.40185547	+29.61914063	-23.88427734	+3.33984375	+2184	+9.49658203	-8.12988281	-2.20605469	+50.33935547	-7.97607422	-38.34228516	+2004
+1458240985.05200000	+12.23437500	-5.65136719	-1.50292969	+24.34570313	-7.31689453	-70.24658203	+2708	+11.65869141	-3.26074219	-1.42822266	+30.01464844	-24.14794922	+2.79052734	+2192	+9.55810547	-8.08154297	-2.25000000	+50.03173828	-8.28369141	-38.64990234	+2016
+1458240985.05609990	+12.30029297	-5.63818359	-1.51171875	+23.48876953	-7.53662109	-70.51025391	+2732	+11.72460938	-3.20800781	-1.44580078	+30.43212891	-24.52148438	+2.17529297	+2204	+9.61962891	-8.03320313	-2.29394531	+49.72412109	-8.61328125	-38.93554688	+2032
+1458240985.06030010	+12.36181641	-5.61181641	-1.51171875	+22.78564453	-7.82226563	-70.81787109	+2764	+11.78613281	-3.15966797	-1.46337891	+30.71777344	-24.85107422	+1.58203125	+2216	+9.67236328	-7.99365234	-2.33789063	+49.30664063	-8.89892578	-39.24316406	+2040
+1458240985.06859990	+12.48925781	-5.57666016	-1.51171875	+21.26953125	-8.45947266	-71.38916016	+2824	+11.91796875	-3.05419922	-1.50292969	+31.39892578	-25.55419922	+0.32958984	+2244	+9.79101563	-7.90136719	-2.43896484	+48.64746094	-9.53613281	-39.79248047	+2072
+1458240985.07279990	+12.55078125	-5.54150391	-1.50732422	+20.67626953	-8.87695313	-71.71875000	+2864	+11.98388672	-3.00585938	-1.52050781	+31.64062500	-25.90576172	-0.28564453	+2260	+9.83496094	-7.85742188	-2.48730469	+48.20800781	-9.82177734	-40.12207031	+2088
+1458240985.07699990	+12.61230469	-5.51953125	-1.49853516	+19.99511719	-9.31640625	-72.02636719	+2904	+12.04541016	-2.95312500	-1.53808594	+31.90429688	-26.25732422	-0.94482422	+2276	+9.89208984	-7.80908203	-2.54003906	+47.90039063	-10.15136719	-40.42968750	+2108
+1458240985.08110000	+12.67822266	-5.49755859	-1.49414063	+19.31396484	-9.75585938	-72.35595703	+2940	+12.11572266	-2.90478516	-1.55126953	+32.18994141	-26.69677734	-1.64794922	+2292	+9.95361328	-7.76513672	-2.58398438	+47.57080078	-10.48095703	-40.80322266	+2128
+1458240985.08950000	+12.80126953	-5.43164063	-1.47656250	+18.21533203	-10.78857422	-72.99316406	+3028	+12.24755859	-2.80371094	-1.58642578	+32.65136719	-27.44384766	-2.98828125	+2328	+10.06347656	-7.67285156	-2.67626953	+46.91162109	-11.14013672	-41.57226563	+2164
+1458240985.09360000	+12.86279297	-5.40966797	-1.46777344	+17.62207031	-11.31591797	-73.30078125	+3072	+12.31787109	-2.75097656	-1.59521484	+32.89306641	-27.86132813	-3.73535156	+2344	+10.12939453	-7.62451172	-2.71582031	+46.64794922	-11.49169922	-41.98974609	+2184
+1458240985.10200000	+12.98583984	-5.33935547	-1.45458984	+16.61132813	-12.41455078	-73.82812500	+3160	+12.44970703	-2.64990234	-1.63916016	+33.28857422	-28.58642578	-5.05371094	+2388	+10.25244141	-7.52343750	-2.80371094	+46.09863281	-12.19482422	-42.80273438	+2228
+1458240985.10610010	+13.04736328	-5.31738281	-1.45019531	+16.04003906	-12.98583984	-74.06982422	+3200	+12.52001953	-2.60156250	-1.65234375	+33.50830078	-29.00390625	-5.77880859	+2408	+10.32275391	-7.47070313	-2.83886719	+45.90087891	-12.56835938	-43.33007813	+2248
+1458240985.11030010	+13.10449219	-5.27783203	-1.44140625	+15.62255859	-13.57910156	-74.28955078	+3244	+12.58593750	-2.54443359	-1.67871094	+33.70605469	-29.35546875	-6.39404297	+2428	+10.38867188	-7.42236328	-2.86523438	+45.65917969	-12.96386719	-43.85742188	+2264
+1458240985.11450000	+13.16601563	-5.25146484	-1.43701172	+15.09521484	-14.15039063	-74.50927734	+3284	+12.65185547	-2.50048828	-1.70507813	+33.83789063	-29.68505859	-7.03125000	+2448	+10.45898438	-7.36083984	-2.90478516	+45.50537109	-13.35937500	-44.31884766	+2288
+1458240985.11859990	+13.22314453	-5.22949219	-1.43261719	+14.56787109	-14.76562500	-74.75097656	+3324	+12.71777344	-2.45214844	-1.71826172	+34.01367188	-30.08056641	-7.77832031	+2464	+10.53808594	-7.30371094	-2.92675781	+45.39550781	-13.79882813	-44.91210938	+2304
+1458240985.12280010	+13.28466797	-5.18994141	-1.42822266	+14.15039063	-15.35888672	-74.90478516	+3360	+12.78369141	-2.39941406	-1.74462891	+34.21142578	-30.41015625	-8.34960938	+2484	+10.61279297	-7.24658203	-2.95312500	+45.24169922	-14.21630859	-45.46142578	+2320
+1458240985.13109990	+13.39892578	-5.14599609	-1.43261719	+13.13964844	-16.50146484	-75.23437500	+3424	+12.91552734	-2.31152344	-1.78857422	+34.45312500	-31.11328125	-9.66796875	+2516	+10.77099609	-7.12353516	-3.00585938	+45.02197266	-15.07324219	-46.51611328	+2348
+1458240985.13529990	+13.45605469	-5.11083984	-1.43261719	+12.72216797	-17.07275391	-75.34423828	+3456	+12.98144531	-2.25878906	-1.81933594	+34.58496094	-31.39892578	-10.21728516	+2536	+10.84570313	-7.06640625	-3.02783203	+44.91210938	-15.51269531	-47.06542969	+2360
+1458240985.13940000	+13.50878906	-5.08447266	-1.43701172	+12.23876953	-17.62207031	-75.47607422	+3484	+13.04296875	-2.21484375	-1.85449219	+34.65087891	-31.68457031	-10.78857422	+2552	+10.92480469	-7.00488281	-3.05859375	+44.80224609	-15.95214844	-47.54882813	+2372
+1458240985.14360000	+13.56591797	-5.06250000	-1.43701172	+11.75537109	-18.21533203	-75.62988281	+3512	+13.10888672	-2.17089844	-1.86767578	+34.76074219	-32.08007813	-11.44775391	+2564	+11.00830078	-6.94335938	-3.07617188	+44.73632813	-16.41357422	-48.14208984	+2380
+1458240985.14780000	+13.61865234	-5.02734375	-1.43261719	+11.40380859	-18.83056641	-75.76171875	+3540	+13.17480469	-2.12255859	-1.88964844	+34.87060547	-32.43164063	-12.01904297	+2580	+11.07861328	-6.88183594	-3.09814453	+44.62646484	-16.87500000	-48.66943359	+2388
+1458240985.15190010	+13.67138672	-5.00097656	-1.43261719	+10.98632813	-19.42382813	-75.91552734	+3564	+13.23632813	-2.07861328	-1.91601563	+34.93652344	-32.73925781	-12.61230469	+2592	+11.15332031	-6.82910156	-3.12451172	+44.51660156	-17.29248047	-49.15283203	+2396
+1458240985.15610000	+13.72412109	-4.97460938	-1.42822266	+10.54687500	-20.01708984	-76.09130859	+3588	+13.30224609	-2.03906250	-1.92480469	+35.04638672	-33.15673828	-13.29345703	+2600	+11.22802734	-6.77197266	-3.15087891	+44.40673828	-17.70996094	-49.65820313	+2400
+1458240985.16440010	+13.82958984	-4.90869141	-1.42382813	+9.86572266	-21.22558594	-76.35498047	+3640	+13.43408203	-1.94677734	-1.96435547	+35.20019531	-33.88183594	-14.47998047	+2628	+11.36425781	-6.66650391	-3.21240234	+44.09912109	-18.50097656	-50.58105469	+2412
+1458240985.16860010	+13.87353516	-4.87353516	-1.41943359	+9.51416016	-21.84082031	-76.53076172	+3668	+13.50000000	-1.90283203	-1.96875000	+35.28808594	-34.32128906	-15.16113281	+2640	+11.43457031	-6.61816406	-3.24316406	+43.94531250	-18.85253906	-51.02050781	+2420
+1458240985.17280010	+13.92187500	-4.82958984	-1.40625000	+9.25048828	-22.50000000	-76.70654297	+3700	+13.56152344	-1.85449219	-1.98193359	+35.37597656	-34.73876953	-15.77636719	+2656	+11.49169922	-6.56982422	-3.27832031	+43.74755859	-19.22607422	-51.45996094	+2428
+1458240985.17689990	+13.97021484	-4.79443359	-1.39306641	+8.98681641	-23.15917969	-76.90429688	+3732	+13.62744141	-1.81054688	-1.99072266	+35.44189453	-35.13427734	-16.41357422	+2668	+11.54882813	-6.52148438	-3.31787109	+43.54980469	-19.55566406	-51.83349609	+2436
+1458240985.18109990	+14.01416016	-4.75488281	-1.37988281	+8.70117188	-23.84033203	-77.12402344	+3764	+13.69335938	-1.76660156	-1.98632813	+35.55175781	-35.63964844	-17.13867188	+2684	+11.61035156	-6.47753906	-3.35302734	+43.37402344	-19.88525391	-52.25097656	+2444
+1458240985.18940000	+14.11083984	-4.66699219	-1.34912109	+8.32763672	-25.18066406	-77.49755859	+3836	+13.82519531	-1.66992188	-1.99072266	+35.79345703	-36.56250000	-18.47900391	+2720	+11.72021484	-6.39404297	-3.44091797	+42.93457031	-20.47851563	-53.02001953	+2472
+1458240985.19359990	+14.15917969	-4.62744141	-1.33593750	+8.10791016	-25.86181641	-77.71728516	+3876	+13.89111328	-1.62597656	-1.98193359	+35.90332031	-37.06787109	-19.24804688	+2744	+11.77734375	-6.35888672	-3.47607422	+42.75878906	-20.76416016	-53.45947266	+2484
+1458240985.19779990	+14.20312500	-4.57470703	-1.32275391	+7.95410156	-26.52099609	-77.89306641	+3916	+13.95703125	-1.57324219	-1.98632813	+36.03515625	-37.52929688	-19.88525391	+2764	+11.83007813	-6.31494141	-3.51562500	+42.56103516	-21.07177734	-53.83300781	+2500
+1458240985.20190000	+14.24707031	-4.53515625	-1.30957031	+7.77832031	-27.18017578	-78.06884766	+3960	+14.01855469	-1.52929688	-1.99072266	+36.10107422	-37.96875000	-20.54443359	+2784	+11.88720703	-6.27099609	-3.55957031	+42.36328125	-21.35742188	-54.16259766	+2520
+1458240985.20610000	+14.29101563	-4.49121094	-1.29199219	+7.58056641	-27.86132813	-78.26660156	+4000	+14.08007813	-1.48974609	-1.98193359	+36.21093750	-38.47412109	-21.26953125	+2808	+11.94873047	-6.23144531	-3.59472656	+42.23144531	-21.64306641	-54.60205078	+2540
+1458240985.21020010	+14.33496094	-4.44287109	-1.27880859	+7.47070313	-28.54248047	-78.44238281	+4044	+14.14160156	-1.43701172	-1.98193359	+36.36474609	-38.93554688	-21.90673828	+2832	+12.00146484	-6.18310547	-3.62988281	+42.09960938	-21.97265625	-54.99755859	+2560
+1458240985.21440010	+14.37451172	-4.40332031	-1.26562500	+7.29492188	-29.20166016	-78.61816406	+4088	+14.20312500	-1.39746094	-1.98193359	+36.43066406	-39.39697266	-22.56591797	+2856	+12.05859375	-6.13916016	-3.66943359	+41.96777344	-22.25830078	-55.34912109	+2584
+1458240985.21860000	+14.42285156	-4.36376953	-1.25244141	+7.11914063	-29.86083984	-78.81591797	+4128	+14.26464844	-1.36230469	-1.97753906	+36.51855469	-39.88037109	-23.31298828	+2880	+12.12451172	-6.09960938	-3.69140625	+41.87988281	-22.60986328	-55.87646484	+2604
+1458240985.22690010	+14.51074219	-4.28906250	-1.24804688	+6.76757813	-31.04736328	-79.07958984	+4204	+14.38769531	-1.27880859	-1.99511719	+36.71630859	-40.69335938	-24.45556641	+2924	+12.25634766	-6.00292969	-3.74414063	+41.79199219	-23.35693359	-56.75537109	+2648
+1458240985.23110010	+14.55029297	-4.25830078	-1.24365234	+6.54785156	-31.64062500	-79.21142578	+4240	+14.44042969	-1.24804688	-1.99951172	+36.76025391	-41.11083984	-25.11474609	+2944	+12.32666016	-5.95458984	-3.75732422	+41.79199219	-23.75244141	-57.28271484	+2664
+1458240985.23519990	+14.58984375	-4.21875000	-1.24365234	+6.37207031	-32.18994141	-79.32128906	+4276	+14.49755859	-1.20410156	-2.01708984	+36.87011719	-41.48437500	-25.64208984	+2968	+12.39257813	-5.89746094	-3.77490234	+41.81396484	-24.16992188	-57.74414063	+2684
+1458240985.23939990	+14.62939453	-4.19238281	-1.24804688	+6.13037109	-32.76123047	-79.43115234	+4308	+14.55468750	-1.17333984	-2.03027344	+36.89208984	-41.83593750	-26.16943359	+2992	+12.46289063	-5.84472656	-3.79687500	+41.83593750	-24.58740234	-58.16162109	+2704
+1458240985.24359990	+14.67333984	-4.17041016	-1.24365234	+5.88867188	-33.35449219	-79.54101563	+4336	+14.60742188	-1.14697266	-2.03906250	+36.93603516	-42.20947266	-26.76269531	+3012	+12.54199219	-5.79199219	-3.80126953	+41.90185547	-25.04882813	-58.73291016	+2720
+1458240985.24770000	+14.70849609	-4.13964844	-1.24804688	+5.66894531	-33.90380859	-79.60693359	+4360	+14.66015625	-1.10742188	-2.05664063	+37.02392578	-42.56103516	-27.26806641	+3036	+12.61669922	-5.73046875	-3.80566406	+41.98974609	-25.55419922	-59.23828125	+2732
+1458240985.25190000	+14.74804688	-4.11767578	-1.25244141	+5.40527344	-34.40917969	-79.71679688	+4384	+14.71289063	-1.08105469	-2.07861328	+37.06787109	-42.86865234	-27.79541016	+3056	+12.69140625	-5.68212891	-3.81445313	+42.03369141	-25.99365234	-59.74365234	+2744
+1458240985.25609990	+14.78759766	-4.10009766	-1.25244141	+5.16357422	-34.98046875	-79.84863281	+4408	+14.76562500	-1.05468750	-2.08740234	+37.17773438	-43.24218750	-28.43261719	+3076	+12.76611328	-5.63378906	-3.81445313	+42.12158203	-26.45507813	-60.33691406	+2752
+1458240985.26020000	+14.82714844	-4.07373047	-1.25244141	+4.96582031	-35.50781250	-79.91455078	+4428	+14.81835938	-1.01513672	-2.10498047	+37.33154297	-43.57177734	-28.93798828	+3100	+12.84082031	-5.57666016	-3.81884766	+42.23144531	-26.96044922	-60.84228516	+2760
+1458240985.26440000	+14.86669922	-4.04736328	-1.25683594	+4.76806641	-35.99121094	-80.02441406	+4448	+14.87109375	-0.98437500	-2.12255859	+37.44140625	-43.85742188	-29.46533203	+3120	+12.91552734	-5.52392578	-3.82324219	+42.29736328	-27.39990234	-61.34765625	+2768
+1458240985.26860000	+14.90185547	-4.02099609	-1.25683594	+4.57031250	-36.54052734	-80.15625000	+4464	+14.91503906	-0.95800781	-2.12695313	+37.59521484	-44.23095703	-30.08056641	+3140	+12.98583984	-5.47558594	-3.82763672	+42.38525391	-27.81738281	-61.85302734	+2772
+1458240985.27270010	+14.93701172	-3.99023438	-1.25244141	+4.39453125	-37.08984375	-80.26611328	+4484	+14.96777344	-0.91845703	-2.14013672	+37.79296875	-44.56054688	-30.62988281	+3164	+13.05175781	-5.41845703	-3.83642578	+42.47314453	-28.27880859	-62.33642578	+2772
+1458240985.27690010	+14.97216797	-3.96826172	-1.25244141	+4.19677734	-37.63916016	-80.37597656	+4500	+15.01171875	-0.88769531	-2.14892578	+37.96875000	-44.89013672	-31.22314453	+3184	+13.11767578	-5.37890625	-3.84960938	+42.51708984	-28.65234375	-62.81982422	+2772
+1458240985.28110000	+15.00732422	-3.94628906	-1.23486328	+4.02099609	-38.27636719	-80.52978516	+4516	+15.06005859	-0.85253906	-2.14453125	+38.25439453	-45.28564453	-31.94824219	+3208	+13.17919922	-5.33496094	-3.85400391	+42.56103516	-29.02587891	-63.34716797	+2772
+1458240985.28520010	+15.04248047	-3.91113281	-1.21728516	+3.91113281	-38.89160156	-80.66162109	+4536	+15.11279297	-0.80859375	-2.14013672	+38.60595703	-45.68115234	-32.60742188	+3232	+13.24072266	-5.28662109	-3.85839844	+42.64892578	-29.42138672	-63.87451172	+2776
+1458240985.29349990	+15.10839844	-3.83203125	-1.18212891	+3.86718750	-40.10009766	-81.07910156	+4580	+15.20947266	-0.72949219	-2.11816406	+39.37500000	-46.49414063	-34.12353516	+3288	+13.35498047	-5.22070313	-3.88037109	+42.69287109	-30.01464844	-64.90722656	+2776
+1458240985.29769990	+15.14355469	-3.78369141	-1.16455078	+3.88916016	-40.69335938	-81.27685547	+4604	+15.25781250	-0.68115234	-2.10058594	+39.81445313	-46.88964844	-34.84863281	+3316	+13.40771484	-5.18115234	-3.89794922	+42.73681641	-30.27832031	-65.34667969	+2784
+1458240985.30189990	+15.17871094	-3.73974609	-1.14257813	+3.91113281	-41.28662109	-81.47460938	+4628	+15.30615234	-0.63720703	-2.08740234	+40.23193359	-47.28515625	-35.61767578	+3344	+13.45605469	-5.15039063	-3.91552734	+42.71484375	-30.52001953	-65.78613281	+2792
+1458240985.30600000	+15.20947266	-3.69580078	-1.11181641	+3.93310547	-41.94580078	-81.69433594	+4660	+15.35449219	-0.59326172	-2.06103516	+40.73730469	-47.72460938	-36.45263672	+3376	+13.50439453	-5.11962891	-3.92871094	+42.75878906	-30.73974609	-66.29150391	+2800
+1458240985.31020000	+15.24023438	-3.64746094	-1.08544922	+3.95507813	-42.58300781	-81.87011719	+4688	+15.39843750	-0.54492188	-2.03906250	+41.22070313	-48.14208984	-37.22167969	+3408	+13.55273438	-5.08007813	-3.94189453	+42.80273438	-30.98144531	-66.73095703	+2816
+1458240985.31440000	+15.27099609	-3.60351563	-1.05908203	+3.99902344	-43.17626953	-82.06787109	+4720	+15.44677734	-0.50097656	-2.01708984	+41.70410156	-48.53759766	-38.01269531	+3436	+13.59667969	-5.05371094	-3.95947266	+42.80273438	-31.17919922	-67.19238281	+2832
+1458240985.31850000	+15.30175781	-3.55957031	-1.02392578	+4.06494141	-43.85742188	-82.33154297	+4756	+15.49072266	-0.45703125	-1.98193359	+42.27539063	-48.99902344	-38.93554688	+3468	+13.64501953	-5.02734375	-3.96386719	+42.84667969	-31.42089844	-67.74169922	+2848
+1458240985.32270000	+15.33691406	-3.50683594	-0.99316406	+4.13085938	-44.45068359	-82.50732422	+4792	+15.53906250	-0.39990234	-1.95556641	+42.82470703	-49.37255859	-39.70458984	+3500	+13.69335938	-4.98779297	-3.97265625	+42.91259766	-31.66259766	-68.18115234	+2872
+1458240985.32690000	+15.36767578	-3.45849609	-0.97119141	+4.21875000	-45.00000000	-82.70507813	+4828	+15.58740234	-0.36035156	-1.93359375	+43.33007813	-49.72412109	-40.49560547	+3528	+13.74169922	-4.95703125	-3.98144531	+42.95654297	-31.86035156	-68.62060547	+2896
+1458240985.33100010	+15.39843750	-3.41015625	-0.94482422	+4.30664063	-45.54931641	-82.92480469	+4868	+15.63134766	-0.31640625	-1.90722656	+43.85742188	-50.11962891	-41.30859375	+3560	+13.78564453	-4.93066406	-3.98583984	+43.02246094	-32.10205078	-69.12597656	+2920
+1458240985.33520010	+15.42480469	-3.35742188	-0.92724609	+4.37255859	-45.98876953	-83.05664063	+4904	+15.67089844	-0.26806641	-1.88964844	+44.31884766	-50.42724609	-41.96777344	+3588	+13.83837891	-4.88671875	-3.99462891	+43.08837891	-32.34375000	-69.49951172	+2948
+1458240985.33940010	+15.45556641	-3.32666016	-0.91406250	+4.28466797	-46.45019531	-83.14453125	+4936	+15.71044922	-0.23291016	-1.87646484	+44.67041016	-50.71289063	-42.62695313	+3612	+13.88232422	-4.85156250	-4.00341797	+43.13232422	-32.58544922	-69.85107422	+2976
+1458240985.34349990	+15.48193359	-3.30029297	-0.89208984	+4.19677734	-46.99951172	-83.27636719	+4968	+15.74560547	-0.20214844	-1.85888672	+45.06591797	-51.04248047	-43.33007813	+3636	+13.93505859	-4.81640625	-3.99023438	+43.24218750	-32.91503906	-70.35644531	+3008
+1458240985.34770010	+15.50830078	-3.26513672	-0.87890625	+4.10888672	-47.41699219	-83.29833984	+5000	+15.78515625	-0.16259766	-1.85009766	+45.41748047	-51.30615234	-43.87939453	+3664	+13.99218750	-4.76806641	-3.98583984	+43.37402344	-33.26660156	-70.72998047	+3040
+1458240985.35190010	+15.53466797	-3.23876953	-0.87011719	+3.99902344	-47.79052734	-83.36425781	+5028	+15.82470703	-0.13183594	-1.84130859	+45.74707031	-51.54785156	-44.45068359	+3684	+14.04492188	-4.72851563	-3.98144531	+43.48388672	-33.59619141	-71.10351563	+3068
+1458240985.36019990	+15.58740234	-3.18164063	-0.85693359	+3.77929688	-48.51562500	-83.43017578	+5080	+15.89501953	-0.06152344	-1.83251953	+46.36230469	-51.98730469	-45.50537109	+3732	+14.15917969	-4.64501953	-3.95507813	+43.72558594	-34.34326172	-71.87255859	+3124
+1458240985.36430000	+15.61816406	-3.16845703	-0.85693359	+3.55957031	-48.82324219	-83.40820313	+5096	+15.92578125	-0.03955078	-1.83691406	+46.53808594	-52.16308594	-45.92285156	+3748	+14.21630859	-4.60107422	-3.94628906	+43.81347656	-34.71679688	-72.18017578	+3144
+1458240985.36850000	+15.64013672	-3.15087891	-0.85253906	+3.31787109	-49.15283203	-83.38623047	+5116	+15.95654297	-0.02197266	-1.83251953	+46.71386719	-52.38281250	-46.38427734	+3768	+14.26904297	-4.55712891	-3.93310547	+43.92333984	-35.11230469	-72.50976563	+3164
+1458240985.37270000	+15.66650391	-3.13330078	-0.85693359	+3.12011719	-49.41650391	-83.29833984	+5132	+15.98730469	+0.00439453	-1.83691406	+46.88964844	-52.55859375	-46.75781250	+3788	+14.32617188	-4.50439453	-3.92431641	+44.05517578	-35.48583984	-72.77343750	+3184
+1458240985.37680010	+15.68847656	-3.11572266	-0.85693359	+2.87841797	-49.68017578	-83.23242188	+5148	+16.01367188	+0.03076172	-1.84130859	+47.06542969	-52.73437500	-47.10937500	+3808	+14.37890625	-4.46484375	-3.91552734	+44.14306641	-35.85937500	-73.01513672	+3196
+1458240985.38100000	+15.71044922	-3.09814453	-0.84814453	+2.68066406	-50.05371094	-83.21044922	+5164	+16.04003906	+0.05712891	-1.83691406	+47.32910156	-52.95410156	-47.59277344	+3832	+14.42724609	-4.42089844	-3.90673828	+44.23095703	-36.25488281	-73.30078125	+3208
+1458240985.38520000	+15.73242188	-3.07617188	-0.83496094	+2.50488281	-50.38330078	-83.14453125	+5176	+16.07080078	+0.08789063	-1.83251953	+47.57080078	-53.12988281	-47.98828125	+3852	+14.47998047	-4.37255859	-3.89355469	+44.36279297	-36.65039063	-73.56445313	+3216
+1458240985.38930010	+15.75878906	-3.05859375	-0.82617188	+2.32910156	-50.69091797	-83.07861328	+5192	+16.10156250	+0.11425781	-1.82812500	+47.81250000	-53.28369141	-48.40576172	+3876	+14.53271484	-4.33740234	-3.88476563	+44.42871094	-36.97998047	-73.82812500	+3220
+1458240985.39350010	+15.78076172	-3.04101563	-0.81298828	+2.15332031	-51.04248047	-83.05664063	+5204	+16.12792969	+0.14062500	-1.81494141	+48.12011719	-53.52539063	-48.93310547	+3896	+14.57226563	-4.29785156	-3.87597656	+44.49462891	-37.26562500	-74.06982422	+3224
+1458240985.39770010	+15.80712891	-3.01464844	-0.79980469	+1.99951172	-51.37207031	-82.99072266	+5216	+16.15869141	+0.17138672	-1.80175781	+48.42773438	-53.70117188	-49.37255859	+3920	+14.61621094	-4.25390625	-3.87158203	+44.58251953	-37.57324219	-74.31152344	+3228
+1458240985.40599990	+15.84667969	-2.95312500	-0.76464844	+1.82373047	-52.07519531	-82.94677734	+5248	+16.21142578	+0.24169922	-1.76660156	+49.15283203	-54.11865234	-50.36132813	+3976	+14.69531250	-4.18359375	-3.86718750	+44.67041016	-38.03466797	-74.72900391	+3236
+1458240985.41020010	+15.86425781	-2.91796875	-0.73388672	+1.77978516	-52.49267578	-82.92480469	+5268	+16.23779297	+0.28125000	-1.74023438	+49.59228516	-54.36035156	-50.93261719	+4008	+14.72607422	-4.14843750	-3.86279297	+44.75830078	-38.25439453	-74.97070313	+3240
+1458240985.41849990	+15.89941406	-2.84326172	-0.65917969	+1.77978516	-53.37158203	-82.94677734	+5316	+16.29492188	+0.36474609	-1.66992188	+50.69091797	-54.86572266	-52.25097656	+4072	+14.78759766	-4.10009766	-3.85400391	+44.86816406	-38.58398438	-75.56396484	+3260
+1458240985.42269990	+15.92138672	-2.80371094	-0.61962891	+1.82373047	-53.83300781	-82.96875000	+5340	+16.32568359	+0.41308594	-1.63037109	+51.28417969	-55.08544922	-52.88818359	+4108	+14.81835938	-4.06933594	-3.84521484	+44.97802734	-38.75976563	-75.87158203	+3272
+1458240985.42680000	+15.94335938	-2.76416016	-0.57568359	+1.88964844	-54.27246094	-83.01269531	+5368	+16.35644531	+0.45263672	-1.59521484	+51.85546875	-55.32714844	-53.56933594	+4140	+14.84912109	-4.05175781	-3.83642578	+45.04394531	-38.86962891	-76.20117188	+3288
+1458240985.43100000	+15.96093750	-2.72460938	-0.53613281	+1.95556641	-54.71191406	-83.07861328	+5396	+16.37841797	+0.49218750	-1.55126953	+52.44873047	-55.56884766	-54.27246094	+4172	+14.87548828	-4.02539063	-3.83203125	+45.13183594	-38.97949219	-76.53076172	+3312
+1458240985.43520000	+15.97412109	-2.68066406	-0.50097656	+2.04345703	-55.08544922	-83.10058594	+5428	+16.40478516	+0.53613281	-1.50732422	+53.04199219	-55.78857422	-54.90966797	+4204	+14.90625000	-3.99902344	-3.82324219	+45.24169922	-39.08935547	-76.81640625	+3336
+1458240985.43930010	+15.98730469	-2.64111328	-0.46582031	+2.06542969	-55.45898438	-83.12255859	+5456	+16.42675781	+0.57568359	-1.46777344	+53.59130859	-56.00830078	-55.54687500	+4236	+14.92822266	-3.97705078	-3.81445313	+45.30761719	-39.22119141	-77.10205078	+3364
+1458240985.44350000	+16.00048828	-2.60156250	-0.41748047	+2.13134766	-55.92041016	-83.14453125	+5488	+16.44873047	+0.61523438	-1.42822266	+54.18457031	-56.25000000	-56.22802734	+4268	+14.95458984	-3.95068359	-3.80126953	+45.41748047	-39.37500000	-77.45361328	+3392
+1458240985.44759990	+16.01367188	-2.55761719	-0.37792969	+2.21923828	-56.31591797	-83.16650391	+5524	+16.47070313	+0.65917969	-1.38867188	+54.77783203	-56.44775391	-56.84326172	+4300	+14.98095703	-3.91992188	-3.78808594	+45.54931641	-39.52880859	-77.73925781	+3428
+1458240985.45600010	+16.04882813	-2.50048828	-0.29882813	+2.24121094	-57.08496094	-83.21044922	+5584	+16.51464844	+0.71630859	-1.30957031	+55.81054688	-56.84326172	-58.13964844	+4360	+15.03808594	-3.87597656	-3.74414063	+45.79101563	-39.90234375	-78.42041016	+3500
+1458240985.46009990	+16.06201172	-2.47412109	-0.27246094	+2.21923828	-57.30468750	-83.16650391	+5612	+16.53662109	+0.75146484	-1.27880859	+56.25000000	-56.99707031	-58.60107422	+4384	+15.07324219	-3.84082031	-3.72656250	+45.92285156	-40.10009766	-78.64013672	+3536
+1458240985.46429990	+16.07958984	-2.45654297	-0.25488281	+2.13134766	-57.52441406	-83.12255859	+5636	+16.55419922	+0.77343750	-1.25244141	+56.60156250	-57.12890625	-59.04052734	+4408	+15.10400391	-3.81005859	-3.70898438	+46.01074219	-40.31982422	-78.85986328	+3572
+1458240985.46849990	+16.09277344	-2.43457031	-0.23730469	+2.02148438	-57.72216797	-83.03466797	+5656	+16.56738281	+0.79101563	-1.23486328	+56.90917969	-57.23876953	-59.41406250	+4432	+15.13037109	-3.77929688	-3.68701172	+46.09863281	-40.53955078	-79.05761719	+3604
+1458240985.47260000	+16.10156250	-2.41259766	-0.22412109	+1.91162109	-57.85400391	-82.90283203	+5680	+16.58056641	+0.81298828	-1.22167969	+57.17285156	-57.32666016	-59.72167969	+4452	+15.16552734	-3.73974609	-3.67382813	+46.18652344	-40.78125000	-79.14550781	+3636
+1458240985.47680000	+16.11035156	-2.40820313	-0.21972656	+1.64794922	-58.00781250	-82.74902344	+5696	+16.58935547	+0.82617188	-1.20849609	+57.32666016	-57.41455078	-60.00732422	+4476	+15.19189453	-3.70458984	-3.66064453	+46.23046875	-41.04492188	-79.21142578	+3664
+1458240985.48099990	+16.12792969	-2.40820313	-0.20654297	+1.38427734	-58.13964844	-82.59521484	+5712	+16.60253906	+0.83496094	-1.19091797	+57.52441406	-57.54638672	-60.31494141	+4496	+15.22265625	-3.66943359	-3.63427734	+46.31835938	-41.35253906	-79.36523438	+3692
+1458240985.48510000	+16.14111328	-2.40820313	-0.20214844	+1.12060547	-58.22753906	-82.39746094	+5724	+16.61572266	+0.84814453	-1.18212891	+57.67822266	-57.63427734	-60.51269531	+4520	+15.25781250	-3.62548828	-3.61669922	+46.40625000	-41.66015625	-79.40917969	+3716
+1458240985.48930000	+16.15429688	-2.40820313	-0.20214844	+0.85693359	-58.29345703	-82.22167969	+5736	+16.62890625	+0.86132813	-1.17333984	+57.78808594	-57.72216797	-60.68847656	+4540	+15.29296875	-3.59033203	-3.59912109	+46.42822266	-41.92382813	-79.45312500	+3732
+1458240985.49350000	+16.16748047	-2.40380859	-0.20214844	+0.59326172	-58.35937500	-82.04589844	+5748	+16.63769531	+0.86572266	-1.16455078	+57.91992188	-57.81005859	-60.88623047	+4564	+15.31933594	-3.55957031	-3.58154297	+46.45019531	-42.18750000	-79.47509766	+3748
+1458240985.49760010	+16.18066406	-2.39941406	-0.20654297	+0.35156250	-58.33740234	-81.82617188	+5760	+16.64648438	+0.87890625	-1.16015625	+57.98583984	-57.85400391	-60.97412109	+4584	+15.35009766	-3.52441406	-3.56835938	+46.45019531	-42.40722656	-79.40917969	+3760
+1458240985.50180010	+16.18945313	-2.39941406	-0.21533203	+0.04394531	-58.31542969	-81.58447266	+5768	+16.65087891	+0.88769531	-1.16015625	+57.98583984	-57.91992188	-60.99609375	+4608	+15.38085938	-3.49365234	-3.55517578	+46.40625000	-42.64892578	-79.34326172	+3768
+1458240985.51009990	+16.20703125	-2.39941406	-0.21093750	-0.52734375	-58.40332031	-81.12304688	+5784	+16.66406250	+0.90527344	-1.14257813	+58.16162109	-58.13964844	-61.23779297	+4656	+15.42041016	-3.42333984	-3.52880859	+46.40625000	-43.08837891	-79.23339844	+3780
+1458240985.51430010	+16.21582031	-2.39062500	-0.21093750	-0.72509766	-58.46923828	-80.92529297	+5792	+16.67285156	+0.91845703	-1.12939453	+58.29345703	-58.27148438	-61.34765625	+4684	+15.44677734	-3.40136719	-3.51562500	+46.36230469	-43.26416016	-79.23339844	+3784
+1458240985.51840000	+16.22460938	-2.38623047	-0.19775391	-0.92285156	-58.57910156	-80.74951172	+5800	+16.67724609	+0.93164063	-1.10302734	+58.49121094	-58.46923828	-61.56738281	+4712	+15.46435547	-3.37500000	-3.49804688	+46.38427734	-43.39599609	-79.23339844	+3792
+1458240985.52259990	+16.24218750	-2.37304688	-0.18457031	-1.07666016	-58.68896484	-80.59570313	+5808	+16.69042969	+0.94921875	-1.07666016	+58.73291016	-58.66699219	-61.78710938	+4740	+15.48193359	-3.35302734	-3.48046875	+46.38427734	-43.54980469	-79.27734375	+3796
+1458240985.52679990	+16.25537109	-2.35107422	-0.16699219	-1.12060547	-58.77685547	-80.46386719	+5820	+16.69921875	+0.97119141	-1.04589844	+58.99658203	-58.86474609	-61.98486328	+4772	+15.50390625	-3.34423828	-3.46728516	+46.36230469	-43.63769531	-79.32128906	+3800
+1458240985.53090000	+16.25976563	-2.32910156	-0.14941406	-1.14257813	-58.93066406	-80.37597656	+5836	+16.70361328	+0.98876953	-1.01513672	+59.26025391	-59.10644531	-62.20458984	+4800	+15.51269531	-3.33105469	-3.45849609	+46.31835938	-43.65966797	-79.32128906	+3804
+1458240985.53510000	+16.27294922	-2.30273438	-0.11865234	-1.12060547	-59.12841797	-80.28808594	+5852	+16.71240234	+1.00634766	-0.98876953	+59.52392578	-59.30419922	-62.44628906	+4824	+15.52148438	-3.32226563	-3.44531250	+46.27441406	-43.68164063	-79.38720703	+3812
+1458240985.53930000	+16.28173828	-2.27636719	-0.09228516	-1.09863281	-59.30419922	-80.20019531	+5868	+16.71679688	+1.02392578	-0.95361328	+59.83154297	-59.58984375	-62.68798828	+4852	+15.53027344	-3.30908203	-3.43212891	+46.25244141	-43.70361328	-79.45312500	+3824
+1458240985.54340000	+16.29052734	-2.25439453	-0.06152344	-1.05468750	-59.50195313	-80.15625000	+5888	+16.72558594	+1.04589844	-0.91406250	+60.13916016	-59.89746094	-62.95166016	+4880	+15.53906250	-3.29589844	-3.41894531	+46.27441406	-43.72558594	-79.54101563	+3840
+1458240985.54760000	+16.30371094	-2.22802734	-0.02636719	-0.98876953	-59.78759766	-80.11230469	+5908	+16.73437500	+1.06347656	-0.87451172	+60.51269531	-60.20507813	-63.28125000	+4908	+15.54785156	-3.28271484	-3.40136719	+46.34033203	-43.74755859	-79.69482422	+3856
+1458240985.55180000	+16.31250000	-2.20166016	+0.01318359	-0.85693359	-60.05126953	-80.13427734	+5928	+16.74316406	+1.08544922	-0.82617188	+60.97412109	-60.57861328	-63.69873047	+4932	+15.55224609	-3.28271484	-3.38378906	+46.36230469	-43.76953125	-79.87060547	+3876
+1458240985.55590010	+16.32128906	-2.17089844	+0.04833984	-0.72509766	-60.29296875	-80.17822266	+5952	+16.75195313	+1.10302734	-0.77783203	+61.39160156	-60.97412109	-64.05029297	+4960	+15.56103516	-3.27832031	-3.36621094	+46.36230469	-43.76953125	-80.00244141	+3896
+1458240985.56010010	+16.33447266	-2.14013672	+0.08349609	-0.52734375	-60.55664063	-80.22216797	+5976	+16.75634766	+1.12500000	-0.73828125	+61.74316406	-61.30371094	-64.35791016	+4980	+15.56982422	-3.27392578	-3.35742188	+46.34033203	-43.74755859	-80.09033203	+3920
+1458240985.56430010	+16.34765625	-2.11816406	+0.11865234	-0.37353516	-60.79833984	-80.28808594	+5996	+16.76513672	+1.13818359	-0.69873047	+62.11669922	-61.67724609	-64.66552734	+5000	+15.57861328	-3.26513672	-3.34863281	+46.34033203	-43.74755859	-80.15625000	+3944
+1458240985.56839990	+16.35205078	-2.09619141	+0.14501953	-0.21972656	-60.97412109	-80.33203125	+6016	+16.76953125	+1.15576172	-0.66357422	+62.42431641	-62.07275391	-64.90722656	+5020	+15.58740234	-3.25634766	-3.33984375	+46.29638672	-43.74755859	-80.20019531	+3968
+1458240985.57680010	+16.36962891	-2.06103516	+0.20214844	+0.00000000	-61.39160156	-80.41992188	+6056	+16.77832031	+1.18212891	-0.59326172	+63.03955078	-62.86376953	-65.39062500	+5052	+15.59619141	-3.22998047	-3.32666016	+46.27441406	-43.81347656	-80.22216797	+4020
+1458240985.58090000	+16.37841797	-2.05224609	+0.21533203	+0.06591797	-61.52343750	-80.44189453	+6068	+16.78271484	+1.19091797	-0.56250000	+63.28125000	-63.28125000	-65.56640625	+5068	+15.60937500	-3.22119141	-3.31347656	+46.27441406	-43.90136719	-80.26611328	+4048
+1458240985.58509990	+16.38720703	-2.03906250	+0.22412109	+0.15380859	-61.61132813	-80.46386719	+6080	+16.78710938	+1.20410156	-0.53613281	+63.47900391	-63.72070313	-65.69824219	+5080	+15.62255859	-3.20361328	-3.30468750	+46.23046875	-43.96728516	-80.22216797	+4072
+1458240985.58929990	+16.39160156	-2.03906250	+0.23291016	+0.19775391	-61.69921875	-80.48583984	+6092	+16.78710938	+1.20849609	-0.51416016	+63.63281250	-64.13818359	-65.78613281	+5096	+15.63134766	-3.19042969	-3.29589844	+46.18652344	-44.05517578	-80.15625000	+4096
+1458240985.59340000	+16.40039063	-2.03906250	+0.23730469	+0.24169922	-61.74316406	-80.52978516	+6096	+16.78710938	+1.20849609	-0.49658203	+63.72070313	-64.55566406	-65.80810547	+5104	+15.64892578	-3.17285156	-3.29150391	+46.09863281	-44.16503906	-80.06835938	+4116
+1458240985.59760000	+16.40478516	-2.03906250	+0.23291016	+0.26367188	-61.72119141	-80.55175781	+6104	+16.78710938	+1.20849609	-0.48779297	+63.65478516	-64.97314453	-65.69824219	+5116	+15.65771484	-3.15966797	-3.28710938	+46.01074219	-44.25292969	-79.91455078	+4132
+1458240985.60170010	+16.41357422	-2.04345703	+0.22412109	+0.28564453	-61.69921875	-80.55175781	+6108	+16.78271484	+1.20849609	-0.48339844	+63.50097656	-65.36865234	-65.47851563	+5124	+15.67089844	-3.13769531	-3.29150391	+45.90087891	-44.34082031	-79.69482422	+4144
+1458240985.60590000	+16.42236328	-2.04785156	+0.21093750	+0.26367188	-61.65527344	-80.55175781	+6116	+16.77832031	+1.20410156	-0.48339844	+63.30322266	-65.74218750	-65.21484375	+5132	+15.68408203	-3.11132813	-3.28710938	+45.76904297	-44.47265625	-79.47509766	+4156
+1458240985.61010000	+16.42675781	-2.05224609	+0.20214844	+0.28564453	-61.61132813	-80.55175781	+6120	+16.77392578	+1.19970703	-0.48339844	+63.03955078	-66.15966797	-64.88525391	+5144	+15.69287109	-3.08935547	-3.28710938	+45.68115234	-44.58251953	-79.27734375	+4168
+1458240985.61420010	+16.43115234	-2.06103516	+0.18896484	+0.30761719	-61.56738281	-80.55175781	+6124	+16.76953125	+1.19531250	-0.48779297	+62.73193359	-66.53320313	-64.55566406	+5156	+15.70605469	-3.06738281	-3.28271484	+45.54931641	-44.69238281	-79.05761719	+4172
+1458240985.61840010	+16.43994141	-2.06982422	+0.17578125	+0.32958984	-61.52343750	-80.59570313	+6124	+16.76513672	+1.18212891	-0.48339844	+62.49023438	-66.88476563	-64.29199219	+5168	+15.71484375	-3.04980469	-3.27832031	+45.43945313	-44.82421875	-78.85986328	+4176
+1458240985.62260010	+16.44433594	-2.07861328	+0.16259766	+0.35156250	-61.47949219	-80.61767578	+6124	+16.76074219	+1.17333984	-0.48779297	+62.13867188	-67.25830078	-63.91845703	+5184	+15.72802734	-3.02783203	-3.26953125	+45.32958984	-44.93408203	-78.66210938	+4176
+1458240985.62669990	+16.45312500	-2.08740234	+0.14941406	+0.43945313	-61.43554688	-80.68359375	+6124	+16.75634766	+1.16455078	-0.48779297	+61.78710938	-67.56591797	-63.52294922	+5196	+15.74121094	-3.01464844	-3.26513672	+45.19775391	-45.04394531	-78.46435547	+4172
+1458240985.63509990	+16.46191406	-2.09619141	+0.13183594	+0.70312500	-61.39160156	-80.90332031	+6124	+16.75634766	+1.15136719	-0.48339844	+61.17187500	-68.20312500	-62.88574219	+5224	+15.75439453	-2.97949219	-3.26074219	+44.93408203	-45.13183594	-78.04687500	+4164
+1458240985.63920000	+16.47070313	-2.09619141	+0.13183594	+0.90087891	-61.41357422	-81.03515625	+6120	+16.75634766	+1.14697266	-0.47900391	+60.90820313	-68.53271484	-62.57812500	+5236	+15.75878906	-2.96630859	-3.26074219	+44.80224609	-45.17578125	-77.87109375	+4156
+1458240985.64340000	+16.47070313	-2.09179688	+0.13623047	+1.12060547	-61.47949219	-81.21093750	+6120	+16.75634766	+1.14697266	-0.46582031	+60.75439453	-68.86230469	-62.42431641	+5252	+15.76318359	-2.95312500	-3.25634766	+44.69238281	-45.17578125	-77.71728516	+4152
+1458240985.64759990	+16.47949219	-2.08740234	+0.14941406	+1.38427734	-61.63330078	-81.38671875	+6124	+16.75634766	+1.14697266	-0.44384766	+60.73242188	-69.21386719	-62.38037109	+5268	+15.76757813	-2.94433594	-3.25195313	+44.62646484	-45.19775391	-77.65136719	+4148
+1458240985.65170000	+16.48388672	-2.07421875	+0.16699219	+1.71386719	-61.80908203	-81.62841797	+6128	+16.76074219	+1.15136719	-0.41748047	+60.79833984	-69.56542969	-62.40234375	+5284	+15.76757813	-2.94433594	-3.23876953	+44.58251953	-45.19775391	-77.65136719	+4144
+1458240985.65590000	+16.48388672	-2.05664063	+0.19335938	+2.10937500	-62.00683594	-81.91406250	+6136	+16.76513672	+1.15136719	-0.39111328	+60.90820313	-69.91699219	-62.51220703	+5300	+15.77197266	-2.93994141	-3.22998047	+44.51660156	-45.17578125	-77.65136719	+4140
+1458240985.66010000	+16.48828125	-2.04345703	+0.21972656	+2.50488281	-62.22656250	-82.19970703	+6148	+16.76953125	+1.15576172	-0.36035156	+61.01806641	-70.24658203	-62.60009766	+5316	+15.77636719	-2.94433594	-3.22558594	+44.47265625	-45.13183594	-77.65136719	+4136
+1458240985.66420010	+16.48828125	-2.02587891	+0.25048828	+2.92236328	-62.49023438	-82.52929688	+6160	+16.77832031	+1.16455078	-0.32958984	+61.17187500	-70.59814453	-62.70996094	+5328	+15.77636719	-2.94433594	-3.22119141	+44.42871094	-45.06591797	-77.69531250	+4136
+1458240985.66840000	+16.48828125	-1.99951172	+0.28564453	+3.38378906	-62.75390625	-82.85888672	+6176	+16.78271484	+1.17773438	-0.30322266	+61.32568359	-70.92773438	-62.81982422	+5344	+15.77636719	-2.94433594	-3.21679688	+44.38476563	-45.00000000	-77.69531250	+4140
+1458240985.67249990	+16.48828125	-1.97753906	+0.32080078	+3.84521484	-63.03955078	-83.18847656	+6192	+16.79150391	+1.18652344	-0.27246094	+61.54541016	-71.23535156	-62.99560547	+5356	+15.77636719	-2.94433594	-3.21679688	+44.36279297	-44.93408203	-77.73925781	+4144
+1458240985.67670010	+16.48828125	-1.95556641	+0.36035156	+4.32861328	-63.36914063	-83.56201172	+6212	+16.79589844	+1.19970703	-0.24169922	+61.80908203	-71.58691406	-63.25927734	+5368	+15.77636719	-2.93994141	-3.21240234	+44.34082031	-44.86816406	-77.78320313	+4152
+1458240985.68090010	+16.48828125	-1.93359375	+0.39990234	+4.79003906	-63.67675781	-83.91357422	+6232	+16.80029297	+1.20849609	-0.21093750	+62.05078125	-71.91650391	-63.45703125	+5380	+15.77636719	-2.93994141	-3.20800781	+44.34082031	-44.80224609	-77.84912109	+4164
+1458240985.68919990	+16.49267578	-1.89404297	+0.47460938	+5.66894531	-64.29199219	-84.61669922	+6272	+16.81347656	+1.23046875	-0.15820313	+62.53417969	-72.57568359	-63.91845703	+5400	+15.78076172	-2.93994141	-3.19482422	+44.31884766	-44.73632813	-77.98095703	+4192
+1458240985.69339990	+16.49267578	-1.87646484	+0.50537109	+6.08642578	-64.53369141	-84.94628906	+6292	+16.81787109	+1.23925781	-0.13623047	+62.70996094	-72.88330078	-64.07226563	+5408	+15.78076172	-2.93994141	-3.19042969	+44.31884766	-44.69238281	-78.02490234	+4208
+1458240985.69750000	+16.49267578	-1.85888672	+0.52734375	+6.50390625	-64.75341797	-85.29785156	+6312	+16.82226563	+1.24365234	-0.11865234	+62.84179688	-73.19091797	-64.20410156	+5412	+15.78515625	-2.93554688	-3.19042969	+44.27490234	-44.67041016	-78.04687500	+4224
+1458240985.70170000	+16.49267578	-1.85449219	+0.54492188	+6.81152344	-64.95117188	-85.58349609	+6328	+16.83105469	+1.24804688	-0.10546875	+62.92968750	-73.47656250	-64.29199219	+5416	+15.78955078	-2.92675781	-3.19042969	+44.25292969	-44.64843750	-78.02490234	+4244
+1458240985.70590000	+16.49267578	-1.85449219	+0.55371094	+7.03125000	-65.06103516	-85.80322266	+6340	+16.83105469	+1.25244141	-0.09667969	+62.86376953	-73.76220703	-64.27001953	+5420	+15.79394531	-2.91796875	-3.19042969	+44.20898438	-44.67041016	-77.98095703	+4264
+1458240985.71000000	+16.49267578	-1.85449219	+0.55371094	+7.25097656	-65.14892578	-86.02294922	+6352	+16.83544922	+1.25244141	-0.08789063	+62.79785156	-74.04785156	-64.24804688	+5420	+15.79833984	-2.90917969	-3.19042969	+44.16503906	-44.69238281	-77.91503906	+4280
+1458240985.71420000	+16.49267578	-1.86767578	+0.55371094	+7.38281250	-65.21484375	-86.19873047	+6364	+16.83544922	+1.24804688	-0.08349609	+62.68798828	-74.33349609	-64.20410156	+5420	+15.80273438	-2.89599609	-3.19042969	+44.09912109	-44.73632813	-77.82714844	+4300
+1458240985.71840000	+16.49707031	-1.88085938	+0.54052734	+7.47070313	-65.23681641	-86.33056641	+6376	+16.83544922	+1.24365234	-0.08349609	+62.46826172	-74.61914063	-64.07226563	+5424	+15.80712891	-2.88720703	-3.18603516	+44.03320313	-44.82421875	-77.73925781	+4316
+1458240985.72250010	+16.50146484	-1.89843750	+0.51855469	+7.58056641	-65.19287109	-86.48437500	+6388	+16.83544922	+1.23046875	-0.08789063	+62.13867188	-74.90478516	-63.87451172	+5428	+15.81591797	-2.87402344	-3.18603516	+43.96728516	-44.91210938	-77.62939453	+4328
+1458240985.73090000	+16.51025391	-1.94677734	+0.46142578	+7.71240234	-65.01708984	-86.74804688	+6408	+16.83984375	+1.20849609	-0.10107422	+61.36962891	-75.47607422	-63.36914063	+5432	+15.82910156	-2.84765625	-3.18164063	+43.81347656	-45.08789063	-77.34375000	+4348
+1458240985.73499990	+16.51464844	-1.97314453	+0.43066406	+7.86621094	-64.92919922	-86.94580078	+6416	+16.83984375	+1.19531250	-0.10986328	+60.93017578	-75.76171875	-63.08349609	+5436	+15.83789063	-2.83447266	-3.18164063	+43.70361328	-45.19775391	-77.16796875	+4356
+1458240985.73920010	+16.51904297	-1.99951172	+0.39550781	+8.04199219	-64.84130859	-87.14355469	+6420	+16.83544922	+1.18212891	-0.11425781	+60.46875000	-76.06933594	-62.77587891	+5444	+15.84667969	-2.82128906	-3.18164063	+43.59375000	-45.30761719	-76.99218750	+4360
+1458240985.74340010	+16.51904297	-2.02148438	+0.36914063	+8.23974609	-64.75341797	-87.36328125	+6420	+16.83105469	+1.16894531	-0.12304688	+59.91943359	-76.35498047	-62.38037109	+5448	+15.85107422	-2.80371094	-3.18164063	+43.48388672	-45.41748047	-76.79443359	+4360
+1458240985.74749990	+16.52783203	-2.03906250	+0.34277344	+8.63525391	-64.75341797	-87.71484375	+6420	+16.83105469	+1.15576172	-0.13183594	+59.34814453	-76.72851563	-61.98486328	+5456	+15.85546875	-2.79052734	-3.17724609	+43.35205078	-45.54931641	-76.59667969	+4360
+1458240985.75169990	+16.53222656	-2.05224609	+0.32519531	+9.07470703	-64.77539063	-88.08837891	+6416	+16.83105469	+1.14257813	-0.13623047	+58.82080078	-77.08007813	-61.58935547	+5460	+15.86425781	-2.77734375	-3.17285156	+43.24218750	-45.68115234	-76.42089844	+4356
+1458240985.75580000	+16.53222656	-2.06542969	+0.31640625	+9.62402344	-64.84130859	-88.54980469	+6412	+16.83544922	+1.13378906	-0.14062500	+58.31542969	-77.45361328	-61.25976563	+5464	+15.86865234	-2.76416016	-3.16845703	+43.13232422	-45.76904297	-76.26708984	+4348
+1458240985.76000000	+16.54101563	-2.07421875	+0.31640625	+10.39306641	-64.99511719	-89.23095703	+6404	+16.83544922	+1.12500000	-0.13623047	+57.91992188	-77.91503906	-61.01806641	+5468	+15.87304688	-2.75537109	-3.16406250	+43.00048828	-45.87890625	-76.11328125	+4340
+1458240985.76420000	+16.54980469	-2.06542969	+0.32080078	+11.27197266	-65.10498047	-89.89013672	+6396	+16.83984375	+1.12500000	-0.12744141	+57.56835938	-78.37646484	-60.75439453	+5472	+15.88183594	-2.74658203	-3.15527344	+42.91259766	-45.96679688	-76.02539063	+4332
+1458240985.77250000	+16.54541016	-2.03027344	+0.36035156	+13.31542969	-65.58837891	-91.56005859	+6396	+16.84423828	+1.13378906	-0.10546875	+56.88720703	-79.43115234	-60.27099609	+5484	+15.88183594	-2.73779297	-3.15087891	+42.75878906	-46.03271484	-75.87158203	+4312
+1458240985.77670000	+16.54541016	-2.01269531	+0.39111328	+14.45800781	-65.87402344	-92.50488281	+6400	+16.84863281	+1.14257813	-0.08789063	+56.71142578	-80.00244141	-60.16113281	+5492	+15.88183594	-2.73779297	-3.14648438	+42.67089844	-46.03271484	-75.82763672	+4304
+1458240985.78080010	+16.54980469	-1.99072266	+0.42626953	+15.68847656	-66.15966797	-93.53759766	+6408	+16.85302734	+1.15136719	-0.07031250	+56.29394531	-80.59570313	-59.78759766	+5500	+15.87744141	-2.73779297	-3.14208984	+42.60498047	-46.03271484	-75.82763672	+4300
+1458240985.78500010	+16.55859375	-1.96875000	+0.46582031	+17.00683594	-66.48925781	-94.65820313	+6416	+16.86181641	+1.16015625	-0.04833984	+55.96435547	-81.29882813	-59.52392578	+5504	+15.87744141	-2.74218750	-3.13769531	+42.56103516	-46.03271484	-75.84960938	+4292
+1458240985.78920010	+16.56298828	-1.93798828	+0.50537109	+18.47900391	-66.79687500	-95.91064453	+6424	+16.86621094	+1.16894531	-0.02636719	+55.67871094	-81.95800781	-59.28222656	+5512	+15.87744141	-2.74218750	-3.13330078	+42.51708984	-46.01074219	-75.89355469	+4292
+1458240985.79329990	+16.56298828	-1.90722656	+0.53613281	+19.97314453	-67.03857422	-97.18505859	+6436	+16.87060547	+1.18212891	-0.00878906	+55.19531250	-82.59521484	-58.86474609	+5520	+15.87304688	-2.74658203	-3.12890625	+42.47314453	-45.98876953	-75.93750000	+4288
+1458240985.79749990	+16.56298828	-1.88085938	+0.57128906	+21.40136719	-67.25830078	-98.45947266	+6448	+16.87939453	+1.19531250	+0.01318359	+54.68994141	-83.32031250	-58.40332031	+5524	+15.87304688	-2.75097656	-3.12451172	+42.45117188	-45.94482422	-75.98144531	+4292
+1458240985.80170010	+16.56298828	-1.85449219	+0.60205078	+22.80761719	-67.47802734	-99.71191406	+6460	+16.87939453	+1.20410156	+0.03076172	+54.00878906	-84.00146484	-57.78808594	+5528	+15.86865234	-2.75537109	-3.12451172	+42.40722656	-45.90087891	-76.00341797	+4292
+1458240985.80999990	+16.56298828	-1.81054688	+0.64599609	+25.51025391	-67.78564453	-102.15087891	+6480	+16.88378906	+1.21728516	+0.05712891	+50.99853516	-85.34179688	-54.90966797	+5536	+15.86425781	-2.75976563	-3.12011719	+42.31933594	-45.81298828	-76.06933594	+4304
+1458240985.81419990	+16.56298828	-1.80175781	+0.66796875	+26.76269531	-67.91748047	-103.35937500	+6488	+16.88378906	+1.21728516	+0.07031250	+49.04296875	-85.97900391	-53.06396484	+5540	+15.85986328	-2.76416016	-3.12011719	+42.25341797	-45.76904297	-76.09130859	+4308
+1458240985.81830000	+16.56738281	-1.79296875	+0.67236328	+27.86132813	-67.96142578	-104.41406250	+6496	+16.88378906	+1.21289063	+0.07910156	+46.16455078	-86.57226563	-50.31738281	+5540	+15.85546875	-2.76416016	-3.11572266	+42.18750000	-45.74707031	-76.09130859	+4316
+1458240985.82250000	+16.57177734	-1.78857422	+0.65917969	+28.67431641	-67.89550781	-105.22705078	+6500	+16.88378906	+1.20849609	+0.07910156	+41.04492188	-87.09960938	-45.30761719	+5540	+15.85546875	-2.76416016	-3.11572266	+42.12158203	-45.72509766	-76.09130859	+4328
+1458240985.82660010	+16.57177734	-1.79296875	+0.64599609	+29.44335938	-67.82958984	-105.99609375	+6504	+16.87939453	+1.19970703	+0.07470703	+34.25537109	-87.58300781	-38.64990234	+5544	+15.85546875	-2.76416016	-3.11572266	+42.03369141	-45.70312500	-76.06933594	+4336
+1458240985.83080010	+16.57177734	-1.79296875	+0.62402344	+30.10253906	-67.74169922	-106.65527344	+6508	+16.87939453	+1.18652344	+0.07031250	+25.15869141	-88.00048828	-29.72900391	+5544	+15.85107422	-2.75976563	-3.11572266	+41.94580078	-45.70312500	-76.00341797	+4344
+1458240985.83500000	+16.56738281	-1.80615234	+0.59765625	+30.54199219	-67.58789063	-107.16064453	+6516	+16.87500000	+1.17333984	+0.06591797	+11.93115234	-88.33007813	-16.63330078	+5548	+15.85107422	-2.75976563	-3.11132813	+41.81396484	-45.72509766	-75.91552734	+4352
+1458240985.83909990	+16.56298828	-1.82373047	+0.56689453	+30.84960938	-67.45605469	-107.57812500	+6524	+16.87060547	+1.15576172	+0.06152344	-6.13037109	-88.50585938	+1.25244141	+5548	+15.85107422	-2.75097656	-3.11132813	+41.70410156	-45.74707031	-75.80566406	+4364
+1458240985.84330010	+16.56298828	-1.84570313	+0.53613281	+31.09130859	-67.32421875	-107.92968750	+6528	+16.86621094	+1.13818359	+0.05712891	-26.25732422	-88.52783203	+21.20361328	+5552	+15.85107422	-2.74218750	-3.11572266	+41.55029297	-45.76904297	-75.67382813	+4372
+1458240985.84750010	+16.56298828	-1.86328125	+0.49658203	+31.26708984	-67.17041016	-108.19335938	+6532	+16.85742188	+1.12060547	+0.04394531	-42.60498047	-88.33007813	+37.39746094	+5556	+15.85107422	-2.73339844	-3.11572266	+41.39648438	-45.81298828	-75.49804688	+4376
+1458240985.85579990	+16.56298828	-1.89843750	+0.43066406	+31.66259766	-66.90673828	-108.72070313	+6536	+16.84863281	+1.08544922	+0.02636719	-65.30273438	-87.73681641	+59.78759766	+5564	+15.85546875	-2.71582031	-3.11572266	+41.08886719	-45.94482422	-75.14648438	+4384
+1458240985.85999990	+16.56298828	-1.91601563	+0.39550781	+31.75048828	-66.73095703	-108.85253906	+6540	+16.84423828	+1.06787109	+0.01757813	-71.54296875	-87.40722656	+65.85205078	+5568	+15.85546875	-2.70263672	-3.11572266	+40.89111328	-46.03271484	-74.90478516	+4384
+1458240985.86410000	+16.56298828	-1.92919922	+0.36035156	+31.81640625	-66.57714844	-108.94042969	+6540	+16.84423828	+1.05908203	+0.00878906	-76.20117188	-87.01171875	+70.35644531	+5568	+15.85986328	-2.68945313	-3.11132813	+40.69335938	-46.12060547	-74.68505859	+4380
+1458240985.86830000	+16.55859375	-1.94238281	+0.34716797	+32.10205078	-66.57714844	-109.27001953	+6536	+16.83544922	+1.04589844	+0.00878906	-80.28808594	-86.59423828	+74.33349609	+5572	+15.85986328	-2.67626953	-3.11572266	+40.49560547	-46.18652344	-74.44335938	+4376
+1458240985.87249990	+16.55419922	-1.95117188	+0.33837891	+32.38769531	-66.57714844	-109.59960938	+6528	+16.83105469	+1.03710938	+0.00000000	-83.03466797	-86.19873047	+76.97021484	+5576	+15.85986328	-2.65869141	-3.11572266	+40.25390625	-46.23046875	-74.15771484	+4368
+1458240985.87660000	+16.55419922	-1.94677734	+0.33398438	+32.78320313	-66.57714844	-109.92919922	+6524	+16.83105469	+1.03271484	-0.00439453	-85.23193359	-85.78125000	+79.07958984	+5580	+15.85546875	-2.64550781	-3.12011719	+40.03417969	-46.27441406	-73.89404297	+4360
+1458240985.88080000	+16.55419922	-1.94238281	+0.34716797	+33.31054688	-66.68701172	-110.43457031	+6520	+16.83105469	+1.02832031	+0.00439453	-88.43994141	-85.34179688	+82.17773438	+5584	+15.85546875	-2.63671875	-3.12451172	+39.81445313	-46.29638672	-73.67431641	+4352
+1458240985.88500000	+16.55859375	-1.93798828	+0.36035156	+33.79394531	-66.75292969	-110.85205078	+6516	+16.83105469	+1.02392578	+0.01318359	-90.24169922	-84.94628906	+83.86962891	+5588	+15.85107422	-2.62792969	-3.12451172	+39.61669922	-46.29638672	-73.49853516	+4344
+1458240985.88910010	+16.56298828	-1.92041016	+0.37353516	+34.36523438	-66.81884766	-111.31347656	+6516	+16.83544922	+1.02832031	+0.01757813	-91.69189453	-84.55078125	+85.27587891	+5592	+15.84667969	-2.62353516	-3.12890625	+39.46289063	-46.27441406	-73.36669922	+4332
+1458240985.89750000	+16.56738281	-1.88964844	+0.43945313	+35.70556641	-67.12646484	-112.52197266	+6520	+16.83984375	+1.04150391	+0.04833984	-94.61425781	-83.78173828	+88.11035156	+5600	+15.83789063	-2.61914063	-3.13330078	+39.15527344	-46.16455078	-73.16894531	+4316
+1458240985.90159990	+16.56738281	-1.86767578	+0.47021484	+36.38671875	-67.25830078	-113.11523438	+6524	+16.84423828	+1.05029297	+0.05712891	-95.47119141	-83.36425781	+88.92333984	+5604	+15.82910156	-2.62353516	-3.13769531	+39.02343750	-46.07666016	-73.10302734	+4308
+1458240985.90580010	+16.56738281	-1.84570313	+0.50976563	+37.13378906	-67.43408203	-113.77441406	+6532	+16.84863281	+1.05908203	+0.07470703	-96.61376953	-82.96875000	+90.02197266	+5608	+15.82470703	-2.62353516	-3.14648438	+38.86962891	-45.96679688	-73.03710938	+4308
+1458240985.90990000	+16.57177734	-1.82812500	+0.54052734	+37.63916016	-67.54394531	-114.23583984	+6536	+16.85302734	+1.06787109	+0.08789063	-97.31689453	-82.61718750	+90.70312500	+5608	+15.81591797	-2.62353516	-3.15087891	+38.73779297	-45.85693359	-72.99316406	+4304
+1458240985.91409990	+16.57177734	-1.80615234	+0.57568359	+38.23242188	-67.67578125	-114.78515625	+6544	+16.85302734	+1.07226563	+0.10546875	-97.97607422	-82.26562500	+91.34033203	+5612	+15.80712891	-2.62353516	-3.15527344	+38.62792969	-45.74707031	-72.97119141	+4304
+1458240985.91829990	+16.57617188	-1.78857422	+0.61083984	+38.82568359	-67.82958984	-115.33447266	+6552	+16.85742188	+1.07666016	+0.12304688	-98.83300781	-81.91406250	+92.15332031	+5612	+15.79833984	-2.62792969	-3.15966797	+38.51806641	-45.65917969	-72.94921875	+4308
+1458240985.92240000	+16.58056641	-1.77539063	+0.63720703	+39.19921875	-67.89550781	-115.68603516	+6556	+16.86621094	+1.08544922	+0.14062500	-99.29443359	-81.62841797	+92.61474609	+5612	+15.78955078	-2.62792969	-3.15966797	+38.40820313	-45.54931641	-72.94921875	+4308
+1458240985.93080000	+16.58496094	-1.75341797	+0.68115234	+39.83642578	-68.04931641	-116.36718750	+6568	+16.87500000	+1.09863281	+0.16699219	-99.93164063	-81.03515625	+93.22998047	+5604	+15.78076172	-2.63232422	-3.15966797	+38.18847656	-45.39550781	-72.92724609	+4320
+1458240985.93490000	+16.58496094	-1.74462891	+0.68994141	+39.96826172	-68.07128906	-116.52099609	+6572	+16.87500000	+1.10742188	+0.17138672	-99.99755859	-80.77148438	+93.31787109	+5600	+15.77197266	-2.62792969	-3.16406250	+38.05664063	-45.30761719	-72.88330078	+4328
+1458240985.93910000	+16.58496094	-1.74023438	+0.70312500	+40.01220703	-68.11523438	-116.65283203	+6572	+16.87060547	+1.10302734	+0.18017578	-100.08544922	-80.52978516	+93.38378906	+5596	+15.76318359	-2.62353516	-3.16406250	+37.94677734	-45.24169922	-72.81738281	+4336
+1458240985.94740010	+16.58496094	-1.74462891	+0.70312500	+39.79248047	-68.09326172	-116.58691406	+6576	+16.87060547	+1.09863281	+0.18457031	-100.15136719	-80.06835938	+93.36181641	+5588	+15.75439453	-2.60595703	-3.16406250	+37.68310547	-45.19775391	-72.61962891	+4348
+1458240985.95160010	+16.58496094	-1.75341797	+0.69433594	+39.57275391	-68.07128906	-116.45507813	+6576	+16.86621094	+1.09423828	+0.18896484	-100.19531250	-79.87060547	+93.38378906	+5584	+15.75000000	-2.59716797	-3.16406250	+37.57324219	-45.21972656	-72.48779297	+4352
+1458240985.95580010	+16.58496094	-1.76220703	+0.68115234	+39.26513672	-68.02734375	-116.27929688	+6580	+16.86181641	+1.08984375	+0.18457031	-100.08544922	-79.67285156	+93.27392578	+5580	+15.74560547	-2.58398438	-3.15966797	+37.44140625	-45.26367188	-72.35595703	+4356
+1458240985.95989990	+16.58056641	-1.77099609	+0.66796875	+38.91357422	-67.96142578	-116.01562500	+6580	+16.85742188	+1.08544922	+0.18017578	-99.93164063	-79.49707031	+93.07617188	+5576	+15.74560547	-2.56640625	-3.15527344	+37.33154297	-45.30761719	-72.18017578	+4360
+1458240985.96409990	+16.58056641	-1.78417969	+0.64599609	+38.45214844	-67.87353516	-115.70800781	+6584	+16.85302734	+1.07666016	+0.17138672	-99.73388672	-79.32128906	+92.85644531	+5576	+15.74121094	-2.54882813	-3.15087891	+37.19970703	-45.37353516	-72.00439453	+4360
+1458240985.96830010	+16.58056641	-1.80175781	+0.62402344	+37.90283203	-67.76367188	-115.33447266	+6588	+16.84423828	+1.07226563	+0.16259766	-99.49218750	-79.16748047	+92.57080078	+5576	+15.74121094	-2.52685547	-3.15087891	+37.06787109	-45.43945313	-71.78466797	+4356
+1458240985.97240000	+16.57617188	-1.82373047	+0.58886719	+37.13378906	-67.60986328	-114.76318359	+6588	+16.83984375	+1.06347656	+0.15380859	-99.27246094	-79.01367188	+92.32910156	+5580	+15.73681641	-2.50488281	-3.15087891	+36.93603516	-45.50537109	-71.54296875	+4352
+1458240985.97659990	+16.57177734	-1.84570313	+0.54931641	+36.36474609	-67.45605469	-114.19189453	+6592	+16.83105469	+1.05468750	+0.14062500	-99.03076172	-78.88183594	+92.04345703	+5584	+15.73242188	-2.48291016	-3.15087891	+36.80419922	-45.57128906	-71.32324219	+4344
+1458240985.98070000	+16.57177734	-1.86767578	+0.50976563	+35.63964844	-67.30224609	-113.62060547	+6592	+16.82226563	+1.05029297	+0.13183594	-98.81103516	-78.72802734	+91.80175781	+5584	+15.72802734	-2.46093750	-3.15527344	+36.67236328	-45.63720703	-71.08154297	+4336
+1458240985.98910000	+16.56738281	-1.91601563	+0.41308594	+33.72802734	-66.88476563	-112.19238281	+6592	+16.80908203	+1.04150391	+0.11425781	-98.43750000	-78.44238281	+91.38427734	+5592	+15.72363281	-2.42138672	-3.15527344	+36.43066406	-45.79101563	-70.68603516	+4308
+1458240985.99320010	+16.56738281	-1.92919922	+0.37353516	+33.04687500	-66.73095703	-111.68701172	+6588	+16.80468750	+1.04150391	+0.10107422	-98.28369141	-78.31054688	+91.20849609	+5596	+15.71923828	-2.40380859	-3.15966797	+36.32080078	-45.81298828	-70.51025391	+4292
+1458240985.99740000	+16.56738281	-1.94238281	+0.33398438	+32.34375000	-66.57714844	-111.13769531	+6580	+16.80029297	+1.04150391	+0.09228516	-98.10791016	-78.17871094	+91.03271484	+5600	+15.71484375	-2.39062500	-3.16406250	+36.21093750	-45.81298828	-70.35644531	+4276
+1458240986.00160000	+16.56738281	-1.94238281	+0.30322266	+31.83837891	-66.44531250	-110.72021484	+6568	+16.79150391	+1.04150391	+0.08349609	-97.86621094	-78.06884766	+90.81298828	+5604	+15.71044922	-2.37744141	-3.16845703	+36.12304688	-45.81298828	-70.24658203	+4260
+1458240986.00570010	+16.56738281	-1.93359375	+0.28564453	+31.50878906	-66.37939453	-110.43457031	+6556	+16.78710938	+1.05029297	+0.07470703	-97.69042969	-77.93701172	+90.63720703	+5608	+15.70166016	-2.36865234	-3.18164063	+36.01318359	-45.74707031	-70.11474609	+4244
+1458240986.00990010	+16.56738281	-1.92480469	+0.28125000	+31.33300781	-66.35742188	-110.30273438	+6544	+16.78271484	+1.05468750	+0.07031250	-97.58056641	-77.82714844	+90.54931641	+5612	+15.69287109	-2.35986328	-3.19482422	+35.92529297	-45.68115234	-70.04882813	+4228
+1458240986.01410010	+16.57177734	-1.90283203	+0.28125000	+31.31103516	-66.37939453	-110.25878906	+6532	+16.78271484	+1.06347656	+0.06591797	-97.49267578	-77.71728516	+90.48339844	+5616	+15.68847656	-2.35546875	-3.20361328	+35.85937500	-45.59326172	-70.02685547	+4212
+1458240986.01819990	+16.58056641	-1.87207031	+0.29003906	+31.42089844	-66.44531250	-110.32470703	+6528	+16.78271484	+1.07226563	+0.06152344	-97.44873047	-77.58544922	+90.43945313	+5616	+15.67968750	-2.35107422	-3.21679688	+35.77148438	-45.50537109	-70.00488281	+4200
+1458240986.02239990	+16.58496094	-1.84130859	+0.30761719	+31.61865234	-66.53320313	-110.47851563	+6520	+16.78271484	+1.08544922	+0.05712891	-97.38281250	-77.47558594	+90.41748047	+5616	+15.67089844	-2.35107422	-3.22998047	+35.70556641	-45.41748047	-70.02685547	+4188
+1458240986.03070000	+16.59814453	-1.77978516	+0.34277344	+32.08007813	-66.68701172	-110.80810547	+6516	+16.78710938	+1.11181641	+0.05273438	-97.27294922	-77.25585938	+90.37353516	+5612	+15.65771484	-2.35107422	-3.26074219	+35.59570313	-45.15380859	-70.11474609	+4168
+1458240986.03490000	+16.60253906	-1.74462891	+0.36035156	+32.32177734	-66.77490234	-111.00585938	+6516	+16.78710938	+1.12500000	+0.04833984	-97.22900391	-77.16796875	+90.35156250	+5612	+15.64892578	-2.35107422	-3.28271484	+35.55175781	-45.00000000	-70.15869141	+4164
+1458240986.03909990	+16.60693359	-1.70947266	+0.37792969	+32.56347656	-66.88476563	-111.18164063	+6516	+16.79150391	+1.13818359	+0.04394531	-97.16308594	-77.08007813	+90.32958984	+5608	+15.64013672	-2.34667969	-3.30029297	+35.50781250	-44.84619141	-70.18066406	+4160
+1458240986.04320000	+16.61572266	-1.67871094	+0.38671875	+32.73925781	-66.92871094	-111.31347656	+6516	+16.79150391	+1.15576172	+0.03955078	-97.03125000	-76.97021484	+90.21972656	+5604	+15.63574219	-2.33789063	-3.32226563	+35.46386719	-44.71435547	-70.18066406	+4160
+1458240986.04740000	+16.62451172	-1.64355469	+0.39111328	+32.95898438	-66.97265625	-111.46728516	+6516	+16.79589844	+1.17333984	+0.03076172	-96.92138672	-76.88232422	+90.13183594	+5596	+15.62695313	-2.32910156	-3.34863281	+35.41992188	-44.53857422	-70.20263672	+4160
+1458240986.05160000	+16.62890625	-1.62158203	+0.39990234	+33.09082031	-67.03857422	-111.62109375	+6516	+16.79589844	+1.18652344	+0.02636719	-96.83349609	-76.79443359	+90.04394531	+5592	+15.61816406	-2.32031250	-3.37060547	+35.37597656	-44.40673828	-70.22460938	+4160
+1458240986.05990000	+16.64208984	-1.59082031	+0.36914063	+32.89306641	-66.90673828	-111.48925781	+6512	+16.80029297	+1.21728516	+0.00000000	-96.52587891	-76.64062500	+89.75830078	+5580	+15.60937500	-2.29394531	-3.42333984	+35.28808594	-44.16503906	-70.20263672	+4164
+1458240986.06399990	+16.65087891	-1.58203125	+0.34277344	+32.67333984	-66.81884766	-111.35742188	+6508	+16.80029297	+1.23046875	-0.01318359	-96.35009766	-76.57470703	+89.56054688	+5576	+15.60498047	-2.27197266	-3.44970703	+35.24414063	-44.05517578	-70.09277344	+4168
+1458240986.06820010	+16.65527344	-1.58203125	+0.29882813	+32.25585938	-66.62109375	-111.04980469	+6508	+16.80029297	+1.24365234	-0.03515625	-96.02050781	-76.50878906	+89.20898438	+5572	+15.60058594	-2.24560547	-3.48046875	+35.20019531	-43.94531250	-69.93896484	+4172
+1458240986.07240010	+16.65527344	-1.58203125	+0.24169922	+31.77246094	-66.37939453	-110.67626953	+6504	+16.79589844	+1.25683594	-0.06152344	-95.66894531	-76.46484375	+88.83544922	+5568	+15.60058594	-2.21923828	-3.51123047	+35.13427734	-43.85742188	-69.78515625	+4172
+1458240986.07649990	+16.65966797	-1.58642578	+0.18457031	+31.24511719	-66.15966797	-110.30273438	+6500	+16.79589844	+1.26562500	-0.08789063	-95.29541016	-76.42089844	+88.41796875	+5564	+15.59619141	-2.18847656	-3.54199219	+35.09033203	-43.81347656	-69.60937500	+4172
+1458240986.08069990	+16.66406250	-1.59082031	+0.11865234	+30.67382813	-65.89599609	-109.86328125	+6496	+16.79150391	+1.27441406	-0.11865234	-94.87792969	-76.37695313	+87.97851563	+5560	+15.59619141	-2.15771484	-3.56835938	+35.02441406	-43.76953125	-69.43359375	+4172
+1458240986.08489990	+16.66845703	-1.59960938	+0.05273438	+30.08056641	-65.61035156	-109.42382813	+6488	+16.78710938	+1.28759766	-0.15380859	-94.41650391	-76.35498047	+87.42919922	+5556	+15.59619141	-2.12255859	-3.59912109	+34.95849609	-43.74755859	-69.23583984	+4164
+1458240986.08900000	+16.67285156	-1.60400391	-0.01318359	+29.57519531	-65.34667969	-109.07226563	+6476	+16.78710938	+1.29638672	-0.18896484	-93.93310547	-76.33300781	+86.90185547	+5556	+15.59619141	-2.09179688	-3.62988281	+34.87060547	-43.72558594	-69.01611328	+4156
+1458240986.09740000	+16.68164063	-1.60839844	-0.17138672	+28.45458984	-64.64355469	-108.23730469	+6452	+16.77832031	+1.31835938	-0.26806641	-92.83447266	-76.31103516	+85.69335938	+5552	+15.59179688	-2.02587891	-3.70019531	+34.71679688	-43.61572266	-68.57666016	+4136
+1458240986.10150000	+16.68603516	-1.59960938	-0.25488281	+27.97119141	-64.29199219	-107.84179688	+6436	+16.77392578	+1.33154297	-0.30761719	-92.24121094	-76.31103516	+85.05615234	+5552	+15.59179688	-1.99072266	-3.73974609	+34.62890625	-43.54980469	-68.35693359	+4124
+1458240986.10570000	+16.68603516	-1.59082031	-0.32080078	+27.59765625	-64.00634766	-107.53417969	+6420	+16.76953125	+1.34472656	-0.35156250	-91.60400391	-76.33300781	+84.39697266	+5552	+15.58740234	-1.95996094	-3.77929688	+34.54101563	-43.43994141	-68.11523438	+4108
+1458240986.10990000	+16.69042969	-1.57763672	-0.38671875	+27.31201172	-63.76464844	-107.31445313	+6404	+16.76513672	+1.35791016	-0.39990234	-90.90087891	-76.33300781	+83.62792969	+5552	+15.58300781	-1.92480469	-3.82324219	+34.47509766	-43.35205078	-67.93945313	+4092
+1458240986.11400010	+16.69042969	-1.54687500	-0.44384766	+27.18017578	-63.52294922	-107.18261719	+6384	+16.76074219	+1.37988281	-0.44824219	-90.17578125	-76.35498047	+82.88085938	+5552	+15.57861328	-1.89843750	-3.86279297	+34.38720703	-43.24218750	-67.82958984	+4072
+1458240986.11820010	+16.69482422	-1.52050781	-0.48779297	+27.13623047	-63.36914063	-107.13867188	+6364	+16.76074219	+1.40185547	-0.48779297	-89.58251953	-76.35498047	+82.28759766	+5552	+15.57421875	-1.87646484	-3.90234375	+34.34326172	-43.11035156	-67.71972656	+4056
+1458240986.12240000	+16.70361328	-1.48535156	-0.52294922	+27.15820313	-63.23730469	-107.11669922	+6344	+16.76074219	+1.42822266	-0.53173828	-88.96728516	-76.37695313	+81.69433594	+5556	+15.56542969	-1.85449219	-3.94628906	+34.29931641	-42.97851563	-67.67578125	+4036
+1458240986.12649990	+16.71240234	-1.44140625	-0.56250000	+27.29003906	-63.08349609	-107.13867188	+6324	+16.76074219	+1.45898438	-0.57128906	-88.39599609	-76.39892578	+81.16699219	+5556	+15.56103516	-1.83251953	-3.99023438	+34.25537109	-42.80273438	-67.67578125	+4016
+1458240986.13070010	+16.71679688	-1.38867188	-0.58447266	+27.53173828	-63.01757813	-107.27050781	+6308	+16.76513672	+1.49414063	-0.60644531	-87.82470703	-76.42089844	+80.66162109	+5556	+15.55664063	-1.81494141	-4.03417969	+34.27734375	-42.58300781	-67.69775391	+3996
+1458240986.13899990	+16.72558594	-1.27880859	-0.62402344	+28.12500000	-62.90771484	-107.60009766	+6272	+16.76513672	+1.56884766	-0.68115234	-86.66015625	-76.46484375	+79.65087891	+5556	+15.53906250	-1.77539063	-4.12207031	+34.34326172	-42.12158203	-67.85156250	+3968
+1458240986.14319990	+16.73437500	-1.22167969	-0.63720703	+28.45458984	-62.88574219	-107.75390625	+6256	+16.76953125	+1.61279297	-0.71191406	-86.11083984	-76.46484375	+79.18945313	+5556	+15.53027344	-1.75781250	-4.16601563	+34.38720703	-41.90185547	-67.93945313	+3952
+1458240986.14730000	+16.73876953	-1.16455078	-0.64599609	+28.82812500	-62.90771484	-107.99560547	+6240	+16.77392578	+1.65673828	-0.74707031	-85.62744141	-76.48681641	+78.81591797	+5556	+15.51708984	-1.74023438	-4.20996094	+34.45312500	-41.66015625	-68.09326172	+3940
+1458240986.15150000	+16.74755859	-1.10302734	-0.65478516	+29.24560547	-62.90771484	-108.23730469	+6228	+16.77832031	+1.70507813	-0.77343750	-85.16601563	-76.50878906	+78.48632813	+5552	+15.50830078	-1.71826172	-4.24951172	+34.54101563	-41.44042969	-68.24707031	+3928
+1458240986.15570000	+16.75634766	-1.04589844	-0.66796875	+29.64111328	-62.88574219	-108.47900391	+6212	+16.78271484	+1.75341797	-0.80419922	-84.70458984	-76.53076172	+78.13476563	+5552	+15.49951172	-1.70068359	-4.28466797	+34.65087891	-41.24267578	-68.42285156	+3920
+1458240986.15980010	+16.76513672	-0.98876953	-0.68554688	+29.99267578	-62.81982422	-108.67675781	+6200	+16.78710938	+1.80615234	-0.83935547	-84.19921875	-76.55273438	+77.76123047	+5552	+15.49511719	-1.67431641	-4.32421875	+34.78271484	-41.00097656	-68.57666016	+3916
+1458240986.16400000	+16.77392578	-0.93603516	-0.70312500	+30.30029297	-62.77587891	-108.83056641	+6188	+16.79150391	+1.85449219	-0.87011719	-83.69384766	-76.57470703	+77.38769531	+5548	+15.48632813	-1.64794922	-4.36816406	+34.89257813	-40.80322266	-68.66455078	+3908
+1458240986.16820000	+16.77832031	-0.88330078	-0.73828125	+30.47607422	-62.62207031	-108.87451172	+6176	+16.79150391	+1.90283203	-0.90527344	-83.07861328	-76.59667969	+76.90429688	+5548	+15.48193359	-1.62158203	-4.40771484	+34.98046875	-40.60546875	-68.73046875	+3904
+1458240986.17230010	+16.78271484	-0.83056641	-0.77343750	+30.65185547	-62.49023438	-108.94042969	+6168	+16.79589844	+1.95556641	-0.94482422	-82.41943359	-76.61865234	+76.35498047	+5544	+15.47314453	-1.59082031	-4.45166016	+35.06835938	-40.40771484	-68.75244141	+3900
+1458240986.18070010	+16.79589844	-0.75585938	-0.86132813	+30.78369141	-62.16064453	-108.91845703	+6144	+16.79589844	+2.04345703	-1.02832031	-81.01318359	-76.66259766	+75.12451172	+5540	+15.45996094	-1.51171875	-4.52197266	+35.26611328	-40.16601563	-68.73046875	+3892
+1458240986.18479990	+16.80468750	-0.72070313	-0.91845703	+30.76171875	-61.94091797	-108.83056641	+6132	+16.79150391	+2.08740234	-1.08105469	-80.15625000	-76.68457031	+74.35546875	+5540	+15.45996094	-1.47216797	-4.56152344	+35.35400391	-40.07812500	-68.66455078	+3884
+1458240986.18899990	+16.81347656	-0.69433594	-0.97558594	+30.67382813	-61.69921875	-108.72070313	+6116	+16.78710938	+2.12695313	-1.12939453	-79.29931641	-76.72851563	+73.56445313	+5540	+15.45556641	-1.42822266	-4.59667969	+35.41992188	-39.99023438	-68.57666016	+3876
+1458240986.19320010	+16.81787109	-0.66796875	-1.05029297	+30.49804688	-61.39160156	-108.54492188	+6096	+16.78271484	+2.16650391	-1.18212891	-78.39843750	-76.75048828	+72.70751953	+5540	+15.45117188	-1.38427734	-4.63183594	+35.48583984	-39.92431641	-68.46679688	+3868
+1458240986.19730000	+16.82226563	-0.64599609	-1.12500000	+30.30029297	-61.04003906	-108.32519531	+6080	+16.77832031	+2.20605469	-1.24365234	-77.32177734	-76.79443359	+71.71875000	+5536	+15.45117188	-1.34033203	-4.67138672	+35.52978516	-39.83642578	-68.29101563	+3856
+1458240986.20149990	+16.82666016	-0.62402344	-1.20410156	+30.08056641	-60.71044922	-108.10546875	+6060	+16.76953125	+2.24121094	-1.30078125	-76.24511719	-76.81640625	+70.66406250	+5536	+15.44677734	-1.29199219	-4.71533203	+35.57373047	-39.74853516	-68.09326172	+3844
+1458240986.20569990	+16.83105469	-0.60205078	-1.28320313	+29.86083984	-60.40283203	-107.88574219	+6040	+16.76074219	+2.27197266	-1.36230469	-75.19042969	-76.83837891	+69.63134766	+5536	+15.44677734	-1.24365234	-4.75488281	+35.61767578	-39.70458984	-67.89550781	+3828
+1458240986.20980000	+16.83544922	-0.58007813	-1.35791016	+29.66308594	-60.09521484	-107.68798828	+6016	+16.75195313	+2.30273438	-1.41943359	-74.15771484	-76.86035156	+68.62060547	+5536	+15.44238281	-1.19970703	-4.79003906	+35.66162109	-39.66064453	-67.74169922	+3812
+1458240986.21400000	+16.83984375	-0.55810547	-1.43261719	+29.48730469	-59.78759766	-107.49023438	+5992	+16.73876953	+2.33349609	-1.47656250	-73.12500000	-76.88232422	+67.60986328	+5536	+15.43798828	-1.15576172	-4.82519531	+35.70556641	-39.61669922	-67.56591797	+3792
+1458240986.22230010	+16.84863281	-0.50976563	-1.55566406	+29.26757813	-59.30419922	-107.27050781	+5932	+16.72119141	+2.39941406	-1.58203125	-71.21337891	-76.92626953	+65.76416016	+5532	+15.43359375	-1.06347656	-4.89111328	+35.81542969	-39.55078125	-67.30224609	+3744
+1458240986.22650000	+16.85742188	-0.47900391	-1.61718750	+29.22363281	-59.04052734	-107.16064453	+5900	+16.71240234	+2.43017578	-1.63476563	-70.24658203	-76.94824219	+64.84130859	+5532	+15.43359375	-1.02392578	-4.92626953	+35.88134766	-39.50683594	-67.21435547	+3720
+1458240986.23060010	+16.85742188	-0.44384766	-1.66552734	+29.24560547	-58.88671875	-107.16064453	+5864	+16.70361328	+2.46533203	-1.67871094	-69.49951172	-76.97021484	+64.13818359	+5528	+15.43359375	-0.98437500	-4.96142578	+35.96923828	-39.39697266	-67.14843750	+3692
+1458240986.23480010	+16.86181641	-0.40869141	-1.70507813	+29.31152344	-58.75488281	-107.13867188	+5832	+16.69921875	+2.49609375	-1.71386719	-68.86230469	-77.01416016	+63.54492188	+5524	+15.42480469	-0.94921875	-4.99658203	+36.07910156	-39.30908203	-67.12646484	+3668
+1458240986.23900010	+16.86181641	-0.36035156	-1.74462891	+29.44335938	-58.62304688	-107.13867188	+5804	+16.69042969	+2.53564453	-1.74902344	-68.22509766	-77.03613281	+62.97363281	+5520	+15.42480469	-0.91406250	-5.03173828	+36.18896484	-39.19921875	-67.12646484	+3640
+1458240986.24309990	+16.86621094	-0.31201172	-1.76220703	+29.68505859	-58.60107422	-107.27050781	+5772	+16.68164063	+2.57519531	-1.77978516	-67.74169922	-77.08007813	+62.57812500	+5520	+15.42041016	-0.87890625	-5.06250000	+36.34277344	-39.08935547	-67.17041016	+3616
+1458240986.24729990	+16.86621094	-0.29443359	-1.76660156	+29.79492188	-58.62304688	-107.33642578	+5732	+16.67724609	+2.61474609	-1.80175781	-67.36816406	-77.12402344	+62.31445313	+5516	+15.41601563	-0.84814453	-5.08886719	+36.49658203	-38.97949219	-67.30224609	+3592
+1458240986.25149990	+16.87060547	-0.25927734	-1.77099609	+30.01464844	-58.64501953	-107.46826172	+5700	+16.67285156	+2.65869141	-1.82373047	-67.06054688	-77.18994141	+62.11669922	+5508	+15.41162109	-0.81738281	-5.11523438	+36.69433594	-38.86962891	-67.47802734	+3568
+1458240986.25560000	+16.87060547	-0.21533203	-1.77099609	+30.30029297	-58.71093750	-107.64404297	+5668	+16.66845703	+2.71142578	-1.84130859	-66.88476563	-77.25585938	+62.07275391	+5504	+15.40722656	-0.79101563	-5.14160156	+36.91406250	-38.75976563	-67.67578125	+3544
+1458240986.26399990	+16.87939453	-0.09667969	-1.76220703	+31.11328125	-58.84277344	-108.14941406	+5608	+16.66845703	+2.81250000	-1.86328125	-66.59912109	-77.45361328	+62.09472656	+5492	+15.40283203	-0.72949219	-5.19433594	+37.39746094	-38.49609375	-68.18115234	+3508
+1458240986.26810000	+16.87939453	-0.03515625	-1.75781250	+31.57470703	-58.93066406	-108.41308594	+5584	+16.66406250	+2.86962891	-1.87207031	-66.48925781	-77.54150391	+62.18261719	+5488	+15.40283203	-0.70312500	-5.21630859	+37.66113281	-38.34228516	-68.42285156	+3492
+1458240986.27230000	+16.87939453	+0.03955078	-1.74902344	+32.16796875	-59.04052734	-108.78662109	+5560	+16.65966797	+2.92236328	-1.88085938	-66.44531250	-77.65136719	+62.29248047	+5480	+15.39843750	-0.67236328	-5.23828125	+37.94677734	-38.21044922	-68.70849609	+3480
+1458240986.27650000	+16.87939453	+0.10986328	-1.74023438	+32.71728516	-59.17236328	-109.16015625	+5540	+16.65966797	+2.97949219	-1.88525391	-66.44531250	-77.78320313	+62.44628906	+5476	+15.38964844	-0.63720703	-5.26025391	+38.21044922	-38.10058594	-68.95019531	+3468
+1458240986.28060010	+16.87939453	+0.18017578	-1.73144531	+33.24462891	-59.26025391	-109.48974609	+5520	+16.65527344	+3.03662109	-1.89404297	-66.35742188	-77.91503906	+62.55615234	+5468	+15.38525391	-0.60205078	-5.27783203	+38.47412109	-38.03466797	-69.19189453	+3460
+1458240986.28480010	+16.87500000	+0.25927734	-1.72705078	+33.88183594	-59.37011719	-109.90722656	+5504	+16.65087891	+3.09814453	-1.90283203	-66.22558594	-78.04687500	+62.62207031	+5468	+15.38525391	-0.56250000	-5.29541016	+38.75976563	-37.96875000	-69.45556641	+3452
+1458240986.28900000	+16.87500000	+0.32080078	-1.71826172	+34.43115234	-59.47998047	-110.30273438	+5484	+16.64648438	+3.15087891	-1.91162109	-66.09375000	-78.20068359	+62.66601563	+5460	+15.38085938	-0.52734375	-5.31298828	+39.02343750	-37.92480469	-69.69726563	+3444
+1458240986.29730010	+16.87060547	+0.43505859	-1.73583984	+35.31005859	-59.47998047	-110.93994141	+5444	+16.63769531	+3.26513672	-1.94238281	-65.58837891	-78.55224609	+62.49023438	+5456	+15.38964844	-0.45703125	-5.34375000	+39.48486328	-37.85888672	-70.02685547	+3428
+1458240986.30139990	+16.86621094	+0.47460938	-1.75341797	+35.63964844	-59.45800781	-111.20361328	+5420	+16.62890625	+3.30908203	-1.95556641	-65.28076172	-78.70605469	+62.31445313	+5452	+15.38964844	-0.41308594	-5.37011719	+39.68261719	-37.83691406	-70.09277344	+3424
+1458240986.30559990	+16.85742188	+0.51416016	-1.78417969	+35.88134766	-59.34814453	-111.37939453	+5400	+16.62011719	+3.35302734	-1.97753906	-64.79736328	-78.88183594	+61.94091797	+5448	+15.38964844	-0.36914063	-5.38769531	+39.85839844	-37.83691406	-70.15869141	+3412
+1458240986.30979990	+16.84863281	+0.54931641	-1.81494141	+36.10107422	-59.23828125	-111.55517578	+5380	+16.61132813	+3.39257813	-2.00390625	-64.20410156	-79.03564453	+61.45751953	+5448	+15.38964844	-0.32958984	-5.40527344	+40.03417969	-37.88085938	-70.18066406	+3404
+1458240986.31390000	+16.84423828	+0.58007813	-1.85009766	+36.27685547	-59.12841797	-111.73095703	+5360	+16.59814453	+3.43212891	-2.03027344	-63.54492188	-79.21142578	+60.88623047	+5448	+15.38964844	-0.28564453	-5.41845703	+40.18798828	-37.90283203	-70.20263672	+3392
+1458240986.31810000	+16.83984375	+0.60205078	-1.88525391	+36.45263672	-59.01855469	-111.90673828	+5336	+16.58496094	+3.46728516	-2.05664063	-62.99560547	-79.38720703	+60.42480469	+5448	+15.38964844	-0.24609375	-5.43164063	+40.31982422	-38.01269531	-70.24658203	+3376
+1458240986.32230000	+16.83544922	+0.62841797	-1.92480469	+36.60644531	-58.86474609	-112.08251953	+5316	+16.57617188	+3.50244141	-2.07861328	-62.40234375	-79.56298828	+59.91943359	+5448	+15.39843750	-0.20654297	-5.44482422	+40.45166016	-38.07861328	-70.24658203	+3360
+1458240986.32640000	+16.82666016	+0.65039063	-1.96435547	+36.76025391	-58.71093750	-112.23632813	+5300	+16.56738281	+3.53320313	-2.10498047	-61.83105469	-79.73876953	+59.41406250	+5448	+15.40283203	-0.16259766	-5.45800781	+40.58349609	-38.14453125	-70.22460938	+3344
+1458240986.33480000	+16.80908203	+0.68994141	-2.04345703	+37.02392578	-58.40332031	-112.56591797	+5268	+16.53222656	+3.60791016	-2.16650391	-60.05126953	-80.22216797	+57.78808594	+5456	+15.41162109	-0.08789063	-5.48437500	+40.89111328	-38.25439453	-70.22460938	+3304
+1458240986.33890010	+16.80029297	+0.71191406	-2.08300781	+37.15576172	-58.24951172	-112.69775391	+5256	+16.51464844	+3.63427734	-2.19287109	-59.19433594	-80.37597656	+56.97509766	+5460	+15.41162109	-0.04394531	-5.50195313	+41.04492188	-38.29833984	-70.22460938	+3284
+1458240986.34310010	+16.79150391	+0.73828125	-2.10937500	+37.33154297	-58.16162109	-112.89550781	+5244	+16.50146484	+3.66064453	-2.20166016	-58.99658203	-80.55175781	+56.84326172	+5464	+15.41162109	-0.00439453	-5.51074219	+41.19873047	-38.34228516	-70.22460938	+3264
+1458240986.35139990	+16.78271484	+0.79541016	-2.14453125	+37.92480469	-58.09570313	-113.44482422	+5224	+16.47949219	+3.72656250	-2.21044922	-58.73291016	-80.90332031	+56.79931641	+5468	+15.41162109	+0.06591797	-5.51953125	+41.55029297	-38.49609375	-70.40039063	+3212
+1458240986.35560010	+16.77392578	+0.83056641	-2.14453125	+38.32031250	-58.13964844	-113.79638672	+5216	+16.47070313	+3.76611328	-2.20605469	-58.93066406	-81.10107422	+57.12890625	+5472	+15.41162109	+0.09667969	-5.52392578	+41.79199219	-38.54003906	-70.57617188	+3188
+1458240986.35980010	+16.77392578	+0.86572266	-2.14453125	+38.71582031	-58.20556641	-114.16992188	+5204	+16.46630859	+3.80126953	-2.20605469	-58.88671875	-81.25488281	+57.19482422	+5476	+15.41601563	+0.13183594	-5.52392578	+42.03369141	-38.58398438	-70.75195313	+3164
+1458240986.36389990	+16.76953125	+0.91406250	-2.14013672	+39.17724609	-58.24951172	-114.49951172	+5196	+16.45751953	+3.84082031	-2.20166016	-58.77685547	-81.40869141	+57.23876953	+5480	+15.42041016	+0.16259766	-5.52392578	+42.27539063	-38.60595703	-70.94970703	+3140
+1458240986.37220000	+16.75634766	+1.01074219	-2.09619141	+40.23193359	-58.55712891	-115.37841797	+5188	+16.43994141	+3.92431641	-2.17089844	-59.61181641	-81.76025391	+58.40332031	+5496	+15.41601563	+0.22412109	-5.52832031	+42.86865234	-38.58398438	-71.43310547	+3104
+1458240986.37640000	+16.74755859	+1.06347656	-2.06542969	+40.84716797	-58.75488281	-115.83984375	+5184	+16.43115234	+3.97265625	-2.15771484	-59.98535156	-81.91406250	+58.99658203	+5504	+15.41162109	+0.25048828	-5.52392578	+43.17626953	-38.56201172	-71.71875000	+3088
+1458240986.38060000	+16.74316406	+1.12060547	-2.03027344	+41.48437500	-58.97460938	-116.34521484	+5184	+16.42675781	+4.02539063	-2.13574219	-60.66650391	-82.08984375	+59.89746094	+5516	+15.40722656	+0.27246094	-5.51513672	+43.46191406	-38.58398438	-72.04833984	+3072
+1458240986.38470010	+16.73876953	+1.17333984	-1.99511719	+42.14355469	-59.21630859	-116.85058594	+5180	+16.41796875	+4.07373047	-2.11376953	-61.21582031	-82.22167969	+60.66650391	+5528	+15.40722656	+0.29882813	-5.50634766	+43.76953125	-38.60595703	-72.39990234	+3060
+1458240986.38890000	+16.73876953	+1.23046875	-1.95556641	+42.80273438	-59.43603516	-117.37792969	+5180	+16.41357422	+4.11767578	-2.09619141	-61.83105469	-82.37548828	+61.45751953	+5536	+15.40722656	+0.32080078	-5.49316406	+44.07714844	-38.62792969	-72.75146484	+3052
+1458240986.39310000	+16.73437500	+1.28759766	-1.91601563	+43.46191406	-59.65576172	-117.90527344	+5176	+16.40917969	+4.16162109	-2.07861328	-62.27050781	-82.52929688	+62.09472656	+5544	+15.40722656	+0.34716797	-5.48437500	+44.40673828	-38.62792969	-73.10302734	+3048
+1458240986.39720010	+16.72998047	+1.34033203	-1.88085938	+44.09912109	-59.85351563	-118.36669922	+5168	+16.40039063	+4.20556641	-2.06982422	-62.27050781	-82.68310547	+62.27050781	+5552	+15.40722656	+0.37353516	-5.47558594	+44.71435547	-38.60595703	-73.41064453	+3048
+1458240986.40140010	+16.72119141	+1.38867188	-1.85009766	+44.64843750	-60.02929688	-118.78417969	+5164	+16.39160156	+4.24511719	-2.06103516	-62.20458984	-82.79296875	+62.35839844	+5560	+15.40722656	+0.39550781	-5.47119141	+44.97802734	-38.58398438	-73.65234375	+3048
+1458240986.40969990	+16.70361328	+1.47656250	-1.79736328	+45.61523438	-60.33691406	-119.53125000	+5148	+16.36962891	+4.32421875	-2.03466797	-62.57812500	-83.05664063	+63.12744141	+5576	+15.40283203	+0.43945313	-5.45800781	+45.39550781	-38.60595703	-74.06982422	+3056
+1458240986.41389990	+16.69921875	+1.50732422	-1.77539063	+46.05468750	-60.46875000	-119.88281250	+5140	+16.36083984	+4.35498047	-2.02148438	-62.86376953	-83.18847656	+63.54492188	+5580	+15.39843750	+0.46142578	-5.45361328	+45.54931641	-38.60595703	-74.22363281	+3064
+1458240986.41810010	+16.69482422	+1.53808594	-1.76220703	+46.40625000	-60.55664063	-120.19042969	+5128	+16.35205078	+4.38134766	-2.01708984	-62.66601563	-83.29833984	+63.47900391	+5588	+15.40283203	+0.48339844	-5.44482422	+45.70312500	-38.69384766	-74.37744141	+3072
+1458240986.42220000	+16.69042969	+1.56445313	-1.75781250	+46.64794922	-60.57861328	-120.34423828	+5116	+16.34326172	+4.40771484	-2.02148438	-62.00683594	-83.38623047	+62.88574219	+5592	+15.40722656	+0.50537109	-5.44042969	+45.83496094	-38.73779297	-74.44335938	+3076
+1458240986.42639990	+16.68603516	+1.58203125	-1.76220703	+46.80175781	-60.55664063	-120.47607422	+5108	+16.33447266	+4.42089844	-2.03027344	-61.19384766	-83.47412109	+62.16064453	+5592	+15.41162109	+0.53173828	-5.44042969	+45.94482422	-38.78173828	-74.46533203	+3080
+1458240986.43059990	+16.68164063	+1.59521484	-1.77099609	+46.93359375	-60.53466797	-120.58593750	+5096	+16.32568359	+4.43847656	-2.03027344	-60.55664063	-83.60595703	+61.58935547	+5596	+15.41162109	+0.55810547	-5.44042969	+46.03271484	-38.82568359	-74.44335938	+3084
+1458240986.43470000	+16.67285156	+1.60839844	-1.78417969	+46.99951172	-60.49072266	-120.65185547	+5088	+16.31250000	+4.45166016	-2.03466797	-59.89746094	-83.69384766	+61.01806641	+5600	+15.41601563	+0.58007813	-5.44482422	+46.09863281	-38.84765625	-74.42138672	+3080
+1458240986.43890000	+16.66845703	+1.61279297	-1.79736328	+47.02148438	-60.42480469	-120.69580078	+5084	+16.29931641	+4.46923828	-2.03906250	-59.08447266	-83.80371094	+60.29296875	+5604	+15.41601563	+0.60644531	-5.44921875	+46.14257813	-38.89160156	-74.33349609	+3080
+1458240986.44310000	+16.66406250	+1.62158203	-1.81494141	+47.02148438	-60.33691406	-120.69580078	+5076	+16.28173828	+4.48681641	-2.04345703	-58.18359375	-83.89160156	+59.47998047	+5608	+15.41601563	+0.62841797	-5.45361328	+46.18652344	-38.95751953	-74.24560547	+3076
+1458240986.45140000	+16.65966797	+1.62597656	-1.85009766	+46.97753906	-60.18310547	-120.67382813	+5072	+16.25976563	+4.50878906	-2.05224609	-56.42578125	-84.04541016	+57.85400391	+5616	+15.42041016	+0.67236328	-5.45800781	+46.25244141	-39.06738281	-74.11376953	+3060
+1458240986.45549990	+16.65527344	+1.63037109	-1.86767578	+46.95556641	-60.09521484	-120.67382813	+5072	+16.24658203	+4.52197266	-2.05224609	-55.72265625	-84.13330078	+57.21679688	+5620	+15.42041016	+0.69433594	-5.45800781	+46.29638672	-39.13330078	-74.04785156	+3048
+1458240986.45970010	+16.65527344	+1.63476563	-1.88525391	+46.95556641	-60.02929688	-120.67382813	+5072	+16.23779297	+4.53076172	-2.05224609	-54.97558594	-84.22119141	+56.55761719	+5628	+15.42480469	+0.71630859	-5.45800781	+46.34033203	-39.17724609	-73.98193359	+3036
+1458240986.46390010	+16.65087891	+1.64355469	-1.89843750	+46.95556641	-59.94140625	-120.65185547	+5072	+16.22900391	+4.54394531	-2.05224609	-54.09667969	-84.30908203	+55.74462891	+5632	+15.42919922	+0.73388672	-5.45800781	+46.38427734	-39.22119141	-73.91601563	+3024
+1458240986.46799990	+16.65087891	+1.64794922	-1.91162109	+46.99951172	-59.87548828	-120.67382813	+5076	+16.21582031	+4.56152344	-2.05224609	-53.28369141	-84.39697266	+55.01953125	+5636	+15.42919922	+0.75585938	-5.45800781	+46.42822266	-39.26513672	-73.85009766	+3008
+1458240986.47639990	+16.64648438	+1.66992188	-1.92041016	+47.13134766	-59.83154297	-120.76171875	+5076	+16.19824219	+4.59228516	-2.03906250	-51.89941406	-84.55078125	+53.83300781	+5652	+15.42919922	+0.79101563	-5.45361328	+46.56005859	-39.33105469	-73.80615234	+2980
+1458240986.48050000	+16.64208984	+1.68310547	-1.92041016	+47.28515625	-59.85351563	-120.84960938	+5080	+16.18945313	+4.61425781	-2.03027344	-51.54785156	-84.63867188	+53.59130859	+5660	+15.42919922	+0.80859375	-5.44921875	+46.62597656	-39.35302734	-73.80615234	+2964
+1458240986.48470000	+16.64208984	+1.70068359	-1.91601563	+47.41699219	-59.87548828	-120.95947266	+5084	+16.18505859	+4.63183594	-2.01708984	-51.30615234	-84.72656250	+53.45947266	+5668	+15.42919922	+0.82617188	-5.44482422	+46.71386719	-39.35302734	-73.82812500	+2952
+1458240986.48889990	+16.64208984	+1.71826172	-1.90722656	+47.61474609	-59.91943359	-121.06933594	+5088	+16.18505859	+4.65380859	-2.00390625	-51.10839844	-84.79248047	+53.37158203	+5680	+15.43359375	+0.83935547	-5.44042969	+46.80175781	-39.37500000	-73.89404297	+2940
+1458240986.49300000	+16.64208984	+1.74023438	-1.89404297	+47.85644531	-59.98535156	-121.22314453	+5092	+16.18066406	+4.67578125	-1.98193359	-51.17431641	-84.90234375	+53.54736328	+5688	+15.43359375	+0.85253906	-5.43164063	+46.91162109	-39.37500000	-73.95996094	+2928
+1458240986.49720000	+16.64208984	+1.76220703	-1.87646484	+48.09814453	-60.05126953	-121.35498047	+5096	+16.18066406	+4.70214844	-1.96435547	-51.19628906	-84.96826172	+53.70117188	+5700	+15.43359375	+0.86132813	-5.42285156	+47.02148438	-39.35302734	-74.04785156	+2920
+1458240986.50140000	+16.64208984	+1.78857422	-1.85888672	+48.36181641	-60.11718750	-121.50878906	+5100	+16.18066406	+4.72851563	-1.94238281	-51.15234375	-85.05615234	+53.78906250	+5708	+15.43359375	+0.87011719	-5.41406250	+47.13134766	-39.33105469	-74.13574219	+2916
+1458240986.50550010	+16.63769531	+1.81494141	-1.83691406	+48.64746094	-60.22705078	-121.66259766	+5104	+16.18066406	+4.75048828	-1.92480469	-51.08642578	-85.10009766	+53.85498047	+5720	+15.43359375	+0.87890625	-5.40527344	+47.24121094	-39.28710938	-74.24560547	+2912
+1458240986.50970010	+16.63769531	+1.83691406	-1.81933594	+48.88916016	-60.31494141	-121.81640625	+5108	+16.18066406	+4.77246094	-1.90283203	-51.04248047	-85.16601563	+53.94287109	+5728	+15.43359375	+0.88769531	-5.39648438	+47.35107422	-39.26513672	-74.35546875	+2912
+1458240986.51390000	+16.63769531	+1.86328125	-1.79736328	+49.15283203	-60.40283203	-121.97021484	+5108	+16.18505859	+4.79443359	-1.88085938	-50.99853516	-85.20996094	+54.00878906	+5736	+15.43359375	+0.89648438	-5.38769531	+47.48291016	-39.22119141	-74.46533203	+2916
+1458240986.52220010	+16.63769531	+1.91601563	-1.74902344	+49.68017578	-60.60058594	-122.25585938	+5112	+16.18945313	+4.83398438	-1.83691406	-51.15234375	-85.27587891	+54.38232422	+5752	+15.43359375	+0.90966797	-5.35693359	+47.72460938	-39.13330078	-74.75097656	+2932
+1458240986.52630000	+16.63769531	+1.93798828	-1.72705078	+49.92187500	-60.71044922	-122.36572266	+5112	+16.19384766	+4.85156250	-1.81933594	-51.10839844	-85.31982422	+54.44824219	+5760	+15.43359375	+0.91845703	-5.34375000	+47.81250000	-39.06738281	-74.86083984	+2944
+1458240986.53049990	+16.63769531	+1.95996094	-1.70947266	+50.14160156	-60.77636719	-122.47558594	+5112	+16.19824219	+4.86474609	-1.80175781	-50.75683594	-85.31982422	+54.18457031	+5768	+15.43359375	+0.92285156	-5.33496094	+47.90039063	-39.02343750	-74.97070313	+2956
+1458240986.53469990	+16.63769531	+1.97753906	-1.69189453	+50.31738281	-60.84228516	-122.54150391	+5108	+16.19824219	+4.87792969	-1.78857422	-50.20751953	-85.31982422	+53.72314453	+5772	+15.43798828	+0.92724609	-5.32177734	+47.98828125	-38.97949219	-75.01464844	+2972
+1458240986.54300000	+16.63769531	+2.01269531	-1.66552734	+50.53710938	-60.93017578	-122.56347656	+5100	+16.19824219	+4.88232422	-1.77099609	-48.58154297	-85.27587891	+52.18505859	+5780	+15.43798828	+0.94482422	-5.30419922	+48.03222656	-38.91357422	-74.97070313	+3004
+1458240986.54720000	+16.63769531	+2.02148438	-1.65673828	+50.55908203	-60.95214844	-122.51953125	+5096	+16.19384766	+4.88671875	-1.76660156	-47.59277344	-85.23193359	+51.24023438	+5784	+15.44238281	+0.94921875	-5.29980469	+48.03222656	-38.93554688	-74.92675781	+3016
+1458240986.55130000	+16.63769531	+2.03466797	-1.65234375	+50.55908203	-60.95214844	-122.45361328	+5088	+16.19384766	+4.88671875	-1.76220703	-46.58203125	-85.18798828	+50.29541016	+5784	+15.44238281	+0.95800781	-5.29541016	+48.01025391	-38.93554688	-74.83886719	+3032
+1458240986.55550000	+16.63769531	+2.03906250	-1.64794922	+50.51513672	-60.93017578	-122.36572266	+5080	+16.18945313	+4.88232422	-1.76220703	-45.54931641	-85.14404297	+49.28466797	+5788	+15.44677734	+0.96679688	-5.28662109	+47.96630859	-38.97949219	-74.72900391	+3040
+1458240986.55970000	+16.63769531	+2.04345703	-1.65234375	+50.44921875	-60.90820313	-122.25585938	+5076	+16.18945313	+4.88232422	-1.76220703	-44.42871094	-85.10009766	+48.18603516	+5792	+15.45117188	+0.97119141	-5.28662109	+47.92236328	-39.00146484	-74.61914063	+3052
+1458240986.56380010	+16.64208984	+2.04345703	-1.65234375	+50.33935547	-60.88623047	-122.12402344	+5068	+16.18505859	+4.87792969	-1.76220703	-43.24218750	-85.05615234	+47.02148438	+5792	+15.45556641	+0.97998047	-5.28222656	+47.87841797	-39.02343750	-74.48730469	+3056
+1458240986.56800010	+16.64208984	+2.04345703	-1.66113281	+50.20751953	-60.84228516	-121.94824219	+5064	+16.18066406	+4.87353516	-1.76660156	-41.83593750	-84.99023438	+45.61523438	+5796	+15.45996094	+0.98876953	-5.28222656	+47.83447266	-39.06738281	-74.33349609	+3060
+1458240986.57220010	+16.64208984	+2.03906250	-1.66992188	+50.00976563	-60.77636719	-121.75048828	+5060	+16.17626953	+4.86474609	-1.77099609	-40.42968750	-84.92431641	+44.23095703	+5800	+15.46435547	+1.00195313	-5.28222656	+47.74658203	-39.11132813	-74.15771484	+3064
+1458240986.57629990	+16.64208984	+2.03906250	-1.67871094	+49.81201172	-60.71044922	-121.53076172	+5056	+16.16748047	+4.85595703	-1.77539063	-39.11132813	-84.83642578	+42.91259766	+5808	+15.46875000	+1.01513672	-5.27783203	+47.68066406	-39.17724609	-73.98193359	+3064
+1458240986.58470010	+16.64648438	+2.02587891	-1.70507813	+49.30664063	-60.55664063	-121.00341797	+5056	+16.15869141	+4.84716797	-1.77978516	-37.13378906	-84.72656250	+40.95703125	+5816	+15.47753906	+1.04589844	-5.26904297	+47.48291016	-39.33105469	-73.47656250	+3056
+1458240986.58880000	+16.64648438	+2.02148438	-1.71826172	+49.04296875	-60.46875000	-120.73974609	+5056	+16.15869141	+4.84277344	-1.77978516	-36.47460938	-84.68261719	+40.29785156	+5824	+15.48632813	+1.06347656	-5.26025391	+47.39501953	-39.44091797	-73.23486328	+3048
+1458240986.59299990	+16.65087891	+2.01269531	-1.72705078	+48.82324219	-60.40283203	-120.52001953	+5056	+16.15869141	+4.84277344	-1.77099609	-35.96923828	-84.66064453	+39.83642578	+5828	+15.49072266	+1.07666016	-5.25585938	+47.32910156	-39.50683594	-73.03710938	+3040
+1458240986.59719990	+16.65087891	+2.00830078	-1.73583984	+48.58154297	-60.33691406	-120.27832031	+5060	+16.15869141	+4.84277344	-1.76660156	-35.63964844	-84.63867188	+39.50683594	+5832	+15.49511719	+1.08984375	-5.24707031	+47.24121094	-39.55078125	-72.83935547	+3028
+1458240986.60130000	+16.65527344	+2.00390625	-1.74023438	+48.40576172	-60.29296875	-120.08056641	+5060	+16.15869141	+4.84716797	-1.75781250	-35.37597656	-84.61669922	+39.24316406	+5840	+15.49951172	+1.09863281	-5.23828125	+47.19726563	-39.59472656	-72.72949219	+3016
+1458240986.60550000	+16.65527344	+2.00830078	-1.73583984	+48.29589844	-60.29296875	-119.92675781	+5064	+16.15869141	+4.85156250	-1.74462891	-35.24414063	-84.61669922	+39.15527344	+5844	+15.49951172	+1.10742188	-5.22949219	+47.19726563	-39.59472656	-72.64160156	+3004
+1458240986.60960010	+16.65527344	+2.00830078	-1.73144531	+48.25195313	-60.31494141	-119.86083984	+5068	+16.15869141	+4.85595703	-1.73144531	-35.55175781	-84.61669922	+39.48486328	+5852	+15.49951172	+1.10742188	-5.22070313	+47.19726563	-39.59472656	-72.64160156	+2996
+1458240986.61380000	+16.65966797	+2.01708984	-1.71386719	+48.29589844	-60.35888672	-119.83886719	+5072	+16.16308594	+4.86035156	-1.70947266	-36.10107422	-84.63867188	+40.05615234	+5860	+15.49951172	+1.10742188	-5.21191406	+47.21923828	-39.57275391	-72.68554688	+2988
+1458240986.61800000	+16.66406250	+2.02587891	-1.69189453	+48.40576172	-60.44677734	-119.90478516	+5080	+16.16748047	+4.86474609	-1.68750000	-36.91406250	-84.66064453	+40.86914063	+5868	+15.49951172	+1.10302734	-5.20312500	+47.26318359	-39.55078125	-72.77343750	+2984
+1458240986.62210010	+16.66406250	+2.03466797	-1.66992188	+48.55957031	-60.53466797	-120.01464844	+5084	+16.17626953	+4.87353516	-1.66552734	-37.66113281	-84.66064453	+41.63818359	+5876	+15.50390625	+1.10302734	-5.19433594	+47.28515625	-39.52880859	-72.83935547	+2984
+1458240986.62630010	+16.66845703	+2.04785156	-1.64355469	+48.75732422	-60.64453125	-120.16845703	+5092	+16.18505859	+4.88232422	-1.64355469	-38.49609375	-84.68261719	+42.49511719	+5884	+15.50390625	+1.09423828	-5.18994141	+47.30712891	-39.48486328	-72.92724609	+2984
+1458240986.63459990	+16.67285156	+2.06982422	-1.58642578	+49.17480469	-60.82031250	-120.47607422	+5100	+16.19824219	+4.89550781	-1.60400391	-39.90234375	-84.70458984	+43.94531250	+5892	+15.50390625	+1.08544922	-5.17675781	+47.37304688	-39.39697266	-73.10302734	+2988
+1458240986.63879990	+16.67285156	+2.08300781	-1.56005859	+49.35058594	-60.93017578	-120.62988281	+5104	+16.20263672	+4.90429688	-1.58642578	-40.51757813	-84.70458984	+44.56054688	+5896	+15.49951172	+1.08105469	-5.17236328	+47.41699219	-39.35302734	-73.16894531	+2996
+1458240986.64299990	+16.67724609	+2.09619141	-1.53369141	+49.54833984	-60.99609375	-120.76171875	+5108	+16.20703125	+4.90869141	-1.56884766	-41.06689453	-84.68261719	+45.13183594	+5900	+15.49951172	+1.07666016	-5.16357422	+47.43896484	-39.30908203	-73.25683594	+3004
+1458240986.64710000	+16.67724609	+2.10498047	-1.51171875	+49.70214844	-61.08398438	-120.89355469	+5108	+16.21582031	+4.91308594	-1.55566406	-41.55029297	-84.66064453	+45.61523438	+5904	+15.49951172	+1.07226563	-5.15917969	+47.46093750	-39.26513672	-73.32275391	+3012
+1458240986.65130000	+16.68164063	+2.11376953	-1.48974609	+49.85595703	-61.14990234	-121.02539063	+5108	+16.22021484	+4.91308594	-1.53808594	-42.03369141	-84.63867188	+46.09863281	+5904	+15.49951172	+1.06787109	-5.15478516	+47.50488281	-39.22119141	-73.36669922	+3024
+1458240986.65549990	+16.68164063	+2.12255859	-1.46777344	+49.98779297	-61.19384766	-121.13525391	+5108	+16.22900391	+4.91308594	-1.52490234	-42.25341797	-84.61669922	+46.29638672	+5904	+15.49511719	+1.06347656	-5.14599609	+47.52685547	-39.17724609	-73.43261719	+3036
+1458240986.65960000	+16.68603516	+2.13134766	-1.45458984	+50.05371094	-61.21582031	-121.20117188	+5108	+16.23339844	+4.91308594	-1.52050781	-42.09960938	-84.57275391	+46.14257813	+5904	+15.49951172	+1.06347656	-5.14160156	+47.52685547	-39.13330078	-73.47656250	+3048
+1458240986.66380000	+16.68603516	+2.13134766	-1.44580078	+50.05371094	-61.21582031	-121.22314453	+5104	+16.23339844	+4.90869141	-1.52050781	-41.74804688	-84.52880859	+45.76904297	+5904	+15.49951172	+1.06347656	-5.13720703	+47.54882813	-39.11132813	-73.47656250	+3060
+1458240986.67210010	+16.69042969	+2.13134766	-1.44140625	+49.92187500	-61.14990234	-121.11328125	+5096	+16.23339844	+4.89550781	-1.52490234	-40.51757813	-84.39697266	+44.49462891	+5904	+15.49951172	+1.06347656	-5.13281250	+47.52685547	-39.08935547	-73.38867188	+3080
+1458240986.67630000	+16.69042969	+2.12695313	-1.44580078	+49.79003906	-61.08398438	-121.02539063	+5092	+16.23339844	+4.88671875	-1.52929688	-39.90234375	-84.33105469	+43.85742188	+5908	+15.49951172	+1.06787109	-5.12841797	+47.50488281	-39.06738281	-73.32275391	+3088
+1458240986.68039990	+16.69042969	+2.11816406	-1.45458984	+49.61425781	-60.99609375	-120.89355469	+5092	+16.22900391	+4.87792969	-1.53369141	-39.15527344	-84.24316406	+43.06640625	+5912	+15.49951172	+1.07226563	-5.12841797	+47.46093750	-39.08935547	-73.23486328	+3096
+1458240986.68460010	+16.69042969	+2.11376953	-1.46337891	+49.43847656	-60.90820313	-120.76171875	+5092	+16.22460938	+4.86914063	-1.54248047	-38.47412109	-84.15527344	+42.34130859	+5912	+15.50390625	+1.08105469	-5.12841797	+47.41699219	-39.11132813	-73.12500000	+3104
+1458240986.68880010	+16.69042969	+2.10498047	-1.47656250	+49.21875000	-60.79833984	-120.60791016	+5096	+16.22460938	+4.86035156	-1.55566406	-37.81494141	-84.08935547	+41.63818359	+5916	+15.50390625	+1.08544922	-5.12841797	+47.39501953	-39.13330078	-73.01513672	+3108
+1458240986.69289990	+16.69042969	+2.09619141	-1.49414063	+49.02099609	-60.68847656	-120.45410156	+5100	+16.22021484	+4.85156250	-1.56445313	-37.17773438	-84.00146484	+40.95703125	+5924	+15.50830078	+1.09423828	-5.12841797	+47.35107422	-39.17724609	-72.88330078	+3108
+1458240986.69709990	+16.68603516	+2.08300781	-1.51171875	+48.82324219	-60.57861328	-120.32226563	+5104	+16.21582031	+4.84277344	-1.57324219	-36.69433594	-83.93554688	+40.45166016	+5928	+15.50830078	+1.09863281	-5.12841797	+47.28515625	-39.22119141	-72.72949219	+3108
+1458240986.70129990	+16.68603516	+2.07861328	-1.52929688	+48.62548828	-60.46875000	-120.19042969	+5112	+16.20703125	+4.83398438	-1.57763672	-36.27685547	-83.86962891	+39.99023438	+5932	+15.51269531	+1.10742188	-5.12841797	+47.24121094	-39.26513672	-72.57568359	+3104
+1458240986.70540000	+16.68603516	+2.06982422	-1.54687500	+48.44970703	-60.33691406	-120.03662109	+5116	+16.20263672	+4.82958984	-1.58642578	-35.85937500	-83.80371094	+39.55078125	+5936	+15.51269531	+1.11621094	-5.12841797	+47.19726563	-39.28710938	-72.44384766	+3100
+1458240986.70960000	+16.68164063	+2.06103516	-1.56005859	+48.31787109	-60.24902344	-119.94873047	+5124	+16.19824219	+4.82519531	-1.59082031	-35.68359375	-83.73779297	+39.33105469	+5940	+15.51269531	+1.12500000	-5.13281250	+47.13134766	-39.33105469	-72.26806641	+3092
+1458240986.71790000	+16.67724609	+2.05224609	-1.58203125	+48.16406250	-60.09521484	-119.86083984	+5136	+16.18945313	+4.82080078	-1.59521484	-35.68359375	-83.67187500	+39.26513672	+5948	+15.51269531	+1.13818359	-5.13281250	+47.08740234	-39.39697266	-72.07031250	+3072
+1458240986.72210000	+16.67724609	+2.05224609	-1.58642578	+48.14208984	-60.05126953	-119.88281250	+5140	+16.18945313	+4.82080078	-1.59521484	-35.85937500	-83.64990234	+39.41894531	+5952	+15.51269531	+1.13818359	-5.13281250	+47.08740234	-39.41894531	-72.04833984	+3064
+1458240986.72630000	+16.67285156	+2.05224609	-1.58642578	+48.18603516	-60.02929688	-119.92675781	+5144	+16.18945313	+4.82080078	-1.59082031	-36.12304688	-83.64990234	+39.66064453	+5956	+15.51708984	+1.13378906	-5.13281250	+47.08740234	-39.44091797	-72.07031250	+3052
+1458240986.73040010	+16.67285156	+2.05224609	-1.58642578	+48.22998047	-60.02929688	-119.99267578	+5144	+16.18945313	+4.82080078	-1.58203125	-36.45263672	-83.62792969	+39.99023438	+5960	+15.51269531	+1.13378906	-5.12841797	+47.10937500	-39.44091797	-72.11425781	+3044
+1458240986.73460010	+16.66845703	+2.05224609	-1.58642578	+48.29589844	-60.02929688	-120.05859375	+5148	+16.18945313	+4.82519531	-1.57763672	-36.76025391	-83.64990234	+40.31982422	+5964	+15.51269531	+1.12939453	-5.12841797	+47.13134766	-39.41894531	-72.15820313	+3032
+1458240986.73880000	+16.66845703	+2.05664063	-1.58203125	+48.38378906	-60.02929688	-120.12451172	+5152	+16.18945313	+4.82958984	-1.56884766	-37.11181641	-83.64990234	+40.67138672	+5964	+15.51269531	+1.12500000	-5.12841797	+47.17529297	-39.41894531	-72.20214844	+3028
+1458240986.74289990	+16.66845703	+2.06103516	-1.57324219	+48.49365234	-60.05126953	-120.23437500	+5156	+16.18945313	+4.82958984	-1.56005859	-37.55126953	-83.64990234	+41.11083984	+5968	+15.51269531	+1.12060547	-5.12402344	+47.19726563	-39.39697266	-72.26806641	+3020
+1458240986.74710010	+16.66406250	+2.06103516	-1.56884766	+48.60351563	-60.07324219	-120.34423828	+5160	+16.18945313	+4.83398438	-1.55126953	-38.03466797	-83.67187500	+41.61621094	+5972	+15.51269531	+1.12060547	-5.12402344	+47.21923828	-39.39697266	-72.31201172	+3016
+1458240986.75130010	+16.66406250	+2.06542969	-1.56005859	+48.71337891	-60.11718750	-120.45410156	+5160	+16.18945313	+4.83837891	-1.53808594	-38.56201172	-83.69384766	+42.16552734	+5976	+15.50830078	+1.11621094	-5.12402344	+47.24121094	-39.39697266	-72.35595703	+3012
+1458240986.75539990	+16.65966797	+2.06982422	-1.55126953	+48.86718750	-60.16113281	-120.58593750	+5164	+16.19384766	+4.84277344	-1.52490234	-39.13330078	-83.71582031	+42.73681641	+5980	+15.50830078	+1.11181641	-5.12402344	+47.26318359	-39.37500000	-72.39990234	+3008
+1458240986.76370000	+16.65527344	+2.09179688	-1.50732422	+49.54833984	-60.35888672	-121.24511719	+5172	+16.19824219	+4.86035156	-1.49414063	-40.29785156	-83.78173828	+44.01123047	+5984	+15.50830078	+1.10742188	-5.11962891	+47.30712891	-39.37500000	-72.50976563	+3008
+1458240986.76790000	+16.65087891	+2.10498047	-1.48974609	+49.87792969	-60.44677734	-121.55273438	+5172	+16.19824219	+4.86914063	-1.47656250	-40.64941406	-83.80371094	+44.42871094	+5984	+15.50830078	+1.10302734	-5.11962891	+47.32910156	-39.37500000	-72.55371094	+3004
+1458240986.77210000	+16.63769531	+2.12695313	-1.45458984	+50.53710938	-60.62255859	-122.14599609	+5176	+16.20263672	+4.87792969	-1.46337891	-40.86914063	-83.82568359	+44.73632813	+5988	+15.50390625	+1.09423828	-5.11523438	+47.41699219	-39.35302734	-72.70751953	+3008
+1458240986.77620010	+16.62890625	+2.14013672	-1.42382813	+51.04248047	-60.73242188	-122.62939453	+5176	+16.20263672	+4.88671875	-1.45019531	-40.89111328	-83.86962891	+44.80224609	+5988	+15.50390625	+1.08544922	-5.11083984	+47.50488281	-39.35302734	-72.81738281	+3012
+1458240986.78040000	+16.62011719	+2.14453125	-1.40185547	+51.43798828	-60.84228516	-123.00292969	+5176	+16.20263672	+4.89111328	-1.44140625	-40.73730469	-83.89160156	+44.69238281	+5984	+15.49951172	+1.07666016	-5.10644531	+47.57080078	-39.35302734	-72.92724609	+3016
+1458240986.78460000	+16.61132813	+2.15332031	-1.38427734	+51.81152344	-60.88623047	-123.33251953	+5172	+16.20263672	+4.89550781	-1.43701172	-40.10009766	-83.93554688	+44.12109375	+5984	+15.49951172	+1.06787109	-5.09765625	+47.68066406	-39.37500000	-73.03710938	+3024
+1458240986.78870010	+16.60693359	+2.14892578	-1.37988281	+52.00927734	-60.90820313	-123.53027344	+5168	+16.19824219	+4.89990234	-1.43701172	-39.13330078	-83.95751953	+43.22021484	+5980	+15.49511719	+1.05908203	-5.09326172	+47.74658203	-39.39697266	-73.12500000	+3032
+1458240986.79290010	+16.60253906	+2.14013672	-1.38427734	+52.09716797	-60.88623047	-123.61816406	+5160	+16.19824219	+4.90429688	-1.43701172	-37.85888672	-84.00146484	+41.98974609	+5980	+15.49511719	+1.05468750	-5.08886719	+47.81250000	-39.44091797	-73.16894531	+3036
+1458240986.79710010	+16.59814453	+2.13134766	-1.39306641	+52.07519531	-60.82031250	-123.61816406	+5160	+16.19824219	+4.90869141	-1.44580078	-35.85937500	-84.04541016	+40.03417969	+5976	+15.49951172	+1.05029297	-5.08886719	+47.85644531	-39.48486328	-73.14697266	+3040
+1458240986.80539990	+16.59375000	+2.10937500	-1.42382813	+51.85546875	-60.64453125	-123.37646484	+5164	+16.18945313	+4.90869141	-1.47216797	-30.76171875	-84.08935547	+35.02441406	+5976	+15.49951172	+1.05468750	-5.08886719	+47.90039063	-39.57275391	-73.01513672	+3040
+1458240986.80960010	+16.58935547	+2.09619141	-1.44140625	+51.72363281	-60.57861328	-123.22265625	+5164	+16.18945313	+4.90429688	-1.49853516	-25.83984375	-84.08935547	+30.12451172	+5976	+15.49951172	+1.05468750	-5.08886719	+47.92236328	-39.61669922	-72.92724609	+3040
+1458240986.81370000	+16.58935547	+2.08740234	-1.45898438	+51.54785156	-60.46875000	-123.04687500	+5168	+16.18505859	+4.90429688	-1.52050781	-21.11572266	-84.04541016	+25.40039063	+5980	+15.50390625	+1.05468750	-5.08886719	+47.92236328	-39.66064453	-72.81738281	+3036
+1458240986.81789990	+16.58935547	+2.07421875	-1.47656250	+51.35009766	-60.40283203	-122.84912109	+5172	+16.18505859	+4.90429688	-1.53808594	-16.56738281	-84.04541016	+20.87402344	+5980	+15.50390625	+1.05908203	-5.08886719	+47.92236328	-39.70458984	-72.70751953	+3028
+1458240986.82209990	+16.58496094	+2.06542969	-1.48974609	+51.21826172	-60.33691406	-122.71728516	+5176	+16.18505859	+4.89990234	-1.57763672	-7.11914063	-83.84765625	+11.44775391	+5988	+15.50390625	+1.05908203	-5.08886719	+47.94433594	-39.77050781	-72.59765625	+3024
+1458240986.82620000	+16.58496094	+2.05664063	-1.50292969	+51.06445313	-60.29296875	-122.56347656	+5180	+16.18945313	+4.90429688	-1.60400391	-0.92285156	-83.64990234	+5.25146484	+5988	+15.51269531	+1.05908203	-5.08886719	+47.96630859	-39.81445313	-72.50976563	+3012
+1458240986.83040000	+16.58496094	+2.04785156	-1.51171875	+50.91064453	-60.24902344	-122.38769531	+5184	+16.19384766	+4.90869141	-1.61279297	+4.39453125	-83.51806641	-0.06591797	+5988	+15.51269531	+1.05908203	-5.08886719	+47.98828125	-39.85839844	-72.44384766	+3000
+1458240986.83450010	+16.58496094	+2.04345703	-1.52050781	+50.75683594	-60.20507813	-122.23388672	+5188	+16.20263672	+4.91308594	-1.62597656	+10.52490234	-83.23242188	-6.17431641	+5988	+15.51708984	+1.05908203	-5.08886719	+48.05419922	-39.88037109	-72.37792969	+2988
+1458240986.83870010	+16.58496094	+2.03906250	-1.52490234	+50.60302734	-60.18310547	-122.05810547	+5192	+16.20703125	+4.92187500	-1.63476563	+15.53466797	-82.92480469	-11.11816406	+5988	+15.51708984	+1.05468750	-5.08886719	+48.12011719	-39.88037109	-72.37792969	+2972
+1458240986.84699990	+16.58496094	+2.03027344	-1.53369141	+50.22949219	-60.18310547	-121.61865234	+5196	+16.21582031	+4.94384766	-1.62158203	+25.24658203	-82.26562500	-20.72021484	+5988	+15.51708984	+1.04150391	-5.08447266	+48.33984375	-39.83642578	-72.48779297	+2952
+1458240986.85120010	+16.58496094	+2.03027344	-1.52929688	+49.98779297	-60.20507813	-121.33300781	+5196	+16.22460938	+4.95703125	-1.62158203	+29.75097656	-81.84814453	-25.18066406	+5988	+15.51708984	+1.03271484	-5.08007813	+48.44970703	-39.79248047	-72.64160156	+2944
+1458240986.85540010	+16.58935547	+2.03027344	-1.52490234	+49.72412109	-60.27099609	-121.04736328	+5196	+16.23339844	+4.97021484	-1.60400391	+34.14550781	-81.43066406	-29.53125000	+5988	+15.51708984	+1.01953125	-5.07128906	+48.60351563	-39.74853516	-72.83935547	+2940
+1458240986.85949990	+16.58935547	+2.03027344	-1.50732422	+49.10888672	-60.40283203	-120.34423828	+5196	+16.23779297	+4.98779297	-1.59521484	+38.01269531	-80.88134766	-33.28857422	+5988	+15.51269531	+1.00634766	-5.06689453	+48.73535156	-39.68261719	-73.01513672	+2936
+1458240986.86369990	+16.59375000	+2.03466797	-1.48974609	+48.44970703	-60.55664063	-119.61914063	+5200	+16.24218750	+5.00097656	-1.58642578	+41.39648438	-80.28808594	-36.58447266	+5988	+15.51269531	+0.99316406	-5.06250000	+48.86718750	-39.61669922	-73.21289063	+2936
+1458240986.86789990	+16.60253906	+2.03906250	-1.46777344	+47.76855469	-60.73242188	-118.87207031	+5196	+16.24658203	+5.01855469	-1.57763672	+44.60449219	-79.67285156	-39.68261719	+5988	+15.50830078	+0.98437500	-5.06250000	+49.02099609	-39.52880859	-73.41064453	+2940
+1458240986.87200000	+16.60693359	+2.06103516	-1.41503906	+45.85693359	-61.17187500	-116.82861328	+5200	+16.24218750	+5.03613281	-1.57324219	+47.37304688	-78.99169922	-42.34130859	+5988	+15.50390625	+0.97119141	-5.05810547	+49.15283203	-39.44091797	-73.63037109	+2944
+1458240986.87620000	+16.61572266	+2.06982422	-1.37548828	+44.23095703	-61.45751953	-115.18066406	+5196	+16.24658203	+5.04492188	-1.56445313	+49.81201172	-78.28857422	-44.71435547	+5988	+15.49951172	+0.95800781	-5.05371094	+49.30664063	-39.33105469	-73.82812500	+2952
+1458240986.88039990	+16.62451172	+2.07421875	-1.34033203	+42.71484375	-61.69921875	-113.66455078	+5188	+16.24658203	+5.05371094	-1.56445313	+51.92138672	-77.54150391	-46.75781250	+5988	+15.49072266	+0.94482422	-5.05371094	+49.43847656	-39.24316406	-74.04785156	+2964
+1458240986.88450000	+16.63330078	+2.06982422	-1.31396484	+39.99023438	-61.91894531	-111.09375000	+5176	+16.24658203	+5.06689453	-1.56445313	+53.74511719	-76.75048828	-48.47167969	+5992	+15.48632813	+0.93164063	-5.04931641	+49.59228516	-39.15527344	-74.26757813	+2980
+1458240986.89290000	+16.65087891	+2.05224609	-1.30517578	+36.07910156	-61.96289063	-107.49023438	+5152	+16.24658203	+5.07568359	-1.58642578	+56.55761719	-75.03662109	-51.15234375	+5996	+15.47753906	+0.90966797	-5.04492188	+49.83398438	-39.00146484	-74.61914063	+3008
+1458240986.89700010	+16.65527344	+2.03466797	-1.31835938	+33.92578125	-61.78710938	-105.53466797	+5140	+16.24218750	+5.08886719	-1.61279297	+57.59033203	-74.11376953	-52.05322266	+6000	+15.47314453	+0.90087891	-5.04492188	+49.89990234	-38.91357422	-74.70703125	+3024
+1458240986.90120010	+16.65966797	+2.00390625	-1.34472656	+31.61865234	-61.56738281	-103.49121094	+5132	+16.23779297	+5.08886719	-1.63916016	+58.40332031	-73.19091797	-52.80029297	+6008	+15.46435547	+0.89208984	-5.05371094	+49.96582031	-38.84765625	-74.75097656	+3040
+1458240986.90540000	+16.66406250	+1.97753906	-1.37988281	+29.28955078	-61.23779297	-101.40380859	+5128	+16.23779297	+5.08886719	-1.67431641	+58.97460938	-72.20214844	-53.32763672	+6016	+15.45996094	+0.88769531	-5.05810547	+49.98779297	-38.78173828	-74.75097656	+3056
+1458240986.90949990	+16.66845703	+1.94677734	-1.41943359	+26.93847656	-60.84228516	-99.36035156	+5124	+16.23339844	+5.09326172	-1.70947266	+59.56787109	-71.23535156	-53.83300781	+6024	+15.45556641	+0.88330078	-5.06689453	+49.98779297	-38.73779297	-74.70703125	+3068
+1458240986.91370010	+16.67285156	+1.90722656	-1.46337891	+24.63134766	-60.40283203	-97.40478516	+5128	+16.22900391	+5.08886719	-1.74462891	+60.09521484	-70.29052734	-54.31640625	+6036	+15.45117188	+0.87890625	-5.07568359	+49.96582031	-38.71582031	-74.64111328	+3080
+1458240986.91779990	+16.68164063	+1.87646484	-1.50732422	+22.45605469	-59.91943359	-95.58105469	+5128	+16.22900391	+5.08007813	-1.79736328	+60.33691406	-69.27978516	-54.53613281	+6048	+15.45117188	+0.87451172	-5.08007813	+49.94384766	-38.69384766	-74.57519531	+3088
+1458240986.92199990	+16.68603516	+1.84130859	-1.55126953	+20.36865234	-59.37011719	-93.82324219	+5132	+16.22900391	+5.08007813	-1.84130859	+60.64453125	-68.31298828	-54.77783203	+6060	+15.44677734	+0.87011719	-5.08886719	+49.92187500	-38.69384766	-74.50927734	+3096
+1458240986.92619990	+16.68603516	+1.80615234	-1.59960938	+18.41308594	-58.79882813	-92.21923828	+5136	+16.22460938	+5.08007813	-1.88964844	+60.93017578	-67.34619141	-54.99755859	+6068	+15.44677734	+0.86572266	-5.09326172	+49.85595703	-38.67187500	-74.42138672	+3096
+1458240986.93030000	+16.69042969	+1.77539063	-1.65234375	+16.61132813	-58.11767578	-90.74707031	+5140	+16.22460938	+5.08007813	-1.94677734	+61.10595703	-66.35742188	-55.08544922	+6080	+15.44677734	+0.86132813	-5.10205078	+49.81201172	-38.64990234	-74.31152344	+3096
+1458240986.93870000	+16.69042969	+1.70947266	-1.74023438	+13.33740234	-56.95312500	-88.15429688	+5144	+16.22021484	+5.07128906	-2.03027344	+61.65527344	-64.57763672	-55.54687500	+6096	+15.44238281	+0.84814453	-5.12402344	+49.68017578	-38.58398438	-74.11376953	+3092
+1458240986.94280000	+16.69482422	+1.67871094	-1.78417969	+11.97509766	-56.35986328	-87.12158203	+5148	+16.22021484	+5.06250000	-2.07861328	+61.72119141	-63.69873047	-55.61279297	+6104	+15.44238281	+0.84375000	-5.13281250	+49.63623047	-38.54003906	-74.00390625	+3084
+1458240986.94700000	+16.69482422	+1.66113281	-1.81054688	+10.74462891	-55.89843750	-86.15478516	+5148	+16.22021484	+5.05810547	-2.11376953	+62.00683594	-62.95166016	-55.92041016	+6112	+15.43798828	+0.83496094	-5.14160156	+49.57031250	-38.47412109	-73.91601563	+3072
+1458240986.95120000	+16.69482422	+1.64355469	-1.83251953	+9.73388672	-55.45898438	-85.36376953	+5148	+16.21582031	+5.05810547	-2.14013672	+62.33642578	-62.24853516	-56.18408203	+6112	+15.43359375	+0.82177734	-5.15039063	+49.50439453	-38.40820313	-73.87207031	+3060
+1458240986.95530010	+16.69482422	+1.63037109	-1.85009766	+8.87695313	-55.01953125	-84.77050781	+5144	+16.21582031	+5.06250000	-2.17089844	+62.55615234	-61.52343750	-56.35986328	+6116	+15.42919922	+0.80859375	-5.15917969	+49.48242188	-38.32031250	-73.85009766	+3048
+1458240986.95950010	+16.69921875	+1.62158203	-1.85449219	+8.10791016	-54.68994141	-84.17724609	+5136	+16.22460938	+5.06250000	-2.18847656	+62.95166016	-60.93017578	-56.73339844	+6116	+15.42480469	+0.78662109	-5.16357422	+49.43847656	-38.21044922	-73.87207031	+3036
+1458240986.96370010	+16.69921875	+1.61279297	-1.85449219	+7.44873047	-54.40429688	-83.71582031	+5124	+16.22900391	+5.06689453	-2.20605469	+63.25927734	-60.33691406	-57.01904297	+6112	+15.42041016	+0.76904297	-5.17236328	+49.43847656	-38.05664063	-73.93798828	+3024
+1458240986.96779990	+16.69921875	+1.60400391	-1.86328125	+6.94335938	-54.05273438	-83.40820313	+5112	+16.22900391	+5.06689453	-2.23681641	+63.41308594	-59.74365234	-57.12890625	+6112	+15.41162109	+0.75146484	-5.18115234	+49.43847656	-37.88085938	-74.02587891	+3012
+1458240986.97620010	+16.69042969	+1.60400391	-1.85888672	+6.17431641	-53.59130859	-82.88085938	+5088	+16.23339844	+5.07128906	-2.25439453	+64.02832031	-58.86474609	-57.70019531	+6100	+15.38964844	+0.70312500	-5.19873047	+49.50439453	-37.41943359	-74.28955078	+2992
+1458240986.98029990	+16.69042969	+1.60400391	-1.85449219	+5.97656250	-53.37158203	-82.81494141	+5076	+16.23779297	+5.07128906	-2.27636719	+64.13818359	-58.40332031	-57.76611328	+6096	+15.37646484	+0.68115234	-5.20312500	+49.52636719	-37.17773438	-74.46533203	+2988
+1458240986.98449990	+16.69042969	+1.60839844	-1.85009766	+5.84472656	-53.17382813	-82.74902344	+5064	+16.24218750	+5.07568359	-2.29394531	+64.40185547	-58.02978516	-57.98583984	+6088	+15.36328125	+0.65039063	-5.21191406	+49.59228516	-36.87011719	-74.68505859	+2988
+1458240986.98860000	+16.68603516	+1.60839844	-1.83691406	+5.75683594	-53.02001953	-82.79296875	+5052	+16.25097656	+5.07128906	-2.30712891	+64.59960938	-57.67822266	-58.13964844	+6084	+15.35009766	+0.61962891	-5.22070313	+49.63623047	-36.56250000	-74.90478516	+2988
+1458240986.99700000	+16.68603516	+1.61279297	-1.85449219	+5.88867188	-52.44873047	-83.10058594	+5020	+16.26416016	+5.07128906	-2.36865234	+64.62158203	-56.93115234	-58.05175781	+6072	+15.31494141	+0.54931641	-5.23828125	+49.70214844	-35.79345703	-75.34423828	+3004
+1458240987.00110010	+16.68603516	+1.59960938	-1.86767578	+5.95458984	-52.16308594	-83.29833984	+5008	+16.27294922	+5.06250000	-2.40380859	+64.57763672	-56.57958984	-57.94189453	+6064	+15.29736328	+0.51855469	-5.25585938	+49.70214844	-35.37597656	-75.47607422	+3012
+1458240987.00530000	+16.69042969	+1.59082031	-1.88964844	+6.08642578	-51.78955078	-83.60595703	+4996	+16.27734375	+5.04931641	-2.45654297	+64.33593750	-56.18408203	-57.63427734	+6060	+15.27978516	+0.48779297	-5.26904297	+49.70214844	-35.00244141	-75.58593750	+3024
+1458240987.00950000	+16.69042969	+1.58642578	-1.92041016	+6.30615234	-51.37207031	-83.91357422	+4984	+16.27734375	+5.04492188	-2.50488281	+64.18212891	-55.83251953	-57.37060547	+6052	+15.26220703	+0.45263672	-5.29101563	+49.65820313	-34.56298828	-75.65185547	+3036
+1458240987.01360010	+16.68603516	+1.56884766	-1.95117188	+6.45996094	-50.95458984	-84.24316406	+4976	+16.28173828	+5.02294922	-2.56201172	+63.87451172	-55.48095703	-57.04101563	+6052	+15.24462891	+0.42187500	-5.30859375	+49.59228516	-34.16748047	-75.67382813	+3048
+1458240987.01780010	+16.69482422	+1.54687500	-1.99511719	+6.70166016	-50.47119141	-84.68261719	+4972	+16.29052734	+4.99658203	-2.62792969	+63.45703125	-55.10742188	-56.60156250	+6048	+15.23144531	+0.39111328	-5.32617188	+49.50439453	-33.81591797	-75.69580078	+3060
+1458240987.02609990	+16.71240234	+1.50292969	-2.10058594	+7.22900391	-49.30664063	-85.53955078	+4968	+16.30371094	+4.94824219	-2.76416016	+62.66601563	-54.38232422	-55.65673828	+6040	+15.21386719	+0.33398438	-5.36572266	+49.28466797	-33.11279297	-75.54199219	+3072
+1458240987.03029990	+16.72119141	+1.47216797	-2.16210938	+7.49267578	-48.71337891	-86.04492188	+4968	+16.30371094	+4.91748047	-2.84326172	+62.09472656	-53.98681641	-55.01953125	+6036	+15.20507813	+0.30322266	-5.38769531	+49.15283203	-32.76123047	-75.41015625	+3072
+1458240987.03449990	+16.72998047	+1.45019531	-2.22802734	+7.84423828	-48.03222656	-86.52832031	+4968	+16.30371094	+4.89111328	-2.92675781	+61.56738281	-53.61328125	-54.38232422	+6032	+15.19628906	+0.27685547	-5.40966797	+49.02099609	-32.38769531	-75.25634766	+3068
+1458240987.03860000	+16.73437500	+1.41503906	-2.29394531	+8.10791016	-47.35107422	-87.01171875	+4972	+16.30371094	+4.85156250	-3.01464844	+60.95214844	-53.21777344	-53.67919922	+6028	+15.18750000	+0.25048828	-5.43603516	+48.86718750	-32.03613281	-75.08056641	+3064
+1458240987.04279990	+16.73876953	+1.38427734	-2.36425781	+8.39355469	-46.64794922	-87.49511719	+4976	+16.30371094	+4.81201172	-3.09814453	+60.31494141	-52.86621094	-52.97607422	+6024	+15.17871094	+0.21972656	-5.45800781	+48.73535156	-31.68457031	-74.90478516	+3052
+1458240987.04699990	+16.74755859	+1.35791016	-2.42578125	+8.74511719	-46.03271484	-87.95654297	+4980	+16.30810547	+4.77685547	-3.17285156	+59.76562500	-52.60253906	-52.40478516	+6016	+15.16552734	+0.18896484	-5.47998047	+48.58154297	-31.31103516	-74.72900391	+3040
+1458240987.05110000	+16.75634766	+1.32714844	-2.48730469	+9.11865234	-45.43945313	-88.46191406	+4984	+16.31250000	+4.73291016	-3.24316406	+59.19433594	-52.31689453	-51.78955078	+6008	+15.16113281	+0.15820313	-5.49755859	+48.42773438	-30.95947266	-74.59716797	+3024
+1458240987.05530000	+16.76953125	+1.30078125	-2.54443359	+9.51416016	-44.84619141	-88.98925781	+4988	+16.31689453	+4.68896484	-3.31347656	+58.57910156	-52.07519531	-51.15234375	+6000	+15.15234375	+0.12304688	-5.51513672	+48.29589844	-30.58593750	-74.46533203	+3004
+1458240987.06360010	+16.79150391	+1.26123047	-2.65429688	+10.45898438	-43.68164063	-90.00000000	+4988	+16.32128906	+4.62304688	-3.43652344	+57.52441406	-51.65771484	-50.00976563	+5972	+15.13037109	+0.04394531	-5.55029297	+48.03222656	-29.77294922	-74.24560547	+2964
+1458240987.06780000	+16.79150391	+1.23925781	-2.70263672	+10.89843750	-43.11035156	-90.50537109	+4988	+16.32128906	+4.58349609	-3.49365234	+56.95312500	-51.45996094	-49.37255859	+5956	+15.11279297	+0.00878906	-5.57226563	+47.94433594	-29.33349609	-74.11376953	+2944
+1458240987.07189990	+16.79589844	+1.22607422	-2.73779297	+11.46972656	-42.69287109	-90.98876953	+4984	+16.32568359	+4.54394531	-3.54638672	+56.40380859	-51.32812500	-48.82324219	+5940	+15.09082031	-0.03515625	-5.58984375	+47.83447266	-28.80615234	-74.02587891	+2924
+1458240987.08030010	+16.79589844	+1.20410156	-2.79931641	+12.65625000	-41.87988281	-92.02148438	+4972	+16.33007813	+4.46484375	-3.63427734	+55.19531250	-51.17431641	-47.59277344	+5904	+15.04687500	-0.12744141	-5.61621094	+47.63671875	-27.86132813	-73.98193359	+2888
+1458240987.08439990	+16.80029297	+1.20849609	-2.82128906	+13.38134766	-41.55029297	-92.50488281	+4964	+16.33886719	+4.41650391	-3.67382813	+54.53613281	-51.15234375	-46.95556641	+5884	+15.02490234	-0.18017578	-5.62939453	+47.57080078	-27.33398438	-73.98193359	+2872
+1458240987.09279990	+16.80029297	+1.19091797	-2.85644531	+14.83154297	-40.86914063	-93.60351563	+4940	+16.35644531	+4.33300781	-3.73095703	+53.28369141	-51.21826172	-45.74707031	+5844	+14.97656250	-0.29003906	-5.65576172	+47.39501953	-26.25732422	-74.02587891	+2852
+1458240987.09690000	+16.80029297	+1.19531250	-2.87402344	+15.64453125	-40.56152344	-94.13085938	+4924	+16.36523438	+4.28027344	-3.76171875	+52.49267578	-51.28417969	-45.02197266	+5820	+14.95019531	-0.34277344	-5.66894531	+47.32910156	-25.68603516	-73.98193359	+2848
+1458240987.10110000	+16.79589844	+1.18212891	-2.89160156	+16.41357422	-40.20996094	-94.63623047	+4908	+16.36962891	+4.23193359	-3.78808594	+51.70166016	-51.32812500	-44.27490234	+5796	+14.91943359	-0.39990234	-5.68652344	+47.19726563	-25.11474609	-73.93798828	+2848
+1458240987.10529990	+16.78710938	+1.16455078	-2.91357422	+17.16064453	-39.81445313	-95.16357422	+4896	+16.37402344	+4.17919922	-3.81884766	+50.82275391	-51.39404297	-43.46191406	+5772	+14.88867188	-0.45703125	-5.69970703	+47.08740234	-24.56542969	-73.89404297	+2852
+1458240987.10940000	+16.77832031	+1.17333984	-2.93115234	+18.03955078	-39.46289063	-95.62500000	+4876	+16.38281250	+4.12646484	-3.84082031	+49.98779297	-51.52587891	-42.69287109	+5748	+14.85791016	-0.51416016	-5.71289063	+46.99951172	-23.99414063	-73.78417969	+2856
+1458240987.11360000	+16.77392578	+1.15136719	-2.95312500	+18.85253906	-39.11132813	-96.10839844	+4860	+16.38720703	+4.06494141	-3.86279297	+49.06494141	-51.63574219	-41.87988281	+5724	+14.82714844	-0.57568359	-5.73046875	+46.86767578	-23.40087891	-73.69628906	+2864
+1458240987.11780000	+16.77392578	+1.13378906	-2.97509766	+19.66552734	-38.71582031	-96.61376953	+4844	+16.39599609	+4.00341797	-3.88916016	+48.03222656	-51.76757813	-41.00097656	+5700	+14.80517578	-0.64160156	-5.73486328	+46.71386719	-22.89550781	-73.67431641	+2872
+1458240987.12190010	+16.76953125	+1.12939453	-3.01025391	+20.58837891	-38.25439453	-97.03125000	+4828	+16.40039063	+3.97705078	-3.89794922	+47.59277344	-51.83349609	-40.60546875	+5668	+14.78320313	-0.69873047	-5.74365234	+46.60400391	-22.36816406	-73.49853516	+2880
+1458240987.13030000	+16.75634766	+1.06347656	-3.08935547	+22.10449219	-37.22167969	-97.86621094	+4800	+16.40917969	+3.87597656	-3.94189453	+45.94482422	-51.98730469	-39.22119141	+5616	+14.73486328	-0.82177734	-5.76123047	+46.29638672	-21.37939453	-73.19091797	+2904
+1458240987.13439990	+16.74755859	+1.04150391	-3.13330078	+22.96142578	-36.67236328	-98.21777344	+4788	+16.41357422	+3.77490234	-3.97705078	+44.34082031	-52.14111328	-37.83691406	+5596	+14.71289063	-0.87451172	-5.77441406	+46.16455078	-20.85205078	-72.92724609	+2912
+1458240987.13860010	+16.73876953	+1.00195313	-3.18164063	+23.68652344	-36.07910156	-98.52539063	+4776	+16.41357422	+3.68261719	-4.01220703	+42.86865234	-52.25097656	-36.60644531	+5572	+14.69091797	-0.93164063	-5.78759766	+45.98876953	-20.36865234	-72.64160156	+2920
+1458240987.14270000	+16.73437500	+0.95800781	-3.24316406	+24.41162109	-35.44189453	-98.81103516	+4768	+16.40917969	+3.59472656	-4.05615234	+41.37451172	-52.33886719	-35.33203125	+5552	+14.66894531	-0.99316406	-5.79199219	+45.81298828	-19.95117188	-72.39990234	+2924
+1458240987.14689990	+16.72558594	+0.93164063	-3.30029297	+25.22460938	-34.84863281	-99.05273438	+4756	+16.40917969	+3.45849609	-4.10449219	+39.17724609	-52.49267578	-33.48632813	+5536	+14.65576172	-1.04589844	-5.79199219	+45.68115234	-19.55566406	-72.13623047	+2920
+1458240987.15109990	+16.71679688	+0.87890625	-3.35742188	+25.94970703	-34.21142578	-99.29443359	+4744	+16.40478516	+3.36181641	-4.13964844	+37.59521484	-52.62451172	-32.18994141	+5512	+14.63818359	-1.10302734	-5.79199219	+45.54931641	-19.16015625	-71.87255859	+2916
+1458240987.15520000	+16.70361328	+0.83056641	-3.41894531	+26.65283203	-33.57421875	-99.51416016	+4736	+16.40039063	+3.26074219	-4.17480469	+35.99121094	-52.75634766	-30.89355469	+5484	+14.62500000	-1.16015625	-5.78320313	+45.41748047	-18.78662109	-71.65283203	+2912
+1458240987.16360000	+16.68164063	+0.74267578	-3.53320313	+28.16894531	-32.32177734	-99.84375000	+4708	+16.39160156	+3.06738281	-4.22753906	+32.71728516	-53.06396484	-28.23486328	+5420	+14.59863281	-1.27001953	-5.78320313	+45.19775391	-18.03955078	-71.03759766	+2888
+1458240987.16770010	+16.66406250	+0.69433594	-3.59472656	+28.87207031	-31.66259766	-99.97558594	+4696	+16.38281250	+2.96630859	-4.25830078	+30.89355469	-53.17382813	-26.74072266	+5392	+14.57666016	-1.32714844	-5.77880859	+45.06591797	-17.62207031	-70.70800781	+2872
+1458240987.17190000	+16.64208984	+0.65917969	-3.64306641	+29.70703125	-31.11328125	-100.08544922	+4684	+16.37402344	+2.86083984	-4.28027344	+29.11376953	-53.37158203	-25.31250000	+5356	+14.55468750	-1.37988281	-5.77880859	+45.00000000	-17.22656250	-70.37841797	+2856
+1458240987.17610000	+16.62451172	+0.61083984	-3.69140625	+30.47607422	-30.56396484	-100.17333984	+4668	+16.36523438	+2.75537109	-4.29345703	+27.22412109	-53.56933594	-23.79638672	+5324	+14.53271484	-1.43701172	-5.77880859	+44.89013672	-16.80908203	-70.09277344	+2836
+1458240987.18020010	+16.60253906	+0.56689453	-3.73535156	+31.22314453	-30.01464844	-100.26123047	+4656	+16.35644531	+2.64990234	-4.30664063	+25.24658203	-53.76708984	-22.21435547	+5288	+14.51074219	-1.49414063	-5.77001953	+44.80224609	-16.39160156	-69.80712891	+2816
+1458240987.18440010	+16.58056641	+0.52734375	-3.77050781	+32.05810547	-29.57519531	-100.34912109	+4640	+16.35205078	+2.54003906	-4.30664063	+23.26904297	-54.05273438	-20.65429688	+5252	+14.48437500	-1.54687500	-5.76123047	+44.75830078	-15.99609375	-69.52148438	+2792
+1458240987.18860010	+16.55859375	+0.49658203	-3.80566406	+32.91503906	-29.11376953	-100.43701172	+4620	+16.34765625	+2.43457031	-4.30664063	+21.22558594	-54.31640625	-19.00634766	+5212	+14.46240234	-1.61718750	-5.75244141	+44.67041016	-15.55664063	-69.27978516	+2776
+1458240987.19689990	+16.49707031	+0.43505859	-3.85400391	+34.62890625	-28.27880859	-100.56884766	+4576	+16.33447266	+2.21923828	-4.28466797	+16.89697266	-54.86572266	-15.55664063	+5136	+14.39208984	-1.74462891	-5.74365234	+44.56054688	-14.52392578	-68.68652344	+2744
+1458240987.20110010	+16.47070313	+0.40869141	-3.87597656	+35.46386719	-27.86132813	-100.61279297	+4552	+16.32568359	+2.10937500	-4.27148438	+14.65576172	-55.06347656	-13.77685547	+5092	+14.35693359	-1.81494141	-5.74804688	+44.47265625	-13.95263672	-68.37890625	+2736
+1458240987.20520000	+16.43994141	+0.37792969	-3.88037109	+36.29882813	-27.53173828	-100.65673828	+4524	+16.31250000	+1.99951172	-4.24951172	+12.43652344	-55.30517578	-11.97509766	+5056	+14.31298828	-1.88964844	-5.74365234	+44.38476563	-13.38134766	-68.07128906	+2728
+1458240987.20939990	+16.40917969	+0.35156250	-3.88916016	+37.11181641	-27.20214844	-100.67871094	+4496	+16.29931641	+1.88964844	-4.23193359	+10.19531250	-55.43701172	-10.19531250	+5016	+14.26904297	-1.95556641	-5.73925781	+44.34082031	-12.83203125	-67.74169922	+2724
+1458240987.21359990	+16.37402344	+0.32080078	-3.89794922	+37.90283203	-26.87255859	-100.67871094	+4472	+16.28173828	+1.77539063	-4.21435547	+7.93212891	-55.52490234	-8.41552734	+4976	+14.22509766	-2.03466797	-5.73486328	+44.25292969	-12.23876953	-67.41210938	+2724
+1458240987.21770000	+16.34326172	+0.29003906	-3.89794922	+38.67187500	-26.58691406	-100.70068359	+4448	+16.26855469	+1.66113281	-4.17480469	+5.73486328	-55.74462891	-6.65771484	+4940	+14.18554688	-2.10937500	-5.72607422	+44.18701172	-11.68945313	-67.14843750	+2728
+1458240987.22190000	+16.31250000	+0.25048828	-3.90673828	+39.26513672	-26.16943359	-100.65673828	+4432	+16.25537109	+1.56005859	-4.15722656	+3.60351563	-55.67871094	-4.89990234	+4896	+14.14160156	-2.17529297	-5.72167969	+44.14306641	-11.11816406	-66.75292969	+2732
+1458240987.22600010	+16.28613281	+0.21972656	-3.92431641	+39.90234375	-25.79589844	-100.54687500	+4412	+16.23779297	+1.44580078	-4.13964844	+1.60400391	-55.61279297	-3.33984375	+4852	+14.09765625	-2.25878906	-5.72167969	+44.05517578	-10.48095703	-66.35742188	+2744
+1458240987.23440000	+16.22021484	+0.13623047	-3.92431641	+40.80322266	-25.11474609	-100.28320313	+4380	+16.18505859	+1.24365234	-4.09570313	-1.64794922	-55.26123047	-0.70312500	+4768	+14.00537109	-2.41699219	-5.70410156	+43.87939453	-9.31640625	-65.52246094	+2772
+1458240987.23850010	+16.18505859	+0.08789063	-3.94189453	+41.11083984	-24.69726563	-100.04150391	+4368	+16.15429688	+1.13378906	-4.09570313	-3.07617188	-54.88769531	+0.35156250	+4720	+13.96142578	-2.49169922	-5.70410156	+43.81347656	-8.76708984	-65.01708984	+2788
+1458240987.24270010	+16.15869141	+0.03955078	-3.94189453	+41.37451172	-24.41162109	-99.82177734	+4356	+16.12792969	+1.02832031	-4.06494141	-4.26269531	-54.71191406	+1.25244141	+4680	+13.92187500	-2.56640625	-5.68212891	+43.74755859	-8.30566406	-64.59960938	+2804
+1458240987.24690010	+16.12792969	-0.03076172	-3.95947266	+41.37451172	-23.90625000	-99.49218750	+4348	+16.09277344	+0.93603516	-4.06494141	-5.22949219	-54.16259766	+2.06542969	+4636	+13.88232422	-2.62792969	-5.66894531	+43.74755859	-7.82226563	-64.07226563	+2816
+1458240987.25099990	+16.09716797	-0.08789063	-3.98583984	+41.39648438	-23.44482422	-99.09667969	+4340	+16.06201172	+0.83056641	-4.06494141	-6.04248047	-53.63525391	+2.63671875	+4600	+13.84277344	-2.69824219	-5.65576172	+43.72558594	-7.36083984	-63.54492188	+2828
+1458240987.25519990	+16.07080078	-0.14941406	-3.99023438	+41.35253906	-23.11523438	-98.74511719	+4328	+16.03564453	+0.73388672	-4.04296875	-6.56982422	-53.30566406	+2.98828125	+4564	+13.81201172	-2.77294922	-5.62060547	+43.65966797	-7.00927734	-63.12744141	+2844
+1458240987.25939990	+16.04003906	-0.22851563	-4.02099609	+41.06689453	-22.54394531	-98.23974609	+4320	+16.00488281	+0.65917969	-4.06054688	-6.87744141	-52.53662109	+3.29589844	+4528	+13.78125000	-2.83447266	-5.59863281	+43.68164063	-6.63574219	-62.51220703	+2852
+1458240987.26350000	+16.01367188	-0.29882813	-4.05615234	+40.78125000	-22.01660156	-97.69042969	+4308	+15.96972656	+0.56250000	-4.08251953	-7.07519531	-51.76757813	+3.38378906	+4504	+13.75048828	-2.90039063	-5.57666016	+43.65966797	-6.26220703	-61.91894531	+2860
+1458240987.27189990	+15.95654297	-0.44824219	-4.09130859	+40.03417969	-21.07177734	-96.56982422	+4280	+15.89501953	+0.38671875	-4.10009766	-6.96533203	-50.25146484	+3.27392578	+4448	+13.68896484	-3.01904297	-5.51074219	+43.70361328	-5.64697266	-60.75439453	+2864
+1458240987.27600000	+15.92578125	-0.52734375	-4.12207031	+39.57275391	-20.52246094	-95.93261719	+4264	+15.85546875	+0.29443359	-4.12646484	-6.87744141	-49.32861328	+3.14208984	+4428	+13.65380859	-3.07617188	-5.47998047	+43.74755859	-5.33935547	-60.11718750	+2860
+1458240987.28020000	+15.89941406	-0.60644531	-4.13525391	+39.13330078	-20.06103516	-95.36132813	+4248	+15.82470703	+0.20654297	-4.13085938	-6.76757813	-48.60351563	+3.03222656	+4404	+13.62744141	-3.13330078	-5.43164063	+43.79150391	-5.11962891	-59.56787109	+2856
+1458240987.28440000	+15.86865234	-0.68554688	-4.16162109	+38.62792969	-19.48974609	-94.68017578	+4228	+15.78955078	+0.12744141	-4.15283203	-6.56982422	-47.61474609	+2.96630859	+4376	+13.59667969	-3.18164063	-5.39648438	+43.87939453	-4.85595703	-58.90869141	+2848
+1458240987.29270010	+15.81152344	-0.83496094	-4.19238281	+37.70507813	-18.47900391	-93.40576172	+4180	+15.71923828	-0.03515625	-4.17480469	-6.10839844	-45.81298828	+2.70263672	+4332	+13.52636719	-3.30908203	-5.32177734	+43.92333984	-4.24072266	-57.67822266	+2828
+1458240987.29679990	+15.78076172	-0.90087891	-4.20996094	+37.28759766	-17.90771484	-92.65869141	+4152	+15.68408203	-0.10546875	-4.18798828	-5.84472656	-44.80224609	+2.59277344	+4308	+13.48681641	-3.36621094	-5.28662109	+43.98925781	-3.93310547	-56.97509766	+2816
+1458240987.30100010	+15.75000000	-0.97119141	-4.22753906	+36.84814453	-17.33642578	-91.95556641	+4128	+15.64453125	-0.17578125	-4.20556641	-5.60302734	-43.76953125	+2.54882813	+4288	+13.44726563	-3.42773438	-5.25585938	+44.03320313	-3.58154297	-56.27197266	+2804
+1458240987.30520010	+15.71484375	-1.04150391	-4.22753906	+36.45263672	-16.83105469	-91.31835938	+4100	+15.60937500	-0.25048828	-4.20117188	-5.49316406	-42.89062500	+2.57080078	+4260	+13.40771484	-3.48925781	-5.22070313	+44.09912109	-3.22998047	-55.61279297	+2792
+1458240987.30929990	+15.67968750	-1.09863281	-4.22753906	+36.14501953	-16.32568359	-90.61523438	+4072	+15.57421875	-0.31640625	-4.19677734	-5.31738281	-41.96777344	+2.65869141	+4236	+13.35498047	-3.54199219	-5.18994141	+44.18701172	-2.87841797	-54.86572266	+2776
+1458240987.31769990	+15.60937500	-1.22607422	-4.20556641	+35.57373047	-15.40283203	-89.38476563	+4024	+15.50830078	-0.43945313	-4.16601563	-5.00976563	-40.29785156	+2.85644531	+4188	+13.25390625	-3.69140625	-5.13281250	+44.20898438	-2.04345703	-53.48144531	+2764
+1458240987.32180000	+15.57861328	-1.27441406	-4.18798828	+35.41992188	-14.96337891	-88.72558594	+4000	+15.47753906	-0.49658203	-4.14404297	-4.83398438	-39.50683594	+3.01025391	+4168	+13.19238281	-3.75732422	-5.10644531	+44.25292969	-1.62597656	-52.75634766	+2756
+1458240987.32600000	+15.53906250	-1.33154297	-4.17480469	+35.22216797	-14.50195313	-88.08837891	+3980	+15.44677734	-0.54931641	-4.12207031	-4.65820313	-38.69384766	+3.16406250	+4144	+13.13525391	-3.83203125	-5.08447266	+44.25292969	-1.16455078	-52.00927734	+2752
+1458240987.33020000	+15.49951172	-1.38867188	-4.15283203	+35.06835938	-14.06250000	-87.49511719	+3964	+15.41162109	-0.60205078	-4.08691406	-4.52636719	-37.96875000	+3.33984375	+4124	+13.07812500	-3.91113281	-5.05810547	+44.27490234	-0.72509766	-51.30615234	+2752
+1458240987.33430000	+15.45996094	-1.43261719	-4.13085938	+35.00244141	-13.64501953	-86.87988281	+3948	+15.37646484	-0.64599609	-4.05175781	-4.35058594	-37.24365234	+3.58154297	+4108	+13.01660156	-3.98144531	-5.03613281	+44.34082031	-0.30761719	-50.55908203	+2752
+1458240987.33850000	+15.41601563	-1.48974609	-4.10449219	+34.89257813	-13.22753906	-86.28662109	+3936	+15.33691406	-0.69873047	-4.02099609	-4.21875000	-36.54052734	+3.77929688	+4092	+12.95507813	-4.05615234	-5.01416016	+44.36279297	+0.13183594	-49.81201172	+2756
+1458240987.34270000	+15.37207031	-1.54248047	-4.07812500	+34.80468750	-12.85400391	-85.71533203	+3928	+15.30175781	-0.75146484	-3.98144531	-4.10888672	-35.88134766	+3.99902344	+4076	+12.89794922	-4.13085938	-4.98339844	+44.40673828	+0.48339844	-49.13085938	+2760
+1458240987.35100010	+15.28857422	-1.63916016	-4.01660156	+34.80468750	-12.15087891	-84.55078125	+3916	+15.22705078	-0.85253906	-3.90673828	-3.80126953	-34.60693359	+4.48242188	+4052	+12.77929688	-4.26708984	-4.92626953	+44.58251953	+1.18652344	-47.74658203	+2772
+1458240987.35520010	+15.24462891	-1.69628906	-3.98583984	+34.78271484	-11.82128906	-84.04541016	+3916	+15.19189453	-0.90527344	-3.86718750	-3.69140625	-33.99169922	+4.70214844	+4040	+12.72656250	-4.34179688	-4.88671875	+44.64843750	+1.49414063	-47.15332031	+2784
+1458240987.35929990	+15.20068359	-1.73583984	-3.96386719	+34.84863281	-11.42578125	-83.43017578	+3912	+15.14794922	-0.94921875	-3.84082031	-3.53759766	-33.28857422	+4.98779297	+4028	+12.66943359	-4.40332031	-4.84716797	+44.78027344	+1.75781250	-46.49414063	+2792
+1458240987.36350010	+15.15673828	-1.79296875	-3.93750000	+34.82666016	-11.05224609	-82.83691406	+3908	+15.10400391	-1.00634766	-3.81005859	-3.42773438	-32.60742188	+5.22949219	+4016	+12.62109375	-4.46484375	-4.81640625	+44.95605469	+2.02148438	-45.81298828	+2796
+1458240987.36770010	+15.11279297	-1.85009766	-3.91552734	+34.82666016	-10.65673828	-82.26562500	+3908	+15.05566406	-1.06347656	-3.77929688	-3.33984375	-31.97021484	+5.51513672	+4004	+12.57714844	-4.52197266	-4.75927734	+45.10986328	+2.21923828	-45.28564453	+2804
+1458240987.37179990	+15.06445313	-1.89404297	-3.89794922	+34.91455078	-10.26123047	-81.62841797	+3900	+15.00732422	-1.10742188	-3.76171875	-3.20800781	-31.22314453	+5.82275391	+3988	+12.52880859	-4.57910156	-4.71093750	+45.32958984	+2.39501953	-44.67041016	+2812
+1458240987.38010000	+14.97216797	-2.01269531	-3.85839844	+34.93652344	-9.53613281	-80.44189453	+3888	+14.91064453	-1.23486328	-3.71777344	-3.09814453	-29.79492188	+6.41601563	+3964	+12.44970703	-4.67578125	-4.60107422	+45.83496094	+2.68066406	-43.57177734	+2820
+1458240987.38430000	+14.93261719	-2.05664063	-3.84521484	+35.04638672	-9.16259766	-79.78271484	+3876	+14.85791016	-1.28320313	-3.70898438	-2.96630859	-29.00390625	+6.76757813	+3948	+12.41015625	-4.71972656	-4.54394531	+46.12060547	+2.76855469	-43.00048828	+2820
+1458240987.38850000	+14.88427734	-2.11376953	-3.83203125	+35.09033203	-8.76708984	-79.14550781	+3864	+14.80517578	-1.34472656	-3.69580078	-2.90039063	-28.23486328	+7.09716797	+3932	+12.37060547	-4.76806641	-4.49121094	+46.42822266	+2.92236328	-42.42919922	+2820
+1458240987.39260010	+14.84033203	-2.17089844	-3.81005859	+35.15625000	-8.41552734	-78.55224609	+3852	+14.75244141	-1.40625000	-3.67382813	-2.83447266	-27.55371094	+7.42675781	+3916	+12.33544922	-4.81201172	-4.42529297	+46.71386719	+3.03222656	-41.96777344	+2820
+1458240987.39680000	+14.79199219	-2.21484375	-3.79687500	+35.28808594	-8.02001953	-77.87109375	+3832	+14.69970703	-1.45458984	-3.66064453	-2.70263672	-26.74072266	+7.82226563	+3896	+12.30029297	-4.85595703	-4.36376953	+47.04345703	+3.14208984	-41.39648438	+2820
+1458240987.40100000	+14.74804688	-2.26757813	-3.78369141	+35.37597656	-7.62451172	-77.18994141	+3816	+14.64697266	-1.50732422	-3.64746094	-2.59277344	-25.97167969	+8.19580078	+3880	+12.26074219	-4.89990234	-4.30664063	+47.37304688	+3.25195313	-40.82519531	+2816
+1458240987.40510010	+14.69970703	-2.32031250	-3.76611328	+35.48583984	-7.27294922	-76.55273438	+3792	+14.58984375	-1.56445313	-3.62548828	-2.48291016	-25.26855469	+8.54736328	+3860	+12.22998047	-4.94384766	-4.24072266	+47.70263672	+3.33984375	-40.34179688	+2808
+1458240987.41350010	+14.60302734	-2.40820313	-3.72216797	+35.83740234	-6.65771484	-75.32226563	+3748	+14.48437500	-1.65673828	-3.58154297	-2.15332031	-23.88427734	+9.27246094	+3816	+12.14648438	-5.03173828	-4.12207031	+48.36181641	+3.55957031	-39.26513672	+2796
+1458240987.41759990	+14.55468750	-2.45654297	-3.68701172	+35.99121094	-6.41601563	-74.77294922	+3724	+14.43164063	-1.70507813	-3.54638672	-1.99951172	-23.29101563	+9.62402344	+3796	+12.11132813	-5.08007813	-4.06494141	+48.66943359	+3.66943359	-38.78173828	+2792
+1458240987.42179990	+14.51074219	-2.49169922	-3.65625000	+36.23291016	-6.17431641	-74.17968750	+3696	+14.37890625	-1.74902344	-3.51123047	-1.80175781	-22.69775391	+9.99755859	+3776	+12.06298828	-5.12841797	-4.00781250	+48.95507813	+3.77929688	-38.25439453	+2784
+1458240987.42600010	+14.46679688	-2.53564453	-3.62548828	+36.45263672	-5.91064453	-73.63037109	+3672	+14.33056641	-1.78857422	-3.48046875	-1.58203125	-22.12646484	+10.32714844	+3752	+12.01904297	-5.18115234	-3.95507813	+49.24072266	+3.91113281	-37.72705078	+2780
+1458240987.43010000	+14.41406250	-2.57519531	-3.59033203	+36.65039063	-5.66894531	-73.12500000	+3648	+14.27783203	-1.82812500	-3.43652344	-1.34033203	-21.64306641	+10.63476563	+3732	+11.97509766	-5.23828125	-3.90234375	+49.50439453	+4.06494141	-37.19970703	+2772
+1458240987.43429990	+14.36132813	-2.61035156	-3.55078125	+36.93603516	-5.47119141	-72.59765625	+3628	+14.22509766	-1.86328125	-3.39257813	-1.07666016	-21.15966797	+10.96435547	+3712	+11.92236328	-5.29541016	-3.85400391	+49.74609375	+4.19677734	-36.67236328	+2768
+1458240987.43849990	+14.30859375	-2.64550781	-3.51562500	+37.17773438	-5.27343750	-72.11425781	+3604	+14.17675781	-1.90283203	-3.34863281	-0.79101563	-20.67626953	+11.22802734	+3692	+11.86962891	-5.35253906	-3.81445313	+49.98779297	+4.35058594	-36.14501953	+2764
+1458240987.44680000	+14.20751953	-2.71582031	-3.42333984	+37.72705078	-4.98779297	-71.23535156	+3568	+14.07568359	-1.96875000	-3.24316406	-0.21972656	-19.88525391	+11.77734375	+3660	+11.76416016	-5.46679688	-3.72216797	+50.42724609	+4.59228516	-35.15625000	+2756
+1458240987.45090010	+14.15917969	-2.75097656	-3.37500000	+37.99072266	-4.83398438	-70.81787109	+3556	+14.02734375	-2.00830078	-3.19482422	+0.06591797	-19.48974609	+12.01904297	+3644	+11.71142578	-5.52832031	-3.68261719	+50.64697266	+4.72412109	-34.62890625	+2756
+1458240987.45510010	+14.11083984	-2.78613281	-3.32666016	+38.27636719	-4.70214844	-70.46630859	+3544	+13.97900391	-2.04345703	-3.13769531	+0.35156250	-19.16015625	+12.23876953	+3632	+11.65869141	-5.58984375	-3.63867188	+50.86669922	+4.85595703	-34.16748047	+2756
+1458240987.45930000	+14.05810547	-2.81250000	-3.28271484	+38.56201172	-4.54833984	-70.02685547	+3532	+13.93066406	-2.07421875	-3.08935547	+0.65917969	-18.78662109	+12.50244141	+3616	+11.60156250	-5.65136719	-3.59472656	+51.06445313	+4.96582031	-33.68408203	+2756
+1458240987.46339990	+14.00537109	-2.85205078	-3.24316406	+38.82568359	-4.37255859	-69.60937500	+3524	+13.88232422	-2.10937500	-3.04101563	+0.96679688	-18.39111328	+12.72216797	+3604	+11.55322266	-5.70849609	-3.55957031	+51.32812500	+5.07568359	-33.17871094	+2752
+1458240987.46760010	+13.95263672	-2.88720703	-3.19921875	+39.08935547	-4.24072266	-69.21386719	+3516	+13.83398438	-2.14892578	-2.98388672	+1.23046875	-18.06152344	+12.94189453	+3592	+11.50488281	-5.76123047	-3.51123047	+51.56982422	+5.16357422	-32.73925781	+2752
+1458240987.47180010	+13.89990234	-2.91796875	-3.15527344	+39.37500000	-4.08691406	-68.79638672	+3508	+13.78125000	-2.17529297	-2.93994141	+1.58203125	-17.66601563	+13.18359375	+3576	+11.44775391	-5.81835938	-3.46728516	+51.76757813	+5.25146484	-32.27783203	+2756
+1458240987.48009990	+13.79882813	-2.99267578	-3.07177734	+39.88037109	-3.82324219	-68.00537109	+3496	+13.67578125	-2.25000000	-2.84765625	+2.13134766	-16.94091797	+13.66699219	+3556	+11.35986328	-5.91943359	-3.37500000	+52.33886719	+5.36132813	-31.44287109	+2756
+1458240987.48429990	+13.75048828	-3.02343750	-3.03662109	+40.16601563	-3.69140625	-67.58789063	+3488	+13.62744141	-2.28076172	-2.80371094	+2.43896484	-16.54541016	+13.93066406	+3540	+11.31152344	-5.96777344	-3.32666016	+52.62451172	+5.38330078	-31.06933594	+2756
+1458240987.48840000	+13.69775391	-3.06298828	-2.99707031	+40.38574219	-3.53759766	-67.17041016	+3480	+13.57470703	-2.32031250	-2.75976563	+2.70263672	-16.17187500	+14.17236328	+3528	+11.27197266	-6.01171875	-3.27832031	+52.95410156	+5.40527344	-30.67382813	+2752
+1458240987.49260000	+13.64941406	-3.09814453	-2.95751953	+40.62744141	-3.42773438	-66.77490234	+3476	+13.52636719	-2.35986328	-2.71582031	+2.94433594	-15.84228516	+14.43603516	+3520	+11.23681641	-6.05126953	-3.21679688	+53.28369141	+5.40527344	-30.36621094	+2752
+1458240987.49679990	+13.60107422	-3.13330078	-2.92675781	+40.86914063	-3.29589844	-66.33544922	+3464	+13.47363281	-2.39501953	-2.68066406	+3.22998047	-15.44677734	+14.72167969	+3504	+11.19726563	-6.09960938	-3.16406250	+53.56933594	+5.40527344	-30.03662109	+2752
+1458240987.50090000	+13.55273438	-3.17285156	-2.89160156	+41.08886719	-3.16406250	-65.91796875	+3452	+13.42089844	-2.43017578	-2.64550781	+3.49365234	-15.05126953	+15.00732422	+3488	+11.16650391	-6.13037109	-3.10693359	+53.96484375	+5.38330078	-29.70703125	+2748
+1458240987.50930000	+13.45605469	-3.24316406	-2.82128906	+41.55029297	-2.98828125	-65.10498047	+3424	+13.31542969	-2.50048828	-2.56640625	+3.99902344	-14.37011719	+15.57861328	+3456	+11.10058594	-6.20507813	-2.98828125	+54.64599609	+5.31738281	-29.20166016	+2740
+1458240987.51340010	+13.40771484	-3.27832031	-2.78613281	+41.77001953	-2.90039063	-64.70947266	+3408	+13.26269531	-2.54003906	-2.53125000	+4.24072266	-14.04052734	+15.86425781	+3440	+11.06982422	-6.24023438	-2.92675781	+55.01953125	+5.27343750	-28.95996094	+2736
+1458240987.51760010	+13.36376953	-3.31347656	-2.74658203	+41.98974609	-2.85644531	-64.35791016	+3392	+13.21435547	-2.57519531	-2.48730469	+4.48242188	-13.75488281	+16.12792969	+3424	+11.03906250	-6.27099609	-2.86523438	+55.39306641	+5.20751953	-28.74023438	+2728
+1458240987.52180000	+13.31982422	-3.34863281	-2.70703125	+42.20947266	-2.81250000	-64.02832031	+3376	+13.16601563	-2.61035156	-2.44775391	+4.72412109	-13.49121094	+16.39160156	+3404	+11.00830078	-6.31054688	-2.80371094	+55.70068359	+5.16357422	-28.56445313	+2724
+1458240987.52589990	+13.27587891	-3.38378906	-2.67187500	+42.40722656	-2.76855469	-63.69873047	+3356	+13.11767578	-2.64550781	-2.41259766	+4.94384766	-13.20556641	+16.65527344	+3388	+10.97753906	-6.34570313	-2.74658203	+56.03027344	+5.14160156	-28.36669922	+2716
+1458240987.53010010	+13.22753906	-3.41894531	-2.62792969	+42.60498047	-2.74658203	-63.36914063	+3336	+13.06933594	-2.68505859	-2.36865234	+5.18554688	-12.96386719	+16.89697266	+3368	+10.94677734	-6.38085938	-2.68945313	+56.35986328	+5.07568359	-28.14697266	+2708
+1458240987.53839990	+13.13525391	-3.48486328	-2.55322266	+43.02246094	-2.68066406	-62.75390625	+3296	+12.96826172	-2.75097656	-2.28515625	+5.66894531	-12.50244141	+17.35839844	+3328	+10.87207031	-6.45996094	-2.58398438	+56.90917969	+5.00976563	-27.77343750	+2692
+1458240987.54259990	+13.08691406	-3.52001953	-2.50927734	+43.22021484	-2.68066406	-62.49023438	+3276	+12.92431641	-2.78173828	-2.24121094	+5.88867188	-12.30468750	+17.57812500	+3312	+10.84130859	-6.49511719	-2.53564453	+57.19482422	+4.94384766	-27.55371094	+2684
+1458240987.54670000	+13.04296875	-3.55078125	-2.46533203	+43.43994141	-2.70263672	-62.24853516	+3256	+12.87597656	-2.81689453	-2.19726563	+6.10839844	-12.15087891	+17.77587891	+3296	+10.79736328	-6.53906250	-2.48730469	+57.41455078	+4.89990234	-27.37792969	+2676
+1458240987.55090000	+12.99462891	-3.58154297	-2.42138672	+43.63769531	-2.68066406	-62.02880859	+3236	+12.82763672	-2.85205078	-2.14892578	+6.32812500	-11.99707031	+17.95166016	+3276	+10.75781250	-6.58300781	-2.44335938	+57.63427734	+4.87792969	-27.18017578	+2668
+1458240987.55510000	+12.94628906	-3.61669922	-2.37744141	+43.83544922	-2.65869141	-61.83105469	+3220	+12.77929688	-2.88720703	-2.10498047	+6.54785156	-11.86523438	+18.10546875	+3264	+10.71386719	-6.62695313	-2.40380859	+57.83203125	+4.83398438	-26.93847656	+2660
+1458240987.55920000	+12.89794922	-3.64306641	-2.33349609	+44.03320313	-2.65869141	-61.61132813	+3204	+12.73535156	-2.91796875	-2.05664063	+6.78955078	-11.71142578	+18.25927734	+3248	+10.66992188	-6.67529297	-2.36425781	+58.00781250	+4.81201172	-26.71875000	+2652
+1458240987.56340000	+12.84960938	-3.67382813	-2.28955078	+44.23095703	-2.63671875	-61.39160156	+3192	+12.68701172	-2.94873047	-2.01269531	+7.03125000	-11.53564453	+18.41308594	+3232	+10.62158203	-6.72363281	-2.32910156	+58.18359375	+4.79003906	-26.47705078	+2644
+1458240987.57170010	+12.74853516	-3.73535156	-2.21044922	+44.64843750	-2.61474609	-60.95214844	+3168	+12.59472656	-3.01025391	-1.92480469	+7.49267578	-11.27197266	+18.69873047	+3204	+10.52490234	-6.82031250	-2.26318359	+58.46923828	+4.70214844	-25.94970703	+2628
+1458240987.57590010	+12.70019531	-3.76171875	-2.17089844	+44.84619141	-2.57080078	-60.75439453	+3156	+12.54638672	-3.04101563	-1.88085938	+7.71240234	-11.14013672	+18.83056641	+3192	+10.48095703	-6.86425781	-2.23242188	+58.64501953	+4.65820313	-25.70800781	+2624
+1458240987.58010010	+12.65185547	-3.79248047	-2.13134766	+45.04394531	-2.57080078	-60.55664063	+3148	+12.49804688	-3.07177734	-1.83691406	+7.91015625	-11.00830078	+18.96240234	+3180	+10.43261719	-6.90820313	-2.20166016	+58.82080078	+4.61425781	-25.46630859	+2616
+1458240987.58419990	+12.60351563	-3.81884766	-2.09619141	+45.26367188	-2.54882813	-60.35888672	+3140	+12.44970703	-3.09814453	-1.79736328	+8.17382813	-10.87646484	+19.11621094	+3168	+10.38427734	-6.95654297	-2.16650391	+58.95263672	+4.59228516	-25.24658203	+2608
+1458240987.58839990	+12.55517578	-3.84960938	-2.05664063	+45.46142578	-2.52685547	-60.16113281	+3132	+12.40576172	-3.13330078	-1.75781250	+8.39355469	-10.74462891	+19.24804688	+3156	+10.34033203	-7.00048828	-2.13574219	+59.12841797	+4.54833984	-25.02685547	+2604
+1458240987.59260010	+12.50683594	-3.88037109	-2.02587891	+45.65917969	-2.50488281	-59.96337891	+3124	+12.35742188	-3.16406250	-1.72265625	+8.59130859	-10.61279297	+19.40185547	+3144	+10.29638672	-7.04443359	-2.10498047	+59.30419922	+4.50439453	-24.80712891	+2596
+1458240987.60089990	+12.41015625	-3.93310547	-1.96435547	+46.07666016	-2.46093750	-59.50195313	+3108	+12.26074219	-3.22119141	-1.65234375	+9.05273438	-10.30517578	+19.73144531	+3124	+10.20849609	-7.12792969	-2.04345703	+59.67773438	+4.41650391	-24.41162109	+2584
+1458240987.60920000	+12.32226563	-3.99023438	-1.90722656	+46.47216797	-2.46093750	-59.06250000	+3092	+12.16845703	-3.27832031	-1.58642578	+9.47021484	-10.06347656	+20.08300781	+3096	+10.12939453	-7.20263672	-1.97314453	+60.07324219	+4.30664063	-24.14794922	+2568
+1458240987.61340000	+12.27392578	-4.01660156	-1.88085938	+46.64794922	-2.48291016	-58.86474609	+3084	+12.12011719	-3.30468750	-1.55566406	+9.66796875	-9.95361328	+20.25878906	+3084	+10.09423828	-7.23339844	-1.93359375	+60.31494141	+4.24072266	-24.01611328	+2560
+1458240987.61750010	+12.23437500	-4.04296875	-1.85009766	+46.84570313	-2.50488281	-58.66699219	+3072	+12.07617188	-3.33544922	-1.52490234	+9.84375000	-9.84375000	+20.45654297	+3068	+10.06347656	-7.26416016	-1.89843750	+60.57861328	+4.17480469	-23.92822266	+2552
+1458240987.62170000	+12.19042969	-4.07373047	-1.82373047	+47.02148438	-2.52685547	-58.46923828	+3060	+12.03222656	-3.36181641	-1.49414063	+10.04150391	-9.75585938	+20.63232422	+3052	+10.02832031	-7.29931641	-1.85888672	+60.79833984	+4.15283203	-23.86230469	+2540
+1458240987.62590000	+12.15087891	-4.10009766	-1.79736328	+47.19726563	-2.57080078	-58.29345703	+3044	+11.98828125	-3.39257813	-1.46777344	+10.23925781	-9.64599609	+20.83007813	+3036	+9.99755859	-7.32568359	-1.81933594	+61.04003906	+4.10888672	-23.81835938	+2532
+1458240987.63420010	+12.06738281	-4.16162109	-1.74902344	+47.52685547	-2.63671875	-57.91992188	+3016	+11.89599609	-3.44970703	-1.41064453	+10.59082031	-9.47021484	+21.20361328	+3000	+9.93603516	-7.39160156	-1.74462891	+61.50146484	+3.99902344	-23.70849609	+2508
+1458240987.63840010	+12.02783203	-4.18798828	-1.72265625	+47.70263672	-2.68066406	-57.76611328	+2996	+11.85644531	-3.48046875	-1.38427734	+10.76660156	-9.40429688	+21.37939453	+2984	+9.90966797	-7.41796875	-1.70507813	+61.74316406	+3.95507813	-23.68652344	+2496
+1458240987.64249990	+11.98828125	-4.21435547	-1.69628906	+47.87841797	-2.74658203	-57.61230469	+2976	+11.81250000	-3.50683594	-1.35791016	+10.94238281	-9.33837891	+21.55517578	+2964	+9.88330078	-7.44433594	-1.66992188	+62.00683594	+3.88916016	-23.64257813	+2484
+1458240987.64669990	+11.94873047	-4.24072266	-1.66992188	+48.03222656	-2.79052734	-57.50244141	+2956	+11.76855469	-3.53320313	-1.32714844	+11.11816406	-9.29443359	+21.70898438	+2944	+9.85253906	-7.47509766	-1.63476563	+62.20458984	+3.84521484	-23.62060547	+2472
+1458240987.65089990	+11.90917969	-4.27148438	-1.64355469	+48.18603516	-2.85644531	-57.37060547	+2940	+11.72460938	-3.55957031	-1.30078125	+11.27197266	-9.25048828	+21.86279297	+2924	+9.82177734	-7.50585938	-1.59960938	+62.40234375	+3.80126953	-23.59863281	+2456
+1458240987.65500000	+11.86962891	-4.29785156	-1.61718750	+48.33984375	-2.90039063	-57.26074219	+2920	+11.68505859	-3.59033203	-1.27441406	+11.44775391	-9.20654297	+22.01660156	+2900	+9.79101563	-7.53662109	-1.56884766	+62.60009766	+3.75732422	-23.55468750	+2444
+1458240987.65920000	+11.82568359	-4.32421875	-1.59082031	+48.47167969	-2.94433594	-57.15087891	+2896	+11.64111328	-3.61669922	-1.24804688	+11.62353516	-9.18457031	+22.14843750	+2880	+9.75585938	-7.57177734	-1.53808594	+62.75390625	+3.73535156	-23.51074219	+2432
+1458240987.66750000	+11.74658203	-4.38134766	-1.54248047	+48.80126953	-3.03222656	-56.93115234	+2856	+11.56201172	-3.66943359	-1.19970703	+11.95312500	-9.07470703	+22.39013672	+2840	+9.68994141	-7.64208984	-1.48535156	+63.06152344	+3.62548828	-23.40087891	+2400
+1458240987.67170000	+11.70703125	-4.40332031	-1.52050781	+48.95507813	-3.07617188	-56.86523438	+2836	+11.51806641	-3.69580078	-1.17333984	+12.10693359	-9.05273438	+22.50000000	+2820	+9.65039063	-7.68164063	-1.46337891	+63.14941406	+3.58154297	-23.33496094	+2388
+1458240987.67590000	+11.66308594	-4.42968750	-1.49414063	+49.10888672	-3.12011719	-56.77734375	+2820	+11.47851563	-3.72216797	-1.15136719	+12.28271484	-9.03076172	+22.58789063	+2800	+9.61083984	-7.71679688	-1.44140625	+63.28125000	+3.53759766	-23.26904297	+2376
+1458240987.68000010	+11.62353516	-4.45605469	-1.47216797	+49.26269531	-3.16406250	-56.68945313	+2804	+11.43457031	-3.74853516	-1.12939453	+12.43652344	-8.98681641	+22.69775391	+2784	+9.57128906	-7.75634766	-1.42382813	+63.39111328	+3.47167969	-23.18115234	+2360
+1458240987.68420000	+11.58398438	-4.47802734	-1.45019531	+49.43847656	-3.20800781	-56.62353516	+2788	+11.39501953	-3.77490234	-1.10302734	+12.61230469	-8.96484375	+22.76367188	+2764	+9.53173828	-7.79589844	-1.40625000	+63.45703125	+3.42773438	-23.09326172	+2348
+1458240987.68829990	+11.54003906	-4.50439453	-1.42822266	+49.59228516	-3.22998047	-56.55761719	+2772	+11.35546875	-3.80126953	-1.08105469	+12.76611328	-8.92089844	+22.85156250	+2748	+9.48779297	-7.83544922	-1.38867188	+63.52294922	+3.38378906	-23.02734375	+2340
+1458240987.69670010	+11.46093750	-4.55712891	-1.38867188	+49.87792969	-3.25195313	-56.38183594	+2748	+11.27636719	-3.85839844	-1.04150391	+13.05175781	-8.83300781	+23.00537109	+2720	+9.40429688	-7.91894531	-1.36230469	+63.63281250	+3.29589844	-22.82958984	+2316
+1458240987.70079990	+11.42138672	-4.57910156	-1.37109375	+50.05371094	-3.27392578	-56.31591797	+2736	+11.23681641	-3.88476563	-1.02392578	+13.20556641	-8.78906250	+23.09326172	+2704	+9.36035156	-7.95849609	-1.34912109	+63.72070313	+3.25195313	-22.76367188	+2304
+1458240987.70499990	+11.38183594	-4.60546875	-1.35351563	+50.20751953	-3.29589844	-56.22802734	+2724	+11.19726563	-3.90673828	-1.00634766	+13.35937500	-8.72314453	+23.15917969	+2688	+9.32080078	-7.99365234	-1.33593750	+63.78662109	+3.20800781	-22.67578125	+2292
+1458240987.70919990	+11.34228516	-4.62744141	-1.34033203	+50.36132813	-3.31787109	-56.16210938	+2716	+11.15771484	-3.93310547	-0.98876953	+13.49121094	-8.67919922	+23.24707031	+2676	+9.28125000	-8.03759766	-1.32275391	+63.83056641	+3.16406250	-22.60986328	+2280
+1458240987.71330000	+11.30273438	-4.65380859	-1.32275391	+50.49316406	-3.33984375	-56.07421875	+2708	+11.11816406	-3.96386719	-0.97119141	+13.62304688	-8.63525391	+23.31298828	+2664	+9.24169922	-8.07275391	-1.30957031	+63.91845703	+3.12011719	-22.54394531	+2268
+1458240987.71750000	+11.26318359	-4.67578125	-1.30517578	+50.64697266	-3.33984375	-56.00830078	+2696	+11.07861328	-3.99023438	-0.95361328	+13.75488281	-8.59130859	+23.40087891	+2652	+9.20654297	-8.10791016	-1.29199219	+64.02832031	+3.09814453	-22.50000000	+2260
+1458240987.72580000	+11.19287109	-4.72412109	-1.27880859	+50.91064453	-3.38378906	-55.85449219	+2680	+11.00390625	-4.03857422	-0.92724609	+14.01855469	-8.48144531	+23.55468750	+2624	+9.13623047	-8.17822266	-1.26123047	+64.20410156	+3.07617188	-22.43408203	+2240
+1458240987.73000000	+11.15332031	-4.75048828	-1.27001953	+51.04248047	-3.38378906	-55.76660156	+2668	+10.96875000	-4.06494141	-0.91406250	+14.15039063	-8.43750000	+23.64257813	+2612	+9.10546875	-8.20898438	-1.23925781	+64.31396484	+3.05419922	-22.41210938	+2232
+1458240987.73830010	+11.08300781	-4.79882813	-1.24804688	+51.28417969	-3.40576172	-55.59082031	+2648	+10.89404297	-4.11328125	-0.88769531	+14.39208984	-8.32763672	+23.81835938	+2584	+9.04394531	-8.27490234	-1.19970703	+64.57763672	+3.07617188	-22.43408203	+2216
+1458240987.74670000	+11.01708984	-4.84716797	-1.22607422	+51.54785156	-3.44970703	-55.43701172	+2620	+10.82373047	-4.16162109	-0.86572266	+14.61181641	-8.26171875	+23.99414063	+2552	+8.99560547	-8.32763672	-1.15576172	+64.88525391	+3.12011719	-22.45605469	+2204
+1458240987.75079990	+10.98193359	-4.87353516	-1.21728516	+51.65771484	-3.44970703	-55.37109375	+2604	+10.78857422	-4.18798828	-0.85693359	+14.74365234	-8.21777344	+24.08203125	+2536	+8.96923828	-8.35839844	-1.13378906	+65.03906250	+3.16406250	-22.47802734	+2200
+1458240987.75920010	+10.92041016	-4.92187500	-1.19970703	+51.85546875	-3.44970703	-55.23925781	+2572	+10.72265625	-4.23632813	-0.83496094	+14.94140625	-8.12988281	+24.21386719	+2500	+8.91650391	-8.41552734	-1.08984375	+65.32470703	+3.25195313	-22.50000000	+2196
+1458240987.76749990	+10.85888672	-4.97021484	-1.19091797	+52.09716797	-3.42773438	-55.10742188	+2532	+10.65673828	-4.27587891	-0.82177734	+15.18310547	-8.02001953	+24.34570313	+2460	+8.86816406	-8.46826172	-1.05468750	+65.61035156	+3.33984375	-22.47802734	+2188
+1458240987.77160000	+10.82373047	-4.99658203	-1.18212891	+52.14111328	-3.40576172	-55.06347656	+2512	+10.62158203	-4.30224609	-0.81738281	+15.22705078	-7.97607422	+24.36767578	+2440	+8.84179688	-8.49902344	-1.03710938	+65.72021484	+3.40576172	-22.47802734	+2188
+1458240987.78000000	+10.76660156	-5.03613281	-1.17773438	+52.36083984	-3.36181641	-54.95361328	+2468	+10.56445313	-4.34619141	-0.80859375	+15.42480469	-7.86621094	+24.41162109	+2400	+8.78466797	-8.55175781	-1.01074219	+65.91796875	+3.51562500	-22.43408203	+2184
+1458240987.78410010	+10.73583984	-5.06689453	-1.17333984	+52.40478516	-3.33984375	-54.95361328	+2448	+10.53369141	-4.37255859	-0.80419922	+15.44677734	-7.84423828	+24.41162109	+2380	+8.75390625	-8.58691406	-0.99755859	+65.96191406	+3.58154297	-22.39013672	+2184
+1458240987.79250000	+10.67871094	-5.11083984	-1.16894531	+52.55859375	-3.22998047	-54.90966797	+2412	+10.47656250	-4.41650391	-0.80419922	+15.57861328	-7.69042969	+24.38964844	+2344	+8.68798828	-8.65283203	-0.98437500	+65.96191406	+3.66943359	-22.30224609	+2180
+1458240987.79660010	+10.65234375	-5.14160156	-1.16894531	+52.53662109	-3.16406250	-54.90966797	+2396	+10.44580078	-4.44726563	-0.80859375	+15.55664063	-7.62451172	+24.34570313	+2328	+8.65283203	-8.68798828	-0.97998047	+65.91796875	+3.73535156	-22.23632813	+2176
+1458240987.80500010	+10.59960938	-5.18554688	-1.17773438	+52.66845703	-3.05419922	-54.86572266	+2360	+10.39746094	-4.49121094	-0.81298828	+15.62255859	-7.47070313	+24.30175781	+2296	+8.58251953	-8.75390625	-0.97998047	+65.83007813	+3.82324219	-22.10449219	+2168
+1458240987.81329990	+10.54687500	-5.23388672	-1.18212891	+52.66845703	-2.92236328	-54.86572266	+2336	+10.34472656	-4.54394531	-0.82617188	+15.55664063	-7.31689453	+24.19189453	+2268	+8.50781250	-8.82421875	-0.98437500	+65.61035156	+3.95507813	-21.97265625	+2160
+1458240987.82160000	+10.49853516	-5.28662109	-1.19531250	+52.64648438	-2.76855469	-54.86572266	+2316	+10.30078125	-4.59667969	-0.83935547	+15.46875000	-7.16308594	+24.10400391	+2248	+8.43750000	-8.89892578	-0.99316406	+65.39062500	+4.10888672	-21.84082031	+2144
+1458240987.82579990	+10.47656250	-5.31298828	-1.19970703	+52.64648438	-2.70263672	-54.86572266	+2308	+10.27880859	-4.61865234	-0.84814453	+15.44677734	-7.07519531	+24.06005859	+2236	+8.40673828	-8.92968750	-0.99316406	+65.25878906	+4.17480469	-21.79687500	+2136
+1458240987.83410000	+10.43261719	-5.36132813	-1.21728516	+52.58056641	-2.54882813	-54.79980469	+2296	+10.23925781	-4.67138672	-0.86572266	+15.33691406	-6.89941406	+24.01611328	+2220	+8.34082031	-8.99560547	-1.00195313	+65.01708984	+4.32861328	-21.66503906	+2112
+1458240987.83830000	+10.41064453	-5.38769531	-1.23046875	+52.55859375	-2.48291016	-54.77783203	+2288	+10.21728516	-4.69335938	-0.87451172	+15.29296875	-6.83349609	+23.99414063	+2212	+8.31445313	-9.02636719	-1.00634766	+64.92919922	+4.41650391	-21.59912109	+2100
+1458240987.84660010	+10.37109375	-5.43603516	-1.24365234	+52.51464844	-2.39501953	-54.73388672	+2276	+10.18212891	-4.73730469	-0.89208984	+15.18310547	-6.70166016	+23.95019531	+2192	+8.26611328	-9.07910156	-1.00195313	+64.77539063	+4.61425781	-21.53320313	+2072
+1458240987.85489990	+10.33593750	-5.48437500	-1.26123047	+52.42675781	-2.28515625	-54.68994141	+2264	+10.14697266	-4.78564453	-0.90966797	+15.05126953	-6.56982422	+23.95019531	+2172	+8.22656250	-9.12744141	-0.99755859	+64.68750000	+4.83398438	-21.44531250	+2044
+1458240987.85910010	+10.31835938	-5.51074219	-1.27001953	+52.36083984	-2.24121094	-54.64599609	+2256	+10.12939453	-4.80761719	-0.91845703	+14.98535156	-6.50390625	+23.95019531	+2164	+8.20898438	-9.14941406	-0.99316406	+64.66552734	+4.94384766	-21.42333984	+2032
+1458240987.86739990	+10.28759766	-5.55468750	-1.28320313	+52.29492188	-2.15332031	-54.55810547	+2232	+10.09863281	-4.84716797	-0.93164063	+14.87548828	-6.37207031	+23.99414063	+2140	+8.17822266	-9.19335938	-0.97998047	+64.62158203	+5.18554688	-21.33544922	+2004
+1458240987.87579990	+10.25683594	-5.60302734	-1.30078125	+52.16308594	-2.08740234	-54.47021484	+2208	+10.06347656	-4.88671875	-0.94921875	+14.72167969	-6.26220703	+24.03808594	+2116	+8.14746094	-9.22851563	-0.97119141	+64.62158203	+5.40527344	-21.29150391	+1980
+1458240987.87990000	+10.23925781	-5.62500000	-1.30517578	+52.11914063	-2.06542969	-54.44824219	+2196	+10.05029297	-4.90869141	-0.95361328	+14.65576172	-6.21826172	+24.06005859	+2100	+8.13427734	-9.24609375	-0.96679688	+64.62158203	+5.51513672	-21.26953125	+1968
+1458240987.88829990	+10.20849609	-5.66894531	-1.31396484	+51.98730469	-1.97753906	-54.38232422	+2168	+10.01953125	-4.94824219	-0.96240234	+14.47998047	-6.10839844	+24.08203125	+2072	+8.09912109	-9.28564453	-0.95361328	+64.59960938	+5.71289063	-21.20361328	+1952
+1458240987.89660000	+10.17773438	-5.71289063	-1.32275391	+51.85546875	-1.91162109	-54.31640625	+2140	+9.98876953	-4.98339844	-0.97558594	+14.32617188	-5.97656250	+24.10400391	+2044	+8.06396484	-9.32080078	-0.95361328	+64.53369141	+5.86669922	-21.09375000	+1932
+1458240987.90080000	+10.16015625	-5.73486328	-1.32714844	+51.81152344	-1.88964844	-54.29443359	+2124	+9.97119141	-5.00097656	-0.97998047	+14.23828125	-5.93261719	+24.10400391	+2032	+8.04199219	-9.34277344	-0.94921875	+64.48974609	+5.93261719	-21.04980469	+1924
+1458240987.90910010	+10.12939453	-5.77001953	-1.33593750	+51.67968750	-1.82373047	-54.25048828	+2100	+9.94042969	-5.03613281	-0.98876953	+14.06250000	-5.82275391	+24.10400391	+2004	+7.99804688	-9.37792969	-0.95800781	+64.35791016	+6.02050781	-20.91796875	+1908
+1458240987.91739990	+10.09423828	-5.80957031	-1.34033203	+51.54785156	-1.73583984	-54.22851563	+2076	+9.90966797	-5.07568359	-0.99316406	+13.88671875	-5.71289063	+24.08203125	+1980	+7.94091797	-9.42187500	-0.96679688	+64.16015625	+6.08642578	-20.76416016	+1896
+1458240987.92160010	+10.07666016	-5.82714844	-1.34033203	+51.48193359	-1.69189453	-54.20654297	+2064	+9.89208984	-5.09326172	-0.99755859	+13.79882813	-5.64697266	+24.06005859	+1972	+7.91455078	-9.44384766	-0.97558594	+64.05029297	+6.10839844	-20.67626953	+1888
+1458240987.92989990	+10.04150391	-5.86230469	-1.34472656	+51.37207031	-1.60400391	-54.16259766	+2040	+9.86132813	-5.12402344	-1.00195313	+13.64501953	-5.53710938	+24.03808594	+1952	+7.85742188	-9.48779297	-0.98876953	+63.80859375	+6.13037109	-20.52246094	+1872
+1458240987.93820000	+10.00195313	-5.89306641	-1.35351563	+51.26220703	-1.53808594	-54.11865234	+2024	+9.83056641	-5.15917969	-1.00634766	+13.49121094	-5.42724609	+23.99414063	+1940	+7.79589844	-9.52734375	-1.00634766	+63.58886719	+6.13037109	-20.32470703	+1852
+1458240987.94240000	+9.98437500	-5.91064453	-1.35351563	+51.19628906	-1.49414063	-54.09667969	+2020	+9.81298828	-5.17236328	-1.00634766	+13.40332031	-5.38330078	+23.97216797	+1932	+7.76953125	-9.54492188	-1.01074219	+63.47900391	+6.15234375	-20.25878906	+1840
+1458240987.95070000	+9.95361328	-5.93701172	-1.35791016	+51.10839844	-1.45019531	-54.07470703	+2008	+9.78222656	-5.20312500	-1.01074219	+13.24951172	-5.29541016	+23.97216797	+1924	+7.71240234	-9.58447266	-1.01953125	+63.30322266	+6.15234375	-20.10498047	+1816
+1458240987.95910000	+9.92285156	-5.96777344	-1.35791016	+50.99853516	-1.40625000	-54.03076172	+2000	+9.75146484	-5.23388672	-1.01074219	+13.09570313	-5.22949219	+23.97216797	+1912	+7.66406250	-9.61962891	-1.01953125	+63.12744141	+6.21826172	-19.99511719	+1788
+1458240987.96740010	+9.89208984	-5.99414063	-1.35791016	+50.91064453	-1.38427734	-53.96484375	+1992	+9.72509766	-5.26025391	-1.01074219	+12.96386719	-5.18554688	+23.97216797	+1900	+7.62451172	-9.64599609	-1.01513672	+63.06152344	+6.26220703	-19.90722656	+1756
+1458240987.97160010	+9.87890625	-6.00732422	-1.36230469	+50.84472656	-1.38427734	-53.92089844	+1984	+9.71191406	-5.27343750	-1.01074219	+12.89794922	-5.16357422	+23.99414063	+1896	+7.60693359	-9.65917969	-1.01074219	+63.03955078	+6.30615234	-19.86328125	+1744
+1458240987.97989990	+9.85253906	-6.03808594	-1.35791016	+50.75683594	-1.40625000	-53.89892578	+1972	+9.68554688	-5.29541016	-1.00634766	+12.74414063	-5.16357422	+24.03808594	+1884	+7.58056641	-9.68115234	-0.99755859	+63.03955078	+6.39404297	-19.84130859	+1716
+1458240987.98819990	+9.83056641	-6.06445313	-1.35791016	+50.62500000	-1.42822266	-53.87695313	+1956	+9.66357422	-5.32177734	-1.00195313	+12.59033203	-5.16357422	+24.06005859	+1868	+7.55859375	-9.69873047	-0.97998047	+63.06152344	+6.48193359	-19.84130859	+1696
+1458240987.99650000	+9.80859375	-6.09082031	-1.35351563	+50.51513672	-1.47216797	-53.83300781	+1936	+9.64160156	-5.34375000	-0.99755859	+12.43652344	-5.16357422	+24.08203125	+1852	+7.53662109	-9.71630859	-0.96240234	+63.06152344	+6.59179688	-19.81933594	+1676
+1458240988.00070000	+9.79980469	-6.09960938	-1.34912109	+50.44921875	-1.49414063	-53.83300781	+1924	+9.63281250	-5.35253906	-0.99755859	+12.37060547	-5.16357422	+24.10400391	+1844	+7.52343750	-9.72509766	-0.95361328	+63.06152344	+6.63574219	-19.81933594	+1668
+1458240988.00900010	+9.77783203	-6.12597656	-1.34472656	+50.31738281	-1.53808594	-53.81103516	+1904	+9.61083984	-5.37451172	-0.99316406	+12.19482422	-5.18554688	+24.12597656	+1824	+7.50585938	-9.74267578	-0.93603516	+63.06152344	+6.70166016	-19.81933594	+1656
+1458240988.01740000	+9.76025391	-6.15234375	-1.34033203	+50.16357422	-1.56005859	-53.83300781	+1892	+9.59326172	-5.39648438	-0.98876953	+12.01904297	-5.20751953	+24.10400391	+1804	+7.47949219	-9.76025391	-0.92285156	+62.99560547	+6.74560547	-19.79736328	+1644
+1458240988.02570010	+9.73828125	-6.17431641	-1.33154297	+49.98779297	-1.58203125	-53.83300781	+1876	+9.58007813	-5.41845703	-0.98437500	+11.82128906	-5.20751953	+24.06005859	+1788	+7.44433594	-9.78222656	-0.91845703	+62.88574219	+6.78955078	-19.75341797	+1632
+1458240988.02990010	+9.72949219	-6.18750000	-1.32714844	+49.89990234	-1.58203125	-53.83300781	+1872	+9.57128906	-5.43164063	-0.97998047	+11.73339844	-5.20751953	+24.03808594	+1780	+7.42675781	-9.79541016	-0.91845703	+62.79785156	+6.78955078	-19.70947266	+1628
+1458240988.03819990	+9.71191406	-6.20947266	-1.32275391	+49.72412109	-1.60400391	-53.85498047	+1860	+9.55810547	-5.44921875	-0.97998047	+11.51367188	-5.20751953	+23.97216797	+1764	+7.38720703	-9.82177734	-0.92285156	+62.57812500	+6.76757813	-19.62158203	+1620
+1458240988.04650000	+9.69433594	-6.23144531	-1.31835938	+49.54833984	-1.60400391	-53.87695313	+1848	+9.54931641	-5.47119141	-0.97558594	+11.31591797	-5.18554688	+23.90625000	+1752	+7.34326172	-9.84814453	-0.92724609	+62.33642578	+6.72363281	-19.53369141	+1608
+1458240988.05489990	+9.68115234	-6.25781250	-1.30957031	+49.32861328	-1.58203125	-53.92089844	+1840	+9.53613281	-5.48876953	-0.97119141	+11.11816406	-5.18554688	+23.79638672	+1740	+7.29931641	-9.87890625	-0.93164063	+62.02880859	+6.67968750	-19.44580078	+1596
+1458240988.05900000	+9.67236328	-6.26660156	-1.30957031	+49.21875000	-1.58203125	-53.92089844	+1832	+9.53613281	-5.49755859	-0.97119141	+11.03027344	-5.18554688	+23.77441406	+1736	+7.27734375	-9.89208984	-0.93603516	+61.87500000	+6.65771484	-19.37988281	+1588
+1458240988.06740000	+9.66357422	-6.28857422	-1.30078125	+49.02099609	-1.58203125	-53.94287109	+1824	+9.52734375	-5.51074219	-0.96679688	+10.85449219	-5.18554688	+23.68652344	+1728	+7.23339844	-9.91845703	-0.94042969	+61.54541016	+6.63574219	-19.29199219	+1572
+1458240988.07570000	+9.65478516	-6.30615234	-1.29638672	+48.80126953	-1.56005859	-53.98681641	+1816	+9.52294922	-5.52392578	-0.96679688	+10.67871094	-5.18554688	+23.59863281	+1720	+7.19824219	-9.94042969	-0.94042969	+61.25976563	+6.61376953	-19.18212891	+1552
+1458240988.07979990	+9.65039063	-6.31933594	-1.29638672	+48.69140625	-1.56005859	-54.00878906	+1812	+9.52294922	-5.53271484	-0.96679688	+10.56884766	-5.20751953	+23.53271484	+1716	+7.18066406	-9.95361328	-0.94042969	+61.12792969	+6.63574219	-19.16015625	+1540
+1458240988.08820010	+9.64160156	-6.33691406	-1.29199219	+48.47167969	-1.53808594	-54.05273438	+1804	+9.51416016	-5.56347656	-0.96240234	+10.17333984	-5.22949219	+23.33496094	+1720	+7.15429688	-9.96679688	-0.93164063	+60.90820313	+6.67968750	-19.11621094	+1520
+1458240988.09649990	+9.63720703	-6.36328125	-1.28320313	+48.18603516	-1.51611328	-54.11865234	+1800	+9.50976563	-5.61621094	-0.95361328	+9.47021484	-5.29541016	+22.96142578	+1728	+7.13671875	-9.98437500	-0.91845703	+60.71044922	+6.72363281	-19.07226563	+1504
+1458240988.10480000	+9.62841797	-6.39404297	-1.27880859	+47.83447266	-1.49414063	-54.18457031	+1800	+9.50537109	-5.66015625	-0.94921875	+8.92089844	-5.36132813	+22.65380859	+1728	+7.12353516	-9.99316406	-0.90527344	+60.55664063	+6.81152344	-19.02832031	+1484
+1458240988.10900000	+9.62402344	-6.42041016	-1.27441406	+47.54882813	-1.49414063	-54.27246094	+1804	+9.50537109	-5.68212891	-0.94482422	+8.63525391	-5.42724609	+22.50000000	+1728	+7.11914063	-9.99755859	-0.89648438	+60.51269531	+6.85546875	-19.02832031	+1476
+1458240988.11730000	+9.61962891	-6.46435547	-1.26562500	+47.08740234	-1.45019531	-54.42626953	+1812	+9.50537109	-5.70849609	-0.94482422	+8.28369141	-5.51513672	+22.25830078	+1724	+7.11035156	-10.00634766	-0.87890625	+60.40283203	+6.94335938	-19.02832031	+1464
+1458240988.12570000	+9.61523438	-6.50830078	-1.25244141	+46.60400391	-1.40625000	-54.64599609	+1820	+9.50537109	-5.73046875	-0.94042969	+8.02001953	-5.58105469	+22.08251953	+1720	+7.10156250	-10.01513672	-0.86132813	+60.29296875	+7.05322266	-19.00634766	+1456
+1458240988.12980010	+9.61083984	-6.52587891	-1.25244141	+46.42822266	-1.38427734	-54.71191406	+1824	+9.50537109	-5.74365234	-0.94042969	+7.88818359	-5.60302734	+21.97265625	+1716	+7.09716797	-10.01953125	-0.85253906	+60.24902344	+7.09716797	-19.00634766	+1452
+1458240988.13820000	+9.61083984	-6.55224609	-1.24365234	+46.16455078	-1.34033203	-54.84375000	+1828	+9.50537109	-5.76123047	-0.94042969	+7.69042969	-5.64697266	+21.81884766	+1708	+7.08837891	-10.02832031	-0.83496094	+60.13916016	+7.20703125	-18.98437500	+1444
+1458240988.14650010	+9.60205078	-6.57421875	-1.23925781	+45.94482422	-1.31835938	-54.97558594	+1836	+9.50097656	-5.77880859	-0.94042969	+7.49267578	-5.71289063	+21.66503906	+1704	+7.07519531	-10.03710938	-0.82177734	+60.00732422	+7.27294922	-18.96240234	+1440
+1458240988.15479990	+9.59765625	-6.59179688	-1.23486328	+45.76904297	-1.27441406	-55.08544922	+1840	+9.49658203	-5.79199219	-0.93603516	+7.31689453	-5.73486328	+21.51123047	+1700	+7.05322266	-10.05029297	-0.81738281	+59.85351563	+7.33886719	-18.91845703	+1436
+1458240988.15899990	+9.59326172	-6.59619141	-1.23046875	+45.72509766	-1.25244141	-55.12939453	+1840	+9.49658203	-5.80078125	-0.93603516	+7.25097656	-5.75683594	+21.44531250	+1700	+7.04443359	-10.05468750	-0.81298828	+59.76562500	+7.36083984	-18.87451172	+1436
+1458240988.16730000	+9.58886719	-6.60937500	-1.23046875	+45.59326172	-1.20849609	-55.19531250	+1844	+9.49218750	-5.80957031	-0.93603516	+7.11914063	-5.75683594	+21.31347656	+1696	+7.01806641	-10.07226563	-0.81298828	+59.56787109	+7.38281250	-18.80859375	+1428
+1458240988.17560010	+9.58007813	-6.61816406	-1.22607422	+45.48339844	-1.18652344	-55.23925781	+1844	+9.48779297	-5.82275391	-0.93164063	+6.98730469	-5.75683594	+21.22558594	+1692	+6.99169922	-10.08544922	-0.81738281	+59.39208984	+7.38281250	-18.74267578	+1424
+1458240988.18400000	+9.57568359	-6.62695313	-1.22167969	+45.39550781	-1.16455078	-55.30517578	+1844	+9.48339844	-5.83154297	-0.93164063	+6.85546875	-5.77880859	+21.13769531	+1692	+6.96972656	-10.09863281	-0.82177734	+59.19433594	+7.38281250	-18.67675781	+1416
+1458240988.18810010	+9.57128906	-6.63134766	-1.22167969	+45.32958984	-1.16455078	-55.32714844	+1844	+9.47900391	-5.83154297	-0.92724609	+6.78955078	-5.80078125	+21.11572266	+1692	+6.95654297	-10.10302734	-0.82617188	+59.10644531	+7.38281250	-18.65478516	+1412
+1458240988.19650010	+9.56689453	-6.63574219	-1.21728516	+45.24169922	-1.16455078	-55.37109375	+1844	+9.47460938	-5.84033203	-0.92724609	+6.65771484	-5.84472656	+21.04980469	+1696	+6.93457031	-10.11621094	-0.83056641	+58.93066406	+7.36083984	-18.61083984	+1400
+1458240988.20479990	+9.56250000	-6.64453125	-1.21728516	+45.15380859	-1.16455078	-55.41503906	+1844	+9.47460938	-5.84912109	-0.92285156	+6.52587891	-5.88867188	+21.00585938	+1696	+6.92138672	-10.12500000	-0.83496094	+58.79882813	+7.36083984	-18.61083984	+1388
+1458240988.21310000	+9.55810547	-6.64892578	-1.21289063	+45.06591797	-1.20849609	-55.45898438	+1844	+9.47021484	-5.85351563	-0.91845703	+6.41601563	-5.97656250	+20.98388672	+1696	+6.90820313	-10.12939453	-0.83496094	+58.71093750	+7.33886719	-18.63281250	+1372
+1458240988.21729990	+9.55810547	-6.65332031	-1.21289063	+45.02197266	-1.23046875	-55.48095703	+1844	+9.47021484	-5.85791016	-0.91845703	+6.35009766	-6.02050781	+20.98388672	+1700	+6.90380859	-10.12939453	-0.83496094	+58.66699219	+7.33886719	-18.65478516	+1364
+1458240988.22560000	+9.55810547	-6.66210938	-1.20849609	+44.95605469	-1.27441406	-55.54687500	+1844	+9.46582031	-5.86230469	-0.91406250	+6.24023438	-6.13037109	+20.96191406	+1700	+6.89941406	-10.12939453	-0.83056641	+58.62304688	+7.36083984	-18.69873047	+1352
+1458240988.23390010	+9.55371094	-6.66650391	-1.20410156	+44.86816406	-1.31835938	-55.61279297	+1848	+9.46582031	-5.86669922	-0.90966797	+6.13037109	-6.21826172	+20.96191406	+1704	+6.89941406	-10.12939453	-0.82617188	+58.60107422	+7.36083984	-18.76464844	+1340
+1458240988.23810010	+9.55371094	-6.67089844	-1.19970703	+44.84619141	-1.36230469	-55.63476563	+1848	+9.46142578	-5.87109375	-0.90966797	+6.06445313	-6.28417969	+20.96191406	+1704	+6.89941406	-10.12939453	-0.82177734	+58.60107422	+7.36083984	-18.80859375	+1336
+1458240988.24640010	+9.55371094	-6.67529297	-1.19970703	+44.78027344	-1.42822266	-55.70068359	+1852	+9.46142578	-5.87548828	-0.90527344	+5.97656250	-6.39404297	+20.98388672	+1704	+6.89941406	-10.12939453	-0.81738281	+58.60107422	+7.38281250	-18.87451172	+1324
+1458240988.25480010	+9.54931641	-6.67968750	-1.19531250	+44.71435547	-1.49414063	-55.76660156	+1852	+9.45703125	-5.87988281	-0.90087891	+5.86669922	-6.50390625	+20.98388672	+1704	+6.89941406	-10.12939453	-0.81298828	+58.57910156	+7.38281250	-18.94042969	+1320
+1458240988.25889990	+9.54931641	-6.68408203	-1.19091797	+44.67041016	-1.53808594	-55.78857422	+1856	+9.45703125	-5.88427734	-0.90087891	+5.80078125	-6.56982422	+20.98388672	+1704	+6.89941406	-10.12939453	-0.80859375	+58.57910156	+7.38281250	-18.98437500	+1316
+1458240988.26729990	+9.54492188	-6.68847656	-1.18652344	+44.60449219	-1.60400391	-55.85449219	+1860	+9.45263672	-5.88867188	-0.89648438	+5.69091797	-6.65771484	+20.96191406	+1708	+6.89941406	-10.12939453	-0.80419922	+58.55712891	+7.38281250	-19.05029297	+1312
+1458240988.27560000	+9.54052734	-6.69287109	-1.18212891	+44.53857422	-1.66992188	-55.92041016	+1864	+9.44824219	-5.89306641	-0.89208984	+5.58105469	-6.74560547	+20.93994141	+1708	+6.89062500	-10.12939453	-0.80419922	+58.49121094	+7.36083984	-19.13818359	+1308
+1458240988.28390000	+9.54052734	-6.69726563	-1.17773438	+44.47265625	-1.73583984	-55.98632813	+1868	+9.44824219	-5.89746094	-0.88769531	+5.47119141	-6.83349609	+20.91796875	+1708	+6.88183594	-10.13378906	-0.80419922	+58.40332031	+7.31689453	-19.20410156	+1308
+1458240988.28810000	+9.53613281	-6.70166016	-1.17773438	+44.42871094	-1.75781250	-56.03027344	+1868	+9.44384766	-5.89746094	-0.88769531	+5.40527344	-6.87744141	+20.89599609	+1712	+6.87304688	-10.13818359	-0.80419922	+58.33740234	+7.29492188	-19.24804688	+1308
+1458240988.29640010	+9.53173828	-6.70605469	-1.17333984	+44.34082031	-1.80175781	-56.07421875	+1876	+9.44384766	-5.90625000	-0.88330078	+5.27343750	-6.92138672	+20.85205078	+1716	+6.85107422	-10.14257813	-0.80859375	+58.13964844	+7.25097656	-19.29199219	+1308
+1458240988.30469990	+9.52734375	-6.71044922	-1.16894531	+44.27490234	-1.82373047	-56.11816406	+1880	+9.43945313	-5.91064453	-0.88330078	+5.11962891	-6.96533203	+20.80810547	+1720	+6.82910156	-10.15136719	-0.81738281	+57.94189453	+7.18505859	-19.31396484	+1308
+1458240988.31310010	+9.52294922	-6.71484375	-1.16894531	+44.18701172	-1.84570313	-56.16210938	+1884	+9.43945313	-5.91503906	-0.87890625	+4.96582031	-6.98730469	+20.74218750	+1724	+6.80712891	-10.16015625	-0.82617188	+57.72216797	+7.11914063	-19.31396484	+1308
+1458240988.31719990	+9.51855469	-6.71923828	-1.16455078	+44.14306641	-1.84570313	-56.18408203	+1884	+9.43945313	-5.91943359	-0.87890625	+4.89990234	-7.00927734	+20.72021484	+1728	+6.79833984	-10.16455078	-0.83056641	+57.61230469	+7.09716797	-19.31396484	+1308
+1458240988.32559990	+9.51855469	-6.72363281	-1.16455078	+44.05517578	-1.86767578	-56.22802734	+1888	+9.43945313	-5.92382813	-0.87890625	+4.74609375	-7.05322266	+20.67626953	+1732	+6.78515625	-10.17333984	-0.83056641	+57.45849609	+7.07519531	-19.31396484	+1300
+1458240988.33390000	+9.51855469	-6.73242188	-1.16015625	+43.96728516	-1.88964844	-56.27197266	+1892	+9.44384766	-5.93261719	-0.87451172	+4.59228516	-7.07519531	+20.63232422	+1736	+6.77636719	-10.17333984	-0.83056641	+57.37060547	+7.07519531	-19.33593750	+1296
+1458240988.34220000	+9.51855469	-6.74121094	-1.16015625	+43.85742188	-1.88964844	-56.31591797	+1896	+9.44824219	-5.93701172	-0.87451172	+4.46044922	-7.11914063	+20.61035156	+1740	+6.77636719	-10.17773438	-0.82617188	+57.30468750	+7.07519531	-19.37988281	+1288
+1458240988.35060000	+9.51855469	-6.75000000	-1.15576172	+43.76953125	-1.93359375	-56.35986328	+1900	+9.45703125	-5.94580078	-0.87451172	+4.30664063	-7.18505859	+20.58837891	+1744	+6.78076172	-10.17773438	-0.82177734	+57.28271484	+7.09716797	-19.42382813	+1284
+1458240988.35470010	+9.52294922	-6.75439453	-1.15576172	+43.72558594	-1.93359375	-56.40380859	+1904	+9.45703125	-5.94580078	-0.87011719	+4.26269531	-7.20703125	+20.58837891	+1748	+6.78515625	-10.17333984	-0.81738281	+57.28271484	+7.11914063	-19.46777344	+1280
+1458240988.36310010	+9.52734375	-6.76318359	-1.15136719	+43.61572266	-1.95556641	-56.46972656	+1908	+9.46582031	-5.95019531	-0.87011719	+4.15283203	-7.27294922	+20.56640625	+1748	+6.78515625	-10.17333984	-0.81298828	+57.28271484	+7.14111328	-19.51171875	+1280
+1458240988.37140010	+9.53173828	-6.77197266	-1.14697266	+43.52783203	-1.99951172	-56.53564453	+1916	+9.47021484	-5.95898438	-0.86572266	+4.04296875	-7.31689453	+20.52246094	+1748	+6.79394531	-10.17333984	-0.80859375	+57.28271484	+7.16308594	-19.55566406	+1280
+1458240988.37969990	+9.54052734	-6.78076172	-1.14697266	+43.43994141	-1.99951172	-56.60156250	+1920	+9.47460938	-5.96337891	-0.86572266	+3.93310547	-7.36083984	+20.47851563	+1752	+6.79833984	-10.17333984	-0.79980469	+57.28271484	+7.18505859	-19.62158203	+1280
+1458240988.38800000	+9.54492188	-6.78515625	-1.14257813	+43.37402344	-1.97753906	-56.71142578	+1928	+9.47900391	-5.96777344	-0.86132813	+3.84521484	-7.38281250	+20.39062500	+1756	+6.80273438	-10.17333984	-0.79101563	+57.26074219	+7.20703125	-19.68750000	+1280
+1458240988.39640000	+9.54492188	-6.78955078	-1.13818359	+43.30810547	-1.93359375	-56.77734375	+1936	+9.47900391	-5.96777344	-0.86132813	+3.75732422	-7.38281250	+20.28076172	+1756	+6.80712891	-10.17333984	-0.78222656	+57.23876953	+7.22900391	-19.77539063	+1284
+1458240988.40050010	+9.54492188	-6.79394531	-1.13818359	+43.28613281	-1.91162109	-56.82128906	+1936	+9.47900391	-5.97216797	-0.86132813	+3.69140625	-7.38281250	+20.23681641	+1756	+6.80712891	-10.17333984	-0.78222656	+57.19482422	+7.22900391	-19.81933594	+1284
+1458240988.40890000	+9.54492188	-6.79833984	-1.13378906	+43.22021484	-1.84570313	-56.88720703	+1944	+9.48339844	-5.97656250	-0.86572266	+3.62548828	-7.33886719	+20.10498047	+1760	+6.80712891	-10.17773438	-0.77783203	+57.10693359	+7.25097656	-19.86328125	+1288
+1458240988.41720010	+9.54492188	-6.79833984	-1.13378906	+43.17626953	-1.75781250	-56.97509766	+1948	+9.48339844	-5.98095703	-0.86572266	+3.53759766	-7.31689453	+19.95117188	+1768	+6.79833984	-10.18212891	-0.77343750	+57.01904297	+7.25097656	-19.92919922	+1288
+1458240988.42549990	+9.54052734	-6.80273438	-1.12939453	+43.13232422	-1.66992188	-57.01904297	+1952	+9.48339844	-5.98095703	-0.86572266	+3.47167969	-7.27294922	+19.81933594	+1772	+6.79394531	-10.18652344	-0.77343750	+56.90917969	+7.25097656	-19.95117188	+1288
+1458240988.42969990	+9.54052734	-6.80273438	-1.12939453	+43.11035156	-1.62597656	-57.06298828	+1956	+9.48339844	-5.98535156	-0.86572266	+3.42773438	-7.25097656	+19.75341797	+1772	+6.78955078	-10.19091797	-0.77343750	+56.86523438	+7.25097656	-19.97314453	+1288
+1458240988.43800000	+9.53613281	-6.80273438	-1.12939453	+43.08837891	-1.56005859	-57.10693359	+1956	+9.47900391	-5.98535156	-0.87011719	+3.38378906	-7.18505859	+19.62158203	+1776	+6.78515625	-10.19091797	-0.77343750	+56.79931641	+7.25097656	-19.99511719	+1288
+1458240988.44639990	+9.53613281	-6.80712891	-1.12939453	+43.04443359	-1.47216797	-57.15087891	+1960	+9.47900391	-5.98535156	-0.87011719	+3.33984375	-7.16308594	+19.53369141	+1780	+6.78076172	-10.19531250	-0.76904297	+56.73339844	+7.25097656	-20.01708984	+1284
+1458240988.45470000	+9.53613281	-6.80712891	-1.12939453	+43.04443359	-1.42822266	-57.21679688	+1964	+9.47900391	-5.98535156	-0.87011719	+3.31787109	-7.16308594	+19.44580078	+1784	+6.77636719	-10.19531250	-0.76464844	+56.71142578	+7.27294922	-20.06103516	+1284
+1458240988.45880010	+9.53173828	-6.80712891	-1.12939453	+43.02246094	-1.40625000	-57.23876953	+1964	+9.47900391	-5.98535156	-0.87011719	+3.29589844	-7.16308594	+19.40185547	+1784	+6.77636719	-10.19531250	-0.76464844	+56.71142578	+7.29492188	-20.08300781	+1284
+1458240988.46720000	+9.53613281	-6.80712891	-1.12939453	+43.02246094	-1.36230469	-57.28271484	+1964	+9.47900391	-5.98535156	-0.87011719	+3.27392578	-7.16308594	+19.35791016	+1788	+6.77636719	-10.19091797	-0.76025391	+56.71142578	+7.31689453	-20.12695313	+1280
+1458240988.47550010	+9.53613281	-6.80712891	-1.12939453	+43.00048828	-1.34033203	-57.30468750	+1968	+9.47900391	-5.98535156	-0.87011719	+3.25195313	-7.18505859	+19.31396484	+1788	+6.78076172	-10.19091797	-0.75146484	+56.73339844	+7.33886719	-20.17089844	+1280
+1458240988.48379990	+9.53613281	-6.80712891	-1.12939453	+43.00048828	-1.29638672	-57.34863281	+1972	+9.48339844	-5.98535156	-0.87011719	+3.22998047	-7.20703125	+19.27001953	+1788	+6.78515625	-10.18652344	-0.74707031	+56.75537109	+7.36083984	-20.23681641	+1284
+1458240988.48799990	+9.53613281	-6.80712891	-1.12939453	+43.00048828	-1.29638672	-57.39257813	+1972	+9.48339844	-5.98095703	-0.87011719	+3.20800781	-7.22900391	+19.24804688	+1788	+6.78515625	-10.18652344	-0.74267578	+56.77734375	+7.38281250	-20.28076172	+1284
+1458240988.49630000	+9.54052734	-6.80712891	-1.12939453	+42.97851563	-1.27441406	-57.43652344	+1976	+9.48339844	-5.98095703	-0.87011719	+3.18603516	-7.25097656	+19.20410156	+1788	+6.78955078	-10.18212891	-0.72949219	+56.82128906	+7.42675781	-20.36865234	+1288
+1458240988.50469990	+9.54052734	-6.80712891	-1.12939453	+42.95654297	-1.25244141	-57.48046875	+1980	+9.48779297	-5.98095703	-0.87011719	+3.16406250	-7.27294922	+19.13818359	+1792	+6.79394531	-10.17773438	-0.72070313	+56.86523438	+7.47070313	-20.47851563	+1296
+1458240988.50880000	+9.54052734	-6.80712891	-1.12939453	+42.93457031	-1.23046875	-57.50244141	+1980	+9.48779297	-5.98095703	-0.87011719	+3.14208984	-7.27294922	+19.11621094	+1792	+6.79833984	-10.17773438	-0.71630859	+56.86523438	+7.49267578	-20.52246094	+1296
+1458240988.51720000	+9.54052734	-6.81152344	-1.12500000	+42.91259766	-1.18652344	-57.56835938	+1984	+9.48779297	-5.98095703	-0.87011719	+3.12011719	-7.27294922	+19.05029297	+1792	+6.79833984	-10.17333984	-0.70751953	+56.88720703	+7.51464844	-20.61035156	+1304
+1458240988.52550010	+9.54052734	-6.81152344	-1.12500000	+42.89062500	-1.12060547	-57.63427734	+1988	+9.48779297	-5.98095703	-0.87011719	+3.09814453	-7.27294922	+18.94042969	+1792	+6.79833984	-10.17333984	-0.70312500	+56.88720703	+7.55859375	-20.65429688	+1304
+1458240988.53379990	+9.54052734	-6.81152344	-1.12500000	+42.84667969	-1.03271484	-57.67822266	+1992	+9.48779297	-5.98095703	-0.87451172	+3.09814453	-7.22900391	+18.85253906	+1796	+6.79394531	-10.17333984	-0.69873047	+56.86523438	+7.58056641	-20.69824219	+1308
+1458240988.53800010	+9.53613281	-6.81591797	-1.12500000	+42.84667969	-0.98876953	-57.70019531	+1992	+9.48339844	-5.98095703	-0.87451172	+3.09814453	-7.20703125	+18.80859375	+1796	+6.79394531	-10.17773438	-0.69873047	+56.84326172	+7.58056641	-20.69824219	+1312
+1458240988.54629990	+9.53173828	-6.81591797	-1.12939453	+42.82470703	-0.87890625	-57.74414063	+1992	+9.48339844	-5.98535156	-0.87890625	+3.09814453	-7.14111328	+18.69873047	+1796	+6.78515625	-10.17773438	-0.69873047	+56.82128906	+7.60253906	-20.69824219	+1312
+1458240988.55460000	+9.52734375	-6.81591797	-1.12939453	+42.82470703	-0.76904297	-57.78808594	+1992	+9.47900391	-5.98535156	-0.88330078	+3.09814453	-7.07519531	+18.61083984	+1800	+6.78076172	-10.17773438	-0.69873047	+56.82128906	+7.62451172	-20.69824219	+1312
+1458240988.55880000	+9.52734375	-6.81591797	-1.12939453	+42.84667969	-0.70312500	-57.81005859	+1992	+9.47460938	-5.98974609	-0.88330078	+3.12011719	-7.03125000	+18.56689453	+1804	+6.78076172	-10.18212891	-0.69873047	+56.79931641	+7.64648438	-20.67626953	+1316
+1458240988.56710000	+9.52294922	-6.82031250	-1.13378906	+42.86865234	-0.57128906	-57.85400391	+1992	+9.47021484	-5.98974609	-0.89208984	+3.16406250	-6.94335938	+18.47900391	+1804	+6.77636719	-10.18212891	-0.69873047	+56.82128906	+7.69042969	-20.67626953	+1316
+1458240988.57550000	+9.51855469	-6.82031250	-1.13818359	+42.91259766	-0.43945313	-57.85400391	+1988	+9.46582031	-5.99414063	-0.89648438	+3.20800781	-6.85546875	+18.39111328	+1804	+6.77197266	-10.18652344	-0.69433594	+56.86523438	+7.77832031	-20.65429688	+1316
+1458240988.57960010	+9.51855469	-6.82470703	-1.14257813	+42.93457031	-0.37353516	-57.87597656	+1988	+9.46582031	-5.99414063	-0.90087891	+3.22998047	-6.81152344	+18.36914063	+1808	+6.76757813	-10.18652344	-0.69433594	+56.88720703	+7.82226563	-20.65429688	+1316
+1458240988.58800010	+9.51416016	-6.82470703	-1.14697266	+43.02246094	-0.21972656	-57.87597656	+1984	+9.45703125	-5.99853516	-0.90966797	+3.29589844	-6.70166016	+18.30322266	+1808	+6.76757813	-10.19091797	-0.68115234	+57.04101563	+8.02001953	-20.65429688	+1320
+1458240988.59629990	+9.50976563	-6.82910156	-1.15576172	+43.11035156	-0.06591797	-57.85400391	+1984	+9.45263672	-6.00292969	-0.91845703	+3.40576172	-6.59179688	+18.21533203	+1804	+6.77636719	-10.19091797	-0.66357422	+57.26074219	+8.26171875	-20.65429688	+1324
+1458240988.60460000	+9.50537109	-6.83349609	-1.16894531	+43.19824219	+0.06591797	-57.85400391	+1980	+9.44824219	-6.00292969	-0.92724609	+3.51562500	-6.48193359	+18.14941406	+1804	+6.78515625	-10.19531250	-0.65039063	+57.52441406	+8.52539063	-20.65429688	+1336
+1458240988.60879990	+9.50537109	-6.83789063	-1.17333984	+43.24218750	+0.15380859	-57.83203125	+1980	+9.44384766	-6.00292969	-0.93164063	+3.60351563	-6.41601563	+18.10546875	+1800	+6.79394531	-10.19531250	-0.64160156	+57.67822266	+8.67919922	-20.65429688	+1340
+1458240988.61710000	+9.49658203	-6.83789063	-1.18212891	+43.35205078	+0.30761719	-57.83203125	+1980	+9.43505859	-6.00732422	-0.94482422	+3.71337891	-6.30615234	+18.01757813	+1796	+6.80273438	-10.19970703	-0.62841797	+57.89794922	+8.89892578	-20.65429688	+1352
+1458240988.62540010	+9.49218750	-6.84228516	-1.19531250	+43.46191406	+0.48339844	-57.81005859	+1980	+9.43066406	-6.00732422	-0.95361328	+3.86718750	-6.17431641	+17.90771484	+1788	+6.80712891	-10.20849609	-0.61962891	+58.07373047	+9.09667969	-20.63232422	+1360
+1458240988.62960000	+9.48779297	-6.84228516	-1.19970703	+43.52783203	+0.54931641	-57.81005859	+1976	+9.42626953	-6.00732422	-0.95800781	+3.95507813	-6.10839844	+17.84179688	+1784	+6.80273438	-10.21289063	-0.61962891	+58.11767578	+9.16259766	-20.61035156	+1360
+1458240988.63790010	+9.48339844	-6.84667969	-1.20849609	+43.65966797	+0.74707031	-57.78808594	+1976	+9.41748047	-6.01171875	-0.96679688	+4.08691406	-5.97656250	+17.73193359	+1780	+6.79833984	-10.22167969	-0.62402344	+58.18359375	+9.27246094	-20.52246094	+1368
+1458240988.64630010	+9.47460938	-6.84667969	-1.21728516	+43.79150391	+0.92285156	-57.78808594	+1972	+9.40869141	-6.01171875	-0.97558594	+4.24072266	-5.82275391	+17.60009766	+1772	+6.78955078	-10.23486328	-0.63281250	+58.22753906	+9.36035156	-20.43457031	+1372
+1458240988.65459990	+9.46582031	-6.84667969	-1.23046875	+43.92333984	+1.12060547	-57.76611328	+1964	+9.40429688	-6.01611328	-0.98437500	+4.37255859	-5.69091797	+17.46826172	+1764	+6.77636719	-10.24804688	-0.64160156	+58.24951172	+9.44824219	-20.34667969	+1376
+1458240988.65879990	+9.46142578	-6.84667969	-1.23486328	+44.01123047	+1.20849609	-57.74414063	+1960	+9.39990234	-6.01611328	-0.98876953	+4.43847656	-5.60302734	+17.40234375	+1760	+6.76757813	-10.25683594	-0.64599609	+58.24951172	+9.49218750	-20.28076172	+1376
+1458240988.66710000	+9.45263672	-6.84667969	-1.24804688	+44.14306641	+1.40625000	-57.70019531	+1952	+9.39111328	-6.01611328	-1.00195313	+4.57031250	-5.44921875	+17.29248047	+1756	+6.75878906	-10.27001953	-0.65039063	+58.27148438	+9.58007813	-20.17089844	+1372
+1458240988.67540000	+9.44384766	-6.84667969	-1.26123047	+44.27490234	+1.60400391	-57.63427734	+1944	+9.38232422	-6.02050781	-1.01074219	+4.70214844	-5.29541016	+17.22656250	+1748	+6.75000000	-10.27880859	-0.65478516	+58.33740234	+9.68994141	-20.06103516	+1368
+1458240988.67960000	+9.43945313	-6.84667969	-1.26562500	+44.36279297	+1.69189453	-57.61230469	+1940	+9.37792969	-6.02050781	-1.01513672	+4.74609375	-5.22949219	+17.18261719	+1748	+6.75000000	-10.27880859	-0.65478516	+58.38134766	+9.75585938	-19.99511719	+1364
+1458240988.68790010	+9.43505859	-6.84667969	-1.27880859	+44.49462891	+1.84570313	-57.56835938	+1932	+9.36914063	-6.02490234	-1.02392578	+4.87792969	-5.09765625	+17.11669922	+1744	+6.75000000	-10.28759766	-0.65039063	+58.53515625	+9.90966797	-19.92919922	+1356
+1458240988.69619990	+9.42626953	-6.85107422	-1.29199219	+44.62646484	+1.99951172	-57.50244141	+1920	+9.36035156	-6.02490234	-1.03710938	+4.98779297	-4.96582031	+17.05078125	+1736	+6.75878906	-10.28759766	-0.64599609	+58.71093750	+10.08544922	-19.86328125	+1352
+1458240988.70460010	+9.42187500	-6.85546875	-1.30078125	+44.75830078	+2.15332031	-57.45849609	+1912	+9.35156250	-6.02929688	-1.04589844	+5.09765625	-4.83398438	+17.02880859	+1728	+6.76757813	-10.28759766	-0.63281250	+58.93066406	+10.28320313	-19.81933594	+1352
+1458240988.71289990	+9.41748047	-6.85986328	-1.31396484	+44.89013672	+2.28515625	-57.39257813	+1900	+9.34277344	-6.02929688	-1.05908203	+5.20751953	-4.72412109	+16.98486328	+1720	+6.78515625	-10.28759766	-0.61962891	+59.17236328	+10.48095703	-19.79736328	+1356
+1458240988.72120000	+9.41308594	-6.86425781	-1.32275391	+45.00000000	+2.39501953	-57.37060547	+1892	+9.33837891	-6.03369141	-1.06787109	+5.33935547	-4.61425781	+16.96289063	+1708	+6.79833984	-10.28759766	-0.60644531	+59.39208984	+10.65673828	-19.77539063	+1360
+1458240988.72540000	+9.41308594	-6.86865234	-1.32275391	+45.06591797	+2.46093750	-57.37060547	+1884	+9.33398438	-6.03369141	-1.07226563	+5.38330078	-4.54833984	+16.94091797	+1700	+6.80273438	-10.28759766	-0.60205078	+59.47998047	+10.76660156	-19.75341797	+1364
+1458240988.73370000	+9.40429688	-6.87304688	-1.33154297	+45.15380859	+2.57080078	-57.32666016	+1876	+9.32958984	-6.03808594	-1.08105469	+5.49316406	-4.43847656	+16.89697266	+1688	+6.81152344	-10.29199219	-0.59326172	+59.65576172	+10.89843750	-19.70947266	+1368
+1458240988.73790000	+9.40429688	-6.87304688	-1.33593750	+45.21972656	+2.63671875	-57.32666016	+1868	+9.32519531	-6.03808594	-1.08544922	+5.55908203	-4.37255859	+16.89697266	+1680	+6.81152344	-10.29199219	-0.58886719	+59.69970703	+10.96435547	-19.68750000	+1372
+1458240988.74210000	+9.39990234	-6.87304688	-1.34033203	+45.26367188	+2.68066406	-57.30468750	+1864	+9.32080078	-6.03808594	-1.08984375	+5.62500000	-4.32861328	+16.87500000	+1672	+6.81152344	-10.29638672	-0.58886719	+59.76562500	+11.03027344	-19.66552734	+1372
+1458240988.75040010	+9.39550781	-6.87744141	-1.34033203	+45.35156250	+2.76855469	-57.32666016	+1852	+9.31640625	-6.04248047	-1.09423828	+5.71289063	-4.26269531	+16.83105469	+1660	+6.80712891	-10.30078125	-0.58886719	+59.80957031	+11.09619141	-19.59960938	+1376
+1458240988.75460000	+9.39111328	-6.87744141	-1.34033203	+45.39550781	+2.81250000	-57.32666016	+1844	+9.31640625	-6.04248047	-1.09863281	+5.75683594	-4.21875000	+16.78710938	+1652	+6.80273438	-10.30517578	-0.58886719	+59.80957031	+11.11816406	-19.57763672	+1376
+1458240988.76290010	+9.38671875	-6.88183594	-1.34472656	+45.48339844	+2.87841797	-57.32666016	+1832	+9.31201172	-6.04687500	-1.10302734	+5.84472656	-4.15283203	+16.74316406	+1644	+6.79394531	-10.31835938	-0.59765625	+59.78759766	+11.16210938	-19.48974609	+1380
+1458240988.76700000	+9.38671875	-6.88183594	-1.34472656	+45.50537109	+2.92236328	-57.34863281	+1824	+9.30761719	-6.04687500	-1.10302734	+5.88867188	-4.10888672	+16.72119141	+1640	+6.78955078	-10.32275391	-0.59765625	+59.74365234	+11.16210938	-19.44580078	+1380
+1458240988.77119990	+9.38232422	-6.88623047	-1.34472656	+45.54931641	+2.94433594	-57.34863281	+1816	+9.30761719	-6.04687500	-1.10742188	+5.91064453	-4.08691406	+16.69921875	+1636	+6.78076172	-10.32714844	-0.60205078	+59.72167969	+11.16210938	-19.40185547	+1380
+1458240988.77950000	+9.37792969	-6.88623047	-1.34472656	+45.59326172	+2.96630859	-57.37060547	+1804	+9.30322266	-6.05126953	-1.10742188	+5.95458984	-4.06494141	+16.67724609	+1632	+6.76757813	-10.34033203	-0.61083984	+59.65576172	+11.14013672	-19.31396484	+1380
+1458240988.78370000	+9.37792969	-6.88623047	-1.34472656	+45.61523438	+2.98828125	-57.37060547	+1800	+9.30322266	-6.05126953	-1.10742188	+5.97656250	-4.04296875	+16.65527344	+1628	+6.76318359	-10.34472656	-0.61523438	+59.63378906	+11.14013672	-19.29199219	+1376
+1458240988.79200010	+9.37792969	-6.89062500	-1.34033203	+45.65917969	+2.98828125	-57.39257813	+1788	+9.30322266	-6.05566406	-1.11181641	+6.02050781	-4.02099609	+16.63330078	+1628	+6.75439453	-10.35351563	-0.62402344	+59.58984375	+11.11816406	-19.20410156	+1372
+1458240988.79620000	+9.37353516	-6.89062500	-1.34033203	+45.65917969	+3.01025391	-57.39257813	+1780	+9.29882813	-6.05566406	-1.11181641	+6.02050781	-4.02099609	+16.63330078	+1628	+6.75439453	-10.35351563	-0.62402344	+59.56787109	+11.09619141	-19.18212891	+1368
+1458240988.80450010	+9.37353516	-6.89062500	-1.34033203	+45.70312500	+2.98828125	-57.39257813	+1768	+9.29882813	-6.06005859	-1.11181641	+6.06445313	-4.04296875	+16.65527344	+1624	+6.75000000	-10.36230469	-0.62841797	+59.54589844	+11.09619141	-19.13818359	+1356
+1458240988.80870010	+9.37353516	-6.89062500	-1.34033203	+45.70312500	+2.98828125	-57.39257813	+1764	+9.29882813	-6.06005859	-1.11181641	+6.06445313	-4.04296875	+16.65527344	+1624	+6.75000000	-10.36230469	-0.62841797	+59.54589844	+11.09619141	-19.13818359	+1352
+1458240988.81290010	+9.37353516	-6.89501953	-1.34033203	+45.70312500	+2.96630859	-57.41455078	+1760	+9.29882813	-6.06005859	-1.11181641	+6.06445313	-4.04296875	+16.67724609	+1624	+6.75439453	-10.36230469	-0.62402344	+59.56787109	+11.07421875	-19.13818359	+1344
+1458240988.82119990	+9.37792969	-6.89501953	-1.34033203	+45.72509766	+2.94433594	-57.41455078	+1752	+9.29882813	-6.06445313	-1.10742188	+6.08642578	-4.08691406	+16.67724609	+1624	+6.75878906	-10.36230469	-0.62402344	+59.58984375	+11.09619141	-19.13818359	+1336
+1458240988.82540010	+9.37792969	-6.89501953	-1.34033203	+45.74707031	+2.94433594	-57.41455078	+1748	+9.29882813	-6.06445313	-1.10742188	+6.10839844	-4.10888672	+16.69921875	+1620	+6.76318359	-10.36230469	-0.61962891	+59.61181641	+11.09619141	-19.13818359	+1336
+1458240988.83369990	+9.37792969	-6.89501953	-1.34033203	+45.74707031	+2.90039063	-57.41455078	+1740	+9.29882813	-6.06445313	-1.10742188	+6.10839844	-4.13085938	+16.72119141	+1620	+6.76757813	-10.36230469	-0.61523438	+59.67773438	+11.11816406	-19.16015625	+1332
+1458240988.83789990	+9.37792969	-6.89941406	-1.34033203	+45.76904297	+2.90039063	-57.41455078	+1740	+9.29882813	-6.06445313	-1.10742188	+6.13037109	-4.15283203	+16.74316406	+1616	+6.77197266	-10.36230469	-0.61083984	+59.69970703	+11.11816406	-19.18212891	+1328
+1458240988.84200000	+9.37792969	-6.89941406	-1.33593750	+45.76904297	+2.87841797	-57.41455078	+1736	+9.29882813	-6.06445313	-1.10742188	+6.13037109	-4.17480469	+16.76513672	+1612	+6.77636719	-10.36230469	-0.60644531	+59.72167969	+11.14013672	-19.20410156	+1328
+1458240988.85030010	+9.38232422	-6.89941406	-1.33593750	+45.79101563	+2.85644531	-57.43652344	+1732	+9.30322266	-6.06445313	-1.10302734	+6.15234375	-4.21875000	+16.78710938	+1608	+6.78515625	-10.35791016	-0.60205078	+59.78759766	+11.16210938	-19.22607422	+1328
+1458240988.85450010	+9.38232422	-6.89941406	-1.33593750	+45.79101563	+2.83447266	-57.43652344	+1728	+9.30322266	-6.06445313	-1.10302734	+6.15234375	-4.24072266	+16.78710938	+1604	+6.78955078	-10.35791016	-0.59765625	+59.80957031	+11.16210938	-19.24804688	+1328
+1458240988.86279990	+9.38232422	-6.89941406	-1.33593750	+45.79101563	+2.81250000	-57.43652344	+1728	+9.30322266	-6.06445313	-1.09863281	+6.17431641	-4.26269531	+16.80908203	+1600	+6.79394531	-10.35791016	-0.59326172	+59.83154297	+11.16210938	-19.27001953	+1328
+1458240988.86700010	+9.38232422	-6.89941406	-1.33593750	+45.79101563	+2.81250000	-57.43652344	+1724	+9.30322266	-6.06445313	-1.09863281	+6.19628906	-4.28466797	+16.80908203	+1596	+6.79394531	-10.35791016	-0.59326172	+59.85351563	+11.16210938	-19.29199219	+1328
+1458240988.87120010	+9.38232422	-6.89941406	-1.33593750	+45.81298828	+2.79052734	-57.43652344	+1724	+9.30322266	-6.06445313	-1.09863281	+6.19628906	-4.30664063	+16.83105469	+1592	+6.79833984	-10.35791016	-0.58886719	+59.85351563	+11.16210938	-19.29199219	+1328
+1458240988.87949990	+9.38232422	-6.89941406	-1.33154297	+45.81298828	+2.76855469	-57.45849609	+1724	+9.30322266	-6.06445313	-1.09863281	+6.21826172	-4.32861328	+16.83105469	+1588	+6.79833984	-10.35791016	-0.58886719	+59.85351563	+11.14013672	-19.31396484	+1324
+1458240988.88369990	+9.38232422	-6.89941406	-1.33154297	+45.81298828	+2.76855469	-57.45849609	+1720	+9.30322266	-6.06445313	-1.09423828	+6.24023438	-4.32861328	+16.83105469	+1584	+6.79394531	-10.35791016	-0.58886719	+59.85351563	+11.14013672	-19.31396484	+1324
+1458240988.88780000	+9.38232422	-6.89941406	-1.33154297	+45.83496094	+2.76855469	-57.45849609	+1720	+9.30322266	-6.06445313	-1.09423828	+6.24023438	-4.32861328	+16.83105469	+1580	+6.79394531	-10.35791016	-0.58886719	+59.85351563	+11.11816406	-19.31396484	+1324
+1458240988.89619990	+9.38232422	-6.89941406	-1.33154297	+45.83496094	+2.74658203	-57.45849609	+1720	+9.30322266	-6.06445313	-1.09423828	+6.26220703	-4.35058594	+16.83105469	+1576	+6.79394531	-10.35791016	-0.59326172	+59.83154297	+11.09619141	-19.31396484	+1324
+1458240988.90030000	+9.38232422	-6.89941406	-1.33154297	+45.83496094	+2.74658203	-57.48046875	+1720	+9.30322266	-6.06445313	-1.09423828	+6.26220703	-4.35058594	+16.83105469	+1576	+6.79394531	-10.35791016	-0.59326172	+59.83154297	+11.09619141	-19.31396484	+1320
+1458240988.90450000	+9.38232422	-6.89501953	-1.33154297	+45.83496094	+2.74658203	-57.48046875	+1720	+9.30322266	-6.06005859	-1.09423828	+6.26220703	-4.35058594	+16.80908203	+1576	+6.78955078	-10.35791016	-0.59326172	+59.83154297	+11.07421875	-19.31396484	+1320
+1458240988.91280010	+9.38232422	-6.89501953	-1.33154297	+45.85693359	+2.72460938	-57.48046875	+1716	+9.30322266	-6.06005859	-1.08984375	+6.26220703	-4.37255859	+16.80908203	+1572	+6.78955078	-10.35791016	-0.59765625	+59.80957031	+11.05224609	-19.31396484	+1320
+1458240988.91700010	+9.38232422	-6.89501953	-1.33154297	+45.85693359	+2.72460938	-57.48046875	+1716	+9.30322266	-6.06005859	-1.08984375	+6.28417969	-4.37255859	+16.80908203	+1572	+6.78955078	-10.35791016	-0.59765625	+59.80957031	+11.05224609	-19.31396484	+1320
+1458240988.92109990	+9.38232422	-6.89501953	-1.33154297	+45.85693359	+2.72460938	-57.48046875	+1716	+9.30322266	-6.06005859	-1.08984375	+6.28417969	-4.37255859	+16.80908203	+1572	+6.78515625	-10.36230469	-0.59765625	+59.80957031	+11.03027344	-19.31396484	+1316
+1458240988.92950010	+9.38232422	-6.89501953	-1.33154297	+45.85693359	+2.72460938	-57.48046875	+1716	+9.30322266	-6.06005859	-1.08984375	+6.28417969	-4.37255859	+16.80908203	+1572	+6.78515625	-10.36230469	-0.60205078	+59.78759766	+11.00830078	-19.31396484	+1316
+1458240988.93359990	+9.38232422	-6.89501953	-1.33154297	+45.87890625	+2.72460938	-57.48046875	+1716	+9.30322266	-6.06005859	-1.08984375	+6.28417969	-4.37255859	+16.80908203	+1572	+6.78515625	-10.36230469	-0.60205078	+59.78759766	+11.00830078	-19.31396484	+1312
+1458240988.94199990	+9.38232422	-6.89062500	-1.33154297	+45.87890625	+2.70263672	-57.48046875	+1712	+9.30322266	-6.05566406	-1.08984375	+6.30615234	-4.37255859	+16.83105469	+1572	+6.78515625	-10.35791016	-0.60205078	+59.78759766	+10.98632813	-19.33593750	+1312
+1458240988.94610000	+9.38232422	-6.89062500	-1.33154297	+45.87890625	+2.70263672	-57.48046875	+1712	+9.30322266	-6.05566406	-1.08984375	+6.30615234	-4.39453125	+16.83105469	+1572	+6.78515625	-10.35791016	-0.60205078	+59.80957031	+10.96435547	-19.33593750	+1312
+1458240988.95450000	+9.38232422	-6.89062500	-1.33154297	+45.90087891	+2.70263672	-57.48046875	+1712	+9.30322266	-6.05566406	-1.08544922	+6.30615234	-4.39453125	+16.83105469	+1568	+6.78515625	-10.35791016	-0.60205078	+59.83154297	+10.96435547	-19.35791016	+1308
+1458240988.95860000	+9.38232422	-6.89062500	-1.33154297	+45.90087891	+2.70263672	-57.48046875	+1712	+9.30322266	-6.05566406	-1.08544922	+6.32812500	-4.41650391	+16.83105469	+1568	+6.78955078	-10.35791016	-0.60205078	+59.83154297	+10.96435547	-19.35791016	+1308
+1458240988.96700000	+9.38232422	-6.88623047	-1.33154297	+45.90087891	+2.68066406	-57.48046875	+1712	+9.30322266	-6.05126953	-1.08544922	+6.32812500	-4.41650391	+16.85302734	+1568	+6.78955078	-10.35351563	-0.59765625	+59.85351563	+10.96435547	-19.37988281	+1308
+1458240988.97110010	+9.38232422	-6.88623047	-1.33154297	+45.92285156	+2.68066406	-57.48046875	+1712	+9.30322266	-6.05126953	-1.08544922	+6.35009766	-4.43847656	+16.85302734	+1568	+6.79394531	-10.35351563	-0.59765625	+59.87548828	+10.96435547	-19.37988281	+1308
+1458240988.97530010	+9.38232422	-6.88623047	-1.33154297	+45.92285156	+2.65869141	-57.48046875	+1712	+9.30322266	-6.05126953	-1.08544922	+6.35009766	-4.43847656	+16.87500000	+1564	+6.79394531	-10.35351563	-0.59765625	+59.87548828	+10.96435547	-19.37988281	+1308
+1458240988.98359990	+9.38232422	-6.88623047	-1.33154297	+45.94482422	+2.65869141	-57.48046875	+1712	+9.30322266	-6.05126953	-1.08544922	+6.37207031	-4.46044922	+16.87500000	+1564	+6.79394531	-10.34912109	-0.59326172	+59.89746094	+10.96435547	-19.40185547	+1312
+1458240988.98779990	+9.38671875	-6.88183594	-1.33154297	+45.94482422	+2.63671875	-57.48046875	+1712	+9.30322266	-6.04687500	-1.08544922	+6.37207031	-4.46044922	+16.87500000	+1560	+6.79833984	-10.34912109	-0.59326172	+59.91943359	+10.94238281	-19.40185547	+1312
+1458240988.99609990	+9.38671875	-6.88183594	-1.33154297	+45.94482422	+2.63671875	-57.48046875	+1712	+9.30322266	-6.04687500	-1.08105469	+6.39404297	-4.48242188	+16.89697266	+1560	+6.79833984	-10.34912109	-0.59326172	+59.91943359	+10.94238281	-19.42382813	+1312
+1458240989.00029990	+9.38671875	-6.88183594	-1.33154297	+45.94482422	+2.63671875	-57.48046875	+1712	+9.30322266	-6.04687500	-1.08105469	+6.39404297	-4.48242188	+16.87500000	+1556	+6.79833984	-10.34912109	-0.59326172	+59.94140625	+10.94238281	-19.42382813	+1312
+1458240989.00860000	+9.38232422	-6.87744141	-1.33154297	+45.96679688	+2.61474609	-57.48046875	+1712	+9.30322266	-6.04248047	-1.08105469	+6.39404297	-4.48242188	+16.87500000	+1556	+6.79833984	-10.34472656	-0.59326172	+59.94140625	+10.92041016	-19.42382813	+1312
+1458240989.01280000	+9.38232422	-6.87744141	-1.32714844	+45.96679688	+2.61474609	-57.48046875	+1712	+9.30322266	-6.04248047	-1.08105469	+6.39404297	-4.48242188	+16.87500000	+1556	+6.79394531	-10.34472656	-0.59765625	+59.94140625	+10.92041016	-19.42382813	+1312
+1458240989.02110000	+9.38232422	-6.87304688	-1.32714844	+45.96679688	+2.61474609	-57.48046875	+1712	+9.29882813	-6.04248047	-1.08105469	+6.41601563	-4.48242188	+16.87500000	+1556	+6.79394531	-10.34912109	-0.59765625	+59.91943359	+10.87646484	-19.42382813	+1312
+1458240989.02530000	+9.38232422	-6.87304688	-1.32714844	+45.98876953	+2.61474609	-57.50244141	+1712	+9.29882813	-6.04248047	-1.08105469	+6.41601563	-4.48242188	+16.85302734	+1556	+6.78955078	-10.34912109	-0.59765625	+59.89746094	+10.87646484	-19.42382813	+1312
+1458240989.03360010	+9.38232422	-6.87304688	-1.32714844	+45.98876953	+2.61474609	-57.50244141	+1712	+9.29882813	-6.03808594	-1.08105469	+6.41601563	-4.46044922	+16.85302734	+1556	+6.78515625	-10.34912109	-0.60205078	+59.87548828	+10.83251953	-19.42382813	+1312
+1458240989.03780010	+9.38232422	-6.86865234	-1.32714844	+45.98876953	+2.61474609	-57.50244141	+1708	+9.29882813	-6.03808594	-1.08105469	+6.41601563	-4.46044922	+16.85302734	+1556	+6.78515625	-10.34912109	-0.60644531	+59.87548828	+10.81054688	-19.42382813	+1312
+1458240989.04609990	+9.38232422	-6.86865234	-1.32714844	+45.98876953	+2.59277344	-57.50244141	+1708	+9.29882813	-6.03808594	-1.08105469	+6.39404297	-4.46044922	+16.85302734	+1560	+6.78515625	-10.34912109	-0.60644531	+59.85351563	+10.78857422	-19.44580078	+1308
+1458240989.05029990	+9.38232422	-6.86865234	-1.32275391	+45.98876953	+2.59277344	-57.50244141	+1708	+9.29882813	-6.03808594	-1.08105469	+6.39404297	-4.48242188	+16.85302734	+1560	+6.78076172	-10.34912109	-0.60644531	+59.85351563	+10.76660156	-19.44580078	+1308
+1458240989.05440000	+9.38232422	-6.86865234	-1.32275391	+45.98876953	+2.59277344	-57.50244141	+1708	+9.29882813	-6.03808594	-1.08105469	+6.39404297	-4.48242188	+16.85302734	+1560	+6.78076172	-10.34912109	-0.60644531	+59.85351563	+10.76660156	-19.44580078	+1308
+1458240989.06279990	+9.38232422	-6.86425781	-1.32275391	+45.98876953	+2.57080078	-57.52441406	+1708	+9.29882813	-6.03808594	-1.08105469	+6.39404297	-4.48242188	+16.85302734	+1564	+6.78515625	-10.34472656	-0.60644531	+59.87548828	+10.74462891	-19.46777344	+1304
+1458240989.06690000	+9.38232422	-6.86425781	-1.32275391	+45.98876953	+2.57080078	-57.52441406	+1708	+9.29882813	-6.03808594	-1.08105469	+6.39404297	-4.48242188	+16.87500000	+1564	+6.78515625	-10.34472656	-0.60644531	+59.89746094	+10.74462891	-19.48974609	+1304
+1458240989.07520010	+9.38232422	-6.86425781	-1.32275391	+45.98876953	+2.54882813	-57.52441406	+1708	+9.29882813	-6.03808594	-1.07666016	+6.39404297	-4.48242188	+16.87500000	+1564	+6.78955078	-10.34472656	-0.60205078	+59.91943359	+10.74462891	-19.48974609	+1304
+1458240989.07940010	+9.38232422	-6.86425781	-1.32275391	+45.98876953	+2.54882813	-57.52441406	+1708	+9.29882813	-6.03808594	-1.07666016	+6.39404297	-4.50439453	+16.87500000	+1564	+6.79394531	-10.34033203	-0.60205078	+59.94140625	+10.74462891	-19.51171875	+1308
+1458240989.08769990	+9.38232422	-6.86425781	-1.32275391	+45.98876953	+2.52685547	-57.52441406	+1708	+9.29882813	-6.03808594	-1.07666016	+6.39404297	-4.50439453	+16.89697266	+1564	+6.79394531	-10.34033203	-0.60205078	+59.96337891	+10.76660156	-19.53369141	+1308
+1458240989.09190010	+9.38232422	-6.86425781	-1.31835938	+45.98876953	+2.52685547	-57.52441406	+1708	+9.29882813	-6.03808594	-1.07666016	+6.39404297	-4.50439453	+16.89697266	+1564	+6.79833984	-10.33593750	-0.59765625	+59.98535156	+10.76660156	-19.53369141	+1308
+1458240989.09610010	+9.38671875	-6.86425781	-1.31835938	+45.98876953	+2.52685547	-57.52441406	+1708	+9.29882813	-6.03808594	-1.07666016	+6.37207031	-4.52636719	+16.91894531	+1564	+6.79833984	-10.33593750	-0.59765625	+60.00732422	+10.76660156	-19.53369141	+1308
+1458240989.10439990	+9.38671875	-6.86425781	-1.31835938	+45.98876953	+2.50488281	-57.52441406	+1708	+9.30322266	-6.03369141	-1.07666016	+6.37207031	-4.52636719	+16.94091797	+1564	+6.80273438	-10.33593750	-0.59765625	+60.02929688	+10.76660156	-19.55566406	+1308
+1458240989.10859990	+9.38671875	-6.86425781	-1.31835938	+45.98876953	+2.50488281	-57.52441406	+1708	+9.30322266	-6.03369141	-1.07666016	+6.37207031	-4.54833984	+16.94091797	+1564	+6.80273438	-10.33154297	-0.59765625	+60.02929688	+10.76660156	-19.55566406	+1312
+1458240989.11690000	+9.38671875	-6.86425781	-1.31835938	+45.98876953	+2.48291016	-57.52441406	+1708	+9.30322266	-6.03369141	-1.07226563	+6.37207031	-4.54833984	+16.96289063	+1560	+6.80273438	-10.33154297	-0.59326172	+60.05126953	+10.74462891	-19.55566406	+1312
