# Supplementary material for: A direct effect of perception on action when grasping a cup
Source: Sci Rep. 2018 Jan 9;8:171. doi: 10.1038/s41598-017-18591-5 (PMC5760564; doi:10.1038/s41598-017-18591-5)
Supplement: Supplementary file 6 — Supplementary Information [file 41598_2017_18591_MOESM6_ESM.zip › SciRep_Data/S02instruct/S02_100instruct_Tr4.dat]

+1000000000000.00000000	+0.00000000	+0.00000000	+0.00000000	+0.00000000	+0.00000000	+0.00000000	+0	+0.00000000	+0.00000000	+0.00000000	+0.00000000	+0.00000000	+0.00000000	+0	+0.00000000	+0.00000000	+0.00000000	+0.00000000	+0.00000000	+0.00000000	+0
+1458240554.15430000	+9.43066406	-5.25585938	-0.93603516	+56.53564453	-9.18457031	-61.83105469	+1440	+9.43945313	-4.48681641	-0.56250000	+5.00976563	-11.84326172	+21.33544922	+1428	+7.07519531	-8.78466797	-1.00195313	+61.21582031	+2.02148438	-24.60937500	+1516
+1458240554.15850000	+9.43066406	-5.25585938	-0.93164063	+56.53564453	-9.18457031	-61.83105469	+1440	+9.43945313	-4.48681641	-0.56250000	+5.00976563	-11.84326172	+21.33544922	+1428	+7.07958984	-8.78466797	-0.99755859	+61.25976563	+2.02148438	-24.63134766	+1516
+1458240554.16269990	+9.43066406	-5.25585938	-0.93164063	+56.53564453	-9.18457031	-61.83105469	+1440	+9.43945313	-4.48242188	-0.56250000	+5.00976563	-11.84326172	+21.33544922	+1428	+7.07958984	-8.78027344	-0.99755859	+61.28173828	+2.02148438	-24.65332031	+1520
+1458240554.16680000	+9.43066406	-5.25585938	-0.93164063	+56.53564453	-9.18457031	-61.83105469	+1444	+9.43945313	-4.48242188	-0.56250000	+5.03173828	-11.86523438	+21.33544922	+1424	+7.08398438	-8.77587891	-0.99316406	+61.30371094	+2.02148438	-24.67529297	+1520
+1458240554.17100000	+9.43066406	-5.25585938	-0.93164063	+56.55761719	-9.20654297	-61.85302734	+1444	+9.43945313	-4.48242188	-0.56250000	+5.03173828	-11.86523438	+21.33544922	+1424	+7.08837891	-8.77148438	-0.98876953	+61.34765625	+2.02148438	-24.69726563	+1524
+1458240554.17520000	+9.43066406	-5.25146484	-0.93164063	+56.55761719	-9.20654297	-61.85302734	+1444	+9.43945313	-4.47802734	-0.56250000	+5.03173828	-11.86523438	+21.33544922	+1424	+7.09277344	-8.76708984	-0.98876953	+61.39160156	+2.02148438	-24.74121094	+1528
+1458240554.17930010	+9.43505859	-5.25146484	-0.93164063	+56.55761719	-9.20654297	-61.85302734	+1444	+9.43945313	-4.47802734	-0.55810547	+5.03173828	-11.88720703	+21.35742188	+1424	+7.09716797	-8.76708984	-0.98437500	+61.43554688	+1.99951172	-24.76318359	+1532
+1458240564.74980000	+9.45263672	-5.73486328	-1.34033203	+51.35009766	+1.97753906	-67.89550781	+1484	+9.61962891	-4.84277344	-1.13818359	+8.39355469	-8.59130859	+11.68945313	+1472	+7.02685547	-8.94287109	-0.84814453	+58.13964844	+8.56933594	-24.36767578	+1692
+1458240564.75390010	+9.45263672	-5.73486328	-1.34033203	+51.32812500	+1.95556641	-67.89550781	+1484	+9.61962891	-4.84277344	-1.13818359	+8.39355469	-8.59130859	+11.68945313	+1472	+7.03125000	-8.94287109	-0.84814453	+58.16162109	+8.59130859	-24.38964844	+1692
+1458240564.75810000	+9.45263672	-5.73486328	-1.34033203	+51.32812500	+1.95556641	-67.87353516	+1484	+9.61962891	-4.84277344	-1.13818359	+8.39355469	-8.59130859	+11.68945313	+1472	+7.03564453	-8.93847656	-0.84375000	+58.20556641	+8.59130859	-24.41162109	+1696
+1458240564.76230000	+9.45263672	-5.73486328	-1.34033203	+51.32812500	+1.95556641	-67.87353516	+1484	+9.61962891	-4.84277344	-1.13818359	+8.37158203	-8.59130859	+11.71142578	+1472	+7.04003906	-8.93847656	-0.83935547	+58.22753906	+8.61328125	-24.43359375	+1696
+1458240564.76640010	+9.45263672	-5.73486328	-1.34033203	+51.32812500	+1.95556641	-67.87353516	+1484	+9.61962891	-4.84277344	-1.13818359	+8.37158203	-8.61328125	+11.71142578	+1472	+7.04443359	-8.93408203	-0.83496094	+58.27148438	+8.63525391	-24.47753906	+1700
+1458240564.77060010	+9.45263672	-5.73486328	-1.34033203	+51.32812500	+1.95556641	-67.87353516	+1480	+9.61962891	-4.84277344	-1.13818359	+8.37158203	-8.61328125	+11.71142578	+1472	+7.05322266	-8.92968750	-0.83056641	+58.31542969	+8.63525391	-24.49951172	+1704
+1458240564.77480010	+9.45263672	-5.73486328	-1.34033203	+51.32812500	+1.95556641	-67.87353516	+1480	+9.61962891	-4.84277344	-1.13818359	+8.37158203	-8.61328125	+11.71142578	+1468	+7.05322266	-8.92968750	-0.82617188	+58.33740234	+8.65722656	-24.52148438	+1704
+1458240564.77889990	+9.45263672	-5.73925781	-1.34033203	+51.32812500	+1.95556641	-67.87353516	+1480	+9.61962891	-4.84277344	-1.13818359	+8.37158203	-8.61328125	+11.71142578	+1468	+7.05761719	-8.92968750	-0.82617188	+58.35937500	+8.65722656	-24.54345703	+1708
+1458240564.78309990	+9.45263672	-5.73925781	-1.34033203	+51.32812500	+1.95556641	-67.87353516	+1480	+9.61962891	-4.84277344	-1.13818359	+8.37158203	-8.61328125	+11.71142578	+1468	+7.05761719	-8.92968750	-0.82617188	+58.33740234	+8.65722656	-24.54345703	+1708
+1458240564.78730010	+9.45263672	-5.73925781	-1.34033203	+51.32812500	+1.95556641	-67.87353516	+1476	+9.61962891	-4.84277344	-1.13378906	+8.37158203	-8.61328125	+11.71142578	+1468	+7.05322266	-8.92968750	-0.82617188	+58.33740234	+8.65722656	-24.54345703	+1708
+1458240564.79140000	+9.45263672	-5.73925781	-1.34033203	+51.32812500	+1.95556641	-67.87353516	+1476	+9.61962891	-4.84277344	-1.13378906	+8.37158203	-8.61328125	+11.71142578	+1468	+7.05322266	-8.92968750	-0.82617188	+58.31542969	+8.65722656	-24.54345703	+1708
+1458240564.79559990	+9.45263672	-5.73925781	-1.34033203	+51.32812500	+1.95556641	-67.87353516	+1476	+9.61962891	-4.84277344	-1.13378906	+8.37158203	-8.61328125	+11.71142578	+1468	+7.04882813	-8.93408203	-0.83056641	+58.29345703	+8.65722656	-24.52148438	+1712
+1458240564.79979990	+9.45263672	-5.73925781	-1.34033203	+51.32812500	+1.95556641	-67.87353516	+1476	+9.61962891	-4.84277344	-1.13378906	+8.37158203	-8.61328125	+11.71142578	+1468	+7.04882813	-8.93408203	-0.83056641	+58.27148438	+8.63525391	-24.52148438	+1712
+1458240564.80390000	+9.45263672	-5.73486328	-1.34033203	+51.32812500	+1.95556641	-67.87353516	+1476	+9.61962891	-4.84277344	-1.13378906	+8.37158203	-8.61328125	+11.71142578	+1464	+7.04882813	-8.93408203	-0.83056641	+58.27148438	+8.63525391	-24.49951172	+1712
+1458240564.80810000	+9.45263672	-5.73486328	-1.34033203	+51.32812500	+1.95556641	-67.87353516	+1472	+9.61962891	-4.84277344	-1.13378906	+8.37158203	-8.61328125	+11.71142578	+1464	+7.04443359	-8.93408203	-0.83496094	+58.24951172	+8.63525391	-24.49951172	+1712
+1458240564.81220010	+9.45263672	-5.73486328	-1.34033203	+51.32812500	+1.95556641	-67.87353516	+1472	+9.61962891	-4.84277344	-1.13378906	+8.37158203	-8.61328125	+11.68945313	+1464	+7.04443359	-8.93408203	-0.83496094	+58.24951172	+8.63525391	-24.49951172	+1712
+1458240564.81640010	+9.45263672	-5.73486328	-1.34033203	+51.32812500	+1.95556641	-67.87353516	+1472	+9.61962891	-4.84277344	-1.13378906	+8.37158203	-8.61328125	+11.68945313	+1464	+7.04443359	-8.93847656	-0.83496094	+58.22753906	+8.63525391	-24.49951172	+1712
+1458240564.82060000	+9.45263672	-5.73486328	-1.34033203	+51.32812500	+1.95556641	-67.87353516	+1472	+9.61962891	-4.84277344	-1.13378906	+8.37158203	-8.61328125	+11.68945313	+1464	+7.04003906	-8.93847656	-0.83496094	+58.22753906	+8.61328125	-24.47753906	+1712
+1458240564.82470010	+9.45263672	-5.73486328	-1.34033203	+51.32812500	+1.95556641	-67.87353516	+1472	+9.61962891	-4.84277344	-1.13378906	+8.37158203	-8.61328125	+11.68945313	+1464	+7.04003906	-8.93847656	-0.83496094	+58.20556641	+8.61328125	-24.47753906	+1712
+1458240564.82890010	+9.45263672	-5.73486328	-1.34033203	+51.32812500	+1.95556641	-67.87353516	+1472	+9.62402344	-4.84277344	-1.13378906	+8.37158203	-8.61328125	+11.68945313	+1464	+7.04003906	-8.93847656	-0.83935547	+58.20556641	+8.61328125	-24.47753906	+1712
+1458240564.83310010	+9.45263672	-5.73486328	-1.34033203	+51.32812500	+1.95556641	-67.87353516	+1476	+9.62402344	-4.84277344	-1.13378906	+8.37158203	-8.61328125	+11.68945313	+1464	+7.04003906	-8.93847656	-0.83935547	+58.20556641	+8.61328125	-24.47753906	+1712
+1458240564.83719990	+9.45263672	-5.73486328	-1.34033203	+51.32812500	+1.95556641	-67.87353516	+1476	+9.62402344	-4.84277344	-1.13378906	+8.37158203	-8.61328125	+11.68945313	+1464	+7.04003906	-8.93847656	-0.83935547	+58.18359375	+8.61328125	-24.47753906	+1708
+1458240564.84559990	+9.45263672	-5.73486328	-1.34033203	+51.32812500	+1.95556641	-67.87353516	+1476	+9.62402344	-4.84716797	-1.13378906	+8.37158203	-8.61328125	+11.68945313	+1468	+7.03564453	-8.93847656	-0.83935547	+58.18359375	+8.61328125	-24.45556641	+1708
+1458240564.84970000	+9.45263672	-5.73486328	-1.34033203	+51.32812500	+1.95556641	-67.87353516	+1476	+9.62402344	-4.84716797	-1.13378906	+8.34960938	-8.63525391	+11.68945313	+1468	+7.03564453	-8.93847656	-0.83935547	+58.18359375	+8.61328125	-24.45556641	+1708
+1458240564.85390000	+9.45263672	-5.73486328	-1.34033203	+51.32812500	+1.95556641	-67.87353516	+1476	+9.62402344	-4.84716797	-1.13378906	+8.34960938	-8.63525391	+11.68945313	+1468	+7.04003906	-8.93847656	-0.83935547	+58.18359375	+8.61328125	-24.47753906	+1708
+1458240564.86220000	+9.45263672	-5.73486328	-1.34033203	+51.32812500	+1.95556641	-67.87353516	+1476	+9.62402344	-4.84716797	-1.13378906	+8.34960938	-8.63525391	+11.68945313	+1468	+7.04003906	-8.93847656	-0.83935547	+58.20556641	+8.61328125	-24.47753906	+1704
+1458240564.86640000	+9.45263672	-5.73925781	-1.34033203	+51.32812500	+1.95556641	-67.87353516	+1476	+9.62402344	-4.84716797	-1.13378906	+8.34960938	-8.63525391	+11.68945313	+1468	+7.04003906	-8.93847656	-0.83935547	+58.20556641	+8.61328125	-24.47753906	+1704
+1458240564.87060000	+9.45263672	-5.73925781	-1.34033203	+51.30615234	+1.95556641	-67.87353516	+1476	+9.62402344	-4.84716797	-1.13378906	+8.34960938	-8.63525391	+11.68945313	+1468	+7.04003906	-8.93847656	-0.83935547	+58.20556641	+8.61328125	-24.47753906	+1704
+1458240564.87470010	+9.45263672	-5.73925781	-1.34033203	+51.30615234	+1.95556641	-67.87353516	+1476	+9.62402344	-4.84716797	-1.13378906	+8.34960938	-8.63525391	+11.68945313	+1468	+7.04003906	-8.93847656	-0.83935547	+58.20556641	+8.61328125	-24.47753906	+1704
+1458240564.87890010	+9.45263672	-5.73925781	-1.34033203	+51.30615234	+1.95556641	-67.87353516	+1476	+9.62402344	-4.84716797	-1.13378906	+8.34960938	-8.63525391	+11.68945313	+1468	+7.04003906	-8.93847656	-0.83496094	+58.20556641	+8.61328125	-24.47753906	+1704
+1458240564.88310000	+9.45263672	-5.73925781	-1.34033203	+51.30615234	+1.95556641	-67.87353516	+1476	+9.62402344	-4.84716797	-1.13378906	+8.34960938	-8.63525391	+11.68945313	+1468	+7.04003906	-8.93847656	-0.83496094	+58.20556641	+8.61328125	-24.47753906	+1704
+1458240564.88720010	+9.45263672	-5.73925781	-1.34033203	+51.30615234	+1.95556641	-67.87353516	+1472	+9.62402344	-4.84716797	-1.13378906	+8.34960938	-8.63525391	+11.71142578	+1468	+7.04003906	-8.93847656	-0.83496094	+58.20556641	+8.61328125	-24.47753906	+1704
+1458240564.89140010	+9.45263672	-5.73925781	-1.34033203	+51.30615234	+1.95556641	-67.87353516	+1472	+9.62402344	-4.84716797	-1.13378906	+8.34960938	-8.63525391	+11.71142578	+1468	+7.04003906	-8.93847656	-0.83496094	+58.20556641	+8.61328125	-24.47753906	+1704
+1458240564.89549990	+9.45263672	-5.73925781	-1.34033203	+51.30615234	+1.95556641	-67.87353516	+1472	+9.62402344	-4.84716797	-1.13378906	+8.34960938	-8.63525391	+11.71142578	+1468	+7.04003906	-8.93847656	-0.83496094	+58.20556641	+8.61328125	-24.47753906	+1704
+1458240564.89969990	+9.45263672	-5.73925781	-1.34033203	+51.30615234	+1.95556641	-67.87353516	+1472	+9.62402344	-4.84716797	-1.13378906	+8.34960938	-8.63525391	+11.71142578	+1468	+7.04003906	-8.93847656	-0.83496094	+58.20556641	+8.61328125	-24.47753906	+1704
+1458240564.90389990	+9.45263672	-5.73925781	-1.34033203	+51.30615234	+1.95556641	-67.87353516	+1472	+9.62402344	-4.84716797	-1.13378906	+8.34960938	-8.63525391	+11.71142578	+1468	+7.04003906	-8.93847656	-0.83496094	+58.20556641	+8.61328125	-24.47753906	+1704
+1458240564.90800000	+9.45263672	-5.73925781	-1.34033203	+51.30615234	+1.95556641	-67.87353516	+1472	+9.62402344	-4.84716797	-1.13378906	+8.34960938	-8.63525391	+11.71142578	+1468	+7.04003906	-8.93847656	-0.83935547	+58.20556641	+8.61328125	-24.47753906	+1704
+1458240564.91220000	+9.45263672	-5.73925781	-1.34033203	+51.30615234	+1.95556641	-67.87353516	+1472	+9.62402344	-4.84716797	-1.13378906	+8.34960938	-8.63525391	+11.68945313	+1468	+7.04003906	-8.93847656	-0.83935547	+58.18359375	+8.61328125	-24.47753906	+1704
+1458240564.92050000	+9.45263672	-5.73925781	-1.34033203	+51.30615234	+1.95556641	-67.87353516	+1472	+9.62402344	-4.84716797	-1.13378906	+8.34960938	-8.63525391	+11.68945313	+1468	+7.03564453	-8.93847656	-0.83935547	+58.18359375	+8.61328125	-24.45556641	+1704
+1458240564.92470000	+9.45263672	-5.73925781	-1.34033203	+51.30615234	+1.95556641	-67.87353516	+1472	+9.62402344	-4.84716797	-1.13378906	+8.34960938	-8.63525391	+11.68945313	+1468	+7.03564453	-8.94287109	-0.83935547	+58.16162109	+8.61328125	-24.45556641	+1704
+1458240564.92890000	+9.45263672	-5.73925781	-1.34033203	+51.30615234	+1.95556641	-67.87353516	+1472	+9.62402344	-4.84716797	-1.13378906	+8.34960938	-8.63525391	+11.68945313	+1468	+7.03564453	-8.94287109	-0.83935547	+58.16162109	+8.59130859	-24.45556641	+1704
+1458240564.93720010	+9.45263672	-5.73925781	-1.34033203	+51.30615234	+1.95556641	-67.87353516	+1472	+9.62402344	-4.84716797	-1.13378906	+8.32763672	-8.63525391	+11.68945313	+1468	+7.03564453	-8.94287109	-0.84375000	+58.13964844	+8.59130859	-24.43359375	+1700
+1458240564.94549990	+9.45263672	-5.73925781	-1.34033203	+51.30615234	+1.95556641	-67.87353516	+1472	+9.62402344	-4.84716797	-1.13378906	+8.32763672	-8.63525391	+11.68945313	+1468	+7.03125000	-8.94287109	-0.84375000	+58.11767578	+8.59130859	-24.43359375	+1700
+1458240564.95390010	+9.45263672	-5.73925781	-1.34033203	+51.30615234	+1.93359375	-67.87353516	+1476	+9.62402344	-4.84716797	-1.13378906	+8.32763672	-8.63525391	+11.68945313	+1468	+7.03125000	-8.94287109	-0.84375000	+58.11767578	+8.56933594	-24.41162109	+1700
+1458240564.96219990	+9.45263672	-5.73925781	-1.34033203	+51.30615234	+1.93359375	-67.87353516	+1476	+9.62402344	-4.84716797	-1.13378906	+8.32763672	-8.63525391	+11.68945313	+1472	+7.03125000	-8.94287109	-0.84375000	+58.11767578	+8.56933594	-24.41162109	+1700
+1458240564.97050000	+9.45263672	-5.73925781	-1.34033203	+51.30615234	+1.93359375	-67.87353516	+1476	+9.62402344	-4.84716797	-1.13378906	+8.32763672	-8.63525391	+11.68945313	+1472	+7.03125000	-8.94287109	-0.84375000	+58.11767578	+8.56933594	-24.41162109	+1696
+1458240564.97470000	+9.45263672	-5.73925781	-1.34033203	+51.30615234	+1.93359375	-67.87353516	+1476	+9.62402344	-4.84716797	-1.13378906	+8.32763672	-8.63525391	+11.71142578	+1472	+7.03125000	-8.94287109	-0.84375000	+58.11767578	+8.56933594	-24.43359375	+1696
+1458240564.97880010	+9.45263672	-5.73925781	-1.34033203	+51.30615234	+1.93359375	-67.87353516	+1476	+9.62402344	-4.84716797	-1.13378906	+8.32763672	-8.63525391	+11.71142578	+1472	+7.03125000	-8.94287109	-0.84375000	+58.11767578	+8.56933594	-24.43359375	+1696
+1458240564.98300000	+9.45263672	-5.73925781	-1.34033203	+51.30615234	+1.93359375	-67.87353516	+1476	+9.62402344	-4.84716797	-1.13378906	+8.30566406	-8.63525391	+11.71142578	+1472	+7.03125000	-8.94287109	-0.84375000	+58.11767578	+8.59130859	-24.43359375	+1696
+1458240564.98720000	+9.45263672	-5.73925781	-1.34033203	+51.30615234	+1.93359375	-67.87353516	+1476	+9.62402344	-4.84716797	-1.13378906	+8.30566406	-8.63525391	+11.71142578	+1472	+7.03564453	-8.94287109	-0.84375000	+58.13964844	+8.59130859	-24.43359375	+1696
+1458240564.99130010	+9.45263672	-5.73925781	-1.34033203	+51.28417969	+1.93359375	-67.87353516	+1476	+9.62402344	-4.84716797	-1.13378906	+8.30566406	-8.63525391	+11.71142578	+1472	+7.03564453	-8.94287109	-0.84375000	+58.13964844	+8.59130859	-24.43359375	+1696
+1458240564.99550010	+9.45263672	-5.73925781	-1.34033203	+51.28417969	+1.93359375	-67.87353516	+1476	+9.62402344	-4.84716797	-1.13378906	+8.30566406	-8.63525391	+11.71142578	+1472	+7.03564453	-8.94287109	-0.84375000	+58.13964844	+8.59130859	-24.43359375	+1696
+1458240565.00379990	+9.45263672	-5.73925781	-1.34033203	+51.28417969	+1.93359375	-67.87353516	+1476	+9.62402344	-4.84716797	-1.13378906	+8.30566406	-8.63525391	+11.71142578	+1472	+7.03564453	-8.94287109	-0.83935547	+58.13964844	+8.59130859	-24.45556641	+1696
+1458240565.00799990	+9.45263672	-5.73925781	-1.34033203	+51.28417969	+1.93359375	-67.85156250	+1476	+9.62402344	-4.84716797	-1.13378906	+8.30566406	-8.63525391	+11.71142578	+1472	+7.03564453	-8.94287109	-0.83935547	+58.13964844	+8.59130859	-24.45556641	+1696
+1458240565.01220010	+9.45703125	-5.73925781	-1.34033203	+51.28417969	+1.93359375	-67.85156250	+1476	+9.62402344	-4.84716797	-1.12939453	+8.30566406	-8.65722656	+11.73339844	+1472	+7.03564453	-8.94287109	-0.83935547	+58.13964844	+8.59130859	-24.45556641	+1696
+1458240565.01630000	+9.45703125	-5.73925781	-1.34033203	+51.28417969	+1.93359375	-67.85156250	+1472	+9.62402344	-4.84716797	-1.12939453	+8.30566406	-8.65722656	+11.73339844	+1472	+7.03564453	-8.94287109	-0.83935547	+58.13964844	+8.59130859	-24.45556641	+1696
+1458240565.02049990	+9.45703125	-5.73925781	-1.34033203	+51.28417969	+1.93359375	-67.85156250	+1472	+9.62402344	-4.84716797	-1.12939453	+8.30566406	-8.65722656	+11.73339844	+1472	+7.03564453	-8.94287109	-0.83935547	+58.13964844	+8.59130859	-24.45556641	+1696
+1458240565.02469990	+9.45703125	-5.73925781	-1.34033203	+51.28417969	+1.93359375	-67.85156250	+1472	+9.62402344	-4.84716797	-1.12939453	+8.30566406	-8.65722656	+11.73339844	+1472	+7.03564453	-8.94287109	-0.83935547	+58.13964844	+8.59130859	-24.45556641	+1696
+1458240565.03300000	+9.45263672	-5.73925781	-1.34033203	+51.28417969	+1.93359375	-67.85156250	+1472	+9.62402344	-4.84716797	-1.12939453	+8.30566406	-8.65722656	+11.73339844	+1472	+7.03125000	-8.94287109	-0.84375000	+58.11767578	+8.59130859	-24.43359375	+1696
+1458240565.03720000	+9.45263672	-5.73925781	-1.34033203	+51.28417969	+1.93359375	-67.85156250	+1472	+9.62402344	-4.84716797	-1.12939453	+8.30566406	-8.65722656	+11.73339844	+1472	+7.03125000	-8.94287109	-0.84375000	+58.11767578	+8.59130859	-24.43359375	+1696
+1458240565.04130010	+9.45263672	-5.73925781	-1.34033203	+51.28417969	+1.93359375	-67.85156250	+1472	+9.62402344	-4.84716797	-1.12939453	+8.30566406	-8.65722656	+11.73339844	+1472	+7.03125000	-8.94287109	-0.84375000	+58.11767578	+8.59130859	-24.43359375	+1696
+1458240565.04550000	+9.45263672	-5.73925781	-1.34033203	+51.28417969	+1.93359375	-67.85156250	+1472	+9.62402344	-4.84716797	-1.12939453	+8.30566406	-8.65722656	+11.73339844	+1472	+7.03125000	-8.94287109	-0.84375000	+58.09570313	+8.56933594	-24.43359375	+1696
+1458240565.04959990	+9.45263672	-5.73925781	-1.34033203	+51.28417969	+1.93359375	-67.85156250	+1472	+9.62402344	-4.84716797	-1.12939453	+8.30566406	-8.65722656	+11.71142578	+1472	+7.03125000	-8.94287109	-0.84375000	+58.09570313	+8.56933594	-24.43359375	+1696
+1458240565.05380010	+9.45263672	-5.73925781	-1.34033203	+51.28417969	+1.93359375	-67.85156250	+1472	+9.62402344	-4.84716797	-1.12939453	+8.30566406	-8.65722656	+11.71142578	+1472	+7.03125000	-8.94287109	-0.84375000	+58.09570313	+8.56933594	-24.43359375	+1696
+1458240565.05800010	+9.45263672	-5.73925781	-1.34033203	+51.28417969	+1.93359375	-67.85156250	+1476	+9.62402344	-4.84716797	-1.12939453	+8.30566406	-8.65722656	+11.71142578	+1472	+7.02685547	-8.94287109	-0.84375000	+58.07373047	+8.56933594	-24.41162109	+1692
+1458240565.06209990	+9.45263672	-5.73925781	-1.34033203	+51.28417969	+1.93359375	-67.85156250	+1476	+9.62402344	-4.84716797	-1.12939453	+8.30566406	-8.65722656	+11.71142578	+1472	+7.02685547	-8.94726563	-0.84375000	+58.07373047	+8.56933594	-24.41162109	+1692
+1458240565.06629990	+9.45263672	-5.73925781	-1.34033203	+51.28417969	+1.93359375	-67.85156250	+1476	+9.62402344	-4.84716797	-1.12939453	+8.28369141	-8.65722656	+11.71142578	+1472	+7.02685547	-8.94726563	-0.84375000	+58.07373047	+8.56933594	-24.41162109	+1692
+1458240565.07049990	+9.45263672	-5.73925781	-1.34033203	+51.28417969	+1.93359375	-67.85156250	+1476	+9.62402344	-4.84716797	-1.12939453	+8.28369141	-8.65722656	+11.73339844	+1472	+7.02685547	-8.94726563	-0.84375000	+58.07373047	+8.56933594	-24.41162109	+1692
+1458240565.07460000	+9.45263672	-5.73925781	-1.34033203	+51.28417969	+1.93359375	-67.85156250	+1476	+9.62402344	-4.84716797	-1.12939453	+8.28369141	-8.65722656	+11.73339844	+1476	+7.02685547	-8.94726563	-0.84375000	+58.07373047	+8.56933594	-24.41162109	+1692
+1458240565.07880000	+9.45263672	-5.73925781	-1.34033203	+51.28417969	+1.93359375	-67.85156250	+1476	+9.62402344	-4.84716797	-1.12939453	+8.28369141	-8.65722656	+11.73339844	+1476	+7.02685547	-8.94726563	-0.84375000	+58.07373047	+8.56933594	-24.41162109	+1692
+1458240565.08299990	+9.45263672	-5.73925781	-1.34033203	+51.28417969	+1.93359375	-67.85156250	+1476	+9.62402344	-4.84716797	-1.12939453	+8.28369141	-8.65722656	+11.73339844	+1476	+7.02685547	-8.94726563	-0.84375000	+58.07373047	+8.56933594	-24.43359375	+1692
+1458240565.08710000	+9.45263672	-5.73925781	-1.34033203	+51.28417969	+1.93359375	-67.85156250	+1476	+9.62402344	-4.84716797	-1.12939453	+8.28369141	-8.65722656	+11.73339844	+1476	+7.02685547	-8.94287109	-0.84375000	+58.07373047	+8.56933594	-24.43359375	+1692
+1458240565.09550000	+9.45263672	-5.73925781	-1.34033203	+51.28417969	+1.93359375	-67.85156250	+1476	+9.62402344	-4.84716797	-1.12939453	+8.28369141	-8.65722656	+11.73339844	+1476	+7.03125000	-8.94287109	-0.84375000	+58.09570313	+8.56933594	-24.43359375	+1692
+1458240565.09960010	+9.45703125	-5.73925781	-1.34033203	+51.28417969	+1.93359375	-67.85156250	+1476	+9.62402344	-4.84716797	-1.12939453	+8.28369141	-8.65722656	+11.73339844	+1476	+7.03125000	-8.94287109	-0.84375000	+58.09570313	+8.59130859	-24.43359375	+1692
+1458240565.10380010	+9.45703125	-5.73925781	-1.34033203	+51.28417969	+1.93359375	-67.85156250	+1476	+9.62402344	-4.84716797	-1.12939453	+8.28369141	-8.65722656	+11.73339844	+1476	+7.03125000	-8.94287109	-0.83935547	+58.09570313	+8.59130859	-24.43359375	+1692
+1458240565.10800000	+9.45703125	-5.73925781	-1.34033203	+51.28417969	+1.93359375	-67.82958984	+1476	+9.62402344	-4.84716797	-1.12939453	+8.28369141	-8.65722656	+11.73339844	+1476	+7.03125000	-8.94287109	-0.83935547	+58.09570313	+8.59130859	-24.45556641	+1692
+1458240565.11209990	+9.45703125	-5.73925781	-1.34033203	+51.28417969	+1.93359375	-67.82958984	+1476	+9.62402344	-4.84716797	-1.12939453	+8.28369141	-8.65722656	+11.73339844	+1476	+7.03125000	-8.94287109	-0.83935547	+58.11767578	+8.59130859	-24.45556641	+1692
+1458240565.11630010	+9.45703125	-5.73925781	-1.34033203	+51.28417969	+1.93359375	-67.82958984	+1476	+9.62402344	-4.84716797	-1.12939453	+8.28369141	-8.63525391	+11.73339844	+1476	+7.03125000	-8.94287109	-0.83935547	+58.11767578	+8.59130859	-24.45556641	+1692
+1458240565.12040000	+9.45703125	-5.73925781	-1.34033203	+51.28417969	+1.93359375	-67.82958984	+1476	+9.62402344	-4.84716797	-1.12939453	+8.28369141	-8.63525391	+11.73339844	+1476	+7.03125000	-8.94287109	-0.83935547	+58.11767578	+8.59130859	-24.45556641	+1692
+1458240565.12459990	+9.45703125	-5.73925781	-1.34033203	+51.28417969	+1.93359375	-67.82958984	+1476	+9.62402344	-4.84716797	-1.12939453	+8.28369141	-8.63525391	+11.73339844	+1476	+7.03125000	-8.94287109	-0.83935547	+58.11767578	+8.59130859	-24.45556641	+1692
+1458240565.12879990	+9.45703125	-5.73925781	-1.34033203	+51.28417969	+1.93359375	-67.82958984	+1476	+9.62402344	-4.84716797	-1.12939453	+8.28369141	-8.63525391	+11.73339844	+1476	+7.03125000	-8.94287109	-0.83935547	+58.11767578	+8.59130859	-24.45556641	+1692
+1458240565.13290000	+9.45703125	-5.73925781	-1.34033203	+51.28417969	+1.93359375	-67.82958984	+1476	+9.62402344	-4.84716797	-1.12939453	+8.28369141	-8.63525391	+11.73339844	+1476	+7.03125000	-8.94287109	-0.83935547	+58.11767578	+8.59130859	-24.45556641	+1692
+1458240565.13710000	+9.45703125	-5.73925781	-1.34033203	+51.28417969	+1.93359375	-67.82958984	+1476	+9.62402344	-4.84716797	-1.12939453	+8.28369141	-8.63525391	+11.73339844	+1476	+7.03125000	-8.94287109	-0.83935547	+58.11767578	+8.59130859	-24.45556641	+1692
+1458240565.14540000	+9.45703125	-5.73925781	-1.34033203	+51.28417969	+1.93359375	-67.82958984	+1472	+9.62402344	-4.84716797	-1.12939453	+8.28369141	-8.63525391	+11.73339844	+1476	+7.03125000	-8.94287109	-0.83935547	+58.09570313	+8.59130859	-24.45556641	+1696
+1458240565.14960000	+9.45703125	-5.73925781	-1.34033203	+51.28417969	+1.93359375	-67.82958984	+1476	+9.62402344	-4.84716797	-1.12939453	+8.26171875	-8.63525391	+11.73339844	+1476	+7.03125000	-8.94287109	-0.83935547	+58.09570313	+8.59130859	-24.43359375	+1696
+1458240565.15380000	+9.45263672	-5.73925781	-1.34033203	+51.28417969	+1.93359375	-67.82958984	+1476	+9.62402344	-4.84716797	-1.12939453	+8.26171875	-8.63525391	+11.73339844	+1476	+7.03125000	-8.94287109	-0.84375000	+58.09570313	+8.59130859	-24.43359375	+1696
+1458240565.15790010	+9.45263672	-5.73925781	-1.34033203	+51.28417969	+1.93359375	-67.82958984	+1476	+9.62402344	-4.84716797	-1.12939453	+8.26171875	-8.63525391	+11.73339844	+1476	+7.03125000	-8.94287109	-0.84375000	+58.07373047	+8.56933594	-24.43359375	+1696
+1458240565.16210010	+9.45263672	-5.73925781	-1.34033203	+51.28417969	+1.93359375	-67.82958984	+1476	+9.62402344	-4.84716797	-1.12939453	+8.26171875	-8.63525391	+11.73339844	+1476	+7.02685547	-8.94287109	-0.84375000	+58.07373047	+8.56933594	-24.43359375	+1696
+1458240565.16630010	+9.45263672	-5.73925781	-1.34033203	+51.28417969	+1.93359375	-67.82958984	+1476	+9.62402344	-4.84716797	-1.12939453	+8.26171875	-8.63525391	+11.73339844	+1476	+7.02685547	-8.94726563	-0.84375000	+58.07373047	+8.56933594	-24.41162109	+1696
+1458240565.17039990	+9.45263672	-5.73925781	-1.34033203	+51.28417969	+1.93359375	-67.82958984	+1476	+9.62402344	-4.84716797	-1.12939453	+8.26171875	-8.63525391	+11.73339844	+1476	+7.02685547	-8.94726563	-0.84375000	+58.07373047	+8.56933594	-24.41162109	+1696
+1458240565.17459990	+9.45263672	-5.73925781	-1.34033203	+51.28417969	+1.93359375	-67.85156250	+1476	+9.62402344	-4.84716797	-1.12939453	+8.26171875	-8.63525391	+11.73339844	+1476	+7.02685547	-8.94726563	-0.84375000	+58.05175781	+8.56933594	-24.41162109	+1696
+1458240565.17880010	+9.45263672	-5.73925781	-1.34033203	+51.28417969	+1.93359375	-67.85156250	+1476	+9.62402344	-4.84716797	-1.12939453	+8.26171875	-8.63525391	+11.71142578	+1476	+7.02685547	-8.94726563	-0.84814453	+58.05175781	+8.56933594	-24.41162109	+1696
+1458240565.18290000	+9.45263672	-5.73925781	-1.34033203	+51.28417969	+1.93359375	-67.85156250	+1476	+9.62402344	-4.84716797	-1.12939453	+8.26171875	-8.63525391	+11.71142578	+1476	+7.02685547	-8.94726563	-0.84814453	+58.05175781	+8.56933594	-24.41162109	+1692
+1458240565.18709990	+9.45263672	-5.73925781	-1.34033203	+51.28417969	+1.95556641	-67.85156250	+1476	+9.62402344	-4.84716797	-1.12939453	+8.26171875	-8.63525391	+11.71142578	+1476	+7.02685547	-8.94726563	-0.84814453	+58.05175781	+8.56933594	-24.41162109	+1692
+1458240565.19129990	+9.45263672	-5.73925781	-1.34033203	+51.28417969	+1.95556641	-67.85156250	+1480	+9.62402344	-4.84716797	-1.12939453	+8.26171875	-8.61328125	+11.71142578	+1476	+7.02685547	-8.94726563	-0.84814453	+58.05175781	+8.56933594	-24.41162109	+1692
+1458240565.19540000	+9.45263672	-5.73925781	-1.34033203	+51.28417969	+1.95556641	-67.85156250	+1480	+9.62402344	-4.84716797	-1.12939453	+8.26171875	-8.61328125	+11.71142578	+1480	+7.02685547	-8.94726563	-0.84814453	+58.05175781	+8.56933594	-24.41162109	+1692
+1458240565.19960000	+9.45263672	-5.73925781	-1.34033203	+51.28417969	+1.95556641	-67.85156250	+1480	+9.62402344	-4.84716797	-1.12939453	+8.26171875	-8.61328125	+11.71142578	+1480	+7.02685547	-8.94726563	-0.84375000	+58.05175781	+8.56933594	-24.41162109	+1692
+1458240565.20790000	+9.45263672	-5.73925781	-1.34033203	+51.28417969	+1.95556641	-67.85156250	+1480	+9.62402344	-4.84716797	-1.12939453	+8.26171875	-8.61328125	+11.73339844	+1480	+7.02685547	-8.94726563	-0.84375000	+58.07373047	+8.56933594	-24.41162109	+1692
+1458240565.21210000	+9.45263672	-5.73925781	-1.34033203	+51.28417969	+1.95556641	-67.85156250	+1480	+9.62402344	-4.84716797	-1.12939453	+8.26171875	-8.61328125	+11.73339844	+1480	+7.02685547	-8.94726563	-0.84375000	+58.07373047	+8.56933594	-24.41162109	+1692
+1458240565.21620010	+9.45263672	-5.73925781	-1.34033203	+51.28417969	+1.95556641	-67.85156250	+1480	+9.62402344	-4.84716797	-1.13378906	+8.28369141	-8.61328125	+11.73339844	+1480	+7.02685547	-8.94726563	-0.84375000	+58.07373047	+8.56933594	-24.43359375	+1692
+1458240565.22040010	+9.45703125	-5.73925781	-1.34033203	+51.28417969	+1.95556641	-67.85156250	+1480	+9.62402344	-4.84716797	-1.13378906	+8.28369141	-8.61328125	+11.73339844	+1480	+7.03125000	-8.94287109	-0.84375000	+58.09570313	+8.56933594	-24.43359375	+1692
+1458240565.22460010	+9.45703125	-5.73925781	-1.34033203	+51.28417969	+1.95556641	-67.85156250	+1480	+9.62402344	-4.84716797	-1.13378906	+8.28369141	-8.61328125	+11.73339844	+1480	+7.03125000	-8.94287109	-0.84375000	+58.09570313	+8.59130859	-24.43359375	+1692
+1458240565.22869990	+9.45703125	-5.73925781	-1.34033203	+51.28417969	+1.95556641	-67.85156250	+1480	+9.62402344	-4.84716797	-1.13378906	+8.28369141	-8.61328125	+11.73339844	+1480	+7.03125000	-8.94287109	-0.83935547	+58.09570313	+8.59130859	-24.43359375	+1692
+1458240565.23289990	+9.45703125	-5.73925781	-1.34033203	+51.28417969	+1.95556641	-67.85156250	+1476	+9.62402344	-4.84716797	-1.13378906	+8.28369141	-8.61328125	+11.73339844	+1480	+7.03125000	-8.94287109	-0.83935547	+58.09570313	+8.59130859	-24.43359375	+1692
+1458240565.23709990	+9.45703125	-5.73925781	-1.34033203	+51.28417969	+1.95556641	-67.85156250	+1476	+9.62402344	-4.84716797	-1.13378906	+8.28369141	-8.61328125	+11.73339844	+1480	+7.03125000	-8.94287109	-0.83935547	+58.09570313	+8.59130859	-24.43359375	+1692
+1458240565.24120000	+9.45703125	-5.73925781	-1.34033203	+51.28417969	+1.95556641	-67.85156250	+1476	+9.62402344	-4.84716797	-1.13378906	+8.28369141	-8.61328125	+11.73339844	+1480	+7.03125000	-8.94287109	-0.83935547	+58.11767578	+8.59130859	-24.45556641	+1692
+1458240565.24540000	+9.45703125	-5.73925781	-1.34033203	+51.28417969	+1.95556641	-67.85156250	+1476	+9.62402344	-4.84716797	-1.13378906	+8.28369141	-8.61328125	+11.73339844	+1480	+7.03125000	-8.94287109	-0.83935547	+58.11767578	+8.59130859	-24.45556641	+1692
+1458240565.24959990	+9.45703125	-5.73925781	-1.34033203	+51.28417969	+1.95556641	-67.85156250	+1476	+9.62402344	-4.84716797	-1.13378906	+8.28369141	-8.61328125	+11.73339844	+1480	+7.03125000	-8.94287109	-0.83935547	+58.11767578	+8.59130859	-24.43359375	+1692
+1458240565.25370000	+9.45703125	-5.73925781	-1.34033203	+51.28417969	+1.95556641	-67.85156250	+1476	+9.62402344	-4.84716797	-1.13378906	+8.28369141	-8.61328125	+11.73339844	+1480	+7.03125000	-8.94287109	-0.83935547	+58.09570313	+8.59130859	-24.43359375	+1692
+1458240565.25790000	+9.45703125	-5.73925781	-1.34033203	+51.28417969	+1.95556641	-67.85156250	+1476	+9.62402344	-4.84716797	-1.13378906	+8.28369141	-8.61328125	+11.73339844	+1480	+7.03125000	-8.94287109	-0.83935547	+58.09570313	+8.59130859	-24.43359375	+1692
+1458240565.26620010	+9.45703125	-5.73925781	-1.34033203	+51.28417969	+1.95556641	-67.85156250	+1476	+9.62402344	-4.84716797	-1.13378906	+8.28369141	-8.61328125	+11.73339844	+1480	+7.03125000	-8.94726563	-0.84375000	+58.09570313	+8.56933594	-24.43359375	+1692
+1458240565.27040000	+9.45703125	-5.73925781	-1.34033203	+51.28417969	+1.95556641	-67.85156250	+1476	+9.62402344	-4.84716797	-1.13378906	+8.28369141	-8.61328125	+11.73339844	+1480	+7.02685547	-8.94726563	-0.84375000	+58.07373047	+8.56933594	-24.43359375	+1692
+1458240565.27449990	+9.45703125	-5.73925781	-1.34033203	+51.28417969	+1.95556641	-67.85156250	+1476	+9.62402344	-4.84716797	-1.13378906	+8.28369141	-8.61328125	+11.73339844	+1480	+7.02685547	-8.94726563	-0.84375000	+58.07373047	+8.56933594	-24.43359375	+1692
+1458240565.27870010	+9.45703125	-5.73925781	-1.34033203	+51.28417969	+1.95556641	-67.85156250	+1476	+9.62402344	-4.84716797	-1.13378906	+8.28369141	-8.61328125	+11.71142578	+1480	+7.02685547	-8.94726563	-0.84375000	+58.07373047	+8.56933594	-24.41162109	+1692
+1458240565.28290010	+9.45703125	-5.73925781	-1.34033203	+51.28417969	+1.95556641	-67.85156250	+1476	+9.62402344	-4.84716797	-1.13378906	+8.28369141	-8.61328125	+11.71142578	+1480	+7.02685547	-8.94726563	-0.84375000	+58.07373047	+8.56933594	-24.41162109	+1692
+1458240565.28699990	+9.45703125	-5.73925781	-1.34033203	+51.28417969	+1.95556641	-67.85156250	+1476	+9.62402344	-4.84716797	-1.13378906	+8.28369141	-8.61328125	+11.71142578	+1480	+7.02685547	-8.94726563	-0.84375000	+58.05175781	+8.56933594	-24.41162109	+1692
+1458240565.29119990	+9.45703125	-5.73925781	-1.34033203	+51.28417969	+1.95556641	-67.87353516	+1476	+9.62402344	-4.84716797	-1.13378906	+8.28369141	-8.61328125	+11.71142578	+1480	+7.02685547	-8.94726563	-0.84375000	+58.05175781	+8.56933594	-24.41162109	+1692
+1458240565.29539990	+9.45703125	-5.73925781	-1.34033203	+51.28417969	+1.97753906	-67.87353516	+1476	+9.62402344	-4.84716797	-1.13378906	+8.28369141	-8.61328125	+11.71142578	+1480	+7.02246094	-8.94726563	-0.84814453	+58.05175781	+8.56933594	-24.41162109	+1692
+1458240565.29950000	+9.45703125	-5.73925781	-1.34033203	+51.28417969	+1.97753906	-67.87353516	+1480	+9.62402344	-4.84716797	-1.12939453	+8.28369141	-8.61328125	+11.71142578	+1480	+7.02246094	-8.94726563	-0.84814453	+58.05175781	+8.56933594	-24.41162109	+1692
+1458240565.30370000	+9.45703125	-5.73925781	-1.33593750	+51.28417969	+1.97753906	-67.87353516	+1480	+9.62402344	-4.84716797	-1.12939453	+8.28369141	-8.61328125	+11.71142578	+1480	+7.02246094	-8.94726563	-0.84375000	+58.05175781	+8.54736328	-24.41162109	+1692
+1458240565.30790000	+9.45703125	-5.73925781	-1.33593750	+51.28417969	+1.97753906	-67.87353516	+1480	+9.62402344	-4.84716797	-1.12939453	+8.28369141	-8.61328125	+11.71142578	+1480	+7.02685547	-8.94726563	-0.84375000	+58.05175781	+8.54736328	-24.41162109	+1692
+1458240565.31200000	+9.45703125	-5.73925781	-1.33593750	+51.28417969	+1.97753906	-67.87353516	+1480	+9.62402344	-4.84716797	-1.12939453	+8.28369141	-8.61328125	+11.71142578	+1480	+7.02685547	-8.94726563	-0.84375000	+58.05175781	+8.56933594	-24.41162109	+1692
+1458240565.31620000	+9.45703125	-5.73925781	-1.33593750	+51.28417969	+1.97753906	-67.87353516	+1480	+9.62402344	-4.84716797	-1.12939453	+8.28369141	-8.61328125	+11.71142578	+1480	+7.02685547	-8.94726563	-0.84375000	+58.05175781	+8.56933594	-24.43359375	+1692
+1458240565.32040000	+9.45703125	-5.73925781	-1.33593750	+51.28417969	+1.97753906	-67.87353516	+1480	+9.62402344	-4.84716797	-1.12939453	+8.28369141	-8.63525391	+11.71142578	+1480	+7.02685547	-8.94726563	-0.84375000	+58.07373047	+8.56933594	-24.43359375	+1692
+1458240565.32870010	+9.45703125	-5.73925781	-1.33593750	+51.28417969	+1.97753906	-67.87353516	+1480	+9.62402344	-4.84716797	-1.12939453	+8.28369141	-8.63525391	+11.71142578	+1480	+7.02685547	-8.94726563	-0.84375000	+58.07373047	+8.56933594	-24.43359375	+1692
+1458240565.33290000	+9.45703125	-5.73925781	-1.34033203	+51.28417969	+1.97753906	-67.87353516	+1480	+9.62402344	-4.84716797	-1.12939453	+8.28369141	-8.63525391	+11.71142578	+1480	+7.03125000	-8.94726563	-0.84375000	+58.09570313	+8.56933594	-24.45556641	+1692
+1458240565.33699990	+9.45703125	-5.73925781	-1.34033203	+51.28417969	+1.95556641	-67.87353516	+1480	+9.62402344	-4.84716797	-1.12939453	+8.28369141	-8.63525391	+11.71142578	+1480	+7.03125000	-8.94726563	-0.83935547	+58.09570313	+8.56933594	-24.45556641	+1692
+1458240565.34120010	+9.45703125	-5.73925781	-1.34033203	+51.28417969	+1.95556641	-67.87353516	+1480	+9.62402344	-4.84716797	-1.12939453	+8.28369141	-8.63525391	+11.71142578	+1480	+7.03125000	-8.94726563	-0.83935547	+58.09570313	+8.56933594	-24.45556641	+1692
+1458240565.34540010	+9.45703125	-5.73925781	-1.34033203	+51.28417969	+1.95556641	-67.87353516	+1480	+9.62402344	-4.84716797	-1.12939453	+8.28369141	-8.63525391	+11.71142578	+1480	+7.03125000	-8.94287109	-0.83935547	+58.09570313	+8.56933594	-24.47753906	+1692
+1458240565.34949990	+9.45703125	-5.73925781	-1.33593750	+51.28417969	+1.95556641	-67.87353516	+1480	+9.62402344	-4.84716797	-1.12939453	+8.28369141	-8.63525391	+11.71142578	+1480	+7.03125000	-8.94287109	-0.83935547	+58.11767578	+8.56933594	-24.47753906	+1696
+1458240565.35369990	+9.45703125	-5.73925781	-1.33593750	+51.28417969	+1.95556641	-67.87353516	+1480	+9.62402344	-4.84716797	-1.12939453	+8.28369141	-8.63525391	+11.73339844	+1480	+7.03125000	-8.94287109	-0.83935547	+58.11767578	+8.56933594	-24.47753906	+1696
+1458240565.35780000	+9.45703125	-5.73925781	-1.33593750	+51.28417969	+1.95556641	-67.87353516	+1476	+9.62402344	-4.84716797	-1.12939453	+8.28369141	-8.63525391	+11.73339844	+1480	+7.03125000	-8.94287109	-0.83935547	+58.11767578	+8.56933594	-24.47753906	+1696
+1458240565.36200000	+9.45703125	-5.73925781	-1.33593750	+51.28417969	+1.95556641	-67.87353516	+1476	+9.62402344	-4.84716797	-1.12939453	+8.28369141	-8.63525391	+11.73339844	+1480	+7.03564453	-8.94287109	-0.83935547	+58.11767578	+8.56933594	-24.47753906	+1696
+1458240565.36620000	+9.45703125	-5.73925781	-1.33593750	+51.28417969	+1.95556641	-67.87353516	+1476	+9.62402344	-4.84716797	-1.12939453	+8.28369141	-8.63525391	+11.73339844	+1480	+7.03564453	-8.94287109	-0.83935547	+58.11767578	+8.54736328	-24.47753906	+1696
+1458240565.37450000	+9.45703125	-5.73925781	-1.33593750	+51.30615234	+1.95556641	-67.89550781	+1476	+9.62402344	-4.84716797	-1.12939453	+8.28369141	-8.63525391	+11.73339844	+1480	+7.03125000	-8.94287109	-0.83935547	+58.09570313	+8.54736328	-24.47753906	+1696
+1458240565.37870000	+9.45703125	-5.73925781	-1.33593750	+51.30615234	+1.95556641	-67.89550781	+1476	+9.62402344	-4.84716797	-1.12939453	+8.28369141	-8.63525391	+11.73339844	+1480	+7.03125000	-8.94726563	-0.83935547	+58.09570313	+8.54736328	-24.47753906	+1696
+1458240565.38280010	+9.45703125	-5.73925781	-1.33593750	+51.30615234	+1.95556641	-67.89550781	+1476	+9.62402344	-4.84716797	-1.12939453	+8.28369141	-8.65722656	+11.73339844	+1480	+7.03125000	-8.94726563	-0.83935547	+58.09570313	+8.52539063	-24.47753906	+1696
+1458240565.38700010	+9.45703125	-5.73925781	-1.33593750	+51.30615234	+1.95556641	-67.89550781	+1476	+9.62402344	-4.84716797	-1.12939453	+8.28369141	-8.65722656	+11.73339844	+1480	+7.03125000	-8.94726563	-0.84375000	+58.07373047	+8.52539063	-24.47753906	+1696
+1458240565.39120010	+9.45703125	-5.73925781	-1.33593750	+51.30615234	+1.95556641	-67.89550781	+1476	+9.62402344	-4.84716797	-1.12939453	+8.28369141	-8.65722656	+11.73339844	+1480	+7.03125000	-8.94726563	-0.84375000	+58.07373047	+8.50341797	-24.47753906	+1696
+1458240565.39529990	+9.45703125	-5.73925781	-1.33593750	+51.30615234	+1.93359375	-67.89550781	+1476	+9.62402344	-4.84716797	-1.12939453	+8.28369141	-8.65722656	+11.73339844	+1480	+7.02685547	-8.94726563	-0.84375000	+58.05175781	+8.48144531	-24.47753906	+1696
+1458240565.39949990	+9.45703125	-5.73925781	-1.33593750	+51.30615234	+1.93359375	-67.91748047	+1476	+9.62402344	-4.84716797	-1.12939453	+8.28369141	-8.67919922	+11.73339844	+1480	+7.02685547	-8.94726563	-0.84814453	+58.02978516	+8.48144531	-24.47753906	+1696
+1458240565.40370010	+9.45703125	-5.73486328	-1.33593750	+51.30615234	+1.93359375	-67.91748047	+1476	+9.62841797	-4.84716797	-1.12500000	+8.28369141	-8.67919922	+11.73339844	+1480	+7.02685547	-8.95166016	-0.84814453	+58.00781250	+8.43750000	-24.47753906	+1696
+1458240565.40780000	+9.45703125	-5.73486328	-1.33154297	+51.30615234	+1.91162109	-67.91748047	+1480	+9.62841797	-4.84716797	-1.12500000	+8.28369141	-8.70117188	+11.73339844	+1480	+7.02685547	-8.95166016	-0.84814453	+57.98583984	+8.39355469	-24.49951172	+1696
+1458240565.41199990	+9.46142578	-5.73486328	-1.33154297	+51.30615234	+1.91162109	-67.91748047	+1480	+9.62841797	-4.84277344	-1.12500000	+8.28369141	-8.74511719	+11.73339844	+1484	+7.02685547	-8.95166016	-0.84814453	+57.96386719	+8.37158203	-24.52148438	+1696
+1458240565.41619990	+9.46142578	-5.73486328	-1.33154297	+51.30615234	+1.88964844	-67.93945313	+1480	+9.63281250	-4.84277344	-1.11621094	+8.26171875	-8.81103516	+11.77734375	+1484	+7.03125000	-8.95166016	-0.84814453	+57.94189453	+8.30566406	-24.54345703	+1696
+1458240565.42030000	+9.46142578	-5.73486328	-1.33154297	+51.30615234	+1.88964844	-67.93945313	+1480	+9.63720703	-4.84277344	-1.11181641	+8.26171875	-8.89892578	+11.79931641	+1488	+7.03125000	-8.94726563	-0.84814453	+57.91992188	+8.23974609	-24.58740234	+1696
+1458240565.42450000	+9.46142578	-5.73486328	-1.33154297	+51.30615234	+1.86767578	-67.96142578	+1480	+9.64160156	-4.83837891	-1.10742188	+8.23974609	-8.98681641	+11.82128906	+1492	+7.04003906	-8.94726563	-0.84814453	+57.89794922	+8.17382813	-24.65332031	+1700
+1458240565.42860010	+9.46582031	-5.73486328	-1.32714844	+51.30615234	+1.80175781	-67.98339844	+1484	+9.65039063	-4.83398438	-1.08984375	+8.17382813	-9.20654297	+11.90917969	+1500	+7.04882813	-8.94287109	-0.84375000	+57.89794922	+8.06396484	-24.76318359	+1704
+1458240565.43280010	+9.47021484	-5.73486328	-1.32275391	+51.28417969	+1.73583984	-68.00537109	+1484	+9.65917969	-4.83398438	-1.08105469	+8.12988281	-9.38232422	+11.99707031	+1504	+7.05761719	-8.93847656	-0.83935547	+57.89794922	+7.95410156	-24.87304688	+1708
+1458240565.43700000	+9.47460938	-5.73486328	-1.31835938	+51.28417969	+1.69189453	-68.02734375	+1484	+9.66796875	-4.82958984	-1.06787109	+8.10791016	-9.53613281	+12.06298828	+1508	+7.07080078	-8.93408203	-0.83496094	+57.87597656	+7.86621094	-24.96093750	+1712
+1458240565.44530010	+9.49218750	-5.73046875	-1.30078125	+51.21826172	+1.36230469	-68.15917969	+1492	+9.69433594	-4.82519531	-1.03710938	+7.97607422	-9.99755859	+12.26074219	+1516	+7.10156250	-8.92089844	-0.82177734	+57.85400391	+7.55859375	-25.29052734	+1728
+1458240565.44950010	+9.50097656	-5.72607422	-1.29199219	+51.19628906	+1.18652344	-68.22509766	+1492	+9.70312500	-4.82080078	-1.02832031	+7.93212891	-10.15136719	+12.32666016	+1520	+7.11474609	-8.91650391	-0.81738281	+57.83203125	+7.40478516	-25.40039063	+1736
+1458240565.45359990	+9.51855469	-5.72607422	-1.27441406	+51.15234375	+0.90087891	-68.31298828	+1500	+9.71191406	-4.81640625	-1.01513672	+7.86621094	-10.32714844	+12.41455078	+1524	+7.12353516	-8.90771484	-0.81738281	+57.76611328	+7.20703125	-25.53222656	+1740
+1458240565.45779990	+9.53173828	-5.72167969	-1.25683594	+51.10839844	+0.63720703	-68.40087891	+1504	+9.72070313	-4.81640625	-1.00195313	+7.80029297	-10.48095703	+12.48046875	+1528	+7.13232422	-8.90332031	-0.81298828	+57.67822266	+7.05322266	-25.64208984	+1744
+1458240565.46199990	+9.54492188	-5.71728516	-1.24365234	+51.08642578	+0.41748047	-68.46679688	+1508	+9.72949219	-4.81201172	-0.98876953	+7.75634766	-10.65673828	+12.54638672	+1532	+7.13671875	-8.90332031	-0.81738281	+57.61230469	+6.85546875	-25.72998047	+1748
+1458240565.46610000	+9.56250000	-5.70849609	-1.22607422	+51.04248047	+0.13183594	-68.55468750	+1512	+9.74267578	-4.80761719	-0.97558594	+7.71240234	-10.85449219	+12.63427734	+1536	+7.14111328	-8.89892578	-0.82177734	+57.50244141	+6.65771484	-25.81787109	+1752
+1458240565.47030000	+9.57128906	-5.70410156	-1.21289063	+51.04248047	-0.10986328	-68.62060547	+1516	+9.75146484	-4.80322266	-0.96240234	+7.64648438	-11.03027344	+12.70019531	+1540	+7.14111328	-8.89892578	-0.83056641	+57.37060547	+6.45996094	-25.88378906	+1752
+1458240565.47860000	+9.59326172	-5.69091797	-1.18212891	+50.99853516	-0.54931641	-68.75244141	+1528	+9.76904297	-4.79882813	-0.93164063	+7.53662109	-11.42578125	+12.87597656	+1552	+7.14111328	-8.89892578	-0.84375000	+57.08496094	+6.02050781	-25.99365234	+1756
+1458240565.48280000	+9.60644531	-5.68212891	-1.16894531	+50.99853516	-0.76904297	-68.79638672	+1536	+9.78222656	-4.79003906	-0.91406250	+7.49267578	-11.60156250	+12.98583984	+1560	+7.14111328	-8.89892578	-0.85253906	+56.95312500	+5.82275391	-26.05957031	+1756
+1458240565.48700000	+9.61523438	-5.67773438	-1.15136719	+51.02050781	-0.96679688	-68.84033203	+1544	+9.79101563	-4.78564453	-0.90087891	+7.44873047	-11.79931641	+13.09570313	+1564	+7.14550781	-8.89892578	-0.86132813	+56.82128906	+5.58105469	-26.10351563	+1756
+1458240565.49110010	+9.62402344	-5.66894531	-1.13818359	+51.02050781	-1.18652344	-68.88427734	+1552	+9.80419922	-4.78125000	-0.88330078	+7.38281250	-12.01904297	+13.20556641	+1572	+7.14550781	-8.89892578	-0.87451172	+56.66748047	+5.33935547	-26.16943359	+1756
+1458240565.49530010	+9.63281250	-5.66015625	-1.12500000	+51.04248047	-1.40625000	-68.92822266	+1564	+9.81298828	-4.77246094	-0.87011719	+7.33886719	-12.21679688	+13.33740234	+1580	+7.14550781	-8.89453125	-0.88330078	+56.53564453	+5.09765625	-26.23535156	+1752
+1458240565.49950000	+9.64599609	-5.65136719	-1.11181641	+51.06445313	-1.64794922	-68.97216797	+1572	+9.82177734	-4.76806641	-0.85253906	+7.27294922	-12.45849609	+13.44726563	+1588	+7.14990234	-8.89453125	-0.89208984	+56.42578125	+4.85595703	-26.32324219	+1752
+1458240565.50359990	+9.65478516	-5.64257813	-1.09863281	+51.06445313	-1.88964844	-69.01611328	+1584	+9.83496094	-4.76367188	-0.83496094	+7.20703125	-12.67822266	+13.57910156	+1596	+7.15869141	-8.89013672	-0.89648438	+56.29394531	+4.61425781	-26.41113281	+1748
+1458240565.50780010	+9.66796875	-5.63378906	-1.08105469	+51.08642578	-2.13134766	-69.06005859	+1596	+9.84375000	-4.75488281	-0.81738281	+7.16308594	-12.91992188	+13.73291016	+1608	+7.16748047	-8.88574219	-0.90087891	+56.20605469	+4.37255859	-26.54296875	+1748
+1458240565.51189990	+9.68115234	-5.62939453	-1.06787109	+51.10839844	-2.39501953	-69.08203125	+1608	+9.85693359	-4.74609375	-0.80419922	+7.09716797	-13.16162109	+13.88671875	+1616	+7.17626953	-8.88134766	-0.90527344	+56.14013672	+4.15283203	-26.65283203	+1744
+1458240565.51609990	+9.68994141	-5.62060547	-1.05468750	+51.13037109	-2.65869141	-69.10400391	+1616	+9.87011719	-4.74169922	-0.78662109	+7.03125000	-13.38134766	+14.04052734	+1624	+7.18945313	-8.87255859	-0.90966797	+56.05224609	+3.88916016	-26.80664063	+1744
+1458240565.52029990	+9.70312500	-5.61181641	-1.04150391	+51.15234375	-2.94433594	-69.12597656	+1628	+9.88330078	-4.73291016	-0.76904297	+6.98730469	-13.64501953	+14.21630859	+1632	+7.20703125	-8.86376953	-0.90966797	+56.03027344	+3.66943359	-26.96044922	+1744
+1458240565.52860000	+9.73388672	-5.59423828	-1.01074219	+51.17431641	-3.53759766	-69.19189453	+1648	+9.90527344	-4.71972656	-0.73388672	+6.85546875	-14.19433594	+14.56787109	+1644	+7.24658203	-8.84619141	-0.90527344	+55.96435547	+3.18603516	-27.35595703	+1744
+1458240565.53280000	+9.74707031	-5.58984375	-0.99755859	+51.19628906	-3.86718750	-69.21386719	+1656	+9.91845703	-4.71093750	-0.71630859	+6.78955078	-14.47998047	+14.74365234	+1652	+7.26855469	-8.83300781	-0.90087891	+55.96435547	+2.94433594	-27.57568359	+1748
+1458240565.53690000	+9.76464844	-5.58105469	-0.98437500	+51.21826172	-4.17480469	-69.25781250	+1660	+9.93603516	-4.70214844	-0.69873047	+6.72363281	-14.76562500	+14.91943359	+1656	+7.29052734	-8.82421875	-0.89648438	+55.94238281	+2.70263672	-27.79541016	+1752
+1458240565.54110000	+9.78222656	-5.57226563	-0.97119141	+51.21826172	-4.50439453	-69.30175781	+1672	+9.94482422	-4.69775391	-0.68115234	+6.65771484	-15.07324219	+15.07324219	+1664	+7.31250000	-8.81542969	-0.89208984	+55.92041016	+2.48291016	-28.03710938	+1756
+1458240565.54530000	+9.79541016	-5.56787109	-0.95361328	+51.24023438	-4.83398438	-69.36767578	+1680	+9.96240234	-4.68896484	-0.66357422	+6.59179688	-15.40283203	+15.22705078	+1668	+7.33447266	-8.80224609	-0.88769531	+55.89843750	+2.24121094	-28.32275391	+1760
+1458240565.54940010	+9.81298828	-5.55908203	-0.94042969	+51.26220703	-5.14160156	-69.38964844	+1688	+9.97558594	-4.68017578	-0.64599609	+6.52587891	-15.71044922	+15.40283203	+1672	+7.36083984	-8.79345703	-0.88769531	+55.87646484	+1.97753906	-28.54248047	+1764
+1458240565.55360010	+9.83056641	-5.55468750	-0.92724609	+51.26220703	-5.47119141	-69.45556641	+1696	+9.98876953	-4.67578125	-0.62841797	+6.45996094	-16.04003906	+15.55664063	+1676	+7.37841797	-8.78466797	-0.88769531	+55.81054688	+1.73583984	-28.76220703	+1764
+1458240565.55780010	+9.84814453	-5.54589844	-0.91406250	+51.28417969	-5.82275391	-69.54345703	+1708	+10.00195313	-4.66699219	-0.61083984	+6.39404297	-16.36962891	+15.71044922	+1684	+7.40039063	-8.77587891	-0.88769531	+55.76660156	+1.47216797	-29.04785156	+1768
+1458240565.56189990	+9.86572266	-5.53710938	-0.90087891	+51.30615234	-6.13037109	-69.63134766	+1720	+10.01953125	-4.66259766	-0.59326172	+6.35009766	-16.69921875	+15.86425781	+1688	+7.42675781	-8.76708984	-0.88769531	+55.72265625	+1.18652344	-29.28955078	+1772
+1458240565.56609990	+9.89208984	-5.52832031	-0.87451172	+51.32812500	-6.63574219	-69.80712891	+1736	+10.03271484	-4.65820313	-0.57128906	+6.26220703	-17.07275391	+15.97412109	+1692	+7.44433594	-8.76269531	-0.89208984	+55.63476563	+0.94482422	-29.55322266	+1776
+1458240565.57030010	+9.90966797	-5.51953125	-0.86132813	+51.35009766	-6.96533203	-69.96093750	+1748	+10.05029297	-4.64941406	-0.55371094	+6.21826172	-17.42431641	+16.08398438	+1696	+7.45751953	-8.75830078	-0.89208984	+55.52490234	+0.68115234	-29.81689453	+1776
+1458240565.57439990	+9.92724609	-5.51074219	-0.84814453	+51.37207031	-7.27294922	-70.04882813	+1760	+10.06347656	-4.64501953	-0.53613281	+6.15234375	-17.75390625	+16.19384766	+1700	+7.47509766	-8.75390625	-0.90087891	+55.41503906	+0.39550781	-30.03662109	+1780
+1458240565.58279990	+9.96240234	-5.49755859	-0.81738281	+51.41601563	-7.86621094	-70.37841797	+1788	+10.09863281	-4.63623047	-0.50097656	+6.04248047	-18.47900391	+16.36962891	+1712	+7.50146484	-8.75390625	-0.91845703	+55.10742188	-0.13183594	-30.47607422	+1780
+1458240565.58690000	+9.97998047	-5.48876953	-0.80859375	+51.43798828	-8.15185547	-70.48828125	+1800	+10.11181641	-4.62744141	-0.49218750	+5.97656250	-18.78662109	+16.45751953	+1720	+7.51464844	-8.75390625	-0.93164063	+54.95361328	-0.41748047	-30.67382813	+1780
+1458240565.59110000	+9.99316406	-5.47998047	-0.79541016	+51.45996094	-8.43750000	-70.68603516	+1812	+10.12939453	-4.62304688	-0.47460938	+5.91064453	-19.13818359	+16.52343750	+1724	+7.52343750	-8.75390625	-0.94482422	+54.75585938	-0.68115234	-30.87158203	+1780
+1458240565.59520010	+10.01074219	-5.47119141	-0.78222656	+51.50390625	-8.72314453	-70.88378906	+1824	+10.14697266	-4.61865234	-0.46142578	+5.86669922	-19.51171875	+16.56738281	+1732	+7.53662109	-8.75390625	-0.96240234	+54.58007813	-0.94482422	-31.04736328	+1780
+1458240565.59940000	+10.03271484	-5.46240234	-0.77343750	+51.52587891	-8.98681641	-71.03759766	+1840	+10.16455078	-4.61425781	-0.44824219	+5.82275391	-19.81933594	+16.63330078	+1740	+7.54980469	-8.75390625	-0.97558594	+54.40429688	-1.18652344	-31.24511719	+1776
+1458240565.60360000	+10.05029297	-5.45800781	-0.76025391	+51.54785156	-9.25048828	-71.23535156	+1852	+10.18212891	-4.60986328	-0.43505859	+5.75683594	-20.17089844	+16.67724609	+1748	+7.55859375	-8.75390625	-0.98876953	+54.22851563	-1.40625000	-31.44287109	+1776
+1458240565.60770010	+10.06787109	-5.44921875	-0.75146484	+51.59179688	-9.51416016	-71.43310547	+1864	+10.19970703	-4.60986328	-0.42626953	+5.69091797	-20.50048828	+16.72119141	+1756	+7.57177734	-8.75830078	-1.00634766	+54.05273438	-1.64794922	-31.64062500	+1772
+1458240565.61190010	+10.08544922	-5.44482422	-0.74707031	+51.61376953	-9.75585938	-71.58691406	+1876	+10.21728516	-4.60546875	-0.42187500	+5.62500000	-20.78613281	+16.78710938	+1764	+7.58496094	-8.75830078	-1.01953125	+53.87695313	-1.84570313	-31.79443359	+1768
+1458240565.61610010	+10.10302734	-5.44042969	-0.74267578	+51.59179688	-9.97558594	-71.76269531	+1888	+10.23486328	-4.60107422	-0.41308594	+5.55908203	-21.09375000	+16.80908203	+1768	+7.59814453	-8.75830078	-1.03710938	+53.67919922	-2.04345703	-31.99218750	+1764
+1458240565.62019990	+10.12500000	-5.43603516	-0.73388672	+51.59179688	-10.21728516	-71.96044922	+1900	+10.25683594	-4.59667969	-0.40429688	+5.47119141	-21.40136719	+16.85302734	+1776	+7.61572266	-8.75830078	-1.05029297	+53.56933594	-2.24121094	-32.14599609	+1764
+1458240565.62439990	+10.14697266	-5.43164063	-0.73388672	+51.59179688	-10.43701172	-72.09228516	+1908	+10.27441406	-4.59228516	-0.40429688	+5.40527344	-21.66503906	+16.87500000	+1784	+7.63769531	-8.75390625	-1.06347656	+53.43750000	-2.41699219	-32.34375000	+1760
+1458240565.62859990	+10.16455078	-5.43164063	-0.73388672	+51.54785156	-10.63476563	-72.26806641	+1920	+10.29199219	-4.59228516	-0.39990234	+5.29541016	-21.95068359	+16.91894531	+1792	+7.65527344	-8.75390625	-1.07666016	+53.32763672	-2.54882813	-32.56347656	+1756
+1458240565.63270000	+10.18652344	-5.42724609	-0.73388672	+51.52587891	-10.83251953	-72.44384766	+1928	+10.31396484	-4.58789063	-0.39990234	+5.20751953	-22.21435547	+16.94091797	+1796	+7.68164063	-8.74951172	-1.08984375	+53.23974609	-2.68066406	-32.73925781	+1756
+1458240565.63689990	+10.20849609	-5.42724609	-0.73828125	+51.50390625	-10.98632813	-72.55371094	+1940	+10.33154297	-4.58789063	-0.40429688	+5.11962891	-22.43408203	+17.00683594	+1804	+7.70361328	-8.74511719	-1.09863281	+53.17382813	-2.76855469	-32.93701172	+1752
+1458240565.64109990	+10.23046875	-5.43164063	-0.74707031	+51.39404297	-11.14013672	-72.70751953	+1952	+10.35351563	-4.58789063	-0.40869141	+4.94384766	-22.67578125	+17.02880859	+1808	+7.73437500	-8.74072266	-1.10302734	+53.10791016	-2.85644531	-33.15673828	+1748
+1458240565.64520000	+10.25244141	-5.43164063	-0.75146484	+51.28417969	-11.27197266	-72.83935547	+1960	+10.37548828	-4.58789063	-0.41308594	+4.83398438	-22.89550781	+17.02880859	+1816	+7.76513672	-8.73193359	-1.11181641	+53.06396484	-2.94433594	-33.35449219	+1748
+1458240565.65360000	+10.30078125	-5.44042969	-0.77783203	+51.04248047	-11.42578125	-73.05908203	+1984	+10.41943359	-4.58789063	-0.43505859	+4.50439453	-23.24707031	+17.07275391	+1836	+7.82226563	-8.71875000	-1.13378906	+52.95410156	-3.01025391	-33.72802734	+1748
+1458240565.65770010	+10.32275391	-5.44482422	-0.79101563	+50.88867188	-11.51367188	-73.16894531	+1996	+10.44140625	-4.58789063	-0.44824219	+4.35058594	-23.42285156	+17.07275391	+1844	+7.85742188	-8.70996094	-1.14697266	+52.91015625	-3.03222656	-33.88183594	+1748
+1458240565.66190000	+10.34912109	-5.44482422	-0.81298828	+50.75683594	-11.55761719	-73.25683594	+2008	+10.46777344	-4.58789063	-0.46142578	+4.19677734	-23.55468750	+17.07275391	+1856	+7.88818359	-8.70117188	-1.16015625	+52.88818359	-3.05419922	-34.01367188	+1748
+1458240565.66599990	+10.37548828	-5.45800781	-0.83056641	+50.55908203	-11.57958984	-73.36669922	+2020	+10.48974609	-4.59228516	-0.47900391	+3.97705078	-23.70849609	+17.05078125	+1864	+7.91894531	-8.69238281	-1.17333984	+52.82226563	-3.03222656	-34.18945313	+1748
+1458240565.67020010	+10.40185547	-5.45800781	-0.84814453	+50.38330078	-11.60156250	-73.45458984	+2032	+10.51611328	-4.59228516	-0.49658203	+3.80126953	-23.84033203	+17.02880859	+1876	+7.94970703	-8.68798828	-1.18652344	+52.73437500	-2.98828125	-34.34326172	+1748
+1458240565.67440010	+10.43261719	-5.46240234	-0.87451172	+50.22949219	-11.57958984	-73.52050781	+2044	+10.54687500	-4.59228516	-0.52294922	+3.62548828	-23.90625000	+17.00683594	+1892	+7.98046875	-8.67919922	-1.20849609	+52.64648438	-2.96630859	-34.43115234	+1748
+1458240565.67849990	+10.45898438	-5.47119141	-0.89648438	+49.98779297	-11.55761719	-73.63037109	+2056	+10.57324219	-4.59667969	-0.54492188	+3.38378906	-24.01611328	+16.94091797	+1904	+8.01123047	-8.67480469	-1.23046875	+52.51464844	-2.92236328	-34.54101563	+1748
+1458240565.68269990	+10.48974609	-5.47558594	-0.92285156	+49.79003906	-11.51367188	-73.74023438	+2068	+10.60400391	-4.59667969	-0.56689453	+3.20800781	-24.12597656	+16.87500000	+1916	+8.03759766	-8.67041016	-1.25244141	+52.36083984	-2.85644531	-34.65087891	+1744
+1458240565.68689990	+10.52490234	-5.47998047	-0.94921875	+49.59228516	-11.46972656	-73.80615234	+2076	+10.63476563	-4.60107422	-0.59326172	+3.03222656	-24.19189453	+16.80908203	+1932	+8.06396484	-8.66162109	-1.28320313	+52.20703125	-2.81250000	-34.65087891	+1744
+1458240565.69100000	+10.55126953	-5.48437500	-0.97558594	+49.39453125	-11.42578125	-73.93798828	+2084	+10.66552734	-4.60546875	-0.61962891	+2.81250000	-24.30175781	+16.74316406	+1948	+8.08593750	-8.66162109	-1.31835938	+51.98730469	-2.74658203	-34.69482422	+1740
+1458240565.69520000	+10.58642578	-5.48437500	-1.00195313	+49.21875000	-11.38183594	-74.04785156	+2096	+10.69628906	-4.60546875	-0.64599609	+2.63671875	-24.36767578	+16.65527344	+1964	+8.10791016	-8.65722656	-1.34912109	+51.76757813	-2.68066406	-34.73876953	+1736
+1458240565.69939990	+10.62158203	-5.48437500	-1.03271484	+49.06494141	-11.33789063	-74.13574219	+2104	+10.73144531	-4.60107422	-0.67675781	+2.48291016	-24.45556641	+16.56738281	+1980	+8.12988281	-8.65283203	-1.38867188	+51.54785156	-2.63671875	-34.76074219	+1732
+1458240565.70350000	+10.65234375	-5.48437500	-1.05908203	+48.84521484	-11.29394531	-74.28955078	+2112	+10.76660156	-4.60546875	-0.70751953	+2.28515625	-24.54345703	+16.45751953	+1996	+8.15185547	-8.65283203	-1.42822266	+51.28417969	-2.54882813	-34.78271484	+1728
+1458240565.71190000	+10.72705078	-5.48437500	-1.12060547	+48.49365234	-11.20605469	-74.57519531	+2124	+10.84130859	-4.60546875	-0.76464844	+1.95556641	-24.74121094	+16.23779297	+2028	+8.19140625	-8.64843750	-1.51171875	+50.73486328	-2.41699219	-34.82666016	+1712
+1458240565.71600010	+10.76220703	-5.47998047	-1.14697266	+48.31787109	-11.16210938	-74.70703125	+2136	+10.87646484	-4.60107422	-0.79980469	+1.77978516	-24.82910156	+16.14990234	+2044	+8.20898438	-8.64843750	-1.55566406	+50.42724609	-2.35107422	-34.84863281	+1708
+1458240565.72020010	+10.80175781	-5.47998047	-1.17773438	+48.16406250	-11.14013672	-74.86083984	+2148	+10.91601563	-4.60107422	-0.83056641	+1.62597656	-24.93896484	+16.04003906	+2060	+8.23535156	-8.63964844	-1.59960938	+50.16357422	-2.26318359	-34.87060547	+1708
+1458240565.72440000	+10.83691406	-5.47558594	-1.20849609	+47.98828125	-11.11816406	-75.01464844	+2160	+10.95556641	-4.59667969	-0.86132813	+1.45019531	-25.07080078	+15.93017578	+2080	+8.25732422	-8.63525391	-1.64355469	+49.92187500	-2.21923828	-34.91455078	+1708
+1458240565.72849990	+10.87646484	-5.47119141	-1.23925781	+47.81250000	-11.09619141	-75.16845703	+2176	+10.99511719	-4.59667969	-0.89648438	+1.27441406	-25.18066406	+15.82031250	+2096	+8.28369141	-8.63085938	-1.68750000	+49.63623047	-2.13134766	-34.98046875	+1708
+1458240565.73270010	+10.91601563	-5.46679688	-1.27441406	+47.63671875	-11.07421875	-75.32226563	+2192	+11.03466797	-4.59228516	-0.92724609	+1.09863281	-25.31250000	+15.71044922	+2112	+8.31005859	-8.62207031	-1.73144531	+49.39453125	-2.06542969	-35.06835938	+1712
+1458240565.73690010	+10.95556641	-5.46240234	-1.30517578	+47.46093750	-11.07421875	-75.49804688	+2208	+11.07421875	-4.58789063	-0.96240234	+0.92285156	-25.46630859	+15.62255859	+2132	+8.34082031	-8.61328125	-1.77099609	+49.17480469	-1.99951172	-35.17822266	+1716
+1458240565.74099990	+10.99951172	-5.45800781	-1.33593750	+47.28515625	-11.05224609	-75.67382813	+2224	+11.11816406	-4.58349609	-0.99755859	+0.74707031	-25.59814453	+15.53466797	+2148	+8.37597656	-8.60449219	-1.80615234	+48.93310547	-1.93359375	-35.33203125	+1720
+1458240565.74519990	+11.03906250	-5.45361328	-1.37109375	+47.10937500	-11.05224609	-75.82763672	+2240	+11.15771484	-4.57910156	-1.03271484	+0.54931641	-25.70800781	+15.44677734	+2168	+8.41552734	-8.58691406	-1.84570313	+48.77929688	-1.86767578	-35.46386719	+1724
+1458240565.74930000	+11.08300781	-5.45361328	-1.40625000	+46.91162109	-11.05224609	-75.98144531	+2256	+11.20166016	-4.57470703	-1.06787109	+0.37353516	-25.86181641	+15.35888672	+2184	+8.45507813	-8.56933594	-1.88085938	+48.62548828	-1.80175781	-35.66162109	+1732
+1458240565.75350000	+11.12255859	-5.44482422	-1.44580078	+46.71386719	-11.05224609	-76.11328125	+2272	+11.24560547	-4.57031250	-1.10742188	+0.17578125	-25.97167969	+15.29296875	+2204	+8.49902344	-8.55175781	-1.91162109	+48.47167969	-1.73583984	-35.85937500	+1736
+1458240565.76180010	+11.21044922	-5.44042969	-1.52050781	+46.31835938	-11.07421875	-76.39892578	+2300	+11.32910156	-4.55712891	-1.18212891	-0.21972656	-26.25732422	+15.16113281	+2236	+8.60009766	-8.50341797	-1.97314453	+48.27392578	-1.64794922	-36.29882813	+1748
+1458240565.76600000	+11.25439453	-5.43164063	-1.56005859	+46.14257813	-11.09619141	-76.55273438	+2312	+11.37304688	-4.54833984	-1.21728516	-0.41748047	-26.41113281	+15.11718750	+2252	+8.65283203	-8.48144531	-1.99951172	+48.18603516	-1.60400391	-36.56250000	+1752
+1458240565.77020000	+11.29833984	-5.42724609	-1.59960938	+45.94482422	-11.11816406	-76.70654297	+2324	+11.41259766	-4.54394531	-1.25683594	-0.61523438	-26.54296875	+15.05126953	+2268	+8.70556641	-8.45507813	-2.03027344	+48.09814453	-1.56005859	-36.80419922	+1756
+1458240565.77430010	+11.34228516	-5.42285156	-1.63476563	+45.76904297	-11.14013672	-76.86035156	+2332	+11.45654297	-4.53515625	-1.29638672	-0.81298828	-26.69677734	+14.98535156	+2284	+8.75830078	-8.42871094	-2.06103516	+48.03222656	-1.51611328	-37.06787109	+1764
+1458240565.77850010	+11.39062500	-5.41406250	-1.67871094	+45.59326172	-11.16210938	-76.99218750	+2344	+11.50488281	-4.52197266	-1.33593750	-0.98876953	-26.80664063	+14.91943359	+2304	+8.81103516	-8.40234375	-2.08740234	+47.92236328	-1.49414063	-37.30957031	+1764
+1458240565.78270010	+11.43457031	-5.40527344	-1.71826172	+45.41748047	-11.16210938	-77.10205078	+2352	+11.54882813	-4.51318359	-1.37988281	-1.18652344	-26.91650391	+14.87548828	+2320	+8.86376953	-8.37597656	-2.11816406	+47.83447266	-1.45019531	-37.55126953	+1768
+1458240565.78679990	+11.48291016	-5.39648438	-1.75781250	+45.24169922	-11.18408203	-77.25585938	+2356	+11.59277344	-4.50000000	-1.41503906	-1.36230469	-27.07031250	+14.80957031	+2336	+8.92089844	-8.34521484	-2.15332031	+47.74658203	-1.45019531	-37.77099609	+1772
+1458240565.79099990	+11.52685547	-5.38769531	-1.79736328	+45.06591797	-11.22802734	-77.40966797	+2364	+11.63671875	-4.48681641	-1.45458984	-1.51611328	-27.20214844	+14.72167969	+2352	+8.96923828	-8.31884766	-2.18847656	+47.63671875	-1.40625000	-37.99072266	+1772
+1458240565.79520010	+11.57080078	-5.37451172	-1.84130859	+44.93408203	-11.22802734	-77.56347656	+2372	+11.68066406	-4.47363281	-1.49414063	-1.66992188	-27.33398438	+14.65576172	+2372	+9.01757813	-8.28808594	-2.22802734	+47.50488281	-1.38427734	-38.18847656	+1776
+1458240565.79930000	+11.61914063	-5.36132813	-1.87646484	+44.78027344	-11.25000000	-77.76123047	+2376	+11.72460938	-4.46044922	-1.53369141	-1.84570313	-27.50976563	+14.54589844	+2388	+9.06591797	-8.26171875	-2.26757813	+47.35107422	-1.36230469	-38.36425781	+1776
+1458240565.80769990	+11.71582031	-5.32617188	-1.95117188	+44.58251953	-11.31591797	-78.13476563	+2392	+11.82128906	-4.42529297	-1.60839844	-2.08740234	-27.81738281	+14.34814453	+2420	+9.14501953	-8.21777344	-2.35107422	+46.95556641	-1.29638672	-38.67187500	+1780
+1458240565.81180000	+11.75976563	-5.30419922	-1.98632813	+44.47265625	-11.33789063	-78.35449219	+2404	+11.86523438	-4.40771484	-1.64355469	-2.19726563	-27.99316406	+14.21630859	+2436	+9.18017578	-8.19580078	-2.40380859	+46.73583984	-1.25244141	-38.78173828	+1784
+1458240565.81600000	+11.80371094	-5.28222656	-2.02148438	+44.40673828	-11.38183594	-78.57421875	+2412	+11.91357422	-4.38574219	-1.68310547	-2.28515625	-28.16894531	+14.08447266	+2452	+9.21533203	-8.17382813	-2.45654297	+46.47216797	-1.20849609	-38.89160156	+1788
+1458240565.82010010	+11.85205078	-5.25585938	-2.06103516	+44.31884766	-11.40380859	-78.79394531	+2424	+11.96191406	-4.36376953	-1.71826172	-2.39501953	-28.34472656	+13.93066406	+2468	+9.24609375	-8.15185547	-2.50927734	+46.23046875	-1.14257813	-39.00146484	+1792
+1458240565.82430010	+11.89599609	-5.23388672	-2.09179688	+44.23095703	-11.42578125	-79.05761719	+2440	+12.01025391	-4.34619141	-1.75341797	-2.48291016	-28.56445313	+13.77685547	+2484	+9.28125000	-8.12988281	-2.56201172	+45.98876953	-1.12060547	-39.11132813	+1800
+1458240565.82850000	+11.94433594	-5.20751953	-2.12695313	+44.20898438	-11.49169922	-79.32128906	+2452	+12.05859375	-4.31982422	-1.78417969	-2.54882813	-28.78417969	+13.62304688	+2500	+9.31201172	-8.10791016	-2.61474609	+45.70312500	-1.05468750	-39.24316406	+1808
+1458240565.83260010	+11.98828125	-5.18115234	-2.15771484	+44.14306641	-11.53564453	-79.62890625	+2472	+12.10693359	-4.29785156	-1.81933594	-2.61474609	-29.02587891	+13.44726563	+2516	+9.34277344	-8.08593750	-2.67187500	+45.46142578	-1.01074219	-39.37500000	+1816
+1458240565.83680010	+12.03662109	-5.15478516	-2.18408203	+44.09912109	-11.57958984	-79.93652344	+2488	+12.15527344	-4.27587891	-1.85449219	-2.68066406	-29.24560547	+13.24951172	+2532	+9.37792969	-8.06396484	-2.72021484	+45.21972656	-0.96679688	-39.52880859	+1828
+1458240565.84100010	+12.08496094	-5.12402344	-2.21484375	+44.07714844	-11.64550781	-80.24414063	+2508	+12.20361328	-4.24511719	-1.88525391	-2.72460938	-29.50927734	+13.07373047	+2552	+9.40869141	-8.04199219	-2.76855469	+44.95605469	-0.92285156	-39.72656250	+1836
+1458240565.84509990	+12.13330078	-5.09326172	-2.24560547	+44.05517578	-11.68945313	-80.55175781	+2528	+12.25195313	-4.21875000	-1.92041016	-2.76855469	-29.75097656	+12.87597656	+2568	+9.44384766	-8.01562500	-2.82128906	+44.75830078	-0.87890625	-39.92431641	+1848
+1458240565.84929990	+12.17724609	-5.06689453	-2.28076172	+44.01123047	-11.75537109	-80.85937500	+2548	+12.29589844	-4.19238281	-1.95117188	-2.81250000	-30.01464844	+12.67822266	+2584	+9.48339844	-7.98925781	-2.86962891	+44.53857422	-0.85693359	-40.14404297	+1860
+1458240565.85760000	+12.26953125	-5.00537109	-2.34228516	+43.94531250	-11.88720703	-81.54052734	+2588	+12.38818359	-4.13525391	-2.01708984	-2.87841797	-30.58593750	+12.26074219	+2620	+9.56689453	-7.91894531	-2.95751953	+44.25292969	-0.87890625	-40.64941406	+1892
+1458240565.86180000	+12.31347656	-4.97900391	-2.37304688	+43.90136719	-11.95312500	-81.91406250	+2608	+12.43652344	-4.10888672	-2.04785156	-2.94433594	-30.89355469	+12.06298828	+2636	+9.61962891	-7.88378906	-2.99267578	+44.14306641	-0.90087891	-41.02294922	+1904
+1458240565.86599990	+12.36181641	-4.94824219	-2.40380859	+43.87939453	-12.04101563	-82.24365234	+2628	+12.48046875	-4.07373047	-2.08300781	-2.94433594	-31.20117188	+11.88720703	+2656	+9.66796875	-7.84863281	-3.02343750	+44.05517578	-0.96679688	-41.41845703	+1916
+1458240565.87010000	+12.41015625	-4.92187500	-2.43896484	+43.83544922	-12.12890625	-82.57324219	+2648	+12.52441406	-4.04736328	-2.11816406	-2.98828125	-31.48681641	+11.68945313	+2672	+9.72509766	-7.80468750	-3.05859375	+44.01123047	-1.03271484	-41.79199219	+1932
+1458240565.87430000	+12.45849609	-4.89550781	-2.46972656	+43.79150391	-12.19482422	-82.92480469	+2664	+12.57275391	-4.01660156	-2.14892578	-3.03222656	-31.83837891	+11.51367188	+2688	+9.78222656	-7.76074219	-3.08496094	+43.98925781	-1.12060547	-42.23144531	+1944
+1458240565.87850000	+12.50244141	-4.86474609	-2.50927734	+43.74755859	-12.26074219	-83.23242188	+2680	+12.61669922	-3.98144531	-2.18408203	-3.05419922	-32.12402344	+11.35986328	+2704	+9.84375000	-7.71679688	-3.11132813	+43.94531250	-1.23046875	-42.67089844	+1952
+1458240565.88260010	+12.55078125	-4.83398438	-2.54443359	+43.68164063	-12.32666016	-83.54003906	+2692	+12.65625000	-3.95068359	-2.21923828	-3.09814453	-32.40966797	+11.20605469	+2720	+9.90966797	-7.66406250	-3.13769531	+43.96728516	-1.31835938	-43.06640625	+1964
+1458240565.88680010	+12.59472656	-4.80322266	-2.57958984	+43.63769531	-12.41455078	-83.89160156	+2704	+12.70019531	-3.91552734	-2.25000000	-3.16406250	-32.76123047	+11.03027344	+2736	+9.97119141	-7.61572266	-3.16406250	+43.98925781	-1.45019531	-43.50585938	+1972
+1458240565.89100000	+12.63867188	-4.77246094	-2.61474609	+43.57177734	-12.50244141	-84.19921875	+2712	+12.73974609	-3.88037109	-2.28515625	-3.18603516	-33.04687500	+10.92041016	+2748	+10.03271484	-7.56298828	-3.18603516	+43.98925781	-1.58203125	-43.92333984	+1980
+1458240565.89510010	+12.68701172	-4.74169922	-2.65429688	+43.50585938	-12.54638672	-84.48486328	+2724	+12.78369141	-3.84082031	-2.32031250	-3.22998047	-33.31054688	+10.78857422	+2764	+10.09423828	-7.51025391	-3.21679688	+44.01123047	-1.71386719	-44.29687500	+1984
+1458240565.89930010	+12.73095703	-4.70654297	-2.68066406	+43.46191406	-12.63427734	-84.83642578	+2728	+12.82763672	-3.80566406	-2.34667969	-3.25195313	-33.68408203	+10.65673828	+2780	+10.15576172	-7.45751953	-3.23876953	+44.01123047	-1.84570313	-44.73632813	+1988
+1458240565.90339990	+12.77929688	-4.67138672	-2.71582031	+43.41796875	-12.72216797	-85.10009766	+2736	+12.87158203	-3.76611328	-2.38183594	-3.29589844	-33.92578125	+10.56884766	+2792	+10.21289063	-7.40478516	-3.26074219	+43.98925781	-1.97753906	-45.13183594	+1992
+1458240565.90759990	+12.82763672	-4.63183594	-2.75537109	+43.39599609	-12.74414063	-85.36376953	+2744	+12.91552734	-3.72656250	-2.42138672	-3.36181641	-34.16748047	+10.45898438	+2808	+10.27001953	-7.35644531	-3.29150391	+43.94531250	-2.06542969	-45.46142578	+1996
+1458240565.91179990	+12.87158203	-4.59228516	-2.78173828	+43.37402344	-12.81005859	-85.69335938	+2748	+12.95507813	-3.68701172	-2.44335938	-3.38378906	-34.49707031	+10.32714844	+2820	+10.32714844	-7.30371094	-3.32226563	+43.90136719	-2.15332031	-45.79101563	+1996
+1458240565.91590000	+12.91552734	-4.54833984	-2.81250000	+43.35205078	-12.87597656	-85.97900391	+2752	+12.99902344	-3.64306641	-2.47412109	-3.42773438	-34.76074219	+10.23925781	+2832	+10.37548828	-7.25097656	-3.35742188	+43.83544922	-2.24121094	-46.05468750	+2000
+1458240565.92430000	+13.00781250	-4.45605469	-2.86523438	+43.35205078	-12.98583984	-86.57226563	+2768	+13.09130859	-3.55517578	-2.52685547	-3.42773438	-35.28808594	+9.99755859	+2860	+10.46337891	-7.15869141	-3.43652344	+43.63769531	-2.32910156	-46.51611328	+2008
+1458240565.92840000	+13.05175781	-4.40771484	-2.88720703	+43.37402344	-13.07373047	-86.87988281	+2776	+13.13525391	-3.50683594	-2.55322266	-3.40576172	-35.55175781	+9.88769531	+2872	+10.49853516	-7.11474609	-3.47607422	+43.48388672	-2.35107422	-46.71386719	+2012
+1458240565.93260000	+13.09570313	-4.35498047	-2.90917969	+43.41796875	-13.11767578	-87.16552734	+2784	+13.18359375	-3.45849609	-2.57958984	-3.38378906	-35.79345703	+9.73388672	+2884	+10.53808594	-7.07080078	-3.52441406	+43.33007813	-2.32910156	-46.88964844	+2016
+1458240565.93680000	+13.14404297	-4.30224609	-2.92675781	+43.46191406	-13.18359375	-87.53906250	+2796	+13.22753906	-3.41015625	-2.59716797	-3.33984375	-36.10107422	+9.55810547	+2900	+10.57324219	-7.03125000	-3.56396484	+43.17626953	-2.30712891	-47.08740234	+2024
+1458240565.94090010	+13.18798828	-4.24511719	-2.93994141	+43.52783203	-13.27148438	-87.84667969	+2808	+13.27587891	-3.35742188	-2.61914063	-3.29589844	-36.38671875	+9.40429688	+2912	+10.60839844	-6.99169922	-3.60791016	+43.00048828	-2.30712891	-47.28515625	+2032
+1458240565.94510010	+13.23632813	-4.18798828	-2.95751953	+43.59375000	-13.31542969	-88.17626953	+2824	+13.32421875	-3.30908203	-2.64550781	-3.22998047	-36.62841797	+9.22851563	+2924	+10.64355469	-6.94775391	-3.65185547	+42.84667969	-2.26318359	-47.46093750	+2044
+1458240565.94930010	+13.28027344	-4.13085938	-2.97509766	+43.68164063	-13.38134766	-88.54980469	+2840	+13.37255859	-3.25634766	-2.66308594	-3.14208984	-36.89208984	+9.03076172	+2940	+10.67871094	-6.90820313	-3.69580078	+42.71484375	-2.24121094	-47.65869141	+2056
+1458240565.95339990	+13.32421875	-4.06933594	-2.98828125	+43.76953125	-13.44726563	-88.87939453	+2856	+13.41650391	-3.19921875	-2.68505859	-3.03222656	-37.19970703	+8.83300781	+2952	+10.70507813	-6.86865234	-3.74414063	+42.53906250	-2.19726563	-47.83447266	+2072
+1458240565.95760010	+13.36816406	-4.01660156	-3.00585938	+43.85742188	-13.51318359	-89.23095703	+2876	+13.46484375	-3.14648438	-2.70263672	-2.92236328	-37.48535156	+8.59130859	+2968	+10.74023438	-6.82031250	-3.78808594	+42.42919922	-2.17529297	-48.01025391	+2092
+1458240565.96180010	+13.41210938	-3.95947266	-3.01904297	+43.92333984	-13.57910156	-89.58251953	+2896	+13.50878906	-3.09375000	-2.72460938	-2.79052734	-37.79296875	+8.37158203	+2980	+10.78417969	-6.77636719	-3.82324219	+42.34130859	-2.19726563	-48.27392578	+2108
+1458240565.96589990	+13.46044922	-3.89794922	-3.03662109	+44.03320313	-13.66699219	-89.93408203	+2920	+13.55712891	-3.03662109	-2.74218750	-2.65869141	-38.10058594	+8.15185547	+2992	+10.82373047	-6.72802734	-3.85839844	+42.23144531	-2.21923828	-48.58154297	+2124
+1458240565.97420000	+13.55273438	-3.79248047	-3.07617188	+44.14306641	-13.79882813	-90.65917969	+2960	+13.64501953	-2.93554688	-2.78613281	-2.43896484	-38.71582031	+7.62451172	+3016	+10.91601563	-6.62695313	-3.91992188	+42.14355469	-2.35107422	-49.24072266	+2164
+1458240565.97840000	+13.59667969	-3.73974609	-3.09814453	+44.20898438	-13.84277344	-90.96679688	+2980	+13.68896484	-2.87841797	-2.81250000	-2.28515625	-39.02343750	+7.38281250	+3032	+10.96875000	-6.57861328	-3.94628906	+42.09960938	-2.43896484	-49.59228516	+2180
+1458240565.98260000	+13.64062500	-3.69140625	-3.12451172	+44.20898438	-13.88671875	-91.29638672	+2996	+13.73291016	-2.82568359	-2.83447266	-2.15332031	-39.30908203	+7.11914063	+3044	+11.02587891	-6.51708984	-3.97265625	+42.14355469	-2.59277344	-49.92187500	+2200
+1458240565.98670010	+13.68457031	-3.64306641	-3.15527344	+44.23095703	-13.93066406	-91.60400391	+3016	+13.77246094	-2.77294922	-2.86083984	-1.99951172	-39.59472656	+6.85546875	+3056	+11.08740234	-6.45556641	-3.99023438	+42.20947266	-2.76855469	-50.33935547	+2216
+1458240565.99090000	+13.72851563	-3.59472656	-3.18603516	+44.23095703	-13.97460938	-91.86767578	+3032	+13.81201172	-2.71582031	-2.89160156	-1.82373047	-39.85839844	+6.59179688	+3068	+11.14892578	-6.39404297	-4.00781250	+42.23144531	-2.94433594	-50.73486328	+2232
+1458240565.99510000	+13.77246094	-3.55078125	-3.22119141	+44.18701172	-13.99658203	-92.15332031	+3048	+13.85156250	-2.66748047	-2.91796875	-1.66992188	-40.14404297	+6.30615234	+3076	+11.21044922	-6.32812500	-4.02978516	+42.31933594	-3.14208984	-51.10839844	+2244
+1458240565.99920010	+13.82080078	-3.51123047	-3.24316406	+44.16503906	-14.06250000	-92.50488281	+3056	+13.89550781	-2.61914063	-2.94433594	-1.53808594	-40.47363281	+5.99853516	+3084	+11.28076172	-6.26220703	-4.04296875	+42.40722656	-3.38378906	-51.56982422	+2256
+1458240566.00340010	+13.86914063	-3.46728516	-3.27832031	+44.12109375	-14.10644531	-92.76855469	+3068	+13.93505859	-2.56640625	-2.97509766	-1.36230469	-40.71533203	+5.73486328	+3096	+11.34667969	-6.20068359	-4.05175781	+42.47314453	-3.64746094	-51.98730469	+2260
+1458240566.00760010	+13.91748047	-3.42333984	-3.31347656	+44.05517578	-14.12841797	-93.03222656	+3076	+13.97460938	-2.51806641	-3.00585938	-1.18652344	-40.93505859	+5.44921875	+3104	+11.41259766	-6.13476563	-4.06933594	+42.53906250	-3.86718750	-52.38281250	+2268
+1458240566.01169990	+13.96142578	-3.37939453	-3.33544922	+44.01123047	-14.19433594	-93.33984375	+3080	+14.01855469	-2.46972656	-3.02783203	-0.96679688	-41.24267578	+5.09765625	+3112	+11.48291016	-6.07324219	-4.08251953	+42.60498047	-4.08691406	-52.80029297	+2268
+1458240566.01589990	+14.00537109	-3.33984375	-3.37060547	+43.87939453	-14.19433594	-93.55957031	+3084	+14.05810547	-2.41259766	-3.06298828	-0.70312500	-41.44042969	+4.79003906	+3124	+11.54443359	-6.00732422	-4.10009766	+42.64892578	-4.32861328	-53.12988281	+2272
+1458240566.02010010	+14.05371094	-3.29589844	-3.40576172	+43.76953125	-14.19433594	-93.77929688	+3092	+14.09765625	-2.36425781	-3.09375000	-0.46142578	-41.61621094	+4.43847656	+3132	+11.60595703	-5.95019531	-4.12207031	+42.69287109	-4.54833984	-53.45947266	+2272
+1458240566.02839990	+14.15039063	-3.20800781	-3.44091797	+43.48388672	-14.37011719	-94.35058594	+3092	+14.18554688	-2.25439453	-3.13769531	+0.17578125	-42.14355469	+3.71337891	+3144	+11.72460938	-5.82714844	-4.17041016	+42.71484375	-4.98779297	-54.05273438	+2268
+1458240566.03259990	+14.19873047	-3.16406250	-3.46728516	+43.35205078	-14.41406250	-94.57031250	+3096	+14.22949219	-2.20166016	-3.16406250	+0.54931641	-42.34130859	+3.29589844	+3152	+11.77734375	-5.77880859	-4.19677734	+42.67089844	-5.14160156	-54.31640625	+2264
+1458240566.03670000	+14.25585938	-3.11572266	-3.46289063	+43.22021484	-14.56787109	-94.94384766	+3104	+14.27783203	-2.14453125	-3.17285156	+0.98876953	-42.64892578	+2.81250000	+3160	+11.83447266	-5.73046875	-4.22314453	+42.60498047	-5.29541016	-54.60205078	+2260
+1458240566.04090000	+14.30859375	-3.07617188	-3.47607422	+42.93457031	-14.65576172	-95.18554688	+3104	+14.33056641	-2.08300781	-3.18603516	+1.45019531	-42.86865234	+2.39501953	+3168	+11.87841797	-5.68212891	-4.25390625	+42.51708984	-5.44921875	-54.82177734	+2260
+1458240566.04510000	+14.36132813	-3.02783203	-3.48925781	+42.69287109	-14.72167969	-95.40527344	+3112	+14.37890625	-2.02587891	-3.20361328	+1.95556641	-43.06640625	+1.88964844	+3176	+11.92675781	-5.64257813	-4.28906250	+42.38525391	-5.55908203	-55.04150391	+2260
+1458240566.04920010	+14.41406250	-2.97509766	-3.47607422	+42.47314453	-14.89746094	-95.73486328	+3124	+14.43164063	-1.96875000	-3.20800781	+2.54882813	-43.35205078	+1.29638672	+3184	+11.97070313	-5.59863281	-4.32421875	+42.25341797	-5.66894531	-55.23925781	+2260
+1458240566.05340000	+14.46679688	-2.93554688	-3.47167969	+42.07763672	-15.00732422	-95.97656250	+3136	+14.47998047	-1.89843750	-3.21679688	+3.18603516	-43.59375000	+0.76904297	+3192	+12.00585938	-5.55908203	-4.36376953	+42.12158203	-5.77880859	-55.39306641	+2268
+1458240566.05749990	+14.51953125	-2.88720703	-3.47167969	+41.70410156	-15.11718750	-96.19628906	+3152	+14.52832031	-1.83691406	-3.22558594	+3.84521484	-43.81347656	+0.15380859	+3200	+12.04541016	-5.51953125	-4.40771484	+41.96777344	-5.88867188	-55.54687500	+2276
+1458240566.06170010	+14.58105469	-2.84326172	-3.45410156	+41.30859375	-15.33691406	-96.50390625	+3172	+14.58105469	-1.77539063	-3.22558594	+4.54833984	-44.09912109	-0.48339844	+3212	+12.08935547	-5.48437500	-4.44287109	+41.81396484	-6.02050781	-55.74462891	+2284
+1458240566.06590010	+14.63818359	-2.80810547	-3.44091797	+40.80322266	-15.51269531	-96.74560547	+3192	+14.63378906	-1.70507813	-3.22558594	+5.29541016	-44.36279297	-1.12060547	+3224	+12.12451172	-5.44921875	-4.47802734	+41.66015625	-6.15234375	-55.96435547	+2296
+1458240566.07419990	+14.75244141	-2.73339844	-3.41015625	+39.72656250	-15.88623047	-97.27294922	+3244	+14.73486328	-1.58642578	-3.22558594	+6.78955078	-44.89013672	-2.54882813	+3248	+12.21240234	-5.38330078	-4.54394531	+41.33056641	-6.45996094	-56.44775391	+2328
+1458240566.07839990	+14.80957031	-2.69824219	-3.40136719	+39.11132813	-16.06201172	-97.51464844	+3272	+14.78759766	-1.52490234	-3.22998047	+7.58056641	-45.13183594	-3.27392578	+3260	+12.25634766	-5.34375000	-4.57470703	+41.19873047	-6.65771484	-56.68945313	+2348
+1458240566.08250000	+14.86230469	-2.67187500	-3.38818359	+38.43017578	-16.23779297	-97.73437500	+3300	+14.83593750	-1.46777344	-3.23437500	+8.34960938	-45.39550781	-4.02099609	+3272	+12.30029297	-5.30419922	-4.60546875	+41.08886719	-6.87744141	-56.93115234	+2368
+1458240566.08670000	+14.91503906	-2.64990234	-3.38378906	+37.70507813	-16.36962891	-97.95410156	+3328	+14.87988281	-1.41064453	-3.24316406	+9.07470703	-45.59326172	-4.72412109	+3280	+12.35302734	-5.26464844	-4.62744141	+40.97900391	-7.14111328	-57.23876953	+2388
+1458240566.09089990	+14.96777344	-2.61474609	-3.37500000	+37.06787109	-16.56738281	-98.17382813	+3360	+14.92822266	-1.34912109	-3.24755859	+9.84375000	-45.85693359	-5.44921875	+3296	+12.40576172	-5.22070313	-4.64941406	+40.91308594	-7.42675781	-57.54638672	+2408
+1458240566.09500000	+15.02050781	-2.60595703	-3.36181641	+36.32080078	-16.76513672	-98.43750000	+3388	+14.96777344	-1.30078125	-3.25195313	+10.54687500	-46.14257813	-6.17431641	+3304	+12.45849609	-5.17675781	-4.67138672	+40.82519531	-7.75634766	-57.85400391	+2432
+1458240566.09920000	+15.07763672	-2.59716797	-3.37060547	+35.52978516	-16.87500000	-98.63525391	+3408	+15.01171875	-1.25244141	-3.26953125	+11.16210938	-46.38427734	-6.81152344	+3316	+12.52441406	-5.13281250	-4.67578125	+40.78125000	-8.15185547	-58.29345703	+2452
+1458240566.10340000	+15.13037109	-2.57080078	-3.37060547	+34.91455078	-17.07275391	-98.89892578	+3436	+15.06005859	-1.20410156	-3.28271484	+11.77734375	-46.62597656	-7.47070313	+3328	+12.59472656	-5.08447266	-4.68017578	+40.78125000	-8.56933594	-58.73291016	+2468
+1458240566.11170010	+15.23144531	-2.57080078	-3.37939453	+33.42041016	-17.35839844	-99.42626953	+3480	+15.13916016	-1.12939453	-3.31347656	+12.81005859	-47.15332031	-8.72314453	+3348	+12.73095703	-4.99658203	-4.68457031	+40.75927734	-9.40429688	-59.61181641	+2500
+1458240566.11590000	+15.27978516	-2.54882813	-3.38818359	+32.89306641	-17.53417969	-99.68994141	+3500	+15.17871094	-1.08984375	-3.33105469	+13.31542969	-47.39501953	-9.29443359	+3360	+12.80126953	-4.94384766	-4.68457031	+40.78125000	-9.84375000	-60.02929688	+2512
+1458240566.11999990	+15.32812500	-2.54882813	-3.39257813	+32.25585938	-17.70996094	-99.95361328	+3516	+15.21826172	-1.05468750	-3.34863281	+13.73291016	-47.65869141	-9.82177734	+3372	+12.86718750	-4.89550781	-4.68896484	+40.78125000	-10.28320313	-60.42480469	+2520
+1458240566.12420010	+15.37646484	-2.54882813	-3.40136719	+31.61865234	-17.84179688	-100.23925781	+3532	+15.25781250	-1.01953125	-3.35742188	+14.10644531	-47.98828125	-10.32714844	+3380	+12.93750000	-4.85156250	-4.68896484	+40.80322266	-10.72265625	-60.88623047	+2524
+1458240566.12830000	+15.42480469	-2.52246094	-3.40576172	+31.20117188	-18.06152344	-100.50292969	+3552	+15.30175781	-0.98437500	-3.37060547	+14.50195313	-48.27392578	-10.81054688	+3392	+13.00781250	-4.79882813	-4.68896484	+40.82519531	-11.16210938	-61.28173828	+2528
+1458240566.13249990	+15.46875000	-2.51806641	-3.41015625	+30.69580078	-18.28125000	-100.78857422	+3564	+15.34130859	-0.95800781	-3.38378906	+14.80957031	-48.58154297	-11.29394531	+3400	+13.07373047	-4.76367188	-4.68896484	+40.78125000	-11.55761719	-61.69921875	+2524
+1458240566.13669990	+15.51708984	-2.51806641	-3.40136719	+30.21240234	-18.54492188	-101.16210938	+3580	+15.38525391	-0.93164063	-3.37500000	+15.13916016	-49.02099609	-11.79931641	+3412	+13.13964844	-4.72412109	-4.68457031	+40.75927734	-11.95312500	-62.13867188	+2524
+1458240566.14080000	+15.56982422	-2.49169922	-3.39697266	+29.88281250	-18.80859375	-101.40380859	+3600	+15.42919922	-0.90527344	-3.38378906	+15.42480469	-49.30664063	-12.21679688	+3424	+13.20117188	-4.68017578	-4.68457031	+40.73730469	-12.34863281	-62.49023438	+2520
+1458240566.14920000	+15.65771484	-2.46533203	-3.37060547	+29.13574219	-19.40185547	-101.99707031	+3636	+15.51708984	-0.85253906	-3.37060547	+16.04003906	-50.00976563	-13.13964844	+3448	+13.31542969	-4.62304688	-4.69775391	+40.58349609	-12.94189453	-63.19335938	+2500
+1458240566.15330000	+15.70166016	-2.43896484	-3.34863281	+28.87207031	-19.73144531	-102.23876953	+3660	+15.56542969	-0.81738281	-3.36181641	+16.39160156	-50.33935547	-13.55712891	+3464	+13.36376953	-4.58789063	-4.71093750	+40.49560547	-13.18359375	-63.43505859	+2492
+1458240566.15750000	+15.74560547	-2.41259766	-3.33105469	+28.58642578	-20.06103516	-102.48046875	+3680	+15.61376953	-0.78222656	-3.34863281	+16.72119141	-50.66894531	-13.99658203	+3480	+13.40771484	-4.57031250	-4.72412109	+40.34179688	-13.38134766	-63.69873047	+2488
+1458240566.16170000	+15.78515625	-2.39062500	-3.29150391	+28.27880859	-20.50048828	-102.76611328	+3712	+15.66210938	-0.75146484	-3.31787109	+17.13867188	-51.10839844	-14.50195313	+3500	+13.44726563	-4.54833984	-4.73730469	+40.18798828	-13.57910156	-63.98437500	+2480
+1458240566.16580010	+15.83349609	-2.35546875	-3.25195313	+28.05908203	-20.96191406	-103.00781250	+3744	+15.71044922	-0.71191406	-3.29589844	+17.53417969	-51.43798828	-14.96337891	+3520	+13.48681641	-4.52197266	-4.74609375	+40.07812500	-13.79882813	-64.22607422	+2484
+1458240566.17000010	+15.87304688	-2.33349609	-3.21240234	+27.77343750	-21.40136719	-103.22753906	+3776	+15.76318359	-0.68115234	-3.27392578	+17.92968750	-51.76757813	-15.44677734	+3540	+13.52636719	-4.50878906	-4.76367188	+39.88037109	-13.95263672	-64.48974609	+2484
+1458240566.17420010	+15.91259766	-2.30712891	-3.16406250	+27.50976563	-21.88476563	-103.49121094	+3816	+15.80712891	-0.64599609	-3.23876953	+18.43505859	-52.14111328	-16.04003906	+3560	+13.56152344	-4.50000000	-4.77246094	+39.70458984	-14.08447266	-64.75341797	+2492
+1458240566.17829990	+15.95654297	-2.27197266	-3.12011719	+27.29003906	-22.34619141	-103.68896484	+3856	+15.85986328	-0.60644531	-3.20800781	+18.94042969	-52.44873047	-16.54541016	+3584	+13.59667969	-4.47802734	-4.78564453	+39.57275391	-14.26025391	-64.95117188	+2504
+1458240566.18670010	+16.02685547	-2.22363281	-3.04101563	+26.69677734	-23.26904297	-104.01855469	+3936	+15.94775391	-0.53173828	-3.14648438	+20.01708984	-52.99804688	-17.68798828	+3632	+13.66259766	-4.44287109	-4.80761719	+39.24316406	-14.56787109	-65.36865234	+2540
+1458240566.19080000	+16.05761719	-2.19287109	-2.99707031	+26.45507813	-23.75244141	-104.17236328	+3984	+15.99169922	-0.48779297	-3.11572266	+20.61035156	-53.28369141	-18.28125000	+3656	+13.69775391	-4.42089844	-4.82080078	+39.15527344	-14.74365234	-65.56640625	+2568
+1458240566.19499990	+16.09277344	-2.17529297	-2.95312500	+26.14746094	-24.25781250	-104.32617188	+4028	+16.03125000	-0.45263672	-3.08496094	+21.20361328	-53.52539063	-18.91845703	+3680	+13.72851563	-4.39892578	-4.82958984	+39.02343750	-14.96337891	-65.78613281	+2596
+1458240566.19919990	+16.12353516	-2.16210938	-2.91796875	+25.81787109	-24.69726563	-104.45800781	+4072	+16.07080078	-0.42187500	-3.05859375	+21.79687500	-53.74511719	-19.53369141	+3700	+13.76806641	-4.38134766	-4.82519531	+38.89160156	-15.22705078	-66.04980469	+2624
+1458240566.20330000	+16.15869141	-2.13574219	-2.87841797	+25.55419922	-25.18066406	-104.58984375	+4116	+16.11035156	-0.38232422	-3.03662109	+22.41210938	-53.94287109	-20.14892578	+3724	+13.81640625	-4.35058594	-4.82080078	+38.84765625	-15.55664063	-66.29150391	+2660
+1458240566.20750000	+16.18945313	-2.13574219	-2.83886719	+25.15869141	-25.66406250	-104.74365234	+4160	+16.14550781	-0.35595703	-3.01025391	+23.00537109	-54.11865234	-20.80810547	+3748	+13.86035156	-4.32421875	-4.81640625	+38.78173828	-15.88623047	-66.53320313	+2696
+1458240566.21160010	+16.21582031	-2.13574219	-2.82128906	+24.76318359	-26.03759766	-104.83154297	+4196	+16.17626953	-0.32958984	-2.99707031	+23.62060547	-54.22851563	-21.46728516	+3768	+13.90869141	-4.29785156	-4.80761719	+38.73779297	-16.25976563	-66.81884766	+2728
+1458240566.21580000	+16.24658203	-2.12695313	-2.80371094	+24.38964844	-26.38916016	-104.89746094	+4232	+16.20703125	-0.29882813	-2.98828125	+24.25781250	-54.29443359	-22.08251953	+3788	+13.96142578	-4.25830078	-4.79443359	+38.75976563	-16.67724609	-67.01660156	+2764
+1458240566.22000000	+16.27294922	-2.13134766	-2.79052734	+23.95019531	-26.74072266	-104.94140625	+4264	+16.23779297	-0.28125000	-2.97949219	+24.85107422	-54.36035156	-22.74169922	+3808	+14.01416016	-4.22314453	-4.78125000	+38.75976563	-17.11669922	-67.21435547	+2792
+1458240566.22830010	+16.33007813	-2.14013672	-2.76416016	+23.07128906	-27.46582031	-105.00732422	+4320	+16.28173828	-0.24169922	-2.97070313	+26.01562500	-54.42626953	-23.99414063	+3848	+14.11962891	-4.13964844	-4.75048828	+38.80371094	-18.10546875	-67.63183594	+2844
+1458240566.23250010	+16.35644531	-2.15332031	-2.75097656	+22.58789063	-27.86132813	-105.05126953	+4348	+16.30371094	-0.22851563	-2.96630859	+26.58691406	-54.47021484	-24.63134766	+3864	+14.17236328	-4.10888672	-4.73291016	+38.82568359	-18.58886719	-67.82958984	+2864
+1458240566.23659990	+16.38281250	-2.16650391	-2.72900391	+22.10449219	-28.27880859	-105.09521484	+4372	+16.32568359	-0.21533203	-2.95751953	+27.18017578	-54.51416016	-25.31250000	+3884	+14.22949219	-4.07373047	-4.71093750	+38.82568359	-19.11621094	-68.04931641	+2880
+1458240566.24079990	+16.41357422	-2.17529297	-2.71582031	+21.62109375	-28.63037109	-105.09521484	+4392	+16.35205078	-0.19775391	-2.95751953	+27.77343750	-54.49218750	-25.92773438	+3904	+14.28662109	-4.03417969	-4.68896484	+38.86962891	-19.64355469	-68.22509766	+2892
+1458240566.24499990	+16.43994141	-2.18847656	-2.70263672	+21.11572266	-28.98193359	-105.09521484	+4408	+16.37402344	-0.18017578	-2.95312500	+28.38867188	-54.47021484	-26.56494141	+3920	+14.33935547	-4.00341797	-4.67138672	+38.86962891	-20.14892578	-68.40087891	+2900
+1458240566.24910000	+16.46191406	-2.19726563	-2.67626953	+20.58837891	-29.42138672	-105.07324219	+4428	+16.39160156	-0.16259766	-2.93994141	+29.06982422	-54.47021484	-27.26806641	+3940	+14.38769531	-3.96826172	-4.65380859	+38.86962891	-20.61035156	-68.51074219	+2900
+1458240566.25330000	+16.48388672	-2.21044922	-2.64990234	+20.03906250	-29.81689453	-105.02929688	+4444	+16.41357422	-0.14062500	-2.92675781	+29.75097656	-54.44824219	-27.94921875	+3964	+14.42724609	-3.92871094	-4.64062500	+38.89160156	-21.07177734	-68.62060547	+2904
+1458240566.26160000	+16.52343750	-2.21484375	-2.58398438	+19.00634766	-30.73974609	-104.91943359	+4480	+16.44873047	-0.09667969	-2.88720703	+31.15722656	-54.51416016	-29.33349609	+4004	+14.50634766	-3.88037109	-4.61865234	+38.80371094	-21.88476563	-68.81835938	+2896
+1458240566.26580000	+16.54980469	-2.21044922	-2.53564453	+18.50097656	-31.28906250	-104.85351563	+4500	+16.47070313	-0.07031250	-2.85644531	+31.92626953	-54.58007813	-30.10253906	+4028	+14.53710938	-3.85400391	-4.60546875	+38.78173828	-22.30224609	-68.95019531	+2892
+1458240566.27000000	+16.56738281	-2.20166016	-2.48730469	+18.03955078	-31.81640625	-104.80957031	+4524	+16.49267578	-0.03515625	-2.82568359	+32.78320313	-54.64599609	-30.87158203	+4052	+14.56787109	-3.84521484	-4.59667969	+38.69384766	-22.63183594	-69.10400391	+2888
+1458240566.27410010	+16.58056641	-2.18847656	-2.41699219	+17.55615234	-32.47558594	-104.74365234	+4552	+16.51464844	+0.00000000	-2.78173828	+33.72802734	-54.75585938	-31.72851563	+4080	+14.58984375	-3.83203125	-4.59228516	+38.62792969	-22.91748047	-69.23583984	+2888
+1458240566.27830000	+16.59814453	-2.17968750	-2.35546875	+17.05078125	-33.04687500	-104.63378906	+4584	+16.53662109	+0.04394531	-2.73779297	+34.69482422	-54.82177734	-32.56347656	+4104	+14.61181641	-3.81445313	-4.58349609	+38.58398438	-23.20312500	-69.36767578	+2892
+1458240566.28239990	+16.61132813	-2.16210938	-2.29394531	+16.52343750	-33.61816406	-104.50195313	+4620	+16.55859375	+0.09228516	-2.68945313	+35.66162109	-54.90966797	-33.42041016	+4132	+14.63378906	-3.80566406	-4.57470703	+38.51806641	-23.48876953	-69.49951172	+2896
+1458240566.28660010	+16.61572266	-2.14892578	-2.22802734	+15.99609375	-34.21142578	-104.32617188	+4656	+16.57177734	+0.13623047	-2.64550781	+36.65039063	-54.97558594	-34.25537109	+4156	+14.64257813	-3.79687500	-4.57910156	+38.40820313	-23.68652344	-69.56542969	+2904
+1458240566.29080010	+16.62451172	-2.12695313	-2.15771484	+15.49072266	-34.84863281	-104.17236328	+4696	+16.59375000	+0.18457031	-2.59277344	+37.70507813	-55.06347656	-35.15625000	+4184	+14.65136719	-3.78369141	-4.57470703	+38.36425781	-23.92822266	-69.69726563	+2916
+1458240566.29489990	+16.63330078	-2.10937500	-2.08740234	+14.96337891	-35.48583984	-103.97460938	+4744	+16.60693359	+0.22851563	-2.54003906	+38.75976563	-55.17333984	-36.07910156	+4212	+14.66015625	-3.77929688	-4.57031250	+38.29833984	-24.16992188	-69.82910156	+2932
+1458240566.29909990	+16.63769531	-2.09179688	-2.01708984	+14.41406250	-36.12304688	-103.77685547	+4788	+16.62451172	+0.27246094	-2.48730469	+39.77050781	-55.23925781	-36.97998047	+4236	+14.67333984	-3.77490234	-4.56591797	+38.23242188	-24.41162109	-69.98291016	+2956
+1458240566.30740000	+16.65087891	-2.06103516	-1.88964844	+13.29345703	-37.30957031	-103.29345703	+4880	+16.65527344	+0.36474609	-2.39062500	+41.87988281	-55.34912109	-38.78173828	+4280	+14.70849609	-3.75292969	-4.54833984	+38.18847656	-24.98291016	-70.29052734	+3008
+1458240566.31160000	+16.65527344	-2.05224609	-1.83691406	+12.67822266	-37.81494141	-103.00781250	+4928	+16.66406250	+0.40869141	-2.35107422	+42.84667969	-55.32714844	-39.59472656	+4304	+14.72167969	-3.74853516	-4.53955078	+38.14453125	-25.29052734	-70.44433594	+3040
+1458240566.31580000	+16.65527344	-2.04345703	-1.79296875	+12.04101563	-38.29833984	-102.67822266	+4976	+16.67285156	+0.45703125	-2.32031250	+43.81347656	-55.26123047	-40.36376953	+4324	+14.74365234	-3.73095703	-4.53076172	+38.16650391	-25.57617188	-70.51025391	+3072
+1458240566.32410000	+16.66845703	-2.05664063	-1.71386719	+10.54687500	-39.15527344	-101.95312500	+5064	+16.68603516	+0.50976563	-2.27197266	+45.39550781	-55.10742188	-41.74804688	+4356	+14.77880859	-3.69140625	-4.50878906	+38.14453125	-26.34521484	-70.64208984	+3140
+1458240566.32830000	+16.67285156	-2.06103516	-1.68750000	+9.84375000	-39.50683594	-101.55761719	+5100	+16.69042969	+0.53613281	-2.25439453	+46.09863281	-54.99755859	-42.34130859	+4368	+14.80957031	-3.66503906	-4.49560547	+38.18847656	-26.78466797	-70.66406250	+3172
+1458240566.33240010	+16.67285156	-2.07861328	-1.66113281	+9.03076172	-39.85839844	-101.14013672	+5140	+16.69482422	+0.55371094	-2.23681641	+46.75781250	-54.88769531	-42.95654297	+4384	+14.83154297	-3.63867188	-4.47802734	+38.21044922	-27.24609375	-70.68603516	+3204
+1458240566.33660010	+16.68164063	-2.10058594	-1.64355469	+8.21777344	-40.16601563	-100.72265625	+5176	+16.69482422	+0.56689453	-2.22802734	+47.32910156	-54.73388672	-43.43994141	+4396	+14.86669922	-3.61669922	-4.45605469	+38.25439453	-27.77343750	-70.77392578	+3232
+1458240566.34489990	+16.69921875	-2.14892578	-1.62597656	+6.52587891	-40.60546875	-99.79980469	+5236	+16.69482422	+0.59326172	-2.23242188	+48.18603516	-54.40429688	-44.18701172	+4416	+14.93261719	-3.55517578	-4.42089844	+38.29833984	-28.76220703	-70.68603516	+3272
+1458240566.34910010	+16.70361328	-2.17529297	-1.62158203	+5.69091797	-40.80322266	-99.36035156	+5260	+16.69482422	+0.60205078	-2.23242188	+48.58154297	-54.22851563	-44.53857422	+4428	+14.96337891	-3.52441406	-4.40332031	+38.29833984	-29.24560547	-70.64208984	+3288
+1458240566.35330010	+16.70800781	-2.19726563	-1.61279297	+4.92187500	-40.97900391	-98.89892578	+5284	+16.69482422	+0.61083984	-2.23681641	+48.91113281	-54.07470703	-44.80224609	+4440	+14.98974609	-3.48925781	-4.38574219	+38.32031250	-29.75097656	-70.55419922	+3296
+1458240566.35739990	+16.71240234	-2.21923828	-1.60839844	+4.10888672	-41.17675781	-98.41552734	+5304	+16.69042969	+0.61962891	-2.24121094	+49.24072266	-53.92089844	-45.06591797	+4452	+15.01611328	-3.45849609	-4.36816406	+38.32031250	-30.23437500	-70.46630859	+3304
+1458240566.36159990	+16.72119141	-2.24560547	-1.59521484	+3.29589844	-41.39648438	-97.95410156	+5320	+16.69042969	+0.62841797	-2.24560547	+49.54833984	-53.81103516	-45.32958984	+4464	+15.04248047	-3.42773438	-4.35058594	+38.34228516	-30.71777344	-70.37841797	+3308
+1458240566.36570000	+16.72998047	-2.26318359	-1.57763672	+2.57080078	-41.63818359	-97.49267578	+5332	+16.69482422	+0.63720703	-2.24121094	+49.83398438	-53.72314453	-45.61523438	+4480	+15.06884766	-3.40136719	-4.33300781	+38.32031250	-31.20117188	-70.33447266	+3308
+1458240566.36990000	+16.73437500	-2.27636719	-1.56445313	+1.88964844	-41.83593750	-97.05322266	+5344	+16.69482422	+0.64599609	-2.23242188	+50.18554688	-53.65722656	-45.92285156	+4492	+15.09521484	-3.37939453	-4.31982422	+38.29833984	-31.59667969	-70.31250000	+3304
+1458240566.37410000	+16.73876953	-2.28955078	-1.54687500	+1.23046875	-42.05566406	-96.63574219	+5356	+16.69482422	+0.66357422	-2.22363281	+50.53710938	-53.61328125	-46.23046875	+4508	+15.11718750	-3.35742188	-4.30664063	+38.29833984	-31.94824219	-70.24658203	+3296
+1458240566.37820010	+16.74316406	-2.28955078	-1.52929688	+0.65917969	-42.31933594	-96.19628906	+5364	+16.69921875	+0.67675781	-2.21044922	+50.86669922	-53.56933594	-46.51611328	+4524	+15.13037109	-3.33984375	-4.29345703	+38.27636719	-32.29980469	-70.24658203	+3292
+1458240566.38660000	+16.74316406	-2.27636719	-1.47656250	-0.39550781	-42.82470703	-95.36132813	+5388	+16.70800781	+0.72070313	-2.17968750	+51.67968750	-53.54736328	-47.17529297	+4564	+15.16113281	-3.30908203	-4.28906250	+38.23242188	-32.78320313	-70.18066406	+3284
+1458240566.39070010	+16.73876953	-2.25878906	-1.43261719	-0.81298828	-43.22021484	-94.94384766	+5408	+16.71240234	+0.74707031	-2.15332031	+52.14111328	-53.59130859	-47.57080078	+4584	+15.16113281	-3.29589844	-4.28466797	+38.21044922	-33.00292969	-70.22460938	+3280
+1458240566.39490010	+16.73876953	-2.24121094	-1.38867188	-1.20849609	-43.61572266	-94.57031250	+5428	+16.71679688	+0.77343750	-2.12255859	+52.66845703	-53.67919922	-48.03222656	+4604	+15.16992188	-3.29150391	-4.28466797	+38.18847656	-33.17871094	-70.31250000	+3280
+1458240566.39910010	+16.73876953	-2.21923828	-1.34472656	-1.58203125	-43.98925781	-94.17480469	+5452	+16.72119141	+0.80419922	-2.08300781	+53.23974609	-53.78906250	-48.51562500	+4628	+15.17431641	-3.29150391	-4.28906250	+38.18847656	-33.31054688	-70.37841797	+3280
+1458240566.40319990	+16.73876953	-2.19287109	-1.30078125	-1.91162109	-44.40673828	-93.77929688	+5480	+16.72998047	+0.83496094	-2.04785156	+53.76708984	-53.87695313	-48.97705078	+4648	+15.18310547	-3.28710938	-4.28906250	+38.16650391	-33.46435547	-70.51025391	+3288
+1458240566.40739990	+16.73876953	-2.17089844	-1.25244141	-2.26318359	-44.78027344	-93.40576172	+5508	+16.73437500	+0.86572266	-2.00830078	+54.36035156	-53.98681641	-49.50439453	+4672	+15.19189453	-3.28710938	-4.28906250	+38.16650391	-33.59619141	-70.64208984	+3296
+1458240566.41160010	+16.72998047	-2.14892578	-1.21289063	-2.59277344	-45.15380859	-93.05419922	+5536	+16.74316406	+0.90527344	-1.96875000	+54.99755859	-54.07470703	-50.03173828	+4692	+15.19189453	-3.28710938	-4.29345703	+38.16650391	-33.68408203	-70.75195313	+3312
+1458240566.41570000	+16.71679688	-2.11816406	-1.16894531	-2.87841797	-45.52734375	-92.70263672	+5572	+16.74755859	+0.94042969	-1.92919922	+55.61279297	-54.18457031	-50.55908203	+4716	+15.19628906	-3.28271484	-4.29785156	+38.18847656	-33.77197266	-70.83984375	+3328
+1458240566.42409990	+16.70800781	-2.07861328	-1.08984375	-3.53759766	-46.23046875	-91.97753906	+5640	+16.76074219	+1.01074219	-1.85449219	+56.84326172	-54.38232422	-51.63574219	+4752	+15.20507813	-3.26953125	-4.30224609	+38.21044922	-34.03564453	-71.03759766	+3372
+1458240566.42820000	+16.70800781	-2.05664063	-1.05468750	-3.82324219	-46.58203125	-91.62597656	+5676	+16.76513672	+1.04589844	-1.81494141	+57.45849609	-54.49218750	-52.16308594	+4772	+15.20947266	-3.26513672	-4.30224609	+38.23242188	-34.16748047	-71.10351563	+3400
+1458240566.43240000	+16.70361328	-2.05224609	-1.01513672	-4.19677734	-46.93359375	-91.25244141	+5708	+16.76953125	+1.07666016	-1.77978516	+58.07373047	-54.60205078	-52.73437500	+4788	+15.21386719	-3.25195313	-4.30224609	+38.27636719	-34.32128906	-71.19140625	+3424
+1458240566.43650010	+16.70800781	-2.04345703	-0.98876953	-4.57031250	-47.21923828	-90.90087891	+5740	+16.77392578	+1.10302734	-1.74462891	+58.62304688	-54.71191406	-53.21777344	+4804	+15.22705078	-3.24755859	-4.29345703	+38.32031250	-34.58496094	-71.34521484	+3452
+1458240566.44070010	+16.70800781	-2.04345703	-0.97119141	-4.96582031	-47.41699219	-90.54931641	+5768	+16.77392578	+1.12939453	-1.72265625	+59.08447266	-54.77783203	-53.63525391	+4816	+15.24462891	-3.22998047	-4.28466797	+38.36425781	-34.84863281	-71.41113281	+3480
+1458240566.44490000	+16.70800781	-2.05224609	-0.95800781	-5.44921875	-47.59277344	-90.17578125	+5792	+16.77832031	+1.15136719	-1.70507813	+59.50195313	-54.84375000	-54.00878906	+4828	+15.26220703	-3.21240234	-4.27587891	+38.43017578	-35.15625000	-71.43310547	+3508
+1458240566.44899990	+16.71240234	-2.06982422	-0.96240234	-5.93261719	-47.68066406	-89.84619141	+5816	+16.77832031	+1.16455078	-1.69189453	+59.83154297	-54.90966797	-54.31640625	+4836	+15.27539063	-3.19042969	-4.26269531	+38.47412109	-35.46386719	-71.45507813	+3532
+1458240566.45320010	+16.71240234	-2.07421875	-0.97119141	-6.35009766	-47.74658203	-89.49462891	+5836	+16.77392578	+1.18212891	-1.68310547	+60.11718750	-54.97558594	-54.55810547	+4844	+15.29296875	-3.16845703	-4.25390625	+38.49609375	-35.77148438	-71.41113281	+3556
+1458240566.45740010	+16.71679688	-2.09179688	-0.97998047	-6.81152344	-47.81250000	-89.09912109	+5856	+16.77392578	+1.19091797	-1.67871094	+60.33691406	-55.04150391	-54.77783203	+4852	+15.30615234	-3.13769531	-4.24072266	+38.51806641	-36.10107422	-71.32324219	+3572
+1458240566.46569990	+16.73876953	-2.12255859	-0.99316406	-7.73437500	-47.94433594	-88.35205078	+5880	+16.76513672	+1.19970703	-1.67871094	+60.57861328	-55.19531250	-55.04150391	+4860	+15.34570313	-3.08056641	-4.20996094	+38.60595703	-36.87011719	-71.23535156	+3600
+1458240566.46989990	+16.74755859	-2.14013672	-1.00195313	-8.17382813	-48.01025391	-88.00048828	+5888	+16.76513672	+1.19970703	-1.68310547	+60.64453125	-55.28320313	-55.10742188	+4868	+15.36328125	-3.04980469	-4.19238281	+38.64990234	-37.26562500	-71.16943359	+3608
+1458240566.47400000	+16.75195313	-2.16210938	-1.01513672	-8.63525391	-48.03222656	-87.64892578	+5892	+16.76074219	+1.19970703	-1.68750000	+60.66650391	-55.39306641	-55.17333984	+4872	+15.38525391	-3.01904297	-4.17480469	+38.67187500	-37.61718750	-71.10351563	+3612
+1458240566.47820000	+16.75634766	-2.17968750	-1.02832031	-9.05273438	-48.05419922	-87.31933594	+5892	+16.76074219	+1.19970703	-1.69628906	+60.66650391	-55.48095703	-55.19531250	+4880	+15.40283203	-2.99267578	-4.16162109	+38.69384766	-37.96875000	-71.01562500	+3612
+1458240566.48239990	+16.76074219	-2.18847656	-1.04589844	-9.42626953	-48.05419922	-86.96777344	+5892	+16.75634766	+1.19970703	-1.70507813	+60.64453125	-55.59082031	-55.19531250	+4884	+15.42041016	-2.96630859	-4.15283203	+38.69384766	-38.29833984	-70.92773438	+3612
+1458240566.48650000	+16.76074219	-2.19726563	-1.05908203	-9.79980469	-48.07617188	-86.63818359	+5888	+16.75195313	+1.19970703	-1.70947266	+60.60058594	-55.72265625	-55.19531250	+4892	+15.43359375	-2.93554688	-4.14404297	+38.69384766	-38.58398438	-70.79589844	+3604
+1458240566.49070000	+16.76513672	-2.19726563	-1.05908203	-10.08544922	-48.20800781	-86.28662109	+5884	+16.74755859	+1.19970703	-1.71386719	+60.55664063	-55.87646484	-55.19531250	+4896	+15.44238281	-2.91357422	-4.13964844	+38.67187500	-38.82568359	-70.70800781	+3596
+1458240566.49900010	+16.76074219	-2.18847656	-1.04150391	-10.59082031	-48.55957031	-85.64941406	+5872	+16.74316406	+1.21289063	-1.70947266	+60.57861328	-56.27197266	-55.28320313	+4912	+15.46435547	-2.87402344	-4.13964844	+38.64990234	-39.22119141	-70.59814453	+3580
+1458240566.50320010	+16.76513672	-2.17968750	-1.01513672	-10.85449219	-48.84521484	-85.29785156	+5872	+16.74755859	+1.22167969	-1.70068359	+60.64453125	-56.51367188	-55.39306641	+4920	+15.46875000	-2.86083984	-4.13525391	+38.62792969	-39.37500000	-70.62011719	+3572
+1458240566.50740000	+16.76074219	-2.16210938	-0.98876953	-11.00830078	-49.10888672	-85.03417969	+5872	+16.75195313	+1.23046875	-1.68750000	+60.75439453	-56.77734375	-55.54687500	+4928	+15.48193359	-2.86083984	-4.13525391	+38.60595703	-39.48486328	-70.66406250	+3564
+1458240566.51149990	+16.75195313	-2.14453125	-0.96240234	-11.14013672	-49.39453125	-84.77050781	+5876	+16.75634766	+1.24804688	-1.66552734	+60.90820313	-57.04101563	-55.76660156	+4940	+15.48632813	-2.86083984	-4.13964844	+38.56201172	-39.55078125	-70.72998047	+3556
+1458240566.51570010	+16.74316406	-2.12255859	-0.93603516	-11.27197266	-49.68017578	-84.48486328	+5884	+16.76074219	+1.26562500	-1.63916016	+61.14990234	-57.34863281	-56.05224609	+4952	+15.49072266	-2.86523438	-4.14843750	+38.51806641	-39.57275391	-70.77392578	+3556
+1458240566.51979990	+16.73437500	-2.10058594	-0.90527344	-11.42578125	-49.98779297	-84.19921875	+5896	+16.76513672	+1.28759766	-1.61279297	+61.41357422	-57.65625000	-56.33789063	+4968	+15.49511719	-2.86523438	-4.15722656	+38.49609375	-39.59472656	-70.83984375	+3556
+1458240566.52399990	+16.72998047	-2.08300781	-0.86572266	-11.55761719	-50.36132813	-83.91357422	+5912	+16.77392578	+1.30957031	-1.57763672	+61.69921875	-57.96386719	-56.64550781	+4980	+15.49511719	-2.86523438	-4.17041016	+38.45214844	-39.59472656	-70.88378906	+3560
+1458240566.52819990	+16.72119141	-2.06103516	-0.82177734	-11.71142578	-50.75683594	-83.62792969	+5932	+16.78271484	+1.33593750	-1.54248047	+62.05078125	-58.31542969	-57.01904297	+4996	+15.49951172	-2.86523438	-4.17919922	+38.45214844	-39.61669922	-70.97167969	+3568
+1458240566.53650000	+16.71679688	-2.02148438	-0.73828125	-11.95312500	-51.54785156	-83.10058594	+5976	+16.80468750	+1.38427734	-1.45898438	+62.77587891	-58.97460938	-57.87597656	+5024	+15.50390625	-2.87841797	-4.19238281	+38.40820313	-39.63867188	-71.25732422	+3592
+1458240566.54070000	+16.71240234	-2.00830078	-0.70751953	-12.08496094	-51.81152344	-82.90283203	+5996	+16.81787109	+1.40625000	-1.41943359	+63.17138672	-59.32617188	-58.33740234	+5036	+15.51269531	-2.88281250	-4.19677734	+38.38623047	-39.66064453	-71.38916016	+3608
+1458240566.54480000	+16.71240234	-1.99951172	-0.68115234	-12.26074219	-52.09716797	-82.66113281	+6016	+16.83105469	+1.42822266	-1.37988281	+63.52294922	-59.65576172	-58.77685547	+5048	+15.52148438	-2.88720703	-4.20556641	+38.38623047	-39.70458984	-71.49902344	+3624
+1458240566.54900000	+16.71240234	-1.99072266	-0.65917969	-12.43652344	-52.36083984	-82.44140625	+6036	+16.84423828	+1.44580078	-1.35351563	+63.76464844	-59.96337891	-59.10644531	+5056	+15.53027344	-2.88720703	-4.20996094	+38.36425781	-39.77050781	-71.60888672	+3644
+1458240566.55320000	+16.70800781	-1.98632813	-0.64599609	-12.61230469	-52.55859375	-82.24365234	+6056	+16.84863281	+1.46337891	-1.32714844	+63.98437500	-60.24902344	-59.41406250	+5064	+15.53906250	-2.88281250	-4.21435547	+38.34228516	-39.83642578	-71.65283203	+3664
+1458240566.55730010	+16.70361328	-1.99072266	-0.63281250	-12.85400391	-52.77832031	-82.00195313	+6076	+16.85742188	+1.47216797	-1.30517578	+64.11621094	-60.55664063	-59.65576172	+5072	+15.54345703	-2.86962891	-4.21875000	+38.34228516	-39.94628906	-71.65283203	+3684
+1458240566.56570010	+16.71679688	-2.00830078	-0.63281250	-13.35937500	-52.99804688	-81.58447266	+6108	+16.87500000	+1.47216797	-1.28759766	+64.02832031	-61.14990234	-59.89746094	+5080	+15.56982422	-2.83447266	-4.21435547	+38.36425781	-40.31982422	-71.63085938	+3724
+1458240566.56979990	+16.72558594	-2.02148438	-0.63720703	-13.64501953	-53.06396484	-81.38671875	+6124	+16.88378906	+1.47216797	-1.28320313	+63.91845703	-61.43554688	-59.98535156	+5088	+15.58740234	-2.81250000	-4.20996094	+38.36425781	-40.53955078	-71.58691406	+3740
+1458240566.57399990	+16.72998047	-2.03906250	-0.65478516	-13.90869141	-53.08593750	-81.23291016	+6140	+16.88818359	+1.46337891	-1.28759766	+63.69873047	-61.69921875	-59.94140625	+5092	+15.60058594	-2.79492188	-4.20556641	+38.36425781	-40.80322266	-71.56494141	+3756
+1458240566.57820010	+16.73437500	-2.05664063	-0.67675781	-14.15039063	-53.04199219	-81.10107422	+6152	+16.89257813	+1.45898438	-1.30078125	+63.32519531	-61.96289063	-59.78759766	+5100	+15.61816406	-2.77294922	-4.20117188	+38.34228516	-41.04492188	-71.45507813	+3764
+1458240566.58229990	+16.73876953	-2.07861328	-0.70751953	-14.41406250	-52.97607422	-80.96923828	+6164	+16.89697266	+1.45019531	-1.32275391	+62.86376953	-62.20458984	-59.52392578	+5108	+15.63574219	-2.74658203	-4.19677734	+38.32031250	-41.30859375	-71.32324219	+3772
+1458240566.58649990	+16.74316406	-2.10058594	-0.73388672	-14.67773438	-52.93212891	-80.81542969	+6172	+16.89697266	+1.43701172	-1.34472656	+62.38037109	-62.44628906	-59.23828125	+5120	+15.64892578	-2.71142578	-4.19677734	+38.29833984	-41.55029297	-71.14746094	+3780
+1458240566.59060000	+16.74755859	-2.11816406	-0.75585938	-14.94140625	-52.91015625	-80.66162109	+6176	+16.90136719	+1.41943359	-1.36669922	+61.85302734	-62.75390625	-58.97460938	+5132	+15.66210938	-2.68066406	-4.19238281	+38.29833984	-41.79199219	-71.01562500	+3780
+1458240566.59480000	+16.75195313	-2.13574219	-0.77343750	-15.20507813	-52.93212891	-80.48583984	+6180	+16.90136719	+1.40625000	-1.37988281	+61.39160156	-63.03955078	-58.75488281	+5144	+15.67529297	-2.65869141	-4.18798828	+38.27636719	-42.05566406	-70.90576172	+3780
+1458240566.59900000	+16.75634766	-2.14892578	-0.79541016	-15.44677734	-52.95410156	-80.33203125	+6176	+16.90576172	+1.39306641	-1.39306641	+60.97412109	-63.32519531	-58.55712891	+5156	+15.68847656	-2.63232422	-4.18359375	+38.25439453	-42.31933594	-70.79589844	+3776
+1458240566.60310010	+16.76513672	-2.16210938	-0.80859375	-15.66650391	-52.97607422	-80.17822266	+6176	+16.91455078	+1.38427734	-1.41064453	+60.49072266	-63.63281250	-58.31542969	+5168	+15.70166016	-2.61474609	-4.17919922	+38.23242188	-42.56103516	-70.72998047	+3768
+1458240566.60730000	+16.76953125	-2.17089844	-0.82617188	-15.82031250	-53.02001953	-80.06835938	+6168	+16.92333984	+1.37988281	-1.42382813	+60.09521484	-63.94042969	-58.11767578	+5180	+15.71923828	-2.59716797	-4.17919922	+38.18847656	-42.78076172	-70.68603516	+3760
+1458240566.61150000	+16.76953125	-2.17529297	-0.83056641	-15.97412109	-53.10791016	-79.93652344	+6160	+16.92773438	+1.37988281	-1.42382813	+59.85351563	-64.24804688	-58.05175781	+5188	+15.72802734	-2.58398438	-4.17919922	+38.14453125	-42.93457031	-70.62011719	+3752
+1458240566.61980010	+16.76953125	-2.16650391	-0.82177734	-16.19384766	-53.43750000	-79.60693359	+6152	+16.94531250	+1.38427734	-1.40625000	+59.56787109	-64.90722656	-58.11767578	+5204	+15.74560547	-2.57519531	-4.18359375	+38.10058594	-43.13232422	-70.66406250	+3732
+1458240566.62400010	+16.76953125	-2.15332031	-0.80859375	-16.30371094	-53.67919922	-79.40917969	+6152	+16.95849609	+1.38427734	-1.38427734	+59.61181641	-65.28076172	-58.33740234	+5220	+15.75000000	-2.57519531	-4.19238281	+38.07861328	-43.19824219	-70.72998047	+3724
+1458240566.62809990	+16.76953125	-2.14013672	-0.77783203	-16.41357422	-54.00878906	-79.18945313	+6156	+16.97167969	+1.39306641	-1.35791016	+59.76562500	-65.67626953	-58.64501953	+5232	+15.75000000	-2.57958984	-4.19677734	+38.05664063	-43.22021484	-70.83984375	+3716
+1458240566.63229990	+16.76513672	-2.12255859	-0.73828125	-16.47949219	-54.40429688	-78.99169922	+6164	+16.98925781	+1.40185547	-1.32275391	+60.02929688	-66.04980469	-59.04052734	+5248	+15.75439453	-2.58837891	-4.20117188	+38.05664063	-43.24218750	-71.01562500	+3716
+1458240566.63649990	+16.76513672	-2.10498047	-0.70312500	-16.54541016	-54.77783203	-78.79394531	+6176	+17.00244141	+1.41503906	-1.28759766	+60.33691406	-66.44531250	-59.47998047	+5264	+15.75878906	-2.60156250	-4.20556641	+38.03466797	-43.26416016	-71.21337891	+3716
+1458240566.64060000	+16.76513672	-2.08300781	-0.66796875	-16.58935547	-55.17333984	-78.59619141	+6188	+17.02001953	+1.42822266	-1.25683594	+60.68847656	-66.79687500	-59.89746094	+5276	+15.76318359	-2.61474609	-4.20996094	+38.03466797	-43.26416016	-71.45507813	+3720
+1458240566.64479990	+16.76513672	-2.06103516	-0.62841797	-16.63330078	-55.56884766	-78.39843750	+6204	+17.03759766	+1.44140625	-1.22167969	+61.06201172	-67.14843750	-60.35888672	+5288	+15.76757813	-2.63232422	-4.21435547	+38.05664063	-43.26416016	-71.67480469	+3728
+1458240566.64899990	+16.76074219	-2.04345703	-0.59326172	-16.65527344	-55.94238281	-78.22265625	+6224	+17.05078125	+1.45458984	-1.19091797	+61.43554688	-67.47802734	-60.82031250	+5300	+15.77197266	-2.64550781	-4.21875000	+38.05664063	-43.26416016	-71.91650391	+3736
+1458240566.65310000	+16.75634766	-2.02148438	-0.55371094	-16.69921875	-56.38183594	-78.02490234	+6244	+17.05957031	+1.46337891	-1.15576172	+61.87500000	-67.78564453	-61.32568359	+5312	+15.77636719	-2.66308594	-4.22314453	+38.10058594	-43.24218750	-72.18017578	+3752
+1458240566.65730000	+16.75195313	-2.00830078	-0.50976563	-16.78710938	-56.84326172	-77.80517578	+6264	+17.06835938	+1.46777344	-1.12060547	+62.33642578	-68.13720703	-61.89697266	+5324	+15.77197266	-2.67187500	-4.22753906	+38.14453125	-43.26416016	-72.39990234	+3768
+1458240566.66150000	+16.74755859	-1.99951172	-0.47460938	-16.85302734	-57.21679688	-77.65136719	+6284	+17.07714844	+1.47216797	-1.09863281	+62.68798828	-68.44482422	-62.33642578	+5332	+15.77636719	-2.68066406	-4.22753906	+38.16650391	-43.33007813	-72.64160156	+3784
+1458240566.66980000	+16.74316406	-1.98632813	-0.41748047	-16.98486328	-58.00781250	-77.34375000	+6320	+17.09033203	+1.48095703	-1.05468750	+63.36914063	-69.03808594	-63.14941406	+5352	+15.78955078	-2.68945313	-4.21875000	+38.29833984	-43.59375000	-73.08105469	+3824
+1458240566.67389990	+16.74316406	-1.99072266	-0.40869141	-17.02880859	-58.24951172	-77.29980469	+6332	+17.09472656	+1.47656250	-1.05029297	+63.54492188	-69.30175781	-63.39111328	+5356	+15.79833984	-2.69384766	-4.20996094	+38.34228516	-43.79150391	-73.27880859	+3840
+1458240566.67810010	+16.73876953	-1.99511719	-0.41748047	-17.02880859	-58.42529297	-77.29980469	+6344	+17.09472656	+1.47656250	-1.05029297	+63.69873047	-69.54345703	-63.58886719	+5360	+15.81591797	-2.68505859	-4.20996094	+38.38623047	-43.96728516	-73.34472656	+3860
+1458240566.68230010	+16.73876953	-2.01269531	-0.42626953	-17.09472656	-58.57910156	-77.25585938	+6356	+17.09472656	+1.46777344	-1.05029297	+63.80859375	-69.82910156	-63.74267578	+5368	+15.82470703	-2.67626953	-4.20556641	+38.40820313	-44.18701172	-73.36669922	+3876
+1458240566.68639990	+16.73876953	-2.03466797	-0.44824219	-17.11669922	-58.66699219	-77.32177734	+6368	+17.09033203	+1.45458984	-1.05908203	+63.76464844	-70.09277344	-63.76464844	+5376	+15.83789063	-2.66308594	-4.20117188	+38.40820313	-44.45068359	-73.34472656	+3892
+1458240566.69059990	+16.73437500	-2.05664063	-0.46582031	-17.13867188	-58.82080078	-77.38769531	+6376	+17.08154297	+1.44140625	-1.07226563	+63.72070313	-70.37841797	-63.78662109	+5384	+15.84667969	-2.64990234	-4.19677734	+38.43017578	-44.69238281	-73.32275391	+3904
+1458240566.69479990	+16.72998047	-2.07861328	-0.48339844	-17.09472656	-58.99658203	-77.47558594	+6380	+17.07714844	+1.42382813	-1.08105469	+63.65478516	-70.68603516	-63.78662109	+5396	+15.85546875	-2.63232422	-4.18798828	+38.45214844	-44.95605469	-73.30078125	+3916
+1458240566.69890000	+16.72998047	-2.09619141	-0.50537109	-17.02880859	-59.08447266	-77.60742188	+6380	+17.06835938	+1.41064453	-1.09863281	+63.50097656	-70.99365234	-63.72070313	+5404	+15.86865234	-2.61474609	-4.17480469	+38.47412109	-45.26367188	-73.27880859	+3924
+1458240566.70310000	+16.72998047	-2.11816406	-0.53613281	-16.89697266	-59.19433594	-77.78320313	+6384	+17.05957031	+1.39306641	-1.11621094	+63.39111328	-71.36718750	-63.65478516	+5416	+15.88183594	-2.59716797	-4.16601563	+38.49609375	-45.54931641	-73.25683594	+3928
+1458240566.70729990	+16.73437500	-2.14013672	-0.56689453	-16.76513672	-59.28222656	-77.98095703	+6380	+17.05078125	+1.37548828	-1.13378906	+63.28125000	-71.71875000	-63.58886719	+5424	+15.89501953	-2.58398438	-4.15722656	+38.49609375	-45.85693359	-73.23486328	+3928
+1458240566.71140000	+16.72998047	-2.15771484	-0.58447266	-16.58935547	-59.43603516	-78.24462891	+6376	+17.04199219	+1.36230469	-1.14697266	+63.23730469	-72.09228516	-63.58886719	+5432	+15.91259766	-2.56640625	-4.14843750	+38.51806641	-46.12060547	-73.19091797	+3928
+1458240566.71560000	+16.72558594	-2.17529297	-0.60205078	-16.36962891	-59.63378906	-78.48632813	+6368	+17.03320313	+1.34472656	-1.15576172	+63.23730469	-72.53173828	-63.63281250	+5440	+15.92138672	-2.55322266	-4.14404297	+38.51806641	-46.34033203	-73.16894531	+3924
+1458240566.72390010	+16.72119141	-2.19287109	-0.61523438	-15.71044922	-60.09521484	-79.12353516	+6348	+17.01562500	+1.31396484	-1.15576172	+63.41308594	-73.43261719	-63.91845703	+5452	+15.94335938	-2.53125000	-4.13525391	+38.54003906	-46.75781250	-73.12500000	+3916
+1458240566.72810010	+16.71679688	-2.19287109	-0.60205078	-15.33691406	-60.51269531	-79.40917969	+6336	+17.01562500	+1.30078125	-1.14257813	+63.76464844	-73.95996094	-64.31396484	+5460	+15.94775391	-2.52685547	-4.12646484	+38.58398438	-46.93359375	-73.19091797	+3908
+1458240566.73230000	+16.71240234	-2.17968750	-0.58447266	-14.80957031	-60.90820313	-79.82666016	+6328	+17.01123047	+1.29638672	-1.12500000	+64.18212891	-74.46533203	-64.77539063	+5464	+15.95654297	-2.52685547	-4.11767578	+38.62792969	-47.08740234	-73.34472656	+3900
+1458240566.73639990	+16.70800781	-2.17089844	-0.55371094	-14.23828125	-61.41357422	-80.26611328	+6324	+17.01123047	+1.29199219	-1.09863281	+64.92919922	-75.01464844	-65.52246094	+5472	+15.96093750	-2.52685547	-4.10888672	+38.71582031	-47.17529297	-73.52050781	+3892
+1458240566.74060010	+16.70800781	-2.15332031	-0.51855469	-13.62304688	-61.94091797	-80.74951172	+6324	+17.01562500	+1.29199219	-1.06347656	+65.74218750	-75.56396484	-66.37939453	+5476	+15.96972656	-2.53564453	-4.10449219	+38.78173828	-47.24121094	-73.69628906	+3888
+1458240566.74470000	+16.70800781	-2.13574219	-0.47900391	-12.87597656	-62.44628906	-81.29882813	+6324	+17.02441406	+1.29199219	-1.03271484	+66.59912109	-76.09130859	-67.28027344	+5480	+15.97412109	-2.54443359	-4.10449219	+38.82568359	-47.26318359	-73.91601563	+3884
+1458240566.74889990	+16.70361328	-2.10937500	-0.43945313	-12.01904297	-62.97363281	-81.97998047	+6328	+17.02880859	+1.28759766	-0.98876953	+67.67578125	-76.64062500	-68.37890625	+5488	+15.97851563	-2.55761719	-4.10009766	+38.91357422	-47.26318359	-74.15771484	+3884
+1458240566.75309990	+16.69921875	-2.08300781	-0.39550781	-11.09619141	-63.56689453	-82.70507813	+6332	+17.03320313	+1.28759766	-0.94921875	+68.77441406	-77.18994141	-69.52148438	+5492	+15.97851563	-2.57080078	-4.09570313	+39.00146484	-47.24121094	-74.39941406	+3884
+1458240566.75720000	+16.69482422	-2.05224609	-0.34716797	-10.08544922	-64.16015625	-83.49609375	+6344	+17.03759766	+1.28759766	-0.90527344	+69.93896484	-77.73925781	-70.72998047	+5500	+15.97851563	-2.58398438	-4.09570313	+39.06738281	-47.17529297	-74.66308594	+3888
+1458240566.76140000	+16.69482422	-2.02148438	-0.30322266	-8.98681641	-64.70947266	-84.37500000	+6352	+17.04638672	+1.29199219	-0.86572266	+71.14746094	-78.26660156	-71.96044922	+5504	+15.97851563	-2.59716797	-4.09130859	+39.17724609	-47.15332031	-74.94873047	+3896
+1458240566.76560000	+16.69042969	-1.99511719	-0.25927734	-7.84423828	-65.30273438	-85.29785156	+6364	+17.05078125	+1.29638672	-0.83056641	+72.33398438	-78.79394531	-73.16894531	+5508	+15.97851563	-2.61474609	-4.08251953	+39.26513672	-47.08740234	-75.23437500	+3908
+1458240566.77390000	+16.69042969	-1.94238281	-0.18017578	-5.25146484	-66.31347656	-87.51708984	+6388	+17.06396484	+1.29199219	-0.76464844	+74.75097656	-79.76074219	-75.62988281	+5516	+15.98291016	-2.64550781	-4.06933594	+39.41894531	-46.99951172	-75.82763672	+3936
+1458240566.77810000	+16.69042969	-1.92041016	-0.15820313	-3.86718750	-66.66503906	-88.74755859	+6396	+17.06396484	+1.29199219	-0.74267578	+75.69580078	-80.22216797	-76.57470703	+5516	+15.98730469	-2.65869141	-4.06494141	+39.50683594	-46.93359375	-76.06933594	+3952
+1458240566.78220010	+16.69042969	-1.90722656	-0.14062500	-2.52685547	-67.01660156	-89.97802734	+6400	+17.06396484	+1.28759766	-0.72949219	+76.57470703	-80.68359375	-77.47558594	+5516	+15.98730469	-2.66748047	-4.06494141	+39.57275391	-46.86767578	-76.24511719	+3968
+1458240566.78640010	+16.69042969	-1.89404297	-0.14062500	-1.18652344	-67.21435547	-91.23046875	+6404	+17.06396484	+1.27880859	-0.72070313	+77.21191406	-81.10107422	-78.13476563	+5516	+15.98730469	-2.67187500	-4.06054688	+39.59472656	-46.86767578	-76.37695313	+3988
+1458240566.79060010	+16.68603516	-1.88964844	-0.14501953	+0.13183594	-67.41210938	-92.48291016	+6404	+17.05957031	+1.27441406	-0.71630859	+77.65136719	-81.49658203	-78.59619141	+5516	+15.99169922	-2.67187500	-4.05615234	+39.59472656	-46.84570313	-76.44287109	+4004
+1458240566.79469990	+16.68164063	-1.90283203	-0.15380859	+1.34033203	-67.56591797	-93.75732422	+6408	+17.05078125	+1.26562500	-0.72070313	+78.09082031	-81.89208984	-79.03564453	+5512	+15.99169922	-2.67187500	-4.05615234	+39.59472656	-46.86767578	-76.46484375	+4020
+1458240566.79889990	+16.68603516	-1.91162109	-0.17138672	+2.59277344	-67.65380859	-95.05371094	+6412	+17.04638672	+1.25683594	-0.72949219	+78.24462891	-82.24365234	-79.18945313	+5516	+15.99169922	-2.66748047	-4.05175781	+39.57275391	-46.93359375	-76.44287109	+4036
+1458240566.80310010	+16.69042969	-1.92919922	-0.19775391	+3.80126953	-67.65380859	-96.30615234	+6412	+17.03759766	+1.24365234	-0.74267578	+78.00292969	-82.57324219	-78.96972656	+5520	+16.00048828	-2.65869141	-4.04736328	+39.55078125	-46.99951172	-76.39892578	+4052
+1458240566.80720000	+16.69482422	-1.94238281	-0.22412109	+4.98779297	-67.65380859	-97.58056641	+6416	+17.02880859	+1.23046875	-0.76464844	+77.65136719	-82.88085938	-78.64013672	+5520	+16.00488281	-2.65429688	-4.04296875	+39.50683594	-47.06542969	-76.33300781	+4064
+1458240566.81139990	+16.69482422	-1.95996094	-0.25927734	+6.15234375	-67.60986328	-98.78906250	+6416	+17.02001953	+1.21289063	-0.78222656	+77.45361328	-83.18847656	-78.50830078	+5524	+16.00927734	-2.64111328	-4.04296875	+39.46289063	-47.15332031	-76.24511719	+4076
+1458240566.81559990	+16.69042969	-1.98193359	-0.29443359	+7.22900391	-67.50000000	-99.97558594	+6416	+17.00683594	+1.19970703	-0.79980469	+77.08007813	-83.47412109	-78.15673828	+5528	+16.01367188	-2.63232422	-4.04296875	+39.44091797	-47.21923828	-76.15722656	+4084
+1458240566.81970000	+16.69042969	-1.99951172	-0.33398438	+8.26171875	-67.39013672	-101.09619141	+6412	+16.99804688	+1.18652344	-0.82177734	+76.64062500	-83.73779297	-77.71728516	+5532	+16.01806641	-2.62353516	-4.03857422	+39.37500000	-47.28515625	-76.04736328	+4088
+1458240566.82800010	+16.69482422	-2.03906250	-0.39111328	+10.39306641	-67.32421875	-103.40332031	+6400	+16.97607422	+1.16455078	-0.85253906	+76.31103516	-84.22119141	-77.45361328	+5536	+16.02685547	-2.60595703	-4.03857422	+39.28710938	-47.41699219	-75.82763672	+4096
+1458240566.83220010	+16.69482422	-2.04785156	-0.41308594	+11.55761719	-67.30224609	-104.58984375	+6392	+16.96728516	+1.15576172	-0.86132813	+76.31103516	-84.46289063	-77.49755859	+5536	+16.03125000	-2.59716797	-4.03857422	+39.24316406	-47.48291016	-75.73974609	+4096
+1458240566.83640000	+16.69482422	-2.05664063	-0.41748047	+12.81005859	-67.36816406	-105.86425781	+6376	+16.96289063	+1.14697266	-0.87011719	+76.75048828	-84.70458984	-77.98095703	+5536	+16.03564453	-2.58837891	-4.03417969	+39.19921875	-47.57080078	-75.65185547	+4096
+1458240566.84050010	+16.69921875	-2.06103516	-0.42187500	+14.08447266	-67.39013672	-107.09472656	+6364	+16.95849609	+1.13378906	-0.87451172	+77.14599609	-84.94628906	-78.44238281	+5536	+16.04003906	-2.57519531	-4.02978516	+39.15527344	-47.65869141	-75.54199219	+4096
+1458240566.84470010	+16.70361328	-2.04785156	-0.43066406	+15.40283203	-67.39013672	-108.30322266	+6352	+16.95849609	+1.13378906	-0.87890625	+77.60742188	-85.16601563	-78.94775391	+5536	+16.04443359	-2.56640625	-4.02539063	+39.11132813	-47.72460938	-75.47607422	+4092
+1458240566.84890010	+16.70361328	-2.03027344	-0.41748047	+16.83105469	-67.54394531	-109.59960938	+6340	+16.95849609	+1.13378906	-0.87451172	+78.96972656	-85.42968750	-80.35400391	+5536	+16.04882813	-2.56201172	-4.02539063	+39.06738281	-47.79052734	-75.41015625	+4088
+1458240566.85299990	+16.70361328	-2.01269531	-0.39550781	+18.28125000	-67.69775391	-110.91796875	+6336	+16.96289063	+1.12939453	-0.86132813	+80.85937500	-85.64941406	-82.26562500	+5536	+16.05322266	-2.55322266	-4.02099609	+39.02343750	-47.83447266	-75.36621094	+4080
+1458240566.85719990	+16.69921875	-1.98632813	-0.37353516	+19.79736328	-67.85156250	-112.23632813	+6332	+16.96289063	+1.13378906	-0.84814453	+83.25439453	-85.89111328	-84.70458984	+5536	+16.05322266	-2.55322266	-4.01660156	+39.00146484	-47.85644531	-75.36621094	+4076
+1458240566.86139990	+16.70361328	-1.95996094	-0.33398438	+21.44531250	-68.07128906	-113.73046875	+6332	+16.96728516	+1.14257813	-0.83056641	+86.19873047	-86.15478516	-87.67089844	+5536	+16.05761719	-2.55322266	-4.01660156	+39.00146484	-47.85644531	-75.41015625	+4068
+1458240566.86550000	+16.70361328	-1.92919922	-0.29443359	+23.11523438	-68.26904297	-115.18066406	+6336	+16.97607422	+1.14697266	-0.80859375	+89.42871094	-86.39648438	-90.96679688	+5540	+16.05761719	-2.55322266	-4.01220703	+39.00146484	-47.85644531	-75.45410156	+4064
+1458240566.86970000	+16.70800781	-1.89404297	-0.25927734	+24.80712891	-68.44482422	-116.65283203	+6336	+16.98046875	+1.15136719	-0.79101563	+93.31787109	-86.61621094	-94.87792969	+5540	+16.05761719	-2.55761719	-4.00781250	+39.00146484	-47.83447266	-75.54199219	+4056
+1458240566.87389990	+16.70800781	-1.85449219	-0.21533203	+26.54296875	-68.64257813	-118.14697266	+6344	+16.99365234	+1.16015625	-0.76904297	+98.12988281	-86.83593750	-99.75585938	+5540	+16.05761719	-2.56640625	-4.00781250	+39.02343750	-47.79052734	-75.65185547	+4056
+1458240566.88220000	+16.70800781	-1.79296875	-0.14941406	+29.53125000	-68.79638672	-120.73974609	+6352	+17.01123047	+1.16894531	-0.72070313	+109.51171875	-87.23144531	-111.26953125	+5540	+16.05322266	-2.57519531	-4.00341797	+39.04541016	-47.70263672	-75.82763672	+4052
+1458240566.88640000	+16.70800781	-1.76220703	-0.12304688	+30.98144531	-68.86230469	-121.97021484	+6356	+17.02001953	+1.17773438	-0.70312500	+116.03759766	-87.38525391	-117.81738281	+5540	+16.05322266	-2.57958984	-4.00341797	+39.06738281	-47.65869141	-75.91552734	+4052
+1458240566.89050010	+16.70800781	-1.73583984	-0.10107422	+32.32177734	-68.88427734	-123.15673828	+6360	+17.02441406	+1.18652344	-0.68115234	+123.55224609	-87.51708984	-125.37597656	+5540	+16.04882813	-2.58837891	-4.00341797	+39.08935547	-47.57080078	-76.04736328	+4056
+1458240566.89470010	+16.70361328	-1.72265625	-0.07910156	+33.57421875	-68.90625000	-124.29931641	+6364	+17.02880859	+1.18652344	-0.66357422	+131.72607422	-87.60498047	-133.59375000	+5540	+16.04443359	-2.59716797	-4.00341797	+39.08935547	-47.50488281	-76.15722656	+4060
+1458240566.89879990	+16.70800781	-1.70947266	-0.06591797	+34.65087891	-68.86230469	-125.28808594	+6364	+17.03320313	+1.18652344	-0.64599609	+139.81201172	-87.67089844	-141.74560547	+5540	+16.04443359	-2.60156250	-4.00341797	+39.11132813	-47.43896484	-76.26708984	+4068
+1458240566.90300010	+16.70800781	-1.70507813	-0.07031250	+35.44189453	-68.70849609	-126.03515625	+6360	+17.03759766	+1.18652344	-0.63720703	+147.89794922	-87.71484375	-149.87548828	+5536	+16.04003906	-2.61035156	-4.00341797	+39.11132813	-47.32910156	-76.42089844	+4076
+1458240566.90720010	+16.70800781	-1.70947266	-0.07910156	+36.14501953	-68.55468750	-126.71630859	+6360	+17.03759766	+1.18212891	-0.63281250	+155.63232422	-87.73681641	-157.67578125	+5536	+16.03564453	-2.61474609	-4.00341797	+39.11132813	-47.26318359	-76.53076172	+4084
+1458240566.91129990	+16.70800781	-1.71386719	-0.10107422	+36.67236328	-68.35693359	-127.24365234	+6356	+17.03759766	+1.17333984	-0.63281250	+162.83935547	-87.73681641	-164.92675781	+5532	+16.03125000	-2.61474609	-4.00341797	+39.08935547	-47.21923828	-76.57470703	+4096
+1458240566.91549990	+16.70800781	-1.72705078	-0.12744141	+37.02392578	-68.09326172	-127.63916016	+6360	+17.03320313	+1.16455078	-0.63720703	+169.71679688	-87.71484375	-171.87011719	+5532	+16.03125000	-2.61474609	-4.00341797	+39.02343750	-47.17529297	-76.57470703	+4104
+1458240566.91969990	+16.70800781	-1.74902344	-0.15820313	+37.26562500	-67.87353516	-127.96875000	+6360	+17.02880859	+1.15136719	-0.64160156	+176.22070313	-87.67089844	-178.43994141	+5532	+16.02685547	-2.60595703	-4.00781250	+38.97949219	-47.17529297	-76.50878906	+4112
+1458240566.92380000	+16.70800781	-1.77539063	-0.19335938	+37.46337891	-67.60986328	-128.27636719	+6364	+17.02001953	+1.13818359	-0.65039063	-177.75878906	-87.62695313	+175.47363281	+5532	+16.02685547	-2.59716797	-4.00781250	+38.89160156	-47.19726563	-76.39892578	+4124
+1458240566.93220000	+16.70361328	-1.82812500	-0.25927734	+37.79296875	-67.12646484	-128.84765625	+6364	+17.00244141	+1.10742188	-0.68115234	-166.94824219	-87.51708984	+164.50927734	+5536	+16.02246094	-2.57958984	-4.00781250	+38.78173828	-47.28515625	-76.22314453	+4136
+1458240566.93630000	+16.70800781	-1.85009766	-0.29003906	+38.01269531	-66.92871094	-129.17724609	+6360	+16.99365234	+1.09423828	-0.69433594	-162.57568359	-87.42919922	+160.07080078	+5540	+16.02685547	-2.57080078	-4.00781250	+38.71582031	-47.35107422	-76.11328125	+4136
+1458240566.94050000	+16.70800781	-1.88085938	-0.32080078	+38.10058594	-66.70898438	-129.41894531	+6356	+16.98925781	+1.08105469	-0.70751953	-158.84033203	-87.31933594	+156.24755859	+5540	+16.02685547	-2.56201172	-4.00781250	+38.67187500	-47.39501953	-76.04736328	+4140
+1458240566.94470000	+16.71240234	-1.89843750	-0.35156250	+38.23242188	-66.46728516	-129.63867188	+6352	+16.98046875	+1.06347656	-0.71630859	-155.47851563	-87.23144531	+152.81982422	+5540	+16.02685547	-2.55761719	-4.00781250	+38.62792969	-47.43896484	-75.95947266	+4140
+1458240566.94880010	+16.70800781	-1.91162109	-0.37353516	+38.45214844	-66.29150391	-129.96826172	+6344	+16.97607422	+1.05029297	-0.72949219	-152.75390625	-87.09960938	+150.00732422	+5544	+16.02685547	-2.54882813	-4.00781250	+38.58398438	-47.50488281	-75.84960938	+4140
+1458240566.95300010	+16.70800781	-1.92919922	-0.38232422	+38.80371094	-66.18164063	-130.42968750	+6336	+16.96728516	+1.03271484	-0.73828125	-150.64453125	-86.98974609	+147.81005859	+5544	+16.03125000	-2.53564453	-4.00341797	+38.51806641	-47.57080078	-75.73974609	+4136
+1458240566.95720010	+16.70361328	-1.92919922	-0.39111328	+39.22119141	-66.07177734	-130.86914063	+6324	+16.96289063	+1.02392578	-0.74707031	-148.75488281	-86.87988281	+145.85449219	+5548	+16.03125000	-2.52685547	-3.99902344	+38.47412109	-47.65869141	-75.65185547	+4132
+1458240566.96129990	+16.70361328	-1.92919922	-0.38671875	+39.79248047	-66.07177734	-131.48437500	+6316	+16.95849609	+1.01513672	-0.75146484	-147.54638672	-86.72607422	+144.58007813	+5552	+16.03125000	-2.51806641	-3.99902344	+38.43017578	-47.70263672	-75.58593750	+4128
+1458240566.96550010	+16.70361328	-1.92919922	-0.37792969	+39.94628906	-66.07177734	-131.66015625	+6304	+16.96289063	+1.01074219	-0.74707031	-146.75537109	-86.57226563	+143.74511719	+5552	+16.03125000	-2.50927734	-3.99462891	+38.38623047	-47.79052734	-75.52001953	+4120
+1458240566.96970010	+16.70361328	-1.92041016	-0.37353516	+40.27587891	-66.07177734	-131.96777344	+6292	+16.96289063	+1.00634766	-0.74707031	-146.18408203	-86.44042969	+143.12988281	+5552	+16.03125000	-2.50048828	-3.99023438	+38.36425781	-47.83447266	-75.49804688	+4112
+1458240566.97799990	+16.70800781	-1.89404297	-0.34716797	+41.22070313	-66.09375000	-132.84667969	+6280	+16.97167969	+1.01074219	-0.72949219	-146.11816406	-86.11083984	+142.99804688	+5552	+16.03564453	-2.50048828	-3.98144531	+38.36425781	-47.85644531	-75.58593750	+4092
+1458240566.98210000	+16.70800781	-1.87646484	-0.32958984	+41.81396484	-66.11572266	-133.37402344	+6276	+16.97607422	+1.01953125	-0.72070313	-146.22802734	-85.95703125	+143.08593750	+5552	+16.03564453	-2.50048828	-3.98144531	+38.36425781	-47.85644531	-75.69580078	+4084
+1458240566.98630000	+16.71240234	-1.85449219	-0.31201172	+42.42919922	-66.13769531	-133.94531250	+6276	+16.98046875	+1.02392578	-0.71191406	-146.38183594	-85.82519531	+143.23974609	+5552	+16.03125000	-2.50488281	-3.98144531	+38.40820313	-47.81250000	-75.80566406	+4076
+1458240566.99050000	+16.71240234	-1.83251953	-0.29003906	+43.17626953	-66.18164063	-134.58251953	+6276	+16.98925781	+1.03271484	-0.70751953	-146.53564453	-85.71533203	+143.39355469	+5548	+16.03125000	-2.50927734	-3.98144531	+38.43017578	-47.76855469	-75.91552734	+4072
+1458240566.99460010	+16.71240234	-1.80615234	-0.26367188	+43.92333984	-66.22558594	-135.24169922	+6276	+16.99365234	+1.04589844	-0.69873047	-146.73339844	-85.58349609	+143.59130859	+5548	+16.02685547	-2.51367188	-3.98144531	+38.45214844	-47.70263672	-76.02539063	+4068
+1458240566.99880000	+16.71679688	-1.77539063	-0.24169922	+44.69238281	-66.24755859	-135.92285156	+6276	+16.99804688	+1.05908203	-0.69433594	-146.95312500	-85.47363281	+143.85498047	+5548	+16.02246094	-2.51806641	-3.98583984	+38.49609375	-47.63671875	-76.17919922	+4064
+1458240567.00300000	+16.71679688	-1.74462891	-0.21972656	+45.52734375	-66.26953125	-136.62597656	+6280	+17.00244141	+1.07666016	-0.68994141	-147.10693359	-85.38574219	+144.00878906	+5548	+16.02246094	-2.52685547	-3.98583984	+38.56201172	-47.52685547	-76.37695313	+4064
+1458240567.00710010	+16.72119141	-1.71386719	-0.20214844	+46.27441406	-66.26953125	-137.28515625	+6280	+17.01123047	+1.08984375	-0.68554688	-147.26074219	-85.29785156	+144.20654297	+5548	+16.01806641	-2.53564453	-3.99023438	+38.60595703	-47.41699219	-76.55273438	+4064
+1458240567.01550010	+16.72998047	-1.65673828	-0.18457031	+47.46093750	-66.15966797	-138.25195313	+6280	+17.02001953	+1.12060547	-0.68994141	-147.32666016	-85.20996094	+144.31640625	+5544	+16.00927734	-2.55322266	-4.01220703	+38.73779297	-47.13134766	-76.99218750	+4076
+1458240567.01959990	+16.72998047	-1.63916016	-0.18896484	+47.81250000	-66.07177734	-138.55957031	+6276	+17.02441406	+1.13378906	-0.69433594	-147.26074219	-85.18798828	+144.27246094	+5544	+16.00488281	-2.55322266	-4.02539063	+38.78173828	-46.97753906	-77.16796875	+4088
+1458240567.02379990	+16.73437500	-1.63037109	-0.20214844	+48.01025391	-65.96191406	-138.71337891	+6272	+17.02880859	+1.14697266	-0.70751953	-147.01904297	-85.20996094	+144.05273438	+5544	+16.00048828	-2.55322266	-4.03857422	+38.80371094	-46.84570313	-77.25585938	+4096
+1458240567.02800010	+16.73876953	-1.62597656	-0.22412109	+48.05419922	-65.80810547	-138.75732422	+6272	+17.02880859	+1.16455078	-0.72509766	-146.68945313	-85.23193359	+143.72314453	+5544	+15.99609375	-2.54882813	-4.06054688	+38.80371094	-46.75781250	-77.27783203	+4104
+1458240567.03629990	+16.74755859	-1.62597656	-0.29003906	+47.85644531	-65.47851563	-138.58154297	+6268	+17.02880859	+1.18212891	-0.76904297	-145.81054688	-85.31982422	+142.84423828	+5548	+15.98730469	-2.52685547	-4.09570313	+38.71582031	-46.64794922	-77.16796875	+4120
+1458240567.04049990	+16.75195313	-1.63037109	-0.32958984	+47.59277344	-65.28076172	-138.38378906	+6264	+17.02880859	+1.19091797	-0.79541016	-145.17333984	-85.40771484	+142.18505859	+5548	+15.99169922	-2.51367188	-4.11328125	+38.64990234	-46.64794922	-77.05810547	+4128
+1458240567.04460000	+16.75634766	-1.64355469	-0.37353516	+47.26318359	-65.06103516	-138.09814453	+6264	+17.02880859	+1.19531250	-0.82617188	-144.42626953	-85.49560547	+141.41601563	+5548	+15.99609375	-2.50048828	-4.13085938	+38.60595703	-46.64794922	-76.90429688	+4128
+1458240567.05300000	+16.76074219	-1.66552734	-0.47460938	+46.42822266	-64.59960938	-137.41699219	+6260	+17.02880859	+1.20410156	-0.89648438	-142.44873047	-85.71533203	+139.37255859	+5548	+16.00048828	-2.46972656	-4.16601563	+38.45214844	-46.64794922	-76.55273438	+4128
+1458240567.05710010	+16.76074219	-1.67871094	-0.52734375	+46.01074219	-64.37988281	-137.06542969	+6260	+17.02441406	+1.20849609	-0.93603516	-141.24023438	-85.82519531	+138.14208984	+5544	+16.00048828	-2.45214844	-4.18359375	+38.38623047	-46.66992188	-76.37695313	+4124
+1458240567.06130000	+16.76513672	-1.68750000	-0.58007813	+45.57128906	-64.16015625	-136.71386719	+6256	+17.02441406	+1.21289063	-0.97119141	-139.96582031	-85.93505859	+136.82373047	+5544	+16.00048828	-2.43457031	-4.20556641	+38.29833984	-46.66992188	-76.20117188	+4120
+1458240567.06539990	+16.76953125	-1.69628906	-0.62841797	+45.19775391	-63.96240234	-136.38427734	+6252	+17.02001953	+1.21289063	-1.01513672	-138.53759766	-86.06689453	+135.35156250	+5544	+16.00488281	-2.41699219	-4.22314453	+38.23242188	-46.66992188	-76.02539063	+4112
+1458240567.06960010	+16.77832031	-1.70068359	-0.67675781	+44.84619141	-63.76464844	-136.07666016	+6244	+17.02001953	+1.21728516	-1.05468750	-137.04345703	-86.17675781	+133.83544922	+5544	+16.00488281	-2.40380859	-4.24511719	+38.16650391	-46.64794922	-75.84960938	+4104
+1458240567.07789990	+16.78710938	-1.69189453	-0.76464844	+44.29687500	-63.43505859	-135.57128906	+6228	+17.02441406	+1.23046875	-1.12939453	-134.05517578	-86.35253906	+130.82519531	+5540	+16.00927734	-2.37304688	-4.29785156	+38.01269531	-46.56005859	-75.52001953	+4084
+1458240567.08209990	+16.79589844	-1.68310547	-0.80419922	+44.09912109	-63.30322266	-135.35156250	+6220	+17.02441406	+1.24365234	-1.16894531	-132.47314453	-86.44042969	+129.24316406	+5540	+16.01367188	-2.35546875	-4.33300781	+37.96875000	-46.49414063	-75.38818359	+4076
+1458240567.08629990	+16.80468750	-1.66552734	-0.83935547	+43.96728516	-63.17138672	-135.15380859	+6212	+17.02880859	+1.25683594	-1.19970703	-130.97900391	-86.50634766	+127.77099609	+5536	+16.01367188	-2.34228516	-4.36816406	+37.92480469	-46.36230469	-75.27832031	+4064
+1458240567.09040000	+16.80908203	-1.64355469	-0.86572266	+43.92333984	-63.10546875	-135.04394531	+6204	+17.03320313	+1.27441406	-1.23486328	-129.59472656	-86.57226563	+126.43066406	+5536	+16.01367188	-2.32470703	-4.41650391	+37.88085938	-46.18652344	-75.16845703	+4056
+1458240567.09460000	+16.81787109	-1.61279297	-0.89208984	+43.96728516	-63.06152344	-135.00000000	+6196	+17.03759766	+1.29638672	-1.26123047	-128.29833984	-86.61621094	+125.20019531	+5532	+16.01367188	-2.31152344	-4.46484375	+37.88085938	-45.98876953	-75.12451172	+4052
+1458240567.09879990	+16.83105469	-1.57763672	-0.90966797	+44.07714844	-63.01757813	-134.97802734	+6188	+17.04638672	+1.32275391	-1.29199219	-127.02392578	-86.66015625	+123.99169922	+5532	+16.00927734	-2.30273438	-4.50878906	+37.88085938	-45.79101563	-75.12451172	+4044
+1458240567.10710000	+16.85742188	-1.49853516	-0.94042969	+44.38476563	-63.01757813	-135.00000000	+6172	+17.06396484	+1.37548828	-1.34912109	-124.73876953	-86.72607422	+121.88232422	+5528	+16.00488281	-2.28955078	-4.63183594	+37.99072266	-45.17578125	-75.30029297	+4036
+1458240567.11130000	+16.87060547	-1.45458984	-0.95800781	+44.53857422	-62.99560547	-134.97802734	+6168	+17.06835938	+1.40185547	-1.37988281	-123.66210938	-86.77001953	+120.89355469	+5528	+16.00488281	-2.28515625	-4.68457031	+38.05664063	-44.86816406	-75.43212891	+4036
+1458240567.11540010	+16.88378906	-1.40625000	-0.97558594	+44.69238281	-62.97363281	-134.97802734	+6164	+17.07714844	+1.43701172	-1.41064453	-122.49755859	-86.81396484	+119.86083984	+5524	+16.00048828	-2.27636719	-4.75927734	+38.18847656	-44.45068359	-75.58593750	+4044
+1458240567.11960010	+16.89697266	-1.36230469	-0.99755859	+44.84619141	-62.97363281	-134.95605469	+6156	+17.08593750	+1.46777344	-1.44140625	-121.35498047	-86.87988281	+118.82812500	+5524	+15.99169922	-2.26318359	-4.82080078	+38.27636719	-44.12109375	-75.67382813	+4052
+1458240567.12380000	+16.91015625	-1.31835938	-1.01953125	+44.93408203	-62.95166016	-134.91210938	+6152	+17.09472656	+1.49853516	-1.47656250	-119.77294922	-86.94580078	+117.35595703	+5520	+15.98730469	-2.25000000	-4.87353516	+38.36425781	-43.85742188	-75.73974609	+4056
+1458240567.13210010	+16.93652344	-1.23925781	-1.08105469	+45.06591797	-62.86376953	-134.78027344	+6144	+17.10351563	+1.55566406	-1.55126953	-116.65283203	-87.09960938	+114.41162109	+5516	+15.97412109	-2.21923828	-4.98339844	+38.49609375	-43.39599609	-75.82763672	+4072
+1458240567.13620000	+16.94970703	-1.21289063	-1.12500000	+44.97802734	-62.77587891	-134.62646484	+6136	+17.10791016	+1.58203125	-1.59521484	-114.74121094	-87.18750000	+112.58789063	+5512	+15.97412109	-2.20605469	-5.02294922	+38.54003906	-43.30810547	-75.89355469	+4076
+1458240567.14039990	+16.96289063	-1.18652344	-1.18212891	+44.75830078	-62.60009766	-134.36279297	+6132	+17.11230469	+1.60839844	-1.64794922	-112.25830078	-87.29736328	+110.19287109	+5508	+15.98291016	-2.18408203	-5.07128906	+38.54003906	-43.19824219	-75.80566406	+4080
+1458240567.14459990	+16.97167969	-1.17333984	-1.24365234	+44.45068359	-62.42431641	-134.05517578	+6124	+17.11230469	+1.63476563	-1.70068359	-109.64355469	-87.42919922	+107.68798828	+5504	+15.98291016	-2.15332031	-5.11962891	+38.54003906	-43.11035156	-75.65185547	+4084
+1458240567.15290000	+16.98925781	-1.15576172	-1.40185547	+43.59375000	-61.94091797	-133.28613281	+6108	+17.10791016	+1.67871094	-1.82373047	-101.88720703	-87.69287109	+100.04150391	+5500	+15.98730469	-2.09179688	-5.21630859	+38.47412109	-43.02246094	-75.27832031	+4080
+1458240567.16120000	+16.99804688	-1.15576172	-1.56884766	+42.69287109	-61.41357422	-132.53906250	+6084	+17.09912109	+1.71826172	-1.95996094	-91.53808594	-87.91259766	+89.80224609	+5492	+15.98730469	-2.02148438	-5.30859375	+38.38623047	-43.02246094	-74.83886719	+4064
+1458240567.16540000	+17.00683594	-1.15576172	-1.66113281	+42.18750000	-61.12792969	-132.16552734	+6072	+17.08154297	+1.75341797	-2.10058594	-78.04687500	-88.06640625	+76.35498047	+5504	+15.99169922	-1.98632813	-5.34814453	+38.36425781	-43.04443359	-74.66308594	+4048
+1458240567.16960000	+17.01123047	-1.15576172	-1.74902344	+41.74804688	-60.84228516	-131.81396484	+6056	+17.07275391	+1.77978516	-2.18408203	-71.78466797	-88.13232422	+70.13671875	+5500	+15.99609375	-1.95117188	-5.39208984	+38.34228516	-43.06640625	-74.50927734	+4028
+1458240567.17790010	+17.01562500	-1.14697266	-1.92919922	+40.95703125	-60.27099609	-131.17675781	+6020	+17.05957031	+1.81933594	-2.31152344	-60.22705078	-88.19824219	+58.71093750	+5492	+16.00048828	-1.87646484	-5.48876953	+38.32031250	-43.04443359	-74.20166016	+3984
+1458240567.18210010	+17.02001953	-1.12939453	-2.01708984	+40.67138672	-59.98535156	-130.91308594	+6004	+17.05517578	+1.85009766	-2.37744141	-53.67919922	-88.17626953	+52.22900391	+5488	+16.00927734	-1.84130859	-5.53710938	+38.32031250	-43.02246094	-74.04785156	+3960
+1458240567.18619990	+17.02001953	-1.10742188	-2.09179688	+40.47363281	-59.78759766	-130.71533203	+5984	+17.04638672	+1.88085938	-2.43896484	-47.54882813	-88.13232422	+46.16455078	+5484	+16.00488281	-1.80175781	-5.59423828	+38.36425781	-42.91259766	-73.89404297	+3936
+1458240567.19039990	+17.02441406	-1.07666016	-2.15332031	+40.38574219	-59.65576172	-130.62744141	+5964	+17.04199219	+1.90722656	-2.49609375	-42.62695313	-88.13232422	+41.28662109	+5480	+16.00048828	-1.77099609	-5.64257813	+38.43017578	-42.84667969	-73.87207031	+3908
+1458240567.19460010	+17.02880859	-1.03710938	-2.21044922	+40.40771484	-59.54589844	-130.58349609	+5944	+17.03759766	+1.94238281	-2.55322266	-38.10058594	-88.11035156	+36.82617188	+5480	+15.99609375	-1.74462891	-5.68652344	+38.54003906	-42.73681641	-73.98193359	+3876
+1458240567.19870000	+17.03320313	-0.99316406	-2.25439453	+40.53955078	-59.50195313	-130.60546875	+5920	+17.03759766	+1.98193359	-2.59716797	-35.74951172	-88.13232422	+34.58496094	+5476	+15.99609375	-1.71826172	-5.73046875	+38.71582031	-42.60498047	-74.09179688	+3848
+1458240567.20709990	+17.04638672	-0.87890625	-2.32470703	+40.97900391	-59.47998047	-130.78125000	+5876	+17.05078125	+2.06982422	-2.67626953	-30.49804688	-88.19824219	+29.57519531	+5464	+15.98730469	-1.66992188	-5.85351563	+39.15527344	-42.12158203	-74.57519531	+3804
+1458240567.21120000	+17.05078125	-0.81298828	-2.34667969	+41.30859375	-59.52392578	-130.93505859	+5856	+17.05517578	+2.11816406	-2.71582031	-27.39990234	-88.22021484	+26.60888672	+5460	+15.98291016	-1.64794922	-5.90625000	+39.39697266	-41.85791016	-74.81689453	+3784
+1458240567.21540000	+17.05957031	-0.75146484	-2.36425781	+41.63818359	-59.61181641	-131.13281250	+5836	+17.05517578	+2.16650391	-2.75537109	-23.92822266	-88.24218750	+23.26904297	+5456	+15.97412109	-1.63476563	-5.95458984	+39.63867188	-41.57226563	-75.08056641	+3764
+1458240567.21950010	+17.06396484	-0.68554688	-2.37744141	+41.98974609	-59.69970703	-131.33056641	+5812	+17.05957031	+2.21923828	-2.79931641	-20.80810547	-88.24218750	+20.32470703	+5452	+15.96093750	-1.61279297	-5.99853516	+39.88037109	-41.33056641	-75.34423828	+3752
+1458240567.22370000	+17.07275391	-0.61962891	-2.38623047	+42.34130859	-59.80957031	-131.50634766	+5792	+17.05957031	+2.26757813	-2.83447266	-18.25927734	-88.26416016	+17.90771484	+5448	+15.95214844	-1.58642578	-6.04687500	+40.14404297	-41.08886719	-75.58593750	+3740
+1458240567.22790000	+17.07714844	-0.54931641	-2.39941406	+42.69287109	-59.94140625	-131.70410156	+5772	+17.06396484	+2.32031250	-2.86523438	-16.47949219	-88.30810547	+16.28173828	+5444	+15.94335938	-1.56445313	-6.09082031	+40.40771484	-40.86914063	-75.87158203	+3732
+1458240567.23620010	+17.09033203	-0.42626953	-2.42138672	+43.33007813	-60.16113281	-132.09960938	+5732	+17.07275391	+2.40820313	-2.92675781	-11.40380859	-88.46191406	+11.44775391	+5432	+15.93457031	-1.52490234	-6.16992188	+40.95703125	-40.51757813	-76.50878906	+3724
+1458240567.24040010	+17.09472656	-0.36474609	-2.43896484	+43.57177734	-60.22705078	-132.25341797	+5708	+17.07275391	+2.45654297	-2.96191406	-8.19580078	-88.46191406	+8.37158203	+5428	+15.93896484	-1.49853516	-6.21386719	+41.17675781	-40.34179688	-76.68457031	+3724
+1458240567.24449990	+17.10351563	-0.31640625	-2.45654297	+43.74755859	-60.29296875	-132.40722656	+5688	+17.07275391	+2.50488281	-3.00146484	-4.83398438	-88.48388672	+5.14160156	+5420	+15.93017578	-1.46337891	-6.25781250	+41.39648438	-40.20996094	-76.79443359	+3728
+1458240567.24869990	+17.10351563	-0.27685547	-2.48730469	+43.81347656	-60.29296875	-132.42919922	+5664	+17.06396484	+2.54882813	-3.04101563	-1.14257813	-88.43994141	+1.60400391	+5416	+15.93017578	-1.43261719	-6.30175781	+41.55029297	-40.10009766	-76.90429688	+3728
+1458240567.25289990	+17.10351563	-0.23730469	-2.52685547	+43.76953125	-60.24902344	-132.40722656	+5644	+17.05957031	+2.59716797	-3.08496094	+2.30712891	-88.41796875	-1.71386719	+5416	+15.93017578	-1.39306641	-6.35009766	+41.70410156	-40.01220703	-76.90429688	+3732
+1458240567.25700000	+17.10351563	-0.21093750	-2.57080078	+43.61572266	-60.20507813	-132.34130859	+5624	+17.04638672	+2.62792969	-3.12451172	+5.88867188	-88.39599609	-5.22949219	+5408	+15.92138672	-1.34912109	-6.38964844	+41.83593750	-39.99023438	-76.86035156	+3732
+1458240567.26539990	+17.09912109	-0.16699219	-2.68945313	+43.13232422	-59.96337891	-132.01171875	+5576	+17.02880859	+2.68945313	-3.21679688	+11.90917969	-88.28613281	-11.11816406	+5404	+15.93457031	-1.26562500	-6.45556641	+41.98974609	-40.16601563	-76.83837891	+3716
+1458240567.26950000	+17.09472656	-0.14941406	-2.75537109	+42.84667969	-59.80957031	-131.83593750	+5552	+17.01562500	+2.72021484	-3.26074219	+15.13916016	-88.22021484	-14.26025391	+5400	+15.94335938	-1.22607422	-6.49511719	+42.05566406	-40.23193359	-76.75048828	+3700
+1458240567.27370000	+17.09033203	-0.13623047	-2.81689453	+42.58300781	-59.63378906	-131.68212891	+5528	+17.00683594	+2.75097656	-3.30468750	+18.17138672	-88.15429688	-17.22656250	+5400	+15.94775391	-1.18212891	-6.53027344	+42.09960938	-40.31982422	-76.68457031	+3684
+1458240567.27790000	+17.08593750	-0.12304688	-2.88720703	+42.29736328	-59.45800781	-131.50634766	+5500	+16.99365234	+2.78173828	-3.35742188	+20.72021484	-88.00048828	-19.73144531	+5396	+15.95214844	-1.13818359	-6.56982422	+42.09960938	-40.38574219	-76.50878906	+3668
+1458240567.28200010	+17.08154297	-0.10986328	-2.95312500	+42.01171875	-59.26025391	-131.35253906	+5472	+16.97607422	+2.81689453	-3.41015625	+22.60986328	-87.84667969	-21.55517578	+5396	+15.95654297	-1.09863281	-6.60937500	+42.07763672	-40.45166016	-76.33300781	+3644
+1458240567.28620000	+17.07275391	-0.09667969	-3.01904297	+41.70410156	-59.06250000	-131.15478516	+5444	+16.95849609	+2.84765625	-3.45410156	+24.67529297	-87.75878906	-23.55468750	+5396	+15.95214844	-1.05029297	-6.64892578	+42.07763672	-40.49560547	-76.15722656	+3620
+1458240567.29450010	+17.05517578	-0.05712891	-3.15966797	+41.13281250	-58.66699219	-130.69335938	+5392	+16.92773438	+2.90478516	-3.54199219	+28.58642578	-87.49511719	-27.35595703	+5396	+15.94775391	-0.96679688	-6.71044922	+42.16552734	-40.62744141	-76.00341797	+3560
+1458240567.30279990	+17.04638672	-0.00439453	-3.25195313	+40.93505859	-58.49121094	-130.56152344	+5344	+16.91015625	+2.96191406	-3.60791016	+33.04687500	-87.34130859	-31.75048828	+5388	+15.94335938	-0.89208984	-6.75878906	+42.31933594	-40.71533203	-76.02539063	+3488
+1458240567.30699990	+17.04199219	+0.03515625	-3.28710938	+40.95703125	-58.42529297	-130.51757813	+5320	+16.90136719	+3.00585938	-3.64306641	+34.60693359	-87.20947266	-33.20068359	+5388	+15.95654297	-0.86132813	-6.78515625	+42.45117188	-40.71533203	-76.13525391	+3456
+1458240567.31119990	+17.03759766	+0.07910156	-3.30908203	+41.08886719	-58.44726563	-130.60546875	+5300	+16.89257813	+3.04980469	-3.65625000	+37.46337891	-87.18750000	-35.94726563	+5384	+15.94335938	-0.82177734	-6.81152344	+42.69287109	-40.60546875	-76.22314453	+3428
+1458240567.31950000	+17.02880859	+0.18017578	-3.33105469	+41.39648438	-58.53515625	-130.71533203	+5252	+16.88378906	+3.13769531	-3.69580078	+41.85791016	-87.01171875	-40.10009766	+5376	+15.93017578	-0.76025391	-6.85546875	+43.17626953	-40.36376953	-76.64062500	+3372
+1458240567.32370000	+17.02441406	+0.23730469	-3.32666016	+41.63818359	-58.66699219	-130.82519531	+5228	+16.88378906	+3.18603516	-3.69580078	+44.84619141	-86.98974609	-42.97851563	+5372	+15.92138672	-0.72509766	-6.86865234	+43.46191406	-40.25390625	-76.86035156	+3348
+1458240567.32780000	+17.02441406	+0.29443359	-3.32226563	+41.90185547	-58.79882813	-130.95703125	+5208	+16.88378906	+3.22998047	-3.69580078	+47.72460938	-86.94580078	-45.74707031	+5368	+15.91259766	-0.69873047	-6.87744141	+43.79150391	-40.16601563	-77.21191406	+3324
+1458240567.33200000	+17.02441406	+0.35595703	-3.30908203	+42.23144531	-58.97460938	-131.11083984	+5184	+16.87939453	+3.27832031	-3.69580078	+50.64697266	-86.90185547	-48.55957031	+5364	+15.90820313	-0.67236328	-6.88183594	+44.16503906	-40.05615234	-77.60742188	+3304
+1458240567.33620000	+17.02441406	+0.42187500	-3.28710938	+42.64892578	-59.19433594	-131.35253906	+5164	+16.88378906	+3.32666016	-3.68701172	+54.40429688	-86.90185547	-52.18505859	+5360	+15.90380859	-0.64160156	-6.88183594	+44.56054688	-39.94628906	-78.02490234	+3292
+1458240567.34450010	+17.02441406	+0.54052734	-3.23876953	+43.39599609	-59.61181641	-131.79199219	+5124	+16.89257813	+3.42773438	-3.67382813	+60.16113281	-86.77001953	-57.65625000	+5352	+15.89501953	-0.58007813	-6.89501953	+45.26367188	-39.72656250	-78.68408203	+3276
+1458240567.34870000	+17.02441406	+0.60205078	-3.21679688	+43.74755859	-59.78759766	-132.01171875	+5104	+16.88818359	+3.48046875	-3.66943359	+62.66601563	-86.68212891	-60.00732422	+5352	+15.89062500	-0.54931641	-6.89941406	+45.57128906	-39.61669922	-79.01367188	+3272
+1458240567.35700010	+17.01562500	+0.71191406	-3.17724609	+44.34082031	-60.13916016	-132.31933594	+5064	+16.87939453	+3.57714844	-3.65625000	+67.43408203	-86.50634766	-64.53369141	+5348	+15.86865234	-0.48339844	-6.90820313	+46.16455078	-39.46289063	-79.49707031	+3276
+1458240567.36120010	+17.01123047	+0.76025391	-3.16406250	+44.58251953	-60.24902344	-132.45117188	+5044	+16.87500000	+3.61669922	-3.65625000	+68.99414063	-86.39648438	-66.00585938	+5344	+15.86425781	-0.45263672	-6.90380859	+46.38427734	-39.50683594	-79.73876953	+3276
+1458240567.36529990	+17.00683594	+0.80419922	-3.15966797	+44.75830078	-60.35888672	-132.51708984	+5020	+16.86621094	+3.65625000	-3.65625000	+70.48828125	-86.30859375	-67.41210938	+5340	+15.86865234	-0.41308594	-6.91259766	+46.58203125	-39.50683594	-79.84863281	+3276
+1458240567.36949990	+17.00244141	+0.83935547	-3.15966797	+44.89013672	-60.42480469	-132.60498047	+4996	+16.85742188	+3.69140625	-3.65625000	+72.00439453	-86.19873047	-68.86230469	+5340	+15.86425781	-0.37792969	-6.91699219	+46.73583984	-39.52880859	-79.91455078	+3276
+1458240567.37360000	+16.99804688	+0.86572266	-3.16845703	+44.95605469	-60.46875000	-132.64892578	+4972	+16.84423828	+3.72656250	-3.66503906	+72.68554688	-86.06689453	-69.47753906	+5340	+15.86425781	-0.34716797	-6.92138672	+46.84570313	-39.63867188	-80.00244141	+3272
+1458240567.37780000	+16.98925781	+0.89208984	-3.18164063	+44.93408203	-60.42480469	-132.60498047	+4948	+16.83105469	+3.76171875	-3.67822266	+72.86132813	-85.93505859	-69.56542969	+5340	+15.87304688	-0.30322266	-6.93457031	+46.88964844	-39.68261719	-79.89257813	+3268
+1458240567.38200000	+16.98046875	+0.90966797	-3.20361328	+44.82421875	-60.35888672	-132.53906250	+4924	+16.81347656	+3.79687500	-3.69140625	+72.92724609	-85.80322266	-69.54345703	+5340	+15.86865234	-0.26367188	-6.95214844	+46.88964844	-39.77050781	-79.71679688	+3264
+1458240567.39030000	+16.95410156	+0.94042969	-3.26513672	+44.53857422	-60.16113281	-132.29736328	+4884	+16.76953125	+3.85400391	-3.72656250	+72.02636719	-85.51757813	-68.55468750	+5344	+15.85986328	-0.18457031	-6.98291016	+46.80175781	-39.96826172	-79.32128906	+3240
+1458240567.39450000	+16.94531250	+0.94921875	-3.29589844	+44.36279297	-60.05126953	-132.16552734	+4868	+16.74316406	+3.87158203	-3.74414063	+71.58691406	-85.38574219	-68.09326172	+5348	+15.85546875	-0.14501953	-6.99609375	+46.75781250	-40.07812500	-79.12353516	+3224
+1458240567.39860010	+16.93212891	+0.95800781	-3.33105469	+44.20898438	-59.91943359	-132.07763672	+4856	+16.72558594	+3.89355469	-3.75732422	+71.63085938	-85.27587891	-68.13720703	+5348	+15.85546875	-0.10107422	-7.00048828	+46.73583984	-40.20996094	-78.96972656	+3200
+1458240567.40280010	+16.92773438	+0.96679688	-3.36181641	+44.03320313	-59.80957031	-131.94580078	+4844	+16.70800781	+3.91113281	-3.77050781	+71.32324219	-85.16601563	-67.82958984	+5352	+15.85546875	-0.06152344	-7.00927734	+46.69189453	-40.34179688	-78.77197266	+3176
+1458240567.40700010	+16.91894531	+0.97558594	-3.39697266	+43.85742188	-59.67773438	-131.81396484	+4836	+16.69042969	+3.94189453	-3.78369141	+71.03759766	-85.07812500	-67.50000000	+5352	+15.85986328	-0.02636719	-7.02246094	+46.64794922	-40.45166016	-78.61816406	+3148
+1458240567.41109990	+16.90576172	+0.98876953	-3.42773438	+43.72558594	-59.56787109	-131.70410156	+4828	+16.66845703	+3.97265625	-3.78808594	+71.14746094	-84.99023438	-67.54394531	+5356	+15.85546875	+0.01318359	-7.03125000	+46.64794922	-40.51757813	-78.44238281	+3124
+1458240567.41529990	+16.89257813	+1.00195313	-3.44970703	+43.63769531	-59.47998047	-131.63818359	+4820	+16.65087891	+3.99902344	-3.79248047	+71.08154297	-84.88037109	-67.43408203	+5356	+15.84667969	+0.04394531	-7.03564453	+46.64794922	-40.56152344	-78.35449219	+3096
+1458240567.41950010	+16.87939453	+1.01953125	-3.46728516	+43.57177734	-59.39208984	-131.57226563	+4816	+16.62890625	+4.02539063	-3.80126953	+70.70800781	-84.79248047	-66.99462891	+5356	+15.84667969	+0.07470703	-7.04003906	+46.66992188	-40.60546875	-78.26660156	+3064
+1458240567.42360000	+16.87060547	+1.04150391	-3.48046875	+43.57177734	-59.39208984	-131.55029297	+4812	+16.61572266	+4.05615234	-3.79687500	+71.05957031	-84.74853516	-67.32421875	+5360	+15.83349609	+0.11425781	-7.04443359	+46.75781250	-40.60546875	-78.17871094	+3040
+1458240567.42779990	+16.86181641	+1.06787109	-3.48046875	+43.63769531	-59.41406250	-131.55029297	+4808	+16.60693359	+4.08251953	-3.78808594	+71.71875000	-84.72656250	-67.96142578	+5364	+15.82470703	+0.13623047	-7.03564453	+46.86767578	-40.62744141	-78.24462891	+3012
+1458240567.43610000	+16.85302734	+1.13818359	-3.46289063	+43.96728516	-59.58984375	-131.68212891	+4804	+16.58935547	+4.15283203	-3.74853516	+73.98193359	-84.72656250	-70.13671875	+5372	+15.81591797	+0.18896484	-7.01367188	+47.26318359	-40.60546875	-78.59619141	+2960
+1458240567.44030000	+16.84423828	+1.17773438	-3.44091797	+44.20898438	-59.72167969	-131.79199219	+4800	+16.58935547	+4.19238281	-3.72216797	+75.32226563	-84.72656250	-71.41113281	+5380	+15.81152344	+0.21533203	-7.00048828	+47.48291016	-40.60546875	-78.81591797	+2944
+1458240567.44440010	+16.83984375	+1.22607422	-3.41894531	+44.49462891	-59.87548828	-131.92382813	+4800	+16.58935547	+4.23193359	-3.69580078	+76.53076172	-84.72656250	-72.55371094	+5384	+15.81152344	+0.23730469	-6.98730469	+47.72460938	-40.56152344	-79.05761719	+2928
+1458240567.44860010	+16.83544922	+1.27441406	-3.38378906	+44.80224609	-60.07324219	-132.09960938	+4800	+16.58496094	+4.27587891	-3.66943359	+77.78320313	-84.72656250	-73.74023438	+5392	+15.80273438	+0.26367188	-6.97412109	+48.01025391	-40.49560547	-79.29931641	+2916
+1458240567.45280000	+16.82666016	+1.32275391	-3.34863281	+45.15380859	-60.29296875	-132.27539063	+4800	+16.58056641	+4.31542969	-3.63867188	+79.36523438	-84.72656250	-75.25634766	+5400	+15.78955078	+0.29003906	-6.95654297	+48.31787109	-40.42968750	-79.60693359	+2912
+1458240567.45689990	+16.81787109	+1.37548828	-3.30468750	+45.52734375	-60.53466797	-132.45117188	+4804	+16.57617188	+4.35058594	-3.60791016	+80.83740234	-84.74853516	-76.68457031	+5408	+15.78076172	+0.31640625	-6.93457031	+48.62548828	-40.38574219	-79.89257813	+2920
+1458240567.46110010	+16.81347656	+1.42382813	-3.26513672	+45.87890625	-60.75439453	-132.64892578	+4800	+16.57177734	+4.38574219	-3.57714844	+82.35351563	-84.74853516	-78.17871094	+5416	+15.77197266	+0.34277344	-6.91699219	+48.86718750	-40.36376953	-80.15625000	+2928
+1458240567.46530010	+16.80908203	+1.47656250	-3.22558594	+46.23046875	-60.99609375	-132.84667969	+4800	+16.57177734	+4.42089844	-3.54199219	+84.06738281	-84.77050781	-79.82666016	+5424	+15.76757813	+0.37353516	-6.89941406	+49.15283203	-40.36376953	-80.41992188	+2944
+1458240567.47359990	+16.79589844	+1.56445313	-3.14648438	+46.88964844	-61.43554688	-133.19824219	+4792	+16.57177734	+4.47802734	-3.48486328	+87.01171875	-84.77050781	-82.77099609	+5436	+15.75878906	+0.41748047	-6.85986328	+49.59228516	-40.38574219	-80.88134766	+2980
+1458240567.48190000	+16.78271484	+1.63476563	-3.08935547	+47.32910156	-61.76513672	-133.43994141	+4780	+16.55859375	+4.53076172	-3.44531250	+88.61572266	-84.72656250	-84.30908203	+5448	+15.74560547	+0.48339844	-6.84667969	+49.85595703	-40.42968750	-80.90332031	+3016
+1458240567.49440000	+16.75634766	+1.68750000	-3.05859375	+47.32910156	-61.96289063	-133.39599609	+4748	+16.51904297	+4.57031250	-3.41894531	+89.38476563	-84.68261719	-85.14404297	+5460	+15.72363281	+0.57128906	-6.83789063	+49.85595703	-40.64941406	-80.55175781	+3060
+1458240567.51110010	+16.72998047	+1.69189453	-3.10253906	+46.62597656	-61.83105469	-132.89062500	+4720	+16.46630859	+4.60546875	-3.42333984	+88.08837891	-84.63867188	-83.95751953	+5468	+15.71484375	+0.68994141	-6.84228516	+49.52636719	-41.15478516	-79.69482422	+3072
+1458240567.51939990	+16.71240234	+1.68750000	-3.13769531	+46.12060547	-61.69921875	-132.51708984	+4716	+16.43554688	+4.61865234	-3.42333984	+87.42919922	-84.66064453	-83.34228516	+5472	+15.71044922	+0.74707031	-6.84667969	+49.35058594	-41.35253906	-79.23339844	+3048
+1458240567.52769990	+16.69482422	+1.68310547	-3.17285156	+45.61523438	-61.56738281	-132.09960938	+4720	+16.40917969	+4.63623047	-3.41455078	+86.98974609	-84.72656250	-82.92480469	+5480	+15.69287109	+0.81298828	-6.84667969	+49.13085938	-41.59423828	-78.68408203	+3016
+1458240567.53189990	+16.68603516	+1.68750000	-3.18603516	+45.37353516	-61.50146484	-131.87988281	+4724	+16.39599609	+4.64941406	-3.41015625	+86.94580078	-84.79248047	-82.88085938	+5480	+15.68847656	+0.83935547	-6.84228516	+49.06494141	-41.70410156	-78.50830078	+2992
+1458240567.54020000	+16.67285156	+1.69189453	-3.20361328	+45.00000000	-61.50146484	-131.57226563	+4732	+16.37402344	+4.67578125	-3.38378906	+87.91259766	-84.92431641	-83.84765625	+5488	+15.68408203	+0.88769531	-6.82470703	+49.06494141	-41.87988281	-78.35449219	+2948
+1458240567.54860000	+16.65966797	+1.72265625	-3.19921875	+44.75830078	-61.56738281	-131.26464844	+4740	+16.36083984	+4.71972656	-3.33984375	+89.51660156	-85.12207031	-85.31982422	+5500	+15.68408203	+0.92724609	-6.79833984	+49.21875000	-41.94580078	-78.42041016	+2904
+1458240567.55690000	+16.64208984	+1.76660156	-3.16845703	+44.67041016	-61.78710938	-131.02294922	+4752	+16.34765625	+4.76806641	-3.27832031	+92.59277344	-85.34179688	-88.30810547	+5516	+15.67089844	+0.95361328	-6.77197266	+49.46044922	-41.94580078	-78.61816406	+2876
+1458240567.56520010	+16.62890625	+1.82812500	-3.11572266	+44.73632813	-62.16064453	-130.84716797	+4768	+16.34326172	+4.82080078	-3.20361328	+96.43798828	-85.60546875	-92.02148438	+5532	+15.65332031	+0.97558594	-6.73681641	+49.74609375	-41.92382813	-78.94775391	+2868
+1458240567.57360010	+16.62011719	+1.89843750	-3.04101563	+44.93408203	-62.62207031	-130.75927734	+4784	+16.33886719	+4.87792969	-3.12890625	+100.92041016	-85.84716797	-96.35009766	+5548	+15.64453125	+0.98876953	-6.69287109	+50.11962891	-41.90185547	-79.43115234	+2880
+1458240567.58189990	+16.60693359	+1.98632813	-2.93994141	+45.24169922	-63.19335938	-130.69335938	+4792	+16.33447266	+4.93066406	-3.05859375	+105.11718750	-86.02294922	-100.41503906	+5564	+15.63574219	+1.01513672	-6.64892578	+50.51513672	-41.85791016	-79.89257813	+2912
+1458240567.59019990	+16.59375000	+2.06982422	-2.85644531	+45.46142578	-63.67675781	-130.56152344	+4796	+16.32568359	+4.97460938	-3.00146484	+108.25927734	-86.19873047	-103.46923828	+5576	+15.61376953	+1.04150391	-6.62255859	+50.75683594	-41.79199219	-80.09033203	+2952
+1458240567.59850000	+16.58496094	+2.12255859	-2.78613281	+45.54931641	-64.07226563	-130.42968750	+4788	+16.31250000	+4.99218750	-2.95751953	+110.47851563	-86.33056641	-105.71044922	+5580	+15.59619141	+1.06787109	-6.59619141	+50.84472656	-41.85791016	-80.15625000	+3004
+1458240567.60690000	+16.57617188	+2.14892578	-2.75537109	+45.43945313	-64.22607422	-130.20996094	+4768	+16.29492188	+5.00537109	-2.94433594	+110.39062500	-86.44042969	-105.64453125	+5584	+15.59179688	+1.10302734	-6.57861328	+50.80078125	-42.01171875	-79.98046875	+3044
+1458240567.61520000	+16.56298828	+2.15771484	-2.75537109	+45.13183594	-64.20410156	-129.90234375	+4748	+16.27734375	+5.01416016	-2.93994141	+109.64355469	-86.50634766	-104.89746094	+5588	+15.59179688	+1.13818359	-6.58300781	+50.62500000	-42.16552734	-79.60693359	+3068
+1458240567.62350010	+16.54980469	+2.14892578	-2.77734375	+44.69238281	-64.07226563	-129.52880859	+4736	+16.25097656	+5.00976563	-2.93994141	+108.12744141	-86.57226563	-103.46923828	+5592	+15.57861328	+1.17773438	-6.59179688	+50.33935547	-42.31933594	-79.05761719	+3076
+1458240567.63190010	+16.54101563	+2.13574219	-2.80371094	+44.29687500	-63.91845703	-129.24316406	+4732	+16.22900391	+5.00097656	-2.94433594	+106.47949219	-86.63818359	-101.93115234	+5600	+15.57421875	+1.21728516	-6.59179688	+50.03173828	-42.56103516	-78.53027344	+3064
+1458240567.63599990	+16.53662109	+2.12695313	-2.81689453	+44.09912109	-63.83056641	-129.11132813	+4732	+16.21582031	+5.00097656	-2.94873047	+105.93017578	-86.66015625	-101.40380859	+5604	+15.57421875	+1.23925781	-6.58740234	+49.89990234	-42.71484375	-78.31054688	+3052
+1458240567.64439990	+16.53222656	+2.11376953	-2.83886719	+43.83544922	-63.69873047	-128.91357422	+4736	+16.19824219	+5.00537109	-2.94873047	+104.72167969	-86.70410156	-100.26123047	+5612	+15.58300781	+1.28320313	-6.57861328	+49.65820313	-43.02246094	-77.84912109	+3012
+1458240567.65269990	+16.52343750	+2.10498047	-2.85644531	+43.59375000	-63.61083984	-128.73779297	+4740	+16.17626953	+5.00976563	-2.94433594	+104.41406250	-86.74804688	-100.01953125	+5616	+15.57421875	+1.31396484	-6.56542969	+49.52636719	-43.15429688	-77.56347656	+2960
+1458240567.66100000	+16.51464844	+2.10498047	-2.86083984	+43.43994141	-63.56689453	-128.62792969	+4744	+16.16308594	+5.01855469	-2.92675781	+105.11718750	-86.83593750	-100.76660156	+5628	+15.56982422	+1.33593750	-6.54345703	+49.54833984	-43.26416016	-77.56347656	+2916
+1458240567.66940000	+16.50585938	+2.11376953	-2.85205078	+43.43994141	-63.61083984	-128.60595703	+4752	+16.15429688	+5.04492188	-2.89599609	+107.02880859	-86.94580078	-102.67822266	+5640	+15.56542969	+1.34472656	-6.50830078	+49.70214844	-43.33007813	-77.82714844	+2888
+1458240567.67770000	+16.49707031	+2.13574219	-2.82128906	+43.54980469	-63.74267578	-128.62792969	+4760	+16.14990234	+5.08007813	-2.84765625	+110.58837891	-87.03369141	-106.25976563	+5656	+15.56542969	+1.34912109	-6.47314453	+49.94384766	-43.28613281	-78.17871094	+2872
+1458240567.68179990	+16.49707031	+2.15332031	-2.80371094	+43.63769531	-63.85253906	-128.64990234	+4768	+16.14990234	+5.09326172	-2.82128906	+112.52197266	-87.07763672	-108.19335938	+5664	+15.56103516	+1.34912109	-6.45996094	+50.07568359	-43.26416016	-78.37646484	+2868
+1458240567.69429990	+16.47949219	+2.21923828	-2.71142578	+44.12109375	-64.33593750	-128.86962891	+4788	+16.15429688	+5.14160156	-2.74218750	+118.41064453	-87.20947266	-114.10400391	+5684	+15.53906250	+1.34912109	-6.40722656	+50.42724609	-43.08837891	-78.92578125	+2892
+1458240567.70269990	+16.47070313	+2.27636719	-2.63232422	+44.56054688	-64.73144531	-129.04541016	+4796	+16.15869141	+5.17236328	-2.68945313	+122.54150391	-87.27539063	-118.19091797	+5696	+15.53027344	+1.35351563	-6.37207031	+50.62500000	-43.00048828	-79.29931641	+2932
+1458240567.71100000	+16.46191406	+2.32031250	-2.55761719	+44.89013672	-65.06103516	-129.17724609	+4796	+16.16308594	+5.18994141	-2.64111328	+125.24414063	-87.31933594	-120.98144531	+5700	+15.52148438	+1.35351563	-6.34570313	+50.71289063	-42.95654297	-79.51904297	+2980
+1458240567.71930000	+16.45312500	+2.34228516	-2.51367188	+44.93408203	-65.23681641	-129.15527344	+4784	+16.15869141	+5.18994141	-2.61914063	+125.46386719	-87.38525391	-121.26708984	+5700	+15.51269531	+1.36230469	-6.33691406	+50.60302734	-42.91259766	-79.36523438	+3020
+1458240567.72770000	+16.44873047	+2.33789063	-2.49609375	+44.73632813	-65.25878906	-129.00146484	+4764	+16.14990234	+5.18554688	-2.60595703	+124.45312500	-87.45117188	-120.36621094	+5704	+15.50390625	+1.37988281	-6.33691406	+50.36132813	-43.00048828	-78.99169922	+3056
+1458240567.73600010	+16.44873047	+2.32031250	-2.50048828	+44.38476563	-65.17089844	-128.75976563	+4752	+16.14111328	+5.17675781	-2.59277344	+123.04687500	-87.51708984	-119.06982422	+5708	+15.49951172	+1.40185547	-6.33251953	+50.09765625	-43.13232422	-78.59619141	+3076
+1458240567.74429990	+16.44873047	+2.29833984	-2.51367188	+43.98925781	-65.03906250	-128.51806641	+4744	+16.13671875	+5.16357422	-2.59277344	+120.38818359	-87.58300781	-116.54296875	+5708	+15.50390625	+1.42382813	-6.33251953	+49.79003906	-43.30810547	-78.13476563	+3076
+1458240567.74850010	+16.44873047	+2.28515625	-2.52685547	+43.74755859	-64.92919922	-128.36425781	+4744	+16.12792969	+5.15478516	-2.59716797	+118.56445313	-87.60498047	-114.78515625	+5712	+15.50830078	+1.43701172	-6.33251953	+49.61425781	-43.37402344	-77.87109375	+3068
+1458240567.75679990	+16.44433594	+2.26757813	-2.54003906	+43.39599609	-64.79736328	-128.12255859	+4744	+16.11474609	+5.13720703	-2.59716797	+115.59814453	-87.64892578	-111.92871094	+5720	+15.50390625	+1.47216797	-6.32373047	+49.24072266	-43.59375000	-77.23388672	+3044
+1458240567.76510000	+16.44433594	+2.25000000	-2.55322266	+43.04443359	-64.66552734	-127.90283203	+4748	+16.11035156	+5.12841797	-2.59716797	+113.07128906	-87.69287109	-109.46777344	+5728	+15.49951172	+1.49853516	-6.30615234	+48.99902344	-43.79150391	-76.77246094	+3008
+1458240567.77350000	+16.44433594	+2.23681641	-2.56201172	+42.78076172	-64.57763672	-127.70507813	+4752	+16.10595703	+5.12402344	-2.59277344	+111.51123047	-87.73681641	-107.99560547	+5736	+15.50390625	+1.50732422	-6.28417969	+48.93310547	-43.87939453	-76.72851563	+2964
+1458240567.78180000	+16.43994141	+2.23681641	-2.56201172	+42.58300781	-64.48974609	-127.52929688	+4752	+16.10595703	+5.12841797	-2.57519531	+111.13769531	-87.78076172	-107.66601563	+5744	+15.50390625	+1.50732422	-6.25781250	+48.97705078	-43.85742188	-76.81640625	+2928
+1458240567.78600000	+16.43994141	+2.23681641	-2.56201172	+42.51708984	-64.48974609	-127.44140625	+4756	+16.10595703	+5.13281250	-2.56201172	+111.26953125	-87.82470703	-107.81982422	+5752	+15.50390625	+1.50732422	-6.24902344	+49.02099609	-43.79150391	-76.86035156	+2916
+1458240567.79430010	+16.43554688	+2.25439453	-2.54003906	+42.45117188	-64.48974609	-127.30957031	+4764	+16.11474609	+5.15039063	-2.53125000	+112.71972656	-87.91259766	-109.29199219	+5764	+15.49072266	+1.49853516	-6.22705078	+49.15283203	-43.65966797	-77.08007813	+2904
+1458240567.80679990	+16.43115234	+2.29833984	-2.48291016	+42.53906250	-64.64355469	-127.13378906	+4780	+16.13671875	+5.18554688	-2.46972656	+118.19091797	-88.08837891	-114.80712891	+5788	+15.48193359	+1.47656250	-6.18750000	+49.37255859	-43.43994141	-77.56347656	+2928
+1458240567.81510000	+16.43115234	+2.33789063	-2.43457031	+42.67089844	-64.77539063	-127.04589844	+4788	+16.14990234	+5.20751953	-2.42578125	+121.04736328	-88.19824219	-117.64160156	+5796	+15.47753906	+1.45898438	-6.16113281	+49.52636719	-43.22021484	-77.84912109	+2960
+1458240567.81929990	+16.43115234	+2.35546875	-2.40820313	+42.73681641	-64.86328125	-126.97998047	+4788	+16.15869141	+5.21191406	-2.40820313	+122.08007813	-88.28613281	-118.69628906	+5800	+15.46875000	+1.45458984	-6.15673828	+49.57031250	-43.08837891	-77.91503906	+2980
+1458240567.82760000	+16.42675781	+2.38623047	-2.36425781	+42.73681641	-64.97314453	-126.82617188	+4784	+16.16748047	+5.21630859	-2.38183594	+123.35449219	-88.43994141	-119.99267578	+5804	+15.45556641	+1.44580078	-6.14355469	+49.57031250	-42.91259766	-77.91503906	+3024
+1458240567.83590010	+16.43115234	+2.39501953	-2.33789063	+42.53906250	-64.99511719	-126.58447266	+4772	+16.17187500	+5.21630859	-2.35986328	+123.20068359	-88.61572266	-119.88281250	+5808	+15.44238281	+1.44580078	-6.13476563	+49.43847656	-42.84667969	-77.76123047	+3072
+1458240567.84430000	+16.43554688	+2.38623047	-2.33789063	+42.16552734	-64.88525391	-126.23291016	+4756	+16.17187500	+5.20751953	-2.35546875	+120.03662109	-88.76953125	-116.76269531	+5804	+15.44238281	+1.45898438	-6.13476563	+49.21875000	-42.84667969	-77.36572266	+3104
+1458240567.85260010	+16.43994141	+2.36425781	-2.35546875	+41.63818359	-64.68750000	-125.83740234	+4752	+16.16308594	+5.18994141	-2.36425781	+112.01660156	-88.96728516	-108.76464844	+5808	+15.43798828	+1.48095703	-6.15234375	+48.91113281	-42.86865234	-76.77246094	+3124
+1458240567.86089990	+16.43994141	+2.33789063	-2.38623047	+41.08886719	-64.46777344	-125.41992188	+4752	+16.15429688	+5.17675781	-2.38183594	+101.00830078	-89.12109375	-97.75634766	+5812	+15.42480469	+1.50732422	-6.16552734	+48.53759766	-42.93457031	-76.09130859	+3128
+1458240567.86509990	+16.43994141	+2.32470703	-2.39941406	+40.84716797	-64.35791016	-125.24414063	+4752	+16.14990234	+5.16796875	-2.38623047	+95.18554688	-89.18701172	-91.95556641	+5812	+15.42041016	+1.52490234	-6.17431641	+48.27392578	-43.04443359	-75.62988281	+3120
+1458240567.87340000	+16.43994141	+2.29833984	-2.43017578	+40.34179688	-64.13818359	-124.87060547	+4760	+16.13671875	+5.15478516	-2.39941406	+80.66162109	-89.29687500	-77.47558594	+5816	+15.42041016	+1.55566406	-6.18310547	+47.94433594	-43.15429688	-75.01464844	+3096
+1458240567.88179990	+16.43994141	+2.27636719	-2.45654297	+39.92431641	-63.96240234	-124.56298828	+4772	+16.12792969	+5.14599609	-2.42138672	+62.77587891	-89.31884766	-59.52392578	+5824	+15.42041016	+1.57324219	-6.19628906	+47.65869141	-43.22021484	-74.46533203	+3052
+1458240567.89010000	+16.43994141	+2.26318359	-2.47412109	+39.59472656	-63.80859375	-124.27734375	+4784	+16.12353516	+5.13720703	-2.43457031	+46.34033203	-89.31884766	-43.19824219	+5828	+15.40722656	+1.58642578	-6.20507813	+47.52685547	-43.15429688	-74.15771484	+3012
+1458240567.89840010	+16.43994141	+2.25878906	-2.48291016	+39.37500000	-63.74267578	-124.05761719	+4792	+16.11914063	+5.13720703	-2.43896484	+32.58544922	-89.31884766	-29.44335938	+5828	+15.39843750	+1.57763672	-6.19628906	+47.57080078	-43.08837891	-74.26757813	+2984
+1458240567.90669990	+16.43554688	+2.26318359	-2.47851563	+39.28710938	-63.76464844	-123.90380859	+4796	+16.11914063	+5.14599609	-2.43457031	+21.24755859	-89.31884766	-18.10546875	+5832	+15.39843750	+1.56445313	-6.19189453	+47.65869141	-43.02246094	-74.44335938	+2964
+1458240567.91510010	+16.43554688	+2.27197266	-2.46093750	+39.28710938	-63.83056641	-123.81591797	+4804	+16.12792969	+5.15478516	-2.42578125	+12.39257813	-89.34082031	-9.25048828	+5832	+15.39843750	+1.54687500	-6.18310547	+47.81250000	-42.89062500	-74.68505859	+2960
+1458240567.92339990	+16.43115234	+2.28955078	-2.43896484	+39.33105469	-63.94042969	-123.72802734	+4808	+16.13232422	+5.16796875	-2.40820313	+5.42724609	-89.36279297	-2.24121094	+5836	+15.39404297	+1.53369141	-6.17431641	+47.96630859	-42.75878906	-74.92675781	+2968
+1458240567.93170000	+16.43115234	+2.31152344	-2.40380859	+39.46289063	-64.13818359	-123.66210938	+4812	+16.14111328	+5.17675781	-2.38623047	+2.57080078	-89.38476563	+0.63720703	+5836	+15.38525391	+1.51171875	-6.16552734	+48.16406250	-42.62695313	-75.23437500	+2988
+1458240567.94010000	+16.43115234	+2.33789063	-2.36425781	+39.57275391	-64.31396484	-123.61816406	+4808	+16.15429688	+5.18994141	-2.36425781	+5.31738281	-89.40673828	-2.04345703	+5836	+15.38525391	+1.48974609	-6.14794922	+48.40576172	-42.49511719	-75.62988281	+3024
+1458240567.94840000	+16.43115234	+2.35107422	-2.33349609	+39.61669922	-64.44580078	-123.48632813	+4796	+16.16308594	+5.19873047	-2.34667969	+16.72119141	-89.38476563	-13.42529297	+5832	+15.38085938	+1.47656250	-6.13476563	+48.55957031	-42.38525391	-75.82763672	+3060
+1458240567.95670010	+16.43115234	+2.35986328	-2.32031250	+39.48486328	-64.51171875	-123.26660156	+4776	+16.16748047	+5.19873047	-2.33789063	+34.10156250	-89.20898438	-30.82763672	+5828	+15.37646484	+1.47216797	-6.13476563	+48.60351563	-42.31933594	-75.76171875	+3096
+1458240567.96510000	+16.43115234	+2.34667969	-2.32470703	+39.15527344	-64.44580078	-122.93701172	+4760	+16.16748047	+5.19433594	-2.33789063	+48.27392578	-88.76953125	-45.02197266	+5824	+15.37646484	+1.48095703	-6.13916016	+48.55957031	-42.36328125	-75.58593750	+3120
+1458240567.96919990	+16.43115234	+2.33789063	-2.33349609	+38.93554688	-64.37988281	-122.71728516	+4756	+16.16308594	+5.18994141	-2.34667969	+52.16308594	-88.43994141	-48.91113281	+5824	+15.38085938	+1.48535156	-6.13916016	+48.49365234	-42.40722656	-75.47607422	+3128
+1458240567.97760010	+16.43554688	+2.31591797	-2.35546875	+38.40820313	-64.20410156	-122.25585938	+4752	+16.15869141	+5.18554688	-2.36865234	+59.08447266	-87.38525391	-55.85449219	+5828	+15.38085938	+1.49414063	-6.14355469	+48.38378906	-42.45117188	-75.23437500	+3132
+1458240567.98589990	+16.43554688	+2.28955078	-2.39062500	+37.70507813	-63.98437500	-121.68457031	+4752	+16.15429688	+5.17236328	-2.39501953	+61.65527344	-86.30859375	-58.42529297	+5836	+15.38525391	+1.50732422	-6.15673828	+48.27392578	-42.49511719	-74.92675781	+3128
+1458240567.99420000	+16.43554688	+2.26318359	-2.43017578	+36.87011719	-63.76464844	-120.98144531	+4756	+16.14111328	+5.17236328	-2.43017578	+62.77587891	-84.94628906	-59.50195313	+5852	+15.38525391	+1.52490234	-6.16992188	+48.01025391	-42.56103516	-74.39941406	+3104
+1458240568.00250010	+16.43554688	+2.23681641	-2.46533203	+35.81542969	-63.56689453	-120.03662109	+4768	+16.14550781	+5.18554688	-2.43896484	+64.35791016	-83.91357422	-60.99609375	+5864	+15.38085938	+1.52929688	-6.17871094	+47.87841797	-42.58300781	-74.11376953	+3064
+1458240568.01090000	+16.43994141	+2.21923828	-2.49169922	+34.60693359	-63.45703125	-118.89404297	+4776	+16.15429688	+5.20312500	-2.43457031	+65.76416016	-82.81494141	-62.33642578	+5868	+15.38525391	+1.52050781	-6.17871094	+47.90039063	-42.49511719	-74.17968750	+3020
+1458240568.01920010	+16.43994141	+2.21484375	-2.49609375	+32.82714844	-63.50097656	-117.11425781	+4776	+16.16748047	+5.22949219	-2.41699219	+67.06054688	-81.71630859	-63.47900391	+5876	+15.37646484	+1.50732422	-6.17871094	+48.03222656	-42.36328125	-74.37744141	+2980
+1458240568.02749990	+16.43554688	+2.23242188	-2.47412109	+30.65185547	-63.76464844	-114.82910156	+4776	+16.18066406	+5.25585938	-2.40380859	+67.98339844	-80.61767578	-64.29199219	+5884	+15.36767578	+1.49414063	-6.17431641	+48.18603516	-42.20947266	-74.64111328	+2956
+1458240568.03169990	+16.43554688	+2.24560547	-2.45214844	+29.48730469	-63.94042969	-113.59863281	+4776	+16.18505859	+5.27343750	-2.39501953	+68.40087891	-80.04638672	-64.66552734	+5888	+15.36328125	+1.48974609	-6.16992188	+48.25195313	-42.16552734	-74.79492188	+2948
+1458240568.04000000	+16.43554688	+2.28076172	-2.39501953	+26.78466797	-64.37988281	-110.69824219	+4768	+16.20263672	+5.31298828	-2.37304688	+69.30175781	-78.88183594	-65.43457031	+5888	+15.35888672	+1.46777344	-6.15673828	+48.49365234	-42.03369141	-75.23437500	+2948
+1458240568.04839990	+16.43994141	+2.30273438	-2.35107422	+23.92822266	-64.66552734	-107.75390625	+4748	+16.21582031	+5.34375000	-2.36865234	+69.69726563	-77.60742188	-65.72021484	+5888	+15.35009766	+1.44580078	-6.14355469	+48.77929688	-41.85791016	-75.71777344	+2956
+1458240568.05670000	+16.43554688	+2.30273438	-2.32910156	+20.32470703	-64.73144531	-104.26025391	+4720	+16.21142578	+5.37011719	-2.39062500	+69.52148438	-76.17919922	-65.41259766	+5888	+15.31933594	+1.41503906	-6.12597656	+49.32861328	-41.50634766	-76.57470703	+2992
+1458240568.06500010	+16.43994141	+2.28076172	-2.34667969	+16.61132813	-64.46777344	-100.78857422	+4696	+16.21142578	+5.39208984	-2.43457031	+69.06005859	-74.66308594	-64.84130859	+5896	+15.31054688	+1.40185547	-6.12158203	+49.48242188	-41.46240234	-76.83837891	+3028
+1458240568.07329990	+16.44873047	+2.24560547	-2.39062500	+12.91992188	-63.91845703	-97.44873047	+4680	+16.21582031	+5.39648438	-2.49169922	+68.48876953	-73.01513672	-64.22607422	+5904	+15.30175781	+1.40185547	-6.13037109	+49.43847656	-41.48437500	-76.75048828	+3056
+1458240568.08170010	+16.44873047	+2.18847656	-2.46533203	+9.22851563	-63.06152344	-94.30664063	+4680	+16.20263672	+5.40527344	-2.57519531	+67.76367188	-71.30126953	-63.32519531	+5916	+15.29736328	+1.41064453	-6.15234375	+49.30664063	-41.48437500	-76.46484375	+3072
+1458240568.08579990	+16.44873047	+2.15771484	-2.50927734	+7.53662109	-62.55615234	-92.87841797	+4684	+16.19384766	+5.40527344	-2.62792969	+67.14843750	-70.42236328	-62.66601563	+5924	+15.29296875	+1.41503906	-6.16992188	+49.17480469	-41.48437500	-76.22314453	+3076
+1458240568.09419990	+16.43994141	+2.10058594	-2.60595703	+4.41650391	-61.43554688	-90.32958984	+4696	+16.18066406	+5.39648438	-2.71582031	+66.35742188	-68.84033203	-61.76513672	+5944	+15.28417969	+1.41943359	-6.19189453	+48.99902344	-41.48437500	-75.87158203	+3072
+1458240568.10250000	+16.43994141	+2.05224609	-2.69384766	+1.73583984	-60.33691406	-88.17626953	+4712	+16.18066406	+5.37890625	-2.80371094	+65.63232422	-67.39013672	-60.97412109	+5960	+15.27099609	+1.42382813	-6.22265625	+48.69140625	-41.46240234	-75.38818359	+3056
+1458240568.11080000	+16.43115234	+2.01269531	-2.77734375	-0.37353516	-59.26025391	-86.50634766	+4724	+16.18066406	+5.37451172	-2.88281250	+64.90722656	-66.09375000	-60.09521484	+5972	+15.25781250	+1.42822266	-6.26220703	+48.40576172	-41.39648438	-74.83886719	+3024
+1458240568.11920000	+16.41796875	+1.98632813	-2.83886719	-2.08740234	-58.31542969	-85.14404297	+4732	+16.17626953	+5.37890625	-2.94433594	+64.46777344	-65.12695313	-59.47998047	+5980	+15.22705078	+1.42382813	-6.31933594	+48.01025391	-41.13281250	-74.15771484	+2984
+1458240568.12750010	+16.40478516	+1.97314453	-2.87402344	-3.33984375	-57.61230469	-84.11132813	+4732	+16.18505859	+5.37451172	-2.98388672	+64.05029297	-64.42382813	-58.93066406	+5980	+15.19189453	+1.40625000	-6.35888672	+47.85644531	-40.80322266	-73.85009766	+2940
+1458240568.13579990	+16.39160156	+1.98193359	-2.88281250	-4.13085938	-57.12890625	-83.36425781	+4720	+16.20263672	+5.38769531	-3.00146484	+63.85253906	-63.91845703	-58.53515625	+5976	+15.16552734	+1.37548828	-6.38085938	+47.87841797	-40.40771484	-73.91601563	+2912
+1458240568.14000010	+16.38720703	+1.99072266	-2.88281250	-4.37255859	-56.95312500	-83.05664063	+4712	+16.20703125	+5.40087891	-3.00585938	+63.85253906	-63.76464844	-58.42529297	+5972	+15.15234375	+1.36230469	-6.38964844	+47.92236328	-40.20996094	-73.98193359	+2900
+1458240568.14829990	+16.36962891	+2.00830078	-2.88281250	-4.68017578	-56.57958984	-82.70507813	+4692	+16.21582031	+5.42285156	-3.01904297	+63.61083984	-63.45703125	-57.96386719	+5960	+15.12597656	+1.32714844	-6.41162109	+48.03222656	-39.74853516	-74.13574219	+2888
+1458240568.15660000	+16.35644531	+2.02148438	-2.88281250	-4.74609375	-56.31591797	-82.52929688	+4664	+16.22460938	+5.43603516	-3.03222656	+63.41308594	-63.25927734	-57.59033203	+5944	+15.08203125	+1.28759766	-6.43798828	+48.14208984	-39.13330078	-74.26757813	+2896
+1458240568.16500000	+16.34765625	+2.03906250	-2.89160156	-4.61425781	-56.07421875	-82.52929688	+4640	+16.23339844	+5.44921875	-3.06298828	+62.99560547	-62.97363281	-57.01904297	+5932	+15.04687500	+1.24365234	-6.46435547	+48.16406250	-38.58398438	-74.39941406	+2924
+1458240568.17330000	+16.33886719	+2.04785156	-2.90478516	-4.28466797	-55.81054688	-82.72705078	+4612	+16.23779297	+5.44921875	-3.10693359	+62.44628906	-62.64404297	-56.33789063	+5912	+15.02050781	+1.19970703	-6.48632813	+48.14208984	-38.12255859	-74.46533203	+2952
+1458240568.18160010	+16.33447266	+2.04785156	-2.93994141	-3.88916016	-55.43701172	-83.05664063	+4584	+16.22900391	+5.44042969	-3.18603516	+61.54541016	-62.16064453	-55.30517578	+5900	+15.00732422	+1.19091797	-6.50390625	+48.09814453	-37.94677734	-74.35546875	+2972
+1458240568.19000010	+16.33007813	+2.03906250	-2.99267578	-3.42773438	-54.99755859	-83.51806641	+4560	+16.22460938	+5.41845703	-3.28271484	+60.46875000	-61.58935547	-54.16259766	+5892	+14.98974609	+1.17333984	-6.53466797	+47.90039063	-37.66113281	-74.06982422	+2988
+1458240568.19829990	+16.33007813	+2.01708984	-3.05419922	-2.87841797	-54.51416016	-84.08935547	+4544	+16.21582031	+5.37451172	-3.40136719	+59.19433594	-60.90820313	-52.86621094	+5888	+14.96337891	+1.15136719	-6.57421875	+47.61474609	-37.30957031	-73.65234375	+2996
+1458240568.20660000	+16.33447266	+1.99511719	-3.12451172	-2.24121094	-53.94287109	-84.74853516	+4532	+16.20263672	+5.33056641	-3.52441406	+57.91992188	-60.20507813	-51.56982422	+5884	+14.93261719	+1.11621094	-6.62695313	+47.10937500	-36.80419922	-72.97119141	+2992
+1458240568.21490000	+16.33886719	+1.96435547	-3.22998047	-1.27441406	-53.08593750	-85.75927734	+4528	+16.18945313	+5.27783203	-3.65185547	+56.55761719	-59.47998047	-50.18554688	+5876	+14.89306641	+1.07666016	-6.69726563	+46.51611328	-36.12304688	-72.11425781	+2972
+1458240568.22330000	+16.34326172	+1.92041016	-3.35302734	-0.08789063	-52.05322266	-86.96777344	+4528	+16.17626953	+5.21630859	-3.78369141	+55.06347656	-58.73291016	-48.71337891	+5872	+14.84912109	+1.04150391	-6.75439453	+45.98876953	-35.46386719	-71.34521484	+2924
+1458240568.23160000	+16.34765625	+1.87207031	-3.52001953	+1.88964844	-50.51513672	-88.85742188	+4540	+16.16748047	+5.15039063	-3.90234375	+53.56933594	-58.07373047	-47.26318359	+5864	+14.80517578	+0.98437500	-6.79833984	+45.50537109	-34.69482422	-70.83984375	+2864
+1458240568.23990010	+16.35205078	+1.86328125	-3.62988281	+3.97705078	-49.28466797	-90.57128906	+4532	+16.16748047	+5.09326172	-3.99902344	+52.16308594	-57.61230469	-45.90087891	+5848	+14.76123047	+0.92285156	-6.83349609	+45.24169922	-33.79394531	-70.62011719	+2808
+1458240568.24830010	+16.35205078	+1.87646484	-3.69580078	+5.88867188	-48.33984375	-91.99951172	+4512	+16.16748047	+5.04052734	-4.07812500	+50.80078125	-57.28271484	-44.53857422	+5824	+14.70849609	+0.85693359	-6.86865234	+45.10986328	-32.73925781	-70.53222656	+2756
+1458240568.25239990	+16.34765625	+1.89404297	-3.71337891	+7.07519531	-47.87841797	-92.81250000	+4500	+16.16748047	+5.01416016	-4.10888672	+50.09765625	-57.17285156	-43.85742188	+5812	+14.67333984	+0.81738281	-6.88623047	+45.04394531	-32.08007813	-70.48828125	+2740
+1458240568.26079990	+16.34326172	+1.92919922	-3.73535156	+9.18457031	-47.10937500	-94.24072266	+4472	+16.18066406	+4.95263672	-4.16601563	+48.60351563	-57.06298828	-42.42919922	+5780	+14.60742188	+0.74267578	-6.91699219	+44.95605469	-30.84960938	-70.51025391	+2712
+1458240568.27329990	+16.34326172	+1.98632813	-3.77929688	+12.56835938	-45.74707031	-96.43798828	+4432	+16.20263672	+4.87353516	-4.24951172	+46.09863281	-56.93115234	-39.96826172	+5728	+14.51513672	+0.61962891	-6.95214844	+44.82421875	-28.80615234	-70.53222656	+2704
+1458240568.28160000	+16.33447266	+2.02148438	-3.83642578	+14.85351563	-44.51660156	-97.82226563	+4404	+16.21142578	+4.80761719	-4.32421875	+44.18701172	-56.71142578	-38.03466797	+5692	+14.44042969	+0.54492188	-6.99609375	+44.67041016	-27.26806641	-70.20263672	+2712
+1458240568.28990010	+16.32568359	+2.03027344	-3.91113281	+16.96289063	-43.13232422	-99.14062500	+4372	+16.21142578	+4.72412109	-4.41650391	+42.09960938	-56.33789063	-36.01318359	+5656	+14.37011719	+0.47021484	-7.02685547	+44.47265625	-25.83984375	-69.78515625	+2716
+1458240568.29819990	+16.33007813	+2.00830078	-4.01220703	+18.83056641	-41.50634766	-100.30517578	+4352	+16.21142578	+4.62744141	-4.52197266	+39.88037109	-55.83251953	-33.90380859	+5624	+14.29980469	+0.39550781	-7.04443359	+44.16503906	-24.47753906	-69.30175781	+2720
+1458240568.30660010	+16.33007813	+1.97753906	-4.16601563	+20.50048828	-39.48486328	-101.22802734	+4344	+16.19824219	+4.52636719	-4.67138672	+37.55126953	-54.93164063	-31.57470703	+5588	+14.25146484	+0.32519531	-7.07519531	+43.83544922	-23.11523438	-68.48876953	+2704
+1458240568.31489990	+16.32568359	+1.92041016	-4.33300781	+21.90673828	-37.33154297	-101.93115234	+4336	+16.17187500	+4.41210938	-4.81640625	+35.28808594	-53.92089844	-29.35546875	+5552	+14.18994141	+0.25927734	-7.09716797	+43.50585938	-21.75292969	-67.60986328	+2672
+1458240568.32320000	+16.31250000	+1.85009766	-4.51318359	+23.04931641	-35.09033203	-102.32666016	+4336	+16.14550781	+4.28027344	-4.97021484	+32.98095703	-52.77832031	-27.18017578	+5512	+14.12841797	+0.18896484	-7.11474609	+43.17626953	-20.43457031	-66.66503906	+2628
+1458240568.33160000	+16.30371094	+1.78417969	-4.68017578	+24.16992188	-32.91503906	-102.56835938	+4336	+16.11474609	+4.14843750	-5.12841797	+30.82763672	-51.48193359	-25.13671875	+5472	+14.07568359	+0.11425781	-7.11474609	+42.91259766	-19.20410156	-65.78613281	+2568
+1458240568.33570000	+16.29931641	+1.74462891	-4.75927734	+24.65332031	-31.86035156	-102.65625000	+4336	+16.09277344	+4.09130859	-5.18994141	+29.92675781	-50.86669922	-24.23583984	+5448	+14.04492188	+0.07470703	-7.11035156	+42.80273438	-18.54492188	-65.39062500	+2536
+1458240568.34410000	+16.28173828	+1.69628906	-4.90429688	+25.77392578	-29.81689453	-102.63427734	+4324	+16.06201172	+3.97265625	-5.32617188	+28.19091797	-49.52636719	-22.50000000	+5392	+13.98779297	-0.00878906	-7.10595703	+42.62695313	-17.22656250	-64.55566406	+2472
+1458240568.35240010	+16.24218750	+1.64794922	-5.02294922	+26.87255859	-27.97119141	-102.50244141	+4308	+16.02246094	+3.85839844	-5.42285156	+26.71875000	-48.31787109	-21.00585938	+5328	+13.90429688	-0.09228516	-7.10156250	+42.58300781	-15.77636719	-63.76464844	+2416
+1458240568.36069990	+16.19824219	+1.61279297	-5.10644531	+28.03710938	-26.34521484	-102.30468750	+4280	+15.98291016	+3.75732422	-5.49755859	+25.40039063	-47.19726563	-19.62158203	+5260	+13.81640625	-0.21093750	-7.09277344	+42.49511719	-14.26025391	-63.14941406	+2368
+1458240568.36900000	+16.15869141	+1.59521484	-5.15478516	+29.35546875	-24.96093750	-102.08496094	+4240	+15.95214844	+3.66503906	-5.55468750	+24.32373047	-46.12060547	-18.39111328	+5188	+13.72412109	-0.32958984	-7.08398438	+42.49511719	-12.72216797	-62.55615234	+2332
+1458240568.37319990	+16.12792969	+1.58203125	-5.18115234	+29.97070313	-24.23583984	-101.93115234	+4220	+15.93017578	+3.62109375	-5.58105469	+23.84033203	-45.57128906	-17.81982422	+5148	+13.67138672	-0.39550781	-7.07958984	+42.47314453	-11.90917969	-62.27050781	+2324
+1458240568.38150000	+16.06640625	+1.56445313	-5.22949219	+31.24511719	-22.87353516	-101.51367188	+4172	+15.88623047	+3.52880859	-5.62500000	+22.89550781	-44.49462891	-16.69921875	+5072	+13.56152344	-0.52294922	-7.07958984	+42.49511719	-10.23925781	-61.52343750	+2312
+1458240568.38570000	+16.03125000	+1.54248047	-5.25585938	+31.81640625	-22.17041016	-101.25000000	+4148	+15.85986328	+3.47607422	-5.64697266	+22.41210938	-43.92333984	-16.14990234	+5032	+13.50000000	-0.59326172	-7.07519531	+42.49511719	-9.42626953	-61.19384766	+2312
+1458240568.39400010	+15.96093750	+1.49853516	-5.29980469	+32.87109375	-20.85205078	-100.70068359	+4096	+15.81152344	+3.36621094	-5.68652344	+21.42333984	-42.78076172	-15.05126953	+4960	+13.38574219	-0.72070313	-7.07080078	+42.51708984	-7.84423828	-60.33691406	+2316
+1458240568.39820000	+15.92578125	+1.47216797	-5.32177734	+33.33251953	-20.21484375	-100.39306641	+4072	+15.78515625	+3.30908203	-5.70849609	+20.89599609	-42.20947266	-14.50195313	+4924	+13.33300781	-0.79101563	-7.05761719	+42.45117188	-7.11914063	-59.98535156	+2320
+1458240568.40650010	+15.85986328	+1.40185547	-5.39208984	+34.14550781	-18.74267578	-99.60205078	+4020	+15.72802734	+3.19482422	-5.77001953	+19.88525391	-40.86914063	-13.38134766	+4844	+13.22753906	-0.91406250	-7.04003906	+42.49511719	-5.73486328	-58.97460938	+2328
+1458240568.41070010	+15.82031250	+1.36230469	-5.43603516	+34.45312500	-17.97363281	-99.14062500	+3996	+15.69287109	+3.13330078	-5.80078125	+19.37988281	-40.18798828	-12.83203125	+4808	+13.17919922	-0.97558594	-7.02246094	+42.47314453	-5.09765625	-58.51318359	+2332
+1458240568.41899990	+15.74121094	+1.26562500	-5.53710938	+34.91455078	-16.34765625	-98.15185547	+3952	+15.61376953	+2.99267578	-5.87109375	+18.30322266	-38.67187500	-11.75537109	+4732	+13.08251953	-1.07666016	-6.99169922	+42.56103516	-3.93310547	-57.34863281	+2328
+1458240568.42319990	+15.70166016	+1.20849609	-5.58544922	+35.06835938	-15.60058594	-97.62451172	+3932	+15.57421875	+2.91796875	-5.90625000	+17.70996094	-37.94677734	-11.18408203	+4696	+13.04296875	-1.13378906	-6.96093750	+42.58300781	-3.47167969	-56.84326172	+2320
+1458240568.42740010	+15.66650391	+1.15136719	-5.62939453	+35.20019531	-14.85351563	-97.09716797	+3912	+15.53466797	+2.84326172	-5.93701172	+17.13867188	-37.19970703	-10.63476563	+4656	+13.00341797	-1.17333984	-6.93017578	+42.67089844	-3.05419922	-56.29394531	+2312
+1458240568.43569990	+15.58740234	+1.04150391	-5.71728516	+35.44189453	-13.40332031	-95.99853516	+3868	+15.45556641	+2.71142578	-5.99414063	+16.14990234	-35.74951172	-9.60205078	+4576	+12.92431641	-1.27880859	-6.85986328	+42.73681641	-2.24121094	-55.28320313	+2292
+1458240568.43989990	+15.54785156	+0.98876953	-5.75683594	+35.52978516	-12.72216797	-95.44921875	+3848	+15.41601563	+2.64550781	-6.02050781	+15.66650391	-35.02441406	-9.11865234	+4532	+12.88916016	-1.32275391	-6.82470703	+42.86865234	-1.91162109	-54.73388672	+2276
+1458240568.44820000	+15.46435547	+0.87890625	-5.82714844	+35.72753906	-11.38183594	-94.32861328	+3800	+15.31933594	+2.50488281	-6.06445313	+14.72167969	-33.61816406	-8.17382813	+4444	+12.80566406	-1.41943359	-6.75000000	+43.02246094	-1.18652344	-53.70117188	+2240
+1458240568.46070000	+15.32812500	+0.72949219	-5.87548828	+36.12304688	-9.77783203	-92.76855469	+3720	+15.17871094	+2.31152344	-6.07763672	+13.42529297	-31.83837891	-6.81152344	+4304	+12.66943359	-1.56884766	-6.63134766	+43.39599609	-0.19775391	-52.27294922	+2180
+1458240568.46900010	+15.24023438	+0.65039063	-5.86669922	+36.51855469	-8.96484375	-91.84570313	+3660	+15.09960938	+2.19287109	-6.05126953	+12.63427734	-30.87158203	-5.97656250	+4204	+12.57275391	-1.67871094	-6.55224609	+43.61572266	+0.50537109	-51.41601563	+2140
+1458240568.47320010	+15.18310547	+0.61083984	-5.85791016	+36.71630859	-8.54736328	-91.38427734	+3624	+15.05126953	+2.13574219	-6.03369141	+12.26074219	-30.41015625	-5.55908203	+4152	+12.51562500	-1.74462891	-6.51708984	+43.72558594	+0.94482422	-50.97656250	+2124
+1458240568.48149990	+15.08203125	+0.54492188	-5.83154297	+37.24365234	-7.84423828	-90.43945313	+3552	+14.96337891	+2.02148438	-5.98974609	+11.53564453	-29.53125000	-4.74609375	+4048	+12.39697266	-1.86767578	-6.45996094	+43.98925781	+1.84570313	-50.00976563	+2092
+1458240568.48980000	+14.97216797	+0.47900391	-5.77880859	+37.79296875	-7.25097656	-89.53857422	+3480	+14.87109375	+1.90722656	-5.91943359	+10.72265625	-28.76220703	-3.88916016	+3956	+12.26513672	-1.99072266	-6.39404297	+44.25292969	+2.74658203	-49.04296875	+2076
+1458240568.49400000	+14.91503906	+0.43945313	-5.74804688	+38.03466797	-6.98730469	-89.12109375	+3440	+14.82714844	+1.85009766	-5.88427734	+10.32714844	-28.43261719	-3.47167969	+3912	+12.19921875	-2.06542969	-6.36328125	+44.31884766	+3.20800781	-48.58154297	+2072
+1458240568.50230000	+14.80517578	+0.36914063	-5.69091797	+38.60595703	-6.43798828	-88.24218750	+3372	+14.73486328	+1.73583984	-5.80517578	+9.53613281	-27.75146484	-2.63671875	+3824	+12.07177734	-2.19726563	-6.29296875	+44.56054688	+4.06494141	-47.63671875	+2068
+1458240568.50650000	+14.75244141	+0.32958984	-5.66455078	+38.84765625	-6.17431641	-87.80273438	+3344	+14.69091797	+1.67431641	-5.77001953	+9.11865234	-27.37792969	-2.24121094	+3780	+12.00585938	-2.26757813	-6.25781250	+44.67041016	+4.50439453	-47.15332031	+2072
+1458240568.51480010	+14.63378906	+0.25048828	-5.60742188	+39.37500000	-5.62500000	-86.87988281	+3292	+14.58984375	+1.55566406	-5.69531250	+8.32763672	-26.65283203	-1.40625000	+3692	+11.88281250	-2.39501953	-6.17871094	+44.93408203	+5.27343750	-46.16455078	+2080
+1458240568.51900010	+14.57666016	+0.20214844	-5.58105469	+39.57275391	-5.33935547	-86.41845703	+3272	+14.54150391	+1.48974609	-5.65576172	+7.91015625	-26.27929688	-1.01074219	+3652	+11.81689453	-2.46093750	-6.13916016	+45.06591797	+5.60302734	-45.65917969	+2084
+1458240568.52309990	+14.51953125	+0.14941406	-5.55908203	+39.74853516	-5.07568359	-85.95703125	+3252	+14.48876953	+1.42382813	-5.62060547	+7.47070313	-25.92773438	-0.61523438	+3612	+11.76416016	-2.52246094	-6.08642578	+45.17578125	+5.86669922	-45.26367188	+2092
+1458240568.53150010	+14.40966797	+0.05273438	-5.51074219	+40.12207031	-4.59228516	-85.01220703	+3204	+14.38769531	+1.29638672	-5.54589844	+6.67968750	-25.22460938	+0.17578125	+3532	+11.66308594	-2.62792969	-5.98535156	+45.54931641	+6.24023438	-44.34082031	+2100
+1458240568.53559990	+14.35693359	-0.00439453	-5.48437500	+40.27587891	-4.35058594	-84.57275391	+3184	+14.33496094	+1.22607422	-5.51074219	+6.28417969	-24.85107422	+0.52734375	+3492	+11.61474609	-2.68505859	-5.92382813	+45.68115234	+6.37207031	-43.96728516	+2104
+1458240568.54399990	+14.24707031	-0.10546875	-5.44921875	+40.62744141	-3.82324219	-83.56201172	+3132	+14.22509766	+1.09863281	-5.44921875	+5.55908203	-24.03808594	+1.27441406	+3408	+11.52685547	-2.78173828	-5.80517578	+46.14257813	+6.56982422	-43.13232422	+2104
+1458240568.54810000	+14.18994141	-0.16259766	-5.42724609	+40.75927734	-3.58154297	-83.07861328	+3104	+14.16796875	+1.02832031	-5.41406250	+5.22949219	-23.64257813	+1.60400391	+3368	+11.48291016	-2.83447266	-5.73925781	+46.31835938	+6.63574219	-42.80273438	+2104
+1458240568.55650000	+14.07568359	-0.26806641	-5.37890625	+41.08886719	-3.16406250	-82.08984375	+3044	+14.05810547	+0.90087891	-5.34814453	+4.57031250	-22.89550781	+2.30712891	+3284	+11.39501953	-2.92675781	-5.61621094	+46.82373047	+6.76757813	-42.01171875	+2096
+1458240568.56060000	+14.01855469	-0.32519531	-5.35253906	+41.22070313	-2.98828125	-81.65039063	+3016	+14.00097656	+0.83056641	-5.30859375	+4.21875000	-22.54394531	+2.61474609	+3248	+11.35107422	-2.97509766	-5.55029297	+47.04345703	+6.81152344	-41.68212891	+2092
+1458240568.56900000	+13.91308594	-0.42187500	-5.29541016	+41.68212891	-2.68066406	-80.68359375	+2944	+13.89550781	+0.70751953	-5.23828125	+3.66943359	-21.79687500	+3.29589844	+3168	+11.26318359	-3.07177734	-5.42724609	+47.54882813	+6.94335938	-40.93505859	+2072
+1458240568.57730010	+13.79443359	-0.50976563	-5.22949219	+42.20947266	-2.41699219	-79.76074219	+2880	+13.78125000	+0.58886719	-5.15478516	+3.16406250	-21.07177734	+3.91113281	+3092	+11.16210938	-3.16845703	-5.30859375	+48.05419922	+7.14111328	-40.16601563	+2056
+1458240568.58559990	+13.67138672	-0.60644531	-5.15478516	+42.69287109	-2.17529297	-78.90380859	+2820	+13.67138672	+0.46582031	-5.06689453	+2.65869141	-20.39062500	+4.48242188	+3024	+11.05664063	-3.28710938	-5.20312500	+48.47167969	+7.47070313	-39.37500000	+2044
+1458240568.58979990	+13.61425781	-0.63720703	-5.10644531	+43.08837891	-2.15332031	-78.46435547	+2792	+13.61865234	+0.41308594	-5.01855469	+2.46093750	-20.06103516	+4.79003906	+2988	+10.99951172	-3.33984375	-5.15478516	+48.73535156	+7.62451172	-38.91357422	+2036
+1458240568.59809990	+13.49121094	-0.72509766	-5.01416016	+43.70361328	-2.08740234	-77.73925781	+2744	+13.50878906	+0.29443359	-4.91748047	+2.04345703	-19.51171875	+5.33935547	+2928	+10.88085938	-3.47167969	-5.05810547	+49.08691406	+8.04199219	-38.10058594	+2028
+1458240568.60229990	+13.43408203	-0.75585938	-4.96142578	+44.12109375	-2.08740234	-77.34375000	+2720	+13.46044922	+0.24609375	-4.86914063	+1.88964844	-19.20410156	+5.62500000	+2900	+10.81933594	-3.52880859	-5.01416016	+49.32861328	+8.21777344	-37.63916016	+2024
+1458240568.61060000	+13.31103516	-0.83935547	-4.86474609	+44.78027344	-2.06542969	-76.66259766	+2684	+13.35058594	+0.13183594	-4.76367188	+1.56005859	-18.67675781	+6.08642578	+2852	+10.69628906	-3.66503906	-4.92626953	+49.65820313	+8.61328125	-36.78222656	+2024
+1458240568.61480000	+13.24951172	-0.87011719	-4.81201172	+45.15380859	-2.08740234	-76.31103516	+2668	+13.29345703	+0.08349609	-4.70654297	+1.47216797	-18.43505859	+6.32812500	+2824	+10.63476563	-3.72656250	-4.88232422	+49.85595703	+8.76708984	-36.34277344	+2028
+1458240568.62310000	+13.13085938	-0.95361328	-4.71093750	+45.79101563	-2.13134766	-75.71777344	+2644	+13.18359375	-0.03076172	-4.60107422	+1.20849609	-17.99560547	+6.72363281	+2784	+10.51611328	-3.85400391	-4.79443359	+50.22949219	+9.05273438	-35.55175781	+2032
+1458240568.62730000	+13.06933594	-0.98437500	-4.66259766	+46.12060547	-2.17529297	-75.41015625	+2628	+13.13085938	-0.07470703	-4.54833984	+1.16455078	-17.75390625	+6.96533203	+2760	+10.45458984	-3.91113281	-4.74609375	+50.42724609	+9.14062500	-35.15625000	+2036
+1458240568.63140010	+13.01220703	-1.03271484	-4.61425781	+46.38427734	-2.17529297	-75.12451172	+2620	+13.07812500	-0.13623047	-4.49560547	+1.05468750	-17.53417969	+7.14111328	+2740	+10.39746094	-3.97265625	-4.70214844	+50.62500000	+9.27246094	-34.76074219	+2036
+1458240568.63980010	+12.89794922	-1.11621094	-4.51757813	+46.91162109	-2.17529297	-74.57519531	+2596	+12.96386719	-0.23730469	-4.39453125	+0.98876953	-17.07275391	+7.49267578	+2700	+10.29199219	-4.09130859	-4.59228516	+51.04248047	+9.36035156	-34.14550781	+2048
+1458240568.64389990	+12.83642578	-1.16455078	-4.47802734	+47.10937500	-2.15332031	-74.28955078	+2584	+12.90673828	-0.29882813	-4.35058594	+0.92285156	-16.80908203	+7.64648438	+2684	+10.24365234	-4.14843750	-4.54394531	+51.28417969	+9.40429688	-33.79394531	+2052
+1458240568.65229990	+12.72216797	-1.25244141	-4.39453125	+47.52685547	-2.06542969	-73.67431641	+2560	+12.78808594	-0.39990234	-4.25830078	+0.90087891	-16.23779297	+7.95410156	+2644	+10.15136719	-4.24951172	-4.42968750	+51.78955078	+9.40429688	-33.26660156	+2056
+1458240568.65640000	+12.66064453	-1.30078125	-4.35937500	+47.70263672	-1.99951172	-73.36669922	+2544	+12.73095703	-0.45703125	-4.21875000	+0.87890625	-15.95214844	+8.10791016	+2624	+10.10302734	-4.29785156	-4.37695313	+52.07519531	+9.40429688	-32.93701172	+2056
+1458240568.66479990	+12.54638672	-1.39306641	-4.28027344	+48.05419922	-1.86767578	-72.75146484	+2508	+12.61230469	-0.55810547	-4.13525391	+0.94482422	-15.31494141	+8.41552734	+2584	+10.01953125	-4.39453125	-4.25390625	+52.64648438	+9.36035156	-32.47558594	+2052
+1458240568.67310000	+12.43212891	-1.49853516	-4.20996094	+48.29589844	-1.66992188	-72.15820313	+2472	+12.48925781	-0.66796875	-4.05615234	+0.98876953	-14.67773438	+8.65722656	+2544	+9.93164063	-4.49560547	-4.13964844	+53.23974609	+9.38232422	-31.94824219	+2052
+1458240568.67730000	+12.37060547	-1.54248047	-4.17480469	+48.51562500	-1.56005859	-71.78466797	+2448	+12.43212891	-0.70751953	-4.02099609	+1.09863281	-14.28222656	+8.83300781	+2520	+9.88769531	-4.54394531	-4.08251953	+53.54736328	+9.38232422	-31.64062500	+2044
+1458240568.68560000	+12.25195313	-1.63916016	-4.10449219	+48.77929688	-1.31835938	-71.12548828	+2404	+12.30468750	-0.81298828	-3.94628906	+1.20849609	-13.60107422	+9.09667969	+2480	+9.79541016	-4.64501953	-3.97705078	+54.16259766	+9.42626953	-31.04736328	+2036
+1458240568.69390010	+12.13330078	-1.72705078	-4.03417969	+49.13085938	-1.12060547	-70.48828125	+2360	+12.18603516	-0.90087891	-3.87158203	+1.40625000	-12.89794922	+9.42626953	+2440	+9.69873047	-4.74609375	-3.88037109	+54.73388672	+9.47021484	-30.36621094	+2024
+1458240568.69810010	+12.07177734	-1.77539063	-3.99023438	+49.26269531	-1.03271484	-70.22460938	+2340	+12.12890625	-0.94921875	-3.82324219	+1.49414063	-12.61230469	+9.53613281	+2424	+9.65039063	-4.79882813	-3.83203125	+54.99755859	+9.51416016	-30.05859375	+2020
+1458240568.70639990	+11.95312500	-1.86328125	-3.91113281	+49.61425781	-0.85693359	-69.60937500	+2300	+12.01025391	-1.03710938	-3.74414063	+1.75781250	-11.97509766	+9.84375000	+2384	+9.54052734	-4.91308594	-3.74414063	+55.50292969	+9.62402344	-29.31152344	+2012
+1458240568.71059990	+11.89160156	-1.90722656	-3.86279297	+49.76806641	-0.79101563	-69.34570313	+2288	+11.95312500	-1.08544922	-3.69580078	+1.84570313	-11.71142578	+9.97558594	+2368	+9.48779297	-4.97021484	-3.70458984	+55.72265625	+9.66796875	-28.95996094	+2008
+1458240568.71890000	+11.77294922	-1.99072266	-3.77929688	+50.11962891	-0.65917969	-68.77441406	+2256	+11.83447266	-1.16894531	-3.61230469	+2.13134766	-11.11816406	+10.28320313	+2336	+9.36914063	-5.08447266	-3.62988281	+56.16210938	+9.75585938	-28.14697266	+2000
+1458240568.72309990	+11.71142578	-2.03466797	-3.73095703	+50.25146484	-0.61523438	-68.53271484	+2248	+11.77734375	-1.21728516	-3.55957031	+2.21923828	-10.89843750	+10.43701172	+2324	+9.31640625	-5.14160156	-3.58593750	+56.35986328	+9.79980469	-27.81738281	+1996
+1458240568.72720000	+11.65429688	-2.06982422	-3.68701172	+50.44921875	-0.59326172	-68.26904297	+2236	+11.72021484	-1.25244141	-3.51562500	+2.41699219	-10.65673828	+10.61279297	+2308	+9.25488281	-5.19873047	-3.55078125	+56.53564453	+9.82177734	-27.42187500	+1996
+1458240568.73560000	+11.54003906	-2.15771484	-3.59472656	+50.69091797	-0.48339844	-67.78564453	+2220	+11.60595703	-1.34912109	-3.42333984	+2.61474609	-10.19531250	+10.89843750	+2288	+9.14501953	-5.30859375	-3.47167969	+56.93115234	+9.86572266	-26.69677734	+1992
+1458240568.73970010	+11.48291016	-2.19726563	-3.55078125	+50.86669922	-0.43945313	-67.50000000	+2212	+11.54882813	-1.38427734	-3.37939453	+2.81250000	-9.93164063	+11.09619141	+2272	+9.08789063	-5.36572266	-3.43212891	+57.08496094	+9.86572266	-26.34521484	+1992
+1458240568.74810000	+11.36865234	-2.28515625	-3.46728516	+51.08642578	-0.35156250	-66.97265625	+2200	+11.43896484	-1.48095703	-3.28710938	+3.01025391	-9.47021484	+11.42578125	+2252	+8.98681641	-5.47119141	-3.35302734	+57.52441406	+9.84375000	-25.66406250	+1988
+1458240568.75640010	+11.25878906	-2.36865234	-3.38818359	+51.37207031	-0.28564453	-66.37939453	+2188	+11.32470703	-1.56005859	-3.20800781	+3.31787109	-8.94287109	+11.84326172	+2228	+8.88134766	-5.57226563	-3.27832031	+57.96386719	+9.79980469	-24.98291016	+1984
+1458240568.76050000	+11.20605469	-2.41259766	-3.34423828	+51.45996094	-0.26367188	-66.13769531	+2180	+11.26757813	-1.60839844	-3.15966797	+3.42773438	-8.74511719	+12.01904297	+2220	+8.83740234	-5.61621094	-3.22998047	+58.20556641	+9.75585938	-24.76318359	+1984
+1458240568.76469990	+11.14892578	-2.45214844	-3.30908203	+51.61376953	-0.24169922	-65.83007813	+2172	+11.21484375	-1.64355469	-3.12011719	+3.60351563	-8.48144531	+12.26074219	+2208	+8.78906250	-5.66455078	-3.18164063	+58.42529297	+9.71191406	-24.49951172	+1984
+1458240568.77300000	+11.04345703	-2.54003906	-3.23437500	+51.78955078	-0.17578125	-65.25878906	+2156	+11.10058594	-1.73583984	-3.03662109	+3.84521484	-8.02001953	+12.63427734	+2188	+8.70996094	-5.75244141	-3.09375000	+58.97460938	+9.62402344	-23.99414063	+1972
+1458240568.77720000	+10.98632813	-2.57958984	-3.19921875	+51.94335938	-0.15380859	-64.95117188	+2144	+11.04345703	-1.77099609	-2.99707031	+4.02099609	-7.75634766	+12.87597656	+2172	+8.66162109	-5.80078125	-3.04541016	+59.19433594	+9.58007813	-23.75244141	+1972
+1458240568.78550000	+10.88085938	-2.66748047	-3.12451172	+52.14111328	-0.08789063	-64.40185547	+2120	+10.93359375	-1.85449219	-2.91796875	+4.26269531	-7.29492188	+13.27148438	+2152	+8.58691406	-5.87988281	-2.95751953	+59.78759766	+9.47021484	-23.26904297	+1956
+1458240568.78970000	+10.82812500	-2.70263672	-3.08935547	+52.29492188	-0.10986328	-64.09423828	+2104	+10.88085938	-1.89404297	-2.87841797	+4.41650391	-7.05322266	+13.51318359	+2136	+8.54296875	-5.92382813	-2.91357422	+60.02929688	+9.42626953	-23.04931641	+1952
+1458240568.79800010	+10.72265625	-2.79052734	-3.01464844	+52.49267578	-0.08789063	-63.56689453	+2080	+10.77099609	-1.97314453	-2.79931641	+4.65820313	-6.65771484	+13.90869141	+2112	+8.46386719	-6.00732422	-2.82568359	+60.57861328	+9.29443359	-22.58789063	+1936
+1458240568.80220010	+10.66992188	-2.82568359	-2.97949219	+52.64648438	-0.08789063	-63.28125000	+2064	+10.71826172	-2.01269531	-2.75976563	+4.79003906	-6.43798828	+14.12841797	+2100	+8.41992188	-6.05126953	-2.78173828	+60.77636719	+9.25048828	-22.36816406	+1928
+1458240568.81049990	+10.56884766	-2.90478516	-2.90039063	+52.86621094	-0.08789063	-62.79785156	+2032	+10.61718750	-2.09179688	-2.67626953	+5.00976563	-6.06445313	+14.52392578	+2076	+8.34082031	-6.13476563	-2.70263672	+61.25976563	+9.14062500	-21.88476563	+1912
+1458240568.81469990	+10.51611328	-2.93994141	-2.86083984	+52.99804688	-0.10986328	-62.53417969	+2020	+10.56445313	-2.12695313	-2.63671875	+5.14160156	-5.86669922	+14.72167969	+2060	+8.29248047	-6.18310547	-2.66748047	+61.41357422	+9.09667969	-21.62109375	+1904
+1458240568.81890010	+10.46777344	-2.97509766	-2.82568359	+53.10791016	-0.10986328	-62.29248047	+2004	+10.51171875	-2.16650391	-2.59716797	+5.22949219	-5.69091797	+14.91943359	+2048	+8.24853516	-6.22265625	-2.63232422	+61.63330078	+9.03076172	-21.35742188	+1896
+1458240568.82719990	+10.36669922	-3.04541016	-2.74658203	+53.34960938	-0.17578125	-61.89697266	+1980	+10.41503906	-2.23681641	-2.51367188	+5.44921875	-5.42724609	+15.29296875	+2024	+8.15625000	-6.31494141	-2.56640625	+61.91894531	+8.89892578	-20.85205078	+1880
+1458240568.83139990	+10.31835938	-3.08056641	-2.70703125	+53.48144531	-0.19775391	-61.67724609	+1968	+10.36230469	-2.27636719	-2.47412109	+5.53710938	-5.27343750	+15.46875000	+2012	+8.10791016	-6.35888672	-2.53564453	+62.07275391	+8.83300781	-20.58837891	+1872
+1458240568.83970000	+10.22167969	-3.14648438	-2.62792969	+53.72314453	-0.26367188	-61.32568359	+1948	+10.27001953	-2.34228516	-2.39501953	+5.73486328	-5.05371094	+15.82031250	+1988	+8.01562500	-6.45117188	-2.47412109	+62.29248047	+8.67919922	-20.08300781	+1856
+1458240568.84380010	+10.17773438	-3.18164063	-2.59277344	+53.83300781	-0.28564453	-61.12792969	+1940	+10.22167969	-2.38183594	-2.35546875	+5.82275391	-4.92187500	+15.99609375	+1980	+7.97167969	-6.49072266	-2.44775391	+62.44628906	+8.59130859	-19.81933594	+1844
+1458240568.85220000	+10.08105469	-3.24755859	-2.51806641	+54.07470703	-0.37353516	-60.79833984	+1924	+10.12939453	-2.44775391	-2.28076172	+6.02050781	-4.74609375	+16.32568359	+1956	+7.87939453	-6.57861328	-2.39062500	+62.64404297	+8.41552734	-19.33593750	+1828
+1458240568.85630010	+10.03710938	-3.27832031	-2.48291016	+54.20654297	-0.41748047	-60.64453125	+1920	+10.08105469	-2.48291016	-2.24121094	+6.10839844	-4.65820313	+16.47949219	+1948	+7.83544922	-6.61816406	-2.36425781	+62.79785156	+8.32763672	-19.09423828	+1820
+1458240568.86470010	+9.94921875	-3.33984375	-2.41259766	+54.44824219	-0.50537109	-60.35888672	+1904	+9.99316406	-2.54443359	-2.17089844	+6.32812500	-4.50439453	+16.80908203	+1924	+7.75195313	-6.69726563	-2.30712891	+63.03955078	+8.17382813	-18.72070313	+1800
+1458240568.87299990	+9.86132813	-3.40576172	-2.35107422	+54.68994141	-0.57128906	-60.07324219	+1888	+9.90087891	-2.61035156	-2.10498047	+6.52587891	-4.35058594	+17.09472656	+1900	+7.67724609	-6.77197266	-2.25000000	+63.36914063	+7.99804688	-18.36914063	+1780
+1458240568.87719990	+9.81738281	-3.43652344	-2.32031250	+54.82177734	-0.61523438	-59.91943359	+1880	+9.85693359	-2.64111328	-2.07421875	+6.63574219	-4.28466797	+17.24853516	+1888	+7.64208984	-6.81152344	-2.21923828	+63.47900391	+7.93212891	-18.21533203	+1772
+1458240568.88550000	+9.73828125	-3.49804688	-2.26318359	+55.04150391	-0.70312500	-59.65576172	+1860	+9.76904297	-2.70263672	-2.01708984	+6.83349609	-4.15283203	+17.51220703	+1868	+7.57617188	-6.87304688	-2.16650391	+63.89648438	+7.77832031	-17.95166016	+1748
+1458240568.88969990	+9.69433594	-3.52880859	-2.23681641	+55.15136719	-0.72509766	-59.54589844	+1852	+9.72509766	-2.73339844	-1.98632813	+6.92138672	-4.10888672	+17.64404297	+1852	+7.54101563	-6.90820313	-2.13574219	+64.02832031	+7.73437500	-17.86376953	+1736
+1458240568.89800000	+9.61523438	-3.58593750	-2.18847656	+55.39306641	-0.81298828	-59.32617188	+1824	+9.64599609	-2.79492188	-1.93798828	+7.11914063	-3.99902344	+17.88574219	+1828	+7.48388672	-6.96972656	-2.08300781	+64.42382813	+7.62451172	-17.66601563	+1712
+1458240568.90220000	+9.57568359	-3.61669922	-2.16210938	+55.48095703	-0.83496094	-59.23828125	+1812	+9.60205078	-2.82568359	-1.91162109	+7.18505859	-3.95507813	+17.99560547	+1816	+7.45312500	-7.00488281	-2.05224609	+64.55566406	+7.60253906	-17.60009766	+1700
+1458240568.91050000	+9.50097656	-3.67382813	-2.12255859	+55.67871094	-0.87890625	-59.04052734	+1780	+9.52734375	-2.88281250	-1.86328125	+7.36083984	-3.84521484	+18.19335938	+1788	+7.39599609	-7.06201172	-2.00390625	+64.90722656	+7.51464844	-17.44628906	+1672
+1458240568.91459990	+9.46142578	-3.70458984	-2.10058594	+55.72265625	-0.90087891	-58.95263672	+1768	+9.48779297	-2.91357422	-1.84130859	+7.40478516	-3.80126953	+18.28125000	+1772	+7.36523438	-7.09716797	-1.98193359	+64.99511719	+7.49267578	-17.38037109	+1660
+1458240568.92300010	+9.39550781	-3.76171875	-2.06103516	+55.92041016	-0.94482422	-58.79882813	+1736	+9.41308594	-2.96630859	-1.80175781	+7.55859375	-3.73535156	+18.45703125	+1744	+7.30810547	-7.15429688	-1.93798828	+65.28076172	+7.40478516	-17.27050781	+1628
+1458240568.92709990	+9.35595703	-3.79248047	-2.04345703	+55.94238281	-0.94482422	-58.75488281	+1720	+9.37792969	-2.99707031	-1.78417969	+7.58056641	-3.71337891	+18.52294922	+1732	+7.27734375	-7.18945313	-1.92041016	+65.34667969	+7.40478516	-17.20458984	+1616
+1458240568.93129990	+9.32519531	-3.81884766	-2.02587891	+56.03027344	-0.94482422	-58.68896484	+1704	+9.34277344	-3.02343750	-1.76660156	+7.64648438	-3.66943359	+18.58886719	+1716	+7.24218750	-7.21582031	-1.89843750	+65.43457031	+7.38281250	-17.16064453	+1604
+1458240568.93960000	+9.25927734	-3.87158203	-1.99072266	+56.11816406	-0.92285156	-58.57910156	+1672	+9.28125000	-3.07617188	-1.73144531	+7.71240234	-3.60351563	+18.69873047	+1688	+7.18066406	-7.28173828	-1.87207031	+65.52246094	+7.31689453	-17.02880859	+1576
+1458240568.94800000	+9.19775391	-3.92431641	-1.95996094	+56.25000000	-0.92285156	-58.49121094	+1644	+9.21972656	-3.12890625	-1.70068359	+7.82226563	-3.53759766	+18.80859375	+1656	+7.11474609	-7.34326172	-1.84570313	+65.58837891	+7.22900391	-16.89697266	+1544
+1458240568.95210000	+9.16699219	-3.95068359	-1.94677734	+56.25000000	-0.90087891	-58.46923828	+1632	+9.18896484	-3.15527344	-1.68750000	+7.82226563	-3.51562500	+18.85253906	+1644	+7.08398438	-7.37402344	-1.83251953	+65.56640625	+7.20703125	-16.83105469	+1532
+1458240568.95630000	+9.14062500	-3.97265625	-1.93359375	+56.29394531	-0.90087891	-58.44726563	+1620	+9.16259766	-3.17724609	-1.67431641	+7.86621094	-3.49365234	+18.89648438	+1632	+7.05322266	-7.40478516	-1.82373047	+65.58837891	+7.16308594	-16.76513672	+1516
+1458240568.96460010	+9.08349609	-4.02539063	-1.90722656	+56.35986328	-0.87890625	-58.40332031	+1596	+9.10986328	-3.22998047	-1.64794922	+7.91015625	-3.44970703	+18.98437500	+1604	+6.99169922	-7.46630859	-1.80615234	+65.56640625	+7.09716797	-16.65527344	+1488
+1458240568.96880010	+9.05712891	-4.04736328	-1.89843750	+56.40380859	-0.87890625	-58.38134766	+1584	+9.08349609	-3.25195313	-1.63476563	+7.95410156	-3.42773438	+19.02832031	+1592	+6.96093750	-7.49267578	-1.79736328	+65.56640625	+7.07519531	-16.58935547	+1476
+1458240568.97300000	+9.03515625	-4.06494141	-1.88525391	+56.44775391	-0.87890625	-58.35937500	+1576	+9.06152344	-3.27392578	-1.62597656	+7.97607422	-3.40576172	+19.07226563	+1576	+6.93457031	-7.51904297	-1.78857422	+65.56640625	+7.05322266	-16.52343750	+1460
+1458240568.98130010	+8.98681641	-4.11328125	-1.86767578	+56.46972656	-0.85693359	-58.31542969	+1556	+9.01318359	-3.32226563	-1.60839844	+7.99804688	-3.36181641	+19.16015625	+1552	+6.88183594	-7.57177734	-1.77099609	+65.54443359	+7.00927734	-16.41357422	+1432
+1458240568.98550010	+8.96484375	-4.13525391	-1.85888672	+56.51367188	-0.85693359	-58.29345703	+1544	+8.99121094	-3.33984375	-1.59960938	+8.02001953	-3.33984375	+19.20410156	+1536	+6.85986328	-7.59814453	-1.76220703	+65.56640625	+6.98730469	-16.36962891	+1416
+1458240568.98959990	+8.94287109	-4.15722656	-1.85009766	+56.49169922	-0.83496094	-58.29345703	+1536	+8.96923828	-3.36621094	-1.59082031	+7.99804688	-3.33984375	+19.24804688	+1524	+6.83789063	-7.62011719	-1.75341797	+65.54443359	+6.98730469	-16.32568359	+1404
+1458240568.99379990	+8.92529297	-4.17480469	-1.84130859	+56.51367188	-0.83496094	-58.27148438	+1528	+8.94726563	-3.38378906	-1.58203125	+8.02001953	-3.31787109	+19.29199219	+1512	+6.82031250	-7.64208984	-1.74462891	+65.58837891	+6.98730469	-16.30371094	+1388
+1458240568.99790000	+8.90771484	-4.19677734	-1.83691406	+56.55761719	-0.85693359	-58.24951172	+1516	+8.92968750	-3.40136719	-1.57763672	+8.04199219	-3.29589844	+19.33593750	+1500	+6.80273438	-7.66406250	-1.73583984	+65.61035156	+6.98730469	-16.25976563	+1372
+1458240569.00210000	+8.88574219	-4.21875000	-1.83251953	+56.53564453	-0.83496094	-58.24951172	+1504	+8.90771484	-3.42333984	-1.56884766	+8.02001953	-3.29589844	+19.35791016	+1488	+6.78515625	-7.68603516	-1.72265625	+65.63232422	+7.00927734	-16.23779297	+1360
+1458240569.01040010	+8.85498047	-4.25830078	-1.81933594	+56.55761719	-0.83496094	-58.20556641	+1480	+8.87695313	-3.45849609	-1.56005859	+8.06396484	-3.27392578	+19.44580078	+1460	+6.75439453	-7.72119141	-1.70507813	+65.72021484	+7.03125000	-16.21582031	+1328
+1458240569.01460000	+8.83740234	-4.27587891	-1.81494141	+56.53564453	-0.83496094	-58.20556641	+1468	+8.85937500	-3.48046875	-1.55566406	+8.02001953	-3.27392578	+19.46777344	+1448	+6.74121094	-7.73876953	-1.69628906	+65.74218750	+7.07519531	-16.19384766	+1312
+1458240569.01880000	+8.81982422	-4.29345703	-1.81054688	+56.55761719	-0.83496094	-58.20556641	+1456	+8.84179688	-3.49365234	-1.54687500	+8.04199219	-3.25195313	+19.51171875	+1432	+6.73242188	-7.75634766	-1.68310547	+65.76416016	+7.09716797	-16.19384766	+1296
+1458240569.02290010	+8.80664063	-4.31103516	-1.81054688	+56.57958984	-0.85693359	-58.20556641	+1440	+8.82861328	-3.51123047	-1.54687500	+8.06396484	-3.25195313	+19.55566406	+1420	+6.71923828	-7.76953125	-1.67871094	+65.80810547	+7.09716797	-16.19384766	+1280
+1458240569.03130010	+8.78027344	-4.34619141	-1.80175781	+56.55761719	-0.83496094	-58.20556641	+1412	+8.79785156	-3.54199219	-1.53808594	+8.04199219	-3.25195313	+19.57763672	+1392	+6.69726563	-7.80029297	-1.66113281	+65.87402344	+7.16308594	-16.19384766	+1252
+1458240569.03539990	+8.76708984	-4.35937500	-1.80175781	+56.57958984	-0.83496094	-58.20556641	+1396	+8.78466797	-3.55957031	-1.53808594	+8.04199219	-3.25195313	+19.62158203	+1380	+6.68408203	-7.81787109	-1.65673828	+65.87402344	+7.18505859	-16.19384766	+1236
+1458240569.03959990	+8.75390625	-4.37695313	-1.79736328	+56.55761719	-0.81298828	-58.20556641	+1384	+8.77148438	-3.57714844	-1.53369141	+8.02001953	-3.22998047	+19.62158203	+1364	+6.67529297	-7.83105469	-1.64794922	+65.89599609	+7.20703125	-16.17187500	+1224
+1458240569.04380010	+8.74072266	-4.39013672	-1.79736328	+56.57958984	-0.79101563	-58.20556641	+1368	+8.75830078	-3.58593750	-1.53369141	+8.02001953	-3.22998047	+19.64355469	+1352	+6.66210938	-7.84863281	-1.64355469	+65.87402344	+7.25097656	-16.19384766	+1208
+1458240569.05209990	+8.71875000	-4.42089844	-1.79736328	+56.57958984	-0.76904297	-58.20556641	+1340	+8.73632813	-3.61669922	-1.53369141	+7.99804688	-3.18603516	+19.64355469	+1328	+6.63574219	-7.87500000	-1.63916016	+65.85205078	+7.27294922	-16.14990234	+1180
+1458240569.05629990	+8.70556641	-4.42968750	-1.79736328	+56.60156250	-0.74707031	-58.22753906	+1328	+8.72753906	-3.62548828	-1.53369141	+8.02001953	-3.16406250	+19.64355469	+1316	+6.62255859	-7.88818359	-1.63916016	+65.80810547	+7.29492188	-16.14990234	+1168
+1458240569.06040000	+8.69677734	-4.44287109	-1.79736328	+56.64550781	-0.72509766	-58.22753906	+1316	+8.71875000	-3.63427734	-1.53369141	+8.02001953	-3.16406250	+19.64355469	+1304	+6.60937500	-7.90576172	-1.63916016	+65.78613281	+7.29492188	-16.12792969	+1156
+1458240569.06870010	+8.67919922	-4.46484375	-1.79736328	+56.64550781	-0.65917969	-58.22753906	+1292	+8.69677734	-3.66064453	-1.53369141	+7.99804688	-3.12011719	+19.64355469	+1284	+6.58300781	-7.93212891	-1.63916016	+65.69824219	+7.33886719	-16.10595703	+1132
+1458240569.07290010	+8.67041016	-4.47363281	-1.79736328	+56.66748047	-0.63720703	-58.20556641	+1284	+8.69238281	-3.66943359	-1.53808594	+8.02001953	-3.07617188	+19.64355469	+1272	+6.56982422	-7.94531250	-1.64355469	+65.65429688	+7.36083984	-16.08398438	+1120
+1458240569.07710000	+8.66162109	-4.48242188	-1.79736328	+56.66748047	-0.59326172	-58.20556641	+1276	+8.68359375	-3.67822266	-1.53808594	+7.97607422	-3.03222656	+19.62158203	+1264	+6.55664063	-7.95849609	-1.64794922	+65.61035156	+7.36083984	-16.04003906	+1108
+1458240569.08119990	+8.65283203	-4.49121094	-1.80175781	+56.68945313	-0.57128906	-58.18359375	+1268	+8.67480469	-3.68701172	-1.54248047	+7.99804688	-3.01025391	+19.62158203	+1256	+6.54345703	-7.97167969	-1.64794922	+65.56640625	+7.38281250	-16.04003906	+1100
+1458240569.08960010	+8.64404297	-4.50878906	-1.80615234	+56.68945313	-0.50537109	-58.18359375	+1256	+8.66601563	-3.70458984	-1.54687500	+7.97607422	-2.94433594	+19.59960938	+1240	+6.52587891	-7.99365234	-1.65673828	+65.47851563	+7.40478516	-15.99609375	+1080
+1458240569.09369990	+8.63964844	-4.51318359	-1.80615234	+56.71142578	-0.48339844	-58.16162109	+1248	+8.66162109	-3.71337891	-1.55126953	+7.97607422	-2.92236328	+19.59960938	+1232	+6.51708984	-8.00244141	-1.65673828	+65.45654297	+7.42675781	-15.97412109	+1068
+1458240569.09789990	+8.63525391	-4.51757813	-1.81054688	+56.73339844	-0.46142578	-58.16162109	+1244	+8.65722656	-3.71777344	-1.55126953	+7.99804688	-2.90039063	+19.59960938	+1224	+6.51269531	-8.01123047	-1.65673828	+65.43457031	+7.47070313	-15.97412109	+1056
+1458240569.10620000	+8.62646484	-4.53515625	-1.81494141	+56.73339844	-0.39550781	-58.13964844	+1232	+8.65283203	-3.73535156	-1.56005859	+7.97607422	-2.81250000	+19.57763672	+1208	+6.50830078	-8.02880859	-1.66113281	+65.41259766	+7.53662109	-15.95214844	+1036
+1458240569.11040000	+8.62646484	-4.53955078	-1.81933594	+56.73339844	-0.37353516	-58.11767578	+1228	+8.65283203	-3.73974609	-1.56445313	+7.97607422	-2.79052734	+19.57763672	+1200	+6.50390625	-8.03320313	-1.65673828	+65.41259766	+7.58056641	-15.97412109	+1024
+1458240569.11459990	+8.62646484	-4.54394531	-1.82373047	+56.73339844	-0.35156250	-58.09570313	+1224	+8.64843750	-3.74414063	-1.56884766	+7.95410156	-2.76855469	+19.57763672	+1192	+6.50830078	-8.04199219	-1.65673828	+65.41259766	+7.64648438	-15.97412109	+1016
+1458240569.11870000	+8.62646484	-4.55273438	-1.82812500	+56.73339844	-0.32958984	-58.07373047	+1216	+8.64843750	-3.74853516	-1.56884766	+7.95410156	-2.74658203	+19.57763672	+1188	+6.50830078	-8.04638672	-1.65673828	+65.43457031	+7.66845703	-15.97412109	+1004
+1458240569.12290000	+8.62646484	-4.55712891	-1.82812500	+56.73339844	-0.30761719	-58.07373047	+1212	+8.65283203	-3.75732422	-1.57324219	+7.95410156	-2.72460938	+19.57763672	+1180	+6.51269531	-8.05078125	-1.65234375	+65.47851563	+7.73437500	-15.99609375	+992
+1458240569.13120010	+8.62646484	-4.56591797	-1.83691406	+56.71142578	-0.26367188	-58.02978516	+1200	+8.65283203	-3.76611328	-1.58203125	+7.93212891	-2.68066406	+19.57763672	+1164	+6.52587891	-8.05517578	-1.64794922	+65.52246094	+7.84423828	-16.01806641	+976
+1458240569.13540010	+8.62646484	-4.57031250	-1.83691406	+56.71142578	-0.24169922	-58.02978516	+1192	+8.65283203	-3.77050781	-1.58203125	+7.93212891	-2.65869141	+19.57763672	+1156	+6.53466797	-8.05957031	-1.64355469	+65.56640625	+7.91015625	-16.01806641	+968
+1458240569.13960000	+8.63085938	-4.57470703	-1.84130859	+56.71142578	-0.24169922	-58.00781250	+1184	+8.65722656	-3.77490234	-1.58642578	+7.91015625	-2.63671875	+19.57763672	+1148	+6.53906250	-8.06396484	-1.63916016	+65.58837891	+7.95410156	-16.04003906	+960
+1458240569.14790010	+8.63525391	-4.58789063	-1.85009766	+56.71142578	-0.19775391	-57.96386719	+1172	+8.66162109	-3.77929688	-1.59082031	+7.91015625	-2.57080078	+19.57763672	+1136	+6.55664063	-8.06835938	-1.63476563	+65.63232422	+8.06396484	-16.04003906	+944
+1458240569.15200000	+8.63964844	-4.59228516	-1.85009766	+56.68945313	-0.17578125	-57.94189453	+1164	+8.66601563	-3.78369141	-1.59521484	+7.88818359	-2.54882813	+19.57763672	+1128	+6.56103516	-8.07275391	-1.63476563	+65.63232422	+8.10791016	-16.01806641	+936
+1458240569.15619990	+8.64404297	-4.59667969	-1.85449219	+56.68945313	-0.15380859	-57.91992188	+1156	+8.66601563	-3.78808594	-1.59521484	+7.88818359	-2.52685547	+19.57763672	+1120	+6.56982422	-8.07714844	-1.63476563	+65.63232422	+8.15185547	-16.01806641	+932
+1458240569.16450000	+8.65722656	-4.60986328	-1.86328125	+56.66748047	-0.08789063	-57.87597656	+1144	+8.67919922	-3.79687500	-1.60400391	+7.86621094	-2.46093750	+19.55566406	+1108	+6.58300781	-8.08593750	-1.63037109	+65.61035156	+8.23974609	-15.99609375	+916
+1458240569.16870000	+8.66162109	-4.61865234	-1.86767578	+56.66748047	-0.04394531	-57.83203125	+1136	+8.68359375	-3.80126953	-1.60839844	+7.84423828	-2.43896484	+19.55566406	+1104	+6.59179688	-8.09033203	-1.63037109	+65.58837891	+8.26171875	-15.97412109	+912
+1458240569.17290000	+8.67041016	-4.62304688	-1.87207031	+56.66748047	-0.02197266	-57.81005859	+1132	+8.69238281	-3.81005859	-1.61279297	+7.84423828	-2.39501953	+19.55566406	+1096	+6.59619141	-8.09912109	-1.63037109	+65.54443359	+8.30566406	-15.95214844	+904
+1458240569.18120000	+8.70117188	-4.64501953	-1.88085938	+56.62353516	+0.08789063	-57.72216797	+1120	+8.72753906	-3.83203125	-1.62597656	+7.77832031	-2.24121094	+19.53369141	+1092	+6.60937500	-8.11669922	-1.63916016	+65.39062500	+8.32763672	-15.90820313	+896
+1458240569.18540000	+8.71435547	-4.64941406	-1.88525391	+56.62353516	+0.10986328	-57.67822266	+1116	+8.74072266	-3.84082031	-1.63037109	+7.75634766	-2.19726563	+19.51171875	+1088	+6.61376953	-8.12109375	-1.63916016	+65.32470703	+8.34960938	-15.88623047	+888
+1458240569.18950010	+8.73193359	-4.65820313	-1.88525391	+56.60156250	+0.15380859	-57.65625000	+1112	+8.76269531	-3.85400391	-1.63476563	+7.69042969	-2.15332031	+19.48974609	+1084	+6.62255859	-8.13427734	-1.63916016	+65.21484375	+8.34960938	-15.86425781	+884
+1458240569.19370010	+8.74511719	-4.66699219	-1.88964844	+56.60156250	+0.19775391	-57.63427734	+1108	+8.77587891	-3.85839844	-1.63476563	+7.66845703	-2.10937500	+19.46777344	+1080	+6.62695313	-8.13867188	-1.64355469	+65.14892578	+8.37158203	-15.86425781	+880
+1458240569.19790010	+8.75830078	-4.67138672	-1.88964844	+56.60156250	+0.21972656	-57.63427734	+1108	+8.79345703	-3.86718750	-1.63916016	+7.64648438	-2.08740234	+19.44580078	+1080	+6.63574219	-8.14746094	-1.64355469	+65.06103516	+8.37158203	-15.86425781	+876
+1458240569.20619990	+8.78466797	-4.68896484	-1.89404297	+56.55761719	+0.28564453	-57.63427734	+1108	+8.82421875	-3.88476563	-1.64355469	+7.58056641	-2.04345703	+19.40185547	+1076	+6.65332031	-8.16943359	-1.64355469	+64.88525391	+8.39355469	-15.86425781	+872
+1458240569.21040010	+8.80224609	-4.69335938	-1.89404297	+56.53564453	+0.30761719	-57.61230469	+1112	+8.83740234	-3.89355469	-1.64355469	+7.53662109	-2.02148438	+19.37988281	+1076	+6.66210938	-8.17382813	-1.64355469	+64.81933594	+8.39355469	-15.88623047	+868
+1458240569.21450000	+8.81542969	-4.70214844	-1.89404297	+56.51367188	+0.32958984	-57.61230469	+1112	+8.85498047	-3.90234375	-1.64355469	+7.51464844	-2.02148438	+19.35791016	+1076	+6.67089844	-8.18261719	-1.64355469	+64.75341797	+8.41552734	-15.88623047	+868
+1458240569.21869990	+8.83300781	-4.71093750	-1.89404297	+56.49169922	+0.32958984	-57.61230469	+1116	+8.86816406	-3.91113281	-1.64355469	+7.47070313	-1.99951172	+19.33593750	+1076	+6.68408203	-8.19140625	-1.63916016	+64.70947266	+8.41552734	-15.90820313	+868
+1458240569.22700000	+8.86376953	-4.72412109	-1.89404297	+56.46972656	+0.35156250	-57.63427734	+1120	+8.89892578	-3.92431641	-1.64794922	+7.40478516	-1.99951172	+19.31396484	+1080	+6.71484375	-8.20458984	-1.62597656	+64.66552734	+8.48144531	-15.99609375	+872
+1458240569.23120000	+8.87695313	-4.73291016	-1.89404297	+56.42578125	+0.35156250	-57.63427734	+1124	+8.91210938	-3.93310547	-1.64794922	+7.38281250	-1.97753906	+19.31396484	+1080	+6.73242188	-8.20898438	-1.62158203	+64.66552734	+8.50341797	-16.04003906	+872
+1458240569.23950000	+8.90771484	-4.75048828	-1.89404297	+56.40380859	+0.37353516	-57.63427734	+1128	+8.94287109	-3.95068359	-1.64355469	+7.31689453	-1.97753906	+19.29199219	+1080	+6.76757813	-8.21777344	-1.60839844	+64.66552734	+8.56933594	-16.12792969	+880
+1458240569.24370000	+8.92089844	-4.76367188	-1.88964844	+56.35986328	+0.37353516	-57.65625000	+1128	+8.95605469	-3.95947266	-1.64355469	+7.29492188	-1.95556641	+19.29199219	+1084	+6.78515625	-8.22656250	-1.59960938	+64.66552734	+8.59130859	-16.14990234	+880
+1458240569.25200010	+8.95166016	-4.77685547	-1.88964844	+56.33789063	+0.37353516	-57.65625000	+1128	+8.98681641	-3.97265625	-1.64355469	+7.25097656	-1.93359375	+19.29199219	+1084	+6.82031250	-8.23095703	-1.58203125	+64.70947266	+8.65722656	-16.21582031	+888
+1458240569.25620010	+8.96484375	-4.79003906	-1.88964844	+56.31591797	+0.39550781	-57.65625000	+1132	+8.99560547	-3.98144531	-1.64355469	+7.22900391	-1.93359375	+19.29199219	+1088	+6.83789063	-8.23535156	-1.57324219	+64.73144531	+8.70117188	-16.25976563	+888
+1458240569.26449990	+8.98681641	-4.80322266	-1.88525391	+56.29394531	+0.39550781	-57.65625000	+1132	+9.02197266	-3.99462891	-1.63916016	+7.20703125	-1.91162109	+19.31396484	+1092	+6.86865234	-8.24414063	-1.56005859	+64.77539063	+8.74511719	-16.30371094	+896
+1458240569.26869990	+9.00000000	-4.81640625	-1.88085938	+56.29394531	+0.41748047	-57.65625000	+1132	+9.03515625	-4.00341797	-1.63916016	+7.18505859	-1.91162109	+19.29199219	+1092	+6.88183594	-8.25292969	-1.55126953	+64.77539063	+8.76708984	-16.32568359	+896
+1458240569.27280000	+9.00878906	-4.82519531	-1.88085938	+56.25000000	+0.41748047	-57.65625000	+1132	+9.04394531	-4.01220703	-1.63476563	+7.16308594	-1.88964844	+19.29199219	+1096	+6.89062500	-8.25732422	-1.54248047	+64.77539063	+8.78906250	-16.32568359	+900
+1458240569.27700000	+9.01757813	-4.82958984	-1.87646484	+56.29394531	+0.43945313	-57.65625000	+1132	+9.05273438	-4.01660156	-1.63476563	+7.18505859	-1.86767578	+19.31396484	+1096	+6.90380859	-8.26611328	-1.53808594	+64.77539063	+8.78906250	-16.32568359	+900
+1458240569.28530000	+9.03515625	-4.84277344	-1.86767578	+56.27197266	+0.46142578	-57.65625000	+1132	+9.07031250	-4.03417969	-1.63037109	+7.16308594	-1.82373047	+19.31396484	+1100	+6.91699219	-8.28369141	-1.52929688	+64.70947266	+8.81103516	-16.30371094	+904
+1458240569.28950000	+9.03955078	-4.84716797	-1.86328125	+56.31591797	+0.46142578	-57.65625000	+1132	+9.07910156	-4.03857422	-1.62597656	+7.20703125	-1.82373047	+19.29199219	+1104	+6.92138672	-8.28808594	-1.52929688	+64.70947266	+8.78906250	-16.28173828	+904
+1458240569.29370000	+9.04833984	-4.85595703	-1.85888672	+56.31591797	+0.46142578	-57.65625000	+1136	+9.08349609	-4.04736328	-1.62158203	+7.20703125	-1.82373047	+19.29199219	+1108	+6.92138672	-8.29687500	-1.52490234	+64.66552734	+8.76708984	-16.28173828	+904
+1458240569.29780010	+9.05273438	-4.86474609	-1.85449219	+56.31591797	+0.48339844	-57.67822266	+1140	+9.08789063	-4.05615234	-1.61279297	+7.18505859	-1.82373047	+19.27001953	+1112	+6.92138672	-8.31005859	-1.52050781	+64.59960938	+8.76708984	-16.25976563	+908
+1458240569.30609990	+9.06152344	-4.87353516	-1.84130859	+56.38183594	+0.48339844	-57.70019531	+1148	+9.10107422	-4.06494141	-1.60400391	+7.22900391	-1.82373047	+19.27001953	+1120	+6.92138672	-8.32763672	-1.51611328	+64.51171875	+8.70117188	-16.21582031	+912
+1458240569.31030010	+9.06152344	-4.87792969	-1.83691406	+56.40380859	+0.48339844	-57.70019531	+1152	+9.10107422	-4.07373047	-1.59960938	+7.22900391	-1.82373047	+19.27001953	+1124	+6.92138672	-8.33642578	-1.51171875	+64.44580078	+8.67919922	-16.19384766	+912
+1458240569.31450010	+9.06591797	-4.88232422	-1.82812500	+56.42578125	+0.48339844	-57.70019531	+1156	+9.10546875	-4.07373047	-1.59521484	+7.25097656	-1.82373047	+19.27001953	+1128	+6.92138672	-8.34521484	-1.51171875	+64.42382813	+8.65722656	-16.17187500	+912
+1458240569.31859990	+9.07031250	-4.88671875	-1.82373047	+56.44775391	+0.46142578	-57.72216797	+1164	+9.10986328	-4.08251953	-1.58642578	+7.27294922	-1.82373047	+19.27001953	+1132	+6.91699219	-8.35400391	-1.50732422	+64.37988281	+8.61328125	-16.17187500	+916
+1458240569.32279990	+9.07031250	-4.89111328	-1.81494141	+56.46972656	+0.46142578	-57.72216797	+1172	+9.10986328	-4.08691406	-1.57763672	+7.27294922	-1.84570313	+19.27001953	+1140	+6.91699219	-8.36279297	-1.49853516	+64.35791016	+8.59130859	-16.17187500	+916
+1458240569.33110000	+9.07470703	-4.89990234	-1.80175781	+56.51367188	+0.41748047	-57.74414063	+1184	+9.11425781	-4.09570313	-1.56445313	+7.31689453	-1.86767578	+19.29199219	+1148	+6.91699219	-8.38037109	-1.48974609	+64.33593750	+8.52539063	-16.17187500	+920
+1458240569.33530000	+9.07470703	-4.90869141	-1.79296875	+56.53564453	+0.39550781	-57.74414063	+1192	+9.11425781	-4.10449219	-1.55566406	+7.33886719	-1.88964844	+19.29199219	+1152	+6.91699219	-8.38916016	-1.47656250	+64.33593750	+8.52539063	-16.19384766	+924
+1458240569.33950000	+9.07470703	-4.90869141	-1.78417969	+56.55761719	+0.37353516	-57.74414063	+1200	+9.11425781	-4.10888672	-1.54687500	+7.36083984	-1.91162109	+19.31396484	+1156	+6.91699219	-8.39355469	-1.46777344	+64.35791016	+8.50341797	-16.21582031	+928
+1458240569.34780000	+9.07470703	-4.92187500	-1.76660156	+56.60156250	+0.32958984	-57.72216797	+1212	+9.11425781	-4.11767578	-1.53369141	+7.38281250	-1.93359375	+19.35791016	+1168	+6.92138672	-8.40673828	-1.44580078	+64.44580078	+8.48144531	-16.25976563	+936
+1458240569.35200000	+9.07470703	-4.92626953	-1.76220703	+56.62353516	+0.30761719	-57.72216797	+1216	+9.11425781	-4.12207031	-1.52490234	+7.40478516	-1.95556641	+19.40185547	+1172	+6.92578125	-8.40673828	-1.43261719	+64.48974609	+8.45947266	-16.28173828	+940
+1458240569.35610010	+9.07031250	-4.93066406	-1.75341797	+56.64550781	+0.26367188	-57.70019531	+1224	+9.10986328	-4.13085938	-1.51611328	+7.42675781	-1.95556641	+19.42382813	+1176	+6.93017578	-8.41113281	-1.42382813	+64.55566406	+8.45947266	-16.30371094	+944
+1458240569.36450000	+9.07031250	-4.94384766	-1.73583984	+56.71142578	+0.19775391	-57.67822266	+1232	+9.10546875	-4.13964844	-1.49414063	+7.47070313	-1.99951172	+19.48974609	+1184	+6.93457031	-8.41992188	-1.39306641	+64.70947266	+8.43750000	-16.34765625	+956
+1458240569.36859990	+9.06591797	-4.94824219	-1.72705078	+56.73339844	+0.17578125	-57.65625000	+1236	+9.10107422	-4.14404297	-1.48535156	+7.49267578	-1.99951172	+19.53369141	+1188	+6.93896484	-8.42871094	-1.37988281	+64.79736328	+8.43750000	-16.36962891	+968
+1458240569.37280010	+9.06152344	-4.95703125	-1.71826172	+56.75537109	+0.13183594	-57.61230469	+1236	+9.09667969	-4.15283203	-1.47656250	+7.49267578	-2.02148438	+19.57763672	+1192	+6.93896484	-8.43310547	-1.36669922	+64.86328125	+8.41552734	-16.39160156	+976
+1458240569.37690000	+9.05712891	-4.96142578	-1.70947266	+56.79931641	+0.10986328	-57.59033203	+1240	+9.09228516	-4.15722656	-1.46337891	+7.53662109	-2.02148438	+19.62158203	+1196	+6.93896484	-8.43750000	-1.35351563	+64.92919922	+8.39355469	-16.39160156	+984
+1458240569.38109990	+9.05273438	-4.97021484	-1.69628906	+56.84326172	+0.06591797	-57.56835938	+1240	+9.08349609	-4.16601563	-1.45019531	+7.55859375	-2.04345703	+19.66552734	+1200	+6.93896484	-8.44189453	-1.34033203	+64.99511719	+8.39355469	-16.41357422	+996
+1458240569.38940000	+9.03955078	-4.98339844	-1.67431641	+56.93115234	-0.02197266	-57.50244141	+1244	+9.07031250	-4.17919922	-1.42382813	+7.64648438	-2.06542969	+19.79736328	+1208	+6.93457031	-8.45507813	-1.31835938	+65.14892578	+8.32763672	-16.41357422	+1016
+1458240569.39360000	+9.03515625	-4.99218750	-1.66113281	+56.97509766	-0.06591797	-57.45849609	+1248	+9.06152344	-4.18798828	-1.41064453	+7.66845703	-2.08740234	+19.84130859	+1212	+6.92578125	-8.46386719	-1.30957031	+65.17089844	+8.28369141	-16.41357422	+1028
+1458240569.39780000	+9.02636719	-4.99658203	-1.65234375	+57.01904297	-0.10986328	-57.43652344	+1248	+9.04833984	-4.19677734	-1.39746094	+7.71240234	-2.08740234	+19.88525391	+1216	+6.92138672	-8.47705078	-1.30078125	+65.21484375	+8.23974609	-16.39160156	+1040
+1458240569.40190010	+9.01757813	-5.00537109	-1.63476563	+57.08496094	-0.15380859	-57.41455078	+1248	+9.03955078	-4.20556641	-1.38427734	+7.77832031	-2.10937500	+19.95117188	+1224	+6.90820313	-8.48583984	-1.29199219	+65.23681641	+8.19580078	-16.36962891	+1052
+1458240569.41030000	+8.99560547	-5.01855469	-1.61279297	+57.21679688	-0.21972656	-57.37060547	+1252	+9.01757813	-4.22314453	-1.35791016	+7.86621094	-2.13134766	+20.03906250	+1232	+6.88623047	-8.51220703	-1.27880859	+65.23681641	+8.08593750	-16.32568359	+1072
+1458240569.41440010	+8.98242188	-5.02734375	-1.59521484	+57.28271484	-0.26367188	-57.34863281	+1256	+9.00439453	-4.23193359	-1.34472656	+7.91015625	-2.15332031	+20.08300781	+1236	+6.87304688	-8.52539063	-1.27441406	+65.23681641	+8.02001953	-16.28173828	+1084
+1458240569.41860010	+8.96923828	-5.03613281	-1.58642578	+57.37060547	-0.30761719	-57.34863281	+1260	+8.99121094	-4.24072266	-1.33154297	+7.97607422	-2.17529297	+20.12695313	+1240	+6.85986328	-8.53857422	-1.27001953	+65.23681641	+7.97607422	-16.25976563	+1096
+1458240569.42689990	+8.94726563	-5.05371094	-1.56445313	+57.50244141	-0.37353516	-57.30468750	+1264	+8.96484375	-4.25830078	-1.30957031	+8.06396484	-2.17529297	+20.21484375	+1248	+6.82910156	-8.56494141	-1.25683594	+65.21484375	+7.86621094	-16.17187500	+1112
+1458240569.43109990	+8.93408203	-5.05810547	-1.55126953	+57.56835938	-0.39550781	-57.30468750	+1268	+8.95605469	-4.26708984	-1.30078125	+8.12988281	-2.19726563	+20.23681641	+1252	+6.81152344	-8.57812500	-1.25244141	+65.19287109	+7.82226563	-16.14990234	+1120
+1458240569.43530010	+8.92529297	-5.06689453	-1.54248047	+57.63427734	-0.41748047	-57.28271484	+1272	+8.94287109	-4.27587891	-1.29199219	+8.17382813	-2.19726563	+20.25878906	+1252	+6.79833984	-8.59570313	-1.24804688	+65.19287109	+7.80029297	-16.08398438	+1128
+1458240569.44359990	+8.89892578	-5.08447266	-1.52929688	+57.74414063	-0.43945313	-57.23876953	+1280	+8.92089844	-4.29345703	-1.27441406	+8.26171875	-2.17529297	+20.32470703	+1260	+6.77197266	-8.62207031	-1.23925781	+65.19287109	+7.75634766	-16.01806641	+1140
+1458240569.44779990	+8.89013672	-5.09326172	-1.52490234	+57.81005859	-0.46142578	-57.21679688	+1284	+8.91210938	-4.30224609	-1.27001953	+8.32763672	-2.15332031	+20.36865234	+1260	+6.76318359	-8.63525391	-1.23486328	+65.21484375	+7.73437500	-15.97412109	+1148
+1458240569.45190000	+8.87695313	-5.10644531	-1.52050781	+57.83203125	-0.46142578	-57.17285156	+1288	+8.89892578	-4.31542969	-1.26562500	+8.34960938	-2.15332031	+20.36865234	+1264	+6.75439453	-8.64843750	-1.23046875	+65.23681641	+7.75634766	-15.93017578	+1152
+1458240569.45610000	+8.86816406	-5.11523438	-1.51611328	+57.89794922	-0.48339844	-57.17285156	+1292	+8.89013672	-4.32421875	-1.26123047	+8.39355469	-2.15332031	+20.39062500	+1264	+6.75000000	-8.65722656	-1.22167969	+65.28076172	+7.77832031	-15.93017578	+1156
+1458240569.46440010	+8.85498047	-5.13720703	-1.51171875	+57.96386719	-0.50537109	-57.12890625	+1296	+8.87695313	-4.34179688	-1.25683594	+8.45947266	-2.13134766	+20.43457031	+1264	+6.74121094	-8.68359375	-1.21289063	+65.34667969	+7.84423828	-15.90820313	+1168
+1458240569.46860000	+8.84619141	-5.14599609	-1.50732422	+58.00781250	-0.50537109	-57.12890625	+1296	+8.86816406	-4.35058594	-1.25244141	+8.50341797	-2.13134766	+20.43457031	+1264	+6.74121094	-8.69238281	-1.20410156	+65.39062500	+7.88818359	-15.95214844	+1172
+1458240569.47690010	+8.83740234	-5.16796875	-1.51171875	+58.05175781	-0.52734375	-57.10693359	+1292	+8.85937500	-4.37255859	-1.25683594	+8.54736328	-2.13134766	+20.45654297	+1260	+6.73681641	-8.71435547	-1.19531250	+65.45654297	+7.95410156	-15.97412109	+1184
+1458240569.48110010	+8.83300781	-5.18115234	-1.51171875	+58.07373047	-0.54931641	-57.10693359	+1292	+8.85498047	-4.38134766	-1.25683594	+8.56933594	-2.13134766	+20.45654297	+1260	+6.74121094	-8.72314453	-1.18652344	+65.50048828	+8.02001953	-16.04003906	+1188
+1458240569.48519990	+8.82861328	-5.18994141	-1.51171875	+58.09570313	-0.57128906	-57.10693359	+1288	+8.85058594	-4.39013672	-1.25683594	+8.61328125	-2.13134766	+20.45654297	+1256	+6.74560547	-8.73193359	-1.18212891	+65.54443359	+8.04199219	-16.10595703	+1192
+1458240569.49359990	+8.82861328	-5.21191406	-1.51171875	+58.09570313	-0.59326172	-57.15087891	+1284	+8.84619141	-4.41210938	-1.26123047	+8.61328125	-2.19726563	+20.43457031	+1252	+6.75000000	-8.75390625	-1.17333984	+65.52246094	+8.12988281	-16.23779297	+1204
+1458240569.49770000	+8.82861328	-5.22509766	-1.51611328	+58.11767578	-0.59326172	-57.19482422	+1280	+8.85058594	-4.42089844	-1.26123047	+8.63525391	-2.21923828	+20.41259766	+1248	+6.75439453	-8.76708984	-1.16894531	+65.52246094	+8.15185547	-16.30371094	+1212
+1458240569.50190000	+8.82421875	-5.23828125	-1.51611328	+58.09570313	-0.61523438	-57.21679688	+1272	+8.84619141	-4.43408203	-1.26123047	+8.63525391	-2.26318359	+20.39062500	+1244	+6.75439453	-8.78027344	-1.16894531	+65.50048828	+8.19580078	-16.39160156	+1216
+1458240569.51020000	+8.82861328	-5.26025391	-1.52050781	+58.11767578	-0.63720703	-57.30468750	+1264	+8.85058594	-4.45166016	-1.26562500	+8.63525391	-2.32910156	+20.34667969	+1240	+6.75439453	-8.80664063	-1.16455078	+65.36865234	+8.23974609	-16.54541016	+1228
+1458240569.51440000	+8.82861328	-5.26904297	-1.52050781	+58.09570313	-0.65917969	-57.34863281	+1260	+8.85058594	-4.46484375	-1.27001953	+8.63525391	-2.37304688	+20.32470703	+1236	+6.75439453	-8.82421875	-1.16894531	+65.28076172	+8.23974609	-16.63330078	+1232
+1458240569.53940010	+8.84619141	-5.34375000	-1.52490234	+58.05175781	-0.72509766	-57.76611328	+1244	+8.87255859	-4.53515625	-1.27441406	+8.59130859	-2.68066406	+20.08300781	+1228	+6.73242188	-8.92089844	-1.18212891	+64.53369141	+8.19580078	-16.98486328	+1260
+1458240569.54769990	+8.85498047	-5.36572266	-1.52490234	+58.02978516	-0.74707031	-57.89794922	+1248	+8.88134766	-4.55712891	-1.27880859	+8.56933594	-2.79052734	+20.01708984	+1228	+6.72363281	-8.95166016	-1.18652344	+64.27001953	+8.17382813	-17.07275391	+1264
+1458240569.55189990	+8.85937500	-5.37890625	-1.52490234	+58.02978516	-0.74707031	-57.96386719	+1248	+8.88574219	-4.57031250	-1.27880859	+8.56933594	-2.87841797	+19.97314453	+1228	+6.72363281	-8.96484375	-1.18652344	+64.16015625	+8.15185547	-17.11669922	+1264
+1458240569.55600000	+8.86376953	-5.38769531	-1.52050781	+58.00781250	-0.76904297	-58.02978516	+1252	+8.89013672	-4.58349609	-1.27441406	+8.56933594	-2.92236328	+19.92919922	+1228	+6.71923828	-8.97802734	-1.19091797	+64.07226563	+8.12988281	-17.16064453	+1260
+1458240569.56440000	+8.87695313	-5.40966797	-1.51611328	+58.00781250	-0.81298828	-58.18359375	+1260	+8.89892578	-4.60546875	-1.27441406	+8.56933594	-3.07617188	+19.84130859	+1232	+6.72363281	-9.00439453	-1.18212891	+63.89648438	+8.12988281	-17.29248047	+1260
+1458240569.56850000	+8.88134766	-5.41845703	-1.51611328	+57.98583984	-0.81298828	-58.22753906	+1264	+8.90332031	-4.61425781	-1.27001953	+8.56933594	-3.12011719	+19.81933594	+1232	+6.72363281	-9.01318359	-1.18212891	+63.85253906	+8.12988281	-17.33642578	+1260
+1458240569.57270000	+8.88574219	-5.43164063	-1.51171875	+57.98583984	-0.83496094	-58.29345703	+1268	+8.90771484	-4.62744141	-1.27001953	+8.54736328	-3.18603516	+19.79736328	+1236	+6.72802734	-9.02197266	-1.17333984	+63.78662109	+8.12988281	-17.40234375	+1260
+1458240569.57690000	+8.89013672	-5.44042969	-1.51171875	+57.96386719	-0.87890625	-58.35937500	+1272	+8.91210938	-4.63623047	-1.26562500	+8.56933594	-3.25195313	+19.77539063	+1236	+6.73242188	-9.03076172	-1.16455078	+63.76464844	+8.15185547	-17.49023438	+1260
+1458240569.58520010	+8.89892578	-5.45800781	-1.50292969	+57.96386719	-0.92285156	-58.46923828	+1280	+8.92089844	-4.64941406	-1.26123047	+8.56933594	-3.38378906	+19.70947266	+1240	+6.75000000	-9.04394531	-1.14697266	+63.76464844	+8.17382813	-17.64404297	+1264
+1458240569.58940010	+8.90332031	-5.46679688	-1.49853516	+57.94189453	-0.94482422	-58.53515625	+1280	+8.92529297	-4.65820313	-1.25683594	+8.56933594	-3.44970703	+19.68750000	+1240	+6.75878906	-9.04833984	-1.13818359	+63.78662109	+8.19580078	-17.73193359	+1268
+1458240569.59349990	+8.90771484	-5.47119141	-1.49853516	+57.94189453	-0.96679688	-58.60107422	+1280	+8.92968750	-4.66699219	-1.25683594	+8.56933594	-3.51562500	+19.66552734	+1240	+6.76757813	-9.05273438	-1.12939453	+63.80859375	+8.21777344	-17.81982422	+1272
+1458240569.59770010	+8.91210938	-5.47998047	-1.49414063	+57.94189453	-0.98876953	-58.66699219	+1284	+8.93408203	-4.67138672	-1.25244141	+8.56933594	-3.58154297	+19.62158203	+1240	+6.77636719	-9.05273438	-1.11621094	+63.83056641	+8.23974609	-17.90771484	+1280
+1458240569.60190010	+8.91650391	-5.48876953	-1.48974609	+57.94189453	-1.01074219	-58.73291016	+1280	+8.93847656	-4.67578125	-1.24804688	+8.59130859	-3.64746094	+19.59960938	+1240	+6.78515625	-9.05712891	-1.10742188	+63.85253906	+8.26171875	-17.97363281	+1288
+1458240569.60599990	+8.92089844	-5.49316406	-1.48535156	+57.91992188	-1.03271484	-58.79882813	+1280	+8.94287109	-4.68457031	-1.24365234	+8.59130859	-3.71337891	+19.55566406	+1240	+6.79394531	-9.06152344	-1.09423828	+63.87451172	+8.28369141	-18.06152344	+1292
+1458240569.61019990	+8.92529297	-5.50195313	-1.48095703	+57.91992188	-1.03271484	-58.86474609	+1280	+8.94287109	-4.68896484	-1.23925781	+8.59130859	-3.75732422	+19.53369141	+1240	+6.80273438	-9.06152344	-1.08544922	+63.89648438	+8.28369141	-18.14941406	+1300
+1458240569.61430000	+8.92968750	-5.50634766	-1.47656250	+57.91992188	-1.03271484	-58.93066406	+1276	+8.94726563	-4.69335938	-1.23486328	+8.59130859	-3.80126953	+19.48974609	+1240	+6.80712891	-9.06152344	-1.07666016	+63.91845703	+8.28369141	-18.21533203	+1308
+1458240569.61850000	+8.93408203	-5.51074219	-1.47216797	+57.91992188	-1.05468750	-58.99658203	+1272	+8.95166016	-4.69775391	-1.23486328	+8.61328125	-3.86718750	+19.46777344	+1240	+6.81152344	-9.06591797	-1.07226563	+63.91845703	+8.30566406	-18.28125000	+1316
+1458240569.62270000	+8.93408203	-5.51513672	-1.46777344	+57.91992188	-1.05468750	-59.06250000	+1272	+8.95166016	-4.69775391	-1.23046875	+8.61328125	-3.91113281	+19.42382813	+1240	+6.81591797	-9.06591797	-1.06347656	+63.94042969	+8.28369141	-18.34716797	+1320
+1458240569.62680010	+8.93847656	-5.51513672	-1.46337891	+57.94189453	-1.05468750	-59.10644531	+1268	+8.95605469	-4.70214844	-1.22607422	+8.61328125	-3.95507813	+19.37988281	+1236	+6.82031250	-9.06591797	-1.05908203	+63.94042969	+8.28369141	-18.39111328	+1328
+1458240569.63930010	+8.94287109	-5.51953125	-1.45019531	+57.96386719	-1.01074219	-59.28222656	+1256	+8.96044922	-4.70654297	-1.21728516	+8.65722656	-4.06494141	+19.24804688	+1236	+6.82031250	-9.07470703	-1.04589844	+63.89648438	+8.21777344	-18.52294922	+1344
+1458240569.64770010	+8.94726563	-5.51953125	-1.44580078	+58.00781250	-0.98876953	-59.39208984	+1252	+8.96044922	-4.70654297	-1.20849609	+8.70117188	-4.13085938	+19.16015625	+1232	+6.81591797	-9.07910156	-1.04150391	+63.83056641	+8.15185547	-18.58886719	+1352
+1458240569.65179990	+8.94726563	-5.51953125	-1.44140625	+58.00781250	-0.96679688	-59.43603516	+1252	+8.96484375	-4.70654297	-1.20849609	+8.72314453	-4.15283203	+19.13818359	+1232	+6.81152344	-9.07910156	-1.04150391	+63.80859375	+8.12988281	-18.63281250	+1356
+1458240569.66020010	+8.94726563	-5.51513672	-1.43261719	+58.05175781	-0.94482422	-59.54589844	+1252	+8.96484375	-4.70654297	-1.19970703	+8.76708984	-4.21875000	+19.05029297	+1232	+6.80712891	-9.07910156	-1.04150391	+63.76464844	+8.04199219	-18.69873047	+1360
+1458240569.66430000	+8.94726563	-5.51513672	-1.43261719	+58.07373047	-0.92285156	-59.56787109	+1252	+8.96484375	-4.70214844	-1.19970703	+8.78906250	-4.24072266	+19.02832031	+1232	+6.80712891	-9.07910156	-1.04150391	+63.74267578	+8.02001953	-18.72070313	+1364
+1458240569.66849990	+8.94726563	-5.51074219	-1.42822266	+58.09570313	-0.92285156	-59.61181641	+1252	+8.96484375	-4.70214844	-1.19531250	+8.78906250	-4.26269531	+18.98437500	+1236	+6.80273438	-9.07910156	-1.04150391	+63.72070313	+7.97607422	-18.76464844	+1364
+1458240569.67269990	+8.94726563	-5.51074219	-1.42382813	+58.11767578	-0.90087891	-59.65576172	+1256	+8.96484375	-4.70214844	-1.19091797	+8.83300781	-4.28466797	+18.96240234	+1236	+6.80273438	-9.07910156	-1.04150391	+63.69873047	+7.93212891	-18.83056641	+1368
+1458240569.68100000	+8.95166016	-5.50634766	-1.41943359	+58.16162109	-0.90087891	-59.74365234	+1256	+8.96923828	-4.69775391	-1.19091797	+8.85498047	-4.32861328	+18.89648438	+1236	+6.80273438	-9.07910156	-1.03710938	+63.67675781	+7.86621094	-18.91845703	+1372
+1458240569.68510010	+8.95166016	-5.50634766	-1.41503906	+58.18359375	-0.87890625	-59.78759766	+1260	+8.96923828	-4.69775391	-1.18652344	+8.87695313	-4.37255859	+18.87451172	+1236	+6.80273438	-9.07910156	-1.03710938	+63.67675781	+7.84423828	-18.98437500	+1372
+1458240569.68930010	+8.95166016	-5.50195313	-1.41503906	+58.18359375	-0.87890625	-59.83154297	+1260	+8.96923828	-4.69335938	-1.18652344	+8.89892578	-4.39453125	+18.83056641	+1240	+6.80712891	-9.07470703	-1.03271484	+63.67675781	+7.80029297	-19.02832031	+1376
+1458240569.69350000	+8.95166016	-5.50195313	-1.41064453	+58.20556641	-0.87890625	-59.87548828	+1264	+8.96923828	-4.69335938	-1.18212891	+8.89892578	-4.43847656	+18.80859375	+1240	+6.81152344	-9.07470703	-1.02832031	+63.67675781	+7.77832031	-19.11621094	+1380
+1458240569.69759990	+8.95605469	-5.49755859	-1.41064453	+58.22753906	-0.87890625	-59.91943359	+1264	+8.97363281	-4.68896484	-1.17773438	+8.92089844	-4.48242188	+18.78662109	+1240	+6.81152344	-9.07031250	-1.02392578	+63.67675781	+7.75634766	-19.18212891	+1380
+1458240569.70600010	+8.96044922	-5.49316406	-1.40185547	+58.24951172	-0.87890625	-60.05126953	+1272	+8.97802734	-4.68457031	-1.17333984	+8.96484375	-4.59228516	+18.69873047	+1244	+6.82470703	-9.06152344	-1.01513672	+63.72070313	+7.69042969	-19.40185547	+1392
+1458240569.71009990	+8.96044922	-5.48876953	-1.39746094	+58.27148438	-0.90087891	-60.11718750	+1272	+8.97802734	-4.68017578	-1.16894531	+8.98681641	-4.65820313	+18.65478516	+1244	+6.83349609	-9.05273438	-1.00634766	+63.74267578	+7.66845703	-19.51171875	+1400
+1458240569.71429990	+8.96484375	-5.48437500	-1.39306641	+58.27148438	-0.90087891	-60.22705078	+1276	+8.98242188	-4.67578125	-1.16455078	+9.00878906	-4.76806641	+18.58886719	+1248	+6.84667969	-9.04394531	-0.99755859	+63.78662109	+7.62451172	-19.68750000	+1408
+1458240569.71849990	+8.96923828	-5.47998047	-1.38867188	+58.29345703	-0.92285156	-60.33691406	+1276	+8.98681641	-4.67138672	-1.16015625	+9.03076172	-4.87792969	+18.52294922	+1252	+6.85546875	-9.03515625	-0.98876953	+63.83056641	+7.60253906	-19.84130859	+1416
+1458240569.72260000	+8.97363281	-5.47558594	-1.38427734	+58.29345703	-0.92285156	-60.46875000	+1280	+8.99121094	-4.66699219	-1.15576172	+9.05273438	-4.98779297	+18.47900391	+1252	+6.86865234	-9.03076172	-0.97998047	+63.87451172	+7.55859375	-19.99511719	+1424
+1458240569.72680000	+8.98242188	-5.47119141	-1.37548828	+58.31542969	-0.94482422	-60.64453125	+1284	+9.00000000	-4.65820313	-1.14697266	+9.07470703	-5.16357422	+18.36914063	+1256	+6.88183594	-9.01757813	-0.96679688	+63.94042969	+7.51464844	-20.21484375	+1440
+1458240569.73099990	+8.99121094	-5.46240234	-1.36669922	+58.31542969	-0.96679688	-60.82031250	+1288	+9.00439453	-4.65380859	-1.13818359	+9.09667969	-5.31738281	+18.28125000	+1260	+6.89501953	-9.00439453	-0.95800781	+63.98437500	+7.49267578	-20.39062500	+1448
+1458240569.73930000	+9.00000000	-5.45361328	-1.34912109	+58.29345703	-1.01074219	-61.17187500	+1288	+9.01318359	-4.63623047	-1.12500000	+9.14062500	-5.62500000	+18.12744141	+1264	+6.91259766	-8.98681641	-0.94042969	+64.05029297	+7.40478516	-20.72021484	+1468
+1458240569.74350000	+9.00878906	-5.44482422	-1.34472656	+58.29345703	-1.03271484	-61.32568359	+1292	+9.01757813	-4.63183594	-1.12060547	+9.14062500	-5.75683594	+18.06152344	+1268	+6.91699219	-8.97802734	-0.93603516	+64.05029297	+7.36083984	-20.85205078	+1480
+1458240569.75180010	+9.01318359	-5.43164063	-1.33154297	+58.29345703	-1.05468750	-61.58935547	+1288	+9.02197266	-4.61865234	-1.10742188	+9.16259766	-5.97656250	+17.95166016	+1268	+6.92138672	-8.96484375	-0.93164063	+64.07226563	+7.27294922	-21.00585938	+1492
+1458240569.76009990	+9.01757813	-5.42285156	-1.32714844	+58.27148438	-1.05468750	-61.78710938	+1288	+9.02636719	-4.60986328	-1.10302734	+9.16259766	-6.13037109	+17.86376953	+1264	+6.91259766	-8.95605469	-0.93164063	+64.05029297	+7.20703125	-21.09375000	+1500
