# Supplementary material for: A direct effect of perception on action when grasping a cup
Source: Sci Rep. 2018 Jan 9;8:171. doi: 10.1038/s41598-017-18591-5 (PMC5760564; doi:10.1038/s41598-017-18591-5)
Supplement: Supplementary file 6 — Supplementary Information [file 41598_2017_18591_MOESM6_ESM.zip › SciRep_Data/S02instruct/S02_100instruct_Tr40.dat]

+1000000000000.00000000	+0.00000000	+0.00000000	+0.00000000	+0.00000000	+0.00000000	+0.00000000	+0	+0.00000000	+0.00000000	+0.00000000	+0.00000000	+0.00000000	+0.00000000	+0	+0.00000000	+0.00000000	+0.00000000	+0.00000000	+0.00000000	+0.00000000	+0
+1458240989.12109990	+9.38671875	-6.86425781	-1.31835938	+45.98876953	+2.48291016	-57.52441406	+1708	+9.30322266	-6.03369141	-1.07226563	+6.37207031	-4.54833984	+16.96289063	+1560	+6.80273438	-10.33154297	-0.59765625	+60.05126953	+10.74462891	-19.55566406	+1312
+1458240989.12940000	+9.38671875	-6.85986328	-1.31835938	+45.98876953	+2.46093750	-57.52441406	+1708	+9.30322266	-6.03369141	-1.07226563	+6.35009766	-4.57031250	+16.98486328	+1560	+6.80273438	-10.33154297	-0.59765625	+60.02929688	+10.72265625	-19.55566406	+1312
+1458240989.13360000	+9.38671875	-6.85986328	-1.31835938	+45.96679688	+2.46093750	-57.52441406	+1708	+9.30322266	-6.02929688	-1.07226563	+6.35009766	-4.57031250	+16.98486328	+1560	+6.80273438	-10.33154297	-0.59765625	+60.02929688	+10.72265625	-19.55566406	+1312
+1458240989.14190010	+9.38671875	-6.85986328	-1.31835938	+45.96679688	+2.46093750	-57.52441406	+1708	+9.30322266	-6.02929688	-1.07226563	+6.35009766	-4.57031250	+16.98486328	+1560	+6.79833984	-10.33154297	-0.60205078	+60.00732422	+10.67871094	-19.55566406	+1312
+1458240989.14610000	+9.38671875	-6.85986328	-1.31396484	+45.96679688	+2.46093750	-57.52441406	+1708	+9.30322266	-6.02929688	-1.07226563	+6.35009766	-4.57031250	+16.98486328	+1560	+6.79394531	-10.33154297	-0.60205078	+59.98535156	+10.65673828	-19.55566406	+1312
+1458240989.15440010	+9.38232422	-6.85546875	-1.31396484	+45.96679688	+2.43896484	-57.52441406	+1708	+9.30322266	-6.02929688	-1.06787109	+6.32812500	-4.59228516	+16.98486328	+1560	+6.78955078	-10.33154297	-0.60644531	+59.96337891	+10.63476563	-19.53369141	+1312
+1458240989.15850000	+9.38232422	-6.85546875	-1.31396484	+45.96679688	+2.43896484	-57.52441406	+1708	+9.30322266	-6.02929688	-1.06787109	+6.32812500	-4.59228516	+16.98486328	+1564	+6.78955078	-10.33154297	-0.60644531	+59.94140625	+10.61279297	-19.53369141	+1312
+1458240995.45170000	+9.46142578	-6.90380859	-1.27001953	+45.32958984	+0.15380859	-56.18408203	+1816	+9.39111328	-6.06884766	-1.01074219	+4.24072266	-5.71289063	+16.98486328	+1660	+6.80273438	-10.33593750	-0.56250000	+58.95263672	+10.39306641	-19.66552734	+1348
+1458240995.45580010	+9.46142578	-6.90380859	-1.27001953	+45.32958984	+0.15380859	-56.18408203	+1816	+9.39111328	-6.06884766	-1.01074219	+4.24072266	-5.71289063	+16.98486328	+1660	+6.80273438	-10.33593750	-0.56250000	+58.95263672	+10.39306641	-19.66552734	+1348
+1458240995.46000000	+9.46142578	-6.90380859	-1.27001953	+45.32958984	+0.15380859	-56.18408203	+1816	+9.39111328	-6.06884766	-1.01074219	+4.21875000	-5.71289063	+16.98486328	+1660	+6.79833984	-10.33593750	-0.56250000	+58.95263672	+10.39306641	-19.66552734	+1348
+1458240995.46420000	+9.46142578	-6.90380859	-1.27001953	+45.32958984	+0.15380859	-56.18408203	+1816	+9.39111328	-6.06884766	-1.01074219	+4.21875000	-5.71289063	+16.98486328	+1660	+6.79833984	-10.33593750	-0.56689453	+58.93066406	+10.37109375	-19.64355469	+1348
+1458240995.46830010	+9.46142578	-6.90380859	-1.27001953	+45.32958984	+0.17578125	-56.16210938	+1816	+9.39111328	-6.06884766	-1.01074219	+4.24072266	-5.71289063	+16.98486328	+1660	+6.79833984	-10.34033203	-0.56689453	+58.90869141	+10.37109375	-19.64355469	+1348
+1458240995.47250010	+9.46142578	-6.90380859	-1.27001953	+45.32958984	+0.17578125	-56.16210938	+1816	+9.39111328	-6.06884766	-1.01074219	+4.24072266	-5.71289063	+16.96289063	+1660	+6.79394531	-10.34033203	-0.56689453	+58.90869141	+10.34912109	-19.62158203	+1348
+1458240995.47670010	+9.46142578	-6.90380859	-1.27001953	+45.32958984	+0.17578125	-56.16210938	+1816	+9.39111328	-6.06884766	-1.01074219	+4.24072266	-5.71289063	+16.96289063	+1660	+6.79394531	-10.34033203	-0.57128906	+58.88671875	+10.34912109	-19.62158203	+1348
+1458240995.48079990	+9.46142578	-6.90380859	-1.27001953	+45.32958984	+0.17578125	-56.16210938	+1816	+9.39111328	-6.06884766	-1.01074219	+4.24072266	-5.71289063	+16.96289063	+1660	+6.78955078	-10.34033203	-0.57128906	+58.86474609	+10.34912109	-19.62158203	+1348
+1458240995.48499990	+9.46142578	-6.90380859	-1.27001953	+45.32958984	+0.17578125	-56.16210938	+1816	+9.39111328	-6.06884766	-1.01074219	+4.24072266	-5.71289063	+16.96289063	+1660	+6.78955078	-10.34033203	-0.57568359	+58.86474609	+10.32714844	-19.59960938	+1348
+1458240995.48920010	+9.46142578	-6.89941406	-1.27001953	+45.32958984	+0.17578125	-56.16210938	+1816	+9.39111328	-6.06884766	-1.01074219	+4.24072266	-5.69091797	+16.96289063	+1660	+6.78955078	-10.34472656	-0.57568359	+58.84277344	+10.32714844	-19.59960938	+1348
+1458240995.49330000	+9.46142578	-6.89941406	-1.27001953	+45.32958984	+0.17578125	-56.16210938	+1816	+9.39111328	-6.06884766	-1.01074219	+4.24072266	-5.69091797	+16.96289063	+1660	+6.78515625	-10.34472656	-0.58007813	+58.82080078	+10.30517578	-19.57763672	+1348
+1458240995.49749990	+9.46142578	-6.89941406	-1.27001953	+45.32958984	+0.17578125	-56.16210938	+1816	+9.39111328	-6.06884766	-1.01074219	+4.21875000	-5.69091797	+16.96289063	+1660	+6.78076172	-10.34472656	-0.58007813	+58.79882813	+10.28320313	-19.55566406	+1348
+1458240995.50160000	+9.46142578	-6.89941406	-1.27001953	+45.32958984	+0.17578125	-56.16210938	+1816	+9.39111328	-6.06884766	-1.01074219	+4.21875000	-5.69091797	+16.94091797	+1660	+6.78076172	-10.34912109	-0.58447266	+58.77685547	+10.28320313	-19.55566406	+1344
+1458240995.50580000	+9.46142578	-6.89941406	-1.27001953	+45.32958984	+0.17578125	-56.16210938	+1812	+9.39111328	-6.06884766	-1.01074219	+4.21875000	-5.69091797	+16.94091797	+1660	+6.77636719	-10.34912109	-0.58447266	+58.77685547	+10.26123047	-19.53369141	+1344
+1458240995.51000000	+9.46142578	-6.89941406	-1.27001953	+45.32958984	+0.17578125	-56.16210938	+1812	+9.39111328	-6.06884766	-1.01074219	+4.21875000	-5.69091797	+16.94091797	+1660	+6.77636719	-10.34912109	-0.58447266	+58.75488281	+10.26123047	-19.53369141	+1340
+1458240995.51410010	+9.46142578	-6.89941406	-1.27001953	+45.32958984	+0.17578125	-56.16210938	+1812	+9.39111328	-6.06884766	-1.01074219	+4.21875000	-5.69091797	+16.94091797	+1660	+6.77636719	-10.34912109	-0.58447266	+58.75488281	+10.26123047	-19.53369141	+1340
+1458240995.51830010	+9.46142578	-6.89941406	-1.27001953	+45.32958984	+0.17578125	-56.16210938	+1812	+9.39111328	-6.06884766	-1.01074219	+4.21875000	-5.69091797	+16.94091797	+1660	+6.77636719	-10.34912109	-0.58447266	+58.75488281	+10.26123047	-19.53369141	+1336
+1458240995.52250000	+9.46142578	-6.89941406	-1.27001953	+45.32958984	+0.17578125	-56.16210938	+1812	+9.39111328	-6.06884766	-1.01074219	+4.21875000	-5.69091797	+16.94091797	+1660	+6.77636719	-10.34912109	-0.58447266	+58.77685547	+10.26123047	-19.53369141	+1336
+1458240995.52659990	+9.46142578	-6.89941406	-1.27001953	+45.32958984	+0.17578125	-56.16210938	+1812	+9.39111328	-6.06884766	-1.01074219	+4.21875000	-5.69091797	+16.96289063	+1664	+6.78076172	-10.34912109	-0.58447266	+58.77685547	+10.28320313	-19.53369141	+1336
+1458240995.53080010	+9.46142578	-6.89941406	-1.27001953	+45.32958984	+0.17578125	-56.16210938	+1812	+9.39111328	-6.06884766	-1.01074219	+4.21875000	-5.69091797	+16.96289063	+1664	+6.78076172	-10.34472656	-0.58447266	+58.79882813	+10.28320313	-19.55566406	+1332
+1458240995.53500010	+9.46142578	-6.90380859	-1.27001953	+45.32958984	+0.17578125	-56.16210938	+1812	+9.39111328	-6.06884766	-1.01074219	+4.21875000	-5.69091797	+16.96289063	+1664	+6.78076172	-10.34472656	-0.58447266	+58.79882813	+10.28320313	-19.55566406	+1332
+1458240995.53909990	+9.46142578	-6.90380859	-1.27001953	+45.32958984	+0.17578125	-56.16210938	+1812	+9.39111328	-6.06884766	-1.01074219	+4.21875000	-5.69091797	+16.96289063	+1664	+6.78076172	-10.34472656	-0.58447266	+58.79882813	+10.28320313	-19.55566406	+1332
+1458240995.54329990	+9.46142578	-6.90380859	-1.27001953	+45.32958984	+0.17578125	-56.16210938	+1812	+9.39111328	-6.06884766	-1.01074219	+4.21875000	-5.69091797	+16.96289063	+1664	+6.78076172	-10.34472656	-0.58007813	+58.82080078	+10.28320313	-19.55566406	+1328
+1458240995.54749990	+9.46142578	-6.90380859	-1.27001953	+45.32958984	+0.17578125	-56.16210938	+1812	+9.39111328	-6.06884766	-1.01074219	+4.21875000	-5.69091797	+16.96289063	+1664	+6.78515625	-10.34472656	-0.58007813	+58.82080078	+10.28320313	-19.55566406	+1328
+1458240995.55160000	+9.46142578	-6.90380859	-1.27001953	+45.32958984	+0.17578125	-56.16210938	+1812	+9.39111328	-6.06884766	-1.01074219	+4.21875000	-5.69091797	+16.96289063	+1664	+6.78515625	-10.34472656	-0.58007813	+58.82080078	+10.30517578	-19.55566406	+1328
+1458240995.55580000	+9.46142578	-6.90380859	-1.27001953	+45.32958984	+0.15380859	-56.16210938	+1812	+9.39111328	-6.06884766	-1.01074219	+4.21875000	-5.69091797	+16.96289063	+1664	+6.78515625	-10.34472656	-0.58007813	+58.82080078	+10.30517578	-19.55566406	+1328
+1458240995.55999990	+9.46142578	-6.90380859	-1.27001953	+45.32958984	+0.15380859	-56.14013672	+1812	+9.39111328	-6.06884766	-1.01074219	+4.21875000	-5.69091797	+16.96289063	+1664	+6.78515625	-10.34472656	-0.58007813	+58.84277344	+10.30517578	-19.57763672	+1324
+1458240995.56410000	+9.46142578	-6.90380859	-1.27001953	+45.32958984	+0.15380859	-56.14013672	+1812	+9.39111328	-6.06884766	-1.01074219	+4.21875000	-5.69091797	+16.98486328	+1664	+6.78515625	-10.34472656	-0.58007813	+58.84277344	+10.30517578	-19.57763672	+1324
+1458240995.56830000	+9.46142578	-6.90380859	-1.27001953	+45.32958984	+0.15380859	-56.14013672	+1812	+9.39111328	-6.06884766	-1.01074219	+4.21875000	-5.69091797	+16.98486328	+1664	+6.78515625	-10.34472656	-0.58007813	+58.84277344	+10.30517578	-19.57763672	+1324
+1458240995.57240010	+9.46142578	-6.90380859	-1.27001953	+45.32958984	+0.15380859	-56.14013672	+1812	+9.39111328	-6.06884766	-1.01074219	+4.21875000	-5.69091797	+16.98486328	+1664	+6.78515625	-10.34472656	-0.58007813	+58.84277344	+10.30517578	-19.57763672	+1324
+1458240995.57660010	+9.46142578	-6.90380859	-1.27001953	+45.32958984	+0.15380859	-56.14013672	+1812	+9.39111328	-6.06884766	-1.01074219	+4.21875000	-5.69091797	+16.98486328	+1664	+6.78515625	-10.34472656	-0.58007813	+58.84277344	+10.30517578	-19.57763672	+1324
+1458240995.58080010	+9.46142578	-6.90380859	-1.27001953	+45.32958984	+0.15380859	-56.14013672	+1812	+9.39111328	-6.06884766	-1.01074219	+4.21875000	-5.69091797	+16.98486328	+1664	+6.78515625	-10.34472656	-0.58007813	+58.84277344	+10.30517578	-19.57763672	+1320
+1458240995.58489990	+9.46142578	-6.90380859	-1.27001953	+45.32958984	+0.15380859	-56.14013672	+1812	+9.39111328	-6.06884766	-1.01074219	+4.21875000	-5.69091797	+16.98486328	+1664	+6.78515625	-10.34472656	-0.58007813	+58.84277344	+10.30517578	-19.57763672	+1320
+1458240995.58909990	+9.46142578	-6.90380859	-1.27001953	+45.32958984	+0.15380859	-56.14013672	+1812	+9.39111328	-6.06884766	-1.01074219	+4.21875000	-5.69091797	+16.98486328	+1664	+6.78515625	-10.34472656	-0.58007813	+58.84277344	+10.30517578	-19.57763672	+1320
+1458240995.59330010	+9.46142578	-6.90380859	-1.27001953	+45.32958984	+0.15380859	-56.14013672	+1812	+9.39111328	-6.06884766	-1.01074219	+4.21875000	-5.69091797	+16.98486328	+1664	+6.78515625	-10.34472656	-0.58007813	+58.84277344	+10.30517578	-19.55566406	+1320
+1458240995.59740000	+9.46142578	-6.90380859	-1.27001953	+45.32958984	+0.15380859	-56.14013672	+1812	+9.39111328	-6.06884766	-1.01074219	+4.21875000	-5.69091797	+16.98486328	+1664	+6.78515625	-10.34472656	-0.58007813	+58.82080078	+10.30517578	-19.55566406	+1320
+1458240995.60159990	+9.46142578	-6.90380859	-1.27001953	+45.32958984	+0.15380859	-56.14013672	+1812	+9.39111328	-6.06884766	-1.01074219	+4.21875000	-5.69091797	+16.98486328	+1664	+6.78515625	-10.34472656	-0.58007813	+58.82080078	+10.30517578	-19.55566406	+1316
+1458240995.60579990	+9.46142578	-6.90380859	-1.27001953	+45.32958984	+0.17578125	-56.14013672	+1812	+9.39111328	-6.06884766	-1.01074219	+4.21875000	-5.69091797	+16.98486328	+1664	+6.78515625	-10.34472656	-0.58007813	+58.82080078	+10.30517578	-19.55566406	+1316
+1458240995.60990000	+9.46142578	-6.90380859	-1.27001953	+45.32958984	+0.17578125	-56.14013672	+1812	+9.39111328	-6.06884766	-1.01074219	+4.21875000	-5.69091797	+16.98486328	+1664	+6.78515625	-10.34472656	-0.58007813	+58.82080078	+10.30517578	-19.55566406	+1316
+1458240995.61410000	+9.46142578	-6.90380859	-1.27001953	+45.32958984	+0.17578125	-56.11816406	+1812	+9.39111328	-6.06884766	-1.01074219	+4.21875000	-5.69091797	+16.98486328	+1664	+6.78515625	-10.34472656	-0.58007813	+58.82080078	+10.28320313	-19.55566406	+1316
+1458240995.61830000	+9.46142578	-6.90380859	-1.27001953	+45.32958984	+0.17578125	-56.11816406	+1812	+9.39111328	-6.06884766	-1.01074219	+4.21875000	-5.69091797	+16.98486328	+1664	+6.78515625	-10.34472656	-0.58007813	+58.82080078	+10.28320313	-19.55566406	+1312
+1458240995.62240000	+9.46142578	-6.90380859	-1.27001953	+45.32958984	+0.17578125	-56.11816406	+1812	+9.39111328	-6.06884766	-1.01074219	+4.21875000	-5.69091797	+16.98486328	+1664	+6.78515625	-10.34472656	-0.58007813	+58.82080078	+10.28320313	-19.55566406	+1312
+1458240995.62660000	+9.46142578	-6.90380859	-1.27001953	+45.32958984	+0.17578125	-56.11816406	+1812	+9.39111328	-6.06884766	-1.01074219	+4.21875000	-5.69091797	+16.98486328	+1664	+6.78515625	-10.34472656	-0.58007813	+58.82080078	+10.30517578	-19.55566406	+1312
+1458240995.63080000	+9.46142578	-6.90380859	-1.27001953	+45.32958984	+0.17578125	-56.11816406	+1812	+9.39111328	-6.06884766	-1.01074219	+4.21875000	-5.69091797	+16.98486328	+1664	+6.78515625	-10.34472656	-0.58007813	+58.82080078	+10.30517578	-19.55566406	+1312
+1458240995.63490010	+9.46142578	-6.90380859	-1.27001953	+45.32958984	+0.17578125	-56.11816406	+1808	+9.39111328	-6.06884766	-1.01074219	+4.21875000	-5.69091797	+16.98486328	+1668	+6.78515625	-10.34472656	-0.58007813	+58.82080078	+10.30517578	-19.55566406	+1312
+1458240995.63910010	+9.46142578	-6.90380859	-1.27001953	+45.32958984	+0.15380859	-56.11816406	+1808	+9.39111328	-6.06884766	-1.01074219	+4.21875000	-5.69091797	+16.98486328	+1668	+6.78515625	-10.34472656	-0.58007813	+58.84277344	+10.30517578	-19.55566406	+1312
+1458240995.64330010	+9.46142578	-6.90380859	-1.27001953	+45.32958984	+0.15380859	-56.11816406	+1808	+9.39111328	-6.06884766	-1.01074219	+4.21875000	-5.69091797	+16.98486328	+1664	+6.78515625	-10.34472656	-0.58007813	+58.84277344	+10.30517578	-19.55566406	+1308
+1458240995.64739990	+9.46142578	-6.90380859	-1.27001953	+45.32958984	+0.15380859	-56.11816406	+1808	+9.39111328	-6.06884766	-1.01074219	+4.21875000	-5.69091797	+16.98486328	+1664	+6.78515625	-10.34472656	-0.58007813	+58.84277344	+10.30517578	-19.55566406	+1308
+1458240995.65159990	+9.46142578	-6.90380859	-1.27001953	+45.32958984	+0.15380859	-56.11816406	+1808	+9.39111328	-6.06884766	-1.01074219	+4.21875000	-5.69091797	+16.98486328	+1664	+6.78515625	-10.34472656	-0.58007813	+58.86474609	+10.30517578	-19.57763672	+1308
+1458240995.65570000	+9.46142578	-6.90380859	-1.27001953	+45.32958984	+0.15380859	-56.11816406	+1808	+9.39111328	-6.06884766	-1.01074219	+4.21875000	-5.69091797	+16.98486328	+1664	+6.78955078	-10.34033203	-0.57568359	+58.86474609	+10.30517578	-19.57763672	+1308
+1458240995.65990000	+9.46142578	-6.90380859	-1.27001953	+45.32958984	+0.15380859	-56.11816406	+1808	+9.39111328	-6.06884766	-1.01074219	+4.21875000	-5.69091797	+16.98486328	+1664	+6.78955078	-10.34033203	-0.57568359	+58.86474609	+10.32714844	-19.57763672	+1308
+1458240995.66409990	+9.46142578	-6.90380859	-1.27001953	+45.32958984	+0.15380859	-56.09619141	+1812	+9.39111328	-6.06884766	-1.01074219	+4.21875000	-5.69091797	+16.98486328	+1664	+6.78955078	-10.34033203	-0.57568359	+58.88671875	+10.32714844	-19.57763672	+1308
+1458240995.66820000	+9.46142578	-6.90380859	-1.27001953	+45.32958984	+0.15380859	-56.09619141	+1812	+9.39111328	-6.06884766	-1.01074219	+4.21875000	-5.69091797	+17.00683594	+1664	+6.78955078	-10.34033203	-0.57568359	+58.88671875	+10.32714844	-19.57763672	+1312
+1458240995.67240000	+9.46142578	-6.90380859	-1.27001953	+45.32958984	+0.15380859	-56.09619141	+1812	+9.39111328	-6.06884766	-1.01074219	+4.21875000	-5.69091797	+17.00683594	+1664	+6.78955078	-10.34033203	-0.57568359	+58.88671875	+10.32714844	-19.57763672	+1312
+1458240995.67660000	+9.46142578	-6.90380859	-1.27001953	+45.32958984	+0.15380859	-56.09619141	+1812	+9.39111328	-6.06884766	-1.01074219	+4.21875000	-5.69091797	+17.00683594	+1664	+6.79394531	-10.34033203	-0.57568359	+58.88671875	+10.32714844	-19.59960938	+1312
+1458240995.68070010	+9.46142578	-6.90380859	-1.27001953	+45.32958984	+0.15380859	-56.09619141	+1812	+9.39111328	-6.06884766	-1.01074219	+4.21875000	-5.69091797	+17.00683594	+1664	+6.79394531	-10.34033203	-0.57568359	+58.90869141	+10.32714844	-19.59960938	+1312
+1458240995.68490000	+9.46142578	-6.90380859	-1.27001953	+45.32958984	+0.15380859	-56.09619141	+1812	+9.39111328	-6.06884766	-1.01074219	+4.21875000	-5.69091797	+17.00683594	+1664	+6.79394531	-10.34033203	-0.57568359	+58.90869141	+10.32714844	-19.59960938	+1312
+1458240995.68910000	+9.46142578	-6.90380859	-1.27001953	+45.32958984	+0.15380859	-56.09619141	+1812	+9.39111328	-6.06884766	-1.01074219	+4.21875000	-5.69091797	+17.00683594	+1664	+6.79394531	-10.34033203	-0.57128906	+58.90869141	+10.32714844	-19.59960938	+1312
+1458240995.69320010	+9.46142578	-6.90380859	-1.27001953	+45.32958984	+0.15380859	-56.09619141	+1812	+9.39111328	-6.06884766	-1.01074219	+4.21875000	-5.69091797	+17.00683594	+1664	+6.79394531	-10.34033203	-0.57128906	+58.90869141	+10.34912109	-19.59960938	+1312
+1458240995.69740010	+9.46142578	-6.90380859	-1.27001953	+45.32958984	+0.15380859	-56.09619141	+1812	+9.39111328	-6.06884766	-1.01074219	+4.21875000	-5.69091797	+17.00683594	+1664	+6.79394531	-10.34033203	-0.57128906	+58.90869141	+10.32714844	-19.59960938	+1312
+1458240995.70160010	+9.46142578	-6.90380859	-1.27001953	+45.32958984	+0.15380859	-56.09619141	+1812	+9.39111328	-6.06884766	-1.01074219	+4.21875000	-5.69091797	+17.00683594	+1664	+6.79394531	-10.34033203	-0.57568359	+58.88671875	+10.32714844	-19.59960938	+1312
+1458240995.70569990	+9.46142578	-6.90380859	-1.27001953	+45.32958984	+0.15380859	-56.09619141	+1812	+9.39111328	-6.06884766	-1.01074219	+4.21875000	-5.69091797	+17.00683594	+1664	+6.78955078	-10.34033203	-0.57568359	+58.88671875	+10.32714844	-19.59960938	+1312
+1458240995.70989990	+9.46142578	-6.90380859	-1.27001953	+45.32958984	+0.15380859	-56.09619141	+1812	+9.39111328	-6.06884766	-1.01074219	+4.21875000	-5.69091797	+17.00683594	+1664	+6.78955078	-10.34033203	-0.57568359	+58.88671875	+10.32714844	-19.57763672	+1312
+1458240995.71409990	+9.46142578	-6.90380859	-1.27001953	+45.32958984	+0.15380859	-56.09619141	+1812	+9.39111328	-6.06884766	-1.01074219	+4.21875000	-5.69091797	+17.00683594	+1660	+6.78955078	-10.34033203	-0.57568359	+58.88671875	+10.32714844	-19.57763672	+1312
+1458240995.71820000	+9.46142578	-6.90380859	-1.27001953	+45.32958984	+0.15380859	-56.09619141	+1812	+9.39111328	-6.06884766	-1.01074219	+4.19677734	-5.69091797	+16.98486328	+1660	+6.78955078	-10.34033203	-0.57568359	+58.86474609	+10.32714844	-19.57763672	+1312
+1458240995.72240000	+9.46142578	-6.90380859	-1.27001953	+45.32958984	+0.15380859	-56.07421875	+1812	+9.39111328	-6.06884766	-1.01074219	+4.19677734	-5.69091797	+16.98486328	+1660	+6.78955078	-10.34033203	-0.57568359	+58.86474609	+10.32714844	-19.57763672	+1312
+1458240995.72659990	+9.46142578	-6.90380859	-1.27001953	+45.32958984	+0.15380859	-56.07421875	+1812	+9.39111328	-6.06884766	-1.01074219	+4.19677734	-5.69091797	+16.98486328	+1660	+6.78955078	-10.34033203	-0.57568359	+58.86474609	+10.32714844	-19.57763672	+1312
+1458240995.73070000	+9.46142578	-6.90380859	-1.27001953	+45.32958984	+0.17578125	-56.07421875	+1812	+9.39111328	-6.06884766	-1.01074219	+4.19677734	-5.69091797	+16.98486328	+1660	+6.78515625	-10.34033203	-0.57568359	+58.86474609	+10.32714844	-19.57763672	+1312
+1458240995.73490000	+9.46142578	-6.90380859	-1.27001953	+45.32958984	+0.17578125	-56.07421875	+1812	+9.39111328	-6.06884766	-1.01074219	+4.19677734	-5.69091797	+16.98486328	+1660	+6.78515625	-10.34472656	-0.57568359	+58.84277344	+10.32714844	-19.57763672	+1312
+1458240995.73900010	+9.46142578	-6.90380859	-1.27001953	+45.32958984	+0.17578125	-56.07421875	+1812	+9.39111328	-6.06884766	-1.01074219	+4.19677734	-5.69091797	+16.98486328	+1660	+6.78515625	-10.34472656	-0.57568359	+58.84277344	+10.32714844	-19.57763672	+1312
+1458240995.74320010	+9.46142578	-6.90380859	-1.27001953	+45.32958984	+0.17578125	-56.07421875	+1812	+9.39111328	-6.06884766	-1.01074219	+4.19677734	-5.69091797	+16.98486328	+1660	+6.78515625	-10.34472656	-0.57568359	+58.84277344	+10.32714844	-19.57763672	+1312
+1458240995.74740000	+9.46142578	-6.90380859	-1.27001953	+45.32958984	+0.17578125	-56.07421875	+1808	+9.39111328	-6.06884766	-1.01074219	+4.19677734	-5.69091797	+16.98486328	+1660	+6.78515625	-10.34472656	-0.57568359	+58.84277344	+10.32714844	-19.57763672	+1312
+1458240995.75149990	+9.46142578	-6.90380859	-1.27001953	+45.32958984	+0.17578125	-56.09619141	+1808	+9.39111328	-6.06884766	-1.01074219	+4.19677734	-5.69091797	+16.98486328	+1660	+6.78515625	-10.34472656	-0.57568359	+58.84277344	+10.32714844	-19.57763672	+1312
+1458240995.75570010	+9.46142578	-6.90380859	-1.27001953	+45.32958984	+0.17578125	-56.09619141	+1808	+9.39111328	-6.06884766	-1.01074219	+4.19677734	-5.69091797	+16.98486328	+1660	+6.78515625	-10.34472656	-0.57568359	+58.84277344	+10.32714844	-19.57763672	+1312
+1458240995.75990010	+9.46142578	-6.90380859	-1.27001953	+45.32958984	+0.17578125	-56.09619141	+1808	+9.39111328	-6.06884766	-1.01074219	+4.19677734	-5.69091797	+16.98486328	+1660	+6.78515625	-10.34472656	-0.57568359	+58.84277344	+10.32714844	-19.57763672	+1312
+1458240995.76399990	+9.46142578	-6.90380859	-1.27001953	+45.32958984	+0.17578125	-56.09619141	+1808	+9.39111328	-6.06884766	-1.01074219	+4.19677734	-5.69091797	+16.98486328	+1660	+6.78515625	-10.34472656	-0.57568359	+58.84277344	+10.32714844	-19.57763672	+1312
+1458240995.76819990	+9.46142578	-6.90380859	-1.27001953	+45.32958984	+0.15380859	-56.09619141	+1808	+9.39111328	-6.06884766	-1.01074219	+4.19677734	-5.69091797	+16.98486328	+1660	+6.78955078	-10.34472656	-0.57568359	+58.86474609	+10.32714844	-19.57763672	+1312
+1458240995.77239990	+9.46142578	-6.90380859	-1.27001953	+45.32958984	+0.15380859	-56.09619141	+1808	+9.39111328	-6.06884766	-1.01074219	+4.19677734	-5.69091797	+16.98486328	+1660	+6.78955078	-10.34033203	-0.57568359	+58.86474609	+10.32714844	-19.57763672	+1312
+1458240995.77650000	+9.46142578	-6.90380859	-1.27001953	+45.32958984	+0.15380859	-56.09619141	+1808	+9.39111328	-6.06884766	-1.01074219	+4.19677734	-5.69091797	+16.98486328	+1660	+6.78955078	-10.34033203	-0.57128906	+58.86474609	+10.34912109	-19.57763672	+1312
+1458240995.78070000	+9.46142578	-6.90380859	-1.27001953	+45.32958984	+0.15380859	-56.09619141	+1808	+9.39111328	-6.06884766	-1.01074219	+4.19677734	-5.69091797	+16.98486328	+1660	+6.78955078	-10.34033203	-0.57128906	+58.86474609	+10.34912109	-19.59960938	+1312
+1458240995.78490000	+9.46142578	-6.90380859	-1.27001953	+45.32958984	+0.15380859	-56.09619141	+1808	+9.39111328	-6.06884766	-1.01074219	+4.19677734	-5.69091797	+16.98486328	+1660	+6.78955078	-10.34033203	-0.57128906	+58.88671875	+10.34912109	-19.59960938	+1312
+1458240995.78900000	+9.46142578	-6.90380859	-1.27001953	+45.32958984	+0.15380859	-56.09619141	+1808	+9.39111328	-6.06884766	-1.01074219	+4.19677734	-5.69091797	+16.98486328	+1660	+6.78955078	-10.34033203	-0.57128906	+58.88671875	+10.34912109	-19.59960938	+1312
+1458240995.79320000	+9.46142578	-6.90380859	-1.27001953	+45.32958984	+0.15380859	-56.09619141	+1808	+9.39111328	-6.06884766	-1.01074219	+4.19677734	-5.69091797	+17.00683594	+1660	+6.79394531	-10.34033203	-0.57128906	+58.88671875	+10.34912109	-19.59960938	+1312
+1458240995.79740000	+9.46142578	-6.90380859	-1.27001953	+45.32958984	+0.15380859	-56.09619141	+1808	+9.39111328	-6.06884766	-1.01074219	+4.19677734	-5.69091797	+17.00683594	+1660	+6.79394531	-10.34033203	-0.57128906	+58.88671875	+10.34912109	-19.59960938	+1316
+1458240995.80150010	+9.46142578	-6.90380859	-1.27001953	+45.32958984	+0.15380859	-56.09619141	+1808	+9.39111328	-6.06884766	-1.01074219	+4.19677734	-5.69091797	+17.00683594	+1660	+6.79394531	-10.34033203	-0.57128906	+58.88671875	+10.34912109	-19.59960938	+1316
+1458240995.80570010	+9.46142578	-6.90380859	-1.27001953	+45.32958984	+0.15380859	-56.09619141	+1808	+9.39111328	-6.06884766	-1.01074219	+4.19677734	-5.69091797	+17.00683594	+1660	+6.79394531	-10.34033203	-0.57128906	+58.88671875	+10.34912109	-19.59960938	+1316
+1458240995.80979990	+9.46142578	-6.90380859	-1.27001953	+45.32958984	+0.15380859	-56.09619141	+1808	+9.39111328	-6.06884766	-1.01074219	+4.19677734	-5.69091797	+17.00683594	+1660	+6.79394531	-10.34033203	-0.57128906	+58.88671875	+10.34912109	-19.59960938	+1316
+1458240995.81399990	+9.46142578	-6.90380859	-1.27001953	+45.32958984	+0.15380859	-56.09619141	+1808	+9.39111328	-6.06884766	-1.01074219	+4.19677734	-5.69091797	+17.00683594	+1660	+6.79394531	-10.34033203	-0.57128906	+58.88671875	+10.34912109	-19.59960938	+1316
+1458240995.81820010	+9.46142578	-6.90380859	-1.27001953	+45.35156250	+0.15380859	-56.09619141	+1808	+9.39111328	-6.06884766	-1.01074219	+4.19677734	-5.69091797	+16.98486328	+1660	+6.79394531	-10.34033203	-0.57128906	+58.88671875	+10.34912109	-19.59960938	+1316
+1458240995.82230000	+9.46142578	-6.90380859	-1.27001953	+45.35156250	+0.15380859	-56.09619141	+1808	+9.39111328	-6.06884766	-1.01074219	+4.19677734	-5.69091797	+16.98486328	+1660	+6.79394531	-10.34033203	-0.57128906	+58.88671875	+10.34912109	-19.59960938	+1316
+1458240995.82649990	+9.46142578	-6.90380859	-1.27001953	+45.35156250	+0.15380859	-56.09619141	+1808	+9.39111328	-6.06884766	-1.01074219	+4.19677734	-5.69091797	+16.98486328	+1660	+6.78955078	-10.34033203	-0.57128906	+58.88671875	+10.34912109	-19.59960938	+1316
+1458240995.83069990	+9.46142578	-6.90380859	-1.27001953	+45.35156250	+0.15380859	-56.09619141	+1812	+9.39111328	-6.06884766	-1.01074219	+4.19677734	-5.69091797	+16.98486328	+1660	+6.78955078	-10.34033203	-0.57128906	+58.88671875	+10.34912109	-19.59960938	+1316
+1458240995.83480000	+9.46142578	-6.90380859	-1.27001953	+45.35156250	+0.15380859	-56.09619141	+1812	+9.39111328	-6.06884766	-1.01074219	+4.19677734	-5.69091797	+16.98486328	+1660	+6.78955078	-10.34033203	-0.57128906	+58.88671875	+10.34912109	-19.59960938	+1316
+1458240995.83900000	+9.46142578	-6.90380859	-1.27001953	+45.35156250	+0.15380859	-56.09619141	+1812	+9.39111328	-6.06884766	-1.01074219	+4.19677734	-5.69091797	+16.98486328	+1660	+6.78955078	-10.34472656	-0.57128906	+58.86474609	+10.34912109	-19.57763672	+1316
+1458240995.84320000	+9.46142578	-6.90380859	-1.27001953	+45.35156250	+0.15380859	-56.09619141	+1812	+9.39111328	-6.06884766	-1.01074219	+4.19677734	-5.69091797	+16.98486328	+1660	+6.78955078	-10.34472656	-0.57128906	+58.86474609	+10.32714844	-19.57763672	+1316
+1458240995.84730010	+9.46142578	-6.90380859	-1.27001953	+45.35156250	+0.15380859	-56.09619141	+1812	+9.39111328	-6.06884766	-1.01074219	+4.19677734	-5.69091797	+16.98486328	+1660	+6.78955078	-10.34472656	-0.57568359	+58.86474609	+10.32714844	-19.57763672	+1316
+1458240995.85150000	+9.46142578	-6.90380859	-1.27001953	+45.35156250	+0.15380859	-56.09619141	+1812	+9.39111328	-6.06884766	-1.01074219	+4.19677734	-5.69091797	+16.98486328	+1660	+6.78955078	-10.34472656	-0.57568359	+58.86474609	+10.32714844	-19.57763672	+1316
+1458240995.85570000	+9.46142578	-6.90380859	-1.27001953	+45.35156250	+0.15380859	-56.09619141	+1812	+9.39111328	-6.06884766	-1.01074219	+4.19677734	-5.69091797	+16.98486328	+1664	+6.78955078	-10.34472656	-0.57568359	+58.86474609	+10.32714844	-19.57763672	+1316
+1458240995.85980010	+9.46142578	-6.90380859	-1.27001953	+45.35156250	+0.15380859	-56.09619141	+1812	+9.39111328	-6.06884766	-1.01074219	+4.19677734	-5.69091797	+16.98486328	+1664	+6.78955078	-10.34472656	-0.57568359	+58.86474609	+10.32714844	-19.57763672	+1312
+1458240995.86400010	+9.46142578	-6.90380859	-1.27001953	+45.35156250	+0.15380859	-56.09619141	+1812	+9.39111328	-6.06884766	-1.01074219	+4.19677734	-5.69091797	+16.98486328	+1664	+6.78955078	-10.34472656	-0.57568359	+58.84277344	+10.32714844	-19.57763672	+1312
+1458240995.86820010	+9.46142578	-6.90380859	-1.27001953	+45.35156250	+0.15380859	-56.09619141	+1812	+9.39111328	-6.06884766	-1.01074219	+4.19677734	-5.69091797	+16.98486328	+1664	+6.78955078	-10.34472656	-0.57568359	+58.86474609	+10.32714844	-19.57763672	+1312
+1458240995.87229990	+9.46142578	-6.90380859	-1.27001953	+45.35156250	+0.15380859	-56.09619141	+1812	+9.39111328	-6.06884766	-1.01074219	+4.19677734	-5.69091797	+16.98486328	+1664	+6.78955078	-10.34472656	-0.57568359	+58.86474609	+10.32714844	-19.57763672	+1312
+1458240995.87649990	+9.46142578	-6.90380859	-1.27001953	+45.35156250	+0.13183594	-56.11816406	+1812	+9.39111328	-6.06884766	-1.01074219	+4.19677734	-5.69091797	+16.98486328	+1664	+6.78955078	-10.34472656	-0.57568359	+58.86474609	+10.32714844	-19.57763672	+1312
+1458240995.88070010	+9.46142578	-6.90380859	-1.27001953	+45.37353516	+0.13183594	-56.11816406	+1812	+9.39111328	-6.06884766	-1.01074219	+4.19677734	-5.69091797	+16.98486328	+1664	+6.78955078	-10.34472656	-0.57568359	+58.86474609	+10.32714844	-19.59960938	+1312
+1458240995.88480000	+9.46142578	-6.90380859	-1.27001953	+45.37353516	+0.13183594	-56.11816406	+1812	+9.39111328	-6.06884766	-1.01074219	+4.19677734	-5.71289063	+16.98486328	+1664	+6.78955078	-10.34472656	-0.57128906	+58.86474609	+10.32714844	-19.59960938	+1312
+1458240995.88899990	+9.46142578	-6.90380859	-1.27001953	+45.37353516	+0.13183594	-56.11816406	+1812	+9.39111328	-6.06884766	-1.01074219	+4.19677734	-5.71289063	+16.98486328	+1664	+6.78955078	-10.34472656	-0.57128906	+58.86474609	+10.32714844	-19.59960938	+1312
+1458240995.89310000	+9.46142578	-6.90380859	-1.27001953	+45.37353516	+0.10986328	-56.11816406	+1812	+9.39111328	-6.06884766	-1.01074219	+4.19677734	-5.71289063	+16.98486328	+1664	+6.79394531	-10.34472656	-0.57128906	+58.88671875	+10.32714844	-19.59960938	+1312
+1458240995.89730000	+9.46142578	-6.90380859	-1.27001953	+45.37353516	+0.10986328	-56.11816406	+1812	+9.39111328	-6.06884766	-1.01074219	+4.19677734	-5.71289063	+16.98486328	+1664	+6.79394531	-10.34472656	-0.57128906	+58.88671875	+10.32714844	-19.59960938	+1312
+1458240995.90150000	+9.46142578	-6.90380859	-1.26562500	+45.37353516	+0.10986328	-56.11816406	+1812	+9.39111328	-6.06884766	-1.01074219	+4.19677734	-5.73486328	+16.98486328	+1664	+6.79394531	-10.34472656	-0.57128906	+58.88671875	+10.32714844	-19.62158203	+1312
+1458240995.90560010	+9.46142578	-6.90380859	-1.26562500	+45.39550781	+0.08789063	-56.11816406	+1812	+9.39111328	-6.06884766	-1.01074219	+4.21875000	-5.73486328	+16.98486328	+1664	+6.79833984	-10.34033203	-0.57128906	+58.90869141	+10.32714844	-19.62158203	+1316
+1458240995.90980010	+9.46142578	-6.90380859	-1.26562500	+45.39550781	+0.06591797	-56.11816406	+1812	+9.39111328	-6.06884766	-1.01074219	+4.21875000	-5.73486328	+16.98486328	+1664	+6.79833984	-10.34033203	-0.56689453	+58.90869141	+10.32714844	-19.62158203	+1316
+1458240995.91400000	+9.46142578	-6.90380859	-1.26562500	+45.39550781	+0.06591797	-56.11816406	+1812	+9.39111328	-6.06884766	-1.00634766	+4.21875000	-5.73486328	+17.00683594	+1664	+6.79833984	-10.34033203	-0.56689453	+58.90869141	+10.30517578	-19.64355469	+1316
+1458240995.91810010	+9.46142578	-6.90380859	-1.26562500	+45.41748047	+0.04394531	-56.14013672	+1812	+9.39111328	-6.06884766	-1.00634766	+4.21875000	-5.75683594	+17.00683594	+1664	+6.80273438	-10.34033203	-0.56689453	+58.90869141	+10.30517578	-19.64355469	+1316
+1458240995.92230010	+9.46582031	-6.90380859	-1.26562500	+45.41748047	+0.02197266	-56.14013672	+1816	+9.39111328	-6.06884766	-1.00634766	+4.21875000	-5.75683594	+17.00683594	+1668	+6.80273438	-10.34033203	-0.56689453	+58.93066406	+10.30517578	-19.66552734	+1316
+1458240995.92650010	+9.46582031	-6.90380859	-1.26123047	+45.43945313	+0.02197266	-56.14013672	+1816	+9.39111328	-6.06884766	-1.00634766	+4.21875000	-5.77880859	+17.00683594	+1668	+6.80273438	-10.34033203	-0.56689453	+58.93066406	+10.28320313	-19.66552734	+1316
+1458240995.93059990	+9.46582031	-6.90380859	-1.26123047	+45.43945313	+0.00000000	-56.14013672	+1816	+9.39111328	-6.06884766	-1.00634766	+4.21875000	-5.77880859	+17.00683594	+1668	+6.80273438	-10.34033203	-0.56689453	+58.90869141	+10.28320313	-19.66552734	+1320
+1458240995.93479990	+9.46582031	-6.90380859	-1.26123047	+45.46142578	-0.02197266	-56.16210938	+1816	+9.39111328	-6.06884766	-1.00634766	+4.21875000	-5.77880859	+17.00683594	+1668	+6.80273438	-10.34472656	-0.56689453	+58.90869141	+10.26123047	-19.68750000	+1320
+1458240995.93899990	+9.46582031	-6.90380859	-1.26123047	+45.46142578	-0.04394531	-56.16210938	+1816	+9.39550781	-6.06884766	-1.00634766	+4.21875000	-5.80078125	+17.00683594	+1668	+6.80273438	-10.34472656	-0.56689453	+58.90869141	+10.23925781	-19.68750000	+1320
+1458240995.94310000	+9.46582031	-6.90380859	-1.25683594	+45.48339844	-0.04394531	-56.16210938	+1816	+9.39550781	-6.06445313	-1.00195313	+4.21875000	-5.80078125	+17.00683594	+1668	+6.80273438	-10.34472656	-0.57128906	+58.88671875	+10.23925781	-19.68750000	+1320
+1458240995.94730000	+9.46582031	-6.90380859	-1.25683594	+45.48339844	-0.06591797	-56.16210938	+1820	+9.39550781	-6.06445313	-1.00195313	+4.21875000	-5.82275391	+17.02880859	+1668	+6.79833984	-10.34472656	-0.57128906	+58.86474609	+10.21728516	-19.68750000	+1320
+1458240995.95149990	+9.46582031	-6.90380859	-1.25683594	+45.50537109	-0.08789063	-56.18408203	+1820	+9.39550781	-6.06445313	-1.00195313	+4.21875000	-5.84472656	+17.02880859	+1668	+6.79833984	-10.34472656	-0.57128906	+58.86474609	+10.19531250	-19.68750000	+1320
+1458240995.95560000	+9.46582031	-6.89941406	-1.25683594	+45.52734375	-0.10986328	-56.18408203	+1820	+9.39550781	-6.06445313	-1.00195313	+4.21875000	-5.84472656	+17.02880859	+1668	+6.79833984	-10.34912109	-0.57128906	+58.84277344	+10.17333984	-19.70947266	+1320
+1458240995.95980000	+9.46582031	-6.89941406	-1.25244141	+45.52734375	-0.13183594	-56.18408203	+1820	+9.39550781	-6.06445313	-1.00195313	+4.21875000	-5.86669922	+17.02880859	+1672	+6.79833984	-10.34912109	-0.57568359	+58.82080078	+10.15136719	-19.70947266	+1320
+1458240995.96390010	+9.46582031	-6.89941406	-1.25244141	+45.54931641	-0.15380859	-56.20605469	+1820	+9.39550781	-6.06445313	-0.99755859	+4.21875000	-5.86669922	+17.02880859	+1672	+6.79394531	-10.34912109	-0.57568359	+58.79882813	+10.12939453	-19.70947266	+1320
+1458240995.96810010	+9.46582031	-6.89941406	-1.25244141	+45.57128906	-0.17578125	-56.20605469	+1820	+9.39550781	-6.06445313	-0.99755859	+4.21875000	-5.88867188	+17.05078125	+1672	+6.79394531	-10.34912109	-0.57568359	+58.77685547	+10.08544922	-19.73144531	+1320
+1458240995.97230010	+9.46582031	-6.89501953	-1.24804688	+45.59326172	-0.21972656	-56.20605469	+1820	+9.39550781	-6.06005859	-0.99755859	+4.21875000	-5.91064453	+17.05078125	+1672	+6.79394531	-10.34912109	-0.58007813	+58.77685547	+10.06347656	-19.73144531	+1316
+1458240995.97639990	+9.47021484	-6.89501953	-1.24804688	+45.61523438	-0.24169922	-56.20605469	+1824	+9.39990234	-6.06005859	-0.99316406	+4.19677734	-5.93261719	+17.07275391	+1672	+6.79394531	-10.34912109	-0.58007813	+58.75488281	+10.04150391	-19.75341797	+1316
+1458240995.98060010	+9.47021484	-6.89501953	-1.24804688	+45.63720703	-0.28564453	-56.20605469	+1824	+9.39990234	-6.06005859	-0.99316406	+4.19677734	-5.97656250	+17.09472656	+1676	+6.79833984	-10.34912109	-0.58007813	+58.75488281	+10.01953125	-19.77539063	+1316
+1458240995.98480010	+9.47021484	-6.89062500	-1.24365234	+45.65917969	-0.32958984	-56.22802734	+1824	+9.39990234	-6.06005859	-0.98876953	+4.19677734	-5.99853516	+17.11669922	+1676	+6.79833984	-10.34912109	-0.57568359	+58.75488281	+9.99755859	-19.79736328	+1316
+1458240995.98889990	+9.47460938	-6.89062500	-1.24365234	+45.68115234	-0.37353516	-56.22802734	+1824	+9.40429688	-6.05566406	-0.98876953	+4.19677734	-6.04248047	+17.16064453	+1676	+6.80273438	-10.34912109	-0.57568359	+58.75488281	+9.97558594	-19.84130859	+1316
+1458240995.99309990	+9.47460938	-6.89062500	-1.24365234	+45.70312500	-0.41748047	-56.22802734	+1828	+9.40429688	-6.05566406	-0.98437500	+4.19677734	-6.08642578	+17.20458984	+1680	+6.80712891	-10.34912109	-0.57568359	+58.77685547	+9.95361328	-19.86328125	+1316
+1458240995.99729990	+9.47900391	-6.88623047	-1.23925781	+45.74707031	-0.48339844	-56.22802734	+1828	+9.40869141	-6.05126953	-0.97998047	+4.17480469	-6.15234375	+17.24853516	+1680	+6.81152344	-10.34472656	-0.57128906	+58.79882813	+9.93164063	-19.90722656	+1316
+1458240996.00140000	+9.47900391	-6.88623047	-1.23925781	+45.76904297	-0.52734375	-56.22802734	+1832	+9.40869141	-6.05126953	-0.97558594	+4.17480469	-6.19628906	+17.29248047	+1684	+6.81591797	-10.34472656	-0.56689453	+58.82080078	+9.90966797	-19.95117188	+1316
+1458240996.00560000	+9.48339844	-6.88183594	-1.23486328	+45.81298828	-0.61523438	-56.22802734	+1832	+9.41308594	-6.04687500	-0.97558594	+4.17480469	-6.26220703	+17.35839844	+1688	+6.82031250	-10.34033203	-0.56689453	+58.84277344	+9.88769531	-19.99511719	+1320
+1458240996.00980000	+9.48779297	-6.88183594	-1.23486328	+45.83496094	-0.68115234	-56.22802734	+1836	+9.41308594	-6.04687500	-0.97119141	+4.15283203	-6.32812500	+17.40234375	+1688	+6.82910156	-10.34033203	-0.56250000	+58.86474609	+9.86572266	-20.03906250	+1320
+1458240996.01390000	+9.48779297	-6.87744141	-1.23046875	+45.87890625	-0.76904297	-56.25000000	+1840	+9.41748047	-6.04248047	-0.96679688	+4.15283203	-6.39404297	+17.46826172	+1692	+6.83349609	-10.33593750	-0.55810547	+58.88671875	+9.84375000	-20.08300781	+1324
+1458240996.01810000	+9.49218750	-6.87744141	-1.22607422	+45.92285156	-0.85693359	-56.25000000	+1844	+9.41748047	-6.03808594	-0.96240234	+4.13085938	-6.45996094	+17.53417969	+1692	+6.84228516	-10.33154297	-0.55371094	+58.90869141	+9.79980469	-20.14892578	+1328
+1458240996.02230000	+9.49658203	-6.87304688	-1.22167969	+45.94482422	-0.92285156	-56.25000000	+1848	+9.42187500	-6.03808594	-0.95800781	+4.13085938	-6.52587891	+17.57812500	+1696	+6.84667969	-10.33154297	-0.55371094	+58.93066406	+9.77783203	-20.19287109	+1328
+1458240996.02640010	+9.50097656	-6.87304688	-1.21728516	+45.98876953	-1.01074219	-56.25000000	+1852	+9.42187500	-6.03369141	-0.95361328	+4.10888672	-6.56982422	+17.62207031	+1696	+6.85107422	-10.32714844	-0.54931641	+58.95263672	+9.73388672	-20.23681641	+1332
+1458240996.03060010	+9.50097656	-6.86865234	-1.21289063	+46.03271484	-1.09863281	-56.25000000	+1856	+9.42626953	-6.02929688	-0.94921875	+4.10888672	-6.63574219	+17.66601563	+1700	+6.85546875	-10.32714844	-0.54931641	+58.95263672	+9.66796875	-20.28076172	+1332
+1458240996.03480010	+9.50537109	-6.86425781	-1.21289063	+46.07666016	-1.18652344	-56.25000000	+1860	+9.42626953	-6.02929688	-0.94482422	+4.08691406	-6.67968750	+17.70996094	+1700	+6.85986328	-10.32275391	-0.54931641	+58.95263672	+9.60205078	-20.32470703	+1336
+1458240996.03889990	+9.50537109	-6.85986328	-1.20849609	+46.12060547	-1.27441406	-56.27197266	+1864	+9.43066406	-6.02490234	-0.94042969	+4.08691406	-6.72363281	+17.73193359	+1704	+6.85986328	-10.32275391	-0.55371094	+58.95263672	+9.53613281	-20.34667969	+1336
+1458240996.04310010	+9.50976563	-6.85546875	-1.20410156	+46.18652344	-1.36230469	-56.27197266	+1864	+9.43066406	-6.02050781	-0.93603516	+4.06494141	-6.76757813	+17.77587891	+1704	+6.85986328	-10.31835938	-0.55371094	+58.93066406	+9.47021484	-20.39062500	+1336
+1458240996.04720000	+9.50976563	-6.85107422	-1.19531250	+46.25244141	-1.47216797	-56.27197266	+1868	+9.43066406	-6.01611328	-0.93164063	+4.06494141	-6.81152344	+17.79785156	+1708	+6.85986328	-10.31835938	-0.55810547	+58.88671875	+9.38232422	-20.41259766	+1336
+1458240996.05139990	+9.50976563	-6.84667969	-1.19091797	+46.29638672	-1.56005859	-56.27197266	+1872	+9.43505859	-6.01171875	-0.92724609	+4.06494141	-6.85546875	+17.81982422	+1708	+6.85986328	-10.31835938	-0.56250000	+58.86474609	+9.27246094	-20.45654297	+1340
+1458240996.05559990	+9.51416016	-6.83789063	-1.18652344	+46.38427734	-1.66992188	-56.27197266	+1876	+9.43505859	-6.00732422	-0.92285156	+4.04296875	-6.92138672	+17.84179688	+1712	+6.85546875	-10.31835938	-0.56689453	+58.79882813	+9.16259766	-20.47851563	+1340
+1458240996.05970000	+9.51416016	-6.83349609	-1.18212891	+46.47216797	-1.80175781	-56.27197266	+1880	+9.43505859	-6.00292969	-0.91845703	+4.02099609	-6.96533203	+17.86376953	+1716	+6.85546875	-10.31835938	-0.57128906	+58.75488281	+9.03076172	-20.50048828	+1340
+1458240996.06390000	+9.51855469	-6.82470703	-1.17773438	+46.56005859	-1.93359375	-56.27197266	+1884	+9.43945313	-5.99853516	-0.91406250	+4.02099609	-7.03125000	+17.90771484	+1716	+6.85546875	-10.31835938	-0.58007813	+58.71093750	+8.92089844	-20.54443359	+1340
+1458240996.06810000	+9.51855469	-6.81591797	-1.16894531	+46.66992188	-2.08740234	-56.27197266	+1888	+9.43945313	-5.99414063	-0.90966797	+3.97705078	-7.11914063	+17.95166016	+1720	+6.85107422	-10.31835938	-0.58886719	+58.64501953	+8.74511719	-20.58837891	+1340
+1458240996.07220010	+9.52294922	-6.80712891	-1.16455078	+46.77978516	-2.26318359	-56.25000000	+1892	+9.44384766	-5.98535156	-0.90087891	+3.95507813	-7.20703125	+17.99560547	+1728	+6.85107422	-10.31835938	-0.59326172	+58.60107422	+8.56933594	-20.63232422	+1340
+1458240996.07640000	+9.52734375	-6.79833984	-1.15576172	+46.91162109	-2.46093750	-56.27197266	+1896	+9.44824219	-5.97656250	-0.89208984	+3.93310547	-7.31689453	+18.03955078	+1732	+6.85546875	-10.31396484	-0.60205078	+58.55712891	+8.39355469	-20.72021484	+1336
+1458240996.08060000	+9.53613281	-6.78515625	-1.14697266	+47.08740234	-2.72460938	-56.27197266	+1904	+9.45263672	-5.96777344	-0.88330078	+3.88916016	-7.47070313	+18.12744141	+1740	+6.85986328	-10.31396484	-0.60644531	+58.51318359	+8.17382813	-20.80810547	+1336
+1458240996.08470010	+9.54492188	-6.77197266	-1.13818359	+47.26318359	-2.98828125	-56.25000000	+1912	+9.46142578	-5.95898438	-0.87011719	+3.84521484	-7.64648438	+18.21533203	+1748	+6.86865234	-10.30957031	-0.61523438	+58.49121094	+7.97607422	-20.93994141	+1336
+1458240996.08890010	+9.55371094	-6.76318359	-1.12939453	+47.43896484	-3.25195313	-56.27197266	+1920	+9.47021484	-5.94580078	-0.86132813	+3.80126953	-7.82226563	+18.30322266	+1756	+6.88183594	-10.30517578	-0.61523438	+58.46923828	+7.75634766	-21.04980469	+1336
+1458240996.09310010	+9.56250000	-6.74560547	-1.11621094	+47.63671875	-3.62548828	-56.25000000	+1928	+9.47900391	-5.93261719	-0.84375000	+3.69140625	-8.08593750	+18.43505859	+1768	+6.89941406	-10.29638672	-0.61962891	+58.46923828	+7.47070313	-21.22558594	+1340
+1458240996.09719990	+9.57568359	-6.73242188	-1.10742188	+47.85644531	-3.95507813	-56.22802734	+1936	+9.49218750	-5.91943359	-0.83056641	+3.60351563	-8.32763672	+18.58886719	+1780	+6.92138672	-10.28759766	-0.62402344	+58.46923828	+7.22900391	-21.42333984	+1344
+1458240996.10139990	+9.59326172	-6.71923828	-1.09863281	+48.07617188	-4.30664063	-56.22802734	+1948	+9.50537109	-5.90185547	-0.81298828	+3.55957031	-8.59130859	+18.74267578	+1792	+6.94775391	-10.27880859	-0.62402344	+58.49121094	+6.98730469	-21.62109375	+1344
+1458240996.10560010	+9.61083984	-6.70166016	-1.08105469	+48.33984375	-4.74609375	-56.22802734	+1960	+9.52294922	-5.88427734	-0.79541016	+3.42773438	-8.96484375	+18.94042969	+1804	+6.97851563	-10.27001953	-0.62841797	+58.53515625	+6.65771484	-21.90673828	+1352
+1458240996.10970000	+9.62841797	-6.68847656	-1.07226563	+48.60351563	-5.14160156	-56.22802734	+1976	+9.54052734	-5.86669922	-0.77783203	+3.36181641	-9.27246094	+19.11621094	+1816	+7.01367188	-10.25683594	-0.62402344	+58.55712891	+6.37207031	-22.17041016	+1360
+1458240996.11389990	+9.64599609	-6.67529297	-1.05908203	+48.86718750	-5.53710938	-56.25000000	+1988	+9.55810547	-5.85351563	-0.76464844	+3.29589844	-9.58007813	+19.29199219	+1832	+7.04003906	-10.24365234	-0.62841797	+58.57910156	+6.08642578	-22.43408203	+1368
+1458240996.11800000	+9.66796875	-6.65771484	-1.04589844	+49.15283203	-5.99853516	-56.27197266	+2000	+9.57568359	-5.83593750	-0.74707031	+3.22998047	-9.93164063	+19.46777344	+1844	+7.08398438	-10.23046875	-0.63281250	+58.55712891	+5.71289063	-22.76367188	+1376
+1458240996.12220000	+9.68994141	-6.64013672	-1.03271484	+49.43847656	-6.39404297	-56.27197266	+2016	+9.59765625	-5.81835938	-0.72509766	+3.20800781	-10.28320313	+19.62158203	+1856	+7.11914063	-10.22167969	-0.63281250	+58.55712891	+5.40527344	-23.11523438	+1384
+1458240996.12640000	+9.71191406	-6.62695313	-1.02392578	+49.74609375	-6.81152344	-56.27197266	+2032	+9.61962891	-5.79638672	-0.71630859	+3.20800781	-10.61279297	+19.84130859	+1872	+7.14990234	-10.20849609	-0.64160156	+58.55712891	+5.05371094	-23.40087891	+1396
+1458240996.13050010	+9.73388672	-6.61816406	-1.01074219	+49.98779297	-7.22900391	-56.33789063	+2044	+9.63720703	-5.77441406	-0.69873047	+3.22998047	-11.00830078	+19.97314453	+1888	+7.18505859	-10.19970703	-0.65917969	+58.49121094	+4.68017578	-23.70849609	+1404
+1458240996.13470010	+9.76025391	-6.59619141	-0.99755859	+50.27343750	-7.64648438	-56.44775391	+2064	+9.65917969	-5.74804688	-0.67675781	+3.27392578	-11.46972656	+20.12695313	+1904	+7.21582031	-10.18652344	-0.65917969	+58.44726563	+4.32861328	-24.12597656	+1408
+1458240996.13890000	+9.79101563	-6.57861328	-0.98876953	+50.58105469	-8.06396484	-56.46972656	+2080	+9.68554688	-5.72607422	-0.66796875	+3.33984375	-11.82128906	+20.32470703	+1920	+7.25097656	-10.17773438	-0.68115234	+58.40332031	+3.91113281	-24.45556641	+1420
+1458240996.14299990	+9.81298828	-6.57861328	-0.97558594	+50.73486328	-8.45947266	-56.64550781	+2092	+9.70751953	-5.69531250	-0.64599609	+3.49365234	-12.30468750	+20.39062500	+1940	+7.28173828	-10.17333984	-0.69873047	+58.29345703	+3.51562500	-24.80712891	+1424
+1458240996.14720010	+9.84375000	-6.55664063	-0.96240234	+50.99853516	-8.85498047	-56.86523438	+2112	+9.73388672	-5.66894531	-0.62402344	+3.66943359	-12.85400391	+20.45654297	+1956	+7.31250000	-10.16015625	-0.70751953	+58.18359375	+3.14208984	-25.31250000	+1428
+1458240996.15140010	+9.87890625	-6.53906250	-0.95800781	+51.26220703	-9.25048828	-56.97509766	+2128	+9.75585938	-5.63818359	-0.61962891	+3.82324219	-13.24951172	+20.61035156	+1972	+7.34765625	-10.15576172	-0.73828125	+58.05175781	+2.68066406	-25.68603516	+1436
+1458240996.15549990	+9.90527344	-6.54345703	-0.94482422	+51.28417969	-9.58007813	-57.23876953	+2140	+9.78222656	-5.60742188	-0.60644531	+4.08691406	-13.79882813	+20.58837891	+1992	+7.37402344	-10.15576172	-0.76464844	+57.85400391	+2.24121094	-26.10351563	+1436
+1458240996.15969990	+9.94042969	-6.52587891	-0.93164063	+51.45996094	-9.95361328	-57.54638672	+2160	+9.80859375	-5.57226563	-0.58447266	+4.37255859	-14.39208984	+20.56640625	+2012	+7.40917969	-10.14257813	-0.78222656	+57.72216797	+1.82373047	-26.65283203	+1440
+1458240996.16389990	+9.97998047	-6.50830078	-0.92724609	+51.63574219	-10.32714844	-57.74414063	+2176	+9.83496094	-5.53710938	-0.58447266	+4.65820313	-14.83154297	+20.63232422	+2024	+7.44433594	-10.13818359	-0.81738281	+57.54638672	+1.31835938	-27.11425781	+1440
+1458240996.16800000	+10.01074219	-6.52148438	-0.91845703	+51.50390625	-10.65673828	-58.16162109	+2188	+9.86132813	-5.50195313	-0.57568359	+5.00976563	-15.44677734	+20.47851563	+2044	+7.47509766	-10.13818359	-0.85253906	+57.30468750	+0.90087891	-27.59765625	+1440
+1458240996.17220000	+10.05468750	-6.50830078	-0.90087891	+51.52587891	-11.00830078	-58.60107422	+2208	+9.89208984	-5.46240234	-0.55810547	+5.38330078	-16.10595703	+20.34667969	+2060	+7.51464844	-10.12939453	-0.87890625	+57.12890625	+0.43945313	-28.21289063	+1436
+1458240996.17639990	+10.10302734	-6.49511719	-0.90087891	+51.52587891	-11.33789063	-58.95263672	+2224	+9.92285156	-5.42724609	-0.56689453	+5.73486328	-16.58935547	+20.28076172	+2076	+7.55419922	-10.12060547	-0.91406250	+56.95312500	-0.04394531	-28.76220703	+1436
+1458240996.18050000	+10.14257813	-6.50830078	-0.88769531	+51.28417969	-11.62353516	-59.45800781	+2240	+9.94921875	-5.39208984	-0.55810547	+6.10839844	-17.22656250	+20.03906250	+2088	+7.58935547	-10.12500000	-0.94921875	+56.68945313	-0.46142578	-29.35546875	+1436
+1458240996.18470000	+10.19091797	-6.49951172	-0.87890625	+51.17431641	-11.93115234	-59.98535156	+2256	+9.97998047	-5.35253906	-0.54931641	+6.52587891	-17.90771484	+19.77539063	+2100	+7.63330078	-10.11181641	-0.97998047	+56.49169922	-0.87890625	-29.99267578	+1440
+1458240996.18890000	+10.24365234	-6.49072266	-0.87890625	+51.04248047	-12.21679688	-60.44677734	+2272	+10.01513672	-5.31298828	-0.56689453	+6.94335938	-18.43505859	+19.59960938	+2112	+7.67724609	-10.10742188	-1.01953125	+56.27197266	-1.34033203	-30.60791016	+1444
+1458240996.19300010	+10.29199219	-6.50830078	-0.87451172	+50.64697266	-12.50244141	-61.01806641	+2284	+10.04589844	-5.28222656	-0.57128906	+7.27294922	-19.07226563	+19.22607422	+2120	+7.72119141	-10.10742188	-1.05468750	+55.98632813	-1.75781250	-31.24511719	+1452
+1458240996.19720010	+10.34472656	-6.50390625	-0.86572266	+50.36132813	-12.78808594	-61.61132813	+2300	+10.07666016	-5.24267578	-0.57128906	+7.71240234	-19.75341797	+18.87451172	+2128	+7.77392578	-10.08984375	-1.09423828	+55.81054688	-2.17529297	-31.90429688	+1464
+1458240996.20129990	+10.40625000	-6.50830078	-0.87011719	+50.05371094	-13.05175781	-62.16064453	+2316	+10.12060547	-5.20312500	-0.59765625	+8.12988281	-20.28076172	+18.58886719	+2140	+7.83544922	-10.08105469	-1.12939453	+55.65673828	-2.59277344	-32.58544922	+1472
+1458240996.20549990	+10.45898438	-6.52148438	-0.86572266	+49.59228516	-13.31542969	-62.77587891	+2332	+10.15136719	-5.17675781	-0.61083984	+8.41552734	-20.93994141	+18.14941406	+2144	+7.88818359	-10.07226563	-1.16455078	+55.39306641	-2.96630859	-33.28857422	+1484
+1458240996.20970010	+10.52050781	-6.52587891	-0.87011719	+49.17480469	-13.55712891	-63.36914063	+2344	+10.19091797	-5.13720703	-0.62402344	+8.83300781	-21.59912109	+17.68798828	+2156	+7.94970703	-10.05468750	-1.20410156	+55.23925781	-3.33984375	-33.94775391	+1496
+1458240996.21380000	+10.58642578	-6.53466797	-0.87451172	+48.75732422	-13.79882813	-63.98437500	+2360	+10.23486328	-5.09765625	-0.65478516	+9.25048828	-22.14843750	+17.29248047	+2172	+8.01562500	-10.04150391	-1.23925781	+55.06347656	-3.69140625	-34.65087891	+1512
+1458240996.21799990	+10.64794922	-6.54785156	-0.87890625	+48.22998047	-14.06250000	-64.59960938	+2372	+10.27001953	-5.07128906	-0.68115234	+9.49218750	-22.76367188	+16.78710938	+2180	+8.08154297	-10.03271484	-1.27441406	+54.84375000	-4.02099609	-35.37597656	+1520
+1458240996.22219990	+10.71386719	-6.55664063	-0.89208984	+47.72460938	-14.28222656	-65.17089844	+2388	+10.31396484	-5.03613281	-0.71191406	+9.86572266	-23.35693359	+16.28173828	+2192	+8.15185547	-10.01513672	-1.31835938	+54.66796875	-4.37255859	-36.01318359	+1536
+1458240996.22630000	+10.77978516	-6.56982422	-0.90087891	+47.17529297	-14.50195313	-65.78613281	+2404	+10.36669922	-4.99658203	-0.74707031	+10.28320313	-23.90625000	+15.79833984	+2208	+8.22656250	-9.99755859	-1.35791016	+54.51416016	-4.70214844	-36.67236328	+1548
+1458240996.23050000	+10.84570313	-6.58300781	-0.91406250	+46.60400391	-14.74365234	-66.35742188	+2420	+10.40625000	-4.97460938	-0.78662109	+10.50292969	-24.45556641	+15.24902344	+2220	+8.29248047	-9.98437500	-1.39746094	+54.27246094	-5.00976563	-37.35351563	+1560
+1458240996.23470000	+10.91601563	-6.59619141	-0.93603516	+46.01074219	-14.94140625	-66.88476563	+2436	+10.45458984	-4.93945313	-0.82617188	+10.87646484	-25.00488281	+14.69970703	+2236	+8.36718750	-9.95800781	-1.44580078	+54.09667969	-5.31738281	-37.94677734	+1576
+1458240996.23880000	+10.98632813	-6.60937500	-0.95361328	+45.41748047	-15.16113281	-67.47802734	+2452	+10.50732422	-4.89990234	-0.86572266	+11.29394531	-25.57617188	+14.12841797	+2252	+8.44189453	-9.93603516	-1.49414063	+53.94287109	-5.64697266	-38.56201172	+1588
+1458240996.24300000	+11.05664063	-6.61816406	-0.97119141	+44.82421875	-15.40283203	-68.00537109	+2472	+10.55566406	-4.87792969	-0.90966797	+11.51367188	-26.12548828	+13.55712891	+2264	+8.51220703	-9.92285156	-1.53808594	+53.67919922	-5.91064453	-39.19921875	+1600
+1458240996.24720000	+11.12695313	-6.63134766	-1.00195313	+44.20898438	-15.55664063	-68.48876953	+2492	+10.60839844	-4.84277344	-0.95800781	+11.86523438	-26.60888672	+12.98583984	+2280	+8.58251953	-9.90087891	-1.59521484	+53.45947266	-6.19628906	-39.72656250	+1612
+1458240996.25130010	+11.20166016	-6.64013672	-1.01953125	+43.57177734	-15.77636719	-69.08203125	+2508	+10.66992188	-4.80761719	-1.00195313	+12.28271484	-27.18017578	+12.37060547	+2296	+8.65722656	-9.87890625	-1.64794922	+53.23974609	-6.48193359	-40.27587891	+1628
+1458240996.25550010	+11.27197266	-6.64453125	-1.04150391	+43.00048828	-16.01806641	-69.60937500	+2528	+10.71826172	-4.78125000	-1.05029297	+12.52441406	-27.68554688	+11.79931641	+2312	+8.71875000	-9.86132813	-1.70507813	+52.91015625	-6.74560547	-40.82519531	+1636
+1458240996.25970010	+11.34667969	-6.65771484	-1.06787109	+42.38525391	-16.21582031	-70.07080078	+2552	+10.77978516	-4.74609375	-1.10742188	+12.85400391	-28.12500000	+11.20605469	+2328	+8.78906250	-9.83935547	-1.77099609	+52.64648438	-7.00927734	-41.26464844	+1652
+1458240996.26379990	+11.42138672	-6.66210938	-1.08984375	+41.77001953	-16.43554688	-70.62011719	+2572	+10.84570313	-4.71093750	-1.15136719	+13.27148438	-28.69628906	+10.54687500	+2344	+8.85937500	-9.81738281	-1.83691406	+52.36083984	-7.29492188	-41.70410156	+1668
+1458240996.26799990	+11.49169922	-6.65771484	-1.11621094	+41.24267578	-16.67724609	-71.08154297	+2600	+10.90283203	-4.68457031	-1.20410156	+13.51318359	-29.20166016	+9.97558594	+2356	+8.91650391	-9.79980469	-1.90283203	+51.98730469	-7.55859375	-42.18750000	+1680
+1458240996.27210000	+11.56640625	-6.66210938	-1.15136719	+40.64941406	-16.87500000	-71.54296875	+2624	+10.96435547	-4.64941406	-1.26562500	+13.84277344	-29.61914063	+9.40429688	+2376	+8.98242188	-9.77343750	-1.98193359	+51.65771484	-7.80029297	-42.56103516	+1700
+1458240996.28049990	+11.71582031	-6.64892578	-1.18652344	+39.63867188	-17.44628906	-72.59765625	+2680	+11.10058594	-4.58349609	-1.35791016	+14.50195313	-30.71777344	+8.12988281	+2400	+9.10107422	-9.73388672	-2.12255859	+50.93261719	-8.30566406	-43.41796875	+1736
+1458240996.28460000	+11.79492188	-6.64892578	-1.21289063	+39.11132813	-17.70996094	-73.08105469	+2708	+11.16650391	-4.54833984	-1.41503906	+14.80957031	-31.13525391	+7.55859375	+2420	+9.16699219	-9.70751953	-2.20605469	+50.58105469	-8.54736328	-43.76953125	+1760
+1458240996.28880000	+11.86962891	-6.64453125	-1.23046875	+38.60595703	-18.01757813	-73.63037109	+2736	+11.24121094	-4.51318359	-1.45458984	+15.18310547	-31.75048828	+6.85546875	+2432	+9.22851563	-9.68115234	-2.27636719	+50.22949219	-8.78906250	-44.18701172	+1780
+1458240996.29300000	+11.94433594	-6.62255859	-1.25244141	+38.21044922	-18.34716797	-74.09179688	+2772	+11.31152344	-4.48242188	-1.50732422	+15.40283203	-32.23388672	+6.32812500	+2444	+9.28564453	-9.65917969	-2.35107422	+49.81201172	-9.00878906	-44.60449219	+1804
+1458240996.29710010	+12.01904297	-6.61376953	-1.28320313	+37.74902344	-18.67675781	-74.53125000	+2808	+11.38183594	-4.45166016	-1.56884766	+15.64453125	-32.65136719	+5.77880859	+2460	+9.35156250	-9.62841797	-2.43457031	+49.50439453	-9.27246094	-44.97802734	+1832
+1458240996.30130000	+12.08935547	-6.60498047	-1.30078125	+37.28759766	-19.05029297	-75.03662109	+2840	+11.46093750	-4.41650391	-1.59960938	+15.97412109	-33.31054688	+5.09765625	+2472	+9.42187500	-9.59765625	-2.50048828	+49.21875000	-9.51416016	-45.43945313	+1860
+1458240996.30550000	+12.16406250	-6.57861328	-1.31835938	+36.97998047	-19.44580078	-75.52001953	+2880	+11.53564453	-4.38134766	-1.65234375	+16.19384766	-33.81591797	+4.59228516	+2488	+9.48339844	-9.57128906	-2.57080078	+48.84521484	-9.75585938	-45.92285156	+1888
+1458240996.30960010	+12.23876953	-6.56103516	-1.34472656	+36.58447266	-19.81933594	-75.95947266	+2916	+11.61035156	-4.34619141	-1.70507813	+16.41357422	-34.25537109	+4.04296875	+2504	+9.55810547	-9.53173828	-2.64990234	+48.60351563	-9.99755859	-46.34033203	+1920
+1458240996.31380010	+12.31347656	-6.54785156	-1.35791016	+36.21093750	-20.23681641	-76.50878906	+2948	+11.68945313	-4.31542969	-1.74023438	+16.69921875	-34.89257813	+3.38378906	+2516	+9.63720703	-9.49658203	-2.70263672	+48.36181641	-10.23925781	-46.91162109	+1948
+1458240996.31800010	+12.38818359	-6.52148438	-1.37548828	+35.90332031	-20.67626953	-76.94824219	+2988	+11.76855469	-4.28027344	-1.78417969	+16.89697266	-35.41992188	+2.87841797	+2532	+9.71191406	-9.46142578	-2.75976563	+48.09814453	-10.50292969	-47.48291016	+1976
+1458240996.32629990	+12.53320313	-6.48632813	-1.41943359	+35.17822266	-21.53320313	-77.80517578	+3060	+11.92675781	-4.21875000	-1.86767578	+17.29248047	-36.49658203	+1.69189453	+2560	+9.88769531	-9.37353516	-2.87402344	+47.79052734	-11.07421875	-48.60351563	+2036
+1458240996.33049990	+12.60351563	-6.45996094	-1.44580078	+34.84863281	-21.97265625	-78.17871094	+3096	+12.00585938	-4.17919922	-1.91162109	+17.46826172	-37.00195313	+1.18652344	+2576	+9.97119141	-9.32958984	-2.92236328	+47.59277344	-11.38183594	-49.24072266	+2064
+1458240996.33460000	+12.66943359	-6.43798828	-1.47656250	+34.49707031	-22.39013672	-78.50830078	+3132	+12.08056641	-4.14843750	-1.96435547	+17.62207031	-37.46337891	+0.65917969	+2596	+10.06787109	-9.27685547	-2.97949219	+47.52685547	-11.71142578	-49.79003906	+2092
+1458240996.33880000	+12.74414063	-6.42041016	-1.48974609	+34.14550781	-22.87353516	-78.96972656	+3164	+12.15966797	-4.11328125	-1.99511719	+17.88574219	-38.05664063	+0.00000000	+2608	+10.16894531	-9.22851563	-3.01464844	+47.48291016	-12.06298828	-50.51513672	+2116
+1458240996.34299990	+12.81445313	-6.39404297	-1.51171875	+33.83789063	-23.35693359	-79.34326172	+3192	+12.23876953	-4.07373047	-2.03466797	+18.10546875	-38.56201172	-0.52734375	+2624	+10.26562500	-9.17578125	-3.04980469	+47.37304688	-12.43652344	-51.21826172	+2132
+1458240996.34710000	+12.88476563	-6.37207031	-1.53808594	+33.46435547	-23.77441406	-79.67285156	+3224	+12.31787109	-4.04296875	-2.07861328	+18.30322266	-39.00146484	-1.12060547	+2640	+10.36230469	-9.12304688	-3.09814453	+47.28515625	-12.78808594	-51.78955078	+2156
+1458240996.35130000	+12.95507813	-6.34570313	-1.55126953	+33.11279297	-24.25781250	-80.09033203	+3252	+12.39697266	-4.00781250	-2.10498047	+18.58886719	-39.57275391	-1.86767578	+2652	+10.46337891	-9.07031250	-3.12890625	+47.24121094	-13.13964844	-52.49267578	+2172
+1458240996.35540010	+13.02539063	-6.31933594	-1.57324219	+32.73925781	-24.69726563	-80.39794922	+3280	+12.47607422	-3.96386719	-2.14453125	+18.85253906	-40.05615234	-2.46093750	+2668	+10.56005859	-9.01757813	-3.16845703	+47.13134766	-13.53515625	-53.12988281	+2184
+1458240996.35960010	+13.09130859	-6.29296875	-1.60839844	+32.34375000	-25.09277344	-80.66162109	+3308	+12.55078125	-3.93310547	-2.18847656	+19.11621094	-40.45166016	-3.09814453	+2684	+10.65673828	-8.96484375	-3.21240234	+47.06542969	-13.90869141	-53.67919922	+2196
+1458240996.36380000	+13.16162109	-6.26660156	-1.62158203	+31.97021484	-25.55419922	-81.03515625	+3336	+12.62548828	-3.89355469	-2.21484375	+19.46777344	-40.95703125	-3.91113281	+2700	+10.75781250	-8.90771484	-3.24755859	+46.99951172	-14.30419922	-54.29443359	+2208
+1458240996.36789990	+13.22753906	-6.23583984	-1.63476563	+31.61865234	-26.01562500	-81.36474609	+3360	+12.70458984	-3.84521484	-2.25000000	+19.81933594	-41.39648438	-4.57031250	+2716	+10.84570313	-8.85058594	-3.28710938	+46.86767578	-14.72167969	-54.88769531	+2216
+1458240996.37210010	+13.29785156	-6.20507813	-1.65673828	+31.24511719	-26.43310547	-81.65039063	+3388	+12.78369141	-3.81005859	-2.28955078	+20.14892578	-41.77001953	-5.27343750	+2736	+10.93359375	-8.79785156	-3.33544922	+46.73583984	-15.09521484	-55.37109375	+2224
+1458240996.37630010	+13.36376953	-6.16992188	-1.65673828	+30.91552734	-26.91650391	-82.08984375	+3412	+12.85839844	-3.77050781	-2.30712891	+20.61035156	-42.27539063	-6.19628906	+2748	+11.02148438	-8.74072266	-3.37060547	+46.60400391	-15.46875000	-55.92041016	+2232
+1458240996.38039990	+13.42968750	-6.13037109	-1.66113281	+30.58593750	-27.39990234	-82.44140625	+3440	+12.94189453	-3.71777344	-2.33349609	+21.04980469	-42.67089844	-6.94335938	+2768	+11.10058594	-8.68798828	-3.41015625	+46.42822266	-15.84228516	-56.42578125	+2240
+1458240996.38459990	+13.50000000	-6.09521484	-1.67431641	+30.23437500	-27.81738281	-82.74902344	+3468	+13.02099609	-3.67822266	-2.36425781	+21.48925781	-43.02246094	-7.75634766	+2784	+11.17968750	-8.63964844	-3.46728516	+46.20849609	-16.17187500	-56.79931641	+2248
+1458240996.38879990	+13.56591797	-6.05566406	-1.67431641	+29.92675781	-28.27880859	-83.14453125	+3500	+13.10009766	-3.62988281	-2.37744141	+22.06054688	-43.48388672	-8.74511719	+2800	+11.25439453	-8.59130859	-3.51123047	+45.98876953	-16.47949219	-57.21679688	+2260
+1458240996.39290000	+13.63183594	-6.00732422	-1.67431641	+29.61914063	-28.74023438	-83.49609375	+3532	+13.17919922	-3.57275391	-2.39941406	+22.58789063	-43.81347656	-9.53613281	+2820	+11.32031250	-8.53857422	-3.55957031	+45.74707031	-16.80908203	-57.59033203	+2272
+1458240996.39710000	+13.69775391	-5.96337891	-1.67871094	+29.31152344	-29.17968750	-83.80371094	+3568	+13.25830078	-3.52880859	-2.42578125	+23.07128906	-44.09912109	-10.37109375	+2840	+11.39062500	-8.49023438	-3.61669922	+45.48339844	-17.07275391	-57.87597656	+2288
+1458240996.40540000	+13.82958984	-5.86230469	-1.65234375	+28.80615234	-30.23437500	-84.61669922	+3648	+13.42089844	-3.42333984	-2.44775391	+24.25781250	-44.84619141	-12.21679688	+2880	+11.52246094	-8.38916016	-3.70458984	+44.97802734	-17.66601563	-58.57910156	+2324
+1458240996.40960000	+13.89550781	-5.81396484	-1.64355469	+28.52050781	-30.69580078	-84.94628906	+3688	+13.50000000	-3.37500000	-2.46533203	+24.80712891	-45.10986328	-13.11767578	+2900	+11.58398438	-8.34082031	-3.76171875	+44.69238281	-17.90771484	-58.84277344	+2348
+1458240996.41380000	+13.96142578	-5.77001953	-1.62597656	+28.25683594	-31.20117188	-85.36376953	+3736	+13.57910156	-3.32226563	-2.46093750	+25.46630859	-45.50537109	-14.17236328	+2924	+11.65429688	-8.29687500	-3.79687500	+44.45068359	-18.17138672	-59.21630859	+2372
+1458240996.41790010	+14.02734375	-5.71289063	-1.61279297	+28.01513672	-31.70654297	-85.69335938	+3780	+13.66259766	-3.26074219	-2.47412109	+26.08154297	-45.74707031	-14.98535156	+2944	+11.72021484	-8.24414063	-3.83642578	+44.23095703	-18.45703125	-59.52392578	+2396
+1458240996.42210010	+14.09326172	-5.66455078	-1.60400391	+27.72949219	-32.16796875	-85.97900391	+3828	+13.74609375	-3.20800781	-2.49169922	+26.63085938	-45.94482422	-15.86425781	+2964	+11.79052734	-8.19140625	-3.88916016	+43.98925781	-18.69873047	-59.74365234	+2428
+1458240996.42619990	+14.15917969	-5.61621094	-1.59082031	+27.44384766	-32.67333984	-86.33056641	+3876	+13.82080078	-3.15527344	-2.49609375	+27.29003906	-46.23046875	-16.85302734	+2988	+11.86083984	-8.13867188	-3.91992188	+43.79150391	-18.98437500	-60.09521484	+2456
+1458240996.43039990	+14.22070313	-5.55908203	-1.58203125	+27.15820313	-33.13476563	-86.55029297	+3924	+13.89990234	-3.08935547	-2.50927734	+27.86132813	-46.40625000	-17.64404297	+3012	+11.93115234	-8.07714844	-3.95507813	+43.61572266	-19.27001953	-60.38085938	+2488
+1458240996.43460010	+14.28222656	-5.51513672	-1.57763672	+26.78466797	-33.57421875	-86.77001953	+3968	+13.97900391	-3.04101563	-2.52246094	+28.41064453	-46.53808594	-18.47900391	+3032	+12.00585938	-8.01562500	-3.99462891	+43.46191406	-19.57763672	-60.62255859	+2524
+1458240996.43870000	+14.34375000	-5.47558594	-1.56445313	+26.43310547	-34.05761719	-87.01171875	+4012	+14.05371094	-2.98828125	-2.52685547	+29.00390625	-46.75781250	-19.42382813	+3056	+12.08935547	-7.95410156	-4.01220703	+43.37402344	-19.92919922	-61.04003906	+2552
+1458240996.44289990	+14.40087891	-5.42285156	-1.56005859	+26.05957031	-34.51904297	-87.16552734	+4060	+14.12841797	-2.91796875	-2.54003906	+29.55322266	-46.88964844	-20.17089844	+3080	+12.17285156	-7.88378906	-4.02978516	+43.28613281	-20.30273438	-61.39160156	+2580
+1458240996.44709990	+14.45800781	-5.38769531	-1.56005859	+25.64208984	-34.93652344	-87.29736328	+4100	+14.20312500	-2.86523438	-2.55761719	+30.08056641	-46.95556641	-20.96191406	+3100	+12.25634766	-7.81787109	-4.05175781	+43.22021484	-20.67626953	-61.69921875	+2612
+1458240996.45120000	+14.51513672	-5.35253906	-1.55566406	+25.18066406	-35.35400391	-87.45117188	+4144	+14.27343750	-2.80810547	-2.56640625	+30.65185547	-47.08740234	-21.84082031	+3124	+12.34423828	-7.75195313	-4.06054688	+43.17626953	-21.07177734	-62.11669922	+2636
+1458240996.45540000	+14.57226563	-5.30419922	-1.56445313	+24.74121094	-35.72753906	-87.47314453	+4184	+14.34814453	-2.74218750	-2.58398438	+31.17919922	-47.13134766	-22.54394531	+3148	+12.43212891	-7.67285156	-4.06933594	+43.17626953	-21.51123047	-62.42431641	+2660
+1458240996.45960000	+14.62939453	-5.27343750	-1.57763672	+24.19189453	-36.10107422	-87.47314453	+4224	+14.41845703	-2.68945313	-2.60595703	+31.64062500	-47.13134766	-23.26904297	+3172	+12.52441406	-7.59814453	-4.08691406	+43.15429688	-21.95068359	-62.73193359	+2680
+1458240996.46790000	+14.73046875	-5.19433594	-1.58203125	+23.15917969	-36.89208984	-87.45117188	+4296	+14.54589844	-2.57080078	-2.62792969	+32.67333984	-47.19726563	-24.78515625	+3220	+12.70019531	-7.43994141	-4.10009766	+43.17626953	-22.89550781	-63.36914063	+2716
+1458240996.47210000	+14.77880859	-5.15917969	-1.59521484	+22.58789063	-37.26562500	-87.38525391	+4332	+14.61181641	-2.51367188	-2.64550781	+33.13476563	-47.19726563	-25.51025391	+3244	+12.78808594	-7.36523438	-4.10888672	+43.15429688	-23.35693359	-63.65478516	+2728
+1458240996.47620010	+14.82714844	-5.12841797	-1.59521484	+22.01660156	-37.66113281	-87.38525391	+4364	+14.67333984	-2.46093750	-2.65429688	+33.66210938	-47.21923828	-26.30126953	+3268	+12.87597656	-7.28613281	-4.11328125	+43.15429688	-23.81835938	-63.98437500	+2740
+1458240996.48040010	+14.87988281	-5.08447266	-1.59521484	+21.53320313	-38.07861328	-87.31933594	+4396	+14.73925781	-2.39062500	-2.66748047	+34.18945313	-47.21923828	-26.98242188	+3292	+12.95947266	-7.20703125	-4.11767578	+43.17626953	-24.32373047	-64.29199219	+2748
+1458240996.48460010	+14.92822266	-5.04931641	-1.59960938	+20.96191406	-38.43017578	-87.25341797	+4428	+14.80517578	-2.33349609	-2.68066406	+34.69482422	-47.17529297	-27.70751953	+3316	+13.03857422	-7.13671875	-4.12646484	+43.15429688	-24.76318359	-64.53369141	+2748
+1458240996.48869990	+14.97216797	-5.00976563	-1.59082031	+20.41259766	-38.86962891	-87.25341797	+4460	+14.86230469	-2.27636719	-2.68505859	+35.24414063	-47.17529297	-28.52050781	+3340	+13.11767578	-7.06201172	-4.13964844	+43.11035156	-25.18066406	-64.75341797	+2752
+1458240996.49289990	+15.02050781	-4.96582031	-1.58203125	+19.92919922	-39.28710938	-87.16552734	+4492	+14.92382813	-2.20166016	-2.68505859	+35.83740234	-47.15332031	-29.24560547	+3368	+13.18798828	-6.98730469	-4.15283203	+43.06640625	-25.59814453	-64.99511719	+2756
+1458240996.49710010	+15.06884766	-4.92187500	-1.57763672	+19.40185547	-39.66064453	-87.05566406	+4524	+14.98535156	-2.14453125	-2.68945313	+36.36474609	-47.15332031	-29.99267578	+3392	+13.25830078	-6.92138672	-4.17041016	+43.00048828	-25.97167969	-65.17089844	+2760
+1458240996.50120000	+15.10839844	-4.87353516	-1.56005859	+18.89648438	-40.12207031	-87.01171875	+4556	+15.04248047	-2.08300781	-2.68066406	+36.95800781	-47.17529297	-30.80566406	+3420	+13.32421875	-6.85107422	-4.18798828	+42.91259766	-26.32324219	-65.34667969	+2768
+1458240996.50539990	+15.15234375	-4.81640625	-1.53369141	+18.52294922	-40.64941406	-87.01171875	+4596	+15.10400391	-2.00830078	-2.67626953	+37.61718750	-47.19726563	-31.57470703	+3452	+13.38134766	-6.78076172	-4.20117188	+42.86865234	-26.69677734	-65.56640625	+2776
+1458240996.50950000	+15.19628906	-4.76367188	-1.50732422	+18.12744141	-41.13281250	-87.01171875	+4632	+15.16113281	-1.94677734	-2.66748047	+38.23242188	-47.19726563	-32.38769531	+3480	+13.43847656	-6.72363281	-4.22314453	+42.73681641	-27.00439453	-65.76416016	+2784
+1458240996.51370000	+15.24462891	-4.71533203	-1.47656250	+17.75390625	-41.66015625	-87.05566406	+4672	+15.22265625	-1.88085938	-2.64550781	+38.89160156	-47.28515625	-33.26660156	+3516	+13.49560547	-6.66650391	-4.24072266	+42.64892578	-27.26806641	-65.98388672	+2796
+1458240996.51790000	+15.28857422	-4.65380859	-1.44140625	+17.44628906	-42.18750000	-87.07763672	+4712	+15.28417969	-1.80615234	-2.62792969	+39.57275391	-47.32910156	-34.07958984	+3548	+13.55273438	-6.60937500	-4.25830078	+42.56103516	-27.57568359	-66.20361328	+2812
+1458240996.52620010	+15.37207031	-4.54833984	-1.37548828	+16.69921875	-43.19824219	-87.07763672	+4796	+15.39843750	-1.67871094	-2.57958984	+40.82519531	-47.48291016	-35.77148438	+3616	+13.65820313	-6.49951172	-4.29785156	+42.36328125	-28.05908203	-66.62109375	+2856
+1458240996.53040000	+15.40722656	-4.48681641	-1.33593750	+16.41357422	-43.74755859	-87.09960938	+4840	+15.45556641	-1.60400391	-2.55761719	+41.48437500	-47.57080078	-36.58447266	+3652	+13.70654297	-6.43798828	-4.31542969	+42.31933594	-28.32275391	-66.84082031	+2884
+1458240996.53449990	+15.44677734	-4.42529297	-1.29638672	+16.10595703	-44.27490234	-87.09960938	+4888	+15.50830078	-1.54248047	-2.53125000	+42.07763672	-47.68066406	-37.41943359	+3688	+13.75927734	-6.38085938	-4.33300781	+42.25341797	-28.58642578	-67.06054688	+2916
+1458240996.53870010	+15.48632813	-4.36816406	-1.26562500	+15.79833984	-44.75830078	-87.12158203	+4936	+15.56542969	-1.47656250	-2.50048828	+42.67089844	-47.81250000	-38.23242188	+3720	+13.81640625	-6.32373047	-4.34619141	+42.23144531	-28.85009766	-67.36816406	+2948
+1458240996.54290010	+15.52148438	-4.30224609	-1.22607422	+15.60058594	-45.32958984	-87.16552734	+4984	+15.61816406	-1.40625000	-2.47412109	+43.28613281	-47.94433594	-39.02343750	+3756	+13.86914063	-6.25781250	-4.35058594	+42.27539063	-29.15771484	-67.65380859	+2984
+1458240996.54699990	+15.55664063	-4.25390625	-1.18652344	+15.29296875	-45.85693359	-87.20947266	+5032	+15.67529297	-1.35351563	-2.44335938	+43.81347656	-48.09814453	-39.83642578	+3792	+13.92187500	-6.20068359	-4.35937500	+42.27539063	-29.44335938	-67.96142578	+3020
+1458240996.55119990	+15.58740234	-4.20996094	-1.16015625	+14.91943359	-46.31835938	-87.20947266	+5080	+15.72363281	-1.29638672	-2.41699219	+44.31884766	-48.22998047	-40.60546875	+3824	+13.97900391	-6.14794922	-4.35498047	+42.29736328	-29.77294922	-68.33496094	+3060
+1458240996.55539990	+15.62255859	-4.15283203	-1.13818359	+14.58984375	-46.77978516	-87.14355469	+5124	+15.77636719	-1.23486328	-2.39941406	+44.78027344	-48.33984375	-41.30859375	+3856	+14.04492188	-6.08203125	-4.35498047	+42.38525391	-30.12451172	-68.62060547	+3100
+1458240996.55950000	+15.65332031	-4.10888672	-1.11621094	+14.19433594	-47.21923828	-87.07763672	+5168	+15.82031250	-1.18212891	-2.37744141	+45.19775391	-48.47167969	-41.98974609	+3888	+14.10644531	-6.01171875	-4.35498047	+42.45117188	-30.52001953	-68.90625000	+3140
+1458240996.56370000	+15.67968750	-4.06494141	-1.11181641	+13.75488281	-47.54882813	-86.96777344	+5208	+15.86425781	-1.12939453	-2.35986328	+45.54931641	-48.60351563	-42.60498047	+3916	+14.16796875	-5.94140625	-4.35058594	+42.56103516	-30.91552734	-69.25781250	+3180
+1458240996.56789990	+15.70605469	-4.01660156	-1.10742188	+13.38134766	-47.92236328	-86.83593750	+5244	+15.90820313	-1.07226563	-2.35107422	+45.92285156	-48.71337891	-43.17626953	+3944	+14.23388672	-5.86230469	-4.34179688	+42.71484375	-31.35498047	-69.54345703	+3220
+1458240996.57200000	+15.73242188	-3.98144531	-1.10302734	+12.91992188	-48.29589844	-86.74804688	+5280	+15.95214844	-1.02832031	-2.33789063	+46.20849609	-48.82324219	-43.79150391	+3972	+14.29541016	-5.78759766	-4.33740234	+42.82470703	-31.77246094	-69.82910156	+3252
+1458240996.57620000	+15.75878906	-3.95068359	-1.10302734	+12.45849609	-48.60351563	-86.61621094	+5312	+15.99169922	-0.98876953	-2.32910156	+46.45019531	-48.95507813	-44.34082031	+3996	+14.36572266	-5.71728516	-4.31982422	+43.00048828	-32.25585938	-70.20263672	+3288
+1458240996.58030010	+15.78955078	-3.91113281	-1.10302734	+12.04101563	-48.93310547	-86.48437500	+5340	+16.03564453	-0.93603516	-2.32910156	+46.71386719	-49.04296875	-44.84619141	+4020	+14.43603516	-5.63818359	-4.30224609	+43.19824219	-32.76123047	-70.53222656	+3316
+1458240996.58870010	+15.84228516	-3.85400391	-1.11621094	+11.07421875	-49.50439453	-86.19873047	+5392	+16.10595703	-0.85693359	-2.32031250	+47.13134766	-49.24072266	-45.85693359	+4064	+14.56787109	-5.49755859	-4.27148438	+43.48388672	-33.66210938	-71.14746094	+3364
+1458240996.59279990	+15.86865234	-3.81445313	-1.12939453	+10.63476563	-49.76806641	-86.02294922	+5416	+16.14111328	-0.80859375	-2.32031250	+47.35107422	-49.30664063	-46.27441406	+4088	+14.62939453	-5.41845703	-4.26269531	+43.63769531	-34.10156250	-71.38916016	+3380
+1458240996.59699990	+15.89501953	-3.78369141	-1.14257813	+10.19531250	-50.00976563	-85.84716797	+5440	+16.17626953	-0.76904297	-2.32031250	+47.52685547	-49.39453125	-46.69189453	+4112	+14.68652344	-5.35253906	-4.25830078	+43.74755859	-34.51904297	-71.60888672	+3392
+1458240996.60120010	+15.92138672	-3.75292969	-1.14697266	+9.77783203	-50.27343750	-85.71533203	+5460	+16.20703125	-0.72509766	-2.31591797	+47.74658203	-49.50439453	-47.17529297	+4136	+14.74365234	-5.28222656	-4.24951172	+43.87939453	-34.91455078	-71.82861328	+3404
+1458240996.60529990	+15.94775391	-3.70898438	-1.14697266	+9.42626953	-50.62500000	-85.62744141	+5476	+16.24658203	-0.67675781	-2.30712891	+48.01025391	-49.63623047	-47.68066406	+4160	+14.79638672	-5.20751953	-4.23632813	+44.03320313	-35.33203125	-72.11425781	+3412
+1458240996.60949990	+15.97412109	-3.67382813	-1.14697266	+9.09667969	-50.93261719	-85.53955078	+5492	+16.28173828	-0.63720703	-2.29394531	+48.25195313	-49.76806641	-48.18603516	+4184	+14.85351563	-5.15478516	-4.22753906	+44.14306641	-35.66162109	-72.42187500	+3416
+1458240996.61369990	+16.00048828	-3.63867188	-1.13378906	+8.78906250	-51.30615234	-85.49560547	+5512	+16.31689453	-0.59765625	-2.27197266	+48.58154297	-49.94384766	-48.80126953	+4208	+14.90185547	-5.09765625	-4.22314453	+44.25292969	-35.96923828	-72.70751953	+3420
+1458240996.61780000	+16.03125000	-3.59472656	-1.12060547	+8.54736328	-51.70166016	-85.45166016	+5528	+16.35644531	-0.55371094	-2.25000000	+48.91113281	-50.09765625	-49.37255859	+4232	+14.95019531	-5.04052734	-4.21435547	+44.38476563	-36.29882813	-72.99316406	+3424
+1458240996.62200000	+16.06201172	-3.54199219	-1.10742188	+8.37158203	-52.07519531	-85.42968750	+5552	+16.39160156	-0.50097656	-2.22802734	+49.28466797	-50.25146484	-49.94384766	+4260	+14.99414063	-4.99658203	-4.21435547	+44.45068359	-36.51855469	-73.27880859	+3428
+1458240996.62620000	+16.08837891	-3.49365234	-1.08105469	+8.21777344	-52.51464844	-85.45166016	+5572	+16.42675781	-0.44824219	-2.19287109	+49.72412109	-50.47119141	-50.60302734	+4288	+15.02929688	-4.95263672	-4.21875000	+44.49462891	-36.69433594	-73.49853516	+3432
+1458240996.63450000	+16.13232422	-3.38378906	-1.02392578	+7.97607422	-53.41552734	-85.47363281	+5624	+16.50146484	-0.33837891	-2.10937500	+50.75683594	-50.93261719	-52.03125000	+4352	+15.09521484	-4.86474609	-4.22314453	+44.64843750	-37.02392578	-74.11376953	+3452
+1458240996.63870000	+16.15869141	-3.33105469	-0.98876953	+7.88818359	-53.92089844	-85.51757813	+5652	+16.53662109	-0.28564453	-2.06103516	+51.28417969	-51.19628906	-52.77832031	+4384	+15.13037109	-4.82958984	-4.22753906	+44.73632813	-37.17773438	-74.44335938	+3468
+1458240996.64280010	+16.18066406	-3.27392578	-0.94482422	+7.84423828	-54.47021484	-85.58349609	+5684	+16.57617188	-0.22851563	-2.01269531	+51.85546875	-51.48193359	-53.56933594	+4416	+15.16552734	-4.78564453	-4.22753906	+44.84619141	-37.33154297	-74.79492188	+3488
+1458240996.64700010	+16.20703125	-3.21679688	-0.90527344	+7.84423828	-54.99755859	-85.69335938	+5716	+16.61572266	-0.17578125	-1.95996094	+52.44873047	-51.74560547	-54.36035156	+4444	+15.19628906	-4.75488281	-4.22753906	+44.95605469	-37.46337891	-75.16845703	+3508
+1458240996.65120010	+16.22900391	-3.15527344	-0.85693359	+7.84423828	-55.54687500	-85.80322266	+5752	+16.64648438	-0.12304688	-1.91162109	+52.99804688	-52.00927734	-55.15136719	+4476	+15.22705078	-4.71972656	-4.22314453	+45.04394531	-37.59521484	-75.56396484	+3536
+1458240996.65529990	+16.24658203	-3.09375000	-0.82177734	+7.84423828	-56.03027344	-85.84716797	+5788	+16.68164063	-0.06152344	-1.86328125	+53.59130859	-52.27294922	-55.87646484	+4508	+15.25781250	-4.68017578	-4.22314453	+45.17578125	-37.72705078	-75.89355469	+3568
+1458240996.65949990	+16.26416016	-3.04101563	-0.78222656	+7.75634766	-56.51367188	-85.89111328	+5820	+16.71240234	-0.01318359	-1.81494141	+54.14062500	-52.51464844	-56.62353516	+4536	+15.28857422	-4.64062500	-4.22314453	+45.28564453	-37.88085938	-76.24511719	+3600
+1458240996.66360000	+16.28173828	-2.99267578	-0.75146484	+7.64648438	-56.93115234	-85.89111328	+5852	+16.73876953	+0.03955078	-1.77978516	+54.60205078	-52.71240234	-57.28271484	+4564	+15.31933594	-4.60546875	-4.21875000	+45.39550781	-38.05664063	-76.59667969	+3640
+1458240996.66779990	+16.29492188	-2.93994141	-0.72509766	+7.55859375	-57.37060547	-85.91308594	+5888	+16.76513672	+0.09667969	-1.74462891	+55.12939453	-52.93212891	-57.91992188	+4592	+15.35449219	-4.56152344	-4.21435547	+45.54931641	-38.23242188	-76.92626953	+3680
+1458240996.67199990	+16.30810547	-2.90039063	-0.69433594	+7.36083984	-57.81005859	-85.89111328	+5920	+16.79150391	+0.13183594	-1.70507813	+55.56884766	-53.12988281	-58.60107422	+4616	+15.38085938	-4.51318359	-4.20996094	+45.72509766	-38.47412109	-77.27783203	+3720
+1458240996.67610000	+16.32568359	-2.86083984	-0.67236328	+7.16308594	-58.20556641	-85.86914063	+5948	+16.81347656	+0.16699219	-1.68310547	+55.92041016	-53.30566406	-59.17236328	+4636	+15.42480469	-4.46923828	-4.18798828	+45.92285156	-38.75976563	-77.71728516	+3764
+1458240996.68030000	+16.33886719	-2.81689453	-0.65478516	+6.98730469	-58.55712891	-85.78125000	+5976	+16.83544922	+0.21093750	-1.66552734	+56.25000000	-53.43750000	-59.65576172	+4660	+15.46875000	-4.41210938	-4.17480469	+46.14257813	-39.06738281	-78.04687500	+3808
+1458240996.68450000	+16.35205078	-2.79492188	-0.64160156	+6.70166016	-58.86474609	-85.71533203	+6004	+16.85302734	+0.23730469	-1.65234375	+56.53564453	-53.54736328	-60.16113281	+4676	+15.50390625	-4.36816406	-4.16162109	+46.31835938	-39.37500000	-78.35449219	+3844
+1458240996.68860010	+16.36083984	-2.77294922	-0.63281250	+6.37207031	-59.15039063	-85.60546875	+6024	+16.86621094	+0.26367188	-1.64355469	+56.73339844	-53.65722656	-60.57861328	+4692	+15.54345703	-4.32421875	-4.14404297	+46.49414063	-39.70458984	-78.70605469	+3884
+1458240996.69700000	+16.38281250	-2.73339844	-0.64160156	+5.55908203	-59.52392578	-85.20996094	+6064	+16.89257813	+0.31201172	-1.64794922	+57.04101563	-53.76708984	-61.23779297	+4728	+15.62695313	-4.20996094	-4.12207031	+46.84570313	-40.40771484	-79.16748047	+3948
+1458240996.70110010	+16.39160156	-2.72460938	-0.65039063	+5.05371094	-59.72167969	-84.96826172	+6080	+16.90136719	+0.33398438	-1.65234375	+57.12890625	-53.78906250	-61.54541016	+4744	+15.67089844	-4.15722656	-4.10888672	+47.04345703	-40.78125000	-79.43115234	+3976
+1458240996.70530010	+16.40478516	-2.71142578	-0.65478516	+4.59228516	-59.91943359	-84.70458984	+6092	+16.91455078	+0.35595703	-1.65673828	+57.30468750	-53.85498047	-61.89697266	+4760	+15.71044922	-4.09570313	-4.09130859	+47.28515625	-41.17675781	-79.69482422	+4000
+1458240996.70950010	+16.41357422	-2.70703125	-0.66357422	+4.10888672	-60.09521484	-84.46289063	+6104	+16.92773438	+0.36914063	-1.66113281	+57.43652344	-53.92089844	-62.24853516	+4776	+15.75000000	-4.05175781	-4.07373047	+47.46093750	-41.55029297	-79.95849609	+4016
+1458240996.71359990	+16.42675781	-2.70263672	-0.65917969	+3.66943359	-60.35888672	-84.26513672	+6116	+16.93652344	+0.38232422	-1.65234375	+57.65625000	-54.00878906	-62.70996094	+4796	+15.78955078	-4.00341797	-4.05615234	+47.63671875	-41.92382813	-80.24414063	+4032
+1458240996.71779990	+16.43994141	-2.68505859	-0.65917969	+3.22998047	-60.53466797	-84.02343750	+6124	+16.95410156	+0.40429688	-1.65234375	+57.83203125	-54.07470703	-63.06152344	+4816	+15.82910156	-3.95068359	-4.04296875	+47.83447266	-42.27539063	-80.46386719	+4040
+1458240996.72199990	+16.45312500	-2.68066406	-0.66357422	+2.79052734	-60.71044922	-83.75976563	+6128	+16.96728516	+0.42187500	-1.64794922	+58.00781250	-54.14062500	-63.41308594	+4836	+15.86425781	-3.91113281	-4.02978516	+47.96630859	-42.58300781	-80.68359375	+4048
+1458240996.72610000	+16.46191406	-2.67187500	-0.65917969	+2.30712891	-60.95214844	-83.49609375	+6136	+16.97607422	+0.44384766	-1.63916016	+58.24951172	-54.25048828	-63.85253906	+4860	+15.89501953	-3.87158203	-4.02539063	+48.09814453	-42.84667969	-80.85937500	+4052
+1458240996.73029990	+16.47509766	-2.65869141	-0.65039063	+1.88964844	-61.17187500	-83.21044922	+6144	+16.98925781	+0.47021484	-1.62158203	+58.57910156	-54.36035156	-64.33593750	+4884	+15.92138672	-3.82763672	-4.01660156	+48.27392578	-43.13232422	-81.10107422	+4056
+1458240996.73440000	+16.48388672	-2.64111328	-0.64599609	+1.45019531	-61.41357422	-82.90283203	+6148	+17.00244141	+0.50097656	-1.60400391	+58.93066406	-54.49218750	-64.81933594	+4912	+15.95214844	-3.79687500	-4.00781250	+48.40576172	-43.37402344	-81.34277344	+4060
+1458240996.73860000	+16.49707031	-2.62792969	-0.61962891	+1.03271484	-61.76513672	-82.61718750	+6156	+17.01562500	+0.53173828	-1.56884766	+59.43603516	-54.71191406	-65.47851563	+4940	+15.97412109	-3.75732422	-3.99902344	+48.58154297	-43.59375000	-81.60644531	+4060
+1458240996.74280000	+16.51025391	-2.60156250	-0.58886719	+0.70312500	-62.16064453	-82.30957031	+6168	+17.03759766	+0.56689453	-1.52490234	+60.00732422	-54.93164063	-66.15966797	+4972	+15.99609375	-3.72656250	-3.98144531	+48.77929688	-43.81347656	-81.91406250	+4064
+1458240996.74690010	+16.52343750	-2.57519531	-0.55371094	+0.39550781	-62.51220703	-82.04589844	+6180	+17.05517578	+0.60644531	-1.48095703	+60.57861328	-55.17333984	-66.84082031	+5000	+16.01806641	-3.70898438	-3.97265625	+48.93310547	-43.96728516	-82.24365234	+4068
+1458240996.75110010	+16.53662109	-2.54443359	-0.50976563	+0.08789063	-62.95166016	-81.76025391	+6192	+17.07275391	+0.64160156	-1.42382813	+61.25976563	-55.43701172	-67.63183594	+5032	+16.03564453	-3.69140625	-3.95947266	+49.06494141	-44.07714844	-82.57324219	+4076
+1458240996.75530000	+16.54541016	-2.50927734	-0.47021484	-0.15380859	-63.32519531	-81.43066406	+6208	+17.09033203	+0.68554688	-1.37109375	+61.87500000	-55.65673828	-68.29101563	+5060	+16.04882813	-3.67382813	-3.95507813	+49.19677734	-44.20898438	-82.83691406	+4088
+1458240996.76360010	+16.56738281	-2.44335938	-0.38671875	-0.87890625	-64.09423828	-80.63964844	+6240	+17.12109375	+0.77343750	-1.26562500	+63.10546875	-56.16210938	-69.63134766	+5116	+16.07519531	-3.63867188	-3.93750000	+49.43847656	-44.40673828	-83.36425781	+4120
+1458240996.76780010	+16.57617188	-2.40820313	-0.34277344	-1.23046875	-64.51171875	-80.17822266	+6260	+17.13427734	+0.82177734	-1.20849609	+63.83056641	-56.44775391	-70.35644531	+5144	+16.08837891	-3.61669922	-3.92871094	+49.59228516	-44.51660156	-83.62792969	+4140
+1458240996.77189990	+16.58496094	-2.37744141	-0.29443359	-1.62597656	-64.90722656	-79.69482422	+6276	+17.14746094	+0.85693359	-1.15136719	+64.51171875	-56.71142578	-71.08154297	+5172	+16.09716797	-3.59912109	-3.91552734	+49.72412109	-44.62646484	-83.89160156	+4164
+1458240996.77609990	+16.59814453	-2.35107422	-0.25048828	-2.06542969	-65.30273438	-79.21142578	+6296	+17.16064453	+0.89208984	-1.09423828	+65.14892578	-56.99707031	-71.76269531	+5200	+16.11035156	-3.59033203	-3.89794922	+49.85595703	-44.78027344	-84.22119141	+4192
+1458240996.78029990	+16.60693359	-2.31591797	-0.21093750	-2.48291016	-65.61035156	-78.66210938	+6312	+17.17382813	+0.93164063	-1.04589844	+65.69824219	-57.23876953	-72.31201172	+5224	+16.12792969	-3.56835938	-3.88916016	+49.98779297	-44.91210938	-84.41894531	+4224
+1458240996.78440000	+16.61572266	-2.29394531	-0.18017578	-2.96630859	-65.91796875	-78.11279297	+6328	+17.18701172	+0.95800781	-1.00195313	+66.15966797	-57.48046875	-72.83935547	+5244	+16.14111328	-3.55517578	-3.87597656	+50.05371094	-45.04394531	-84.63867188	+4256
+1458240996.78860000	+16.62451172	-2.27197266	-0.15380859	-3.47167969	-66.13769531	-77.56347656	+6344	+17.18701172	+0.97998047	-0.97119141	+66.53320313	-57.67822266	-73.23486328	+5264	+16.15869141	-3.54199219	-3.86279297	+50.14160156	-45.21972656	-84.88037109	+4288
+1458240996.79279990	+16.63330078	-2.25000000	-0.13623047	-3.97705078	-66.29150391	-76.97021484	+6360	+17.19140625	+1.00195313	-0.94921875	+66.81884766	-57.83203125	-73.52050781	+5280	+16.17626953	-3.52001953	-3.85400391	+50.22949219	-45.39550781	-84.94628906	+4324
+1458240996.79690000	+16.63330078	-2.24121094	-0.12304688	-4.61425781	-66.44531250	-76.33300781	+6372	+17.19580078	+1.01513672	-0.92724609	+67.08251953	-58.00781250	-73.85009766	+5296	+16.18945313	-3.48925781	-3.84521484	+50.29541016	-45.61523438	-84.99023438	+4356
+1458240996.80110000	+16.64208984	-2.24121094	-0.12744141	-5.25146484	-66.46728516	-75.71777344	+6380	+17.19580078	+1.02832031	-0.91406250	+67.21435547	-58.18359375	-74.00390625	+5312	+16.20703125	-3.45849609	-3.83642578	+50.33935547	-45.87890625	-85.03417969	+4384
+1458240996.80530000	+16.64648438	-2.23681641	-0.13183594	-5.88867188	-66.51123047	-75.08056641	+6388	+17.20019531	+1.04150391	-0.90527344	+67.39013672	-58.40332031	-74.24560547	+5328	+16.22900391	-3.42773438	-3.82763672	+50.40527344	-46.14257813	-85.05615234	+4412
+1458240996.80940010	+16.65087891	-2.24560547	-0.14062500	-6.54785156	-66.53320313	-74.50927734	+6400	+17.19580078	+1.03710938	-0.89648438	+67.52197266	-58.60107422	-74.46533203	+5344	+16.24658203	-3.40136719	-3.81884766	+50.42724609	-46.40625000	-85.05615234	+4436
+1458240996.81769990	+16.65966797	-2.25878906	-0.16699219	-7.69042969	-66.48925781	-73.52050781	+6416	+17.19580078	+1.03271484	-0.90966797	+67.45605469	-58.86474609	-74.53125000	+5372	+16.29052734	-3.35302734	-3.79687500	+50.49316406	-46.99951172	-85.12207031	+4472
+1458240996.82189990	+16.65966797	-2.27197266	-0.18896484	-8.26171875	-66.42333984	-73.05908203	+6428	+17.19140625	+1.02832031	-0.92285156	+67.39013672	-58.99658203	-74.55322266	+5384	+16.31689453	-3.32666016	-3.78369141	+50.53710938	-47.30712891	-85.12207031	+4488
+1458240996.82610010	+16.65527344	-2.28515625	-0.21093750	-8.76708984	-66.33544922	-72.66357422	+6436	+17.18701172	+1.01953125	-0.94042969	+67.25830078	-59.12841797	-74.50927734	+5404	+16.33447266	-3.29150391	-3.77929688	+50.55908203	-47.57080078	-85.05615234	+4496
+1458240996.83020000	+16.65966797	-2.29833984	-0.23291016	-9.29443359	-66.31347656	-72.29003906	+6444	+17.17822266	+1.01513672	-0.94482422	+67.32421875	-59.30419922	-74.64111328	+5416	+16.34326172	-3.26513672	-3.77929688	+50.55908203	-47.79052734	-84.99023438	+4500
+1458240996.83439990	+16.65966797	-2.31152344	-0.25048828	-9.77783203	-66.29150391	-71.93847656	+6448	+17.17382813	+1.01513672	-0.95361328	+67.41210938	-59.50195313	-74.79492188	+5432	+16.35644531	-3.23437500	-3.77490234	+50.55908203	-48.05419922	-84.92431641	+4504
+1458240996.83859990	+16.65527344	-2.32031250	-0.26367188	-10.21728516	-66.29150391	-71.60888672	+6452	+17.16943359	+1.01074219	-0.96240234	+67.43408203	-59.67773438	-74.83886719	+5448	+16.37402344	-3.20800781	-3.77490234	+50.55908203	-48.29589844	-84.88037109	+4500
+1458240996.84270000	+16.65966797	-2.32910156	-0.26806641	-10.63476563	-66.40136719	-71.27929688	+6452	+17.16943359	+1.00634766	-0.96679688	+67.56591797	-59.89746094	-75.03662109	+5464	+16.38281250	-3.18603516	-3.76611328	+50.62500000	-48.53759766	-84.94628906	+4500
+1458240996.84690000	+16.65966797	-2.32910156	-0.26806641	-10.94238281	-66.51123047	-71.03759766	+6452	+17.16943359	+1.01513672	-0.97119141	+67.76367188	-60.11718750	-75.25634766	+5480	+16.40039063	-3.16845703	-3.75292969	+50.69091797	-48.75732422	-85.05615234	+4496
+1458240996.85110000	+16.65527344	-2.32910156	-0.25927734	-11.20605469	-66.68701172	-70.83984375	+6456	+17.16503906	+1.02392578	-0.95800781	+68.11523438	-60.38085938	-75.65185547	+5496	+16.40917969	-3.14648438	-3.74414063	+50.75683594	-48.93310547	-85.14404297	+4492
+1458240996.85520010	+16.65527344	-2.32910156	-0.24169922	-11.46972656	-66.88476563	-70.64208984	+6456	+17.16503906	+1.03710938	-0.94482422	+68.55468750	-60.64453125	-76.09130859	+5512	+16.41796875	-3.13330078	-3.73535156	+50.82275391	-49.08691406	-85.27587891	+4484
+1458240996.86360000	+16.65527344	-2.29394531	-0.20654297	-11.77734375	-67.32421875	-70.29052734	+6472	+17.16503906	+1.07226563	-0.90527344	+69.54345703	-61.23779297	-76.99218750	+5548	+16.43115234	-3.10253906	-3.73095703	+50.97656250	-49.28466797	-85.49560547	+4476
+1458240996.86770010	+16.65527344	-2.27636719	-0.18017578	-11.88720703	-67.60986328	-70.11474609	+6480	+17.16503906	+1.08984375	-0.87451172	+70.20263672	-61.56738281	-77.60742188	+5568	+16.43115234	-3.09375000	-3.72656250	+51.04248047	-49.30664063	-85.67138672	+4472
+1458240996.87190010	+16.65527344	-2.25000000	-0.14941406	-11.95312500	-67.91748047	-69.98291016	+6488	+17.16943359	+1.12060547	-0.84375000	+70.88378906	-61.91894531	-78.22265625	+5588	+16.43115234	-3.08935547	-3.72216797	+51.10839844	-49.32861328	-85.86914063	+4472
+1458240996.87610010	+16.65527344	-2.22363281	-0.10986328	-11.99707031	-68.31298828	-69.87304688	+6504	+17.17382813	+1.14697266	-0.79980469	+71.71875000	-62.31445313	-78.99169922	+5612	+16.43115234	-3.08496094	-3.71337891	+51.24023438	-49.35058594	-86.13281250	+4476
+1458240996.88019990	+16.65966797	-2.19726563	-0.07470703	-12.01904297	-68.62060547	-69.76318359	+6516	+17.18261719	+1.17333984	-0.76025391	+72.53173828	-62.68798828	-79.71679688	+5628	+16.43115234	-3.08056641	-3.70458984	+51.37207031	-49.37255859	-86.41845703	+4480
+1458240996.88439990	+16.65966797	-2.17089844	-0.03076172	-12.01904297	-68.99414063	-69.69726563	+6532	+17.18701172	+1.19531250	-0.71630859	+73.30078125	-63.08349609	-80.44189453	+5648	+16.43554688	-3.08056641	-3.69580078	+51.50390625	-49.37255859	-86.70410156	+4492
+1458240996.88850000	+16.65966797	-2.14453125	+0.00439453	-11.95312500	-69.32373047	-69.67529297	+6544	+17.19140625	+1.21728516	-0.67675781	+74.06982422	-63.45703125	-81.16699219	+5664	+16.43554688	-3.08056641	-3.68701172	+51.61376953	-49.35058594	-86.98974609	+4504
+1458240996.89270000	+16.65966797	-2.11816406	+0.03076172	-11.88720703	-69.56542969	-69.65332031	+6556	+17.19140625	+1.23925781	-0.64160156	+74.81689453	-63.83056641	-81.82617188	+5680	+16.43554688	-3.07617188	-3.68261719	+51.70166016	-49.30664063	-87.23144531	+4516
+1458240996.89689990	+16.65966797	-2.09179688	+0.05712891	-11.79931641	-69.82910156	-69.65332031	+6572	+17.19140625	+1.25244141	-0.60644531	+75.47607422	-64.20410156	-82.46337891	+5692	+16.43115234	-3.07617188	-3.67822266	+51.76757813	-49.26269531	-87.42919922	+4532
+1458240996.90100000	+16.66406250	-2.06982422	+0.07910156	-11.68945313	-70.04882813	-69.69726563	+6584	+17.19580078	+1.26123047	-0.57128906	+76.11328125	-64.62158203	-83.05664063	+5704	+16.43115234	-3.07617188	-3.66943359	+51.83349609	-49.24072266	-87.67089844	+4552
+1458240996.90940000	+16.65966797	-2.03027344	+0.12304688	-11.49169922	-70.51025391	-69.78515625	+6608	+17.19580078	+1.27001953	-0.50976563	+77.32177734	-65.39062500	-84.26513672	+5728	+16.43115234	-3.07177734	-3.65625000	+51.94335938	-49.21875000	-88.02246094	+4596
+1458240996.91350010	+16.66406250	-2.02587891	+0.13623047	-11.40380859	-70.70800781	-69.91699219	+6616	+17.19580078	+1.26562500	-0.48779297	+77.80517578	-65.78613281	-84.77050781	+5736	+16.43554688	-3.06738281	-3.64746094	+52.00927734	-49.26269531	-88.22021484	+4620
+1458240996.91770010	+16.66845703	-2.02148438	+0.14062500	-11.29394531	-70.79589844	-70.02685547	+6620	+17.19580078	+1.26562500	-0.47460938	+78.15673828	-66.15966797	-85.07812500	+5740	+16.44433594	-3.06298828	-3.63867188	+52.03125000	-49.30664063	-88.33007813	+4644
+1458240996.92190000	+16.66845703	-2.02148438	+0.14062500	-11.18408203	-70.88378906	-70.18066406	+6624	+17.19580078	+1.24804688	-0.46142578	+78.37646484	-66.53320313	-85.38574219	+5744	+16.44873047	-3.05419922	-3.63427734	+52.03125000	-49.37255859	-88.37402344	+4668
+1458240996.92600010	+16.66845703	-2.02587891	+0.12744141	-11.05224609	-70.88378906	-70.40039063	+6628	+17.18701172	+1.23046875	-0.46142578	+78.50830078	-66.88476563	-85.58349609	+5748	+16.45312500	-3.04980469	-3.62988281	+51.98730469	-49.46044922	-88.39599609	+4688
+1458240996.93020010	+16.66406250	-2.03027344	+0.11425781	-10.89843750	-70.88378906	-70.59814453	+6632	+17.17822266	+1.20849609	-0.46142578	+78.59619141	-67.21435547	-85.73730469	+5756	+16.45751953	-3.04101563	-3.62988281	+51.94335938	-49.52636719	-88.37402344	+4704
+1458240996.93440010	+16.66406250	-2.03906250	+0.09667969	-10.74462891	-70.86181641	-70.83984375	+6640	+17.16503906	+1.18652344	-0.46142578	+78.70605469	-67.56591797	-85.91308594	+5764	+16.46191406	-3.03222656	-3.62988281	+51.85546875	-49.61425781	-88.28613281	+4720
+1458240996.94269990	+16.66406250	-2.06542969	+0.05712891	-10.41503906	-70.81787109	-71.36718750	+6648	+17.15625000	+1.14697266	-0.47460938	+78.72802734	-68.22509766	-86.08886719	+5776	+16.47509766	-3.00585938	-3.62109375	+51.74560547	-49.85595703	-88.17626953	+4744
+1458240996.94689990	+16.66845703	-2.07861328	+0.03515625	-10.19531250	-70.79589844	-71.67480469	+6648	+17.15185547	+1.12939453	-0.47900391	+78.77197266	-68.55468750	-86.15478516	+5780	+16.47949219	-2.99707031	-3.61669922	+51.70166016	-49.98779297	-88.13232422	+4752
+1458240996.95100000	+16.66845703	-2.09619141	+0.01318359	-9.93164063	-70.77392578	-72.04833984	+6652	+17.14306641	+1.11181641	-0.48779297	+78.81591797	-68.84033203	-86.26464844	+5784	+16.48828125	-2.98388672	-3.61230469	+51.63574219	-50.11962891	-88.06640625	+4756
+1458240996.95520000	+16.66845703	-2.10937500	-0.01318359	-9.58007813	-70.75195313	-72.53173828	+6652	+17.13867188	+1.08984375	-0.50097656	+78.72802734	-69.12597656	-86.24267578	+5792	+16.49267578	-2.97070313	-3.60791016	+51.56982422	-50.22949219	-87.97851563	+4760
+1458240996.95939990	+16.67285156	-2.12255859	-0.03515625	-9.14062500	-70.75195313	-73.01513672	+6652	+17.12988281	+1.07666016	-0.51416016	+78.68408203	-69.38964844	-86.24267578	+5796	+16.50146484	-2.96191406	-3.60791016	+51.48193359	-50.33935547	-87.91259766	+4756
+1458240996.96350000	+16.67285156	-2.12695313	-0.06152344	-8.65722656	-70.72998047	-73.58642578	+6648	+17.12109375	+1.06347656	-0.51855469	+78.81591797	-69.67529297	-86.39648438	+5800	+16.50146484	-2.94873047	-3.60791016	+51.39404297	-50.42724609	-87.80273438	+4756
+1458240996.96770000	+16.66845703	-2.13134766	-0.07470703	-7.97607422	-70.83984375	-74.31152344	+6640	+17.11230469	+1.04589844	-0.51855469	+78.99169922	-69.96093750	-86.61621094	+5800	+16.50585938	-2.93994141	-3.60791016	+51.32812500	-50.51513672	-87.73681641	+4748
+1458240996.97180010	+16.66845703	-2.13134766	-0.08789063	-7.22900391	-70.97167969	-75.03662109	+6636	+17.10791016	+1.05029297	-0.51855469	+79.27734375	-70.22460938	-86.87988281	+5804	+16.50585938	-2.93115234	-3.60351563	+51.26220703	-50.58105469	-87.71484375	+4744
+1458240996.97600010	+16.67285156	-2.12255859	-0.08789063	-6.41601563	-71.14746094	-75.82763672	+6628	+17.10351563	+1.05468750	-0.51416016	+79.67285156	-70.53222656	-87.25341797	+5804	+16.51025391	-2.92236328	-3.60351563	+51.21826172	-50.64697266	-87.69287109	+4736
+1458240996.98020010	+16.67724609	-2.10937500	-0.07910156	-5.22949219	-71.49902344	-76.92626953	+6620	+17.10791016	+1.05468750	-0.50537109	+80.13427734	-70.81787109	-87.67089844	+5808	+16.51025391	-2.91357422	-3.59912109	+51.19628906	-50.66894531	-87.71484375	+4728
+1458240996.98850010	+16.68603516	-2.06542969	-0.04394531	-2.70263672	-72.09228516	-79.23339844	+6612	+17.11230469	+1.07666016	-0.47460938	+81.29882813	-71.43310547	-88.68164063	+5812	+16.51025391	-2.90917969	-3.59912109	+51.17431641	-50.62500000	-87.84667969	+4712
+1458240996.99270010	+16.68603516	-2.02587891	-0.01318359	-0.81298828	-72.55371094	-80.90332031	+6612	+17.11669922	+1.08984375	-0.45703125	+82.02392578	-71.71875000	-89.36279297	+5812	+16.51025391	-2.90917969	-3.59912109	+51.17431641	-50.55908203	-87.91259766	+4708
+1458240996.99679990	+16.68603516	-1.99072266	+0.01318359	+0.76904297	-72.94921875	-82.33154297	+6616	+17.11669922	+1.09863281	-0.43066406	+82.81494141	-72.02636719	-90.08789063	+5816	+16.50585938	-2.90917969	-3.59912109	+51.17431641	-50.49316406	-88.02246094	+4700
+1458240997.00099990	+16.69042969	-1.95996094	+0.03955078	+2.43896484	-73.27880859	-83.80371094	+6616	+17.11669922	+1.11181641	-0.41308594	+83.58398438	-72.35595703	-90.76904297	+5820	+16.50585938	-2.90917969	-3.59912109	+51.17431641	-50.38330078	-88.13232422	+4700
+1458240997.00519990	+16.69042969	-1.92480469	+0.07470703	+4.17480469	-73.67431641	-85.38574219	+6616	+17.12548828	+1.12500000	-0.38671875	+84.59472656	-72.70751953	-91.69189453	+5820	+16.50146484	-2.90917969	-3.60351563	+51.19628906	-50.27343750	-88.26416016	+4696
+1458240997.00930000	+16.69042969	-1.89404297	+0.10986328	+6.06445313	-74.06982422	-87.09960938	+6620	+17.12988281	+1.13818359	-0.35595703	+85.62744141	-73.05908203	-92.63671875	+5824	+16.49707031	-2.90917969	-3.60351563	+51.24023438	-50.16357422	-88.41796875	+4700
+1458240997.01350000	+16.69482422	-1.86328125	+0.14062500	+8.06396484	-74.39941406	-88.94531250	+6620	+17.13867188	+1.15136719	-0.33398438	+86.63818359	-73.41064453	-93.53759766	+5820	+16.49267578	-2.90917969	-3.59912109	+51.30615234	-50.03173828	-88.59375000	+4704
+1458240997.01770000	+16.69482422	-1.83251953	+0.16699219	+10.06347656	-74.66308594	-90.81298828	+6620	+17.14306641	+1.16894531	-0.30761719	+87.69287109	-73.78417969	-94.46044922	+5820	+16.48388672	-2.91357422	-3.59472656	+51.50390625	-49.48242188	-89.29687500	+4716
+1458240997.02180000	+16.69921875	-1.81054688	+0.18896484	+12.04101563	-74.90478516	-92.68066406	+6616	+17.14746094	+1.17333984	-0.28564453	+88.68164063	-74.11376953	-95.38330078	+5816	+16.47949219	-2.91796875	-3.59912109	+51.52587891	-49.32861328	-89.47265625	+4732
+1458240997.03020000	+16.69482422	-1.77099609	+0.21533203	+15.73242188	-75.21240234	-96.17431641	+6608	+17.15185547	+1.18212891	-0.26806641	+90.24169922	-74.77294922	-96.78955078	+5808	+16.47070313	-2.91357422	-3.59912109	+51.48193359	-49.13085938	-89.60449219	+4768
+1458240997.03430010	+16.69042969	-1.76220703	+0.21972656	+17.35839844	-75.30029297	-97.77832031	+6604	+17.14746094	+1.17773438	-0.25927734	+91.03271484	-75.10253906	-97.53662109	+5800	+16.46191406	-2.90039063	-3.59912109	+51.48193359	-49.08691406	-89.56054688	+4784
+1458240997.03850010	+16.69042969	-1.75781250	+0.22412109	+18.89648438	-75.41015625	-99.31640625	+6596	+17.14746094	+1.16894531	-0.25488281	+91.71386719	-75.41015625	-98.21777344	+5796	+16.46630859	-2.88720703	-3.59472656	+51.48193359	-49.13085938	-89.58251953	+4800
+1458240997.04259990	+16.69042969	-1.75781250	+0.21972656	+20.25878906	-75.41015625	-100.67871094	+6588	+17.14746094	+1.16894531	-0.25488281	+91.86767578	-75.49804688	-98.34960938	+5792	+16.47070313	-2.87402344	-3.59912109	+51.43798828	-49.17480469	-89.49462891	+4812
+1458240997.04679990	+16.69042969	-1.76660156	+0.21093750	+21.53320313	-75.38818359	-102.01904297	+6580	+17.14306641	+1.16455078	-0.25488281	+92.10937500	-75.65185547	-98.56933594	+5784	+16.47070313	-2.86523438	-3.59912109	+51.32812500	-49.19677734	-89.38476563	+4820
+1458240997.05100010	+16.69042969	-1.77099609	+0.19775391	+22.67578125	-75.34423828	-103.24951172	+6572	+17.14306641	+1.16455078	-0.25927734	+92.37304688	-75.82763672	-98.81103516	+5780	+16.47509766	-2.86083984	-3.59472656	+51.24023438	-49.28466797	-89.29687500	+4824
+1458240997.05510000	+16.68603516	-1.78417969	+0.17138672	+23.51074219	-75.19042969	-104.15039063	+6564	+17.13867188	+1.15576172	-0.26806641	+92.57080078	-76.04736328	-98.98681641	+5776	+16.47949219	-2.85205078	-3.59472656	+51.17431641	-49.35058594	-89.18701172	+4828
+1458240997.05929990	+16.68164063	-1.79736328	+0.14501953	+24.19189453	-75.03662109	-104.94140625	+6560	+17.13427734	+1.15136719	-0.28125000	+92.70263672	-76.28906250	-99.09667969	+5776	+16.48828125	-2.83447266	-3.59472656	+51.06445313	-49.43847656	-89.01123047	+4832
+1458240997.06349990	+16.68164063	-1.81054688	+0.12304688	+24.89501953	-74.94873047	-105.73242188	+6552	+17.12548828	+1.14257813	-0.29882813	+92.83447266	-76.53076172	-99.20654297	+5776	+16.48828125	-2.81689453	-3.59912109	+50.95458984	-49.54833984	-88.76953125	+4828
+1458240997.06760000	+16.67724609	-1.82812500	+0.10107422	+25.53222656	-74.81689453	-106.47949219	+6548	+17.11669922	+1.12939453	-0.31640625	+92.96630859	-76.83837891	-99.31640625	+5776	+16.48828125	-2.81689453	-3.59912109	+50.91064453	-49.57031250	-88.72558594	+4824
+1458240997.07180000	+16.67285156	-1.83691406	+0.07470703	+26.19140625	-74.70703125	-107.22656250	+6540	+17.10791016	+1.12060547	-0.33398438	+93.07617188	-77.12402344	-99.42626953	+5780	+16.49267578	-2.81250000	-3.60351563	+50.88867188	-49.59228516	-88.65966797	+4820
+1458240997.08010010	+16.67285156	-1.85888672	+0.03955078	+27.59765625	-74.48730469	-108.78662109	+6520	+17.07714844	+1.09423828	-0.38232422	+93.62548828	-78.09082031	-99.93164063	+5788	+16.49267578	-2.79931641	-3.60351563	+50.77880859	-49.68017578	-88.48388672	+4804
+1458240997.08430000	+16.67285156	-1.85888672	+0.01757813	+28.36669922	-74.37744141	-109.57763672	+6508	+17.06835938	+1.09423828	-0.40429688	+93.82324219	-78.39843750	-100.04150391	+5788	+16.49267578	-2.79492188	-3.60351563	+50.73486328	-49.72412109	-88.39599609	+4796
+1458240997.08850000	+16.66845703	-1.86328125	+0.00439453	+29.22363281	-74.28955078	-110.50048828	+6496	+17.06396484	+1.09423828	-0.41308594	+94.19677734	-78.66210938	-100.39306641	+5788	+16.49707031	-2.78613281	-3.60351563	+50.66894531	-49.76806641	-88.30810547	+4788
+1458240997.09260010	+16.66845703	-1.86328125	+0.00000000	+30.19042969	-74.24560547	-111.48925781	+6484	+17.05957031	+1.08984375	-0.41308594	+94.70214844	-78.90380859	-100.89843750	+5788	+16.49707031	-2.77734375	-3.60351563	+50.58105469	-49.83398438	-88.15429688	+4780
+1458240997.09680010	+16.66845703	-1.85009766	-0.00439453	+31.24511719	-74.20166016	-112.50000000	+6476	+17.05517578	+1.09863281	-0.41748047	+95.27343750	-79.18945313	-101.42578125	+5788	+16.50146484	-2.76855469	-3.60351563	+50.49316406	-49.89990234	-88.02246094	+4768
+1458240997.10100010	+16.66845703	-1.83691406	+0.00000000	+32.47558594	-74.20166016	-113.68652344	+6468	+17.05517578	+1.10302734	-0.40869141	+96.35009766	-79.45312500	-102.43652344	+5788	+16.50146484	-2.75976563	-3.60351563	+50.40527344	-49.94384766	-87.89062500	+4760
+1458240997.10509990	+16.67285156	-1.81933594	+0.02197266	+34.10156250	-74.28955078	-115.24658203	+6460	+17.05517578	+1.10742188	-0.38671875	+97.88818359	-79.71679688	-103.95263672	+5788	+16.50146484	-2.75097656	-3.60791016	+50.29541016	-49.98779297	-87.75878906	+4748
+1458240997.10929990	+16.67724609	-1.79736328	+0.04833984	+35.81542969	-74.35546875	-116.87255859	+6460	+17.05957031	+1.12500000	-0.36474609	+99.55810547	-80.00244141	-105.55664063	+5792	+16.50146484	-2.74658203	-3.60351563	+50.20751953	-50.00976563	-87.64892578	+4740
+1458240997.11350010	+16.67724609	-1.77539063	+0.07031250	+37.59521484	-74.39941406	-118.58642578	+6456	+17.06835938	+1.13818359	-0.34716797	+101.14013672	-80.26611328	-107.07275391	+5796	+16.49707031	-2.74218750	-3.60351563	+50.11962891	-50.00976563	-87.58300781	+4728
+1458240997.11760000	+16.68164063	-1.75341797	+0.10107422	+39.50683594	-74.46533203	-120.41015625	+6456	+17.07275391	+1.14697266	-0.32519531	+102.91992188	-80.52978516	-108.83056641	+5796	+16.49707031	-2.73779297	-3.59912109	+50.05371094	-50.03173828	-87.53906250	+4720
+1458240997.12590000	+16.68603516	-1.71386719	+0.15820313	+43.30810547	-74.50927734	-124.05761719	+6452	+17.08593750	+1.16894531	-0.28564453	+106.72119141	-81.01318359	-112.58789063	+5796	+16.49707031	-2.74218750	-3.59033203	+49.94384766	-49.98779297	-87.53906250	+4708
+1458240997.13010000	+16.68603516	-1.69189453	+0.18896484	+45.32958984	-74.53125000	-125.99121094	+6456	+17.09033203	+1.17333984	-0.25927734	+109.09423828	-81.21093750	-115.00488281	+5796	+16.49267578	-2.74218750	-3.59033203	+49.92187500	-49.96582031	-87.56103516	+4704
+1458240997.13430000	+16.68603516	-1.66992188	+0.22412109	+47.35107422	-74.53125000	-127.94677734	+6456	+17.09472656	+1.18212891	-0.23291016	+111.62109375	-81.40869141	-117.55371094	+5800	+16.49267578	-2.74218750	-3.59033203	+49.85595703	-49.92187500	-87.56103516	+4704
+1458240997.13840010	+16.68603516	-1.65234375	+0.25048828	+49.28466797	-74.48730469	-129.81445313	+6456	+17.10351563	+1.19531250	-0.21972656	+113.84033203	-81.62841797	-119.77294922	+5800	+16.48828125	-2.74658203	-3.58593750	+49.81201172	-49.89990234	-87.58300781	+4704
+1458240997.14260010	+16.68603516	-1.63916016	+0.27685547	+51.28417969	-74.44335938	-131.79199219	+6456	+17.10791016	+1.20410156	-0.20214844	+116.36718750	-81.80419922	-122.32177734	+5800	+16.48388672	-2.74658203	-3.58154297	+49.76806641	-49.85595703	-87.60498047	+4704
+1458240997.14680000	+16.68603516	-1.63476563	+0.30761719	+53.19580078	-74.37744141	-133.74755859	+6456	+17.11230469	+1.20849609	-0.18017578	+118.98193359	-81.95800781	-125.00244141	+5800	+16.48388672	-2.74658203	-3.58154297	+49.72412109	-49.83398438	-87.64892578	+4708
+1458240997.15089990	+16.69042969	-1.63476563	+0.32080078	+54.71191406	-74.24560547	-135.28564453	+6452	+17.11669922	+1.20849609	-0.17578125	+120.98144531	-82.11181641	-127.06787109	+5800	+16.47949219	-2.75097656	-3.57714844	+49.68017578	-49.83398438	-87.67089844	+4712
+1458240997.15510010	+16.68603516	-1.63916016	+0.32080078	+55.83251953	-74.06982422	-136.45019531	+6444	+17.11669922	+1.20410156	-0.17578125	+123.11279297	-82.26562500	-129.30908203	+5796	+16.47509766	-2.75097656	-3.57275391	+49.59228516	-49.81201172	-87.67089844	+4720
+1458240997.15930010	+16.68164063	-1.64794922	+0.31640625	+56.86523438	-73.87207031	-137.57080078	+6440	+17.11230469	+1.19970703	-0.17578125	+125.31005859	-82.39746094	-131.63818359	+5796	+16.47509766	-2.75097656	-3.57275391	+49.50439453	-49.81201172	-87.64892578	+4724
+1458240997.16339990	+16.67724609	-1.65673828	+0.30322266	+57.65625000	-73.65234375	-138.44970703	+6436	+17.11230469	+1.19531250	-0.18457031	+127.11181641	-82.57324219	-133.54980469	+5796	+16.47070313	-2.74658203	-3.57275391	+49.39453125	-49.83398438	-87.58300781	+4732
+1458240997.16759990	+16.67285156	-1.66992188	+0.29003906	+58.40332031	-73.43261719	-139.32861328	+6436	+17.10791016	+1.18652344	-0.18896484	+129.37500000	-82.68310547	-135.92285156	+5800	+16.47070313	-2.74218750	-3.57275391	+49.24072266	-49.87792969	-87.47314453	+4740
+1458240997.17179990	+16.66406250	-1.69189453	+0.27246094	+59.08447266	-73.21289063	-140.20751953	+6436	+17.09912109	+1.17773438	-0.19775391	+131.70410156	-82.79296875	-138.40576172	+5800	+16.46630859	-2.73339844	-3.57275391	+49.06494141	-49.92187500	-87.31933594	+4748
+1458240997.17590000	+16.66406250	-1.71386719	+0.25488281	+59.65576172	-72.99316406	-140.95458984	+6436	+17.09912109	+1.16894531	-0.21093750	+133.76953125	-82.92480469	-140.60302734	+5804	+16.46630859	-2.72460938	-3.57714844	+48.91113281	-49.98779297	-87.16552734	+4752
+1458240997.18429990	+16.65527344	-1.76220703	+0.20214844	+60.31494141	-72.48779297	-142.00927734	+6436	+17.09033203	+1.14697266	-0.23730469	+138.12011719	-83.10058594	-145.26123047	+5804	+16.46191406	-2.70703125	-3.58154297	+48.47167969	-50.20751953	-86.77001953	+4760
+1458240997.18840000	+16.65087891	-1.77978516	+0.17138672	+60.60058594	-72.22412109	-142.47070313	+6436	+17.08593750	+1.13378906	-0.25048828	+140.27343750	-83.18847656	-147.56835938	+5808	+16.46191406	-2.69384766	-3.58593750	+48.25195313	-50.31738281	-86.52832031	+4760
+1458240997.19260000	+16.64208984	-1.80615234	+0.14062500	+60.73242188	-71.93847656	-142.82226563	+6436	+17.07714844	+1.12500000	-0.26806641	+142.55859375	-83.25439453	-149.98535156	+5812	+16.46191406	-2.68066406	-3.59033203	+47.96630859	-50.44921875	-86.24267578	+4756
+1458240997.19670010	+16.64208984	-1.81933594	+0.10546875	+60.90820313	-71.67480469	-143.17382813	+6436	+17.07275391	+1.11621094	-0.28125000	+144.97558594	-83.32031250	-152.51220703	+5816	+16.46191406	-2.66748047	-3.59472656	+47.70263672	-50.55908203	-85.95703125	+4752
+1458240997.20090010	+16.63769531	-1.83251953	+0.08789063	+61.39160156	-71.45507813	-143.81103516	+6432	+17.07275391	+1.10742188	-0.29443359	+147.50244141	-83.36425781	-155.17089844	+5824	+16.46191406	-2.65429688	-3.60351563	+47.43896484	-50.66894531	-85.69335938	+4748
+1458240997.20510010	+16.63769531	-1.84570313	+0.07470703	+61.91894531	-71.23535156	-144.53613281	+6432	+17.07275391	+1.10302734	-0.30761719	+150.24902344	-83.36425781	-158.00537109	+5828	+16.46191406	-2.64550781	-3.60791016	+47.15332031	-50.80078125	-85.42968750	+4736
+1458240997.20919990	+16.63330078	-1.85009766	+0.06591797	+62.53417969	-71.01562500	-145.28320313	+6424	+17.07275391	+1.10302734	-0.31640625	+153.01757813	-83.36425781	-160.83984375	+5832	+16.46191406	-2.63671875	-3.61230469	+46.91162109	-50.91064453	-85.23193359	+4724
+1458240997.21760010	+16.63769531	-1.84570313	+0.07470703	+64.16015625	-70.64208984	-147.15087891	+6412	+17.07714844	+1.10742188	-0.30761719	+158.95019531	-83.14453125	-166.88232422	+5844	+16.45751953	-2.62353516	-3.61230469	+46.58203125	-51.04248047	-85.05615234	+4696
+1458240997.22170000	+16.64208984	-1.82812500	+0.07910156	+64.97314453	-70.42236328	-147.98583984	+6404	+17.08154297	+1.11181641	-0.30322266	+161.82861328	-83.03466797	-169.78271484	+5848	+16.46191406	-2.62353516	-3.61230469	+46.45019531	-51.08642578	-85.05615234	+4684
+1458240997.22589990	+16.64648438	-1.81054688	+0.09667969	+66.11572266	-70.24658203	-149.15039063	+6404	+17.08593750	+1.12060547	-0.29882813	+164.61914063	-82.88085938	-172.61718750	+5856	+16.46191406	-2.62353516	-3.60791016	+46.36230469	-51.06445313	-85.07812500	+4672
+1458240997.23420000	+16.65087891	-1.76220703	+0.14941406	+68.46679688	-69.91699219	-151.50146484	+6408	+17.09472656	+1.13818359	-0.28564453	+170.02441406	-82.55126953	-178.00048828	+5860	+16.45751953	-2.63232422	-3.60351563	+46.27441406	-51.02050781	-85.27587891	+4656
+1458240997.23840000	+16.65966797	-1.74023438	+0.18896484	+69.76318359	-69.78515625	-152.79785156	+6412	+17.10351563	+1.14257813	-0.26806641	+172.68310547	-82.30957031	+179.31884766	+5864	+16.45751953	-2.63671875	-3.59472656	+46.27441406	-50.97656250	-85.42968750	+4652
+1458240997.24260000	+16.66406250	-1.70947266	+0.21972656	+70.97167969	-69.63134766	-153.98437500	+6416	+17.11230469	+1.15136719	-0.25048828	+175.25390625	-82.02392578	+176.79199219	+5864	+16.45751953	-2.63671875	-3.59033203	+46.29638672	-50.95458984	-85.60546875	+4648
+1458240997.24670000	+16.66845703	-1.68310547	+0.25488281	+72.15820313	-69.45556641	-155.12695313	+6416	+17.11669922	+1.16015625	-0.23291016	+177.60498047	-81.73828125	+174.46289063	+5864	+16.45312500	-2.64111328	-3.57714844	+46.31835938	-50.93261719	-85.82519531	+4648
+1458240997.25090000	+16.67285156	-1.65673828	+0.28564453	+73.30078125	-69.27978516	-156.24755859	+6420	+17.12109375	+1.16894531	-0.21533203	+179.73632813	-81.45263672	+172.35351563	+5860	+16.45312500	-2.64990234	-3.56835938	+46.36230469	-50.88867188	-86.04492188	+4652
+1458240997.25510000	+16.67285156	-1.64355469	+0.29882813	+73.65234375	-69.19189453	-156.55517578	+6416	+17.12548828	+1.17773438	-0.19775391	-178.24218750	-81.18896484	+170.37597656	+5856	+16.44873047	-2.66748047	-3.53759766	+46.49414063	-50.73486328	-86.79199219	+4668
+1458240997.25920010	+16.67724609	-1.63037109	+0.31640625	+74.15771484	-69.08203125	-157.06054688	+6416	+17.12988281	+1.17773438	-0.18457031	-176.39648438	-80.90332031	+168.50830078	+5848	+16.44433594	-2.66748047	-3.52441406	+46.49414063	-50.69091797	-86.96777344	+4680
+1458240997.26340010	+16.67724609	-1.61718750	+0.32958984	+74.75097656	-68.95019531	-157.63183594	+6412	+17.12988281	+1.17333984	-0.18017578	-174.59472656	-80.68359375	+166.68457031	+5840	+16.43994141	-2.67187500	-3.51562500	+46.47216797	-50.69091797	-87.09960938	+4696
+1458240997.26760010	+16.67724609	-1.60400391	+0.34277344	+75.36621094	-68.79638672	-158.20312500	+6412	+17.12988281	+1.17333984	-0.17138672	-172.83691406	-80.41992188	+164.94873047	+5832	+16.43554688	-2.66748047	-3.51123047	+46.42822266	-50.69091797	-87.12158203	+4708
+1458240997.27169990	+16.67724609	-1.59082031	+0.35595703	+75.93750000	-68.64257813	-158.79638672	+6408	+17.12548828	+1.16894531	-0.16699219	-171.25488281	-80.13427734	+163.32275391	+5824	+16.42236328	-2.65869141	-3.50683594	+46.36230469	-50.71289063	-87.14355469	+4720
+1458240997.27589990	+16.67724609	-1.58642578	+0.36474609	+76.39892578	-68.46679688	-159.27978516	+6408	+17.12548828	+1.16015625	-0.16259766	-169.69482422	-79.89257813	+161.74072266	+5816	+16.42236328	-2.65869141	-3.49804688	+46.25244141	-50.80078125	-87.14355469	+4732
+1458240997.28000000	+16.67724609	-1.58203125	+0.36474609	+76.72851563	-68.26904297	-159.60937500	+6404	+17.12109375	+1.15136719	-0.16259766	-168.22265625	-79.60693359	+160.24658203	+5812	+16.42675781	-2.64990234	-3.50244141	+46.12060547	-50.86669922	-86.98974609	+4744
+1458240997.28839990	+16.67285156	-1.59521484	+0.34716797	+76.94824219	-67.87353516	-159.98291016	+6400	+17.10791016	+1.12500000	-0.16699219	-165.60791016	-79.12353516	+157.52197266	+5800	+16.42675781	-2.64550781	-3.51123047	+45.70312500	-51.02050781	-86.59423828	+4752
+1458240997.29250000	+16.66845703	-1.60839844	+0.32958984	+76.88232422	-67.67578125	-160.00488281	+6400	+17.09912109	+1.11181641	-0.18017578	-164.31152344	-78.94775391	+156.18164063	+5800	+16.42675781	-2.63671875	-3.52001953	+45.48339844	-51.06445313	-86.35253906	+4756
+1458240997.29670000	+16.66845703	-1.62597656	+0.30761719	+76.72851563	-67.47802734	-159.93896484	+6404	+17.09033203	+1.09423828	-0.19335938	-163.01513672	-78.75000000	+154.81933594	+5804	+16.42236328	-2.62792969	-3.53320313	+45.21972656	-51.15234375	-86.00097656	+4756
+1458240997.30090000	+16.66406250	-1.64355469	+0.28125000	+76.50878906	-67.30224609	-159.82910156	+6408	+17.08154297	+1.07666016	-0.20654297	-161.76269531	-78.53027344	+153.47900391	+5804	+16.41796875	-2.61474609	-3.54199219	+44.95605469	-51.24023438	-85.67138672	+4756
+1458240997.30500010	+16.65966797	-1.66552734	+0.25488281	+76.22314453	-67.12646484	-159.67529297	+6412	+17.07275391	+1.06347656	-0.21533203	-160.51025391	-78.31054688	+152.20458984	+5808	+16.41357422	-2.60156250	-3.55078125	+44.73632813	-51.32812500	-85.38574219	+4752
+1458240997.30920000	+16.65527344	-1.68750000	+0.22851563	+75.91552734	-66.95068359	-159.47753906	+6416	+17.06396484	+1.05468750	-0.22412109	-159.30175781	-78.06884766	+150.95214844	+5812	+16.41357422	-2.59277344	-3.55517578	+44.51660156	-51.43798828	-85.10009766	+4744
+1458240997.31340000	+16.65087891	-1.71386719	+0.20214844	+75.65185547	-66.79687500	-159.32373047	+6424	+17.05957031	+1.04150391	-0.22851563	-158.22509766	-77.78320313	+149.85351563	+5820	+16.41796875	-2.58398438	-3.55957031	+44.29687500	-51.52587891	-84.83642578	+4732
+1458240997.31750010	+16.64208984	-1.77978516	+0.14501953	+74.83886719	-66.35742188	-158.84033203	+6440	+17.05078125	+1.03271484	-0.23730469	-157.08251953	-77.58544922	+148.68896484	+5824	+16.41796875	-2.58398438	-3.56396484	+44.23095703	-51.56982422	-84.77050781	+4716
+1458240997.32170010	+16.64208984	-1.79736328	+0.10986328	+74.50927734	-66.18164063	-158.59863281	+6448	+17.04638672	+1.03271484	-0.25048828	-155.93994141	-77.38769531	+147.54638672	+5832	+16.41796875	-2.57958984	-3.56396484	+44.14306641	-51.59179688	-84.68261719	+4704
+1458240997.32999990	+16.63769531	-1.81933594	+0.09667969	+74.64111328	-65.93994141	-158.81835938	+6452	+17.03320313	+1.02392578	-0.24609375	-153.98437500	-76.83837891	+145.65673828	+5848	+16.41796875	-2.57519531	-3.56835938	+43.96728516	-51.63574219	-84.46289063	+4680
+1458240997.33419990	+16.64208984	-1.81494141	+0.09667969	+74.77294922	-65.83007813	-158.90625000	+6452	+17.02880859	+1.03271484	-0.24609375	-152.86376953	-76.59667969	+144.58007813	+5856	+16.41796875	-2.57080078	-3.56835938	+43.85742188	-51.65771484	-84.33105469	+4668
+1458240997.33839990	+16.64648438	-1.81054688	+0.10986328	+75.12451172	-65.74218750	-159.21386719	+6456	+17.02441406	+1.04150391	-0.23291016	-151.96289063	-76.26708984	+143.76708984	+5864	+16.41357422	-2.56640625	-3.57275391	+43.76953125	-51.67968750	-84.24316406	+4656
+1458240997.34250000	+16.65087891	-1.80615234	+0.12304688	+75.43212891	-65.69824219	-159.49951172	+6456	+17.02880859	+1.05029297	-0.22412109	-150.99609375	-75.95947266	+142.88818359	+5868	+16.41357422	-2.56201172	-3.56835938	+43.70361328	-51.67968750	-84.15527344	+4644
+1458240997.34670000	+16.65527344	-1.78857422	+0.13623047	+75.84960938	-65.61035156	-159.80712891	+6460	+17.02880859	+1.06347656	-0.21093750	-150.09521484	-75.67382813	+142.07519531	+5876	+16.41357422	-2.55761719	-3.56835938	+43.61572266	-51.70166016	-84.11132813	+4632
+1458240997.35089990	+16.65527344	-1.77099609	+0.16259766	+76.46484375	-65.52246094	-160.33447266	+6468	+17.03320313	+1.07666016	-0.18457031	-149.45800781	-75.30029297	+141.54785156	+5880	+16.40917969	-2.55761719	-3.56396484	+43.57177734	-51.70166016	-84.08935547	+4620
+1458240997.35500000	+16.66406250	-1.75341797	+0.18896484	+76.90429688	-65.45654297	-160.68603516	+6472	+17.03759766	+1.08984375	-0.16259766	-148.75488281	-74.99267578	+140.93261719	+5884	+16.40917969	-2.55761719	-3.55957031	+43.52783203	-51.67968750	-84.08935547	+4612
+1458240997.35920000	+16.66845703	-1.73144531	+0.21533203	+77.45361328	-65.39062500	-161.10351563	+6476	+17.04199219	+1.10302734	-0.14501953	-148.00781250	-74.68505859	+140.29541016	+5884	+16.40917969	-2.55761719	-3.55517578	+43.48388672	-51.65771484	-84.08935547	+4604
+1458240997.36330010	+16.67285156	-1.70507813	+0.23730469	+78.00292969	-65.32470703	-161.47705078	+6480	+17.04199219	+1.12060547	-0.12744141	-147.23876953	-74.39941406	+139.65820313	+5884	+16.40478516	-2.55761719	-3.55078125	+43.46191406	-51.63574219	-84.08935547	+4600
+1458240997.36750010	+16.67724609	-1.68310547	+0.25927734	+78.44238281	-65.25878906	-161.80664063	+6484	+17.04638672	+1.13378906	-0.10986328	-146.51367188	-74.13574219	+138.99902344	+5880	+16.40478516	-2.55761719	-3.54638672	+43.43994141	-51.59179688	-84.11132813	+4596
+1458240997.37170000	+16.68164063	-1.66113281	+0.28125000	+78.94775391	-65.17089844	-162.15820313	+6484	+17.04638672	+1.14257813	-0.09667969	-145.87646484	-73.85009766	+138.40576172	+5876	+16.40039063	-2.55761719	-3.54199219	+43.41796875	-51.56982422	-84.15527344	+4592
+1458240997.37579990	+16.68603516	-1.63916016	+0.29882813	+79.40917969	-65.08300781	-162.48779297	+6484	+17.05078125	+1.15136719	-0.07470703	-145.32714844	-73.54248047	+137.92236328	+5872	+16.39599609	-2.55761719	-3.53320313	+43.39599609	-51.52587891	-84.19921875	+4592
+1458240997.38420010	+16.69482422	-1.60839844	+0.33398438	+80.15625000	-64.92919922	-163.03710938	+6484	+17.06396484	+1.15576172	-0.03955078	-144.40429688	-73.01513672	+137.06542969	+5864	+16.39160156	-2.55761719	-3.52001953	+43.37402344	-51.45996094	-84.30908203	+4600
+1458240997.38829990	+16.69921875	-1.59521484	+0.34277344	+80.41992188	-64.81933594	-163.23486328	+6480	+17.06396484	+1.15576172	-0.03515625	-143.92089844	-72.81738281	+136.56005859	+5856	+16.38720703	-2.55761719	-3.51123047	+43.35205078	-51.43798828	-84.33105469	+4604
+1458240997.39249990	+16.69921875	-1.58203125	+0.34716797	+80.59570313	-64.70947266	-163.32275391	+6476	+17.06396484	+1.15136719	-0.03515625	-143.48144531	-72.66357422	+136.09863281	+5848	+16.38720703	-2.55322266	-3.50244141	+43.28613281	-51.41601563	-84.33105469	+4612
+1458240997.39669990	+16.69921875	-1.57763672	+0.34716797	+80.68359375	-64.59960938	-163.38867188	+6468	+17.05957031	+1.14257813	-0.03955078	-143.06396484	-72.50976563	+135.61523438	+5840	+16.38281250	-2.54882813	-3.50244141	+43.22021484	-51.39404297	-84.24316406	+4620
+1458240997.40080000	+16.70361328	-1.57763672	+0.33837891	+80.63964844	-64.46777344	-163.30078125	+6460	+17.05517578	+1.13378906	-0.04394531	-142.62451172	-72.37792969	+135.10986328	+5836	+16.37841797	-2.54003906	-3.49804688	+43.11035156	-51.39404297	-84.15527344	+4628
+1458240997.40500000	+16.69921875	-1.58642578	+0.32519531	+80.50781250	-64.35791016	-163.16894531	+6456	+17.04638672	+1.12500000	-0.04833984	-142.27294922	-72.24609375	+134.67041016	+5832	+16.37402344	-2.53125000	-3.49365234	+43.00048828	-51.41601563	-84.00146484	+4636
+1458240997.40920000	+16.69921875	-1.59521484	+0.30761719	+80.31005859	-64.22607422	-163.01513672	+6456	+17.04199219	+1.10742188	-0.05712891	-141.96533203	-72.11425781	+134.25292969	+5828	+16.37402344	-2.52246094	-3.49365234	+42.89062500	-51.45996094	-83.84765625	+4640
+1458240997.41330000	+16.69921875	-1.61279297	+0.29003906	+80.04638672	-64.09423828	-162.81738281	+6452	+17.04199219	+1.09423828	-0.06152344	-141.74560547	-72.00439453	+133.92333984	+5824	+16.36962891	-2.51367188	-3.48925781	+42.73681641	-51.50390625	-83.64990234	+4648
+1458240997.41750000	+16.69482422	-1.63476563	+0.26367188	+79.71679688	-63.96240234	-162.57568359	+6456	+17.03759766	+1.07666016	-0.07031250	-141.50390625	-71.96044922	+133.57177734	+5824	+16.36962891	-2.50048828	-3.48925781	+42.58300781	-51.54785156	-83.43017578	+4648
+1458240997.42170000	+16.69482422	-1.65673828	+0.23730469	+79.38720703	-63.80859375	-162.33398438	+6456	+17.03320313	+1.06787109	-0.08349609	-141.24023438	-71.91650391	+133.19824219	+5828	+16.36962891	-2.49169922	-3.49365234	+42.40722656	-51.61376953	-83.16650391	+4652
+1458240997.42580010	+16.69042969	-1.67871094	+0.21093750	+79.01367188	-63.67675781	-162.07031250	+6456	+17.02441406	+1.05468750	-0.09667969	-140.97656250	-71.85058594	+132.84667969	+5828	+16.36523438	-2.47851563	-3.49804688	+42.23144531	-51.67968750	-82.90283203	+4652
+1458240997.43409990	+16.68164063	-1.72265625	+0.14501953	+78.24462891	-63.39111328	-161.49902344	+6460	+17.01123047	+1.04150391	-0.12744141	-140.42724609	-71.80664063	+132.12158203	+5840	+16.35644531	-2.44775391	-3.50244141	+41.81396484	-51.81152344	-82.24365234	+4648
+1458240997.43829990	+16.67724609	-1.74462891	+0.12304688	+77.95898438	-63.25927734	-161.30126953	+6464	+17.00683594	+1.03710938	-0.13623047	-140.22949219	-71.76269531	+131.83593750	+5848	+16.35205078	-2.43457031	-3.50683594	+41.61621094	-51.85546875	-81.93603516	+4640
+1458240997.44250010	+16.67285156	-1.76220703	+0.10107422	+77.76123047	-63.14941406	-161.21337891	+6464	+17.00244141	+1.03271484	-0.14062500	-140.05371094	-71.71875000	+131.61621094	+5852	+16.34765625	-2.41699219	-3.51123047	+41.39648438	-51.92138672	-81.58447266	+4632
+1458240997.44660000	+16.66845703	-1.77539063	+0.08789063	+77.65136719	-63.03955078	-161.19140625	+6464	+17.00244141	+1.03271484	-0.14941406	-139.83398438	-71.67480469	+131.35253906	+5856	+16.34765625	-2.40820313	-3.51562500	+41.19873047	-51.98730469	-81.32080078	+4620
+1458240997.45079990	+16.66406250	-1.77978516	+0.08349609	+77.69531250	-62.95166016	-161.30126953	+6460	+17.00244141	+1.03710938	-0.15380859	-139.63623047	-71.63085938	+131.13281250	+5864	+16.34326172	-2.39501953	-3.52001953	+41.06689453	-52.00927734	-81.07910156	+4608
+1458240997.45499990	+16.66406250	-1.77978516	+0.08349609	+77.80517578	-62.86376953	-161.41113281	+6456	+17.00244141	+1.04150391	-0.15820313	-139.43847656	-71.58691406	+130.91308594	+5868	+16.33886719	-2.38623047	-3.52001953	+40.93505859	-52.03125000	-80.92529297	+4596
+1458240997.45910000	+16.66406250	-1.77539063	+0.08349609	+77.98095703	-62.77587891	-161.56494141	+6456	+17.00244141	+1.05029297	-0.16259766	-139.15283203	-71.56494141	+130.64941406	+5876	+16.33886719	-2.38183594	-3.52441406	+40.84716797	-52.03125000	-80.79345703	+4580
+1458240997.46330000	+16.66406250	-1.76220703	+0.09667969	+78.26660156	-62.73193359	-161.80664063	+6452	+17.00683594	+1.06347656	-0.16259766	-138.88916016	-71.49902344	+130.40771484	+5880	+16.33447266	-2.37744141	-3.52880859	+40.78125000	-51.98730469	-80.70556641	+4568
+1458240997.46750000	+16.66406250	-1.74902344	+0.10986328	+78.57421875	-62.68798828	-162.07031250	+6452	+17.00683594	+1.07666016	-0.16259766	-138.69140625	-71.43310547	+130.23193359	+5884	+16.33007813	-2.37744141	-3.52880859	+40.73730469	-51.96533203	-80.68359375	+4556
+1458240997.47160010	+16.66406250	-1.73144531	+0.12304688	+78.94775391	-62.66601563	-162.39990234	+6452	+17.01123047	+1.08984375	-0.15380859	-138.49365234	-71.32324219	+130.07812500	+5888	+16.32568359	-2.37744141	-3.52880859	+40.73730469	-51.92138672	-80.68359375	+4544
+1458240997.48000000	+16.66845703	-1.69189453	+0.16699219	+79.78271484	-62.62207031	-163.10302734	+6452	+17.01562500	+1.12060547	-0.14501953	-138.09814453	-71.12548828	+129.74853516	+5892	+16.32128906	-2.37304688	-3.52880859	+40.75927734	-51.83349609	-80.77148438	+4524
+1458240997.48410010	+16.67285156	-1.66992188	+0.18896484	+80.22216797	-62.60009766	-163.45458984	+6452	+17.02001953	+1.13818359	-0.13623047	-137.87841797	-71.01562500	+129.59472656	+5892	+16.31689453	-2.37744141	-3.52880859	+40.80322266	-51.81152344	-80.85937500	+4520
+1458240997.48830010	+16.67285156	-1.64794922	+0.21093750	+80.66162109	-62.57812500	-163.80615234	+6452	+17.02441406	+1.15576172	-0.12744141	-137.68066406	-70.90576172	+129.44091797	+5892	+16.31689453	-2.37744141	-3.52441406	+40.82519531	-51.76757813	-80.92529297	+4512
+1458240997.49250010	+16.67285156	-1.64355469	+0.21972656	+80.74951172	-62.57812500	-163.87207031	+6448	+17.02880859	+1.17333984	-0.11865234	-137.48291016	-70.75195313	+129.30908203	+5892	+16.31689453	-2.37744141	-3.52441406	+40.84716797	-51.72363281	-80.99121094	+4512
+1458240997.49659990	+16.67724609	-1.63476563	+0.22851563	+80.85937500	-62.57812500	-163.95996094	+6440	+17.03320313	+1.19091797	-0.10546875	-137.32910156	-70.59814453	+129.17724609	+5888	+16.31250000	-2.38183594	-3.52441406	+40.86914063	-51.67968750	-81.05712891	+4508
+1458240997.50079990	+16.67724609	-1.63037109	+0.23291016	+80.96923828	-62.57812500	-164.04785156	+6436	+17.03320313	+1.20410156	-0.09667969	-137.15332031	-70.46630859	+129.04541016	+5884	+16.31250000	-2.38183594	-3.52441406	+40.89111328	-51.63574219	-81.12304688	+4508
+1458240997.50500010	+16.67724609	-1.62158203	+0.23730469	+81.10107422	-62.57812500	-164.13574219	+6432	+17.03320313	+1.21289063	-0.08789063	-137.02148438	-70.29052734	+128.93554688	+5876	+16.31250000	-2.38183594	-3.52441406	+40.91308594	-51.61376953	-81.18896484	+4508
+1458240997.50910000	+16.67724609	-1.61718750	+0.24609375	+81.21093750	-62.57812500	-164.22363281	+6428	+17.03320313	+1.22167969	-0.07470703	-136.95556641	-70.11474609	+128.84765625	+5872	+16.30810547	-2.38183594	-3.52441406	+40.93505859	-51.56982422	-81.23291016	+4508
+1458240997.51329990	+16.68164063	-1.61279297	+0.25048828	+81.32080078	-62.57812500	-164.31152344	+6420	+17.03320313	+1.22607422	-0.07031250	-136.88964844	-69.96093750	+128.75976563	+5864	+16.30810547	-2.37744141	-3.52441406	+40.93505859	-51.56982422	-81.27685547	+4512
+1458240997.51740000	+16.68164063	-1.60400391	+0.25488281	+81.43066406	-62.57812500	-164.39941406	+6416	+17.02880859	+1.22607422	-0.06152344	-136.82373047	-69.80712891	+128.64990234	+5852	+16.30371094	-2.37744141	-3.52441406	+40.91308594	-51.54785156	-81.27685547	+4512
+1458240997.52160000	+16.68164063	-1.59960938	+0.25488281	+81.51855469	-62.57812500	-164.46533203	+6412	+17.02441406	+1.22607422	-0.06152344	-136.77978516	-69.67529297	+128.58398438	+5844	+16.30371094	-2.37304688	-3.52441406	+40.89111328	-51.54785156	-81.23291016	+4516
+1458240997.52990010	+16.68164063	-1.59521484	+0.25927734	+81.58447266	-62.57812500	-164.50927734	+6400	+17.01123047	+1.21728516	-0.06152344	-136.69189453	-69.43359375	+128.36425781	+5832	+16.29931641	-2.36425781	-3.53320313	+40.73730469	-51.56982422	-81.07910156	+4524
+1458240997.53830000	+16.68164063	-1.59521484	+0.25048828	+81.54052734	-62.55615234	-164.46533203	+6388	+16.99804688	+1.19531250	-0.07031250	-136.62597656	-69.23583984	+128.10058594	+5824	+16.29492188	-2.35107422	-3.54638672	+40.53955078	-51.61376953	-80.77148438	+4528
+1458240997.54239990	+16.68164063	-1.59960938	+0.24609375	+81.49658203	-62.55615234	-164.42138672	+6384	+16.98925781	+1.18652344	-0.07470703	-136.60400391	-69.12597656	+127.96875000	+5820	+16.29492188	-2.34228516	-3.55517578	+40.42968750	-51.65771484	-80.59570313	+4528
+1458240997.54660010	+16.68164063	-1.60400391	+0.23730469	+81.40869141	-62.55615234	-164.35546875	+6380	+16.98486328	+1.17333984	-0.08349609	-136.58203125	-69.03808594	+127.85888672	+5820	+16.29492188	-2.32910156	-3.55957031	+40.29785156	-51.70166016	-80.41992188	+4528
+1458240997.55080010	+16.68164063	-1.61279297	+0.22851563	+81.29882813	-62.55615234	-164.28955078	+6376	+16.97607422	+1.16455078	-0.08789063	-136.56005859	-68.95019531	+127.72705078	+5820	+16.29052734	-2.32031250	-3.56835938	+40.16601563	-51.74560547	-80.22216797	+4524
+1458240997.55489990	+16.67724609	-1.62158203	+0.21533203	+81.16699219	-62.55615234	-164.17968750	+6376	+16.97167969	+1.15576172	-0.10107422	-136.49414063	-68.90625000	+127.55126953	+5824	+16.29052734	-2.30712891	-3.57714844	+40.01220703	-51.81152344	-79.95849609	+4520
+1458240997.55909990	+16.67724609	-1.62597656	+0.20214844	+81.03515625	-62.55615234	-164.06982422	+6372	+16.96289063	+1.14697266	-0.11865234	-136.36230469	-68.84033203	+127.30957031	+5828	+16.28613281	-2.29394531	-3.59033203	+39.83642578	-51.87744141	-79.67285156	+4516
+1458240997.56329990	+16.67285156	-1.63476563	+0.19335938	+80.90332031	-62.55615234	-163.98193359	+6372	+16.95849609	+1.14257813	-0.13183594	-136.23046875	-68.79638672	+127.08984375	+5832	+16.28173828	-2.28076172	-3.59912109	+39.66064453	-51.92138672	-79.38720703	+4508
+1458240997.57160000	+16.66845703	-1.65673828	+0.15820313	+80.55175781	-62.53417969	-163.69628906	+6368	+16.94970703	+1.13818359	-0.14941406	-136.07666016	-68.59863281	+126.76025391	+5836	+16.27294922	-2.24121094	-3.63427734	+39.26513672	-52.03125000	-78.72802734	+4492
+1458240997.57579990	+16.66406250	-1.66113281	+0.14501953	+80.44189453	-62.53417969	-163.60839844	+6368	+16.94970703	+1.14257813	-0.15380859	-135.98876953	-68.48876953	+126.60644531	+5840	+16.26855469	-2.22363281	-3.64746094	+39.13330078	-52.07519531	-78.48632813	+4480
+1458240997.57990000	+16.66406250	-1.66992188	+0.12744141	+80.33203125	-62.53417969	-163.52050781	+6364	+16.94970703	+1.14257813	-0.15820313	-135.87890625	-68.35693359	+126.43066406	+5840	+16.26416016	-2.21044922	-3.65625000	+39.00146484	-52.09716797	-78.31054688	+4468
+1458240997.58410000	+16.65966797	-1.67431641	+0.11425781	+80.28808594	-62.53417969	-163.47656250	+6360	+16.94970703	+1.15136719	-0.16699219	-135.74707031	-68.24707031	+126.27685547	+5840	+16.25976563	-2.20166016	-3.66943359	+38.91357422	-52.09716797	-78.17871094	+4456
+1458240997.58820010	+16.65966797	-1.66992188	+0.10546875	+80.31005859	-62.53417969	-163.47656250	+6356	+16.95410156	+1.16455078	-0.16699219	-135.59326172	-68.11523438	+126.12304688	+5840	+16.25537109	-2.19287109	-3.67822266	+38.86962891	-52.07519531	-78.11279297	+4444
+1458240997.59240010	+16.65966797	-1.66552734	+0.09667969	+80.39794922	-62.51220703	-163.52050781	+6352	+16.95849609	+1.17773438	-0.17138672	-135.46142578	-67.96142578	+125.96923828	+5840	+16.25537109	-2.18847656	-3.68701172	+38.82568359	-52.03125000	-78.09082031	+4432
+1458240997.59660010	+16.66406250	-1.65673828	+0.09228516	+80.52978516	-62.51220703	-163.58642578	+6348	+16.96289063	+1.18652344	-0.17138672	-135.32958984	-67.80761719	+125.81542969	+5836	+16.25097656	-2.18847656	-3.69580078	+38.80371094	-51.98730469	-78.09082031	+4424
+1458240997.60069990	+16.66406250	-1.63916016	+0.08789063	+80.72753906	-62.51220703	-163.69628906	+6344	+16.97167969	+1.19970703	-0.17138672	-135.17578125	-67.65380859	+125.66162109	+5828	+16.24658203	-2.18408203	-3.70458984	+38.80371094	-51.92138672	-78.11279297	+4416
+1458240997.60489990	+16.66845703	-1.62158203	+0.08789063	+80.96923828	-62.51220703	-163.85009766	+6340	+16.97607422	+1.21728516	-0.17138672	-135.06591797	-67.45605469	+125.55175781	+5824	+16.24658203	-2.18408203	-3.70898438	+38.80371094	-51.87744141	-78.13476563	+4408
+1458240997.60910010	+16.67285156	-1.59960938	+0.09228516	+81.27685547	-62.51220703	-164.02587891	+6336	+16.98486328	+1.22607422	-0.16699219	-135.00000000	-67.25830078	+125.48583984	+5812	+16.24218750	-2.18408203	-3.71777344	+38.82568359	-51.81152344	-78.20068359	+4400
+1458240997.61739990	+16.68603516	-1.55566406	+0.10107422	+81.89208984	-62.49023438	-164.37744141	+6324	+16.99804688	+1.25244141	-0.17138672	-134.73632813	-66.95068359	+125.20019531	+5792	+16.23779297	-2.18847656	-3.72656250	+38.84765625	-51.70166016	-78.33251953	+4396
+1458240997.62159990	+16.69482422	-1.52929688	+0.10546875	+82.17773438	-62.46826172	-164.55322266	+6320	+17.00683594	+1.26123047	-0.18017578	-134.58251953	-66.81884766	+125.02441406	+5784	+16.23779297	-2.19287109	-3.73095703	+38.86962891	-51.65771484	-78.39843750	+4396
+1458240997.62570000	+16.69921875	-1.51171875	+0.10546875	+82.37548828	-62.44628906	-164.64111328	+6312	+17.01123047	+1.27001953	-0.19335938	-134.40673828	-66.73095703	+124.80468750	+5772	+16.23779297	-2.19287109	-3.73974609	+38.86962891	-51.59179688	-78.44238281	+4396
+1458240997.62990000	+16.70361328	-1.48974609	+0.09667969	+82.52929688	-62.42431641	-164.68505859	+6304	+17.01562500	+1.27441406	-0.20654297	-134.27490234	-66.62109375	+124.62890625	+5764	+16.23339844	-2.19287109	-3.74853516	+38.84765625	-51.52587891	-78.46435547	+4396
+1458240997.63410000	+16.70800781	-1.47656250	+0.08789063	+82.61718750	-62.38037109	-164.66308594	+6296	+17.01562500	+1.27880859	-0.21972656	-134.20898438	-66.51123047	+124.49707031	+5752	+16.22900391	-2.19287109	-3.76171875	+38.80371094	-51.45996094	-78.44238281	+4400
+1458240997.63820000	+16.70800781	-1.46337891	+0.07031250	+82.59521484	-62.33642578	-164.55322266	+6288	+17.01562500	+1.27880859	-0.23730469	-134.07714844	-66.46728516	+124.29931641	+5740	+16.22900391	-2.18847656	-3.77050781	+38.75976563	-51.41601563	-78.39843750	+4400
+1458240997.64240000	+16.71240234	-1.45898438	+0.05273438	+82.50732422	-62.31445313	-164.42138672	+6284	+17.01562500	+1.27880859	-0.26367188	-133.92333984	-66.44531250	+124.05761719	+5732	+16.22460938	-2.18408203	-3.78369141	+38.67187500	-51.37207031	-78.33251953	+4404
+1458240997.64660000	+16.71240234	-1.45458984	+0.03076172	+82.37548828	-62.27050781	-164.26757813	+6276	+17.01562500	+1.27441406	-0.29003906	-133.81347656	-66.42333984	+123.81591797	+5724	+16.22021484	-2.17968750	-3.79687500	+38.58398438	-51.35009766	-78.22265625	+4408
+1458240997.65070010	+16.71679688	-1.45458984	+0.00000000	+82.15576172	-62.20458984	-164.02587891	+6268	+17.01123047	+1.27441406	-0.32080078	-133.68164063	-66.42333984	+123.59619141	+5716	+16.22021484	-2.17089844	-3.81445313	+38.49609375	-51.35009766	-78.09082031	+4408
+1458240997.65490010	+16.71240234	-1.45898438	-0.03076172	+81.89208984	-62.16064453	-163.74023438	+6260	+17.00683594	+1.27001953	-0.35595703	-133.52783203	-66.46728516	+123.35449219	+5712	+16.21582031	-2.16210938	-3.83203125	+38.36425781	-51.32812500	-77.93701172	+4408
+1458240997.66319990	+16.71240234	-1.47656250	-0.10986328	+81.14501953	-62.05078125	-163.01513672	+6252	+16.99804688	+1.27001953	-0.43066406	-133.19824219	-66.55517578	+122.82714844	+5700	+16.21142578	-2.14013672	-3.87158203	+38.05664063	-51.28417969	-77.47558594	+4408
+1458240997.66739990	+16.70800781	-1.48535156	-0.15820313	+80.70556641	-61.98486328	-162.61962891	+6248	+16.98925781	+1.27001953	-0.46582031	-133.04443359	-66.59912109	+122.56347656	+5700	+16.20703125	-2.12695313	-3.89794922	+37.88085938	-51.28417969	-77.21191406	+4404
+1458240997.67150000	+16.70800781	-1.49414063	-0.20214844	+80.28808594	-61.91894531	-162.22412109	+6244	+16.98486328	+1.27001953	-0.50537109	-132.89062500	-66.66503906	+122.32177734	+5700	+16.20263672	-2.10937500	-3.91992188	+37.70507813	-51.26220703	-76.94824219	+4400
+1458240997.67569990	+16.70800781	-1.50292969	-0.25048828	+79.87060547	-61.85302734	-161.82861328	+6240	+16.97607422	+1.27441406	-0.54052734	-132.75878906	-66.70898438	+122.10205078	+5700	+16.19824219	-2.09179688	-3.94628906	+37.52929688	-51.24023438	-76.68457031	+4396
+1458240997.67989990	+16.70800781	-1.51171875	-0.30322266	+79.38720703	-61.76513672	-161.38916016	+6240	+16.97167969	+1.27880859	-0.57568359	-132.60498047	-66.77490234	+121.86035156	+5704	+16.18945313	-2.07421875	-3.97705078	+37.30957031	-51.24023438	-76.35498047	+4388
+1458240997.68400000	+16.70800781	-1.52050781	-0.35595703	+78.94775391	-61.69921875	-160.94970703	+6236	+16.97167969	+1.28759766	-0.61523438	-132.38525391	-66.86279297	+121.61865234	+5708	+16.18945313	-2.05664063	-4.01220703	+37.13378906	-51.19628906	-76.06933594	+4380
+1458240997.68820000	+16.70800781	-1.52050781	-0.40429688	+78.57421875	-61.63330078	-160.57617188	+6228	+16.97167969	+1.30078125	-0.64599609	-132.23144531	-66.90673828	+121.42089844	+5712	+16.18505859	-2.03466797	-4.04296875	+36.95800781	-51.15234375	-75.78369141	+4372
+1458240997.69240000	+16.71240234	-1.52050781	-0.45263672	+78.22265625	-61.54541016	-160.20263672	+6224	+16.97167969	+1.31396484	-0.67675781	-132.05566406	-66.92871094	+121.24511719	+5716	+16.17626953	-2.01708984	-4.08251953	+36.78222656	-51.04248047	-75.52001953	+4360
+1458240997.69650010	+16.71679688	-1.50732422	-0.49658203	+77.93701172	-61.50146484	-159.87304688	+6220	+16.97167969	+1.33593750	-0.70751953	-131.81396484	-66.97265625	+121.00341797	+5720	+16.17187500	-1.99511719	-4.12207031	+36.65039063	-50.93261719	-75.30029297	+4348
+1458240997.70070000	+16.72119141	-1.49414063	-0.53613281	+77.78320313	-61.43554688	-159.63134766	+6212	+16.97607422	+1.35791016	-0.73388672	-131.59423828	-67.01660156	+120.82763672	+5724	+16.16748047	-1.97753906	-4.16162109	+36.54052734	-50.80078125	-75.12451172	+4336
+1458240997.70490000	+16.72998047	-1.47216797	-0.56689453	+77.71728516	-61.39160156	-159.47753906	+6208	+16.98486328	+1.37988281	-0.76025391	-131.37451172	-67.03857422	+120.62988281	+5724	+16.15869141	-1.96435547	-4.20117188	+36.49658203	-50.66894531	-75.01464844	+4324
+1458240997.71320010	+16.75195313	-1.41503906	-0.61523438	+77.80517578	-61.34765625	-159.32373047	+6192	+17.00244141	+1.43261719	-0.80859375	-130.97900391	-67.08251953	+120.32226563	+5724	+16.15429688	-1.94238281	-4.26708984	+36.49658203	-50.33935547	-75.01464844	+4300
+1458240997.71740010	+16.76513672	-1.37988281	-0.63720703	+77.87109375	-61.32568359	-159.23583984	+6184	+17.01123047	+1.45898438	-0.83056641	-130.80322266	-67.10449219	+120.19042969	+5716	+16.14990234	-1.93359375	-4.30224609	+36.54052734	-50.16357422	-75.08056641	+4288
+1458240997.72149990	+16.77832031	-1.34033203	-0.65917969	+77.98095703	-61.30371094	-159.16992188	+6176	+17.02001953	+1.48974609	-0.85253906	-130.58349609	-67.14843750	+120.03662109	+5712	+16.14990234	-1.92480469	-4.33740234	+36.58447266	-49.96582031	-75.19042969	+4276
+1458240997.72569990	+16.79150391	-1.30078125	-0.67675781	+78.11279297	-61.28173828	-159.12597656	+6168	+17.03320313	+1.52050781	-0.87890625	-130.31982422	-67.19238281	+119.83886719	+5704	+16.14990234	-1.91162109	-4.37255859	+36.67236328	-49.76806641	-75.27832031	+4264
+1458240997.72989990	+16.80029297	-1.26123047	-0.68994141	+78.24462891	-61.25976563	-159.12597656	+6160	+17.04199219	+1.55126953	-0.90527344	-130.07812500	-67.25830078	+119.64111328	+5696	+16.14550781	-1.89843750	-4.42089844	+36.76025391	-49.48242188	-75.41015625	+4260
+1458240997.73400000	+16.81347656	-1.21728516	-0.70751953	+78.39843750	-61.25976563	-159.12597656	+6148	+17.04638672	+1.58203125	-0.93603516	-129.85839844	-67.32421875	+119.46533203	+5688	+16.13671875	-1.88525391	-4.46484375	+36.87011719	-49.21875000	-75.52001953	+4256
+1458240997.73819990	+16.82666016	-1.18212891	-0.72509766	+78.48632813	-61.21582031	-159.03808594	+6136	+17.05517578	+1.61279297	-0.97119141	-129.61669922	-67.41210938	+119.24560547	+5680	+16.13232422	-1.87207031	-4.50439453	+36.95800781	-48.99902344	-75.65185547	+4252
+1458240997.74230000	+16.83984375	-1.14257813	-0.75146484	+78.48632813	-61.19384766	-158.90625000	+6128	+17.05957031	+1.63916016	-1.00634766	-129.37500000	-67.52197266	+119.02587891	+5672	+16.13232422	-1.85449219	-4.55273438	+37.06787109	-48.73535156	-75.78369141	+4252
+1458240997.74650000	+16.84863281	-1.10742188	-0.77783203	+78.46435547	-61.14990234	-158.73046875	+6116	+17.06396484	+1.66552734	-1.04150391	-129.19921875	-67.60986328	+118.85009766	+5664	+16.12792969	-1.83691406	-4.59228516	+37.17773438	-48.53759766	-75.87158203	+4248
+1458240997.75070000	+16.86181641	-1.07226563	-0.81738281	+78.31054688	-61.10595703	-158.46679688	+6108	+17.06396484	+1.69189453	-1.08105469	-129.00146484	-67.76367188	+118.67431641	+5656	+16.12353516	-1.81494141	-4.63183594	+37.24365234	-48.38378906	-75.93750000	+4248
+1458240997.75480010	+16.87060547	-1.04150391	-0.86132813	+78.06884766	-61.01806641	-158.11523438	+6096	+17.06396484	+1.71826172	-1.12500000	-128.80371094	-67.93945313	+118.45458984	+5652	+16.12353516	-1.78857422	-4.68017578	+37.26562500	-48.18603516	-75.87158203	+4248
+1458240997.76320000	+16.88378906	-0.99755859	-0.97119141	+77.32177734	-60.82031250	-157.23632813	+6076	+17.05957031	+1.77099609	-1.22607422	-128.38623047	-68.35693359	+118.01513672	+5640	+16.11474609	-1.72705078	-4.78564453	+37.17773438	-47.87841797	-75.52001953	+4244
+1458240997.76729990	+16.88818359	-0.97558594	-1.04150391	+76.81640625	-60.66650391	-156.66503906	+6064	+17.05078125	+1.80175781	-1.28759766	-128.10058594	-68.64257813	+117.68554688	+5644	+16.10595703	-1.69628906	-4.83398438	+37.11181641	-47.74658203	-75.32226563	+4240
+1458240997.77150010	+16.89257813	-0.96240234	-1.11181641	+76.28906250	-60.53466797	-156.11572266	+6056	+17.04199219	+1.82373047	-1.34912109	-127.85888672	-68.92822266	+117.44384766	+5644	+16.09716797	-1.66113281	-4.88232422	+37.04589844	-47.63671875	-75.08056641	+4232
+1458240997.77570010	+16.89697266	-0.94921875	-1.19091797	+75.69580078	-60.35888672	-155.50048828	+6048	+17.03320313	+1.85009766	-1.40625000	-127.70507813	-69.19189453	+117.24609375	+5644	+16.09277344	-1.62597656	-4.93066406	+36.97998047	-47.57080078	-74.86083984	+4224
+1458240997.77979990	+16.89697266	-0.93603516	-1.27880859	+74.99267578	-60.13916016	-154.79736328	+6036	+17.02880859	+1.87646484	-1.46777344	-127.50732422	-69.52148438	+117.00439453	+5644	+16.08837891	-1.59521484	-4.97460938	+36.91406250	-47.50488281	-74.64111328	+4208
+1458240997.78399990	+16.90136719	-0.92285156	-1.36669922	+74.35546875	-59.94140625	-154.13818359	+6028	+17.02001953	+1.90722656	-1.52929688	-127.30957031	-69.82910156	+116.82861328	+5648	+16.08837891	-1.56005859	-5.01855469	+36.84814453	-47.41699219	-74.42138672	+4192
+1458240997.78819990	+16.90136719	-0.90527344	-1.44580078	+73.85009766	-59.72167969	-153.61083984	+6016	+17.01562500	+1.93798828	-1.58642578	-127.15576172	-70.13671875	+116.65283203	+5652	+16.08398438	-1.52050781	-5.07128906	+36.78222656	-47.32910156	-74.17968750	+4176
+1458240997.79230000	+16.90136719	-0.88769531	-1.52490234	+73.36669922	-59.47998047	-153.10546875	+6004	+17.01123047	+1.96875000	-1.65673828	-126.91406250	-70.51025391	+116.38916016	+5656	+16.07958984	-1.48095703	-5.11962891	+36.73828125	-47.19726563	-73.95996094	+4156
+1458240997.79650000	+16.90136719	-0.86572266	-1.59521484	+72.99316406	-59.23828125	-152.68798828	+5992	+17.00244141	+2.00830078	-1.71826172	-126.60644531	-70.88378906	+116.12548828	+5664	+16.07519531	-1.44580078	-5.17236328	+36.71630859	-47.06542969	-73.76220703	+4136
+1458240997.80069990	+16.90136719	-0.83935547	-1.66113281	+72.68554688	-59.01855469	-152.33642578	+5980	+16.99365234	+2.05224609	-1.77539063	-126.40869141	-71.19140625	+115.97167969	+5672	+16.06640625	-1.40625000	-5.22509766	+36.71630859	-46.93359375	-73.60839844	+4116
+1458240997.80480000	+16.90576172	-0.81298828	-1.72265625	+72.46582031	-58.79882813	-152.09472656	+5964	+16.98925781	+2.08740234	-1.83251953	-126.23291016	-71.52099609	+115.81787109	+5676	+16.04882813	-1.34472656	-5.29980469	+36.78222656	-46.73583984	-73.49853516	+4096
+1458240997.81320000	+16.91015625	-0.72949219	-1.81494141	+72.53173828	-58.40332031	-151.98486328	+5932	+16.98925781	+2.17529297	-1.93359375	-126.01318359	-72.11425781	+115.66406250	+5688	+16.04443359	-1.27441406	-5.37890625	+37.19970703	-46.47216797	-73.78417969	+4040
+1458240997.81730010	+16.91455078	-0.67675781	-1.83691406	+72.77343750	-58.22753906	-152.13867188	+5916	+16.99365234	+2.21923828	-1.97753906	-125.99121094	-72.39990234	+115.68603516	+5692	+16.04443359	-1.24804688	-5.40527344	+37.44140625	-46.34033203	-74.06982422	+4008
+1458240997.82150010	+16.91894531	-0.61962891	-1.85888672	+73.10302734	-58.07373047	-152.33642578	+5896	+16.99365234	+2.28076172	-2.01708984	-125.88134766	-72.66357422	+115.70800781	+5692	+16.04443359	-1.22607422	-5.43164063	+37.74902344	-46.18652344	-74.42138672	+3980
+1458240997.82559990	+16.92333984	-0.55810547	-1.86767578	+73.49853516	-57.94189453	-152.60009766	+5872	+16.99365234	+2.33789063	-2.05224609	-125.90332031	-72.90527344	+115.83984375	+5696	+16.04003906	-1.19531250	-5.46240234	+38.07861328	-45.96679688	-74.72900391	+3956
+1458240997.82979990	+16.92773438	-0.49218750	-1.87207031	+73.98193359	-57.83203125	-152.95166016	+5852	+16.99365234	+2.39501953	-2.08300781	-126.01318359	-73.12500000	+116.05957031	+5696	+16.02685547	-1.16894531	-5.48876953	+38.47412109	-45.76904297	-75.12451172	+3936
+1458240997.83400010	+16.93212891	-0.42187500	-1.87646484	+74.50927734	-57.72216797	-153.32519531	+5828	+16.99365234	+2.45214844	-2.10937500	-126.14501953	-73.34472656	+116.30126953	+5696	+16.02246094	-1.13378906	-5.51074219	+38.86962891	-45.59326172	-75.54199219	+3916
+1458240997.83810000	+16.93212891	-0.34716797	-1.87646484	+75.03662109	-57.63427734	-153.69873047	+5804	+16.99365234	+2.50927734	-2.14013672	-126.25488281	-73.54248047	+116.52099609	+5696	+16.01806641	-1.09863281	-5.52832031	+39.30908203	-45.46142578	-75.98144531	+3896
+1458240997.84229990	+16.93652344	-0.27246094	-1.87207031	+75.62988281	-57.52441406	-154.13818359	+5780	+16.99804688	+2.57080078	-2.15771484	-126.58447266	-73.69628906	+116.96044922	+5692	+16.01367188	-1.06787109	-5.54150391	+39.77050781	-45.35156250	-76.48681641	+3880
+1458240997.84649990	+16.94091797	-0.19775391	-1.87207031	+76.20117188	-57.43652344	-154.55566406	+5756	+16.99804688	+2.62792969	-2.17529297	-127.02392578	-73.82812500	+117.48779297	+5688	+16.00927734	-1.04150391	-5.55029297	+40.23193359	-45.24169922	-77.01416016	+3864
+1458240997.85480000	+16.94091797	-0.04394531	-1.87207031	+77.27783203	-57.23876953	-155.34667969	+5704	+16.99365234	+2.74218750	-2.20605469	-127.96875000	-74.11376953	+118.71826172	+5680	+16.00488281	-0.97119141	-5.58105469	+41.13281250	-44.97802734	-77.93701172	+3848
+1458240997.85900000	+16.93652344	+0.02197266	-1.87207031	+77.73925781	-57.12890625	-155.69824219	+5676	+16.98925781	+2.79931641	-2.21484375	-128.51806641	-74.24560547	+119.37744141	+5672	+15.99609375	-0.93164063	-5.60302734	+41.52832031	-44.84619141	-78.26660156	+3844
+1458240997.86310010	+16.93212891	+0.08349609	-1.88964844	+78.00292969	-57.01904297	-155.83007813	+5648	+16.98046875	+2.85205078	-2.24121094	-128.91357422	-74.44335938	+119.88281250	+5668	+15.99169922	-0.89208984	-5.61621094	+41.87988281	-44.78027344	-78.59619141	+3836
+1458240997.86730000	+16.92333984	+0.14501953	-1.91162109	+78.24462891	-56.88720703	-156.00585938	+5620	+16.96728516	+2.90917969	-2.26318359	-129.46289063	-74.57519531	+120.56396484	+5668	+15.98730469	-0.84814453	-5.63818359	+42.23144531	-44.71435547	-78.81591797	+3836
+1458240997.87150000	+16.91455078	+0.19775391	-1.93798828	+78.44238281	-56.73339844	-156.20361328	+5592	+16.95849609	+2.94873047	-2.28076172	-130.20996094	-74.72900391	+121.37695313	+5664	+15.97412109	-0.79980469	-5.66015625	+42.51708984	-44.67041016	-78.99169922	+3832
+1458240997.87560010	+16.90576172	+0.24609375	-1.96435547	+78.59619141	-56.60156250	-156.31347656	+5564	+16.94531250	+2.99267578	-2.29833984	-130.93505859	-74.88281250	+122.14599609	+5660	+15.97412109	-0.75585938	-5.67333984	+42.78076172	-44.71435547	-79.18945313	+3824
+1458240997.87980010	+16.89257813	+0.29882813	-1.99951172	+78.68408203	-56.42578125	-156.35742188	+5536	+16.93212891	+3.03662109	-2.32031250	-131.61621094	-75.03662109	+122.91503906	+5656	+15.97851563	-0.70751953	-5.69970703	+43.00048828	-44.71435547	-79.27734375	+3816
+1458240997.88809990	+16.86621094	+0.36914063	-2.07861328	+78.66210938	-56.05224609	-156.35742188	+5480	+16.89697266	+3.12011719	-2.36425781	-133.15429688	-75.34423828	+124.60693359	+5652	+15.97412109	-0.62841797	-5.74365234	+43.33007813	-44.75830078	-79.43115234	+3792
+1458240997.89229990	+16.84863281	+0.40429688	-2.11816406	+78.59619141	-55.85449219	-156.33544922	+5456	+16.87500000	+3.15966797	-2.39501953	-133.81347656	-75.56396484	+125.35400391	+5652	+15.96972656	-0.58007813	-5.77880859	+43.43994141	-44.75830078	-79.36523438	+3776
+1458240997.89640000	+16.83105469	+0.43505859	-2.15771484	+78.55224609	-55.65673828	-156.31347656	+5432	+16.85302734	+3.19482422	-2.42138672	-134.51660156	-75.78369141	+126.07910156	+5656	+15.96533203	-0.52734375	-5.80957031	+43.52783203	-44.75830078	-79.25537109	+3760
+1458240997.90060000	+16.80908203	+0.46582031	-2.19726563	+78.53027344	-55.48095703	-156.35742188	+5412	+16.83544922	+3.22558594	-2.44335938	-135.35156250	-75.91552734	+126.95800781	+5656	+15.95654297	-0.47460938	-5.83593750	+43.65966797	-44.80224609	-79.18945313	+3744
+1458240997.90479990	+16.79150391	+0.50097656	-2.23242188	+78.50830078	-55.30517578	-156.33544922	+5396	+16.81787109	+3.26074219	-2.46093750	-136.20849609	-76.04736328	+127.88085938	+5656	+15.95654297	-0.43066406	-5.85351563	+43.79150391	-44.86816406	-79.18945313	+3720
+1458240997.90890000	+16.77392578	+0.53613281	-2.27197266	+78.48632813	-55.12939453	-156.31347656	+5380	+16.79589844	+3.30029297	-2.47851563	-137.06542969	-76.17919922	+128.80371094	+5660	+15.95214844	-0.38671875	-5.87109375	+43.92333984	-44.91210938	-79.25537109	+3692
+1458240997.91310000	+16.76074219	+0.57128906	-2.28955078	+78.64013672	-54.99755859	-156.53320313	+5364	+16.77832031	+3.33984375	-2.48291016	-138.03222656	-76.20117188	+129.83642578	+5660	+15.95214844	-0.34716797	-5.88427734	+44.09912109	-44.97802734	-79.36523438	+3664
+1458240997.91730000	+16.75195313	+0.61083984	-2.30273438	+78.79394531	-54.86572266	-156.70898438	+5348	+16.76513672	+3.38378906	-2.49609375	-138.82324219	-76.33300781	+130.69335938	+5660	+15.95214844	-0.30761719	-5.89746094	+44.27490234	-45.04394531	-79.45312500	+3632
+1458240997.92140010	+16.73876953	+0.65478516	-2.31591797	+78.96972656	-54.73388672	-156.86279297	+5336	+16.74755859	+3.42333984	-2.50927734	-139.50439453	-76.46484375	+131.46240234	+5664	+15.95654297	-0.26367188	-5.91064453	+44.47265625	-45.06591797	-79.58496094	+3604
+1458240997.92980000	+16.71240234	+0.74267578	-2.31591797	+79.54101563	-54.58007813	-157.41210938	+5308	+16.72119141	+3.51123047	-2.50488281	-141.30615234	-76.50878906	+133.43994141	+5664	+15.93896484	-0.18017578	-5.91943359	+45.08789063	-45.04394531	-80.02441406	+3544
+1458240997.93390010	+16.69921875	+0.79980469	-2.31591797	+79.84863281	-54.53613281	-157.65380859	+5296	+16.70800781	+3.56396484	-2.50048828	-142.00927734	-76.53076172	+134.27490234	+5668	+15.93457031	-0.13623047	-5.91503906	+45.46142578	-45.04394531	-80.35400391	+3520
+1458240997.93810010	+16.69042969	+0.85693359	-2.29394531	+80.35400391	-54.53613281	-158.11523438	+5288	+16.69921875	+3.62109375	-2.47851563	-142.86621094	-76.42089844	+135.26367188	+5672	+15.93457031	-0.09228516	-5.91064453	+45.85693359	-45.04394531	-80.70556641	+3496
+1458240997.94230010	+16.68603516	+0.91845703	-2.26757813	+80.88134766	-54.53613281	-158.55468750	+5280	+16.69482422	+3.67382813	-2.46093750	-143.65722656	-76.35498047	+136.18652344	+5676	+15.93017578	-0.05712891	-5.89306641	+46.29638672	-45.08789063	-81.18896484	+3472
+1458240997.94639990	+16.67724609	+0.98437500	-2.24121094	+81.43066406	-54.53613281	-159.01611328	+5272	+16.69042969	+3.72656250	-2.43896484	-144.38232422	-76.28906250	+137.04345703	+5680	+15.93457031	-0.02197266	-5.87548828	+46.77978516	-45.08789063	-81.73828125	+3452
+1458240997.95059990	+16.67285156	+1.05029297	-2.21044922	+82.04589844	-54.55810547	-159.54345703	+5268	+16.68603516	+3.77929688	-2.41699219	-145.10742188	-76.20117188	+137.90039063	+5684	+15.93457031	+0.00878906	-5.84912109	+47.30712891	-45.08789063	-82.30957031	+3440
+1458240997.95479990	+16.66406250	+1.11181641	-2.17529297	+82.61718750	-54.58007813	-160.04882813	+5260	+16.68164063	+3.83642578	-2.39941406	-145.70068359	-76.17919922	+138.64746094	+5684	+15.93017578	+0.04394531	-5.83154297	+47.79052734	-45.06591797	-82.81494141	+3428
+1458240997.95890000	+16.65966797	+1.17773438	-2.14013672	+83.18847656	-54.60205078	-160.53222656	+5252	+16.67724609	+3.89355469	-2.38623047	-146.25000000	-76.15722656	+139.32861328	+5684	+15.93017578	+0.08349609	-5.80957031	+48.29589844	-45.04394531	-83.29833984	+3420
+1458240997.96729990	+16.63769531	+1.30078125	-2.08300781	+84.19921875	-54.64599609	-161.38916016	+5232	+16.65966797	+3.99902344	-2.33789063	-147.52441406	-75.98144531	+140.86669922	+5688	+15.92138672	+0.16699219	-5.77441406	+49.26269531	-45.00000000	-84.24316406	+3412
+1458240997.97140000	+16.62890625	+1.35791016	-2.05664063	+84.68261719	-54.66796875	-161.80664063	+5224	+16.65087891	+4.04736328	-2.30712891	-148.16162109	-75.84960938	+141.61376953	+5692	+15.91259766	+0.20654297	-5.75244141	+49.72412109	-45.02197266	-84.70458984	+3416
+1458240997.97560000	+16.62011719	+1.41503906	-2.03027344	+85.16601563	-54.66796875	-162.20214844	+5212	+16.64208984	+4.09570313	-2.29394531	-148.64501953	-75.82763672	+142.18505859	+5696	+15.91259766	+0.23730469	-5.72607422	+50.14160156	-45.10986328	-85.18798828	+3420
+1458240997.97970010	+16.61132813	+1.47216797	-2.00390625	+85.62744141	-54.64599609	-162.59765625	+5200	+16.63330078	+4.14404297	-2.28515625	-149.01855469	-75.78369141	+142.69042969	+5696	+15.91699219	+0.28125000	-5.71289063	+50.51513672	-45.15380859	-85.51757813	+3424
+1458240997.98390010	+16.60253906	+1.51171875	-1.98193359	+86.02294922	-54.62402344	-163.01513672	+5188	+16.62451172	+4.17919922	-2.27197266	-149.58984375	-75.76171875	+143.32763672	+5696	+15.91699219	+0.31640625	-5.69531250	+50.84472656	-45.19775391	-85.80322266	+3428
+1458240997.98810010	+16.58935547	+1.54687500	-1.97314453	+86.24267578	-54.60205078	-163.25683594	+5172	+16.61132813	+4.20996094	-2.26757813	-150.16113281	-75.73974609	+143.92089844	+5696	+15.91699219	+0.35156250	-5.68212891	+51.13037109	-45.26367188	-86.08886719	+3432
+1458240997.99219990	+16.57617188	+1.57763672	-1.97314453	+86.37451172	-54.55810547	-163.38867188	+5156	+16.59375000	+4.24511719	-2.25878906	-150.68847656	-75.71777344	+144.53613281	+5696	+15.91699219	+0.39111328	-5.68652344	+51.32812500	-45.24169922	-86.13281250	+3436
+1458240997.99640010	+16.56298828	+1.59960938	-1.97753906	+86.41845703	-54.49218750	-163.49853516	+5140	+16.57177734	+4.27587891	-2.25000000	-151.19384766	-75.71777344	+145.08544922	+5700	+15.90820313	+0.43505859	-5.69091797	+51.45996094	-45.28564453	-86.11083984	+3440
+1458240998.00060010	+16.54980469	+1.62158203	-1.98193359	+86.44042969	-54.44824219	-163.58642578	+5124	+16.55419922	+4.30224609	-2.25439453	-151.58935547	-75.73974609	+145.52490234	+5704	+15.90380859	+0.47460938	-5.69091797	+51.54785156	-45.39550781	-86.06689453	+3440
+1458240998.00889990	+16.52343750	+1.65234375	-1.99951172	+86.46240234	-54.31640625	-163.74023438	+5100	+16.51464844	+4.35058594	-2.25439453	-152.44628906	-75.73974609	+146.44775391	+5716	+15.89941406	+0.54931641	-5.70410156	+51.63574219	-45.57128906	-85.86914063	+3436
+1458240998.01309990	+16.51025391	+1.66552734	-2.00830078	+86.44042969	-54.22851563	-163.85009766	+5092	+16.49707031	+4.36376953	-2.25000000	-152.90771484	-75.71777344	+146.86523438	+5720	+15.90380859	+0.58007813	-5.70410156	+51.65771484	-45.70312500	-85.82519531	+3424
+1458240998.01720000	+16.50146484	+1.67431641	-2.01708984	+86.37451172	-54.16259766	-163.82812500	+5084	+16.47509766	+4.38574219	-2.25000000	-153.23730469	-75.73974609	+147.21679688	+5732	+15.90380859	+0.61523438	-5.70849609	+51.63574219	-45.79101563	-85.62744141	+3408
+1458240998.02140000	+16.49267578	+1.68310547	-2.03466797	+86.26464844	-54.09667969	-163.78417969	+5076	+16.45751953	+4.40771484	-2.25439453	-153.50097656	-75.78369141	+147.52441406	+5740	+15.90380859	+0.65039063	-5.72167969	+51.61376953	-45.85693359	-85.45166016	+3392
+1458240998.02560000	+16.47949219	+1.69189453	-2.04345703	+86.19873047	-54.05273438	-163.82812500	+5068	+16.43554688	+4.42529297	-2.25439453	-153.80859375	-75.78369141	+147.87597656	+5748	+15.89941406	+0.68554688	-5.72607422	+51.59179688	-45.92285156	-85.25390625	+3372
+1458240998.02970000	+16.47070313	+1.70068359	-2.04785156	+86.15478516	-54.00878906	-163.82812500	+5064	+16.41357422	+4.44726563	-2.25000000	-154.09423828	-75.80566406	+148.20556641	+5760	+15.89062500	+0.71630859	-5.73486328	+51.56982422	-45.96679688	-85.07812500	+3348
+1458240998.03390000	+16.45751953	+1.71386719	-2.05664063	+86.08886719	-53.96484375	-163.80615234	+5060	+16.39160156	+4.46923828	-2.25000000	-154.24804688	-75.84960938	+148.42529297	+5776	+15.88623047	+0.75146484	-5.74365234	+51.54785156	-46.01074219	-84.90234375	+3324
+1458240998.03810000	+16.44873047	+1.72705078	-2.05224609	+86.13281250	-53.94287109	-163.91601563	+5056	+16.37841797	+4.49121094	-2.24121094	-154.37988281	-75.80566406	+148.55712891	+5788	+15.88183594	+0.78222656	-5.73925781	+51.59179688	-46.07666016	-84.79248047	+3296
+1458240998.04220010	+16.44433594	+1.74023438	-2.04785156	+86.19873047	-53.94287109	-164.00390625	+5056	+16.36523438	+4.51757813	-2.23242188	-154.40185547	-75.80566406	+148.66699219	+5804	+15.87744141	+0.80419922	-5.72607422	+51.63574219	-46.16455078	-84.81445313	+3272
+1458240998.05049990	+16.43554688	+1.78857422	-2.02148438	+86.50634766	-53.98681641	-164.26757813	+5060	+16.34326172	+4.57031250	-2.20166016	-154.37988281	-75.69580078	+148.79882813	+5832	+15.87744141	+0.85253906	-5.69970703	+51.92138672	-46.25244141	-84.99023438	+3224
+1458240998.05469990	+16.43115234	+1.81494141	-2.00390625	+86.66015625	-54.03076172	-164.37744141	+5060	+16.33886719	+4.59667969	-2.18408203	-154.35791016	-75.67382813	+148.84277344	+5848	+15.87304688	+0.87011719	-5.68652344	+52.05322266	-46.25244141	-85.12207031	+3204
+1458240998.05890010	+16.42675781	+1.84570313	-1.99072266	+86.85791016	-54.07470703	-164.48730469	+5064	+16.33447266	+4.62744141	-2.16650391	-154.22607422	-75.67382813	+148.77685547	+5860	+15.87304688	+0.89208984	-5.67333984	+52.25097656	-46.25244141	-85.25390625	+3184
+1458240998.06300000	+16.42236328	+1.87646484	-1.96435547	+87.12158203	-54.11865234	-164.68505859	+5068	+16.32568359	+4.65820313	-2.14453125	-154.07226563	-75.62988281	+148.73291016	+5876	+15.86865234	+0.91845703	-5.65136719	+52.47070313	-46.23046875	-85.42968750	+3172
+1458240998.06719990	+16.42236328	+1.90722656	-1.93798828	+87.38525391	-54.18457031	-164.83886719	+5068	+16.32128906	+4.68896484	-2.12695313	-153.89648438	-75.58593750	+148.66699219	+5888	+15.86425781	+0.94482422	-5.62500000	+52.73437500	-46.20849609	-85.67138672	+3168
+1458240998.07139990	+16.41796875	+1.94238281	-1.91162109	+87.67089844	-54.25048828	-165.03662109	+5072	+16.32128906	+4.72412109	-2.10058594	-153.65478516	-75.56396484	+148.55712891	+5904	+15.85986328	+0.96240234	-5.59863281	+52.99804688	-46.20849609	-85.93505859	+3164
+1458240998.07550000	+16.41796875	+1.97753906	-1.88085938	+88.00048828	-54.33837891	-165.25634766	+5076	+16.31689453	+4.75488281	-2.07421875	-153.36914063	-75.47607422	+148.38134766	+5916	+15.85546875	+0.97998047	-5.56347656	+53.26171875	-46.23046875	-86.24267578	+3168
+1458240998.07970000	+16.41796875	+2.00830078	-1.85009766	+88.28613281	-54.40429688	-165.41015625	+5076	+16.31689453	+4.79003906	-2.04345703	-153.06152344	-75.41015625	+148.18359375	+5928	+15.85546875	+1.00195313	-5.53271484	+53.54736328	-46.20849609	-86.55029297	+3180
+1458240998.08390000	+16.41796875	+2.04345703	-1.82373047	+88.57177734	-54.47021484	-165.56396484	+5080	+16.31689453	+4.81640625	-2.01708984	-152.75390625	-75.36621094	+147.96386719	+5936	+15.85546875	+1.01953125	-5.50195313	+53.81103516	-46.18652344	-86.81396484	+3192
+1458240998.08800010	+16.41796875	+2.07861328	-1.79736328	+88.83544922	-54.53613281	-165.69580078	+5076	+16.31689453	+4.84277344	-1.99072266	-152.46826172	-75.32226563	+147.74414063	+5944	+15.85546875	+1.03271484	-5.47119141	+54.05273438	-46.18652344	-87.07763672	+3208
+1458240998.09640000	+16.41357422	+2.13574219	-1.74902344	+89.27490234	-54.64599609	-165.89355469	+5072	+16.31250000	+4.89111328	-1.94238281	-151.83105469	-75.25634766	+147.30468750	+5960	+15.84667969	+1.07666016	-5.43164063	+54.36035156	-46.07666016	-87.25341797	+3248
+1458240998.10050010	+16.41357422	+2.16210938	-1.73144531	+89.45068359	-54.71191406	-165.95947266	+5064	+16.31250000	+4.90869141	-1.92480469	-151.43554688	-75.27832031	+146.99707031	+5964	+15.84228516	+1.08984375	-5.41406250	+54.40429688	-46.07666016	-87.25341797	+3268
+1458240998.10470010	+16.41357422	+2.18408203	-1.71386719	+89.58251953	-54.77783203	-165.98144531	+5060	+16.30810547	+4.93066406	-1.90722656	-151.04003906	-75.27832031	+146.68945313	+5968	+15.84228516	+1.10302734	-5.40966797	+54.40429688	-46.05468750	-87.16552734	+3284
+1458240998.10890010	+16.41357422	+2.20605469	-1.70068359	+89.69238281	-54.82177734	-166.00341797	+5052	+16.30810547	+4.94384766	-1.88964844	-150.66650391	-75.25634766	+146.35986328	+5968	+15.83349609	+1.12060547	-5.40087891	+54.36035156	-46.05468750	-87.01171875	+3304
+1458240998.11299990	+16.41796875	+2.21923828	-1.68750000	+89.71435547	-54.86572266	-165.95947266	+5044	+16.30371094	+4.95263672	-1.87646484	-150.27099609	-75.30029297	+146.00830078	+5972	+15.83789063	+1.12939453	-5.40087891	+54.25048828	-46.07666016	-86.85791016	+3324
+1458240998.11719990	+16.41796875	+2.23242188	-1.68310547	+89.69238281	-54.88769531	-165.89355469	+5036	+16.29931641	+4.96142578	-1.87207031	-149.87548828	-75.34423828	+145.65673828	+5972	+15.83789063	+1.14257813	-5.40527344	+54.14062500	-46.05468750	-86.63818359	+3336
+1458240998.12140010	+16.41796875	+2.23681641	-1.68310547	+89.60449219	-54.90966797	-165.78369141	+5024	+16.29931641	+4.96142578	-1.86767578	-149.52392578	-75.38818359	+145.32714844	+5972	+15.84228516	+1.15576172	-5.41406250	+53.96484375	-46.05468750	-86.33056641	+3348
+1458240998.12550000	+16.41796875	+2.24121094	-1.68750000	+89.47265625	-54.95361328	-165.62988281	+5016	+16.29492188	+4.96142578	-1.86767578	-149.15039063	-75.47607422	+144.95361328	+5972	+15.83789063	+1.16894531	-5.42724609	+53.74511719	-46.03271484	-85.95703125	+3356
+1458240998.12969990	+16.41796875	+2.24560547	-1.69189453	+89.34082031	-54.95361328	-165.47607422	+5008	+16.29052734	+4.95703125	-1.86328125	-148.86474609	-75.52001953	+144.66796875	+5972	+15.83789063	+1.18212891	-5.44042969	+53.56933594	-46.03271484	-85.62744141	+3364
+1458240998.13800000	+16.41796875	+2.24121094	-1.70947266	+88.92333984	-54.99755859	-165.08056641	+4996	+16.28173828	+4.94824219	-1.86767578	-148.16162109	-75.67382813	+143.94287109	+5972	+15.82910156	+1.20849609	-5.46679688	+53.06396484	-46.03271484	-84.79248047	+3364
+1458240998.14220000	+16.41796875	+2.24121094	-1.72265625	+88.70361328	-55.01953125	-164.88281250	+4992	+16.27294922	+4.94824219	-1.87207031	-147.81005859	-75.73974609	+143.59130859	+5976	+15.82470703	+1.23046875	-5.48876953	+52.66845703	-46.05468750	-84.15527344	+3364
+1458240998.14630010	+16.41796875	+2.23681641	-1.73144531	+88.46191406	-55.04150391	-164.66308594	+4988	+16.26855469	+4.94384766	-1.87646484	-147.45849609	-75.82763672	+143.23974609	+5984	+15.82031250	+1.24365234	-5.51074219	+52.33886719	-46.07666016	-83.62792969	+3352
+1458240998.15470000	+16.41796875	+2.22363281	-1.76220703	+87.93457031	-55.06347656	-164.20166016	+4988	+16.25976563	+4.93066406	-1.88525391	-146.75537109	-75.95947266	+142.49267578	+5992	+15.82031250	+1.27880859	-5.54589844	+51.70166016	-46.12060547	-82.61718750	+3324
+1458240998.15879990	+16.41796875	+2.21923828	-1.77978516	+87.64892578	-55.06347656	-163.95996094	+4992	+16.25537109	+4.92626953	-1.88964844	-146.40380859	-76.02539063	+142.14111328	+6000	+15.82031250	+1.29199219	-5.55908203	+51.45996094	-46.14257813	-82.22167969	+3300
+1458240998.16300010	+16.41796875	+2.21484375	-1.79296875	+87.38525391	-55.08544922	-163.71826172	+4996	+16.25097656	+4.92626953	-1.88964844	-146.05224609	-76.09130859	+141.76757813	+6008	+15.81152344	+1.30957031	-5.57226563	+51.28417969	-46.09863281	-81.87011719	+3276
+1458240998.16720010	+16.41796875	+2.21044922	-1.80615234	+87.09960938	-55.10742188	-163.47656250	+4996	+16.24658203	+4.92187500	-1.88964844	-145.72265625	-76.11328125	+141.41601563	+6012	+15.80273438	+1.31396484	-5.57666016	+51.17431641	-46.09863281	-81.69433594	+3256
+1458240998.17129990	+16.41796875	+2.21044922	-1.81933594	+86.87988281	-55.12939453	-163.25683594	+5000	+16.24658203	+4.92187500	-1.88964844	-145.34912109	-76.13525391	+141.04248047	+6020	+15.79394531	+1.31835938	-5.57666016	+51.10839844	-46.07666016	-81.60644531	+3232
+1458240998.17549990	+16.41796875	+2.21484375	-1.82812500	+86.70410156	-55.17333984	-163.10302734	+5004	+16.24218750	+4.93066406	-1.88525391	-144.95361328	-76.13525391	+140.66894531	+6028	+15.79394531	+1.32275391	-5.57226563	+51.10839844	-46.05468750	-81.58447266	+3216
+1458240998.18380000	+16.41796875	+2.22363281	-1.82812500	+86.52832031	-55.23925781	-162.92724609	+5012	+16.24218750	+4.94824219	-1.87207031	-144.11865234	-76.09130859	+139.87792969	+6044	+15.79394531	+1.32275391	-5.55468750	+51.19628906	-46.05468750	-81.73828125	+3188
+1458240998.18800000	+16.41796875	+2.23242188	-1.82373047	+86.52832031	-55.30517578	-162.92724609	+5016	+16.24658203	+4.95703125	-1.85888672	-143.76708984	-76.04736328	+139.52636719	+6052	+15.79394531	+1.32275391	-5.54589844	+51.30615234	-46.03271484	-81.89208984	+3180
+1458240998.19219990	+16.42236328	+2.24560547	-1.81494141	+86.57226563	-55.34912109	-162.94921875	+5020	+16.25097656	+4.96582031	-1.84570313	-143.41552734	-75.98144531	+139.17480469	+6060	+15.79394531	+1.32275391	-5.53710938	+51.37207031	-45.98876953	-81.95800781	+3172
+1458240998.19630000	+16.42236328	+2.25439453	-1.80615234	+86.68212891	-55.39306641	-163.01513672	+5024	+16.25537109	+4.97900391	-1.82812500	-143.04199219	-75.89355469	+138.84521484	+6068	+15.79394531	+1.32275391	-5.53271484	+51.45996094	-45.96679688	-82.06787109	+3168
+1458240998.20050000	+16.42236328	+2.27197266	-1.79296875	+86.79199219	-55.45898438	-163.08105469	+5028	+16.25976563	+4.99218750	-1.81054688	-142.64648438	-75.80566406	+138.47167969	+6072	+15.79394531	+1.32275391	-5.52392578	+51.54785156	-45.92285156	-82.17773438	+3168
+1458240998.20460010	+16.42236328	+2.28515625	-1.77978516	+86.92382813	-55.50292969	-163.19091797	+5032	+16.26416016	+5.00976563	-1.79736328	-142.20703125	-75.71777344	+138.09814453	+6076	+15.78955078	+1.31835938	-5.51513672	+51.61376953	-45.90087891	-82.28759766	+3172
+1458240998.20880010	+16.42675781	+2.29833984	-1.76220703	+87.09960938	-55.56884766	-163.32275391	+5036	+16.27294922	+5.02294922	-1.77978516	-141.81152344	-75.62988281	+137.72460938	+6080	+15.78955078	+1.31835938	-5.50634766	+51.72363281	-45.87890625	-82.39746094	+3180
+1458240998.21300010	+16.42675781	+2.30712891	-1.74462891	+87.27539063	-55.61279297	-163.47656250	+5036	+16.27734375	+5.03173828	-1.76220703	-141.41601563	-75.54199219	+137.37304688	+6084	+15.78955078	+1.31396484	-5.49755859	+51.81152344	-45.87890625	-82.52929688	+3188
+1458240998.21709990	+16.43115234	+2.31591797	-1.73144531	+87.42919922	-55.67871094	-163.60839844	+5036	+16.28613281	+5.04492188	-1.74462891	-140.97656250	-75.45410156	+136.97753906	+6084	+15.78955078	+1.31396484	-5.48437500	+51.92138672	-45.85693359	-82.66113281	+3200
+1458240998.22550010	+16.43115234	+2.33349609	-1.70507813	+87.71484375	-55.76660156	-163.85009766	+5036	+16.29931641	+5.05371094	-1.72265625	-140.20751953	-75.32226563	+136.23046875	+6084	+15.79394531	+1.30957031	-5.47119141	+52.09716797	-45.85693359	-82.85888672	+3228
+1458240998.22960000	+16.43554688	+2.33789063	-1.69628906	+87.80273438	-55.78857422	-163.93798828	+5032	+16.29931641	+5.05371094	-1.71386719	-139.81201172	-75.30029297	+135.85693359	+6080	+15.79394531	+1.30957031	-5.46679688	+52.16308594	-45.83496094	-82.88085938	+3244
+1458240998.23379990	+16.43554688	+2.34228516	-1.68750000	+87.86865234	-55.81054688	-164.00390625	+5028	+16.30371094	+5.04931641	-1.70947266	-139.43847656	-75.30029297	+135.50537109	+6076	+15.79394531	+1.30957031	-5.46240234	+52.18505859	-45.83496094	-82.83691406	+3260
+1458240998.23799990	+16.43115234	+2.34228516	-1.68310547	+87.91259766	-55.85449219	-164.04785156	+5024	+16.30371094	+5.04492188	-1.71386719	-139.06494141	-75.34423828	+135.13183594	+6076	+15.79394531	+1.31396484	-5.46679688	+52.16308594	-45.85693359	-82.74902344	+3272
+1458240998.24210000	+16.43115234	+2.34228516	-1.68310547	+87.93457031	-55.87646484	-164.06982422	+5020	+16.30371094	+5.03613281	-1.71826172	-138.66943359	-75.38818359	+134.73632813	+6076	+15.79394531	+1.31396484	-5.46679688	+52.11914063	-45.87890625	-82.66113281	+3288
+1458240998.24630000	+16.43115234	+2.33789063	-1.67871094	+87.91259766	-55.87646484	-164.09179688	+5016	+16.30371094	+5.02734375	-1.72705078	-138.27392578	-75.47607422	+134.36279297	+6076	+15.79394531	+1.31396484	-5.47119141	+52.07519531	-45.92285156	-82.55126953	+3300
+1458240998.25050000	+16.43115234	+2.33349609	-1.68310547	+87.89062500	-55.89843750	-164.09179688	+5012	+16.29931641	+5.01855469	-1.73583984	-137.96630859	-75.56396484	+134.03320313	+6080	+15.79394531	+1.31835938	-5.47558594	+52.00927734	-45.96679688	-82.39746094	+3308
+1458240998.25460000	+16.43115234	+2.32910156	-1.68310547	+87.84667969	-55.92041016	-164.06982422	+5008	+16.29931641	+5.00537109	-1.74902344	-137.61474609	-75.67382813	+133.72558594	+6080	+15.79394531	+1.32275391	-5.48437500	+51.92138672	-45.98876953	-82.19970703	+3316
+1458240998.25880000	+16.42675781	+2.32470703	-1.68750000	+87.80273438	-55.92041016	-164.02587891	+5008	+16.29492188	+4.99658203	-1.76220703	-137.28515625	-75.82763672	+133.41796875	+6084	+15.79833984	+1.32714844	-5.49316406	+51.81152344	-46.03271484	-82.00195313	+3320
+1458240998.26710010	+16.42675781	+2.31591797	-1.69628906	+87.64892578	-55.94238281	-163.93798828	+5008	+16.29052734	+4.97021484	-1.79736328	-136.73583984	-76.22314453	+132.91259766	+6096	+15.79394531	+1.34033203	-5.53710938	+51.32812500	-46.16455078	-81.07910156	+3320
+1458240998.27130010	+16.42236328	+2.31152344	-1.70068359	+87.56103516	-55.94238281	-163.89404297	+5008	+16.28613281	+4.95703125	-1.81933594	-136.45019531	-76.48681641	+132.67089844	+6104	+15.78955078	+1.34472656	-5.56347656	+51.08642578	-46.23046875	-80.61767578	+3312
+1458240998.27550010	+16.42236328	+2.30712891	-1.70947266	+87.47314453	-55.94238281	-163.82812500	+5008	+16.28613281	+4.94824219	-1.83251953	-136.34033203	-76.68457031	+132.60498047	+6108	+15.78955078	+1.35351563	-5.58105469	+50.91064453	-46.29638672	-80.28808594	+3300
+1458240998.27959990	+16.41796875	+2.29833984	-1.71826172	+87.34130859	-55.96435547	-163.74023438	+5008	+16.28613281	+4.93945313	-1.85009766	-136.20849609	-77.01416016	+132.56103516	+6116	+15.78955078	+1.36230469	-5.59863281	+50.75683594	-46.36230469	-79.98046875	+3284
+1458240998.28379990	+16.41796875	+2.28955078	-1.72705078	+87.18750000	-55.98632813	-163.63037109	+5012	+16.28613281	+4.93505859	-1.86767578	-136.12060547	-77.32177734	+132.60498047	+6120	+15.79394531	+1.35791016	-5.60302734	+50.71289063	-46.40625000	-79.91455078	+3260
+1458240998.29210000	+16.40917969	+2.27197266	-1.74462891	+86.79199219	-56.05224609	-163.36669922	+5020	+16.29052734	+4.94384766	-1.88085938	-136.82373047	-78.02490234	+133.59375000	+6124	+15.79394531	+1.34912109	-5.61181641	+50.82275391	-46.29638672	-80.00244141	+3220
+1458240998.29629990	+16.40917969	+2.26757813	-1.75781250	+86.55029297	-56.09619141	-163.19091797	+5024	+16.29492188	+4.95263672	-1.88525391	-137.32910156	-78.42041016	+134.25292969	+6124	+15.79394531	+1.34033203	-5.61181641	+50.91064453	-46.23046875	-80.11230469	+3200
+1458240998.30460000	+16.40478516	+2.25878906	-1.77099609	+86.06689453	-56.25000000	-162.83935547	+5032	+16.30810547	+4.97900391	-1.86328125	-139.52636719	-79.21142578	+136.82373047	+6128	+15.78955078	+1.33154297	-5.60742188	+51.10839844	-46.12060547	-80.39794922	+3176
+1458240998.30880000	+16.40039063	+2.25878906	-1.77099609	+85.80322266	-56.35986328	-162.66357422	+5032	+16.31250000	+5.00097656	-1.85449219	-140.71289063	-79.60693359	+138.18603516	+6128	+15.78955078	+1.32275391	-5.59863281	+51.21826172	-46.05468750	-80.57373047	+3168
+1458240998.31290010	+16.40478516	+2.26318359	-1.77099609	+85.62744141	-56.46972656	-162.55371094	+5032	+16.32128906	+5.02734375	-1.82373047	-142.47070313	-79.84863281	+140.18554688	+6132	+15.78955078	+1.31396484	-5.58984375	+51.37207031	-46.01074219	-80.83740234	+3160
+1458240998.31710000	+16.40478516	+2.27636719	-1.75781250	+85.36376953	-56.66748047	-162.35595703	+5036	+16.32568359	+5.04931641	-1.81054688	-144.29443359	-80.31005859	+142.16308594	+6132	+15.78955078	+1.30957031	-5.58544922	+51.45996094	-45.98876953	-80.96923828	+3156
+1458240998.32130000	+16.40917969	+2.28515625	-1.74462891	+85.14404297	-56.84326172	-162.18017578	+5036	+16.33447266	+5.06250000	-1.79736328	-146.49169922	-80.72753906	+144.49218750	+6128	+15.78955078	+1.30517578	-5.57666016	+51.56982422	-45.94482422	-81.12304688	+3156
+1458240998.32540010	+16.41357422	+2.29833984	-1.73144531	+84.94628906	-57.01904297	-162.00439453	+5036	+16.34326172	+5.08007813	-1.77539063	-149.26025391	-81.10107422	+147.39257813	+6128	+15.79394531	+1.29638672	-5.57226563	+51.67968750	-45.90087891	-81.32080078	+3156
+1458240998.32960010	+16.41357422	+2.32031250	-1.70507813	+84.61669922	-57.30468750	-161.71875000	+5036	+16.34765625	+5.09326172	-1.76660156	-152.22656250	-81.60644531	+150.51269531	+6120	+15.78955078	+1.26562500	-5.54589844	+52.16308594	-45.68115234	-82.06787109	+3168
+1458240998.33380010	+16.41796875	+2.33349609	-1.68750000	+84.28710938	-57.54638672	-161.38916016	+5032	+16.34765625	+5.10205078	-1.76220703	-155.63232422	-82.06787109	+154.02832031	+6116	+15.78515625	+1.24365234	-5.52392578	+52.53662109	-45.48339844	-82.63916016	+3184
+1458240998.34209990	+16.42675781	+2.35546875	-1.64794922	+83.36425781	-58.13964844	-160.51025391	+5020	+16.35205078	+5.12841797	-1.74462891	-164.37744141	-82.92480469	+163.01513672	+6104	+15.77636719	+1.19091797	-5.47119141	+53.48144531	-45.06591797	-84.11132813	+3236
+1458240998.34629990	+16.43115234	+2.35546875	-1.63476563	+82.72705078	-58.42529297	-159.91699219	+5012	+16.35644531	+5.13281250	-1.74023438	-170.04638672	-83.32031250	+168.75000000	+6100	+15.77636719	+1.17333984	-5.45361328	+53.70117188	-44.95605469	-84.48486328	+3260
+1458240998.35040000	+16.43115234	+2.34228516	-1.63476563	+81.95800781	-58.71093750	-159.19189453	+5000	+16.36083984	+5.13281250	-1.74902344	-176.85791016	-83.67187500	+175.62744141	+6092	+15.77636719	+1.15576172	-5.44921875	+53.78906250	-44.91210938	-84.70458984	+3284
+1458240998.35460000	+16.43115234	+2.32470703	-1.64794922	+80.83740234	-59.01855469	-158.11523438	+4992	+16.35644531	+5.14160156	-1.77099609	+174.90234375	-84.08935547	-176.00097656	+6088	+15.77636719	+1.14697266	-5.45800781	+53.81103516	-44.82421875	-84.72656250	+3300
+1458240998.35870000	+16.42675781	+2.30273438	-1.66992188	+79.65087891	-59.30419922	-156.97265625	+4992	+16.35644531	+5.14160156	-1.80175781	+165.45410156	-84.39697266	-166.46484375	+6088	+15.77197266	+1.14697266	-5.47119141	+53.81103516	-44.73632813	-84.66064453	+3312
+1458240998.36290000	+16.42675781	+2.27636719	-1.69189453	+78.42041016	-59.61181641	-155.78613281	+4988	+16.35205078	+5.14160156	-1.82373047	+155.36865234	-84.46289063	-156.31347656	+6088	+15.76318359	+1.14257813	-5.49316406	+53.76708984	-44.64843750	-84.52880859	+3324
+1458240998.36710000	+16.42675781	+2.24560547	-1.72265625	+76.81640625	-60.00732422	-154.27001953	+4988	+16.34326172	+5.13720703	-1.85888672	+144.18457031	-84.41894531	-145.04150391	+6092	+15.75878906	+1.14257813	-5.50195313	+53.74511719	-44.60449219	-84.46289063	+3328
+1458240998.37120010	+16.42675781	+2.21044922	-1.75341797	+75.25634766	-60.35888672	-152.81982422	+4996	+16.33886719	+5.13720703	-1.89404297	+133.48388672	-84.15527344	-134.25292969	+6096	+15.75000000	+1.13818359	-5.51513672	+53.70117188	-44.58251953	-84.37500000	+3332
+1458240998.37540010	+16.43115234	+2.17089844	-1.78417969	+73.63037109	-60.75439453	-151.32568359	+5004	+16.34326172	+5.13720703	-1.92480469	+124.23339844	-83.64990234	-124.95849609	+6100	+15.74560547	+1.13378906	-5.53271484	+53.63525391	-44.56054688	-84.26513672	+3336
+1458240998.37960000	+16.43554688	+2.12695313	-1.83251953	+71.52099609	-61.17187500	-149.28222656	+5012	+16.33886719	+5.13720703	-1.97753906	+114.96093750	-82.99072266	-115.59814453	+6108	+15.74121094	+1.13378906	-5.54150391	+53.59130859	-44.53857422	-84.17724609	+3332
+1458240998.38790010	+16.43994141	+2.05664063	-1.90722656	+67.65380859	-61.96289063	-145.56884766	+5032	+16.33447266	+5.15478516	-2.06982422	+101.99707031	-81.21093750	-102.39257813	+6128	+15.73681641	+1.12500000	-5.57226563	+53.48144531	-44.49462891	-83.97949219	+3320
+1458240998.39210010	+16.44433594	+2.01708984	-1.93359375	+65.63232422	-62.35839844	-143.67919922	+5036	+16.33007813	+5.15917969	-2.12255859	+96.94335938	-80.13427734	-97.25097656	+6136	+15.72802734	+1.12060547	-5.58984375	+53.43750000	-44.42871094	-83.86962891	+3312
+1458240998.39619990	+16.44433594	+1.99072266	-1.96435547	+63.54492188	-62.77587891	-141.65771484	+5044	+16.32568359	+5.17236328	-2.17968750	+92.87841797	-78.99169922	-93.07617188	+6148	+15.72363281	+1.11621094	-5.61181641	+53.37158203	-44.36279297	-83.73779297	+3296
+1458240998.40039990	+16.44873047	+1.96435547	-1.97753906	+61.52343750	-63.23730469	-139.72412109	+5044	+16.33007813	+5.18115234	-2.21923828	+90.13183594	-77.82714844	-90.26367188	+6156	+15.71044922	+1.10742188	-5.63378906	+53.34960938	-44.29687500	-83.62792969	+3284
+1458240998.40459990	+16.45312500	+1.94238281	-1.99072266	+59.43603516	-63.67675781	-137.70263672	+5044	+16.33447266	+5.18115234	-2.25439453	+87.86865234	-76.59667969	-87.95654297	+6160	+15.69726563	+1.09423828	-5.65136719	+53.32763672	-44.18701172	-83.54003906	+3268
+1458240998.40870000	+16.45312500	+1.92480469	-1.99951172	+57.32666016	-64.07226563	-135.65917969	+5044	+16.33886719	+5.19873047	-2.28515625	+86.17675781	-75.36621094	-86.19873047	+6168	+15.68847656	+1.07666016	-5.66455078	+53.37158203	-44.09912109	-83.58398438	+3252
+1458240998.41290000	+16.45751953	+1.90722656	-1.99951172	+55.26123047	-64.48974609	-133.63769531	+5036	+16.34765625	+5.21630859	-2.31591797	+84.72656250	-74.13574219	-84.68261719	+6176	+15.67529297	+1.05908203	-5.67333984	+53.45947266	-43.98925781	-83.69384766	+3232
+1458240998.41710000	+16.46191406	+1.89404297	-2.00390625	+53.08593750	-64.86328125	-131.48437500	+5032	+16.35205078	+5.23388672	-2.34228516	+83.73779297	-72.90527344	-83.62792969	+6176	+15.66210938	+1.03271484	-5.67773438	+53.59130859	-43.79150391	-83.86962891	+3216
+1458240998.42120000	+16.46191406	+1.89404297	-2.00390625	+50.99853516	-65.17089844	-129.35302734	+5020	+16.35644531	+5.25146484	-2.36425781	+82.85888672	-71.71875000	-82.68310547	+6176	+15.65332031	+1.00634766	-5.68212891	+53.72314453	-43.59375000	-84.06738281	+3204
+1458240998.42960000	+16.45751953	+1.89404297	-1.97314453	+47.15332031	-65.76416016	-125.44189453	+4996	+16.36083984	+5.28222656	-2.40380859	+81.56250000	-69.43359375	-81.27685547	+6172	+15.61816406	+0.95361328	-5.68652344	+54.05273438	-43.06640625	-84.52880859	+3184
+1458240998.43370010	+16.45312500	+1.88964844	-1.95556641	+45.28564453	-65.98388672	-123.57421875	+4984	+16.36523438	+5.28662109	-2.41259766	+81.18896484	-68.40087891	-80.90332031	+6168	+15.60058594	+0.92285156	-5.68652344	+54.20654297	-42.80273438	-84.77050781	+3180
+1458240998.43790010	+16.45312500	+1.89404297	-1.95117188	+43.48388672	-66.04980469	-121.72851563	+4968	+16.37402344	+5.29101563	-2.44775391	+80.37597656	-67.34619141	-80.06835938	+6164	+15.58740234	+0.89648438	-5.67773438	+54.36035156	-42.60498047	-85.03417969	+3180
+1458240998.44199990	+16.44433594	+1.89843750	-1.95556641	+41.68212891	-66.09375000	-119.86083984	+4956	+16.37841797	+5.30859375	-2.46093750	+80.20019531	-66.44531250	-79.80468750	+6156	+15.56982422	+0.86572266	-5.67333984	+54.42626953	-42.29736328	-85.23193359	+3184
+1458240998.44619990	+16.43994141	+1.89843750	-1.95556641	+40.07812500	-66.04980469	-118.19091797	+4936	+16.38281250	+5.31298828	-2.47412109	+79.98046875	-65.58837891	-79.54101563	+6148	+15.55224609	+0.83496094	-5.67333984	+54.51416016	-42.01171875	-85.42968750	+3192
+1458240998.45040010	+16.43994141	+1.90722656	-1.95996094	+38.69384766	-65.93994141	-116.71875000	+4920	+16.37841797	+5.31298828	-2.51806641	+79.25537109	-64.66552734	-78.72802734	+6144	+15.53906250	+0.80859375	-5.67333984	+54.60205078	-41.72607422	-85.60546875	+3200
+1458240998.45450000	+16.43554688	+1.91162109	-1.96875000	+37.28759766	-65.76416016	-115.24658203	+4904	+16.37402344	+5.33056641	-2.54882813	+79.07958984	-63.91845703	-78.39843750	+6136	+15.52587891	+0.77783203	-5.68652344	+54.58007813	-41.35253906	-85.62744141	+3208
+1458240998.45869990	+16.43115234	+1.90283203	-1.97753906	+36.01318359	-65.52246094	-113.97216797	+4888	+16.37402344	+5.31738281	-2.57958984	+78.68408203	-63.19335938	-77.95898438	+6128	+15.50390625	+0.75146484	-5.69970703	+54.53613281	-40.97900391	-85.60546875	+3216
+1458240998.46700000	+16.41796875	+1.88964844	-2.04345703	+33.83789063	-64.66552734	-111.73095703	+4864	+16.36083984	+5.29980469	-2.70263672	+77.38769531	-61.78710938	-76.42089844	+6116	+15.46435547	+0.69873047	-5.73486328	+54.31640625	-40.27587891	-85.40771484	+3232
+1458240998.47120000	+16.41357422	+1.87646484	-2.07861328	+32.91503906	-64.18212891	-110.85205078	+4856	+16.35205078	+5.28222656	-2.75976563	+76.86035156	-61.19384766	-75.78369141	+6112	+15.43798828	+0.67675781	-5.75683594	+54.14062500	-39.90234375	-85.18798828	+3236
+1458240998.47540000	+16.41796875	+1.86328125	-2.13134766	+32.14599609	-63.58886719	-110.10498047	+4852	+16.34326172	+5.25585938	-2.84765625	+75.95947266	-60.55664063	-74.75097656	+6112	+15.42041016	+0.65039063	-5.77441406	+53.98681641	-39.59472656	-85.03417969	+3240
+1458240998.47950010	+16.41357422	+1.85009766	-2.19287109	+31.42089844	-62.90771484	-109.35791016	+4852	+16.33447266	+5.24707031	-2.92236328	+75.36621094	-60.02929688	-73.93798828	+6108	+15.40722656	+0.62402344	-5.80517578	+53.74511719	-39.22119141	-84.74853516	+3240
+1458240998.48370000	+16.41357422	+1.83251953	-2.25000000	+30.87158203	-62.24853516	-108.85253906	+4852	+16.33007813	+5.21630859	-3.00146484	+74.68505859	-59.50195313	-73.08105469	+6108	+15.38964844	+0.59765625	-5.83593750	+53.50341797	-38.82568359	-84.48486328	+3232
+1458240998.48790000	+16.41357422	+1.81494141	-2.31591797	+30.47607422	-61.50146484	-108.50097656	+4852	+16.31689453	+5.18554688	-3.09375000	+73.82812500	-58.95263672	-72.07031250	+6104	+15.37207031	+0.57128906	-5.86230469	+53.28369141	-38.43017578	-84.22119141	+3224
+1458240998.49200010	+16.40917969	+1.79736328	-2.38183594	+30.08056641	-60.73242188	-108.14941406	+4852	+16.30371094	+5.15917969	-3.17724609	+73.14697266	-58.49121094	-71.19140625	+6100	+15.35449219	+0.54492188	-5.89746094	+53.02001953	-37.96875000	-83.86962891	+3208
+1458240998.50040010	+16.40917969	+1.75341797	-2.51367188	+29.66308594	-59.12841797	-107.79785156	+4860	+16.28173828	+5.07568359	-3.36181641	+71.34521484	-57.59033203	-69.10400391	+6100	+15.31054688	+0.48339844	-5.95898438	+52.51464844	-37.08984375	-83.21044922	+3168
+1458240998.50449990	+16.40917969	+1.74023438	-2.57519531	+29.57519531	-58.40332031	-107.70996094	+4860	+16.27294922	+5.03613281	-3.44970703	+70.57617188	-57.26074219	-68.13720703	+6092	+15.28857422	+0.45263672	-5.98095703	+52.27294922	-36.65039063	-82.94677734	+3144
+1458240998.50869990	+16.40917969	+1.72265625	-2.64111328	+29.57519531	-57.61230469	-107.73193359	+4864	+16.26416016	+4.99658203	-3.53759766	+69.76318359	-56.90917969	-67.10449219	+6088	+15.27099609	+0.41748047	-6.00292969	+52.05322266	-36.16699219	-82.72705078	+3116
+1458240998.51280000	+16.40917969	+1.70947266	-2.69384766	+29.70703125	-56.86523438	-107.84179688	+4864	+16.25537109	+4.95703125	-3.61230469	+68.92822266	-56.68945313	-66.13769531	+6080	+15.25341797	+0.38232422	-6.01611328	+51.89941406	-35.68359375	-82.55126953	+3084
+1458240998.51700000	+16.40917969	+1.70068359	-2.74658203	+29.86083984	-56.16210938	-107.95166016	+4860	+16.25537109	+4.92187500	-3.67382813	+68.22509766	-56.51367188	-65.25878906	+6064	+15.24023438	+0.35156250	-6.02929688	+51.78955078	-35.33203125	-82.41943359	+3052
+1458240998.52119990	+16.41357422	+1.68750000	-2.79492188	+30.08056641	-55.39306641	-108.10546875	+4860	+16.25537109	+4.87353516	-3.73974609	+67.34619141	-56.35986328	-64.24804688	+6052	+15.22705078	+0.31201172	-6.04248047	+51.61376953	-34.82666016	-82.28759766	+3020
+1458240998.52530000	+16.41357422	+1.67871094	-2.83886719	+30.38818359	-54.66796875	-108.36914063	+4852	+16.25097656	+4.82080078	-3.80566406	+66.33544922	-56.25000000	-63.14941406	+6040	+15.20068359	+0.26806641	-6.05126953	+51.48193359	-34.25537109	-82.15576172	+2992
+1458240998.53370000	+16.40917969	+1.67431641	-2.91796875	+31.17919922	-53.17382813	-108.85253906	+4836	+16.25097656	+4.73291016	-3.90673828	+64.55566406	-56.38183594	-61.04003906	+6000	+15.13037109	+0.15380859	-6.07324219	+51.17431641	-32.73925781	-81.87011719	+2948
+1458240998.53780010	+16.40917969	+1.66992188	-2.93994141	+31.68457031	-52.49267578	-109.18212891	+4820	+16.25537109	+4.67578125	-3.95507813	+63.34716797	-56.55761719	-59.74365234	+5980	+15.09960938	+0.10107422	-6.07324219	+51.08642578	-32.10205078	-81.82617188	+2924
+1458240998.54200010	+16.41357422	+1.68310547	-2.96630859	+32.29980469	-51.74560547	-109.51171875	+4808	+16.26855469	+4.64062500	-3.98144531	+62.44628906	-56.95312500	-58.64501953	+5948	+15.06884766	+0.05273438	-6.07324219	+50.97656250	-31.44287109	-81.73828125	+2904
+1458240998.54620000	+16.41357422	+1.68310547	-2.98828125	+32.89306641	-51.04248047	-109.84130859	+4792	+16.27734375	+4.58789063	-4.01220703	+61.25976563	-57.34863281	-57.32666016	+5920	+15.03808594	-0.00439453	-6.07324219	+50.86669922	-30.73974609	-81.71630859	+2892
+1458240998.55029990	+16.40917969	+1.68310547	-3.00585938	+33.48632813	-50.33935547	-110.23681641	+4772	+16.29052734	+4.52197266	-4.05615234	+59.65576172	-57.76611328	-55.65673828	+5892	+15.00732422	-0.06591797	-6.06445313	+50.77880859	-30.03662109	-81.71630859	+2880
+1458240998.55450010	+16.40917969	+1.69628906	-3.02783203	+34.23339844	-49.59228516	-110.52246094	+4756	+16.30371094	+4.47363281	-4.07373047	+58.35937500	-58.42529297	-54.16259766	+5852	+14.97216797	-0.11865234	-6.07324219	+50.66894531	-29.26757813	-81.51855469	+2876
+1458240998.55870010	+16.40917969	+1.69628906	-3.05419922	+34.84863281	-48.84521484	-110.80810547	+4732	+16.31689453	+4.40332031	-4.09570313	+56.64550781	-59.10644531	-52.33886719	+5820	+14.93261719	-0.18017578	-6.08203125	+50.51513672	-28.49853516	-81.32080078	+2876
+1458240998.56279990	+16.40917969	+1.69189453	-3.08056641	+35.50781250	-48.05419922	-111.11572266	+4712	+16.32568359	+4.31982422	-4.13964844	+54.36035156	-59.74365234	-50.03173828	+5792	+14.89306641	-0.24169922	-6.08203125	+50.36132813	-27.72949219	-81.16699219	+2876
+1458240998.56699990	+16.40478516	+1.70947266	-3.11132813	+36.29882813	-47.30712891	-111.35742188	+4692	+16.33886719	+4.25390625	-4.15283203	+52.38281250	-60.68847656	-47.90039063	+5748	+14.85351563	-0.29443359	-6.09082031	+50.22949219	-26.96044922	-80.90332031	+2884
+1458240998.57530000	+16.39160156	+1.68310547	-3.17724609	+37.68310547	-45.61523438	-111.90673828	+4652	+16.35205078	+4.06933594	-4.19677734	+46.88964844	-62.49023438	-42.38525391	+5676	+14.77880859	-0.41308594	-6.09521484	+49.89990234	-25.46630859	-80.44189453	+2896
+1458240998.57950000	+16.38720703	+1.69189453	-3.21679688	+38.56201172	-44.82421875	-112.12646484	+4632	+16.36083984	+3.98144531	-4.20556641	+43.90136719	-63.56689453	-39.37500000	+5632	+14.74804688	-0.46142578	-6.10839844	+49.74609375	-24.71923828	-80.06835938	+2904
+1458240998.58369990	+16.38281250	+1.66552734	-3.25634766	+39.28710938	-43.98925781	-112.39013672	+4612	+16.36962891	+3.87158203	-4.20996094	+40.42968750	-64.59960938	-36.03515625	+5588	+14.71289063	-0.52734375	-6.12158203	+49.54833984	-23.97216797	-79.67285156	+2916
+1458240998.58780000	+16.37402344	+1.63916016	-3.32226563	+39.96826172	-42.95654297	-112.56591797	+4600	+16.36962891	+3.74414063	-4.22753906	+36.38671875	-65.47851563	-32.21191406	+5552	+14.68652344	-0.58886719	-6.12158203	+49.35058594	-23.26904297	-79.36523438	+2924
+1458240998.59200000	+16.36083984	+1.62597656	-3.38378906	+40.78125000	-42.03369141	-112.67578125	+4580	+16.36083984	+3.62109375	-4.24072266	+32.18994141	-66.33544922	-28.23486328	+5508	+14.65576172	-0.64160156	-6.13916016	+49.19677734	-22.54394531	-78.88183594	+2928
+1458240998.59610010	+16.34765625	+1.58642578	-3.44970703	+41.41845703	-41.06689453	-112.76367188	+4568	+16.33886719	+3.48486328	-4.24072266	+27.68554688	-67.08251953	-24.03808594	+5468	+14.62500000	-0.69873047	-6.15673828	+48.99902344	-21.84082031	-78.37646484	+2932
+1458240998.60030010	+16.32568359	+1.54248047	-3.52880859	+42.01171875	-40.03417969	-112.74169922	+4560	+16.31689453	+3.34423828	-4.24511719	+22.93945313	-67.74169922	-19.64355469	+5432	+14.59423828	-0.75585938	-6.16552734	+48.80126953	-21.18164063	-77.91503906	+2932
+1458240998.60450010	+16.30810547	+1.51171875	-3.59472656	+42.75878906	-39.15527344	-112.76367188	+4544	+16.28613281	+3.19921875	-4.25390625	+18.08349609	-68.18115234	-15.16113281	+5392	+14.56787109	-0.80419922	-6.16992188	+48.69140625	-20.58837891	-77.40966797	+2924
+1458240998.60859990	+16.28613281	+1.45898438	-3.66064453	+43.37402344	-38.23242188	-112.76367188	+4536	+16.25976563	+3.05419922	-4.25390625	+13.18359375	-68.53271484	-10.70068359	+5352	+14.54150391	-0.86572266	-6.17871094	+48.51562500	-19.99511719	-76.94824219	+2916
+1458240998.61700010	+16.23779297	+1.34472656	-3.80566406	+44.42871094	-36.43066406	-112.56591797	+4512	+16.19824219	+2.76416016	-4.25390625	+4.04296875	-68.70849609	-2.46093750	+5276	+14.49316406	-0.98437500	-6.17871094	+48.25195313	-18.87451172	-75.98144531	+2884
+1458240998.62109990	+16.21142578	+1.29199219	-3.88037109	+44.86816406	-35.59570313	-112.34619141	+4504	+16.15429688	+2.61914063	-4.27148438	+0.08789063	-68.48876953	+0.98876953	+5236	+14.47119141	-1.05029297	-6.18750000	+48.09814453	-18.30322266	-75.45410156	+2864
+1458240998.62529990	+16.18066406	+1.23486328	-3.93750000	+45.21972656	-34.84863281	-112.06054688	+4488	+16.11474609	+2.48291016	-4.24072266	-3.25195313	-68.55468750	+3.95507813	+5196	+14.44042969	-1.11621094	-6.18310547	+47.94433594	-17.70996094	-74.94873047	+2844
+1458240998.62949990	+16.14990234	+1.16894531	-3.99902344	+45.48339844	-34.07958984	-111.75292969	+4476	+16.06640625	+2.35546875	-4.25390625	-5.99853516	-68.04931641	+6.32812500	+5160	+14.40527344	-1.16894531	-6.18310547	+47.87841797	-17.20458984	-74.39941406	+2820
+1458240998.63360000	+16.11914063	+1.11621094	-4.06494141	+45.70312500	-33.37646484	-111.33544922	+4460	+16.02246094	+2.23242188	-4.27148438	-8.28369141	-67.54394531	+8.26171875	+5116	+14.37451172	-1.24365234	-6.17871094	+47.74658203	-16.67724609	-73.87207031	+2796
+1458240998.63780000	+16.08837891	+1.05468750	-4.10009766	+45.85693359	-32.84912109	-110.96191406	+4440	+15.98730469	+2.12255859	-4.24072266	-10.15136719	-67.41210938	+9.93164063	+5076	+14.33496094	-1.31396484	-6.16992188	+47.63671875	-16.12792969	-73.34472656	+2772
+1458240998.64200000	+16.06201172	+0.98876953	-4.13525391	+45.92285156	-32.29980469	-110.54443359	+4424	+15.94775391	+2.01708984	-4.25830078	-11.35986328	-66.70898438	+10.92041016	+5032	+14.29541016	-1.37109375	-6.16552734	+47.57080078	-15.64453125	-72.77343750	+2748
+1458240998.64610000	+16.03564453	+0.94042969	-4.17480469	+46.01074219	-31.77246094	-110.06103516	+4400	+15.91699219	+1.92041016	-4.28027344	-12.15087891	-66.07177734	+11.53564453	+4984	+14.25585938	-1.45458984	-6.15673828	+47.43896484	-15.07324219	-72.26806641	+2728
+1458240998.65450000	+15.98291016	+0.82177734	-4.19677734	+45.87890625	-31.00341797	-109.11621094	+4344	+15.85986328	+1.75781250	-4.25390625	-12.63427734	-65.10498047	+11.99707031	+4892	+14.15478516	-1.60400391	-6.13916016	+47.24121094	-13.93066406	-71.12548828	+2700
+1458240998.65860010	+15.95654297	+0.77783203	-4.21875000	+45.74707031	-30.58593750	-108.50097656	+4316	+15.83349609	+1.67431641	-4.26708984	-12.34863281	-64.37988281	+11.68945313	+4840	+14.10644531	-1.68750000	-6.13476563	+47.10937500	-13.31542969	-70.53222656	+2692
+1458240998.66280010	+15.93017578	+0.72949219	-4.21435547	+45.57128906	-30.32226563	-107.92968750	+4284	+15.80273438	+1.60400391	-4.24511719	-11.90917969	-63.91845703	+11.31591797	+4788	+14.04492188	-1.77099609	-6.12597656	+46.95556641	-12.72216797	-69.96093750	+2688
+1458240998.66689990	+15.89941406	+0.67675781	-4.21875000	+45.30761719	-29.97070313	-107.27050781	+4252	+15.77636719	+1.53808594	-4.24511719	-11.25000000	-63.17138672	+10.76660156	+4732	+13.98339844	-1.84130859	-6.11718750	+46.88964844	-12.15087891	-69.27978516	+2684
+1458240998.67109990	+15.87304688	+0.62402344	-4.22314453	+45.02197266	-29.61914063	-106.61132813	+4220	+15.75439453	+1.46337891	-4.25390625	-10.56884766	-62.40234375	+10.17333984	+4680	+13.92187500	-1.92919922	-6.11279297	+46.75781250	-11.53564453	-68.64257813	+2692
+1458240998.67529990	+15.84667969	+0.57128906	-4.20996094	+44.75830078	-29.37744141	-106.01806641	+4188	+15.73242188	+1.39746094	-4.23193359	-9.97558594	-61.78710938	+9.66796875	+4628	+13.86035156	-2.01269531	-6.09521484	+46.60400391	-10.98632813	-68.04931641	+2696
+1458240998.67940000	+15.82470703	+0.51416016	-4.20996094	+44.40673828	-29.02587891	-105.31494141	+4156	+15.71044922	+1.33154297	-4.23632813	-9.29443359	-60.97412109	+9.11865234	+4576	+13.80322266	-2.09179688	-6.08642578	+46.53808594	-10.45898438	-67.36816406	+2704
+1458240998.68359990	+15.79833984	+0.45703125	-4.20996094	+44.05517578	-28.67431641	-104.65576172	+4128	+15.68408203	+1.26123047	-4.23632813	-8.59130859	-60.13916016	+8.48144531	+4524	+13.74169922	-2.17968750	-6.08203125	+46.40625000	-9.88769531	-66.68701172	+2716
+1458240998.68779990	+15.76757813	+0.39990234	-4.20117188	+43.72558594	-28.36669922	-103.99658203	+4100	+15.65771484	+1.18652344	-4.22753906	-7.95410156	-59.39208984	+7.93212891	+4472	+13.68457031	-2.26318359	-6.06005859	+46.27441406	-9.36035156	-66.07177734	+2728
+1458240998.69610000	+15.70166016	+0.27246094	-4.20556641	+42.95654297	-27.53173828	-102.50244141	+4060	+15.60058594	+1.04150391	-4.22753906	-6.78955078	-57.70019531	+6.94335938	+4380	+13.56591797	-2.42138672	-6.03808594	+46.12060547	-8.37158203	-64.62158203	+2756
+1458240998.70030000	+15.67089844	+0.19775391	-4.20996094	+42.53906250	-27.11425781	-101.79931641	+4044	+15.56982422	+0.96240234	-4.22753906	-6.39404297	-56.84326172	+6.54785156	+4336	+13.51757813	-2.50048828	-6.00732422	+46.03271484	-7.97607422	-63.98437500	+2768
+1458240998.70440010	+15.64013672	+0.13183594	-4.21875000	+42.18750000	-26.69677734	-101.05224609	+4024	+15.53466797	+0.89208984	-4.22753906	-6.02050781	-55.98632813	+6.28417969	+4292	+13.46484375	-2.56640625	-5.98535156	+46.05468750	-7.62451172	-63.25927734	+2776
+1458240998.70860000	+15.60498047	+0.04833984	-4.22314453	+41.79199219	-26.23535156	-100.34912109	+4012	+15.49951172	+0.80419922	-4.23193359	-5.71289063	-55.12939453	+5.97656250	+4252	+13.41650391	-2.64111328	-5.96337891	+46.01074219	-7.27294922	-62.55615234	+2784
+1458240998.71280000	+15.57421875	-0.03515625	-4.22314453	+41.41845703	-25.81787109	-99.68994141	+3996	+15.45996094	+0.71630859	-4.23193359	-5.51513672	-54.27246094	+5.75683594	+4216	+13.37695313	-2.71582031	-5.92382813	+45.98876953	-7.00927734	-62.00683594	+2792
+1458240998.71690010	+15.53906250	-0.10107422	-4.23632813	+41.13281250	-25.33447266	-98.89892578	+3976	+15.42041016	+0.63720703	-4.24072266	-5.27343750	-53.34960938	+5.62500000	+4180	+13.33740234	-2.77734375	-5.88867188	+46.03271484	-6.76757813	-61.32568359	+2792
+1458240998.72110010	+15.50390625	-0.18896484	-4.24511719	+40.75927734	-24.85107422	-98.17382813	+3964	+15.37646484	+0.54931641	-4.24951172	-5.11962891	-52.47070313	+5.49316406	+4148	+13.29785156	-2.85205078	-5.85351563	+46.03271484	-6.50390625	-60.68847656	+2792
+1458240998.72530010	+15.46435547	-0.28125000	-4.24951172	+40.42968750	-24.36767578	-97.49267578	+3948	+15.33251953	+0.46142578	-4.25390625	-5.03173828	-51.59179688	+5.40527344	+4116	+13.25830078	-2.92236328	-5.80517578	+46.05468750	-6.28417969	-60.09521484	+2792
+1458240998.73359990	+15.38525391	-0.44384766	-4.26708984	+39.88037109	-23.40087891	-95.99853516	+3912	+15.24023438	+0.29443359	-4.26708984	-4.87792969	-49.81201172	+5.42724609	+4060	+13.17480469	-3.04980469	-5.72607422	+46.20849609	-5.86669922	-58.75488281	+2776
+1458240998.73779990	+15.35009766	-0.53613281	-4.26708984	+39.59472656	-22.98339844	-95.33935547	+3892	+15.19189453	+0.20654297	-4.26269531	-4.89990234	-48.99902344	+5.49316406	+4028	+13.13525391	-3.11572266	-5.67333984	+46.29638672	-5.69091797	-58.20556641	+2768
+1458240998.74190000	+15.31054688	-0.60644531	-4.26708984	+39.44091797	-22.56591797	-94.59228516	+3864	+15.14355469	+0.13183594	-4.26269531	-4.87792969	-48.14208984	+5.66894531	+4000	+13.09570313	-3.17285156	-5.62500000	+46.42822266	-5.55908203	-57.56835938	+2752
+1458240998.74609990	+15.27099609	-0.68554688	-4.26269531	+39.28710938	-22.14843750	-93.91113281	+3840	+15.09521484	+0.04833984	-4.26269531	-4.87792969	-47.30712891	+5.80078125	+3972	+13.05175781	-3.24755859	-5.58105469	+46.49414063	-5.33935547	-56.97509766	+2740
+1458240998.75020000	+15.22705078	-0.76904297	-4.24951172	+39.13330078	-21.77490234	-93.27392578	+3816	+15.05126953	-0.03515625	-4.24511719	-4.92187500	-46.58203125	+5.97656250	+3944	+13.00781250	-3.31787109	-5.52392578	+46.58203125	-5.14160156	-56.42578125	+2728
+1458240998.75860000	+15.14355469	-0.90966797	-4.22753906	+38.95751953	-21.00585938	-91.84570313	+3764	+14.95898438	-0.17578125	-4.22314453	-4.92187500	-45.00000000	+6.43798828	+3888	+12.91113281	-3.45849609	-5.44042969	+46.75781250	-4.68017578	-55.15136719	+2700
+1458240998.76270010	+15.09960938	-0.98437500	-4.20556641	+38.86962891	-20.69824219	-91.20849609	+3740	+14.91503906	-0.24609375	-4.19238281	-4.94384766	-44.36279297	+6.67968750	+3864	+12.85400391	-3.52880859	-5.39208984	+46.84570313	-4.41650391	-54.53613281	+2688
+1458240998.76690010	+15.05126953	-1.04589844	-4.18359375	+38.86962891	-20.36865234	-90.52734375	+3716	+14.86669922	-0.30761719	-4.16162109	-4.89990234	-43.65966797	+6.98730469	+3836	+12.79248047	-3.59472656	-5.35253906	+46.97753906	-4.17480469	-53.85498047	+2672
+1458240998.77110000	+15.00732422	-1.11181641	-4.16162109	+38.86962891	-20.03906250	-89.86816406	+3696	+14.82275391	-0.37353516	-4.12646484	-4.87792969	-43.00048828	+7.27294922	+3816	+12.73095703	-3.67822266	-5.31738281	+47.04345703	-3.84521484	-53.19580078	+2664
+1458240998.77519990	+14.95898438	-1.17773438	-4.12207031	+38.86962891	-19.81933594	-89.29687500	+3680	+14.78320313	-0.43945313	-4.07812500	-4.87792969	-42.47314453	+7.55859375	+3796	+12.67382813	-3.76171875	-5.26904297	+47.08740234	-3.55957031	-52.60253906	+2660
+1458240998.78360010	+14.87109375	-1.29199219	-4.05175781	+39.00146484	-19.29199219	-88.02246094	+3648	+14.69970703	-0.55371094	-3.99902344	-4.74609375	-41.22070313	+8.17382813	+3756	+12.54199219	-3.92431641	-5.19873047	+47.24121094	-2.94433594	-51.24023438	+2652
+1458240998.78769990	+14.82275391	-1.35791016	-4.00781250	+39.04541016	-19.09423828	-87.45117188	+3636	+14.65136719	-0.61523438	-3.94189453	-4.68017578	-40.73730469	+8.43750000	+3744	+12.47607422	-4.00781250	-5.15478516	+47.28515625	-2.63671875	-50.64697266	+2656
+1458240998.79189990	+14.77001953	-1.41064453	-3.97265625	+39.13330078	-18.80859375	-86.79199219	+3628	+14.60742188	-0.66357422	-3.89794922	-4.52636719	-40.12207031	+8.76708984	+3724	+12.41015625	-4.08691406	-5.11962891	+47.39501953	-2.37304688	-49.92187500	+2660
+1458240998.79609990	+14.72167969	-1.47656250	-3.93750000	+39.15527344	-18.52294922	-86.13281250	+3620	+14.56347656	-0.72949219	-3.85400391	-4.43847656	-39.50683594	+9.03076172	+3712	+12.33984375	-4.17041016	-5.08886719	+47.46093750	-2.04345703	-49.19677734	+2664
+1458240998.80020000	+14.67333984	-1.53808594	-3.89355469	+39.19921875	-18.30322266	-85.56152344	+3616	+14.51513672	-0.79101563	-3.79687500	-4.37255859	-39.00146484	+9.31640625	+3700	+12.27832031	-4.25390625	-5.04492188	+47.54882813	-1.77978516	-48.58154297	+2672
+1458240998.80440000	+14.62060547	-1.59082031	-3.85839844	+39.30908203	-18.03955078	-84.90234375	+3608	+14.46679688	-0.84375000	-3.75292969	-4.21875000	-38.36425781	+9.64599609	+3688	+12.20800781	-4.32861328	-5.00537109	+47.65869141	-1.53808594	-47.87841797	+2680
+1458240998.80859990	+14.57226563	-1.65673828	-3.82324219	+39.35302734	-17.77587891	-84.26513672	+3608	+14.41845703	-0.91406250	-3.71337891	-4.10888672	-37.74902344	+9.88769531	+3676	+12.14208984	-4.40771484	-4.97021484	+47.76855469	-1.27441406	-47.17529297	+2688
+1458240998.81690000	+14.47119141	-1.77539063	-3.74853516	+39.50683594	-17.27050781	-83.01269531	+3600	+14.31738281	-1.03710938	-3.62988281	-3.84521484	-36.49658203	+10.45898438	+3652	+12.02783203	-4.56591797	-4.86474609	+48.03222656	-0.92285156	-46.03271484	+2712
+1458240998.82100010	+14.41845703	-1.84570313	-3.72216797	+39.52880859	-16.96289063	-82.35351563	+3600	+14.26464844	-1.11181641	-3.59912109	-3.75732422	-35.81542969	+10.72265625	+3640	+11.97070313	-4.64062500	-4.82080078	+48.20800781	-0.72509766	-45.39550781	+2720
+1458240998.82520010	+14.37011719	-1.91601563	-3.68701172	+39.55078125	-16.67724609	-81.71630859	+3596	+14.20751953	-1.18212891	-3.55957031	-3.66943359	-35.17822266	+10.98632813	+3632	+11.92236328	-4.71093750	-4.75927734	+48.40576172	-0.59326172	-44.86816406	+2732
+1458240998.82940010	+14.31298828	-1.97314453	-3.66943359	+39.61669922	-16.36962891	-80.99121094	+3588	+14.15039063	-1.23925781	-3.53320313	-3.47167969	-34.43115234	+11.33789063	+3616	+11.86962891	-4.78125000	-4.70654297	+48.64746094	-0.48339844	-44.29687500	+2736
+1458240998.83349990	+14.25585938	-2.04345703	-3.64746094	+39.63867188	-16.01806641	-80.28808594	+3584	+14.08886719	-1.31835938	-3.51123047	-3.40576172	-33.68408203	+11.62353516	+3604	+11.81689453	-4.84716797	-4.65380859	+48.88916016	-0.37353516	-43.68164063	+2740
+1458240998.83769990	+14.20312500	-2.11376953	-3.62109375	+39.68261719	-15.73242188	-79.62890625	+3576	+14.03173828	-1.39306641	-3.48046875	-3.31787109	-33.02490234	+11.88720703	+3592	+11.77734375	-4.91308594	-4.58789063	+49.15283203	-0.28564453	-43.24218750	+2748
+1458240998.84190010	+14.15039063	-2.17089844	-3.59912109	+39.81445313	-15.46875000	-78.94775391	+3564	+13.97460938	-1.45458984	-3.45410156	-3.16406250	-32.29980469	+12.26074219	+3572	+11.72900391	-4.97460938	-4.52197266	+49.43847656	-0.24169922	-42.78076172	+2748
+1458240998.84600000	+14.09765625	-2.24121094	-3.57275391	+39.85839844	-15.16113281	-78.28857422	+3552	+13.91308594	-1.52929688	-3.43212891	-3.03222656	-31.57470703	+12.52441406	+3560	+11.68066406	-5.03613281	-4.46044922	+49.74609375	-0.17578125	-42.27539063	+2748
+1458240998.85439990	+13.98339844	-2.36865234	-3.52441406	+40.05615234	-14.63378906	-76.99218750	+3520	+13.78564453	-1.66113281	-3.37500000	-2.70263672	-30.23437500	+13.16162109	+3524	+11.59277344	-5.16357422	-4.32861328	+50.38330078	-0.06591797	-41.41845703	+2744
+1458240998.85850000	+13.92626953	-2.43457031	-3.50683594	+40.16601563	-14.32617188	-76.35498047	+3500	+13.72412109	-1.73144531	-3.35302734	-2.54882813	-29.55322266	+13.44726563	+3504	+11.54882813	-5.22509766	-4.26708984	+50.71289063	+0.00000000	-40.95703125	+2740
+1458240998.86270000	+13.86914063	-2.50048828	-3.47607422	+40.27587891	-14.08447266	-75.76171875	+3484	+13.66259766	-1.80175781	-3.31787109	-2.37304688	-28.93798828	+13.73291016	+3488	+11.50488281	-5.29101563	-4.20556641	+51.02050781	+0.06591797	-40.53955078	+2732
+1458240998.87100010	+13.75048828	-2.61474609	-3.41894531	+40.60546875	-13.64501953	-74.61914063	+3440	+13.53515625	-1.92041016	-3.25195313	-1.88964844	-27.79541016	+14.32617188	+3448	+11.39941406	-5.41845703	-4.09130859	+51.63574219	+0.21972656	-39.68261719	+2720
+1458240998.87520000	+13.69335938	-2.67626953	-3.38378906	+40.75927734	-13.46923828	-74.13574219	+3424	+13.47363281	-1.98193359	-3.20800781	-1.66992188	-27.31201172	+14.56787109	+3432	+11.35546875	-5.48437500	-4.03417969	+51.96533203	+0.28564453	-39.28710938	+2712
+1458240998.88350010	+13.57470703	-2.78613281	-3.30908203	+41.17675781	-13.13964844	-73.16894531	+3380	+13.35498047	-2.09619141	-3.12890625	-1.09863281	-26.34521484	+15.05126953	+3392	+11.24121094	-5.62500000	-3.92431641	+52.49267578	+0.48339844	-38.49609375	+2696
+1458240998.88770010	+13.51757813	-2.84326172	-3.26513672	+41.37451172	-12.96386719	-72.77343750	+3364	+13.29345703	-2.15332031	-3.08056641	-0.81298828	-25.94970703	+15.24902344	+3376	+11.18408203	-5.69970703	-3.87597656	+52.73437500	+0.57128906	-38.05664063	+2692
+1458240998.89190010	+13.45166016	-2.89160156	-3.22119141	+41.63818359	-12.83203125	-72.33398438	+3348	+13.23193359	-2.19726563	-3.03222656	-0.46142578	-25.53222656	+15.49072266	+3356	+11.11816406	-5.77441406	-3.83203125	+52.93212891	+0.70312500	-37.61718750	+2684
+1458240998.89599990	+13.39453125	-2.94873047	-3.18164063	+41.85791016	-12.65625000	-71.93847656	+3332	+13.17480469	-2.25439453	-2.98828125	-0.15380859	-25.13671875	+15.68847656	+3340	+11.05664063	-5.84912109	-3.79248047	+53.17382813	+0.81298828	-37.15576172	+2680
+1458240998.90019990	+13.33300781	-3.00146484	-3.13769531	+42.09960938	-12.54638672	-71.56494141	+3320	+13.11328125	-2.30712891	-2.93554688	+0.15380859	-24.82910156	+15.84228516	+3328	+10.99511719	-5.92382813	-3.74853516	+53.39355469	+0.90087891	-36.73828125	+2676
+1458240998.90430000	+13.27148438	-3.04980469	-3.09375000	+42.38525391	-12.43652344	-71.21337891	+3304	+13.05175781	-2.35107422	-2.88281250	+0.50537109	-24.49951172	+16.04003906	+3312	+10.92919922	-6.00292969	-3.70898438	+53.54736328	+0.98876953	-36.34277344	+2676
+1458240998.90850000	+13.20996094	-3.10253906	-3.04980469	+42.60498047	-12.30468750	-70.88378906	+3296	+12.99462891	-2.40820313	-2.83447266	+0.83496094	-24.14794922	+16.19384766	+3300	+10.86328125	-6.07763672	-3.66943359	+53.76708984	+1.09863281	-35.88134766	+2672
+1458240998.91680000	+13.09130859	-3.20800781	-2.95751953	+43.11035156	-12.08496094	-70.22460938	+3280	+12.87597656	-2.50927734	-2.73339844	+1.49414063	-23.55468750	+16.52343750	+3272	+10.73583984	-6.23144531	-3.58593750	+54.14062500	+1.25244141	-35.13427734	+2672
+1458240998.92100000	+13.02978516	-3.26074219	-2.91796875	+43.35205078	-11.95312500	-69.89501953	+3272	+12.81884766	-2.56201172	-2.68945313	+1.80175781	-23.22509766	+16.67724609	+3260	+10.67431641	-6.30175781	-3.54638672	+54.38232422	+1.31835938	-34.71679688	+2672
+1458240998.92520000	+12.97265625	-3.31347656	-2.87402344	+43.59375000	-11.84326172	-69.56542969	+3264	+12.75732422	-2.61474609	-2.64111328	+2.08740234	-22.93945313	+16.80908203	+3248	+10.61718750	-6.37646484	-3.50244141	+54.60205078	+1.36230469	-34.36523438	+2672
+1458240998.92930010	+12.91113281	-3.35742188	-2.83447266	+43.85742188	-11.73339844	-69.23583984	+3256	+12.69580078	-2.66308594	-2.59716797	+2.43896484	-22.63183594	+16.98486328	+3236	+10.55126953	-6.45117188	-3.46289063	+54.77783203	+1.42822266	-34.01367188	+2672
+1458240998.93350010	+12.84960938	-3.41455078	-2.79492188	+44.09912109	-11.62353516	-68.90625000	+3252	+12.63427734	-2.71582031	-2.55322266	+2.70263672	-22.32421875	+17.16064453	+3224	+10.49414063	-6.51269531	-3.42333984	+55.06347656	+1.45019531	-33.64013672	+2668
+1458240998.93770000	+12.78808594	-3.46728516	-2.75537109	+44.31884766	-11.53564453	-68.59863281	+3244	+12.57275391	-2.77294922	-2.50927734	+2.94433594	-22.03857422	+17.33642578	+3212	+10.44580078	-6.57861328	-3.37500000	+55.34912109	+1.45019531	-33.37646484	+2668
+1458240998.94180010	+12.73095703	-3.51123047	-2.72021484	+44.58251953	-11.46972656	-68.24707031	+3232	+12.51123047	-2.81689453	-2.46972656	+3.25195313	-21.73095703	+17.55615234	+3196	+10.38867188	-6.64453125	-3.32226563	+55.56884766	+1.45019531	-33.11279297	+2668
+1458240998.94600010	+12.66943359	-3.56835938	-2.68945313	+44.80224609	-11.35986328	-67.91748047	+3224	+12.44970703	-2.87402344	-2.43457031	+3.49365234	-21.42333984	+17.73193359	+3180	+10.34033203	-6.70166016	-3.27832031	+55.89843750	+1.45019531	-32.82714844	+2660
+1458240998.95429990	+12.55078125	-3.66503906	-2.61914063	+45.26367188	-11.22802734	-67.23632813	+3200	+12.32666016	-2.97509766	-2.36425781	+3.99902344	-20.85205078	+18.14941406	+3148	+10.24804688	-6.82470703	-3.17285156	+56.46972656	+1.42822266	-32.43164063	+2652
+1458240998.95849990	+12.49365234	-3.71777344	-2.58837891	+45.48339844	-11.14013672	-66.88476563	+3184	+12.26074219	-3.02783203	-2.32910156	+4.21875000	-20.54443359	+18.36914063	+3132	+10.20849609	-6.87304688	-3.12451172	+56.84326172	+1.40625000	-32.21191406	+2644
+1458240998.96269990	+12.43652344	-3.76611328	-2.55761719	+45.70312500	-11.07421875	-66.55517578	+3168	+12.19921875	-3.08056641	-2.29833984	+4.43847656	-20.25878906	+18.58886719	+3112	+10.17333984	-6.92578125	-3.07617188	+57.21679688	+1.36230469	-32.01416016	+2632
+1458240998.96680000	+12.37500000	-3.81005859	-2.53125000	+45.94482422	-11.03027344	-66.22558594	+3152	+12.13769531	-3.12890625	-2.26318359	+4.68017578	-19.99511719	+18.83056641	+3092	+10.12500000	-6.98291016	-3.02343750	+57.52441406	+1.36230469	-31.86035156	+2624
+1458240998.97100000	+12.31787109	-3.85839844	-2.50048828	+46.14257813	-10.96435547	-65.89599609	+3132	+12.07177734	-3.17724609	-2.23681641	+4.89990234	-19.70947266	+19.05029297	+3072	+10.08544922	-7.03125000	-2.97509766	+57.87597656	+1.31835938	-31.68457031	+2612
+1458240998.97519990	+12.26074219	-3.90673828	-2.46972656	+46.36230469	-10.92041016	-65.61035156	+3112	+12.01464844	-3.22558594	-2.20166016	+5.11962891	-19.46777344	+19.24804688	+3052	+10.05029297	-7.07958984	-2.92236328	+58.24951172	+1.29638672	-31.53076172	+2600
+1458240998.98350000	+12.14648438	-3.99902344	-2.41259766	+46.80175781	-10.81054688	-64.99511719	+3068	+11.89160156	-3.31787109	-2.14013672	+5.55908203	-18.98437500	+19.68750000	+3008	+9.96240234	-7.18505859	-2.82568359	+58.84277344	+1.27441406	-31.26708984	+2572
+1458240998.98760010	+12.08935547	-4.04296875	-2.38183594	+47.02148438	-10.78857422	-64.70947266	+3044	+11.83447266	-3.36621094	-2.10498047	+5.77880859	-18.76464844	+19.86328125	+2984	+9.92285156	-7.23779297	-2.78613281	+59.17236328	+1.23046875	-31.09130859	+2556
+1458240998.99180010	+12.03222656	-4.08691406	-2.35107422	+47.24121094	-10.74462891	-64.42382813	+3020	+11.77294922	-3.41015625	-2.07421875	+5.97656250	-18.54492188	+20.03906250	+2964	+9.87451172	-7.29492188	-2.74218750	+59.39208984	+1.25244141	-30.91552734	+2540
+1458240998.99600010	+11.97949219	-4.12646484	-2.32470703	+47.46093750	-10.70068359	-64.16015625	+2996	+11.71582031	-3.45410156	-2.04345703	+6.19628906	-18.32519531	+20.21484375	+2940	+9.83056641	-7.34765625	-2.70263672	+59.67773438	+1.23046875	-30.76171875	+2524
+1458240999.00009990	+11.92236328	-4.17041016	-2.29833984	+47.65869141	-10.65673828	-63.89648438	+2976	+11.65869141	-3.49365234	-2.00830078	+6.41601563	-18.12744141	+20.39062500	+2916	+9.78662109	-7.39599609	-2.67187500	+59.94140625	+1.20849609	-30.54199219	+2508
+1458240999.00430010	+11.86523438	-4.20996094	-2.26757813	+47.85644531	-10.61279297	-63.67675781	+2952	+11.59716797	-3.53759766	-1.97753906	+6.61376953	-17.95166016	+20.52246094	+2896	+9.72949219	-7.45751953	-2.63671875	+60.11718750	+1.20849609	-30.36621094	+2492
+1458240999.01259990	+11.75976563	-4.29345703	-2.20605469	+48.27392578	-10.54687500	-63.23730469	+2908	+11.49169922	-3.61669922	-1.91162109	+7.05322266	-17.62207031	+20.76416016	+2852	+9.62402344	-7.56738281	-2.57519531	+60.49072266	+1.18652344	-29.97070313	+2460
+1458240999.01679990	+11.70263672	-4.33300781	-2.17529297	+48.44970703	-10.50292969	-63.06152344	+2888	+11.43457031	-3.66064453	-1.87646484	+7.22900391	-17.46826172	+20.85205078	+2832	+9.56689453	-7.62890625	-2.54882813	+60.57861328	+1.18652344	-29.77294922	+2448
+1458240999.02099990	+11.64990234	-4.36816406	-2.14892578	+48.64746094	-10.45898438	-62.86376953	+2868	+11.38183594	-3.70019531	-1.84570313	+7.42675781	-17.29248047	+20.93994141	+2812	+9.51416016	-7.68603516	-2.52246094	+60.73242188	+1.18652344	-29.57519531	+2432
+1458240999.02510000	+11.60156250	-4.40771484	-2.12255859	+48.84521484	-10.41503906	-62.66601563	+2852	+11.33349609	-3.73974609	-1.81494141	+7.64648438	-17.13867188	+21.02783203	+2792	+9.45703125	-7.73876953	-2.49609375	+60.86425781	+1.16455078	-29.35546875	+2416
+1458240999.02930000	+11.54443359	-4.44726563	-2.09619141	+48.99902344	-10.34912109	-62.49023438	+2832	+11.28076172	-3.77929688	-1.78857422	+7.80029297	-16.96289063	+21.11572266	+2776	+9.39990234	-7.80029297	-2.47412109	+60.93017578	+1.16455078	-29.13574219	+2404
+1458240999.03350000	+11.49609375	-4.48242188	-2.06982422	+49.17480469	-10.30517578	-62.31445313	+2816	+11.22802734	-3.81884766	-1.75781250	+7.97607422	-16.80908203	+21.18164063	+2760	+9.34277344	-7.84863281	-2.45214844	+61.04003906	+1.16455078	-28.93798828	+2392
+1458240999.04180000	+11.39501953	-4.55712891	-2.01708984	+49.48242188	-10.19531250	-62.00683594	+2788	+11.13134766	-3.89355469	-1.70507813	+8.28369141	-16.50146484	+21.33544922	+2724	+9.23291016	-7.96289063	-2.40820313	+61.21582031	+1.16455078	-28.58642578	+2368
+1458240999.04600000	+11.34228516	-4.59667969	-1.99511719	+49.63623047	-10.15136719	-61.85302734	+2772	+11.08300781	-3.93310547	-1.67871094	+8.45947266	-16.34765625	+21.37939453	+2708	+9.18457031	-8.01123047	-2.38183594	+61.34765625	+1.16455078	-28.41064453	+2352
+1458240999.05010010	+11.29833984	-4.63183594	-1.97314453	+49.79003906	-10.06347656	-61.69921875	+2756	+11.03466797	-3.97265625	-1.65673828	+8.61328125	-16.17187500	+21.44531250	+2692	+9.13623047	-8.05957031	-2.35986328	+61.50146484	+1.16455078	-28.25683594	+2340
+1458240999.05430010	+11.25000000	-4.67138672	-1.95556641	+49.89990234	-9.99755859	-61.52343750	+2744	+10.98632813	-4.01220703	-1.63916016	+8.72314453	-15.99609375	+21.51123047	+2676	+9.08349609	-8.11230469	-2.33349609	+61.56738281	+1.20849609	-28.12500000	+2328
+1458240999.05839990	+11.20166016	-4.70654297	-1.93798828	+50.05371094	-9.90966797	-61.36962891	+2728	+10.93798828	-4.04736328	-1.61718750	+8.85498047	-15.82031250	+21.57714844	+2660	+9.04394531	-8.15625000	-2.31152344	+61.74316406	+1.20849609	-27.99316406	+2316
+1458240999.06259990	+11.15771484	-4.74169922	-1.92480469	+50.18554688	-9.84375000	-61.17187500	+2712	+10.89404297	-4.08691406	-1.60400391	+8.98681641	-15.64453125	+21.66503906	+2640	+9.00439453	-8.20019531	-2.28515625	+61.91894531	+1.23046875	-27.86132813	+2300
+1458240999.06680010	+11.10937500	-4.78125000	-1.91162109	+50.27343750	-9.73388672	-61.01806641	+2696	+10.84570313	-4.12207031	-1.59082031	+9.09667969	-15.46875000	+21.75292969	+2624	+8.96044922	-8.24853516	-2.25878906	+62.02880859	+1.27441406	-27.77343750	+2284
+1458240999.07509990	+11.02148438	-4.85595703	-1.88964844	+50.51513672	-9.58007813	-60.68847656	+2664	+10.75781250	-4.19677734	-1.56445313	+9.31640625	-15.09521484	+21.92871094	+2584	+8.89453125	-8.32763672	-2.20166016	+62.46826172	+1.36230469	-27.59765625	+2252
+1458240999.07929990	+10.97753906	-4.89550781	-1.87646484	+50.60302734	-9.49218750	-60.55664063	+2644	+10.71386719	-4.23632813	-1.55126953	+9.40429688	-14.91943359	+21.99462891	+2568	+8.85937500	-8.37158203	-2.17089844	+62.62207031	+1.45019531	-27.53173828	+2236
+1458240999.08340000	+10.93798828	-4.93066406	-1.86767578	+50.71289063	-9.40429688	-60.40283203	+2624	+10.66992188	-4.27148438	-1.53808594	+9.53613281	-14.74365234	+22.06054688	+2548	+8.82861328	-8.40673828	-2.14013672	+62.84179688	+1.51611328	-27.48779297	+2216
+1458240999.08760000	+10.89843750	-4.96582031	-1.86328125	+50.82275391	-9.29443359	-60.22705078	+2604	+10.63037109	-4.30664063	-1.53369141	+9.64599609	-14.54589844	+22.14843750	+2524	+8.79785156	-8.44628906	-2.11376953	+63.03955078	+1.58203125	-27.39990234	+2196
+1458240999.09180000	+10.85449219	-5.00097656	-1.85449219	+50.91064453	-9.18457031	-60.09521484	+2584	+10.58642578	-4.34179688	-1.52490234	+9.71191406	-14.37011719	+22.19238281	+2504	+8.76269531	-8.49023438	-2.08740234	+63.19335938	+1.69189453	-27.33398438	+2180
+1458240999.10010000	+10.77539063	-5.07128906	-1.84570313	+51.10839844	-8.98681641	-59.80957031	+2536	+10.50292969	-4.40771484	-1.51171875	+9.93164063	-14.01855469	+22.34619141	+2460	+8.70556641	-8.56054688	-2.03906250	+63.58886719	+1.84570313	-27.20214844	+2136
+1458240999.10430000	+10.73583984	-5.11083984	-1.83691406	+51.17431641	-8.87695313	-59.72167969	+2512	+10.46337891	-4.44726563	-1.50292969	+9.99755859	-13.86474609	+22.36816406	+2440	+8.67041016	-8.60449219	-2.01708984	+63.69873047	+1.95556641	-27.13623047	+2116
+1458240999.10840010	+10.69628906	-5.14160156	-1.82812500	+51.28417969	-8.78906250	-59.63378906	+2488	+10.42382813	-4.47802734	-1.49853516	+10.08544922	-13.71093750	+22.41210938	+2416	+8.63964844	-8.63964844	-1.99072266	+63.85253906	+2.04345703	-27.07031250	+2096
+1458240999.11260010	+10.66113281	-5.17675781	-1.82373047	+51.39404297	-8.67919922	-59.52392578	+2464	+10.38867188	-4.50878906	-1.49414063	+10.19531250	-13.53515625	+22.43408203	+2392	+8.60449219	-8.67919922	-1.97314453	+63.98437500	+2.13134766	-26.98242188	+2072
+1458240999.11680010	+10.62158203	-5.21191406	-1.81933594	+51.43798828	-8.56933594	-59.43603516	+2440	+10.34912109	-4.54833984	-1.48535156	+10.26123047	-13.38134766	+22.43408203	+2372	+8.56933594	-8.72314453	-1.95556641	+64.07226563	+2.24121094	-26.89453125	+2052
+1458240999.12089990	+10.58642578	-5.24707031	-1.81494141	+51.54785156	-8.45947266	-59.37011719	+2416	+10.31396484	-4.57910156	-1.48095703	+10.34912109	-13.24951172	+22.43408203	+2348	+8.52978516	-8.76269531	-1.93359375	+64.13818359	+2.35107422	-26.80664063	+2032
+1458240999.12509990	+10.55126953	-5.27783203	-1.81054688	+51.63574219	-8.32763672	-59.28222656	+2396	+10.27880859	-4.60546875	-1.47656250	+10.45898438	-13.07373047	+22.43408203	+2324	+8.49023438	-8.80224609	-1.92480469	+64.18212891	+2.41699219	-26.67480469	+2012
+1458240999.13340000	+10.47656250	-5.34375000	-1.79736328	+51.76757813	-8.08593750	-59.15039063	+2352	+10.20410156	-4.67138672	-1.47216797	+10.59082031	-12.74414063	+22.39013672	+2284	+8.40673828	-8.89013672	-1.90283203	+64.20410156	+2.59277344	-26.41113281	+1972
+1458240999.13759990	+10.44140625	-5.37451172	-1.79736328	+51.85546875	-7.95410156	-59.08447266	+2332	+10.17333984	-4.70214844	-1.46777344	+10.70068359	-12.59033203	+22.36816406	+2264	+8.36718750	-8.92968750	-1.89404297	+64.22607422	+2.68066406	-26.27929688	+1956
+1458240999.14170000	+10.40625000	-5.40527344	-1.78857422	+51.92138672	-7.82226563	-59.04052734	+2316	+10.13818359	-4.73291016	-1.46337891	+10.74462891	-12.43652344	+22.32421875	+2244	+8.32324219	-8.97802734	-1.88525391	+64.22607422	+2.76855469	-26.14746094	+1936
+1458240999.14590000	+10.37548828	-5.43603516	-1.78857422	+51.98730469	-7.69042969	-58.97460938	+2296	+10.10742188	-4.76367188	-1.45898438	+10.83251953	-12.28271484	+22.28027344	+2228	+8.27929688	-9.01757813	-1.87646484	+64.20410156	+2.85644531	-25.97167969	+1920
+1458240999.15010000	+10.34472656	-5.46240234	-1.78417969	+52.07519531	-7.53662109	-58.90869141	+2280	+10.07666016	-4.79003906	-1.45458984	+10.92041016	-12.12890625	+22.23632813	+2208	+8.23535156	-9.05712891	-1.86767578	+64.20410156	+2.94433594	-25.79589844	+1904
+1458240999.15420010	+10.30957031	-5.49755859	-1.78417969	+52.11914063	-7.40478516	-58.84277344	+2264	+10.04150391	-4.82080078	-1.45458984	+10.96435547	-11.95312500	+22.21435547	+2196	+8.19140625	-9.10107422	-1.86328125	+64.16015625	+3.03222656	-25.62011719	+1888
+1458240999.15840010	+10.27880859	-5.52392578	-1.77978516	+52.20703125	-7.25097656	-58.75488281	+2252	+10.01074219	-4.85156250	-1.45458984	+11.05224609	-11.77734375	+22.19238281	+2180	+8.15625000	-9.14062500	-1.85449219	+64.16015625	+3.12011719	-25.44433594	+1872
+1458240999.16669990	+10.21289063	-5.58105469	-1.77978516	+52.31689453	-6.96533203	-58.57910156	+2228	+9.95361328	-4.90429688	-1.45458984	+11.18408203	-11.42578125	+22.14843750	+2152	+8.07714844	-9.21533203	-1.83691406	+64.16015625	+3.29589844	-25.09277344	+1844
+1458240999.17090010	+10.18652344	-5.60742188	-1.77978516	+52.38281250	-6.81152344	-58.49121094	+2216	+9.92285156	-4.93066406	-1.45458984	+11.27197266	-11.25000000	+22.12646484	+2136	+8.04199219	-9.25048828	-1.83251953	+64.20410156	+3.38378906	-24.91699219	+1828
+1458240999.17510010	+10.15576172	-5.63378906	-1.77978516	+52.44873047	-6.67968750	-58.42529297	+2204	+9.89648438	-4.95703125	-1.45019531	+11.33789063	-11.09619141	+22.12646484	+2124	+8.01123047	-9.28125000	-1.81933594	+64.27001953	+3.49365234	-24.76318359	+1812
+1458240999.18339990	+10.10302734	-5.68652344	-1.77978516	+52.55859375	-6.41601563	-58.20556641	+2180	+9.83935547	-5.00976563	-1.45019531	+11.42578125	-10.76660156	+22.12646484	+2096	+7.95849609	-9.34716797	-1.78857422	+64.37988281	+3.71337891	-24.49951172	+1784
+1458240999.19170000	+10.05468750	-5.73925781	-1.77978516	+52.62451172	-6.17431641	-58.02978516	+2152	+9.79101563	-5.06250000	-1.45019531	+11.51367188	-10.45898438	+22.17041016	+2072	+7.91455078	-9.40429688	-1.76220703	+64.55566406	+3.93310547	-24.23583984	+1756
+1458240999.20009990	+10.00634766	-5.78320313	-1.77978516	+52.75634766	-5.99853516	-57.83203125	+2124	+9.74267578	-5.10205078	-1.44580078	+11.64550781	-10.21728516	+22.21435547	+2040	+7.87939453	-9.45263672	-1.72705078	+64.81933594	+4.13085938	-24.08203125	+1724
+1458240999.20840000	+9.96240234	-5.83154297	-1.77539063	+52.80029297	-5.82275391	-57.67822266	+2092	+9.69873047	-5.14599609	-1.44140625	+11.71142578	-9.99755859	+22.28027344	+2012	+7.85302734	-9.50097656	-1.68750000	+65.03906250	+4.35058594	-23.95019531	+1692
+1458240999.21250010	+9.94042969	-5.85351563	-1.77099609	+52.84423828	-5.75683594	-57.61230469	+2076	+9.67675781	-5.16796875	-1.43701172	+11.75537109	-9.93164063	+22.30224609	+1996	+7.83544922	-9.52294922	-1.66992188	+65.17089844	+4.43847656	-23.88427734	+1676
+1458240999.22090010	+9.90527344	-5.89746094	-1.76220703	+52.88818359	-5.62500000	-57.48046875	+2040	+9.63720703	-5.21191406	-1.42822266	+11.79931641	-9.73388672	+22.34619141	+1964	+7.80908203	-9.56689453	-1.63476563	+65.36865234	+4.63623047	-23.79638672	+1640
+1458240999.22919990	+9.86572266	-5.94140625	-1.75341797	+52.93212891	-5.53710938	-57.37060547	+2008	+9.59765625	-5.25146484	-1.41503906	+11.84326172	-9.60205078	+22.39013672	+1932	+7.78271484	-9.61083984	-1.60400391	+65.50048828	+4.74609375	-23.68652344	+1604
+1458240999.23750000	+9.83056641	-5.97656250	-1.74023438	+52.99804688	-5.44921875	-57.26074219	+1972	+9.56250000	-5.28222656	-1.40185547	+11.93115234	-9.47021484	+22.43408203	+1900	+7.74755859	-9.65478516	-1.57763672	+65.58837891	+4.85595703	-23.57666016	+1568
+1458240999.24589990	+9.79541016	-6.01171875	-1.72265625	+53.04199219	-5.36132813	-57.17285156	+1940	+9.53173828	-5.31738281	-1.38867188	+11.95312500	-9.31640625	+22.43408203	+1872	+7.70361328	-9.69873047	-1.55126953	+65.58837891	+4.94384766	-23.46679688	+1540
+1458240999.25420000	+9.76025391	-6.04248047	-1.70507813	+53.08593750	-5.27343750	-57.06298828	+1916	+9.49658203	-5.34814453	-1.36669922	+11.97509766	-9.20654297	+22.43408203	+1848	+7.65527344	-9.74267578	-1.53808594	+65.52246094	+4.96582031	-23.26904297	+1508
+1458240999.26250000	+9.72949219	-6.06884766	-1.68750000	+53.15185547	-5.20751953	-56.95312500	+1892	+9.46582031	-5.37451172	-1.34912109	+12.01904297	-9.05273438	+22.45605469	+1828	+7.60253906	-9.78662109	-1.52490234	+65.39062500	+4.96582031	-23.07128906	+1480
+1458240999.27090000	+9.69433594	-6.09082031	-1.66992188	+53.19580078	-5.16357422	-56.84326172	+1876	+9.43505859	-5.40087891	-1.33154297	+12.01904297	-8.92089844	+22.45605469	+1812	+7.54980469	-9.82617188	-1.50732422	+65.28076172	+4.92187500	-22.89550781	+1452
+1458240999.27920010	+9.66796875	-6.11718750	-1.64794922	+53.26171875	-5.14160156	-56.75537109	+1864	+9.41308594	-5.42285156	-1.31396484	+12.04101563	-8.83300781	+22.47802734	+1800	+7.50585938	-9.86132813	-1.48974609	+65.19287109	+4.89990234	-22.71972656	+1428
+1458240999.28340010	+9.65039063	-6.12597656	-1.63916016	+53.28369141	-5.14160156	-56.71142578	+1860	+9.39990234	-5.43603516	-1.30078125	+12.04101563	-8.78906250	+22.47802734	+1792	+7.48388672	-9.87890625	-1.48095703	+65.12695313	+4.89990234	-22.63183594	+1416
+1458240999.29169990	+9.62402344	-6.14794922	-1.61718750	+53.32763672	-5.14160156	-56.62353516	+1848	+9.37353516	-5.45800781	-1.28320313	+12.01904297	-8.72314453	+22.50000000	+1780	+7.43994141	-9.90966797	-1.46337891	+65.03906250	+4.85595703	-22.50000000	+1392
+1458240999.30000000	+9.59765625	-6.16552734	-1.59521484	+53.37158203	-5.20751953	-56.57958984	+1840	+9.35156250	-5.47558594	-1.26123047	+11.99707031	-8.70117188	+22.54394531	+1772	+7.40917969	-9.93603516	-1.43701172	+65.03906250	+4.83398438	-22.45605469	+1372
+1458240999.30830000	+9.57568359	-6.18310547	-1.56884766	+53.39355469	-5.29541016	-56.57958984	+1836	+9.33398438	-5.49316406	-1.23925781	+11.97509766	-8.72314453	+22.54394531	+1760	+7.39160156	-9.95361328	-1.40185547	+65.08300781	+4.83398438	-22.45605469	+1352
+1458240999.31670000	+9.55810547	-6.20068359	-1.54248047	+53.39355469	-5.38330078	-56.62353516	+1824	+9.31640625	-5.50634766	-1.21728516	+11.93115234	-8.78906250	+22.56591797	+1748	+7.37841797	-9.97119141	-1.36669922	+65.14892578	+4.83398438	-22.52197266	+1328
+1458240999.32500000	+9.54052734	-6.21826172	-1.52050781	+53.39355469	-5.49316406	-56.64550781	+1812	+9.29882813	-5.51953125	-1.19091797	+11.86523438	-8.87695313	+22.56591797	+1736	+7.36523438	-9.98437500	-1.33154297	+65.21484375	+4.83398438	-22.60986328	+1312
+1458240999.32920000	+9.53173828	-6.22705078	-1.50732422	+53.41552734	-5.53710938	-56.68945313	+1804	+9.29003906	-5.52832031	-1.18212891	+11.84326172	-8.92089844	+22.58789063	+1728	+7.36083984	-9.98876953	-1.31396484	+65.23681641	+4.83398438	-22.65380859	+1300
+1458240999.35419990	+9.47021484	-6.27099609	-1.43701172	+53.45947266	-5.80078125	-56.88720703	+1752	+9.23291016	-5.56347656	-1.11621094	+11.71142578	-9.16259766	+22.50000000	+1676	+7.32128906	-10.01953125	-1.22607422	+65.41259766	+4.83398438	-22.96142578	+1272
+1458240999.36250000	+9.44824219	-6.27978516	-1.41943359	+53.50341797	-5.84472656	-56.88720703	+1732	+9.21093750	-5.57226563	-1.09863281	+11.68945313	-9.20654297	+22.47802734	+1656	+7.29492188	-10.03271484	-1.20410156	+65.41259766	+4.81201172	-22.98339844	+1268
+1458240999.37080000	+9.42187500	-6.28857422	-1.40185547	+53.54736328	-5.86669922	-56.88720703	+1720	+9.18896484	-5.58105469	-1.08544922	+11.66748047	-9.20654297	+22.43408203	+1640	+7.26416016	-10.04589844	-1.19091797	+65.36865234	+4.76806641	-22.96142578	+1264
+1458240999.37910010	+9.39990234	-6.29736328	-1.38867188	+53.56933594	-5.86669922	-56.86523438	+1704	+9.16699219	-5.59423828	-1.06787109	+11.62353516	-9.16259766	+22.36816406	+1628	+7.22460938	-10.06347656	-1.18212891	+65.28076172	+4.72412109	-22.91748047	+1256
+1458240999.38750000	+9.37792969	-6.30175781	-1.37548828	+53.59130859	-5.86669922	-56.82128906	+1692	+9.14501953	-5.60302734	-1.05468750	+11.62353516	-9.11865234	+22.30224609	+1616	+7.18066406	-10.08105469	-1.17333984	+65.17089844	+4.68017578	-22.85156250	+1248
+1458240999.39159990	+9.36474609	-6.31054688	-1.37109375	+53.54736328	-5.86669922	-56.79931641	+1688	+9.13183594	-5.60742188	-1.05029297	+11.57958984	-9.09667969	+22.25830078	+1608	+7.16308594	-10.08984375	-1.17333984	+65.08300781	+4.63623047	-22.78564453	+1244
+1458240999.40000010	+9.34716797	-6.31494141	-1.36230469	+53.54736328	-5.88867188	-56.75537109	+1680	+9.11425781	-5.61621094	-1.03710938	+11.53564453	-9.03076172	+22.19238281	+1600	+7.11914063	-10.10302734	-1.16894531	+64.95117188	+4.57031250	-22.71972656	+1232
+1458240999.40829990	+9.32958984	-6.32812500	-1.34912109	+53.45947266	-5.88867188	-56.79931641	+1680	+9.09667969	-5.62500000	-1.02832031	+11.44775391	-9.03076172	+22.12646484	+1592	+7.08837891	-10.11621094	-1.16455078	+64.79736328	+4.52636719	-22.65380859	+1220
+1458240999.41249990	+9.32519531	-6.33251953	-1.34472656	+53.41552734	-5.91064453	-56.82128906	+1676	+9.09228516	-5.62939453	-1.02392578	+11.42578125	-9.03076172	+22.08251953	+1588	+7.07080078	-10.12060547	-1.16015625	+64.73144531	+4.50439453	-22.63183594	+1216
+1458240999.42080000	+9.32080078	-6.34570313	-1.33593750	+53.28369141	-5.93261719	-56.86523438	+1672	+9.08349609	-5.63818359	-1.01513672	+11.31591797	-9.05273438	+21.99462891	+1584	+7.05322266	-10.13378906	-1.15136719	+64.62158203	+4.48242188	-22.65380859	+1200
+1458240999.42910000	+9.31640625	-6.35449219	-1.32714844	+53.15185547	-5.97656250	-56.95312500	+1664	+9.07910156	-5.64697266	-1.01074219	+11.20605469	-9.11865234	+21.92871094	+1576	+7.04003906	-10.14257813	-1.13818359	+64.51171875	+4.48242188	-22.67578125	+1188
+1458240999.43750000	+9.31640625	-6.36767578	-1.31835938	+52.99804688	-6.02050781	-57.06298828	+1656	+9.07910156	-5.65136719	-1.00195313	+11.09619141	-9.18457031	+21.84082031	+1568	+7.03564453	-10.14697266	-1.12060547	+64.44580078	+4.48242188	-22.76367188	+1176
+1458240999.44580010	+9.31640625	-6.37207031	-1.30957031	+52.91015625	-6.06445313	-57.15087891	+1644	+9.07910156	-5.65576172	-1.00195313	+11.05224609	-9.22851563	+21.79687500	+1560	+7.03564453	-10.15136719	-1.10742188	+64.37988281	+4.48242188	-22.85156250	+1168
+1458240999.45409990	+9.31640625	-6.38085938	-1.30517578	+52.82226563	-6.08642578	-57.21679688	+1636	+9.07910156	-5.66015625	-0.99755859	+10.98632813	-9.27246094	+21.77490234	+1548	+7.04003906	-10.15136719	-1.09423828	+64.33593750	+4.50439453	-22.93945313	+1160
+1458240999.45830010	+9.31640625	-6.38085938	-1.30517578	+52.80029297	-6.08642578	-57.23876953	+1632	+9.07910156	-5.66015625	-0.99755859	+10.98632813	-9.29443359	+21.75292969	+1544	+7.04003906	-10.15576172	-1.08544922	+64.31396484	+4.52636719	-22.98339844	+1156
+1458240999.46659990	+9.32080078	-6.38964844	-1.30078125	+52.69042969	-6.10839844	-57.32666016	+1624	+9.07910156	-5.66455078	-0.99755859	+10.94238281	-9.31640625	+21.73095703	+1536	+7.04443359	-10.16015625	-1.07666016	+64.27001953	+4.52636719	-23.04931641	+1152
+1458240999.47490000	+9.32519531	-6.39843750	-1.29638672	+52.55859375	-6.15234375	-57.45849609	+1620	+9.08349609	-5.66894531	-0.99316406	+10.87646484	-9.38232422	+21.66503906	+1524	+7.04882813	-10.16015625	-1.06787109	+64.22607422	+4.52636719	-23.11523438	+1148
+1458240999.48330000	+9.34277344	-6.43359375	-1.27441406	+52.11914063	-6.24023438	-57.89794922	+1628	+9.09667969	-5.69091797	-0.97998047	+10.52490234	-9.66796875	+21.40136719	+1524	+7.04882813	-10.16455078	-1.06347656	+64.18212891	+4.52636719	-23.15917969	+1148
+1458240999.49160000	+9.36035156	-6.45996094	-1.25683594	+51.78955078	-6.30615234	-58.24951172	+1636	+9.12304688	-5.72167969	-0.96679688	+10.10742188	-10.01953125	+21.07177734	+1520	+7.04882813	-10.16894531	-1.05908203	+64.11621094	+4.52636719	-23.22509766	+1144
+1458240999.49580000	+9.36914063	-6.46875000	-1.24804688	+51.67968750	-6.32812500	-58.33740234	+1636	+9.13183594	-5.73046875	-0.96240234	+9.93164063	-10.15136719	+20.93994141	+1516	+7.04882813	-10.17333984	-1.05908203	+64.07226563	+4.50439453	-23.24707031	+1144
+1458240999.50410010	+9.38232422	-6.47753906	-1.23925781	+51.56982422	-6.37207031	-58.51318359	+1644	+9.14941406	-5.74804688	-0.94921875	+9.71191406	-10.32714844	+20.74218750	+1512	+7.04882813	-10.18212891	-1.05468750	+63.91845703	+4.48242188	-23.33496094	+1140
+1458240999.51239990	+9.39550781	-6.48632813	-1.22607422	+51.48193359	-6.41601563	-58.66699219	+1648	+9.16699219	-5.75683594	-0.94042969	+9.58007813	-10.48095703	+20.61035156	+1512	+7.04443359	-10.19091797	-1.05468750	+63.72070313	+4.41650391	-23.44482422	+1140
+1458240999.52070000	+9.40869141	-6.49511719	-1.20849609	+51.37207031	-6.48193359	-58.84277344	+1656	+9.18457031	-5.76123047	-0.93164063	+9.47021484	-10.61279297	+20.52246094	+1516	+7.04003906	-10.21289063	-1.05029297	+63.32519531	+4.28466797	-23.64257813	+1140
+1458240999.52490000	+9.41748047	-6.49951172	-1.19970703	+51.32812500	-6.52587891	-58.93066406	+1660	+9.19335938	-5.76562500	-0.92285156	+9.40429688	-10.70068359	+20.45654297	+1520	+7.04003906	-10.22607422	-1.04589844	+63.17138672	+4.21875000	-23.73046875	+1136
+1458240999.53320000	+9.43066406	-6.50390625	-1.18652344	+51.24023438	-6.65771484	-59.10644531	+1672	+9.20654297	-5.77441406	-0.90966797	+9.29443359	-10.85449219	+20.39062500	+1524	+7.04003906	-10.24804688	-1.04150391	+62.75390625	+4.04296875	-24.01611328	+1128
+1458240999.54160000	+9.44824219	-6.51269531	-1.16455078	+51.17431641	-6.78955078	-59.30419922	+1688	+9.23291016	-5.77880859	-0.88769531	+9.18457031	-11.16210938	+20.30273438	+1536	+7.04882813	-10.26123047	-1.02392578	+62.49023438	+3.91113281	-24.30175781	+1124
+1458240999.54990010	+9.46582031	-6.51708984	-1.13818359	+51.10839844	-6.94335938	-59.52392578	+1704	+9.25048828	-5.78320313	-0.86132813	+9.07470703	-11.42578125	+20.21484375	+1548	+7.07080078	-10.27001953	-0.99755859	+62.35839844	+3.82324219	-24.60937500	+1124
+1458240999.55819990	+9.48339844	-6.52587891	-1.11621094	+51.06445313	-7.09716797	-59.72167969	+1724	+9.27246094	-5.78759766	-0.83935547	+9.00878906	-11.68945313	+20.17089844	+1556	+7.09277344	-10.27441406	-0.96679688	+62.29248047	+3.75732422	-24.91699219	+1128
+1458240999.56660010	+9.50097656	-6.53027344	-1.08984375	+51.02050781	-7.25097656	-59.94140625	+1748	+9.28564453	-5.78759766	-0.81738281	+8.96484375	-11.95312500	+20.10498047	+1568	+7.12353516	-10.27441406	-0.92724609	+62.29248047	+3.71337891	-25.24658203	+1136
+1458240999.57069990	+9.50976563	-6.53027344	-1.07666016	+51.02050781	-7.33886719	-60.07324219	+1760	+9.29443359	-5.78759766	-0.80419922	+8.94287109	-12.10693359	+20.06103516	+1572	+7.14111328	-10.27441406	-0.90527344	+62.29248047	+3.69140625	-25.42236328	+1144
+1458240999.57909990	+9.52734375	-6.53466797	-1.05029297	+51.02050781	-7.49267578	-60.33691406	+1788	+9.31201172	-5.79199219	-0.78222656	+8.92089844	-12.39257813	+19.97314453	+1584	+7.16748047	-10.27880859	-0.86572266	+62.29248047	+3.64746094	-25.77392578	+1160
+1458240999.58740000	+9.54492188	-6.53906250	-1.02392578	+51.02050781	-7.62451172	-60.62255859	+1816	+9.32519531	-5.79199219	-0.76025391	+8.87695313	-12.65625000	+19.86328125	+1596	+7.19384766	-10.27880859	-0.83056641	+62.27050781	+3.60351563	-26.12548828	+1176
+1458240999.59570000	+9.55810547	-6.54345703	-1.00195313	+51.02050781	-7.71240234	-60.95214844	+1848	+9.34277344	-5.79638672	-0.74267578	+8.85498047	-12.91992188	+19.68750000	+1612	+7.20703125	-10.28320313	-0.79541016	+62.20458984	+3.53759766	-26.45507813	+1192
+1458240999.59990000	+9.56689453	-6.54345703	-0.98876953	+51.02050781	-7.73437500	-61.10595703	+1860	+9.34716797	-5.79638672	-0.73388672	+8.83300781	-13.02978516	+19.62158203	+1616	+7.21582031	-10.28759766	-0.78222656	+62.16064453	+3.49365234	-26.60888672	+1200
+1458240999.60820010	+9.57568359	-6.54785156	-0.96679688	+51.02050781	-7.77832031	-61.45751953	+1888	+9.35595703	-5.80078125	-0.71630859	+8.81103516	-13.27148438	+19.40185547	+1632	+7.22021484	-10.29638672	-0.76464844	+62.02880859	+3.40576172	-26.87255859	+1208
+1458240999.61649990	+9.58447266	-6.55224609	-0.94921875	+50.99853516	-7.77832031	-61.78710938	+1916	+9.36914063	-5.80957031	-0.70751953	+8.78906250	-13.44726563	+19.16015625	+1644	+7.21582031	-10.30517578	-0.75146484	+61.83105469	+3.31787109	-27.09228516	+1220
+1458240999.62490010	+9.59326172	-6.55664063	-0.93164063	+50.95458984	-7.73437500	-62.11669922	+1940	+9.37792969	-5.81835938	-0.70312500	+8.74511719	-13.57910156	+18.94042969	+1660	+7.20703125	-10.31835938	-0.74267578	+61.63330078	+3.25195313	-27.29003906	+1228
+1458240999.63319990	+9.59765625	-6.56103516	-0.91845703	+50.93261719	-7.66845703	-62.40234375	+1960	+9.38232422	-5.82275391	-0.69873047	+8.74511719	-13.71093750	+18.69873047	+1676	+7.19824219	-10.33154297	-0.73828125	+61.45751953	+3.18603516	-27.44384766	+1232
+1458240999.64150000	+9.59765625	-6.56542969	-0.90966797	+50.91064453	-7.60253906	-62.68798828	+1980	+9.38671875	-5.82275391	-0.69433594	+8.74511719	-13.82080078	+18.50097656	+1692	+7.18945313	-10.34033203	-0.73388672	+61.30371094	+3.14208984	-27.59765625	+1236
+1458240999.64990000	+9.60205078	-6.56982422	-0.90527344	+50.88867188	-7.53662109	-62.92968750	+2000	+9.38671875	-5.83154297	-0.68994141	+8.74511719	-13.90869141	+18.28125000	+1704	+7.18066406	-10.34912109	-0.72949219	+61.17187500	+3.14208984	-27.72949219	+1236
+1458240999.65820000	+9.60205078	-6.56982422	-0.90087891	+50.91064453	-7.49267578	-63.12744141	+2020	+9.39111328	-5.83154297	-0.68994141	+8.78906250	-13.97460938	+18.14941406	+1716	+7.17626953	-10.35351563	-0.72070313	+61.10595703	+3.16406250	-27.88330078	+1232
+1458240999.66650010	+9.60205078	-6.57421875	-0.89648438	+50.91064453	-7.47070313	-63.30322266	+2036	+9.39111328	-5.83154297	-0.68994141	+8.81103516	-14.08447266	+18.01757813	+1728	+7.17626953	-10.35791016	-0.70751953	+61.10595703	+3.20800781	-28.03710938	+1232
+1458240999.67479990	+9.60205078	-6.57421875	-0.89208984	+50.95458984	-7.47070313	-63.45703125	+2052	+9.39111328	-5.83154297	-0.68554688	+8.85498047	-14.19433594	+17.90771484	+1740	+7.18505859	-10.35791016	-0.69433594	+61.14990234	+3.25195313	-28.21289063	+1232
+1458240999.68319990	+9.60644531	-6.57421875	-0.88769531	+50.99853516	-7.47070313	-63.61083984	+2064	+9.39111328	-5.83154297	-0.68115234	+8.87695313	-14.32617188	+17.81982422	+1748	+7.19384766	-10.35351563	-0.68115234	+61.21582031	+3.31787109	-28.38867188	+1236
+1458240999.69149990	+9.60644531	-6.57421875	-0.88769531	+51.02050781	-7.49267578	-63.74267578	+2080	+9.39111328	-5.83154297	-0.67675781	+8.92089844	-14.43603516	+17.75390625	+1756	+7.20263672	-10.35351563	-0.66357422	+61.30371094	+3.38378906	-28.58642578	+1244
+1458240999.69569990	+9.61083984	-6.57421875	-0.88330078	+51.04248047	-7.51464844	-63.80859375	+2088	+9.39111328	-5.82714844	-0.67675781	+8.92089844	-14.50195313	+17.73193359	+1760	+7.21142578	-10.34912109	-0.65039063	+61.34765625	+3.40576172	-28.67431641	+1248
+1458240999.70400000	+9.61083984	-6.57861328	-0.87890625	+51.06445313	-7.55859375	-63.94042969	+2104	+9.39111328	-5.82714844	-0.67236328	+8.94287109	-14.63378906	+17.66601563	+1768	+7.22460938	-10.34912109	-0.63281250	+61.45751953	+3.47167969	-28.87207031	+1260
+1458240999.71230010	+9.61523438	-6.57861328	-0.87451172	+51.08642578	-7.58056641	-64.09423828	+2120	+9.39111328	-5.82714844	-0.66796875	+8.94287109	-14.76562500	+17.57812500	+1776	+7.23779297	-10.34472656	-0.61523438	+61.52343750	+3.53759766	-29.04785156	+1272
+1458240999.72070000	+9.61523438	-6.57861328	-0.87011719	+51.08642578	-7.60253906	-64.24804688	+2132	+9.39111328	-5.83154297	-0.66796875	+8.94287109	-14.87548828	+17.49023438	+1780	+7.24658203	-10.34472656	-0.60205078	+61.58935547	+3.58154297	-29.22363281	+1280
+1458240999.72900010	+9.61962891	-6.58300781	-0.86572266	+51.08642578	-7.60253906	-64.40185547	+2148	+9.39550781	-5.83154297	-0.66357422	+8.94287109	-14.98535156	+17.40234375	+1788	+7.24658203	-10.34912109	-0.58886719	+61.58935547	+3.60351563	-29.35546875	+1288
+1458240999.73729990	+9.61962891	-6.58740234	-0.86132813	+51.08642578	-7.58056641	-64.55566406	+2160	+9.39550781	-5.83593750	-0.65917969	+8.94287109	-15.07324219	+17.29248047	+1792	+7.24658203	-10.35351563	-0.58447266	+61.54541016	+3.60351563	-29.46533203	+1292
+1458240999.74569990	+9.61962891	-6.58740234	-0.85253906	+51.06445313	-7.53662109	-64.70947266	+2176	+9.39550781	-5.84033203	-0.65478516	+8.94287109	-15.13916016	+17.16064453	+1800	+7.24218750	-10.36230469	-0.58447266	+61.50146484	+3.60351563	-29.53125000	+1296
+1458240999.75399990	+9.61962891	-6.59179688	-0.84814453	+51.06445313	-7.49267578	-64.84130859	+2188	+9.39990234	-5.84472656	-0.65478516	+8.96484375	-15.18310547	+17.05078125	+1808	+7.22900391	-10.36669922	-0.58447266	+61.41357422	+3.60351563	-29.57519531	+1300
+1458240999.76230000	+9.61523438	-6.59619141	-0.84814453	+51.08642578	-7.42675781	-64.95117188	+2200	+9.39990234	-5.84912109	-0.65039063	+8.98681641	-15.22705078	+16.96289063	+1816	+7.22021484	-10.37548828	-0.58886719	+61.32568359	+3.60351563	-29.59716797	+1300
+1458240999.76650000	+9.61523438	-6.59619141	-0.84375000	+51.08642578	-7.40478516	-64.99511719	+2204	+9.39550781	-5.84912109	-0.65039063	+9.00878906	-15.22705078	+16.91894531	+1820	+7.21582031	-10.37988281	-0.58886719	+61.30371094	+3.60351563	-29.59716797	+1300
+1458240999.77480010	+9.61083984	-6.60058594	-0.84375000	+51.13037109	-7.33886719	-65.06103516	+2212	+9.39550781	-5.85351563	-0.65039063	+9.05273438	-15.22705078	+16.83105469	+1828	+7.20703125	-10.38867188	-0.58886719	+61.23779297	+3.62548828	-29.61914063	+1300
+1458240999.78309990	+9.61083984	-6.60498047	-0.84814453	+51.15234375	-7.29492188	-65.10498047	+2220	+9.39550781	-5.85351563	-0.65039063	+9.09667969	-15.24902344	+16.78710938	+1836	+7.19824219	-10.39746094	-0.58886719	+61.21582031	+3.64746094	-29.64111328	+1292
+1458240999.79150010	+9.61083984	-6.60937500	-0.84814453	+51.19628906	-7.27294922	-65.12695313	+2228	+9.39111328	-5.85791016	-0.65478516	+9.14062500	-15.24902344	+16.74316406	+1840	+7.19824219	-10.40185547	-0.58447266	+61.23779297	+3.71337891	-29.66308594	+1288
+1458240999.79979990	+9.60644531	-6.60937500	-0.85253906	+51.26220703	-7.25097656	-65.14892578	+2236	+9.39111328	-5.85791016	-0.65478516	+9.20654297	-15.24902344	+16.72119141	+1848	+7.20263672	-10.41064453	-0.57568359	+61.32568359	+3.77929688	-29.70703125	+1284
+1458240999.80399990	+9.60644531	-6.61376953	-0.85253906	+51.28417969	-7.22900391	-65.14892578	+2240	+9.39111328	-5.86230469	-0.65478516	+9.22851563	-15.27099609	+16.72119141	+1852	+7.20703125	-10.41064453	-0.57128906	+61.36962891	+3.82324219	-29.75097656	+1284
+1458240999.81230000	+9.60644531	-6.61376953	-0.85693359	+51.32812500	-7.22900391	-65.17089844	+2248	+9.38671875	-5.86230469	-0.65917969	+9.27246094	-15.27099609	+16.69921875	+1856	+7.21582031	-10.41503906	-0.55810547	+61.50146484	+3.93310547	-29.83886719	+1288
+1458240999.82060000	+9.60644531	-6.61816406	-0.85693359	+51.37207031	-7.20703125	-65.17089844	+2252	+9.38671875	-5.86230469	-0.65917969	+9.33837891	-15.27099609	+16.67724609	+1856	+7.22900391	-10.41503906	-0.54052734	+61.65527344	+4.06494141	-29.92675781	+1292
+1458240999.82890010	+9.60644531	-6.62255859	-0.85693359	+51.43798828	-7.20703125	-65.19287109	+2260	+9.38232422	-5.86669922	-0.66357422	+9.38232422	-15.27099609	+16.67724609	+1860	+7.24218750	-10.41943359	-0.52734375	+61.80908203	+4.15283203	-29.99267578	+1300
+1458240999.83310010	+9.60644531	-6.62255859	-0.86132813	+51.45996094	-7.18505859	-65.19287109	+2264	+9.38232422	-5.86669922	-0.66357422	+9.40429688	-15.27099609	+16.67724609	+1860	+7.24658203	-10.41943359	-0.52294922	+61.87500000	+4.21875000	-30.03662109	+1304
+1458240999.84139990	+9.60644531	-6.62695313	-0.86132813	+51.50390625	-7.16308594	-65.21484375	+2268	+9.38232422	-5.86669922	-0.66357422	+9.47021484	-15.24902344	+16.63330078	+1864	+7.25537109	-10.42382813	-0.51416016	+61.96289063	+4.28466797	-30.08056641	+1308
+1458240999.84980010	+9.60644531	-6.62695313	-0.85693359	+51.54785156	-7.14111328	-65.25878906	+2272	+9.38232422	-5.87109375	-0.66796875	+9.51416016	-15.24902344	+16.61132813	+1864	+7.25537109	-10.42822266	-0.50976563	+62.00683594	+4.32861328	-30.10253906	+1312
+1458240999.85809990	+9.60205078	-6.62695313	-0.85693359	+51.59179688	-7.11914063	-65.28076172	+2276	+9.37792969	-5.87109375	-0.66796875	+9.53613281	-15.22705078	+16.56738281	+1864	+7.25097656	-10.43261719	-0.50976563	+62.00683594	+4.35058594	-30.08056641	+1320
+1458240999.86229990	+9.60205078	-6.63134766	-0.85693359	+51.61376953	-7.11914063	-65.28076172	+2280	+9.37792969	-5.87109375	-0.66796875	+9.55810547	-15.20507813	+16.54541016	+1864	+7.24658203	-10.43261719	-0.51416016	+61.98486328	+4.35058594	-30.05859375	+1320
+1458240999.87060000	+9.60205078	-6.62695313	-0.85693359	+51.65771484	-7.07519531	-65.30273438	+2284	+9.37792969	-5.87109375	-0.66796875	+9.60205078	-15.18310547	+16.52343750	+1864	+7.23779297	-10.43701172	-0.51855469	+61.96289063	+4.32861328	-30.01464844	+1324
+1458240999.87890010	+9.60205078	-6.62695313	-0.85693359	+51.70166016	-7.05322266	-65.30273438	+2284	+9.37792969	-5.87109375	-0.66796875	+9.62402344	-15.16113281	+16.47949219	+1868	+7.22900391	-10.44140625	-0.52734375	+61.91894531	+4.30664063	-29.97070313	+1324
+1458240999.88730000	+9.59765625	-6.62695313	-0.85693359	+51.72363281	-7.05322266	-65.32470703	+2288	+9.37792969	-5.87109375	-0.66796875	+9.64599609	-15.13916016	+16.43554688	+1868	+7.22460938	-10.44580078	-0.53173828	+61.87500000	+4.28466797	-29.90478516	+1324
+1458240999.89560010	+9.59765625	-6.62255859	-0.85253906	+51.76757813	-7.03125000	-65.30273438	+2288	+9.37792969	-5.87109375	-0.66796875	+9.66796875	-15.13916016	+16.43554688	+1868	+7.21582031	-10.45019531	-0.53613281	+61.85302734	+4.26269531	-29.88281250	+1320
+1458240999.89980010	+9.59765625	-6.62255859	-0.85253906	+51.76757813	-7.03125000	-65.30273438	+2288	+9.37792969	-5.87109375	-0.66796875	+9.66796875	-15.11718750	+16.41357422	+1872	+7.21582031	-10.45019531	-0.53613281	+61.83105469	+4.24072266	-29.86083984	+1316
+1458240999.90809990	+9.59765625	-6.62255859	-0.85253906	+51.78955078	-7.03125000	-65.30273438	+2288	+9.37792969	-5.87109375	-0.66796875	+9.66796875	-15.11718750	+16.41357422	+1872	+7.21582031	-10.45019531	-0.54052734	+61.85302734	+4.21875000	-29.83886719	+1312
+1458240999.91640000	+9.59765625	-6.62255859	-0.85253906	+51.78955078	-7.03125000	-65.28076172	+2288	+9.37792969	-5.87109375	-0.66796875	+9.68994141	-15.11718750	+16.41357422	+1872	+7.21582031	-10.45019531	-0.53613281	+61.85302734	+4.21875000	-29.83886719	+1308
+1458240999.92470000	+9.59765625	-6.62255859	-0.85253906	+51.78955078	-7.05322266	-65.28076172	+2288	+9.37792969	-5.87109375	-0.66796875	+9.68994141	-15.11718750	+16.41357422	+1876	+7.22021484	-10.45019531	-0.53613281	+61.87500000	+4.21875000	-29.83886719	+1304
+1458240999.93310000	+9.60205078	-6.62255859	-0.85253906	+51.78955078	-7.05322266	-65.25878906	+2288	+9.37792969	-5.87109375	-0.66796875	+9.68994141	-15.11718750	+16.43554688	+1876	+7.22460938	-10.45019531	-0.53173828	+61.91894531	+4.24072266	-29.83886719	+1300
+1458240999.94140010	+9.60205078	-6.62255859	-0.85253906	+51.78955078	-7.07519531	-65.25878906	+2288	+9.37792969	-5.87109375	-0.66796875	+9.66796875	-15.13916016	+16.43554688	+1876	+7.22460938	-10.44580078	-0.53173828	+61.94091797	+4.24072266	-29.83886719	+1296
+1458240999.94560000	+9.60205078	-6.62255859	-0.85253906	+51.78955078	-7.07519531	-65.25878906	+2288	+9.37792969	-5.87109375	-0.66357422	+9.66796875	-15.13916016	+16.43554688	+1876	+7.22900391	-10.44580078	-0.52734375	+61.94091797	+4.24072266	-29.86083984	+1296
+1458240999.95390010	+9.60205078	-6.62255859	-0.85253906	+51.76757813	-7.09716797	-65.23681641	+2288	+9.37792969	-5.87109375	-0.66357422	+9.66796875	-15.13916016	+16.43554688	+1876	+7.23339844	-10.44580078	-0.52294922	+61.96289063	+4.24072266	-29.86083984	+1296
+1458240999.96219990	+9.60205078	-6.62255859	-0.85253906	+51.74560547	-7.11914063	-65.21484375	+2292	+9.37792969	-5.87109375	-0.66357422	+9.66796875	-15.13916016	+16.45751953	+1876	+7.23779297	-10.44140625	-0.52294922	+61.98486328	+4.24072266	-29.86083984	+1296
+1458240999.97059990	+9.60644531	-6.62255859	-0.84814453	+51.67968750	-7.16308594	-65.17089844	+2292	+9.37792969	-5.87109375	-0.66357422	+9.64599609	-15.16113281	+16.47949219	+1880	+7.23779297	-10.44140625	-0.51855469	+62.00683594	+4.24072266	-29.86083984	+1296
+1458240999.97470000	+9.60644531	-6.62255859	-0.84814453	+51.65771484	-7.18505859	-65.17089844	+2292	+9.37792969	-5.87109375	-0.66357422	+9.62402344	-15.16113281	+16.47949219	+1880	+7.23779297	-10.44140625	-0.51855469	+62.00683594	+4.21875000	-29.86083984	+1296
+1458240999.98300000	+9.61083984	-6.62695313	-0.83935547	+51.52587891	-7.25097656	-65.12695313	+2296	+9.38232422	-5.87109375	-0.65478516	+9.55810547	-15.20507813	+16.50146484	+1880	+7.23779297	-10.44140625	-0.51855469	+61.98486328	+4.19677734	-29.83886719	+1292
+1458240999.99140000	+9.61523438	-6.62695313	-0.83496094	+51.39404297	-7.29492188	-65.08300781	+2296	+9.38671875	-5.87109375	-0.65039063	+9.47021484	-15.22705078	+16.52343750	+1884	+7.23339844	-10.44140625	-0.52294922	+61.94091797	+4.15283203	-29.81689453	+1292
+1458240999.99970010	+9.61523438	-6.63134766	-0.83056641	+51.26220703	-7.31689453	-65.06103516	+2300	+9.39550781	-5.87109375	-0.64160156	+9.36035156	-15.27099609	+16.52343750	+1892	+7.22900391	-10.44140625	-0.52294922	+61.87500000	+4.10888672	-29.79492188	+1292
+1458241000.00390010	+9.61523438	-6.63134766	-0.82617188	+51.19628906	-7.33886719	-65.06103516	+2300	+9.39550781	-5.87109375	-0.64160156	+9.31640625	-15.27099609	+16.52343750	+1896	+7.22900391	-10.44140625	-0.52734375	+61.85302734	+4.08691406	-29.77294922	+1292
+1458241000.01220010	+9.61962891	-6.63134766	-0.82177734	+51.10839844	-7.36083984	-65.06103516	+2304	+9.39990234	-5.87548828	-0.63720703	+9.22851563	-15.31494141	+16.52343750	+1900	+7.22460938	-10.44140625	-0.53173828	+61.78710938	+4.04296875	-29.75097656	+1292
+1458241000.02049990	+9.61962891	-6.63574219	-0.81738281	+51.02050781	-7.36083984	-65.06103516	+2308	+9.40429688	-5.87548828	-0.63281250	+9.16259766	-15.31494141	+16.52343750	+1908	+7.22021484	-10.44580078	-0.53173828	+61.72119141	+4.02099609	-29.70703125	+1288
+1458241000.02889990	+9.61962891	-6.63574219	-0.81298828	+50.95458984	-7.38281250	-65.06103516	+2312	+9.40869141	-5.87988281	-0.63281250	+9.11865234	-15.33691406	+16.54541016	+1912	+7.21582031	-10.44580078	-0.53613281	+61.67724609	+3.97705078	-29.68505859	+1284
+1458241000.03720000	+9.62402344	-6.64013672	-0.81298828	+50.88867188	-7.40478516	-65.08300781	+2316	+9.40869141	-5.87988281	-0.62841797	+9.09667969	-15.35888672	+16.54541016	+1920	+7.21582031	-10.44580078	-0.53613281	+61.65527344	+3.95507813	-29.68505859	+1280
+1458241000.04550000	+9.62841797	-6.64013672	-0.81298828	+50.84472656	-7.40478516	-65.08300781	+2320	+9.41308594	-5.88427734	-0.62841797	+9.05273438	-15.38085938	+16.56738281	+1924	+7.22021484	-10.44580078	-0.53173828	+61.65527344	+3.95507813	-29.68505859	+1276
+1458241000.04970000	+9.62841797	-6.64453125	-0.81298828	+50.82275391	-7.42675781	-65.08300781	+2324	+9.41308594	-5.88427734	-0.62841797	+9.05273438	-15.38085938	+16.56738281	+1928	+7.22021484	-10.44580078	-0.53173828	+61.65527344	+3.95507813	-29.68505859	+1276
+1458241000.05800010	+9.62841797	-6.64453125	-0.81298828	+50.80078125	-7.42675781	-65.08300781	+2328	+9.41308594	-5.88867188	-0.63281250	+9.03076172	-15.40283203	+16.58935547	+1928	+7.22460938	-10.44580078	-0.52734375	+61.67724609	+3.97705078	-29.70703125	+1276
+1458241000.06629990	+9.63281250	-6.64892578	-0.81298828	+50.77880859	-7.44873047	-65.08300781	+2332	+9.41308594	-5.88867188	-0.63281250	+9.03076172	-15.42480469	+16.61132813	+1932	+7.23339844	-10.44580078	-0.51855469	+61.69921875	+3.97705078	-29.72900391	+1280
+1458241000.07049990	+9.63281250	-6.64892578	-0.81298828	+50.77880859	-7.44873047	-65.08300781	+2332	+9.41308594	-5.88867188	-0.63281250	+9.03076172	-15.42480469	+16.61132813	+1932	+7.23339844	-10.44140625	-0.51855469	+61.72119141	+3.99902344	-29.75097656	+1280
+1458241000.07880000	+9.63281250	-6.64892578	-0.81298828	+50.75683594	-7.44873047	-65.08300781	+2340	+9.41308594	-5.88867188	-0.63281250	+9.03076172	-15.42480469	+16.61132813	+1936	+7.24218750	-10.44140625	-0.51416016	+61.74316406	+3.99902344	-29.77294922	+1284
+1458241000.08719990	+9.63281250	-6.65332031	-0.81298828	+50.75683594	-7.44873047	-65.08300781	+2344	+9.41748047	-5.88867188	-0.63281250	+9.03076172	-15.42480469	+16.61132813	+1936	+7.24218750	-10.44140625	-0.50976563	+61.76513672	+4.02099609	-29.77294922	+1284
+1458241000.09550000	+9.63720703	-6.65332031	-0.81298828	+50.75683594	-7.44873047	-65.08300781	+2344	+9.41748047	-5.88867188	-0.63281250	+9.03076172	-15.42480469	+16.61132813	+1940	+7.24218750	-10.44140625	-0.50976563	+61.76513672	+3.99902344	-29.77294922	+1284
+1458241000.10380010	+9.63720703	-6.65332031	-0.81298828	+50.75683594	-7.42675781	-65.08300781	+2348	+9.41748047	-5.89306641	-0.63281250	+9.03076172	-15.42480469	+16.58935547	+1940	+7.24218750	-10.44140625	-0.50976563	+61.74316406	+3.99902344	-29.77294922	+1288
+1458241000.11220000	+9.63720703	-6.65332031	-0.81298828	+50.73486328	-7.42675781	-65.10498047	+2352	+9.41748047	-5.89306641	-0.63281250	+9.05273438	-15.42480469	+16.56738281	+1944	+7.24218750	-10.44580078	-0.51416016	+61.74316406	+3.97705078	-29.75097656	+1288
+1458241000.12050010	+9.63720703	-6.65332031	-0.81298828	+50.73486328	-7.40478516	-65.10498047	+2352	+9.41748047	-5.89306641	-0.63281250	+9.05273438	-15.42480469	+16.54541016	+1944	+7.23779297	-10.44580078	-0.51416016	+61.72119141	+3.97705078	-29.75097656	+1288
+1458241000.12879990	+9.63720703	-6.65332031	-0.81298828	+50.73486328	-7.40478516	-65.10498047	+2356	+9.41748047	-5.89306641	-0.63281250	+9.05273438	-15.42480469	+16.52343750	+1944	+7.23779297	-10.44580078	-0.51855469	+61.69921875	+3.95507813	-29.72900391	+1288
+1458241000.13710000	+9.63720703	-6.64892578	-0.80859375	+50.73486328	-7.40478516	-65.12695313	+2360	+9.41748047	-5.89306641	-0.63281250	+9.07470703	-15.42480469	+16.50146484	+1948	+7.23779297	-10.45019531	-0.51855469	+61.67724609	+3.95507813	-29.72900391	+1288
+1458241000.14549990	+9.63720703	-6.64892578	-0.80859375	+50.73486328	-7.40478516	-65.12695313	+2360	+9.41748047	-5.89306641	-0.62841797	+9.07470703	-15.44677734	+16.47949219	+1948	+7.23339844	-10.45019531	-0.52294922	+61.67724609	+3.93310547	-29.70703125	+1288
+1458241000.15380000	+9.63720703	-6.65332031	-0.80859375	+50.73486328	-7.38281250	-65.12695313	+2360	+9.41748047	-5.89306641	-0.62841797	+9.09667969	-15.44677734	+16.45751953	+1952	+7.23339844	-10.45019531	-0.52294922	+61.67724609	+3.93310547	-29.70703125	+1284
+1458241000.16630010	+9.63720703	-6.65332031	-0.80859375	+50.73486328	-7.38281250	-65.14892578	+2364	+9.42187500	-5.89306641	-0.62841797	+9.11865234	-15.46875000	+16.45751953	+1952	+7.23339844	-10.45019531	-0.51855469	+61.67724609	+3.93310547	-29.70703125	+1280
+1458241000.17459990	+9.63720703	-6.65332031	-0.80859375	+50.73486328	-7.38281250	-65.14892578	+2364	+9.42187500	-5.89746094	-0.62841797	+9.11865234	-15.49072266	+16.45751953	+1952	+7.23779297	-10.45019531	-0.51855469	+61.69921875	+3.93310547	-29.70703125	+1280
+1458241000.18300010	+9.63720703	-6.65332031	-0.80859375	+50.73486328	-7.38281250	-65.12695313	+2368	+9.42187500	-5.89746094	-0.62841797	+9.14062500	-15.49072266	+16.45751953	+1952	+7.24218750	-10.45019531	-0.51416016	+61.72119141	+3.95507813	-29.70703125	+1284
+1458241000.19129990	+9.63720703	-6.65332031	-0.80859375	+50.73486328	-7.38281250	-65.12695313	+2368	+9.42187500	-5.89746094	-0.62841797	+9.14062500	-15.51269531	+16.45751953	+1952	+7.24658203	-10.45019531	-0.51416016	+61.76513672	+3.95507813	-29.72900391	+1284
+1458241000.19549990	+9.63720703	-6.65332031	-0.80859375	+50.71289063	-7.38281250	-65.12695313	+2368	+9.42187500	-5.89746094	-0.62841797	+9.14062500	-15.51269531	+16.45751953	+1952	+7.24658203	-10.45019531	-0.50976563	+61.78710938	+3.97705078	-29.72900391	+1284
+1458241000.20380000	+9.64160156	-6.65332031	-0.80859375	+50.71289063	-7.38281250	-65.12695313	+2372	+9.42187500	-5.89746094	-0.62841797	+9.16259766	-15.51269531	+16.45751953	+1952	+7.25097656	-10.45019531	-0.50976563	+61.80908203	+3.97705078	-29.72900391	+1288
+1458241000.21210000	+9.64160156	-6.65771484	-0.80859375	+50.71289063	-7.38281250	-65.12695313	+2372	+9.42187500	-5.89746094	-0.62841797	+9.16259766	-15.51269531	+16.43554688	+1952	+7.25097656	-10.45019531	-0.50976563	+61.83105469	+3.97705078	-29.70703125	+1288
+1458241000.22040010	+9.64160156	-6.65771484	-0.81298828	+50.71289063	-7.38281250	-65.10498047	+2372	+9.42187500	-5.89746094	-0.62841797	+9.18457031	-15.51269531	+16.43554688	+1952	+7.25097656	-10.45019531	-0.50976563	+61.83105469	+3.97705078	-29.68505859	+1288
+1458241000.22880010	+9.64160156	-6.65771484	-0.81298828	+50.71289063	-7.38281250	-65.10498047	+2376	+9.42187500	-5.89746094	-0.62841797	+9.18457031	-15.49072266	+16.43554688	+1952	+7.24658203	-10.45458984	-0.50976563	+61.80908203	+3.97705078	-29.66308594	+1288
+1458241000.23709990	+9.63720703	-6.65771484	-0.81298828	+50.71289063	-7.36083984	-65.10498047	+2376	+9.42187500	-5.89746094	-0.62841797	+9.20654297	-15.49072266	+16.41357422	+1952	+7.24658203	-10.45458984	-0.51416016	+61.78710938	+3.95507813	-29.64111328	+1288
+1458241000.24130010	+9.63720703	-6.65771484	-0.81298828	+50.71289063	-7.36083984	-65.10498047	+2376	+9.42187500	-5.89746094	-0.62841797	+9.20654297	-15.49072266	+16.41357422	+1952	+7.24218750	-10.45898438	-0.51855469	+61.78710938	+3.93310547	-29.64111328	+1288
+1458241000.24959990	+9.63720703	-6.65771484	-0.81298828	+50.71289063	-7.36083984	-65.10498047	+2376	+9.42187500	-5.89746094	-0.62841797	+9.20654297	-15.49072266	+16.41357422	+1952	+7.23779297	-10.45898438	-0.51855469	+61.76513672	+3.93310547	-29.61914063	+1288
+1458241000.25790000	+9.63720703	-6.65771484	-0.81298828	+50.71289063	-7.36083984	-65.10498047	+2376	+9.42187500	-5.89746094	-0.62402344	+9.22851563	-15.49072266	+16.39160156	+1956	+7.23339844	-10.46337891	-0.52294922	+61.74316406	+3.91113281	-29.59716797	+1288
+1458241000.26630000	+9.64160156	-6.65771484	-0.80859375	+50.69091797	-7.36083984	-65.10498047	+2376	+9.42187500	-5.89746094	-0.62402344	+9.22851563	-15.49072266	+16.39160156	+1956	+7.23339844	-10.46337891	-0.52294922	+61.72119141	+3.88916016	-29.59716797	+1284
+1458241000.27460000	+9.64160156	-6.65771484	-0.80859375	+50.69091797	-7.36083984	-65.10498047	+2376	+9.42187500	-5.89746094	-0.62402344	+9.22851563	-15.51269531	+16.39160156	+1956	+7.23339844	-10.46337891	-0.52294922	+61.72119141	+3.88916016	-29.59716797	+1280
+1458241000.27880000	+9.64160156	-6.65771484	-0.80859375	+50.69091797	-7.36083984	-65.10498047	+2376	+9.42187500	-5.89746094	-0.62402344	+9.22851563	-15.51269531	+16.39160156	+1956	+7.23339844	-10.46337891	-0.52294922	+61.72119141	+3.86718750	-29.59716797	+1280
+1458241000.28710010	+9.64160156	-6.65771484	-0.80859375	+50.69091797	-7.38281250	-65.10498047	+2376	+9.42187500	-5.89746094	-0.62402344	+9.22851563	-15.51269531	+16.39160156	+1960	+7.23779297	-10.46337891	-0.52294922	+61.74316406	+3.86718750	-29.59716797	+1276
+1458241000.29539990	+9.64160156	-6.65771484	-0.80859375	+50.69091797	-7.38281250	-65.08300781	+2376	+9.42187500	-5.89746094	-0.62402344	+9.22851563	-15.53466797	+16.41357422	+1960	+7.23779297	-10.46337891	-0.51855469	+61.74316406	+3.86718750	-29.61914063	+1276
+1458241000.30370000	+9.64160156	-6.65771484	-0.80859375	+50.66894531	-7.40478516	-65.08300781	+2376	+9.42626953	-5.89746094	-0.62402344	+9.20654297	-15.53466797	+16.41357422	+1960	+7.24218750	-10.45898438	-0.51855469	+61.76513672	+3.86718750	-29.61914063	+1276
+1458241000.31209990	+9.64599609	-6.65771484	-0.80859375	+50.64697266	-7.42675781	-65.08300781	+2376	+9.42626953	-5.89746094	-0.61962891	+9.20654297	-15.55664063	+16.43554688	+1964	+7.24658203	-10.45898438	-0.51416016	+61.78710938	+3.86718750	-29.64111328	+1276
+1458241000.32040000	+9.64599609	-6.65771484	-0.80419922	+50.62500000	-7.44873047	-65.08300781	+2380	+9.42626953	-5.89746094	-0.61962891	+9.20654297	-15.57861328	+16.45751953	+1964	+7.25097656	-10.45898438	-0.50976563	+61.80908203	+3.86718750	-29.66308594	+1276
+1458241000.32870010	+9.65039063	-6.66210938	-0.80419922	+50.60302734	-7.47070313	-65.06103516	+2380	+9.42626953	-5.89746094	-0.61962891	+9.18457031	-15.60058594	+16.45751953	+1968	+7.25097656	-10.45898438	-0.50976563	+61.83105469	+3.86718750	-29.66308594	+1276
+1458241000.33710000	+9.65039063	-6.65771484	-0.79980469	+50.58105469	-7.47070313	-65.06103516	+2380	+9.43066406	-5.89746094	-0.61523438	+9.18457031	-15.62255859	+16.47949219	+1968	+7.25537109	-10.45898438	-0.50976563	+61.83105469	+3.86718750	-29.66308594	+1276
+1458241000.34540010	+9.65039063	-6.65771484	-0.79980469	+50.55908203	-7.49267578	-65.08300781	+2384	+9.43066406	-5.89746094	-0.61523438	+9.18457031	-15.62255859	+16.47949219	+1972	+7.25097656	-10.45898438	-0.50976563	+61.80908203	+3.84521484	-29.64111328	+1276
+1458241000.35369990	+9.65039063	-6.65771484	-0.79541016	+50.55908203	-7.49267578	-65.08300781	+2384	+9.43066406	-5.89746094	-0.61083984	+9.16259766	-15.64453125	+16.45751953	+1976	+7.25097656	-10.46337891	-0.51416016	+61.78710938	+3.82324219	-29.64111328	+1276
+1458241000.36209990	+9.65039063	-6.65771484	-0.79541016	+50.53710938	-7.47070313	-65.10498047	+2388	+9.43066406	-5.89746094	-0.61083984	+9.16259766	-15.64453125	+16.45751953	+1976	+7.24658203	-10.46337891	-0.51416016	+61.76513672	+3.80126953	-29.61914063	+1272
+1458241000.37040000	+9.65039063	-6.65771484	-0.79101563	+50.53710938	-7.47070313	-65.10498047	+2388	+9.43505859	-5.89746094	-0.61083984	+9.16259766	-15.64453125	+16.45751953	+1980	+7.24658203	-10.46337891	-0.51855469	+61.74316406	+3.77929688	-29.61914063	+1272
+1458241000.37870000	+9.65039063	-6.65771484	-0.79101563	+50.51513672	-7.47070313	-65.10498047	+2388	+9.43505859	-5.89746094	-0.60644531	+9.16259766	-15.64453125	+16.43554688	+1984	+7.24218750	-10.46337891	-0.51855469	+61.72119141	+3.77929688	-29.59716797	+1272
+1458241000.38700010	+9.65039063	-6.65771484	-0.79101563	+50.51513672	-7.49267578	-65.12695313	+2392	+9.43505859	-5.89746094	-0.60644531	+9.14062500	-15.64453125	+16.45751953	+1988	+7.24218750	-10.46337891	-0.51855469	+61.69921875	+3.75732422	-29.59716797	+1268
+1458241000.39949990	+9.65039063	-6.65771484	-0.78662109	+50.49316406	-7.49267578	-65.12695313	+2392	+9.43505859	-5.89746094	-0.60644531	+9.14062500	-15.66650391	+16.45751953	+1988	+7.24218750	-10.46337891	-0.51855469	+61.69921875	+3.75732422	-29.59716797	+1264
+1458241000.42450000	+9.65478516	-6.65771484	-0.78662109	+50.47119141	-7.53662109	-65.10498047	+2396	+9.43945313	-5.89746094	-0.60644531	+9.11865234	-15.68847656	+16.50146484	+1992	+7.24658203	-10.45898438	-0.51416016	+61.74316406	+3.75732422	-29.64111328	+1264
+1458241000.43290000	+9.65478516	-6.65771484	-0.78662109	+50.44921875	-7.55859375	-65.10498047	+2400	+9.43945313	-5.89746094	-0.60644531	+9.09667969	-15.68847656	+16.52343750	+1992	+7.25097656	-10.45898438	-0.50976563	+61.74316406	+3.75732422	-29.64111328	+1264
+1458241000.44120000	+9.65478516	-6.66210938	-0.78662109	+50.42724609	-7.55859375	-65.10498047	+2400	+9.43945313	-5.89746094	-0.60644531	+9.09667969	-15.68847656	+16.54541016	+1992	+7.25537109	-10.45898438	-0.50976563	+61.76513672	+3.77929688	-29.66308594	+1268
+1458241000.44950010	+9.65478516	-6.66210938	-0.78662109	+50.42724609	-7.58056641	-65.10498047	+2404	+9.43945313	-5.89746094	-0.60644531	+9.07470703	-15.68847656	+16.54541016	+1992	+7.25537109	-10.45898438	-0.50537109	+61.76513672	+3.77929688	-29.66308594	+1268
+1458241000.46199990	+9.65478516	-6.66210938	-0.78222656	+50.40527344	-7.58056641	-65.10498047	+2408	+9.43945313	-5.89746094	-0.60205078	+9.05273438	-15.68847656	+16.54541016	+1992	+7.25537109	-10.45898438	-0.50537109	+61.74316406	+3.75732422	-29.66308594	+1272
