# Supplementary material for: A direct effect of perception on action when grasping a cup
Source: Sci Rep. 2018 Jan 9;8:171. doi: 10.1038/s41598-017-18591-5 (PMC5760564; doi:10.1038/s41598-017-18591-5)
Supplement: Supplementary file 6 — Supplementary Information [file 41598_2017_18591_MOESM6_ESM.zip › SciRep_Data/S02instruct/S02_100instruct_Tr41.dat]

+1000000000000.00000000	+0.00000000	+0.00000000	+0.00000000	+0.00000000	+0.00000000	+0.00000000	+0	+0.00000000	+0.00000000	+0.00000000	+0.00000000	+0.00000000	+0.00000000	+0	+0.00000000	+0.00000000	+0.00000000	+0.00000000	+0.00000000	+0.00000000	+0
+1458241000.47030000	+9.65478516	-6.66210938	-0.78222656	+50.40527344	-7.58056641	-65.10498047	+2408	+9.43945313	-5.89746094	-0.60205078	+9.05273438	-15.68847656	+16.54541016	+1992	+7.25097656	-10.45898438	-0.50976563	+61.72119141	+3.73535156	-29.66308594	+1272
+1458241000.47869990	+9.65478516	-6.66210938	-0.78222656	+50.38330078	-7.58056641	-65.12695313	+2412	+9.43945313	-5.89746094	-0.60205078	+9.05273438	-15.68847656	+16.54541016	+1996	+7.25097656	-10.45898438	-0.50976563	+61.69921875	+3.73535156	-29.66308594	+1276
+1458241000.48700000	+9.65478516	-6.66210938	-0.78222656	+50.38330078	-7.58056641	-65.12695313	+2412	+9.43945313	-5.89746094	-0.60205078	+9.03076172	-15.68847656	+16.52343750	+1996	+7.24658203	-10.45898438	-0.50976563	+61.67724609	+3.71337891	-29.64111328	+1276
+1458241000.49530010	+9.65478516	-6.66210938	-0.78222656	+50.38330078	-7.58056641	-65.12695313	+2416	+9.43945313	-5.89746094	-0.60205078	+9.03076172	-15.68847656	+16.52343750	+2000	+7.24658203	-10.45898438	-0.51416016	+61.65527344	+3.69140625	-29.64111328	+1276
+1458241000.50370000	+9.65478516	-6.66210938	-0.78222656	+50.36132813	-7.60253906	-65.12695313	+2416	+9.43945313	-5.89746094	-0.59765625	+9.00878906	-15.71044922	+16.54541016	+2004	+7.24218750	-10.46337891	-0.51416016	+61.65527344	+3.69140625	-29.64111328	+1276
+1458241000.51620010	+9.65478516	-6.66210938	-0.78222656	+50.36132813	-7.60253906	-65.10498047	+2420	+9.44384766	-5.89746094	-0.59765625	+8.98681641	-15.73242188	+16.54541016	+2008	+7.24218750	-10.46337891	-0.51416016	+61.63330078	+3.66943359	-29.64111328	+1276
+1458241000.53699990	+9.65917969	-6.66210938	-0.77783203	+50.31738281	-7.64648438	-65.10498047	+2424	+9.44384766	-5.89746094	-0.59765625	+8.94287109	-15.75439453	+16.61132813	+2012	+7.24658203	-10.45898438	-0.50976563	+61.63330078	+3.66943359	-29.66308594	+1276
+1458241006.61770010	+9.32958984	-6.94335938	-1.30517578	+48.55957031	+0.24169922	-59.12841797	+1712	+9.16259766	-6.14355469	-1.05468750	+6.81152344	-6.26220703	+15.75439453	+1524	+6.83789063	-10.58203125	-0.59326172	+61.72119141	+9.55810547	-21.66503906	+1180
+1458241006.62190010	+9.32958984	-6.94335938	-1.30517578	+48.55957031	+0.21972656	-59.12841797	+1716	+9.16259766	-6.14355469	-1.05468750	+6.81152344	-6.28417969	+15.77636719	+1524	+6.84228516	-10.58203125	-0.58886719	+61.76513672	+9.55810547	-21.68701172	+1180
+1458241006.62599990	+9.33398438	-6.94335938	-1.30078125	+48.55957031	+0.21972656	-59.15039063	+1716	+9.16259766	-6.14355469	-1.05468750	+6.81152344	-6.30615234	+15.77636719	+1528	+6.84667969	-10.57763672	-0.58447266	+61.78710938	+9.58007813	-21.70898438	+1180
+1458241006.63019990	+9.33398438	-6.94335938	-1.30078125	+48.55957031	+0.19775391	-59.15039063	+1716	+9.16259766	-6.14355469	-1.05468750	+6.81152344	-6.32812500	+15.79833984	+1524	+6.85107422	-10.57763672	-0.58007813	+61.83105469	+9.60205078	-21.73095703	+1184
+1458241006.63430000	+9.33398438	-6.94335938	-1.30078125	+48.55957031	+0.17578125	-59.17236328	+1716	+9.16699219	-6.14355469	-1.05029297	+6.78955078	-6.32812500	+15.79833984	+1524	+6.85546875	-10.57324219	-0.58007813	+61.85302734	+9.60205078	-21.75292969	+1184
+1458241006.63850000	+9.33837891	-6.94335938	-1.30078125	+48.55957031	+0.15380859	-59.17236328	+1720	+9.16699219	-6.14355469	-1.05029297	+6.78955078	-6.35009766	+15.82031250	+1524	+6.86425781	-10.57324219	-0.57128906	+61.89697266	+9.62402344	-21.79687500	+1188
+1458241006.64270000	+9.33837891	-6.94775391	-1.30078125	+48.55957031	+0.13183594	-59.19433594	+1720	+9.16699219	-6.14355469	-1.05029297	+6.78955078	-6.37207031	+15.84228516	+1524	+6.86865234	-10.56884766	-0.56689453	+61.94091797	+9.64599609	-21.81884766	+1192
+1458241006.64680000	+9.34277344	-6.94775391	-1.29638672	+48.55957031	+0.13183594	-59.21630859	+1720	+9.16699219	-6.14355469	-1.05029297	+6.78955078	-6.39404297	+15.84228516	+1524	+6.87744141	-10.56884766	-0.56250000	+61.98486328	+9.66796875	-21.84082031	+1196
+1458241006.65100000	+9.34277344	-6.94775391	-1.29638672	+48.55957031	+0.10986328	-59.21630859	+1724	+9.16699219	-6.14355469	-1.05029297	+6.78955078	-6.41601563	+15.86425781	+1524	+6.88183594	-10.56884766	-0.55810547	+62.02880859	+9.68994141	-21.88476563	+1200
+1458241006.65520000	+9.34277344	-6.94775391	-1.29638672	+48.55957031	+0.08789063	-59.23828125	+1724	+9.17138672	-6.14355469	-1.05029297	+6.78955078	-6.43798828	+15.86425781	+1524	+6.89062500	-10.56445313	-0.55371094	+62.07275391	+9.71191406	-21.92871094	+1204
+1458241006.65930010	+9.34277344	-6.94775391	-1.29638672	+48.55957031	+0.06591797	-59.26025391	+1728	+9.17138672	-6.14355469	-1.05029297	+6.78955078	-6.45996094	+15.88623047	+1524	+6.89501953	-10.56445313	-0.54931641	+62.09472656	+9.73388672	-21.95068359	+1208
+1458241006.66350010	+9.34716797	-6.94775391	-1.29199219	+48.55957031	+0.06591797	-59.26025391	+1728	+9.17138672	-6.14355469	-1.05029297	+6.78955078	-6.48193359	+15.88623047	+1524	+6.89501953	-10.56445313	-0.54931641	+62.11669922	+9.73388672	-21.97265625	+1212
+1458241006.66770010	+9.34716797	-6.94775391	-1.29199219	+48.55957031	+0.04394531	-59.28222656	+1732	+9.17138672	-6.14355469	-1.05029297	+6.78955078	-6.48193359	+15.88623047	+1524	+6.89941406	-10.56005859	-0.54492188	+62.11669922	+9.73388672	-21.99462891	+1216
+1458241006.67179990	+9.34716797	-6.94775391	-1.29199219	+48.55957031	+0.02197266	-59.30419922	+1732	+9.17138672	-6.14355469	-1.04589844	+6.78955078	-6.50390625	+15.88623047	+1520	+6.89941406	-10.56005859	-0.54492188	+62.11669922	+9.73388672	-22.01660156	+1216
+1458241006.67600010	+9.34716797	-6.94775391	-1.29199219	+48.55957031	+0.02197266	-59.30419922	+1732	+9.17138672	-6.14355469	-1.04589844	+6.78955078	-6.50390625	+15.88623047	+1520	+6.89941406	-10.56445313	-0.54492188	+62.09472656	+9.71191406	-22.01660156	+1220
+1458241006.68020010	+9.34716797	-6.94775391	-1.28759766	+48.55957031	+0.02197266	-59.32617188	+1736	+9.17138672	-6.14355469	-1.04589844	+6.78955078	-6.52587891	+15.88623047	+1520	+6.89501953	-10.56445313	-0.54931641	+62.09472656	+9.68994141	-22.01660156	+1220
+1458241006.68429990	+9.34716797	-6.94775391	-1.28759766	+48.55957031	+0.00000000	-59.32617188	+1736	+9.17138672	-6.14355469	-1.04589844	+6.78955078	-6.52587891	+15.88623047	+1520	+6.89501953	-10.56445313	-0.54931641	+62.07275391	+9.68994141	-22.01660156	+1224
+1458241006.68849990	+9.34716797	-6.94775391	-1.28759766	+48.55957031	+0.00000000	-59.34814453	+1736	+9.17138672	-6.14355469	-1.04589844	+6.78955078	-6.52587891	+15.86425781	+1520	+6.89062500	-10.56445313	-0.54931641	+62.05078125	+9.66796875	-22.01660156	+1224
+1458241006.69269990	+9.34716797	-6.94335938	-1.28759766	+48.58154297	+0.00000000	-59.34814453	+1736	+9.17138672	-6.14355469	-1.04589844	+6.78955078	-6.52587891	+15.86425781	+1524	+6.89062500	-10.56445313	-0.55371094	+62.02880859	+9.64599609	-22.01660156	+1228
+1458241006.69680000	+9.34716797	-6.94335938	-1.28759766	+48.58154297	+0.00000000	-59.34814453	+1740	+9.17138672	-6.14355469	-1.04589844	+6.78955078	-6.52587891	+15.86425781	+1524	+6.89062500	-10.56884766	-0.55371094	+62.00683594	+9.64599609	-22.01660156	+1228
+1458241006.70100000	+9.34716797	-6.94335938	-1.28759766	+48.58154297	+0.00000000	-59.37011719	+1740	+9.17138672	-6.14355469	-1.04589844	+6.78955078	-6.52587891	+15.86425781	+1524	+6.88623047	-10.56884766	-0.55810547	+61.98486328	+9.62402344	-22.01660156	+1228
+1458241006.70520000	+9.34716797	-6.94335938	-1.28759766	+48.58154297	+0.00000000	-59.37011719	+1740	+9.17138672	-6.14355469	-1.04589844	+6.78955078	-6.52587891	+15.84228516	+1524	+6.88623047	-10.56884766	-0.55810547	+61.98486328	+9.62402344	-21.99462891	+1228
+1458241006.70930000	+9.34716797	-6.94335938	-1.28759766	+48.58154297	+0.00000000	-59.37011719	+1740	+9.17138672	-6.14355469	-1.04589844	+6.78955078	-6.54785156	+15.84228516	+1524	+6.88183594	-10.56884766	-0.55810547	+61.96289063	+9.60205078	-21.99462891	+1228
+1458241006.71350000	+9.34716797	-6.94335938	-1.28759766	+48.58154297	+0.00000000	-59.37011719	+1740	+9.17138672	-6.14355469	-1.04589844	+6.78955078	-6.54785156	+15.84228516	+1524	+6.88183594	-10.56884766	-0.56250000	+61.94091797	+9.60205078	-21.99462891	+1228
+1458241006.71760010	+9.34716797	-6.94335938	-1.28320313	+48.58154297	+0.00000000	-59.39208984	+1740	+9.17138672	-6.14355469	-1.04589844	+6.78955078	-6.54785156	+15.84228516	+1528	+6.88183594	-10.56884766	-0.56250000	+61.94091797	+9.58007813	-21.99462891	+1228
+1458241006.72180010	+9.34716797	-6.94335938	-1.28320313	+48.58154297	+0.00000000	-59.39208984	+1740	+9.17138672	-6.14355469	-1.04589844	+6.78955078	-6.54785156	+15.84228516	+1528	+6.87744141	-10.57324219	-0.56250000	+61.91894531	+9.58007813	-21.99462891	+1228
+1458241006.72600010	+9.34716797	-6.94335938	-1.28320313	+48.58154297	+0.00000000	-59.39208984	+1740	+9.17138672	-6.14355469	-1.04589844	+6.78955078	-6.54785156	+15.84228516	+1528	+6.87744141	-10.57324219	-0.56689453	+61.91894531	+9.55810547	-21.99462891	+1228
+1458241006.73009990	+9.34716797	-6.94335938	-1.28320313	+48.58154297	+0.00000000	-59.39208984	+1740	+9.17138672	-6.14355469	-1.04589844	+6.78955078	-6.54785156	+15.84228516	+1528	+6.87744141	-10.57324219	-0.56689453	+61.91894531	+9.55810547	-21.99462891	+1224
+1458241006.73429990	+9.34716797	-6.94335938	-1.28320313	+48.58154297	-0.02197266	-59.39208984	+1744	+9.17138672	-6.14355469	-1.04589844	+6.78955078	-6.54785156	+15.84228516	+1528	+6.87744141	-10.57324219	-0.56689453	+61.91894531	+9.55810547	-21.99462891	+1224
+1458241006.73850010	+9.34716797	-6.94335938	-1.28320313	+48.58154297	-0.02197266	-59.39208984	+1744	+9.17138672	-6.14355469	-1.04589844	+6.78955078	-6.54785156	+15.84228516	+1532	+6.87744141	-10.57324219	-0.56689453	+61.91894531	+9.55810547	-21.99462891	+1224
+1458241006.74260000	+9.34716797	-6.94335938	-1.28320313	+48.58154297	-0.02197266	-59.41406250	+1744	+9.17138672	-6.14355469	-1.04589844	+6.78955078	-6.54785156	+15.84228516	+1532	+6.87744141	-10.57324219	-0.56689453	+61.91894531	+9.55810547	-21.99462891	+1220
+1458241006.74679990	+9.34716797	-6.94335938	-1.28320313	+48.58154297	-0.02197266	-59.41406250	+1744	+9.17138672	-6.14355469	-1.04589844	+6.78955078	-6.56982422	+15.84228516	+1532	+6.87744141	-10.57324219	-0.56689453	+61.91894531	+9.55810547	-21.99462891	+1220
+1458241006.75099990	+9.34716797	-6.94335938	-1.28320313	+48.58154297	-0.02197266	-59.41406250	+1744	+9.17138672	-6.14355469	-1.04589844	+6.78955078	-6.56982422	+15.84228516	+1532	+6.87744141	-10.57324219	-0.56689453	+61.91894531	+9.55810547	-22.01660156	+1220
+1458241006.75510000	+9.34716797	-6.94335938	-1.28320313	+48.58154297	-0.02197266	-59.41406250	+1744	+9.17138672	-6.14355469	-1.04589844	+6.78955078	-6.56982422	+15.84228516	+1532	+6.88183594	-10.57324219	-0.56689453	+61.91894531	+9.55810547	-22.01660156	+1220
+1458241006.75930000	+9.34716797	-6.94335938	-1.28320313	+48.58154297	-0.02197266	-59.41406250	+1744	+9.17138672	-6.14355469	-1.04589844	+6.78955078	-6.56982422	+15.84228516	+1532	+6.88183594	-10.56884766	-0.56250000	+61.91894531	+9.55810547	-22.01660156	+1216
+1458241006.76350000	+9.34716797	-6.94335938	-1.28320313	+48.58154297	-0.02197266	-59.41406250	+1744	+9.17138672	-6.14355469	-1.04589844	+6.78955078	-6.56982422	+15.84228516	+1536	+6.88183594	-10.56884766	-0.56250000	+61.91894531	+9.55810547	-22.01660156	+1216
+1458241006.76760010	+9.34716797	-6.94335938	-1.28320313	+48.58154297	-0.02197266	-59.41406250	+1744	+9.17138672	-6.14355469	-1.04589844	+6.78955078	-6.56982422	+15.84228516	+1536	+6.88183594	-10.56884766	-0.56250000	+61.91894531	+9.55810547	-22.01660156	+1216
+1458241006.77180000	+9.34716797	-6.94335938	-1.28320313	+48.58154297	-0.02197266	-59.41406250	+1744	+9.17138672	-6.14355469	-1.04150391	+6.78955078	-6.56982422	+15.84228516	+1536	+6.88183594	-10.56884766	-0.56250000	+61.94091797	+9.55810547	-22.01660156	+1216
+1458241006.77600000	+9.34716797	-6.94335938	-1.28320313	+48.58154297	-0.04394531	-59.41406250	+1744	+9.17138672	-6.13916016	-1.04150391	+6.78955078	-6.56982422	+15.84228516	+1536	+6.88183594	-10.56884766	-0.56250000	+61.94091797	+9.55810547	-22.01660156	+1216
+1458241006.78010010	+9.34716797	-6.94335938	-1.28320313	+48.58154297	-0.04394531	-59.41406250	+1744	+9.17138672	-6.13916016	-1.04150391	+6.78955078	-6.59179688	+15.84228516	+1536	+6.88183594	-10.56884766	-0.56250000	+61.94091797	+9.55810547	-22.03857422	+1216
+1458241006.78430010	+9.34716797	-6.94335938	-1.28320313	+48.58154297	-0.04394531	-59.41406250	+1748	+9.17138672	-6.13916016	-1.04150391	+6.78955078	-6.59179688	+15.84228516	+1536	+6.88183594	-10.56884766	-0.56250000	+61.94091797	+9.55810547	-22.03857422	+1216
+1458241006.78839990	+9.34716797	-6.94335938	-1.28320313	+48.58154297	-0.04394531	-59.41406250	+1748	+9.17138672	-6.13916016	-1.04150391	+6.78955078	-6.59179688	+15.84228516	+1536	+6.88183594	-10.56884766	-0.56250000	+61.94091797	+9.55810547	-22.03857422	+1212
+1458241006.79259990	+9.34716797	-6.94335938	-1.28320313	+48.58154297	-0.04394531	-59.43603516	+1748	+9.17138672	-6.13916016	-1.04150391	+6.78955078	-6.59179688	+15.84228516	+1536	+6.88183594	-10.56884766	-0.56250000	+61.91894531	+9.55810547	-22.03857422	+1212
+1458241006.79679990	+9.34716797	-6.94335938	-1.28320313	+48.58154297	-0.04394531	-59.43603516	+1748	+9.17578125	-6.13916016	-1.04150391	+6.78955078	-6.59179688	+15.84228516	+1536	+6.88183594	-10.56884766	-0.56250000	+61.91894531	+9.55810547	-22.03857422	+1212
+1458241006.80090000	+9.34716797	-6.94335938	-1.28320313	+48.58154297	-0.04394531	-59.43603516	+1748	+9.17578125	-6.13916016	-1.04150391	+6.78955078	-6.59179688	+15.84228516	+1536	+6.88183594	-10.57324219	-0.56250000	+61.91894531	+9.53613281	-22.03857422	+1212
+1458241006.80510000	+9.34716797	-6.94335938	-1.28320313	+48.60351563	-0.04394531	-59.43603516	+1748	+9.17578125	-6.13916016	-1.04150391	+6.78955078	-6.59179688	+15.84228516	+1540	+6.88183594	-10.57324219	-0.56689453	+61.91894531	+9.53613281	-22.03857422	+1212
+1458241006.80929990	+9.34716797	-6.94335938	-1.28320313	+48.60351563	-0.04394531	-59.43603516	+1748	+9.17578125	-6.13916016	-1.04150391	+6.78955078	-6.59179688	+15.84228516	+1540	+6.87744141	-10.57324219	-0.56689453	+61.89697266	+9.53613281	-22.03857422	+1212
+1458241006.81340000	+9.34716797	-6.94335938	-1.28320313	+48.60351563	-0.04394531	-59.43603516	+1748	+9.17578125	-6.13916016	-1.04150391	+6.78955078	-6.59179688	+15.84228516	+1540	+6.87744141	-10.57324219	-0.56689453	+61.89697266	+9.53613281	-22.03857422	+1212
+1458241006.81760000	+9.34716797	-6.94335938	-1.28320313	+48.60351563	-0.06591797	-59.43603516	+1748	+9.17578125	-6.13916016	-1.04150391	+6.78955078	-6.59179688	+15.84228516	+1540	+6.87744141	-10.57324219	-0.56689453	+61.87500000	+9.51416016	-22.03857422	+1208
+1458241006.82180000	+9.34716797	-6.94335938	-1.28320313	+48.60351563	-0.06591797	-59.43603516	+1748	+9.17578125	-6.13916016	-1.04150391	+6.78955078	-6.61376953	+15.84228516	+1540	+6.87744141	-10.57324219	-0.56689453	+61.87500000	+9.51416016	-22.03857422	+1208
+1458241006.82590010	+9.34716797	-6.94335938	-1.28320313	+48.60351563	-0.06591797	-59.43603516	+1752	+9.17578125	-6.13916016	-1.04150391	+6.78955078	-6.61376953	+15.84228516	+1540	+6.87304688	-10.57324219	-0.57128906	+61.85302734	+9.49218750	-22.03857422	+1208
+1458241006.83010010	+9.34716797	-6.94335938	-1.28320313	+48.60351563	-0.06591797	-59.43603516	+1752	+9.17578125	-6.13916016	-1.04150391	+6.78955078	-6.61376953	+15.84228516	+1540	+6.87304688	-10.57324219	-0.57128906	+61.83105469	+9.49218750	-22.03857422	+1208
+1458241006.83430000	+9.34716797	-6.93896484	-1.28320313	+48.60351563	-0.06591797	-59.43603516	+1752	+9.17578125	-6.13916016	-1.04150391	+6.78955078	-6.61376953	+15.84228516	+1540	+6.87304688	-10.57763672	-0.57128906	+61.83105469	+9.47021484	-22.03857422	+1208
+1458241006.83839990	+9.34716797	-6.93896484	-1.28320313	+48.60351563	-0.06591797	-59.43603516	+1752	+9.17578125	-6.13916016	-1.04150391	+6.78955078	-6.61376953	+15.84228516	+1540	+6.87304688	-10.57763672	-0.57128906	+61.80908203	+9.47021484	-22.06054688	+1208
+1458241006.84260010	+9.34716797	-6.93896484	-1.28320313	+48.60351563	-0.06591797	-59.45800781	+1752	+9.17578125	-6.13916016	-1.04150391	+6.78955078	-6.61376953	+15.84228516	+1540	+6.86865234	-10.57763672	-0.57128906	+61.80908203	+9.44824219	-22.06054688	+1204
+1458241006.84680010	+9.34716797	-6.93896484	-1.28320313	+48.60351563	-0.06591797	-59.45800781	+1752	+9.17578125	-6.13916016	-1.04150391	+6.78955078	-6.63574219	+15.84228516	+1540	+6.86865234	-10.57763672	-0.57128906	+61.80908203	+9.44824219	-22.06054688	+1204
+1458241006.85089990	+9.34716797	-6.93896484	-1.28320313	+48.60351563	-0.08789063	-59.45800781	+1752	+9.17578125	-6.13916016	-1.04150391	+6.78955078	-6.63574219	+15.84228516	+1540	+6.86865234	-10.57763672	-0.57128906	+61.78710938	+9.44824219	-22.06054688	+1204
+1458241006.85509990	+9.35156250	-6.93896484	-1.27880859	+48.60351563	-0.08789063	-59.45800781	+1752	+9.17578125	-6.13916016	-1.04150391	+6.78955078	-6.63574219	+15.84228516	+1540	+6.87304688	-10.57763672	-0.57128906	+61.78710938	+9.44824219	-22.08251953	+1200
+1458241006.85929990	+9.35156250	-6.93896484	-1.27880859	+48.60351563	-0.08789063	-59.45800781	+1752	+9.17578125	-6.13916016	-1.04150391	+6.78955078	-6.63574219	+15.84228516	+1540	+6.87304688	-10.57763672	-0.57128906	+61.80908203	+9.44824219	-22.08251953	+1200
+1458241006.86340000	+9.35156250	-6.93896484	-1.27880859	+48.60351563	-0.08789063	-59.45800781	+1752	+9.17578125	-6.13916016	-1.04150391	+6.78955078	-6.65771484	+15.84228516	+1540	+6.87304688	-10.57763672	-0.57128906	+61.80908203	+9.44824219	-22.10449219	+1200
+1458241006.86760000	+9.35156250	-6.93896484	-1.27880859	+48.60351563	-0.10986328	-59.45800781	+1752	+9.17578125	-6.13916016	-1.03710938	+6.78955078	-6.65771484	+15.84228516	+1540	+6.87304688	-10.57763672	-0.57128906	+61.80908203	+9.44824219	-22.10449219	+1200
+1458241006.87170000	+9.35156250	-6.93896484	-1.27880859	+48.60351563	-0.10986328	-59.45800781	+1752	+9.17578125	-6.13916016	-1.03710938	+6.78955078	-6.65771484	+15.86425781	+1540	+6.87744141	-10.57324219	-0.56689453	+61.80908203	+9.44824219	-22.10449219	+1200
+1458241006.87590000	+9.35156250	-6.93896484	-1.27880859	+48.60351563	-0.13183594	-59.47998047	+1756	+9.17578125	-6.13916016	-1.03710938	+6.78955078	-6.67968750	+15.86425781	+1544	+6.87744141	-10.57324219	-0.56689453	+61.83105469	+9.44824219	-22.12646484	+1200
+1458241006.88010000	+9.35156250	-6.93896484	-1.27880859	+48.60351563	-0.13183594	-59.47998047	+1756	+9.17578125	-6.13916016	-1.03710938	+6.78955078	-6.67968750	+15.86425781	+1544	+6.87744141	-10.57324219	-0.56689453	+61.83105469	+9.44824219	-22.12646484	+1200
+1458241006.88420010	+9.35156250	-6.93896484	-1.27880859	+48.60351563	-0.13183594	-59.47998047	+1756	+9.18017578	-6.13916016	-1.03710938	+6.78955078	-6.67968750	+15.86425781	+1544	+6.87744141	-10.57324219	-0.56689453	+61.83105469	+9.47021484	-22.12646484	+1200
+1458241006.88840010	+9.35156250	-6.93896484	-1.27880859	+48.60351563	-0.15380859	-59.47998047	+1756	+9.18017578	-6.13916016	-1.03710938	+6.78955078	-6.70166016	+15.86425781	+1544	+6.88183594	-10.57324219	-0.56689453	+61.85302734	+9.47021484	-22.12646484	+1200
+1458241006.89260010	+9.35156250	-6.93896484	-1.27880859	+48.60351563	-0.15380859	-59.47998047	+1756	+9.18017578	-6.13916016	-1.03710938	+6.78955078	-6.70166016	+15.86425781	+1544	+6.88183594	-10.57324219	-0.56689453	+61.85302734	+9.47021484	-22.14843750	+1200
+1458241006.89669990	+9.35156250	-6.93896484	-1.27880859	+48.62548828	-0.15380859	-59.50195313	+1756	+9.18017578	-6.13916016	-1.03710938	+6.78955078	-6.70166016	+15.88623047	+1544	+6.88183594	-10.57324219	-0.56689453	+61.85302734	+9.47021484	-22.14843750	+1200
+1458241006.90089990	+9.35595703	-6.93896484	-1.27880859	+48.62548828	-0.15380859	-59.50195313	+1756	+9.18017578	-6.13916016	-1.03710938	+6.78955078	-6.70166016	+15.88623047	+1544	+6.88183594	-10.57324219	-0.56689453	+61.85302734	+9.47021484	-22.14843750	+1200
+1458241006.90510010	+9.35595703	-6.93896484	-1.27441406	+48.62548828	-0.17578125	-59.50195313	+1756	+9.18017578	-6.13916016	-1.03710938	+6.78955078	-6.72363281	+15.88623047	+1544	+6.88183594	-10.57324219	-0.56689453	+61.85302734	+9.47021484	-22.14843750	+1200
+1458241006.90920000	+9.35595703	-6.93896484	-1.27441406	+48.62548828	-0.17578125	-59.50195313	+1760	+9.18017578	-6.13916016	-1.03710938	+6.78955078	-6.72363281	+15.88623047	+1544	+6.88183594	-10.57324219	-0.56689453	+61.85302734	+9.47021484	-22.14843750	+1200
+1458241006.91339990	+9.35595703	-6.93896484	-1.27441406	+48.62548828	-0.17578125	-59.50195313	+1760	+9.18017578	-6.13916016	-1.03710938	+6.76757813	-6.72363281	+15.88623047	+1544	+6.88183594	-10.57324219	-0.56689453	+61.85302734	+9.47021484	-22.14843750	+1200
+1458241006.91759990	+9.35595703	-6.93896484	-1.27441406	+48.62548828	-0.17578125	-59.52392578	+1760	+9.18017578	-6.13916016	-1.03710938	+6.76757813	-6.72363281	+15.88623047	+1544	+6.88183594	-10.57324219	-0.56689453	+61.85302734	+9.47021484	-22.14843750	+1200
+1458241006.92170000	+9.35595703	-6.93896484	-1.27441406	+48.62548828	-0.17578125	-59.52392578	+1760	+9.18017578	-6.13916016	-1.03710938	+6.76757813	-6.72363281	+15.88623047	+1544	+6.88183594	-10.57324219	-0.56689453	+61.85302734	+9.44824219	-22.14843750	+1200
+1458241006.92590000	+9.35595703	-6.93896484	-1.27441406	+48.62548828	-0.17578125	-59.52392578	+1760	+9.18017578	-6.13916016	-1.03710938	+6.76757813	-6.72363281	+15.88623047	+1544	+6.88183594	-10.57324219	-0.56689453	+61.85302734	+9.44824219	-22.14843750	+1200
+1458241006.93010000	+9.35595703	-6.93896484	-1.27441406	+48.62548828	-0.19775391	-59.52392578	+1760	+9.18017578	-6.13916016	-1.03710938	+6.76757813	-6.74560547	+15.88623047	+1544	+6.88183594	-10.57324219	-0.56689453	+61.83105469	+9.44824219	-22.14843750	+1200
+1458241006.93420000	+9.35595703	-6.93896484	-1.27441406	+48.62548828	-0.19775391	-59.52392578	+1760	+9.18017578	-6.13916016	-1.03710938	+6.76757813	-6.74560547	+15.88623047	+1544	+6.87744141	-10.57324219	-0.56689453	+61.83105469	+9.44824219	-22.14843750	+1200
+1458241006.93840000	+9.35595703	-6.93896484	-1.27441406	+48.62548828	-0.19775391	-59.52392578	+1760	+9.18017578	-6.13916016	-1.03710938	+6.76757813	-6.74560547	+15.86425781	+1544	+6.87744141	-10.57324219	-0.56689453	+61.83105469	+9.44824219	-22.14843750	+1200
+1458241006.94250010	+9.35595703	-6.93896484	-1.27441406	+48.62548828	-0.19775391	-59.52392578	+1760	+9.18017578	-6.13916016	-1.03271484	+6.76757813	-6.74560547	+15.86425781	+1544	+6.87744141	-10.57763672	-0.57128906	+61.80908203	+9.42626953	-22.14843750	+1200
+1458241006.94670010	+9.35595703	-6.93896484	-1.27441406	+48.62548828	-0.19775391	-59.54589844	+1760	+9.18017578	-6.13916016	-1.03271484	+6.76757813	-6.74560547	+15.86425781	+1544	+6.87744141	-10.57763672	-0.57128906	+61.80908203	+9.42626953	-22.14843750	+1200
+1458241006.95090010	+9.35595703	-6.93896484	-1.27441406	+48.62548828	-0.19775391	-59.54589844	+1760	+9.18017578	-6.13916016	-1.03271484	+6.76757813	-6.74560547	+15.86425781	+1544	+6.87304688	-10.57763672	-0.57128906	+61.78710938	+9.42626953	-22.14843750	+1200
+1458241006.95499990	+9.35595703	-6.93896484	-1.27441406	+48.62548828	-0.19775391	-59.54589844	+1764	+9.18017578	-6.13916016	-1.03271484	+6.76757813	-6.74560547	+15.86425781	+1544	+6.87304688	-10.57763672	-0.57128906	+61.78710938	+9.42626953	-22.14843750	+1200
+1458241006.95919990	+9.35595703	-6.93896484	-1.27441406	+48.62548828	-0.19775391	-59.54589844	+1764	+9.18017578	-6.13916016	-1.03271484	+6.76757813	-6.76757813	+15.86425781	+1544	+6.87304688	-10.57763672	-0.57128906	+61.76513672	+9.40429688	-22.17041016	+1196
+1458241006.96339990	+9.35595703	-6.93896484	-1.27001953	+48.62548828	-0.19775391	-59.54589844	+1764	+9.18017578	-6.13916016	-1.03271484	+6.76757813	-6.76757813	+15.86425781	+1544	+6.87304688	-10.57763672	-0.57128906	+61.76513672	+9.40429688	-22.17041016	+1196
+1458241006.96750000	+9.35595703	-6.93896484	-1.27001953	+48.62548828	-0.21972656	-59.54589844	+1764	+9.18017578	-6.13916016	-1.03271484	+6.76757813	-6.76757813	+15.86425781	+1544	+6.87304688	-10.57763672	-0.57128906	+61.76513672	+9.40429688	-22.17041016	+1196
+1458241006.97170000	+9.35595703	-6.93896484	-1.27001953	+48.62548828	-0.21972656	-59.54589844	+1764	+9.18017578	-6.13916016	-1.03271484	+6.76757813	-6.76757813	+15.86425781	+1544	+6.87304688	-10.57763672	-0.57128906	+61.76513672	+9.40429688	-22.19238281	+1196
+1458241006.97589990	+9.35595703	-6.93896484	-1.27001953	+48.62548828	-0.21972656	-59.54589844	+1764	+9.18017578	-6.13916016	-1.03271484	+6.76757813	-6.78955078	+15.86425781	+1544	+6.87304688	-10.57763672	-0.57128906	+61.76513672	+9.40429688	-22.19238281	+1196
+1458241006.98000000	+9.35595703	-6.93896484	-1.27001953	+48.62548828	-0.21972656	-59.56787109	+1764	+9.18017578	-6.13916016	-1.03271484	+6.76757813	-6.78955078	+15.86425781	+1544	+6.87304688	-10.57763672	-0.57128906	+61.76513672	+9.40429688	-22.21435547	+1196
+1458241006.98420000	+9.35595703	-6.93896484	-1.27001953	+48.62548828	-0.21972656	-59.56787109	+1764	+9.18457031	-6.13916016	-1.03271484	+6.76757813	-6.81152344	+15.86425781	+1544	+6.87304688	-10.57763672	-0.57128906	+61.76513672	+9.40429688	-22.21435547	+1196
+1458241006.98840000	+9.36035156	-6.93896484	-1.27001953	+48.62548828	-0.24169922	-59.56787109	+1764	+9.18457031	-6.13916016	-1.03271484	+6.76757813	-6.81152344	+15.86425781	+1544	+6.87744141	-10.57763672	-0.56689453	+61.76513672	+9.42626953	-22.23632813	+1196
+1458241006.99250010	+9.36035156	-6.93896484	-1.27001953	+48.62548828	-0.24169922	-59.56787109	+1764	+9.18457031	-6.13916016	-1.02832031	+6.76757813	-6.83349609	+15.86425781	+1544	+6.87744141	-10.57763672	-0.56689453	+61.78710938	+9.42626953	-22.23632813	+1196
+1458241006.99670000	+9.36035156	-6.93896484	-1.27001953	+48.62548828	-0.24169922	-59.56787109	+1764	+9.18457031	-6.13916016	-1.02832031	+6.76757813	-6.83349609	+15.86425781	+1544	+6.87744141	-10.57763672	-0.56689453	+61.78710938	+9.42626953	-22.25830078	+1196
+1458241007.00090000	+9.36035156	-6.93896484	-1.27001953	+48.62548828	-0.26367188	-59.56787109	+1764	+9.18457031	-6.13916016	-1.02832031	+6.76757813	-6.85546875	+15.86425781	+1544	+6.88183594	-10.57763672	-0.56689453	+61.78710938	+9.42626953	-22.25830078	+1196
+1458241007.00500010	+9.36035156	-6.93896484	-1.27001953	+48.62548828	-0.26367188	-59.56787109	+1764	+9.18457031	-6.13916016	-1.02832031	+6.76757813	-6.85546875	+15.86425781	+1544	+6.88183594	-10.57763672	-0.56250000	+61.80908203	+9.42626953	-22.28027344	+1196
+1458241007.00920010	+9.36035156	-6.93896484	-1.27001953	+48.62548828	-0.26367188	-59.58984375	+1764	+9.18457031	-6.13916016	-1.02832031	+6.76757813	-6.87744141	+15.86425781	+1548	+6.88183594	-10.57324219	-0.56250000	+61.80908203	+9.44824219	-22.28027344	+1196
+1458241007.01340010	+9.36035156	-6.93896484	-1.27001953	+48.62548828	-0.28564453	-59.58984375	+1768	+9.18457031	-6.13916016	-1.02832031	+6.76757813	-6.87744141	+15.86425781	+1548	+6.88183594	-10.57324219	-0.56250000	+61.80908203	+9.44824219	-22.28027344	+1196
+1458241007.01749990	+9.36035156	-6.93896484	-1.27001953	+48.62548828	-0.28564453	-59.58984375	+1768	+9.18457031	-6.13916016	-1.02832031	+6.76757813	-6.89941406	+15.88623047	+1548	+6.88623047	-10.57324219	-0.56250000	+61.80908203	+9.44824219	-22.30224609	+1196
+1458241007.02169990	+9.36474609	-6.93896484	-1.27001953	+48.62548828	-0.28564453	-59.58984375	+1768	+9.18896484	-6.13916016	-1.02832031	+6.76757813	-6.89941406	+15.88623047	+1548	+6.88623047	-10.57324219	-0.56250000	+61.80908203	+9.44824219	-22.30224609	+1196
+1458241007.02580000	+9.36474609	-6.93896484	-1.27001953	+48.62548828	-0.28564453	-59.58984375	+1768	+9.18896484	-6.13916016	-1.02832031	+6.76757813	-6.89941406	+15.88623047	+1548	+6.88623047	-10.57324219	-0.56250000	+61.80908203	+9.44824219	-22.30224609	+1196
+1458241007.03000000	+9.36474609	-6.93896484	-1.27001953	+48.62548828	-0.28564453	-59.58984375	+1768	+9.18896484	-6.13916016	-1.02832031	+6.76757813	-6.89941406	+15.86425781	+1548	+6.88623047	-10.57324219	-0.56250000	+61.80908203	+9.44824219	-22.32421875	+1196
+1458241007.03420000	+9.36474609	-6.93896484	-1.27001953	+48.62548828	-0.28564453	-59.58984375	+1768	+9.18896484	-6.13916016	-1.02832031	+6.76757813	-6.89941406	+15.86425781	+1548	+6.88623047	-10.57763672	-0.56250000	+61.80908203	+9.42626953	-22.32421875	+1196
+1458241007.03830000	+9.36474609	-6.93896484	-1.27001953	+48.62548828	-0.28564453	-59.61181641	+1768	+9.18896484	-6.13916016	-1.02832031	+6.76757813	-6.92138672	+15.86425781	+1548	+6.88623047	-10.57763672	-0.56250000	+61.80908203	+9.42626953	-22.32421875	+1196
+1458241007.04250000	+9.36474609	-6.93896484	-1.27001953	+48.60351563	-0.28564453	-59.61181641	+1768	+9.18896484	-6.13916016	-1.02832031	+6.76757813	-6.92138672	+15.86425781	+1548	+6.88183594	-10.57763672	-0.56250000	+61.78710938	+9.42626953	-22.32421875	+1196
+1458241007.04670000	+9.36474609	-6.93896484	-1.27001953	+48.60351563	-0.28564453	-59.61181641	+1768	+9.18896484	-6.13916016	-1.02832031	+6.76757813	-6.92138672	+15.86425781	+1548	+6.88183594	-10.57763672	-0.56250000	+61.78710938	+9.42626953	-22.32421875	+1196
+1458241007.05080010	+9.36474609	-6.93896484	-1.27001953	+48.60351563	-0.28564453	-59.61181641	+1768	+9.18896484	-6.13916016	-1.02832031	+6.76757813	-6.92138672	+15.86425781	+1548	+6.88183594	-10.57763672	-0.56250000	+61.78710938	+9.40429688	-22.32421875	+1196
+1458241007.05500010	+9.36474609	-6.93896484	-1.27001953	+48.60351563	-0.28564453	-59.61181641	+1768	+9.18896484	-6.13916016	-1.02832031	+6.76757813	-6.92138672	+15.84228516	+1548	+6.88183594	-10.57763672	-0.56689453	+61.76513672	+9.40429688	-22.32421875	+1196
+1458241007.05920000	+9.36474609	-6.93896484	-1.27001953	+48.60351563	-0.28564453	-59.61181641	+1768	+9.18896484	-6.14355469	-1.02832031	+6.76757813	-6.92138672	+15.84228516	+1548	+6.88183594	-10.57763672	-0.56689453	+61.76513672	+9.40429688	-22.32421875	+1196
+1458241007.06329990	+9.36474609	-6.93896484	-1.27001953	+48.60351563	-0.28564453	-59.61181641	+1768	+9.18896484	-6.14355469	-1.02832031	+6.76757813	-6.92138672	+15.84228516	+1548	+6.87744141	-10.58203125	-0.56689453	+61.74316406	+9.38232422	-22.32421875	+1196
+1458241007.06750010	+9.36474609	-6.93896484	-1.27001953	+48.60351563	-0.28564453	-59.63378906	+1768	+9.18896484	-6.14355469	-1.02832031	+6.76757813	-6.92138672	+15.84228516	+1548	+6.87744141	-10.58203125	-0.56689453	+61.72119141	+9.38232422	-22.32421875	+1196
+1458241007.07170010	+9.36474609	-6.93896484	-1.27001953	+48.60351563	-0.28564453	-59.63378906	+1768	+9.18896484	-6.14355469	-1.02832031	+6.76757813	-6.92138672	+15.84228516	+1548	+6.87744141	-10.58203125	-0.57128906	+61.72119141	+9.38232422	-22.32421875	+1192
+1458241007.07579990	+9.36474609	-6.93896484	-1.27001953	+48.60351563	-0.28564453	-59.63378906	+1768	+9.18896484	-6.14355469	-1.02832031	+6.76757813	-6.92138672	+15.82031250	+1552	+6.87744141	-10.58203125	-0.57128906	+61.72119141	+9.36035156	-22.32421875	+1192
+1458241007.07999990	+9.36474609	-6.93896484	-1.27001953	+48.60351563	-0.28564453	-59.63378906	+1768	+9.18896484	-6.14355469	-1.02832031	+6.76757813	-6.92138672	+15.82031250	+1552	+6.87744141	-10.58203125	-0.57128906	+61.69921875	+9.36035156	-22.32421875	+1192
+1458241007.08419990	+9.36474609	-6.93896484	-1.27001953	+48.60351563	-0.28564453	-59.63378906	+1768	+9.18896484	-6.14355469	-1.02832031	+6.76757813	-6.92138672	+15.82031250	+1552	+6.87304688	-10.58203125	-0.57128906	+61.69921875	+9.36035156	-22.32421875	+1192
+1458241007.08830000	+9.36474609	-6.93896484	-1.27001953	+48.60351563	-0.28564453	-59.63378906	+1768	+9.18896484	-6.14355469	-1.02832031	+6.76757813	-6.92138672	+15.82031250	+1552	+6.87744141	-10.58203125	-0.57128906	+61.69921875	+9.36035156	-22.32421875	+1188
+1458241007.09250000	+9.36474609	-6.93896484	-1.27001953	+48.60351563	-0.28564453	-59.63378906	+1768	+9.18896484	-6.14355469	-1.02832031	+6.76757813	-6.94335938	+15.82031250	+1552	+6.87744141	-10.58203125	-0.57128906	+61.69921875	+9.36035156	-22.32421875	+1188
+1458241007.09670000	+9.36474609	-6.93896484	-1.27001953	+48.60351563	-0.28564453	-59.63378906	+1768	+9.18896484	-6.14355469	-1.02832031	+6.76757813	-6.94335938	+15.82031250	+1552	+6.87744141	-10.58203125	-0.57128906	+61.72119141	+9.36035156	-22.32421875	+1188
+1458241007.10080000	+9.36474609	-6.93896484	-1.26562500	+48.60351563	-0.28564453	-59.63378906	+1768	+9.18896484	-6.14355469	-1.02832031	+6.76757813	-6.94335938	+15.82031250	+1552	+6.87744141	-10.58203125	-0.57128906	+61.72119141	+9.36035156	-22.32421875	+1184
+1458241007.10500000	+9.36474609	-6.93896484	-1.26562500	+48.60351563	-0.28564453	-59.65576172	+1768	+9.18896484	-6.14355469	-1.02832031	+6.76757813	-6.94335938	+15.82031250	+1556	+6.87744141	-10.58203125	-0.57128906	+61.72119141	+9.36035156	-22.32421875	+1184
+1458241007.10910010	+9.36474609	-6.93896484	-1.26562500	+48.60351563	-0.30761719	-59.65576172	+1768	+9.18896484	-6.14355469	-1.02832031	+6.76757813	-6.94335938	+15.82031250	+1556	+6.88183594	-10.58203125	-0.57128906	+61.72119141	+9.36035156	-22.34619141	+1184
+1458241007.11330010	+9.36474609	-6.93896484	-1.26562500	+48.60351563	-0.30761719	-59.65576172	+1768	+9.18896484	-6.14355469	-1.02832031	+6.76757813	-6.94335938	+15.82031250	+1556	+6.88183594	-10.58203125	-0.56689453	+61.74316406	+9.36035156	-22.34619141	+1184
+1458241007.11750010	+9.36474609	-6.93896484	-1.26562500	+48.60351563	-0.30761719	-59.65576172	+1768	+9.18896484	-6.14355469	-1.02832031	+6.76757813	-6.96533203	+15.82031250	+1556	+6.88183594	-10.58203125	-0.56689453	+61.74316406	+9.38232422	-22.34619141	+1184
+1458241007.12159990	+9.36474609	-6.93896484	-1.26562500	+48.60351563	-0.30761719	-59.65576172	+1772	+9.18896484	-6.14355469	-1.02832031	+6.76757813	-6.96533203	+15.82031250	+1556	+6.88183594	-10.58203125	-0.56689453	+61.74316406	+9.38232422	-22.34619141	+1184
+1458241007.12579990	+9.36474609	-6.93896484	-1.26562500	+48.60351563	-0.30761719	-59.65576172	+1772	+9.18896484	-6.14355469	-1.02832031	+6.76757813	-6.96533203	+15.82031250	+1556	+6.88183594	-10.58203125	-0.56689453	+61.74316406	+9.38232422	-22.34619141	+1184
+1458241007.13000010	+9.36474609	-6.94335938	-1.26562500	+48.60351563	-0.32958984	-59.65576172	+1772	+9.18896484	-6.14355469	-1.02832031	+6.76757813	-6.96533203	+15.84228516	+1556	+6.88623047	-10.58203125	-0.56689453	+61.76513672	+9.38232422	-22.34619141	+1184
+1458241007.13410000	+9.36474609	-6.94335938	-1.26562500	+48.60351563	-0.32958984	-59.65576172	+1772	+9.18896484	-6.14355469	-1.02832031	+6.76757813	-6.96533203	+15.84228516	+1556	+6.88623047	-10.58203125	-0.56689453	+61.76513672	+9.38232422	-22.36816406	+1184
+1458241007.13829990	+9.36474609	-6.94335938	-1.26562500	+48.60351563	-0.32958984	-59.67773438	+1772	+9.18896484	-6.14355469	-1.02832031	+6.78955078	-6.96533203	+15.84228516	+1556	+6.88623047	-10.58203125	-0.56689453	+61.76513672	+9.38232422	-22.36816406	+1184
+1458241007.14249990	+9.36474609	-6.94335938	-1.26562500	+48.60351563	-0.32958984	-59.67773438	+1772	+9.18896484	-6.14355469	-1.02392578	+6.78955078	-6.98730469	+15.84228516	+1556	+6.88623047	-10.58203125	-0.56689453	+61.76513672	+9.38232422	-22.36816406	+1184
+1458241007.14660000	+9.36474609	-6.94335938	-1.26562500	+48.60351563	-0.32958984	-59.67773438	+1772	+9.18896484	-6.14355469	-1.02392578	+6.78955078	-6.98730469	+15.82031250	+1560	+6.88623047	-10.58203125	-0.56689453	+61.76513672	+9.38232422	-22.36816406	+1184
+1458241007.15080000	+9.36914063	-6.94335938	-1.26562500	+48.60351563	-0.35156250	-59.67773438	+1772	+9.18896484	-6.14355469	-1.02392578	+6.78955078	-6.98730469	+15.82031250	+1560	+6.88623047	-10.58203125	-0.56689453	+61.76513672	+9.38232422	-22.36816406	+1184
+1458241007.15500000	+9.36914063	-6.94335938	-1.26562500	+48.60351563	-0.35156250	-59.69970703	+1772	+9.18896484	-6.14355469	-1.02392578	+6.78955078	-6.98730469	+15.82031250	+1560	+6.88623047	-10.58203125	-0.56689453	+61.76513672	+9.36035156	-22.39013672	+1184
+1458241007.15910010	+9.36914063	-6.94335938	-1.26562500	+48.60351563	-0.35156250	-59.69970703	+1776	+9.18896484	-6.14355469	-1.02392578	+6.78955078	-6.98730469	+15.82031250	+1560	+6.88623047	-10.58203125	-0.56689453	+61.74316406	+9.36035156	-22.39013672	+1184
+1458241007.16330000	+9.36914063	-6.94335938	-1.26562500	+48.62548828	-0.35156250	-59.69970703	+1776	+9.18896484	-6.14355469	-1.02392578	+6.78955078	-7.00927734	+15.82031250	+1560	+6.88623047	-10.58203125	-0.56689453	+61.74316406	+9.36035156	-22.39013672	+1180
+1458241007.16750000	+9.36914063	-6.93896484	-1.26123047	+48.62548828	-0.37353516	-59.72167969	+1776	+9.18896484	-6.14355469	-1.02392578	+6.78955078	-7.00927734	+15.82031250	+1560	+6.88623047	-10.58203125	-0.56689453	+61.72119141	+9.33837891	-22.39013672	+1180
+1458241007.17160010	+9.36914063	-6.93896484	-1.26123047	+48.62548828	-0.37353516	-59.72167969	+1776	+9.19335938	-6.14355469	-1.02392578	+6.78955078	-7.00927734	+15.82031250	+1560	+6.88623047	-10.58203125	-0.56689453	+61.72119141	+9.33837891	-22.39013672	+1180
+1458241007.17580010	+9.36914063	-6.93896484	-1.26123047	+48.62548828	-0.39550781	-59.72167969	+1776	+9.19335938	-6.13916016	-1.02392578	+6.78955078	-7.03125000	+15.82031250	+1560	+6.88183594	-10.58642578	-0.57128906	+61.69921875	+9.31640625	-22.41210938	+1180
+1458241007.17989990	+9.36914063	-6.93896484	-1.26123047	+48.62548828	-0.39550781	-59.74365234	+1776	+9.19335938	-6.13916016	-1.02392578	+6.78955078	-7.05322266	+15.82031250	+1560	+6.88183594	-10.58642578	-0.57128906	+61.69921875	+9.29443359	-22.41210938	+1180
+1458241007.18409990	+9.36914063	-6.93896484	-1.26123047	+48.62548828	-0.41748047	-59.74365234	+1776	+9.19335938	-6.13916016	-1.01953125	+6.78955078	-7.05322266	+15.82031250	+1564	+6.88183594	-10.58642578	-0.57128906	+61.67724609	+9.27246094	-22.41210938	+1180
+1458241007.18829990	+9.36914063	-6.93896484	-1.25683594	+48.64746094	-0.43945313	-59.76562500	+1776	+9.19335938	-6.13916016	-1.01953125	+6.78955078	-7.07519531	+15.82031250	+1564	+6.88183594	-10.58642578	-0.57128906	+61.65527344	+9.25048828	-22.43408203	+1180
+1458241007.19240000	+9.37353516	-6.93896484	-1.25683594	+48.64746094	-0.43945313	-59.76562500	+1780	+9.19775391	-6.13916016	-1.01953125	+6.78955078	-7.09716797	+15.82031250	+1564	+6.88183594	-10.58642578	-0.57568359	+61.63330078	+9.22851563	-22.43408203	+1176
+1458241007.19660000	+9.37353516	-6.93457031	-1.25683594	+48.64746094	-0.48339844	-59.78759766	+1780	+9.19775391	-6.13916016	-1.01513672	+6.78955078	-7.11914063	+15.84228516	+1564	+6.88183594	-10.58642578	-0.57568359	+61.61132813	+9.18457031	-22.45605469	+1176
+1458241007.20079990	+9.37353516	-6.93457031	-1.25244141	+48.66943359	-0.50537109	-59.78759766	+1780	+9.19775391	-6.13476563	-1.01513672	+6.78955078	-7.16308594	+15.84228516	+1568	+6.88183594	-10.58642578	-0.57568359	+61.61132813	+9.16259766	-22.47802734	+1176
+1458241007.20490000	+9.37792969	-6.93457031	-1.25244141	+48.66943359	-0.54931641	-59.80957031	+1780	+9.20214844	-6.13476563	-1.01074219	+6.78955078	-7.20703125	+15.86425781	+1568	+6.88623047	-10.58642578	-0.57568359	+61.58935547	+9.11865234	-22.52197266	+1176
+1458241007.20910000	+9.37792969	-6.93017578	-1.24804688	+48.66943359	-0.59326172	-59.83154297	+1784	+9.20214844	-6.13476563	-1.01074219	+6.78955078	-7.25097656	+15.88623047	+1572	+6.88623047	-10.58642578	-0.57568359	+61.58935547	+9.07470703	-22.54394531	+1172
+1458241007.21330000	+9.38232422	-6.93017578	-1.24365234	+48.69140625	-0.65917969	-59.85351563	+1784	+9.20654297	-6.13037109	-1.00195313	+6.78955078	-7.33886719	+15.93017578	+1576	+6.89062500	-10.58203125	-0.57568359	+61.58935547	+9.03076172	-22.58789063	+1172
+1458241007.21740010	+9.38232422	-6.92578125	-1.23925781	+48.71337891	-0.72509766	-59.85351563	+1788	+9.21093750	-6.12597656	-0.99755859	+6.78955078	-7.40478516	+15.97412109	+1576	+6.89941406	-10.58203125	-0.57128906	+61.58935547	+8.98681641	-22.65380859	+1176
+1458241007.22160010	+9.38671875	-6.92578125	-1.23486328	+48.71337891	-0.79101563	-59.87548828	+1792	+9.21533203	-6.12597656	-0.99316406	+6.78955078	-7.47070313	+16.01806641	+1580	+6.90380859	-10.57763672	-0.57128906	+61.61132813	+8.94287109	-22.69775391	+1176
+1458241007.22580000	+9.39111328	-6.92138672	-1.23046875	+48.73535156	-0.90087891	-59.89746094	+1796	+9.21972656	-6.12158203	-0.98876953	+6.76757813	-7.58056641	+16.08398438	+1584	+6.91259766	-10.57324219	-0.56689453	+61.63330078	+8.89892578	-22.76367188	+1180
+1458241007.22989990	+9.39550781	-6.91699219	-1.22607422	+48.75732422	-0.98876953	-59.91943359	+1800	+9.21972656	-6.11718750	-0.98437500	+6.76757813	-7.66845703	+16.14990234	+1588	+6.92138672	-10.56884766	-0.56250000	+61.63330078	+8.83300781	-22.82958984	+1184
+1458241007.23410010	+9.39990234	-6.91699219	-1.22167969	+48.77929688	-1.09863281	-59.91943359	+1804	+9.22412109	-6.11279297	-0.97558594	+6.74560547	-7.75634766	+16.23779297	+1592	+6.93017578	-10.56445313	-0.56250000	+61.65527344	+8.76708984	-22.89550781	+1188
+1458241007.23830010	+9.40429688	-6.90820313	-1.21728516	+48.80126953	-1.20849609	-59.94140625	+1808	+9.22851563	-6.10400391	-0.96679688	+6.74560547	-7.86621094	+16.32568359	+1596	+6.93896484	-10.56005859	-0.55810547	+61.69921875	+8.70117188	-22.98339844	+1192
+1458241007.24239990	+9.40869141	-6.90380859	-1.20849609	+48.84521484	-1.34033203	-59.96337891	+1812	+9.23291016	-6.09960938	-0.96240234	+6.74560547	-7.95410156	+16.41357422	+1600	+6.94775391	-10.55566406	-0.55810547	+61.72119141	+8.63525391	-23.04931641	+1196
+1458241007.24659990	+9.41308594	-6.89941406	-1.20410156	+48.88916016	-1.47216797	-59.98535156	+1816	+9.23291016	-6.09521484	-0.95361328	+6.72363281	-8.04199219	+16.50146484	+1604	+6.95214844	-10.55126953	-0.55810547	+61.72119141	+8.54736328	-23.11523438	+1200
+1458241007.25079990	+9.41748047	-6.89501953	-1.19531250	+48.93310547	-1.60400391	-59.98535156	+1824	+9.23730469	-6.08642578	-0.94921875	+6.72363281	-8.15185547	+16.58935547	+1608	+6.96093750	-10.54687500	-0.55810547	+61.72119141	+8.43750000	-23.20312500	+1204
+1458241007.25490000	+9.41748047	-6.88623047	-1.19091797	+48.99902344	-1.73583984	-59.98535156	+1828	+9.24169922	-6.08203125	-0.94042969	+6.72363281	-8.23974609	+16.67724609	+1612	+6.96533203	-10.54248047	-0.55810547	+61.72119141	+8.32763672	-23.26904297	+1204
+1458241007.25910000	+9.42187500	-6.87744141	-1.18212891	+49.06494141	-1.86767578	-59.98535156	+1832	+9.24609375	-6.07324219	-0.93603516	+6.72363281	-8.32763672	+16.76513672	+1620	+6.96972656	-10.53808594	-0.56250000	+61.69921875	+8.19580078	-23.33496094	+1208
+1458241007.26320000	+9.42626953	-6.86865234	-1.17333984	+49.13085938	-2.04345703	-59.98535156	+1840	+9.24609375	-6.06884766	-0.92724609	+6.72363281	-8.41552734	+16.85302734	+1624	+6.97412109	-10.53369141	-0.57128906	+61.67724609	+8.04199219	-23.37890625	+1212
+1458241007.26740000	+9.43066406	-6.85986328	-1.16894531	+49.21875000	-2.19726563	-59.98535156	+1844	+9.25048828	-6.06005859	-0.92285156	+6.72363281	-8.50341797	+16.96289063	+1628	+6.97412109	-10.52929688	-0.57568359	+61.63330078	+7.88818359	-23.44482422	+1212
+1458241007.27160000	+9.43505859	-6.85107422	-1.16015625	+49.30664063	-2.35107422	-59.98535156	+1852	+9.25488281	-6.05126953	-0.91406250	+6.72363281	-8.61328125	+17.05078125	+1636	+6.97851563	-10.52929688	-0.58447266	+61.61132813	+7.71240234	-23.51074219	+1216
+1458241007.27570010	+9.43945313	-6.83789063	-1.15136719	+49.41650391	-2.54882813	-59.98535156	+1860	+9.25927734	-6.04248047	-0.90527344	+6.70166016	-8.72314453	+17.16064453	+1640	+6.97851563	-10.52490234	-0.59326172	+61.54541016	+7.51464844	-23.59863281	+1216
+1458241007.27990010	+9.44824219	-6.82910156	-1.14257813	+49.52636719	-2.72460938	-59.98535156	+1864	+9.26367188	-6.03369141	-0.89648438	+6.67968750	-8.83300781	+17.27050781	+1648	+6.98291016	-10.52050781	-0.60205078	+61.50146484	+7.33886719	-23.68652344	+1216
+1458241007.28410010	+9.45263672	-6.81591797	-1.13378906	+49.65820313	-2.92236328	-59.98535156	+1872	+9.26806641	-6.02490234	-0.88769531	+6.67968750	-8.96484375	+17.38037109	+1656	+6.98291016	-10.52050781	-0.61523438	+61.45751953	+7.14111328	-23.77441406	+1216
+1458241007.28819990	+9.46142578	-6.80273438	-1.12500000	+49.79003906	-3.14208984	-59.94140625	+1880	+9.27685547	-6.01611328	-0.87451172	+6.63574219	-9.11865234	+17.53417969	+1664	+6.98730469	-10.51611328	-0.62841797	+61.39160156	+6.87744141	-23.88427734	+1216
+1458241007.29660010	+9.47460938	-6.77636719	-1.10742188	+50.09765625	-3.58154297	-59.89746094	+1896	+9.29443359	-5.98974609	-0.85693359	+6.54785156	-9.47021484	+17.81982422	+1684	+7.00927734	-10.50732422	-0.64599609	+61.34765625	+6.43798828	-24.16992188	+1216
+1458241007.30069990	+9.48339844	-6.75878906	-1.09863281	+50.29541016	-3.86718750	-59.83154297	+1904	+9.30322266	-5.97656250	-0.84375000	+6.48193359	-9.68994141	+18.01757813	+1692	+7.02246094	-10.50292969	-0.65917969	+61.34765625	+6.15234375	-24.36767578	+1216
+1458241007.30909990	+9.50537109	-6.73242188	-1.08105469	+50.71289063	-4.35058594	-59.72167969	+1924	+9.32519531	-5.95019531	-0.81738281	+6.37207031	-10.15136719	+18.39111328	+1716	+7.06201172	-10.48974609	-0.67236328	+61.39160156	+5.69091797	-24.78515625	+1216
+1458241007.31320000	+9.51855469	-6.71484375	-1.07226563	+50.95458984	-4.61425781	-59.65576172	+1932	+9.33837891	-5.93261719	-0.80419922	+6.32812500	-10.43701172	+18.61083984	+1728	+7.08837891	-10.48095703	-0.67675781	+61.43554688	+5.42724609	-25.04882813	+1216
+1458241007.31740000	+9.53173828	-6.69726563	-1.06347656	+51.21826172	-4.85595703	-59.56787109	+1944	+9.35156250	-5.91503906	-0.78662109	+6.28417969	-10.74462891	+18.80859375	+1740	+7.11474609	-10.47216797	-0.68115234	+61.52343750	+5.20751953	-25.35644531	+1220
+1458241007.32160000	+9.54492188	-6.68408203	-1.05908203	+51.45996094	-5.07568359	-59.45800781	+1952	+9.36035156	-5.89746094	-0.77783203	+6.24023438	-10.98632813	+19.02832031	+1748	+7.14550781	-10.46337891	-0.68554688	+61.63330078	+4.96582031	-25.64208984	+1224
+1458241007.32570000	+9.55810547	-6.67089844	-1.05029297	+51.76757813	-5.31738281	-59.37011719	+1964	+9.37353516	-5.87548828	-0.76464844	+6.26220703	-11.31591797	+19.22607422	+1760	+7.18505859	-10.45898438	-0.69433594	+61.72119141	+4.65820313	-26.01562500	+1228
+1458241007.32990000	+9.57568359	-6.65332031	-1.04589844	+52.07519531	-5.53710938	-59.30419922	+1972	+9.38671875	-5.85791016	-0.74707031	+6.28417969	-11.66748047	+19.42382813	+1772	+7.22460938	-10.44580078	-0.69433594	+61.85302734	+4.43847656	-26.41113281	+1236
+1458241007.33400010	+9.59326172	-6.63574219	-1.04589844	+52.40478516	-5.75683594	-59.21630859	+1984	+9.39990234	-5.83593750	-0.74267578	+6.28417969	-11.99707031	+19.66552734	+1780	+7.25976563	-10.43701172	-0.70312500	+62.00683594	+4.15283203	-26.78466797	+1240
+1458241007.33820010	+9.61083984	-6.62695313	-1.04150391	+52.66845703	-5.95458984	-59.19433594	+1992	+9.41308594	-5.80517578	-0.72509766	+6.41601563	-12.39257813	+19.81933594	+1792	+7.30371094	-10.42822266	-0.71191406	+62.11669922	+3.86718750	-27.20214844	+1248
+1458241007.34240010	+9.62841797	-6.60937500	-1.03710938	+52.99804688	-6.15234375	-59.19433594	+2004	+9.42626953	-5.78320313	-0.70751953	+6.54785156	-12.85400391	+19.97314453	+1804	+7.34326172	-10.41943359	-0.71191406	+62.22656250	+3.62548828	-27.70751953	+1252
+1458241007.34649990	+9.65039063	-6.59179688	-1.03710938	+53.32763672	-6.35009766	-59.15039063	+2012	+9.43945313	-5.75683594	-0.70312500	+6.63574219	-13.22753906	+20.21484375	+1812	+7.38281250	-10.41064453	-0.72949219	+62.35839844	+3.31787109	-28.12500000	+1264
+1458241007.35069990	+9.66796875	-6.58740234	-1.03710938	+53.52539063	-6.48193359	-59.19433594	+2020	+9.45263672	-5.72167969	-0.69433594	+6.92138672	-13.68896484	+20.32470703	+1820	+7.42236328	-10.41064453	-0.74267578	+62.42431641	+3.01025391	-28.58642578	+1268
+1458241007.35489990	+9.68994141	-6.56982422	-1.02832031	+53.78906250	-6.65771484	-59.32617188	+2032	+9.46582031	-5.69091797	-0.67236328	+7.18505859	-14.26025391	+20.43457031	+1832	+7.46630859	-10.39746094	-0.75146484	+62.53417969	+2.72460938	-29.15771484	+1272
+1458241007.35900000	+9.72070313	-6.55224609	-1.03710938	+54.07470703	-6.85546875	-59.34814453	+2044	+9.47900391	-5.66015625	-0.67675781	+7.42675781	-14.67773438	+20.63232422	+1840	+7.51025391	-10.39306641	-0.77783203	+62.64404297	+2.35107422	-29.64111328	+1284
+1458241007.36319990	+9.73828125	-6.54785156	-1.04150391	+54.18457031	-6.98730469	-59.50195313	+2048	+9.49218750	-5.62500000	-0.66796875	+7.82226563	-15.24902344	+20.65429688	+1848	+7.54541016	-10.39306641	-0.79980469	+62.66601563	+2.02148438	-30.16845703	+1288
+1458241007.36739990	+9.76904297	-6.53027344	-1.03710938	+54.38232422	-7.14111328	-59.72167969	+2056	+9.50537109	-5.58984375	-0.65039063	+8.23974609	-15.90820313	+20.63232422	+1856	+7.58935547	-10.38427734	-0.81738281	+62.70996094	+1.69189453	-30.80566406	+1292
+1458241007.37150000	+9.79980469	-6.51269531	-1.04589844	+54.60205078	-7.31689453	-59.89746094	+2068	+9.52294922	-5.55468750	-0.65917969	+8.63525391	-16.39160156	+20.74218750	+1864	+7.63330078	-10.37988281	-0.85253906	+62.75390625	+1.29638672	-31.35498047	+1296
+1458241007.37570000	+9.83935547	-6.50830078	-1.04589844	+54.62402344	-7.49267578	-60.27099609	+2076	+9.53613281	-5.51953125	-0.65039063	+9.07470703	-17.02880859	+20.63232422	+1868	+7.66845703	-10.37988281	-0.88330078	+62.68798828	+0.96679688	-31.92626953	+1300
+1458241007.38400010	+9.91845703	-6.47753906	-1.05468750	+54.77783203	-7.86621094	-60.95214844	+2096	+9.57568359	-5.44482422	-0.65917969	+10.08544922	-18.21533203	+20.52246094	+1880	+7.75195313	-10.37109375	-0.95361328	+62.62207031	+0.21972656	-33.13476563	+1300
+1458241007.38820000	+9.95800781	-6.47753906	-1.06347656	+54.62402344	-8.02001953	-61.39160156	+2100	+9.58886719	-5.41845703	-0.65917969	+10.54687500	-18.87451172	+20.28076172	+1880	+7.79150391	-10.37548828	-0.99316406	+62.49023438	-0.10986328	-33.72802734	+1304
+1458241007.39240000	+10.00195313	-6.46435547	-1.06787109	+54.58007813	-8.19580078	-61.85302734	+2108	+9.61083984	-5.37890625	-0.65917969	+11.11816406	-19.55566406	+20.01708984	+1880	+7.83544922	-10.37109375	-1.03271484	+62.40234375	-0.46142578	-34.36523438	+1312
+1458241007.39650010	+10.05468750	-6.45117188	-1.08105469	+54.55810547	-8.39355469	-62.24853516	+2120	+9.63720703	-5.34375000	-0.68554688	+11.68945313	-20.08300781	+19.88525391	+1888	+7.88378906	-10.36669922	-1.08105469	+62.29248047	-0.81298828	-34.93652344	+1320
+1458241007.40070010	+10.09423828	-6.45996094	-1.09423828	+54.27246094	-8.54736328	-62.75390625	+2124	+9.65478516	-5.32617188	-0.69873047	+12.08496094	-20.72021484	+19.48974609	+1884	+7.92773438	-10.37109375	-1.12939453	+62.11669922	-1.09863281	-35.57373047	+1332
+1458241007.40490010	+10.14697266	-6.44677734	-1.10302734	+54.11865234	-8.72314453	-63.25927734	+2132	+9.68554688	-5.28662109	-0.70751953	+12.67822266	-21.37939453	+19.11621094	+1888	+7.97167969	-10.36230469	-1.17773438	+61.94091797	-1.42822266	-36.12304688	+1348
+1458241007.40899990	+10.20410156	-6.43798828	-1.11621094	+53.98681641	-8.94287109	-63.76464844	+2144	+9.72070313	-5.25146484	-0.74267578	+13.27148438	-21.88476563	+18.80859375	+1896	+8.02441406	-10.35791016	-1.22607422	+61.78710938	-1.69189453	-36.71630859	+1360
+1458241007.41319990	+10.25683594	-6.44677734	-1.12939453	+53.65722656	-9.14062500	-64.29199219	+2152	+9.74707031	-5.23828125	-0.76904297	+13.64501953	-22.47802734	+18.30322266	+1896	+8.07275391	-10.35791016	-1.27441406	+61.56738281	-1.93359375	-37.30957031	+1376
+1458241007.41730000	+10.31396484	-6.44238281	-1.14697266	+53.41552734	-9.33837891	-64.79736328	+2168	+9.78222656	-5.20312500	-0.79541016	+14.21630859	-23.04931641	+17.81982422	+1908	+8.13427734	-10.34912109	-1.33154297	+61.36962891	-2.17529297	-37.85888672	+1396
+1458241007.42150000	+10.37988281	-6.43798828	-1.16894531	+53.17382813	-9.58007813	-65.32470703	+2184	+9.82617188	-5.16796875	-0.83935547	+14.80957031	-23.53271484	+17.38037109	+1920	+8.19580078	-10.34033203	-1.37988281	+61.19384766	-2.39501953	-38.40820313	+1416
+1458241007.42569990	+10.43701172	-6.44238281	-1.19091797	+52.80029297	-9.79980469	-65.83007813	+2196	+9.86132813	-5.15478516	-0.87890625	+15.13916016	-24.06005859	+16.80908203	+1924	+8.25732422	-10.33593750	-1.42822266	+60.95214844	-2.59277344	-39.00146484	+1432
+1458241007.42980000	+10.50292969	-6.44238281	-1.21728516	+52.49267578	-10.04150391	-66.33544922	+2212	+9.90087891	-5.11962891	-0.92285156	+15.71044922	-24.56542969	+16.23779297	+1936	+8.32324219	-10.32275391	-1.48974609	+60.77636719	-2.79052734	-39.48486328	+1456
+1458241007.43400000	+10.57324219	-6.44238281	-1.23925781	+52.18505859	-10.32714844	-66.90673828	+2228	+9.95800781	-5.08007813	-0.96679688	+16.30371094	-25.04882813	+15.64453125	+1952	+8.39794922	-10.30517578	-1.53808594	+60.62255859	-2.96630859	-40.05615234	+1476
+1458241007.43820000	+10.63916016	-6.44677734	-1.26123047	+51.83349609	-10.63476563	-67.43408203	+2244	+9.99755859	-5.06689453	-1.01513672	+16.63330078	-25.53222656	+15.02929688	+1960	+8.46826172	-10.29638672	-1.58203125	+60.38085938	-3.09814453	-40.64941406	+1496
+1458241007.44230010	+10.70947266	-6.44677734	-1.29638672	+51.48193359	-10.89843750	-67.89550781	+2264	+10.05029297	-5.03173828	-1.07226563	+17.16064453	-25.94970703	+14.43603516	+1976	+8.54736328	-10.27441406	-1.63916016	+60.18310547	-3.27392578	-41.13281250	+1520
+1458241007.44650010	+10.78417969	-6.45117188	-1.31835938	+51.13037109	-11.22802734	-68.46679688	+2280	+10.11181641	-4.99218750	-1.12060547	+17.75390625	-26.43310547	+13.75488281	+1992	+8.62646484	-10.25683594	-1.69189453	+59.98535156	-3.40576172	-41.66015625	+1540
+1458241007.45479990	+10.93359375	-6.45556641	-1.38427734	+50.40527344	-11.88720703	-69.36767578	+2312	+10.21728516	-4.93945313	-1.23925781	+18.56689453	-27.20214844	+12.54638672	+2020	+8.79345703	-10.21728516	-1.79736328	+59.52392578	-3.71337891	-42.69287109	+1580
+1458241007.45900010	+11.00830078	-6.45556641	-1.41064453	+50.03173828	-12.23876953	-69.89501953	+2324	+10.28320313	-4.89990234	-1.28759766	+19.13818359	-27.68554688	+11.82128906	+2036	+8.88134766	-10.19091797	-1.85449219	+59.28222656	-3.88916016	-43.19824219	+1596
+1458241007.46320010	+11.08300781	-6.45117188	-1.44580078	+49.68017578	-12.63427734	-70.35644531	+2340	+10.34033203	-4.87353516	-1.34912109	+19.46777344	-28.08105469	+11.22802734	+2048	+8.95605469	-10.16894531	-1.90722656	+58.99658203	-4.04296875	-43.70361328	+1616
+1458241007.46729990	+11.16210938	-6.45117188	-1.48535156	+49.30664063	-12.98583984	-70.75195313	+2360	+10.40625000	-4.83398438	-1.41943359	+19.90722656	-28.38867188	+10.65673828	+2068	+9.03955078	-10.14257813	-1.97314453	+58.73291016	-4.21875000	-44.12109375	+1636
+1458241007.47149990	+11.24121094	-6.45117188	-1.51171875	+48.93310547	-13.35937500	-71.27929688	+2372	+10.47656250	-4.79443359	-1.46337891	+20.45654297	-28.89404297	+9.90966797	+2084	+9.12744141	-10.11181641	-2.03027344	+58.46923828	-4.39453125	-44.62646484	+1652
+1458241007.47569990	+11.32031250	-6.44238281	-1.54248047	+48.60351563	-13.77685547	-71.74072266	+2392	+10.54248047	-4.76806641	-1.52490234	+20.74218750	-29.26757813	+9.31640625	+2100	+9.20214844	-10.08544922	-2.08740234	+58.11767578	-4.57031250	-45.10986328	+1668
+1458241007.47980000	+11.39941406	-6.43798828	-1.58203125	+48.22998047	-14.15039063	-72.13623047	+2408	+10.61279297	-4.72851563	-1.59521484	+21.13769531	-29.57519531	+8.74511719	+2120	+9.28125000	-10.05908203	-2.15332031	+57.78808594	-4.76806641	-45.48339844	+1688
+1458241007.48400000	+11.48291016	-6.42919922	-1.60839844	+47.85644531	-14.54589844	-72.61962891	+2428	+10.69189453	-4.68896484	-1.63916016	+21.62109375	-30.05859375	+7.99804688	+2136	+9.36035156	-10.02832031	-2.21923828	+57.43652344	-4.96582031	-45.90087891	+1704
+1458241007.48810010	+11.56201172	-6.41601563	-1.63916016	+47.52685547	-14.96337891	-73.05908203	+2448	+10.76220703	-4.65820313	-1.70068359	+21.88476563	-30.41015625	+7.42675781	+2152	+9.42626953	-10.00195313	-2.28955078	+56.99707031	-5.18554688	-46.27441406	+1720
+1458241007.49230000	+11.64550781	-6.40722656	-1.67871094	+47.15332031	-15.33691406	-73.43261719	+2468	+10.83691406	-4.61865234	-1.77099609	+22.21435547	-30.71777344	+6.87744141	+2172	+9.49658203	-9.96679688	-2.36865234	+56.60156250	-5.40527344	-46.58203125	+1744
+1458241007.49650000	+11.72460938	-6.39404297	-1.70068359	+46.80175781	-15.73242188	-73.93798828	+2488	+10.92041016	-4.57470703	-1.81054688	+22.63183594	-31.20117188	+6.13037109	+2188	+9.57128906	-9.93603516	-2.43896484	+56.18408203	-5.62500000	-46.93359375	+1764
+1458241007.50480010	+11.88720703	-6.35888672	-1.75781250	+46.09863281	-16.52343750	-74.77294922	+2544	+11.07861328	-4.50000000	-1.93359375	+23.13720703	-31.88232422	+4.98779297	+2228	+9.69873047	-9.87011719	-2.59277344	+55.28320313	-6.04248047	-47.54882813	+1812
+1458241007.50900010	+11.96630859	-6.34570313	-1.77539063	+45.74707031	-16.91894531	-75.30029297	+2568	+11.16210938	-4.45605469	-1.96875000	+23.51074219	-32.38769531	+4.21875000	+2244	+9.76464844	-9.83496094	-2.66308594	+54.84375000	-6.26220703	-47.90039063	+1836
+1458241007.51309990	+12.05419922	-6.31933594	-1.79736328	+45.41748047	-17.35839844	-75.73974609	+2600	+11.24560547	-4.41650391	-2.02587891	+23.73046875	-32.76123047	+3.66943359	+2264	+9.82617188	-9.79980469	-2.73339844	+54.36035156	-6.48193359	-48.20800781	+1860
+1458241007.52150010	+12.22119141	-6.27978516	-1.84130859	+44.69238281	-18.10546875	-76.64062500	+2664	+11.41699219	-4.33300781	-2.12255859	+24.23583984	-33.50830078	+2.35107422	+2304	+9.96240234	-9.72070313	-2.88281250	+53.48144531	-6.92138672	-48.75732422	+1920
+1458241007.52560000	+12.30029297	-6.24902344	-1.86328125	+44.34082031	-18.52294922	-77.05810547	+2700	+11.50488281	-4.28466797	-2.17089844	+24.45556641	-33.88183594	+1.80175781	+2324	+10.02392578	-9.68115234	-2.95312500	+52.99804688	-7.14111328	-49.06494141	+1952
+1458241007.52979990	+12.38378906	-6.22705078	-1.88964844	+43.92333984	-18.89648438	-77.43164063	+2736	+11.58837891	-4.24072266	-2.22802734	+24.63134766	-34.18945313	+1.23046875	+2348	+10.09863281	-9.62841797	-3.02783203	+52.62451172	-7.40478516	-49.30664063	+1984
+1458241007.53399990	+12.46728516	-6.20507813	-1.89843750	+43.54980469	-19.31396484	-77.93701172	+2772	+11.67626953	-4.19677734	-2.26318359	+24.91699219	-34.65087891	+0.46142578	+2364	+10.17773438	-9.58007813	-3.08496094	+52.25097656	-7.64648438	-49.70214844	+2016
+1458241007.53810000	+12.55078125	-6.16992188	-1.91601563	+43.19824219	-19.77539063	-78.35449219	+2808	+11.76416016	-4.13964844	-2.30712891	+25.13671875	-35.02441406	-0.08789063	+2384	+10.25244141	-9.53173828	-3.14208984	+51.87744141	-7.88818359	-50.07568359	+2048
+1458241007.54230000	+12.63427734	-6.14794922	-1.93359375	+42.78076172	-20.17089844	-78.72802734	+2844	+11.85205078	-4.09570313	-2.35986328	+25.31250000	-35.33203125	-0.68115234	+2408	+10.33593750	-9.47460938	-3.20361328	+51.54785156	-8.17382813	-50.38330078	+2084
+1458241007.54650000	+12.71777344	-6.12158203	-1.94677734	+42.36328125	-20.61035156	-79.16748047	+2880	+11.93994141	-4.05175781	-2.39062500	+25.55419922	-35.74951172	-1.42822266	+2424	+10.42382813	-9.42187500	-3.24755859	+51.26220703	-8.45947266	-50.84472656	+2112
+1458241007.55060010	+12.80126953	-6.08642578	-1.96435547	+41.94580078	-21.07177734	-79.49707031	+2916	+12.02783203	-3.99023438	-2.43457031	+25.79589844	-36.12304688	-1.97753906	+2448	+10.50732422	-9.36474609	-3.29150391	+50.93261719	-8.76708984	-51.26220703	+2140
+1458241007.55900000	+12.96386719	-6.03369141	-1.99511719	+41.00097656	-21.95068359	-80.17822266	+2984	+12.19921875	-3.89355469	-2.51367188	+26.19140625	-36.82617188	-3.27392578	+2484	+10.70068359	-9.23291016	-3.37939453	+50.47119141	-9.51416016	-52.11914063	+2192
+1458241007.56310010	+13.03857422	-5.99853516	-2.01269531	+40.56152344	-22.43408203	-80.48583984	+3020	+12.28710938	-3.82763672	-2.55322266	+26.47705078	-37.22167969	-3.84521484	+2508	+10.78857422	-9.16699219	-3.41455078	+50.22949219	-9.88769531	-52.60253906	+2216
+1458241007.56730010	+13.11767578	-5.97216797	-2.03027344	+40.05615234	-22.87353516	-80.77148438	+3052	+12.37060547	-3.77929688	-2.59716797	+26.67480469	-37.52929688	-4.48242188	+2528	+10.88964844	-9.09228516	-3.45410156	+50.05371094	-10.32714844	-53.04199219	+2240
+1458241007.57139990	+13.19238281	-5.94140625	-2.03466797	+39.52880859	-23.37890625	-81.12304688	+3084	+12.45410156	-3.72216797	-2.62353516	+26.93847656	-37.96875000	-5.25146484	+2544	+10.99072266	-9.02197266	-3.48486328	+49.85595703	-10.76660156	-53.54736328	+2256
+1458241007.57559990	+13.27148438	-5.90185547	-2.04345703	+39.08935547	-23.90625000	-81.43066406	+3112	+12.54199219	-3.65625000	-2.65429688	+27.24609375	-38.36425781	-5.86669922	+2564	+11.08300781	-8.95166016	-3.51562500	+49.65820313	-11.20605469	-54.07470703	+2272
+1458241007.57979990	+13.35058594	-5.87109375	-2.05664063	+38.56201172	-24.38964844	-81.69433594	+3144	+12.62548828	-3.60351563	-2.69384766	+27.48779297	-38.69384766	-6.52587891	+2584	+11.17968750	-8.87695313	-3.55078125	+49.46044922	-11.66748047	-54.51416016	+2288
+1458241007.58390000	+13.42089844	-5.84033203	-2.06542969	+38.03466797	-24.87304688	-82.00195313	+3172	+12.70458984	-3.54638672	-2.71142578	+27.77343750	-39.11132813	-7.31689453	+2600	+11.27636719	-8.80664063	-3.58154297	+49.26269531	-12.15087891	-54.99755859	+2300
+1458241007.58810000	+13.49121094	-5.79638672	-2.06982422	+37.57324219	-25.37841797	-82.26562500	+3204	+12.78808594	-3.47607422	-2.74218750	+28.10302734	-39.50683594	-7.95410156	+2624	+11.35986328	-8.73193359	-3.61230469	+49.02099609	-12.63427734	-55.45898438	+2308
+1458241007.59229990	+13.56152344	-5.76123047	-2.07861328	+37.04589844	-25.86181641	-82.48535156	+3232	+12.87158203	-3.41894531	-2.77294922	+28.38867188	-39.88037109	-8.65722656	+2640	+11.44775391	-8.65722656	-3.64746094	+48.80126953	-13.11767578	-55.85449219	+2320
+1458241007.59640000	+13.62744141	-5.72167969	-2.07421875	+36.54052734	-26.41113281	-82.81494141	+3264	+12.95068359	-3.35742188	-2.78173828	+28.74023438	-40.34179688	-9.47021484	+2660	+11.53125000	-8.58251953	-3.68701172	+48.58154297	-13.60107422	-56.25000000	+2328
+1458241007.60060000	+13.69775391	-5.67333984	-2.06542969	+36.12304688	-26.98242188	-83.14453125	+3300	+13.03417969	-3.28271484	-2.79931641	+29.11376953	-40.75927734	-10.17333984	+2680	+11.60595703	-8.50341797	-3.72216797	+48.33984375	-14.08447266	-56.66748047	+2340
+1458241007.60480000	+13.76806641	-5.62939453	-2.06542969	+35.66162109	-27.48779297	-83.40820313	+3332	+13.11328125	-3.22558594	-2.82128906	+29.44335938	-41.13281250	-10.94238281	+2696	+11.67626953	-8.43310547	-3.76611328	+48.07617188	-14.52392578	-57.01904297	+2352
+1458241007.60890010	+13.83398438	-5.58105469	-2.04785156	+35.22216797	-28.03710938	-83.78173828	+3368	+13.19238281	-3.15966797	-2.81689453	+29.86083984	-41.63818359	-11.84326172	+2716	+11.75097656	-8.36279297	-3.80126953	+47.79052734	-14.96337891	-57.39257813	+2364
+1458241007.61730000	+13.96142578	-5.47119141	-2.02587891	+34.45312500	-29.11376953	-84.35302734	+3448	+13.35498047	-3.01904297	-2.83886719	+30.65185547	-42.42919922	-13.31542969	+2756	+11.87402344	-8.22656250	-3.88916016	+47.19726563	-15.79833984	-58.00781250	+2392
+1458241007.62140010	+14.02734375	-5.41845703	-2.00390625	+34.05761719	-29.66308594	-84.68261719	+3492	+13.42968750	-2.95312500	-2.83007813	+31.09130859	-42.91259766	-14.21630859	+2780	+11.93554688	-8.15625000	-3.92871094	+46.86767578	-16.19384766	-58.29345703	+2408
+1458241007.62560010	+14.08886719	-5.35693359	-1.98632813	+33.70605469	-30.23437500	-84.96826172	+3540	+13.50878906	-2.86962891	-2.83447266	+31.50878906	-43.30810547	-14.94140625	+2804	+11.98828125	-8.08154297	-3.97265625	+46.56005859	-16.58935547	-58.53515625	+2428
+1458241007.62980010	+14.15039063	-5.29980469	-1.96875000	+33.33251953	-30.78369141	-85.23193359	+3584	+13.58789063	-2.80371094	-2.83447266	+31.88232422	-43.68164063	-15.68847656	+2828	+12.04101563	-8.01123047	-4.02099609	+46.25244141	-16.96289063	-58.73291016	+2456
+1458241007.63389990	+14.20751953	-5.24267578	-1.93798828	+32.95898438	-31.37695313	-85.56152344	+3632	+13.66259766	-2.73339844	-2.81689453	+32.34375000	-44.16503906	-16.58935547	+2852	+12.10253906	-7.93652344	-4.05615234	+45.98876953	-17.35839844	-59.04052734	+2480
+1458241007.63809990	+14.26904297	-5.17675781	-1.91162109	+32.62939453	-31.97021484	-85.80322266	+3684	+13.73730469	-2.64990234	-2.81250000	+32.78320313	-44.56054688	-17.29248047	+2880	+12.15966797	-7.86181641	-4.09130859	+45.72509766	-17.75390625	-59.30419922	+2504
+1458241007.64220000	+14.32617188	-5.11962891	-1.88964844	+32.23388672	-32.51953125	-86.00097656	+3732	+13.81201172	-2.57958984	-2.80810547	+33.13476563	-44.91210938	-18.06152344	+2904	+12.21679688	-7.79150391	-4.13085938	+45.43945313	-18.12744141	-59.50195313	+2536
+1458241007.64640000	+14.38769531	-5.06250000	-1.86328125	+31.83837891	-33.09082031	-86.24267578	+3780	+13.88232422	-2.50927734	-2.79052734	+33.57421875	-45.35156250	-18.91845703	+2928	+12.27832031	-7.72119141	-4.15722656	+45.21972656	-18.52294922	-59.80957031	+2560
+1458241007.65060000	+14.44042969	-4.99658203	-1.84570313	+31.44287109	-33.61816406	-86.33056641	+3828	+13.95703125	-2.42578125	-2.78173828	+33.94775391	-45.68115234	-19.55566406	+2956	+12.33544922	-7.64208984	-4.18359375	+44.97802734	-18.96240234	-60.02929688	+2592
+1458241007.65470000	+14.49755859	-4.94824219	-1.82812500	+30.95947266	-34.12353516	-86.41845703	+3872	+14.02734375	-2.35986328	-2.77734375	+34.25537109	-45.98876953	-20.23681641	+2976	+12.40136719	-7.55859375	-4.21435547	+44.75830078	-19.37988281	-60.20507813	+2624
+1458241007.65890000	+14.55468750	-4.89550781	-1.80615234	+30.47607422	-34.67285156	-86.50634766	+3920	+14.09326172	-2.29394531	-2.76416016	+34.60693359	-46.34033203	-20.98388672	+3000	+12.46728516	-7.47949219	-4.22753906	+44.60449219	-19.81933594	-60.49072266	+2652
+1458241007.66310000	+14.60302734	-4.83398438	-1.79296875	+29.99267578	-35.17822266	-86.48437500	+3964	+14.15917969	-2.21044922	-2.75537109	+34.91455078	-46.64794922	-21.55517578	+3024	+12.53320313	-7.39160156	-4.24511719	+44.45068359	-20.30273438	-60.68847656	+2684
+1458241007.66720010	+14.65136719	-4.79003906	-1.78417969	+29.39941406	-35.66162109	-86.44042969	+4004	+14.22509766	-2.14892578	-2.75097656	+35.15625000	-46.93359375	-22.17041016	+3048	+12.60351563	-7.30371094	-4.26708984	+44.31884766	-20.80810547	-60.86425781	+2712
+1458241007.67140010	+14.69970703	-4.74169922	-1.77539063	+28.82812500	-36.12304688	-86.39648438	+4044	+14.28662109	-2.08300781	-2.73779297	+35.46386719	-47.26318359	-22.87353516	+3072	+12.68261719	-7.21582031	-4.26708984	+44.25292969	-21.33544922	-61.19384766	+2736
+1458241007.67560010	+14.74804688	-4.68457031	-1.76660156	+28.30078125	-36.58447266	-86.28662109	+4084	+14.34814453	-2.00830078	-2.72900391	+35.72753906	-47.52685547	-23.40087891	+3092	+12.75732422	-7.12353516	-4.26708984	+44.16503906	-21.88476563	-61.45751953	+2760
+1458241007.67969990	+14.79638672	-4.64501953	-1.76660156	+27.68554688	-37.02392578	-86.15478516	+4120	+14.40966797	-1.94677734	-2.72460938	+35.92529297	-47.76855469	-23.97216797	+3112	+12.83642578	-7.03564453	-4.27587891	+44.07714844	-22.43408203	-61.67724609	+2776
+1458241007.68390010	+14.84033203	-4.60107422	-1.76220703	+27.04833984	-37.44140625	-86.02294922	+4152	+14.46679688	-1.88525391	-2.71582031	+36.12304688	-48.03222656	-24.56542969	+3132	+12.91552734	-6.94335938	-4.27587891	+44.03320313	-22.96142578	-61.91894531	+2796
+1458241007.68810010	+14.88427734	-4.55273438	-1.75781250	+26.47705078	-37.85888672	-85.86914063	+4184	+14.52832031	-1.81054688	-2.71142578	+36.34277344	-48.25195313	-25.04882813	+3156	+12.98583984	-6.85107422	-4.27148438	+43.98925781	-23.53271484	-62.16064453	+2812
+1458241007.69219990	+14.92382813	-4.50878906	-1.76220703	+25.81787109	-38.23242188	-85.67138672	+4216	+14.58544922	-1.75341797	-2.70703125	+36.49658203	-48.47167969	-25.57617188	+3176	+13.06054688	-6.75878906	-4.27587891	+43.92333984	-24.08203125	-62.35839844	+2824
+1458241007.69639990	+14.95898438	-4.46484375	-1.75781250	+25.15869141	-38.60595703	-85.49560547	+4244	+14.63818359	-1.69189453	-2.69824219	+36.69433594	-48.71337891	-26.14746094	+3196	+13.13525391	-6.66650391	-4.27587891	+43.90136719	-24.63134766	-62.57812500	+2832
+1458241007.70470000	+15.03369141	-4.36376953	-1.74462891	+24.08203125	-39.46289063	-85.23193359	+4308	+14.74804688	-1.55566406	-2.67626953	+37.19970703	-49.19677734	-27.29003906	+3240	+13.27148438	-6.48632813	-4.27587891	+43.81347656	-25.70800781	-63.03955078	+2844
+1458241007.70890000	+15.07324219	-4.31982422	-1.73144531	+23.53271484	-39.88037109	-85.12207031	+4340	+14.80078125	-1.49853516	-2.65869141	+37.46337891	-49.46044922	-27.94921875	+3264	+13.34179688	-6.40283203	-4.27587891	+43.76953125	-26.21337891	-63.25927734	+2848
+1458241007.71310000	+15.11279297	-4.26708984	-1.70947266	+23.09326172	-40.38574219	-85.07812500	+4372	+14.85351563	-1.42382813	-2.64550781	+37.77099609	-49.70214844	-28.52050781	+3288	+13.40332031	-6.31494141	-4.27148438	+43.74755859	-26.71875000	-63.52294922	+2848
+1458241007.71720000	+15.15234375	-4.21875000	-1.69189453	+22.60986328	-40.82519531	-85.01220703	+4404	+14.91064453	-1.36230469	-2.63232422	+38.03466797	-49.94384766	-29.13574219	+3308	+13.46484375	-6.24462891	-4.27148438	+43.68164063	-27.18017578	-63.76464844	+2852
+1458241007.72140000	+15.18750000	-4.17041016	-1.66552734	+22.12646484	-41.30859375	-84.96826172	+4436	+14.96337891	-1.29638672	-2.61035156	+38.38623047	-50.18554688	-29.81689453	+3332	+13.52197266	-6.16552734	-4.28027344	+43.59375000	-27.57568359	-63.94042969	+2852
+1458241007.72550010	+15.21826172	-4.11328125	-1.63476563	+21.75292969	-41.81396484	-84.94628906	+4472	+15.01171875	-1.22167969	-2.58837891	+38.78173828	-50.44921875	-30.47607422	+3360	+13.56591797	-6.08642578	-4.28906250	+43.52783203	-27.99316406	-64.16015625	+2856
+1458241007.72970010	+15.24902344	-4.06054688	-1.60839844	+21.33544922	-42.31933594	-84.92431641	+4508	+15.06445313	-1.15576172	-2.56201172	+39.15527344	-50.69091797	-31.17919922	+3384	+13.61425781	-6.02050781	-4.30224609	+43.39599609	-28.36669922	-64.35791016	+2864
+1458241007.73390010	+15.28417969	-4.00781250	-1.56884766	+20.96191406	-42.86865234	-84.94628906	+4544	+15.11718750	-1.08984375	-2.53125000	+39.61669922	-50.97656250	-31.99218750	+3408	+13.66259766	-5.95019531	-4.31103516	+43.33007813	-28.71826172	-64.57763672	+2872
+1458241007.73799990	+15.31933594	-3.94628906	-1.52050781	+20.67626953	-43.48388672	-85.01220703	+4584	+15.17431641	-1.01074219	-2.49609375	+40.12207031	-51.26220703	-32.71728516	+3436	+13.70654297	-5.88427734	-4.31542969	+43.24218750	-29.09179688	-64.81933594	+2880
+1458241007.74219990	+15.35888672	-3.89355469	-1.47216797	+20.36865234	-44.07714844	-85.05615234	+4624	+15.22705078	-0.94482422	-2.46533203	+40.58349609	-51.50390625	-33.48632813	+3460	+13.75048828	-5.82275391	-4.32861328	+43.13232422	-29.37744141	-65.03906250	+2896
+1458241007.74640010	+15.39404297	-3.83642578	-1.41943359	+20.08300781	-44.71435547	-85.12207031	+4664	+15.27539063	-0.87890625	-2.42578125	+41.11083984	-51.78955078	-34.34326172	+3484	+13.79443359	-5.76123047	-4.33300781	+43.06640625	-29.68505859	-65.30273438	+2912
+1458241007.75050000	+15.42919922	-3.77929688	-1.37548828	+19.77539063	-45.26367188	-85.10009766	+4704	+15.32812500	-0.79980469	-2.39501953	+41.61621094	-52.00927734	-35.00244141	+3512	+13.83398438	-5.69970703	-4.34179688	+43.00048828	-29.99267578	-65.50048828	+2932
+1458241007.75469990	+15.45996094	-3.73095703	-1.33154297	+19.40185547	-45.81298828	-85.05615234	+4744	+15.38085938	-0.73828125	-2.36865234	+42.03369141	-52.20703125	-35.72753906	+3532	+13.87792969	-5.63818359	-4.35498047	+42.89062500	-30.30029297	-65.67626953	+2956
+1458241007.75889990	+15.49072266	-3.67822266	-1.28759766	+19.00634766	-46.36230469	-85.01220703	+4784	+15.42919922	-0.67675781	-2.32910156	+42.53906250	-52.44873047	-36.51855469	+3560	+13.92187500	-5.58105469	-4.35937500	+42.82470703	-30.58593750	-65.91796875	+2984
+1458241007.76300000	+15.51708984	-3.62109375	-1.24804688	+18.67675781	-46.88964844	-84.92431641	+4824	+15.47753906	-0.60205078	-2.29394531	+43.04443359	-52.64648438	-37.19970703	+3584	+13.96582031	-5.51513672	-4.36816406	+42.75878906	-30.91552734	-66.07177734	+3012
+1458241007.76720000	+15.54785156	-3.57275391	-1.20849609	+18.28125000	-47.39501953	-84.83642578	+4868	+15.52148438	-0.54492188	-2.25878906	+43.46191406	-52.84423828	-37.92480469	+3608	+14.00537109	-5.44921875	-4.37695313	+42.69287109	-31.20117188	-66.20361328	+3044
+1458241007.77140000	+15.58300781	-3.52441406	-1.16894531	+17.90771484	-47.92236328	-84.74853516	+4908	+15.56982422	-0.48779297	-2.22363281	+43.87939453	-53.04199219	-38.62792969	+3628	+14.05371094	-5.38769531	-4.37255859	+42.69287109	-31.57470703	-66.46728516	+3076
+1458241007.77550010	+15.61376953	-3.47167969	-1.12939453	+17.53417969	-48.40576172	-84.59472656	+4948	+15.61816406	-0.41748047	-2.20166016	+44.27490234	-53.19580078	-39.17724609	+3652	+14.10644531	-5.31738281	-4.36816406	+42.69287109	-31.94824219	-66.64306641	+3112
+1458241007.77970000	+15.64453125	-3.43652344	-1.09863281	+17.07275391	-48.86718750	-84.41894531	+4988	+15.66210938	-0.36914063	-2.17529297	+44.58251953	-53.32763672	-39.77050781	+3672	+14.15917969	-5.25585938	-4.36816406	+42.67089844	-32.29980469	-66.79687500	+3144
+1458241007.78800010	+15.69726563	-3.35742188	-1.06787109	+16.06201172	-49.52636719	-83.93554688	+5056	+15.74560547	-0.26367188	-2.13134766	+45.19775391	-53.56933594	-40.84716797	+3716	+14.27343750	-5.11962891	-4.35058594	+42.71484375	-33.11279297	-67.17041016	+3212
+1458241007.79220010	+15.72363281	-3.32666016	-1.05908203	+15.49072266	-49.81201172	-83.62792969	+5084	+15.78515625	-0.22412109	-2.11376953	+45.39550781	-53.67919922	-41.33056641	+3740	+14.32617188	-5.04492188	-4.34179688	+42.73681641	-33.53027344	-67.28027344	+3244
+1458241007.79629990	+15.75000000	-3.29589844	-1.05468750	+14.91943359	-50.05371094	-83.34228516	+5112	+15.82470703	-0.18457031	-2.10058594	+45.54931641	-53.76708984	-41.77001953	+3760	+14.38769531	-4.97460938	-4.32861328	+42.78076172	-33.96972656	-67.45605469	+3272
+1458241007.80049990	+15.77636719	-3.26074219	-1.04150391	+14.45800781	-50.40527344	-83.10058594	+5144	+15.86425781	-0.13183594	-2.08300781	+45.79101563	-53.87695313	-42.20947266	+3780	+14.44482422	-4.89990234	-4.31103516	+42.84667969	-34.43115234	-67.63183594	+3296
+1458241007.80469990	+15.80273438	-3.23876953	-1.02832031	+13.93066406	-50.71289063	-82.88085938	+5168	+15.90380859	-0.09667969	-2.06542969	+45.96679688	-53.98681641	-42.69287109	+3804	+14.50195313	-4.82958984	-4.29785156	+42.89062500	-34.87060547	-67.78564453	+3320
+1458241007.80880000	+15.82910156	-3.21679688	-1.01953125	+13.38134766	-50.95458984	-82.66113281	+5192	+15.93896484	-0.06591797	-2.05224609	+46.12060547	-54.09667969	-43.15429688	+3824	+14.56347656	-4.76367188	-4.28027344	+42.95654297	-35.31005859	-67.98339844	+3340
+1458241007.81300000	+15.85986328	-3.18603516	-1.01513672	+12.91992188	-51.21826172	-82.41943359	+5216	+15.98291016	-0.02636719	-2.03906250	+46.34033203	-54.20654297	-43.59375000	+3848	+14.62060547	-4.69335938	-4.25830078	+43.04443359	-35.77148438	-68.20312500	+3356
+1458241007.81719990	+15.88623047	-3.16406250	-1.01513672	+12.41455078	-51.45996094	-82.19970703	+5236	+16.02246094	+0.00878906	-2.02587891	+46.51611328	-54.31640625	-44.05517578	+3868	+14.68212891	-4.63183594	-4.24072266	+43.08837891	-36.21093750	-68.42285156	+3372
+1458241007.82130000	+15.90820313	-3.14208984	-1.01074219	+11.88720703	-51.67968750	-82.00195313	+5252	+16.05322266	+0.04394531	-2.00830078	+46.71386719	-54.42626953	-44.51660156	+3892	+14.73486328	-4.56591797	-4.23193359	+43.13232422	-36.58447266	-68.57666016	+3380
+1458241007.82550000	+15.93017578	-3.11572266	-1.00195313	+11.49169922	-51.96533203	-81.84814453	+5276	+16.08837891	+0.08349609	-1.98632813	+47.02148438	-54.58007813	-45.08789063	+3920	+14.78759766	-4.50439453	-4.21435547	+43.24218750	-36.97998047	-68.79638672	+3392
+1458241007.83380010	+15.97412109	-3.06738281	-0.97558594	+10.67871094	-52.60253906	-81.58447266	+5316	+16.15869141	+0.14941406	-1.93798828	+47.57080078	-54.93164063	-46.23046875	+3968	+14.87988281	-4.39013672	-4.18798828	+43.33007813	-37.68310547	-69.25781250	+3408
+1458241007.83800010	+16.00048828	-3.03222656	-0.94482422	+10.43701172	-53.04199219	-81.56250000	+5340	+16.19824219	+0.18896484	-1.90722656	+47.94433594	-55.12939453	-46.86767578	+3996	+14.92382813	-4.33740234	-4.17041016	+43.41796875	-38.03466797	-69.58740234	+3416
+1458241007.84220000	+16.02246094	-2.99707031	-0.91406250	+10.19531250	-53.48144531	-81.54052734	+5364	+16.23779297	+0.23291016	-1.87646484	+48.38378906	-55.34912109	-47.54882813	+4024	+14.96337891	-4.29785156	-4.15722656	+43.46191406	-38.32031250	-69.93896484	+3420
+1458241007.84629990	+16.04443359	-2.96191406	-0.87890625	+9.97558594	-53.92089844	-81.54052734	+5388	+16.26855469	+0.27246094	-1.83691406	+48.86718750	-55.56884766	-48.29589844	+4052	+15.00292969	-4.25390625	-4.14843750	+43.52783203	-38.56201172	-70.24658203	+3428
+1458241007.85050010	+16.06640625	-2.91796875	-0.84375000	+9.79980469	-54.36035156	-81.51855469	+5420	+16.30810547	+0.32080078	-1.79736328	+49.39453125	-55.81054688	-49.04296875	+4084	+15.03808594	-4.20996094	-4.13525391	+43.63769531	-38.80371094	-70.62011719	+3440
+1458241007.85470010	+16.09277344	-2.87841797	-0.81298828	+9.62402344	-54.79980469	-81.49658203	+5448	+16.34326172	+0.36914063	-1.75341797	+49.94384766	-56.05224609	-49.83398438	+4112	+15.07763672	-4.17480469	-4.12646484	+43.70361328	-39.04541016	-70.99365234	+3456
+1458241007.85879990	+16.11035156	-2.83447266	-0.76904297	+9.49218750	-55.28320313	-81.51855469	+5480	+16.36962891	+0.41308594	-1.70947266	+50.47119141	-56.29394531	-50.62500000	+4144	+15.10839844	-4.13964844	-4.11767578	+43.74755859	-39.22119141	-71.32324219	+3468
+1458241007.86299990	+16.12792969	-2.78613281	-0.71630859	+9.42626953	-55.83251953	-81.58447266	+5516	+16.40478516	+0.47021484	-1.66113281	+51.10839844	-56.55761719	-51.41601563	+4176	+15.13476563	-4.09570313	-4.11328125	+43.85742188	-39.41894531	-71.67480469	+3488
+1458241007.86719990	+16.14111328	-2.74218750	-0.66796875	+9.33837891	-56.38183594	-81.62841797	+5548	+16.43115234	+0.51416016	-1.61279297	+51.72363281	-56.82128906	-52.22900391	+4204	+15.16113281	-4.06494141	-4.10449219	+43.90136719	-39.59472656	-72.07031250	+3508
+1458241007.87130000	+16.16308594	-2.70263672	-0.61083984	+9.22851563	-56.95312500	-81.67236328	+5584	+16.46191406	+0.55810547	-1.56445313	+52.33886719	-57.08496094	-53.08593750	+4236	+15.19189453	-4.03857422	-4.08691406	+43.98925781	-39.81445313	-72.48779297	+3536
+1458241007.87550000	+16.18066406	-2.65429688	-0.55810547	+9.14062500	-57.48046875	-81.65039063	+5624	+16.49267578	+0.61083984	-1.51611328	+52.99804688	-57.34863281	-53.87695313	+4268	+15.22265625	-3.99902344	-4.07373047	+44.09912109	-40.03417969	-72.86132813	+3560
+1458241007.87960000	+16.19824219	-2.61474609	-0.50976563	+9.03076172	-57.98583984	-81.65039063	+5656	+16.51904297	+0.65039063	-1.46777344	+53.63525391	-57.59033203	-54.73388672	+4300	+15.25341797	-3.96826172	-4.06494141	+44.20898438	-40.23193359	-73.25683594	+3592
+1458241007.88380000	+16.21582031	-2.57519531	-0.46582031	+8.92089844	-58.44726563	-81.65039063	+5692	+16.54101563	+0.69433594	-1.41943359	+54.22851563	-57.83203125	-55.52490234	+4332	+15.28417969	-3.93750000	-4.04736328	+44.31884766	-40.45166016	-73.67431641	+3624
+1458241007.89210010	+16.24658203	-2.50488281	-0.39111328	+8.56933594	-59.28222656	-81.51855469	+5760	+16.58935547	+0.77783203	-1.33593750	+55.34912109	-58.27148438	-56.95312500	+4392	+15.34570313	-3.85839844	-4.02099609	+44.53857422	-40.91308594	-74.28955078	+3692
+1458241007.89630010	+16.25976563	-2.48291016	-0.35595703	+8.30566406	-59.67773438	-81.40869141	+5788	+16.61132813	+0.80859375	-1.30078125	+55.81054688	-58.46923828	-57.59033203	+4420	+15.37646484	-3.82763672	-4.00341797	+44.62646484	-41.22070313	-74.66308594	+3728
+1458241007.90050010	+16.26855469	-2.45654297	-0.32519531	+8.06396484	-60.05126953	-81.29882813	+5816	+16.62890625	+0.84814453	-1.27001953	+56.33789063	-58.66699219	-58.24951172	+4452	+15.41162109	-3.78369141	-3.98583984	+44.78027344	-41.52832031	-74.92675781	+3760
+1458241007.90459990	+16.27734375	-2.44335938	-0.29882813	+7.75634766	-60.42480469	-81.18896484	+5840	+16.64648438	+0.86572266	-1.23486328	+56.79931641	-58.84277344	-58.93066406	+4480	+15.44238281	-3.74414063	-3.96826172	+44.86816406	-41.85791016	-75.19042969	+3792
+1458241007.90879990	+16.29052734	-2.43017578	-0.28564453	+7.40478516	-60.66650391	-81.01318359	+5864	+16.66406250	+0.88330078	-1.21289063	+57.12890625	-58.99658203	-59.47998047	+4508	+15.48193359	-3.70458984	-3.94628906	+45.00000000	-42.20947266	-75.52001953	+3824
+1458241007.91300010	+16.30810547	-2.41699219	-0.28125000	+7.03125000	-60.88623047	-80.79345703	+5880	+16.68164063	+0.90527344	-1.19531250	+57.50244141	-59.15039063	-60.00732422	+4532	+15.52148438	-3.66064453	-3.92431641	+45.15380859	-42.58300781	-75.78369141	+3852
+1458241007.91710000	+16.31689453	-2.40820313	-0.27685547	+6.63574219	-61.08398438	-80.59570313	+5896	+16.69921875	+0.92285156	-1.17333984	+57.85400391	-59.30419922	-60.53466797	+4560	+15.56103516	-3.62109375	-3.90234375	+45.28564453	-42.95654297	-76.02539063	+3880
+1458241007.92129990	+16.32568359	-2.40380859	-0.28125000	+6.26220703	-61.23779297	-80.44189453	+5908	+16.71240234	+0.93603516	-1.16455078	+58.09570313	-59.41406250	-60.97412109	+4580	+15.59619141	-3.58154297	-3.88037109	+45.39550781	-43.28613281	-76.28906250	+3900
+1458241007.92549990	+16.33447266	-2.39501953	-0.28125000	+5.95458984	-61.41357422	-80.31005859	+5924	+16.72558594	+0.95800781	-1.15576172	+58.44726563	-59.52392578	-61.45751953	+4608	+15.63134766	-3.53320313	-3.86279297	+45.57128906	-43.65966797	-76.50878906	+3920
+1458241007.92960000	+16.33886719	-2.39062500	-0.28125000	+5.60302734	-61.61132813	-80.17822266	+5932	+16.73876953	+0.96679688	-1.14697266	+58.73291016	-59.65576172	-61.94091797	+4632	+15.66210938	-3.49365234	-3.84082031	+45.68115234	-44.01123047	-76.72851563	+3936
+1458241007.93380000	+16.34326172	-2.38623047	-0.28564453	+5.22949219	-61.76513672	-80.00244141	+5944	+16.74755859	+0.97998047	-1.14257813	+58.99658203	-59.76562500	-62.38037109	+4656	+15.69287109	-3.45849609	-3.82763672	+45.79101563	-44.36279297	-76.90429688	+3948
+1458241007.94210000	+16.36083984	-2.36865234	-0.28564453	+4.65820313	-62.22656250	-79.80468750	+5960	+16.76953125	+1.00634766	-1.11621094	+59.80957031	-60.05126953	-63.52294922	+4708	+15.75878906	-3.38818359	-3.78808594	+46.07666016	-45.04394531	-77.49755859	+3964
+1458241007.94630000	+16.36523438	-2.35546875	-0.28564453	+4.48242188	-62.42431641	-79.78271484	+5968	+16.77832031	+1.01953125	-1.10302734	+60.20507813	-60.18310547	-64.09423828	+4736	+15.78515625	-3.35742188	-3.77050781	+46.23046875	-45.30761719	-77.78320313	+3972
+1458241007.95040010	+16.37402344	-2.33789063	-0.28125000	+4.39453125	-62.66601563	-79.82666016	+5976	+16.78710938	+1.03710938	-1.08984375	+60.66650391	-60.33691406	-64.70947266	+4764	+15.80712891	-3.32666016	-3.75732422	+46.40625000	-45.57128906	-78.09082031	+3976
+1458241007.95460010	+16.38720703	-2.31591797	-0.28125000	+4.35058594	-62.90771484	-79.87060547	+5984	+16.80029297	+1.06347656	-1.07226563	+61.17187500	-60.51269531	-65.32470703	+4792	+15.83349609	-3.30468750	-3.74414063	+46.53808594	-45.79101563	-78.39843750	+3980
+1458241007.95880010	+16.38720703	-2.29833984	-0.26367188	+4.32861328	-63.21533203	-79.95849609	+5996	+16.80468750	+1.08984375	-1.05468750	+61.74316406	-60.66650391	-65.98388672	+4820	+15.85107422	-3.27392578	-3.73974609	+46.66992188	-45.94482422	-78.64013672	+3984
+1458241007.96289990	+16.39160156	-2.27197266	-0.23730469	+4.37255859	-63.63281250	-80.09033203	+6012	+16.81347656	+1.12060547	-1.02832031	+62.44628906	-60.88623047	-66.79687500	+4852	+15.86865234	-3.25195313	-3.72656250	+46.84570313	-46.12060547	-78.99169922	+3988
+1458241007.96709990	+16.40039063	-2.23681641	-0.21093750	+4.50439453	-64.05029297	-80.26611328	+6028	+16.82226563	+1.15136719	-0.99755859	+63.14941406	-61.12792969	-67.58789063	+4884	+15.88183594	-3.23437500	-3.71777344	+46.99951172	-46.25244141	-79.38720703	+3996
+1458241007.97129990	+16.41357422	-2.20605469	-0.18017578	+4.65820313	-64.44580078	-80.48583984	+6044	+16.82666016	+1.17773438	-0.96240234	+63.94042969	-61.39160156	-68.46679688	+4916	+15.89941406	-3.21679688	-3.71337891	+47.17529297	-46.34033203	-79.76074219	+4004
+1458241007.97540000	+16.42675781	-2.16650391	-0.14941406	+4.92187500	-64.88525391	-80.70556641	+6060	+16.83544922	+1.20849609	-0.92285156	+64.75341797	-61.65527344	-69.36767578	+4944	+15.91259766	-3.19921875	-3.70458984	+47.32910156	-46.45019531	-80.15625000	+4016
+1458241007.97960000	+16.43994141	-2.13134766	-0.11865234	+5.18554688	-65.30273438	-80.96923828	+6076	+16.84423828	+1.24365234	-0.88330078	+65.58837891	-61.91894531	-70.29052734	+4976	+15.93017578	-3.19482422	-3.69580078	+47.48291016	-46.49414063	-80.59570313	+4028
+1458241007.98379990	+16.44873047	-2.09619141	-0.07910156	+5.49316406	-65.76416016	-81.29882813	+6096	+16.85302734	+1.27441406	-0.84375000	+66.44531250	-62.20458984	-71.21337891	+5008	+15.94335938	-3.18603516	-3.68701172	+47.65869141	-46.51611328	-81.03515625	+4048
+1458241007.98790000	+16.45312500	-2.06103516	-0.04394531	+5.80078125	-66.18164063	-81.58447266	+6116	+16.86181641	+1.31396484	-0.80419922	+67.28027344	-62.46826172	-72.04833984	+5036	+15.95654297	-3.16845703	-3.68701172	+47.81250000	-46.51611328	-81.36474609	+4068
+1458241007.99630000	+16.47949219	-1.99951172	+0.02197266	+6.30615234	-67.01660156	-82.06787109	+6152	+16.87939453	+1.36230469	-0.72949219	+68.79638672	-63.03955078	-73.69628906	+5084	+15.97851563	-3.13769531	-3.67382813	+48.09814453	-46.62597656	-82.02392578	+4120
+1458241008.00040010	+16.48828125	-1.96435547	+0.04833984	+6.54785156	-67.36816406	-82.26562500	+6168	+16.88378906	+1.38867188	-0.69433594	+69.54345703	-63.32519531	-74.48730469	+5108	+15.99169922	-3.12011719	-3.66943359	+48.22998047	-46.66992188	-82.30957031	+4148
+1458241008.00460000	+16.49707031	-1.94238281	+0.07470703	+6.72363281	-67.71972656	-82.46337891	+6184	+16.89257813	+1.40185547	-0.65917969	+70.22460938	-63.63281250	-75.25634766	+5132	+16.00048828	-3.10693359	-3.66064453	+48.31787109	-46.71386719	-82.61718750	+4176
+1458241008.00880000	+16.51025391	-1.92480469	+0.10107422	+6.85546875	-68.07128906	-82.63916016	+6200	+16.90136719	+1.41503906	-0.62402344	+70.90576172	-63.94042969	-76.02539063	+5156	+16.01806641	-3.10253906	-3.64306641	+48.47167969	-46.84570313	-83.03466797	+4208
+1458241008.01290010	+16.51904297	-1.90283203	+0.11425781	+6.96533203	-68.29101563	-82.70507813	+6212	+16.90576172	+1.43261719	-0.60644531	+71.30126953	-64.18212891	-76.46484375	+5172	+16.03564453	-3.08056641	-3.63867188	+48.53759766	-46.93359375	-83.18847656	+4240
+1458241008.01710010	+16.52783203	-1.89843750	+0.12304688	+6.89941406	-68.51074219	-82.72705078	+6220	+16.91894531	+1.43261719	-0.58886719	+71.63085938	-64.44580078	-76.90429688	+5188	+16.05322266	-3.06298828	-3.63427734	+48.55957031	-47.04345703	-83.29833984	+4268
+1458241008.02130010	+16.53662109	-1.89843750	+0.13183594	+6.78955078	-68.73046875	-82.66113281	+6224	+16.92333984	+1.42822266	-0.56689453	+71.98242188	-64.73144531	-77.36572266	+5208	+16.06640625	-3.04980469	-3.62109375	+48.60351563	-47.21923828	-83.45214844	+4296
+1458241008.02539990	+16.53662109	-1.89404297	+0.12744141	+6.56982422	-68.84033203	-82.52929688	+6232	+16.92773438	+1.42822266	-0.55810547	+72.18017578	-64.92919922	-77.60742188	+5220	+16.08837891	-3.02343750	-3.61669922	+48.60351563	-47.37304688	-83.45214844	+4324
+1458241008.02959990	+16.54101563	-1.90283203	+0.12304688	+6.24023438	-68.95019531	-82.30957031	+6240	+16.92773438	+1.41943359	-0.54931641	+72.26806641	-65.17089844	-77.82714844	+5240	+16.10156250	-3.00146484	-3.61230469	+48.55957031	-47.57080078	-83.40820313	+4348
+1458241008.03370000	+16.54541016	-1.91162109	+0.10986328	+5.86669922	-69.03808594	-82.04589844	+6248	+16.93212891	+1.40185547	-0.54052734	+72.33398438	-65.45654297	-78.04687500	+5260	+16.11914063	-2.97949219	-3.59912109	+48.53759766	-47.83447266	-83.43017578	+4368
+1458241008.03790000	+16.55419922	-1.91601563	+0.09667969	+5.53710938	-69.08203125	-81.76025391	+6252	+16.93652344	+1.39306641	-0.54052734	+72.31201172	-65.67626953	-78.09082031	+5276	+16.13671875	-2.95312500	-3.59033203	+48.47167969	-48.07617188	-83.34228516	+4384
+1458241008.04210000	+16.55859375	-1.93359375	+0.08349609	+5.14160156	-69.12597656	-81.47460938	+6256	+16.94091797	+1.37988281	-0.54052734	+72.24609375	-65.91796875	-78.11279297	+5296	+16.15429688	-2.93554688	-3.58593750	+48.38378906	-48.31787109	-83.25439453	+4396
+1458241008.04620000	+16.55859375	-1.95117188	+0.07031250	+4.70214844	-69.19189453	-81.18896484	+6264	+16.94091797	+1.36230469	-0.54052734	+72.18017578	-66.20361328	-78.15673828	+5316	+16.17187500	-2.91796875	-3.57275391	+48.29589844	-48.55957031	-83.16650391	+4404
+1458241008.05040000	+16.55859375	-1.96875000	+0.05273438	+4.26269531	-69.21386719	-80.83740234	+6268	+16.94531250	+1.34912109	-0.54052734	+72.07031250	-66.44531250	-78.13476563	+5332	+16.18945313	-2.89599609	-3.56835938	+48.20800781	-48.75732422	-83.01269531	+4412
+1458241008.05460000	+16.56298828	-1.98632813	+0.03515625	+3.80126953	-69.21386719	-80.50781250	+6272	+16.94531250	+1.33593750	-0.54492188	+71.89453125	-66.73095703	-78.04687500	+5352	+16.20703125	-2.87841797	-3.56396484	+48.09814453	-48.99902344	-82.81494141	+4416
+1458241008.06290010	+16.55859375	-2.00830078	+0.01757813	+3.09814453	-69.36767578	-79.95849609	+6276	+16.94531250	+1.30517578	-0.54931641	+71.58691406	-67.34619141	-77.89306641	+5388	+16.22460938	-2.83886719	-3.55957031	+47.85644531	-49.37255859	-82.44140625	+4412
+1458241008.06710000	+16.55859375	-2.02148438	+0.01318359	+2.85644531	-69.49951172	-79.80468750	+6276	+16.94970703	+1.29199219	-0.54492188	+71.49902344	-67.71972656	-77.84912109	+5408	+16.23339844	-2.82568359	-3.55957031	+47.74658203	-49.54833984	-82.28759766	+4412
+1458241008.07119990	+16.55419922	-2.03027344	+0.01318359	+2.65869141	-69.63134766	-79.69482422	+6276	+16.94970703	+1.27880859	-0.54052734	+71.43310547	-68.11523438	-77.80517578	+5428	+16.24218750	-2.80810547	-3.55517578	+47.61474609	-49.72412109	-82.13378906	+4408
+1458241008.07540010	+16.56298828	-2.03906250	+0.01757813	+2.57080078	-69.85107422	-79.65087891	+6276	+16.95410156	+1.27001953	-0.52734375	+71.49902344	-68.57666016	-77.89306641	+5448	+16.25097656	-2.79492188	-3.55078125	+47.54882813	-49.85595703	-82.04589844	+4404
+1458241008.07960010	+16.56738281	-2.03906250	+0.02636719	+2.65869141	-70.07080078	-79.71679688	+6280	+16.95849609	+1.26562500	-0.51416016	+71.65283203	-69.08203125	-78.02490234	+5464	+16.26416016	-2.78613281	-3.54638672	+47.46093750	-49.98779297	-81.95800781	+4400
+1458241008.08369990	+16.56738281	-2.03466797	+0.04394531	+2.83447266	-70.35644531	-79.91455078	+6284	+16.96289063	+1.26123047	-0.49658203	+71.80664063	-69.60937500	-78.15673828	+5480	+16.26855469	-2.78173828	-3.54638672	+47.37304688	-50.07568359	-81.87011719	+4396
+1458241008.08789990	+16.56738281	-2.02587891	+0.07470703	+3.12011719	-70.70800781	-80.15625000	+6288	+16.96289063	+1.26123047	-0.47021484	+72.26806641	-70.24658203	-78.55224609	+5496	+16.27734375	-2.77734375	-3.54638672	+47.28515625	-50.11962891	-81.82617188	+4392
+1458241008.09209990	+16.57177734	-2.01708984	+0.10546875	+3.51562500	-71.08154297	-80.50781250	+6300	+16.96728516	+1.26123047	-0.43505859	+72.79541016	-70.92773438	-79.03564453	+5512	+16.28173828	-2.77294922	-3.54638672	+47.19726563	-50.16357422	-81.80419922	+4388
+1458241008.09620000	+16.57177734	-2.00390625	+0.13183594	+4.02099609	-71.41113281	-80.96923828	+6308	+16.97167969	+1.26123047	-0.40429688	+73.30078125	-71.63085938	-79.47509766	+5528	+16.28613281	-2.77294922	-3.54638672	+47.10937500	-50.18554688	-81.78222656	+4388
+1458241008.10040000	+16.57617188	-1.99072266	+0.16699219	+4.61425781	-71.80664063	-81.51855469	+6320	+16.98046875	+1.26562500	-0.35595703	+74.33349609	-72.55371094	-80.37597656	+5548	+16.28613281	-2.77294922	-3.54199219	+47.06542969	-50.18554688	-81.78222656	+4392
+1458241008.10450010	+16.58056641	-1.97314453	+0.20654297	+5.40527344	-72.26806641	-82.24365234	+6332	+16.98486328	+1.27001953	-0.30761719	+75.52001953	-73.41064453	-81.45263672	+5564	+16.29052734	-2.77734375	-3.54199219	+46.99951172	-50.20751953	-81.84814453	+4396
+1458241008.10870000	+16.58496094	-1.95996094	+0.24609375	+6.37207031	-72.68554688	-83.12255859	+6348	+16.99365234	+1.27001953	-0.26367188	+76.55273438	-74.24560547	-82.37548828	+5576	+16.29052734	-2.78173828	-3.53759766	+46.95556641	-50.20751953	-81.91406250	+4400
+1458241008.11700010	+16.59814453	-1.92041016	+0.32519531	+8.63525391	-73.58642578	-85.23193359	+6376	+17.00683594	+1.27001953	-0.15820313	+80.15625000	-76.24511719	-85.69335938	+5596	+16.29931641	-2.79052734	-3.52880859	+46.86767578	-50.20751953	-82.06787109	+4420
+1458241008.12120010	+16.59814453	-1.90722656	+0.35156250	+9.86572266	-73.89404297	-86.39648438	+6388	+17.01123047	+1.26562500	-0.12304688	+81.62841797	-77.10205078	-87.05566406	+5604	+16.30371094	-2.79492188	-3.52441406	+46.82373047	-50.20751953	-82.15576172	+4432
+1458241008.12540010	+16.59814453	-1.88525391	+0.38232422	+11.42578125	-74.28955078	-87.89062500	+6400	+17.00683594	+1.26562500	-0.07910156	+84.13330078	-78.13476563	-89.38476563	+5612	+16.30371094	-2.79931641	-3.52001953	+46.77978516	-50.18554688	-82.22167969	+4444
+1458241008.12949990	+16.59814453	-1.87646484	+0.40869141	+12.85400391	-74.64111328	-89.29687500	+6412	+17.00683594	+1.25683594	-0.03515625	+86.72607422	-79.03564453	-91.91162109	+5620	+16.30371094	-2.80371094	-3.51123047	+46.73583984	-50.18554688	-82.28759766	+4460
+1458241008.13369990	+16.59814453	-1.87207031	+0.41748047	+14.28222656	-74.86083984	-90.72509766	+6420	+17.00683594	+1.24365234	-0.01318359	+89.01123047	-79.89257813	-94.10888672	+5624	+16.30810547	-2.80371094	-3.50683594	+46.66992188	-50.22949219	-82.35351563	+4472
+1458241008.13790010	+16.59814453	-1.86328125	+0.42626953	+15.90820313	-75.10253906	-92.35107422	+6428	+17.00244141	+1.23046875	+0.01318359	+92.13134766	-80.72753906	-97.11914063	+5628	+16.31250000	-2.80371094	-3.49804688	+46.60400391	-50.27343750	-82.39746094	+4488
+1458241008.14200000	+16.59814453	-1.86767578	+0.43505859	+17.44628906	-75.32226563	-93.93310547	+6432	+16.99804688	+1.22167969	+0.03955078	+95.99853516	-81.49658203	-100.89843750	+5636	+16.31250000	-2.80371094	-3.49365234	+46.56005859	-50.31738281	-82.41943359	+4504
+1458241008.15039990	+16.59375000	-1.88085938	+0.40869141	+20.12695313	-75.43212891	-96.78955078	+6444	+16.98046875	+1.18652344	+0.05273438	+103.64501953	-82.92480469	-108.45703125	+5636	+16.32128906	-2.79052734	-3.48046875	+46.40625000	-50.49316406	-82.39746094	+4532
+1458241008.15450000	+16.58935547	-1.89843750	+0.38671875	+21.35742188	-75.43212891	-98.15185547	+6452	+16.97167969	+1.17333984	+0.05273438	+108.83056641	-83.56201172	-113.66455078	+5636	+16.32568359	-2.78173828	-3.47167969	+46.34033203	-50.60302734	-82.35351563	+4544
+1458241008.15870000	+16.58056641	-1.91601563	+0.36035156	+22.54394531	-75.38818359	-99.49218750	+6460	+16.96289063	+1.15576172	+0.05273438	+114.76318359	-84.13330078	-119.61914063	+5640	+16.33007813	-2.77294922	-3.47167969	+46.23046875	-50.69091797	-82.26562500	+4556
+1458241008.16290000	+16.57617188	-1.93798828	+0.33398438	+23.77441406	-75.38818359	-100.92041016	+6468	+16.94970703	+1.12939453	+0.05712891	+122.08007813	-84.61669922	-127.00195313	+5644	+16.33447266	-2.76416016	-3.46728516	+46.14257813	-50.80078125	-82.17773438	+4568
+1458241008.16700010	+16.56738281	-1.95556641	+0.31201172	+25.04882813	-75.36621094	-102.34863281	+6472	+16.93652344	+1.12060547	+0.06152344	+130.69335938	-84.94628906	-135.59326172	+5644	+16.33447266	-2.74658203	-3.46289063	+46.03271484	-50.93261719	-82.06787109	+4576
+1458241008.17120000	+16.56738281	-1.96875000	+0.29443359	+26.41113281	-75.36621094	-103.86474609	+6476	+16.92773438	+1.10742188	+0.05712891	+139.61425781	-85.16601563	-144.55810547	+5648	+16.33886719	-2.73339844	-3.45849609	+45.94482422	-51.04248047	-81.95800781	+4580
+1458241008.17540000	+16.56298828	-1.99072266	+0.27246094	+27.61962891	-75.34423828	-105.29296875	+6480	+16.91455078	+1.08544922	+0.04833984	+148.62304688	-85.29785156	-153.69873047	+5652	+16.34326172	-2.71582031	-3.45410156	+45.83496094	-51.19628906	-81.84814453	+4584
+1458241008.18370010	+16.55419922	-2.01708984	+0.23730469	+30.27832031	-75.30029297	-108.30322266	+6484	+16.90136719	+1.06347656	+0.03955078	+166.50878906	-85.10009766	-171.80419922	+5656	+16.34765625	-2.68505859	-3.44970703	+45.61523438	-51.43798828	-81.62841797	+4588
+1458241008.18779990	+16.54980469	-2.03906250	+0.22412109	+31.50878906	-75.23437500	-109.77539063	+6484	+16.89257813	+1.04589844	+0.03955078	+174.17724609	-84.83642578	-179.67041016	+5660	+16.35205078	-2.66748047	-3.44970703	+45.52734375	-51.54785156	-81.54052734	+4588
+1458241008.19199990	+16.54541016	-2.04345703	+0.21093750	+32.82714844	-75.16845703	-111.24755859	+6488	+16.88818359	+1.03710938	+0.03515625	-179.07714844	-84.50683594	+173.47412109	+5660	+16.35644531	-2.65429688	-3.44531250	+45.41748047	-51.63574219	-81.49658203	+4584
+1458241008.19619990	+16.54541016	-2.04345703	+0.21972656	+34.58496094	-75.27832031	-113.13720703	+6488	+16.88378906	+1.03271484	+0.04833984	-173.47412109	-84.00146484	+167.71728516	+5660	+16.35644531	-2.64111328	-3.44531250	+45.32958984	-51.70166016	-81.45263672	+4584
+1458241008.20030000	+16.54541016	-2.04345703	+0.24169922	+36.38671875	-75.36621094	-115.09277344	+6488	+16.87939453	+1.02392578	+0.05273438	-168.72802734	-83.54003906	+162.81738281	+5664	+16.35205078	-2.63232422	-3.44091797	+45.26367188	-51.74560547	-81.45263672	+4580
+1458241008.20450000	+16.54541016	-2.02587891	+0.25927734	+38.32031250	-75.43212891	-117.07031250	+6488	+16.87939453	+1.02392578	+0.05712891	-164.77294922	-83.05664063	+158.73046875	+5660	+16.35205078	-2.62353516	-3.44091797	+45.19775391	-51.78955078	-81.49658203	+4576
+1458241008.20869990	+16.54980469	-2.00830078	+0.29443359	+40.51757813	-75.56396484	-119.33349609	+6496	+16.88378906	+1.02392578	+0.07470703	-161.89453125	-82.46337891	+155.72021484	+5660	+16.35205078	-2.61914063	-3.43212891	+45.15380859	-51.81152344	-81.60644531	+4572
+1458241008.21280000	+16.54980469	-1.99511719	+0.32519531	+42.40722656	-75.60791016	-121.31103516	+6500	+16.88378906	+1.02832031	+0.08789063	-159.21386719	-81.95800781	+152.92968750	+5660	+16.35205078	-2.61914063	-3.42773438	+45.15380859	-51.81152344	-81.73828125	+4568
+1458241008.21700000	+16.55419922	-1.97314453	+0.35156250	+44.34082031	-75.62988281	-123.31054688	+6504	+16.88818359	+1.02392578	+0.09667969	-156.97265625	-81.45263672	+150.55664063	+5660	+16.35205078	-2.61914063	-3.41894531	+45.15380859	-51.81152344	-81.93603516	+4568
+1458241008.22120000	+16.55859375	-1.95117188	+0.39550781	+46.53808594	-75.69580078	-125.55175781	+6512	+16.89257813	+1.02392578	+0.11425781	-155.30273438	-80.85937500	+148.75488281	+5660	+16.35205078	-2.62353516	-3.41015625	+45.15380859	-51.76757813	-82.13378906	+4572
+1458241008.22530010	+16.55859375	-1.92919922	+0.43066406	+48.49365234	-75.71777344	-127.55126953	+6520	+16.89257813	+1.02832031	+0.12744141	-153.52294922	-80.37597656	+146.93115234	+5656	+16.34765625	-2.62792969	-3.40576172	+45.15380859	-51.72363281	-82.33154297	+4576
+1458241008.22950010	+16.56298828	-1.90283203	+0.46582031	+50.42724609	-75.76171875	-129.52880859	+6528	+16.89257813	+1.02832031	+0.14062500	-151.96289063	-79.87060547	+145.30517578	+5656	+16.34765625	-2.63232422	-3.39697266	+45.15380859	-51.67968750	-82.55126953	+4580
+1458241008.23370000	+16.56738281	-1.88085938	+0.50976563	+52.47070313	-75.82763672	-131.61621094	+6536	+16.89257813	+1.02392578	+0.15820313	-150.82031250	-79.34326172	+144.07470703	+5652	+16.34326172	-2.63671875	-3.38818359	+45.15380859	-51.63574219	-82.79296875	+4588
+1458241008.23779990	+16.56738281	-1.85888672	+0.54492188	+54.14062500	-75.80566406	-133.35205078	+6544	+16.89257813	+1.03271484	+0.16699219	-149.54589844	-78.88183594	+142.80029297	+5652	+16.33886719	-2.64111328	-3.37939453	+45.15380859	-51.61376953	-83.03466797	+4600
+1458241008.24620010	+16.57177734	-1.81494141	+0.60644531	+57.15087891	-75.78369141	-136.51611328	+6556	+16.89697266	+1.02832031	+0.18457031	-147.54638672	-78.00292969	+140.77880859	+5644	+16.33447266	-2.65429688	-3.35742188	+45.17578125	-51.59179688	-83.54003906	+4624
+1458241008.25029990	+16.57177734	-1.80175781	+0.61523438	+57.87597656	-75.67382813	-137.32910156	+6556	+16.89697266	+1.04150391	+0.18457031	-146.44775391	-77.65136719	+139.74609375	+5640	+16.33447266	-2.65869141	-3.34863281	+45.15380859	-51.59179688	-83.71582031	+4640
+1458241008.25449990	+16.57177734	-1.80175781	+0.61962891	+58.44726563	-75.60791016	-138.07617188	+6556	+16.89257813	+1.02832031	+0.18017578	-145.52490234	-77.27783203	+138.80126953	+5636	+16.33447266	-2.65429688	-3.34423828	+45.10986328	-51.59179688	-83.82568359	+4652
+1458241008.25860000	+16.57177734	-1.80175781	+0.61962891	+58.88671875	-75.56396484	-138.69140625	+6552	+16.88818359	+1.01953125	+0.17578125	-144.68994141	-76.92626953	+137.96630859	+5632	+16.33007813	-2.64990234	-3.33984375	+45.00000000	-51.61376953	-83.84765625	+4664
+1458241008.26280000	+16.56298828	-1.80615234	+0.61083984	+58.90869141	-75.45410156	-138.91113281	+6552	+16.87939453	+1.01513672	+0.17138672	-143.83300781	-76.61865234	+137.17529297	+5632	+16.33007813	-2.64550781	-3.33984375	+44.89013672	-51.65771484	-83.80371094	+4676
+1458241008.26700000	+16.55859375	-1.81933594	+0.59765625	+58.84277344	-75.41015625	-139.08691406	+6556	+16.87060547	+1.01074219	+0.16699219	-143.02001953	-76.28906250	+136.40625000	+5628	+16.32568359	-2.63232422	-3.34423828	+44.75830078	-51.70166016	-83.73779297	+4688
+1458241008.27110000	+16.55859375	-1.83251953	+0.58007813	+58.57910156	-75.32226563	-139.06494141	+6560	+16.86621094	+1.00195313	+0.16259766	-142.33886719	-75.95947266	+135.76904297	+5628	+16.32128906	-2.62353516	-3.34423828	+44.60449219	-51.78955078	-83.64990234	+4696
+1458241008.27530000	+16.55419922	-1.85009766	+0.54931641	+57.94189453	-75.19042969	-138.64746094	+6564	+16.86181641	+1.00195313	+0.15380859	-141.65771484	-75.71777344	+135.15380859	+5628	+16.32128906	-2.61474609	-3.34863281	+44.42871094	-51.87744141	-83.51806641	+4700
+1458241008.27950000	+16.55419922	-1.87207031	+0.51416016	+57.23876953	-75.05859375	-138.22998047	+6568	+16.85742188	+0.99316406	+0.14062500	-141.02050781	-75.45410156	+134.58251953	+5628	+16.32128906	-2.60595703	-3.35302734	+44.23095703	-51.98730469	-83.34228516	+4704
+1458241008.28360010	+16.54980469	-1.89404297	+0.48339844	+56.53564453	-74.94873047	-137.79052734	+6572	+16.84863281	+0.97998047	+0.13183594	-140.47119141	-75.21240234	+134.07714844	+5628	+16.32128906	-2.59277344	-3.35742188	+44.03320313	-52.05322266	-83.14453125	+4708
+1458241008.28780010	+16.54541016	-1.91601563	+0.44384766	+55.70068359	-74.81689453	-137.19726563	+6580	+16.83984375	+0.97119141	+0.11425781	-139.92187500	-74.99267578	+133.57177734	+5632	+16.31689453	-2.57958984	-3.36621094	+43.81347656	-52.14111328	-82.92480469	+4708
+1458241008.29200010	+16.54541016	-1.93798828	+0.40869141	+54.84375000	-74.70703125	-136.60400391	+6584	+16.83544922	+0.95800781	+0.10107422	-139.32861328	-74.79492188	+133.02246094	+5636	+16.31689453	-2.56640625	-3.37500000	+43.59375000	-52.22900391	-82.68310547	+4704
+1458241008.30029990	+16.53662109	-1.98632813	+0.35595703	+53.83300781	-74.53125000	-136.12060547	+6588	+16.81787109	+0.94042969	+0.09228516	-138.64746094	-74.28955078	+132.42919922	+5644	+16.30810547	-2.53564453	-3.39697266	+43.11035156	-52.38281250	-82.19970703	+4696
+1458241008.30450010	+16.53662109	-1.99951172	+0.33837891	+53.50341797	-74.44335938	-135.96679688	+6584	+16.81347656	+0.93603516	+0.08789063	-138.33984375	-74.04785156	+132.18750000	+5648	+16.30810547	-2.52685547	-3.40576172	+42.89062500	-52.47070313	-82.00195313	+4684
+1458241008.30859990	+16.53222656	-2.00830078	+0.31640625	+53.23974609	-74.33349609	-135.87890625	+6584	+16.80908203	+0.92724609	+0.08789063	-138.14208984	-73.78417969	+132.05566406	+5652	+16.30371094	-2.51806641	-3.41455078	+42.69287109	-52.53662109	-81.84814453	+4676
+1458241008.31279990	+16.53662109	-2.01269531	+0.30761719	+53.23974609	-74.28955078	-136.01074219	+6576	+16.80468750	+0.92285156	+0.08789063	-137.92236328	-73.58642578	+131.90185547	+5656	+16.30371094	-2.51367188	-3.41894531	+42.49511719	-52.62451172	-81.73828125	+4660
+1458241008.31699990	+16.54541016	-2.01269531	+0.29882813	+53.32763672	-74.20166016	-136.20849609	+6568	+16.80468750	+0.91845703	+0.08349609	-137.68066406	-73.38867188	+131.72607422	+5660	+16.30371094	-2.50927734	-3.42333984	+42.34130859	-52.69042969	-81.69433594	+4648
+1458241008.32110000	+16.54101563	-2.00830078	+0.29882813	+53.72314453	-74.15771484	-136.69189453	+6560	+16.80029297	+0.91845703	+0.08789063	-137.57080078	-73.14697266	+131.68212891	+5660	+16.30371094	-2.50048828	-3.42773438	+42.20947266	-52.71240234	-81.65039063	+4636
+1458241008.32530000	+16.54101563	-1.99951172	+0.31201172	+54.44824219	-74.17968750	-137.50488281	+6556	+16.80029297	+0.91406250	+0.09667969	-137.54882813	-72.90527344	+131.70410156	+5664	+16.30371094	-2.50048828	-3.43212891	+42.12158203	-52.71240234	-81.67236328	+4624
+1458241008.32950000	+16.54101563	-1.98193359	+0.33398438	+55.34912109	-74.17968750	-138.42773438	+6556	+16.80029297	+0.91845703	+0.10546875	-137.50488281	-72.66357422	+131.77001953	+5664	+16.29931641	-2.49609375	-3.43212891	+42.05566406	-52.71240234	-81.76025391	+4612
+1458241008.33360000	+16.54541016	-1.95996094	+0.35156250	+56.16210938	-74.15771484	-139.26269531	+6556	+16.79589844	+0.92285156	+0.11865234	-137.48291016	-72.39990234	+131.85791016	+5668	+16.29931641	-2.49609375	-3.43212891	+42.01171875	-52.71240234	-81.89208984	+4600
+1458241008.33780000	+16.54980469	-1.93359375	+0.37353516	+57.32666016	-74.17968750	-140.42724609	+6552	+16.80029297	+0.93164063	+0.13183594	-137.46093750	-72.15820313	+131.94580078	+5668	+16.29931641	-2.50048828	-3.42773438	+42.01171875	-52.73437500	-82.06787109	+4592
+1458241008.34190010	+16.55419922	-1.90722656	+0.40429688	+58.60107422	-74.15771484	-141.65771484	+6552	+16.80029297	+0.94042969	+0.14501953	-137.46093750	-71.91650391	+132.05566406	+5664	+16.29931641	-2.50048828	-3.42333984	+42.03369141	-52.73437500	-82.30957031	+4584
+1458241008.34610010	+16.55419922	-1.88085938	+0.42626953	+59.76562500	-74.13574219	-142.82226563	+6552	+16.80029297	+0.94921875	+0.15380859	-137.43896484	-71.67480469	+132.16552734	+5664	+16.29931641	-2.50488281	-3.41894531	+42.07763672	-52.73437500	-82.55126953	+4584
+1458241008.35030010	+16.55859375	-1.85009766	+0.45263672	+61.14990234	-74.09179688	-144.16259766	+6552	+16.80468750	+0.95361328	+0.16699219	-137.46093750	-71.45507813	+132.27539063	+5656	+16.29931641	-2.50927734	-3.41015625	+42.12158203	-52.71240234	-82.81494141	+4580
+1458241008.35859990	+16.56298828	-1.79296875	+0.49218750	+63.47900391	-74.00390625	-146.46972656	+6552	+16.80468750	+0.97558594	+0.18457031	-137.43896484	-70.99365234	+132.51708984	+5644	+16.29931641	-2.50488281	-3.40136719	+42.20947266	-52.69042969	-83.27636719	+4584
+1458241008.36279990	+16.55859375	-1.77099609	+0.50976563	+64.70947266	-73.93798828	-147.70019531	+6548	+16.80468750	+0.98876953	+0.19335938	-137.41699219	-70.77392578	+132.60498047	+5640	+16.29931641	-2.50488281	-3.40136719	+42.20947266	-52.66845703	-83.47412109	+4588
+1458241008.36690000	+16.55419922	-1.75341797	+0.52734375	+65.80810547	-73.87207031	-148.86474609	+6544	+16.80468750	+0.99755859	+0.20214844	-137.41699219	-70.53222656	+132.73681641	+5636	+16.29492188	-2.50048828	-3.40136719	+42.20947266	-52.66845703	-83.62792969	+4592
+1458241008.37109990	+16.55859375	-1.73583984	+0.52734375	+66.42333984	-73.78417969	-149.50195313	+6540	+16.80468750	+1.00195313	+0.20654297	-137.37304688	-70.31250000	+132.80273438	+5628	+16.29052734	-2.49609375	-3.39697266	+42.14355469	-52.71240234	-83.73779297	+4600
+1458241008.37529990	+16.55859375	-1.73583984	+0.52294922	+66.53320313	-73.76220703	-149.65576172	+6532	+16.80029297	+1.01074219	+0.20654297	-137.32910156	-70.11474609	+132.84667969	+5620	+16.29492188	-2.49169922	-3.40136719	+42.05566406	-52.75634766	-83.78173828	+4604
+1458241008.37940000	+16.55859375	-1.73583984	+0.51855469	+66.70898438	-73.71826172	-149.87548828	+6524	+16.80029297	+1.01513672	+0.20654297	-137.28515625	-69.91699219	+132.91259766	+5612	+16.29052734	-2.48730469	-3.40576172	+41.96777344	-52.80029297	-83.78173828	+4612
+1458241008.38360000	+16.55859375	-1.73583984	+0.50976563	+66.84082031	-73.65234375	-150.09521484	+6516	+16.79589844	+1.01953125	+0.20214844	-137.21923828	-69.74121094	+132.91259766	+5608	+16.29052734	-2.47851563	-3.41455078	+41.79199219	-52.86621094	-83.71582031	+4620
+1458241008.38780000	+16.55419922	-1.73583984	+0.49218750	+66.90673828	-73.56445313	-150.29296875	+6512	+16.78710938	+1.01953125	+0.19335938	-137.15332031	-69.56542969	+132.91259766	+5600	+16.29052734	-2.46972656	-3.42773438	+41.59423828	-52.91015625	-83.56201172	+4628
+1458241008.39190010	+16.54980469	-1.74462891	+0.47460938	+66.90673828	-73.45458984	-150.44677734	+6508	+16.77832031	+1.01513672	+0.18457031	-137.10937500	-69.38964844	+132.89062500	+5592	+16.28613281	-2.45654297	-3.44531250	+41.35253906	-52.95410156	-83.32031250	+4632
+1458241008.39610000	+16.54980469	-1.75341797	+0.44824219	+66.79687500	-73.36669922	-150.49072266	+6504	+16.77392578	+1.01513672	+0.17138672	-137.02148438	-69.23583984	+132.84667969	+5584	+16.28173828	-2.44335938	-3.46728516	+41.06689453	-52.99804688	-83.05664063	+4636
+1458241008.40030000	+16.54541016	-1.77099609	+0.40869141	+66.48925781	-73.23486328	-150.46875000	+6500	+16.76074219	+1.01074219	+0.15820313	-136.95556641	-69.06005859	+132.78076172	+5580	+16.27734375	-2.43017578	-3.48486328	+40.80322266	-53.08593750	-82.79296875	+4640
+1458241008.40440010	+16.54101563	-1.78857422	+0.36474609	+66.13769531	-73.10302734	-150.38085938	+6500	+16.75195313	+1.00634766	+0.14501953	-136.86767578	-68.92822266	+132.71484375	+5576	+16.27294922	-2.42138672	-3.50683594	+40.53955078	-53.15185547	-82.52929688	+4640
+1458241008.41269990	+16.53662109	-1.83691406	+0.27246094	+65.19287109	-72.81738281	-150.00732422	+6500	+16.73437500	+0.99755859	+0.10986328	-136.73583984	-68.66455078	+132.56103516	+5568	+16.26855469	-2.39501953	-3.55078125	+39.96826172	-53.30566406	-81.97998047	+4628
+1458241008.41689990	+16.53662109	-1.85449219	+0.22412109	+64.64355469	-72.68554688	-149.72167969	+6496	+16.72558594	+0.99316406	+0.09228516	-136.62597656	-68.55468750	+132.42919922	+5572	+16.26855469	-2.38183594	-3.57714844	+39.68261719	-53.37158203	-81.69433594	+4624
+1458241008.42109990	+16.53222656	-1.87207031	+0.18017578	+64.18212891	-72.57568359	-149.50195313	+6492	+16.72119141	+0.99316406	+0.07031250	-136.51611328	-68.44482422	+132.29736328	+5572	+16.26416016	-2.36425781	-3.60351563	+39.41894531	-53.39355469	-81.40869141	+4616
+1458241008.42520000	+16.53222656	-1.88964844	+0.13623047	+63.74267578	-72.46582031	-149.34814453	+6488	+16.71240234	+0.99316406	+0.05273438	-136.38427734	-68.35693359	+132.16552734	+5576	+16.25976563	-2.35107422	-3.62988281	+39.17724609	-53.41552734	-81.16699219	+4604
+1458241008.42940000	+16.53222656	-1.89843750	+0.10107422	+63.43505859	-72.37792969	-149.21630859	+6484	+16.70800781	+0.99755859	+0.03076172	-136.23046875	-68.26904297	+131.98974609	+5580	+16.25976563	-2.33349609	-3.65625000	+38.95751953	-53.41552734	-80.96923828	+4592
+1458241008.43359990	+16.53222656	-1.90283203	+0.07031250	+63.30322266	-72.31201172	-149.28222656	+6472	+16.70361328	+1.00195313	+0.00878906	-136.09863281	-68.18115234	+131.85791016	+5584	+16.25537109	-2.32031250	-3.68701172	+38.75976563	-53.41552734	-80.79345703	+4580
+1458241008.43770000	+16.54101563	-1.90283203	+0.05273438	+63.30322266	-72.26806641	-149.43603516	+6460	+16.70361328	+1.00195313	-0.00878906	-135.98876953	-68.11523438	+131.68212891	+5588	+16.25097656	-2.31152344	-3.70898438	+38.60595703	-53.41552734	-80.70556641	+4564
+1458241008.44190000	+16.54541016	-1.88964844	+0.03515625	+63.41308594	-72.20214844	-149.63378906	+6452	+16.70361328	+1.01513672	-0.03515625	-135.83496094	-68.04931641	+131.52832031	+5592	+16.25537109	-2.30273438	-3.73095703	+38.51806641	-53.39355469	-80.70556641	+4548
+1458241008.44610000	+16.54980469	-1.87207031	+0.02197266	+63.69873047	-72.18017578	-149.98535156	+6440	+16.70361328	+1.02392578	-0.05273438	-135.68115234	-68.00537109	+131.37451172	+5596	+16.25537109	-2.28955078	-3.74853516	+38.49609375	-53.34960938	-80.74951172	+4532
+1458241008.45020010	+16.55859375	-1.85449219	+0.01757813	+64.02832031	-72.15820313	-150.35888672	+6428	+16.70800781	+1.03710938	-0.07470703	-135.52734375	-67.96142578	+131.19873047	+5600	+16.25537109	-2.28076172	-3.77050781	+38.47412109	-53.28369141	-80.83740234	+4520
+1458241008.45440010	+16.56738281	-1.82812500	+0.01318359	+64.40185547	-72.13623047	-150.75439453	+6420	+16.71240234	+1.05468750	-0.09667969	-135.32958984	-67.91748047	+131.02294922	+5604	+16.25537109	-2.26757813	-3.79248047	+38.49609375	-53.19580078	-80.94726563	+4508
+1458241008.46269990	+16.58496094	-1.76660156	+0.00878906	+65.25878906	-72.11425781	-151.58935547	+6404	+16.72998047	+1.08984375	-0.14062500	-134.95605469	-67.89550781	+130.67138672	+5608	+16.25537109	-2.24560547	-3.84082031	+38.56201172	-52.93212891	-81.21093750	+4488
+1458241008.46690010	+16.59814453	-1.73144531	+0.00878906	+65.69824219	-72.09228516	-151.98486328	+6396	+16.73437500	+1.11181641	-0.16259766	-134.78027344	-67.89550781	+130.49560547	+5608	+16.25537109	-2.23681641	-3.86279297	+38.62792969	-52.80029297	-81.36474609	+4480
+1458241008.47110010	+16.60693359	-1.69189453	+0.00878906	+66.15966797	-72.07031250	-152.40234375	+6388	+16.74755859	+1.13378906	-0.18457031	-134.60449219	-67.89550781	+130.34179688	+5608	+16.25537109	-2.22363281	-3.88476563	+38.69384766	-52.66845703	-81.54052734	+4472
+1458241008.47519990	+16.62011719	-1.65673828	+0.00439453	+66.48925781	-72.02636719	-152.70996094	+6380	+16.75634766	+1.15576172	-0.20654297	-134.42871094	-67.89550781	+130.16601563	+5604	+16.26416016	-2.19287109	-3.93310547	+38.80371094	-52.40478516	-81.82617188	+4476
+1458241008.47939990	+16.63330078	-1.61718750	+0.00000000	+66.77490234	-71.98242188	-152.95166016	+6372	+16.76513672	+1.17773438	-0.22851563	-134.25292969	-67.93945313	+130.01220703	+5600	+16.26416016	-2.17529297	-3.96386719	+38.86962891	-52.22900391	-81.95800781	+4476
+1458241008.48359990	+16.64648438	-1.58203125	-0.01757813	+66.86279297	-71.89453125	-152.99560547	+6368	+16.77832031	+1.20410156	-0.25488281	-134.07714844	-67.98339844	+129.83642578	+5596	+16.26416016	-2.15771484	-3.99462891	+38.89160156	-52.05322266	-82.04589844	+4476
+1458241008.48770000	+16.65966797	-1.54687500	-0.04833984	+66.73095703	-71.76269531	-152.79785156	+6360	+16.79150391	+1.22607422	-0.28564453	-133.87939453	-68.07128906	+129.61669922	+5588	+16.26855469	-2.13134766	-4.03857422	+38.82568359	-51.81152344	-81.93603516	+4480
+1458241008.49190000	+16.67285156	-1.51611328	-0.07910156	+66.48925781	-71.63085938	-152.51220703	+6360	+16.80029297	+1.25244141	-0.31640625	-133.63769531	-68.18115234	+129.41894531	+5584	+16.25976563	-2.10498047	-4.08251953	+38.73779297	-51.59179688	-81.78222656	+4484
+1458241008.49600010	+16.69042969	-1.48535156	-0.12304688	+66.09375000	-71.47705078	-152.09472656	+6356	+16.81347656	+1.27880859	-0.35156250	-133.41796875	-68.29101563	+129.17724609	+5584	+16.25976563	-2.08300781	-4.13085938	+38.58398438	-51.43798828	-81.60644531	+4484
+1458241008.50440000	+16.71679688	-1.44140625	-0.22412109	+65.01708984	-71.03759766	-151.06201172	+6344	+16.83105469	+1.33154297	-0.43066406	-132.91259766	-68.62060547	+128.64990234	+5580	+16.25537109	-2.02587891	-4.22753906	+38.21044922	-51.06445313	-81.07910156	+4484
+1458241008.50850010	+16.72998047	-1.41943359	-0.29003906	+64.27001953	-70.77392578	-150.31494141	+6340	+16.83984375	+1.35351563	-0.47460938	-132.64892578	-68.81835938	+128.36425781	+5580	+16.25537109	-1.99511719	-4.28027344	+38.01269531	-50.91064453	-80.81542969	+4484
+1458241008.51270010	+16.74316406	-1.40625000	-0.36474609	+63.32519531	-70.44433594	-149.39208984	+6336	+16.84863281	+1.38427734	-0.52734375	-132.29736328	-69.08203125	+127.96875000	+5580	+16.25537109	-1.95996094	-4.33740234	+37.79296875	-50.69091797	-80.46386719	+4480
+1458241008.51690010	+16.75634766	-1.38867188	-0.44824219	+62.33642578	-70.09277344	-148.42529297	+6332	+16.85742188	+1.41064453	-0.58447266	-131.92382813	-69.36767578	+127.55126953	+5580	+16.25537109	-1.92919922	-4.39892578	+37.52929688	-50.47119141	-80.09033203	+4472
+1458241008.52099990	+16.76953125	-1.37548828	-0.53613281	+61.34765625	-69.69726563	-147.48046875	+6328	+16.86181641	+1.44140625	-0.64599609	-131.52832031	-69.67529297	+127.13378906	+5584	+16.25097656	-1.89843750	-4.45605469	+37.28759766	-50.25146484	-79.71679688	+4460
+1458241008.52519990	+16.78271484	-1.36230469	-0.62841797	+60.38085938	-69.25781250	-146.53564453	+6320	+16.87060547	+1.47216797	-0.71191406	-131.06689453	-70.04882813	+126.62841797	+5584	+16.24218750	-1.86767578	-4.51757813	+37.04589844	-49.98779297	-79.36523438	+4452
+1458241008.52940010	+16.79589844	-1.34033203	-0.72070313	+59.52392578	-68.81835938	-145.70068359	+6316	+16.87500000	+1.50292969	-0.78222656	-130.58349609	-70.40039063	+126.10107422	+5588	+16.23779297	-1.82812500	-4.57910156	+36.80419922	-49.76806641	-78.99169922	+4436
+1458241008.53350000	+16.80468750	-1.32275391	-0.80859375	+58.77685547	-68.40087891	-144.93164063	+6308	+16.87939453	+1.53369141	-0.84814453	-130.10009766	-70.75195313	+125.59570313	+5592	+16.22900391	-1.78857422	-4.64062500	+36.62841797	-49.54833984	-78.66210938	+4420
+1458241008.53769990	+16.81787109	-1.30078125	-0.89648438	+58.05175781	-67.93945313	-144.22851563	+6300	+16.88818359	+1.60400391	-0.97119141	-129.04541016	-71.47705078	+124.47509766	+5612	+16.22460938	-1.75341797	-4.68896484	+36.49658203	-49.35058594	-78.44238281	+4400
+1458241008.54600000	+16.83984375	-1.23925781	-1.06347656	+57.06298828	-67.06054688	-143.17382813	+6280	+16.89257813	+1.68310547	-1.11181641	-127.99072266	-72.15820313	+123.42041016	+5620	+16.22021484	-1.68750000	-4.79443359	+36.38671875	-48.86718750	-78.13476563	+4356
+1458241008.55020000	+16.85302734	-1.19970703	-1.13818359	+56.73339844	-66.62109375	-142.77832031	+6268	+16.90136719	+1.72265625	-1.16894531	-127.48535156	-72.48779297	+122.93701172	+5624	+16.21142578	-1.65234375	-4.84277344	+36.36474609	-48.62548828	-78.06884766	+4332
+1458241008.55440000	+16.86621094	-1.15136719	-1.21289063	+56.55761719	-66.20361328	-142.44873047	+6256	+16.90576172	+1.77099609	-1.23046875	-126.87011719	-72.79541016	+122.38769531	+5628	+16.21582031	-1.61718750	-4.89111328	+36.40869141	-48.38378906	-78.02490234	+4308
+1458241008.55850010	+16.87500000	-1.09863281	-1.26562500	+56.55761719	-65.87402344	-142.31689453	+6244	+16.91015625	+1.81933594	-1.28320313	-126.34277344	-73.08105469	+121.94824219	+5632	+16.20703125	-1.57324219	-4.94384766	+36.49658203	-48.05419922	-77.98095703	+4288
+1458241008.56270000	+16.88818359	-1.03710938	-1.30957031	+56.79931641	-65.58837891	-142.42675781	+6228	+16.91455078	+1.87207031	-1.32714844	-125.99121094	-73.30078125	+121.68457031	+5632	+16.19824219	-1.54248047	-4.98339844	+36.65039063	-47.81250000	-78.11279297	+4264
+1458241008.56680010	+16.90136719	-0.97119141	-1.34472656	+57.12890625	-65.34667969	-142.55859375	+6212	+16.91894531	+1.92919922	-1.36669922	-125.57373047	-73.52050781	+121.42089844	+5636	+16.19384766	-1.50292969	-5.02294922	+36.87011719	-47.57080078	-78.24462891	+4244
+1458241008.57100010	+16.91015625	-0.90087891	-1.37548828	+57.50244141	-65.12695313	-142.73437500	+6196	+16.92773438	+1.99072266	-1.41064453	-125.11230469	-73.74023438	+121.06933594	+5640	+16.18945313	-1.45898438	-5.06250000	+37.11181641	-47.30712891	-78.42041016	+4224
+1458241008.57520010	+16.92773438	-0.82177734	-1.40185547	+58.00781250	-64.95117188	-142.99804688	+6180	+16.93652344	+2.05224609	-1.44580078	-124.78271484	-73.93798828	+120.89355469	+5644	+16.18505859	-1.41503906	-5.09326172	+37.41943359	-47.08740234	-78.66210938	+4204
+1458241008.57929990	+16.94091797	-0.73828125	-1.42382813	+58.53515625	-64.77539063	-143.26171875	+6164	+16.94091797	+2.11376953	-1.48535156	-124.47509766	-74.11376953	+120.73974609	+5644	+16.18945313	-1.37548828	-5.12841797	+37.74902344	-46.86767578	-78.94775391	+4184
+1458241008.58349990	+16.95410156	-0.65917969	-1.44140625	+59.08447266	-64.62158203	-143.54736328	+6148	+16.94531250	+2.17529297	-1.52490234	-124.14550781	-74.33349609	+120.56396484	+5648	+16.18505859	-1.33593750	-5.16357422	+38.05664063	-46.60400391	-79.21142578	+4172
+1458241008.58769990	+16.96728516	-0.57568359	-1.45898438	+59.67773438	-64.46777344	-143.89892578	+6128	+16.94970703	+2.23681641	-1.55566406	-123.94775391	-74.50927734	+120.52001953	+5648	+16.18505859	-1.29199219	-5.19873047	+38.36425781	-46.36230469	-79.43115234	+4160
+1458241008.59600000	+16.98046875	-0.41748047	-1.48974609	+60.75439453	-64.24804688	-144.51416016	+6092	+16.95410156	+2.36865234	-1.63037109	-123.44238281	-74.88281250	+120.36621094	+5652	+16.17187500	-1.19531250	-5.26904297	+38.97949219	-45.92285156	-79.82666016	+4148
+1458241008.60019990	+16.98486328	-0.33837891	-1.50732422	+61.32568359	-64.16015625	-144.84375000	+6072	+16.95410156	+2.43457031	-1.66113281	-123.33251953	-75.01464844	+120.45410156	+5656	+16.16748047	-1.14697266	-5.29541016	+39.30908203	-45.76904297	-80.06835938	+4140
+1458241008.60430000	+16.99365234	-0.26806641	-1.52050781	+61.85302734	-64.05029297	-145.19531250	+6048	+16.95410156	+2.49609375	-1.68750000	-123.33251953	-75.14648438	+120.60791016	+5656	+16.15869141	-1.09863281	-5.32177734	+39.63867188	-45.61523438	-80.28808594	+4132
+1458241008.60850000	+17.00244141	-0.20214844	-1.54248047	+62.24853516	-63.91845703	-145.41503906	+6028	+16.94970703	+2.55322266	-1.72705078	-123.22265625	-75.34423828	+120.65185547	+5656	+16.16308594	-1.05468750	-5.34814453	+39.90234375	-45.52734375	-80.50781250	+4124
+1458241008.61270000	+17.00683594	-0.14062500	-1.57763672	+62.53417969	-63.76464844	-145.54687500	+6004	+16.94531250	+2.61035156	-1.76220703	-123.13476563	-75.52001953	+120.69580078	+5656	+16.16308594	-0.99755859	-5.38769531	+40.14404297	-45.39550781	-80.57373047	+4120
+1458241008.61680010	+17.00683594	-0.08789063	-1.60839844	+62.75390625	-63.61083984	-145.67871094	+5980	+16.94091797	+2.66308594	-1.80175781	-123.11279297	-75.71777344	+120.78369141	+5656	+16.15869141	-0.94482422	-5.42285156	+40.31982422	-45.28564453	-80.59570313	+4112
+1458241008.62100010	+17.00244141	-0.03515625	-1.64794922	+62.86376953	-63.43505859	-145.70068359	+5956	+16.92773438	+2.71582031	-1.84130859	-123.06884766	-75.91552734	+120.82763672	+5656	+16.15429688	-0.89648438	-5.45800781	+40.47363281	-45.19775391	-80.59570313	+4104
+1458241008.62520000	+16.99804688	+0.00878906	-1.69189453	+62.92968750	-63.23730469	-145.70068359	+5932	+16.91455078	+2.77294922	-1.87646484	-123.04687500	-76.09130859	+120.95947266	+5656	+16.14990234	-0.84375000	-5.50195313	+40.60546875	-45.06591797	-80.52978516	+4096
+1458241008.62930010	+16.98925781	+0.04394531	-1.73583984	+62.92968750	-63.03955078	-145.67871094	+5904	+16.90136719	+2.82128906	-1.91162109	-123.06884766	-76.26708984	+121.11328125	+5656	+16.13671875	-0.78662109	-5.54150391	+40.69335938	-45.00000000	-80.39794922	+4084
+1458241008.63350010	+16.98486328	+0.07470703	-1.78417969	+62.88574219	-62.86376953	-145.63476563	+5876	+16.88818359	+2.87402344	-1.95556641	-122.98095703	-76.44287109	+121.13525391	+5660	+16.13232422	-0.73388672	-5.57666016	+40.75927734	-44.97802734	-80.28808594	+4068
+1458241008.63770010	+16.98046875	+0.10546875	-1.83251953	+62.81982422	-62.66601563	-145.54687500	+5844	+16.87060547	+2.92236328	-1.99511719	-122.84912109	-76.64062500	+121.11328125	+5660	+16.12792969	-0.67675781	-5.61181641	+40.84716797	-44.97802734	-80.15625000	+4052
+1458241008.64179990	+16.97167969	+0.14062500	-1.88525391	+62.77587891	-62.46826172	-145.48095703	+5816	+16.85302734	+2.96630859	-2.03906250	-122.73925781	-76.83837891	+121.09130859	+5664	+16.12353516	-0.62402344	-5.64697266	+40.93505859	-44.95605469	-80.06835938	+4028
+1458241008.64599990	+16.96728516	+0.17578125	-1.93359375	+62.73193359	-62.24853516	-145.41503906	+5788	+16.83544922	+3.01025391	-2.06982422	-122.87109375	-76.99218750	+121.31103516	+5664	+16.11914063	-0.57128906	-5.68212891	+41.00097656	-44.95605469	-79.95849609	+4004
+1458241008.65010000	+16.95849609	+0.21093750	-1.98632813	+62.62207031	-62.02880859	-145.26123047	+5760	+16.81787109	+3.05859375	-2.10058594	-122.91503906	-77.12402344	+121.46484375	+5664	+16.11474609	-0.51416016	-5.72167969	+41.06689453	-44.91210938	-79.78271484	+3984
+1458241008.65850000	+16.93652344	+0.28125000	-2.08300781	+62.49023438	-61.65527344	-145.04150391	+5708	+16.77392578	+3.15966797	-2.15771484	-122.84912109	-77.38769531	+121.70654297	+5672	+16.10156250	-0.39990234	-5.79638672	+41.22070313	-44.82421875	-79.45312500	+3928
+1458241008.66260000	+16.92773438	+0.31640625	-2.11816406	+62.55615234	-61.52343750	-145.04150391	+5684	+16.75634766	+3.21240234	-2.18408203	-122.76123047	-77.49755859	+121.77246094	+5676	+16.08837891	-0.35156250	-5.81396484	+41.37451172	-44.84619141	-79.45312500	+3896
+1458241008.66680000	+16.91894531	+0.36474609	-2.14892578	+62.68798828	-61.39160156	-145.04150391	+5664	+16.73437500	+3.26513672	-2.21484375	-122.60742188	-77.60742188	+121.77246094	+5680	+16.08398438	-0.29882813	-5.83154297	+41.55029297	-44.86816406	-79.47509766	+3864
+1458241008.67100000	+16.91015625	+0.41748047	-2.17089844	+62.90771484	-61.30371094	-145.12939453	+5644	+16.71679688	+3.31347656	-2.22363281	-122.80517578	-77.65136719	+122.12402344	+5680	+16.07958984	-0.24609375	-5.84912109	+41.77001953	-44.86816406	-79.49707031	+3832
+1458241008.67510010	+16.91015625	+0.46582031	-2.19287109	+63.12744141	-61.23779297	-145.21728516	+5628	+16.70800781	+3.36621094	-2.23242188	-122.98095703	-77.69531250	+122.47558594	+5680	+16.07519531	-0.19335938	-5.85791016	+42.01171875	-44.89013672	-79.62890625	+3800
+1458241008.67930010	+16.90136719	+0.53173828	-2.21484375	+63.39111328	-61.17187500	-145.28320313	+5612	+16.69042969	+3.42773438	-2.24121094	-123.06884766	-77.71728516	+122.80517578	+5684	+16.07958984	-0.14941406	-5.87109375	+42.29736328	-44.89013672	-79.82666016	+3764
+1458241008.68350010	+16.89257813	+0.59326172	-2.21484375	+63.85253906	-61.17187500	-145.56884766	+5592	+16.67724609	+3.48925781	-2.23681641	-123.42041016	-77.69531250	+123.37646484	+5684	+16.07519531	-0.10107422	-5.87109375	+42.69287109	-44.84619141	-80.06835938	+3736
+1458241008.68759990	+16.88378906	+0.65917969	-2.20605469	+64.35791016	-61.19384766	-145.89843750	+5572	+16.66406250	+3.55078125	-2.23242188	-123.70605469	-77.67333984	+123.88183594	+5688	+16.07080078	-0.05273438	-5.87109375	+43.08837891	-44.84619141	-80.37597656	+3708
+1458241008.69180010	+16.87939453	+0.72509766	-2.19726563	+64.90722656	-61.23779297	-146.25000000	+5556	+16.65087891	+3.61230469	-2.22802734	-123.90380859	-77.65136719	+124.29931641	+5688	+16.07080078	-0.00878906	-5.86230469	+43.48388672	-44.82421875	-80.68359375	+3680
+1458241008.69600010	+16.87060547	+0.79541016	-2.17968750	+65.50048828	-61.30371094	-146.64550781	+5540	+16.64208984	+3.67382813	-2.21484375	-124.21142578	-77.60742188	+124.82666016	+5688	+16.06640625	+0.03515625	-5.85791016	+43.85742188	-44.80224609	-80.99121094	+3660
+1458241008.70009990	+16.86621094	+0.86132813	-2.15771484	+66.09375000	-61.39160156	-147.06298828	+5524	+16.63330078	+3.73095703	-2.20166016	-124.60693359	-77.54150391	+125.41992188	+5688	+16.06201172	+0.07470703	-5.84912109	+44.27490234	-44.82421875	-81.38671875	+3636
+1458241008.70429990	+16.86181641	+0.93164063	-2.13574219	+66.75292969	-61.47949219	-147.52441406	+5508	+16.62451172	+3.78808594	-2.18847656	-124.98046875	-77.49755859	+126.01318359	+5688	+16.05761719	+0.11425781	-5.83154297	+44.71435547	-44.84619141	-81.80419922	+3620
+1458241008.71260000	+16.84863281	+1.06787109	-2.08740234	+68.04931641	-61.67724609	-148.44726563	+5472	+16.60253906	+3.90673828	-2.15332031	-125.85937500	-77.32177734	+127.30957031	+5692	+16.06201172	+0.19775391	-5.80517578	+45.57128906	-44.91210938	-82.59521484	+3600
+1458241008.71680000	+16.83984375	+1.12939453	-2.06542969	+68.66455078	-61.76513672	-148.90869141	+5452	+16.59375000	+3.95947266	-2.13574219	-126.34277344	-77.25585938	+127.96875000	+5692	+16.06201172	+0.23291016	-5.79638672	+45.96679688	-44.93408203	-82.94677734	+3592
+1458241008.72100000	+16.83105469	+1.18652344	-2.03906250	+69.25781250	-61.85302734	-149.37011719	+5432	+16.58496094	+4.00781250	-2.12255859	-126.73828125	-77.18994141	+128.51806641	+5692	+16.05761719	+0.26806641	-5.78320313	+46.29638672	-44.95605469	-83.25439453	+3588
+1458241008.72510000	+16.82226563	+1.23925781	-2.01708984	+69.80712891	-61.96289063	-149.83154297	+5408	+16.57177734	+4.05615234	-2.10498047	-127.13378906	-77.12402344	+129.08935547	+5688	+16.05322266	+0.30761719	-5.77880859	+46.60400391	-44.95605469	-83.47412109	+3584
+1458241008.72930000	+16.81347656	+1.28320313	-1.99072266	+70.31250000	-62.05078125	-150.27099609	+5388	+16.55859375	+4.09130859	-2.09179688	-127.57324219	-77.08007813	+129.61669922	+5688	+16.04003906	+0.34716797	-5.77441406	+46.84570313	-45.00000000	-83.62792969	+3588
+1458241008.73340010	+16.80468750	+1.32275391	-1.98193359	+70.64208984	-62.11669922	-150.55664063	+5364	+16.54101563	+4.12646484	-2.08300781	-127.88085938	-77.03613281	+130.01220703	+5684	+16.03564453	+0.38671875	-5.77001953	+46.99951172	-45.10986328	-83.75976563	+3588
+1458241008.73760010	+16.79150391	+1.36230469	-1.98193359	+70.88378906	-62.13867188	-150.73242188	+5340	+16.52343750	+4.16601563	-2.07861328	-128.14453125	-77.01416016	+130.40771484	+5684	+16.03564453	+0.43066406	-5.77441406	+47.17529297	-45.19775391	-83.78173828	+3588
+1458241008.74180010	+16.78271484	+1.38867188	-1.98632813	+71.05957031	-62.16064453	-150.88623047	+5316	+16.51025391	+4.19238281	-2.06982422	-128.54003906	-76.97021484	+130.84716797	+5684	+16.03125000	+0.46582031	-5.77880859	+47.28515625	-45.28564453	-83.80371094	+3588
+1458241008.74589990	+16.76953125	+1.41503906	-1.99072266	+71.21337891	-62.20458984	-151.06201172	+5296	+16.48828125	+4.21875000	-2.06542969	-128.82568359	-76.94824219	+131.19873047	+5680	+16.03125000	+0.50097656	-5.78320313	+47.35107422	-45.41748047	-83.80371094	+3580
+1458241008.75009990	+16.75634766	+1.43701172	-1.99511719	+71.32324219	-62.20458984	-151.14990234	+5276	+16.46630859	+4.24511719	-2.06542969	-129.00146484	-76.94824219	+131.46240234	+5684	+16.02685547	+0.54492188	-5.79638672	+47.37304688	-45.48339844	-83.64990234	+3576
+1458241008.75430010	+16.74755859	+1.45019531	-2.00390625	+71.32324219	-62.22656250	-151.21582031	+5260	+16.44873047	+4.26269531	-2.06542969	-129.24316406	-76.94824219	+131.70410156	+5684	+16.02246094	+0.58447266	-5.81396484	+47.32910156	-45.57128906	-83.43017578	+3568
+1458241008.76259990	+16.72558594	+1.47216797	-2.03466797	+71.21337891	-62.20458984	-151.19384766	+5232	+16.40917969	+4.28906250	-2.06542969	-129.70458984	-76.92626953	+132.14355469	+5684	+16.00048828	+0.65917969	-5.84033203	+47.21923828	-45.76904297	-82.99072266	+3540
+1458241008.76679990	+16.70800781	+1.48095703	-2.05224609	+71.12548828	-62.18261719	-151.14990234	+5220	+16.38720703	+4.30664063	-2.06542969	-129.83642578	-76.92626953	+132.29736328	+5688	+15.99609375	+0.69433594	-5.85351563	+47.15332031	-45.87890625	-82.74902344	+3524
+1458241008.77090000	+16.69482422	+1.49414063	-2.06542969	+71.08154297	-62.18261719	-151.14990234	+5212	+16.36523438	+4.32421875	-2.06103516	-130.03417969	-76.88232422	+132.49511719	+5696	+15.99169922	+0.73388672	-5.86230469	+47.10937500	-46.01074219	-82.57324219	+3504
+1458241008.77510000	+16.68603516	+1.50292969	-2.07861328	+71.01562500	-62.18261719	-151.12792969	+5208	+16.34765625	+4.34179688	-2.05664063	-130.10009766	-76.83837891	+132.60498047	+5700	+15.98730469	+0.76904297	-5.87109375	+47.06542969	-46.16455078	-82.39746094	+3480
+1458241008.77930000	+16.67724609	+1.51611328	-2.09179688	+70.97167969	-62.18261719	-151.08398438	+5204	+16.33447266	+4.35937500	-2.05664063	-130.20996094	-76.81640625	+132.71484375	+5708	+15.99169922	+0.79980469	-5.87548828	+47.04345703	-46.27441406	-82.28759766	+3452
+1458241008.78340010	+16.66406250	+1.52929688	-2.09619141	+70.99365234	-62.20458984	-151.12792969	+5204	+16.31689453	+4.37255859	-2.04345703	-130.45166016	-76.77246094	+132.95654297	+5712	+15.98291016	+0.83496094	-5.87988281	+47.08740234	-46.34033203	-82.17773438	+3428
+1458241008.78760000	+16.65527344	+1.54248047	-2.10058594	+71.03759766	-62.24853516	-151.19384766	+5200	+16.30810547	+4.38574219	-2.03466797	-130.64941406	-76.70654297	+133.15429688	+5720	+15.97412109	+0.85693359	-5.88427734	+47.10937500	-46.38427734	-82.11181641	+3400
+1458241008.79180000	+16.64648438	+1.56005859	-2.10058594	+71.12548828	-62.29248047	-151.28173828	+5200	+16.29492188	+4.40332031	-2.02587891	-130.71533203	-76.66259766	+133.24218750	+5728	+15.97412109	+0.88769531	-5.88427734	+47.17529297	-46.45019531	-82.08984375	+3372
+1458241008.79590010	+16.63330078	+1.58203125	-2.09179688	+71.30126953	-62.35839844	-151.43554688	+5200	+16.28173828	+4.42968750	-2.00390625	-130.91308594	-76.55273438	+133.48388672	+5740	+15.96972656	+0.91845703	-5.88427734	+47.28515625	-46.49414063	-82.06787109	+3348
+1458241008.80010010	+16.62890625	+1.60839844	-2.07861328	+71.52099609	-62.44628906	-151.61132813	+5200	+16.27734375	+4.45166016	-1.98193359	-131.06689453	-76.42089844	+133.68164063	+5748	+15.96533203	+0.94042969	-5.87109375	+47.43896484	-46.56005859	-82.19970703	+3328
+1458241008.80839990	+16.61132813	+1.66992188	-2.03906250	+72.20214844	-62.68798828	-152.16064453	+5208	+16.26416016	+4.50439453	-1.92919922	-131.35253906	-76.15722656	+134.09912109	+5772	+15.96533203	+0.98437500	-5.83154297	+47.90039063	-46.69189453	-82.66113281	+3292
+1458241008.81259990	+16.60693359	+1.70507813	-2.01269531	+72.59765625	-62.81982422	-152.49023438	+5208	+16.26416016	+4.53076172	-1.90283203	-131.44042969	-76.02539063	+134.27490234	+5784	+15.96533203	+1.00634766	-5.80957031	+48.16406250	-46.75781250	-82.94677734	+3280
+1458241008.81670000	+16.60253906	+1.74023438	-1.97753906	+73.05908203	-62.97363281	-152.84179688	+5212	+16.25976563	+4.55712891	-1.87207031	-131.50634766	-75.89355469	+134.42871094	+5792	+15.96533203	+1.02832031	-5.78759766	+48.44970703	-46.80175781	-83.23242188	+3272
+1458241008.82090000	+16.59814453	+1.77978516	-1.94238281	+73.54248047	-63.12744141	-153.23730469	+5212	+16.25976563	+4.58349609	-1.84130859	-131.63818359	-75.76171875	+134.64843750	+5804	+15.96533203	+1.04589844	-5.76123047	+48.77929688	-46.82373047	-83.54003906	+3272
+1458241008.82509990	+16.59375000	+1.81933594	-1.90722656	+74.02587891	-63.30322266	-153.61083984	+5212	+16.25537109	+4.61425781	-1.81054688	-131.70410156	-75.62988281	+134.80224609	+5812	+15.96533203	+1.06787109	-5.73486328	+49.08691406	-46.84570313	-83.86962891	+3276
+1458241008.82920000	+16.58935547	+1.85888672	-1.87207031	+74.48730469	-63.45703125	-153.96240234	+5212	+16.25097656	+4.64501953	-1.77978516	-131.66015625	-75.52001953	+134.86816406	+5820	+15.95654297	+1.08544922	-5.70410156	+49.37255859	-46.88964844	-84.17724609	+3284
+1458241008.83340000	+16.58496094	+1.89404297	-1.83251953	+74.97070313	-63.63281250	-154.35791016	+5208	+16.24658203	+4.67578125	-1.74902344	-131.59423828	-75.41015625	+134.91210938	+5832	+15.95654297	+1.10302734	-5.67333984	+49.65820313	-46.93359375	-84.48486328	+3296
+1458241008.83760000	+16.58056641	+1.92919922	-1.79296875	+75.45410156	-63.78662109	-154.70947266	+5204	+16.24218750	+4.70654297	-1.72265625	-131.48437500	-75.30029297	+134.93408203	+5840	+15.95654297	+1.12500000	-5.64257813	+49.92187500	-46.99951172	-84.74853516	+3312
+1458241008.84170010	+16.58056641	+1.96435547	-1.75781250	+75.89355469	-63.96240234	-155.06103516	+5196	+16.23779297	+4.73291016	-1.69189453	-131.46240234	-75.16845703	+135.00000000	+5848	+15.95214844	+1.13818359	-5.61621094	+50.16357422	-47.04345703	-85.01220703	+3332
+1458241008.84590010	+16.57617188	+1.99511719	-1.72705078	+76.26708984	-64.09423828	-155.34667969	+5188	+16.23339844	+4.75488281	-1.66552734	-131.35253906	-75.10253906	+135.00000000	+5852	+15.95214844	+1.15136719	-5.58544922	+50.33935547	-47.13134766	-85.23193359	+3352
+1458241008.85010000	+16.57177734	+2.02148438	-1.70068359	+76.50878906	-64.20410156	-155.52246094	+5180	+16.22900391	+4.77685547	-1.65234375	-131.15478516	-75.08056641	+134.89013672	+5856	+15.95214844	+1.16894531	-5.57226563	+50.44921875	-47.15332031	-85.27587891	+3372
+1458241008.85419990	+16.56738281	+2.03906250	-1.67871094	+76.68457031	-64.31396484	-155.63232422	+5168	+16.22021484	+4.79443359	-1.63916016	-130.91308594	-75.08056641	+134.71435547	+5860	+15.94335938	+1.19091797	-5.56347656	+50.49316406	-47.17529297	-85.23193359	+3388
+1458241008.86260010	+16.55419922	+2.06982422	-1.65673828	+76.77246094	-64.44580078	-155.63232422	+5140	+16.19384766	+4.82958984	-1.62158203	-130.29785156	-75.10253906	+134.29687500	+5868	+15.93457031	+1.22167969	-5.55468750	+50.44921875	-47.24121094	-84.99023438	+3420
+1458241008.86669990	+16.54980469	+2.07861328	-1.65234375	+76.68457031	-64.51171875	-155.54443359	+5124	+16.18505859	+4.84277344	-1.61279297	-130.05615234	-75.10253906	+134.09912109	+5872	+15.92578125	+1.23486328	-5.55468750	+50.36132813	-47.26318359	-84.79248047	+3432
+1458241008.87089990	+16.54101563	+2.08300781	-1.65234375	+76.53076172	-64.55566406	-155.39062500	+5112	+16.17187500	+4.85156250	-1.61279297	-129.74853516	-75.14648438	+133.83544922	+5876	+15.91699219	+1.24804688	-5.55468750	+50.20751953	-47.30712891	-84.57275391	+3440
+1458241008.87509990	+16.53662109	+2.08300781	-1.65673828	+76.35498047	-64.55566406	-155.23681641	+5100	+16.15869141	+4.86035156	-1.60839844	-129.46289063	-75.19042969	+133.57177734	+5876	+15.91699219	+1.26123047	-5.55908203	+50.09765625	-47.32910156	-84.35302734	+3448
+1458241008.87920000	+16.53222656	+2.08300781	-1.66552734	+76.13525391	-64.57763672	-155.01708984	+5088	+16.14550781	+4.86474609	-1.61279297	-129.15527344	-75.23437500	+133.28613281	+5880	+15.91259766	+1.27441406	-5.56787109	+49.94384766	-47.37304688	-84.08935547	+3448
+1458241008.88750000	+16.52343750	+2.07861328	-1.67871094	+75.65185547	-64.57763672	-154.57763672	+5076	+16.12353516	+4.86914063	-1.61718750	-128.54003906	-75.32226563	+132.69287109	+5884	+15.89941406	+1.30957031	-5.58105469	+49.59228516	-47.41699219	-83.43017578	+3448
+1458241008.89170000	+16.51904297	+2.07421875	-1.69189453	+75.34423828	-64.55566406	-154.29199219	+5072	+16.11035156	+4.86914063	-1.61718750	-128.16650391	-75.38818359	+132.31933594	+5884	+15.89501953	+1.32714844	-5.58984375	+49.39453125	-47.41699219	-83.05664063	+3440
+1458241008.89590000	+16.51464844	+2.06542969	-1.70068359	+75.03662109	-64.55566406	-154.02832031	+5068	+16.10156250	+4.86914063	-1.62158203	-127.77099609	-75.45410156	+131.94580078	+5888	+15.88623047	+1.34472656	-5.60302734	+49.17480469	-47.41699219	-82.66113281	+3428
+1458241008.90000010	+16.51025391	+2.06103516	-1.70947266	+74.79492188	-64.55566406	-153.78662109	+5068	+16.09277344	+4.86914063	-1.62158203	-127.44140625	-75.47607422	+131.61621094	+5892	+15.87304688	+1.36669922	-5.61181641	+48.88916016	-47.43896484	-82.15576172	+3412
+1458241008.90420010	+16.50585938	+2.05664063	-1.71826172	+74.53125000	-64.53369141	-153.56689453	+5064	+16.07958984	+4.86474609	-1.62158203	-127.13378906	-75.49804688	+131.26464844	+5892	+15.86865234	+1.38427734	-5.61181641	+48.71337891	-47.46093750	-81.80419922	+3392
+1458241008.90840010	+16.50585938	+2.05664063	-1.72265625	+74.28955078	-64.53369141	-153.32519531	+5064	+16.07519531	+4.86474609	-1.61718750	-126.82617188	-75.52001953	+130.95703125	+5896	+15.85986328	+1.40185547	-5.61181641	+48.60351563	-47.46093750	-81.54052734	+3372
+1458241008.91249990	+16.50146484	+2.05224609	-1.72705078	+74.06982422	-64.55566406	-153.12744141	+5064	+16.07080078	+4.86035156	-1.61279297	-126.49658203	-75.52001953	+130.60546875	+5896	+15.85546875	+1.41943359	-5.60742188	+48.49365234	-47.43896484	-81.27685547	+3348
+1458241008.91669990	+16.50146484	+2.05224609	-1.73144531	+73.87207031	-64.55566406	-152.90771484	+5060	+16.06640625	+4.86035156	-1.60839844	-126.12304688	-75.52001953	+130.18798828	+5900	+15.85546875	+1.42822266	-5.60302734	+48.44970703	-47.39501953	-81.14501953	+3324
+1458241008.92500000	+16.49707031	+2.05664063	-1.72705078	+73.47656250	-64.59960938	-152.51220703	+5060	+16.06201172	+4.86035156	-1.59082031	-125.26611328	-75.49804688	+129.35302734	+5904	+15.84228516	+1.44140625	-5.58105469	+48.53759766	-47.26318359	-81.12304688	+3288
+1458241008.92919990	+16.49707031	+2.06103516	-1.72265625	+73.30078125	-64.62158203	-152.31445313	+5060	+16.06201172	+4.86474609	-1.57763672	-124.78271484	-75.47607422	+128.86962891	+5904	+15.83789063	+1.44580078	-5.55908203	+48.64746094	-47.21923828	-81.18896484	+3272
+1458241008.93339990	+16.49707031	+2.06982422	-1.71386719	+73.16894531	-64.66552734	-152.13867188	+5060	+16.06201172	+4.86914063	-1.56445313	-124.38720703	-75.43212891	+128.47412109	+5908	+15.83789063	+1.45019531	-5.54150391	+48.75732422	-47.13134766	-81.29882813	+3264
+1458241008.93750000	+16.49707031	+2.08300781	-1.70068359	+72.99316406	-64.75341797	-151.89697266	+5064	+16.06201172	+4.87792969	-1.54248047	-123.85986328	-75.38818359	+127.99072266	+5912	+15.83349609	+1.45019531	-5.52392578	+48.86718750	-47.06542969	-81.40869141	+3264
+1458241008.94170000	+16.50146484	+2.10058594	-1.67871094	+72.90527344	-64.84130859	-151.72119141	+5064	+16.06640625	+4.88232422	-1.52050781	-123.42041016	-75.32226563	+127.59521484	+5912	+15.82910156	+1.44580078	-5.50195313	+48.97705078	-46.99951172	-81.56250000	+3264
+1458241008.94590000	+16.50146484	+2.12255859	-1.66113281	+72.86132813	-64.92919922	-151.56738281	+5068	+16.07080078	+4.89111328	-1.50292969	-122.98095703	-75.25634766	+127.17773438	+5916	+15.82910156	+1.44580078	-5.47998047	+49.10888672	-46.91162109	-81.76025391	+3272
+1458241008.95000000	+16.50585938	+2.15332031	-1.63037109	+72.81738281	-65.06103516	-151.36962891	+5072	+16.07958984	+4.89990234	-1.48095703	-122.38769531	-75.21240234	+126.65039063	+5916	+15.82470703	+1.44580078	-5.45800781	+49.26269531	-46.82373047	-81.89208984	+3280
+1458241008.95420000	+16.50585938	+2.17529297	-1.59960938	+72.75146484	-65.17089844	-151.21582031	+5072	+16.08398438	+4.91308594	-1.46777344	-121.81640625	-75.19042969	+126.14501953	+5916	+15.82031250	+1.44580078	-5.44042969	+49.37255859	-46.73583984	-82.02392578	+3296
+1458241008.95830010	+16.51025391	+2.19726563	-1.57763672	+72.66357422	-65.25878906	-151.01806641	+5072	+16.08398438	+4.92187500	-1.45458984	-121.22314453	-75.16845703	+125.61767578	+5912	+15.81591797	+1.44140625	-5.42285156	+49.41650391	-46.64794922	-82.08984375	+3312
+1458241008.96250010	+16.51025391	+2.22363281	-1.55566406	+72.57568359	-65.34667969	-150.79833984	+5068	+16.08398438	+4.93505859	-1.44140625	-120.69580078	-75.14648438	+125.13427734	+5912	+15.81152344	+1.44140625	-5.40966797	+49.46044922	-46.53808594	-82.11181641	+3328
+1458241008.96670010	+16.51025391	+2.23681641	-1.53369141	+72.46582031	-65.43457031	-150.62255859	+5064	+16.08398438	+4.93945313	-1.42822266	-120.30029297	-75.10253906	+124.78271484	+5908	+15.79833984	+1.44140625	-5.40087891	+49.46044922	-46.45019531	-82.08984375	+3352
+1458241008.97499990	+16.51025391	+2.25878906	-1.51611328	+72.07031250	-65.47851563	-150.07324219	+5048	+16.07958984	+4.94384766	-1.41943359	-119.26757813	-75.10253906	+123.77197266	+5900	+15.78955078	+1.44140625	-5.39208984	+49.30664063	-46.36230469	-81.84814453	+3392
+1458241008.97919990	+16.51025391	+2.25878906	-1.51611328	+71.80664063	-65.47851563	-149.80957031	+5036	+16.07958984	+4.94384766	-1.41503906	-118.82812500	-75.08056641	+123.33251953	+5896	+15.78515625	+1.44580078	-5.39208984	+49.15283203	-46.31835938	-81.62841797	+3408
+1458241008.98330000	+16.51025391	+2.25000000	-1.52490234	+71.43310547	-65.43457031	-149.45800781	+5028	+16.07519531	+4.93945313	-1.41943359	-118.30078125	-75.10253906	+122.78320313	+5888	+15.78076172	+1.44580078	-5.40087891	+48.97705078	-46.27441406	-81.36474609	+3424
+1458241008.98750000	+16.51025391	+2.24121094	-1.53369141	+71.10351563	-65.39062500	-149.15039063	+5024	+16.07080078	+4.93945313	-1.41943359	-117.88330078	-75.12451172	+122.32177734	+5884	+15.77636719	+1.45019531	-5.40966797	+48.75732422	-46.23046875	-81.03515625	+3436
+1458241008.99169990	+16.50585938	+2.22802734	-1.54248047	+70.70800781	-65.32470703	-148.82080078	+5020	+16.06640625	+4.93066406	-1.42382813	-117.48779297	-75.14648438	+121.88232422	+5880	+15.76757813	+1.45898438	-5.42285156	+48.51562500	-46.18652344	-80.63964844	+3444
+1458241008.99580000	+16.50585938	+2.21484375	-1.56005859	+70.26855469	-65.23681641	-148.44726563	+5016	+16.05761719	+4.92187500	-1.43261719	-117.04833984	-75.16845703	+121.37695313	+5880	+15.76318359	+1.46337891	-5.44042969	+48.25195313	-46.14257813	-80.22216797	+3448
+1458241009.00000000	+16.50146484	+2.20166016	-1.57763672	+69.91699219	-65.14892578	-148.16162109	+5016	+16.05322266	+4.91308594	-1.44140625	-116.69677734	-75.19042969	+120.98144531	+5880	+15.75439453	+1.46777344	-5.45361328	+47.96630859	-46.12060547	-79.76074219	+3448
+1458241009.00420000	+16.50146484	+2.18408203	-1.59082031	+69.54345703	-65.08300781	-147.85400391	+5016	+16.04882813	+4.89990234	-1.44580078	-116.38916016	-75.21240234	+120.56396484	+5876	+15.74560547	+1.47216797	-5.47119141	+47.68066406	-46.12060547	-79.36523438	+3440
+1458241009.00830010	+16.49707031	+2.16650391	-1.60839844	+69.16992188	-64.99511719	-147.54638672	+5016	+16.04443359	+4.89111328	-1.45458984	-116.08154297	-75.23437500	+120.19042969	+5876	+15.74560547	+1.47216797	-5.47998047	+47.41699219	-46.12060547	-78.99169922	+3428
+1458241009.01250000	+16.49707031	+2.15332031	-1.62158203	+68.88427734	-64.92919922	-147.32666016	+5020	+16.04003906	+4.87792969	-1.45898438	-115.81787109	-75.25634766	+119.86083984	+5876	+15.74121094	+1.47656250	-5.49316406	+47.17529297	-46.12060547	-78.61816406	+3412
+1458241009.01670000	+16.49707031	+2.13574219	-1.63916016	+68.57666016	-64.84130859	-147.10693359	+5020	+16.03564453	+4.86914063	-1.46777344	-115.53222656	-75.27832031	+119.48730469	+5876	+15.74121094	+1.48095703	-5.50195313	+46.97753906	-46.12060547	-78.31054688	+3388
+1458241009.02500010	+16.49267578	+2.10937500	-1.66113281	+68.07128906	-64.70947266	-146.73339844	+5028	+16.03125000	+4.85595703	-1.47216797	-115.09277344	-75.34423828	+118.93798828	+5872	+15.72802734	+1.48535156	-5.51513672	+46.73583984	-46.03271484	-77.84912109	+3340
+1458241009.02920010	+16.48828125	+2.10058594	-1.66552734	+67.87353516	-64.66552734	-146.57958984	+5028	+16.03125000	+4.85156250	-1.47656250	-114.87304688	-75.38818359	+118.67431641	+5872	+15.72802734	+1.48095703	-5.51953125	+46.64794922	-46.01074219	-77.71728516	+3312
+1458241009.03329990	+16.48828125	+2.09179688	-1.67431641	+67.69775391	-64.62158203	-146.44775391	+5032	+16.02685547	+4.84716797	-1.47656250	-114.71923828	-75.43212891	+118.49853516	+5872	+15.72363281	+1.48095703	-5.51513672	+46.64794922	-45.98876953	-77.65136719	+3288
+1458241009.03749990	+16.48388672	+2.08740234	-1.67431641	+67.56591797	-64.59960938	-146.35986328	+5032	+16.02685547	+4.84277344	-1.47656250	-114.54345703	-75.47607422	+118.30078125	+5868	+15.71923828	+1.47656250	-5.50634766	+46.66992188	-45.98876953	-77.71728516	+3268
+1458241009.04160000	+16.48388672	+2.08300781	-1.67431641	+67.47802734	-64.59960938	-146.29394531	+5032	+16.03125000	+4.84277344	-1.47216797	-114.36767578	-75.54199219	+118.12500000	+5868	+15.71923828	+1.46777344	-5.49316406	+46.77978516	-45.98876953	-77.87109375	+3248
+1458241009.04580000	+16.48388672	+2.08300781	-1.67431641	+67.41210938	-64.59960938	-146.25000000	+5032	+16.03125000	+4.85156250	-1.46777344	-114.30175781	-75.60791016	+118.08105469	+5868	+15.72363281	+1.45898438	-5.47998047	+46.91162109	-45.94482422	-78.04687500	+3236
+1458241009.05000000	+16.48388672	+2.08740234	-1.66552734	+67.39013672	-64.62158203	-146.22802734	+5032	+16.04003906	+4.86035156	-1.46337891	-114.12597656	-75.73974609	+117.94921875	+5868	+15.72363281	+1.45458984	-5.47119141	+47.02148438	-45.90087891	-78.20068359	+3224
+1458241009.05410000	+16.48388672	+2.09179688	-1.66113281	+67.36816406	-64.66552734	-146.22802734	+5032	+16.04443359	+4.86914063	-1.45898438	-113.92822266	-75.91552734	+117.81738281	+5868	+15.72363281	+1.45019531	-5.46240234	+47.17529297	-45.85693359	-78.37646484	+3212
+1458241009.05830000	+16.47949219	+2.09619141	-1.64794922	+67.36816406	-64.73144531	-146.22802734	+5036	+16.04882813	+4.88232422	-1.44580078	-113.92822266	-76.06933594	+117.88330078	+5868	+15.72363281	+1.44140625	-5.44921875	+47.35107422	-45.79101563	-78.59619141	+3208
+1458241009.06250000	+16.47949219	+2.10498047	-1.63476563	+67.39013672	-64.81933594	-146.22802734	+5036	+16.05322266	+4.90429688	-1.43261719	-113.81835938	-76.39892578	+117.92724609	+5872	+15.72363281	+1.43261719	-5.43603516	+47.50488281	-45.74707031	-78.79394531	+3208
+1458241009.06660010	+16.47949219	+2.11816406	-1.61718750	+67.41210938	-64.90722656	-146.22802734	+5036	+16.06201172	+4.92187500	-1.41943359	-113.79638672	-76.72851563	+118.01513672	+5876	+15.71923828	+1.42382813	-5.41845703	+47.70263672	-45.70312500	-79.05761719	+3212
+1458241009.07500000	+16.47949219	+2.14892578	-1.56884766	+67.43408203	-65.23681641	-146.16210938	+5036	+16.07958984	+4.96582031	-1.39746094	-113.86230469	-77.71728516	+118.36669922	+5880	+15.71923828	+1.40625000	-5.38769531	+48.12011719	-45.59326172	-79.62890625	+3236
+1458241009.08330010	+16.47949219	+2.17968750	-1.51611328	+67.25830078	-65.65429688	-145.96435547	+5032	+16.09277344	+4.99218750	-1.38427734	-114.71923828	-78.70605469	+119.35546875	+5880	+15.72363281	+1.37988281	-5.36132813	+48.51562500	-45.46142578	-80.13427734	+3268
+1458241009.08750010	+16.47509766	+2.19726563	-1.48535156	+66.95068359	-65.93994141	-145.61279297	+5032	+16.09277344	+5.00097656	-1.38867188	-114.78515625	-79.36523438	+119.50927734	+5880	+15.72802734	+1.37109375	-5.34814453	+48.73535156	-45.35156250	-80.39794922	+3284
+1458241009.09159990	+16.47509766	+2.20605469	-1.46777344	+66.46728516	-66.20361328	-145.12939453	+5024	+16.09716797	+5.00537109	-1.39306641	-115.18066406	-80.02441406	+119.94873047	+5876	+15.72363281	+1.36230469	-5.34375000	+48.86718750	-45.26367188	-80.50781250	+3304
+1458241009.09579990	+16.47509766	+2.20605469	-1.45458984	+65.85205078	-66.42333984	-144.53613281	+5012	+16.10595703	+5.00976563	-1.39306641	-116.12548828	-80.70556641	+120.91552734	+5876	+15.72363281	+1.35351563	-5.33935547	+48.93310547	-45.17578125	-80.57373047	+3320
+1458241009.09999990	+16.47509766	+2.20605469	-1.45458984	+64.86328125	-66.68701172	-143.61328125	+5000	+16.10595703	+5.00976563	-1.40625000	-116.65283203	-81.51855469	+121.44287109	+5876	+15.72363281	+1.34472656	-5.34375000	+48.95507813	-45.10986328	-80.55175781	+3332
+1458241009.10410000	+16.47509766	+2.19287109	-1.45898438	+63.80859375	-66.88476563	-142.62451172	+4992	+16.10595703	+5.00537109	-1.41943359	-117.86132813	-82.33154297	+122.65136719	+5876	+15.71923828	+1.34033203	-5.34814453	+48.95507813	-45.04394531	-80.50781250	+3344
+1458241009.11240010	+16.47949219	+2.14892578	-1.48974609	+61.14990234	-67.21435547	-140.20751953	+4988	+16.11914063	+5.00097656	-1.45458984	-121.55273438	-84.19921875	+126.32080078	+5880	+15.71923828	+1.32714844	-5.36132813	+48.91113281	-44.95605469	-80.35400391	+3360
+1458241009.11660000	+16.47949219	+2.12255859	-1.52050781	+59.56787109	-67.32421875	-138.75732422	+4988	+16.11914063	+5.00097656	-1.48535156	-124.51904297	-85.23193359	+129.28710938	+5880	+15.71923828	+1.32275391	-5.37011719	+48.86718750	-44.91210938	-80.22216797	+3360
+1458241009.12080000	+16.48388672	+2.09619141	-1.54687500	+57.98583984	-67.43408203	-137.30712891	+4992	+16.12353516	+5.00097656	-1.49414063	-131.44042969	-86.19873047	+136.20849609	+5880	+15.71923828	+1.32275391	-5.38330078	+48.80126953	-44.84619141	-80.06835938	+3360
+1458241009.12490010	+16.48388672	+2.06542969	-1.58203125	+55.96435547	-67.52197266	-135.43945313	+4996	+16.12353516	+4.99658203	-1.52050781	-141.74560547	-87.27539063	+146.53564453	+5880	+15.71484375	+1.31835938	-5.39648438	+48.73535156	-44.75830078	-79.89257813	+3352
+1458241009.12910010	+16.48388672	+2.03466797	-1.62158203	+53.98681641	-67.56591797	-133.59375000	+5004	+16.12353516	+5.00097656	-1.54687500	-164.55322266	-88.13232422	+169.38720703	+5880	+15.71044922	+1.31396484	-5.40966797	+48.66943359	-44.69238281	-79.73876953	+3344
+1458241009.13330010	+16.48388672	+2.00390625	-1.65234375	+52.03125000	-67.67578125	-131.79199219	+5008	+16.13671875	+5.00976563	-1.56884766	+153.39111328	-88.28613281	-148.53515625	+5884	+15.70605469	+1.30957031	-5.42285156	+48.62548828	-44.62646484	-79.58496094	+3332
+1458241009.13739990	+16.48828125	+1.96875000	-1.68310547	+49.59228516	-67.76367188	-129.50683594	+5016	+16.14111328	+5.00976563	-1.60400391	+117.50976563	-87.60498047	-112.65380859	+5884	+15.69726563	+1.29638672	-5.43164063	+48.55957031	-44.56054688	-79.45312500	+3316
+1458241009.14580010	+16.49707031	+1.92480469	-1.72705078	+45.39550781	-68.02734375	-125.52978516	+5024	+16.14990234	+5.04492188	-1.65234375	+95.91064453	-85.05615234	-90.87890625	+5892	+15.68847656	+1.27880859	-5.44042969	+48.60351563	-44.45068359	-79.40917969	+3276
+1458241009.14990000	+16.50146484	+1.90722656	-1.74462891	+42.82470703	-68.13720703	-123.02490234	+5024	+16.15429688	+5.06250000	-1.68750000	+90.81298828	-83.54003906	-85.69335938	+5892	+15.68408203	+1.27001953	-5.44482422	+48.69140625	-44.38476563	-79.47509766	+3252
+1458241009.15409990	+16.50146484	+1.89843750	-1.76220703	+40.51757813	-68.20312500	-120.71777344	+5020	+16.15869141	+5.09326172	-1.72265625	+87.89062500	-82.00195313	-82.61718750	+5896	+15.67968750	+1.25244141	-5.44482422	+48.77929688	-44.29687500	-79.58496094	+3232
+1458241009.15829990	+16.50146484	+1.88964844	-1.76660156	+38.16650391	-68.35693359	-118.38867188	+5016	+16.16748047	+5.11962891	-1.74023438	+86.70410156	-80.39794922	-81.29882813	+5900	+15.67089844	+1.23925781	-5.44482422	+48.88916016	-44.16503906	-79.69482422	+3212
+1458241009.16240000	+16.50146484	+1.88085938	-1.75781250	+35.85937500	-68.53271484	-116.08154297	+5008	+16.17187500	+5.14599609	-1.76220703	+85.56152344	-78.75000000	-80.06835938	+5900	+15.66210938	+1.21728516	-5.44042969	+49.04296875	-44.05517578	-79.91455078	+3196
+1458241009.16660000	+16.50146484	+1.87207031	-1.75341797	+33.39843750	-68.66455078	-113.62060547	+5000	+16.17626953	+5.17675781	-1.78417969	+84.85839844	-77.10205078	-79.27734375	+5904	+15.65332031	+1.19531250	-5.43164063	+49.19677734	-43.96728516	-80.17822266	+3184
+1458241009.17080000	+16.50585938	+1.86767578	-1.74023438	+30.82763672	-68.84033203	-111.04980469	+4992	+16.18505859	+5.20751953	-1.80175781	+84.41894531	-75.43212891	-78.77197266	+5904	+15.64453125	+1.16894531	-5.41845703	+49.39453125	-43.87939453	-80.48583984	+3180
+1458241009.17490010	+16.51025391	+1.86328125	-1.73144531	+28.23486328	-68.92822266	-108.41308594	+4980	+16.18945313	+5.23388672	-1.82373047	+83.97949219	-73.71826172	-78.26660156	+5908	+15.64013672	+1.14697266	-5.40966797	+49.61425781	-43.79150391	-80.81542969	+3180
+1458241009.17910000	+16.51025391	+1.85888672	-1.72265625	+25.57617188	-68.99414063	-105.73242188	+4968	+16.19384766	+5.26464844	-1.84130859	+83.75976563	-72.02636719	-77.98095703	+5908	+15.63574219	+1.12060547	-5.39648438	+49.83398438	-43.70361328	-81.14501953	+3180
+1458241009.18330000	+16.51025391	+1.85009766	-1.71386719	+22.87353516	-69.01611328	-103.00781250	+4952	+16.19824219	+5.29101563	-1.86767578	+83.49609375	-70.31250000	-77.65136719	+5908	+15.62695313	+1.09423828	-5.38769531	+50.00976563	-43.59375000	-81.43066406	+3188
+1458241009.18740010	+16.50585938	+1.84570313	-1.70507813	+20.19287109	-68.95019531	-100.26123047	+4936	+16.19824219	+5.32617188	-1.88085938	+83.51806641	-68.66455078	-77.62939453	+5908	+15.61816406	+1.06787109	-5.38330078	+50.22949219	-43.41796875	-81.71630859	+3196
+1458241009.19569990	+16.50146484	+1.80615234	-1.70068359	+14.80957031	-68.62060547	-94.96582031	+4904	+16.20263672	+5.34814453	-1.92919922	+82.94677734	-65.41259766	-77.10205078	+5904	+15.59619141	+1.00634766	-5.38330078	+50.42724609	-43.13232422	-82.06787109	+3220
+1458241009.19989990	+16.49707031	+1.78857422	-1.70507813	+12.23876953	-68.35693359	-92.41699219	+4888	+16.19824219	+5.36132813	-1.94677734	+82.96875000	-63.91845703	-77.14599609	+5900	+15.58300781	+0.97558594	-5.38769531	+50.49316406	-42.97851563	-82.17773438	+3236
+1458241009.20409990	+16.49267578	+1.75781250	-1.70947266	+9.82177734	-68.09326172	-90.06591797	+4876	+16.19824219	+5.36132813	-1.96435547	+82.85888672	-62.46826172	-77.12402344	+5896	+15.56982422	+0.94921875	-5.39208984	+50.53710938	-42.84667969	-82.22167969	+3256
+1458241009.20820000	+16.49267578	+1.73144531	-1.72265625	+7.73437500	-67.69775391	-88.04443359	+4860	+16.19824219	+5.35253906	-2.01269531	+82.26562500	-60.99609375	-76.64062500	+5896	+15.56542969	+0.92285156	-5.39208984	+50.53710938	-42.75878906	-82.26562500	+3272
+1458241009.21240000	+16.49267578	+1.70507813	-1.74902344	+5.77880859	-67.17041016	-86.13281250	+4852	+16.18945313	+5.36132813	-2.05224609	+82.11181641	-59.65576172	-76.42089844	+5896	+15.56103516	+0.90087891	-5.41845703	+50.42724609	-42.58300781	-82.08984375	+3284
+1458241009.21659990	+16.48828125	+1.66113281	-1.77978516	+4.02099609	-66.62109375	-84.55078125	+4844	+16.18505859	+5.34375000	-2.10058594	+81.69433594	-58.33740234	-76.09130859	+5900	+15.54785156	+0.87451172	-5.44482422	+50.25146484	-42.38525391	-81.84814453	+3296
+1458241009.22070000	+16.49267578	+1.62158203	-1.81933594	+2.68066406	-66.00585938	-83.34228516	+4840	+16.18066406	+5.31738281	-2.17089844	+80.90332031	-57.04101563	-75.38818359	+5908	+15.53466797	+0.84814453	-5.46679688	+50.07568359	-42.18750000	-81.60644531	+3304
+1458241009.22490000	+16.48388672	+1.58203125	-1.86767578	+1.42822266	-65.32470703	-82.24365234	+4836	+16.17626953	+5.30859375	-2.22802734	+80.63964844	-55.92041016	-75.08056641	+5904	+15.52148438	+0.81738281	-5.50195313	+49.81201172	-41.92382813	-81.27685547	+3312
+1458241009.23320010	+16.48828125	+1.50292969	-1.96435547	-0.13183594	-64.00634766	-81.01318359	+4836	+16.16308594	+5.24267578	-2.37744141	+79.21142578	-53.81103516	-73.71826172	+5928	+15.48632813	+0.76904297	-5.55908203	+49.30664063	-41.46240234	-80.57373047	+3308
+1458241009.23740010	+16.49267578	+1.46777344	-2.02148438	-0.63720703	-63.30322266	-80.63964844	+4836	+16.15869141	+5.22070313	-2.45214844	+78.68408203	-52.91015625	-73.12500000	+5932	+15.47314453	+0.74267578	-5.58984375	+48.99902344	-41.17675781	-80.20019531	+3300
+1458241009.24160000	+16.49707031	+1.43261719	-2.07421875	-0.85693359	-62.64404297	-80.55175781	+4836	+16.15429688	+5.18554688	-2.53564453	+78.04687500	-52.03125000	-72.44384766	+5944	+15.45996094	+0.71191406	-5.62060547	+48.71337891	-40.84716797	-79.87060547	+3288
+1458241009.24569990	+16.50146484	+1.40185547	-2.13134766	-0.68115234	-61.98486328	-80.83740234	+4840	+16.15429688	+5.15039063	-2.63232422	+77.18994141	-51.17431641	-71.54296875	+5960	+15.44238281	+0.68554688	-5.64697266	+48.47167969	-40.51757813	-79.58496094	+3272
+1458241009.24990010	+16.50585938	+1.37548828	-2.19287109	-0.46142578	-61.25976563	-81.12304688	+4844	+16.14990234	+5.12841797	-2.72021484	+76.64062500	-50.47119141	-70.83984375	+5968	+15.42480469	+0.65039063	-5.68212891	+48.16406250	-40.07812500	-79.23339844	+3256
+1458241009.25410010	+16.51464844	+1.35791016	-2.25439453	+0.00000000	-60.60058594	-81.67236328	+4844	+16.14990234	+5.09765625	-2.81250000	+75.98144531	-49.76806641	-70.02685547	+5976	+15.41162109	+0.61523438	-5.71728516	+47.90039063	-39.63867188	-78.92578125	+3232
+1458241009.25819990	+16.51904297	+1.34033203	-2.31591797	+0.74707031	-59.94140625	-82.44140625	+4844	+16.14550781	+5.06689453	-2.90917969	+75.16845703	-49.13085938	-69.08203125	+5988	+15.38525391	+0.58886719	-5.74365234	+47.70263672	-39.13330078	-78.64013672	+3208
+1458241009.26239990	+16.52343750	+1.33154297	-2.35546875	+1.38427734	-59.47998047	-83.07861328	+4844	+16.14550781	+5.03613281	-2.98828125	+74.61914063	-48.66943359	-68.42285156	+5992	+15.37207031	+0.57128906	-5.75683594	+47.59277344	-38.89160156	-78.57421875	+3176
+1458241009.26650000	+16.52783203	+1.32714844	-2.39062500	+2.30712891	-58.99658203	-83.95751953	+4840	+16.14550781	+5.01416016	-3.06298828	+74.04785156	-48.22998047	-67.71972656	+6000	+15.35888672	+0.54052734	-5.77001953	+47.48291016	-38.54003906	-78.50830078	+3148
+1458241009.27070000	+16.53222656	+1.33154297	-2.43017578	+3.47167969	-58.51318359	-85.05615234	+4832	+16.14990234	+4.98779297	-3.14648438	+73.34472656	-47.83447266	-66.86279297	+6004	+15.33691406	+0.51416016	-5.78320313	+47.37304688	-38.07861328	-78.44238281	+3124
+1458241009.27490000	+16.54101563	+1.33593750	-2.45654297	+4.41650391	-58.18359375	-85.89111328	+4828	+16.15869141	+4.96582031	-3.21240234	+72.81738281	-47.57080078	-66.22558594	+6000	+15.31054688	+0.46142578	-5.80957031	+47.24121094	-37.33154297	-78.37646484	+3104
+1458241009.28320000	+16.54980469	+1.36669922	-2.50927734	+7.20703125	-57.39257813	-88.33007813	+4812	+16.17626953	+4.93505859	-3.34423828	+71.71875000	-47.13134766	-64.86328125	+5988	+15.26220703	+0.36914063	-5.84472656	+47.13134766	-35.94726563	-78.50830078	+3064
+1458241009.28740000	+16.55419922	+1.38427734	-2.52685547	+8.81103516	-57.04101563	-89.71435547	+4804	+16.18945313	+4.91748047	-3.38818359	+71.27929688	-47.06542969	-64.35791016	+5976	+15.22265625	+0.29882813	-5.86230469	+47.10937500	-34.91455078	-78.68408203	+3056
+1458241009.29150010	+16.55419922	+1.40625000	-2.54443359	+10.52490234	-56.66748047	-91.20849609	+4792	+16.19824219	+4.89990234	-3.43212891	+70.75195313	-47.02148438	-63.72070313	+5964	+15.19189453	+0.25048828	-5.87548828	+47.10937500	-34.14550781	-78.83789063	+3040
+1458241009.29570010	+16.55419922	+1.42822266	-2.56201172	+12.37060547	-56.27197266	-92.79052734	+4776	+16.21142578	+4.87353516	-3.48486328	+70.02685547	-47.06542969	-62.95166016	+5948	+15.16113281	+0.20654297	-5.88427734	+47.15332031	-33.39843750	-79.01367188	+3028
+1458241009.29990010	+16.55419922	+1.46777344	-2.57519531	+15.02929688	-55.74462891	-95.00976563	+4764	+16.22900391	+4.84716797	-3.52001953	+69.43359375	-47.19726563	-62.38037109	+5928	+15.13037109	+0.15820313	-5.89306641	+47.17529297	-32.62939453	-79.16748047	+3016
+1458241009.30399990	+16.55419922	+1.48974609	-2.58398438	+17.13867188	-55.32714844	-96.81152344	+4744	+16.24658203	+4.81640625	-3.55957031	+68.70849609	-47.37304688	-61.69921875	+5908	+15.09960938	+0.10107422	-5.90185547	+47.19726563	-31.83837891	-79.36523438	+3008
+1458241009.30819990	+16.55419922	+1.51171875	-2.59716797	+19.22607422	-54.86572266	-98.59130859	+4724	+16.26855469	+4.78125000	-3.60351563	+67.80761719	-47.57080078	-60.88623047	+5888	+15.06445313	+0.04833984	-5.90185547	+47.21923828	-31.11328125	-79.60693359	+3004
+1458241009.31240010	+16.54980469	+1.54687500	-2.61914063	+21.55517578	-54.22851563	-100.43701172	+4708	+16.29052734	+4.75048828	-3.63867188	+66.99462891	-47.85644531	-60.11718750	+5860	+15.03808594	+0.00000000	-5.91064453	+47.21923828	-30.30029297	-79.65087891	+3000
+1458241009.31649990	+16.54541016	+1.56005859	-2.64550781	+23.55468750	-53.59130859	-102.08496094	+4684	+16.30810547	+4.69775391	-3.68701172	+65.91796875	-48.14208984	-59.17236328	+5840	+15.00292969	-0.05712891	-5.92382813	+47.17529297	-29.46533203	-79.71679688	+3000
+1458241009.32489990	+16.53222656	+1.59960938	-2.71142578	+27.50976563	-52.09716797	-105.18310547	+4640	+16.34765625	+4.58349609	-3.77490234	+63.41308594	-48.91113281	-56.97509766	+5784	+14.93701172	-0.16259766	-5.94140625	+47.06542969	-27.83935547	-79.69482422	+3004
+1458241009.32900000	+16.52343750	+1.59521484	-2.75976563	+29.22363281	-51.21826172	-106.54541016	+4620	+16.36523438	+4.50878906	-3.82763672	+61.87500000	-49.32861328	-55.67871094	+5764	+14.89746094	-0.21972656	-5.95898438	+46.93359375	-27.02636719	-79.54101563	+3008
+1458241009.33320000	+16.51904297	+1.58642578	-2.79931641	+30.87158203	-50.33935547	-107.84179688	+4600	+16.38720703	+4.42529297	-3.89355469	+60.02929688	-49.76806641	-54.07470703	+5744	+14.86669922	-0.28125000	-5.95898438	+46.80175781	-26.30126953	-79.49707031	+3008
+1458241009.33740000	+16.50585938	+1.59521484	-2.86083984	+32.47558594	-49.26269531	-108.89648438	+4584	+16.40478516	+4.35498047	-3.95507813	+58.31542969	-50.27343750	-52.53662109	+5716	+14.83593750	-0.32519531	-5.97656250	+46.66992188	-25.48828125	-79.18945313	+3008
+1458241009.34150000	+16.49707031	+1.57324219	-2.93554688	+33.85986328	-48.12011719	-109.79736328	+4572	+16.41796875	+4.25830078	-4.01660156	+56.29394531	-50.80078125	-50.77880859	+5692	+14.80078125	-0.38671875	-5.99414063	+46.47216797	-24.67529297	-78.90380859	+3008
+1458241009.34570000	+16.48828125	+1.55126953	-3.00585938	+35.11230469	-47.02148438	-110.65429688	+4560	+16.43115234	+4.15722656	-4.09570313	+53.96484375	-51.28417969	-48.75732422	+5672	+14.77001953	-0.44824219	-5.99853516	+46.29638672	-23.95019531	-78.68408203	+3004
+1458241009.34980010	+16.47070313	+1.53808594	-3.08935547	+36.34277344	-45.76904297	-111.24755859	+4552	+16.44433594	+4.06933594	-4.15722656	+51.78955078	-51.89941406	-46.75781250	+5644	+14.74365234	-0.49658203	-6.01611328	+46.16455078	-23.15917969	-78.26660156	+2996
+1458241009.35400010	+16.45751953	+1.50732422	-3.18603516	+37.33154297	-44.45068359	-111.68701172	+4548	+16.45312500	+3.96386719	-4.21875000	+49.28466797	-52.51464844	-44.53857422	+5620	+14.71289063	-0.55371094	-6.03369141	+45.96679688	-22.36816406	-77.84912109	+2984
+1458241009.35820010	+16.44433594	+1.46777344	-3.26953125	+38.21044922	-43.22021484	-112.08251953	+4544	+16.44873047	+3.84960938	-4.30224609	+46.40625000	-53.04199219	-41.96777344	+5596	+14.68212891	-0.61523438	-6.03808594	+45.79101563	-21.62109375	-77.47558594	+2972
+1458241009.36229990	+16.42675781	+1.44140625	-3.35742188	+39.11132813	-41.96777344	-112.32421875	+4540	+16.45312500	+3.74414063	-4.35498047	+43.68164063	-53.81103516	-39.50683594	+5564	+14.64697266	-0.65917969	-6.05126953	+45.68115234	-20.89599609	-76.99218750	+2952
+1458241009.37069990	+16.38720703	+1.36230469	-3.53759766	+40.53955078	-39.46289063	-112.47802734	+4544	+16.44873047	+3.52001953	-4.46044922	+37.41943359	-55.17333984	-33.90380859	+5504	+14.58105469	-0.78222656	-6.06445313	+45.37353516	-19.40185547	-76.17919922	+2912
+1458241009.37480000	+16.36962891	+1.32275391	-3.62109375	+41.24267578	-38.27636719	-112.47802734	+4544	+16.44873047	+3.40576172	-4.49560547	+34.18945313	-55.98632813	-31.00341797	+5464	+14.55029297	-0.83496094	-6.06005859	+45.30761719	-18.72070313	-75.73974609	+2884
+1458241009.37899990	+16.34765625	+1.28759766	-3.70898438	+41.87988281	-37.06787109	-112.36816406	+4544	+16.43554688	+3.27832031	-4.51318359	+30.76171875	-56.75537109	-27.94921875	+5424	+14.52392578	-0.90087891	-6.06005859	+45.19775391	-17.99560547	-75.38818359	+2856
+1458241009.38319990	+16.32128906	+1.24365234	-3.78369141	+42.40722656	-35.99121094	-112.21435547	+4540	+16.41357422	+3.14648438	-4.53955078	+27.09228516	-57.41455078	-24.74121094	+5388	+14.48876953	-0.96679688	-6.06005859	+45.13183594	-17.24853516	-75.01464844	+2832
+1458241009.38730000	+16.29931641	+1.20849609	-3.84960938	+42.97851563	-34.93652344	-112.01660156	+4532	+16.39160156	+3.01464844	-4.54394531	+23.40087891	-58.09570313	-21.48925781	+5344	+14.44921875	-1.02392578	-6.05566406	+45.10986328	-16.52343750	-74.59716797	+2804
+1458241009.39150000	+16.27294922	+1.17333984	-3.91992188	+43.50585938	-33.90380859	-111.75292969	+4528	+16.36962891	+2.88281250	-4.54833984	+19.55566406	-58.68896484	-18.10546875	+5296	+14.41406250	-1.09863281	-6.05566406	+45.04394531	-15.77636719	-74.22363281	+2784
+1458241009.39570000	+16.24218750	+1.13818359	-3.97265625	+43.96728516	-33.00292969	-111.46728516	+4516	+16.34326172	+2.75097656	-4.53076172	+15.68847656	-59.28222656	-14.72167969	+5252	+14.36572266	-1.17333984	-6.05126953	+44.97802734	-15.00732422	-73.87207031	+2764
+1458241009.39980010	+16.21582031	+1.09423828	-4.01220703	+44.40673828	-32.14599609	-111.22558594	+4500	+16.31689453	+2.61474609	-4.52197266	+11.77734375	-59.65576172	-11.29394531	+5204	+14.31738281	-1.23486328	-6.04248047	+45.00000000	-14.30419922	-73.45458984	+2744
+1458241009.40400000	+16.18945313	+1.06347656	-4.05615234	+44.84619141	-31.35498047	-110.91796875	+4484	+16.28173828	+2.47412109	-4.50439453	+7.99804688	-59.98535156	-8.06396484	+5156	+14.26904297	-1.31835938	-6.03808594	+44.91210938	-13.53515625	-73.08105469	+2732
+1458241009.40820000	+16.16308594	+1.02392578	-4.07812500	+45.17578125	-30.71777344	-110.58837891	+4464	+16.24218750	+2.34228516	-4.44726563	+4.50439453	-60.42480469	-5.00976563	+5112	+14.22070313	-1.40185547	-6.02929688	+44.84619141	-12.78808594	-72.75146484	+2724
+1458241009.41650010	+16.11035156	+0.94482422	-4.13525391	+45.63720703	-29.31152344	-109.68750000	+4420	+16.15869141	+2.06982422	-4.43408203	-1.82373047	-60.07324219	+0.39550781	+5012	+14.11962891	-1.56005859	-6.02050781	+44.75830078	-11.29394531	-71.82861328	+2720
+1458241009.42059990	+16.08398438	+0.90087891	-4.14843750	+45.76904297	-28.76220703	-109.22607422	+4388	+16.11914063	+1.94238281	-4.37695313	-4.48242188	-60.16113281	+2.68066406	+4968	+14.06250000	-1.65234375	-6.01171875	+44.67041016	-10.56884766	-71.41113281	+2724
+1458241009.42479990	+16.04882813	+0.84375000	-4.16601563	+45.76904297	-28.14697266	-108.69873047	+4360	+16.07080078	+1.82812500	-4.37255859	-6.72363281	-59.61181641	+4.61425781	+4916	+14.00537109	-1.72705078	-6.01171875	+44.64843750	-9.82177734	-70.79589844	+2736
+1458241009.42899990	+16.02246094	+0.79101563	-4.18798828	+45.70312500	-27.55371094	-108.08349609	+4332	+16.02685547	+1.70507813	-4.37695313	-8.65722656	-59.08447266	+6.21826172	+4864	+13.94384766	-1.81494141	-6.01171875	+44.53857422	-9.09667969	-70.18066406	+2748
+1458241009.43310000	+15.99609375	+0.73388672	-4.19238281	+45.59326172	-27.11425781	-107.51220703	+4308	+15.98730469	+1.59960938	-4.32421875	-10.23925781	-58.93066406	+7.62451172	+4816	+13.88671875	-1.90283203	-5.99414063	+44.40673828	-8.48144531	-69.65332031	+2760
+1458241009.43730000	+15.96972656	+0.66796875	-4.20996094	+45.35156250	-26.56494141	-106.85302734	+4284	+15.94335938	+1.50292969	-4.32861328	-11.33789063	-58.11767578	+8.61328125	+4764	+13.83398438	-1.97753906	-5.98974609	+44.38476563	-7.86621094	-68.99414063	+2772
+1458241009.44149990	+15.93896484	+0.60205078	-4.22314453	+45.04394531	-26.03759766	-106.14990234	+4264	+15.90380859	+1.39306641	-4.34179688	-12.17285156	-57.39257813	+9.22851563	+4716	+13.77685547	-2.06542969	-5.98095703	+44.27490234	-7.27294922	-68.31298828	+2788
+1458241009.44560000	+15.91259766	+0.52734375	-4.23193359	+44.69238281	-25.62011719	-105.44677734	+4244	+15.86425781	+1.29638672	-4.31103516	-12.72216797	-56.93115234	+9.68994141	+4664	+13.72851563	-2.15332031	-5.95458984	+44.16503906	-6.76757813	-67.76367188	+2804
+1458241009.44980000	+15.88623047	+0.45703125	-4.25830078	+44.23095703	-25.07080078	-104.61181641	+4228	+15.81591797	+1.20849609	-4.32861328	-12.89794922	-55.98632813	+9.86572266	+4616	+13.68017578	-2.22363281	-5.94580078	+44.16503906	-6.24023438	-66.99462891	+2812
+1458241009.45400000	+15.85546875	+0.36914063	-4.28466797	+43.72558594	-24.52148438	-103.75488281	+4216	+15.77636719	+1.10742188	-4.35498047	-13.00781250	-55.04150391	+9.86572266	+4576	+13.62744141	-2.30273438	-5.93261719	+44.09912109	-5.77880859	-66.22558594	+2824
+1458241009.46230010	+15.78515625	+0.20214844	-4.33740234	+42.69287109	-23.44482422	-102.08496094	+4184	+15.69726563	+0.92724609	-4.37255859	-12.94189453	-53.32763672	+9.77783203	+4492	+13.53515625	-2.44775391	-5.87988281	+44.05517578	-5.05371094	-64.79736328	+2836
+1458241009.46650000	+15.75000000	+0.10986328	-4.35937500	+42.12158203	-22.91748047	-101.25000000	+4168	+15.65332031	+0.83056641	-4.39013672	-12.81005859	-52.42675781	+9.58007813	+4460	+13.49121094	-2.52246094	-5.85351563	+44.03320313	-4.72412109	-64.07226563	+2836
+1458241009.47059990	+15.71923828	+0.01757813	-4.38134766	+41.57226563	-22.43408203	-100.43701172	+4148	+15.60937500	+0.74267578	-4.39453125	-12.61230469	-51.59179688	+9.38232422	+4420	+13.45605469	-2.59277344	-5.80957031	+44.03320313	-4.50439453	-63.45703125	+2836
+1458241009.47480010	+15.68408203	-0.06152344	-4.39892578	+41.08886719	-21.95068359	-99.58007813	+4128	+15.56542969	+0.65917969	-4.41210938	-12.37060547	-50.66894531	+9.18457031	+4384	+13.41650391	-2.65429688	-5.77001953	+44.09912109	-4.30664063	-62.77587891	+2832
+1458241009.47900010	+15.65332031	-0.15820313	-4.41650391	+40.58349609	-21.46728516	-98.78906250	+4104	+15.52148438	+0.56689453	-4.42529297	-12.17285156	-49.76806641	+8.92089844	+4352	+13.38134766	-2.72900391	-5.73486328	+44.12109375	-4.06494141	-62.13867188	+2828
+1458241009.48309990	+15.60937500	-0.24609375	-4.43408203	+40.10009766	-20.98388672	-98.02001953	+4084	+15.47753906	+0.47460938	-4.42968750	-11.97509766	-48.93310547	+8.70117188	+4320	+13.34179688	-2.80371094	-5.69091797	+44.16503906	-3.86718750	-61.54541016	+2820
+1458241009.48729990	+15.56982422	-0.32519531	-4.44287109	+39.72656250	-20.54443359	-97.25097656	+4056	+15.43359375	+0.39111328	-4.42968750	-11.79931641	-48.12011719	+8.56933594	+4284	+13.30224609	-2.86523438	-5.65136719	+44.27490234	-3.69140625	-60.88623047	+2808
+1458241009.49149990	+15.53027344	-0.41308594	-4.45166016	+39.30908203	-20.10498047	-96.52587891	+4028	+15.38964844	+0.30761719	-4.42968750	-11.62353516	-47.32910156	+8.41552734	+4252	+13.25830078	-2.93994141	-5.61181641	+44.34082031	-3.49365234	-60.27099609	+2796
+1458241009.49560000	+15.49072266	-0.50097656	-4.44726563	+38.95751953	-19.73144531	-95.86669922	+4000	+15.34130859	+0.22412109	-4.41650391	-11.49169922	-46.60400391	+8.30566406	+4216	+13.21875000	-3.01464844	-5.56347656	+44.40673828	-3.31787109	-59.69970703	+2784
+1458241009.50390010	+15.40722656	-0.65478516	-4.42089844	+38.49609375	-19.09423828	-94.61425781	+3936	+15.25781250	+0.06591797	-4.38574219	-11.18408203	-45.21972656	+8.19580078	+4148	+13.12207031	-3.16845703	-5.47558594	+44.58251953	-2.94433594	-58.60107422	+2760
+1458241009.50810000	+15.36328125	-0.73828125	-4.39013672	+38.25439453	-18.83056641	-94.06494141	+3912	+15.21386719	-0.01318359	-4.35498047	-11.07421875	-44.67041016	+8.15185547	+4120	+13.07373047	-3.25195313	-5.42724609	+44.64843750	-2.74658203	-58.13964844	+2752
+1458241009.51230000	+15.31933594	-0.79980469	-4.36376953	+38.16650391	-18.58886719	-93.47167969	+3880	+15.17431641	-0.07910156	-4.32421875	-10.87646484	-44.05517578	+8.17382813	+4092	+13.02099609	-3.32666016	-5.38330078	+44.78027344	-2.54882813	-57.56835938	+2740
+1458241009.51640010	+15.27978516	-0.88330078	-4.33300781	+38.03466797	-18.32519531	-92.92236328	+3860	+15.13476563	-0.15820313	-4.29345703	-10.74462891	-43.46191406	+8.17382813	+4064	+12.96826172	-3.41894531	-5.34375000	+44.80224609	-2.26318359	-57.04101563	+2736
+1458241009.52060010	+15.23144531	-0.95800781	-4.28906250	+37.92480469	-18.12744141	-92.46093750	+3840	+15.09082031	-0.23730469	-4.24951172	-10.59082031	-42.97851563	+8.17382813	+4040	+12.90673828	-3.51123047	-5.29980469	+44.86816406	-1.97753906	-56.53564453	+2732
+1458241009.52480010	+15.18310547	-1.01953125	-4.24511719	+37.94677734	-17.92968750	-91.91162109	+3824	+15.04687500	-0.29443359	-4.20556641	-10.37109375	-42.42919922	+8.26171875	+4016	+12.84082031	-3.59472656	-5.26464844	+44.97802734	-1.73583984	-55.96435547	+2728
+1458241009.52889990	+15.13476563	-1.09863281	-4.20117188	+37.88085938	-17.73193359	-91.40625000	+3808	+15.00292969	-0.37353516	-4.16601563	-10.21728516	-41.87988281	+8.30566406	+3996	+12.77490234	-3.69140625	-5.22949219	+45.00000000	-1.42822266	-55.39306641	+2728
+1458241009.53730010	+15.03808594	-1.23486328	-4.09570313	+37.90283203	-17.46826172	-90.43945313	+3788	+14.91943359	-0.51416016	-4.05615234	-9.88769531	-40.93505859	+8.52539063	+3956	+12.64746094	-3.87597656	-5.13720703	+45.15380859	-0.94482422	-54.36035156	+2740
+1458241009.54140000	+14.98974609	-1.31396484	-4.04736328	+37.90283203	-17.31445313	-89.95605469	+3784	+14.87109375	-0.59326172	-4.00781250	-9.73388672	-40.45166016	+8.61328125	+3940	+12.58154297	-3.97705078	-5.10205078	+45.21972656	-0.65917969	-53.78906250	+2748
+1458241009.54559990	+14.93701172	-1.38867188	-3.99023438	+37.90283203	-17.18261719	-89.51660156	+3784	+14.82275391	-0.67236328	-3.94628906	-9.58007813	-40.03417969	+8.70117188	+3924	+12.52001953	-4.07373047	-5.04931641	+45.26367188	-0.43945313	-53.34960938	+2764
+1458241009.54979990	+14.88867188	-1.45019531	-3.94189453	+38.01269531	-17.02880859	-88.98925781	+3776	+14.77441406	-0.73388672	-3.89794922	-9.31640625	-39.48486328	+8.87695313	+3904	+12.45410156	-4.16601563	-5.00537109	+45.39550781	-0.24169922	-52.77832031	+2772
+1458241009.55390000	+14.83593750	-1.53369141	-3.89355469	+38.03466797	-16.87500000	-88.48388672	+3776	+14.72607422	-0.81738281	-3.85400391	-9.16259766	-38.97949219	+8.98681641	+3892	+12.38818359	-4.25830078	-4.96582031	+45.48339844	-0.04394531	-52.20703125	+2788
+1458241009.55810000	+14.77880859	-1.61279297	-3.84082031	+38.03466797	-16.72119141	-88.02246094	+3776	+14.66894531	-0.90087891	-3.79687500	-9.03076172	-38.49609375	+9.09667969	+3876	+12.32666016	-4.35058594	-4.90869141	+45.57128906	+0.08789063	-51.74560547	+2804
+1458241009.56230000	+14.72607422	-1.67431641	-3.79248047	+38.16650391	-16.58935547	-87.49511719	+3776	+14.61181641	-0.96240234	-3.74414063	-8.76708984	-38.01269531	+9.31640625	+3860	+12.26074219	-4.43847656	-4.85595703	+45.72509766	+0.19775391	-51.21826172	+2816
+1458241009.56640010	+14.66894531	-1.76220703	-3.74853516	+38.16650391	-16.43554688	-86.98974609	+3776	+14.55468750	-1.05029297	-3.69580078	-8.63525391	-37.52929688	+9.47021484	+3848	+12.19921875	-4.52636719	-4.80761719	+45.87890625	+0.30761719	-50.69091797	+2832
+1458241009.57060000	+14.61181641	-1.84130859	-3.70019531	+38.18847656	-16.32568359	-86.52832031	+3776	+14.49755859	-1.13818359	-3.64306641	-8.50341797	-37.06787109	+9.60205078	+3840	+12.15087891	-4.61425781	-4.74169922	+46.03271484	+0.35156250	-50.33935547	+2848
+1458241009.57470010	+14.55908203	-1.91162109	-3.66064453	+38.32031250	-16.19384766	-85.97900391	+3768	+14.43603516	-1.20410156	-3.59912109	-8.26171875	-36.56250000	+9.84375000	+3820	+12.09375000	-4.68896484	-4.67578125	+46.25244141	+0.32958984	-49.89990234	+2860
+1458241009.58310010	+14.44482422	-2.08300781	-3.57275391	+38.38623047	-15.90820313	-85.01220703	+3764	+14.30859375	-1.38427734	-3.50683594	-7.95410156	-35.59570313	+10.15136719	+3796	+11.99707031	-4.85595703	-4.53955078	+46.69189453	+0.30761719	-49.15283203	+2880
+1458241009.58719990	+14.38330078	-2.15332031	-3.52880859	+38.49609375	-15.77636719	-84.46289063	+3756	+14.24267578	-1.45019531	-3.46728516	-7.69042969	-35.06835938	+10.39306641	+3780	+11.94433594	-4.93066406	-4.46923828	+46.95556641	+0.24169922	-48.77929688	+2888
+1458241009.59139990	+14.32617188	-2.24121094	-3.48925781	+38.54003906	-15.62255859	-83.97949219	+3748	+14.17675781	-1.54248047	-3.42333984	-7.51464844	-34.56298828	+10.56884766	+3768	+11.89599609	-5.00976563	-4.40332031	+47.24121094	+0.19775391	-48.40576172	+2892
+1458241009.59559990	+14.26464844	-2.32910156	-3.44091797	+38.56201172	-15.53466797	-83.51806641	+3740	+14.10644531	-1.63037109	-3.37060547	-7.38281250	-34.16748047	+10.76660156	+3756	+11.85205078	-5.08886719	-4.32421875	+47.50488281	+0.10986328	-48.12011719	+2896
+1458241009.59970000	+14.20312500	-2.39501953	-3.39697266	+38.73779297	-15.44677734	-83.01269531	+3728	+14.04052734	-1.69628906	-3.32226563	-7.11914063	-33.70605469	+11.03027344	+3740	+11.79931641	-5.15917969	-4.24951172	+47.81250000	+0.02197266	-47.81250000	+2896
+1458241009.60390000	+14.14160156	-2.48291016	-3.35302734	+38.82568359	-15.33691406	-82.55126953	+3716	+13.97021484	-1.78417969	-3.27392578	-6.94335938	-33.28857422	+11.22802734	+3728	+11.74658203	-5.23828125	-4.17919922	+48.12011719	-0.02197266	-47.46093750	+2896
+1458241009.60809990	+14.08007813	-2.56640625	-3.29589844	+38.91357422	-15.29296875	-82.17773438	+3704	+13.89990234	-1.87207031	-3.21240234	-6.78955078	-32.93701172	+11.42578125	+3720	+11.70263672	-5.31738281	-4.10009766	+48.40576172	-0.10986328	-47.24121094	+2900
+1458241009.61220000	+14.01416016	-2.63232422	-3.24316406	+39.11132813	-15.24902344	-81.69433594	+3688	+13.82958984	-1.93798828	-3.15966797	-6.50390625	-32.51953125	+11.68945313	+3704	+11.64990234	-5.39648438	-4.02099609	+48.71337891	-0.19775391	-46.95556641	+2896
+1458241009.61640000	+13.95263672	-2.71582031	-3.19042969	+39.22119141	-15.16113281	-81.27685547	+3676	+13.76367188	-2.01708984	-3.11132813	-6.30615234	-32.10205078	+11.90917969	+3692	+11.59716797	-5.47998047	-3.95507813	+49.02099609	-0.21972656	-46.64794922	+2892
+1458241009.62470010	+13.81640625	-2.86083984	-3.07177734	+39.57275391	-15.11718750	-80.48583984	+3652	+13.61865234	-2.16210938	-2.97949219	-5.80078125	-31.48681641	+12.39257813	+3668	+11.47412109	-5.63818359	-3.81005859	+49.59228516	-0.32958984	-46.03271484	+2884
+1458241009.62890010	+13.74609375	-2.93554688	-3.01464844	+39.72656250	-15.05126953	-80.09033203	+3636	+13.54394531	-2.23681641	-2.92236328	-5.55908203	-31.13525391	+12.61230469	+3660	+11.41259766	-5.72607422	-3.75292969	+49.85595703	-0.32958984	-45.68115234	+2884
+1458241009.63310000	+13.67578125	-3.01025391	-2.94433594	+39.90234375	-15.07324219	-79.78271484	+3628	+13.47363281	-2.31152344	-2.84326172	-5.33935547	-30.93750000	+12.83203125	+3652	+11.35107422	-5.80957031	-3.68261719	+50.11962891	-0.35156250	-45.37353516	+2880
+1458241009.63720010	+13.60546875	-3.06738281	-2.87841797	+40.20996094	-15.09521484	-79.40917969	+3616	+13.40332031	-2.36865234	-2.77734375	-4.98779297	-30.62988281	+13.09570313	+3636	+11.27636719	-5.89306641	-3.62109375	+50.36132813	-0.37353516	-45.04394531	+2880
+1458241009.64140010	+13.53515625	-3.14208984	-2.81689453	+40.40771484	-15.05126953	-79.05761719	+3608	+13.33300781	-2.43896484	-2.71142578	-4.72412109	-30.34423828	+13.29345703	+3628	+11.20166016	-5.98095703	-3.56396484	+50.60302734	-0.32958984	-44.64843750	+2880
+1458241009.64560010	+13.46044922	-3.21240234	-2.74218750	+40.62744141	-15.07324219	-78.79394531	+3604	+13.25830078	-2.50927734	-2.63232422	-4.46044922	-30.14648438	+13.49121094	+3620	+11.13134766	-6.07324219	-3.50244141	+50.84472656	-0.32958984	-44.31884766	+2880
+1458241009.64969990	+13.38574219	-3.26513672	-2.67626953	+40.93505859	-15.05126953	-78.39843750	+3596	+13.18359375	-2.56201172	-2.56201172	-4.08691406	-29.86083984	+13.75488281	+3608	+11.05224609	-6.16113281	-3.44531250	+51.04248047	-0.32958984	-43.92333984	+2884
+1458241009.65389990	+13.30664063	-3.33544922	-2.61474609	+41.15478516	-15.00732422	-78.04687500	+3592	+13.10888672	-2.62792969	-2.50048828	-3.80126953	-29.55322266	+13.97460938	+3600	+10.97753906	-6.24462891	-3.39257813	+51.30615234	-0.30761719	-43.50585938	+2888
+1458241009.66220000	+13.15283203	-3.44970703	-2.48730469	+41.70410156	-14.96337891	-77.36572266	+3580	+12.95507813	-2.74218750	-2.35546875	-3.09814453	-29.04785156	+14.45800781	+3580	+10.81933594	-6.41601563	-3.27832031	+51.76757813	-0.30761719	-42.71484375	+2896
+1458241009.66640000	+13.07373047	-3.51562500	-2.43017578	+41.96777344	-14.91943359	-76.99218750	+3580	+12.87597656	-2.80810547	-2.29833984	-2.79052734	-28.74023438	+14.65576172	+3572	+10.74023438	-6.49511719	-3.23437500	+52.05322266	-0.30761719	-42.27539063	+2900
+1458241009.67050000	+12.99462891	-3.57714844	-2.35986328	+42.20947266	-14.89746094	-76.70654297	+3580	+12.79687500	-2.86962891	-2.22363281	-2.52685547	-28.52050781	+14.85351563	+3564	+10.66992188	-6.57861328	-3.16845703	+52.33886719	-0.32958984	-41.94580078	+2908
+1458241009.67470000	+12.91552734	-3.62109375	-2.30273438	+42.56103516	-14.87548828	-76.31103516	+3572	+12.71777344	-2.91796875	-2.16210938	-2.10937500	-28.21289063	+15.13916016	+3552	+10.58642578	-6.65771484	-3.11132813	+52.55859375	-0.35156250	-41.59423828	+2916
+1458241009.67890000	+12.83642578	-3.68261719	-2.25000000	+42.82470703	-14.80957031	-75.91552734	+3568	+12.63867188	-2.98388672	-2.10498047	-1.80175781	-27.86132813	+15.38085938	+3540	+10.51611328	-6.73242188	-3.05859375	+52.91015625	-0.39550781	-41.17675781	+2920
+1458241009.68300010	+12.76171875	-3.74414063	-2.18847656	+43.08837891	-14.78759766	-75.58593750	+3568	+12.55957031	-3.04541016	-2.03906250	-1.51611328	-27.64160156	+15.60058594	+3536	+10.45019531	-6.80712891	-2.99267578	+53.23974609	-0.43945313	-40.86914063	+2924
+1458241009.68720010	+12.68261719	-3.79248047	-2.14013672	+43.43994141	-14.72167969	-75.14648438	+3560	+12.47607422	-3.08935547	-1.98632813	-1.12060547	-27.26806641	+15.90820313	+3520	+10.37548828	-6.88623047	-2.93115234	+53.52539063	-0.50537109	-40.53955078	+2928
+1458241009.69140010	+12.60351563	-3.84960938	-2.09179688	+43.70361328	-14.65576172	-74.70703125	+3552	+12.39257813	-3.15087891	-1.93359375	-0.83496094	-26.89453125	+16.17187500	+3508	+10.30957031	-6.94775391	-2.87402344	+53.94287109	-0.57128906	-40.18798828	+2928
+1458241009.69549990	+12.52441406	-3.90673828	-2.03466797	+43.94531250	-14.63378906	-74.35546875	+3544	+12.31347656	-3.21240234	-1.87207031	-0.57128906	-26.65283203	+16.43554688	+3496	+10.25244141	-7.00927734	-2.80371094	+54.36035156	-0.68115234	-39.92431641	+2928
+1458241009.70390010	+12.37060547	-4.00781250	-1.94238281	+44.56054688	-14.56787109	-73.47656250	+3524	+12.14648438	-3.31787109	-1.77099609	+0.06591797	-25.94970703	+17.05078125	+3464	+10.12500000	-7.14111328	-2.67626953	+55.15136719	-0.85693359	-39.37500000	+2924
+1458241009.70799990	+12.29589844	-4.06054688	-1.88525391	+44.84619141	-14.58984375	-73.14697266	+3512	+12.06738281	-3.37500000	-1.70947266	+0.35156250	-25.72998047	+17.31445313	+3452	+10.07226563	-7.19824219	-2.60156250	+55.59082031	-0.96679688	-39.19921875	+2920
+1458241009.71219990	+12.22119141	-4.10888672	-1.83691406	+45.13183594	-14.58984375	-72.70751953	+3496	+11.98828125	-3.41894531	-1.65673828	+0.65917969	-25.42236328	+17.66601563	+3436	+10.01074219	-7.26855469	-2.53125000	+55.92041016	-1.05468750	-39.00146484	+2916
+1458241009.71639990	+12.14648438	-4.16162109	-1.79296875	+45.39550781	-14.56787109	-72.26806641	+3476	+11.90917969	-3.47167969	-1.60839844	+0.94482422	-25.09277344	+17.95166016	+3416	+9.95800781	-7.32128906	-2.46533203	+56.38183594	-1.16455078	-38.75976563	+2904
+1458241009.72050000	+12.07617188	-4.20996094	-1.73583984	+45.68115234	-14.58984375	-71.93847656	+3460	+11.83447266	-3.52441406	-1.54687500	+1.23046875	-24.89501953	+18.21533203	+3400	+9.90527344	-7.37402344	-2.39941406	+56.84326172	-1.29638672	-38.56201172	+2892
+1458241009.72470000	+11.99707031	-4.25830078	-1.68750000	+45.94482422	-14.58984375	-71.54296875	+3440	+11.75097656	-3.57275391	-1.49414063	+1.51611328	-24.63134766	+18.54492188	+3380	+9.84375000	-7.43994141	-2.33349609	+57.15087891	-1.38427734	-38.36425781	+2880
+1458241009.73300000	+11.85644531	-4.35058594	-1.58642578	+46.47216797	-14.65576172	-70.83984375	+3396	+11.60595703	-3.66943359	-1.38427734	+2.10937500	-24.16992188	+19.07226563	+3340	+9.73828125	-7.54980469	-2.21044922	+58.00781250	-1.60400391	-37.92480469	+2848
+1458241009.73720000	+11.78173828	-4.39453125	-1.53369141	+46.73583984	-14.69970703	-70.51025391	+3376	+11.52685547	-3.71337891	-1.32714844	+2.37304688	-23.95019531	+19.33593750	+3316	+9.67236328	-7.61572266	-2.14892578	+58.27148438	-1.69189453	-37.77099609	+2836
+1458241009.74130010	+11.71582031	-4.43847656	-1.48535156	+47.02148438	-14.69970703	-70.18066406	+3352	+11.45654297	-3.76171875	-1.27441406	+2.65869141	-23.70849609	+19.55566406	+3296	+9.61523438	-7.66845703	-2.08740234	+58.64501953	-1.77978516	-37.55126953	+2816
+1458241009.74550010	+11.64990234	-4.48242188	-1.43261719	+47.30712891	-14.72167969	-69.89501953	+3328	+11.39062500	-3.80566406	-1.21728516	+2.96630859	-23.55468750	+19.75341797	+3276	+9.56250000	-7.72558594	-2.03466797	+58.99658203	-1.88964844	-37.33154297	+2796
+1458241009.74970010	+11.57519531	-4.52636719	-1.38427734	+47.54882813	-14.72167969	-69.60937500	+3308	+11.31591797	-3.84960938	-1.16455078	+3.22998047	-23.35693359	+19.97314453	+3252	+9.49218750	-7.79150391	-1.98193359	+59.17236328	-1.95556641	-37.13378906	+2784
+1458241009.75379990	+11.50927734	-4.56591797	-1.33593750	+47.81250000	-14.72167969	-69.32373047	+3284	+11.25000000	-3.89355469	-1.11181641	+3.51562500	-23.13720703	+20.14892578	+3232	+9.43066406	-7.84863281	-1.92919922	+59.47998047	-2.02148438	-36.91406250	+2764
+1458241009.75799990	+11.44775391	-4.60546875	-1.28759766	+48.09814453	-14.69970703	-69.03808594	+3260	+11.18408203	-3.93310547	-1.06347656	+3.82324219	-22.93945313	+20.30273438	+3208	+9.37353516	-7.90576172	-1.88525391	+59.78759766	-2.13134766	-36.67236328	+2744
+1458241009.76220010	+11.37744141	-4.64501953	-1.24365234	+48.31787109	-14.69970703	-68.81835938	+3240	+11.11376953	-3.97705078	-1.01074219	+4.08691406	-22.76367188	+20.43457031	+3188	+9.30322266	-7.97167969	-1.84130859	+59.91943359	-2.17529297	-36.45263672	+2732
+1458241009.76630000	+11.31591797	-4.68017578	-1.19531250	+48.62548828	-14.65576172	-68.57666016	+3220	+11.05224609	-4.01660156	-0.96679688	+4.37255859	-22.56591797	+20.56640625	+3164	+9.23730469	-8.02880859	-1.79736328	+60.13916016	-2.24121094	-36.21093750	+2712
+1458241009.77469990	+11.19287109	-4.75927734	-1.11181641	+49.13085938	-14.56787109	-68.15917969	+3180	+10.92919922	-4.10009766	-0.87890625	+4.92187500	-22.19238281	+20.74218750	+3120	+9.10986328	-8.15625000	-1.71386719	+60.49072266	-2.35107422	-35.81542969	+2684
+1458241009.77880000	+11.13134766	-4.79443359	-1.07226563	+49.39453125	-14.50195313	-67.93945313	+3160	+10.86767578	-4.13964844	-0.83496094	+5.20751953	-21.97265625	+20.80810547	+3100	+9.04833984	-8.21337891	-1.67431641	+60.71044922	-2.37304688	-35.59570313	+2668
+1458241009.78300000	+11.07861328	-4.82958984	-1.04150391	+49.65820313	-14.41406250	-67.69775391	+3136	+10.81494141	-4.17919922	-0.80419922	+5.49316406	-21.73095703	+20.89599609	+3076	+8.99121094	-8.27050781	-1.63476563	+60.93017578	-2.43896484	-35.37597656	+2652
+1458241009.78720000	+11.01708984	-4.87353516	-1.00634766	+49.81201172	-14.32617188	-67.52197266	+3120	+10.75341797	-4.22314453	-0.76904297	+5.69091797	-21.53320313	+20.91796875	+3056	+8.92529297	-8.33642578	-1.59521484	+60.99609375	-2.41699219	-35.20019531	+2636
+1458241009.79130010	+10.96435547	-4.90869141	-0.97558594	+50.05371094	-14.23828125	-67.34619141	+3100	+10.69628906	-4.25830078	-0.73388672	+5.95458984	-21.35742188	+20.93994141	+3032	+8.86816406	-8.38916016	-1.56005859	+61.19384766	-2.43896484	-35.02441406	+2620
+1458241009.79550000	+10.91162109	-4.93945313	-0.94921875	+50.29541016	-14.15039063	-67.12646484	+3080	+10.64794922	-4.29345703	-0.70751953	+6.21826172	-21.09375000	+21.00585938	+3008	+8.81542969	-8.44189453	-1.52490234	+61.39160156	-2.48291016	-34.82666016	+2604
+1458241009.79970000	+10.85449219	-4.98779297	-0.91845703	+50.42724609	-14.04052734	-66.99462891	+3064	+10.59082031	-4.34179688	-0.67675781	+6.37207031	-20.93994141	+20.96191406	+2984	+8.75390625	-8.50781250	-1.48535156	+61.45751953	-2.46093750	-34.69482422	+2592
+1458241009.80380010	+10.80615234	-5.01855469	-0.89208984	+50.62500000	-13.95263672	-66.86279297	+3044	+10.53808594	-4.37695313	-0.64599609	+6.59179688	-20.78613281	+20.93994141	+2964	+8.70556641	-8.55615234	-1.44580078	+61.65527344	-2.43896484	-34.58496094	+2572
+1458241009.80800010	+10.76220703	-5.05371094	-0.87451172	+50.82275391	-13.84277344	-66.66503906	+3020	+10.49414063	-4.41210938	-0.62841797	+6.81152344	-20.54443359	+20.93994141	+2936	+8.66162109	-8.60888672	-1.40625000	+61.87500000	-2.43896484	-34.47509766	+2556
+1458241009.81629990	+10.66992188	-5.13720703	-0.82617188	+51.04248047	-13.62304688	-66.44531250	+2976	+10.40185547	-4.49560547	-0.58007813	+7.11914063	-20.28076172	+20.80810547	+2888	+8.57373047	-8.71435547	-1.32275391	+62.13867188	-2.32910156	-34.34326172	+2516
+1458241009.82049990	+10.63037109	-5.17675781	-0.81298828	+51.19628906	-13.53515625	-66.26953125	+2952	+10.36230469	-4.53076172	-0.57128906	+7.29492188	-20.06103516	+20.80810547	+2856	+8.53417969	-8.76269531	-1.28759766	+62.33642578	-2.32910156	-34.25537109	+2492
+1458241009.82460000	+10.58642578	-5.22509766	-0.79541016	+51.19628906	-13.42529297	-66.20361328	+2932	+10.31835938	-4.57470703	-0.54931641	+7.36083984	-19.95117188	+20.69824219	+2832	+8.49462891	-8.81982422	-1.24804688	+62.42431641	-2.24121094	-34.21142578	+2472
+1458241009.82880000	+10.54687500	-5.25585938	-0.77783203	+51.30615234	-13.33740234	-66.15966797	+2912	+10.27880859	-4.60986328	-0.53173828	+7.51464844	-19.88525391	+20.58837891	+2804	+8.45947266	-8.85937500	-1.20849609	+62.57812500	-2.19726563	-34.21142578	+2452
+1458241009.83299990	+10.51171875	-5.29101563	-0.76464844	+51.43798828	-13.27148438	-66.04980469	+2892	+10.24365234	-4.64062500	-0.52294922	+7.66845703	-19.75341797	+20.56640625	+2772	+8.42871094	-8.90332031	-1.16894531	+62.75390625	-2.15332031	-34.18945313	+2428
+1458241009.83710000	+10.47216797	-5.33935547	-0.74707031	+51.41601563	-13.16162109	-66.04980469	+2876	+10.20410156	-4.68457031	-0.50537109	+7.71240234	-19.68750000	+20.41259766	+2744	+8.39794922	-8.95605469	-1.12939453	+62.84179688	-2.08740234	-34.18945313	+2412
+1458241009.84130000	+10.44140625	-5.37451172	-0.72949219	+51.52587891	-13.09570313	-66.07177734	+2860	+10.16894531	-4.71972656	-0.49218750	+7.84423828	-19.64355469	+20.28076172	+2716	+8.36718750	-9.00000000	-1.08984375	+62.95166016	-1.99951172	-34.23339844	+2392
+1458241009.84550000	+10.41064453	-5.40966797	-0.72070313	+51.59179688	-13.02978516	-66.02783203	+2848	+10.14257813	-4.75048828	-0.48339844	+7.95410156	-19.55566406	+20.19287109	+2684	+8.33642578	-9.04394531	-1.05908203	+63.08349609	-1.95556641	-34.23339844	+2376
+1458241009.84960010	+10.37548828	-5.45361328	-0.70751953	+51.56982422	-12.94189453	-66.04980469	+2836	+10.10742188	-4.79443359	-0.47460938	+7.97607422	-19.51171875	+20.06103516	+2656	+8.30566406	-9.09667969	-1.02392578	+63.12744141	-1.86767578	-34.23339844	+2360
+1458241009.85800000	+10.32275391	-5.51953125	-0.68115234	+51.70166016	-12.81005859	-66.09375000	+2812	+10.05468750	-4.85595703	-0.45703125	+8.21777344	-19.44580078	+19.81933594	+2604	+8.24853516	-9.18017578	-0.95800781	+63.25927734	-1.75781250	-34.29931641	+2336
+1458241009.86209990	+10.29199219	-5.55908203	-0.67236328	+51.67968750	-12.72216797	-66.18164063	+2808	+10.02392578	-4.89550781	-0.44824219	+8.23974609	-19.44580078	+19.64355469	+2580	+8.21337891	-9.22851563	-0.93164063	+63.28125000	-1.69189453	-34.32128906	+2324
+1458241009.86630010	+10.26562500	-5.58984375	-0.65478516	+51.74560547	-12.67822266	-66.29150391	+2800	+9.99755859	-4.92187500	-0.43945313	+8.34960938	-19.44580078	+19.46777344	+2560	+8.18261719	-9.27246094	-0.90087891	+63.28125000	-1.62597656	-34.38720703	+2312
+1458241009.87050010	+10.23925781	-5.62060547	-0.65039063	+51.81152344	-12.61230469	-66.33544922	+2792	+9.97558594	-4.95263672	-0.43505859	+8.45947266	-19.42382813	+19.33593750	+2536	+8.15185547	-9.31640625	-0.88330078	+63.28125000	-1.58203125	-34.38720703	+2300
+1458241009.87459990	+10.21289063	-5.66015625	-0.63720703	+51.78955078	-12.52441406	-66.44531250	+2788	+9.94921875	-4.98779297	-0.42626953	+8.48144531	-19.42382813	+19.16015625	+2516	+8.12109375	-9.36474609	-0.86132813	+63.25927734	-1.51611328	-34.40917969	+2288
+1458241009.87879990	+10.19091797	-5.68652344	-0.62841797	+51.83349609	-12.45849609	-66.55517578	+2784	+9.92724609	-5.01855469	-0.42187500	+8.56933594	-19.44580078	+18.98437500	+2496	+8.08593750	-9.40869141	-0.83935547	+63.19335938	-1.42822266	-34.47509766	+2276
+1458241009.88290000	+10.16894531	-5.71728516	-0.62402344	+51.85546875	-12.37060547	-66.62109375	+2776	+9.90966797	-5.04492188	-0.42187500	+8.65722656	-19.42382813	+18.85253906	+2476	+8.04638672	-9.45263672	-0.83056641	+63.12744141	-1.40625000	-34.43115234	+2260
+1458241009.88710000	+10.14697266	-5.75244141	-0.61962891	+51.83349609	-12.28271484	-66.70898438	+2772	+9.88769531	-5.08007813	-0.41748047	+8.67919922	-19.42382813	+18.67675781	+2460	+8.01562500	-9.49658203	-0.81738281	+63.06152344	-1.34033203	-34.43115234	+2244
+1458241009.89130000	+10.12500000	-5.77880859	-0.61083984	+51.85546875	-12.21679688	-66.81884766	+2768	+9.87011719	-5.10644531	-0.41748047	+8.76708984	-19.42382813	+18.50097656	+2440	+7.98046875	-9.53613281	-0.80419922	+62.97363281	-1.27441406	-34.45312500	+2232
+1458241009.89540000	+10.10302734	-5.80517578	-0.61083984	+51.87744141	-12.15087891	-66.88476563	+2764	+9.85253906	-5.13281250	-0.41748047	+8.85498047	-19.42382813	+18.36914063	+2424	+7.94531250	-9.57568359	-0.79980469	+62.88574219	-1.25244141	-34.43115234	+2212
+1458241009.90380000	+10.06787109	-5.85791016	-0.60205078	+51.85546875	-11.99707031	-67.08251953	+2756	+9.81298828	-5.18554688	-0.41748047	+8.94287109	-19.42382813	+18.03955078	+2392	+7.88378906	-9.65478516	-0.78662109	+62.70996094	-1.09863281	-34.45312500	+2176
+1458241009.90790010	+10.05029297	-5.88427734	-0.60205078	+51.87744141	-11.90917969	-67.14843750	+2752	+9.79980469	-5.21191406	-0.41748047	+9.00878906	-19.42382813	+17.90771484	+2380	+7.85302734	-9.69433594	-0.78222656	+62.60009766	-1.05468750	-34.43115234	+2156
+1458241009.91210010	+10.03271484	-5.91064453	-0.60205078	+51.83349609	-11.84326172	-67.21435547	+2748	+9.78222656	-5.23828125	-0.42187500	+9.03076172	-19.40185547	+17.77587891	+2368	+7.82666016	-9.72949219	-0.78222656	+62.53417969	-0.96679688	-34.43115234	+2136
+1458241009.91630010	+10.01953125	-5.93261719	-0.60205078	+51.83349609	-11.77734375	-67.25830078	+2740	+9.76904297	-5.26025391	-0.42626953	+9.07470703	-19.40185547	+17.64404297	+2352	+7.80029297	-9.76025391	-0.77343750	+62.46826172	-0.90087891	-34.45312500	+2116
+1458241009.92039990	+10.00195313	-5.95458984	-0.60644531	+51.83349609	-11.73339844	-67.32421875	+2736	+9.75585938	-5.28222656	-0.43066406	+9.11865234	-19.40185547	+17.53417969	+2340	+7.77392578	-9.79541016	-0.77343750	+62.38037109	-0.83496094	-34.45312500	+2092
+1458241009.92459990	+9.98876953	-5.98095703	-0.61083984	+51.81152344	-11.66748047	-67.34619141	+2732	+9.74267578	-5.30419922	-0.43505859	+9.14062500	-19.37988281	+17.44628906	+2332	+7.75634766	-9.82177734	-0.77343750	+62.33642578	-0.76904297	-34.45312500	+2068
+1458241009.92880010	+9.97558594	-5.99853516	-0.61083984	+51.81152344	-11.64550781	-67.39013672	+2728	+9.72949219	-5.32177734	-0.43945313	+9.16259766	-19.37988281	+17.35839844	+2320	+7.74316406	-9.84814453	-0.76904297	+62.33642578	-0.70312500	-34.47509766	+2044
+1458241009.93290000	+9.96240234	-6.02050781	-0.61523438	+51.81152344	-11.62353516	-67.45605469	+2724	+9.71630859	-5.33935547	-0.44384766	+9.20654297	-19.40185547	+17.27050781	+2308	+7.72558594	-9.87011719	-0.76464844	+62.31445313	-0.63720703	-34.49707031	+2024
+1458241009.93709990	+9.95361328	-6.03808594	-0.61523438	+51.81152344	-11.60156250	-67.47802734	+2720	+9.70312500	-5.36132813	-0.44824219	+9.22851563	-19.40185547	+17.20458984	+2296	+7.72119141	-9.89208984	-0.75585938	+62.35839844	-0.52734375	-34.54101563	+2000
+1458241009.94540000	+9.93164063	-6.07324219	-0.62402344	+51.81152344	-11.55761719	-67.56591797	+2712	+9.68115234	-5.39208984	-0.45703125	+9.27246094	-19.44580078	+17.09472656	+2276	+7.70361328	-9.93164063	-0.74267578	+62.40234375	-0.35156250	-34.65087891	+1956
+1458241009.94960000	+9.92285156	-6.09082031	-0.62841797	+51.81152344	-11.55761719	-67.56591797	+2708	+9.67236328	-5.40966797	-0.46142578	+9.29443359	-19.44580078	+17.05078125	+2264	+7.69921875	-9.94482422	-0.73828125	+62.46826172	-0.28564453	-34.69482422	+1936
+1458241009.95380000	+9.91406250	-6.10400391	-0.62841797	+51.81152344	-11.55761719	-67.58789063	+2704	+9.65917969	-5.41845703	-0.47021484	+9.31640625	-19.44580078	+17.00683594	+2252	+7.69921875	-9.96240234	-0.72949219	+62.51220703	-0.21972656	-34.73876953	+1916
+1458241009.95790000	+9.90087891	-6.12158203	-0.63281250	+51.81152344	-11.57958984	-67.60986328	+2700	+9.65039063	-5.43164063	-0.47021484	+9.36035156	-19.48974609	+16.98486328	+2244	+7.69042969	-9.97558594	-0.72509766	+62.55615234	-0.15380859	-34.78271484	+1896
+1458241009.96210000	+9.89208984	-6.13476563	-0.63720703	+51.81152344	-11.57958984	-67.63183594	+2700	+9.64160156	-5.44042969	-0.47460938	+9.38232422	-19.51171875	+16.94091797	+2232	+7.69042969	-9.98437500	-0.71630859	+62.64404297	-0.08789063	-34.84863281	+1876
+1458241009.96620010	+9.88330078	-6.14355469	-0.63720703	+51.81152344	-11.57958984	-67.65380859	+2696	+9.62841797	-5.45361328	-0.47900391	+9.38232422	-19.51171875	+16.91894531	+2220	+7.68603516	-9.99755859	-0.70751953	+62.68798828	-0.02197266	-34.89257813	+1860
+1458241009.97040010	+9.87451172	-6.15673828	-0.64160156	+51.83349609	-11.57958984	-67.69775391	+2692	+9.61962891	-5.46240234	-0.48339844	+9.42626953	-19.55566406	+16.87500000	+2212	+7.68164063	-10.00634766	-0.69873047	+62.73193359	+0.02197266	-34.93652344	+1848
+1458241009.97460010	+9.86572266	-6.16552734	-0.64160156	+51.83349609	-11.57958984	-67.71972656	+2688	+9.61083984	-5.47119141	-0.48339844	+9.42626953	-19.57763672	+16.83105469	+2200	+7.68164063	-10.01513672	-0.69433594	+62.81982422	+0.08789063	-34.98046875	+1832
+1458241009.98289990	+9.84814453	-6.18310547	-0.64599609	+51.85546875	-11.55761719	-67.76367188	+2680	+9.58886719	-5.48437500	-0.48779297	+9.49218750	-19.59960938	+16.72119141	+2180	+7.65966797	-10.03271484	-0.68554688	+62.81982422	+0.15380859	-34.98046875	+1804
+1458241009.98709990	+9.83935547	-6.18750000	-0.64599609	+51.85546875	-11.55761719	-67.78564453	+2676	+9.58007813	-5.49316406	-0.48779297	+9.49218750	-19.62158203	+16.67724609	+2168	+7.65087891	-10.04150391	-0.68554688	+62.84179688	+0.17578125	-34.98046875	+1792
+1458241009.99120000	+9.83056641	-6.19628906	-0.64599609	+51.85546875	-11.53564453	-67.80761719	+2672	+9.57128906	-5.49755859	-0.48779297	+9.51416016	-19.62158203	+16.63330078	+2160	+7.63769531	-10.05029297	-0.68554688	+62.79785156	+0.17578125	-34.95849609	+1780
+1458241009.99540000	+9.81738281	-6.20068359	-0.64599609	+51.85546875	-11.51367188	-67.82958984	+2668	+9.56250000	-5.50195313	-0.48779297	+9.53613281	-19.62158203	+16.56738281	+2148	+7.62011719	-10.05908203	-0.68554688	+62.75390625	+0.19775391	-34.93652344	+1768
+1458241009.99959990	+9.80859375	-6.20507813	-0.64599609	+51.85546875	-11.49169922	-67.87353516	+2664	+9.55371094	-5.50634766	-0.48779297	+9.51416016	-19.64355469	+16.50146484	+2140	+7.60693359	-10.06347656	-0.68554688	+62.75390625	+0.19775391	-34.91455078	+1756
+1458241010.00370000	+9.79980469	-6.20947266	-0.64599609	+51.85546875	-11.46972656	-67.89550781	+2656	+9.54492188	-5.51074219	-0.48779297	+9.51416016	-19.62158203	+16.43554688	+2128	+7.58935547	-10.06787109	-0.68994141	+62.68798828	+0.19775391	-34.87060547	+1744
+1458241010.00790000	+9.79101563	-6.21386719	-0.64599609	+51.87744141	-11.42578125	-67.93945313	+2652	+9.53613281	-5.51513672	-0.48339844	+9.53613281	-19.62158203	+16.34765625	+2120	+7.57177734	-10.07666016	-0.69433594	+62.62207031	+0.21972656	-34.82666016	+1736
+1458241010.01210000	+9.78222656	-6.21826172	-0.64599609	+51.85546875	-11.38183594	-67.96142578	+2648	+9.52734375	-5.52392578	-0.48339844	+9.49218750	-19.59960938	+16.30371094	+2112	+7.55419922	-10.08105469	-0.69433594	+62.57812500	+0.21972656	-34.78271484	+1724
+1458241010.02040000	+9.76464844	-6.22705078	-0.64599609	+51.83349609	-11.29394531	-67.98339844	+2636	+9.51416016	-5.52832031	-0.48339844	+9.47021484	-19.53369141	+16.17187500	+2096	+7.51464844	-10.09423828	-0.70751953	+62.44628906	+0.21972656	-34.62890625	+1704
+1458241010.02460000	+9.75585938	-6.23144531	-0.64599609	+51.81152344	-11.25000000	-67.98339844	+2632	+9.50537109	-5.53271484	-0.48339844	+9.42626953	-19.51171875	+16.12792969	+2088	+7.49707031	-10.09863281	-0.71191406	+62.38037109	+0.21972656	-34.56298828	+1692
+1458241010.02870010	+9.74707031	-6.23144531	-0.64599609	+51.78955078	-11.18408203	-67.98339844	+2624	+9.49658203	-5.53710938	-0.48779297	+9.38232422	-19.44580078	+16.08398438	+2084	+7.47949219	-10.10302734	-0.71630859	+62.31445313	+0.21972656	-34.47509766	+1680
+1458241010.03290010	+9.73828125	-6.23583984	-0.64599609	+51.76757813	-11.14013672	-67.98339844	+2620	+9.49218750	-5.54150391	-0.48779297	+9.33837891	-19.40185547	+16.01806641	+2076	+7.46191406	-10.10742188	-0.72070313	+62.24853516	+0.24169922	-34.40917969	+1668
+1458241010.03699990	+9.73388672	-6.24023438	-0.64599609	+51.72363281	-11.07421875	-67.98339844	+2616	+9.48779297	-5.54589844	-0.48779297	+9.27246094	-19.35791016	+15.99609375	+2068	+7.44433594	-10.11181641	-0.72070313	+62.20458984	+0.26367188	-34.34326172	+1656
+1458241010.04119990	+9.72509766	-6.24462891	-0.65039063	+51.67968750	-11.00830078	-67.96142578	+2608	+9.47900391	-5.54589844	-0.48779297	+9.20654297	-19.29199219	+15.97412109	+2064	+7.43115234	-10.11181641	-0.72509766	+62.16064453	+0.28564453	-34.25537109	+1644
+1458241010.04539990	+9.71630859	-6.24902344	-0.65039063	+51.63574219	-10.94238281	-67.93945313	+2604	+9.47460938	-5.55029297	-0.49218750	+9.14062500	-19.22607422	+15.93017578	+2056	+7.41796875	-10.11621094	-0.72509766	+62.11669922	+0.32958984	-34.16748047	+1632
+1458241010.04950000	+9.71191406	-6.25341797	-0.65478516	+51.59179688	-10.87646484	-67.91748047	+2600	+9.47021484	-5.55468750	-0.49218750	+9.07470703	-19.16015625	+15.93017578	+2052	+7.40478516	-10.11621094	-0.72509766	+62.09472656	+0.37353516	-34.10156250	+1616
+1458241010.05790000	+9.70312500	-6.26220703	-0.65917969	+51.48193359	-10.76660156	-67.82958984	+2588	+9.46142578	-5.55908203	-0.50097656	+8.89892578	-19.00634766	+15.93017578	+2040	+7.38720703	-10.11621094	-0.72509766	+62.05078125	+0.48339844	-33.94775391	+1592
+1458241010.06200000	+9.69873047	-6.26660156	-0.66357422	+51.41601563	-10.72265625	-67.78564453	+2584	+9.45703125	-5.56347656	-0.50537109	+8.83300781	-18.96240234	+15.93017578	+2032	+7.38281250	-10.11621094	-0.72070313	+62.05078125	+0.52734375	-33.88183594	+1580
+1458241010.06620000	+9.69433594	-6.27099609	-0.66796875	+51.37207031	-10.65673828	-67.74169922	+2576	+9.45703125	-5.56787109	-0.50976563	+8.74511719	-18.87451172	+15.95214844	+2028	+7.37841797	-10.11621094	-0.72070313	+62.07275391	+0.59326172	-33.81591797	+1568
+1458241010.07040000	+9.68994141	-6.27539063	-0.66796875	+51.30615234	-10.61279297	-67.69775391	+2572	+9.45263672	-5.57226563	-0.50976563	+8.65722656	-18.80859375	+15.95214844	+2020	+7.37841797	-10.11181641	-0.71630859	+62.07275391	+0.65917969	-33.75000000	+1556
+1458241010.07450010	+9.68994141	-6.27978516	-0.67236328	+51.24023438	-10.56884766	-67.65380859	+2568	+9.45263672	-5.57226563	-0.51416016	+8.56933594	-18.76464844	+15.97412109	+2012	+7.37402344	-10.11181641	-0.71191406	+62.09472656	+0.72509766	-33.70605469	+1548
+1458241010.07870010	+9.68554688	-6.28417969	-0.67675781	+51.17431641	-10.54687500	-67.60986328	+2564	+9.44824219	-5.57666016	-0.51416016	+8.48144531	-18.72070313	+15.99609375	+2008	+7.37402344	-10.10742188	-0.70751953	+62.09472656	+0.79101563	-33.64013672	+1540
+1458241010.08290000	+9.68554688	-6.28857422	-0.67675781	+51.10839844	-10.50292969	-67.56591797	+2556	+9.44824219	-5.57666016	-0.51855469	+8.39355469	-18.67675781	+16.01806641	+2000	+7.37402344	-10.10742188	-0.70312500	+62.09472656	+0.85693359	-33.59619141	+1532
+1458241010.08699990	+9.68554688	-6.29296875	-0.68115234	+51.06445313	-10.48095703	-67.52197266	+2552	+9.44824219	-5.58105469	-0.51855469	+8.32763672	-18.63281250	+16.04003906	+1996	+7.37402344	-10.10742188	-0.69873047	+62.07275391	+0.90087891	-33.53027344	+1528
+1458241010.09540010	+9.68554688	-6.29736328	-0.68554688	+50.95458984	-10.43701172	-67.43408203	+2544	+9.44824219	-5.58544922	-0.52294922	+8.17382813	-18.56689453	+16.08398438	+1980	+7.37402344	-10.10302734	-0.68994141	+62.02880859	+0.98876953	-33.39843750	+1516
+1458241010.09949990	+9.68554688	-6.30175781	-0.68554688	+50.91064453	-10.43701172	-67.41210938	+2540	+9.44824219	-5.58984375	-0.52294922	+8.06396484	-18.52294922	+16.10595703	+1976	+7.36962891	-10.10302734	-0.68554688	+62.00683594	+1.03271484	-33.35449219	+1512
+1458241010.10369990	+9.68554688	-6.30175781	-0.68554688	+50.86669922	-10.43701172	-67.39013672	+2532	+9.44824219	-5.59423828	-0.52294922	+7.93212891	-18.45703125	+16.14990234	+1972	+7.36962891	-10.10302734	-0.68115234	+61.94091797	+1.05468750	-33.28857422	+1508
+1458241010.10789990	+9.68554688	-6.30615234	-0.68554688	+50.82275391	-10.41503906	-67.36816406	+2528	+9.45263672	-5.59423828	-0.52734375	+7.80029297	-18.41308594	+16.17187500	+1964	+7.36523438	-10.10302734	-0.68115234	+61.87500000	+1.07666016	-33.20068359	+1508
+1458241010.11200000	+9.68554688	-6.31054688	-0.68554688	+50.77880859	-10.41503906	-67.34619141	+2524	+9.45703125	-5.60742188	-0.52734375	+7.40478516	-18.30322266	+16.28173828	+1960	+7.36083984	-10.10302734	-0.67675781	+61.78710938	+1.07666016	-33.13476563	+1504
+1458241010.11620000	+9.68554688	-6.31054688	-0.68554688	+50.71289063	-10.39306641	-67.32421875	+2520	+9.46142578	-5.61621094	-0.52294922	+7.09716797	-18.23730469	+16.34765625	+1956	+7.35205078	-10.10742188	-0.67675781	+61.67724609	+1.07666016	-33.04687500	+1500
+1458241010.12030010	+9.68554688	-6.31494141	-0.68554688	+50.66894531	-10.39306641	-67.30224609	+2520	+9.46582031	-5.62060547	-0.52294922	+6.85546875	-18.17138672	+16.39160156	+1952	+7.34326172	-10.10742188	-0.67675781	+61.54541016	+1.07666016	-32.95898438	+1500
+1458241010.12450000	+9.68994141	-6.32373047	-0.68115234	+50.49316406	-10.37109375	-67.23632813	+2516	+9.47460938	-5.62939453	-0.51855469	+6.41601563	-18.08349609	+16.45751953	+1952	+7.33447266	-10.11181641	-0.67675781	+61.39160156	+1.05468750	-32.84912109	+1496
+1458241010.12870000	+9.68994141	-6.33251953	-0.68115234	+50.33935547	-10.37109375	-67.17041016	+2516	+9.47900391	-5.63818359	-0.51416016	+6.19628906	-18.03955078	+16.50146484	+1952	+7.32568359	-10.11621094	-0.68115234	+61.23779297	+1.03271484	-32.76123047	+1496
+1458241010.13700010	+9.69873047	-6.35449219	-0.66796875	+49.85595703	-10.32714844	-67.03857422	+2520	+9.49218750	-5.64697266	-0.50537109	+5.84472656	-18.01757813	+16.50146484	+1952	+7.30371094	-10.12060547	-0.68554688	+60.90820313	+0.96679688	-32.54150391	+1488
+1458241010.14120010	+9.70312500	-6.36328125	-0.66357422	+49.59228516	-10.30517578	-66.99462891	+2524	+9.50097656	-5.65136719	-0.50097656	+5.66894531	-18.01757813	+16.50146484	+1952	+7.29052734	-10.12500000	-0.68554688	+60.73242188	+0.92285156	-32.45361328	+1488
+1458241010.14949990	+9.71191406	-6.38085938	-0.65039063	+49.21875000	-10.28320313	-66.90673828	+2528	+9.50976563	-5.66015625	-0.49658203	+5.36132813	-17.95166016	+16.50146484	+1956	+7.26855469	-10.13378906	-0.68994141	+60.38085938	+0.85693359	-32.25585938	+1480
+1458241010.15370010	+9.71191406	-6.38964844	-0.64599609	+49.04296875	-10.26123047	-66.90673828	+2532	+9.51855469	-5.66455078	-0.49218750	+5.20751953	-17.92968750	+16.47949219	+1956	+7.25537109	-10.13818359	-0.68994141	+60.22705078	+0.83496094	-32.16796875	+1472
+1458241010.16199990	+9.71630859	-6.39843750	-0.64160156	+48.80126953	-10.23925781	-66.86279297	+2540	+9.52734375	-5.66894531	-0.49218750	+4.94384766	-17.88574219	+16.50146484	+1964	+7.24218750	-10.14257813	-0.68994141	+59.94140625	+0.79101563	-32.03613281	+1464
+1458241010.17030000	+9.72509766	-6.40722656	-0.63720703	+48.58154297	-10.21728516	-66.84082031	+2548	+9.53173828	-5.68212891	-0.49218750	+4.63623047	-17.84179688	+16.47949219	+1972	+7.23339844	-10.14257813	-0.68554688	+59.74365234	+0.79101563	-31.94824219	+1452
+1458241010.17870000	+9.72949219	-6.41601563	-0.63281250	+48.40576172	-10.19531250	-66.84082031	+2556	+9.54052734	-5.68652344	-0.48779297	+4.41650391	-17.81982422	+16.47949219	+1980	+7.22900391	-10.14257813	-0.67675781	+59.61181641	+0.81298828	-31.90429688	+1440
+1458241010.18280010	+9.73388672	-6.42480469	-0.63281250	+48.29589844	-10.17333984	-66.81884766	+2560	+9.54492188	-5.69091797	-0.48779297	+4.28466797	-17.77587891	+16.50146484	+1984	+7.23339844	-10.14257813	-0.66796875	+59.56787109	+0.83496094	-31.90429688	+1440
+1458241010.19120000	+9.73828125	-6.43359375	-0.62841797	+48.14208984	-10.12939453	-66.79687500	+2568	+9.54931641	-5.69970703	-0.49218750	+4.08691406	-17.73193359	+16.52343750	+1992	+7.23779297	-10.13818359	-0.65478516	+59.52392578	+0.90087891	-31.90429688	+1436
+1458241010.19530010	+9.74267578	-6.43798828	-0.62841797	+48.05419922	-10.12939453	-66.79687500	+2576	+9.55371094	-5.70410156	-0.49218750	+3.97705078	-17.70996094	+16.52343750	+1996	+7.24218750	-10.13818359	-0.64599609	+59.52392578	+0.92285156	-31.92626953	+1436
+1458241010.20359990	+9.74707031	-6.44238281	-0.62402344	+47.94433594	-10.10742188	-66.79687500	+2588	+9.55371094	-5.70849609	-0.49218750	+3.82324219	-17.68798828	+16.52343750	+2004	+7.25097656	-10.13378906	-0.63281250	+59.52392578	+1.01074219	-31.94824219	+1440
+1458241010.21199990	+9.75146484	-6.45117188	-0.62402344	+47.83447266	-10.06347656	-66.79687500	+2596	+9.55810547	-5.71289063	-0.49218750	+3.66943359	-17.66601563	+16.52343750	+2016	+7.25976563	-10.12939453	-0.61962891	+59.52392578	+1.07666016	-31.97021484	+1444
+1458241010.22030000	+9.75585938	-6.45996094	-0.62402344	+47.72460938	-10.04150391	-66.79687500	+2608	+9.56250000	-5.71728516	-0.49218750	+3.49365234	-17.64404297	+16.50146484	+2024	+7.26416016	-10.12939453	-0.60644531	+59.50195313	+1.12060547	-31.97021484	+1452
+1458241010.22449990	+9.75585938	-6.45996094	-0.61962891	+47.65869141	-10.01953125	-66.79687500	+2612	+9.56250000	-5.72167969	-0.49218750	+3.42773438	-17.62207031	+16.47949219	+2032	+7.26855469	-10.12939453	-0.60205078	+59.47998047	+1.14257813	-31.97021484	+1452
+1458241010.23280000	+9.75585938	-6.46875000	-0.61962891	+47.54882813	-9.97558594	-66.84082031	+2624	+9.56689453	-5.72607422	-0.49218750	+3.29589844	-17.62207031	+16.41357422	+2040	+7.26416016	-10.12939453	-0.59765625	+59.41406250	+1.16455078	-31.94824219	+1456
+1458241010.24110010	+9.75585938	-6.47314453	-0.61523438	+47.43896484	-9.93164063	-66.88476563	+2632	+9.57128906	-5.73046875	-0.48779297	+3.18603516	-17.64404297	+16.32568359	+2052	+7.25537109	-10.12939453	-0.59765625	+59.32617188	+1.16455078	-31.90429688	+1460
+1458241010.24950000	+9.75585938	-6.48193359	-0.61083984	+47.32910156	-9.86572266	-66.92871094	+2644	+9.57128906	-5.73925781	-0.48779297	+3.07617188	-17.62207031	+16.19384766	+2064	+7.24658203	-10.13378906	-0.60205078	+59.21630859	+1.16455078	-31.83837891	+1468
+1458241010.25780010	+9.75585938	-6.49072266	-0.60644531	+47.19726563	-9.79980469	-66.99462891	+2652	+9.57568359	-5.74365234	-0.48779297	+2.96630859	-17.62207031	+16.08398438	+2072	+7.23339844	-10.14257813	-0.60644531	+59.08447266	+1.14257813	-31.77246094	+1472
+1458241010.26609990	+9.75585938	-6.49511719	-0.60205078	+47.08740234	-9.73388672	-67.06054688	+2656	+9.58007813	-5.74804688	-0.48339844	+2.90039063	-17.62207031	+15.95214844	+2080	+7.22021484	-10.14697266	-0.61083984	+58.95263672	+1.14257813	-31.70654297	+1472
+1458241010.27029990	+9.75585938	-6.49951172	-0.60205078	+47.02148438	-9.68994141	-67.10449219	+2660	+9.58007813	-5.75244141	-0.48339844	+2.85644531	-17.62207031	+15.86425781	+2084	+7.21582031	-10.15136719	-0.61083984	+58.90869141	+1.12060547	-31.66259766	+1472
+1458241010.27860000	+9.75585938	-6.50830078	-0.60205078	+46.93359375	-9.60205078	-67.17041016	+2664	+9.58007813	-5.76123047	-0.48339844	+2.83447266	-17.60009766	+15.75439453	+2092	+7.20263672	-10.15576172	-0.61523438	+58.79882813	+1.12060547	-31.61865234	+1472
+1458241010.28690000	+9.75585938	-6.51269531	-0.60205078	+46.84570313	-9.51416016	-67.21435547	+2668	+9.58447266	-5.76562500	-0.48779297	+2.79052734	-17.57812500	+15.66650391	+2100	+7.19384766	-10.16015625	-0.61523438	+58.73291016	+1.14257813	-31.57470703	+1468
+1458241010.29530000	+9.75146484	-6.52148438	-0.60205078	+46.75781250	-9.44824219	-67.25830078	+2672	+9.58007813	-5.77441406	-0.49218750	+2.76855469	-17.53417969	+15.60058594	+2108	+7.18945313	-10.16455078	-0.61523438	+58.66699219	+1.16455078	-31.53076172	+1464
+1458241010.29940010	+9.75146484	-6.52587891	-0.60644531	+46.73583984	-9.40429688	-67.25830078	+2676	+9.58007813	-5.77441406	-0.49218750	+2.76855469	-17.53417969	+15.55664063	+2112	+7.18505859	-10.16894531	-0.61523438	+58.66699219	+1.18652344	-31.53076172	+1464
+1458241010.30780010	+9.75146484	-6.53466797	-0.60644531	+46.69189453	-9.33837891	-67.30224609	+2680	+9.58007813	-5.78320313	-0.49658203	+2.76855469	-17.51220703	+15.51269531	+2120	+7.18505859	-10.17333984	-0.61083984	+58.66699219	+1.23046875	-31.50878906	+1460
+1458241010.31609990	+9.75146484	-6.53906250	-0.61083984	+46.66992188	-9.27246094	-67.30224609	+2684	+9.58007813	-5.78759766	-0.49658203	+2.76855469	-17.49023438	+15.49072266	+2128	+7.18505859	-10.17773438	-0.60205078	+58.68896484	+1.29638672	-31.50878906	+1456
+1458241010.32439990	+9.75146484	-6.54345703	-0.61523438	+46.66992188	-9.20654297	-67.32421875	+2692	+9.58007813	-5.79199219	-0.50097656	+2.79052734	-17.44628906	+15.46875000	+2132	+7.19384766	-10.18212891	-0.58886719	+58.73291016	+1.38427734	-31.53076172	+1456
+1458241010.32859990	+9.74707031	-6.54785156	-0.61523438	+46.64794922	-9.18457031	-67.34619141	+2696	+9.58007813	-5.79199219	-0.50537109	+2.79052734	-17.44628906	+15.44677734	+2136	+7.19384766	-10.18212891	-0.58447266	+58.77685547	+1.42822266	-31.55273438	+1456
+1458241010.33690000	+9.74707031	-6.55224609	-0.61962891	+46.64794922	-9.11865234	-67.36816406	+2700	+9.57568359	-5.79638672	-0.50537109	+2.83447266	-17.42431641	+15.42480469	+2144	+7.20263672	-10.18652344	-0.56689453	+58.88671875	+1.53808594	-31.59667969	+1460
+1458241010.34530000	+9.74707031	-6.56103516	-0.61962891	+46.66992188	-9.05273438	-67.41210938	+2708	+9.57568359	-5.80078125	-0.50976563	+2.87841797	-17.40234375	+15.38085938	+2148	+7.21142578	-10.19091797	-0.55371094	+58.97460938	+1.66992188	-31.64062500	+1464
+1458241010.35360000	+9.74267578	-6.56542969	-0.62402344	+46.69189453	-8.96484375	-67.45605469	+2712	+9.57128906	-5.80517578	-0.50976563	+2.92236328	-17.38037109	+15.33691406	+2152	+7.21582031	-10.19970703	-0.54052734	+59.08447266	+1.77978516	-31.66259766	+1464
+1458241010.35770010	+9.74267578	-6.56542969	-0.62402344	+46.69189453	-8.89892578	-67.50000000	+2716	+9.57128906	-5.80517578	-0.51416016	+2.96630859	-17.35839844	+15.29296875	+2156	+7.21582031	-10.20410156	-0.53613281	+59.10644531	+1.82373047	-31.68457031	+1464
+1458241010.36610010	+9.74267578	-6.56982422	-0.62402344	+46.73583984	-8.78906250	-67.56591797	+2720	+9.57128906	-5.80957031	-0.51855469	+3.09814453	-17.31445313	+15.20507813	+2160	+7.21142578	-10.21289063	-0.53613281	+59.15039063	+1.88964844	-31.68457031	+1464
+1458241010.37439990	+9.73828125	-6.56982422	-0.62841797	+46.80175781	-8.63525391	-67.65380859	+2720	+9.56689453	-5.80957031	-0.52294922	+3.27392578	-17.22656250	+15.05126953	+2164	+7.20703125	-10.22607422	-0.53613281	+59.17236328	+1.93359375	-31.66259766	+1464
+1458241010.37859990	+9.73388672	-6.57421875	-0.62841797	+46.84570313	-8.54736328	-67.71972656	+2720	+9.56250000	-5.81396484	-0.52294922	+3.36181641	-17.18261719	+14.96337891	+2168	+7.20263672	-10.23046875	-0.54052734	+59.17236328	+1.95556641	-31.64062500	+1464
+1458241010.38689990	+9.72949219	-6.57421875	-0.62841797	+46.95556641	-8.37158203	-67.80761719	+2720	+9.55810547	-5.81396484	-0.53173828	+3.60351563	-17.05078125	+14.78759766	+2168	+7.18945313	-10.24365234	-0.54492188	+59.17236328	+1.99951172	-31.59667969	+1464
+1458241010.39520000	+9.72509766	-6.57421875	-0.63281250	+47.06542969	-8.19580078	-67.87353516	+2716	+9.55371094	-5.81396484	-0.54052734	+3.80126953	-16.94091797	+14.65576172	+2168	+7.18066406	-10.25244141	-0.55371094	+59.19433594	+2.04345703	-31.55273438	+1460
+1458241010.40360000	+9.72070313	-6.57421875	-0.63720703	+47.19726563	-8.02001953	-67.93945313	+2712	+9.54931641	-5.81396484	-0.54931641	+3.99902344	-16.80908203	+14.54589844	+2168	+7.17626953	-10.26123047	-0.55810547	+59.28222656	+2.10937500	-31.50878906	+1452
+1458241010.40770010	+9.72070313	-6.57421875	-0.64160156	+47.26318359	-7.93212891	-67.96142578	+2712	+9.54492188	-5.81396484	-0.55371094	+4.08691406	-16.76513672	+14.50195313	+2164	+7.17626953	-10.26562500	-0.55810547	+59.32617188	+2.15332031	-31.48681641	+1444
+1458241010.41610000	+9.71630859	-6.57421875	-0.65039063	+47.37304688	-7.77832031	-67.96142578	+2704	+9.54052734	-5.81396484	-0.55810547	+4.24072266	-16.63330078	+14.45800781	+2164	+7.18066406	-10.27001953	-0.55371094	+59.47998047	+2.28515625	-31.46484375	+1436
+1458241010.42440010	+9.71191406	-6.57421875	-0.65917969	+47.48291016	-7.62451172	-67.93945313	+2700	+9.53613281	-5.81835938	-0.57128906	+4.39453125	-16.52343750	+14.43603516	+2156	+7.19384766	-10.27001953	-0.54492188	+59.67773438	+2.41699219	-31.44287109	+1432
+1458241010.42849990	+9.71191406	-6.57421875	-0.66357422	+47.54882813	-7.55859375	-67.91748047	+2696	+9.53173828	-5.81835938	-0.57568359	+4.43847656	-16.45751953	+14.43603516	+2156	+7.19824219	-10.27001953	-0.54052734	+59.78759766	+2.48291016	-31.44287109	+1428
+1458241010.43269990	+9.71191406	-6.57421875	-0.66796875	+47.59277344	-7.49267578	-67.89550781	+2692	+9.53173828	-5.81835938	-0.58007813	+4.50439453	-16.41357422	+14.41406250	+2152	+7.20703125	-10.27001953	-0.53173828	+59.91943359	+2.57080078	-31.42089844	+1428
+1458241010.44100000	+9.70751953	-6.57861328	-0.68115234	+47.68066406	-7.36083984	-67.85156250	+2688	+9.52734375	-5.81835938	-0.58447266	+4.63623047	-16.32568359	+14.39208984	+2144	+7.22460938	-10.27001953	-0.51855469	+60.18310547	+2.72460938	-31.42089844	+1432
+1458241010.44939990	+9.70751953	-6.58300781	-0.68994141	+47.76855469	-7.25097656	-67.78564453	+2680	+9.51855469	-5.82275391	-0.59326172	+4.72412109	-16.21582031	+14.39208984	+2136	+7.23779297	-10.26562500	-0.50537109	+60.40283203	+2.87841797	-31.39892578	+1436
+1458241010.45350000	+9.70312500	-6.58300781	-0.69433594	+47.81250000	-7.18505859	-67.76367188	+2676	+9.51855469	-5.82275391	-0.59765625	+4.76806641	-16.14990234	+14.39208984	+2128	+7.24658203	-10.26562500	-0.50097656	+60.51269531	+2.96630859	-31.37695313	+1440
+1458241010.46190000	+9.70312500	-6.58300781	-0.70312500	+47.90039063	-7.07519531	-67.69775391	+2668	+9.51416016	-5.82275391	-0.60644531	+4.87792969	-16.06201172	+14.37011719	+2120	+7.25537109	-10.26562500	-0.49218750	+60.68847656	+3.07617188	-31.31103516	+1444
+1458241010.47020010	+9.69873047	-6.58300781	-0.71191406	+47.98828125	-6.98730469	-67.67578125	+2660	+9.50537109	-5.82275391	-0.61083984	+4.96582031	-15.97412109	+14.32617188	+2108	+7.25537109	-10.27001953	-0.48779297	+60.82031250	+3.16406250	-31.24511719	+1444
+1458241010.47440000	+9.69873047	-6.58300781	-0.71630859	+48.03222656	-6.94335938	-67.65380859	+2652	+9.50537109	-5.82275391	-0.61083984	+5.00976563	-15.95214844	+14.30419922	+2104	+7.25537109	-10.27001953	-0.48779297	+60.84228516	+3.18603516	-31.20117188	+1444
+1458241010.48270010	+9.69433594	-6.58300781	-0.72070313	+48.09814453	-6.85546875	-67.63183594	+2644	+9.50097656	-5.82275391	-0.61523438	+5.09765625	-15.88623047	+14.26025391	+2092	+7.24658203	-10.27441406	-0.49218750	+60.86425781	+3.22998047	-31.11328125	+1448
+1458241010.48690010	+9.69433594	-6.58300781	-0.72070313	+48.14208984	-6.83349609	-67.63183594	+2636	+9.50097656	-5.82275391	-0.61523438	+5.11962891	-15.86425781	+14.23828125	+2088	+7.24218750	-10.27880859	-0.49218750	+60.86425781	+3.22998047	-31.06933594	+1448
+1458241010.49519990	+9.68994141	-6.57861328	-0.72509766	+48.20800781	-6.76757813	-67.63183594	+2624	+9.49658203	-5.82275391	-0.61523438	+5.18554688	-15.84228516	+14.19433594	+2076	+7.23339844	-10.28759766	-0.50097656	+60.84228516	+3.22998047	-30.95947266	+1452
+1458241010.50350000	+9.68994141	-6.57421875	-0.72509766	+48.27392578	-6.74560547	-67.63183594	+2612	+9.49658203	-5.82275391	-0.61523438	+5.22949219	-15.82031250	+14.15039063	+2068	+7.22021484	-10.29199219	-0.50976563	+60.79833984	+3.20800781	-30.89355469	+1448
+1458241010.51180010	+9.68994141	-6.57421875	-0.72509766	+48.31787109	-6.74560547	-67.65380859	+2604	+9.49658203	-5.81835938	-0.61523438	+5.27343750	-15.84228516	+14.12841797	+2064	+7.21142578	-10.29638672	-0.51416016	+60.75439453	+3.16406250	-30.84960938	+1448
+1458241010.51600000	+9.68994141	-6.57421875	-0.72070313	+48.33984375	-6.74560547	-67.67578125	+2596	+9.49658203	-5.81835938	-0.61523438	+5.27343750	-15.86425781	+14.12841797	+2060	+7.20703125	-10.30078125	-0.51855469	+60.73242188	+3.16406250	-30.82763672	+1444
+1458241010.52020000	+9.68994141	-6.56982422	-0.72070313	+48.36181641	-6.74560547	-67.67578125	+2592	+9.49658203	-5.81835938	-0.61523438	+5.29541016	-15.86425781	+14.10644531	+2056	+7.20703125	-10.30517578	-0.51855469	+60.71044922	+3.14208984	-30.80566406	+1440
+1458241010.52850010	+9.68994141	-6.56982422	-0.72070313	+48.38378906	-6.76757813	-67.69775391	+2584	+9.49658203	-5.81835938	-0.61083984	+5.29541016	-15.88623047	+14.10644531	+2052	+7.20263672	-10.30517578	-0.52294922	+60.68847656	+3.12011719	-30.80566406	+1432
+1458241010.53270010	+9.68994141	-6.56982422	-0.71630859	+48.40576172	-6.78955078	-67.71972656	+2580	+9.49658203	-5.81835938	-0.61083984	+5.29541016	-15.90820313	+14.10644531	+2048	+7.20703125	-10.30517578	-0.52294922	+60.68847656	+3.09814453	-30.82763672	+1428
+1458241010.53679990	+9.69433594	-6.56982422	-0.71630859	+48.40576172	-6.78955078	-67.71972656	+2576	+9.50097656	-5.81835938	-0.61083984	+5.29541016	-15.93017578	+14.12841797	+2048	+7.20703125	-10.30517578	-0.51855469	+60.68847656	+3.09814453	-30.82763672	+1424
+1458241010.54520010	+9.69433594	-6.56982422	-0.71630859	+48.42773438	-6.81152344	-67.74169922	+2568	+9.50097656	-5.81835938	-0.61083984	+5.29541016	-15.95214844	+14.12841797	+2044	+7.21142578	-10.30517578	-0.51416016	+60.71044922	+3.09814453	-30.87158203	+1420
+1458241010.54930000	+9.69433594	-6.56982422	-0.71630859	+48.42773438	-6.83349609	-67.74169922	+2564	+9.50097656	-5.81835938	-0.60644531	+5.29541016	-15.95214844	+14.12841797	+2040	+7.21582031	-10.30517578	-0.51416016	+60.73242188	+3.09814453	-30.89355469	+1416
+1458241010.55769990	+9.69433594	-6.56982422	-0.71191406	+48.42773438	-6.85546875	-67.74169922	+2560	+9.50097656	-5.81835938	-0.60644531	+5.29541016	-15.97412109	+14.15039063	+2036	+7.22021484	-10.30517578	-0.50976563	+60.75439453	+3.07617188	-30.93750000	+1412
+1458241010.56180000	+9.69433594	-6.56982422	-0.71191406	+48.42773438	-6.85546875	-67.74169922	+2556	+9.50097656	-5.81835938	-0.60644531	+5.27343750	-15.97412109	+14.15039063	+2036	+7.22460938	-10.30517578	-0.50976563	+60.77636719	+3.07617188	-30.95947266	+1412
+1458241010.57020000	+9.69873047	-6.56982422	-0.71191406	+48.42773438	-6.87744141	-67.76367188	+2552	+9.50097656	-5.81835938	-0.60644531	+5.27343750	-15.99609375	+14.15039063	+2032	+7.22900391	-10.30517578	-0.50537109	+60.82031250	+3.07617188	-31.00341797	+1412
+1458241010.57430010	+9.69873047	-6.56982422	-0.71191406	+48.42773438	-6.89941406	-67.76367188	+2548	+9.50537109	-5.81835938	-0.60644531	+5.25146484	-16.04003906	+14.17236328	+2032	+7.23339844	-10.30078125	-0.50097656	+60.82031250	+3.07617188	-31.04736328	+1412
+1458241010.58260010	+9.70312500	-6.56982422	-0.70751953	+48.40576172	-6.96533203	-67.78564453	+2548	+9.50537109	-5.81835938	-0.60205078	+5.22949219	-16.10595703	+14.21630859	+2028	+7.24218750	-10.30078125	-0.49658203	+60.86425781	+3.07617188	-31.09130859	+1412
+1458241010.58680010	+9.70312500	-6.56982422	-0.70312500	+48.40576172	-7.00927734	-67.78564453	+2548	+9.50976563	-5.81835938	-0.59765625	+5.20751953	-16.14990234	+14.26025391	+2028	+7.24658203	-10.30078125	-0.49218750	+60.88623047	+3.05419922	-31.11328125	+1416
+1458241010.59100010	+9.70751953	-6.56982422	-0.70312500	+48.40576172	-7.05322266	-67.78564453	+2548	+9.51416016	-5.81835938	-0.59765625	+5.16357422	-16.21582031	+14.28222656	+2028	+7.25097656	-10.29638672	-0.49218750	+60.88623047	+3.05419922	-31.13525391	+1416
+1458241010.59929990	+9.71191406	-6.56982422	-0.69873047	+48.38378906	-7.16308594	-67.80761719	+2548	+9.51855469	-5.81835938	-0.58886719	+5.09765625	-16.30371094	+14.34814453	+2028	+7.25097656	-10.29638672	-0.48779297	+60.88623047	+3.03222656	-31.17919922	+1416
+1458241010.60349990	+9.71191406	-6.56982422	-0.69433594	+48.36181641	-7.20703125	-67.80761719	+2548	+9.51855469	-5.81396484	-0.58886719	+5.07568359	-16.34765625	+14.37011719	+2028	+7.25537109	-10.29638672	-0.48779297	+60.88623047	+3.01025391	-31.17919922	+1416
+1458241010.61180000	+9.71630859	-6.56982422	-0.68994141	+48.33984375	-7.27294922	-67.82958984	+2548	+9.52294922	-5.81396484	-0.58007813	+5.03173828	-16.41357422	+14.39208984	+2032	+7.25537109	-10.29638672	-0.48779297	+60.86425781	+2.98828125	-31.20117188	+1416
+1458241010.61599990	+9.71630859	-6.56982422	-0.68554688	+48.31787109	-7.31689453	-67.82958984	+2552	+9.52734375	-5.81396484	-0.58007813	+4.98779297	-16.43554688	+14.39208984	+2032	+7.25097656	-10.29638672	-0.49218750	+60.84228516	+2.96630859	-31.20117188	+1416
+1458241010.62430000	+9.71630859	-6.56982422	-0.68115234	+48.29589844	-7.33886719	-67.82958984	+2552	+9.52734375	-5.81396484	-0.57568359	+4.94384766	-16.45751953	+14.39208984	+2032	+7.25097656	-10.29638672	-0.49218750	+60.82031250	+2.92236328	-31.20117188	+1416
+1458241010.62850000	+9.71630859	-6.56982422	-0.67675781	+48.27392578	-7.36083984	-67.82958984	+2552	+9.52734375	-5.81396484	-0.57568359	+4.94384766	-16.45751953	+14.39208984	+2032	+7.24658203	-10.29638672	-0.49658203	+60.79833984	+2.90039063	-31.20117188	+1416
+1458241010.63680010	+9.71630859	-6.56982422	-0.67675781	+48.25195313	-7.38281250	-67.82958984	+2552	+9.52734375	-5.81396484	-0.57128906	+4.89990234	-16.47949219	+14.39208984	+2036	+7.24218750	-10.30078125	-0.49658203	+60.75439453	+2.87841797	-31.17919922	+1416
+1458241010.64100000	+9.71630859	-6.56982422	-0.67236328	+48.22998047	-7.40478516	-67.82958984	+2552	+9.52734375	-5.81396484	-0.57128906	+4.87792969	-16.47949219	+14.39208984	+2036	+7.24218750	-10.30078125	-0.50097656	+60.73242188	+2.87841797	-31.17919922	+1416
+1458241010.64930010	+9.71630859	-6.56982422	-0.67236328	+48.20800781	-7.42675781	-67.82958984	+2552	+9.53173828	-5.81396484	-0.56689453	+4.85595703	-16.50146484	+14.39208984	+2036	+7.23779297	-10.30078125	-0.50097656	+60.71044922	+2.83447266	-31.15722656	+1412
+1458241010.65350010	+9.71630859	-6.56982422	-0.67236328	+48.20800781	-7.42675781	-67.82958984	+2552	+9.53173828	-5.81396484	-0.56689453	+4.83398438	-16.50146484	+14.39208984	+2040	+7.23779297	-10.30078125	-0.50097656	+60.68847656	+2.83447266	-31.15722656	+1412
+1458241010.66179990	+9.72070313	-6.56982422	-0.67236328	+48.16406250	-7.47070313	-67.80761719	+2556	+9.53173828	-5.81396484	-0.56689453	+4.79003906	-16.50146484	+14.41406250	+2040	+7.23779297	-10.30078125	-0.50097656	+60.66650391	+2.81250000	-31.15722656	+1408
+1458241010.66590000	+9.72070313	-6.56982422	-0.67236328	+48.16406250	-7.47070313	-67.80761719	+2556	+9.53173828	-5.81396484	-0.56689453	+4.79003906	-16.52343750	+14.43603516	+2044	+7.23779297	-10.30078125	-0.50097656	+60.66650391	+2.81250000	-31.15722656	+1408
+1458241010.67430000	+9.72070313	-6.56982422	-0.67236328	+48.14208984	-7.51464844	-67.78564453	+2556	+9.53173828	-5.81396484	-0.56250000	+4.74609375	-16.54541016	+14.47998047	+2044	+7.23779297	-10.29638672	-0.50097656	+60.66650391	+2.79052734	-31.15722656	+1404
+1458241010.67840000	+9.72070313	-6.57421875	-0.67236328	+48.12011719	-7.53662109	-67.78564453	+2560	+9.53173828	-5.81396484	-0.56250000	+4.72412109	-16.54541016	+14.50195313	+2044	+7.23779297	-10.29638672	-0.50097656	+60.66650391	+2.79052734	-31.17919922	+1404
+1458241010.68680000	+9.72070313	-6.57421875	-0.67236328	+48.09814453	-7.55859375	-67.76367188	+2560	+9.53173828	-5.81396484	-0.56250000	+4.70214844	-16.56738281	+14.52392578	+2048	+7.24218750	-10.29638672	-0.49658203	+60.68847656	+2.79052734	-31.17919922	+1404
+1458241010.69510010	+9.72070313	-6.57421875	-0.67236328	+48.07617188	-7.58056641	-67.74169922	+2564	+9.53173828	-5.81396484	-0.56250000	+4.68017578	-16.56738281	+14.56787109	+2052	+7.24658203	-10.29199219	-0.49218750	+60.71044922	+2.79052734	-31.20117188	+1404
+1458241010.69930010	+9.72070313	-6.57421875	-0.67236328	+48.07617188	-7.60253906	-67.71972656	+2568	+9.53173828	-5.81396484	-0.56250000	+4.68017578	-16.58935547	+14.58984375	+2052	+7.25097656	-10.28759766	-0.49218750	+60.71044922	+2.79052734	-31.20117188	+1408
+1458241010.70339990	+9.72070313	-6.57421875	-0.67236328	+48.07617188	-7.62451172	-67.71972656	+2568	+9.53613281	-5.81396484	-0.56250000	+4.65820313	-16.58935547	+14.61181641	+2052	+7.25537109	-10.28759766	-0.48779297	+60.73242188	+2.79052734	-31.22314453	+1408
+1458241010.71180010	+9.72509766	-6.57421875	-0.67236328	+48.05419922	-7.62451172	-67.71972656	+2572	+9.53613281	-5.81396484	-0.56250000	+4.65820313	-16.58935547	+14.63378906	+2056	+7.25537109	-10.28320313	-0.48339844	+60.75439453	+2.79052734	-31.22314453	+1412
+1458241010.71589990	+9.72509766	-6.57421875	-0.67236328	+48.05419922	-7.64648438	-67.69775391	+2576	+9.53613281	-5.81396484	-0.56250000	+4.63623047	-16.58935547	+14.63378906	+2056	+7.25976563	-10.28320313	-0.48339844	+60.75439453	+2.79052734	-31.22314453	+1412
+1458241010.72429990	+9.72509766	-6.57421875	-0.67236328	+48.05419922	-7.64648438	-67.69775391	+2580	+9.53613281	-5.81396484	-0.56250000	+4.63623047	-16.58935547	+14.63378906	+2060	+7.25976563	-10.28320313	-0.48339844	+60.73242188	+2.76855469	-31.22314453	+1416
+1458241010.73260000	+9.72070313	-6.57421875	-0.67236328	+48.05419922	-7.64648438	-67.69775391	+2584	+9.53613281	-5.81396484	-0.56250000	+4.63623047	-16.58935547	+14.63378906	+2060	+7.25537109	-10.28320313	-0.48339844	+60.71044922	+2.76855469	-31.20117188	+1416
+1458241010.74090000	+9.72070313	-6.57421875	-0.67236328	+48.05419922	-7.64648438	-67.69775391	+2588	+9.53613281	-5.81396484	-0.56250000	+4.63623047	-16.56738281	+14.63378906	+2064	+7.25097656	-10.28320313	-0.48779297	+60.68847656	+2.74658203	-31.17919922	+1420
+1458241010.74510000	+9.72070313	-6.57421875	-0.67236328	+48.05419922	-7.64648438	-67.69775391	+2588	+9.53613281	-5.81396484	-0.56250000	+4.63623047	-16.56738281	+14.63378906	+2064	+7.24658203	-10.28320313	-0.48779297	+60.66650391	+2.72460938	-31.15722656	+1420
+1458241010.74920010	+9.72070313	-6.57421875	-0.67236328	+48.05419922	-7.64648438	-67.69775391	+2592	+9.53613281	-5.81396484	-0.56250000	+4.63623047	-16.56738281	+14.63378906	+2064	+7.24658203	-10.28320313	-0.48779297	+60.64453125	+2.72460938	-31.15722656	+1420
+1458241010.75760010	+9.72070313	-6.57421875	-0.67236328	+48.07617188	-7.64648438	-67.71972656	+2596	+9.53613281	-5.81396484	-0.56250000	+4.63623047	-16.56738281	+14.63378906	+2064	+7.23779297	-10.28320313	-0.49218750	+60.62255859	+2.70263672	-31.13525391	+1420
+1458241010.76169990	+9.72070313	-6.57421875	-0.67236328	+48.07617188	-7.62451172	-67.71972656	+2596	+9.53173828	-5.81396484	-0.56250000	+4.63623047	-16.56738281	+14.63378906	+2064	+7.23779297	-10.28320313	-0.49218750	+60.60058594	+2.70263672	-31.11328125	+1420
+1458241010.77010010	+9.72070313	-6.57421875	-0.67236328	+48.07617188	-7.62451172	-67.71972656	+2596	+9.53173828	-5.81396484	-0.56250000	+4.63623047	-16.56738281	+14.63378906	+2064	+7.23339844	-10.28759766	-0.49658203	+60.57861328	+2.68066406	-31.09130859	+1420
+1458241010.77420000	+9.72070313	-6.57421875	-0.67236328	+48.07617188	-7.62451172	-67.71972656	+2600	+9.53173828	-5.81396484	-0.56250000	+4.65820313	-16.56738281	+14.63378906	+2064	+7.23339844	-10.28759766	-0.49658203	+60.57861328	+2.68066406	-31.09130859	+1420
+1458241010.78259990	+9.72070313	-6.57421875	-0.67236328	+48.07617188	-7.62451172	-67.71972656	+2600	+9.53173828	-5.81396484	-0.56250000	+4.65820313	-16.54541016	+14.61181641	+2064	+7.23339844	-10.28759766	-0.49658203	+60.57861328	+2.68066406	-31.06933594	+1420
+1458241010.78670000	+9.72070313	-6.57421875	-0.67236328	+48.07617188	-7.62451172	-67.71972656	+2600	+9.53173828	-5.81396484	-0.56250000	+4.65820313	-16.54541016	+14.61181641	+2064	+7.23339844	-10.28320313	-0.49658203	+60.57861328	+2.68066406	-31.06933594	+1416
+1458241010.79510000	+9.72070313	-6.57421875	-0.66796875	+48.07617188	-7.62451172	-67.71972656	+2604	+9.53173828	-5.81396484	-0.56250000	+4.65820313	-16.54541016	+14.63378906	+2064	+7.23339844	-10.28320313	-0.49218750	+60.57861328	+2.68066406	-31.06933594	+1416
+1458241010.80340000	+9.72070313	-6.57421875	-0.66796875	+48.07617188	-7.62451172	-67.71972656	+2604	+9.53173828	-5.81396484	-0.56250000	+4.65820313	-16.54541016	+14.63378906	+2064	+7.23339844	-10.28320313	-0.49218750	+60.60058594	+2.68066406	-31.06933594	+1416
+1458241010.80760000	+9.72070313	-6.57421875	-0.66796875	+48.05419922	-7.64648438	-67.71972656	+2604	+9.53173828	-5.81396484	-0.56250000	+4.65820313	-16.54541016	+14.63378906	+2064	+7.23779297	-10.28320313	-0.49218750	+60.62255859	+2.70263672	-31.06933594	+1416
+1458241010.81590010	+9.72070313	-6.57421875	-0.66796875	+48.05419922	-7.64648438	-67.71972656	+2604	+9.53173828	-5.81396484	-0.56250000	+4.65820313	-16.54541016	+14.63378906	+2064	+7.24218750	-10.27880859	-0.48779297	+60.64453125	+2.70263672	-31.09130859	+1420
+1458241010.81999990	+9.72070313	-6.57421875	-0.66796875	+48.05419922	-7.64648438	-67.71972656	+2604	+9.53173828	-5.81396484	-0.56250000	+4.65820313	-16.54541016	+14.63378906	+2064	+7.24218750	-10.27880859	-0.48779297	+60.66650391	+2.70263672	-31.09130859	+1420
+1458241010.82839990	+9.72070313	-6.57421875	-0.66796875	+48.05419922	-7.64648438	-67.71972656	+2604	+9.53173828	-5.81396484	-0.56250000	+4.63623047	-16.54541016	+14.63378906	+2064	+7.24658203	-10.27880859	-0.48779297	+60.68847656	+2.70263672	-31.09130859	+1420
+1458241010.83670000	+9.72070313	-6.57421875	-0.66796875	+48.03222656	-7.64648438	-67.71972656	+2608	+9.53173828	-5.81396484	-0.56250000	+4.63623047	-16.54541016	+14.63378906	+2064	+7.24658203	-10.27441406	-0.48339844	+60.71044922	+2.70263672	-31.09130859	+1424
+1458241010.84089990	+9.72070313	-6.57421875	-0.66796875	+48.03222656	-7.64648438	-67.71972656	+2608	+9.53173828	-5.81396484	-0.56250000	+4.63623047	-16.54541016	+14.63378906	+2064	+7.24658203	-10.27441406	-0.48339844	+60.71044922	+2.70263672	-31.09130859	+1424
+1458241010.85340000	+9.72070313	-6.57421875	-0.66796875	+48.01025391	-7.64648438	-67.71972656	+2608	+9.53613281	-5.81396484	-0.56250000	+4.63623047	-16.56738281	+14.63378906	+2064	+7.24658203	-10.27441406	-0.48779297	+60.68847656	+2.68066406	-31.06933594	+1424
+1458241010.85750010	+9.72070313	-6.57421875	-0.66796875	+48.01025391	-7.64648438	-67.71972656	+2608	+9.53613281	-5.81396484	-0.56250000	+4.63623047	-16.56738281	+14.61181641	+2064	+7.24218750	-10.27441406	-0.48779297	+60.68847656	+2.68066406	-31.06933594	+1424
+1458241010.86590000	+9.72070313	-6.57421875	-0.66796875	+47.96630859	-7.62451172	-67.74169922	+2608	+9.53613281	-5.81396484	-0.56250000	+4.63623047	-16.56738281	+14.61181641	+2064	+7.24218750	-10.27441406	-0.49218750	+60.66650391	+2.65869141	-31.04736328	+1424
+1458241010.86999990	+9.72070313	-6.57421875	-0.66796875	+47.94433594	-7.62451172	-67.76367188	+2608	+9.53613281	-5.81396484	-0.56250000	+4.63623047	-16.56738281	+14.61181641	+2064	+7.23779297	-10.27441406	-0.49218750	+60.64453125	+2.63671875	-31.04736328	+1424
+1458241010.87840010	+9.72070313	-6.57421875	-0.66796875	+47.87841797	-7.62451172	-67.80761719	+2608	+9.53613281	-5.81396484	-0.56250000	+4.63623047	-16.56738281	+14.58984375	+2064	+7.23339844	-10.27441406	-0.49658203	+60.62255859	+2.63671875	-31.02539063	+1424
+1458241010.88249990	+9.72070313	-6.57421875	-0.66796875	+47.85644531	-7.60253906	-67.82958984	+2608	+9.53613281	-5.81396484	-0.56250000	+4.63623047	-16.56738281	+14.58984375	+2064	+7.23339844	-10.27880859	-0.49658203	+60.62255859	+2.61474609	-31.02539063	+1424
+1458241010.89080000	+9.72070313	-6.57421875	-0.66357422	+47.76855469	-7.58056641	-67.87353516	+2608	+9.53613281	-5.81396484	-0.56250000	+4.63623047	-16.56738281	+14.54589844	+2064	+7.22900391	-10.27880859	-0.49658203	+60.60058594	+2.59277344	-31.02539063	+1424
+1458241010.89500000	+9.72070313	-6.57421875	-0.66357422	+47.72460938	-7.58056641	-67.89550781	+2608	+9.53613281	-5.81396484	-0.56250000	+4.63623047	-16.56738281	+14.54589844	+2064	+7.22900391	-10.27880859	-0.50097656	+60.57861328	+2.59277344	-31.00341797	+1424
+1458241010.90330000	+9.72509766	-6.57861328	-0.66796875	+47.61474609	-7.58056641	-67.93945313	+2608	+9.53613281	-5.81396484	-0.56250000	+4.63623047	-16.56738281	+14.50195313	+2064	+7.22900391	-10.27880859	-0.50097656	+60.57861328	+2.57080078	-31.00341797	+1420
+1458241010.90750000	+9.72509766	-6.57861328	-0.66796875	+47.57080078	-7.58056641	-67.96142578	+2608	+9.54052734	-5.81396484	-0.56250000	+4.61425781	-16.58935547	+14.50195313	+2064	+7.22900391	-10.27880859	-0.50097656	+60.57861328	+2.57080078	-31.00341797	+1420
+1458241010.91580010	+9.72509766	-6.58300781	-0.66796875	+47.48291016	-7.58056641	-67.98339844	+2612	+9.54052734	-5.81835938	-0.56250000	+4.61425781	-16.58935547	+14.47998047	+2064	+7.22900391	-10.27441406	-0.50097656	+60.57861328	+2.54882813	-31.02539063	+1420
+1458241010.92420010	+9.72949219	-6.58300781	-0.66796875	+47.41699219	-7.58056641	-68.00537109	+2616	+9.54492188	-5.81835938	-0.56250000	+4.59228516	-16.61132813	+14.47998047	+2068	+7.23339844	-10.27441406	-0.49658203	+60.60058594	+2.54882813	-31.02539063	+1420
+1458241010.93249990	+9.72949219	-6.58740234	-0.66796875	+47.35107422	-7.58056641	-68.00537109	+2616	+9.54492188	-5.81835938	-0.56250000	+4.57031250	-16.61132813	+14.47998047	+2068	+7.23339844	-10.27441406	-0.49658203	+60.62255859	+2.54882813	-31.04736328	+1420
+1458241010.94080000	+9.72949219	-6.59179688	-0.67236328	+47.28515625	-7.58056641	-68.02734375	+2620	+9.54492188	-5.82275391	-0.56250000	+4.54833984	-16.61132813	+14.47998047	+2072	+7.23779297	-10.27001953	-0.49218750	+60.62255859	+2.57080078	-31.04736328	+1420
+1458241010.94499990	+9.72949219	-6.59179688	-0.66796875	+47.26318359	-7.58056641	-68.02734375	+2620	+9.54492188	-5.82275391	-0.56250000	+4.52636719	-16.61132813	+14.45800781	+2072	+7.23779297	-10.27001953	-0.49218750	+60.64453125	+2.57080078	-31.06933594	+1420
+1458241010.94919990	+9.73388672	-6.59179688	-0.66796875	+47.24121094	-7.58056641	-68.02734375	+2624	+9.54492188	-5.82275391	-0.56250000	+4.52636719	-16.61132813	+14.45800781	+2072	+7.23779297	-10.27001953	-0.49218750	+60.64453125	+2.57080078	-31.06933594	+1424
+1458241010.95750000	+9.72949219	-6.59179688	-0.66796875	+47.21923828	-7.55859375	-68.04931641	+2624	+9.54931641	-5.82275391	-0.56250000	+4.52636719	-16.61132813	+14.45800781	+2072	+7.23779297	-10.27001953	-0.49218750	+60.64453125	+2.57080078	-31.06933594	+1424
+1458241010.96580000	+9.72949219	-6.59179688	-0.66796875	+47.19726563	-7.55859375	-68.04931641	+2624	+9.54931641	-5.82714844	-0.56250000	+4.52636719	-16.58935547	+14.43603516	+2076	+7.23779297	-10.27001953	-0.49218750	+60.64453125	+2.57080078	-31.06933594	+1424
+1458241010.97000000	+9.72949219	-6.59179688	-0.66796875	+47.19726563	-7.53662109	-68.07128906	+2628	+9.54931641	-5.82714844	-0.56250000	+4.52636719	-16.58935547	+14.43603516	+2076	+7.23779297	-10.27001953	-0.49218750	+60.62255859	+2.54882813	-31.06933594	+1424
+1458241010.97830010	+9.72949219	-6.59179688	-0.66796875	+47.19726563	-7.53662109	-68.07128906	+2628	+9.54931641	-5.82714844	-0.56250000	+4.52636719	-16.58935547	+14.41406250	+2076	+7.23779297	-10.27001953	-0.49218750	+60.62255859	+2.54882813	-31.04736328	+1424
+1458241010.98250010	+9.72949219	-6.59179688	-0.66796875	+47.17529297	-7.53662109	-68.09326172	+2628	+9.54931641	-5.82714844	-0.56250000	+4.52636719	-16.58935547	+14.39208984	+2076	+7.23339844	-10.27001953	-0.49218750	+60.60058594	+2.54882813	-31.04736328	+1424
+1458241010.98659990	+9.72949219	-6.59179688	-0.66357422	+47.17529297	-7.51464844	-68.09326172	+2628	+9.54931641	-5.82714844	-0.56250000	+4.52636719	-16.56738281	+14.39208984	+2076	+7.23339844	-10.27001953	-0.49658203	+60.60058594	+2.54882813	-31.04736328	+1424
+1458241010.99499990	+9.72949219	-6.59179688	-0.66357422	+47.17529297	-7.51464844	-68.09326172	+2628	+9.54931641	-5.82714844	-0.56250000	+4.52636719	-16.56738281	+14.37011719	+2076	+7.23339844	-10.27441406	-0.49658203	+60.57861328	+2.52685547	-31.02539063	+1424
+1458241010.99910000	+9.72949219	-6.59179688	-0.66357422	+47.17529297	-7.51464844	-68.09326172	+2628	+9.54931641	-5.82714844	-0.56250000	+4.54833984	-16.56738281	+14.37011719	+2076	+7.22900391	-10.27441406	-0.49658203	+60.55664063	+2.52685547	-31.02539063	+1424
+1458241011.00749990	+9.72949219	-6.59179688	-0.66357422	+47.17529297	-7.51464844	-68.11523438	+2628	+9.54931641	-5.82714844	-0.56250000	+4.54833984	-16.54541016	+14.37011719	+2076	+7.22900391	-10.27441406	-0.50097656	+60.55664063	+2.52685547	-31.00341797	+1424
+1458241011.01160000	+9.72949219	-6.59179688	-0.66357422	+47.17529297	-7.49267578	-68.11523438	+2628	+9.54931641	-5.82714844	-0.56250000	+4.54833984	-16.54541016	+14.37011719	+2076	+7.22900391	-10.27441406	-0.50097656	+60.53466797	+2.50488281	-31.00341797	+1424
+1458241011.02000000	+9.72949219	-6.59179688	-0.66357422	+47.17529297	-7.49267578	-68.11523438	+2628	+9.54931641	-5.82714844	-0.56250000	+4.54833984	-16.54541016	+14.37011719	+2076	+7.22460938	-10.27441406	-0.50097656	+60.53466797	+2.50488281	-31.00341797	+1424
+1458241011.02830000	+9.72949219	-6.59179688	-0.66357422	+47.17529297	-7.51464844	-68.11523438	+2628	+9.54931641	-5.82714844	-0.56250000	+4.54833984	-16.54541016	+14.37011719	+2076	+7.22460938	-10.27441406	-0.50097656	+60.53466797	+2.50488281	-31.00341797	+1424
+1458241011.03250000	+9.72949219	-6.59179688	-0.66357422	+47.17529297	-7.51464844	-68.11523438	+2628	+9.54931641	-5.82714844	-0.56250000	+4.54833984	-16.54541016	+14.37011719	+2076	+7.22460938	-10.27441406	-0.50097656	+60.53466797	+2.50488281	-31.00341797	+1420
+1458241011.04080010	+9.72949219	-6.59179688	-0.66357422	+47.17529297	-7.51464844	-68.11523438	+2628	+9.54931641	-5.82714844	-0.56250000	+4.54833984	-16.54541016	+14.37011719	+2076	+7.22900391	-10.27441406	-0.50097656	+60.53466797	+2.50488281	-31.00341797	+1420
+1458241011.04909990	+9.72949219	-6.59179688	-0.66357422	+47.15332031	-7.51464844	-68.11523438	+2628	+9.54931641	-5.82714844	-0.56250000	+4.54833984	-16.54541016	+14.39208984	+2076	+7.22900391	-10.27441406	-0.50097656	+60.53466797	+2.50488281	-31.00341797	+1420
+1458241011.05329990	+9.72949219	-6.59179688	-0.66357422	+47.15332031	-7.51464844	-68.11523438	+2632	+9.54931641	-5.82714844	-0.56250000	+4.54833984	-16.54541016	+14.39208984	+2076	+7.22900391	-10.27441406	-0.49658203	+60.55664063	+2.50488281	-31.00341797	+1420
+1458241011.06160000	+9.72949219	-6.59179688	-0.66357422	+47.15332031	-7.51464844	-68.11523438	+2632	+9.54931641	-5.82714844	-0.56250000	+4.52636719	-16.54541016	+14.41406250	+2076	+7.23339844	-10.27001953	-0.49658203	+60.55664063	+2.50488281	-31.00341797	+1420
+1458241011.06580000	+9.72949219	-6.59179688	-0.66357422	+47.15332031	-7.53662109	-68.09326172	+2632	+9.54931641	-5.82714844	-0.56250000	+4.52636719	-16.54541016	+14.41406250	+2076	+7.23339844	-10.27001953	-0.49658203	+60.55664063	+2.52685547	-31.00341797	+1424
+1458241011.07410000	+9.72949219	-6.59179688	-0.66357422	+47.15332031	-7.53662109	-68.09326172	+2632	+9.54931641	-5.82714844	-0.56250000	+4.52636719	-16.54541016	+14.41406250	+2076	+7.23339844	-10.27001953	-0.49658203	+60.57861328	+2.52685547	-31.00341797	+1424
+1458241011.07830000	+9.72949219	-6.59179688	-0.66357422	+47.15332031	-7.53662109	-68.09326172	+2632	+9.54931641	-5.82714844	-0.56250000	+4.52636719	-16.54541016	+14.43603516	+2076	+7.23339844	-10.27001953	-0.49658203	+60.57861328	+2.52685547	-31.00341797	+1424
+1458241011.08660010	+9.72949219	-6.59179688	-0.66357422	+47.15332031	-7.53662109	-68.09326172	+2636	+9.54931641	-5.82714844	-0.56250000	+4.52636719	-16.52343750	+14.43603516	+2076	+7.23339844	-10.27001953	-0.49658203	+60.57861328	+2.52685547	-30.98144531	+1424
+1458241011.09080000	+9.72949219	-6.59179688	-0.66357422	+47.13134766	-7.53662109	-68.09326172	+2636	+9.54931641	-5.82714844	-0.56250000	+4.52636719	-16.52343750	+14.43603516	+2076	+7.23339844	-10.27001953	-0.49658203	+60.57861328	+2.50488281	-30.98144531	+1424
+1458241011.09910010	+9.72949219	-6.59179688	-0.66357422	+47.13134766	-7.53662109	-68.09326172	+2636	+9.54931641	-5.82714844	-0.56250000	+4.52636719	-16.52343750	+14.43603516	+2076	+7.23339844	-10.27001953	-0.49658203	+60.55664063	+2.50488281	-30.95947266	+1424
+1458241011.10330010	+9.72949219	-6.59179688	-0.66357422	+47.13134766	-7.53662109	-68.07128906	+2636	+9.54931641	-5.82714844	-0.56250000	+4.52636719	-16.50146484	+14.43603516	+2076	+7.22900391	-10.27001953	-0.50097656	+60.53466797	+2.50488281	-30.93750000	+1424
+1458241011.11159990	+9.72949219	-6.59179688	-0.66357422	+47.13134766	-7.51464844	-68.07128906	+2636	+9.54931641	-5.82714844	-0.56250000	+4.52636719	-16.50146484	+14.45800781	+2080	+7.22900391	-10.27001953	-0.50097656	+60.51269531	+2.50488281	-30.91552734	+1424
+1458241011.12820010	+9.72949219	-6.59179688	-0.66357422	+47.10937500	-7.51464844	-68.04931641	+2636	+9.54931641	-5.82714844	-0.56250000	+4.54833984	-16.45751953	+14.45800781	+2080	+7.22021484	-10.27441406	-0.50537109	+60.46875000	+2.48291016	-30.84960938	+1420
+1458241011.14490010	+9.72949219	-6.59619141	-0.66357422	+47.08740234	-7.49267578	-68.00537109	+2636	+9.54931641	-5.83154297	-0.56250000	+4.52636719	-16.43554688	+14.47998047	+2080	+7.22021484	-10.27441406	-0.50537109	+60.44677734	+2.48291016	-30.80566406	+1416
+1458241011.15319990	+9.72949219	-6.59619141	-0.66357422	+47.06542969	-7.49267578	-67.96142578	+2636	+9.54931641	-5.83154297	-0.56689453	+4.52636719	-16.41357422	+14.50195313	+2080	+7.22021484	-10.27441406	-0.50537109	+60.46875000	+2.50488281	-30.78369141	+1416
+1458241011.15739990	+9.72949219	-6.59619141	-0.66357422	+47.06542969	-7.51464844	-67.96142578	+2636	+9.54931641	-5.83154297	-0.56689453	+4.52636719	-16.41357422	+14.50195313	+2084	+7.22460938	-10.27441406	-0.50537109	+60.46875000	+2.50488281	-30.78369141	+1416
+1458241011.16160010	+9.72949219	-6.59619141	-0.66357422	+47.06542969	-7.51464844	-67.93945313	+2636	+9.54931641	-5.83154297	-0.56689453	+4.50439453	-16.41357422	+14.52392578	+2084	+7.22460938	-10.27441406	-0.50097656	+60.49072266	+2.52685547	-30.78369141	+1416
+1458241011.16989990	+9.72949219	-6.60058594	-0.66357422	+47.04345703	-7.51464844	-67.89550781	+2636	+9.54931641	-5.83154297	-0.56689453	+4.50439453	-16.39160156	+14.54589844	+2084	+7.22900391	-10.27001953	-0.50097656	+60.51269531	+2.54882813	-30.80566406	+1416
+1458241011.17409990	+9.72949219	-6.60058594	-0.66357422	+47.02148438	-7.51464844	-67.87353516	+2636	+9.54931641	-5.83154297	-0.56689453	+4.50439453	-16.39160156	+14.56787109	+2084	+7.22900391	-10.27001953	-0.49658203	+60.53466797	+2.54882813	-30.80566406	+1416
+1458241011.17820000	+9.72949219	-6.60058594	-0.66357422	+47.02148438	-7.53662109	-67.85156250	+2636	+9.54931641	-5.83593750	-0.56689453	+4.50439453	-16.39160156	+14.56787109	+2088	+7.23339844	-10.27001953	-0.49658203	+60.53466797	+2.54882813	-30.80566406	+1420
+1458241011.18660000	+9.73388672	-6.60058594	-0.66796875	+46.99951172	-7.53662109	-67.82958984	+2636	+9.54931641	-5.83593750	-0.56689453	+4.48242188	-16.39160156	+14.58984375	+2088	+7.23779297	-10.27001953	-0.49218750	+60.55664063	+2.57080078	-30.80566406	+1420
+1458241011.19070010	+9.73388672	-6.60058594	-0.66796875	+46.99951172	-7.53662109	-67.80761719	+2636	+9.54931641	-5.83593750	-0.57128906	+4.48242188	-16.39160156	+14.61181641	+2088	+7.23779297	-10.26562500	-0.49218750	+60.55664063	+2.59277344	-30.80566406	+1424
+1458241011.19490000	+9.73388672	-6.60498047	-0.66796875	+46.99951172	-7.53662109	-67.78564453	+2636	+9.54931641	-5.83593750	-0.57128906	+4.48242188	-16.36962891	+14.61181641	+2088	+7.23779297	-10.26562500	-0.48779297	+60.57861328	+2.59277344	-30.80566406	+1424
+1458241011.20320010	+9.73388672	-6.60498047	-0.66796875	+46.97753906	-7.53662109	-67.78564453	+2636	+9.54931641	-5.83593750	-0.57128906	+4.50439453	-16.36962891	+14.61181641	+2092	+7.23779297	-10.26562500	-0.48779297	+60.55664063	+2.59277344	-30.80566406	+1424
+1458241011.20740010	+9.73388672	-6.60498047	-0.66796875	+46.97753906	-7.51464844	-67.76367188	+2636	+9.55371094	-5.83593750	-0.57128906	+4.50439453	-16.36962891	+14.63378906	+2092	+7.23779297	-10.27001953	-0.49218750	+60.55664063	+2.59277344	-30.78369141	+1424
+1458241011.21149990	+9.73388672	-6.60498047	-0.66796875	+46.97753906	-7.51464844	-67.76367188	+2636	+9.55371094	-5.83593750	-0.57128906	+4.50439453	-16.36962891	+14.61181641	+2092	+7.23779297	-10.27001953	-0.49218750	+60.55664063	+2.59277344	-30.78369141	+1428
+1458241011.21989990	+9.73388672	-6.60498047	-0.66796875	+46.97753906	-7.51464844	-67.76367188	+2636	+9.55371094	-5.83593750	-0.57128906	+4.50439453	-16.34765625	+14.61181641	+2092	+7.23339844	-10.27001953	-0.49218750	+60.53466797	+2.57080078	-30.76171875	+1428
+1458241011.22400000	+9.73388672	-6.60498047	-0.66796875	+46.97753906	-7.49267578	-67.76367188	+2636	+9.55371094	-5.83593750	-0.57128906	+4.50439453	-16.34765625	+14.61181641	+2092	+7.23339844	-10.27001953	-0.49218750	+60.51269531	+2.57080078	-30.76171875	+1428
+1458241011.24490000	+9.73388672	-6.60058594	-0.66357422	+46.95556641	-7.47070313	-67.76367188	+2632	+9.55371094	-5.84033203	-0.57128906	+4.52636719	-16.32568359	+14.58984375	+2092	+7.22900391	-10.27441406	-0.49658203	+60.46875000	+2.54882813	-30.71777344	+1428
+1458241011.24900010	+9.73388672	-6.60058594	-0.66357422	+46.95556641	-7.47070313	-67.76367188	+2632	+9.55371094	-5.84033203	-0.57128906	+4.52636719	-16.32568359	+14.58984375	+2092	+7.22460938	-10.27441406	-0.49658203	+60.46875000	+2.54882813	-30.71777344	+1428
+1458241011.25740000	+9.73388672	-6.60498047	-0.66357422	+46.95556641	-7.47070313	-67.76367188	+2628	+9.55371094	-5.84033203	-0.57128906	+4.52636719	-16.32568359	+14.58984375	+2092	+7.22460938	-10.27441406	-0.50097656	+60.44677734	+2.54882813	-30.71777344	+1428
+1458241011.26149990	+9.73388672	-6.60498047	-0.66357422	+46.95556641	-7.47070313	-67.76367188	+2628	+9.55371094	-5.84033203	-0.57128906	+4.52636719	-16.32568359	+14.58984375	+2092	+7.22460938	-10.27441406	-0.50097656	+60.44677734	+2.54882813	-30.71777344	+1424
+1458241011.26990010	+9.73388672	-6.60498047	-0.66357422	+46.95556641	-7.47070313	-67.76367188	+2628	+9.55371094	-5.84033203	-0.56689453	+4.52636719	-16.32568359	+14.58984375	+2092	+7.22460938	-10.27441406	-0.49658203	+60.44677734	+2.54882813	-30.71777344	+1424
+1458241011.27399990	+9.73388672	-6.60498047	-0.66357422	+46.95556641	-7.47070313	-67.76367188	+2628	+9.55371094	-5.84033203	-0.56689453	+4.52636719	-16.32568359	+14.58984375	+2092	+7.22460938	-10.27441406	-0.49658203	+60.44677734	+2.54882813	-30.71777344	+1424
+1458241011.28230000	+9.73388672	-6.60498047	-0.66357422	+46.95556641	-7.47070313	-67.76367188	+2628	+9.55371094	-5.84033203	-0.56689453	+4.52636719	-16.32568359	+14.58984375	+2096	+7.22900391	-10.27441406	-0.49658203	+60.44677734	+2.57080078	-30.71777344	+1424
+1458241011.28650000	+9.73388672	-6.60498047	-0.66357422	+46.95556641	-7.47070313	-67.76367188	+2628	+9.55371094	-5.84033203	-0.56689453	+4.52636719	-16.32568359	+14.58984375	+2096	+7.22900391	-10.27441406	-0.49658203	+60.44677734	+2.57080078	-30.71777344	+1424
+1458241011.29070000	+9.73388672	-6.60498047	-0.66357422	+46.93359375	-7.49267578	-67.76367188	+2628	+9.55371094	-5.84033203	-0.56689453	+4.52636719	-16.32568359	+14.61181641	+2096	+7.22900391	-10.27441406	-0.49658203	+60.46875000	+2.57080078	-30.71777344	+1424
+1458241011.29900000	+9.73388672	-6.60498047	-0.66357422	+46.93359375	-7.49267578	-67.76367188	+2628	+9.55371094	-5.84033203	-0.57128906	+4.52636719	-16.34765625	+14.61181641	+2096	+7.22900391	-10.27441406	-0.49218750	+60.46875000	+2.57080078	-30.71777344	+1424
+1458241011.30320000	+9.73388672	-6.60498047	-0.66357422	+46.93359375	-7.49267578	-67.76367188	+2628	+9.55371094	-5.84033203	-0.57128906	+4.52636719	-16.34765625	+14.61181641	+2096	+7.22900391	-10.27441406	-0.49218750	+60.46875000	+2.57080078	-30.73974609	+1424
+1458241011.31150010	+9.73828125	-6.60498047	-0.66357422	+46.93359375	-7.49267578	-67.76367188	+2628	+9.55371094	-5.84033203	-0.57128906	+4.52636719	-16.34765625	+14.63378906	+2096	+7.23339844	-10.27441406	-0.49218750	+60.46875000	+2.59277344	-30.73974609	+1424
+1458241011.31570010	+9.73828125	-6.60937500	-0.66357422	+46.93359375	-7.49267578	-67.76367188	+2628	+9.55371094	-5.84033203	-0.56689453	+4.52636719	-16.34765625	+14.63378906	+2096	+7.23339844	-10.27441406	-0.49218750	+60.46875000	+2.59277344	-30.73974609	+1424
+1458241011.31979990	+9.73828125	-6.60937500	-0.66357422	+46.91162109	-7.49267578	-67.74169922	+2628	+9.55371094	-5.84033203	-0.56689453	+4.50439453	-16.34765625	+14.63378906	+2096	+7.23339844	-10.27441406	-0.49218750	+60.46875000	+2.59277344	-30.73974609	+1424
+1458241011.32820010	+9.73828125	-6.60937500	-0.66357422	+46.91162109	-7.49267578	-67.74169922	+2628	+9.55371094	-5.84472656	-0.56689453	+4.50439453	-16.32568359	+14.63378906	+2096	+7.23339844	-10.27441406	-0.49218750	+60.46875000	+2.59277344	-30.71777344	+1424
+1458241011.33229990	+9.73828125	-6.60937500	-0.66357422	+46.91162109	-7.49267578	-67.74169922	+2628	+9.55371094	-5.84472656	-0.56689453	+4.52636719	-16.32568359	+14.63378906	+2096	+7.23339844	-10.27441406	-0.49218750	+60.44677734	+2.59277344	-30.71777344	+1424
+1458241011.35310010	+9.73828125	-6.60937500	-0.66357422	+46.93359375	-7.47070313	-67.74169922	+2628	+9.55371094	-5.84472656	-0.56689453	+4.52636719	-16.30371094	+14.63378906	+2096	+7.22900391	-10.27880859	-0.49658203	+60.42480469	+2.57080078	-30.69580078	+1420
+1458241011.36150000	+9.73828125	-6.60937500	-0.66357422	+46.93359375	-7.47070313	-67.74169922	+2628	+9.55371094	-5.84472656	-0.56689453	+4.52636719	-16.30371094	+14.65576172	+2096	+7.22460938	-10.27880859	-0.49658203	+60.40283203	+2.57080078	-30.69580078	+1420
+1458241011.36980010	+9.73828125	-6.60937500	-0.66796875	+46.93359375	-7.47070313	-67.74169922	+2628	+9.55371094	-5.84033203	-0.56689453	+4.52636719	-16.28173828	+14.65576172	+2096	+7.22460938	-10.27880859	-0.49658203	+60.40283203	+2.57080078	-30.69580078	+1420
+1458241011.37400010	+9.73828125	-6.60498047	-0.66796875	+46.93359375	-7.47070313	-67.74169922	+2624	+9.55371094	-5.84033203	-0.56689453	+4.52636719	-16.28173828	+14.67773438	+2096	+7.22460938	-10.27880859	-0.50097656	+60.38085938	+2.57080078	-30.69580078	+1420
+1458241011.37809990	+9.73828125	-6.60498047	-0.66796875	+46.93359375	-7.47070313	-67.74169922	+2624	+9.55371094	-5.84033203	-0.56689453	+4.52636719	-16.28173828	+14.69970703	+2096	+7.22460938	-10.27880859	-0.50097656	+60.38085938	+2.57080078	-30.67382813	+1416
+1458241011.38649990	+9.73828125	-6.60498047	-0.66796875	+46.95556641	-7.47070313	-67.71972656	+2624	+9.55371094	-5.84033203	-0.56689453	+4.52636719	-16.25976563	+14.74365234	+2096	+7.22460938	-10.27880859	-0.50097656	+60.38085938	+2.57080078	-30.67382813	+1416
+1458241011.39060000	+9.73828125	-6.60498047	-0.66796875	+46.95556641	-7.47070313	-67.71972656	+2624	+9.55371094	-5.84033203	-0.56689453	+4.50439453	-16.25976563	+14.76562500	+2096	+7.22460938	-10.27880859	-0.49658203	+60.38085938	+2.57080078	-30.69580078	+1416
+1458241011.39479990	+9.73828125	-6.60498047	-0.66796875	+46.95556641	-7.47070313	-67.71972656	+2624	+9.55371094	-5.84033203	-0.56689453	+4.50439453	-16.23779297	+14.78759766	+2096	+7.22460938	-10.27880859	-0.49658203	+60.38085938	+2.57080078	-30.69580078	+1416
+1458241011.39899990	+9.73828125	-6.60498047	-0.66796875	+46.95556641	-7.47070313	-67.71972656	+2624	+9.55371094	-5.84033203	-0.56689453	+4.50439453	-16.23779297	+14.80957031	+2096	+7.22460938	-10.27880859	-0.49658203	+60.38085938	+2.57080078	-30.69580078	+1416
+1458241011.40730000	+9.73828125	-6.60498047	-0.66796875	+46.95556641	-7.47070313	-67.69775391	+2624	+9.55371094	-5.84472656	-0.56689453	+4.48242188	-16.21582031	+14.87548828	+2100	+7.22460938	-10.27880859	-0.49658203	+60.40283203	+2.59277344	-30.69580078	+1416
+1458241011.41150000	+9.73828125	-6.60937500	-0.66796875	+46.95556641	-7.47070313	-67.69775391	+2624	+9.55371094	-5.84472656	-0.56689453	+4.48242188	-16.21582031	+14.91943359	+2100	+7.22900391	-10.27880859	-0.49658203	+60.40283203	+2.59277344	-30.69580078	+1416
+1458241011.41560010	+9.73828125	-6.60937500	-0.66796875	+46.95556641	-7.47070313	-67.69775391	+2624	+9.55371094	-5.84472656	-0.56689453	+4.48242188	-16.21582031	+14.94140625	+2100	+7.22900391	-10.27880859	-0.49658203	+60.40283203	+2.59277344	-30.69580078	+1416
+1458241011.42400000	+9.73828125	-6.60937500	-0.67236328	+46.97753906	-7.47070313	-67.67578125	+2624	+9.55371094	-5.84472656	-0.57128906	+4.46044922	-16.19384766	+14.98535156	+2100	+7.22900391	-10.27880859	-0.49658203	+60.42480469	+2.59277344	-30.69580078	+1416
+1458241011.42810010	+9.73828125	-6.60937500	-0.67236328	+46.97753906	-7.47070313	-67.67578125	+2624	+9.55371094	-5.84472656	-0.57128906	+4.46044922	-16.19384766	+14.98535156	+2100	+7.22900391	-10.27880859	-0.49218750	+60.42480469	+2.61474609	-30.69580078	+1416
+1458241011.43230010	+9.73828125	-6.60937500	-0.67236328	+46.97753906	-7.47070313	-67.65380859	+2624	+9.55371094	-5.84472656	-0.57128906	+4.46044922	-16.17187500	+14.98535156	+2100	+7.22900391	-10.27880859	-0.49218750	+60.42480469	+2.61474609	-30.69580078	+1416
+1458241011.44059990	+9.73828125	-6.60937500	-0.67236328	+46.97753906	-7.47070313	-67.65380859	+2624	+9.55371094	-5.84472656	-0.57128906	+4.46044922	-16.17187500	+14.98535156	+2100	+7.22900391	-10.27880859	-0.49218750	+60.42480469	+2.61474609	-30.69580078	+1416
+1458241011.44479990	+9.73828125	-6.60937500	-0.67236328	+46.97753906	-7.47070313	-67.65380859	+2624	+9.55371094	-5.84472656	-0.57128906	+4.46044922	-16.17187500	+14.98535156	+2100	+7.22900391	-10.27880859	-0.49218750	+60.42480469	+2.61474609	-30.69580078	+1416
+1458241011.44890000	+9.73388672	-6.60937500	-0.67236328	+46.97753906	-7.44873047	-67.63183594	+2624	+9.55371094	-5.84472656	-0.57128906	+4.46044922	-16.14990234	+14.98535156	+2100	+7.22900391	-10.27880859	-0.49218750	+60.42480469	+2.61474609	-30.69580078	+1416
+1458241011.46140000	+9.73388672	-6.60937500	-0.67236328	+46.97753906	-7.44873047	-67.63183594	+2624	+9.55371094	-5.84472656	-0.57128906	+4.46044922	-16.14990234	+14.96337891	+2096	+7.22900391	-10.27880859	-0.49658203	+60.40283203	+2.61474609	-30.67382813	+1416
+1458241011.46980000	+9.73388672	-6.60937500	-0.67236328	+46.97753906	-7.42675781	-67.60986328	+2624	+9.55371094	-5.84472656	-0.57128906	+4.46044922	-16.12792969	+14.96337891	+2096	+7.22460938	-10.28320313	-0.49658203	+60.38085938	+2.61474609	-30.65185547	+1416
+1458241011.47390010	+9.73388672	-6.60937500	-0.67236328	+46.97753906	-7.42675781	-67.60986328	+2624	+9.55371094	-5.84472656	-0.57128906	+4.46044922	-16.12792969	+14.94140625	+2096	+7.22460938	-10.28320313	-0.49658203	+60.38085938	+2.61474609	-30.65185547	+1416
+1458241011.47810010	+9.73388672	-6.60937500	-0.67236328	+46.97753906	-7.42675781	-67.60986328	+2624	+9.54931641	-5.84472656	-0.57128906	+4.46044922	-16.12792969	+14.94140625	+2096	+7.22460938	-10.28320313	-0.49658203	+60.38085938	+2.61474609	-30.65185547	+1416
+1458241011.48639990	+9.73388672	-6.60937500	-0.67675781	+46.97753906	-7.40478516	-67.60986328	+2620	+9.54931641	-5.84472656	-0.57128906	+4.46044922	-16.12792969	+14.94140625	+2096	+7.22460938	-10.28320313	-0.50097656	+60.35888672	+2.61474609	-30.62988281	+1412
+1458241011.49060010	+9.73388672	-6.60937500	-0.67675781	+46.97753906	-7.40478516	-67.60986328	+2620	+9.54931641	-5.84912109	-0.57128906	+4.46044922	-16.12792969	+14.94140625	+2096	+7.22021484	-10.28320313	-0.50097656	+60.35888672	+2.61474609	-30.62988281	+1412
+1458241011.49889990	+9.73388672	-6.61376953	-0.67675781	+46.97753906	-7.40478516	-67.58789063	+2620	+9.54931641	-5.84912109	-0.57128906	+4.46044922	-16.12792969	+14.94140625	+2096	+7.22021484	-10.28320313	-0.50097656	+60.35888672	+2.63671875	-30.60791016	+1412
+1458241011.50309990	+9.73388672	-6.61376953	-0.67675781	+46.97753906	-7.38281250	-67.58789063	+2620	+9.54931641	-5.84912109	-0.57128906	+4.46044922	-16.10595703	+14.94140625	+2096	+7.22021484	-10.28320313	-0.50097656	+60.35888672	+2.63671875	-30.60791016	+1412
+1458241011.50720000	+9.73388672	-6.61376953	-0.67675781	+46.97753906	-7.38281250	-67.58789063	+2620	+9.54931641	-5.84912109	-0.57128906	+4.46044922	-16.10595703	+14.94140625	+2096	+7.22021484	-10.28320313	-0.50097656	+60.35888672	+2.63671875	-30.60791016	+1408
+1458241011.51140000	+9.73388672	-6.61376953	-0.67675781	+46.97753906	-7.38281250	-67.58789063	+2616	+9.54931641	-5.84912109	-0.57128906	+4.46044922	-16.10595703	+14.94140625	+2096	+7.22021484	-10.28320313	-0.50097656	+60.35888672	+2.63671875	-30.60791016	+1408
+1458241011.51970010	+9.73388672	-6.61376953	-0.67675781	+46.95556641	-7.38281250	-67.58789063	+2616	+9.54931641	-5.84912109	-0.57128906	+4.46044922	-16.10595703	+14.94140625	+2096	+7.22460938	-10.28320313	-0.49658203	+60.35888672	+2.65869141	-30.60791016	+1408
+1458241011.52390000	+9.73388672	-6.61376953	-0.67675781	+46.95556641	-7.38281250	-67.56591797	+2616	+9.54931641	-5.84912109	-0.57128906	+4.46044922	-16.10595703	+14.94140625	+2096	+7.22460938	-10.28320313	-0.49658203	+60.35888672	+2.65869141	-30.60791016	+1408
+1458241011.52810000	+9.73388672	-6.61376953	-0.67675781	+46.95556641	-7.38281250	-67.56591797	+2616	+9.54931641	-5.84912109	-0.57128906	+4.46044922	-16.10595703	+14.94140625	+2096	+7.22460938	-10.28320313	-0.49658203	+60.38085938	+2.65869141	-30.60791016	+1408
+1458241011.53640010	+9.73388672	-6.61376953	-0.67675781	+46.95556641	-7.38281250	-67.56591797	+2616	+9.54931641	-5.84912109	-0.57128906	+4.43847656	-16.10595703	+14.94140625	+2096	+7.22460938	-10.28320313	-0.49658203	+60.38085938	+2.68066406	-30.60791016	+1408
+1458241011.54060010	+9.73388672	-6.61376953	-0.67675781	+46.95556641	-7.38281250	-67.56591797	+2616	+9.54931641	-5.84912109	-0.57128906	+4.43847656	-16.10595703	+14.94140625	+2096	+7.22900391	-10.28320313	-0.49218750	+60.38085938	+2.70263672	-30.60791016	+1408
+1458241011.54469990	+9.73388672	-6.61376953	-0.67675781	+46.95556641	-7.38281250	-67.56591797	+2616	+9.54931641	-5.84912109	-0.57128906	+4.43847656	-16.10595703	+14.94140625	+2096	+7.22900391	-10.28320313	-0.49218750	+60.40283203	+2.70263672	-30.60791016	+1408
+1458241011.55720000	+9.73388672	-6.61376953	-0.67675781	+46.93359375	-7.38281250	-67.56591797	+2612	+9.54931641	-5.84912109	-0.57128906	+4.43847656	-16.10595703	+14.91943359	+2096	+7.22900391	-10.28320313	-0.49218750	+60.40283203	+2.72460938	-30.60791016	+1408
+1458241011.56559990	+9.73388672	-6.61376953	-0.67675781	+46.93359375	-7.36083984	-67.54394531	+2612	+9.54931641	-5.84912109	-0.57128906	+4.43847656	-16.10595703	+14.91943359	+2096	+7.22460938	-10.28320313	-0.49218750	+60.38085938	+2.72460938	-30.58593750	+1408
+1458241011.57390000	+9.73388672	-6.61816406	-0.68115234	+46.93359375	-7.36083984	-67.54394531	+2612	+9.54931641	-5.84912109	-0.57128906	+4.43847656	-16.08398438	+14.91943359	+2096	+7.22460938	-10.28320313	-0.49218750	+60.38085938	+2.72460938	-30.58593750	+1408
+1458241011.58640000	+9.73388672	-6.61816406	-0.68115234	+46.93359375	-7.36083984	-67.54394531	+2612	+9.54931641	-5.84912109	-0.57128906	+4.43847656	-16.08398438	+14.89746094	+2096	+7.22021484	-10.28320313	-0.49658203	+60.35888672	+2.72460938	-30.56396484	+1408
+1458241011.59050010	+9.73388672	-6.61816406	-0.68115234	+46.93359375	-7.36083984	-67.54394531	+2612	+9.54931641	-5.84912109	-0.57128906	+4.43847656	-16.08398438	+14.89746094	+2096	+7.22021484	-10.28320313	-0.49658203	+60.33691406	+2.72460938	-30.54199219	+1408
+1458241011.59890010	+9.72949219	-6.61816406	-0.68115234	+46.91162109	-7.33886719	-67.54394531	+2612	+9.54931641	-5.84912109	-0.57128906	+4.43847656	-16.08398438	+14.87548828	+2096	+7.21582031	-10.28320313	-0.50097656	+60.31494141	+2.72460938	-30.54199219	+1408
+1458241011.60299990	+9.72949219	-6.61816406	-0.68115234	+46.91162109	-7.33886719	-67.54394531	+2612	+9.54931641	-5.84912109	-0.57128906	+4.43847656	-16.06201172	+14.87548828	+2096	+7.21582031	-10.28320313	-0.50097656	+60.31494141	+2.72460938	-30.52001953	+1408
+1458241011.60719990	+9.72949219	-6.61816406	-0.68115234	+46.91162109	-7.33886719	-67.54394531	+2612	+9.54931641	-5.84912109	-0.57128906	+4.43847656	-16.06201172	+14.85351563	+2096	+7.21582031	-10.28759766	-0.50097656	+60.31494141	+2.72460938	-30.52001953	+1408
+1458241011.61139990	+9.72949219	-6.61816406	-0.68115234	+46.91162109	-7.33886719	-67.54394531	+2612	+9.54931641	-5.84912109	-0.57128906	+4.43847656	-16.06201172	+14.85351563	+2092	+7.21142578	-10.28759766	-0.50097656	+60.29296875	+2.72460938	-30.52001953	+1408
+1458241011.61970000	+9.72949219	-6.61816406	-0.68115234	+46.91162109	-7.33886719	-67.54394531	+2608	+9.54931641	-5.84912109	-0.57128906	+4.43847656	-16.06201172	+14.83154297	+2092	+7.21142578	-10.28759766	-0.50097656	+60.29296875	+2.72460938	-30.49804688	+1404
+1458241011.62389990	+9.72949219	-6.61816406	-0.68115234	+46.91162109	-7.33886719	-67.54394531	+2608	+9.54931641	-5.85351563	-0.57128906	+4.43847656	-16.06201172	+14.83154297	+2092	+7.21142578	-10.28759766	-0.50097656	+60.29296875	+2.72460938	-30.49804688	+1404
