# Supplementary material for: A direct effect of perception on action when grasping a cup
Source: Sci Rep. 2018 Jan 9;8:171. doi: 10.1038/s41598-017-18591-5 (PMC5760564; doi:10.1038/s41598-017-18591-5)
Supplement: Supplementary file 6 — Supplementary Information [file 41598_2017_18591_MOESM6_ESM.zip › SciRep_Data/S02instruct/S02_100instruct_Tr42.dat]

+1000000000000.00000000	+0.00000000	+0.00000000	+0.00000000	+0.00000000	+0.00000000	+0.00000000	+0	+0.00000000	+0.00000000	+0.00000000	+0.00000000	+0.00000000	+0.00000000	+0	+0.00000000	+0.00000000	+0.00000000	+0.00000000	+0.00000000	+0.00000000	+0
+1458241011.62800000	+9.72949219	-6.61816406	-0.68115234	+46.91162109	-7.33886719	-67.54394531	+2608	+9.54931641	-5.85351563	-0.57128906	+4.43847656	-16.06201172	+14.83154297	+2092	+7.21142578	-10.28759766	-0.50097656	+60.29296875	+2.74658203	-30.49804688	+1404
+1458241011.63220000	+9.72949219	-6.61816406	-0.68115234	+46.91162109	-7.33886719	-67.54394531	+2608	+9.54931641	-5.85351563	-0.57568359	+4.43847656	-16.06201172	+14.83154297	+2092	+7.21142578	-10.28320313	-0.50097656	+60.29296875	+2.74658203	-30.49804688	+1404
+1458241011.64050010	+9.72949219	-6.61816406	-0.68115234	+46.88964844	-7.33886719	-67.54394531	+2608	+9.54931641	-5.85351563	-0.57568359	+4.43847656	-16.06201172	+14.83154297	+2092	+7.21142578	-10.28320313	-0.50097656	+60.31494141	+2.74658203	-30.49804688	+1404
+1458241011.64470010	+9.72949219	-6.61816406	-0.68115234	+46.88964844	-7.33886719	-67.54394531	+2608	+9.54931641	-5.85351563	-0.57568359	+4.43847656	-16.06201172	+14.83154297	+2092	+7.21582031	-10.28320313	-0.50097656	+60.31494141	+2.76855469	-30.49804688	+1404
+1458241011.64890000	+9.72949219	-6.61816406	-0.68115234	+46.88964844	-7.31689453	-67.54394531	+2608	+9.54931641	-5.85351563	-0.57568359	+4.43847656	-16.04003906	+14.83154297	+2092	+7.21582031	-10.28320313	-0.50097656	+60.31494141	+2.76855469	-30.49804688	+1404
+1458241011.65720010	+9.72949219	-6.61816406	-0.68115234	+46.88964844	-7.31689453	-67.54394531	+2608	+9.54931641	-5.85351563	-0.57568359	+4.43847656	-16.04003906	+14.83154297	+2092	+7.21582031	-10.28320313	-0.49658203	+60.33691406	+2.76855469	-30.49804688	+1404
+1458241011.66129990	+9.72949219	-6.61816406	-0.68115234	+46.88964844	-7.31689453	-67.54394531	+2608	+9.54931641	-5.85351563	-0.57568359	+4.43847656	-16.04003906	+14.83154297	+2092	+7.21582031	-10.28320313	-0.49658203	+60.33691406	+2.79052734	-30.49804688	+1404
+1458241017.19650010	+9.75585938	-6.68847656	-0.67675781	+46.36230469	-7.53662109	-66.79687500	+2656	+9.57568359	-5.90185547	-0.55810547	+4.04296875	-15.93017578	+15.55664063	+2192	+7.21582031	-10.34033203	-0.46142578	+59.63378906	+3.27392578	-30.34423828	+1388
+1458241017.20059990	+9.75585938	-6.68847656	-0.67675781	+46.36230469	-7.51464844	-66.79687500	+2656	+9.57568359	-5.90185547	-0.55810547	+4.04296875	-15.93017578	+15.55664063	+2192	+7.21582031	-10.34033203	-0.46582031	+59.61181641	+3.25195313	-30.34423828	+1392
+1458241017.20479990	+9.75585938	-6.68847656	-0.67675781	+46.36230469	-7.51464844	-66.79687500	+2656	+9.57568359	-5.90185547	-0.55810547	+4.04296875	-15.93017578	+15.55664063	+2192	+7.21142578	-10.34472656	-0.46582031	+59.58984375	+3.25195313	-30.32226563	+1392
+1458241017.20900010	+9.75585938	-6.68847656	-0.67675781	+46.36230469	-7.51464844	-66.79687500	+2656	+9.57568359	-5.90185547	-0.55810547	+4.04296875	-15.93017578	+15.53466797	+2192	+7.21142578	-10.34472656	-0.47021484	+59.58984375	+3.25195313	-30.32226563	+1392
+1458241017.21310000	+9.75585938	-6.68847656	-0.67675781	+46.36230469	-7.51464844	-66.81884766	+2656	+9.57568359	-5.90185547	-0.55810547	+4.04296875	-15.93017578	+15.53466797	+2192	+7.20703125	-10.34472656	-0.47021484	+59.56787109	+3.22998047	-30.30029297	+1392
+1458241017.21729990	+9.75585938	-6.68847656	-0.67675781	+46.36230469	-7.51464844	-66.81884766	+2656	+9.57568359	-5.90185547	-0.55810547	+4.04296875	-15.93017578	+15.53466797	+2192	+7.20703125	-10.34472656	-0.47021484	+59.54589844	+3.22998047	-30.30029297	+1392
+1458241017.22149990	+9.75146484	-6.68847656	-0.67675781	+46.36230469	-7.49267578	-66.81884766	+2656	+9.57568359	-5.90185547	-0.55810547	+4.04296875	-15.93017578	+15.53466797	+2192	+7.20263672	-10.34912109	-0.47460938	+59.52392578	+3.22998047	-30.27832031	+1392
+1458241017.22560000	+9.75146484	-6.68847656	-0.67675781	+46.36230469	-7.49267578	-66.81884766	+2656	+9.57568359	-5.90185547	-0.55810547	+4.04296875	-15.90820313	+15.51269531	+2192	+7.19824219	-10.34912109	-0.47900391	+59.50195313	+3.20800781	-30.25634766	+1392
+1458241017.22980000	+9.75146484	-6.68847656	-0.67675781	+46.36230469	-7.49267578	-66.81884766	+2656	+9.57568359	-5.90185547	-0.55810547	+4.06494141	-15.90820313	+15.51269531	+2192	+7.19824219	-10.34912109	-0.47900391	+59.47998047	+3.20800781	-30.23437500	+1388
+1458241017.23390010	+9.75146484	-6.68847656	-0.67675781	+46.36230469	-7.49267578	-66.81884766	+2656	+9.57568359	-5.90185547	-0.55810547	+4.06494141	-15.90820313	+15.51269531	+2192	+7.19384766	-10.35351563	-0.48339844	+59.43603516	+3.18603516	-30.23437500	+1388
+1458241017.23810010	+9.75146484	-6.68847656	-0.67675781	+46.36230469	-7.49267578	-66.81884766	+2652	+9.57568359	-5.90185547	-0.55810547	+4.06494141	-15.90820313	+15.51269531	+2192	+7.18945313	-10.35351563	-0.48339844	+59.43603516	+3.18603516	-30.21240234	+1388
+1458241017.24230000	+9.75146484	-6.68847656	-0.67675781	+46.36230469	-7.49267578	-66.81884766	+2652	+9.57568359	-5.90185547	-0.55810547	+4.06494141	-15.90820313	+15.49072266	+2192	+7.18945313	-10.35351563	-0.48339844	+59.41406250	+3.18603516	-30.21240234	+1384
+1458241017.24640010	+9.75146484	-6.68847656	-0.67675781	+46.36230469	-7.49267578	-66.81884766	+2652	+9.57568359	-5.90185547	-0.55810547	+4.06494141	-15.90820313	+15.49072266	+2188	+7.18945313	-10.35351563	-0.48339844	+59.41406250	+3.20800781	-30.21240234	+1380
+1458241017.25060010	+9.75146484	-6.68847656	-0.67675781	+46.36230469	-7.49267578	-66.81884766	+2652	+9.57568359	-5.90185547	-0.55810547	+4.04296875	-15.90820313	+15.49072266	+2188	+7.18945313	-10.35351563	-0.48339844	+59.41406250	+3.20800781	-30.21240234	+1380
+1458241017.25480010	+9.75146484	-6.68847656	-0.67675781	+46.36230469	-7.49267578	-66.81884766	+2652	+9.57568359	-5.90185547	-0.55810547	+4.04296875	-15.90820313	+15.49072266	+2188	+7.18945313	-10.35351563	-0.48339844	+59.41406250	+3.20800781	-30.23437500	+1376
+1458241017.25889990	+9.75146484	-6.68847656	-0.67675781	+46.36230469	-7.49267578	-66.81884766	+2652	+9.57568359	-5.90185547	-0.55810547	+4.04296875	-15.90820313	+15.49072266	+2188	+7.18945313	-10.35351563	-0.47900391	+59.43603516	+3.22998047	-30.23437500	+1376
+1458241017.26309990	+9.75146484	-6.68847656	-0.67675781	+46.36230469	-7.49267578	-66.81884766	+2652	+9.57568359	-5.90185547	-0.55810547	+4.04296875	-15.90820313	+15.49072266	+2188	+7.19384766	-10.35351563	-0.47900391	+59.43603516	+3.22998047	-30.23437500	+1376
+1458241017.26729990	+9.75146484	-6.68847656	-0.67675781	+46.36230469	-7.49267578	-66.81884766	+2652	+9.57568359	-5.90185547	-0.55810547	+4.04296875	-15.90820313	+15.49072266	+2188	+7.19384766	-10.35351563	-0.47900391	+59.43603516	+3.22998047	-30.25634766	+1372
+1458241017.27140000	+9.75146484	-6.68847656	-0.67675781	+46.36230469	-7.49267578	-66.81884766	+2652	+9.57568359	-5.90185547	-0.55810547	+4.04296875	-15.90820313	+15.51269531	+2188	+7.19384766	-10.35351563	-0.47900391	+59.45800781	+3.22998047	-30.25634766	+1372
+1458241017.27560000	+9.75146484	-6.68847656	-0.67675781	+46.36230469	-7.49267578	-66.81884766	+2652	+9.57568359	-5.90185547	-0.55810547	+4.04296875	-15.90820313	+15.51269531	+2188	+7.19384766	-10.35351563	-0.47460938	+59.45800781	+3.25195313	-30.25634766	+1372
+1458241017.27979990	+9.75146484	-6.68847656	-0.67675781	+46.36230469	-7.49267578	-66.81884766	+2652	+9.57568359	-5.90185547	-0.55810547	+4.04296875	-15.90820313	+15.51269531	+2188	+7.19824219	-10.35351563	-0.47460938	+59.47998047	+3.25195313	-30.25634766	+1368
+1458241017.28390000	+9.75146484	-6.68847656	-0.67675781	+46.36230469	-7.49267578	-66.81884766	+2652	+9.57568359	-5.90185547	-0.55810547	+4.04296875	-15.90820313	+15.51269531	+2188	+7.19824219	-10.35351563	-0.47460938	+59.47998047	+3.25195313	-30.25634766	+1368
+1458241017.28810000	+9.75146484	-6.68847656	-0.67675781	+46.36230469	-7.49267578	-66.81884766	+2652	+9.57568359	-5.90185547	-0.55810547	+4.04296875	-15.90820313	+15.51269531	+2188	+7.19824219	-10.35351563	-0.47460938	+59.47998047	+3.25195313	-30.27832031	+1368
+1458241017.29230000	+9.75146484	-6.68847656	-0.67675781	+46.36230469	-7.49267578	-66.81884766	+2652	+9.57568359	-5.90185547	-0.55810547	+4.04296875	-15.90820313	+15.51269531	+2188	+7.19824219	-10.35351563	-0.47460938	+59.47998047	+3.25195313	-30.27832031	+1368
+1458241017.29640010	+9.75146484	-6.68847656	-0.67675781	+46.36230469	-7.49267578	-66.81884766	+2652	+9.57568359	-5.90185547	-0.55810547	+4.04296875	-15.90820313	+15.51269531	+2184	+7.19824219	-10.35351563	-0.47460938	+59.47998047	+3.27392578	-30.27832031	+1364
+1458241017.30060010	+9.75146484	-6.68847656	-0.67675781	+46.36230469	-7.49267578	-66.81884766	+2652	+9.57568359	-5.90185547	-0.55810547	+4.04296875	-15.90820313	+15.51269531	+2184	+7.19824219	-10.35351563	-0.47021484	+59.50195313	+3.27392578	-30.27832031	+1364
+1458241017.30480000	+9.75146484	-6.68847656	-0.67675781	+46.36230469	-7.49267578	-66.81884766	+2652	+9.57568359	-5.90185547	-0.55810547	+4.04296875	-15.90820313	+15.51269531	+2184	+7.19824219	-10.35351563	-0.47021484	+59.50195313	+3.27392578	-30.27832031	+1364
+1458241017.30890010	+9.75146484	-6.68847656	-0.67236328	+46.36230469	-7.49267578	-66.81884766	+2652	+9.57568359	-5.90185547	-0.55810547	+4.04296875	-15.90820313	+15.51269531	+2184	+7.19824219	-10.35351563	-0.47021484	+59.50195313	+3.27392578	-30.27832031	+1364
+1458241017.31310010	+9.75146484	-6.68847656	-0.67236328	+46.36230469	-7.49267578	-66.81884766	+2652	+9.57568359	-5.90185547	-0.55810547	+4.04296875	-15.90820313	+15.51269531	+2184	+7.19824219	-10.35351563	-0.47021484	+59.47998047	+3.27392578	-30.27832031	+1364
+1458241017.31719990	+9.75146484	-6.68847656	-0.67236328	+46.36230469	-7.49267578	-66.81884766	+2652	+9.57568359	-5.90185547	-0.55810547	+4.04296875	-15.88623047	+15.51269531	+2184	+7.19824219	-10.35351563	-0.47021484	+59.47998047	+3.27392578	-30.27832031	+1364
+1458241017.32139990	+9.75146484	-6.68847656	-0.67236328	+46.36230469	-7.49267578	-66.81884766	+2652	+9.57568359	-5.90185547	-0.55810547	+4.04296875	-15.88623047	+15.51269531	+2184	+7.19824219	-10.35351563	-0.47460938	+59.47998047	+3.27392578	-30.27832031	+1364
+1458241017.32559990	+9.75146484	-6.68847656	-0.67236328	+46.36230469	-7.49267578	-66.81884766	+2652	+9.57568359	-5.90185547	-0.55810547	+4.04296875	-15.88623047	+15.51269531	+2184	+7.19824219	-10.35351563	-0.47460938	+59.47998047	+3.27392578	-30.27832031	+1360
+1458241017.32970000	+9.75146484	-6.68847656	-0.67236328	+46.36230469	-7.49267578	-66.81884766	+2652	+9.57568359	-5.90185547	-0.55810547	+4.04296875	-15.88623047	+15.51269531	+2184	+7.19824219	-10.35351563	-0.47460938	+59.47998047	+3.27392578	-30.25634766	+1360
+1458241017.33390000	+9.75146484	-6.68847656	-0.67236328	+46.36230469	-7.47070313	-66.81884766	+2652	+9.57568359	-5.90185547	-0.55810547	+4.04296875	-15.88623047	+15.51269531	+2184	+7.19384766	-10.35351563	-0.47460938	+59.45800781	+3.27392578	-30.25634766	+1360
+1458241017.33810000	+9.75146484	-6.68847656	-0.67236328	+46.36230469	-7.47070313	-66.81884766	+2652	+9.57568359	-5.90625000	-0.55810547	+4.04296875	-15.88623047	+15.51269531	+2184	+7.19384766	-10.35351563	-0.47460938	+59.45800781	+3.27392578	-30.25634766	+1360
+1458241017.34220000	+9.75146484	-6.68847656	-0.67236328	+46.36230469	-7.47070313	-66.81884766	+2652	+9.57568359	-5.90625000	-0.55810547	+4.04296875	-15.88623047	+15.51269531	+2184	+7.19384766	-10.35351563	-0.47460938	+59.45800781	+3.27392578	-30.25634766	+1360
+1458241017.34640000	+9.75146484	-6.68847656	-0.67236328	+46.36230469	-7.47070313	-66.81884766	+2652	+9.57568359	-5.90625000	-0.55810547	+4.04296875	-15.88623047	+15.51269531	+2184	+7.19384766	-10.35351563	-0.47460938	+59.45800781	+3.27392578	-30.25634766	+1360
+1458241017.35060000	+9.75146484	-6.68847656	-0.67236328	+46.36230469	-7.47070313	-66.81884766	+2652	+9.57568359	-5.90625000	-0.55810547	+4.04296875	-15.88623047	+15.51269531	+2184	+7.19384766	-10.35351563	-0.47460938	+59.45800781	+3.27392578	-30.25634766	+1360
+1458241017.35470010	+9.75146484	-6.68847656	-0.67236328	+46.36230469	-7.47070313	-66.81884766	+2652	+9.57568359	-5.90625000	-0.55810547	+4.04296875	-15.88623047	+15.51269531	+2184	+7.19384766	-10.35351563	-0.47460938	+59.45800781	+3.27392578	-30.25634766	+1360
+1458241017.35890010	+9.75146484	-6.68847656	-0.67236328	+46.36230469	-7.47070313	-66.81884766	+2652	+9.57568359	-5.90625000	-0.55810547	+4.04296875	-15.88623047	+15.51269531	+2184	+7.19384766	-10.35351563	-0.47460938	+59.45800781	+3.27392578	-30.23437500	+1360
+1458241017.36310010	+9.75146484	-6.68847656	-0.67236328	+46.36230469	-7.47070313	-66.81884766	+2652	+9.57568359	-5.90625000	-0.55810547	+4.04296875	-15.88623047	+15.49072266	+2184	+7.19384766	-10.35351563	-0.47460938	+59.45800781	+3.27392578	-30.23437500	+1356
+1458241017.36719990	+9.75146484	-6.68847656	-0.67236328	+46.36230469	-7.47070313	-66.81884766	+2652	+9.57568359	-5.90625000	-0.55810547	+4.04296875	-15.88623047	+15.49072266	+2184	+7.19384766	-10.35351563	-0.47460938	+59.45800781	+3.27392578	-30.23437500	+1356
+1458241017.37140010	+9.75146484	-6.68847656	-0.67236328	+46.36230469	-7.47070313	-66.81884766	+2652	+9.57568359	-5.90625000	-0.55810547	+4.04296875	-15.88623047	+15.51269531	+2184	+7.19384766	-10.35351563	-0.47460938	+59.45800781	+3.27392578	-30.25634766	+1356
+1458241017.37560010	+9.75146484	-6.68847656	-0.67236328	+46.36230469	-7.47070313	-66.81884766	+2652	+9.57568359	-5.90625000	-0.55810547	+4.04296875	-15.88623047	+15.51269531	+2184	+7.19384766	-10.35351563	-0.47460938	+59.45800781	+3.27392578	-30.25634766	+1356
+1458241017.37969990	+9.75146484	-6.69287109	-0.67236328	+46.36230469	-7.47070313	-66.81884766	+2652	+9.57568359	-5.90625000	-0.55810547	+4.04296875	-15.88623047	+15.51269531	+2184	+7.19824219	-10.35351563	-0.47460938	+59.47998047	+3.27392578	-30.25634766	+1356
+1458241017.38389990	+9.75146484	-6.69287109	-0.67236328	+46.36230469	-7.47070313	-66.81884766	+2652	+9.57568359	-5.90625000	-0.56250000	+4.04296875	-15.88623047	+15.51269531	+2184	+7.19824219	-10.35351563	-0.47460938	+59.47998047	+3.27392578	-30.25634766	+1356
+1458241017.38800000	+9.75146484	-6.69287109	-0.67236328	+46.36230469	-7.47070313	-66.81884766	+2652	+9.57568359	-5.90625000	-0.56250000	+4.04296875	-15.88623047	+15.51269531	+2184	+7.19824219	-10.35351563	-0.47021484	+59.47998047	+3.29589844	-30.25634766	+1360
+1458241017.39220000	+9.75146484	-6.69287109	-0.67236328	+46.36230469	-7.47070313	-66.81884766	+2652	+9.57568359	-5.90625000	-0.56250000	+4.04296875	-15.88623047	+15.51269531	+2184	+7.19824219	-10.35351563	-0.47021484	+59.50195313	+3.29589844	-30.25634766	+1360
+1458241017.39640000	+9.75146484	-6.69287109	-0.67236328	+46.36230469	-7.47070313	-66.81884766	+2652	+9.57568359	-5.90625000	-0.56250000	+4.04296875	-15.88623047	+15.51269531	+2184	+7.19824219	-10.34912109	-0.47021484	+59.50195313	+3.29589844	-30.25634766	+1360
+1458241017.40050010	+9.75146484	-6.69287109	-0.67236328	+46.36230469	-7.47070313	-66.81884766	+2652	+9.57568359	-5.90625000	-0.56250000	+4.02099609	-15.88623047	+15.51269531	+2184	+7.20263672	-10.34912109	-0.47021484	+59.50195313	+3.29589844	-30.25634766	+1360
+1458241017.40470000	+9.75146484	-6.69287109	-0.67236328	+46.36230469	-7.47070313	-66.81884766	+2652	+9.57568359	-5.90625000	-0.56250000	+4.02099609	-15.88623047	+15.51269531	+2184	+7.20263672	-10.34912109	-0.47021484	+59.50195313	+3.29589844	-30.27832031	+1360
+1458241017.40890000	+9.75146484	-6.69287109	-0.67236328	+46.36230469	-7.47070313	-66.81884766	+2652	+9.57568359	-5.90625000	-0.56250000	+4.02099609	-15.88623047	+15.51269531	+2184	+7.20263672	-10.34912109	-0.47021484	+59.52392578	+3.31787109	-30.27832031	+1360
+1458241017.41300010	+9.75146484	-6.69287109	-0.67236328	+46.36230469	-7.47070313	-66.81884766	+2652	+9.57568359	-5.90625000	-0.56250000	+4.02099609	-15.88623047	+15.51269531	+2184	+7.20263672	-10.34912109	-0.46582031	+59.52392578	+3.31787109	-30.27832031	+1360
+1458241017.41720010	+9.75146484	-6.69287109	-0.67236328	+46.36230469	-7.47070313	-66.81884766	+2652	+9.57568359	-5.90625000	-0.56250000	+4.02099609	-15.86425781	+15.51269531	+2184	+7.20263672	-10.34912109	-0.46582031	+59.52392578	+3.31787109	-30.27832031	+1360
+1458241017.42140010	+9.75146484	-6.69287109	-0.67236328	+46.36230469	-7.47070313	-66.81884766	+2652	+9.57568359	-5.90625000	-0.56250000	+4.02099609	-15.86425781	+15.51269531	+2184	+7.20263672	-10.34912109	-0.46582031	+59.52392578	+3.31787109	-30.27832031	+1360
+1458241017.42549990	+9.75146484	-6.69287109	-0.67236328	+46.36230469	-7.47070313	-66.81884766	+2652	+9.57568359	-5.90625000	-0.56250000	+4.02099609	-15.86425781	+15.51269531	+2184	+7.20263672	-10.34912109	-0.46582031	+59.52392578	+3.31787109	-30.27832031	+1364
+1458241017.42969990	+9.75146484	-6.69287109	-0.67236328	+46.36230469	-7.47070313	-66.81884766	+2652	+9.57568359	-5.90625000	-0.56250000	+4.02099609	-15.86425781	+15.51269531	+2184	+7.20263672	-10.34912109	-0.46582031	+59.52392578	+3.31787109	-30.27832031	+1364
+1458241017.43390010	+9.75146484	-6.69287109	-0.67236328	+46.36230469	-7.47070313	-66.81884766	+2652	+9.57568359	-5.90625000	-0.56250000	+4.02099609	-15.86425781	+15.51269531	+2184	+7.20263672	-10.34912109	-0.46582031	+59.50195313	+3.31787109	-30.27832031	+1364
+1458241017.43800000	+9.75146484	-6.69287109	-0.67236328	+46.36230469	-7.47070313	-66.81884766	+2652	+9.57568359	-5.90625000	-0.56250000	+4.02099609	-15.86425781	+15.51269531	+2184	+7.20263672	-10.34912109	-0.46582031	+59.50195313	+3.31787109	-30.25634766	+1364
+1458241017.44219990	+9.75146484	-6.69287109	-0.67236328	+46.36230469	-7.44873047	-66.81884766	+2652	+9.57568359	-5.90625000	-0.56250000	+4.02099609	-15.86425781	+15.51269531	+2184	+7.20263672	-10.34912109	-0.47021484	+59.50195313	+3.31787109	-30.25634766	+1364
+1458241017.44639990	+9.75146484	-6.69287109	-0.67236328	+46.34033203	-7.44873047	-66.81884766	+2652	+9.57568359	-5.90625000	-0.56250000	+4.02099609	-15.86425781	+15.51269531	+2184	+7.20263672	-10.35351563	-0.47021484	+59.50195313	+3.31787109	-30.25634766	+1364
+1458241017.45050000	+9.75146484	-6.69287109	-0.67236328	+46.34033203	-7.44873047	-66.81884766	+2652	+9.57568359	-5.90625000	-0.56250000	+4.02099609	-15.86425781	+15.51269531	+2184	+7.19824219	-10.35351563	-0.47021484	+59.50195313	+3.31787109	-30.25634766	+1364
+1458241017.45470000	+9.75146484	-6.69287109	-0.67236328	+46.34033203	-7.44873047	-66.81884766	+2652	+9.57568359	-5.90625000	-0.56250000	+4.02099609	-15.86425781	+15.49072266	+2184	+7.19824219	-10.35351563	-0.47021484	+59.47998047	+3.31787109	-30.25634766	+1364
+1458241017.45890000	+9.75146484	-6.69287109	-0.67236328	+46.34033203	-7.44873047	-66.81884766	+2648	+9.57568359	-5.90625000	-0.56250000	+4.02099609	-15.86425781	+15.49072266	+2184	+7.19824219	-10.35351563	-0.47021484	+59.47998047	+3.31787109	-30.25634766	+1364
+1458241017.46300010	+9.75146484	-6.69287109	-0.67236328	+46.34033203	-7.44873047	-66.84082031	+2648	+9.57568359	-5.90625000	-0.56250000	+4.02099609	-15.86425781	+15.49072266	+2184	+7.19824219	-10.35351563	-0.47021484	+59.47998047	+3.31787109	-30.23437500	+1364
+1458241017.46720000	+9.75146484	-6.69287109	-0.67236328	+46.34033203	-7.44873047	-66.84082031	+2648	+9.57568359	-5.90625000	-0.56250000	+4.02099609	-15.86425781	+15.49072266	+2184	+7.19824219	-10.35351563	-0.47021484	+59.47998047	+3.31787109	-30.23437500	+1364
+1458241017.47129990	+9.75146484	-6.69287109	-0.67236328	+46.34033203	-7.44873047	-66.84082031	+2648	+9.57568359	-5.90625000	-0.56250000	+4.02099609	-15.86425781	+15.49072266	+2184	+7.19824219	-10.35351563	-0.47021484	+59.47998047	+3.31787109	-30.23437500	+1364
+1458241017.47550010	+9.75146484	-6.69287109	-0.67675781	+46.34033203	-7.44873047	-66.84082031	+2648	+9.57568359	-5.90625000	-0.56250000	+4.02099609	-15.86425781	+15.49072266	+2184	+7.19824219	-10.35351563	-0.47021484	+59.47998047	+3.31787109	-30.23437500	+1364
+1458241017.47970010	+9.75146484	-6.69287109	-0.67675781	+46.34033203	-7.44873047	-66.84082031	+2648	+9.57568359	-5.90625000	-0.56250000	+4.02099609	-15.86425781	+15.49072266	+2184	+7.19824219	-10.35351563	-0.47021484	+59.47998047	+3.31787109	-30.23437500	+1364
+1458241017.48379990	+9.75146484	-6.69287109	-0.67675781	+46.34033203	-7.44873047	-66.81884766	+2648	+9.57568359	-5.90625000	-0.56250000	+4.02099609	-15.86425781	+15.49072266	+2184	+7.19824219	-10.35351563	-0.47021484	+59.47998047	+3.31787109	-30.23437500	+1364
+1458241017.48799990	+9.75146484	-6.69287109	-0.67675781	+46.34033203	-7.44873047	-66.81884766	+2648	+9.57568359	-5.90625000	-0.56250000	+4.02099609	-15.86425781	+15.49072266	+2184	+7.19824219	-10.35351563	-0.47021484	+59.47998047	+3.31787109	-30.23437500	+1364
+1458241017.49219990	+9.75146484	-6.69287109	-0.67675781	+46.34033203	-7.44873047	-66.81884766	+2648	+9.57568359	-5.90625000	-0.56250000	+4.02099609	-15.86425781	+15.49072266	+2180	+7.19824219	-10.35351563	-0.47021484	+59.50195313	+3.31787109	-30.23437500	+1364
+1458241017.49630000	+9.75146484	-6.69287109	-0.67675781	+46.34033203	-7.44873047	-66.81884766	+2648	+9.57568359	-5.90625000	-0.56250000	+4.02099609	-15.86425781	+15.49072266	+2180	+7.19824219	-10.34912109	-0.47021484	+59.50195313	+3.33984375	-30.23437500	+1364
+1458241017.50050000	+9.75146484	-6.69287109	-0.67675781	+46.34033203	-7.44873047	-66.81884766	+2648	+9.57568359	-5.90625000	-0.56250000	+4.02099609	-15.86425781	+15.51269531	+2180	+7.19824219	-10.34912109	-0.47021484	+59.50195313	+3.33984375	-30.25634766	+1364
+1458241017.50469990	+9.75146484	-6.69287109	-0.67675781	+46.34033203	-7.44873047	-66.81884766	+2648	+9.57568359	-5.90625000	-0.56250000	+4.02099609	-15.86425781	+15.51269531	+2180	+7.20263672	-10.34912109	-0.46582031	+59.50195313	+3.33984375	-30.25634766	+1364
+1458241017.50880000	+9.75146484	-6.69287109	-0.67675781	+46.34033203	-7.44873047	-66.81884766	+2648	+9.57568359	-5.90625000	-0.56250000	+4.02099609	-15.86425781	+15.51269531	+2180	+7.20263672	-10.34912109	-0.46582031	+59.52392578	+3.33984375	-30.25634766	+1364
+1458241017.51300000	+9.75146484	-6.69287109	-0.67675781	+46.34033203	-7.44873047	-66.81884766	+2648	+9.57568359	-5.90625000	-0.56250000	+4.02099609	-15.86425781	+15.51269531	+2180	+7.20263672	-10.34912109	-0.46582031	+59.52392578	+3.33984375	-30.25634766	+1364
+1458241017.51720000	+9.75146484	-6.69287109	-0.67675781	+46.34033203	-7.44873047	-66.81884766	+2648	+9.57568359	-5.90625000	-0.56250000	+4.02099609	-15.86425781	+15.51269531	+2180	+7.20263672	-10.34912109	-0.46582031	+59.52392578	+3.36181641	-30.25634766	+1364
+1458241017.52130010	+9.75146484	-6.69287109	-0.67675781	+46.34033203	-7.44873047	-66.81884766	+2648	+9.57568359	-5.91064453	-0.56250000	+4.02099609	-15.86425781	+15.51269531	+2180	+7.20263672	-10.34912109	-0.46582031	+59.54589844	+3.36181641	-30.25634766	+1368
+1458241017.52550010	+9.75146484	-6.69287109	-0.67675781	+46.34033203	-7.44873047	-66.81884766	+2648	+9.57568359	-5.91064453	-0.56250000	+4.02099609	-15.86425781	+15.51269531	+2180	+7.20703125	-10.34912109	-0.46582031	+59.54589844	+3.36181641	-30.25634766	+1368
+1458241017.52970000	+9.75146484	-6.69287109	-0.67675781	+46.34033203	-7.44873047	-66.81884766	+2648	+9.57568359	-5.91064453	-0.56250000	+4.02099609	-15.84228516	+15.51269531	+2180	+7.20703125	-10.34912109	-0.46582031	+59.54589844	+3.36181641	-30.27832031	+1368
+1458241017.53379990	+9.75146484	-6.69287109	-0.67675781	+46.34033203	-7.44873047	-66.81884766	+2648	+9.57568359	-5.91064453	-0.56250000	+4.02099609	-15.84228516	+15.51269531	+2180	+7.20703125	-10.34912109	-0.46142578	+59.54589844	+3.36181641	-30.27832031	+1368
+1458241017.53800010	+9.75146484	-6.69287109	-0.67675781	+46.34033203	-7.44873047	-66.81884766	+2652	+9.57568359	-5.91064453	-0.56250000	+4.02099609	-15.84228516	+15.51269531	+2180	+7.20703125	-10.34912109	-0.46142578	+59.54589844	+3.36181641	-30.27832031	+1368
+1458241017.54210000	+9.75146484	-6.69287109	-0.67675781	+46.34033203	-7.44873047	-66.81884766	+2652	+9.57568359	-5.91064453	-0.56250000	+4.02099609	-15.84228516	+15.51269531	+2180	+7.20703125	-10.34912109	-0.46142578	+59.54589844	+3.36181641	-30.27832031	+1368
+1458241017.54629990	+9.75146484	-6.69287109	-0.67675781	+46.34033203	-7.44873047	-66.81884766	+2652	+9.57568359	-5.91064453	-0.56250000	+4.02099609	-15.84228516	+15.51269531	+2180	+7.20703125	-10.34912109	-0.46142578	+59.54589844	+3.36181641	-30.25634766	+1368
+1458241017.55049990	+9.75146484	-6.69287109	-0.67675781	+46.34033203	-7.42675781	-66.81884766	+2652	+9.57568359	-5.91064453	-0.56250000	+4.02099609	-15.84228516	+15.51269531	+2180	+7.20703125	-10.34912109	-0.46582031	+59.54589844	+3.36181641	-30.25634766	+1368
+1458241017.55460000	+9.75146484	-6.69287109	-0.67675781	+46.34033203	-7.42675781	-66.81884766	+2652	+9.57568359	-5.91064453	-0.56250000	+4.02099609	-15.84228516	+15.51269531	+2180	+7.20263672	-10.34912109	-0.46582031	+59.54589844	+3.36181641	-30.25634766	+1372
+1458241017.55880000	+9.75146484	-6.69287109	-0.67675781	+46.34033203	-7.42675781	-66.81884766	+2652	+9.57128906	-5.91064453	-0.56250000	+4.02099609	-15.84228516	+15.51269531	+2180	+7.20263672	-10.34912109	-0.46582031	+59.54589844	+3.36181641	-30.25634766	+1372
+1458241017.56300000	+9.75146484	-6.69287109	-0.67675781	+46.34033203	-7.42675781	-66.81884766	+2652	+9.57128906	-5.91064453	-0.56250000	+4.02099609	-15.84228516	+15.51269531	+2180	+7.20263672	-10.34912109	-0.46582031	+59.52392578	+3.36181641	-30.25634766	+1372
+1458241017.56710000	+9.75146484	-6.69287109	-0.67675781	+46.34033203	-7.42675781	-66.81884766	+2652	+9.57128906	-5.91064453	-0.56250000	+4.02099609	-15.84228516	+15.49072266	+2180	+7.20263672	-10.34912109	-0.46582031	+59.52392578	+3.36181641	-30.23437500	+1372
+1458241017.57130000	+9.75146484	-6.69287109	-0.67675781	+46.34033203	-7.42675781	-66.81884766	+2652	+9.57128906	-5.91064453	-0.56250000	+4.02099609	-15.84228516	+15.49072266	+2180	+7.20263672	-10.34912109	-0.46582031	+59.52392578	+3.36181641	-30.23437500	+1372
+1458241017.57550000	+9.75146484	-6.69287109	-0.67675781	+46.34033203	-7.42675781	-66.81884766	+2652	+9.57128906	-5.91064453	-0.56250000	+4.02099609	-15.84228516	+15.49072266	+2180	+7.20263672	-10.35351563	-0.46582031	+59.52392578	+3.36181641	-30.23437500	+1372
+1458241017.57960010	+9.75146484	-6.69287109	-0.67675781	+46.34033203	-7.42675781	-66.84082031	+2652	+9.57128906	-5.91064453	-0.56250000	+4.02099609	-15.84228516	+15.49072266	+2180	+7.19824219	-10.35351563	-0.46582031	+59.50195313	+3.36181641	-30.23437500	+1372
+1458241017.58380010	+9.75146484	-6.69287109	-0.67675781	+46.34033203	-7.42675781	-66.84082031	+2652	+9.57128906	-5.91064453	-0.56250000	+4.02099609	-15.84228516	+15.49072266	+2180	+7.19824219	-10.35351563	-0.47021484	+59.50195313	+3.36181641	-30.23437500	+1372
+1458241017.58800010	+9.75146484	-6.69287109	-0.67675781	+46.34033203	-7.42675781	-66.84082031	+2652	+9.57128906	-5.91064453	-0.56250000	+4.02099609	-15.84228516	+15.49072266	+2180	+7.19824219	-10.35351563	-0.47021484	+59.50195313	+3.36181641	-30.23437500	+1372
+1458241017.59209990	+9.75146484	-6.69287109	-0.67675781	+46.34033203	-7.42675781	-66.84082031	+2652	+9.57128906	-5.91064453	-0.56250000	+4.02099609	-15.84228516	+15.49072266	+2180	+7.19824219	-10.35351563	-0.47021484	+59.50195313	+3.36181641	-30.21240234	+1372
+1458241017.59629990	+9.75146484	-6.69287109	-0.67675781	+46.34033203	-7.40478516	-66.84082031	+2652	+9.57128906	-5.91064453	-0.56250000	+4.02099609	-15.84228516	+15.49072266	+2180	+7.19824219	-10.35351563	-0.47021484	+59.50195313	+3.36181641	-30.21240234	+1372
+1458241017.60050010	+9.75146484	-6.69287109	-0.67675781	+46.34033203	-7.40478516	-66.84082031	+2652	+9.57128906	-5.91064453	-0.56250000	+4.02099609	-15.82031250	+15.49072266	+2180	+7.19824219	-10.35351563	-0.47021484	+59.50195313	+3.36181641	-30.21240234	+1372
+1458241017.60460000	+9.75146484	-6.69287109	-0.67675781	+46.34033203	-7.40478516	-66.81884766	+2652	+9.57128906	-5.91064453	-0.56250000	+4.02099609	-15.82031250	+15.49072266	+2180	+7.19824219	-10.35351563	-0.47021484	+59.50195313	+3.36181641	-30.21240234	+1372
+1458241017.60879990	+9.75146484	-6.69726563	-0.67675781	+46.34033203	-7.40478516	-66.81884766	+2652	+9.57128906	-5.91064453	-0.56250000	+4.02099609	-15.82031250	+15.49072266	+2180	+7.19824219	-10.35351563	-0.47021484	+59.52392578	+3.36181641	-30.21240234	+1372
+1458241017.61299990	+9.75146484	-6.69726563	-0.67675781	+46.34033203	-7.40478516	-66.81884766	+2652	+9.57128906	-5.91064453	-0.56250000	+4.02099609	-15.82031250	+15.49072266	+2180	+7.20263672	-10.35351563	-0.47021484	+59.52392578	+3.36181641	-30.21240234	+1372
+1458241017.61710000	+9.75146484	-6.69726563	-0.67675781	+46.34033203	-7.40478516	-66.81884766	+2652	+9.57128906	-5.91064453	-0.56689453	+4.02099609	-15.82031250	+15.49072266	+2180	+7.20263672	-10.35351563	-0.46582031	+59.52392578	+3.36181641	-30.23437500	+1372
+1458241017.62130000	+9.75146484	-6.69726563	-0.67675781	+46.31835938	-7.40478516	-66.81884766	+2652	+9.57128906	-5.91064453	-0.56689453	+4.02099609	-15.82031250	+15.49072266	+2180	+7.20263672	-10.35351563	-0.46582031	+59.52392578	+3.36181641	-30.23437500	+1372
+1458241017.62540010	+9.75146484	-6.69726563	-0.67675781	+46.31835938	-7.40478516	-66.81884766	+2652	+9.57128906	-5.91064453	-0.56689453	+4.02099609	-15.82031250	+15.49072266	+2180	+7.20263672	-10.35351563	-0.46582031	+59.54589844	+3.36181641	-30.23437500	+1372
+1458241017.62960000	+9.75146484	-6.69726563	-0.68115234	+46.31835938	-7.40478516	-66.81884766	+2652	+9.57128906	-5.91064453	-0.56689453	+4.02099609	-15.82031250	+15.49072266	+2180	+7.20263672	-10.35351563	-0.46582031	+59.54589844	+3.38378906	-30.23437500	+1372
+1458241017.63380000	+9.75146484	-6.69726563	-0.68115234	+46.31835938	-7.40478516	-66.81884766	+2652	+9.57568359	-5.91064453	-0.56689453	+4.02099609	-15.82031250	+15.49072266	+2180	+7.20703125	-10.34912109	-0.46582031	+59.54589844	+3.38378906	-30.23437500	+1372
+1458241017.63790010	+9.75146484	-6.69726563	-0.68115234	+46.31835938	-7.40478516	-66.81884766	+2656	+9.57568359	-5.91064453	-0.56689453	+4.02099609	-15.82031250	+15.49072266	+2180	+7.20703125	-10.34912109	-0.46582031	+59.54589844	+3.38378906	-30.23437500	+1372
+1458241017.64210010	+9.75146484	-6.69726563	-0.68115234	+46.31835938	-7.40478516	-66.81884766	+2656	+9.57568359	-5.91064453	-0.56689453	+4.02099609	-15.82031250	+15.49072266	+2180	+7.20703125	-10.34912109	-0.46582031	+59.56787109	+3.38378906	-30.23437500	+1372
+1458241017.64630010	+9.75146484	-6.69726563	-0.68115234	+46.31835938	-7.40478516	-66.79687500	+2656	+9.57568359	-5.91064453	-0.56689453	+4.02099609	-15.82031250	+15.49072266	+2180	+7.20703125	-10.34912109	-0.46142578	+59.56787109	+3.38378906	-30.23437500	+1372
+1458241017.65039990	+9.75146484	-6.69726563	-0.68115234	+46.31835938	-7.40478516	-66.79687500	+2656	+9.57568359	-5.91064453	-0.56689453	+4.02099609	-15.82031250	+15.49072266	+2180	+7.20703125	-10.34912109	-0.46142578	+59.56787109	+3.38378906	-30.23437500	+1376
+1458241017.65459990	+9.75146484	-6.69726563	-0.68115234	+46.31835938	-7.40478516	-66.79687500	+2656	+9.57128906	-5.91064453	-0.56689453	+4.02099609	-15.82031250	+15.49072266	+2180	+7.20703125	-10.34912109	-0.46142578	+59.56787109	+3.38378906	-30.23437500	+1376
+1458241017.65879990	+9.75146484	-6.69726563	-0.68115234	+46.31835938	-7.40478516	-66.79687500	+2656	+9.57128906	-5.91064453	-0.56689453	+4.02099609	-15.82031250	+15.49072266	+2180	+7.20703125	-10.34912109	-0.46142578	+59.56787109	+3.38378906	-30.23437500	+1376
+1458241017.66290000	+9.75146484	-6.69726563	-0.68115234	+46.31835938	-7.40478516	-66.79687500	+2656	+9.57128906	-5.91064453	-0.56689453	+4.02099609	-15.82031250	+15.49072266	+2180	+7.20703125	-10.34912109	-0.46142578	+59.56787109	+3.38378906	-30.23437500	+1376
+1458241017.66710000	+9.75146484	-6.69726563	-0.68115234	+46.31835938	-7.40478516	-66.79687500	+2656	+9.57128906	-5.91064453	-0.56689453	+4.02099609	-15.82031250	+15.49072266	+2180	+7.20703125	-10.34912109	-0.46142578	+59.56787109	+3.38378906	-30.23437500	+1376
+1458241017.67129990	+9.75146484	-6.69726563	-0.68115234	+46.31835938	-7.40478516	-66.79687500	+2656	+9.57128906	-5.91064453	-0.56689453	+4.02099609	-15.82031250	+15.49072266	+2180	+7.20703125	-10.34912109	-0.46142578	+59.56787109	+3.38378906	-30.23437500	+1376
+1458241017.67540000	+9.75146484	-6.69726563	-0.68115234	+46.31835938	-7.40478516	-66.79687500	+2656	+9.57128906	-5.91064453	-0.56689453	+4.02099609	-15.82031250	+15.49072266	+2180	+7.20703125	-10.35351563	-0.46582031	+59.54589844	+3.38378906	-30.23437500	+1376
+1458241017.67960000	+9.75146484	-6.69726563	-0.68115234	+46.31835938	-7.40478516	-66.79687500	+2656	+9.57128906	-5.91064453	-0.56689453	+4.02099609	-15.82031250	+15.49072266	+2180	+7.20703125	-10.35351563	-0.46582031	+59.54589844	+3.38378906	-30.23437500	+1376
+1458241017.68380000	+9.75146484	-6.69726563	-0.68115234	+46.31835938	-7.38281250	-66.79687500	+2656	+9.57128906	-5.91064453	-0.56689453	+4.02099609	-15.82031250	+15.49072266	+2180	+7.20263672	-10.35351563	-0.46582031	+59.54589844	+3.38378906	-30.23437500	+1376
+1458241017.68790010	+9.75146484	-6.69726563	-0.68115234	+46.31835938	-7.38281250	-66.79687500	+2656	+9.57128906	-5.91064453	-0.56689453	+4.02099609	-15.82031250	+15.46875000	+2180	+7.20263672	-10.35351563	-0.46582031	+59.54589844	+3.38378906	-30.21240234	+1376
+1458241017.69210000	+9.75146484	-6.69726563	-0.68115234	+46.31835938	-7.38281250	-66.79687500	+2656	+9.57128906	-5.91064453	-0.56689453	+4.02099609	-15.82031250	+15.46875000	+2180	+7.20263672	-10.35351563	-0.46582031	+59.52392578	+3.38378906	-30.21240234	+1376
+1458241017.69619990	+9.75146484	-6.69726563	-0.68115234	+46.31835938	-7.38281250	-66.79687500	+2656	+9.57128906	-5.91064453	-0.56689453	+4.02099609	-15.82031250	+15.46875000	+2180	+7.20263672	-10.35351563	-0.46582031	+59.52392578	+3.38378906	-30.21240234	+1376
+1458241017.70040010	+9.75146484	-6.69726563	-0.68115234	+46.31835938	-7.38281250	-66.79687500	+2656	+9.57128906	-5.91064453	-0.56689453	+4.02099609	-15.82031250	+15.46875000	+2180	+7.20263672	-10.35351563	-0.46582031	+59.52392578	+3.38378906	-30.21240234	+1376
+1458241017.70460010	+9.75146484	-6.69726563	-0.68115234	+46.31835938	-7.38281250	-66.79687500	+2656	+9.57128906	-5.91064453	-0.56689453	+4.04296875	-15.82031250	+15.46875000	+2180	+7.20263672	-10.35351563	-0.46582031	+59.52392578	+3.38378906	-30.21240234	+1376
+1458241017.70869990	+9.75146484	-6.69726563	-0.68115234	+46.31835938	-7.38281250	-66.79687500	+2656	+9.57128906	-5.91064453	-0.56689453	+4.04296875	-15.82031250	+15.46875000	+2180	+7.20263672	-10.35351563	-0.46582031	+59.52392578	+3.38378906	-30.21240234	+1376
+1458241017.71289990	+9.75146484	-6.69726563	-0.68115234	+46.31835938	-7.38281250	-66.79687500	+2656	+9.57128906	-5.91064453	-0.56689453	+4.04296875	-15.82031250	+15.46875000	+2180	+7.19824219	-10.35351563	-0.46582031	+59.50195313	+3.38378906	-30.19042969	+1376
+1458241017.71709990	+9.75146484	-6.69726563	-0.68115234	+46.31835938	-7.38281250	-66.79687500	+2656	+9.57128906	-5.91064453	-0.56689453	+4.04296875	-15.82031250	+15.44677734	+2180	+7.19824219	-10.35351563	-0.46582031	+59.50195313	+3.38378906	-30.19042969	+1376
+1458241017.72120000	+9.75146484	-6.69726563	-0.68115234	+46.31835938	-7.38281250	-66.79687500	+2656	+9.57128906	-5.91064453	-0.56689453	+4.04296875	-15.82031250	+15.44677734	+2180	+7.19824219	-10.35351563	-0.46582031	+59.50195313	+3.38378906	-30.19042969	+1376
+1458241017.72540000	+9.75146484	-6.69726563	-0.68115234	+46.31835938	-7.38281250	-66.79687500	+2656	+9.57128906	-5.91064453	-0.56689453	+4.04296875	-15.82031250	+15.44677734	+2180	+7.20263672	-10.35351563	-0.46582031	+59.50195313	+3.38378906	-30.19042969	+1376
+1458241017.73370000	+9.75146484	-6.69726563	-0.68115234	+46.31835938	-7.36083984	-66.77490234	+2656	+9.57128906	-5.91064453	-0.56689453	+4.04296875	-15.82031250	+15.44677734	+2180	+7.20263672	-10.35351563	-0.46582031	+59.52392578	+3.38378906	-30.19042969	+1376
+1458241017.73790000	+9.75146484	-6.69726563	-0.68115234	+46.31835938	-7.36083984	-66.77490234	+2656	+9.57128906	-5.91064453	-0.56689453	+4.02099609	-15.82031250	+15.44677734	+2180	+7.20263672	-10.35351563	-0.46582031	+59.52392578	+3.38378906	-30.19042969	+1376
+1458241017.74210000	+9.75146484	-6.70166016	-0.68115234	+46.31835938	-7.36083984	-66.77490234	+2656	+9.57128906	-5.91064453	-0.56689453	+4.02099609	-15.82031250	+15.44677734	+2180	+7.20263672	-10.35351563	-0.46582031	+59.52392578	+3.40576172	-30.21240234	+1376
+1458241017.74620010	+9.75146484	-6.70166016	-0.68115234	+46.31835938	-7.36083984	-66.77490234	+2656	+9.57128906	-5.91503906	-0.56689453	+4.02099609	-15.82031250	+15.44677734	+2180	+7.20263672	-10.35351563	-0.46582031	+59.52392578	+3.40576172	-30.21240234	+1376
+1458241017.75040010	+9.75146484	-6.70166016	-0.68554688	+46.31835938	-7.36083984	-66.77490234	+2656	+9.57128906	-5.91503906	-0.56689453	+4.02099609	-15.82031250	+15.44677734	+2180	+7.20703125	-10.35351563	-0.46582031	+59.54589844	+3.40576172	-30.21240234	+1376
+1458241017.75460000	+9.75146484	-6.70166016	-0.68554688	+46.31835938	-7.36083984	-66.77490234	+2656	+9.57128906	-5.91503906	-0.56689453	+4.02099609	-15.82031250	+15.44677734	+2180	+7.20703125	-10.35351563	-0.46582031	+59.54589844	+3.40576172	-30.21240234	+1376
+1458241017.75869990	+9.75146484	-6.70166016	-0.68554688	+46.31835938	-7.36083984	-66.77490234	+2656	+9.57128906	-5.91503906	-0.56689453	+4.02099609	-15.79833984	+15.44677734	+2180	+7.20703125	-10.35351563	-0.46582031	+59.54589844	+3.40576172	-30.21240234	+1376
+1458241017.76290010	+9.75146484	-6.70166016	-0.68554688	+46.31835938	-7.36083984	-66.77490234	+2656	+9.57128906	-5.91503906	-0.56689453	+4.02099609	-15.79833984	+15.44677734	+2180	+7.20703125	-10.35351563	-0.46582031	+59.54589844	+3.40576172	-30.21240234	+1376
+1458241017.76710010	+9.75146484	-6.70166016	-0.68554688	+46.31835938	-7.36083984	-66.77490234	+2656	+9.57128906	-5.91503906	-0.56689453	+4.02099609	-15.79833984	+15.46875000	+2180	+7.20703125	-10.35351563	-0.46142578	+59.56787109	+3.42773438	-30.21240234	+1376
+1458241017.77119990	+9.75146484	-6.70166016	-0.68554688	+46.31835938	-7.36083984	-66.77490234	+2656	+9.57128906	-5.91503906	-0.56689453	+4.02099609	-15.79833984	+15.46875000	+2180	+7.20703125	-10.35351563	-0.46142578	+59.56787109	+3.42773438	-30.21240234	+1376
+1458241017.77539990	+9.75146484	-6.70166016	-0.68554688	+46.31835938	-7.36083984	-66.77490234	+2656	+9.57128906	-5.91503906	-0.56689453	+4.02099609	-15.79833984	+15.44677734	+2180	+7.20703125	-10.35351563	-0.46142578	+59.56787109	+3.42773438	-30.21240234	+1376
+1458241017.77950000	+9.75146484	-6.70166016	-0.68554688	+46.31835938	-7.36083984	-66.77490234	+2656	+9.57128906	-5.91503906	-0.56689453	+4.02099609	-15.79833984	+15.44677734	+2180	+7.20703125	-10.35351563	-0.46142578	+59.56787109	+3.42773438	-30.21240234	+1376
+1458241017.78790000	+9.75146484	-6.70166016	-0.68554688	+46.31835938	-7.36083984	-66.77490234	+2656	+9.57128906	-5.91503906	-0.56689453	+4.02099609	-15.79833984	+15.44677734	+2180	+7.20703125	-10.35351563	-0.46582031	+59.54589844	+3.42773438	-30.21240234	+1376
+1458241017.79200010	+9.75146484	-6.70166016	-0.68554688	+46.31835938	-7.36083984	-66.75292969	+2656	+9.57128906	-5.91503906	-0.56689453	+4.02099609	-15.79833984	+15.44677734	+2180	+7.20703125	-10.35791016	-0.46582031	+59.54589844	+3.42773438	-30.21240234	+1376
+1458241017.79620000	+9.75146484	-6.70166016	-0.68554688	+46.31835938	-7.36083984	-66.75292969	+2656	+9.57128906	-5.91503906	-0.56689453	+4.02099609	-15.79833984	+15.44677734	+2180	+7.20703125	-10.35791016	-0.46582031	+59.54589844	+3.42773438	-30.21240234	+1380
+1458241017.80040000	+9.75146484	-6.70166016	-0.68554688	+46.31835938	-7.36083984	-66.75292969	+2656	+9.57128906	-5.91503906	-0.56689453	+4.02099609	-15.79833984	+15.44677734	+2180	+7.20703125	-10.35791016	-0.46582031	+59.54589844	+3.40576172	-30.19042969	+1380
+1458241017.80450010	+9.75146484	-6.70166016	-0.68554688	+46.31835938	-7.36083984	-66.75292969	+2656	+9.57568359	-5.91503906	-0.56689453	+4.02099609	-15.79833984	+15.44677734	+2180	+7.20703125	-10.35791016	-0.46582031	+59.52392578	+3.40576172	-30.19042969	+1380
+1458241017.80870010	+9.75146484	-6.70166016	-0.68554688	+46.31835938	-7.36083984	-66.75292969	+2656	+9.57568359	-5.91503906	-0.56689453	+4.02099609	-15.79833984	+15.44677734	+2180	+7.20263672	-10.35791016	-0.46582031	+59.52392578	+3.40576172	-30.19042969	+1380
+1458241017.81290010	+9.75146484	-6.70166016	-0.68554688	+46.31835938	-7.36083984	-66.75292969	+2652	+9.57568359	-5.91503906	-0.56689453	+4.02099609	-15.79833984	+15.44677734	+2180	+7.20263672	-10.35791016	-0.46582031	+59.52392578	+3.40576172	-30.19042969	+1380
+1458241017.81699990	+9.75146484	-6.70166016	-0.68554688	+46.31835938	-7.36083984	-66.75292969	+2652	+9.57568359	-5.91503906	-0.56689453	+4.02099609	-15.79833984	+15.44677734	+2180	+7.20263672	-10.35791016	-0.47021484	+59.50195313	+3.40576172	-30.19042969	+1376
+1458241017.82119990	+9.75146484	-6.70166016	-0.68554688	+46.31835938	-7.36083984	-66.75292969	+2652	+9.57568359	-5.91503906	-0.56689453	+4.02099609	-15.79833984	+15.44677734	+2180	+7.20263672	-10.35791016	-0.47021484	+59.50195313	+3.40576172	-30.16845703	+1376
+1458241017.82540010	+9.75146484	-6.70166016	-0.68554688	+46.31835938	-7.36083984	-66.75292969	+2652	+9.57568359	-5.91503906	-0.56689453	+4.02099609	-15.79833984	+15.44677734	+2180	+7.20263672	-10.35791016	-0.47021484	+59.50195313	+3.40576172	-30.16845703	+1376
+1458241017.82950000	+9.75146484	-6.70166016	-0.68554688	+46.31835938	-7.36083984	-66.75292969	+2652	+9.57568359	-5.91503906	-0.56689453	+4.02099609	-15.79833984	+15.44677734	+2180	+7.20263672	-10.35791016	-0.47021484	+59.50195313	+3.38378906	-30.16845703	+1376
+1458241017.83789990	+9.75146484	-6.70166016	-0.68554688	+46.34033203	-7.36083984	-66.75292969	+2652	+9.57568359	-5.91503906	-0.56689453	+4.02099609	-15.79833984	+15.44677734	+2180	+7.20263672	-10.35791016	-0.47021484	+59.47998047	+3.38378906	-30.16845703	+1376
+1458241017.84200000	+9.75146484	-6.70166016	-0.68554688	+46.34033203	-7.36083984	-66.75292969	+2652	+9.57568359	-5.91503906	-0.56689453	+4.02099609	-15.79833984	+15.44677734	+2180	+7.20263672	-10.35791016	-0.47021484	+59.47998047	+3.38378906	-30.16845703	+1376
+1458241017.84620000	+9.75146484	-6.70166016	-0.68554688	+46.34033203	-7.36083984	-66.75292969	+2652	+9.57568359	-5.91503906	-0.56689453	+3.99902344	-15.79833984	+15.44677734	+2180	+7.20263672	-10.35791016	-0.47021484	+59.47998047	+3.38378906	-30.16845703	+1376
+1458241017.85030010	+9.75146484	-6.70166016	-0.68554688	+46.34033203	-7.38281250	-66.75292969	+2652	+9.57568359	-5.91503906	-0.56689453	+3.99902344	-15.79833984	+15.46875000	+2180	+7.20263672	-10.35791016	-0.47021484	+59.47998047	+3.38378906	-30.16845703	+1376
+1458241017.85450010	+9.75146484	-6.70166016	-0.68554688	+46.34033203	-7.38281250	-66.75292969	+2652	+9.57568359	-5.91503906	-0.56689453	+3.99902344	-15.79833984	+15.46875000	+2180	+7.20263672	-10.35791016	-0.47021484	+59.50195313	+3.38378906	-30.16845703	+1376
+1458241017.85870000	+9.75146484	-6.70166016	-0.68554688	+46.34033203	-7.38281250	-66.73095703	+2652	+9.57568359	-5.91503906	-0.56689453	+3.99902344	-15.79833984	+15.46875000	+2180	+7.20263672	-10.35791016	-0.47021484	+59.50195313	+3.38378906	-30.16845703	+1376
+1458241017.86279990	+9.75146484	-6.70166016	-0.68554688	+46.34033203	-7.38281250	-66.73095703	+2652	+9.57568359	-5.91503906	-0.56689453	+3.97705078	-15.79833984	+15.49072266	+2180	+7.20703125	-10.35791016	-0.46582031	+59.50195313	+3.38378906	-30.16845703	+1376
+1458241017.86700010	+9.75146484	-6.70166016	-0.68554688	+46.36230469	-7.40478516	-66.73095703	+2652	+9.57568359	-5.91503906	-0.56689453	+3.97705078	-15.79833984	+15.49072266	+2180	+7.20703125	-10.35791016	-0.46582031	+59.50195313	+3.38378906	-30.16845703	+1376
+1458241017.87120010	+9.75146484	-6.70166016	-0.68554688	+46.36230469	-7.40478516	-66.70898438	+2652	+9.57568359	-5.91503906	-0.56689453	+3.95507813	-15.79833984	+15.51269531	+2180	+7.20703125	-10.35791016	-0.46582031	+59.50195313	+3.38378906	-30.16845703	+1376
+1458241017.87529990	+9.75146484	-6.70166016	-0.68554688	+46.38427734	-7.42675781	-66.68701172	+2652	+9.57568359	-5.91503906	-0.56689453	+3.93310547	-15.79833984	+15.53466797	+2180	+7.20703125	-10.35791016	-0.46582031	+59.52392578	+3.38378906	-30.16845703	+1376
+1458241017.87949990	+9.75146484	-6.70166016	-0.68554688	+46.40625000	-7.42675781	-66.66503906	+2652	+9.57568359	-5.91503906	-0.56689453	+3.91113281	-15.79833984	+15.55664063	+2184	+7.21142578	-10.35791016	-0.46582031	+59.52392578	+3.38378906	-30.16845703	+1376
+1458241017.88369990	+9.75585938	-6.70166016	-0.68554688	+46.42822266	-7.44873047	-66.64306641	+2652	+9.57568359	-5.91064453	-0.56250000	+3.84521484	-15.77636719	+15.60058594	+2184	+7.21142578	-10.35351563	-0.46582031	+59.52392578	+3.38378906	-30.16845703	+1376
+1458241017.88780000	+9.75585938	-6.70166016	-0.68554688	+46.47216797	-7.47070313	-66.59912109	+2652	+9.57568359	-5.91064453	-0.56250000	+3.80126953	-15.77636719	+15.64453125	+2184	+7.21142578	-10.35351563	-0.46582031	+59.52392578	+3.38378906	-30.16845703	+1376
+1458241017.89619990	+9.75585938	-6.69726563	-0.68554688	+46.58203125	-7.49267578	-66.48925781	+2652	+9.57568359	-5.90625000	-0.56250000	+3.66943359	-15.73242188	+15.73242188	+2184	+7.21582031	-10.35351563	-0.46582031	+59.50195313	+3.36181641	-30.12451172	+1376
+1458241017.90030000	+9.75585938	-6.69726563	-0.68994141	+46.64794922	-7.51464844	-66.42333984	+2652	+9.57568359	-5.90185547	-0.56250000	+3.60351563	-15.68847656	+15.79833984	+2184	+7.21582031	-10.35351563	-0.46582031	+59.50195313	+3.33984375	-30.08056641	+1380
+1458241017.90450000	+9.75585938	-6.69287109	-0.68994141	+46.73583984	-7.53662109	-66.35742188	+2652	+9.57568359	-5.90185547	-0.56250000	+3.51562500	-15.66650391	+15.84228516	+2184	+7.21142578	-10.35351563	-0.47021484	+59.47998047	+3.33984375	-30.05859375	+1380
+1458241017.90870000	+9.75585938	-6.68847656	-0.68994141	+46.86767578	-7.58056641	-66.24755859	+2652	+9.57568359	-5.89746094	-0.56250000	+3.40576172	-15.62255859	+15.90820313	+2184	+7.21142578	-10.35351563	-0.47460938	+59.45800781	+3.29589844	-29.99267578	+1380
+1458241017.91280010	+9.75585938	-6.68408203	-0.68994141	+46.99951172	-7.60253906	-66.13769531	+2652	+9.57568359	-5.89306641	-0.56250000	+3.29589844	-15.57861328	+15.97412109	+2184	+7.20703125	-10.35351563	-0.47460938	+59.41406250	+3.27392578	-29.92675781	+1380
+1458241017.91700010	+9.75585938	-6.67968750	-0.68994141	+47.10937500	-7.62451172	-66.04980469	+2652	+9.57568359	-5.88867188	-0.55810547	+3.20800781	-15.55664063	+16.01806641	+2184	+7.20703125	-10.35351563	-0.48339844	+59.37011719	+3.22998047	-29.88281250	+1380
+1458241017.92120000	+9.75585938	-6.67089844	-0.68994141	+47.26318359	-7.69042969	-65.91796875	+2652	+9.58007813	-5.88427734	-0.55810547	+3.05419922	-15.53466797	+16.10595703	+2184	+7.20263672	-10.35351563	-0.48779297	+59.32617188	+3.16406250	-29.79492188	+1384
+1458241017.92529990	+9.75585938	-6.66650391	-0.69433594	+47.39501953	-7.73437500	-65.78613281	+2648	+9.58007813	-5.87988281	-0.55810547	+2.92236328	-15.51269531	+16.17187500	+2184	+7.20263672	-10.35351563	-0.49658203	+59.26025391	+3.09814453	-29.70703125	+1384
+1458241017.92950010	+9.76025391	-6.66210938	-0.68994141	+47.52685547	-7.77832031	-65.67626953	+2648	+9.58447266	-5.87548828	-0.55371094	+2.81250000	-15.53466797	+16.23779297	+2188	+7.19824219	-10.35351563	-0.50097656	+59.21630859	+3.05419922	-29.64111328	+1384
+1458241017.93359990	+9.76025391	-6.65771484	-0.68994141	+47.65869141	-7.84423828	-65.54443359	+2648	+9.58447266	-5.87109375	-0.54931641	+2.65869141	-15.53466797	+16.34765625	+2188	+7.19824219	-10.35351563	-0.50976563	+59.15039063	+2.94433594	-29.55322266	+1384
+1458241017.93779990	+9.76464844	-6.64892578	-0.68994141	+47.79052734	-7.91015625	-65.41259766	+2648	+9.58886719	-5.86230469	-0.54492188	+2.50488281	-15.57861328	+16.45751953	+2192	+7.19824219	-10.35351563	-0.51416016	+59.08447266	+2.85644531	-29.46533203	+1380
+1458241017.94610000	+9.77343750	-6.64013672	-0.68994141	+48.05419922	-8.04199219	-65.12695313	+2644	+9.60205078	-5.84912109	-0.53173828	+2.19726563	-15.71044922	+16.69921875	+2200	+7.20263672	-10.34472656	-0.52294922	+58.97460938	+2.65869141	-29.35546875	+1380
+1458241017.95030000	+9.78222656	-6.63574219	-0.68994141	+48.18603516	-8.12988281	-64.95117188	+2644	+9.60644531	-5.84472656	-0.52734375	+2.06542969	-15.77636719	+16.85302734	+2204	+7.21142578	-10.34033203	-0.52734375	+58.95263672	+2.54882813	-29.33349609	+1380
+1458241017.95450000	+9.78662109	-6.63134766	-0.68994141	+48.33984375	-8.19580078	-64.79736328	+2644	+9.61523438	-5.83593750	-0.51855469	+1.93359375	-15.84228516	+17.00683594	+2212	+7.22021484	-10.33593750	-0.52734375	+58.90869141	+2.46093750	-29.31152344	+1380
+1458241017.95860000	+9.79541016	-6.62695313	-0.68994141	+48.44970703	-8.28369141	-64.57763672	+2644	+9.62402344	-5.82275391	-0.51416016	+1.75781250	-15.95214844	+17.20458984	+2216	+7.23779297	-10.33154297	-0.52734375	+58.88671875	+2.30712891	-29.31152344	+1380
+1458241017.96280000	+9.80419922	-6.61816406	-0.68994141	+48.58154297	-8.34960938	-64.35791016	+2644	+9.63281250	-5.81396484	-0.50537109	+1.62597656	-16.01806641	+17.38037109	+2224	+7.25537109	-10.32275391	-0.52734375	+58.88671875	+2.17529297	-29.33349609	+1384
+1458241017.96700000	+9.81298828	-6.61376953	-0.68554688	+48.73535156	-8.41552734	-64.18212891	+2648	+9.64160156	-5.80517578	-0.49658203	+1.51611328	-16.12792969	+17.55615234	+2232	+7.26855469	-10.30957031	-0.52294922	+58.86474609	+2.04345703	-29.35546875	+1388
+1458241017.97110010	+9.82617188	-6.60937500	-0.68554688	+48.82324219	-8.50341797	-63.91845703	+2652	+9.65039063	-5.78759766	-0.48779297	+1.42822266	-16.23779297	+17.77587891	+2244	+7.29492188	-10.30078125	-0.51855469	+58.86474609	+1.86767578	-29.42138672	+1392
+1458241017.97530010	+9.83496094	-6.60498047	-0.68554688	+48.93310547	-8.54736328	-63.65478516	+2652	+9.66357422	-5.77880859	-0.47900391	+1.34033203	-16.30371094	+17.97363281	+2252	+7.31250000	-10.29199219	-0.51855469	+58.84277344	+1.71386719	-29.46533203	+1400
+1458241017.97950010	+9.84814453	-6.59619141	-0.68554688	+49.04296875	-8.59130859	-63.43505859	+2656	+9.67236328	-5.76562500	-0.47021484	+1.27441406	-16.39160156	+18.14941406	+2260	+7.33007813	-10.27880859	-0.51855469	+58.82080078	+1.56005859	-29.50927734	+1404
+1458241017.98359990	+9.86132813	-6.59619141	-0.68554688	+49.06494141	-8.63525391	-63.12744141	+2660	+9.68115234	-5.74365234	-0.46142578	+1.25244141	-16.45751953	+18.39111328	+2272	+7.35205078	-10.27001953	-0.52294922	+58.75488281	+1.34033203	-29.53125000	+1412
+1458241017.98779990	+9.87451172	-6.58740234	-0.68554688	+49.10888672	-8.65722656	-62.81982422	+2664	+9.69433594	-5.73046875	-0.45703125	+1.23046875	-16.50146484	+18.61083984	+2280	+7.36962891	-10.26123047	-0.52294922	+58.68896484	+1.16455078	-29.55322266	+1416
+1458241017.99609990	+9.90087891	-6.57861328	-0.68554688	+49.08691406	-8.67919922	-62.22656250	+2676	+9.71630859	-5.69091797	-0.43945313	+1.29638672	-16.61132813	+19.05029297	+2300	+7.40039063	-10.23925781	-0.54492188	+58.53515625	+0.72509766	-29.55322266	+1432
+1458241018.00029990	+9.91406250	-6.56982422	-0.68554688	+49.04296875	-8.65722656	-61.89697266	+2680	+9.72949219	-5.66894531	-0.43066406	+1.36230469	-16.63330078	+19.27001953	+2312	+7.40917969	-10.23046875	-0.55371094	+58.38134766	+0.50537109	-29.53125000	+1440
+1458241018.00440000	+9.92724609	-6.56103516	-0.68994141	+49.02099609	-8.63525391	-61.58935547	+2688	+9.74267578	-5.65136719	-0.42187500	+1.42822266	-16.65527344	+19.46777344	+2320	+7.41357422	-10.22607422	-0.57128906	+58.22753906	+0.28564453	-29.48730469	+1444
+1458241018.00860000	+9.94042969	-6.56542969	-0.68994141	+48.86718750	-8.59130859	-61.28173828	+2688	+9.75585938	-5.62500000	-0.41308594	+1.56005859	-16.67724609	+19.68750000	+2332	+7.42236328	-10.21728516	-0.58886719	+58.05175781	+0.06591797	-29.44335938	+1448
+1458241018.01280000	+9.95800781	-6.56103516	-0.69433594	+48.75732422	-8.52539063	-60.93017578	+2696	+9.76904297	-5.59863281	-0.40869141	+1.69189453	-16.67724609	+19.90722656	+2340	+7.42675781	-10.21289063	-0.60644531	+57.85400391	-0.17578125	-29.37744141	+1452
+1458241018.01690010	+9.97119141	-6.55224609	-0.69873047	+48.64746094	-8.45947266	-60.55664063	+2704	+9.78222656	-5.57666016	-0.39990234	+1.84570313	-16.65527344	+20.12695313	+2348	+7.43115234	-10.20410156	-0.62841797	+57.63427734	-0.39550781	-29.28955078	+1456
+1458241018.02110000	+9.98876953	-6.55664063	-0.70312500	+48.42773438	-8.37158203	-60.20507813	+2708	+9.79541016	-5.55029297	-0.39550781	+1.99951172	-16.65527344	+20.32470703	+2352	+7.43554688	-10.19970703	-0.65478516	+57.39257813	-0.65917969	-29.20166016	+1460
+1458241018.02530000	+10.00195313	-6.55224609	-0.71191406	+48.25195313	-8.28369141	-59.85351563	+2712	+9.80859375	-5.52392578	-0.38671875	+2.17529297	-16.65527344	+20.52246094	+2360	+7.43554688	-10.19091797	-0.67675781	+57.17285156	-0.90087891	-29.11376953	+1460
+1458241018.02940010	+10.02392578	-6.54785156	-0.71630859	+48.07617188	-8.19580078	-59.47998047	+2720	+9.82177734	-5.49316406	-0.38232422	+2.35107422	-16.63330078	+20.74218750	+2368	+7.43994141	-10.18212891	-0.69873047	+56.95312500	-1.12060547	-29.02587891	+1460
+1458241018.03360010	+10.03710938	-6.55224609	-0.72509766	+47.81250000	-8.08593750	-59.12841797	+2724	+9.83496094	-5.46679688	-0.37353516	+2.54882813	-16.63330078	+20.91796875	+2372	+7.44873047	-10.17333984	-0.72509766	+56.71142578	-1.36230469	-28.93798828	+1460
+1458241018.03780010	+10.05908203	-6.55224609	-0.73388672	+47.57080078	-7.97607422	-58.77685547	+2728	+9.85253906	-5.43603516	-0.36914063	+2.74658203	-16.63330078	+21.09375000	+2380	+7.45312500	-10.16015625	-0.74707031	+56.46972656	-1.58203125	-28.85009766	+1460
+1458241018.04189990	+10.08105469	-6.54785156	-0.74267578	+47.35107422	-7.86621094	-58.40332031	+2732	+9.86572266	-5.40527344	-0.36474609	+2.96630859	-16.58935547	+21.29150391	+2384	+7.45751953	-10.15136719	-0.76904297	+56.22802734	-1.77978516	-28.76220703	+1456
+1458241018.04609990	+10.09863281	-6.55224609	-0.75146484	+47.04345703	-7.75634766	-58.02978516	+2736	+9.87890625	-5.37451172	-0.36035156	+3.14208984	-16.58935547	+21.44531250	+2384	+7.47070313	-10.13818359	-0.79101563	+55.96435547	-1.99951172	-28.67431641	+1456
+1458241018.05440000	+10.14697266	-6.55224609	-0.77343750	+46.53808594	-7.55859375	-57.30468750	+2744	+9.91406250	-5.30859375	-0.35156250	+3.53759766	-16.56738281	+21.75292969	+2392	+7.49707031	-10.10742188	-0.83056641	+55.54687500	-2.39501953	-28.56445313	+1456
+1458241018.05859990	+10.16894531	-6.55664063	-0.78222656	+46.18652344	-7.44873047	-56.95312500	+2744	+9.92724609	-5.28222656	-0.35156250	+3.71337891	-16.58935547	+21.88476563	+2392	+7.51464844	-10.08984375	-0.84814453	+55.34912109	-2.57080078	-28.49853516	+1456
+1458241018.06279990	+10.19531250	-6.55664063	-0.79101563	+45.90087891	-7.38281250	-56.62353516	+2748	+9.94482422	-5.24707031	-0.34277344	+3.91113281	-16.61132813	+21.99462891	+2396	+7.53662109	-10.06787109	-0.86572266	+55.15136719	-2.74658203	-28.43261719	+1456
+1458241018.06690000	+10.22167969	-6.56103516	-0.79980469	+45.59326172	-7.31689453	-56.29394531	+2752	+9.96240234	-5.21191406	-0.34277344	+4.10888672	-16.61132813	+22.12646484	+2396	+7.55419922	-10.04589844	-0.87890625	+54.97558594	-2.90039063	-28.41064453	+1456
+1458241018.07110000	+10.24804688	-6.56542969	-0.80859375	+45.24169922	-7.22900391	-55.96435547	+2752	+9.97998047	-5.18554688	-0.33837891	+4.26269531	-16.65527344	+22.19238281	+2396	+7.58056641	-10.02392578	-0.89208984	+54.79980469	-3.05419922	-28.36669922	+1460
+1458241018.07530000	+10.27880859	-6.56982422	-0.81298828	+44.91210938	-7.20703125	-55.67871094	+2756	+9.99755859	-5.15478516	-0.33398438	+4.43847656	-16.69921875	+22.25830078	+2396	+7.60253906	-10.00195313	-0.90527344	+54.60205078	-3.20800781	-28.32275391	+1460
+1458241018.07940010	+10.30957031	-6.56982422	-0.82617188	+44.56054688	-7.16308594	-55.34912109	+2760	+10.01953125	-5.11962891	-0.33398438	+4.63623047	-16.69921875	+22.36816406	+2396	+7.62451172	-9.97558594	-0.91845703	+54.38232422	-3.33984375	-28.25683594	+1464
+1458241018.08360000	+10.33593750	-6.57421875	-0.83056641	+44.16503906	-7.11914063	-55.04150391	+2760	+10.03710938	-5.09326172	-0.33398438	+4.76806641	-16.74316406	+22.41210938	+2392	+7.65087891	-9.94921875	-0.93603516	+54.18457031	-3.49365234	-28.19091797	+1472
+1458241018.08769990	+10.36669922	-6.57861328	-0.83935547	+43.79150391	-7.11914063	-54.77783203	+2764	+10.05908203	-5.05810547	-0.32958984	+4.94384766	-16.78710938	+22.45605469	+2392	+7.67724609	-9.91845703	-0.94921875	+53.96484375	-3.62548828	-28.12500000	+1476
+1458241018.09190010	+10.39746094	-6.57861328	-0.84375000	+43.41796875	-7.11914063	-54.49218750	+2768	+10.08544922	-5.02734375	-0.32958984	+5.14160156	-16.80908203	+22.52197266	+2388	+7.69921875	-9.89208984	-0.96240234	+53.74511719	-3.75732422	-28.01513672	+1484
+1458241018.09610010	+10.42822266	-6.58300781	-0.85253906	+43.02246094	-7.14111328	-54.22851563	+2768	+10.10742188	-4.99658203	-0.32958984	+5.25146484	-16.85302734	+22.54394531	+2384	+7.72558594	-9.86132813	-0.97998047	+53.52539063	-3.88916016	-27.92724609	+1492
+1458241018.10439990	+10.48974609	-6.58300781	-0.86132813	+42.23144531	-7.22900391	-53.72314453	+2772	+10.15576172	-4.93066406	-0.32958984	+5.60302734	-16.91894531	+22.58789063	+2384	+7.76513672	-9.79980469	-1.01513672	+52.95410156	-4.13085938	-27.66357422	+1504
+1458241018.10859990	+10.52490234	-6.58300781	-0.86572266	+41.83593750	-7.27294922	-53.50341797	+2776	+10.18212891	-4.90429688	-0.32519531	+5.71289063	-16.96289063	+22.58789063	+2380	+7.78710938	-9.77343750	-1.03271484	+52.64648438	-4.24072266	-27.53173828	+1512
+1458241018.11690000	+10.58642578	-6.57861328	-0.87011719	+41.06689453	-7.47070313	-53.06396484	+2780	+10.24365234	-4.83837891	-0.32958984	+6.02050781	-17.00683594	+22.58789063	+2376	+7.81787109	-9.71191406	-1.07666016	+51.94335938	-4.46044922	-27.13623047	+1528
+1458241018.12109990	+10.61718750	-6.57421875	-0.87451172	+40.71533203	-7.58056641	-52.86621094	+2784	+10.27441406	-4.80322266	-0.32958984	+6.13037109	-17.02880859	+22.56591797	+2372	+7.83105469	-9.68554688	-1.10302734	+51.56982422	-4.57031250	-26.93847656	+1536
+1458241018.12520000	+10.64794922	-6.56542969	-0.87451172	+40.36376953	-7.73437500	-52.71240234	+2784	+10.30517578	-4.77246094	-0.32519531	+6.26220703	-17.07275391	+22.54394531	+2372	+7.84863281	-9.65478516	-1.12500000	+51.19628906	-4.65820313	-26.71875000	+1544
+1458241018.12940000	+10.67871094	-6.56103516	-0.87890625	+40.01220703	-7.91015625	-52.49267578	+2788	+10.34033203	-4.73730469	-0.32519531	+6.39404297	-17.11669922	+22.54394531	+2372	+7.86181641	-9.61962891	-1.15136719	+50.82275391	-4.76806641	-26.49902344	+1548
+1458241018.13360000	+10.71386719	-6.54345703	-0.87890625	+39.74853516	-8.08593750	-52.33886719	+2792	+10.37109375	-4.71093750	-0.32519531	+6.45996094	-17.18261719	+22.50000000	+2368	+7.87500000	-9.58886719	-1.17773438	+50.42724609	-4.87792969	-26.30126953	+1552
+1458241018.13770010	+10.74462891	-6.53466797	-0.87451172	+39.46289063	-8.32763672	-52.22900391	+2792	+10.40625000	-4.67578125	-0.32080078	+6.54785156	-17.22656250	+22.45605469	+2368	+7.88818359	-9.55810547	-1.20410156	+50.00976563	-4.96582031	-26.10351563	+1556
+1458241018.14190010	+10.77539063	-6.52148438	-0.87451172	+39.15527344	-8.59130859	-52.07519531	+2796	+10.44140625	-4.64062500	-0.32080078	+6.65771484	-17.29248047	+22.43408203	+2368	+7.90136719	-9.52294922	-1.23046875	+49.61425781	-5.07568359	-25.88378906	+1560
+1458241018.14610000	+10.80615234	-6.50390625	-0.87451172	+38.93554688	-8.85498047	-51.94335938	+2800	+10.47216797	-4.61425781	-0.31640625	+6.70166016	-17.38037109	+22.36816406	+2364	+7.91894531	-9.49218750	-1.25244141	+49.19677734	-5.18554688	-25.68603516	+1564
+1458241018.15019990	+10.84130859	-6.48632813	-0.87011719	+38.73779297	-9.18457031	-51.85546875	+2804	+10.51171875	-4.57910156	-0.31201172	+6.76757813	-17.49023438	+22.32421875	+2364	+7.94091797	-9.45263672	-1.27880859	+48.84521484	-5.27343750	-25.51025391	+1568
+1458241018.15850000	+10.90722656	-6.43798828	-0.86132813	+38.40820313	-9.88769531	-51.61376953	+2816	+10.58203125	-4.50878906	-0.30761719	+6.87744141	-17.70996094	+22.25830078	+2368	+7.98486328	-9.37792969	-1.32275391	+48.12011719	-5.51513672	-25.20263672	+1572
+1458241018.16269990	+10.94238281	-6.41162109	-0.85693359	+38.25439453	-10.28320313	-51.54785156	+2824	+10.61718750	-4.47363281	-0.29882813	+6.92138672	-17.84179688	+22.23632813	+2368	+8.01123047	-9.32958984	-1.34472656	+47.81250000	-5.64697266	-25.07080078	+1576
+1458241018.16689990	+10.97753906	-6.38525391	-0.84814453	+38.12255859	-10.70068359	-51.43798828	+2832	+10.65673828	-4.43408203	-0.29443359	+6.98730469	-18.01757813	+22.21435547	+2372	+8.03759766	-9.28564453	-1.36230469	+47.50488281	-5.77880859	-24.98291016	+1580
+1458241018.17100000	+11.01269531	-6.35009766	-0.84375000	+38.05664063	-11.11816406	-51.35009766	+2840	+10.69628906	-4.39892578	-0.28564453	+7.00927734	-18.17138672	+22.21435547	+2376	+8.06835938	-9.24169922	-1.37548828	+47.19726563	-5.88867188	-24.91699219	+1580
+1458241018.17520000	+11.04785156	-6.31933594	-0.83496094	+37.96875000	-11.55761719	-51.28417969	+2852	+10.73144531	-4.35937500	-0.28125000	+7.05322266	-18.32519531	+22.19238281	+2380	+8.10351563	-9.18896484	-1.39306641	+46.97753906	-6.02050781	-24.82910156	+1588
+1458241018.17940000	+11.08300781	-6.28857422	-0.82617188	+37.85888672	-12.01904297	-51.19628906	+2860	+10.77099609	-4.31982422	-0.26806641	+7.07519531	-18.52294922	+22.19238281	+2384	+8.14306641	-9.13623047	-1.40185547	+46.75781250	-6.17431641	-24.78515625	+1592
+1458241018.18350010	+11.11816406	-6.24902344	-0.82177734	+37.81494141	-12.45849609	-51.08642578	+2872	+10.81054688	-4.28466797	-0.26367188	+7.07519531	-18.67675781	+22.21435547	+2384	+8.17822266	-9.08349609	-1.41064453	+46.51611328	-6.28417969	-24.76318359	+1596
+1458241018.18770000	+11.15332031	-6.21386719	-0.81298828	+37.77099609	-12.89794922	-50.99853516	+2888	+10.85009766	-4.24072266	-0.25488281	+7.09716797	-18.83056641	+22.25830078	+2388	+8.22216797	-9.02636719	-1.42382813	+46.34033203	-6.43798828	-24.71923828	+1604
+1458241018.19190000	+11.18847656	-6.17431641	-0.80859375	+37.72705078	-13.33740234	-50.88867188	+2900	+10.88964844	-4.20117188	-0.24609375	+7.11914063	-19.00634766	+22.28027344	+2396	+8.26611328	-8.96484375	-1.42822266	+46.18652344	-6.56982422	-24.69726563	+1612
+1458241018.19600010	+11.22363281	-6.13037109	-0.79980469	+37.70507813	-13.75488281	-50.80078125	+2916	+10.92919922	-4.16162109	-0.23730469	+7.11914063	-19.16015625	+22.34619141	+2400	+8.30566406	-8.90771484	-1.43701172	+46.01074219	-6.70166016	-24.67529297	+1616
+1458241018.20020010	+11.25878906	-6.09082031	-0.79541016	+37.63916016	-14.15039063	-50.66894531	+2932	+10.96875000	-4.12207031	-0.23291016	+7.11914063	-19.27001953	+22.41210938	+2404	+8.34960938	-8.84179688	-1.44580078	+45.85693359	-6.83349609	-24.65332031	+1624
+1458241018.20440010	+11.28955078	-6.05126953	-0.79101563	+37.59521484	-14.50195313	-50.58105469	+2948	+11.01269531	-4.07812500	-0.21972656	+7.11914063	-19.44580078	+22.45605469	+2412	+8.39355469	-8.78027344	-1.45458984	+45.72509766	-6.96533203	-24.63134766	+1632
+1458241018.21269990	+11.36425781	-5.96777344	-0.78222656	+37.50732422	-15.16113281	-50.33935547	+2980	+11.09179688	-3.99902344	-0.20654297	+7.05322266	-19.66552734	+22.63183594	+2420	+8.47705078	-8.65283203	-1.46337891	+45.41748047	-7.18505859	-24.56542969	+1648
+1458241018.21690010	+11.39501953	-5.92382813	-0.78222656	+37.48535156	-15.42480469	-50.20751953	+2996	+11.13574219	-3.95507813	-0.19775391	+7.03125000	-19.77539063	+22.67578125	+2428	+8.52099609	-8.58691406	-1.47216797	+45.28564453	-7.29492188	-24.49951172	+1660
+1458241018.22100000	+11.42578125	-5.87548828	-0.77783203	+37.44140625	-15.68847656	-50.11962891	+3012	+11.17529297	-3.91552734	-0.19335938	+6.96533203	-19.86328125	+22.76367188	+2432	+8.55615234	-8.52539063	-1.48095703	+45.10986328	-7.38281250	-24.43359375	+1668
+1458241018.22519990	+11.46093750	-5.83154297	-0.77783203	+37.41943359	-15.90820313	-49.98779297	+3028	+11.21923828	-3.87597656	-0.18457031	+6.92138672	-19.95117188	+22.82958984	+2436	+8.59570313	-8.45947266	-1.49414063	+44.95605469	-7.47070313	-24.36767578	+1676
+1458241018.22939990	+11.49169922	-5.77880859	-0.77783203	+37.39746094	-16.08398438	-49.89990234	+3044	+11.26318359	-3.83203125	-0.18017578	+6.87744141	-20.01708984	+22.89550781	+2444	+8.63525391	-8.39355469	-1.50732422	+44.80224609	-7.55859375	-24.25781250	+1688
+1458241018.23350000	+11.52685547	-5.73486328	-0.77343750	+37.37548828	-16.25976563	-49.83398438	+3060	+11.30712891	-3.79248047	-0.17138672	+6.78955078	-20.10498047	+22.93945313	+2448	+8.67041016	-8.33642578	-1.51611328	+44.60449219	-7.62451172	-24.16992188	+1696
+1458241018.23770000	+11.55761719	-5.68212891	-0.77343750	+37.35351563	-16.36962891	-49.72412109	+3076	+11.35107422	-3.75292969	-0.16259766	+6.70166016	-20.17089844	+22.98339844	+2456	+8.70556641	-8.27490234	-1.52929688	+44.42871094	-7.69042969	-24.08203125	+1704
+1458241018.24180010	+11.58837891	-5.63378906	-0.77783203	+37.33154297	-16.45751953	-49.65820313	+3088	+11.39941406	-3.70898438	-0.15820313	+6.61376953	-20.23681641	+23.00537109	+2464	+8.73632813	-8.21337891	-1.54687500	+44.23095703	-7.73437500	-23.95019531	+1712
+1458241018.24600010	+11.62353516	-5.58105469	-0.77343750	+37.30957031	-16.54541016	-49.61425781	+3100	+11.44335938	-3.67382813	-0.14941406	+6.48193359	-20.30273438	+23.02734375	+2468	+8.76708984	-8.15625000	-1.56005859	+43.98925781	-7.77832031	-23.84033203	+1720
+1458241018.25020000	+11.65429688	-5.52832031	-0.77343750	+37.33154297	-16.61132813	-49.54833984	+3112	+11.48730469	-3.62988281	-0.14501953	+6.37207031	-20.36865234	+23.04931641	+2476	+8.79785156	-8.09472656	-1.57763672	+43.81347656	-7.82226563	-23.73046875	+1728
+1458241018.25430010	+11.68945313	-5.47119141	-0.77783203	+37.33154297	-16.65527344	-49.48242188	+3120	+11.53564453	-3.59033203	-0.14062500	+6.26220703	-20.39062500	+23.09326172	+2484	+8.83300781	-8.03320313	-1.59521484	+43.63769531	-7.86621094	-23.59863281	+1736
+1458241018.26270010	+11.75097656	-5.36132813	-0.77783203	+37.35351563	-16.72119141	-49.46044922	+3140	+11.62353516	-3.50683594	-0.13183594	+5.95458984	-20.50048828	+23.09326172	+2500	+8.89013672	-7.91455078	-1.63037109	+43.24218750	-7.88818359	-23.35693359	+1752
+1458241018.26679990	+11.78613281	-5.30419922	-0.77783203	+37.39746094	-16.74316406	-49.43847656	+3148	+11.67187500	-3.46289063	-0.12744141	+5.80078125	-20.56640625	+23.09326172	+2508	+8.92529297	-7.85302734	-1.64355469	+43.06640625	-7.91015625	-23.26904297	+1760
+1458241018.27099990	+11.82128906	-5.25146484	-0.77783203	+37.37548828	-16.74316406	-49.43847656	+3156	+11.72021484	-3.42333984	-0.12304688	+5.64697266	-20.61035156	+23.11523438	+2516	+8.95605469	-7.79589844	-1.65673828	+42.86865234	-7.93212891	-23.18115234	+1764
+1458241018.27519990	+11.85644531	-5.19433594	-0.77783203	+37.37548828	-16.74316406	-49.43847656	+3164	+11.76416016	-3.38378906	-0.11865234	+5.44921875	-20.67626953	+23.11523438	+2524	+8.99121094	-7.73437500	-1.66992188	+42.73681641	-7.93212891	-23.09326172	+1776
+1458241018.27930000	+11.89160156	-5.13281250	-0.78222656	+37.39746094	-16.69921875	-49.41650391	+3172	+11.81250000	-3.33984375	-0.11425781	+5.25146484	-20.69824219	+23.11523438	+2532	+9.02636719	-7.66845703	-1.68310547	+42.62695313	-7.93212891	-23.04931641	+1784
+1458241018.28350000	+11.92675781	-5.08007813	-0.78222656	+37.35351563	-16.67724609	-49.41650391	+3180	+11.85644531	-3.29589844	-0.11425781	+5.07568359	-20.72021484	+23.11523438	+2544	+9.06152344	-7.61132813	-1.69189453	+42.45117188	-7.93212891	-22.98339844	+1792
+1458241018.28769990	+11.96191406	-5.02294922	-0.78662109	+37.35351563	-16.65527344	-49.41650391	+3192	+11.90039063	-3.25195313	-0.11425781	+4.85595703	-20.74218750	+23.13720703	+2552	+9.10107422	-7.54101563	-1.70068359	+42.38525391	-7.95410156	-22.93945313	+1804
+1458241018.29180000	+12.00146484	-4.96142578	-0.79101563	+37.35351563	-16.63330078	-49.43847656	+3200	+11.94873047	-3.21240234	-0.11425781	+4.63623047	-20.76416016	+23.15917969	+2560	+9.14062500	-7.47509766	-1.70947266	+42.34130859	-7.97607422	-22.91748047	+1812
+1458241018.29600000	+12.03662109	-4.90869141	-0.79101563	+37.28759766	-16.61132813	-49.43847656	+3208	+11.99267578	-3.16406250	-0.11425781	+4.43847656	-20.78613281	+23.18115234	+2568	+9.18017578	-7.40917969	-1.70947266	+42.25341797	-7.97607422	-22.93945313	+1820
+1458241018.30020000	+12.07617188	-4.85156250	-0.79541016	+37.24365234	-16.56738281	-49.46044922	+3216	+12.04101563	-3.12011719	-0.11425781	+4.21875000	-20.80810547	+23.18115234	+2576	+9.22412109	-7.33886719	-1.71826172	+42.23144531	-7.99804688	-22.91748047	+1832
+1458241018.30850010	+12.15527344	-4.74169922	-0.80859375	+37.13378906	-16.43554688	-49.48242188	+3228	+12.13330078	-3.02783203	-0.11425781	+3.80126953	-20.83007813	+23.22509766	+2596	+9.31201172	-7.19824219	-1.71386719	+42.18750000	-8.02001953	-23.00537109	+1852
+1458241018.31270000	+12.19482422	-4.68457031	-0.81298828	+37.04589844	-16.39160156	-49.50439453	+3232	+12.17724609	-2.98388672	-0.11865234	+3.58154297	-20.83007813	+23.22509766	+2604	+9.36035156	-7.12792969	-1.71386719	+42.20947266	-8.04199219	-23.04931641	+1864
+1458241018.31680010	+12.23437500	-4.62744141	-0.81738281	+36.97998047	-16.32568359	-49.52636719	+3236	+12.22119141	-2.93994141	-0.12304688	+3.33984375	-20.78613281	+23.24707031	+2612	+9.40869141	-7.05322266	-1.71386719	+42.25341797	-8.06396484	-23.09326172	+1872
+1458241018.32100010	+12.27392578	-4.57910156	-0.82177734	+36.87011719	-16.25976563	-49.59228516	+3240	+12.26513672	-2.89160156	-0.12744141	+3.18603516	-20.78613281	+23.24707031	+2624	+9.45263672	-6.98291016	-1.71386719	+42.20947266	-8.06396484	-23.13720703	+1880
+1458241018.32509990	+12.31347656	-4.52197266	-0.82617188	+36.80419922	-16.21582031	-49.65820313	+3240	+12.31347656	-2.84326172	-0.13183594	+2.98828125	-20.76416016	+23.24707031	+2632	+9.49658203	-6.91259766	-1.70947266	+42.23144531	-8.08593750	-23.18115234	+1892
+1458241018.32929990	+12.35742188	-4.46484375	-0.83056641	+36.71630859	-16.14990234	-49.72412109	+3244	+12.35742188	-2.79931641	-0.13623047	+2.76855469	-20.76416016	+23.24707031	+2644	+9.54492188	-6.83789063	-1.70947266	+42.27539063	-8.08593750	-23.22509766	+1904
+1458241018.33349990	+12.39697266	-4.41650391	-0.83496094	+36.60644531	-16.10595703	-49.81201172	+3244	+12.40136719	-2.74658203	-0.14062500	+2.63671875	-20.76416016	+23.22509766	+2652	+9.58886719	-6.77197266	-1.70947266	+42.23144531	-8.08593750	-23.29101563	+1912
+1458241018.33760000	+12.43652344	-4.35937500	-0.83496094	+36.51855469	-16.04003906	-49.92187500	+3244	+12.44531250	-2.69824219	-0.14062500	+2.46093750	-20.76416016	+23.20312500	+2660	+9.63281250	-6.70166016	-1.71386719	+42.23144531	-8.08593750	-23.31298828	+1920
+1458241018.34180000	+12.48046875	-4.30664063	-0.84375000	+36.40869141	-15.97412109	-50.00976563	+3244	+12.49365234	-2.64990234	-0.14941406	+2.28515625	-20.74218750	+23.18115234	+2672	+9.67675781	-6.63134766	-1.71386719	+42.23144531	-8.08593750	-23.35693359	+1928
+1458241018.34600000	+12.52001953	-4.25390625	-0.84375000	+36.29882813	-15.90820313	-50.14160156	+3240	+12.53759766	-2.59716797	-0.15380859	+2.15332031	-20.72021484	+23.13720703	+2680	+9.71191406	-6.56982422	-1.71826172	+42.14355469	-8.06396484	-23.37890625	+1936
+1458241018.35010000	+12.56396484	-4.20556641	-0.84375000	+36.18896484	-15.88623047	-50.29541016	+3240	+12.58154297	-2.54882813	-0.15820313	+1.99951172	-20.69824219	+23.09326172	+2692	+9.75585938	-6.50390625	-1.72265625	+42.07763672	-8.04199219	-23.37890625	+1944
+1458241018.35850000	+12.64306641	-4.10009766	-0.84375000	+35.94726563	-15.79833984	-50.60302734	+3240	+12.66943359	-2.44335938	-0.17138672	+1.73583984	-20.65429688	+22.98339844	+2712	+9.83056641	-6.38525391	-1.74462891	+41.90185547	-7.95410156	-23.33496094	+1960
+1458241018.36260010	+12.68261719	-4.04736328	-0.84814453	+35.83740234	-15.75439453	-50.73486328	+3240	+12.71337891	-2.39062500	-0.17578125	+1.60400391	-20.65429688	+22.91748047	+2720	+9.86572266	-6.32373047	-1.75341797	+41.79199219	-7.91015625	-23.31298828	+1968
+1458241018.36680010	+12.72656250	-3.99462891	-0.84814453	+35.70556641	-15.71044922	-50.88867188	+3244	+12.75732422	-2.33789063	-0.18017578	+1.49414063	-20.65429688	+22.85156250	+2728	+9.90527344	-6.26660156	-1.76660156	+41.70410156	-7.86621094	-23.29101563	+1980
+1458241018.37100010	+12.76611328	-3.94628906	-0.84814453	+35.55175781	-15.66650391	-51.06445313	+3248	+12.80126953	-2.28076172	-0.18457031	+1.38427734	-20.63232422	+22.78564453	+2740	+9.93603516	-6.21386719	-1.77978516	+41.52832031	-7.80029297	-23.24707031	+1984
+1458241018.37509990	+12.80566406	-3.89794922	-0.84814453	+35.39794922	-15.64453125	-51.21826172	+3252	+12.84521484	-2.23242188	-0.19335938	+1.25244141	-20.61035156	+22.71972656	+2752	+9.97119141	-6.15673828	-1.79296875	+41.39648438	-7.71240234	-23.20312500	+1992
+1458241018.37930010	+12.84960938	-3.84960938	-0.84814453	+35.24414063	-15.62255859	-51.39404297	+3256	+12.89355469	-2.18408203	-0.19775391	+1.09863281	-20.58837891	+22.65380859	+2764	+10.00634766	-6.10400391	-1.80615234	+41.28662109	-7.64648438	-23.15917969	+2000
+1458241018.38350010	+12.88916016	-3.80126953	-0.84814453	+35.04638672	-15.57861328	-51.52587891	+3260	+12.93750000	-2.12695313	-0.20654297	+0.98876953	-20.54443359	+22.58789063	+2776	+10.04150391	-6.05126953	-1.82373047	+41.08886719	-7.55859375	-23.11523438	+2008
+1458241018.38759990	+12.93310547	-3.75292969	-0.85253906	+34.87060547	-15.55664063	-51.67968750	+3268	+12.98144531	-2.07421875	-0.21533203	+0.83496094	-20.50048828	+22.52197266	+2792	+10.07666016	-5.99853516	-1.83691406	+40.95703125	-7.49267578	-23.04931641	+2016
+1458241018.39179990	+12.97705078	-3.70458984	-0.85253906	+34.67285156	-15.55664063	-51.81152344	+3276	+13.02539063	-2.02148438	-0.22412109	+0.70312500	-20.45654297	+22.45605469	+2804	+10.11181641	-5.94140625	-1.85009766	+40.82519531	-7.42675781	-23.02734375	+2024
+1458241018.39590000	+13.01220703	-3.66064453	-0.85693359	+34.45312500	-15.51269531	-51.92138672	+3284	+13.06933594	-1.96435547	-0.23291016	+0.59326172	-20.41259766	+22.39013672	+2820	+10.14697266	-5.88867188	-1.86328125	+40.64941406	-7.33886719	-22.98339844	+2032
+1458241018.40010000	+13.05615234	-3.61669922	-0.86132813	+34.21142578	-15.51269531	-52.03125000	+3292	+13.10888672	-1.91601563	-0.24169922	+0.41748047	-20.39062500	+22.32421875	+2832	+10.18652344	-5.83154297	-1.87646484	+40.51757813	-7.25097656	-22.93945313	+2040
+1458241018.40840010	+13.14404297	-3.52880859	-0.87011719	+33.75000000	-15.49072266	-52.22900391	+3312	+13.20117188	-1.81054688	-0.26367188	+0.13183594	-20.30273438	+22.21435547	+2864	+10.26123047	-5.72167969	-1.88964844	+40.25390625	-7.14111328	-22.96142578	+2052
+1458241018.41260000	+13.19238281	-3.48925781	-0.87451172	+33.48632813	-15.49072266	-52.33886719	+3320	+13.24511719	-1.76660156	-0.27246094	-0.04394531	-20.23681641	+22.17041016	+2876	+10.30517578	-5.66455078	-1.89843750	+40.16601563	-7.09716797	-22.93945313	+2060
+1458241018.41680000	+13.23632813	-3.44970703	-0.87890625	+33.20068359	-15.51269531	-52.44873047	+3328	+13.28906250	-1.71826172	-0.28564453	-0.21972656	-20.17089844	+22.12646484	+2892	+10.34912109	-5.60302734	-1.90283203	+40.07812500	-7.07519531	-22.98339844	+2064
+1458241018.42090010	+13.28027344	-3.40576172	-0.88769531	+32.93701172	-15.49072266	-52.49267578	+3336	+13.32861328	-1.66113281	-0.29882813	-0.32958984	-20.10498047	+22.08251953	+2908	+10.38867188	-5.54589844	-1.90283203	+39.96826172	-7.03125000	-23.00537109	+2072
+1458241018.42510010	+13.32421875	-3.37060547	-0.89648438	+32.65136719	-15.46875000	-52.51464844	+3344	+13.37255859	-1.61279297	-0.31201172	-0.50537109	-20.06103516	+22.03857422	+2920	+10.43261719	-5.47998047	-1.90722656	+39.90234375	-7.03125000	-23.02734375	+2080
+1458241018.42930010	+13.37255859	-3.33105469	-0.90527344	+32.34375000	-15.46875000	-52.55859375	+3348	+13.41650391	-1.56884766	-0.32519531	-0.68115234	-20.01708984	+22.01660156	+2932	+10.48095703	-5.41845703	-1.90722656	+39.85839844	-7.03125000	-23.09326172	+2088
+1458241018.43339990	+13.42089844	-3.29150391	-0.90966797	+32.08007813	-15.49072266	-52.62451172	+3356	+13.45605469	-1.51171875	-0.33398438	-0.76904297	-19.97314453	+21.99462891	+2944	+10.52050781	-5.35693359	-1.90722656	+39.77050781	-7.03125000	-23.13720703	+2096
+1458241018.43759990	+13.46923828	-3.25634766	-0.91406250	+31.77246094	-15.51269531	-52.69042969	+3360	+13.50000000	-1.46777344	-0.34716797	-0.94482422	-19.95117188	+21.95068359	+2956	+10.56884766	-5.29541016	-1.90722656	+39.70458984	-7.05322266	-23.20312500	+2104
+1458241018.44180010	+13.51757813	-3.22558594	-0.91406250	+31.44287109	-15.55664063	-52.75634766	+3360	+13.54394531	-1.41943359	-0.35595703	-1.12060547	-19.92919922	+21.95068359	+2964	+10.61718750	-5.23388672	-1.90283203	+39.63867188	-7.07519531	-23.26904297	+2112
+1458241018.44590000	+13.56152344	-3.18164063	-0.92285156	+31.17919922	-15.55664063	-52.77832031	+3364	+13.58789063	-1.36669922	-0.36914063	-1.20849609	-19.88525391	+21.92871094	+2976	+10.65673828	-5.17236328	-1.90283203	+39.55078125	-7.07519531	-23.31298828	+2116
+1458241018.45009990	+13.60986328	-3.15087891	-0.93164063	+30.87158203	-15.55664063	-52.80029297	+3368	+13.62744141	-1.32275391	-0.38232422	-1.34033203	-19.86328125	+21.92871094	+2988	+10.70507813	-5.11523438	-1.90283203	+39.48486328	-7.09716797	-23.35693359	+2124
+1458241018.45429990	+13.65380859	-3.11572266	-0.93603516	+30.54199219	-15.57861328	-52.82226563	+3372	+13.67138672	-1.27441406	-0.39111328	-1.49414063	-19.81933594	+21.92871094	+2996	+10.74902344	-5.05371094	-1.90283203	+39.39697266	-7.11914063	-23.37890625	+2132
+1458241018.45840000	+13.69775391	-3.07617188	-0.94042969	+30.30029297	-15.57861328	-52.86621094	+3376	+13.71093750	-1.22167969	-0.40429688	-1.56005859	-19.81933594	+21.95068359	+3008	+10.79296875	-4.99658203	-1.90722656	+39.28710938	-7.14111328	-23.40087891	+2136
+1458241018.46680000	+13.78564453	-3.01025391	-0.94482422	+29.68505859	-15.64453125	-52.95410156	+3380	+13.79443359	-1.12939453	-0.41748047	-1.86767578	-19.86328125	+21.99462891	+3024	+10.87646484	-4.88232422	-1.91601563	+39.06738281	-7.16308594	-23.42285156	+2148
+1458241018.47090010	+13.82958984	-2.97070313	-0.94482422	+29.46533203	-15.71044922	-52.97607422	+3384	+13.83837891	-1.07666016	-0.42187500	-1.95556641	-19.88525391	+22.03857422	+3032	+10.91601563	-4.82958984	-1.92041016	+38.91357422	-7.16308594	-23.40087891	+2152
+1458241018.47510000	+13.87792969	-2.93994141	-0.94482422	+29.15771484	-15.73242188	-53.02001953	+3388	+13.87792969	-1.03271484	-0.42626953	-2.08740234	-19.92919922	+22.06054688	+3040	+10.95556641	-4.78564453	-1.92919922	+38.73779297	-7.14111328	-23.37890625	+2156
+1458241018.47919990	+13.91748047	-2.90917969	-0.94482422	+28.85009766	-15.75439453	-53.08593750	+3392	+13.92187500	-0.98876953	-0.43066406	-2.24121094	-19.97314453	+22.08251953	+3048	+10.99511719	-4.74169922	-1.94238281	+38.54003906	-7.11914063	-23.33496094	+2164
+1458241018.48340010	+13.95703125	-2.86962891	-0.94921875	+28.63037109	-15.75439453	-53.08593750	+3400	+13.96142578	-0.94042969	-0.43505859	-2.32910156	-19.99511719	+22.12646484	+3060	+11.03027344	-4.69335938	-1.95556641	+38.34228516	-7.07519531	-23.26904297	+2168
+1458241018.48760010	+13.99658203	-2.83886719	-0.95361328	+28.36669922	-15.75439453	-53.10791016	+3412	+14.00537109	-0.89648438	-0.43505859	-2.48291016	-20.03906250	+22.17041016	+3068	+11.06542969	-4.65380859	-1.97314453	+38.12255859	-7.03125000	-23.20312500	+2172
+1458241018.49169990	+14.03613281	-2.80810547	-0.95800781	+28.08105469	-15.75439453	-53.12988281	+3420	+14.04492188	-0.85693359	-0.43505859	-2.65869141	-20.12695313	+22.21435547	+3076	+11.10498047	-4.60986328	-1.98632813	+37.90283203	-7.00927734	-23.13720703	+2180
+1458241018.49589990	+14.08007813	-2.76855469	-0.95361328	+27.86132813	-15.79833984	-53.15185547	+3436	+14.08447266	-0.80859375	-0.43066406	-2.74658203	-20.21484375	+22.25830078	+3092	+11.13574219	-4.57031250	-2.00390625	+37.68310547	-6.96533203	-23.04931641	+2184
+1458241018.50009990	+14.11962891	-2.74218750	-0.95361328	+27.57568359	-15.84228516	-53.17382813	+3448	+14.12402344	-0.76904297	-0.43066406	-2.92236328	-20.32470703	+22.32421875	+3100	+11.17089844	-4.53076172	-2.01708984	+37.44140625	-6.89941406	-22.98339844	+2188
+1458241018.50420000	+14.15917969	-2.71582031	-0.94921875	+27.29003906	-15.90820313	-53.21777344	+3464	+14.16357422	-0.72949219	-0.42187500	-3.09814453	-20.43457031	+22.36816406	+3116	+11.21044922	-4.49560547	-2.03466797	+37.17773438	-6.87744141	-22.93945313	+2192
+1458241018.50840000	+14.19873047	-2.68066406	-0.95361328	+27.04833984	-15.90820313	-53.19580078	+3484	+14.20751953	-0.68115234	-0.41748047	-3.20800781	-20.54443359	+22.41210938	+3128	+11.24560547	-4.45605469	-2.04785156	+36.95800781	-6.83349609	-22.87353516	+2196
+1458241018.51259990	+14.23828125	-2.65429688	-0.95800781	+26.76269531	-15.90820313	-53.17382813	+3504	+14.24707031	-0.64599609	-0.41308594	-3.36181641	-20.63232422	+22.45605469	+3144	+11.28076172	-4.42089844	-2.06103516	+36.71630859	-6.81152344	-22.80761719	+2200
+1458241018.52090000	+14.31738281	-2.59277344	-0.96240234	+26.23535156	-15.90820313	-53.12988281	+3544	+14.32617188	-0.56689453	-0.40429688	-3.64746094	-20.83007813	+22.54394531	+3172	+11.35107422	-4.34179688	-2.08740234	+36.25488281	-6.76757813	-22.71972656	+2208
+1458241018.52510000	+14.35253906	-2.56640625	-0.96240234	+25.94970703	-15.95214844	-53.10791016	+3564	+14.36572266	-0.53613281	-0.39990234	-3.84521484	-20.93994141	+22.60986328	+3188	+11.39062500	-4.29785156	-2.09619141	+36.05712891	-6.76757813	-22.65380859	+2212
+1458241018.52920010	+14.39648438	-2.54443359	-0.96240234	+25.64208984	-15.99609375	-53.06396484	+3588	+14.40087891	-0.50097656	-0.39550781	-4.04296875	-21.04980469	+22.67578125	+3204	+11.43017578	-4.25830078	-2.10498047	+35.85937500	-6.81152344	-22.65380859	+2216
+1458241018.53340010	+14.43603516	-2.51367188	-0.96679688	+25.40039063	-16.04003906	-52.99804688	+3608	+14.44042969	-0.46142578	-0.39111328	-4.13085938	-21.15966797	+22.74169922	+3220	+11.46533203	-4.20996094	-2.10498047	+35.70556641	-6.87744141	-22.65380859	+2220
+1458241018.53760000	+14.47558594	-2.48730469	-0.96679688	+25.09277344	-16.08398438	-52.93212891	+3628	+14.47998047	-0.43066406	-0.38671875	-4.30664063	-21.26953125	+22.78564453	+3232	+11.50927734	-4.16601563	-2.10937500	+35.55175781	-6.92138672	-22.65380859	+2220
+1458241018.54169990	+14.51953125	-2.46533203	-0.97119141	+24.78515625	-16.12792969	-52.86621094	+3648	+14.51953125	-0.39990234	-0.38232422	-4.48242188	-21.37939453	+22.82958984	+3248	+11.54882813	-4.12207031	-2.10937500	+35.39794922	-6.98730469	-22.67578125	+2228
+1458241018.54590010	+14.55908203	-2.43457031	-0.97119141	+24.54345703	-16.14990234	-52.77832031	+3664	+14.55908203	-0.36035156	-0.37792969	-4.57031250	-21.44531250	+22.87353516	+3264	+11.58837891	-4.06933594	-2.10498047	+35.28808594	-7.07519531	-22.69775391	+2232
+1458241018.55000000	+14.59863281	-2.41259766	-0.97558594	+24.25781250	-16.17187500	-52.66845703	+3680	+14.59423828	-0.33398438	-0.37792969	-4.72412109	-21.48925781	+22.93945313	+3276	+11.62792969	-4.02099609	-2.10498047	+35.17822266	-7.18505859	-22.69775391	+2240
+1458241018.55419990	+14.63818359	-2.39062500	-0.98437500	+23.95019531	-16.17187500	-52.55859375	+3696	+14.62939453	-0.30322266	-0.38232422	-4.87792969	-21.53320313	+23.00537109	+3292	+11.66748047	-3.97265625	-2.10058594	+35.04638672	-7.27294922	-22.71972656	+2248
+1458241018.55839990	+14.67773438	-2.35986328	-0.98876953	+23.73046875	-16.21582031	-52.44873047	+3712	+14.66455078	-0.26806641	-0.38232422	-4.98779297	-21.57714844	+23.07128906	+3304	+11.70703125	-3.91992188	-2.10058594	+34.95849609	-7.38281250	-22.71972656	+2252
+1458241018.56250000	+14.71289063	-2.33789063	-0.99316406	+23.46679688	-16.25976563	-52.33886719	+3724	+14.69970703	-0.23730469	-0.38671875	-5.11962891	-21.64306641	+23.13720703	+3316	+11.74658203	-3.87158203	-2.09619141	+34.84863281	-7.47070313	-22.74169922	+2260
+1458241018.56670000	+14.75244141	-2.32031250	-0.99316406	+23.15917969	-16.30371094	-52.22900391	+3736	+14.73486328	-0.21093750	-0.38232422	-5.27343750	-21.70898438	+23.18115234	+3332	+11.78613281	-3.82324219	-2.09179688	+34.73876953	-7.58056641	-22.76367188	+2268
+1458241018.57090000	+14.79199219	-2.28955078	-0.99316406	+22.98339844	-16.34765625	-52.11914063	+3744	+14.77441406	-0.17578125	-0.38232422	-5.38330078	-21.77490234	+23.26904297	+3344	+11.82568359	-3.77050781	-2.08740234	+34.65087891	-7.71240234	-22.76367188	+2276
+1458241018.57920000	+14.86230469	-2.24121094	-0.99755859	+22.50000000	-16.41357422	-51.92138672	+3764	+14.84472656	-0.11865234	-0.38232422	-5.64697266	-21.86279297	+23.37890625	+3372	+11.90039063	-3.68701172	-2.07861328	+34.36523438	-7.88818359	-22.76367188	+2288
+1458241018.58340000	+14.89306641	-2.21044922	-0.99755859	+22.30224609	-16.43554688	-51.81152344	+3772	+14.87988281	-0.08789063	-0.38232422	-5.77880859	-21.90673828	+23.44482422	+3384	+11.93554688	-3.64306641	-2.08300781	+34.25537109	-7.95410156	-22.74169922	+2292
+1458241018.58750010	+14.92822266	-2.19287109	-1.00195313	+22.08251953	-16.45751953	-51.70166016	+3784	+14.91503906	-0.06152344	-0.38232422	-5.93261719	-21.95068359	+23.51074219	+3400	+11.97070313	-3.60791016	-2.08300781	+34.07958984	-8.02001953	-22.71972656	+2296
+1458241018.59170010	+14.95898438	-2.17089844	-1.00634766	+21.84082031	-16.45751953	-51.59179688	+3792	+14.94580078	-0.03515625	-0.38232422	-6.08642578	-22.01660156	+23.57666016	+3412	+12.00146484	-3.56835938	-2.09179688	+33.88183594	-8.04199219	-22.67578125	+2300
+1458241018.59590010	+14.99414063	-2.14013672	-0.99755859	+21.70898438	-16.56738281	-51.54785156	+3808	+14.97656250	-0.00878906	-0.37353516	-6.26220703	-22.10449219	+23.66455078	+3428	+12.03662109	-3.53320313	-2.09619141	+33.72802734	-8.06396484	-22.60986328	+2304
+1458241018.59999990	+15.02490234	-2.11816406	-0.98876953	+21.51123047	-16.63330078	-51.50390625	+3820	+15.01171875	+0.01757813	-0.36474609	-6.41601563	-22.21435547	+23.73046875	+3444	+12.06738281	-3.50683594	-2.10498047	+33.48632813	-8.06396484	-22.58789063	+2308
+1458241018.60419990	+15.05126953	-2.09619141	-0.97998047	+21.33544922	-16.72119141	-51.48193359	+3840	+15.04248047	+0.04394531	-0.35156250	-6.59179688	-22.36816406	+23.81835938	+3464	+12.09375000	-3.48046875	-2.11376953	+33.24462891	-8.06396484	-22.52197266	+2308
+1458241018.60840010	+15.08203125	-2.06982422	-0.97558594	+21.20361328	-16.78710938	-51.43798828	+3860	+15.07763672	+0.07470703	-0.33837891	-6.74560547	-22.50000000	+23.88427734	+3484	+12.12451172	-3.45410156	-2.12695313	+33.04687500	-8.06396484	-22.47802734	+2312
+1458241018.61250000	+15.11279297	-2.05224609	-0.96679688	+21.02783203	-16.83105469	-51.41601563	+3876	+15.11279297	+0.09667969	-0.32958984	-6.96533203	-22.60986328	+23.97216797	+3500	+12.15527344	-3.43212891	-2.13574219	+32.78320313	-8.04199219	-22.43408203	+2316
+1458241018.61669990	+15.13916016	-2.03466797	-0.96240234	+20.83007813	-16.87500000	-51.37207031	+3900	+15.14355469	+0.11425781	-0.31640625	-7.16308594	-22.71972656	+24.03808594	+3520	+12.18164063	-3.41015625	-2.15332031	+32.54150391	-8.02001953	-22.36816406	+2316
+1458241018.62089990	+15.16552734	-2.00830078	-0.95361328	+20.69824219	-16.96289063	-51.37207031	+3924	+15.17431641	+0.14062500	-0.30322266	-7.33886719	-22.85156250	+24.12597656	+3540	+12.21240234	-3.38818359	-2.16650391	+32.32177734	-7.99804688	-22.30224609	+2320
+1458241018.62500000	+15.19628906	-1.99072266	-0.94042969	+20.54443359	-17.07275391	-51.37207031	+3952	+15.20068359	+0.16259766	-0.29003906	-7.55859375	-23.00537109	+24.19189453	+3564	+12.23876953	-3.36621094	-2.17968750	+32.08007813	-7.95410156	-22.23632813	+2324
+1458241018.63330010	+15.24902344	-1.95117188	-0.91845703	+20.28076172	-17.24853516	-51.35009766	+4008	+15.26220703	+0.20654297	-0.26367188	-7.93212891	-23.29101563	+24.36767578	+3612	+12.29589844	-3.31787109	-2.20166016	+31.66259766	-7.97607422	-22.17041016	+2328
+1458241018.63750000	+15.27978516	-1.93359375	-0.90966797	+20.12695313	-17.35839844	-51.35009766	+4036	+15.29296875	+0.22412109	-0.24609375	-8.12988281	-23.46679688	+24.45556641	+3636	+12.32226563	-3.29589844	-2.21044922	+31.44287109	-7.97607422	-22.14843750	+2328
+1458241018.64170000	+15.30615234	-1.92041016	-0.89648438	+19.95117188	-17.44628906	-51.35009766	+4068	+15.31933594	+0.24169922	-0.23291016	-8.32763672	-23.59863281	+24.52148438	+3660	+12.35302734	-3.27392578	-2.21484375	+31.24511719	-8.02001953	-22.14843750	+2328
+1458241018.64580010	+15.33251953	-1.90283203	-0.89208984	+19.81933594	-17.49023438	-51.30615234	+4096	+15.35449219	+0.26367188	-0.22412109	-8.45947266	-23.70849609	+24.58740234	+3684	+12.38378906	-3.24316406	-2.21923828	+31.11328125	-8.08593750	-22.14843750	+2332
+1458241018.65000010	+15.35888672	-1.88525391	-0.88769531	+19.66552734	-17.55615234	-51.24023438	+4124	+15.38085938	+0.28125000	-0.21533203	-8.61328125	-23.81835938	+24.65332031	+3708	+12.41015625	-3.21679688	-2.22363281	+30.95947266	-8.12988281	-22.12646484	+2336
+1458241018.65420010	+15.38525391	-1.87207031	-0.88769531	+19.46777344	-17.60009766	-51.17431641	+4152	+15.40283203	+0.29443359	-0.21093750	-8.78906250	-23.86230469	+24.69726563	+3728	+12.44091797	-3.18603516	-2.22363281	+30.82763672	-8.21777344	-22.12646484	+2340
+1458241018.65829990	+15.41601563	-1.85009766	-0.88769531	+19.35791016	-17.64404297	-51.10839844	+4176	+15.42919922	+0.31640625	-0.21093750	-8.87695313	-23.95019531	+24.76318359	+3752	+12.47167969	-3.15087891	-2.21923828	+30.73974609	-8.34960938	-22.14843750	+2344
+1458241018.66249990	+15.43798828	-1.83691406	-0.88769531	+19.20410156	-17.70996094	-51.02050781	+4200	+15.45117188	+0.32958984	-0.20654297	-9.03076172	-24.03808594	+24.82910156	+3776	+12.49804688	-3.11572266	-2.21484375	+30.67382813	-8.45947266	-22.14843750	+2352
+1458241018.66669990	+15.46435547	-1.81933594	-0.88769531	+19.05029297	-17.75390625	-50.91064453	+4224	+15.48193359	+0.34716797	-0.20654297	-9.16259766	-24.10400391	+24.89501953	+3800	+12.52880859	-3.08056641	-2.20605469	+30.58593750	-8.61328125	-22.19238281	+2360
+1458241018.67080000	+15.49511719	-1.79736328	-0.89208984	+18.89648438	-17.77587891	-50.80078125	+4244	+15.50830078	+0.36914063	-0.20654297	-9.22851563	-24.12597656	+24.96093750	+3824	+12.55957031	-3.04101563	-2.19287109	+30.56396484	-8.78906250	-22.21435547	+2372
+1458241018.67500000	+15.52148438	-1.78857422	-0.89208984	+18.72070313	-17.79785156	-50.69091797	+4260	+15.53466797	+0.38232422	-0.21093750	-9.33837891	-24.16992188	+25.00488281	+3844	+12.59033203	-3.01025391	-2.17968750	+30.47607422	-8.96484375	-22.25830078	+2380
+1458241018.67919990	+15.54345703	-1.77978516	-0.89648438	+18.52294922	-17.81982422	-50.55908203	+4276	+15.56103516	+0.39111328	-0.21093750	-9.44824219	-24.21386719	+25.02685547	+3860	+12.62109375	-2.97509766	-2.17089844	+30.41015625	-9.09667969	-22.30224609	+2388
+1458241018.68750000	+15.59179688	-1.74902344	-0.90966797	+18.21533203	-17.84179688	-50.29541016	+4304	+15.60937500	+0.42187500	-0.21533203	-9.58007813	-24.27978516	+25.07080078	+3900	+12.67822266	-2.90478516	-2.15332031	+30.30029297	-9.42626953	-22.32421875	+2408
+1458241018.69170000	+15.61376953	-1.73583984	-0.91406250	+18.06152344	-17.84179688	-50.16357422	+4316	+15.63134766	+0.43505859	-0.21972656	-9.66796875	-24.32373047	+25.11474609	+3920	+12.70458984	-2.86962891	-2.14453125	+30.23437500	-9.55810547	-22.32421875	+2416
+1458241018.69580010	+15.63574219	-1.71826172	-0.91406250	+17.90771484	-17.88574219	-50.07568359	+4328	+15.65332031	+0.44824219	-0.21972656	-9.75585938	-24.38964844	+25.15869141	+3940	+12.73095703	-2.83886719	-2.13574219	+30.19042969	-9.71191406	-22.34619141	+2428
+1458241018.70000000	+15.65771484	-1.70947266	-0.91845703	+17.73193359	-17.90771484	-49.96582031	+4336	+15.67529297	+0.45703125	-0.21533203	-9.84375000	-24.45556641	+25.18066406	+3956	+12.75732422	-2.81250000	-2.12695313	+30.05859375	-9.84375000	-22.36816406	+2432
+1458241018.70409990	+15.67968750	-1.70068359	-0.91406250	+17.55615234	-17.97363281	-49.89990234	+4344	+15.70166016	+0.47021484	-0.20654297	-9.93164063	-24.58740234	+25.20263672	+3976	+12.77929688	-2.79052734	-2.12255859	+29.92675781	-9.95361328	-22.39013672	+2440
+1458241018.70830010	+15.70166016	-1.69189453	-0.90527344	+17.40234375	-18.06152344	-49.81201172	+4356	+15.72363281	+0.48339844	-0.19775391	-10.01953125	-24.71923828	+25.22460938	+4000	+12.80566406	-2.76416016	-2.12255859	+29.81689453	-10.04150391	-22.36816406	+2444
+1458241018.71250010	+15.72363281	-1.68310547	-0.89648438	+17.22656250	-18.12744141	-49.76806641	+4368	+15.75000000	+0.49218750	-0.18457031	-10.08544922	-24.85107422	+25.24658203	+4020	+12.82763672	-2.75537109	-2.12255859	+29.61914063	-10.10742188	-22.36816406	+2448
+1458241018.71659990	+15.74121094	-1.67431641	-0.88769531	+17.07275391	-18.21533203	-49.74609375	+4380	+15.76757813	+0.50097656	-0.16699219	-10.17333984	-25.02685547	+25.22460938	+4040	+12.84960938	-2.74218750	-2.12695313	+29.42138672	-10.12939453	-22.34619141	+2452
+1458241018.72079990	+15.75439453	-1.66552734	-0.87451172	+16.91894531	-18.30322266	-49.74609375	+4392	+15.78955078	+0.50976563	-0.14941406	-10.26123047	-25.22460938	+25.22460938	+4064	+12.87158203	-2.72900391	-2.13574219	+29.24560547	-10.15136719	-22.32421875	+2456
+1458241018.72910000	+15.78955078	-1.64355469	-0.84814453	+16.63330078	-18.50097656	-49.72412109	+4428	+15.83349609	+0.53173828	-0.10546875	-10.45898438	-25.62011719	+25.26855469	+4108	+12.91113281	-2.71142578	-2.15332031	+28.80615234	-10.17333984	-22.28027344	+2460
+1458241018.73330000	+15.80273438	-1.63476563	-0.82617188	+16.50146484	-18.67675781	-49.74609375	+4448	+15.85107422	+0.54052734	-0.07910156	-10.56884766	-25.86181641	+25.29052734	+4128	+12.92871094	-2.70263672	-2.16650391	+28.60839844	-10.19531250	-22.23632813	+2464
+1458241018.73750000	+15.82031250	-1.63037109	-0.79980469	+16.34765625	-18.85253906	-49.76806641	+4472	+15.87304688	+0.54931641	-0.05712891	-10.67871094	-26.08154297	+25.29052734	+4152	+12.95068359	-2.70263672	-2.17529297	+28.34472656	-10.17333984	-22.23632813	+2464
+1458241018.74160000	+15.83349609	-1.62597656	-0.77343750	+16.17187500	-19.02832031	-49.83398438	+4496	+15.89501953	+0.55810547	-0.02636719	-10.78857422	-26.34521484	+25.31250000	+4176	+12.96826172	-2.70263672	-2.18847656	+28.08105469	-10.17333984	-22.21435547	+2464
+1458241018.74580000	+15.85107422	-1.61718750	-0.75585938	+16.01806641	-19.16015625	-49.83398438	+4520	+15.91259766	+0.57128906	+0.00000000	-10.87646484	-26.56494141	+25.31250000	+4200	+12.98583984	-2.69384766	-2.19726563	+27.88330078	-10.17333984	-22.19238281	+2464
+1458241018.75000000	+15.86425781	-1.60839844	-0.73388672	+15.86425781	-19.27001953	-49.83398438	+4548	+15.93457031	+0.58007813	+0.02197266	-10.98632813	-26.76269531	+25.33447266	+4224	+13.00341797	-2.68945313	-2.20605469	+27.66357422	-10.17333984	-22.17041016	+2468
+1458241018.75410010	+15.87744141	-1.60400391	-0.71630859	+15.71044922	-19.37988281	-49.85595703	+4576	+15.95214844	+0.59326172	+0.04394531	-11.07421875	-26.93847656	+25.35644531	+4248	+13.02099609	-2.68066406	-2.21484375	+27.46582031	-10.19531250	-22.14843750	+2468
+1458241018.75830010	+15.89501953	-1.59082031	-0.70312500	+15.57861328	-19.46777344	-49.85595703	+4604	+15.96972656	+0.60205078	+0.06152344	-11.20605469	-27.11425781	+25.37841797	+4268	+13.03857422	-2.67187500	-2.22363281	+27.29003906	-10.21728516	-22.10449219	+2472
+1458241018.76250000	+15.90380859	-1.58642578	-0.68554688	+15.40283203	-19.57763672	-49.81201172	+4632	+15.98291016	+0.61083984	+0.07910156	-11.35986328	-27.26806641	+25.42236328	+4292	+13.05615234	-2.65429688	-2.23242188	+27.13623047	-10.23925781	-22.08251953	+2476
+1458241018.77080010	+15.94335938	-1.57324219	-0.65478516	+15.05126953	-19.75341797	-49.70214844	+4680	+16.01806641	+0.62402344	+0.10986328	-11.71142578	-27.50976563	+25.57617188	+4336	+13.09130859	-2.62353516	-2.22363281	+26.89453125	-10.43701172	-22.06054688	+2484
+1458241018.77500010	+15.95654297	-1.56884766	-0.65039063	+14.85351563	-19.79736328	-49.61425781	+4700	+16.03564453	+0.62841797	+0.11865234	-11.88720703	-27.59765625	+25.64208984	+4356	+13.10888672	-2.60156250	-2.21923828	+26.78466797	-10.54687500	-22.06054688	+2492
+1458241018.77909990	+15.97412109	-1.56884766	-0.64160156	+14.65576172	-19.84130859	-49.54833984	+4724	+16.04882813	+0.63720703	+0.12744141	-12.06298828	-27.68554688	+25.72998047	+4376	+13.12646484	-2.58398438	-2.21044922	+26.69677734	-10.65673828	-22.06054688	+2500
+1458241018.78329990	+15.99609375	-1.56445313	-0.64160156	+14.47998047	-19.79736328	-49.41650391	+4740	+16.06640625	+0.63720703	+0.13183594	-12.30468750	-27.70751953	+25.79589844	+4396	+13.14404297	-2.55761719	-2.19726563	+26.65283203	-10.78857422	-22.03857422	+2508
+1458241018.78740000	+16.01367188	-1.56005859	-0.64599609	+14.28222656	-19.75341797	-49.28466797	+4756	+16.07958984	+0.64160156	+0.13183594	-12.52441406	-27.72949219	+25.90576172	+4416	+13.16162109	-2.52685547	-2.18847656	+26.63085938	-10.94238281	-22.03857422	+2520
+1458241018.79160000	+16.03125000	-1.55566406	-0.65039063	+14.08447266	-19.68750000	-49.10888672	+4768	+16.09277344	+0.64599609	+0.13183594	-12.76611328	-27.70751953	+26.03759766	+4436	+13.17919922	-2.49609375	-2.17529297	+26.60888672	-11.09619141	-22.01660156	+2532
+1458241018.79580000	+16.04443359	-1.54687500	-0.65478516	+13.90869141	-19.66552734	-48.95507813	+4780	+16.11035156	+0.64599609	+0.13183594	-13.05175781	-27.72949219	+26.19140625	+4456	+13.19677734	-2.46533203	-2.16210938	+26.58691406	-11.25000000	-21.99462891	+2544
+1458241018.79990010	+16.06201172	-1.54687500	-0.65917969	+13.68896484	-19.62158203	-48.82324219	+4788	+16.11914063	+0.64160156	+0.13623047	-13.33740234	-27.72949219	+26.32324219	+4472	+13.21435547	-2.43896484	-2.14892578	+26.56494141	-11.40380859	-21.97265625	+2556
+1458241018.80410000	+16.07958984	-1.54687500	-0.65917969	+13.49121094	-19.62158203	-48.69140625	+4796	+16.13671875	+0.64160156	+0.14062500	-13.66699219	-27.77343750	+26.47705078	+4492	+13.22753906	-2.41259766	-2.13574219	+26.52099609	-11.55761719	-21.97265625	+2568
+1458241018.80830000	+16.09716797	-1.54687500	-0.65917969	+13.29345703	-19.57763672	-48.53759766	+4800	+16.14990234	+0.63281250	+0.14062500	-14.01855469	-27.77343750	+26.63085938	+4512	+13.24511719	-2.38183594	-2.11816406	+26.52099609	-11.71142578	-21.97265625	+2580
+1458241018.81660010	+16.12353516	-1.54248047	-0.66796875	+12.91992188	-19.42382813	-48.27392578	+4808	+16.18066406	+0.63281250	+0.14062500	-14.65576172	-27.75146484	+26.89453125	+4548	+13.27587891	-2.34228516	-2.10058594	+26.38916016	-11.95312500	-21.92871094	+2600
+1458241018.82080010	+16.13671875	-1.53808594	-0.66357422	+12.76611328	-19.40185547	-48.18603516	+4812	+16.19824219	+0.62841797	+0.14501953	-15.02929688	-27.77343750	+27.04833984	+4568	+13.28906250	-2.32470703	-2.09179688	+26.32324219	-12.04101563	-21.90673828	+2608
+1458241018.82489990	+16.14550781	-1.53808594	-0.66357422	+12.59033203	-19.37988281	-48.09814453	+4816	+16.21142578	+0.62402344	+0.14941406	-15.38085938	-27.79541016	+27.18017578	+4584	+13.30224609	-2.30712891	-2.08740234	+26.21337891	-12.10693359	-21.88476563	+2616
+1458241018.82909990	+16.15429688	-1.53369141	-0.65917969	+12.43652344	-19.37988281	-48.01025391	+4820	+16.22021484	+0.62402344	+0.15820313	-15.75439453	-27.83935547	+27.35595703	+4604	+13.31542969	-2.29394531	-2.08740234	+26.12548828	-12.15087891	-21.86279297	+2620
+1458241018.83330010	+16.16308594	-1.53369141	-0.64599609	+12.28271484	-19.42382813	-47.94433594	+4828	+16.23339844	+0.61523438	+0.17138672	-16.19384766	-27.90527344	+27.53173828	+4628	+13.32421875	-2.28076172	-2.09179688	+25.99365234	-12.19482422	-21.84082031	+2628
+1458241018.83740000	+16.17187500	-1.53369141	-0.63720703	+12.12890625	-19.46777344	-47.94433594	+4836	+16.25097656	+0.61523438	+0.18457031	-16.58935547	-27.99316406	+27.68554688	+4648	+13.33740234	-2.28076172	-2.09179688	+25.79589844	-12.21679688	-21.81884766	+2628
+1458241018.84159990	+16.17626953	-1.52929688	-0.61962891	+11.97509766	-19.53369141	-47.94433594	+4844	+16.26416016	+0.61083984	+0.20214844	-16.96289063	-28.10302734	+27.83935547	+4668	+13.35058594	-2.28076172	-2.10058594	+25.62011719	-12.19482422	-21.79687500	+2632
+1458241018.84579990	+16.18505859	-1.52929688	-0.60205078	+11.84326172	-19.59960938	-47.94433594	+4860	+16.28173828	+0.61083984	+0.21533203	-17.38037109	-28.16894531	+27.97119141	+4688	+13.36376953	-2.28076172	-2.10937500	+25.42236328	-12.15087891	-21.79687500	+2636
+1458241018.84990000	+16.18945313	-1.52490234	-0.58447266	+11.73339844	-19.68750000	-47.94433594	+4876	+16.29492188	+0.60644531	+0.22851563	-17.79785156	-28.23486328	+28.10302734	+4712	+13.37255859	-2.28515625	-2.11816406	+25.22460938	-12.12890625	-21.77490234	+2636
+1458241018.85820010	+16.19384766	-1.51611328	-0.55371094	+11.51367188	-19.79736328	-47.96630859	+4912	+16.32128906	+0.60205078	+0.25927734	-18.63281250	-28.38867188	+28.43261719	+4756	+13.39453125	-2.29394531	-2.14013672	+24.80712891	-12.01904297	-21.70898438	+2640
+1458241018.86240010	+16.19384766	-1.51611328	-0.53613281	+11.38183594	-19.86328125	-47.96630859	+4936	+16.33007813	+0.60205078	+0.27685547	-19.07226563	-28.47656250	+28.60839844	+4776	+13.40332031	-2.29394531	-2.15332031	+24.60937500	-11.95312500	-21.68701172	+2644
+1458241018.86660000	+16.20263672	-1.51171875	-0.51855469	+11.27197266	-19.95117188	-47.96630859	+4956	+16.34326172	+0.60205078	+0.29443359	-19.53369141	-28.54248047	+28.78417969	+4800	+13.41210938	-2.29833984	-2.16210938	+24.41162109	-11.93115234	-21.68701172	+2644
+1458241018.87069990	+16.21142578	-1.50732422	-0.49658203	+11.16210938	-20.03906250	-47.94433594	+4984	+16.35644531	+0.59765625	+0.30761719	-20.01708984	-28.60839844	+28.98193359	+4824	+13.42529297	-2.30273438	-2.16650391	+24.23583984	-11.90917969	-21.66503906	+2644
+1458241018.87490010	+16.21582031	-1.50732422	-0.47900391	+11.03027344	-20.10498047	-47.94433594	+5008	+16.36962891	+0.58886719	+0.32519531	-20.50048828	-28.65234375	+29.15771484	+4848	+13.43408203	-2.30273438	-2.17529297	+24.06005859	-11.88720703	-21.66503906	+2640
+1458241018.87910010	+16.22460938	-1.51171875	-0.46582031	+10.89843750	-20.14892578	-47.94433594	+5036	+16.38281250	+0.58447266	+0.33398438	-21.00585938	-28.65234375	+29.35546875	+4868	+13.44726563	-2.30712891	-2.17529297	+23.86230469	-11.86523438	-21.66503906	+2640
+1458241018.88319990	+16.22900391	-1.50732422	-0.46142578	+10.81054688	-20.10498047	-47.87841797	+5064	+16.39599609	+0.57568359	+0.33837891	-21.53320313	-28.63037109	+29.53125000	+4892	+13.46044922	-2.30712891	-2.17968750	+23.73046875	-11.86523438	-21.64306641	+2640
+1458241018.88739990	+16.23779297	-1.50732422	-0.46142578	+10.67871094	-20.06103516	-47.79052734	+5088	+16.40478516	+0.56250000	+0.33837891	-22.08251953	-28.58642578	+29.72900391	+4916	+13.46923828	-2.29394531	-2.18408203	+23.64257813	-11.86523438	-21.62109375	+2640
+1458241018.89570000	+16.25537109	-1.50732422	-0.47021484	+10.41503906	-19.92919922	-47.57080078	+5136	+16.42675781	+0.53173828	+0.33398438	-23.26904297	-28.41064453	+30.19042969	+4960	+13.49121094	-2.27197266	-2.16650391	+23.51074219	-11.99707031	-21.59912109	+2648
+1458241018.89990000	+16.26416016	-1.51171875	-0.47460938	+10.26123047	-19.84130859	-47.43896484	+5160	+16.43554688	+0.51855469	+0.33398438	-23.92822266	-28.32275391	+30.43212891	+4980	+13.50439453	-2.25878906	-2.15771484	+23.46679688	-12.08496094	-21.59912109	+2652
+1458241018.90409990	+16.28173828	-1.51611328	-0.47460938	+10.12939453	-19.77539063	-47.32910156	+5180	+16.44433594	+0.50097656	+0.33398438	-24.56542969	-28.21289063	+30.69580078	+5000	+13.51757813	-2.24560547	-2.14453125	+23.42285156	-12.19482422	-21.62109375	+2656
+1458241018.91240000	+16.31250000	-1.52490234	-0.49218750	+9.84375000	-19.55566406	-47.04345703	+5212	+16.46630859	+0.45703125	+0.31640625	-25.97167969	-27.92724609	+31.22314453	+5044	+13.54394531	-2.21044922	-2.11376953	+23.37890625	-12.41455078	-21.59912109	+2676
+1458241018.91660000	+16.32128906	-1.52929688	-0.50537109	+9.71191406	-19.40185547	-46.93359375	+5228	+16.47949219	+0.43505859	+0.30322266	-26.67480469	-27.72949219	+31.48681641	+5068	+13.55273438	-2.19287109	-2.10058594	+23.35693359	-12.52441406	-21.57714844	+2684
+1458241018.92070010	+16.33447266	-1.53808594	-0.51855469	+9.58007813	-19.27001953	-46.80175781	+5240	+16.48828125	+0.40429688	+0.29443359	-27.46582031	-27.57568359	+31.77246094	+5092	+13.56152344	-2.17529297	-2.08740234	+23.35693359	-12.63427734	-21.57714844	+2692
+1458241018.92910000	+16.35205078	-1.54687500	-0.54052734	+9.31640625	-19.00634766	-46.53808594	+5256	+16.50146484	+0.36474609	+0.28125000	-28.98193359	-27.24609375	+32.40966797	+5132	+13.58789063	-2.14013672	-2.06103516	+23.35693359	-12.85400391	-21.57714844	+2712
+1458241018.93319990	+16.36523438	-1.54687500	-0.53613281	+9.20654297	-19.00634766	-46.45019531	+5260	+16.51025391	+0.34277344	+0.28125000	-29.79492188	-27.15820313	+32.78320313	+5152	+13.59667969	-2.12255859	-2.04785156	+23.33496094	-12.96386719	-21.57714844	+2720
+1458241018.93740010	+16.37841797	-1.55126953	-0.53173828	+9.09667969	-18.98437500	-46.40625000	+5264	+16.51904297	+0.32519531	+0.28564453	-30.56396484	-27.04833984	+33.13476563	+5168	+13.60546875	-2.11816406	-2.03466797	+23.26904297	-13.05175781	-21.57714844	+2728
+1458241018.94149990	+16.38720703	-1.55566406	-0.52734375	+9.00878906	-18.96240234	-46.38427734	+5268	+16.52783203	+0.30761719	+0.29003906	-31.33300781	-26.93847656	+33.50830078	+5188	+13.61425781	-2.11376953	-2.03027344	+23.18115234	-13.09570313	-21.57714844	+2736
+1458241018.94569990	+16.39599609	-1.56005859	-0.52294922	+8.92089844	-18.94042969	-46.38427734	+5268	+16.54101563	+0.28564453	+0.29443359	-32.14599609	-26.82861328	+33.88183594	+5208	+13.62304688	-2.10937500	-2.02587891	+23.09326172	-13.13964844	-21.57714844	+2740
+1458241018.94989990	+16.40478516	-1.56445313	-0.51855469	+8.83300781	-18.89648438	-46.36230469	+5272	+16.55419922	+0.27246094	+0.29882813	-32.91503906	-26.71875000	+34.23339844	+5228	+13.63183594	-2.10937500	-2.02587891	+22.96142578	-13.18359375	-21.57714844	+2748
+1458241018.95400000	+16.40478516	-1.56445313	-0.51416016	+8.74511719	-18.85253906	-46.36230469	+5276	+16.55859375	+0.26367188	+0.30322266	-33.68408203	-26.60888672	+34.60693359	+5248	+13.64062500	-2.10937500	-2.03466797	+22.85156250	-13.13964844	-21.57714844	+2752
+1458241018.95820000	+16.40478516	-1.56884766	-0.50097656	+8.67919922	-18.94042969	-46.40625000	+5284	+16.56298828	+0.25048828	+0.32519531	-34.49707031	-26.63085938	+35.06835938	+5272	+13.64941406	-2.10937500	-2.04345703	+22.71972656	-13.11767578	-21.57714844	+2756
+1458241018.96240000	+16.40917969	-1.56884766	-0.47900391	+8.63525391	-19.05029297	-46.45019531	+5292	+16.57177734	+0.24169922	+0.34716797	-35.28808594	-26.60888672	+35.55175781	+5292	+13.65820313	-2.11816406	-2.05224609	+22.54394531	-13.09570313	-21.59912109	+2764
+1458241018.96650000	+16.41357422	-1.56884766	-0.46142578	+8.59130859	-19.16015625	-46.51611328	+5304	+16.57617188	+0.23291016	+0.36914063	-36.07910156	-26.58691406	+36.03515625	+5316	+13.66699219	-2.12695313	-2.06103516	+22.36816406	-13.07373047	-21.62109375	+2768
+1458241018.97490000	+16.42236328	-1.56884766	-0.41748047	+8.54736328	-19.40185547	-46.66992188	+5332	+16.59814453	+0.21533203	+0.41748047	-37.72705078	-26.54296875	+37.02392578	+5360	+13.68457031	-2.15332031	-2.07861328	+21.99462891	-13.02978516	-21.68701172	+2776
+1458241018.97900010	+16.42236328	-1.56884766	-0.40429688	+8.50341797	-19.46777344	-46.75781250	+5352	+16.60253906	+0.20654297	+0.43945313	-38.56201172	-26.49902344	+37.55126953	+5384	+13.69335938	-2.16650391	-2.09179688	+21.77490234	-12.98583984	-21.70898438	+2784
+1458241018.98320010	+16.42236328	-1.56884766	-0.39111328	+8.50341797	-19.53369141	-46.84570313	+5372	+16.60693359	+0.19335938	+0.47021484	-39.48486328	-26.49902344	+38.10058594	+5408	+13.70214844	-2.17968750	-2.10058594	+21.59912109	-12.96386719	-21.75292969	+2788
+1458241018.98740010	+16.42236328	-1.57324219	-0.37353516	+8.48144531	-19.62158203	-46.88964844	+5392	+16.61132813	+0.18017578	+0.49658203	-40.40771484	-26.43310547	+38.67187500	+5432	+13.71093750	-2.18847656	-2.11376953	+21.46728516	-12.94189453	-21.79687500	+2792
+1458241018.99149990	+16.42675781	-1.57324219	-0.36474609	+8.43750000	-19.70947266	-46.93359375	+5412	+16.61572266	+0.16259766	+0.51855469	-41.33056641	-26.32324219	+39.24316406	+5456	+13.72412109	-2.19726563	-2.12255859	+21.31347656	-12.94189453	-21.84082031	+2796
+1458241018.99569990	+16.43115234	-1.56884766	-0.35156250	+8.45947266	-19.79736328	-46.97753906	+5436	+16.61572266	+0.14062500	+0.54931641	-42.36328125	-26.25732422	+39.88037109	+5484	+13.73291016	-2.20166016	-2.12695313	+21.20361328	-12.98583984	-21.88476563	+2796
+1458241018.99990010	+16.43554688	-1.57324219	-0.33837891	+8.45947266	-19.88525391	-46.99951172	+5460	+16.62011719	+0.11865234	+0.57568359	-43.41796875	-26.14746094	+40.53955078	+5508	+13.74169922	-2.21044922	-2.13134766	+21.07177734	-13.02978516	-21.95068359	+2796
+1458241019.00399990	+16.43994141	-1.57324219	-0.32519531	+8.45947266	-20.01708984	-47.04345703	+5484	+16.62451172	+0.09667969	+0.59765625	-44.45068359	-25.94970703	+41.19873047	+5528	+13.75488281	-2.21484375	-2.12695313	+20.93994141	-13.11767578	-22.01660156	+2800
+1458241019.00819990	+16.44873047	-1.57763672	-0.31201172	+8.48144531	-20.06103516	-47.06542969	+5504	+16.62451172	+0.06152344	+0.61962891	-45.61523438	-25.72998047	+41.85791016	+5552	+13.76806641	-2.21923828	-2.11816406	+20.87402344	-13.24951172	-22.08251953	+2800
+1458241019.01650000	+16.46191406	-1.59082031	-0.30322266	+8.45947266	-20.14892578	-47.04345703	+5548	+16.62890625	-0.00439453	+0.64599609	-47.94433594	-25.13671875	+43.13232422	+5600	+13.79443359	-2.21044922	-2.10058594	+20.78613281	-13.53515625	-22.21435547	+2812
+1458241019.02070000	+16.46630859	-1.59082031	-0.30322266	+8.45947266	-20.17089844	-46.99951172	+5568	+16.62451172	-0.04833984	+0.65917969	-49.17480469	-24.80712891	+43.81347656	+5620	+13.80761719	-2.20166016	-2.08740234	+20.78613281	-13.71093750	-22.28027344	+2816
+1458241019.02480010	+16.47070313	-1.59521484	-0.30322266	+8.48144531	-20.19287109	-46.95556641	+5584	+16.62451172	-0.08789063	+0.67236328	-50.38330078	-24.43359375	+44.47265625	+5640	+13.82080078	-2.19287109	-2.07421875	+20.80810547	-13.88671875	-22.32421875	+2828
+1458241019.02900000	+16.47509766	-1.59521484	-0.30322266	+8.50341797	-20.21484375	-46.88964844	+5600	+16.62451172	-0.12744141	+0.67236328	-51.56982422	-23.97216797	+45.08789063	+5660	+13.83398438	-2.17968750	-2.05664063	+20.83007813	-14.10644531	-22.39013672	+2836
+1458241019.03320000	+16.48388672	-1.59521484	-0.29882813	+8.54736328	-20.25878906	-46.82373047	+5612	+16.62011719	-0.17138672	+0.67236328	-52.82226563	-23.51074219	+45.74707031	+5676	+13.84716797	-2.16650391	-2.03466797	+20.87402344	-14.34814453	-22.45605469	+2848
+1458241019.03730010	+16.48828125	-1.59960938	-0.29443359	+8.56933594	-20.34667969	-46.75781250	+5624	+16.62011719	-0.21533203	+0.67236328	-54.07470703	-23.02734375	+46.36230469	+5692	+13.86035156	-2.15771484	-2.01269531	+20.89599609	-14.56787109	-22.54394531	+2860
+1458241019.04570010	+16.50146484	-1.60839844	-0.28125000	+8.65722656	-20.47851563	-46.62597656	+5644	+16.61132813	-0.30761719	+0.66796875	-56.51367188	-21.99462891	+47.57080078	+5724	+13.88232422	-2.14013672	-1.97753906	+20.93994141	-14.98535156	-22.67578125	+2884
+1458241019.05399990	+16.51025391	-1.61279297	-0.27246094	+8.78906250	-20.58837891	-46.49414063	+5652	+16.60253906	-0.38232422	+0.65917969	-58.79882813	-20.93994141	+48.66943359	+5752	+13.90429688	-2.12255859	-1.95117188	+20.98388672	-15.35888672	-22.78564453	+2908
+1458241019.05819990	+16.51464844	-1.60839844	-0.26367188	+8.87695313	-20.69824219	-46.42822266	+5656	+16.59814453	-0.41748047	+0.65917969	-59.94140625	-20.41259766	+49.24072266	+5768	+13.91308594	-2.11816406	-1.93798828	+20.98388672	-15.53466797	-22.87353516	+2920
+1458241019.06230000	+16.51464844	-1.60839844	-0.25488281	+8.96484375	-20.83007813	-46.40625000	+5664	+16.59375000	-0.45263672	+0.65478516	-61.01806641	-19.86328125	+49.74609375	+5780	+13.92187500	-2.11376953	-1.92480469	+20.93994141	-15.71044922	-22.93945313	+2932
+1458241019.06649990	+16.51464844	-1.60839844	-0.23730469	+9.07470703	-20.96191406	-46.38427734	+5668	+16.59375000	-0.48779297	+0.65478516	-62.13867188	-19.31396484	+50.29541016	+5792	+13.93505859	-2.11376953	-1.92041016	+20.91796875	-15.84228516	-23.02734375	+2940
+1458241019.07069990	+16.51464844	-1.60400391	-0.21972656	+9.20654297	-21.15966797	-46.40625000	+5672	+16.58496094	-0.51855469	+0.66357422	-63.21533203	-18.80859375	+50.91064453	+5808	+13.94384766	-2.11816406	-1.91601563	+20.85205078	-15.97412109	-23.11523438	+2948
+1458241019.07480000	+16.51464844	-1.59960938	-0.19335938	+9.36035156	-21.35742188	-46.45019531	+5680	+16.58496094	-0.54052734	+0.66796875	-64.22607422	-18.30322266	+51.45996094	+5816	+13.95263672	-2.13134766	-1.91162109	+20.74218750	-16.08398438	-23.20312500	+2960
+1458241019.07900000	+16.51025391	-1.59960938	-0.17138672	+9.51416016	-21.55517578	-46.51611328	+5688	+16.58056641	-0.56250000	+0.68554688	-65.25878906	-17.84179688	+52.05322266	+5832	+13.96142578	-2.14892578	-1.91162109	+20.61035156	-16.14990234	-23.31298828	+2968
+1458241019.08320000	+16.51025391	-1.59521484	-0.14941406	+9.66796875	-21.75292969	-46.60400391	+5696	+16.57617188	-0.58447266	+0.70312500	-66.26953125	-17.35839844	+52.62451172	+5848	+13.97021484	-2.16210938	-1.92041016	+20.47851563	-16.19384766	-23.40087891	+2980
+1458241019.09150000	+16.50585938	-1.58203125	-0.10107422	+10.06347656	-22.14843750	-46.82373047	+5720	+16.57177734	-0.61962891	+0.73388672	-68.24707031	-16.32568359	+53.72314453	+5872	+13.98779297	-2.19726563	-1.92919922	+20.19287109	-16.28173828	-23.59863281	+3000
+1458241019.09559990	+16.50146484	-1.57324219	-0.07031250	+10.30517578	-22.39013672	-46.95556641	+5736	+16.56298828	-0.64160156	+0.76025391	-69.27978516	-15.82031250	+54.31640625	+5888	+13.99658203	-2.21484375	-1.93798828	+20.03906250	-16.28173828	-23.68652344	+3008
+1458241019.09980010	+16.49707031	-1.56884766	-0.03955078	+10.52490234	-22.63183594	-47.13134766	+5756	+16.55859375	-0.66357422	+0.78222656	-70.29052734	-15.29296875	+54.88769531	+5904	+14.00537109	-2.23681641	-1.94677734	+19.88525391	-16.30371094	-23.79638672	+3016
+1458241019.10400010	+16.49707031	-1.56884766	-0.00878906	+10.74462891	-22.87353516	-47.28515625	+5776	+16.55859375	-0.68554688	+0.80859375	-71.27929688	-14.74365234	+55.45898438	+5916	+14.00976563	-2.26318359	-1.95117188	+19.70947266	-16.34765625	-23.90625000	+3024
+1458241019.10809990	+16.49707031	-1.56445313	+0.01757813	+11.03027344	-23.11523438	-47.48291016	+5796	+16.55419922	-0.70312500	+0.83056641	-72.26806641	-14.17236328	+55.98632813	+5932	+14.02294922	-2.28076172	-1.95556641	+19.57763672	-16.36962891	-23.99414063	+3028
+1458241019.11229990	+16.50146484	-1.56005859	+0.04833984	+11.33789063	-23.31298828	-47.63671875	+5816	+16.55419922	-0.72509766	+0.84814453	-73.23486328	-13.60107422	+56.46972656	+5944	+14.03173828	-2.29833984	-1.95996094	+19.44580078	-16.36962891	-24.08203125	+3036
+1458241019.11649990	+16.50585938	-1.55566406	+0.07031250	+11.60156250	-23.48876953	-47.81250000	+5840	+16.54980469	-0.75146484	+0.87011719	-74.20166016	-13.02978516	+56.95312500	+5956	+14.03613281	-2.32031250	-1.95996094	+19.33593750	-16.41357422	-24.19189453	+3040
+1458241019.12060000	+16.50585938	-1.54687500	+0.09228516	+11.97509766	-23.59863281	-47.98828125	+5860	+16.54101563	-0.77343750	+0.88330078	-75.14648438	-12.41455078	+57.37060547	+5968	+14.04492188	-2.32910156	-1.96435547	+19.29199219	-16.43554688	-24.23583984	+3044
+1458241019.12480000	+16.50585938	-1.54687500	+0.10107422	+12.26074219	-23.68652344	-48.09814453	+5880	+16.53222656	-0.80419922	+0.89648438	-76.11328125	-11.77734375	+57.72216797	+5980	+14.05371094	-2.33349609	-1.96435547	+19.24804688	-16.43554688	-24.27978516	+3044
+1458241019.13310000	+16.52343750	-1.53808594	+0.12304688	+12.83203125	-23.73046875	-48.25195313	+5916	+16.52343750	-0.86132813	+0.89648438	-77.93701172	-10.41503906	+58.33740234	+5996	+14.06689453	-2.34228516	-1.94238281	+19.22607422	-16.63330078	-24.38964844	+3052
+1458241019.13730000	+16.53222656	-1.53369141	+0.11865234	+13.11767578	-23.66455078	-48.25195313	+5932	+16.51464844	-0.90087891	+0.89648438	-78.83789063	-9.75585938	+58.60107422	+6008	+14.07128906	-2.33789063	-1.93359375	+19.27001953	-16.69921875	-24.43359375	+3060
+1458241019.14150000	+16.54101563	-1.52929688	+0.12744141	+13.40332031	-23.64257813	-48.29589844	+5944	+16.51025391	-0.94042969	+0.88769531	-79.73876953	-9.09667969	+58.82080078	+6016	+14.08007813	-2.33789063	-1.91601563	+19.29199219	-16.83105469	-24.47753906	+3064
+1458241019.14560010	+16.55419922	-1.52490234	+0.11425781	+13.68896484	-23.42285156	-48.25195313	+5952	+16.50146484	-0.96679688	+0.87890625	-80.52978516	-8.43750000	+58.97460938	+6024	+14.08447266	-2.33349609	-1.90283203	+19.35791016	-16.89697266	-24.47753906	+3072
+1458241019.14980010	+16.56298828	-1.51611328	+0.09667969	+13.95263672	-23.18115234	-48.18603516	+5960	+16.49707031	-1.00195313	+0.86132813	-81.34277344	-7.77832031	+59.10644531	+6032	+14.09326172	-2.32470703	-1.88964844	+19.42382813	-16.98486328	-24.47753906	+3080
+1458241019.15400000	+16.57177734	-1.50732422	+0.08789063	+14.21630859	-23.00537109	-48.14208984	+5964	+16.48828125	-1.04150391	+0.83935547	-82.17773438	-7.09716797	+59.19433594	+6044	+14.09765625	-2.31591797	-1.87207031	+19.51171875	-17.07275391	-24.47753906	+3092
+1458241019.15809990	+16.58056641	-1.50292969	+0.06591797	+14.43603516	-22.65380859	-48.01025391	+5964	+16.47509766	-1.06787109	+0.82617188	-82.88085938	-6.45996094	+59.34814453	+6048	+14.10205078	-2.30712891	-1.86328125	+19.57763672	-17.13867188	-24.47753906	+3100
+1458241019.16230010	+16.58935547	-1.49414063	+0.03515625	+14.65576172	-22.30224609	-47.85644531	+5968	+16.46630859	-1.10302734	+0.80859375	-83.62792969	-5.82275391	+59.47998047	+6056	+14.10205078	-2.29833984	-1.85009766	+19.66552734	-17.20458984	-24.47753906	+3108
+1458241019.16640000	+16.59814453	-1.48535156	+0.02636719	+14.87548828	-22.06054688	-47.74658203	+5964	+16.45751953	-1.13818359	+0.79101563	-84.37500000	-5.20751953	+59.54589844	+6064	+14.10644531	-2.28955078	-1.83691406	+19.75341797	-17.27050781	-24.47753906	+3120
+1458241019.17479990	+16.62451172	-1.47216797	-0.00878906	+15.24902344	-21.35742188	-47.46093750	+5952	+16.44433594	-1.18652344	+0.75585938	-85.64941406	-4.02099609	+59.76562500	+6072	+14.11523438	-2.27636719	-1.81054688	+19.86328125	-17.40234375	-24.47753906	+3140
+1458241019.17890000	+16.62890625	-1.46337891	-0.01757813	+15.44677734	-21.04980469	-47.35107422	+5944	+16.43994141	-1.20849609	+0.74267578	-86.28662109	-3.47167969	+59.89746094	+6076	+14.11962891	-2.27636719	-1.80175781	+19.90722656	-17.44628906	-24.47753906	+3148
+1458241019.18310000	+16.63330078	-1.45898438	-0.03515625	+15.60058594	-20.67626953	-47.21923828	+5936	+16.43115234	-1.22607422	+0.73388672	-86.85791016	-2.92236328	+60.02929688	+6080	+14.12402344	-2.27197266	-1.79736328	+19.92919922	-17.44628906	-24.47753906	+3156
+1458241019.18730000	+16.63769531	-1.45019531	-0.05273438	+15.79833984	-20.25878906	-47.08740234	+5928	+16.42236328	-1.24365234	+0.72509766	-87.42919922	-2.37304688	+60.13916016	+6080	+14.12841797	-2.27197266	-1.79296875	+19.95117188	-17.46826172	-24.47753906	+3164
+1458241019.19140010	+16.64208984	-1.44140625	-0.07031250	+15.97412109	-19.88525391	-46.97753906	+5920	+16.41357422	-1.25683594	+0.72070313	-87.97851563	-1.84570313	+60.29296875	+6084	+14.13281250	-2.27636719	-1.79296875	+19.95117188	-17.44628906	-24.45556641	+3168
+1458241019.19560000	+16.64208984	-1.43701172	-0.07470703	+16.12792969	-19.59960938	-46.88964844	+5916	+16.40917969	-1.26562500	+0.72070313	-88.43994141	-1.31835938	+60.46875000	+6080	+14.13720703	-2.28515625	-1.79296875	+19.92919922	-17.40234375	-24.47753906	+3176
+1458241019.19980000	+16.64208984	-1.43261719	-0.07910156	+16.25976563	-19.29199219	-46.82373047	+5912	+16.40039063	-1.27001953	+0.71630859	-88.90136719	-0.83496094	+60.60058594	+6080	+14.13720703	-2.29394531	-1.79736328	+19.88525391	-17.38037109	-24.47753906	+3184
+1458241019.20390010	+16.64648438	-1.42822266	-0.07470703	+16.41357422	-19.02832031	-46.77978516	+5908	+16.40039063	-1.28320313	+0.72509766	-89.38476563	-0.37353516	+60.82031250	+6080	+14.14160156	-2.30712891	-1.80175781	+19.81933594	-17.31445313	-24.49951172	+3192
+1458241019.21230010	+16.64648438	-1.41943359	-0.06152344	+16.78710938	-18.52294922	-46.75781250	+5912	+16.39599609	-1.28759766	+0.73388672	-90.19775391	+0.54931641	+61.08398438	+6076	+14.15039063	-2.34667969	-1.81933594	+19.59960938	-17.18261719	-24.56542969	+3208
+1458241019.21639990	+16.64208984	-1.41503906	-0.07031250	+16.96289063	-18.17138672	-46.73583984	+5920	+16.39160156	-1.29199219	+0.74267578	-90.59326172	+0.98876953	+61.23779297	+6076	+14.15478516	-2.36865234	-1.83251953	+19.48974609	-17.07275391	-24.58740234	+3216
+1458241019.22059990	+16.63330078	-1.41503906	-0.07031250	+17.11669922	-17.90771484	-46.75781250	+5928	+16.38720703	-1.28759766	+0.74707031	-90.90087891	+1.42822266	+61.36962891	+6072	+14.15917969	-2.39501953	-1.84570313	+19.33593750	-16.96289063	-24.65332031	+3224
+1458241019.22480010	+16.62890625	-1.40625000	-0.07031250	+17.29248047	-17.64404297	-46.75781250	+5940	+16.38281250	-1.29199219	+0.75146484	-91.25244141	+1.84570313	+61.47949219	+6072	+14.15917969	-2.42138672	-1.86328125	+19.18212891	-16.85302734	-24.69726563	+3232
+1458241019.22890000	+16.62890625	-1.40185547	-0.07910156	+17.44628906	-17.31445313	-46.73583984	+5956	+16.37841797	-1.29638672	+0.75146484	-91.60400391	+2.26318359	+61.56738281	+6072	+14.16357422	-2.44775391	-1.87646484	+19.07226563	-16.76513672	-24.76318359	+3240
+1458241019.23309990	+16.62890625	-1.39746094	-0.07910156	+17.62207031	-17.07275391	-46.77978516	+5972	+16.37402344	-1.29638672	+0.75146484	-91.86767578	+2.68066406	+61.63330078	+6068	+14.16796875	-2.47412109	-1.89404297	+18.94042969	-16.69921875	-24.82910156	+3244
+1458241019.23729990	+16.62451172	-1.39746094	-0.07910156	+17.77587891	-16.85302734	-46.80175781	+5984	+16.37402344	-1.30078125	+0.75146484	-92.17529297	+3.05419922	+61.67724609	+6064	+14.16796875	-2.49609375	-1.90283203	+18.83056641	-16.65527344	-24.89501953	+3248
+1458241019.24140000	+16.62451172	-1.39746094	-0.08349609	+17.90771484	-16.58935547	-46.82373047	+6000	+16.37402344	-1.30517578	+0.74707031	-92.48291016	+3.42773438	+61.69921875	+6064	+14.17236328	-2.51806641	-1.91162109	+18.72070313	-16.63330078	-24.98291016	+3252
+1458241019.24970010	+16.62890625	-1.38867188	-0.10546875	+18.21533203	-15.97412109	-46.77978516	+6032	+16.36523438	-1.31396484	+0.72070313	-93.03222656	+4.15283203	+61.58935547	+6064	+14.18115234	-2.54443359	-1.92041016	+18.65478516	-16.65527344	-25.13671875	+3252
+1458241019.25390010	+16.62890625	-1.38867188	-0.14062500	+18.36914063	-15.53466797	-46.69189453	+6044	+16.36083984	-1.32714844	+0.69433594	-93.36181641	+4.50439453	+61.45751953	+6068	+14.18554688	-2.54882813	-1.92041016	+18.67675781	-16.69921875	-25.20263672	+3252
+1458241019.25810000	+16.63330078	-1.38867188	-0.16699219	+18.50097656	-15.18310547	-46.64794922	+6056	+16.35644531	-1.33593750	+0.66796875	-93.60351563	+4.85595703	+61.32568359	+6072	+14.18554688	-2.55322266	-1.92041016	+18.69873047	-16.74316406	-25.24658203	+3252
+1458241019.26220010	+16.63330078	-1.38867188	-0.18896484	+18.58886719	-14.87548828	-46.58203125	+6068	+16.35205078	-1.34912109	+0.64160156	-93.91113281	+5.18554688	+61.19384766	+6076	+14.18994141	-2.54882813	-1.91601563	+18.76464844	-16.83105469	-25.31250000	+3256
+1458241019.26640010	+16.64208984	-1.38867188	-0.21533203	+18.69873047	-14.54589844	-46.49414063	+6068	+16.34765625	-1.36230469	+0.61083984	-94.19677734	+5.51513672	+61.04003906	+6080	+14.18994141	-2.54443359	-1.90722656	+18.85253906	-16.91894531	-25.35644531	+3260
+1458241019.27060010	+16.65087891	-1.38867188	-0.23730469	+18.83056641	-14.28222656	-46.42822266	+6068	+16.34765625	-1.37548828	+0.57568359	-94.46044922	+5.82275391	+60.84228516	+6084	+14.19433594	-2.54003906	-1.90283203	+18.91845703	-17.02880859	-25.40039063	+3264
+1458241019.27469990	+16.65966797	-1.38867188	-0.25927734	+18.94042969	-13.99658203	-46.36230469	+6064	+16.34765625	-1.39306641	+0.54052734	-94.76806641	+6.13037109	+60.62255859	+6092	+14.19873047	-2.53564453	-1.89404297	+19.00634766	-17.13867188	-25.44433594	+3268
+1458241019.27889990	+16.66406250	-1.39306641	-0.29003906	+19.05029297	-13.64501953	-46.27441406	+6060	+16.34765625	-1.41064453	+0.50097656	-95.07568359	+6.41601563	+60.40283203	+6096	+14.20312500	-2.53125000	-1.88525391	+19.09423828	-17.24853516	-25.51025391	+3272
+1458241019.28309990	+16.66845703	-1.39306641	-0.31640625	+19.13818359	-13.35937500	-46.20849609	+6048	+16.34765625	-1.42382813	+0.46582031	-95.31738281	+6.72363281	+60.18310547	+6100	+14.20312500	-2.52685547	-1.88085938	+19.16015625	-17.33642578	-25.55419922	+3280
+1458241019.29140000	+16.68164063	-1.39746094	-0.37353516	+19.33593750	-12.76611328	-46.01074219	+6024	+16.34326172	-1.45898438	+0.40429688	-95.84472656	+7.27294922	+59.80957031	+6108	+14.21191406	-2.51806641	-1.87207031	+19.31396484	-17.51220703	-25.62011719	+3292
+1458241019.29559990	+16.68603516	-1.40185547	-0.39550781	+19.44580078	-12.59033203	-45.96679688	+6008	+16.34326172	-1.47216797	+0.37792969	-96.06445313	+7.55859375	+59.65576172	+6108	+14.21191406	-2.51367188	-1.87207031	+19.37988281	-17.57812500	-25.64208984	+3296
+1458241019.30390000	+16.68603516	-1.41503906	-0.43066406	+19.62158203	-12.23876953	-45.92285156	+5972	+16.34765625	-1.50292969	+0.33837891	-96.48193359	+8.06396484	+59.41406250	+6108	+14.21630859	-2.51806641	-1.87207031	+19.44580078	-17.70996094	-25.72998047	+3308
+1458241019.30810000	+16.68603516	-1.41943359	-0.43945313	+19.73144531	-12.15087891	-45.94482422	+5952	+16.35205078	-1.51171875	+0.32519531	-96.63574219	+8.32763672	+59.32617188	+6104	+14.22070313	-2.52685547	-1.88085938	+19.44580078	-17.75390625	-25.79589844	+3316
+1458241019.31640010	+16.68603516	-1.44140625	-0.46142578	+19.88525391	-11.86523438	-46.03271484	+5928	+16.36083984	-1.53369141	+0.30761719	-96.92138672	+8.78906250	+59.19433594	+6096	+14.22509766	-2.56201172	-1.89843750	+19.35791016	-17.75390625	-25.90576172	+3336
+1458241019.32049990	+16.68164063	-1.45019531	-0.47460938	+19.97314453	-11.75537109	-46.09863281	+5920	+16.36083984	-1.53808594	+0.30761719	-97.00927734	+9.03076172	+59.19433594	+6092	+14.22949219	-2.58837891	-1.92041016	+19.24804688	-17.70996094	-25.97167969	+3348
+1458241019.32470010	+16.68164063	-1.45898438	-0.48779297	+20.06103516	-11.66748047	-46.14257813	+5912	+16.36083984	-1.54248047	+0.30761719	-97.09716797	+9.25048828	+59.19433594	+6088	+14.22949219	-2.61914063	-1.94677734	+19.13818359	-17.64404297	-26.03759766	+3360
+1458241019.32890010	+16.67724609	-1.47216797	-0.49658203	+20.14892578	-11.55761719	-46.20849609	+5912	+16.36962891	-1.55126953	+0.31201172	-97.18505859	+9.47021484	+59.21630859	+6084	+14.23388672	-2.64990234	-1.96875000	+19.00634766	-17.55615234	-26.08154297	+3372
+1458241019.33299990	+16.67724609	-1.48095703	-0.50097656	+20.21484375	-11.53564453	-46.29638672	+5912	+16.36962891	-1.55126953	+0.31640625	-97.20703125	+9.66796875	+59.26025391	+6080	+14.23388672	-2.68945313	-2.00390625	+18.83056641	-17.44628906	-26.16943359	+3388
+1458241019.33719990	+16.67285156	-1.49414063	-0.50097656	+20.28076172	-11.53564453	-46.42822266	+5912	+16.37402344	-1.56005859	+0.32080078	-97.22900391	+9.86572266	+59.28222656	+6076	+14.23388672	-2.72900391	-2.03027344	+18.67675781	-17.33642578	-26.25732422	+3400
+1458241019.34139990	+16.66845703	-1.50732422	-0.50537109	+20.36865234	-11.46972656	-46.56005859	+5920	+16.37841797	-1.56445313	+0.32080078	-97.29492188	+10.04150391	+59.28222656	+6072	+14.23828125	-2.76416016	-2.05664063	+18.50097656	-17.24853516	-26.34521484	+3408
+1458241019.34550000	+16.66845703	-1.52050781	-0.51416016	+20.43457031	-11.38183594	-46.62597656	+5928	+16.38281250	-1.56884766	+0.32519531	-97.29492188	+10.23925781	+59.30419922	+6064	+14.24267578	-2.80810547	-2.08740234	+18.34716797	-17.13867188	-26.45507813	+3420
+1458241019.35390000	+16.66845703	-1.54687500	-0.54492188	+20.54443359	-11.16210938	-46.75781250	+5960	+16.38720703	-1.59082031	+0.31640625	-97.40478516	+10.56884766	+59.23828125	+6064	+14.24707031	-2.87402344	-2.13574219	+18.10546875	-16.96289063	-26.60888672	+3436
+1458241019.35800000	+16.66845703	-1.56005859	-0.56250000	+20.58837891	-11.03027344	-46.80175781	+5976	+16.38720703	-1.59521484	+0.30322266	-97.40478516	+10.70068359	+59.19433594	+6060	+14.24707031	-2.90039063	-2.15771484	+18.01757813	-16.87500000	-26.67480469	+3440
+1458241019.36220000	+16.66845703	-1.57324219	-0.58447266	+20.65429688	-10.89843750	-46.82373047	+5996	+16.38720703	-1.61279297	+0.29443359	-97.47070313	+10.87646484	+59.15039063	+6064	+14.25146484	-2.91796875	-2.18408203	+17.99560547	-16.80908203	-26.74072266	+3444
+1458241019.36640000	+16.67285156	-1.58203125	-0.60205078	+20.72021484	-10.81054688	-46.84570313	+6012	+16.39160156	-1.63037109	+0.27685547	-97.53662109	+11.03027344	+59.06250000	+6064	+14.25146484	-2.93554688	-2.19287109	+17.95166016	-16.80908203	-26.80664063	+3444
+1458241019.37050010	+16.68164063	-1.59082031	-0.61962891	+20.74218750	-10.70068359	-46.86767578	+6024	+16.39160156	-1.64355469	+0.26367188	-97.58056641	+11.16210938	+59.01855469	+6068	+14.25585938	-2.94873047	-2.20166016	+17.95166016	-16.83105469	-26.87255859	+3444
+1458241019.37470010	+16.68603516	-1.60400391	-0.64160156	+20.78613281	-10.59082031	-46.86767578	+6040	+16.39160156	-1.66552734	+0.25048828	-97.66845703	+11.29394531	+58.93066406	+6068	+14.26025391	-2.96191406	-2.20605469	+17.97363281	-16.87500000	-26.93847656	+3440
+1458241019.37890010	+16.69482422	-1.62158203	-0.66796875	+20.80810547	-10.43701172	-46.84570313	+6052	+16.39160156	-1.69189453	+0.22412109	-97.77832031	+11.44775391	+58.77685547	+6076	+14.26464844	-2.97070313	-2.21484375	+17.97363281	-16.89697266	-26.98242188	+3440
+1458241019.38299990	+16.70361328	-1.63476563	-0.69873047	+20.80810547	-10.23925781	-46.77978516	+6064	+16.39160156	-1.70947266	+0.19335938	-97.86621094	+11.55761719	+58.62304688	+6084	+14.26904297	-2.97949219	-2.21923828	+17.99560547	-16.94091797	-27.02636719	+3440
+1458241019.39140010	+16.72558594	-1.66113281	-0.77783203	+20.83007813	-9.79980469	-46.60400391	+6076	+16.39160156	-1.77099609	+0.12744141	-98.12988281	+11.82128906	+58.27148438	+6100	+14.28222656	-2.98828125	-2.23242188	+18.10546875	-17.00683594	-27.09228516	+3440
+1458241019.39549990	+16.73876953	-1.67431641	-0.80859375	+20.80810547	-9.64599609	-46.53808594	+6076	+16.39160156	-1.79736328	+0.09667969	-98.23974609	+11.97509766	+58.11767578	+6112	+14.28222656	-2.99267578	-2.23681641	+18.14941406	-17.05078125	-27.13623047	+3440
+1458241019.39969990	+16.74755859	-1.69189453	-0.83935547	+20.78613281	-9.53613281	-46.49414063	+6076	+16.38720703	-1.83251953	+0.06591797	-98.37158203	+12.10693359	+57.96386719	+6120	+14.29101563	-2.99707031	-2.24121094	+18.19335938	-17.11669922	-27.18017578	+3440
+1458241019.40380000	+16.76074219	-1.70947266	-0.87011719	+20.76416016	-9.40429688	-46.47216797	+6068	+16.38720703	-1.86767578	+0.03076172	-98.52539063	+12.26074219	+57.81005859	+6132	+14.29541016	-3.00585938	-2.25000000	+18.21533203	-17.16064453	-27.22412109	+3444
+1458241019.40800000	+16.77392578	-1.72705078	-0.89648438	+20.72021484	-9.27246094	-46.45019531	+6060	+16.39160156	-1.90722656	-0.00439453	-98.67919922	+12.41455078	+57.63427734	+6144	+14.29980469	-3.01464844	-2.25878906	+18.23730469	-17.20458984	-27.26806641	+3444
+1458241019.41220000	+16.78710938	-1.74902344	-0.92285156	+20.67626953	-9.14062500	-46.45019531	+6052	+16.39599609	-1.94238281	-0.04394531	-98.81103516	+12.54638672	+57.48046875	+6156	+14.30859375	-3.03222656	-2.26318359	+18.21533203	-17.24853516	-27.35595703	+3448
+1458241019.41630010	+16.79589844	-1.77099609	-0.96240234	+20.63232422	-8.94287109	-46.45019531	+6044	+16.39599609	-1.97314453	-0.07910156	-98.92089844	+12.65625000	+57.32666016	+6168	+14.31298828	-3.04541016	-2.28076172	+18.19335938	-17.24853516	-27.39990234	+3456
+1458241019.42050000	+16.80468750	-1.80175781	-0.99755859	+20.56640625	-8.81103516	-46.49414063	+6036	+16.40039063	-2.00830078	-0.11425781	-99.03076172	+12.74414063	+57.19482422	+6180	+14.31738281	-3.06738281	-2.30273438	+18.14941406	-17.20458984	-27.50976563	+3464
+1458241019.42470000	+16.80908203	-1.82812500	-1.02832031	+20.50048828	-8.70117188	-46.58203125	+6028	+16.40039063	-2.03466797	-0.14062500	-99.09667969	+12.85400391	+57.12890625	+6192	+14.32177734	-3.09375000	-2.32470703	+18.08349609	-17.16064453	-27.59765625	+3472
+1458241019.43300010	+16.81787109	-1.88964844	-1.07226563	+20.36865234	-8.61328125	-46.88964844	+6008	+16.40917969	-2.08740234	-0.18017578	-99.16259766	+13.02978516	+57.12890625	+6208	+14.33496094	-3.16406250	-2.38183594	+17.86376953	-17.00683594	-27.83935547	+3496
+1458241019.43720010	+16.82226563	-1.92041016	-1.08544922	+20.30273438	-8.63525391	-47.13134766	+6004	+16.41796875	-2.10937500	-0.18896484	-99.14062500	+13.07373047	+57.21679688	+6216	+14.33935547	-3.21240234	-2.41259766	+17.70996094	-16.91894531	-28.01513672	+3508
+1458241019.44129990	+16.82226563	-1.95556641	-1.10302734	+20.23681641	-8.59130859	-47.37304688	+6004	+16.42675781	-2.12695313	-0.19775391	-99.11865234	+13.07373047	+57.28271484	+6220	+14.34375000	-3.25634766	-2.44775391	+17.53417969	-16.78710938	-28.16894531	+3520
+1458241019.44549990	+16.82226563	-1.99511719	-1.12500000	+20.14892578	-8.54736328	-47.74658203	+6008	+16.43554688	-2.14453125	-0.21093750	-99.07470703	+13.05175781	+57.34863281	+6228	+14.34814453	-3.31787109	-2.49169922	+17.33642578	-16.63330078	-28.38867188	+3536
+1458241019.44970010	+16.82226563	-2.03027344	-1.14697266	+20.10498047	-8.52539063	-48.03222656	+6016	+16.44433594	-2.16210938	-0.21972656	-99.00878906	+13.02978516	+57.43652344	+6236	+14.34814453	-3.36621094	-2.53125000	+17.18261719	-16.47949219	-28.58642578	+3548
+1458241019.45380000	+16.82226563	-2.06542969	-1.16894531	+20.06103516	-8.48144531	-48.31787109	+6028	+16.45312500	-2.17529297	-0.22851563	-98.94287109	+13.00781250	+57.52441406	+6244	+14.35253906	-3.41455078	-2.57519531	+17.02880859	-16.32568359	-28.76220703	+3560
+1458241019.45799990	+16.81787109	-2.10058594	-1.18652344	+19.99511719	-8.52539063	-48.71337891	+6044	+16.46191406	-2.19287109	-0.23291016	-98.85498047	+12.96386719	+57.65625000	+6252	+14.35693359	-3.46289063	-2.61474609	+16.89697266	-16.19384766	-28.98193359	+3572
+1458241019.46219990	+16.81787109	-2.13574219	-1.19531250	+19.95117188	-8.59130859	-49.06494141	+6064	+16.47070313	-2.20605469	-0.23730469	-98.76708984	+12.89794922	+57.83203125	+6260	+14.35693359	-3.51123047	-2.65429688	+16.74316406	-16.04003906	-29.20166016	+3584
+1458241019.47050000	+16.82666016	-2.19287109	-1.22167969	+19.95117188	-8.70117188	-49.76806641	+6104	+16.49267578	-2.24121094	-0.25488281	-98.56933594	+12.67822266	+58.09570313	+6280	+14.36572266	-3.61230469	-2.72021484	+16.50146484	-15.86425781	-29.66308594	+3600
+1458241019.47460010	+16.83105469	-2.22802734	-1.23486328	+19.92919922	-8.74511719	-50.09765625	+6128	+16.50585938	-2.26318359	-0.26806641	-98.50341797	+12.56835938	+58.20556641	+6292	+14.37011719	-3.65625000	-2.75537109	+16.43554688	-15.79833984	-29.88281250	+3608
+1458241019.47880010	+16.83984375	-2.25878906	-1.25683594	+19.92919922	-8.74511719	-50.42724609	+6156	+16.51904297	-2.28515625	-0.28564453	-98.48144531	+12.43652344	+58.22753906	+6304	+14.37890625	-3.70019531	-2.78173828	+16.34765625	-15.75439453	-30.14648438	+3612
+1458241019.48709990	+16.86181641	-2.32910156	-1.32714844	+19.88525391	-8.59130859	-50.93261719	+6212	+16.53662109	-2.34228516	-0.34277344	-98.45947266	+12.15087891	+58.29345703	+6332	+14.39648438	-3.77050781	-2.83886719	+16.32568359	-15.64453125	-30.54199219	+3624
+1458241019.49550010	+16.90136719	-2.39941406	-1.38427734	+19.84130859	-8.56933594	-51.39404297	+6256	+16.55419922	-2.41699219	-0.41748047	-98.54736328	+11.88720703	+58.20556641	+6364	+14.41406250	-3.83203125	-2.87841797	+16.32568359	-15.68847656	-30.98144531	+3632
+1458241019.49959990	+16.91894531	-2.43457031	-1.41503906	+19.81933594	-8.59130859	-51.63574219	+6276	+16.56298828	-2.46093750	-0.45703125	-98.61328125	+11.73339844	+58.18359375	+6384	+14.42285156	-3.86279297	-2.89599609	+16.36962891	-15.73242188	-31.17919922	+3636
+1458241019.50379990	+16.94091797	-2.47412109	-1.44140625	+19.81933594	-8.59130859	-51.85546875	+6288	+16.57617188	-2.50488281	-0.50097656	-98.70117188	+11.55761719	+58.11767578	+6404	+14.44042969	-3.89355469	-2.90917969	+16.39160156	-15.82031250	-31.42089844	+3640
+1458241019.50799990	+16.96289063	-2.51367188	-1.48095703	+19.77539063	-8.52539063	-52.03125000	+6304	+16.58496094	-2.55322266	-0.54931641	-98.81103516	+11.40380859	+58.05175781	+6420	+14.45361328	-3.92431641	-2.92236328	+16.41357422	-15.88623047	-31.64062500	+3644
+1458241019.51210000	+16.98925781	-2.56201172	-1.52490234	+19.70947266	-8.43750000	-52.20703125	+6312	+16.59375000	-2.61035156	-0.59326172	-98.94287109	+11.27197266	+58.00781250	+6440	+14.47119141	-3.95068359	-2.93554688	+16.45751953	-15.95214844	-31.83837891	+3644
+1458241019.51630000	+17.01123047	-2.61035156	-1.57324219	+19.62158203	-8.34960938	-52.36083984	+6320	+16.60253906	-2.66308594	-0.64160156	-99.09667969	+11.14013672	+57.91992188	+6460	+14.48437500	-3.98144531	-2.95312500	+16.50146484	-15.97412109	-32.03613281	+3648
+1458241019.52049990	+17.03320313	-2.66308594	-1.61718750	+19.53369141	-8.28369141	-52.53662109	+6324	+16.60253906	-2.72021484	-0.68994141	-99.25048828	+10.98632813	+57.87597656	+6484	+14.49755859	-4.01660156	-2.97070313	+16.50146484	-15.99609375	-32.23388672	+3656
+1458241019.52460000	+17.05517578	-2.71582031	-1.66113281	+19.44580078	-8.23974609	-52.71240234	+6324	+16.61132813	-2.77734375	-0.73828125	-99.40429688	+10.85449219	+57.83203125	+6504	+14.51074219	-4.04736328	-2.98828125	+16.50146484	-16.04003906	-32.45361328	+3660
+1458241019.53300000	+17.09472656	-2.82128906	-1.73144531	+19.29199219	-8.28369141	-53.10791016	+6312	+16.62890625	-2.89599609	-0.82617188	-99.68994141	+10.56884766	+57.85400391	+6544	+14.54150391	-4.13085938	-3.03222656	+16.45751953	-16.08398438	-32.89306641	+3672
+1458241019.53710010	+17.11669922	-2.87841797	-1.75781250	+19.20410156	-8.30566406	-53.34960938	+6308	+16.64208984	-2.94873047	-0.86132813	-99.77783203	+10.43701172	+57.91992188	+6560	+14.55908203	-4.18359375	-3.05419922	+16.36962891	-16.08398438	-33.15673828	+3680
+1458241019.54130010	+17.13867188	-2.93994141	-1.79296875	+19.11621094	-8.32763672	-53.59130859	+6304	+16.65527344	-3.00146484	-0.89648438	-99.88769531	+10.30517578	+58.00781250	+6580	+14.57226563	-4.23632813	-3.08496094	+16.32568359	-16.01806641	-33.39843750	+3688
+1458241019.54550000	+17.15185547	-3.00585938	-1.82812500	+18.98437500	-8.34960938	-53.83300781	+6300	+16.66845703	-3.05859375	-0.93164063	-99.99755859	+10.17333984	+58.11767578	+6600	+14.58544922	-4.29785156	-3.12011719	+16.19384766	-15.93017578	-33.68408203	+3700
+1458241019.54959990	+17.17382813	-3.07177734	-1.86767578	+18.87451172	-8.34960938	-54.09667969	+6300	+16.68164063	-3.10253906	-0.96240234	-100.04150391	+10.01953125	+58.22753906	+6616	+14.59863281	-4.36376953	-3.15966797	+16.04003906	-15.82031250	-33.94775391	+3712
+1458241019.55380010	+17.18701172	-3.13330078	-1.90722656	+18.76464844	-8.32763672	-54.33837891	+6300	+16.69921875	-3.14648438	-0.99316406	-100.08544922	+9.88769531	+58.33740234	+6636	+14.61181641	-4.43408203	-3.20800781	+15.88623047	-15.66650391	-34.21142578	+3724
+1458241019.55790000	+17.19580078	-3.19482422	-1.93359375	+18.69873047	-8.41552734	-54.66796875	+6304	+16.71679688	-3.19482422	-1.01953125	-100.10742188	+9.75585938	+58.53515625	+6652	+14.62060547	-4.50878906	-3.25634766	+15.68847656	-15.49072266	-34.51904297	+3736
+1458241019.56629990	+17.22656250	-3.30908203	-1.98632813	+18.63281250	-8.61328125	-55.34912109	+6324	+16.75634766	-3.28271484	-1.06787109	-100.12939453	+9.44824219	+58.93066406	+6692	+14.64697266	-4.66699219	-3.35742188	+15.31494141	-15.18310547	-35.17822266	+3764
+1458241019.57040000	+17.23974609	-3.37500000	-2.00830078	+18.56689453	-8.72314453	-55.70068359	+6340	+16.77832031	-3.33105469	-1.08984375	-100.15136719	+9.29443359	+59.15039063	+6712	+14.65576172	-4.75488281	-3.41015625	+15.09521484	-14.98535156	-35.52978516	+3780
+1458241019.57460000	+17.25732422	-3.44091797	-2.03027344	+18.50097656	-8.83300781	-56.09619141	+6360	+16.80468750	-3.37060547	-1.11181641	-100.15136719	+9.11865234	+59.39208984	+6728	+14.66455078	-4.84277344	-3.46289063	+14.87548828	-14.78759766	-35.88134766	+3796
+1458241019.57880000	+17.27929688	-3.51123047	-2.06542969	+18.43505859	-8.87695313	-56.46972656	+6384	+16.83105469	-3.41455078	-1.14257813	-100.15136719	+8.94287109	+59.54589844	+6748	+14.67773438	-4.93505859	-3.51562500	+14.67773438	-14.61181641	-36.25488281	+3808
+1458241019.58290000	+17.29687500	-3.58154297	-2.10058594	+18.36914063	-8.92089844	-56.82128906	+6416	+16.85742188	-3.45849609	-1.17333984	-100.17333984	+8.74511719	+59.72167969	+6772	+14.68652344	-5.02294922	-3.57275391	+14.45800781	-14.39208984	-36.60644531	+3824
+1458241019.58710000	+17.31445313	-3.64306641	-2.14013672	+18.34716797	-8.98681641	-57.17285156	+6448	+16.88378906	-3.51562500	-1.20849609	-100.23925781	+8.54736328	+59.89746094	+6792	+14.69970703	-5.10644531	-3.62988281	+14.30419922	-14.19433594	-36.97998047	+3840
+1458241019.59130000	+17.34082031	-3.70458984	-2.17529297	+18.34716797	-9.05273438	-57.54638672	+6480	+16.91455078	-3.56835938	-1.23925781	-100.30517578	+8.32763672	+60.07324219	+6816	+14.71289063	-5.18994141	-3.67822266	+14.12841797	-14.08447266	-37.35351563	+3852
+1458241019.59540010	+17.35839844	-3.77490234	-2.21044922	+18.28125000	-9.11865234	-57.94189453	+6516	+16.94091797	-3.63427734	-1.27441406	-100.41503906	+8.10791016	+60.27099609	+6836	+14.72607422	-5.27343750	-3.72656250	+13.97460938	-13.95263672	-37.72705078	+3864
+1458241019.60380010	+17.42431641	-3.92871094	-2.27636719	+18.14941406	-9.36035156	-58.71093750	+6592	+16.99804688	-3.77050781	-1.34912109	-100.67871094	+7.62451172	+60.62255859	+6884	+14.76123047	-5.43164063	-3.80566406	+13.68896484	-13.86474609	-38.51806641	+3884
+1458241019.60789990	+17.46386719	-4.01220703	-2.32470703	+18.06152344	-9.38232422	-59.04052734	+6628	+17.02880859	-3.84960938	-1.39746094	-100.87646484	+7.38281250	+60.75439453	+6904	+14.78320313	-5.51074219	-3.84082031	+13.57910156	-13.84277344	-38.91357422	+3892
+1458241019.61209990	+17.50341797	-4.09570313	-2.37304688	+17.97363281	-9.42626953	-59.37011719	+6660	+17.05517578	-3.93310547	-1.44580078	-101.07421875	+7.09716797	+60.88623047	+6928	+14.80517578	-5.58105469	-3.87597656	+13.51318359	-13.82080078	-39.28710938	+3896
+1458241019.61630010	+17.54296875	-4.17919922	-2.42138672	+17.88574219	-9.49218750	-59.69970703	+6688	+17.08593750	-4.01660156	-1.49414063	-101.29394531	+6.81152344	+60.99609375	+6952	+14.83154297	-5.65136719	-3.90234375	+13.42529297	-13.86474609	-39.66064453	+3900
+1458241019.62040000	+17.57812500	-4.27148438	-2.48291016	+17.75390625	-9.44824219	-60.00732422	+6716	+17.10791016	-4.10888672	-1.55126953	-101.55761719	+6.52587891	+61.06201172	+6976	+14.85791016	-5.72167969	-3.92871094	+13.33740234	-13.90869141	-40.03417969	+3904
+1458241019.62459990	+17.61328125	-4.35937500	-2.54443359	+17.62207031	-9.44824219	-60.29296875	+6740	+17.12988281	-4.20556641	-1.60839844	-101.82128906	+6.24023438	+61.14990234	+7000	+14.88427734	-5.78320313	-3.95947266	+13.31542969	-13.97460938	-40.38574219	+3908
+1458241019.62870000	+17.66162109	-4.45605469	-2.59716797	+17.49023438	-9.51416016	-60.60058594	+6756	+17.16064453	-4.30224609	-1.66113281	-102.08496094	+5.93261719	+61.30371094	+7024	+14.91943359	-5.84472656	-3.97265625	+13.27148438	-14.12841797	-40.78125000	+3908
+1458241019.63710000	+17.74951172	-4.65380859	-2.70703125	+17.18261719	-9.62402344	-61.25976563	+6772	+17.20898438	-4.50439453	-1.75781250	-102.65625000	+5.29541016	+61.56738281	+7068	+14.98095703	-5.98974609	-4.01220703	+13.09570313	-14.32617188	-41.55029297	+3908
+1458241019.64120010	+17.79785156	-4.75927734	-2.75097656	+17.05078125	-9.73388672	-61.63330078	+6776	+17.23974609	-4.60107422	-1.80175781	-102.91992188	+4.96582031	+61.76513672	+7088	+15.01171875	-6.06005859	-4.03417969	+13.02978516	-14.43603516	-41.94580078	+3908
+1458241019.64540000	+17.84619141	-4.86474609	-2.81250000	+16.87500000	-9.73388672	-61.94091797	+6776	+17.26611328	-4.70214844	-1.85449219	-103.18359375	+4.65820313	+61.85302734	+7108	+15.04248047	-6.13476563	-4.06494141	+12.91992188	-14.45800781	-42.31933594	+3908
+1458241019.64960000	+17.89013672	-4.96582031	-2.87402344	+16.74316406	-9.71191406	-62.22656250	+6768	+17.29687500	-4.79882813	-1.91162109	-103.42529297	+4.32861328	+61.94091797	+7132	+15.07763672	-6.21386719	-4.10009766	+12.83203125	-14.47998047	-42.69287109	+3912
+1458241019.65370010	+17.92529297	-5.06250000	-2.92675781	+16.61132813	-9.73388672	-62.55615234	+6760	+17.33203125	-4.89550781	-1.95556641	-103.66699219	+3.99902344	+62.11669922	+7152	+15.10839844	-6.28857422	-4.13085938	+12.74414063	-14.50195313	-43.06640625	+3916
+1458241019.65790010	+17.95166016	-5.16796875	-2.97509766	+16.41357422	-9.79980469	-62.92968750	+6756	+17.35839844	-4.99658203	-2.00390625	-103.93066406	+3.69140625	+62.22656250	+7172	+15.13037109	-6.37646484	-4.17041016	+12.59033203	-14.45800781	-43.43994141	+3920
+1458241019.66210010	+17.98681641	-5.26464844	-3.02783203	+16.25976563	-9.82177734	-63.30322266	+6744	+17.39355469	-5.08447266	-2.05664063	-104.12841797	+3.38378906	+62.33642578	+7192	+15.15673828	-6.47314453	-4.20996094	+12.39257813	-14.39208984	-43.83544922	+3928
+1458241019.66619990	+18.02197266	-5.36572266	-3.06298828	+16.14990234	-9.93164063	-63.72070313	+6736	+17.43310547	-5.17236328	-2.08740234	-104.30419922	+3.09814453	+62.57812500	+7212	+15.17871094	-6.56542969	-4.25830078	+12.23876953	-14.30419922	-44.25292969	+3936
+1458241019.67459990	+18.10107422	-5.55468750	-3.13330078	+15.97412109	-10.10742188	-64.55566406	+6724	+17.52539063	-5.34375000	-2.16210938	-104.61181641	+2.50488281	+62.95166016	+7244	+15.22265625	-6.78515625	-4.37255859	+11.75537109	-13.93066406	-45.04394531	+3952
+1458241019.67870000	+18.13183594	-5.64697266	-3.15966797	+15.93017578	-10.21728516	-65.01708984	+6720	+17.56933594	-5.42724609	-2.18847656	-104.74365234	+2.21923828	+63.19335938	+7260	+15.23583984	-6.89941406	-4.43847656	+11.51367188	-13.68896484	-45.46142578	+3960
+1458241019.68290000	+18.15820313	-5.74365234	-3.19921875	+15.79833984	-10.23925781	-65.41259766	+6728	+17.61767578	-5.51074219	-2.22802734	-104.89746094	+1.93359375	+63.28125000	+7276	+15.24462891	-7.01806641	-4.50878906	+11.22802734	-13.38134766	-45.83496094	+3968
+1458241019.68709990	+18.18896484	-5.83593750	-3.23876953	+15.73242188	-10.26123047	-65.83007813	+6736	+17.66601563	-5.59423828	-2.27197266	-105.02929688	+1.66992188	+63.39111328	+7292	+15.25781250	-7.13232422	-4.58349609	+10.94238281	-13.07373047	-46.20849609	+3980
+1458241019.69120000	+18.21533203	-5.92382813	-3.27832031	+15.64453125	-10.30517578	-66.22558594	+6748	+17.71435547	-5.67333984	-2.31152344	-105.16113281	+1.42822266	+63.54492188	+7308	+15.26660156	-7.25537109	-4.65380859	+10.63476563	-12.78808594	-46.60400391	+3992
+1458241019.69960000	+18.27685547	-6.10400391	-3.35302734	+15.55664063	-10.43701172	-67.08251953	+6784	+17.80664063	-5.84472656	-2.38623047	-105.46875000	+0.94482422	+63.83056641	+7336	+15.28417969	-7.49707031	-4.80761719	+10.04150391	-12.12890625	-47.35107422	+4012
+1458241019.70790000	+18.37792969	-6.30175781	-3.42333984	+15.46875000	-10.61279297	-67.96142578	+6824	+17.91210938	-6.02929688	-2.45214844	-105.79833984	+0.43945313	+64.18212891	+7360	+15.30615234	-7.74755859	-4.94824219	+9.42626953	-11.57958984	-48.12011719	+4036
+1458241019.71199990	+18.42187500	-6.40722656	-3.46728516	+15.40283203	-10.63476563	-68.35693359	+6848	+17.96484375	-6.12597656	-2.49169922	-105.99609375	+0.19775391	+64.29199219	+7372	+15.31494141	-7.86181641	-5.01855469	+9.16259766	-11.29394531	-48.44970703	+4044
+1458241019.72040010	+18.50537109	-6.62255859	-3.59033203	+15.16113281	-10.52490234	-69.08203125	+6900	+18.04833984	-6.33251953	-2.59716797	-106.43554688	-0.30761719	+64.35791016	+7396	+15.34130859	-8.09472656	-5.14599609	+8.61328125	-10.85449219	-49.13085938	+4064
+1458241019.72869990	+18.60205078	-6.85986328	-3.72656250	+14.83154297	-10.52490234	-69.76318359	+6940	+18.12304688	-6.55664063	-2.71582031	-106.98486328	-0.81298828	+64.44580078	+7416	+15.37207031	-8.29248047	-5.25146484	+8.15185547	-10.65673828	-49.76806641	+4068
+1458241019.73289990	+18.65917969	-6.98291016	-3.79687500	+14.65576172	-10.50292969	-70.09277344	+6948	+18.16259766	-6.67529297	-2.77734375	-107.27050781	-1.05468750	+64.46777344	+7428	+15.40283203	-8.38476563	-5.29541016	+7.97607422	-10.61279297	-50.09765625	+4060
+1458241019.74120000	+18.76464844	-7.25976563	-3.93310547	+14.23828125	-10.52490234	-70.83984375	+6952	+18.23291016	-6.92578125	-2.91357422	-107.90771484	-1.66992188	+64.48974609	+7444	+15.45996094	-8.56494141	-5.36572266	+7.64648438	-10.65673828	-50.75683594	+4040
+1458241019.74540000	+18.81738281	-7.40917969	-4.02099609	+13.95263672	-10.39306641	-71.14746094	+6944	+18.26367188	-7.06201172	-2.98828125	-108.28125000	-1.99951172	+64.40185547	+7452	+15.49951172	-8.65283203	-5.39648438	+7.51464844	-10.70068359	-51.06445313	+4028
+1458241019.75370000	+18.91406250	-7.68164063	-4.20117188	+13.44726563	-10.19531250	-71.71875000	+6900	+18.32519531	-7.31250000	-3.15966797	-108.89648438	-2.57080078	+64.20410156	+7460	+15.56982422	-8.81103516	-5.45361328	+7.25097656	-10.85449219	-51.63574219	+3988
+1458241019.75790000	+18.95361328	-7.81787109	-4.28906250	+13.20556641	-10.10742188	-72.00439453	+6872	+18.35156250	-7.43554688	-3.24755859	-109.22607422	-2.85644531	+64.09423828	+7460	+15.60498047	-8.89453125	-5.48437500	+7.11914063	-10.92041016	-51.94335938	+3964
+1458241019.76620010	+19.02832031	-8.10351563	-4.44726563	+12.67822266	-10.04150391	-72.66357422	+6792	+18.40869141	-7.67724609	-3.41455078	-109.77539063	-3.51562500	+63.98437500	+7456	+15.67529297	-9.05712891	-5.54589844	+6.83349609	-11.05224609	-52.58056641	+3924
+1458241019.77040000	+19.07666016	-8.24414063	-4.51318359	+12.43652344	-10.01953125	-72.99316406	+6744	+18.44384766	-7.80029297	-3.49365234	-110.06103516	-3.84521484	+63.91845703	+7448	+15.71484375	-9.14501953	-5.57666016	+6.70166016	-11.11816406	-52.93212891	+3900
+1458241019.77449990	+19.12500000	-8.36718750	-4.58789063	+12.30468750	-9.93164063	-73.34472656	+6688	+18.48339844	-7.91894531	-3.57275391	-110.30273438	-4.15283203	+63.83056641	+7436	+15.75439453	-9.24609375	-5.60742188	+6.54785156	-11.14013672	-53.28369141	+3880
+1458241019.77870010	+19.15576172	-8.48583984	-4.65380859	+12.15087891	-9.86572266	-73.69628906	+6636	+18.51855469	-8.03320313	-3.64746094	-110.54443359	-4.48242188	+63.80859375	+7424	+15.77636719	-9.33837891	-5.65576172	+6.39404297	-11.05224609	-53.61328125	+3864
+1458241019.78699990	+19.22167969	-8.71435547	-4.79003906	+11.88720703	-9.64599609	-74.35546875	+6528	+18.59765625	-8.23974609	-3.80566406	-110.89599609	-5.05371094	+63.65478516	+7388	+15.81591797	-9.55810547	-5.77001953	+5.93261719	-10.74462891	-54.29443359	+3840
+1458241019.79119990	+19.23925781	-8.82421875	-4.83837891	+11.73339844	-9.60205078	-74.70703125	+6480	+18.63720703	-8.33203125	-3.86279297	-111.04980469	-5.31738281	+63.69873047	+7364	+15.82470703	-9.66357422	-5.84033203	+5.73486328	-10.48095703	-54.62402344	+3828
+1458241019.79530000	+19.26562500	-8.92529297	-4.86914063	+11.66748047	-9.66796875	-75.10253906	+6428	+18.68554688	-8.42431641	-3.91552734	-111.15966797	-5.60302734	+63.78662109	+7336	+15.83349609	-9.77783203	-5.91503906	+5.49316406	-10.21728516	-55.01953125	+3812
+1458241019.80370000	+19.32275391	-9.10986328	-4.92626953	+11.64550781	-9.71191406	-76.02539063	+6344	+18.78662109	-8.61328125	-4.00781250	-111.44531250	-6.17431641	+63.98437500	+7280	+15.83349609	-10.03271484	-6.06005859	+4.96582031	-9.64599609	-55.85449219	+3792
+1458241019.80780010	+19.36230469	-9.20214844	-4.95263672	+11.64550781	-9.68994141	-76.44287109	+6312	+18.84375000	-8.70996094	-4.06054688	-111.57714844	-6.45996094	+64.02832031	+7248	+15.83349609	-10.16455078	-6.13476563	+4.70214844	-9.33837891	-56.22802734	+3780
+1458241019.81620000	+19.41503906	-9.36474609	-5.01855469	+11.66748047	-9.58007813	-77.25585938	+6260	+18.93603516	-8.89453125	-4.16162109	-111.86279297	-6.94335938	+64.13818359	+7176	+15.81591797	-10.41943359	-6.30615234	+4.15283203	-8.56933594	-57.01904297	+3776
+1458241019.82450010	+19.45458984	-9.53613281	-5.08886719	+11.57958984	-9.51416016	-78.04687500	+6232	+19.01953125	-9.07910156	-4.27148438	-112.19238281	-7.44873047	+64.24804688	+7104	+15.78955078	-10.65673828	-6.48193359	+3.66943359	-7.80029297	-57.72216797	+3780
+1458241019.83279990	+19.51611328	-9.73828125	-5.14160156	+11.49169922	-9.53613281	-78.92578125	+6220	+19.10302734	-9.27685547	-4.36816406	-112.54394531	-7.99804688	+64.40185547	+7028	+15.78515625	-10.90283203	-6.60937500	+3.18603516	-7.38281250	-58.51318359	+3780
+1458241019.83699990	+19.54687500	-9.83056641	-5.16796875	+11.44775391	-9.53613281	-79.34326172	+6212	+19.14257813	-9.39111328	-4.42089844	-112.78564453	-8.28369141	+64.48974609	+6988	+15.78515625	-11.00830078	-6.66650391	+2.98828125	-7.22900391	-58.88671875	+3776
+1458241019.84530000	+19.61718750	-10.03710938	-5.30419922	+11.27197266	-9.25048828	-79.95849609	+6208	+19.18652344	-9.62402344	-4.57031250	-113.31298828	-8.87695313	+64.40185547	+6920	+15.81152344	-11.22802734	-6.76318359	+2.59277344	-7.05322266	-59.63378906	+3768
+1458241019.85369990	+19.66113281	-10.30078125	-5.46679688	+10.78857422	-8.92089844	-80.44189453	+6188	+19.20410156	-9.87451172	-4.74609375	-113.90625000	-9.51416016	+64.18212891	+6852	+15.85107422	-11.41259766	-6.83789063	+2.24121094	-7.07519531	-60.24902344	+3744
+1458241019.85780000	+19.68310547	-10.44140625	-5.55029297	+10.50292969	-8.74511719	-80.70556641	+6172	+19.21289063	-10.00195313	-4.82080078	-114.21386719	-9.86572266	+64.13818359	+6816	+15.88183594	-11.49609375	-6.86865234	+2.13134766	-7.18505859	-60.53466797	+3720
+1458241019.86610010	+19.74023438	-10.73583984	-5.71289063	+9.97558594	-8.54736328	-81.25488281	+6116	+19.22607422	-10.26123047	-4.97460938	-114.82910156	-10.59082031	+64.09423828	+6744	+15.95654297	-11.65869141	-6.88623047	+1.86767578	-7.62451172	-61.17187500	+3668
+1458241019.87450000	+19.81054688	-11.04785156	-5.91943359	+9.38232422	-8.15185547	-81.71630859	+6024	+19.23925781	-10.52050781	-5.15917969	-115.42236328	-11.33789063	+63.89648438	+6676	+16.04443359	-11.83886719	-6.89501953	+1.58203125	-8.08593750	-61.85302734	+3596
+1458241019.87859990	+19.82373047	-11.19726563	-6.02490234	+9.07470703	-7.91015625	-81.93603516	+5972	+19.23925781	-10.65234375	-5.24267578	-115.70800781	-11.75537109	+63.83056641	+6636	+16.07519531	-11.92236328	-6.92138672	+1.42822266	-8.19580078	-62.13867188	+3552
+1458241019.88700010	+19.86767578	-11.49609375	-6.23144531	+8.50341797	-7.47070313	-82.41943359	+5836	+19.24804688	-10.89843750	-5.40966797	-116.25732422	-12.59033203	+63.67675781	+6564	+16.14550781	-12.08935547	-6.97851563	+1.16455078	-8.41552734	-62.70996094	+3460
+1458241019.89109990	+19.88964844	-11.64990234	-6.31494141	+8.19580078	-7.31689453	-82.68310547	+5760	+19.25683594	-11.01708984	-5.47998047	-116.52099609	-12.98583984	+63.67675781	+6524	+16.17187500	-12.16845703	-7.00488281	+1.05468750	-8.50341797	-62.99560547	+3416
+1458241019.89949990	+19.94238281	-11.91357422	-6.43359375	+7.86621094	-7.16308594	-83.51806641	+5596	+19.30517578	-11.22363281	-5.61181641	-116.89453125	-13.79882813	+63.76464844	+6432	+16.20703125	-12.37500000	-7.05761719	+0.68115234	-8.59130859	-63.83056641	+3332
+1458241019.90360000	+19.96875000	-12.02783203	-6.48632813	+7.77832031	-7.05322266	-83.95751953	+5512	+19.33593750	-11.32470703	-5.66015625	-117.09228516	-14.21630859	+63.87451172	+6384	+16.21582031	-12.47607422	-7.11035156	+0.54931641	-8.45947266	-64.22607422	+3296
+1458241019.90780000	+20.00390625	-12.12890625	-6.53027344	+7.73437500	-6.96533203	-84.41894531	+5428	+19.37109375	-11.42578125	-5.70849609	-117.26806641	-14.63378906	+63.98437500	+6336	+16.22021484	-12.59033203	-7.16308594	+0.37353516	-8.30566406	-64.70947266	+3256
+1458241019.91610000	+20.05664063	-12.30908203	-6.62255859	+7.69042969	-6.63574219	-85.34179688	+5280	+19.45458984	-11.60156250	-5.80078125	-117.53173828	-15.53466797	+64.20410156	+6232	+16.20703125	-12.81884766	-7.30371094	+0.02197266	-7.69042969	-65.63232422	+3196
+1458241019.92030000	+20.07861328	-12.38378906	-6.64013672	+7.71240234	-6.54785156	-85.86914063	+5212	+19.50732422	-11.68945313	-5.82714844	-117.68554688	-15.99609375	+64.40185547	+6176	+16.18945313	-12.92871094	-7.37402344	-0.13183594	-7.33886719	-66.11572266	+3172
+1458241019.92860010	+20.13134766	-12.50683594	-6.67089844	+7.88818359	-6.39404297	-86.94580078	+5104	+19.62158203	-11.83886719	-5.87548828	-117.92724609	-16.83105469	+64.88525391	+6060	+16.15429688	-13.15283203	-7.51025391	-0.41748047	-6.70166016	-67.17041016	+3136
+1458241019.93700000	+20.18408203	-12.62988281	-6.69287109	+8.08593750	-6.21826172	-88.17626953	+5028	+19.73583984	-11.99267578	-5.91064453	-118.21289063	-17.75390625	+65.41259766	+5940	+16.12353516	-13.38134766	-7.63769531	-0.65917969	-5.99853516	-68.37890625	+3120
+1458241019.94109990	+20.21044922	-12.68701172	-6.70605469	+8.17382813	-6.13037109	-88.81347656	+5004	+19.79296875	-12.08056641	-5.93701172	-118.36669922	-18.28125000	+65.65429688	+5884	+16.10595703	-13.50439453	-7.69921875	-0.81298828	-5.66894531	-69.01611328	+3124
+1458241019.94939990	+20.25000000	-12.83642578	-6.77197266	+8.19580078	-5.75683594	-89.84619141	+4980	+19.90283203	-12.26513672	-5.99414063	-118.74023438	-19.37988281	+66.11572266	+5764	+16.09716797	-13.69775391	-7.83544922	-0.96679688	-5.03173828	-69.96093750	+3140
+1458241019.95779990	+20.27636719	-13.01220703	-6.89062500	+8.08593750	-5.27343750	-90.81298828	+4976	+19.96875000	-12.42333984	-6.08642578	-119.09179688	-20.43457031	+66.40136719	+5656	+16.10156250	-13.89111328	-7.94091797	-1.14257813	-4.61425781	-70.94970703	+3152
+1458241019.96190000	+20.27636719	-13.12207031	-6.93896484	+7.91015625	-5.11962891	-91.36230469	+4972	+19.98193359	-12.53759766	-6.12597656	-119.42138672	-21.00585938	+66.55517578	+5612	+16.10595703	-13.97460938	-7.97607422	-1.23046875	-4.54833984	-71.45507813	+3156
+1458241019.97030000	+20.31152344	-13.37695313	-7.11035156	+7.58056641	-4.63623047	-92.35107422	+4956	+19.99511719	-12.77490234	-6.30175781	-119.99267578	-22.21435547	+66.57714844	+5524	+16.17626953	-14.17675781	-8.02880859	-1.42822266	-4.68017578	-72.46582031	+3148
+1458241019.97860000	+20.32031250	-13.71093750	-7.32568359	+7.00927734	-3.97705078	-93.29589844	+4912	+19.97753906	-13.01660156	-6.50390625	-120.52001953	-23.59863281	+66.42333984	+5448	+16.25537109	-14.36132813	-8.07714844	-1.64794922	-4.87792969	-73.36669922	+3108
+1458241019.98690010	+20.32031250	-14.06689453	-7.58056641	+6.32812500	-3.22998047	-94.08691406	+4832	+19.92480469	-13.28027344	-6.73242188	-121.13525391	-24.93896484	+66.09375000	+5388	+16.33447266	-14.54150391	-8.13867188	-1.91162109	-5.11962891	-74.04785156	+3028
+1458241019.99110010	+20.31591797	-14.24707031	-7.70800781	+5.99853516	-2.87841797	-94.50439453	+4772	+19.88964844	-13.41210938	-6.85986328	-121.46484375	-25.57617188	+65.91796875	+5360	+16.37402344	-14.63378906	-8.16503906	-2.06542969	-5.31738281	-74.39941406	+2976
+1458241019.99939990	+20.31591797	-14.58984375	-7.93212891	+5.44921875	-2.28515625	-95.58105469	+4616	+19.82812500	-13.66259766	-7.10156250	-122.03613281	-26.96044922	+65.67626953	+5304	+16.45312500	-14.83593750	-8.18701172	-2.39501953	-5.73486328	-75.36621094	+2868
+1458241020.00780010	+20.32910156	-14.92822266	-8.11230469	+4.98779297	-1.77978516	-96.72363281	+4432	+19.78857422	-13.93505859	-7.31250000	-122.71728516	-28.38867188	+65.61035156	+5244	+16.51025391	-15.03369141	-8.22656250	-2.74658203	-6.04248047	-76.35498047	+2760
+1458241020.01609990	+20.32031250	-15.21826172	-8.28808594	+4.61425781	-1.09863281	-97.84423828	+4236	+19.78417969	-14.13720703	-7.50585938	-123.15673828	-29.70703125	+65.61035156	+5172	+16.54541016	-15.24023438	-8.31884766	-3.03222656	-5.93261719	-77.25585938	+2668
+1458241020.02440000	+20.35107422	-15.42041016	-8.37158203	+4.54833984	-0.70312500	-99.18457031	+4040	+19.81054688	-14.31738281	-7.64208984	-123.64013672	-30.98144531	+65.87402344	+5096	+16.54541016	-15.45556641	-8.38476563	-3.31787109	-5.73486328	-78.55224609	+2588
+1458241020.02860000	+20.36425781	-15.49511719	-8.38476563	+4.52636719	-0.61523438	-99.86572266	+3944	+19.84130859	-14.41406250	-7.68164063	-123.96972656	-31.59667969	+66.22558594	+5048	+16.53222656	-15.54785156	-8.42871094	-3.40576172	-5.53710938	-79.18945313	+2548
+1458241020.04110000	+20.43017578	-15.62695313	-8.34960938	+4.92187500	-0.35156250	-102.10693359	+3708	+19.98632813	-14.58984375	-7.75195313	-124.67285156	-33.42041016	+67.43408203	+4900	+16.50146484	-15.82031250	-8.55175781	-3.38378906	-4.70214844	-81.47460938	+2444
+1458241020.04520010	+20.46093750	-15.67089844	-8.33642578	+5.03173828	-0.21972656	-102.83203125	+3652	+20.05224609	-14.63378906	-7.77832031	-124.87060547	-34.01367188	+67.82958984	+4848	+16.48828125	-15.89941406	-8.61328125	-3.33984375	-4.28466797	-82.17773438	+2420
+1458241020.05360010	+20.51806641	-15.69726563	-8.30126953	+5.29541016	-0.06591797	-104.19433594	+3568	+20.17968750	-14.73925781	-7.80908203	-125.31005859	-35.13427734	+68.66455078	+4752	+16.43554688	-16.05761719	-8.72314453	-3.29589844	-3.42773438	-83.60595703	+2400
+1458241020.06189990	+20.56201172	-15.71484375	-8.24853516	+5.53710938	+0.02197266	-105.51269531	+3540	+20.27197266	-14.84472656	-7.83544922	-125.88134766	-36.29882813	+69.54345703	+4664	+16.39160156	-16.16748047	-8.80224609	-3.16406250	-2.72460938	-84.99023438	+2416
+1458241020.07020000	+20.63671875	-15.78076172	-8.27490234	+5.77880859	+0.21972656	-106.78710938	+3540	+20.35107422	-14.95898438	-7.87939453	-126.51855469	-37.44140625	+70.37841797	+4580	+16.40039063	-16.30371094	-8.88574219	-3.03222656	-2.24121094	-86.33056641	+2460
+1458241020.07859990	+20.67187500	-15.93017578	-8.32324219	+5.71289063	+0.52734375	-108.03955078	+3556	+20.41259766	-15.09082031	-7.96289063	-127.04589844	-38.64990234	+70.99365234	+4508	+16.40039063	-16.44873047	-8.95166016	-3.07617188	-1.86767578	-87.58300781	+2508
+1458241020.08270000	+20.67187500	-16.03125000	-8.39794922	+5.51513672	+0.87890625	-108.50097656	+3568	+20.41699219	-15.16992188	-8.03320313	-127.30957031	-39.28710938	+71.10351563	+4480	+16.41796875	-16.52343750	-9.00439453	-3.12011719	-1.69189453	-88.00048828	+2532
+1458241020.09110000	+20.69384766	-16.27734375	-8.56054688	+5.07568359	+1.36230469	-109.42382813	+3568	+20.36425781	-15.42919922	-8.17822266	-128.23242188	-40.58349609	+71.43310547	+4428	+16.45312500	-16.69482422	-9.03076172	-3.44970703	-1.91162109	-89.01123047	+2548
+1458241020.09940000	+20.68945313	-16.54980469	-8.76708984	+4.68017578	+1.95556641	-110.36865234	+3540	+20.27197266	-15.65332031	-8.32763672	-129.06738281	-41.87988281	+71.76269531	+4384	+16.50146484	-16.88378906	-9.05712891	-3.82324219	-2.30712891	-89.93408203	+2528
+1458241020.10770010	+20.70703125	-16.91015625	-9.00000000	+4.10888672	+2.59277344	-111.37939453	+3468	+20.19287109	-15.91259766	-8.50341797	-129.94628906	-43.24218750	+72.07031250	+4344	+16.59375000	-17.12109375	-9.07031250	-4.28466797	-2.94433594	-90.94482422	+2484
+1458241020.11599990	+20.68505859	-17.25292969	-9.23730469	+3.42773438	+3.31787109	-112.32421875	+3388	+20.10937500	-16.17187500	-8.69677734	-130.75927734	-44.60449219	+72.31201172	+4296	+16.63769531	-17.35400391	-9.09667969	-4.89990234	-3.42773438	-91.82373047	+2432
+1458241020.12439990	+20.65869141	-17.53417969	-9.43945313	+2.94433594	+3.93310547	-113.24707031	+3304	+19.99072266	-16.40478516	-8.86816406	-131.59423828	-45.87890625	+72.64160156	+4252	+16.65966797	-17.57373047	-9.11425781	-5.44921875	-3.93310547	-92.74658203	+2384
+1458241020.13270000	+20.66308594	-17.80664063	-9.59765625	+2.59277344	+4.32861328	-114.27978516	+3228	+19.90722656	-16.64208984	-8.96923828	-132.78076172	-47.08740234	+73.47656250	+4196	+16.69482422	-17.78906250	-9.12744141	-5.86669922	-4.46044922	-93.82324219	+2332
+1458241020.13689990	+20.66748047	-17.89013672	-9.66357422	+2.50488281	+4.54833984	-114.85107422	+3188	+19.90722656	-16.70800781	-9.03076172	-133.15429688	-47.63671875	+73.89404297	+4160	+16.71240234	-17.89453125	-9.15380859	-5.99853516	-4.52636719	-94.43847656	+2312
+1458241020.14520000	+20.69384766	-18.04394531	-9.68115234	+2.32910156	+4.65820313	-116.08154297	+3116	+19.95556641	-16.86181641	-9.07910156	-134.09912109	-48.64746094	+75.08056641	+4084	+16.69921875	-18.04394531	-9.16259766	-6.15234375	-4.54833984	-95.69091797	+2276
+1458241020.15350010	+20.72021484	-18.12744141	-9.65917969	+2.21923828	+4.70214844	-117.24609375	+3052	+19.99951172	-17.00683594	-9.08789063	-135.32958984	-49.50439453	+76.46484375	+4004	+16.69921875	-18.14501953	-9.23730469	-6.04248047	-4.17480469	-96.76757813	+2244
+1458241020.16190000	+20.75537109	-18.11425781	-9.55810547	+2.37304688	+4.48242188	-118.41064453	+3004	+20.07861328	-17.09033203	-9.05273438	-136.47216797	-50.14160156	+78.02490234	+3920	+16.67724609	-18.19335938	-9.28564453	-5.73486328	-3.73535156	-98.04199219	+2216
+1458241020.16599990	+20.79931641	-18.10986328	-9.48779297	+2.48291016	+4.30664063	-119.06982422	+2992	+20.16210938	-17.14306641	-9.00878906	-137.19726563	-50.40527344	+79.07958984	+3884	+16.67285156	-18.22851563	-9.28564453	-5.55908203	-3.58154297	-98.76708984	+2208
+1458241020.17430000	+20.90478516	-18.08349609	-9.34277344	+2.79052734	+3.88916016	-120.36621094	+2976	+20.32910156	-17.26611328	-8.94287109	-138.60351563	-50.97656250	+81.01318359	+3792	+16.67285156	-18.28125000	-9.29882813	-5.22949219	-3.16406250	-100.08544922	+2208
+1458241020.17849990	+20.93994141	-18.06591797	-9.25927734	+2.90039063	+3.66943359	-121.04736328	+2976	+20.39501953	-17.31445313	-8.92529297	-139.17480469	-51.26220703	+81.82617188	+3748	+16.65966797	-18.29003906	-9.32958984	-5.07568359	-2.85644531	-100.67871094	+2220
+1458241020.18680000	+20.97949219	-18.09667969	-9.14062500	+2.85644531	+3.44970703	-122.25585938	+2980	+20.49609375	-17.41113281	-8.90332031	-140.22949219	-51.74560547	+83.16650391	+3648	+16.62451172	-18.29882813	-9.40429688	-4.81201172	-2.28515625	-101.62353516	+2256
+1458241020.19520000	+21.01464844	-18.16259766	-9.07031250	+2.79052734	+3.31787109	-123.44238281	+2996	+20.57958984	-17.55175781	-8.85058594	-141.72363281	-52.20703125	+84.85839844	+3552	+16.62451172	-18.39111328	-9.44824219	-4.72412109	-2.08740234	-102.63427734	+2308
+1458241020.19930010	+21.01464844	-18.23291016	-9.03076172	+2.65869141	+3.25195313	-124.03564453	+3008	+20.61914063	-17.63085938	-8.83300781	-142.44873047	-52.49267578	+85.69335938	+3504	+16.60693359	-18.43945313	-9.45263672	-4.76806641	-2.10937500	-103.16162109	+2336
+1458241020.20770000	+21.02343750	-18.42187500	-9.06152344	+2.39501953	+3.38378906	-125.26611328	+3020	+20.66748047	-17.76269531	-8.92968750	-143.30566406	-53.26171875	+86.74804688	+3412	+16.64208984	-18.60644531	-9.47021484	-4.94384766	-2.32910156	-104.17236328	+2380
+1458241020.21600010	+20.99267578	-18.71191406	-9.16699219	+1.86767578	+3.77929688	-126.45263672	+3012	+20.61035156	-17.92968750	-9.03515625	-144.42626953	-54.16259766	+87.73681641	+3352	+16.65527344	-18.80419922	-9.51416016	-5.38330078	-2.70263672	-104.98535156	+2392
+1458241020.22429990	+20.88281250	-19.06787109	-9.34277344	+1.03271484	+4.43847656	-127.41943359	+2996	+20.51367188	-18.10107422	-9.14062500	-145.56884766	-54.97558594	+88.57177734	+3304	+16.65966797	-19.01513672	-9.59765625	-5.91064453	-3.12011719	-105.60058594	+2380
+1458241020.23270010	+20.78173828	-19.39306641	-9.53613281	+0.37353516	+5.07568359	-128.38623047	+2964	+20.41259766	-18.26806641	-9.29443359	-146.57958984	-55.83251953	+89.34082031	+3272	+16.69042969	-19.26562500	-9.57568359	-6.41601563	-3.88916016	-106.45751953	+2360
+1458241020.23680000	+20.74658203	-19.52929688	-9.61962891	+0.17578125	+5.38330078	-128.89160156	+2940	+20.35986328	-18.33837891	-9.38232422	-147.06298828	-56.31591797	+89.75830078	+3260	+16.70361328	-19.37988281	-9.57568359	-6.65771484	-4.21875000	-106.87500000	+2340
+1458241020.24519990	+20.68505859	-19.81933594	-9.77783203	-0.24169922	+5.91064453	-129.81445313	+2900	+20.23242188	-18.45263672	-9.54931641	-147.83203125	-57.23876953	+90.30761719	+3252	+16.71240234	-19.56884766	-9.61962891	-7.07519531	-4.65820313	-107.57812500	+2292
+1458241020.25350000	+20.61035156	-20.04785156	-9.94042969	-0.68115234	+6.45996094	-130.51757813	+2860	+20.12255859	-18.58886719	-9.69433594	-148.75488281	-57.96386719	+90.90087891	+3248	+16.72119141	-19.73583984	-9.68994141	-7.40478516	-4.87792969	-108.08349609	+2232
+1458241020.25760010	+20.58398438	-20.10058594	-9.97998047	-0.76904297	+6.61376953	-130.80322266	+2828	+20.09619141	-18.65478516	-9.72509766	-149.32617188	-58.22753906	+91.36230469	+3240	+16.72119141	-19.77978516	-9.67675781	-7.42675781	-5.00976563	-108.43505859	+2200
+1458241020.26600000	+20.54443359	-20.15332031	-10.00634766	-0.87890625	+6.74560547	-131.41845703	+2756	+20.09619141	-18.73828125	-9.78222656	-150.35888672	-58.64501953	+92.46093750	+3212	+16.74316406	-19.82812500	-9.68115234	-7.29492188	-5.03173828	-109.20410156	+2128
+1458241020.27430010	+20.59277344	-20.13574219	-9.95800781	-0.70312500	+6.61376953	-132.01171875	+2684	+20.14453125	-18.79101563	-9.82177734	-151.21582031	-58.93066406	+93.47167969	+3176	+16.77392578	-19.85009766	-9.66796875	-7.05322266	-4.89990234	-109.99511719	+2068
+1458241020.28259990	+20.64550781	-20.09619141	-9.88330078	-0.50537109	+6.45996094	-132.53906250	+2628	+20.23681641	-18.85253906	-9.78662109	-152.33642578	-59.04052734	+94.81201172	+3140	+16.76074219	-19.82812500	-9.69873047	-6.74560547	-4.39453125	-110.63232422	+2032
+1458241020.28679990	+20.66308594	-20.07421875	-9.84814453	-0.48339844	+6.37207031	-132.75878906	+2600	+20.31152344	-18.88769531	-9.76025391	-152.86376953	-59.04052734	+95.47119141	+3120	+16.75634766	-19.80615234	-9.71630859	-6.59179688	-4.10888672	-110.93994141	+2020
+1458241020.29510000	+20.69384766	-19.99951172	-9.76464844	-0.37353516	+6.17431641	-133.17626953	+2548	+20.45654297	-18.95361328	-9.70751953	-153.87451172	-58.99658203	+96.76757813	+3068	+16.73876953	-19.75781250	-9.71191406	-6.28417969	-3.64746094	-111.57714844	+2012
+1458241020.30349990	+20.75097656	-19.93359375	-9.65917969	-0.10986328	+5.91064453	-133.72558594	+2520	+20.59277344	-19.00195313	-9.64160156	-154.99511719	-58.97460938	+98.23974609	+3016	+16.69921875	-19.73583984	-9.68554688	-6.06445313	-3.22998047	-112.39013672	+2024
+1458241020.30760000	+20.78613281	-19.92480469	-9.61083984	-0.02197266	+5.77880859	-134.01123047	+2516	+20.66308594	-19.02832031	-9.61083984	-155.50048828	-58.97460938	+98.89892578	+2988	+16.69042969	-19.74462891	-9.69433594	-6.02050781	-3.01025391	-112.71972656	+2040
+1458241020.31600000	+20.85205078	-19.93798828	-9.55810547	+0.08789063	+5.66894531	-134.58251953	+2520	+20.78173828	-19.11181641	-9.58886719	-156.44531250	-59.08447266	+100.04150391	+2932	+16.66845703	-19.81054688	-9.70751953	-6.06445313	-2.74658203	-113.33496094	+2088
+1458241020.32430010	+20.86523438	-20.00830078	-9.58007813	+0.04394531	+5.82275391	-135.06591797	+2532	+20.84326172	-19.20410156	-9.61083984	-157.30224609	-59.32617188	+100.98632813	+2876	+16.62011719	-19.91162109	-9.73828125	-6.32812500	-2.63671875	-113.73046875	+2144
+1458241020.33260010	+20.87841797	-20.16210938	-9.62841797	-0.08789063	+5.95458984	-135.65917969	+2540	+20.84765625	-19.30078125	-9.65039063	-158.24707031	-59.63378906	+101.93115234	+2832	+16.61132813	-20.08300781	-9.73388672	-6.70166016	-3.01025391	-114.25781250	+2192
+1458241020.34089990	+20.86962891	-20.38183594	-9.70751953	-0.32958984	+6.24023438	-136.36230469	+2548	+20.79492188	-19.42382813	-9.71191406	-159.34570313	-60.13916016	+102.87597656	+2808	+16.62451172	-20.30712891	-9.73828125	-7.16308594	-3.49365234	-114.76318359	+2236
+1458241020.34509990	+20.85644531	-20.53125000	-9.78662109	-0.50537109	+6.48193359	-136.73583984	+2560	+20.75537109	-19.48535156	-9.76904297	-159.78515625	-60.46875000	+103.22753906	+2808	+16.63330078	-20.42138672	-9.76025391	-7.40478516	-3.71337891	-114.91699219	+2252
+1458241020.35340000	+20.81250000	-20.83007813	-9.95800781	-0.92285156	+7.00927734	-137.35107422	+2576	+20.65869141	-19.61279297	-9.88769531	-160.70800781	-61.06201172	+103.86474609	+2812	+16.64208984	-20.65869141	-9.81298828	-7.97607422	-4.24072266	-115.13671875	+2268
+1458241020.36180000	+20.73779297	-21.12451172	-10.13378906	-1.38427734	+7.51464844	-137.98828125	+2596	+20.54003906	-19.73144531	-9.97119141	-161.80664063	-61.61132813	+104.65576172	+2816	+16.64208984	-20.86962891	-9.84814453	-8.52539063	-4.79003906	-115.40039063	+2268
+1458241020.37010000	+20.69384766	-21.41015625	-10.22607422	-1.80175781	+7.71240234	-138.73535156	+2608	+20.43017578	-19.84570313	-10.02832031	-163.05908203	-62.07275391	+105.60058594	+2824	+16.64648438	-21.07177734	-9.87011719	-9.00878906	-5.36132813	-115.68603516	+2248
+1458241020.37840010	+20.66748047	-21.59912109	-10.27880859	-2.13134766	+7.88818359	-139.39453125	+2616	+20.35546875	-19.94238281	-10.07666016	-164.20166016	-62.44628906	+106.50146484	+2832	+16.67285156	-21.21240234	-9.91406250	-9.29443359	-5.60302734	-115.97167969	+2224
+1458241020.38260010	+20.65869141	-21.64746094	-10.30517578	-2.24121094	+7.95410156	-139.59228516	+2616	+20.33349609	-19.98632813	-10.09423828	-164.68505859	-62.57812500	+106.87500000	+2832	+16.67724609	-21.24755859	-9.92724609	-9.33837891	-5.60302734	-116.08154297	+2208
+1458241020.39089990	+20.65429688	-21.70898438	-10.30957031	-2.43896484	+7.93212891	-139.92187500	+2612	+20.32470703	-20.06103516	-10.09423828	-165.65185547	-62.66601563	+107.70996094	+2828	+16.67285156	-21.26953125	-9.94921875	-9.38232422	-5.42724609	-116.27929688	+2180
+1458241020.39930010	+20.68066406	-21.70898438	-10.20410156	-2.54882813	+7.55859375	-140.25146484	+2612	+20.35986328	-20.10937500	-10.05468750	-166.57470703	-62.60009766	+108.56689453	+2820	+16.68164063	-21.23437500	-9.90966797	-9.22851563	-5.25146484	-116.63085938	+2160
+1458241020.40759990	+20.72460938	-21.66943359	-10.08984375	-2.57080078	+7.20703125	-140.55908203	+2612	+20.43017578	-20.15771484	-10.00195313	-167.43164063	-62.44628906	+109.44580078	+2808	+16.69921875	-21.17285156	-9.86572266	-8.94287109	-4.94384766	-117.04833984	+2156
+1458241020.41170000	+20.74658203	-21.64746094	-10.04589844	-2.57080078	+7.05322266	-140.64697266	+2612	+20.47412109	-20.17968750	-9.97998047	-167.78320313	-62.35839844	+109.84130859	+2808	+16.70361328	-21.13769531	-9.84814453	-8.81103516	-4.76806641	-117.22412109	+2164
+1458241020.42010000	+20.76855469	-21.59912109	-9.94921875	-2.61474609	+6.78955078	-140.80078125	+2604	+20.57080078	-20.21044922	-9.93164063	-168.35449219	-62.18261719	+110.47851563	+2800	+16.69921875	-21.04541016	-9.80859375	-8.52539063	-4.28466797	-117.59765625	+2184
+1458241020.42840000	+20.79492188	-21.55517578	-9.84375000	-2.61474609	+6.50390625	-140.91064453	+2600	+20.64990234	-20.25439453	-9.88769531	-168.92578125	-62.00683594	+111.07177734	+2792	+16.68603516	-20.95312500	-9.73828125	-8.21777344	-3.91113281	-118.01513672	+2224
+1458241020.43670010	+20.82128906	-21.52880859	-9.75585938	-2.61474609	+6.24023438	-141.06445313	+2604	+20.71142578	-20.29394531	-9.84375000	-169.47509766	-61.85302734	+111.64306641	+2784	+16.68164063	-20.88281250	-9.66357422	-7.99804688	-3.69140625	-118.45458984	+2272
+1458241020.44510010	+20.84326172	-21.52001953	-9.70312500	-2.59277344	+6.08642578	-141.19628906	+2612	+20.75537109	-20.32470703	-9.82177734	-169.91455078	-61.78710938	+112.12646484	+2776	+16.68164063	-20.87841797	-9.63720703	-7.91015625	-3.58154297	-118.78417969	+2320
+1458241020.44919990	+20.84765625	-21.52880859	-9.69433594	-2.59277344	+6.06445313	-141.24023438	+2616	+20.76416016	-20.35546875	-9.82177734	-170.15625000	-61.78710938	+112.32421875	+2772	+16.68603516	-20.90478516	-9.64160156	-7.95410156	-3.60351563	-118.85009766	+2344
+1458241020.45760010	+20.85644531	-21.55517578	-9.68994141	-2.61474609	+6.08642578	-141.35009766	+2620	+20.74218750	-20.40380859	-9.85253906	-170.52978516	-61.94091797	+112.56591797	+2768	+16.69042969	-20.97509766	-9.66357422	-8.10791016	-3.77929688	-118.89404297	+2384
+1458241020.46589990	+20.86083984	-21.60351563	-9.70751953	-2.61474609	+6.13037109	-141.45996094	+2624	+20.68945313	-20.44775391	-9.89648438	-170.83740234	-62.13867188	+112.69775391	+2768	+16.69042969	-21.07617188	-9.68115234	-8.34960938	-4.08691406	-118.91601563	+2412
+1458241020.47009990	+20.86523438	-21.63427734	-9.72949219	-2.61474609	+6.17431641	-141.52587891	+2620	+20.65869141	-20.46972656	-9.91845703	-170.99121094	-62.20458984	+112.76367188	+2768	+16.69482422	-21.12011719	-9.69433594	-8.43750000	-4.24072266	-118.91601563	+2420
+1458241020.47840000	+20.86523438	-21.70019531	-9.79980469	-2.61474609	+6.39404297	-141.61376953	+2616	+20.58398438	-20.52246094	-9.97119141	-171.34277344	-62.46826172	+112.89550781	+2776	+16.70800781	-21.22998047	-9.74267578	-8.67919922	-4.52636719	-118.85009766	+2432
+1458241020.48670010	+20.85644531	-21.79248047	-9.90527344	-2.59277344	+6.74560547	-141.70166016	+2608	+20.49609375	-20.57080078	-10.04589844	-171.56250000	-62.79785156	+112.87353516	+2780	+16.71240234	-21.38378906	-9.81298828	-9.03076172	-4.92187500	-118.71826172	+2432
+1458241020.49499990	+20.84765625	-21.88476563	-10.02832031	-2.59277344	+7.09716797	-141.78955078	+2596	+20.40820313	-20.61914063	-10.11181641	-171.76025391	-63.08349609	+112.80761719	+2784	+16.70800781	-21.55957031	-9.88769531	-9.49218750	-5.40527344	-118.52050781	+2412
+1458241020.50340010	+20.84765625	-21.95068359	-10.13378906	-2.52685547	+7.40478516	-141.85546875	+2584	+20.33789063	-20.66308594	-10.15576172	-172.02392578	-63.28125000	+112.85156250	+2780	+16.69482422	-21.69140625	-9.95361328	-9.84375000	-5.69091797	-118.38867188	+2372
+1458241020.51169990	+20.86523438	-21.97705078	-10.20410156	-2.37304688	+7.62451172	-141.89941406	+2564	+20.30273438	-20.70703125	-10.16455078	-172.35351563	-63.39111328	+113.04931641	+2772	+16.70361328	-21.72656250	-9.98876953	-9.86572266	-5.66894531	-118.34472656	+2324
+1458241020.51589990	+20.87402344	-21.96826172	-10.21289063	-2.32910156	+7.69042969	-141.89941406	+2552	+20.29394531	-20.72460938	-10.16455078	-172.52929688	-63.43505859	+113.15917969	+2764	+16.70800781	-21.70458984	-9.99755859	-9.77783203	-5.55908203	-118.32275391	+2300
+1458241020.52420000	+20.90039063	-21.92431641	-10.18652344	-2.19726563	+7.62451172	-141.92138672	+2528	+20.29833984	-20.75097656	-10.15136719	-172.77099609	-63.41308594	+113.33496094	+2756	+16.69921875	-21.66064453	-9.98437500	-9.66796875	-5.33935547	-118.34472656	+2260
+1458241020.53250000	+20.92675781	-21.87597656	-10.12500000	-2.10937500	+7.42675781	-141.96533203	+2512	+20.32470703	-20.76416016	-10.11621094	-172.99072266	-63.30322266	+113.57666016	+2744	+16.69482422	-21.61230469	-9.96679688	-9.55810547	-5.16357422	-118.41064453	+2224
+1458241020.54090000	+20.95312500	-21.82324219	-10.05908203	-1.99951172	+7.25097656	-141.98730469	+2492	+20.35546875	-20.77294922	-10.07226563	-173.23242188	-63.17138672	+113.86230469	+2740	+16.69482422	-21.57275391	-9.94921875	-9.42626953	-5.03173828	-118.47656250	+2200
+1458241020.54500010	+20.96191406	-21.80566406	-10.04150391	-1.97753906	+7.20703125	-141.98730469	+2484	+20.37304688	-20.77734375	-10.05029297	-173.32031250	-63.10546875	+113.97216797	+2736	+16.69482422	-21.55078125	-9.94042969	-9.36035156	-4.94384766	-118.52050781	+2188
+1458241020.55340000	+20.97949219	-21.77490234	-10.00195313	-1.91162109	+7.07519531	-142.00927734	+2460	+20.40820313	-20.77734375	-10.01513672	-173.43017578	-62.97363281	+114.16992188	+2732	+16.69042969	-21.50683594	-9.91845703	-9.20654297	-4.79003906	-118.58642578	+2172
+1458241020.56170010	+20.99267578	-21.74414063	-9.94921875	-1.84570313	+6.92138672	-142.05322266	+2440	+20.43896484	-20.76855469	-9.98876953	-173.47412109	-62.86376953	+114.30175781	+2728	+16.66845703	-21.39257813	-9.85693359	-8.85498047	-4.39453125	-118.80615234	+2172
+1458241020.56580000	+20.99707031	-21.73095703	-9.92724609	-1.82373047	+6.85546875	-142.05322266	+2432	+20.44775391	-20.76855469	-9.97558594	-173.49609375	-62.81982422	+114.34570313	+2724	+16.65966797	-21.36181641	-9.83056641	-8.74511719	-4.30664063	-118.91601563	+2172
+1458241020.57419990	+21.00585938	-21.70458984	-9.87890625	-1.77978516	+6.72363281	-142.09716797	+2416	+20.46093750	-20.75976563	-9.96240234	-173.51806641	-62.75390625	+114.41162109	+2716	+16.65087891	-21.34423828	-9.79101563	-8.59130859	-4.24072266	-119.09179688	+2180
+1458241020.58250000	+21.00146484	-21.70019531	-9.85693359	-1.75781250	+6.65771484	-142.11914063	+2392	+20.46093750	-20.75537109	-9.96240234	-173.49609375	-62.73193359	+114.41162109	+2712	+16.64208984	-21.38378906	-9.79101563	-8.65722656	-4.32861328	-119.09179688	+2184
+1458241020.59080000	+20.98828125	-21.72216797	-9.86132813	-1.77978516	+6.67968750	-142.14111328	+2372	+20.45214844	-20.75097656	-9.97119141	-173.43017578	-62.75390625	+114.34570313	+2708	+16.62890625	-21.46289063	-9.81298828	-8.87695313	-4.50439453	-119.02587891	+2188
+1458241020.59920000	+20.97509766	-21.73535156	-9.87451172	-1.82373047	+6.72363281	-142.14111328	+2348	+20.43896484	-20.74658203	-9.98437500	-173.38623047	-62.77587891	+114.25781250	+2704	+16.62890625	-21.48925781	-9.82177734	-8.96484375	-4.57031250	-119.00390625	+2184
+1458241020.60330010	+20.97070313	-21.74853516	-9.88330078	-1.84570313	+6.74560547	-142.14111328	+2336	+20.43017578	-20.74658203	-9.98876953	-173.36425781	-62.79785156	+114.23583984	+2704	+16.62451172	-21.50244141	-9.82617188	-8.98681641	-4.61425781	-118.98193359	+2180
+1458241020.61170010	+20.95751953	-21.77050781	-9.90527344	-1.88964844	+6.81152344	-142.14111328	+2312	+20.40820313	-20.74658203	-10.00634766	-173.29833984	-62.84179688	+114.12597656	+2704	+16.62451172	-21.53320313	-9.83935547	-9.07470703	-4.70214844	-118.95996094	+2172
+1458241020.61999990	+20.93554688	-21.80126953	-9.94042969	-1.95556641	+6.89941406	-142.11914063	+2292	+20.38183594	-20.74658203	-10.02392578	-173.23242188	-62.88574219	+114.01611328	+2704	+16.61572266	-21.60791016	-9.86572266	-9.31640625	-4.87792969	-118.85009766	+2168
+1458241020.62830000	+20.91357422	-21.83642578	-9.97558594	-2.02148438	+6.98730469	-142.09716797	+2276	+20.35986328	-20.74218750	-10.04589844	-173.14453125	-62.92968750	+113.88427734	+2708	+16.60693359	-21.68261719	-9.90527344	-9.55810547	-5.05371094	-118.71826172	+2156
+1458241020.63249990	+20.90039063	-21.85400391	-9.99755859	-2.06542969	+7.03125000	-142.05322266	+2268	+20.34667969	-20.73779297	-10.05029297	-173.10058594	-62.95166016	+113.81835938	+2712	+16.60253906	-21.70898438	-9.91845703	-9.62402344	-5.14160156	-118.65234375	+2148
+1458241020.64080000	+20.88720703	-21.87158203	-10.01513672	-2.08740234	+7.05322266	-142.00927734	+2256	+20.33789063	-20.72900391	-10.05468750	-172.99072266	-62.90771484	+113.70849609	+2716	+16.60693359	-21.70019531	-9.93164063	-9.58007813	-5.09765625	-118.60839844	+2132
+1458241020.64910010	+20.89160156	-21.87158203	-10.01513672	-2.06542969	+7.00927734	-141.94335938	+2240	+20.34667969	-20.72021484	-10.04589844	-172.92480469	-62.81982422	+113.66455078	+2720	+16.61132813	-21.66064453	-9.92724609	-9.47021484	-4.98779297	-118.60839844	+2124
+1458241020.65750000	+20.90039063	-21.85839844	-9.99755859	-2.04345703	+6.94335938	-141.92138672	+2232	+20.36425781	-20.70703125	-10.02392578	-172.85888672	-62.70996094	+113.64257813	+2728	+16.61132813	-21.62109375	-9.92285156	-9.36035156	-4.85595703	-118.60839844	+2120
+1458241020.66160010	+20.90039063	-21.85400391	-9.98876953	-2.02148438	+6.92138672	-141.89941406	+2228	+20.37744141	-20.70263672	-10.01513672	-172.83691406	-62.64404297	+113.64257813	+2732	+16.61572266	-21.61230469	-9.91845703	-9.33837891	-4.83398438	-118.60839844	+2120
+1458241020.67000010	+20.91357422	-21.83203125	-9.96679688	-1.97753906	+6.83349609	-141.87744141	+2224	+20.40380859	-20.68945313	-9.98437500	-172.79296875	-62.49023438	+113.68652344	+2740	+16.61572266	-21.58593750	-9.91406250	-9.25048828	-4.76806641	-118.60839844	+2116
+1458241020.67829990	+20.92675781	-21.81005859	-9.93603516	-1.91162109	+6.72363281	-141.83349609	+2220	+20.43896484	-20.68066406	-9.95800781	-172.74902344	-62.35839844	+113.68652344	+2748	+16.62011719	-21.55957031	-9.90966797	-9.18457031	-4.72412109	-118.60839844	+2120
+1458241020.68660000	+20.94873047	-21.76611328	-9.88769531	-1.80175781	+6.56982422	-141.74560547	+2232	+20.47851563	-20.66748047	-9.91845703	-172.66113281	-62.16064453	+113.68652344	+2756	+16.62451172	-21.44531250	-9.89208984	-8.92089844	-4.46044922	-118.49853516	+2136
+1458241020.69499990	+20.96191406	-21.73095703	-9.85253906	-1.71386719	+6.43798828	-141.59179688	+2240	+20.50488281	-20.65869141	-9.88769531	-172.55126953	-61.98486328	+113.62060547	+2764	+16.62890625	-21.36621094	-9.88330078	-8.78906250	-4.39453125	-118.30078125	+2152
+1458241020.70330000	+20.96191406	-21.72216797	-9.84814453	-1.66992188	+6.41601563	-141.41601563	+2248	+20.51806641	-20.64990234	-9.86572266	-172.44140625	-61.85302734	+113.48876953	+2764	+16.62451172	-21.34423828	-9.87451172	-8.83300781	-4.52636719	-118.05908203	+2160
+1458241020.70750000	+20.95312500	-21.73095703	-9.86572266	-1.66992188	+6.43798828	-141.30615234	+2252	+20.51367188	-20.64550781	-9.86572266	-172.39746094	-61.83105469	+113.40087891	+2760	+16.62890625	-21.35302734	-9.87451172	-8.89892578	-4.61425781	-117.97119141	+2164
+1458241020.71580000	+20.93115234	-21.76171875	-9.93164063	-1.69189453	+6.63574219	-141.06445313	+2260	+20.48730469	-20.64550781	-9.87451172	-172.24365234	-61.85302734	+113.13720703	+2760	+16.62451172	-21.39257813	-9.87890625	-9.07470703	-4.81201172	-117.77343750	+2168
+1458241020.72410010	+20.89599609	-21.81005859	-10.01513672	-1.75781250	+6.85546875	-140.77880859	+2272	+20.44775391	-20.64111328	-9.90087891	-172.06787109	-61.91894531	+112.80761719	+2760	+16.62011719	-21.42773438	-9.88330078	-9.25048828	-4.98779297	-117.61962891	+2168
+1458241020.72830010	+20.87402344	-21.83642578	-10.06347656	-1.80175781	+6.98730469	-140.62500000	+2280	+20.42578125	-20.63671875	-9.91406250	-171.95800781	-61.96289063	+112.63183594	+2760	+16.61572266	-21.44531250	-9.88330078	-9.33837891	-5.09765625	-117.53173828	+2164
+1458241020.73659990	+20.83886719	-21.88916016	-10.17333984	-1.84570313	+7.22900391	-140.22949219	+2296	+20.37304688	-20.62792969	-9.94482422	-171.71630859	-62.02880859	+112.21435547	+2760	+16.60693359	-21.53320313	-9.86572266	-9.77783203	-5.64697266	-117.13623047	+2160
+1458241020.74490000	+20.81250000	-21.92871094	-10.25683594	-1.84570313	+7.38281250	-139.76806641	+2312	+20.32910156	-20.59716797	-9.97558594	-171.34277344	-62.07275391	+111.66503906	+2760	+16.58496094	-21.58593750	-9.83056641	-10.21728516	-6.13037109	-116.60888672	+2148
+1458241020.75330000	+20.80810547	-21.92431641	-10.30517578	-1.82373047	+7.38281250	-139.17480469	+2324	+20.29833984	-20.55322266	-9.99316406	-170.79345703	-62.02880859	+111.00585938	+2756	+16.57617188	-21.55078125	-9.79541016	-10.41503906	-6.37207031	-115.99365234	+2128
+1458241020.76160000	+20.82128906	-21.83203125	-10.27880859	-1.66992188	+7.09716797	-138.40576172	+2340	+20.29394531	-20.47412109	-9.97998047	-169.95849609	-61.74316406	+110.03906250	+2748	+16.57617188	-21.40576172	-9.72949219	-10.26123047	-6.35009766	-115.48828125	+2116
+1458241020.76580000	+20.84765625	-21.76171875	-10.23046875	-1.53808594	+6.83349609	-138.07617188	+2352	+20.30712891	-20.43457031	-9.95800781	-169.56298828	-61.52343750	+109.64355469	+2748	+16.58056641	-21.31347656	-9.69873047	-10.08544922	-6.24023438	-115.26855469	+2116
+1458241020.77830000	+20.96630859	-21.45410156	-9.99755859	-0.96679688	+5.75683594	-136.91162109	+2412	+20.43896484	-20.23242188	-9.80419922	-167.80517578	-60.31494141	+107.97363281	+2752	+16.59814453	-21.03662109	-9.64599609	-9.49218750	-5.77880859	-114.63134766	+2132
+1458241020.78239990	+21.00146484	-21.30468750	-9.90527344	-0.72509766	+5.38330078	-136.40625000	+2440	+20.50927734	-20.14453125	-9.72949219	-167.03613281	-59.74365234	+107.24853516	+2756	+16.60253906	-20.92675781	-9.64599609	-9.29443359	-5.51513672	-114.32373047	+2144
+1458241020.79070000	+21.06738281	-21.03222656	-9.74267578	-0.28564453	+4.61425781	-135.48339844	+2500	+20.61035156	-20.02587891	-9.59765625	-165.80566406	-58.75488281	+105.99609375	+2756	+16.60693359	-20.73339844	-9.64160156	-8.96484375	-5.14160156	-113.68652344	+2172
+1458241020.79909990	+21.11572266	-20.79492188	-9.60205078	+0.13183594	+3.88916016	-134.58251953	+2560	+20.66748047	-19.90283203	-9.49218750	-164.53125000	-57.83203125	+104.58984375	+2744	+16.60253906	-20.55761719	-9.66357422	-8.74511719	-4.87792969	-112.82958984	+2204
+1458241020.80740000	+21.12011719	-20.68945313	-9.58886719	+0.35156250	+3.66943359	-133.85742188	+2596	+20.67187500	-19.82373047	-9.44824219	-163.41064453	-57.19482422	+103.27148438	+2720	+16.61572266	-20.48730469	-9.71630859	-8.78906250	-4.87792969	-111.95068359	+2224
+1458241020.81570010	+21.07177734	-20.66748047	-9.68554688	+0.37353516	+3.77929688	-133.02246094	+2620	+20.61035156	-19.77978516	-9.48339844	-162.26806641	-56.95312500	+101.71142578	+2708	+16.61572266	-20.50048828	-9.78662109	-9.14062500	-5.05371094	-110.98388672	+2232
+1458241020.82410000	+20.99267578	-20.69384766	-9.79980469	+0.24169922	+3.97705078	-132.27539063	+2632	+20.47412109	-19.74902344	-9.58007813	-161.12548828	-56.95312500	+99.95361328	+2720	+16.60253906	-20.54443359	-9.85253906	-9.66796875	-5.42724609	-109.92919922	+2224
+1458241020.82820010	+20.95312500	-20.72900391	-9.86132813	+0.15380859	+4.06494141	-131.92382813	+2632	+20.39941406	-19.74462891	-9.63281250	-160.59814453	-56.93115234	+99.11865234	+2728	+16.59814453	-20.57519531	-9.87451172	-9.93164063	-5.71289063	-109.40185547	+2212
+1458241020.83660010	+20.87841797	-20.81250000	-9.98876953	-0.02197266	+4.26269531	-131.28662109	+2620	+20.28515625	-19.70507813	-9.72509766	-159.49951172	-56.84326172	+97.58056641	+2744	+16.60253906	-20.63671875	-9.92285156	-10.52490234	-6.45996094	-108.21533203	+2180
+1458241020.84489990	+20.79492188	-20.88281250	-10.12939453	-0.21972656	+4.59228516	-130.58349609	+2608	+20.18408203	-19.65234375	-9.82617188	-158.26904297	-56.79931641	+95.97656250	+2764	+16.58935547	-20.65869141	-9.94042969	-11.03027344	-7.03125000	-107.09472656	+2140
+1458241020.85320000	+20.74218750	-20.89160156	-10.23925781	-0.26367188	+4.74609375	-129.81445313	+2588	+20.09179688	-19.59960938	-9.91406250	-157.08251953	-56.66748047	+94.37255859	+2788	+16.58935547	-20.61035156	-9.94042969	-11.27197266	-7.42675781	-105.97412109	+2100
+1458241020.86159990	+20.71142578	-20.83007813	-10.26123047	-0.28564453	+4.59228516	-128.93554688	+2560	+20.03027344	-19.48535156	-9.97998047	-155.69824219	-56.31591797	+92.68066406	+2812	+16.60253906	-20.45214844	-9.89648438	-11.09619141	-7.66845703	-105.02929688	+2064
+1458241020.86570000	+20.70263672	-20.78613281	-10.25244141	-0.26367188	+4.43847656	-128.54003906	+2548	+20.04345703	-19.41943359	-9.98437500	-155.08300781	-56.00830078	+92.04345703	+2824	+16.61132813	-20.35107422	-9.87890625	-10.87646484	-7.64648438	-104.58984375	+2048
+1458241020.87400010	+20.74218750	-20.59277344	-10.18212891	+0.02197266	+3.93310547	-127.59521484	+2532	+20.14892578	-19.26123047	-9.94482422	-153.80859375	-55.17333984	+90.94482422	+2840	+16.65527344	-20.14892578	-9.84375000	-10.32714844	-7.51464844	-103.93066406	+2028
+1458241020.88240000	+20.79492188	-20.28955078	-10.05029297	+0.48339844	+3.29589844	-126.49658203	+2540	+20.25439453	-19.05908203	-9.88769531	-152.40234375	-54.27246094	+89.71435547	+2852	+16.66406250	-19.89843750	-9.83496094	-9.68994141	-6.98730469	-103.18359375	+2020
+1458241020.89070010	+20.86523438	-19.95117188	-9.85693359	+0.92285156	+2.37304688	-125.37597656	+2556	+20.39062500	-18.84375000	-9.80859375	-151.08398438	-53.21777344	+88.61572266	+2860	+16.65527344	-19.62158203	-9.83496094	-9.07470703	-6.48193359	-102.32666016	+2016
+1458241020.89899990	+20.94433594	-19.55566406	-9.61523438	+1.51611328	+1.20849609	-124.16748047	+2592	+20.54882813	-18.59765625	-9.67236328	-149.89746094	-51.92138672	+87.78076172	+2868	+16.64648438	-19.35791016	-9.84375000	-8.48144531	-5.97656250	-101.44775391	+2032
+1458241020.90739990	+21.01464844	-19.22167969	-9.44384766	+2.10937500	+0.39550781	-123.09082031	+2648	+20.69384766	-18.36914063	-9.54052734	-148.82080078	-50.77880859	+87.07763672	+2868	+16.63769531	-19.14697266	-9.89208984	-8.06396484	-5.49316406	-100.52490234	+2080
+1458241020.91150000	+21.03662109	-19.10302734	-9.36914063	+2.28515625	+0.02197266	-122.60742188	+2680	+20.74658203	-18.27685547	-9.48339844	-148.35937500	-50.29541016	+86.70410156	+2860	+16.62451172	-19.05029297	-9.91845703	-7.93212891	-5.31738281	-99.99755859	+2112
+1458241020.91989990	+21.03222656	-18.89648438	-9.33837891	+2.48291016	-0.37353516	-121.48681641	+2736	+20.75976563	-18.07910156	-9.42187500	-147.34863281	-49.43847656	+85.60546875	+2840	+16.61132813	-18.90087891	-9.98876953	-7.86621094	-5.14160156	-98.81103516	+2176
+1458241020.92820000	+21.00146484	-18.79541016	-9.36914063	+2.46093750	-0.68115234	-120.34423828	+2764	+20.72460938	-17.92529297	-9.36474609	-146.57958984	-48.64746094	+84.68261719	+2816	+16.60253906	-18.79980469	-10.00634766	-8.08593750	-5.51513672	-97.60253906	+2208
+1458241020.93650010	+20.96191406	-18.76025391	-9.41308594	+2.35107422	-0.92285156	-119.42138672	+2764	+20.66308594	-17.80224609	-9.32519531	-145.96435547	-47.94433594	+83.84765625	+2792	+16.62890625	-18.71630859	-10.00634766	-8.30566406	-6.15234375	-96.39404297	+2216
+1458241020.94479990	+20.88281250	-18.76025391	-9.56250000	+2.15332031	-0.79101563	-118.41064453	+2760	+20.54882813	-17.68798828	-9.31640625	-145.30517578	-47.41699219	+82.77099609	+2780	+16.65527344	-18.63281250	-9.99755859	-8.59130859	-6.87744141	-95.11962891	+2212
+1458241020.94899990	+20.84326172	-18.75585938	-9.65917969	+2.02148438	-0.70312500	-117.79541016	+2756	+20.49609375	-17.61767578	-9.31640625	-144.90966797	-47.10937500	+82.19970703	+2780	+16.66845703	-18.58447266	-9.99755859	-8.74511719	-7.25097656	-94.43847656	+2204
+1458241020.95729990	+20.75097656	-18.71191406	-9.79980469	+1.80175781	-0.68115234	-116.56494141	+2724	+20.37744141	-17.45947266	-9.35595703	-144.03076172	-46.47216797	+80.88134766	+2792	+16.66845703	-18.42626953	-9.96240234	-9.05273438	-8.02001953	-92.98828125	+2180
+1458241020.96569990	+20.68066406	-18.60205078	-9.89208984	+1.75781250	-0.81298828	-115.35644531	+2684	+20.27197266	-17.30126953	-9.35156250	-143.34960938	-45.72509766	+79.82666016	+2816	+16.67724609	-18.25488281	-9.91845703	-9.14062500	-8.63525391	-91.80175781	+2152
+1458241020.97400000	+20.66308594	-18.43066406	-9.96240234	+1.91162109	-1.03271484	-114.19189453	+2652	+20.22802734	-17.09033203	-9.32080078	-142.53662109	-44.82421875	+78.81591797	+2856	+16.70800781	-18.03955078	-9.89208984	-8.89892578	-8.96484375	-90.76904297	+2128
+1458241020.98230000	+20.63232422	-18.14941406	-9.95800781	+2.15332031	-1.27441406	-112.93945313	+2620	+20.21923828	-16.80908203	-9.31201172	-141.37207031	-43.87939453	+77.58544922	+2916	+16.69042969	-17.74511719	-9.91406250	-8.43750000	-8.67919922	-89.62646484	+2112
+1458241020.99070000	+20.63671875	-17.78027344	-9.90527344	+2.54882813	-1.66992188	-111.57714844	+2592	+20.25000000	-16.50585938	-9.26367188	-140.33935547	-42.71484375	+76.59667969	+2976	+16.66845703	-17.45068359	-9.94921875	-7.91015625	-8.23974609	-88.57177734	+2092
+1458241020.99900010	+20.68066406	-17.31884766	-9.72949219	+3.20800781	-2.43896484	-110.36865234	+2588	+20.32031250	-16.16308594	-9.15820313	-139.30664063	-41.44042969	+75.80566406	+3044	+16.64648438	-17.12548828	-9.97558594	-7.16308594	-7.69042969	-87.69287109	+2064
+1458241021.00729990	+20.74218750	-16.85742188	-9.55810547	+3.88916016	-3.16406250	-109.24804688	+2616	+20.40380859	-15.82031250	-9.03955078	-138.29589844	-40.23193359	+75.12451172	+3112	+16.61572266	-16.81347656	-10.02392578	-6.41601563	-6.98730469	-86.77001953	+2064
+1458241021.01149990	+20.77294922	-16.64648438	-9.49658203	+4.19677734	-3.40576172	-108.63281250	+2644	+20.45214844	-15.65332031	-8.98242188	-137.79052734	-39.66064453	+74.77294922	+3140	+16.59814453	-16.66845703	-10.05029297	-6.08642578	-6.65771484	-86.26464844	+2080
+1458241021.01979990	+20.79052734	-16.20263672	-9.36914063	+4.81201172	-3.82324219	-107.24853516	+2736	+20.50927734	-15.29736328	-8.89453125	-136.60400391	-38.54003906	+73.87207031	+3200	+16.54101563	-16.35644531	-10.12060547	-5.53710938	-5.99853516	-85.05615234	+2148
+1458241021.02810000	+20.80371094	-15.85107422	-9.23291016	+5.18554688	-4.48242188	-106.04003906	+2856	+20.53125000	-15.02050781	-8.78027344	-135.85693359	-37.44140625	+73.25683594	+3248	+16.50146484	-16.09277344	-10.12500000	-5.18554688	-5.84472656	-83.97949219	+2224
+1458241021.03650000	+20.83886719	-15.55224609	-9.16259766	+5.53710938	-5.05371094	-104.80957031	+2968	+20.53125000	-14.76562500	-8.63964844	-135.24169922	-36.45263672	+72.86132813	+3300	+16.47949219	-15.83789063	-10.12060547	-4.89990234	-5.88867188	-82.79296875	+2296
+1458241021.04480000	+20.83007813	-15.28417969	-9.18896484	+5.82275391	-5.20751953	-103.40332031	+3068	+20.46533203	-14.51513672	-8.62207031	-134.34082031	-35.63964844	+71.85058594	+3352	+16.48828125	-15.60498047	-10.09423828	-4.79003906	-6.24023438	-81.47460938	+2348
+1458241021.04900000	+20.79931641	-15.20507813	-9.20654297	+5.75683594	-5.31738281	-102.65625000	+3100	+20.42578125	-14.40966797	-8.60888672	-133.98925781	-35.20019531	+71.38916016	+3376	+16.50146484	-15.48193359	-10.05908203	-4.76806641	-6.59179688	-80.74951172	+2360
+1458241021.05730010	+20.72900391	-15.04248047	-9.28564453	+5.55908203	-5.49316406	-101.09619141	+3140	+20.32470703	-14.20312500	-8.56054688	-133.41796875	-34.27734375	+70.57617188	+3420	+16.51904297	-15.24462891	-10.01513672	-4.83398438	-7.27294922	-79.27734375	+2356
+1458241021.06979990	+20.67626953	-14.77001953	-9.34277344	+5.47119141	-6.08642578	-99.00878906	+3132	+20.15332031	-13.87792969	-8.52539063	-132.53906250	-32.91503906	+69.32373047	+3520	+16.52783203	-14.89306641	-9.89648438	-4.98779297	-8.43750000	-77.25585938	+2292
+1458241021.07810000	+20.60156250	-14.58105469	-9.37353516	+5.33935547	-6.30615234	-97.60253906	+3088	+20.03906250	-13.63623047	-8.50781250	-131.87988281	-32.01416016	+68.44482422	+3596	+16.54101563	-14.62500000	-9.83056641	-4.89990234	-9.00878906	-75.87158203	+2252
+1458241021.08649990	+20.52685547	-14.34814453	-9.36474609	+5.22949219	-6.61376953	-96.17431641	+3040	+19.95556641	-13.37695313	-8.49902344	-131.15478516	-31.02539063	+67.47802734	+3684	+16.54541016	-14.36572266	-9.78662109	-4.81201172	-9.40429688	-74.55322266	+2216
+1458241021.09060000	+20.48730469	-14.22070313	-9.34716797	+5.16357422	-6.78955078	-95.44921875	+3020	+19.92041016	-13.24511719	-8.46386719	-130.86914063	-30.45410156	+67.14843750	+3720	+16.52343750	-14.22070313	-9.76904297	-4.70214844	-9.47021484	-73.87207031	+2200
+1458241021.09890010	+20.46093750	-13.89990234	-9.22412109	+5.44921875	-7.42675781	-94.35058594	+3000	+19.88525391	-12.93310547	-8.35400391	-130.16601563	-29.26757813	+66.70898438	+3812	+16.49267578	-13.94384766	-9.72070313	-4.37255859	-9.55810547	-72.83935547	+2168
+1458241021.10730000	+20.42578125	-13.55273438	-9.02636719	+5.75683594	-8.17382813	-93.33984375	+3020	+19.88085938	-12.61669922	-8.21777344	-129.44091797	-28.08105469	+66.37939453	+3908	+16.45312500	-13.65380859	-9.68994141	-3.84521484	-9.38232422	-71.85058594	+2156
+1458241021.11560010	+20.38183594	-13.14404297	-8.84179688	+6.21826172	-8.74511719	-92.19726563	+3076	+19.89404297	-12.28710938	-8.06835938	-128.67187500	-26.78466797	+66.02783203	+3996	+16.40917969	-13.37255859	-9.67675781	-3.27392578	-8.98681641	-70.86181641	+2164
+1458241021.12389990	+20.34228516	-12.73095703	-8.61767578	+6.70166016	-9.47021484	-91.14257813	+3184	+19.92041016	-11.94873047	-7.87060547	-127.92480469	-25.42236328	+65.89599609	+4088	+16.33007813	-13.07373047	-9.67675781	-2.72460938	-8.48144531	-69.74121094	+2196
+1458241021.12809990	+20.32470703	-12.52880859	-8.51220703	+6.96533203	-9.84375000	-90.61523438	+3252	+19.92919922	-11.78173828	-7.76953125	-127.57324219	-24.71923828	+65.85205078	+4132	+16.28613281	-12.93750000	-9.66796875	-2.48291016	-8.28369141	-69.23583984	+2224
+1458241021.13640000	+20.30273438	-12.12011719	-8.30566406	+7.58056641	-10.63476563	-89.60449219	+3404	+19.94677734	-11.44335938	-7.56738281	-126.78222656	-23.33496094	+65.72021484	+4216	+16.22900391	-12.64746094	-9.62841797	-1.93359375	-7.99804688	-68.13720703	+2296
+1458241021.14060000	+20.28515625	-11.93115234	-8.18701172	+7.82226563	-11.07421875	-89.12109375	+3488	+19.94238281	-11.28076172	-7.47509766	-126.40869141	-22.67578125	+65.63232422	+4256	+16.19824219	-12.52001953	-9.60644531	-1.73583984	-7.91015625	-67.63183594	+2340
+1458241021.14479990	+20.25878906	-11.74658203	-8.10791016	+7.99804688	-11.33789063	-88.46191406	+3572	+19.93798828	-11.12695313	-7.39599609	-126.03515625	-22.03857422	+65.41259766	+4296	+16.18505859	-12.36621094	-9.60205078	-1.47216797	-7.77832031	-66.88476563	+2392
+1458241021.15310000	+20.21484375	-11.39941406	-8.00244141	+8.30566406	-11.79931641	-87.03369141	+3732	+19.90283203	-10.83251953	-7.25976563	-125.33203125	-20.74218750	+64.92919922	+4364	+16.13671875	-12.07177734	-9.54052734	-1.12060547	-7.82226563	-65.50048828	+2484
+1458241021.15730000	+20.18408203	-11.23681641	-7.98486328	+8.39355469	-11.88720703	-86.28662109	+3804	+19.86767578	-10.68750000	-7.20703125	-124.95849609	-20.12695313	+64.64355469	+4396	+16.12792969	-11.91357422	-9.50537109	-0.92285156	-7.88818359	-64.70947266	+2528
+1458241021.16560010	+20.11376953	-10.98193359	-7.91015625	+8.32763672	-12.41455078	-84.92431641	+3920	+19.77978516	-10.42822266	-7.10595703	-124.36523438	-18.98437500	+64.02832031	+4460	+16.11914063	-11.60595703	-9.39550781	-0.65917969	-8.39355469	-63.23730469	+2608
+1458241021.16980000	+20.09179688	-10.85888672	-7.88378906	+8.28369141	-12.63427734	-84.17724609	+3968	+19.73583984	-10.30517578	-7.07519531	-124.10156250	-18.43505859	+63.65478516	+4488	+16.13671875	-11.45214844	-9.33398438	-0.46142578	-8.74511719	-62.46826172	+2644
+1458241021.17810010	+20.03466797	-10.60400391	-7.86181641	+8.26171875	-12.85400391	-82.68310547	+4048	+19.62597656	-10.06787109	-7.02246094	-123.57421875	-17.46826172	+62.84179688	+4552	+16.14550781	-11.14453125	-9.19775391	-0.19775391	-9.40429688	-60.97412109	+2696
+1458241021.18220000	+19.99951172	-10.48535156	-7.86621094	+8.19580078	-12.85400391	-81.89208984	+4080	+19.56884766	-9.95361328	-7.00488281	-123.31054688	-17.00683594	+62.40234375	+4588	+16.15429688	-10.98193359	-9.13183594	-0.04394531	-9.71191406	-60.18310547	+2720
+1458241021.19059990	+19.91601563	-10.25683594	-7.85302734	+7.95410156	-12.98583984	-80.37597656	+4116	+19.44580078	-9.71630859	-6.95654297	-122.82714844	-16.08398438	+61.58935547	+4656	+16.15869141	-10.64794922	-8.99560547	+0.28564453	-10.37109375	-58.60107422	+2748
+1458241021.19470000	+19.88525391	-10.13818359	-7.81347656	+7.91015625	-13.18359375	-79.76074219	+4128	+19.38867188	-9.59765625	-6.92578125	-122.58544922	-15.62255859	+61.23779297	+4692	+16.15869141	-10.48974609	-8.92529297	+0.46142578	-10.70068359	-57.94189453	+2760
+1458241021.20310000	+19.81933594	-9.88769531	-7.71679688	+7.93212891	-13.53515625	-78.64013672	+4148	+19.29199219	-9.34277344	-6.83789063	-122.08007813	-14.67773438	+60.71044922	+4768	+16.14550781	-10.19970703	-8.78466797	+0.81298828	-11.27197266	-56.73339844	+2788
+1458241021.20720010	+19.79296875	-9.75585938	-7.64648438	+7.99804688	-13.77685547	-78.13476563	+4160	+19.25683594	-9.21533203	-6.78076172	-121.79443359	-14.21630859	+60.51269531	+4804	+16.13671875	-10.05468750	-8.71875000	+0.98876953	-11.53564453	-56.16210938	+2800
+1458241021.21560000	+19.73583984	-9.45703125	-7.51904297	+8.30566406	-14.04052734	-77.12402344	+4196	+19.18212891	-8.92968750	-6.65332031	-121.15722656	-13.31542969	+60.13916016	+4888	+16.10595703	-9.78222656	-8.62646484	+1.45019531	-11.66748047	-55.01953125	+2820
+1458241021.21970010	+19.70068359	-9.30322266	-7.43994141	+8.48144531	-14.21630859	-76.70654297	+4224	+19.14697266	-8.78027344	-6.57861328	-120.78369141	-12.83203125	+60.02929688	+4936	+16.07080078	-9.65039063	-8.59130859	+1.64794922	-11.66748047	-54.55810547	+2832
+1458241021.22810010	+19.62158203	-8.99560547	-7.25097656	+8.85498047	-14.72167969	-75.91552734	+4292	+19.10302734	-8.45507813	-6.39404297	-120.01464844	-11.75537109	+59.98535156	+5032	+16.00927734	-9.41748047	-8.51220703	+2.06542969	-11.64550781	-53.70117188	+2848
+1458241021.23219990	+19.59082031	-8.82861328	-7.12792969	+9.14062500	-15.09521484	-75.58593750	+4336	+19.08984375	-8.29687500	-6.28417969	-119.59716797	-11.22802734	+60.07324219	+5080	+15.97851563	-9.30761719	-8.46826172	+2.28515625	-11.66748047	-53.34960938	+2856
+1458241021.24060010	+19.54248047	-8.47265625	-6.89941406	+9.93164063	-15.75439453	-74.97070313	+4452	+19.05468750	-7.97607422	-6.07763672	-118.74023438	-10.23925781	+60.22705078	+5176	+15.91699219	-9.10107422	-8.39794922	+2.74658203	-11.55761719	-52.64648438	+2880
+1458241021.24470000	+19.51611328	-8.30566406	-6.80712891	+10.26123047	-15.93017578	-74.59716797	+4512	+19.03271484	-7.81787109	-5.97656250	-118.32275391	-9.75585938	+60.27099609	+5224	+15.88623047	-8.99560547	-8.36718750	+2.96630859	-11.46972656	-52.27294922	+2896
+1458241021.25720000	+19.40185547	-7.81787109	-6.53466797	+11.14013672	-16.58935547	-73.45458984	+4712	+18.94921875	-7.35205078	-5.69091797	-117.04833984	-8.34960938	+60.40283203	+5360	+15.79833984	-8.68798828	-8.27050781	+3.55957031	-11.33789063	-51.15234375	+2964
+1458241021.26140000	+19.36669922	-7.65966797	-6.44238281	+11.42578125	-16.87500000	-73.08105469	+4780	+18.91845703	-7.20703125	-5.59423828	-116.67480469	-7.88818359	+60.49072266	+5404	+15.77197266	-8.56933594	-8.22656250	+3.80126953	-11.40380859	-50.77880859	+2992
+1458241021.26970010	+19.30517578	-7.35644531	-6.27539063	+11.97509766	-17.38037109	-72.29003906	+4920	+18.85253906	-6.94335938	-5.42724609	-115.99365234	-7.05322266	+60.57861328	+5484	+15.74560547	-8.34960938	-8.10791016	+4.21875000	-11.75537109	-50.03173828	+3056
+1458241021.27390000	+19.27001953	-7.21582031	-6.20507813	+12.19482422	-17.55615234	-71.89453125	+4980	+18.81298828	-6.82470703	-5.35253906	-115.68603516	-6.70166016	+60.57861328	+5520	+15.73242188	-8.22656250	-8.05078125	+4.48242188	-11.93115234	-49.61425781	+3088
+1458241021.28220010	+19.20410156	-6.96972656	-6.10400391	+12.48046875	-17.77587891	-71.03759766	+5092	+18.70751953	-6.60058594	-5.25585938	-115.13671875	-6.10839844	+60.33691406	+5584	+15.72363281	-7.99365234	-7.93212891	+4.89990234	-12.37060547	-48.77929688	+3152
+1458241021.28640010	+19.16015625	-6.86425781	-6.06005859	+12.52441406	-17.86376953	-70.57617188	+5140	+18.65478516	-6.49072266	-5.20751953	-114.89501953	-5.80078125	+60.24902344	+5620	+15.71923828	-7.85742188	-7.86621094	+5.16357422	-12.65625000	-48.29589844	+3180
+1458241021.29469990	+19.08105469	-6.65332031	-5.96337891	+12.63427734	-18.12744141	-69.74121094	+5220	+18.55810547	-6.28857422	-5.10205078	-114.45556641	-5.18554688	+60.16113281	+5684	+15.71923828	-7.59375000	-7.70800781	+5.64697266	-13.40332031	-47.43896484	+3240
+1458241021.29889990	+19.03710938	-6.54785156	-5.91064453	+12.72216797	-18.23730469	-69.36767578	+5256	+18.50537109	-6.19628906	-5.04931641	-114.25781250	-4.94384766	+60.11718750	+5720	+15.71484375	-7.46191406	-7.62451172	+5.91064453	-13.77685547	-47.04345703	+3264
+1458241021.30720000	+18.97998047	-6.35449219	-5.80957031	+12.85400391	-18.52294922	-68.66455078	+5312	+18.41308594	-6.02050781	-4.96582031	-113.88427734	-4.48242188	+59.96337891	+5780	+15.71923828	-7.21142578	-7.47070313	+6.41601563	-14.47998047	-46.25244141	+3304
+1458241021.31139990	+18.94921875	-6.26220703	-5.76562500	+12.91992188	-18.58886719	-68.31298828	+5332	+18.36914063	-5.92382813	-4.93066406	-113.64257813	-4.26269531	+59.85351563	+5812	+15.71923828	-7.09277344	-7.40039063	+6.67968750	-14.78759766	-45.87890625	+3316
+1458241021.31550000	+18.90966797	-6.16552734	-5.71289063	+13.00781250	-18.69873047	-68.00537109	+5356	+18.32519531	-5.82714844	-4.87792969	-113.40087891	-3.99902344	+59.83154297	+5848	+15.71484375	-6.96972656	-7.33007813	+6.96533203	-15.05126953	-45.48339844	+3332
+1458241021.32390000	+18.83496094	-5.97656250	-5.59863281	+13.18359375	-19.00634766	-67.41210938	+5396	+18.24169922	-5.63378906	-4.76367188	-112.93945313	-3.51562500	+59.85351563	+5916	+15.69726563	-6.74560547	-7.19824219	+7.44873047	-15.53466797	-44.84619141	+3356
+1458241021.32800010	+18.79980469	-5.87548828	-5.52392578	+13.33740234	-19.22607422	-67.17041016	+5416	+18.21093750	-5.54150391	-4.69335938	-112.69775391	-3.27392578	+59.94140625	+5952	+15.68847656	-6.63574219	-7.13671875	+7.73437500	-15.75439453	-44.53857422	+3368
+1458241021.33629990	+18.74267578	-5.66455078	-5.35253906	+13.75488281	-19.77539063	-66.84082031	+5464	+18.14501953	-5.34375000	-4.56152344	-112.19238281	-2.79052734	+60.07324219	+6020	+15.66650391	-6.45556641	-7.02246094	+8.17382813	-16.08398438	-44.07714844	+3384
+1458241021.34050010	+18.71630859	-5.55468750	-5.26464844	+14.01855469	-20.03906250	-66.70898438	+5496	+18.12304688	-5.24267578	-4.47802734	-111.90673828	-2.54882813	+60.22705078	+6056	+15.64892578	-6.37207031	-6.97412109	+8.39355469	-16.19384766	-43.87939453	+3392
+1458241021.34879990	+18.66796875	-5.33056641	-5.08886719	+14.54589844	-20.58837891	-66.37939453	+5564	+18.07910156	-5.03613281	-4.31982422	-111.26953125	-2.04345703	+60.46875000	+6124	+15.61376953	-6.21826172	-6.89062500	+8.76708984	-16.25976563	-43.50585938	+3396
+1458241021.35299990	+18.63720703	-5.21191406	-4.99218750	+14.83154297	-20.89599609	-66.24755859	+5604	+18.05273438	-4.92626953	-4.23632813	-110.96191406	-1.77978516	+60.62255859	+6156	+15.59619141	-6.13916016	-6.84667969	+8.98681641	-16.28173828	-43.30810547	+3404
+1458241021.36130000	+18.56689453	-4.99218750	-4.79003906	+15.40283203	-21.57714844	-66.09375000	+5692	+18.00000000	-4.72851563	-4.06933594	-110.39062500	-1.25244141	+60.93017578	+6220	+15.54785156	-5.99853516	-6.77197266	+9.33837891	-16.32568359	-42.97851563	+3416
+1458241021.36550000	+18.54492188	-4.88671875	-4.68896484	+15.68847656	-21.92871094	-66.00585938	+5736	+17.98242188	-4.62744141	-3.98144531	-110.10498047	-1.01074219	+61.12792969	+6252	+15.53027344	-5.92822266	-6.72363281	+9.49218750	-16.41357422	-42.82470703	+3424
+1458241021.37380000	+18.50537109	-4.68017578	-4.50878906	+16.23779297	-22.56591797	-65.83007813	+5832	+17.94287109	-4.43847656	-3.82324219	-109.53369141	-0.57128906	+61.43554688	+6308	+15.49951172	-5.79638672	-6.64013672	+9.77783203	-16.50146484	-42.49511719	+3444
+1458241021.37800000	+18.48339844	-4.57910156	-4.41650391	+16.52343750	-22.85156250	-65.74218750	+5884	+17.92089844	-4.34619141	-3.74414063	-109.24804688	-0.32958984	+61.58935547	+6332	+15.48193359	-5.73046875	-6.59619141	+9.93164063	-16.58935547	-42.34130859	+3456
+1458241021.38630010	+18.42187500	-4.40332031	-4.27148438	+16.89697266	-23.26904297	-65.45654297	+5976	+17.86816406	-4.17919922	-3.59912109	-108.78662109	+0.08789063	+61.83105469	+6380	+15.45117188	-5.58105469	-6.50830078	+10.23925781	-16.74316406	-41.87988281	+3484
+1458241021.39050010	+18.39990234	-4.32421875	-4.20556641	+17.05078125	-23.46679688	-65.28076172	+6020	+17.84619141	-4.10009766	-3.53759766	-108.56689453	+0.28564453	+61.91894531	+6400	+15.44238281	-5.50634766	-6.45117188	+10.39306641	-16.96289063	-41.66015625	+3500
+1458241021.39879990	+18.34277344	-4.18359375	-4.09130859	+17.22656250	-23.79638672	-64.92919922	+6092	+17.78027344	-3.96386719	-3.41894531	-108.23730469	+0.65917969	+62.09472656	+6440	+15.42919922	-5.34814453	-6.34130859	+10.70068359	-17.33642578	-41.15478516	+3528
+1458241021.40300010	+18.32958984	-4.12207031	-4.03857422	+17.31445313	-23.97216797	-64.75341797	+6124	+17.75830078	-3.90234375	-3.36181641	-108.08349609	+0.83496094	+62.18261719	+6456	+15.42480469	-5.27343750	-6.27099609	+10.81054688	-17.64404297	-40.93505859	+3540
+1458241021.40710000	+18.30761719	-4.06494141	-3.99902344	+17.33642578	-24.03808594	-64.51171875	+6148	+17.72753906	-3.84521484	-3.30468750	-107.95166016	+1.01074219	+62.24853516	+6468	+15.42480469	-5.19873047	-6.20507813	+10.92041016	-17.90771484	-40.67138672	+3556
+1458241021.41549990	+18.26367188	-3.95507813	-3.92871094	+17.35839844	-24.16992188	-64.02832031	+6184	+17.67480469	-3.73535156	-3.21240234	-107.73193359	+1.31835938	+62.33642578	+6492	+15.42480469	-5.03173828	-6.07324219	+11.22802734	-18.43505859	-40.12207031	+3580
+1458241021.41960000	+18.23730469	-3.90673828	-3.90234375	+17.31445313	-24.19189453	-63.76464844	+6192	+17.64404297	-3.68701172	-3.16845703	-107.62207031	+1.47216797	+62.33642578	+6504	+15.42041016	-4.95703125	-6.00732422	+11.35986328	-18.69873047	-39.85839844	+3592
+1458241021.42800000	+18.18896484	-3.80126953	-3.84521484	+17.24853516	-24.30175781	-63.19335938	+6204	+17.58251953	-3.58593750	-3.07617188	-107.42431641	+1.80175781	+62.42431641	+6524	+15.42480469	-4.79003906	-5.86669922	+11.66748047	-19.31396484	-39.30908203	+3616
+1458241021.43210010	+18.17138672	-3.75292969	-3.80126953	+17.24853516	-24.43359375	-62.97363281	+6208	+17.55615234	-3.53759766	-3.03222656	-107.33642578	+1.95556641	+62.46826172	+6536	+15.42041016	-4.71972656	-5.79638672	+11.75537109	-19.62158203	-39.08935547	+3624
+1458241021.44050000	+18.13183594	-3.64746094	-3.71777344	+17.29248047	-24.69726563	-62.57812500	+6208	+17.50781250	-3.44531250	-2.93115234	-107.13867188	+2.24121094	+62.66601563	+6556	+15.41601563	-4.58789063	-5.66455078	+11.97509766	-20.14892578	-38.69384766	+3644
+1458241021.44460010	+18.10986328	-3.60351563	-3.67382813	+17.27050781	-24.80712891	-62.38037109	+6204	+17.48583984	-3.40136719	-2.87841797	-107.05078125	+2.37304688	+62.73193359	+6568	+15.41162109	-4.52636719	-5.60742188	+12.04101563	-20.36865234	-38.51806641	+3648
+1458241021.45300010	+18.07031250	-3.47607422	-3.59033203	+17.38037109	-25.00488281	-61.98486328	+6208	+17.44628906	-3.28271484	-2.77294922	-106.76513672	+2.70263672	+62.86376953	+6596	+15.40722656	-4.40332031	-5.49755859	+12.26074219	-20.74218750	-38.16650391	+3664
+1458241021.45709990	+18.04394531	-3.41894531	-3.52880859	+17.46826172	-25.22460938	-61.87500000	+6212	+17.42431641	-3.22998047	-2.72021484	-106.61132813	+2.85644531	+62.97363281	+6612	+15.39404297	-4.35058594	-5.45361328	+12.30468750	-20.87402344	-38.05664063	+3668
+1458241021.46550010	+18.00878906	-3.28710938	-3.38378906	+17.73193359	-25.77392578	-61.74316406	+6236	+17.39355469	-3.11572266	-2.59716797	-106.30371094	+3.16406250	+63.30322266	+6640	+15.38085938	-4.25830078	-5.36132813	+12.43652344	-21.13769531	-37.83691406	+3676
+1458241021.46960000	+17.99121094	-3.22119141	-3.30468750	+17.86376953	-26.08154297	-61.72119141	+6252	+17.38037109	-3.06738281	-2.53125000	-106.17187500	+3.31787109	+63.45703125	+6656	+15.37646484	-4.21875000	-5.32177734	+12.43652344	-21.22558594	-37.77099609	+3676
+1458241021.47799990	+17.95605469	-3.09814453	-3.14648438	+18.17138672	-26.60888672	-61.72119141	+6296	+17.35400391	-2.94873047	-2.40380859	-105.84228516	+3.60351563	+63.76464844	+6684	+15.35888672	-4.15283203	-5.24707031	+12.45849609	-21.35742188	-37.66113281	+3680
+1458241021.48210000	+17.93408203	-3.04101563	-3.07617188	+18.30322266	-26.85058594	-61.69921875	+6320	+17.34082031	-2.89160156	-2.34667969	-105.68847656	+3.73535156	+63.87451172	+6700	+15.35009766	-4.12207031	-5.21630859	+12.45849609	-21.35742188	-37.59521484	+3680
+1458241021.49040010	+17.89453125	-2.91796875	-2.92675781	+18.56689453	-27.35595703	-61.65527344	+6380	+17.31445313	-2.78173828	-2.23242188	-105.40283203	+4.02099609	+64.11621094	+6724	+15.33691406	-4.04296875	-5.15917969	+12.52441406	-21.40136719	-37.39746094	+3680
+1458241021.49460010	+17.87695313	-2.86083984	-2.84765625	+18.69873047	-27.68554688	-61.67724609	+6416	+17.29687500	-2.73779297	-2.17529297	-105.31494141	+4.15283203	+64.22607422	+6736	+15.33251953	-4.01220703	-5.12402344	+12.52441406	-21.46728516	-37.30957031	+3684
+1458241021.49880000	+17.85498047	-2.81250000	-2.75976563	+18.78662109	-27.99316406	-61.69921875	+6452	+17.28808594	-2.69384766	-2.12255859	-105.24902344	+4.28466797	+64.35791016	+6744	+15.32373047	-3.97705078	-5.09326172	+12.50244141	-21.51123047	-37.24365234	+3684
+1458241021.50710010	+17.83300781	-2.72460938	-2.61914063	+18.91845703	-28.47656250	-61.67724609	+6516	+17.26171875	-2.61474609	-2.01708984	-105.11718750	+4.48242188	+64.57763672	+6760	+15.31494141	-3.90673828	-5.00976563	+12.50244141	-21.68701172	-37.06787109	+3692
+1458241021.51130010	+17.81982422	-2.68505859	-2.56201172	+18.94042969	-28.65234375	-61.58935547	+6548	+17.24853516	-2.57958984	-1.96875000	-105.09521484	+4.59228516	+64.66552734	+6768	+15.31054688	-3.86718750	-4.97460938	+12.54638672	-21.75292969	-36.93603516	+3692
+1458241021.51959990	+17.79345703	-2.61474609	-2.47412109	+18.87451172	-28.87207031	-61.36962891	+6600	+17.21337891	-2.51367188	-1.88964844	-105.07324219	+4.74609375	+64.70947266	+6776	+15.31054688	-3.78369141	-4.88671875	+12.56835938	-21.99462891	-36.62841797	+3704
+1458241021.52379990	+17.77587891	-2.58837891	-2.43457031	+18.78662109	-28.98193359	-61.21582031	+6620	+17.19580078	-2.49169922	-1.85449219	-105.11718750	+4.81201172	+64.73144531	+6780	+15.30615234	-3.72656250	-4.84277344	+12.63427734	-22.12646484	-36.40869141	+3712
+1458241021.53210000	+17.76708984	-2.53125000	-2.36425781	+18.65478516	-29.17968750	-60.93017578	+6656	+17.16943359	-2.45654297	-1.78417969	-105.24902344	+4.94384766	+64.79736328	+6784	+15.30615234	-3.61669922	-4.73291016	+12.74414063	-22.54394531	-36.05712891	+3732
+1458241021.53629990	+17.76269531	-2.50927734	-2.32910156	+18.56689453	-29.24560547	-60.77636719	+6664	+17.15625000	-2.43457031	-1.74902344	-105.29296875	+5.00976563	+64.84130859	+6788	+15.30615234	-3.56835938	-4.68017578	+12.78808594	-22.74169922	-35.88134766	+3740
+1458241021.54460000	+17.74951172	-2.46972656	-2.28955078	+18.32519531	-29.26757813	-60.38085938	+6672	+17.12988281	-2.39501953	-1.67871094	-105.38085938	+5.09765625	+64.88525391	+6792	+15.30615234	-3.47167969	-4.57031250	+12.89794922	-23.13720703	-35.50781250	+3756
+1458241021.54880000	+17.74951172	-2.44775391	-2.27636719	+18.21533203	-29.24560547	-60.16113281	+6672	+17.11669922	-2.37744141	-1.64355469	-105.44677734	+5.14160156	+64.90722656	+6792	+15.30615234	-3.41455078	-4.51757813	+12.98583984	-23.31298828	-35.28808594	+3764
+1458241021.55290010	+17.73632813	-2.42138672	-2.25439453	+18.10546875	-29.24560547	-59.96337891	+6668	+17.10351563	-2.35986328	-1.60839844	-105.51269531	+5.18554688	+64.95117188	+6792	+15.30615234	-3.35742188	-4.47363281	+13.07373047	-23.46679688	-35.06835938	+3776
+1458241021.56130000	+17.71875000	-2.37304688	-2.20166016	+17.97363281	-29.35546875	-59.65576172	+6660	+17.08154297	-2.31591797	-1.54248047	-105.57861328	+5.31738281	+64.99511719	+6800	+15.30175781	-3.26513672	-4.37695313	+13.13964844	-23.79638672	-34.73876953	+3788
+1458241021.56539990	+17.71435547	-2.34667969	-2.16650391	+17.90771484	-29.44335938	-59.50195313	+6652	+17.07714844	-2.29394531	-1.50732422	-105.60058594	+5.36132813	+65.03906250	+6800	+15.30175781	-3.22119141	-4.32861328	+13.20556641	-23.90625000	-34.60693359	+3792
+1458241021.56960010	+17.70996094	-2.32031250	-2.13134766	+17.86376953	-29.55322266	-59.39208984	+6644	+17.07275391	-2.27197266	-1.46337891	-105.60058594	+5.42724609	+65.12695313	+6800	+15.29736328	-3.18164063	-4.28906250	+13.24951172	-24.03808594	-34.49707031	+3800
+1458241021.57789990	+17.68798828	-2.25878906	-2.04785156	+17.88574219	-29.79492188	-59.28222656	+6632	+17.06396484	-2.21044922	-1.37109375	-105.51269531	+5.55908203	+65.34667969	+6808	+15.29736328	-3.12011719	-4.21875000	+13.29345703	-24.14794922	-34.29931641	+3804
+1458241021.58620000	+17.65722656	-2.19726563	-1.95117188	+17.88574219	-30.03662109	-59.21630859	+6632	+17.05957031	-2.14453125	-1.27880859	-105.40283203	+5.71289063	+65.52246094	+6816	+15.28857422	-3.07617188	-4.16601563	+13.22753906	-24.12597656	-34.14550781	+3800
+1458241021.59040000	+17.64404297	-2.16210938	-1.90283203	+17.92968750	-30.16845703	-59.19433594	+6636	+17.05957031	-2.11376953	-1.23046875	-105.35888672	+5.77880859	+65.61035156	+6816	+15.28417969	-3.05419922	-4.14404297	+13.20556641	-24.10400391	-34.07958984	+3796
+1458241021.59870000	+17.61328125	-2.09619141	-1.77539063	+18.08349609	-30.65185547	-59.28222656	+6648	+17.05078125	-2.04785156	-1.12939453	-105.18310547	+5.93261719	+65.87402344	+6824	+15.27099609	-3.01904297	-4.10009766	+13.11767578	-24.01611328	-34.01367188	+3792
+1458241021.60290000	+17.60009766	-2.06542969	-1.70507813	+18.17138672	-30.91552734	-59.37011719	+6660	+17.05078125	-2.01269531	-1.07666016	-105.09521484	+6.02050781	+66.04980469	+6828	+15.26660156	-3.01025391	-4.07812500	+13.07373047	-23.99414063	-33.99169922	+3788
+1458241021.61120010	+17.57373047	-2.00390625	-1.58642578	+18.30322266	-31.24511719	-59.45800781	+6688	+17.04638672	-1.95117188	-0.97119141	-104.94140625	+6.15234375	+66.26953125	+6828	+15.26220703	-2.98388672	-4.04296875	+12.98583984	-23.88427734	-33.90380859	+3780
+1458241021.61540010	+17.56054688	-1.97314453	-1.52929688	+18.34716797	-31.42089844	-59.50195313	+6704	+17.04199219	-1.92480469	-0.92285156	-104.87548828	+6.21826172	+66.35742188	+6828	+15.25781250	-2.96630859	-4.02099609	+12.94189453	-23.84033203	-33.85986328	+3776
+1458241021.61960010	+17.54296875	-1.94238281	-1.48095703	+18.41308594	-31.50878906	-59.47998047	+6724	+17.03759766	-1.89404297	-0.87890625	-104.78759766	+6.28417969	+66.42333984	+6828	+15.25341797	-2.95312500	-4.00341797	+12.89794922	-23.77441406	-33.77197266	+3772
+1458241021.62789990	+17.52539063	-1.89843750	-1.38867188	+18.39111328	-31.75048828	-59.37011719	+6756	+17.02880859	-1.85009766	-0.79541016	-104.69970703	+6.41601563	+66.53320313	+6828	+15.23583984	-2.90917969	-3.95068359	+12.85400391	-23.75244141	-33.59619141	+3768
+1458241021.63210010	+17.52099609	-1.87646484	-1.35351563	+18.36914063	-31.81640625	-59.28222656	+6772	+17.02001953	-1.82812500	-0.76025391	-104.65576172	+6.45996094	+66.55517578	+6824	+15.23144531	-2.87841797	-3.91992188	+12.85400391	-23.77441406	-33.46435547	+3768
+1458241021.64039990	+17.50781250	-1.85009766	-1.27880859	+18.23730469	-31.94824219	-59.06250000	+6796	+16.99804688	-1.80615234	-0.68994141	-104.67773438	+6.59179688	+66.57714844	+6816	+15.22265625	-2.82128906	-3.84960938	+12.89794922	-23.86230469	-33.20068359	+3772
+1458241021.64870000	+17.49462891	-1.82373047	-1.26562500	+17.99560547	-31.66259766	-58.55712891	+6804	+16.98486328	-1.77978516	-0.65039063	-104.67773438	+6.67968750	+66.37939453	+6804	+15.21386719	-2.74658203	-3.77050781	+12.98583984	-24.01611328	-32.82714844	+3780
+1458241021.65290000	+17.49023438	-1.81054688	-1.27001953	+17.79785156	-31.46484375	-58.22753906	+6804	+16.97607422	-1.77099609	-0.63720703	-104.69970703	+6.72363281	+66.24755859	+6800	+15.20507813	-2.70703125	-3.73095703	+13.02978516	-24.10400391	-32.62939453	+3788
+1458241021.66120000	+17.47705078	-1.78417969	-1.27880859	+17.51220703	-31.20117188	-57.63427734	+6792	+16.94970703	-1.75781250	-0.60644531	-104.74365234	+6.83349609	+66.07177734	+6788	+15.19189453	-2.61914063	-3.63867188	+13.20556641	-24.32373047	-32.21191406	+3800
+1458241021.66540000	+17.47265625	-1.77539063	-1.27441406	+17.38037109	-31.09130859	-57.34863281	+6784	+16.94091797	-1.75341797	-0.59326172	-104.78759766	+6.89941406	+65.96191406	+6784	+15.18750000	-2.57519531	-3.59472656	+13.27148438	-24.43359375	-32.01416016	+3804
+1458241021.67370010	+17.46386719	-1.74902344	-1.27001953	+17.11669922	-30.82763672	-56.79931641	+6756	+16.92333984	-1.73144531	-0.57568359	-104.78759766	+7.03125000	+65.67626953	+6772	+15.18310547	-2.50488281	-3.50683594	+13.38134766	-24.65332031	-31.61865234	+3820
+1458241021.67790010	+17.45507813	-1.73583984	-1.27441406	+17.00683594	-30.65185547	-56.53564453	+6740	+16.91455078	-1.72265625	-0.56250000	-104.76562500	+7.07519531	+65.56640625	+6768	+15.17431641	-2.46972656	-3.47167969	+13.44726563	-24.69726563	-31.44287109	+3824
+1458241021.68619990	+17.44189453	-1.69628906	-1.28320313	+16.85302734	-30.32226563	-56.00830078	+6708	+16.90136719	-1.69189453	-0.54052734	-104.69970703	+7.20703125	+65.30273438	+6764	+15.16552734	-2.41259766	-3.39697266	+13.53515625	-24.80712891	-31.13525391	+3828
+1458241021.69039990	+17.43310547	-1.67431641	-1.27441406	+16.80908203	-30.21240234	-55.81054688	+6688	+16.89697266	-1.67431641	-0.52294922	-104.65576172	+7.29492188	+65.21484375	+6760	+15.15673828	-2.38623047	-3.37500000	+13.60107422	-24.78515625	-30.98144531	+3828
+1458241021.69870000	+17.41552734	-1.63476563	-1.21289063	+16.83105469	-30.36621094	-55.63476563	+6668	+16.88818359	-1.63476563	-0.47021484	-104.50195313	+7.51464844	+65.19287109	+6760	+15.14355469	-2.35546875	-3.33544922	+13.53515625	-24.69726563	-30.76171875	+3824
+1458241021.70289990	+17.40673828	-1.61279297	-1.16894531	+16.87500000	-30.47607422	-55.61279297	+6660	+16.88378906	-1.61279297	-0.43945313	-104.41406250	+7.62451172	+65.21484375	+6760	+15.13916016	-2.34667969	-3.31787109	+13.51318359	-24.60937500	-30.69580078	+3820
+1458241021.71120000	+17.39355469	-1.56884766	-1.08984375	+17.00683594	-30.62988281	-55.54687500	+6652	+16.88378906	-1.55566406	-0.38232422	-104.15039063	+7.84423828	+65.14892578	+6756	+15.12597656	-2.33349609	-3.29589844	+13.42529297	-24.45556641	-30.54199219	+3804
+1458241021.71540000	+17.38916016	-1.54248047	-1.05468750	+17.07275391	-30.69580078	-55.52490234	+6652	+16.88378906	-1.52490234	-0.34716797	-103.99658203	+7.95410156	+65.19287109	+6752	+15.12158203	-2.33349609	-3.28710938	+13.35937500	-24.32373047	-30.47607422	+3796
+1458241021.72370000	+17.36718750	-1.49853516	-0.96240234	+17.22656250	-30.98144531	-55.52490234	+6664	+16.87500000	-1.48095703	-0.26806641	-103.75488281	+8.21777344	+65.32470703	+6752	+15.10400391	-2.32910156	-3.27392578	+13.24951172	-24.06005859	-30.34423828	+3776
+1458241021.72779990	+17.36279297	-1.47656250	-0.90966797	+17.29248047	-31.17919922	-55.52490234	+6676	+16.87060547	-1.45898438	-0.22851563	-103.66699219	+8.37158203	+65.36865234	+6748	+15.09960938	-2.32470703	-3.26513672	+13.20556641	-23.95019531	-30.27832031	+3764
+1458241021.73620010	+17.34960938	-1.44140625	-0.80859375	+17.40234375	-31.53076172	-55.50292969	+6696	+16.86621094	-1.41943359	-0.15380859	-103.46923828	+8.63525391	+65.47851563	+6736	+15.08642578	-2.31152344	-3.25195313	+13.09570313	-23.73046875	-30.10253906	+3744
+1458241021.74029990	+17.34521484	-1.42382813	-0.76464844	+17.42431641	-31.66259766	-55.45898438	+6712	+16.86181641	-1.40185547	-0.11865234	-103.35937500	+8.74511719	+65.50048828	+6732	+15.07763672	-2.30712891	-3.23437500	+13.02978516	-23.68652344	-30.01464844	+3736
+1458241021.74869990	+17.33203125	-1.39306641	-0.70312500	+17.42431641	-31.72851563	-55.21728516	+6732	+16.85302734	-1.37988281	-0.06152344	-103.24951172	+8.96484375	+65.47851563	+6720	+15.06884766	-2.28515625	-3.19921875	+13.00781250	-23.59863281	-29.81689453	+3724
+1458241021.75280000	+17.32763672	-1.37988281	-0.68554688	+17.38037109	-31.72851563	-55.04150391	+6744	+16.84863281	-1.37548828	-0.03955078	-103.22753906	+9.07470703	+65.43457031	+6708	+15.06445313	-2.26757813	-3.17724609	+13.00781250	-23.59863281	-29.68505859	+3720
+1458241021.76120000	+17.31005859	-1.36230469	-0.65917969	+17.20458984	-31.66259766	-54.60205078	+6756	+16.83105469	-1.37109375	+0.00878906	-103.24951172	+9.31640625	+65.39062500	+6692	+15.05126953	-2.21923828	-3.12890625	+13.07373047	-23.59863281	-29.35546875	+3720
+1458241021.76530000	+17.31005859	-1.35351563	-0.64599609	+17.09472656	-31.64062500	-54.36035156	+6760	+16.82666016	-1.37548828	+0.02636719	-103.27148438	+9.40429688	+65.32470703	+6684	+15.04687500	-2.19287109	-3.09814453	+13.11767578	-23.66455078	-29.17968750	+3720
+1458241021.76950000	+17.31005859	-1.34912109	-0.64599609	+16.98486328	-31.53076172	-54.07470703	+6756	+16.81787109	-1.37548828	+0.03515625	-103.31542969	+9.49218750	+65.21484375	+6676	+15.04248047	-2.15771484	-3.05859375	+13.20556641	-23.75244141	-28.98193359	+3724
+1458241021.77370000	+17.30566406	-1.34033203	-0.64599609	+16.87500000	-31.39892578	-53.81103516	+6752	+16.81347656	-1.37988281	+0.04833984	-103.33740234	+9.58007813	+65.12695313	+6668	+15.03808594	-2.13134766	-3.02343750	+13.27148438	-23.84033203	-28.80615234	+3728
+1458241021.78200010	+17.30126953	-1.33154297	-0.65917969	+16.61132813	-31.04736328	-53.21777344	+6744	+16.80468750	-1.38867188	+0.05712891	-103.44726563	+9.73388672	+64.84130859	+6648	+15.02929688	-2.06982422	-2.94873047	+13.40332031	-24.01611328	-28.43261719	+3740
+1458241021.78620000	+17.29687500	-1.32714844	-0.67236328	+16.47949219	-30.84960938	-52.91015625	+6740	+16.80029297	-1.38867188	+0.06152344	-103.46923828	+9.82177734	+64.73144531	+6644	+15.02490234	-2.03906250	-2.91357422	+13.49121094	-24.08203125	-28.23486328	+3748
+1458241021.79029990	+17.29687500	-1.31835938	-0.68115234	+16.32568359	-30.67382813	-52.60253906	+6728	+16.79589844	-1.38867188	+0.07031250	-103.49121094	+9.93164063	+64.62158203	+6636	+15.02050781	-2.00390625	-2.88720703	+13.57910156	-24.12597656	-28.03710938	+3752
+1458241021.79450010	+17.29248047	-1.31835938	-0.68554688	+16.19384766	-30.54199219	-52.31689453	+6716	+16.79150391	-1.38867188	+0.07910156	-103.51318359	+10.01953125	+64.53369141	+6628	+15.01611328	-1.97753906	-2.85644531	+13.64501953	-24.16992188	-27.86132813	+3760
+1458241021.80279990	+17.28808594	-1.30517578	-0.68554688	+16.01806641	-30.32226563	-51.89941406	+6688	+16.78710938	-1.38867188	+0.10107422	-103.53515625	+10.21728516	+64.33593750	+6620	+15.00732422	-1.93798828	-2.80371094	+13.71093750	-24.25781250	-27.55371094	+3768
+1458241021.80699990	+17.28808594	-1.30078125	-0.67675781	+15.95214844	-30.27832031	-51.74560547	+6676	+16.78710938	-1.38867188	+0.10986328	-103.55712891	+10.30517578	+64.24804688	+6612	+15.00292969	-1.92041016	-2.78173828	+13.71093750	-24.25781250	-27.44384766	+3768
+1458241021.81110000	+17.29248047	-1.29638672	-0.66357422	+15.88623047	-30.23437500	-51.59179688	+6664	+16.78710938	-1.37988281	+0.12304688	-103.51318359	+10.41503906	+64.18212891	+6608	+15.00292969	-1.91601563	-2.75976563	+13.66699219	-24.25781250	-27.33398438	+3772
+1458241021.81530000	+17.28369141	-1.29199219	-0.65478516	+15.82031250	-30.16845703	-51.45996094	+6652	+16.78710938	-1.36669922	+0.13623047	-103.46923828	+10.52490234	+64.11621094	+6608	+15.00292969	-1.91162109	-2.75097656	+13.64501953	-24.16992188	-27.22412109	+3768
+1458241021.82360010	+17.27490234	-1.27880859	-0.61523438	+15.75439453	-30.25634766	-51.30615234	+6636	+16.78271484	-1.34472656	+0.17578125	-103.35937500	+10.74462891	+64.07226563	+6608	+14.99414063	-1.91162109	-2.73779297	+13.49121094	-23.99414063	-27.04833984	+3760
+1458241021.84030010	+17.25732422	-1.25244141	-0.48779297	+15.75439453	-30.71777344	-51.32812500	+6628	+16.78271484	-1.29638672	+0.27246094	-103.05175781	+11.20605469	+64.13818359	+6608	+14.98095703	-1.94238281	-2.73339844	+13.07373047	-23.53271484	-26.82861328	+3744
+1458241021.84859990	+17.24414063	-1.24365234	-0.41748047	+15.77636719	-31.00341797	-51.37207031	+6636	+16.78710938	-1.27441406	+0.30322266	-102.96386719	+11.38183594	+64.07226563	+6604	+14.97656250	-1.95996094	-2.73339844	+12.87597656	-23.33496094	-26.76269531	+3732
+1458241021.85700010	+17.23535156	-1.23046875	-0.36914063	+15.77636719	-31.15722656	-51.37207031	+6648	+16.77832031	-1.25244141	+0.32958984	-102.87597656	+11.55761719	+64.00634766	+6604	+14.97216797	-1.97314453	-2.73779297	+12.67822266	-23.09326172	-26.65283203	+3716
+1458241021.86110000	+17.22656250	-1.22607422	-0.34716797	+15.75439453	-31.24511719	-51.37207031	+6652	+16.77392578	-1.24365234	+0.34716797	-102.85400391	+11.64550781	+64.02832031	+6600	+14.96777344	-1.97314453	-2.74218750	+12.61230469	-22.98339844	-26.60888672	+3708
+1458241021.86949990	+17.21777344	-1.21728516	-0.30761719	+15.71044922	-31.39892578	-51.32812500	+6668	+16.77392578	-1.23925781	+0.36035156	-102.85400391	+11.77734375	+63.91845703	+6592	+14.96337891	-1.97753906	-2.73339844	+12.48046875	-22.89550781	-26.47705078	+3692
+1458241021.87360000	+17.21337891	-1.21728516	-0.29003906	+15.66650391	-31.46484375	-51.28417969	+6676	+16.77392578	-1.23925781	+0.36035156	-102.89794922	+11.84326172	+63.85253906	+6588	+14.95898438	-1.97314453	-2.72460938	+12.43652344	-22.87353516	-26.41113281	+3684
+1458241021.87780000	+17.21337891	-1.21728516	-0.28125000	+15.60058594	-31.46484375	-51.21826172	+6684	+16.77392578	-1.24365234	+0.36035156	-102.94189453	+11.88720703	+63.74267578	+6584	+14.95458984	-1.96875000	-2.71142578	+12.41455078	-22.87353516	-26.32324219	+3680
+1458241021.88610010	+17.20898438	-1.22167969	-0.28564453	+15.42480469	-31.37695313	-51.02050781	+6692	+16.76953125	-1.25683594	+0.34716797	-103.09570313	+11.95312500	+63.54492188	+6580	+14.95019531	-1.94677734	-2.68945313	+12.41455078	-22.91748047	-26.16943359	+3672
+1458241021.89030000	+17.20898438	-1.22607422	-0.29882813	+15.33691406	-31.26708984	-50.91064453	+6692	+16.76074219	-1.26562500	+0.33837891	-103.18359375	+11.97509766	+63.41308594	+6576	+14.94580078	-1.92919922	-2.67187500	+12.45849609	-22.96142578	-26.05957031	+3668
+1458241021.89439990	+17.20898438	-1.23046875	-0.30761719	+15.22705078	-31.17919922	-50.77880859	+6696	+16.76074219	-1.27441406	+0.32958984	-103.27148438	+12.01904297	+63.34716797	+6572	+14.94140625	-1.91162109	-2.65429688	+12.50244141	-23.04931641	-25.97167969	+3668
+1458241021.90280010	+17.20458984	-1.23925781	-0.32958984	+15.00732422	-31.00341797	-50.51513672	+6696	+16.75195313	-1.30078125	+0.32519531	-103.46923828	+12.08496094	+63.23730469	+6564	+14.93261719	-1.87207031	-2.61035156	+12.61230469	-23.24707031	-25.77392578	+3672
+1458241021.90689990	+17.20458984	-1.24365234	-0.34277344	+14.87548828	-30.93750000	-50.40527344	+6692	+16.74755859	-1.30957031	+0.32080078	-103.55712891	+12.10693359	+63.19335938	+6560	+14.92822266	-1.85449219	-2.58837891	+12.65625000	-23.37890625	-25.70800781	+3672
+1458241021.91109990	+17.20898438	-1.25244141	-0.35156250	+14.76562500	-30.87158203	-50.27343750	+6688	+16.74755859	-1.31835938	+0.32080078	-103.64501953	+12.12890625	+63.12744141	+6556	+14.92822266	-1.84130859	-2.56640625	+12.72216797	-23.51074219	-25.64208984	+3676
+1458241021.91940000	+17.20898438	-1.26562500	-0.37353516	+14.54589844	-30.69580078	-50.07568359	+6676	+16.73876953	-1.34033203	+0.31640625	-103.82080078	+12.17285156	+63.06152344	+6544	+14.92382813	-1.81054688	-2.52685547	+12.81005859	-23.70849609	-25.51025391	+3684
+1458241021.92360000	+17.20898438	-1.26562500	-0.38232422	+14.45800781	-30.62988281	-49.96582031	+6668	+16.73437500	-1.34912109	+0.31640625	-103.88671875	+12.21679688	+63.03955078	+6540	+14.92382813	-1.79736328	-2.51367188	+12.83203125	-23.77441406	-25.44433594	+3684
+1458241021.92779990	+17.20458984	-1.27001953	-0.38671875	+14.39208984	-30.60791016	-49.89990234	+6656	+16.72998047	-1.35351563	+0.32519531	-103.93066406	+12.23876953	+63.06152344	+6532	+14.91943359	-1.78857422	-2.50048828	+12.85400391	-23.84033203	-25.37841797	+3688
+1458241021.93190000	+17.20458984	-1.27001953	-0.38232422	+14.34814453	-30.62988281	-49.85595703	+6648	+16.72558594	-1.35791016	+0.33398438	-103.95263672	+12.28271484	+63.10546875	+6528	+14.91943359	-1.77978516	-2.49169922	+12.85400391	-23.90625000	-25.35644531	+3688
+1458241021.94440010	+17.19580078	-1.27001953	-0.35156250	+14.23828125	-30.82763672	-49.81201172	+6620	+16.71679688	-1.35791016	+0.36914063	-103.97460938	+12.34863281	+63.28125000	+6512	+14.91943359	-1.78857422	-2.47412109	+12.72216797	-23.97216797	-25.31250000	+3684
+1458241021.96939990	+17.16943359	-1.23925781	-0.23730469	+14.30419922	-31.48681641	-49.98779297	+6620	+16.69482422	-1.31396484	+0.47021484	-103.68896484	+12.50244141	+63.83056641	+6484	+14.91943359	-1.82373047	-2.50048828	+12.32666016	-23.75244141	-25.31250000	+3668
+1458241021.97359990	+17.16503906	-1.23046875	-0.21093750	+14.32617188	-31.61865234	-50.00976563	+6624	+16.69482422	-1.30517578	+0.49218750	-103.62304688	+12.52441406	+63.91845703	+6480	+14.91503906	-1.83251953	-2.50488281	+12.26074219	-23.70849609	-25.31250000	+3664
+1458241021.97770000	+17.16064453	-1.22607422	-0.18896484	+14.32617188	-31.75048828	-50.03173828	+6632	+16.69042969	-1.29199219	+0.50976563	-103.55712891	+12.52441406	+64.00634766	+6480	+14.91503906	-1.83691406	-2.50927734	+12.19482422	-23.66455078	-25.31250000	+3660
+1458241021.98610000	+17.14746094	-1.21289063	-0.14941406	+14.34814453	-31.99218750	-50.07568359	+6652	+16.68164063	-1.27441406	+0.54052734	-103.44726563	+12.52441406	+64.11621094	+6472	+14.91503906	-1.85009766	-2.51806641	+12.08496094	-23.57666016	-25.31250000	+3652
+1458241021.99020000	+17.13867188	-1.20849609	-0.13183594	+14.32617188	-32.05810547	-50.03173828	+6660	+16.67724609	-1.27001953	+0.54931641	-103.42529297	+12.50244141	+64.13818359	+6468	+14.91064453	-1.85009766	-2.52246094	+12.04101563	-23.53271484	-25.29052734	+3644
+1458241021.99860000	+17.12988281	-1.19970703	-0.11425781	+14.23828125	-32.16796875	-49.92187500	+6676	+16.66406250	-1.26123047	+0.55810547	-103.38134766	+12.48046875	+64.11621094	+6460	+14.90625000	-1.85449219	-2.52685547	+11.97509766	-23.46679688	-25.24658203	+3628
+1458241022.00270010	+17.12548828	-1.19970703	-0.10986328	+14.17236328	-32.18994141	-49.83398438	+6680	+16.65966797	-1.26123047	+0.56250000	-103.40332031	+12.43652344	+64.09423828	+6456	+14.90625000	-1.85009766	-2.52685547	+11.95312500	-23.44482422	-25.20263672	+3620
+1458241022.00690010	+17.12548828	-1.19531250	-0.10986328	+14.08447266	-32.16796875	-49.70214844	+6684	+16.65966797	-1.26123047	+0.55810547	-103.40332031	+12.41455078	+64.05029297	+6448	+14.90185547	-1.84570313	-2.52685547	+11.93115234	-23.44482422	-25.13671875	+3616
+1458241022.01519990	+17.12109375	-1.20410156	-0.12304688	+13.88671875	-32.05810547	-49.41650391	+6688	+16.65087891	-1.27441406	+0.54931641	-103.46923828	+12.32666016	+63.87451172	+6444	+14.89306641	-1.82373047	-2.51367188	+11.97509766	-23.48876953	-25.00488281	+3608
+1458241022.01939990	+17.12109375	-1.20849609	-0.13183594	+13.75488281	-31.97021484	-49.26269531	+6688	+16.64648438	-1.27880859	+0.54052734	-103.51318359	+12.28271484	+63.78662109	+6440	+14.88427734	-1.81054688	-2.50048828	+12.01904297	-23.53271484	-24.89501953	+3604
+1458241022.02360010	+17.12109375	-1.21289063	-0.14941406	+13.62304688	-31.88232422	-49.08691406	+6684	+16.64208984	-1.28759766	+0.53173828	-103.55712891	+12.23876953	+63.69873047	+6440	+14.87988281	-1.79296875	-2.48730469	+12.06298828	-23.59863281	-24.80712891	+3604
+1458241022.03189990	+17.11669922	-1.22607422	-0.17578125	+13.35937500	-31.72851563	-48.71337891	+6672	+16.63769531	-1.30517578	+0.51855469	-103.64501953	+12.15087891	+63.54492188	+6436	+14.86230469	-1.74902344	-2.45654297	+12.21679688	-23.77441406	-24.56542969	+3608
+1458241022.03600000	+17.11669922	-1.23486328	-0.18457031	+13.22753906	-31.66259766	-48.53759766	+6660	+16.63330078	-1.31396484	+0.50976563	-103.66699219	+12.08496094	+63.47900391	+6432	+14.85791016	-1.73144531	-2.43457031	+12.28271484	-23.86230469	-24.45556641	+3612
+1458241022.04020000	+17.11669922	-1.23925781	-0.19335938	+13.09570313	-31.61865234	-48.38378906	+6648	+16.62890625	-1.32275391	+0.50976563	-103.68896484	+12.04101563	+63.43505859	+6428	+14.84912109	-1.71386719	-2.42138672	+12.34863281	-23.95019531	-24.36767578	+3616
+1458241022.04850010	+17.11669922	-1.25244141	-0.21093750	+12.87597656	-31.55273438	-48.07617188	+6620	+16.62451172	-1.33593750	+0.50537109	-103.68896484	+11.93115234	+63.34716797	+6424	+14.83593750	-1.69189453	-2.39062500	+12.39257813	-24.08203125	-24.16992188	+3620
+1458241022.05270000	+17.11230469	-1.25244141	-0.21533203	+12.81005859	-31.55273438	-47.96630859	+6604	+16.62011719	-1.34033203	+0.50976563	-103.66699219	+11.86523438	+63.32519531	+6420	+14.83154297	-1.68310547	-2.38623047	+12.39257813	-24.10400391	-24.10400391	+3620
+1458241022.06520010	+17.09033203	-1.25683594	-0.18896484	+12.63427734	-31.77246094	-47.76855469	+6560	+16.61132813	-1.34033203	+0.53173828	-103.46923828	+11.73339844	+63.39111328	+6408	+14.81396484	-1.69189453	-2.38183594	+12.26074219	-24.03808594	-23.99414063	+3612
+1458241022.07769990	+17.06835938	-1.24804688	-0.13623047	+12.63427734	-32.16796875	-47.72460938	+6536	+16.60253906	-1.31835938	+0.58447266	-103.11767578	+11.57958984	+63.58886719	+6408	+14.80517578	-1.72265625	-2.39941406	+12.04101563	-23.84033203	-23.95019531	+3604
+1458241022.08600000	+17.05078125	-1.23925781	-0.09667969	+12.65625000	-32.43164063	-47.74658203	+6532	+16.59814453	-1.30078125	+0.61523438	-102.83203125	+11.46972656	+63.69873047	+6408	+14.80078125	-1.74462891	-2.41259766	+11.88720703	-23.70849609	-23.92822266	+3600
+1458241022.09439990	+17.02880859	-1.23046875	-0.05273438	+12.67822266	-32.69531250	-47.76855469	+6536	+16.59375000	-1.28320313	+0.64599609	-102.54638672	+11.38183594	+63.78662109	+6408	+14.79199219	-1.76660156	-2.42578125	+11.73339844	-23.55468750	-23.90625000	+3592
+1458241022.09850000	+17.01562500	-1.22607422	-0.03076172	+12.67822266	-32.82714844	-47.76855469	+6540	+16.58935547	-1.27441406	+0.66357422	-102.43652344	+11.35986328	+63.83056641	+6412	+14.78759766	-1.77539063	-2.43457031	+11.66748047	-23.46679688	-23.88427734	+3584
+1458241022.10270000	+17.00683594	-1.22167969	-0.01318359	+12.70019531	-32.95898438	-47.76855469	+6548	+16.58935547	-1.27001953	+0.67236328	-102.30468750	+11.31591797	+63.85253906	+6412	+14.78320313	-1.78417969	-2.43896484	+11.60156250	-23.40087891	-23.86230469	+3580
+1458241022.11100010	+16.99365234	-1.22167969	+0.01318359	+12.67822266	-33.06884766	-47.70263672	+6560	+16.58935547	-1.26562500	+0.68554688	-102.12890625	+11.20605469	+63.78662109	+6408	+14.77441406	-1.79736328	-2.44335938	+11.49169922	-23.31298828	-23.79638672	+3564
+1458241022.11520000	+16.98486328	-1.22167969	+0.01757813	+12.63427734	-33.06884766	-47.63671875	+6568	+16.58935547	-1.27001953	+0.68554688	-102.10693359	+11.14013672	+63.72070313	+6408	+14.77001953	-1.80175781	-2.43896484	+11.44775391	-23.29101563	-23.75244141	+3556
+1458241022.11929990	+16.98046875	-1.22607422	+0.01757813	+12.59033203	-33.04687500	-47.57080078	+6576	+16.58496094	-1.27880859	+0.68115234	-102.06298828	+11.09619141	+63.63281250	+6408	+14.76562500	-1.80615234	-2.43457031	+11.42578125	-23.26904297	-23.68652344	+3548
+1458241022.12770010	+16.96728516	-1.23925781	+0.00439453	+12.43652344	-32.91503906	-47.35107422	+6584	+16.58056641	-1.30517578	+0.67236328	-102.04101563	+10.96435547	+63.43505859	+6408	+14.75244141	-1.79736328	-2.42138672	+11.44775391	-23.24707031	-23.53271484	+3536
+1458241022.13179990	+16.96728516	-1.24365234	-0.00878906	+12.34863281	-32.80517578	-47.21923828	+6588	+16.58056641	-1.31396484	+0.66796875	-101.99707031	+10.89843750	+63.32519531	+6408	+14.73925781	-1.78857422	-2.40820313	+11.49169922	-23.29101563	-23.40087891	+3536
+1458241022.14019990	+16.96289063	-1.26123047	-0.03955078	+12.17285156	-32.58544922	-46.95556641	+6592	+16.57617188	-1.35351563	+0.65478516	-101.99707031	+10.72265625	+63.12744141	+6412	+14.72167969	-1.76660156	-2.37744141	+11.57958984	-23.37890625	-23.20312500	+3532
+1458241022.14430000	+16.96289063	-1.27001953	-0.05712891	+12.08496094	-32.47558594	-46.80175781	+6588	+16.57617188	-1.37109375	+0.64160156	-101.95312500	+10.59082031	+62.99560547	+6412	+14.71289063	-1.74902344	-2.35546875	+11.64550781	-23.46679688	-23.04931641	+3536
+1458241022.14850000	+16.96289063	-1.27880859	-0.07470703	+11.99707031	-32.34375000	-46.66992188	+6584	+16.57177734	-1.38867188	+0.63281250	-101.90917969	+10.45898438	+62.86376953	+6412	+14.70849609	-1.73583984	-2.33349609	+11.73339844	-23.53271484	-22.93945313	+3536
+1458241022.15680000	+16.96289063	-1.29638672	-0.11425781	+11.79931641	-32.05810547	-46.34033203	+6576	+16.56298828	-1.41943359	+0.61962891	-101.71142578	+10.12939453	+62.66601563	+6408	+14.69091797	-1.70507813	-2.30712891	+11.90917969	-23.55468750	-22.69775391	+3544
+1458241022.16100000	+16.96289063	-1.30517578	-0.13183594	+11.71142578	-31.94824219	-46.18652344	+6564	+16.55859375	-1.43261719	+0.61523438	-101.57958984	+9.95361328	+62.62207031	+6408	+14.68212891	-1.69628906	-2.29833984	+11.97509766	-23.55468750	-22.58789063	+3544
+1458241022.17770000	+16.95849609	-1.32275391	-0.16259766	+11.46972656	-31.79443359	-45.74707031	+6512	+16.55419922	-1.45458984	+0.63720703	-100.59082031	+8.92089844	+62.60009766	+6392	+14.66015625	-1.69628906	-2.28955078	+12.04101563	-23.33496094	-22.32421875	+3540
+1458241022.18600010	+16.95410156	-1.32714844	-0.16259766	+11.38183594	-31.77246094	-45.59326172	+6488	+16.54980469	-1.44140625	+0.66796875	-99.79980469	+8.28369141	+62.66601563	+6392	+14.65136719	-1.71386719	-2.30712891	+11.95312500	-23.04931641	-22.23632813	+3540
+1458241022.19010000	+16.94970703	-1.32714844	-0.15820313	+11.33789063	-31.79443359	-45.50537109	+6480	+16.54980469	-1.43701172	+0.68554688	-99.44824219	+7.97607422	+62.73193359	+6396	+14.64697266	-1.72265625	-2.32031250	+11.93115234	-22.87353516	-22.19238281	+3540
+1458241022.19849990	+16.94091797	-1.33154297	-0.14062500	+11.25000000	-31.86035156	-45.39550781	+6468	+16.54980469	-1.41503906	+0.73388672	-98.50341797	+7.25097656	+62.90771484	+6404	+14.63818359	-1.74902344	-2.34667969	+11.79931641	-22.52197266	-22.14843750	+3536
+1458241022.20260000	+16.93652344	-1.33154297	-0.12744141	+11.20605469	-31.90429688	-45.35156250	+6468	+16.55419922	-1.40625000	+0.75585938	-98.06396484	+6.87744141	+62.99560547	+6408	+14.63378906	-1.76660156	-2.35986328	+11.71142578	-22.36816406	-22.12646484	+3532
