# Supplementary material for: A direct effect of perception on action when grasping a cup
Source: Sci Rep. 2018 Jan 9;8:171. doi: 10.1038/s41598-017-18591-5 (PMC5760564; doi:10.1038/s41598-017-18591-5)
Supplement: Supplementary file 6 — Supplementary Information [file 41598_2017_18591_MOESM6_ESM.zip › SciRep_Data/S02instruct/S02_100instruct_Tr43.dat]

+1000000000000.00000000	+0.00000000	+0.00000000	+0.00000000	+0.00000000	+0.00000000	+0.00000000	+0	+0.00000000	+0.00000000	+0.00000000	+0.00000000	+0.00000000	+0.00000000	+0	+0.00000000	+0.00000000	+0.00000000	+0.00000000	+0.00000000	+0.00000000	+0
+1458241022.21100000	+16.93212891	-1.33154297	-0.10986328	+11.09619141	-31.88232422	-45.21972656	+6468	+16.56298828	-1.38427734	+0.79541016	-97.03125000	+6.04248047	+63.06152344	+6416	+14.62939453	-1.79736328	-2.38183594	+11.57958984	-22.01660156	-22.08251953	+3524
+1458241022.21510000	+16.93212891	-1.33593750	-0.10546875	+11.00830078	-31.83837891	-45.15380859	+6472	+16.56738281	-1.37548828	+0.81298828	-96.54785156	+5.58105469	+63.08349609	+6424	+14.62500000	-1.81494141	-2.39062500	+11.51367188	-21.81884766	-22.03857422	+3516
+1458241022.21930000	+16.92773438	-1.34033203	-0.10107422	+10.89843750	-31.72851563	-45.06591797	+6476	+16.56738281	-1.36230469	+0.83496094	-95.97656250	+5.14160156	+63.12744141	+6432	+14.61621094	-1.82812500	-2.40380859	+11.44775391	-21.62109375	-21.99462891	+3508
+1458241022.22350000	+16.92333984	-1.34033203	-0.10107422	+10.78857422	-31.57470703	-44.93408203	+6484	+16.57177734	-1.35791016	+0.85253906	-95.44921875	+4.70214844	+63.14941406	+6440	+14.61181641	-1.84130859	-2.41699219	+11.42578125	-21.42333984	-21.92871094	+3500
+1458241022.23180010	+16.92333984	-1.34472656	-0.10986328	+10.52490234	-31.17919922	-44.62646484	+6496	+16.58496094	-1.34912109	+0.87011719	-94.37255859	+3.73535156	+63.03955078	+6444	+14.59863281	-1.84570313	-2.42578125	+11.42578125	-21.09375000	-21.77490234	+3476
+1458241022.23600010	+16.92333984	-1.35351563	-0.12304688	+10.37109375	-30.89355469	-44.42871094	+6504	+16.58935547	-1.34912109	+0.87890625	-93.84521484	+3.22998047	+62.97363281	+6448	+14.58984375	-1.84570313	-2.42578125	+11.46972656	-20.96191406	-21.66503906	+3464
+1458241022.24429990	+16.93212891	-1.36230469	-0.17138672	+9.99755859	-30.08056641	-43.94531250	+6516	+16.60253906	-1.34472656	+0.87451172	-92.70263672	+2.17529297	+62.73193359	+6456	+14.57226563	-1.83691406	-2.41259766	+11.62353516	-20.76416016	-21.42333984	+3440
+1458241029.20799990	+9.76464844	-6.04248047	-0.81298828	+45.06591797	-4.65820313	-66.18164063	+2128	+9.70751953	-5.25146484	-0.58007813	+6.37207031	-14.06250000	+11.84326172	+1728	+7.17626953	-9.41308594	-0.65917969	+58.20556641	+3.22998047	-27.59765625	+1796
+1458241029.21630000	+9.76464844	-6.04687500	-0.81298828	+45.06591797	-4.65820313	-66.18164063	+2128	+9.70751953	-5.25146484	-0.58007813	+6.37207031	-14.06250000	+11.86523438	+1732	+7.17626953	-9.41308594	-0.65478516	+58.24951172	+3.22998047	-27.61962891	+1800
+1458241029.22460010	+9.76904297	-6.04687500	-0.81298828	+45.04394531	-4.68017578	-66.18164063	+2128	+9.70751953	-5.25146484	-0.58007813	+6.37207031	-14.06250000	+11.88720703	+1732	+7.18066406	-9.41308594	-0.65478516	+58.27148438	+3.25195313	-27.64160156	+1800
+1458241029.22880010	+9.76904297	-6.04687500	-0.81298828	+45.04394531	-4.68017578	-66.15966797	+2128	+9.70751953	-5.25146484	-0.58447266	+6.35009766	-14.08447266	+11.88720703	+1732	+7.18505859	-9.40869141	-0.65039063	+58.29345703	+3.25195313	-27.64160156	+1800
+1458241029.23709990	+9.76904297	-6.04687500	-0.81298828	+45.04394531	-4.68017578	-66.15966797	+2128	+9.70751953	-5.25146484	-0.58447266	+6.35009766	-14.08447266	+11.90917969	+1732	+7.18945313	-9.40869141	-0.65039063	+58.31542969	+3.27392578	-27.66357422	+1804
+1458241029.24540000	+9.76904297	-6.04687500	-0.81298828	+45.02197266	-4.70214844	-66.15966797	+2128	+9.70751953	-5.25146484	-0.58447266	+6.35009766	-14.08447266	+11.93115234	+1732	+7.19384766	-9.40429688	-0.64160156	+58.35937500	+3.29589844	-27.70751953	+1808
+1458241029.24959990	+9.76904297	-6.04687500	-0.81298828	+45.02197266	-4.70214844	-66.15966797	+2128	+9.70751953	-5.25146484	-0.58447266	+6.32812500	-14.08447266	+11.95312500	+1732	+7.19384766	-9.40429688	-0.64160156	+58.38134766	+3.29589844	-27.70751953	+1808
+1458241029.25790000	+9.76904297	-6.05126953	-0.81298828	+45.02197266	-4.70214844	-66.15966797	+2128	+9.70751953	-5.25146484	-0.58447266	+6.32812500	-14.08447266	+11.95312500	+1732	+7.19824219	-9.40429688	-0.64160156	+58.40332031	+3.29589844	-27.72949219	+1812
+1458241029.26630000	+9.76904297	-6.05126953	-0.81298828	+45.00000000	-4.70214844	-66.18164063	+2128	+9.70751953	-5.25146484	-0.58447266	+6.32812500	-14.08447266	+11.95312500	+1732	+7.19384766	-9.40429688	-0.64160156	+58.38134766	+3.29589844	-27.72949219	+1812
+1458241029.27040000	+9.76904297	-6.05126953	-0.81298828	+45.00000000	-4.70214844	-66.18164063	+2128	+9.70751953	-5.25146484	-0.58447266	+6.32812500	-14.08447266	+11.95312500	+1732	+7.19384766	-9.40429688	-0.64160156	+58.38134766	+3.29589844	-27.70751953	+1812
+1458241029.27880000	+9.76904297	-6.05126953	-0.81298828	+45.00000000	-4.70214844	-66.18164063	+2128	+9.70751953	-5.25146484	-0.58447266	+6.32812500	-14.08447266	+11.95312500	+1728	+7.19384766	-9.40429688	-0.64160156	+58.38134766	+3.29589844	-27.70751953	+1812
+1458241029.28710010	+9.76904297	-6.05126953	-0.81298828	+45.00000000	-4.70214844	-66.18164063	+2128	+9.70751953	-5.25146484	-0.58447266	+6.32812500	-14.08447266	+11.95312500	+1728	+7.18945313	-9.40429688	-0.64599609	+58.35937500	+3.27392578	-27.70751953	+1816
+1458241029.29539990	+9.76904297	-6.05126953	-0.81298828	+45.00000000	-4.70214844	-66.18164063	+2128	+9.70751953	-5.25146484	-0.58447266	+6.35009766	-14.08447266	+11.95312500	+1728	+7.18945313	-9.40429688	-0.64599609	+58.35937500	+3.27392578	-27.68554688	+1816
+1458241029.30370000	+9.76904297	-6.05126953	-0.81298828	+45.00000000	-4.68017578	-66.18164063	+2128	+9.70751953	-5.25146484	-0.58447266	+6.35009766	-14.08447266	+11.93115234	+1728	+7.18945313	-9.40429688	-0.64599609	+58.33740234	+3.27392578	-27.68554688	+1816
+1458241029.31209990	+9.76904297	-6.05126953	-0.81298828	+45.00000000	-4.68017578	-66.20361328	+2128	+9.70751953	-5.25146484	-0.58447266	+6.35009766	-14.08447266	+11.93115234	+1728	+7.18945313	-9.40429688	-0.64599609	+58.33740234	+3.27392578	-27.68554688	+1816
+1458241029.32040000	+9.76904297	-6.05126953	-0.81298828	+45.00000000	-4.68017578	-66.20361328	+2128	+9.70751953	-5.25146484	-0.58447266	+6.35009766	-14.08447266	+11.93115234	+1728	+7.18945313	-9.40429688	-0.64599609	+58.33740234	+3.27392578	-27.68554688	+1812
+1458241029.32870010	+9.76904297	-6.05126953	-0.81298828	+45.00000000	-4.68017578	-66.20361328	+2128	+9.70751953	-5.25146484	-0.58447266	+6.35009766	-14.08447266	+11.93115234	+1728	+7.18945313	-9.40429688	-0.64599609	+58.33740234	+3.27392578	-27.68554688	+1812
+1458241029.33710000	+9.76904297	-6.05126953	-0.81298828	+45.00000000	-4.68017578	-66.20361328	+2124	+9.70751953	-5.25146484	-0.58447266	+6.35009766	-14.08447266	+11.93115234	+1728	+7.18945313	-9.40429688	-0.64599609	+58.33740234	+3.27392578	-27.68554688	+1812
+1458241029.34120010	+9.76904297	-6.05126953	-0.81298828	+45.00000000	-4.68017578	-66.20361328	+2124	+9.70751953	-5.25146484	-0.58447266	+6.35009766	-14.08447266	+11.93115234	+1728	+7.18945313	-9.40429688	-0.64599609	+58.35937500	+3.27392578	-27.68554688	+1812
+1458241029.34960010	+9.77343750	-6.05126953	-0.81298828	+45.00000000	-4.68017578	-66.20361328	+2124	+9.70751953	-5.25146484	-0.58447266	+6.35009766	-14.08447266	+11.93115234	+1728	+7.18945313	-9.40429688	-0.64599609	+58.35937500	+3.27392578	-27.68554688	+1812
+1458241029.35789990	+9.77343750	-6.05126953	-0.81298828	+44.97802734	-4.68017578	-66.20361328	+2124	+9.70751953	-5.25146484	-0.58447266	+6.35009766	-14.08447266	+11.93115234	+1728	+7.18945313	-9.40429688	-0.64599609	+58.35937500	+3.27392578	-27.68554688	+1812
+1458241029.36620000	+9.77343750	-6.05126953	-0.81298828	+44.97802734	-4.68017578	-66.20361328	+2124	+9.70751953	-5.25146484	-0.58447266	+6.35009766	-14.08447266	+11.93115234	+1728	+7.18945313	-9.40429688	-0.64599609	+58.35937500	+3.27392578	-27.68554688	+1812
+1458241029.37450000	+9.77343750	-6.05126953	-0.81298828	+44.97802734	-4.68017578	-66.20361328	+2124	+9.70751953	-5.25146484	-0.58447266	+6.35009766	-14.08447266	+11.93115234	+1728	+7.18945313	-9.40429688	-0.64599609	+58.35937500	+3.27392578	-27.68554688	+1812
+1458241029.38290000	+9.77343750	-6.05126953	-0.81298828	+44.97802734	-4.68017578	-66.20361328	+2124	+9.70751953	-5.25146484	-0.58447266	+6.35009766	-14.08447266	+11.93115234	+1728	+7.18945313	-9.40429688	-0.64599609	+58.35937500	+3.27392578	-27.68554688	+1812
+1458241029.39120010	+9.76904297	-6.05126953	-0.81298828	+44.97802734	-4.68017578	-66.20361328	+2124	+9.70751953	-5.25146484	-0.58447266	+6.35009766	-14.08447266	+11.93115234	+1728	+7.18945313	-9.40429688	-0.64599609	+58.33740234	+3.27392578	-27.68554688	+1812
+1458241029.39540000	+9.76904297	-6.05126953	-0.81298828	+44.97802734	-4.68017578	-66.20361328	+2124	+9.70751953	-5.25146484	-0.58447266	+6.35009766	-14.08447266	+11.93115234	+1728	+7.18505859	-9.40429688	-0.64599609	+58.33740234	+3.25195313	-27.68554688	+1812
+1458241029.40370010	+9.76904297	-6.05126953	-0.81298828	+44.97802734	-4.68017578	-66.20361328	+2124	+9.70751953	-5.25146484	-0.58447266	+6.35009766	-14.08447266	+11.90917969	+1728	+7.18505859	-9.40429688	-0.65039063	+58.33740234	+3.25195313	-27.66357422	+1812
+1458241029.41199990	+9.76904297	-6.05126953	-0.81298828	+44.95605469	-4.65820313	-66.20361328	+2124	+9.70751953	-5.25146484	-0.58447266	+6.35009766	-14.08447266	+11.90917969	+1728	+7.18505859	-9.40429688	-0.65039063	+58.31542969	+3.25195313	-27.66357422	+1812
+1458241029.42039990	+9.76904297	-6.05126953	-0.81298828	+44.95605469	-4.65820313	-66.20361328	+2124	+9.70751953	-5.25146484	-0.58447266	+6.35009766	-14.08447266	+11.88720703	+1728	+7.18066406	-9.40869141	-0.65039063	+58.31542969	+3.25195313	-27.66357422	+1808
+1458241029.42450000	+9.76904297	-6.05126953	-0.81298828	+44.95605469	-4.65820313	-66.20361328	+2124	+9.70751953	-5.25146484	-0.58447266	+6.35009766	-14.06250000	+11.88720703	+1728	+7.18066406	-9.40869141	-0.65039063	+58.29345703	+3.25195313	-27.66357422	+1808
+1458241029.43290000	+9.76904297	-6.05126953	-0.81298828	+44.95605469	-4.65820313	-66.20361328	+2124	+9.70751953	-5.25146484	-0.58447266	+6.35009766	-14.06250000	+11.88720703	+1728	+7.18066406	-9.40869141	-0.65039063	+58.29345703	+3.25195313	-27.66357422	+1808
+1458241029.44120000	+9.76904297	-6.05126953	-0.81298828	+44.95605469	-4.65820313	-66.20361328	+2124	+9.70751953	-5.25146484	-0.58447266	+6.35009766	-14.06250000	+11.88720703	+1728	+7.18066406	-9.40869141	-0.65039063	+58.29345703	+3.25195313	-27.66357422	+1804
+1458241029.44540000	+9.76904297	-6.05126953	-0.81298828	+44.95605469	-4.65820313	-66.20361328	+2124	+9.70751953	-5.25146484	-0.58447266	+6.35009766	-14.06250000	+11.88720703	+1728	+7.18066406	-9.40869141	-0.65039063	+58.29345703	+3.25195313	-27.66357422	+1804
+1458241029.44950010	+9.76904297	-6.05126953	-0.81298828	+44.95605469	-4.65820313	-66.20361328	+2124	+9.70751953	-5.25146484	-0.58447266	+6.35009766	-14.06250000	+11.88720703	+1728	+7.18066406	-9.40869141	-0.65039063	+58.31542969	+3.25195313	-27.66357422	+1804
+1458241029.45370010	+9.76904297	-6.05126953	-0.81298828	+44.95605469	-4.65820313	-66.20361328	+2124	+9.70751953	-5.25146484	-0.58447266	+6.35009766	-14.06250000	+11.88720703	+1728	+7.18066406	-9.40429688	-0.65039063	+58.31542969	+3.25195313	-27.66357422	+1804
+1458241029.45779990	+9.76904297	-6.05126953	-0.81298828	+44.95605469	-4.65820313	-66.22558594	+2124	+9.70751953	-5.25146484	-0.58447266	+6.35009766	-14.06250000	+11.86523438	+1728	+7.18505859	-9.40429688	-0.65039063	+58.31542969	+3.25195313	-27.66357422	+1804
+1458241029.46620010	+9.76904297	-6.05126953	-0.81298828	+44.95605469	-4.65820313	-66.22558594	+2124	+9.70751953	-5.25146484	-0.58447266	+6.35009766	-14.06250000	+11.86523438	+1728	+7.18505859	-9.40429688	-0.65039063	+58.31542969	+3.25195313	-27.68554688	+1804
+1458241029.47030000	+9.76904297	-6.05126953	-0.81298828	+44.95605469	-4.65820313	-66.22558594	+2124	+9.71191406	-5.25146484	-0.58447266	+6.35009766	-14.06250000	+11.86523438	+1728	+7.18505859	-9.40429688	-0.64599609	+58.33740234	+3.27392578	-27.68554688	+1804
+1458241029.47449990	+9.76904297	-6.05126953	-0.81298828	+44.93408203	-4.65820313	-66.22558594	+2124	+9.71191406	-5.25146484	-0.58447266	+6.35009766	-14.06250000	+11.86523438	+1728	+7.18505859	-9.40429688	-0.64599609	+58.33740234	+3.27392578	-27.68554688	+1804
+1458241029.48280000	+9.76904297	-6.05126953	-0.81298828	+44.93408203	-4.65820313	-66.22558594	+2124	+9.71191406	-5.25146484	-0.58886719	+6.35009766	-14.06250000	+11.86523438	+1728	+7.18505859	-9.40429688	-0.64599609	+58.33740234	+3.27392578	-27.68554688	+1800
+1458241029.48700000	+9.76904297	-6.05126953	-0.81298828	+44.93408203	-4.65820313	-66.22558594	+2124	+9.71191406	-5.25146484	-0.58886719	+6.35009766	-14.06250000	+11.86523438	+1728	+7.18505859	-9.40429688	-0.64599609	+58.33740234	+3.27392578	-27.68554688	+1800
+1458241029.49120000	+9.76904297	-6.05126953	-0.80859375	+44.93408203	-4.63623047	-66.24755859	+2124	+9.71191406	-5.25146484	-0.58886719	+6.37207031	-14.06250000	+11.86523438	+1728	+7.18505859	-9.40429688	-0.64599609	+58.33740234	+3.27392578	-27.68554688	+1800
+1458241029.49530010	+9.76904297	-6.05126953	-0.80859375	+44.93408203	-4.63623047	-66.24755859	+2124	+9.71191406	-5.25146484	-0.58886719	+6.37207031	-14.06250000	+11.86523438	+1728	+7.18505859	-9.40429688	-0.64599609	+58.33740234	+3.27392578	-27.68554688	+1800
+1458241029.50370000	+9.76904297	-6.05126953	-0.80859375	+44.93408203	-4.63623047	-66.24755859	+2124	+9.71191406	-5.25146484	-0.58886719	+6.37207031	-14.06250000	+11.86523438	+1728	+7.18505859	-9.40429688	-0.64599609	+58.33740234	+3.27392578	-27.68554688	+1800
+1458241029.50780010	+9.76904297	-6.05126953	-0.80859375	+44.93408203	-4.63623047	-66.26953125	+2124	+9.71191406	-5.25146484	-0.58886719	+6.37207031	-14.06250000	+11.84326172	+1728	+7.18505859	-9.40429688	-0.65039063	+58.33740234	+3.25195313	-27.68554688	+1800
+1458241029.51200010	+9.76904297	-6.05126953	-0.80859375	+44.93408203	-4.63623047	-66.26953125	+2124	+9.71191406	-5.25146484	-0.58886719	+6.37207031	-14.06250000	+11.84326172	+1728	+7.18505859	-9.40429688	-0.65039063	+58.33740234	+3.25195313	-27.68554688	+1800
+1458241029.51620010	+9.76904297	-6.05126953	-0.80859375	+44.93408203	-4.63623047	-66.26953125	+2124	+9.71191406	-5.25146484	-0.58886719	+6.37207031	-14.06250000	+11.84326172	+1732	+7.18505859	-9.40429688	-0.65039063	+58.31542969	+3.25195313	-27.68554688	+1800
+1458241029.52029990	+9.76904297	-6.05126953	-0.80859375	+44.93408203	-4.61425781	-66.29150391	+2128	+9.71191406	-5.25146484	-0.58886719	+6.37207031	-14.06250000	+11.84326172	+1732	+7.18505859	-9.40869141	-0.65039063	+58.31542969	+3.25195313	-27.68554688	+1800
+1458241029.52449990	+9.76904297	-6.05126953	-0.80859375	+44.93408203	-4.61425781	-66.29150391	+2128	+9.71191406	-5.25146484	-0.58886719	+6.37207031	-14.06250000	+11.82128906	+1732	+7.18066406	-9.40869141	-0.65039063	+58.31542969	+3.25195313	-27.68554688	+1800
+1458241029.52860000	+9.76904297	-6.05126953	-0.80859375	+44.93408203	-4.61425781	-66.29150391	+2128	+9.71191406	-5.25146484	-0.58886719	+6.37207031	-14.06250000	+11.82128906	+1732	+7.18066406	-9.40869141	-0.65039063	+58.31542969	+3.25195313	-27.68554688	+1800
+1458241029.53280000	+9.76904297	-6.05126953	-0.80859375	+44.93408203	-4.59228516	-66.31347656	+2128	+9.71191406	-5.25146484	-0.58886719	+6.37207031	-14.06250000	+11.82128906	+1732	+7.18066406	-9.40869141	-0.65039063	+58.29345703	+3.25195313	-27.68554688	+1800
+1458241029.53699990	+9.76904297	-6.05126953	-0.80859375	+44.93408203	-4.59228516	-66.31347656	+2128	+9.71191406	-5.25146484	-0.58886719	+6.37207031	-14.06250000	+11.79931641	+1732	+7.18066406	-9.40869141	-0.65478516	+58.29345703	+3.25195313	-27.68554688	+1800
+1458241029.54110000	+9.76904297	-6.05126953	-0.80859375	+44.93408203	-4.59228516	-66.33544922	+2128	+9.71191406	-5.25146484	-0.58886719	+6.37207031	-14.06250000	+11.79931641	+1732	+7.18066406	-9.40869141	-0.65478516	+58.29345703	+3.25195313	-27.68554688	+1800
+1458241029.54530000	+9.76904297	-6.05126953	-0.80859375	+44.91210938	-4.59228516	-66.33544922	+2128	+9.71191406	-5.25146484	-0.58886719	+6.37207031	-14.06250000	+11.79931641	+1732	+7.18066406	-9.40869141	-0.65478516	+58.29345703	+3.25195313	-27.68554688	+1796
+1458241029.54950000	+9.76904297	-6.05126953	-0.80859375	+44.91210938	-4.57031250	-66.33544922	+2128	+9.71191406	-5.25146484	-0.58886719	+6.37207031	-14.06250000	+11.79931641	+1732	+7.17626953	-9.40869141	-0.65478516	+58.29345703	+3.22998047	-27.68554688	+1796
+1458241029.55360010	+9.76904297	-6.05126953	-0.80859375	+44.91210938	-4.57031250	-66.33544922	+2128	+9.71191406	-5.25146484	-0.58886719	+6.37207031	-14.06250000	+11.77734375	+1732	+7.17626953	-9.40869141	-0.65478516	+58.29345703	+3.22998047	-27.68554688	+1796
+1458241029.55780010	+9.76904297	-6.05126953	-0.80859375	+44.91210938	-4.57031250	-66.35742188	+2128	+9.71191406	-5.25585938	-0.58886719	+6.37207031	-14.08447266	+11.77734375	+1732	+7.18066406	-9.40869141	-0.65478516	+58.29345703	+3.25195313	-27.68554688	+1796
+1458241029.56200000	+9.76904297	-6.05126953	-0.80859375	+44.91210938	-4.57031250	-66.35742188	+2128	+9.71191406	-5.25585938	-0.58447266	+6.37207031	-14.08447266	+11.77734375	+1732	+7.18066406	-9.40869141	-0.65478516	+58.29345703	+3.25195313	-27.68554688	+1796
+1458241029.57030010	+9.76904297	-6.05126953	-0.80859375	+44.91210938	-4.57031250	-66.35742188	+2128	+9.71191406	-5.25585938	-0.58447266	+6.37207031	-14.08447266	+11.77734375	+1732	+7.18066406	-9.40869141	-0.65478516	+58.29345703	+3.25195313	-27.68554688	+1792
+1458241029.57450010	+9.76904297	-6.05126953	-0.80859375	+44.91210938	-4.57031250	-66.35742188	+2128	+9.71191406	-5.25585938	-0.58447266	+6.37207031	-14.08447266	+11.77734375	+1732	+7.18066406	-9.40869141	-0.65039063	+58.31542969	+3.25195313	-27.70751953	+1792
+1458241029.57859990	+9.76904297	-6.05126953	-0.80859375	+44.91210938	-4.57031250	-66.35742188	+2128	+9.71191406	-5.25585938	-0.58447266	+6.37207031	-14.08447266	+11.79931641	+1732	+7.18066406	-9.40869141	-0.65039063	+58.31542969	+3.25195313	-27.70751953	+1792
+1458241029.58279990	+9.76904297	-6.05126953	-0.80859375	+44.91210938	-4.57031250	-66.35742188	+2128	+9.71191406	-5.25585938	-0.58447266	+6.37207031	-14.08447266	+11.79931641	+1732	+7.18066406	-9.40869141	-0.65039063	+58.31542969	+3.25195313	-27.70751953	+1792
+1458241029.58699990	+9.76904297	-6.05126953	-0.80859375	+44.91210938	-4.57031250	-66.35742188	+2132	+9.71191406	-5.25585938	-0.58447266	+6.37207031	-14.08447266	+11.79931641	+1732	+7.18066406	-9.40869141	-0.65039063	+58.31542969	+3.25195313	-27.70751953	+1792
+1458241029.59110000	+9.76904297	-6.05126953	-0.80859375	+44.91210938	-4.59228516	-66.35742188	+2132	+9.71191406	-5.25585938	-0.58447266	+6.37207031	-14.08447266	+11.79931641	+1732	+7.18505859	-9.40869141	-0.65039063	+58.31542969	+3.25195313	-27.70751953	+1792
+1458241029.59530000	+9.76904297	-6.05566406	-0.80859375	+44.91210938	-4.59228516	-66.35742188	+2132	+9.71191406	-5.25585938	-0.58447266	+6.37207031	-14.08447266	+11.79931641	+1732	+7.18505859	-9.40869141	-0.65039063	+58.33740234	+3.25195313	-27.72949219	+1792
+1458241029.59949990	+9.76904297	-6.05566406	-0.80859375	+44.91210938	-4.59228516	-66.35742188	+2132	+9.71191406	-5.25585938	-0.58447266	+6.37207031	-14.08447266	+11.79931641	+1732	+7.18505859	-9.40869141	-0.65039063	+58.33740234	+3.25195313	-27.72949219	+1792
+1458241029.60360000	+9.76904297	-6.05566406	-0.80859375	+44.91210938	-4.59228516	-66.35742188	+2132	+9.71191406	-5.25585938	-0.58447266	+6.37207031	-14.08447266	+11.79931641	+1732	+7.18505859	-9.40869141	-0.65039063	+58.33740234	+3.25195313	-27.72949219	+1792
+1458241029.60780000	+9.76904297	-6.05566406	-0.80859375	+44.91210938	-4.59228516	-66.37939453	+2132	+9.71191406	-5.25585938	-0.58447266	+6.37207031	-14.10644531	+11.79931641	+1732	+7.18505859	-9.40869141	-0.65039063	+58.33740234	+3.25195313	-27.72949219	+1792
+1458241029.61190010	+9.76904297	-6.05566406	-0.80859375	+44.91210938	-4.59228516	-66.37939453	+2132	+9.71191406	-5.25585938	-0.58447266	+6.37207031	-14.10644531	+11.79931641	+1732	+7.18505859	-9.40869141	-0.65039063	+58.33740234	+3.25195313	-27.72949219	+1792
+1458241029.61610010	+9.76904297	-6.05566406	-0.80859375	+44.93408203	-4.59228516	-66.37939453	+2136	+9.71191406	-5.25585938	-0.58447266	+6.37207031	-14.10644531	+11.79931641	+1732	+7.18505859	-9.40869141	-0.65039063	+58.33740234	+3.25195313	-27.72949219	+1792
+1458241029.62030010	+9.76904297	-6.05566406	-0.80859375	+44.93408203	-4.59228516	-66.37939453	+2136	+9.71191406	-5.25585938	-0.58447266	+6.37207031	-14.10644531	+11.79931641	+1732	+7.18505859	-9.40869141	-0.65039063	+58.33740234	+3.25195313	-27.72949219	+1792
+1458241029.62439990	+9.76904297	-6.05566406	-0.80859375	+44.93408203	-4.59228516	-66.37939453	+2136	+9.71191406	-5.25585938	-0.58447266	+6.37207031	-14.10644531	+11.79931641	+1732	+7.18505859	-9.40869141	-0.65039063	+58.31542969	+3.25195313	-27.75146484	+1792
+1458241029.62859990	+9.76904297	-6.05126953	-0.80859375	+44.93408203	-4.59228516	-66.40136719	+2136	+9.71191406	-5.25585938	-0.58447266	+6.37207031	-14.10644531	+11.79931641	+1732	+7.18505859	-9.40869141	-0.65039063	+58.31542969	+3.22998047	-27.75146484	+1792
+1458241029.63280010	+9.76904297	-6.05126953	-0.80859375	+44.93408203	-4.59228516	-66.40136719	+2136	+9.71191406	-5.25585938	-0.58447266	+6.37207031	-14.10644531	+11.82128906	+1732	+7.18505859	-9.40869141	-0.65039063	+58.31542969	+3.22998047	-27.75146484	+1792
+1458241029.63689990	+9.76904297	-6.05126953	-0.80419922	+44.95605469	-4.59228516	-66.40136719	+2136	+9.71191406	-5.25585938	-0.58447266	+6.37207031	-14.10644531	+11.82128906	+1732	+7.18066406	-9.41308594	-0.65478516	+58.29345703	+3.22998047	-27.75146484	+1792
+1458241029.64109990	+9.76904297	-6.05126953	-0.80419922	+44.95605469	-4.59228516	-66.42333984	+2140	+9.71191406	-5.25585938	-0.58447266	+6.37207031	-14.12841797	+11.82128906	+1732	+7.18066406	-9.41308594	-0.65478516	+58.29345703	+3.20800781	-27.75146484	+1792
+1458241029.64529990	+9.76904297	-6.05126953	-0.80419922	+44.97802734	-4.59228516	-66.42333984	+2140	+9.71191406	-5.25585938	-0.58447266	+6.37207031	-14.12841797	+11.82128906	+1732	+7.18066406	-9.41308594	-0.65478516	+58.27148438	+3.20800781	-27.75146484	+1792
+1458241029.64940000	+9.76904297	-6.05126953	-0.80419922	+44.97802734	-4.59228516	-66.44531250	+2140	+9.71191406	-5.25585938	-0.58447266	+6.37207031	-14.12841797	+11.82128906	+1732	+7.18066406	-9.41308594	-0.65478516	+58.24951172	+3.18603516	-27.75146484	+1792
+1458241029.65360000	+9.76904297	-6.05126953	-0.80419922	+45.00000000	-4.59228516	-66.46728516	+2140	+9.71191406	-5.25585938	-0.58447266	+6.37207031	-14.12841797	+11.82128906	+1732	+7.17626953	-9.41308594	-0.65917969	+58.24951172	+3.16406250	-27.75146484	+1792
+1458241029.66190000	+9.76904297	-6.05126953	-0.80419922	+45.02197266	-4.61425781	-66.48925781	+2140	+9.71191406	-5.25146484	-0.58447266	+6.35009766	-14.15039063	+11.84326172	+1732	+7.17626953	-9.41748047	-0.65917969	+58.22753906	+3.14208984	-27.79541016	+1788
+1458241029.66610000	+9.76904297	-6.04687500	-0.79980469	+45.04394531	-4.61425781	-66.51123047	+2144	+9.71191406	-5.25146484	-0.58007813	+6.35009766	-14.15039063	+11.86523438	+1732	+7.18066406	-9.41748047	-0.65917969	+58.22753906	+3.12011719	-27.79541016	+1788
+1458241029.67030000	+9.76904297	-6.04687500	-0.79980469	+45.04394531	-4.63623047	-66.51123047	+2144	+9.71191406	-5.25146484	-0.58007813	+6.35009766	-14.17236328	+11.86523438	+1732	+7.18066406	-9.41748047	-0.65917969	+58.22753906	+3.12011719	-27.81738281	+1788
+1458241029.67440010	+9.77343750	-6.04687500	-0.79980469	+45.06591797	-4.63623047	-66.53320313	+2144	+9.71191406	-5.25146484	-0.58007813	+6.32812500	-14.17236328	+11.88720703	+1732	+7.18066406	-9.41308594	-0.65478516	+58.22753906	+3.09814453	-27.86132813	+1788
+1458241029.67860010	+9.77343750	-6.04687500	-0.79980469	+45.08789063	-4.65820313	-66.53320313	+2144	+9.71191406	-5.25146484	-0.58007813	+6.30615234	-14.21630859	+11.93115234	+1732	+7.18505859	-9.41308594	-0.65478516	+58.24951172	+3.09814453	-27.88330078	+1788
+1458241029.68280010	+9.77343750	-6.04687500	-0.79980469	+45.10986328	-4.65820313	-66.55517578	+2148	+9.71191406	-5.25146484	-0.57568359	+6.28417969	-14.23828125	+11.97509766	+1736	+7.18505859	-9.41308594	-0.65478516	+58.24951172	+3.07617188	-27.90527344	+1788
+1458241029.68689990	+9.77343750	-6.04687500	-0.79980469	+45.10986328	-4.68017578	-66.55517578	+2148	+9.71191406	-5.25146484	-0.57568359	+6.26220703	-14.26025391	+11.99707031	+1736	+7.18945313	-9.41308594	-0.65039063	+58.27148438	+3.07617188	-27.94921875	+1788
+1458241029.69109990	+9.77343750	-6.04687500	-0.79541016	+45.13183594	-4.70214844	-66.57714844	+2148	+9.71630859	-5.25146484	-0.57568359	+6.24023438	-14.30419922	+12.06298828	+1736	+7.19384766	-9.40869141	-0.64599609	+58.29345703	+3.05419922	-27.99316406	+1792
+1458241029.69520000	+9.77343750	-6.04248047	-0.79541016	+45.15380859	-4.70214844	-66.57714844	+2148	+9.71630859	-5.24707031	-0.57128906	+6.19628906	-14.34814453	+12.12890625	+1736	+7.19824219	-9.40869141	-0.64599609	+58.29345703	+3.05419922	-28.01513672	+1792
+1458241029.69939990	+9.77783203	-6.04248047	-0.79541016	+45.15380859	-4.72412109	-66.57714844	+2152	+9.71630859	-5.24707031	-0.57128906	+6.17431641	-14.37011719	+12.19482422	+1740	+7.20263672	-9.40869141	-0.64160156	+58.31542969	+3.03222656	-28.05908203	+1796
+1458241029.70359990	+9.77783203	-6.04248047	-0.79541016	+45.17578125	-4.74609375	-66.59912109	+2152	+9.71630859	-5.24707031	-0.56689453	+6.13037109	-14.43603516	+12.26074219	+1740	+7.20703125	-9.40429688	-0.63720703	+58.33740234	+3.03222656	-28.10302734	+1800
+1458241029.70770000	+9.77783203	-6.04248047	-0.79541016	+45.19775391	-4.76806641	-66.59912109	+2152	+9.72070313	-5.24707031	-0.56689453	+6.10839844	-14.45800781	+12.32666016	+1740	+7.21142578	-9.40429688	-0.63720703	+58.35937500	+3.01025391	-28.14697266	+1800
+1458241029.71190000	+9.77783203	-6.04248047	-0.79101563	+45.19775391	-4.79003906	-66.59912109	+2156	+9.72070313	-5.24267578	-0.56250000	+6.06445313	-14.50195313	+12.37060547	+1740	+7.21582031	-9.40429688	-0.63281250	+58.35937500	+2.98828125	-28.16894531	+1804
+1458241029.71610000	+9.78222656	-6.04248047	-0.79101563	+45.21972656	-4.81201172	-66.59912109	+2156	+9.72509766	-5.24267578	-0.55810547	+6.04248047	-14.54589844	+12.41455078	+1740	+7.21582031	-9.39990234	-0.63281250	+58.35937500	+2.96630859	-28.21289063	+1808
+1458241029.72020010	+9.78222656	-6.04248047	-0.79101563	+45.21972656	-4.83398438	-66.62109375	+2156	+9.72509766	-5.24267578	-0.55810547	+5.99853516	-14.58984375	+12.48046875	+1744	+7.22021484	-9.39990234	-0.63281250	+58.35937500	+2.92236328	-28.23486328	+1808
+1458241029.72440000	+9.78222656	-6.04248047	-0.78662109	+45.24169922	-4.85595703	-66.62109375	+2156	+9.72509766	-5.24267578	-0.55371094	+5.97656250	-14.63378906	+12.50244141	+1744	+7.22021484	-9.39990234	-0.63281250	+58.33740234	+2.87841797	-28.25683594	+1812
+1458241029.73270010	+9.78662109	-6.03808594	-0.78662109	+45.28564453	-4.89990234	-66.62109375	+2160	+9.72949219	-5.23828125	-0.54492188	+5.93261719	-14.72167969	+12.59033203	+1748	+7.22460938	-9.39990234	-0.63281250	+58.29345703	+2.79052734	-28.30078125	+1812
+1458241029.73690010	+9.78662109	-6.03808594	-0.78222656	+45.30761719	-4.92187500	-66.62109375	+2164	+9.73388672	-5.23828125	-0.54052734	+5.91064453	-14.76562500	+12.61230469	+1748	+7.22460938	-9.39990234	-0.63720703	+58.24951172	+2.74658203	-28.30078125	+1816
+1458241029.74110010	+9.78662109	-6.03808594	-0.78222656	+45.32958984	-4.96582031	-66.64306641	+2164	+9.73388672	-5.23828125	-0.53613281	+5.86669922	-14.80957031	+12.65625000	+1752	+7.22021484	-9.39990234	-0.64160156	+58.18359375	+2.68066406	-28.30078125	+1816
+1458241029.74519990	+9.79101563	-6.03369141	-0.77783203	+45.35156250	-5.00976563	-66.64306641	+2164	+9.73828125	-5.23388672	-0.53173828	+5.84472656	-14.85351563	+12.70019531	+1752	+7.22021484	-9.40429688	-0.64599609	+58.13964844	+2.61474609	-28.30078125	+1820
+1458241029.74939990	+9.79101563	-6.03369141	-0.77343750	+45.37353516	-5.05371094	-66.64306641	+2168	+9.74267578	-5.23388672	-0.52734375	+5.80078125	-14.89746094	+12.72216797	+1756	+7.22021484	-9.40429688	-0.65039063	+58.07373047	+2.52685547	-28.30078125	+1820
+1458241029.75359990	+9.79541016	-6.02929688	-0.76904297	+45.39550781	-5.11962891	-66.64306641	+2172	+9.74707031	-5.23388672	-0.52294922	+5.75683594	-14.94140625	+12.78808594	+1756	+7.21582031	-9.40429688	-0.65478516	+58.00781250	+2.43896484	-28.30078125	+1820
+1458241029.75770000	+9.79541016	-6.02490234	-0.76464844	+45.43945313	-5.18554688	-66.62109375	+2172	+9.74707031	-5.22949219	-0.51855469	+5.71289063	-15.00732422	+12.83203125	+1760	+7.21582031	-9.40429688	-0.65917969	+57.94189453	+2.35107422	-28.30078125	+1820
+1458241029.76189990	+9.79980469	-6.02490234	-0.76025391	+45.48339844	-5.25146484	-66.62109375	+2176	+9.75146484	-5.22949219	-0.51416016	+5.66894531	-15.05126953	+12.89794922	+1764	+7.21582031	-9.40429688	-0.66357422	+57.87597656	+2.26318359	-28.30078125	+1820
+1458241029.76600000	+9.80419922	-6.02050781	-0.75585938	+45.54931641	-5.38330078	-66.59912109	+2180	+9.75585938	-5.22509766	-0.50537109	+5.60302734	-15.11718750	+12.98583984	+1768	+7.21582031	-9.40429688	-0.67236328	+57.81005859	+2.15332031	-28.32275391	+1820
+1458241029.77020000	+9.80859375	-6.01611328	-0.74707031	+45.59326172	-5.49316406	-66.57714844	+2184	+9.76025391	-5.22070313	-0.50097656	+5.53710938	-15.18310547	+13.07373047	+1772	+7.22021484	-9.40429688	-0.67236328	+57.74414063	+2.04345703	-28.32275391	+1820
+1458241029.77440000	+9.81298828	-6.01171875	-0.74267578	+45.63720703	-5.60302734	-66.55517578	+2188	+9.76464844	-5.22070313	-0.49658203	+5.47119141	-15.27099609	+13.16162109	+1776	+7.22021484	-9.40429688	-0.67675781	+57.70019531	+1.95556641	-28.34472656	+1820
+1458241029.77850010	+9.82177734	-6.00292969	-0.73388672	+45.70312500	-5.77880859	-66.51123047	+2192	+9.77343750	-5.21630859	-0.48779297	+5.36132813	-15.33691406	+13.29345703	+1780	+7.22900391	-9.39990234	-0.68115234	+57.63427734	+1.82373047	-28.38867188	+1820
+1458241029.78270010	+9.83056641	-5.99853516	-0.72949219	+45.76904297	-5.95458984	-66.46728516	+2200	+9.77783203	-5.21191406	-0.48339844	+5.27343750	-15.42480469	+13.42529297	+1784	+7.23779297	-9.39550781	-0.68115234	+57.61230469	+1.69189453	-28.43261719	+1820
+1458241029.78690000	+9.83935547	-5.99414063	-0.72070313	+45.83496094	-6.10839844	-66.40136719	+2204	+9.78222656	-5.20751953	-0.47460938	+5.18554688	-15.51269531	+13.55712891	+1792	+7.24658203	-9.39111328	-0.68115234	+57.59033203	+1.58203125	-28.47656250	+1820
+1458241029.79099990	+9.84814453	-5.98974609	-0.71191406	+45.90087891	-6.32812500	-66.33544922	+2212	+9.79101563	-5.20312500	-0.47021484	+5.05371094	-15.62255859	+13.73291016	+1796	+7.25976563	-9.38671875	-0.68115234	+57.56835938	+1.42822266	-28.54248047	+1824
+1458241029.79520010	+9.85693359	-5.98095703	-0.70751953	+45.94482422	-6.52587891	-66.26953125	+2220	+9.79980469	-5.19873047	-0.46142578	+4.94384766	-15.71044922	+13.88671875	+1804	+7.27294922	-9.37792969	-0.67675781	+57.56835938	+1.29638672	-28.63037109	+1828
+1458241029.79940010	+9.86572266	-5.97656250	-0.69873047	+46.01074219	-6.72363281	-66.22558594	+2224	+9.80419922	-5.18994141	-0.45263672	+4.83398438	-15.82031250	+14.04052734	+1808	+7.28613281	-9.36914063	-0.67675781	+57.54638672	+1.16455078	-28.69628906	+1832
+1458241029.80349990	+9.87451172	-5.96777344	-0.68994141	+46.07666016	-6.94335938	-66.15966797	+2232	+9.81298828	-5.18554688	-0.44384766	+4.68017578	-15.95214844	+14.21630859	+1816	+7.30371094	-9.36035156	-0.67236328	+57.54638672	+0.98876953	-28.78417969	+1836
+1458241029.80769990	+9.88769531	-5.96337891	-0.68115234	+46.12060547	-7.16308594	-66.07177734	+2244	+9.82177734	-5.18115234	-0.43505859	+4.54833984	-16.06201172	+14.39208984	+1824	+7.32128906	-9.35156250	-0.66796875	+57.52441406	+0.83496094	-28.89404297	+1844
+1458241029.81600000	+9.90527344	-5.94580078	-0.66357422	+46.25244141	-7.64648438	-65.89599609	+2264	+9.84375000	-5.16796875	-0.41308594	+4.26269531	-16.32568359	+14.80957031	+1844	+7.35205078	-9.33837891	-0.67236328	+57.48046875	+0.46142578	-29.04785156	+1852
+1458241029.82020000	+9.91845703	-5.93701172	-0.65478516	+46.29638672	-7.88818359	-65.80810547	+2272	+9.85253906	-5.15478516	-0.40429688	+4.13085938	-16.47949219	+15.00732422	+1852	+7.36962891	-9.32958984	-0.67236328	+57.43652344	+0.26367188	-29.13574219	+1856
+1458241029.82439990	+9.92724609	-5.92822266	-0.64160156	+46.38427734	-8.15185547	-65.72021484	+2284	+9.86132813	-5.14599609	-0.39111328	+3.99902344	-16.63330078	+15.20507813	+1864	+7.38281250	-9.32080078	-0.67675781	+57.41455078	+0.04394531	-29.20166016	+1860
+1458241029.82850000	+9.94042969	-5.91943359	-0.62841797	+46.45019531	-8.45947266	-65.61035156	+2300	+9.87451172	-5.13720703	-0.37792969	+3.82324219	-16.80908203	+15.40283203	+1876	+7.40039063	-9.31201172	-0.68554688	+57.34863281	-0.21972656	-29.28955078	+1868
+1458241029.83270000	+9.95361328	-5.90625000	-0.61962891	+46.53808594	-8.74511719	-65.50048828	+2312	+9.88769531	-5.12841797	-0.36474609	+3.66943359	-16.96289063	+15.62255859	+1888	+7.41357422	-9.30322266	-0.69433594	+57.28271484	-0.43945313	-29.37744141	+1872
+1458241029.83690000	+9.96240234	-5.89746094	-0.60644531	+46.62597656	-9.03076172	-65.39062500	+2324	+9.89648438	-5.11962891	-0.35156250	+3.51562500	-17.16064453	+15.86425781	+1904	+7.42236328	-9.29443359	-0.70751953	+57.19482422	-0.70312500	-29.44335938	+1876
+1458241029.84100010	+9.97558594	-5.88427734	-0.59765625	+46.71386719	-9.36035156	-65.23681641	+2336	+9.90966797	-5.10644531	-0.33837891	+3.36181641	-17.33642578	+16.10595703	+1916	+7.43554688	-9.29003906	-0.72509766	+57.06298828	-1.01074219	-29.48730469	+1876
+1458241029.84520010	+9.98437500	-5.87109375	-0.58886719	+46.82373047	-9.64599609	-65.08300781	+2352	+9.92285156	-5.09326172	-0.32080078	+3.20800781	-17.55615234	+16.34765625	+1928	+7.44433594	-9.28125000	-0.73828125	+56.97509766	-1.27441406	-29.57519531	+1880
+1458241029.84929990	+9.99755859	-5.85791016	-0.58007813	+46.93359375	-9.95361328	-64.92919922	+2364	+9.93164063	-5.08007813	-0.30761719	+3.05419922	-17.75390625	+16.63330078	+1940	+7.45751953	-9.27685547	-0.76025391	+56.86523438	-1.60400391	-29.64111328	+1880
+1458241029.85770010	+10.01953125	-5.82714844	-0.56250000	+47.19726563	-10.56884766	-64.59960938	+2392	+9.95800781	-5.04931641	-0.27685547	+2.83447266	-18.23730469	+17.13867188	+1972	+7.48388672	-9.25927734	-0.79980469	+56.64550781	-2.24121094	-29.83886719	+1880
+1458241029.86180000	+10.03710938	-5.80957031	-0.55810547	+47.32910156	-10.87646484	-64.42382813	+2404	+9.97119141	-5.03173828	-0.26367188	+2.72460938	-18.47900391	+17.42431641	+1984	+7.49707031	-9.25048828	-0.82617188	+56.55761719	-2.57080078	-29.92675781	+1880
+1458241029.86599990	+10.05029297	-5.80078125	-0.54931641	+47.43896484	-11.18408203	-64.27001953	+2416	+9.98876953	-5.00976563	-0.24609375	+2.70263672	-18.76464844	+17.66601563	+2000	+7.51025391	-9.24169922	-0.84814453	+56.44775391	-2.87841797	-30.03662109	+1880
+1458241029.87019990	+10.06787109	-5.78320313	-0.54052734	+47.57080078	-11.46972656	-64.11621094	+2428	+10.00195313	-4.98779297	-0.22851563	+2.68066406	-19.07226563	+17.90771484	+2016	+7.52783203	-9.23291016	-0.86572266	+56.35986328	-3.18603516	-30.19042969	+1876
+1458241029.87430000	+10.08544922	-5.76562500	-0.54052734	+47.72460938	-11.73339844	-63.89648438	+2440	+10.01513672	-4.97021484	-0.22412109	+2.61474609	-19.29199219	+18.17138672	+2028	+7.54541016	-9.21972656	-0.89208984	+56.27197266	-3.53759766	-30.32226563	+1872
+1458241029.87850000	+10.09863281	-5.76123047	-0.53613281	+47.72460938	-11.99707031	-63.74267578	+2448	+10.02832031	-4.93945313	-0.20654297	+2.74658203	-19.62158203	+18.36914063	+2044	+7.56298828	-9.21533203	-0.91406250	+56.14013672	-3.84521484	-30.47607422	+1868
+1458241029.88270000	+10.12060547	-5.74365234	-0.53173828	+47.83447266	-12.28271484	-63.61083984	+2464	+10.04150391	-4.91308594	-0.18896484	+2.83447266	-19.97314453	+18.56689453	+2056	+7.58935547	-9.19775391	-0.93164063	+56.09619141	-4.17480469	-30.67382813	+1864
+1458241029.88680010	+10.14697266	-5.73046875	-0.53613281	+47.94433594	-12.52441406	-63.41308594	+2476	+10.05468750	-4.88671875	-0.18896484	+2.92236328	-20.21484375	+18.80859375	+2068	+7.61572266	-9.18457031	-0.95361328	+56.05224609	-4.50439453	-30.87158203	+1864
+1458241029.89100000	+10.16455078	-5.73046875	-0.53173828	+47.87841797	-12.74414063	-63.32519531	+2484	+10.07226563	-4.85156250	-0.17578125	+3.16406250	-20.58837891	+18.91845703	+2084	+7.64208984	-9.17138672	-0.97119141	+55.98632813	-4.81201172	-31.11328125	+1856
+1458241029.89520000	+10.19091797	-5.71728516	-0.52734375	+47.90039063	-12.96386719	-63.25927734	+2496	+10.08544922	-4.82080078	-0.15820313	+3.40576172	-20.96191406	+19.00634766	+2096	+7.67285156	-9.15380859	-0.98876953	+55.94238281	-5.11962891	-31.35498047	+1856
+1458241029.89930010	+10.22167969	-5.70410156	-0.53613281	+47.92236328	-13.16162109	-63.08349609	+2512	+10.10302734	-4.79003906	-0.15820313	+3.62548828	-21.22558594	+19.13818359	+2104	+7.70361328	-9.14062500	-1.01074219	+55.89843750	-5.42724609	-31.59667969	+1852
+1458241029.90350010	+10.24804688	-5.71289063	-0.53613281	+47.70263672	-13.31542969	-63.06152344	+2516	+10.11621094	-4.75488281	-0.14941406	+3.99902344	-21.62109375	+19.13818359	+2116	+7.73437500	-9.12744141	-1.02832031	+55.81054688	-5.71289063	-31.86035156	+1844
+1458241029.90770010	+10.27880859	-5.69970703	-0.53613281	+47.61474609	-13.51318359	-63.03955078	+2532	+10.13378906	-4.71972656	-0.13623047	+4.35058594	-22.01660156	+19.13818359	+2128	+7.77392578	-9.10986328	-1.04589844	+55.74462891	-5.99853516	-32.14599609	+1840
+1458241029.91179990	+10.31396484	-5.69091797	-0.54931641	+47.52685547	-13.66699219	-62.92968750	+2544	+10.15136719	-4.68457031	-0.14501953	+4.70214844	-22.25830078	+19.18212891	+2136	+7.80908203	-9.09228516	-1.06787109	+55.70068359	-6.30615234	-32.40966797	+1840
+1458241029.91599990	+10.34472656	-5.69970703	-0.55371094	+47.19726563	-13.79882813	-62.92968750	+2556	+10.16894531	-4.64941406	-0.14062500	+5.07568359	-22.60986328	+19.07226563	+2144	+7.84423828	-9.07470703	-1.08544922	+55.59082031	-6.59179688	-32.67333984	+1836
+1458241029.92010000	+10.37988281	-5.69091797	-0.55810547	+46.99951172	-13.95263672	-62.97363281	+2568	+10.18652344	-4.60986328	-0.13623047	+5.53710938	-23.00537109	+18.96240234	+2148	+7.88378906	-9.05712891	-1.10742188	+55.52490234	-6.85546875	-32.95898438	+1832
+1458241029.92430000	+10.41943359	-5.68652344	-0.57128906	+46.75781250	-14.08447266	-62.92968750	+2584	+10.20849609	-4.57031250	-0.14941406	+5.99853516	-23.26904297	+18.87451172	+2156	+7.92773438	-9.03515625	-1.12939453	+55.43701172	-7.16308594	-33.20068359	+1832
+1458241029.93260000	+10.49414063	-5.69091797	-0.58007813	+46.09863281	-14.37011719	-63.12744141	+2608	+10.25244141	-4.49121094	-0.15380859	+6.89941406	-24.06005859	+18.43505859	+2160	+8.00244141	-9.00000000	-1.17773438	+55.12939453	-7.66845703	-33.75000000	+1824
+1458241029.93680000	+10.53808594	-5.69091797	-0.59326172	+45.76904297	-14.50195313	-63.14941406	+2624	+10.27880859	-4.45166016	-0.16699219	+7.38281250	-24.32373047	+18.25927734	+2164	+8.04199219	-8.98242188	-1.20849609	+54.97558594	-7.93212891	-33.94775391	+1820
+1458241029.94100000	+10.57763672	-5.69531250	-0.60205078	+45.35156250	-14.63378906	-63.28125000	+2636	+10.30078125	-4.42089844	-0.17578125	+7.75634766	-24.67529297	+17.97363281	+2164	+8.07714844	-8.96923828	-1.23925781	+54.75585938	-8.17382813	-34.18945313	+1816
+1458241029.94510010	+10.62158203	-5.69531250	-0.61083984	+45.00000000	-14.78759766	-63.41308594	+2648	+10.32714844	-4.38134766	-0.18457031	+8.23974609	-25.04882813	+17.68798828	+2164	+8.11669922	-8.95166016	-1.27001953	+54.55810547	-8.43750000	-34.43115234	+1812
+1458241029.94930010	+10.66552734	-5.69091797	-0.62402344	+44.62646484	-14.94140625	-63.47900391	+2668	+10.36230469	-4.33740234	-0.20654297	+8.72314453	-25.31250000	+17.44628906	+2168	+8.15625000	-8.92968750	-1.30957031	+54.36035156	-8.70117188	-34.60693359	+1808
+1458241029.95350000	+10.70507813	-5.69091797	-0.63720703	+44.23095703	-15.09521484	-63.67675781	+2680	+10.38427734	-4.31103516	-0.22412109	+9.07470703	-25.68603516	+17.11669922	+2168	+8.18701172	-8.91650391	-1.34912109	+54.07470703	-8.94287109	-34.82666016	+1804
+1458241029.95760010	+10.74902344	-5.69091797	-0.64160156	+43.83544922	-15.29296875	-63.89648438	+2692	+10.41503906	-4.26708984	-0.23730469	+9.53613281	-26.05957031	+16.76513672	+2168	+8.22216797	-8.89892578	-1.38867188	+53.81103516	-9.18457031	-35.02441406	+1796
+1458241029.96180010	+10.79736328	-5.69091797	-0.65478516	+43.43994141	-15.46875000	-64.05029297	+2708	+10.45458984	-4.22753906	-0.25927734	+9.99755859	-26.38916016	+16.43554688	+2172	+8.26171875	-8.88134766	-1.43261719	+53.52539063	-9.42626953	-35.20019531	+1792
+1458241029.96600010	+10.84130859	-5.69091797	-0.66796875	+43.02246094	-15.66650391	-64.29199219	+2720	+10.48535156	-4.20117188	-0.27685547	+10.34912109	-26.76269531	+16.04003906	+2172	+8.29248047	-8.86816406	-1.47656250	+53.19580078	-9.64599609	-35.41992188	+1788
+1458241029.97009990	+10.88964844	-5.68652344	-0.67675781	+42.64892578	-15.86425781	-64.53369141	+2732	+10.52050781	-4.16162109	-0.29443359	+10.78857422	-27.13623047	+15.64453125	+2176	+8.33203125	-8.85058594	-1.52050781	+52.91015625	-9.86572266	-35.66162109	+1788
+1458241029.97429990	+10.93798828	-5.68212891	-0.68994141	+42.25341797	-16.06201172	-64.75341797	+2744	+10.56005859	-4.12207031	-0.32080078	+11.22802734	-27.46582031	+15.27099609	+2180	+8.37158203	-8.83300781	-1.56884766	+52.60253906	-10.08544922	-35.83740234	+1792
+1458241029.97849990	+10.98632813	-5.67773438	-0.70312500	+41.85791016	-16.25976563	-64.99511719	+2756	+10.59521484	-4.09130859	-0.34716797	+11.57958984	-27.83935547	+14.85351563	+2184	+8.40673828	-8.81542969	-1.61718750	+52.22900391	-10.30517578	-36.05712891	+1792
+1458241029.98260000	+11.03466797	-5.67333984	-0.71630859	+41.46240234	-16.50146484	-65.28076172	+2768	+10.63476563	-4.05615234	-0.36914063	+11.99707031	-28.19091797	+14.41406250	+2188	+8.44628906	-8.79345703	-1.66552734	+51.96533203	-10.52490234	-36.27685547	+1800
+1458241029.98680000	+11.08740234	-5.66894531	-0.72949219	+41.06689453	-16.72119141	-65.54443359	+2776	+10.67871094	-4.01660156	-0.39550781	+12.45849609	-28.56445313	+13.99658203	+2192	+8.49462891	-8.77148438	-1.71386719	+51.67968750	-10.74462891	-36.51855469	+1808
+1458241029.99099990	+11.13574219	-5.66015625	-0.74267578	+40.67138672	-16.98486328	-65.83007813	+2788	+10.71826172	-3.98583984	-0.42187500	+12.81005859	-28.93798828	+13.53515625	+2196	+8.53417969	-8.75830078	-1.75781250	+51.32812500	-10.92041016	-36.80419922	+1812
+1458241029.99510000	+11.18847656	-5.65576172	-0.75585938	+40.27587891	-17.20458984	-66.11572266	+2800	+10.76220703	-3.94628906	-0.45263672	+13.22753906	-29.31152344	+13.05175781	+2200	+8.58251953	-8.73193359	-1.80615234	+51.06445313	-11.11816406	-37.06787109	+1824
+1458241029.99930000	+11.24560547	-5.65136719	-0.76904297	+39.88037109	-17.44628906	-66.42333984	+2808	+10.81054688	-3.91113281	-0.47900391	+13.68896484	-29.68505859	+12.56835938	+2208	+8.63085938	-8.70556641	-1.85009766	+50.82275391	-11.31591797	-37.39746094	+1832
+1458241030.00340010	+11.29833984	-5.64257813	-0.78662109	+39.48486328	-17.70996094	-66.68701172	+2820	+10.85888672	-3.87597656	-0.51416016	+14.04052734	-30.03662109	+12.10693359	+2212	+8.67919922	-8.68359375	-1.89404297	+50.51513672	-11.49169922	-37.72705078	+1840
+1458241030.01180010	+11.41259766	-5.62939453	-0.82177734	+38.67187500	-18.19335938	-67.21435547	+2848	+10.95556641	-3.80126953	-0.58007813	+14.94140625	-30.71777344	+11.09619141	+2232	+8.79785156	-8.62207031	-1.98193359	+50.09765625	-11.90917969	-38.38623047	+1868
+1458241030.01589990	+11.46533203	-5.62060547	-0.84375000	+38.27636719	-18.43505859	-67.45605469	+2860	+11.00390625	-3.76611328	-0.61523438	+15.29296875	-31.04736328	+10.61279297	+2236	+8.85498047	-8.59570313	-2.02148438	+49.83398438	-12.08496094	-38.75976563	+1876
+1458241030.02010010	+11.52246094	-5.61181641	-0.86572266	+37.83691406	-18.67675781	-67.67578125	+2876	+11.05224609	-3.72656250	-0.65478516	+15.71044922	-31.33300781	+10.12939453	+2248	+8.91650391	-8.55615234	-2.06982422	+49.65820313	-12.28271484	-39.08935547	+1892
+1458241030.02430010	+11.58398438	-5.60742188	-0.88330078	+37.41943359	-18.94042969	-67.93945313	+2888	+11.10937500	-3.68701172	-0.68554688	+16.17187500	-31.70654297	+9.60205078	+2256	+8.98681641	-8.52099609	-2.10498047	+49.52636719	-12.50244141	-39.50683594	+1900
+1458241030.02839990	+11.64111328	-5.59423828	-0.90527344	+37.00195313	-19.20410156	-68.15917969	+2900	+11.16210938	-3.65185547	-0.72509766	+16.50146484	-31.99218750	+9.11865234	+2264	+9.04833984	-8.48583984	-2.14013672	+49.30664063	-12.67822266	-39.94628906	+1912
+1458241030.03259990	+11.70263672	-5.58984375	-0.93164063	+36.56250000	-19.42382813	-68.35693359	+2916	+11.21484375	-3.61230469	-0.76904297	+16.89697266	-32.25585938	+8.61328125	+2272	+9.11865234	-8.44628906	-2.17968750	+49.15283203	-12.87597656	-40.29785156	+1920
+1458241030.03679990	+11.76416016	-5.58105469	-0.94921875	+36.12304688	-19.66552734	-68.59863281	+2928	+11.27197266	-3.56835938	-0.79980469	+17.35839844	-32.60742188	+8.06396484	+2280	+9.18896484	-8.40673828	-2.21923828	+49.02099609	-13.07373047	-40.71533203	+1932
+1458241030.04090000	+11.82128906	-5.56787109	-0.97558594	+35.68359375	-19.88525391	-68.77441406	+2944	+11.32910156	-3.53320313	-0.84375000	+17.66601563	-32.87109375	+7.60253906	+2292	+9.25488281	-8.37158203	-2.25439453	+48.77929688	-13.27148438	-41.11083984	+1940
+1458241030.04510000	+11.88281250	-5.55908203	-1.00634766	+35.24414063	-20.10498047	-68.92822266	+2960	+11.38623047	-3.49365234	-0.88769531	+18.01757813	-33.11279297	+7.11914063	+2300	+9.32519531	-8.33203125	-2.30273438	+48.62548828	-13.46923828	-41.44042969	+1952
+1458241030.04930000	+11.94433594	-5.55029297	-1.02832031	+34.78271484	-20.34667969	-69.14794922	+2972	+11.44775391	-3.44970703	-0.92285156	+18.43505859	-33.44238281	+6.56982422	+2312	+9.39990234	-8.28808594	-2.34228516	+48.47167969	-13.68896484	-41.81396484	+1960
+1458241030.05340000	+12.00585938	-5.53710938	-1.05029297	+34.36523438	-20.61035156	-69.34570313	+2984	+11.50048828	-3.41455078	-0.96679688	+18.72070313	-33.70605469	+6.10839844	+2320	+9.46142578	-8.25292969	-2.38183594	+48.22998047	-13.90869141	-42.18750000	+1964
+1458241030.05760000	+12.06738281	-5.52832031	-1.08105469	+33.94775391	-20.83007813	-69.52148438	+3000	+11.56201172	-3.37060547	-1.01074219	+19.05029297	-33.92578125	+5.62500000	+2332	+9.53173828	-8.20898438	-2.43017578	+48.03222656	-14.10644531	-42.49511719	+1976
+1458241030.06180000	+12.13330078	-5.51513672	-1.09863281	+33.50830078	-21.09375000	-69.76318359	+3016	+11.62792969	-3.33105469	-1.04150391	+19.44580078	-34.27734375	+5.05371094	+2340	+9.60205078	-8.16503906	-2.46972656	+47.85644531	-14.30419922	-42.86865234	+1984
+1458241030.06590010	+12.19482422	-5.49755859	-1.12060547	+33.13476563	-21.35742188	-69.98291016	+3032	+11.68505859	-3.29150391	-1.08544922	+19.73144531	-34.54101563	+4.57031250	+2352	+9.66357422	-8.12988281	-2.51367188	+47.57080078	-14.52392578	-43.22021484	+1992
+1458241030.07010010	+12.26074219	-5.48437500	-1.14697266	+32.71728516	-21.57714844	-70.18066406	+3048	+11.75097656	-3.25195313	-1.12939453	+20.01708984	-34.78271484	+4.06494141	+2364	+9.72509766	-8.09472656	-2.56640625	+47.30712891	-14.69970703	-43.48388672	+2004
+1458241030.07419990	+12.32226563	-5.46679688	-1.16455078	+32.32177734	-21.86279297	-70.42236328	+3064	+11.81689453	-3.20800781	-1.16015625	+20.36865234	-35.13427734	+3.47167969	+2372	+9.79101563	-8.05957031	-2.61474609	+47.02148438	-14.89746094	-43.79150391	+2012
+1458241030.07839990	+12.38378906	-5.44482422	-1.18652344	+31.97021484	-22.14843750	-70.66406250	+3084	+11.87841797	-3.16845703	-1.19970703	+20.65429688	-35.39794922	+2.98828125	+2384	+9.84375000	-8.02441406	-2.66308594	+46.66992188	-15.07324219	-44.05517578	+2024
+1458241030.08260010	+12.44970703	-5.42285156	-1.20410156	+31.59667969	-22.41210938	-70.90576172	+3108	+11.94433594	-3.12890625	-1.24365234	+20.91796875	-35.63964844	+2.46093750	+2400	+9.90527344	-7.98925781	-2.72021484	+46.36230469	-15.24902344	-44.27490234	+2036
+1458241030.09089990	+12.57714844	-5.37890625	-1.23046875	+30.93750000	-23.04931641	-71.49902344	+3148	+12.08056641	-3.04101563	-1.30517578	+21.51123047	-36.29882813	+1.34033203	+2424	+10.02392578	-7.91894531	-2.82128906	+45.74707031	-15.64453125	-44.89013672	+2064
+1458241030.09509990	+12.64306641	-5.35693359	-1.24365234	+30.60791016	-23.35693359	-71.78466797	+3172	+12.14648438	-3.00146484	-1.34472656	+21.77490234	-36.58447266	+0.79101563	+2436	+10.08105469	-7.88378906	-2.87841797	+45.43945313	-15.82031250	-45.13183594	+2084
+1458241030.09920000	+12.70898438	-5.33496094	-1.25244141	+30.27832031	-23.70849609	-72.11425781	+3200	+12.22119141	-2.96191406	-1.36669922	+22.08251953	-37.00195313	+0.15380859	+2448	+10.14697266	-7.84863281	-2.92236328	+45.13183594	-15.99609375	-45.46142578	+2100
+1458241030.10340000	+12.77490234	-5.29980469	-1.26562500	+30.01464844	-24.06005859	-72.42187500	+3228	+12.29150391	-2.91796875	-1.39746094	+22.34619141	-37.33154297	-0.37353516	+2464	+10.20410156	-7.81787109	-2.97070313	+44.80224609	-16.19384766	-45.76904297	+2116
+1458241030.10760000	+12.84082031	-5.28222656	-1.27880859	+29.68505859	-24.38964844	-72.70751953	+3252	+12.36181641	-2.87841797	-1.43261719	+22.56591797	-37.61718750	-0.92285156	+2476	+10.26562500	-7.78271484	-3.02783203	+44.49462891	-16.36962891	-46.01074219	+2136
+1458241030.11170010	+12.90234375	-5.25585938	-1.28320313	+29.35546875	-24.76318359	-73.03710938	+3280	+12.43212891	-2.83886719	-1.45458984	+22.80761719	-38.03466797	-1.53808594	+2492	+10.33593750	-7.74316406	-3.07177734	+44.25292969	-16.58935547	-46.36230469	+2156
+1458241030.11590000	+12.96826172	-5.22949219	-1.29199219	+29.04785156	-25.13671875	-73.32275391	+3312	+12.50244141	-2.79492188	-1.48535156	+23.04931641	-38.36425781	-2.06542969	+2508	+10.39746094	-7.70800781	-3.11572266	+43.94531250	-16.80908203	-46.69189453	+2176
+1458241030.12010000	+13.02978516	-5.20312500	-1.30517578	+28.71826172	-25.51025391	-73.60839844	+3340	+12.57275391	-2.75537109	-1.52050781	+23.22509766	-38.69384766	-2.59277344	+2524	+10.46777344	-7.66406250	-3.16406250	+43.72558594	-17.02880859	-46.95556641	+2200
+1458241030.12420010	+13.09570313	-5.18115234	-1.30957031	+28.38867188	-25.90576172	-73.93798828	+3368	+12.64746094	-2.71582031	-1.53808594	+23.44482422	-39.15527344	-3.22998047	+2536	+10.54248047	-7.62011719	-3.19921875	+43.54980469	-17.29248047	-47.39501953	+2220
+1458241030.12840010	+13.15722656	-5.15039063	-1.31835938	+28.10302734	-26.32324219	-74.20166016	+3400	+12.71777344	-2.67187500	-1.56884766	+23.64257813	-39.50683594	-3.73535156	+2552	+10.61718750	-7.57617188	-3.23437500	+43.35205078	-17.55615234	-47.79052734	+2240
+1458241030.13260010	+13.22314453	-5.13281250	-1.33154297	+27.75146484	-26.67480469	-74.46533203	+3432	+12.79248047	-2.63671875	-1.59960938	+23.77441406	-39.83642578	-4.26269531	+2564	+10.69189453	-7.52783203	-3.27392578	+43.17626953	-17.81982422	-48.14208984	+2260
+1458241030.13669990	+13.28906250	-5.11083984	-1.34033203	+27.39990234	-27.09228516	-74.77294922	+3460	+12.86279297	-2.60156250	-1.61718750	+23.97216797	-40.25390625	-4.87792969	+2580	+10.77539063	-7.48388672	-3.30029297	+43.06640625	-18.12744141	-48.60351563	+2280
+1458241030.14089990	+13.35058594	-5.08447266	-1.35351563	+27.07031250	-27.46582031	-74.97070313	+3488	+12.93750000	-2.55322266	-1.65234375	+24.10400391	-40.58349609	-5.36132813	+2596	+10.85449219	-7.43115234	-3.33105469	+42.91259766	-18.45703125	-49.02099609	+2296
+1458241030.14510010	+13.41210938	-5.06689453	-1.37109375	+26.67480469	-27.81738281	-75.19042969	+3520	+13.00781250	-2.52246094	-1.68310547	+24.21386719	-40.89111328	-5.86669922	+2612	+10.93798828	-7.37841797	-3.36621094	+42.80273438	-18.76464844	-49.39453125	+2312
+1458241030.14920000	+13.47363281	-5.04931641	-1.37988281	+26.27929688	-28.21289063	-75.45410156	+3544	+13.07812500	-2.48730469	-1.70507813	+24.34570313	-41.30859375	-6.45996094	+2624	+11.02587891	-7.32568359	-3.38818359	+42.71484375	-19.11621094	-49.83398438	+2328
+1458241030.15339990	+13.53515625	-5.01855469	-1.39306641	+25.94970703	-28.58642578	-75.65185547	+3572	+13.15283203	-2.43896484	-1.73583984	+24.49951172	-41.61621094	-6.92138672	+2644	+11.10937500	-7.26855469	-3.41455078	+42.62695313	-19.46777344	-50.27343750	+2340
+1458241030.15750000	+13.59667969	-5.00097656	-1.41064453	+25.55419922	-28.93798828	-75.84960938	+3600	+13.22314453	-2.40820313	-1.77099609	+24.58740234	-41.92382813	-7.44873047	+2660	+11.19726563	-7.21582031	-3.44531250	+42.51708984	-19.79736328	-50.66894531	+2352
+1458241030.16170000	+13.65820313	-4.97900391	-1.41943359	+25.18066406	-29.33349609	-76.09130859	+3624	+13.29345703	-2.37304688	-1.79296875	+24.74121094	-42.31933594	-8.06396484	+2672	+11.28515625	-7.16308594	-3.46289063	+42.45117188	-20.14892578	-51.15234375	+2364
+1458241030.16590000	+13.72412109	-4.95263672	-1.43261719	+24.85107422	-29.72900391	-76.31103516	+3652	+13.36376953	-2.32470703	-1.81933594	+24.91699219	-42.62695313	-8.56933594	+2692	+11.36865234	-7.11035156	-3.48486328	+42.36328125	-20.52246094	-51.61376953	+2372
+1458241030.17000010	+13.78564453	-4.93066406	-1.44580078	+24.47753906	-30.08056641	-76.50878906	+3676	+13.43847656	-2.29394531	-1.85449219	+25.02685547	-42.91259766	-9.11865234	+2708	+11.45214844	-7.06201172	-3.51123047	+42.23144531	-20.85205078	-52.00927734	+2380
+1458241030.17840000	+13.90429688	-4.88232422	-1.45898438	+23.79638672	-30.82763672	-76.97021484	+3724	+13.57910156	-2.21044922	-1.90283203	+25.44433594	-43.54980469	-10.30517578	+2748	+11.61035156	-6.95654297	-3.56396484	+41.98974609	-21.51123047	-52.84423828	+2392
+1458241030.18249990	+13.96582031	-4.85595703	-1.46777344	+23.46679688	-31.17919922	-77.18994141	+3748	+13.64501953	-2.17089844	-1.92919922	+25.62011719	-43.81347656	-10.89843750	+2768	+11.68505859	-6.91259766	-3.59472656	+41.83593750	-21.79687500	-53.19580078	+2400
+1458241030.18670010	+14.02294922	-4.82958984	-1.47216797	+23.13720703	-31.57470703	-77.45361328	+3776	+13.71533203	-2.13134766	-1.94677734	+25.88378906	-44.16503906	-11.60156250	+2784	+11.76416016	-6.86425781	-3.62548828	+41.68212891	-22.08251953	-53.56933594	+2404
+1458241030.19090010	+14.08447266	-4.79003906	-1.46777344	+22.91748047	-32.03613281	-77.73925781	+3804	+13.78564453	-2.08300781	-1.96875000	+26.21337891	-44.47265625	-12.21679688	+2808	+11.83447266	-6.81152344	-3.65625000	+41.55029297	-22.36816406	-53.94287109	+2416
+1458241030.19499990	+14.14599609	-4.75927734	-1.46777344	+22.65380859	-32.43164063	-78.02490234	+3832	+13.85595703	-2.04345703	-1.99072266	+26.47705078	-44.75830078	-12.89794922	+2828	+11.90039063	-6.77636719	-3.69140625	+41.33056641	-22.60986328	-54.31640625	+2424
+1458241030.19919990	+14.20751953	-4.72851563	-1.45458984	+22.43408203	-32.87109375	-78.37646484	+3864	+13.92626953	-2.00390625	-1.99511719	+26.82861328	-45.13183594	-13.71093750	+2848	+11.97070313	-6.73681641	-3.71777344	+41.15478516	-22.85156250	-54.71191406	+2432
+1458241030.20339990	+14.26904297	-4.68457031	-1.44580078	+22.28027344	-33.33251953	-78.66210938	+3900	+13.99658203	-1.95117188	-2.01269531	+27.24609375	-45.43945313	-14.39208984	+2872	+12.03662109	-6.69726563	-3.74853516	+40.97900391	-23.11523438	-55.08544922	+2444
+1458241030.20750000	+14.33056641	-4.64941406	-1.43701172	+22.06054688	-33.75000000	-78.96972656	+3932	+14.06689453	-1.91162109	-2.02587891	+27.59765625	-45.72509766	-15.11718750	+2892	+12.10253906	-6.66210938	-3.78808594	+40.78125000	-23.31298828	-55.41503906	+2460
+1458241030.21170000	+14.38330078	-4.61425781	-1.42382813	+21.84082031	-34.21142578	-79.32128906	+3968	+14.13281250	-1.86767578	-2.03027344	+28.01513672	-46.07666016	-15.97412109	+2916	+12.16845703	-6.62255859	-3.81884766	+40.58349609	-23.53271484	-55.81054688	+2476
+1458241030.21589990	+14.44042969	-4.57031250	-1.41064453	+21.68701172	-34.67285156	-79.62890625	+4008	+14.20312500	-1.81054688	-2.04345703	+28.47656250	-46.38427734	-16.69921875	+2940	+12.22998047	-6.57861328	-3.85400391	+40.42968750	-23.75244141	-56.14013672	+2496
+1458241030.22000000	+14.49755859	-4.53515625	-1.39746094	+21.51123047	-35.11230469	-79.95849609	+4044	+14.26904297	-1.77099609	-2.05224609	+28.89404297	-46.66992188	-17.49023438	+2964	+12.29150391	-6.54345703	-3.89355469	+40.23193359	-23.95019531	-56.44775391	+2516
+1458241030.22420000	+14.55029297	-4.49560547	-1.37988281	+21.33544922	-35.59570313	-80.31005859	+4088	+14.33496094	-1.72705078	-2.05224609	+29.37744141	-47.02148438	-18.34716797	+2988	+12.35742188	-6.50830078	-3.91552734	+40.07812500	-24.16992188	-56.88720703	+2536
+1458241030.22830010	+14.61181641	-4.44726563	-1.36230469	+21.22558594	-36.07910156	-80.63964844	+4128	+14.40527344	-1.66992188	-2.06103516	+29.88281250	-47.30712891	-19.11621094	+3012	+12.42333984	-6.46435547	-3.94189453	+39.96826172	-24.43359375	-57.26074219	+2560
+1458241030.23250010	+14.66455078	-4.41650391	-1.34912109	+21.04980469	-36.54052734	-80.96923828	+4172	+14.47119141	-1.63037109	-2.06982422	+30.32226563	-47.57080078	-19.92919922	+3032	+12.48486328	-6.42919922	-3.97265625	+39.81445313	-24.67529297	-57.63427734	+2584
+1458241030.23670010	+14.72167969	-4.38134766	-1.33154297	+20.87402344	-37.00195313	-81.32080078	+4212	+14.53710938	-1.59082031	-2.06982422	+30.82763672	-47.90039063	-20.83007813	+3060	+12.55517578	-6.39404297	-3.99023438	+39.70458984	-24.91699219	-58.09570313	+2608
+1458241030.24079990	+14.77441406	-4.34179688	-1.32275391	+20.69824219	-37.41943359	-81.58447266	+4252	+14.60302734	-1.53369141	-2.08300781	+31.31103516	-48.12011719	-21.53320313	+3084	+12.62548828	-6.34570313	-4.01220703	+39.63867188	-25.20263672	-58.46923828	+2632
+1458241030.24499990	+14.82275391	-4.31542969	-1.31835938	+20.45654297	-37.83691406	-81.84814453	+4292	+14.66455078	-1.49853516	-2.09619141	+31.72851563	-48.31787109	-22.28027344	+3108	+12.69580078	-6.30175781	-4.03857422	+39.55078125	-25.46630859	-58.82080078	+2660
+1458241030.24920010	+14.87109375	-4.28466797	-1.31396484	+20.17089844	-38.21044922	-82.11181641	+4328	+14.72607422	-1.45458984	-2.10498047	+32.14599609	-48.55957031	-23.09326172	+3132	+12.77050781	-6.25781250	-4.04736328	+39.50683594	-25.77392578	-59.26025391	+2684
+1458241030.25330000	+14.91943359	-4.24951172	-1.31835938	+19.97314453	-38.58398438	-82.30957031	+4368	+14.78759766	-1.40625000	-2.12255859	+32.58544922	-48.71337891	-23.75244141	+3160	+12.84521484	-6.20068359	-4.06494141	+39.50683594	-26.10351563	-59.61181641	+2708
+1458241030.25749990	+14.96777344	-4.22314453	-1.32275391	+19.68750000	-38.93554688	-82.52929688	+4404	+14.84912109	-1.36669922	-2.14453125	+32.95898438	-48.86718750	-24.45556641	+3184	+12.91552734	-6.15234375	-4.08251953	+39.44091797	-26.41113281	-59.96337891	+2728
+1458241030.26169990	+15.02050781	-4.20117188	-1.32275391	+19.40185547	-39.30908203	-82.77099609	+4436	+14.90625000	-1.33154297	-2.15771484	+33.35449219	-49.06494141	-25.22460938	+3208	+12.99462891	-6.10839844	-4.08251953	+39.44091797	-26.74072266	-60.42480469	+2752
+1458241030.27000000	+15.12158203	-4.15283203	-1.33593750	+18.85253906	-39.94628906	-83.12255859	+4504	+15.02929688	-1.24804688	-2.20605469	+34.05761719	-49.26269531	-26.49902344	+3260	+13.15283203	-5.99853516	-4.10009766	+39.48486328	-27.46582031	-61.19384766	+2788
+1458241030.27420000	+15.16552734	-4.13525391	-1.34472656	+18.52294922	-40.25390625	-83.32031250	+4536	+15.08203125	-1.21289063	-2.22802734	+34.43115234	-49.39453125	-27.20214844	+3284	+13.23193359	-5.95019531	-4.10449219	+39.50683594	-27.79541016	-61.58935547	+2804
+1458241030.27830000	+15.20947266	-4.10449219	-1.35791016	+18.25927734	-40.51757813	-83.47412109	+4568	+15.14355469	-1.16894531	-2.25439453	+34.76074219	-49.46044922	-27.79541016	+3312	+13.30664063	-5.88867188	-4.10888672	+39.55078125	-28.14697266	-61.91894531	+2820
+1458241030.28250000	+15.25341797	-4.08691406	-1.37548828	+17.92968750	-40.78125000	-83.60595703	+4600	+15.20068359	-1.13378906	-2.28076172	+35.06835938	-49.52636719	-28.41064453	+3340	+13.38134766	-5.84033203	-4.12207031	+39.52880859	-28.45458984	-62.24853516	+2832
+1458241030.28670000	+15.29736328	-4.06494141	-1.38427734	+17.60009766	-41.08886719	-83.75976563	+4628	+15.25341797	-1.09863281	-2.29833984	+35.41992188	-49.65820313	-29.09179688	+3364	+13.45166016	-5.78759766	-4.12646484	+39.52880859	-28.78417969	-62.60009766	+2844
+1458241030.29080010	+15.34570313	-4.03417969	-1.38867188	+17.38037109	-41.41845703	-83.91357422	+4656	+15.31054688	-1.05468750	-2.31591797	+35.81542969	-49.74609375	-29.75097656	+3388	+13.52197266	-5.73046875	-4.13085938	+39.59472656	-29.13574219	-62.97363281	+2852
+1458241030.29500010	+15.39404297	-4.00781250	-1.39746094	+17.11669922	-41.72607422	-84.08935547	+4684	+15.36767578	-1.01513672	-2.33789063	+36.18896484	-49.85595703	-30.43212891	+3416	+13.59228516	-5.68652344	-4.13525391	+39.57275391	-29.44335938	-63.36914063	+2860
+1458241030.29920010	+15.43798828	-3.98144531	-1.39306641	+16.89697266	-42.12158203	-84.30908203	+4716	+15.42480469	-0.97998047	-2.34228516	+36.62841797	-50.00976563	-31.22314453	+3440	+13.65820313	-5.64257813	-4.14404297	+39.57275391	-29.70703125	-63.72070313	+2868
+1458241030.30329990	+15.48193359	-3.95068359	-1.38427734	+16.72119141	-42.49511719	-84.50683594	+4748	+15.48193359	-0.93164063	-2.35546875	+37.08984375	-50.11962891	-31.90429688	+3464	+13.72412109	-5.58984375	-4.15283203	+39.61669922	-30.01464844	-64.09423828	+2876
+1458241030.30749990	+15.52587891	-3.91992188	-1.37988281	+16.52343750	-42.86865234	-84.70458984	+4776	+15.53906250	-0.89208984	-2.36865234	+37.52929688	-50.22949219	-32.62939453	+3488	+13.78564453	-5.55029297	-4.16601563	+39.59472656	-30.25634766	-64.46777344	+2884
+1458241030.31160000	+15.56542969	-3.88916016	-1.36669922	+16.30371094	-43.28613281	-84.92431641	+4808	+15.58740234	-0.84814453	-2.36425781	+38.05664063	-50.40527344	-33.46435547	+3516	+13.84277344	-5.51074219	-4.17919922	+39.55078125	-30.47607422	-64.79736328	+2892
+1458241030.31580000	+15.60498047	-3.84960938	-1.34912109	+16.17187500	-43.74755859	-85.12207031	+4844	+15.64453125	-0.79980469	-2.35986328	+38.62792969	-50.55908203	-34.27734375	+3548	+13.89550781	-5.46240234	-4.19677734	+39.55078125	-30.69580078	-65.14892578	+2908
+1458241030.31999990	+15.64453125	-3.81005859	-1.33593750	+16.04003906	-44.18701172	-85.31982422	+4880	+15.70166016	-0.75146484	-2.35107422	+39.19921875	-50.75683594	-35.11230469	+3576	+13.94384766	-5.43164063	-4.20996094	+39.50683594	-30.89355469	-65.50048828	+2920
+1458241030.32830000	+15.72802734	-3.71777344	-1.27001953	+15.86425781	-45.28564453	-85.80322266	+4964	+15.80712891	-0.65039063	-2.32910156	+40.42968750	-51.13037109	-36.84814453	+3636	+14.04492188	-5.35253906	-4.24072266	+39.48486328	-31.33300781	-66.24755859	+2956
+1458241030.33250000	+15.76318359	-3.68261719	-1.23486328	+15.73242188	-45.83496094	-86.02294922	+5004	+15.85986328	-0.60205078	-2.32031250	+41.04492188	-51.30615234	-37.70507813	+3664	+14.09326172	-5.32177734	-4.25830078	+39.44091797	-31.53076172	-66.64306641	+2976
+1458241030.33660010	+15.79833984	-3.64746094	-1.19970703	+15.60058594	-46.38427734	-86.24267578	+5048	+15.90380859	-0.55371094	-2.30273438	+41.70410156	-51.50390625	-38.64990234	+3696	+14.13720703	-5.29101563	-4.27148438	+39.41894531	-31.70654297	-67.03857422	+3000
+1458241030.34500000	+15.86425781	-3.56835938	-1.15136719	+15.22705078	-47.35107422	-86.48437500	+5132	+16.00048828	-0.44824219	-2.28076172	+42.91259766	-51.78955078	-40.25390625	+3756	+14.23388672	-5.21630859	-4.31542969	+39.35302734	-32.10205078	-67.63183594	+3060
+1458241030.35330010	+15.92578125	-3.48925781	-1.10302734	+14.80957031	-48.33984375	-86.61621094	+5224	+16.08837891	-0.34277344	-2.25878906	+44.05517578	-52.09716797	-41.79199219	+3816	+14.32177734	-5.13720703	-4.34179688	+39.30908203	-32.56347656	-68.24707031	+3128
+1458241030.35750010	+15.95654297	-3.46289063	-1.08105469	+14.50195313	-48.82324219	-86.61621094	+5264	+16.13232422	-0.30322266	-2.25000000	+44.51660156	-52.20703125	-42.49511719	+3840	+14.36572266	-5.09765625	-4.35498047	+39.26513672	-32.82714844	-68.53271484	+3160
+1458241030.36579990	+16.01806641	-3.41015625	-1.05029297	+13.82080078	-49.65820313	-86.50634766	+5344	+16.21582031	-0.21533203	-2.24560547	+45.39550781	-52.38281250	-43.74755859	+3892	+14.46679688	-5.01416016	-4.37255859	+39.26513672	-33.44238281	-69.06005859	+3228
+1458241030.37410000	+16.07519531	-3.38818359	-1.05029297	+12.83203125	-50.29541016	-86.17675781	+5412	+16.28613281	-0.15380859	-2.25439453	+45.96679688	-52.51464844	-44.80224609	+3940	+14.57226563	-4.92626953	-4.39013672	+39.22119141	-34.07958984	-69.47753906	+3288
+1458241030.38240000	+16.12792969	-3.36621094	-1.08105469	+11.64550781	-50.71289063	-85.58349609	+5476	+16.35644531	-0.08789063	-2.27636719	+46.36230469	-52.55859375	-45.54931641	+3988	+14.67333984	-4.82080078	-4.41210938	+39.13330078	-34.76074219	-69.60937500	+3336
+1458241030.38660000	+16.15429688	-3.36621094	-1.08984375	+11.03027344	-50.95458984	-85.29785156	+5504	+16.39160156	-0.06591797	-2.28515625	+46.51611328	-52.60253906	-45.90087891	+4012	+14.72607422	-4.77685547	-4.41210938	+39.06738281	-35.15625000	-69.74121094	+3360
+1458241030.39490010	+16.20703125	-3.34863281	-1.11621094	+9.86572266	-51.39404297	-84.68261719	+5556	+16.45751953	-0.01757813	-2.31591797	+46.71386719	-52.64648438	-46.45019531	+4060	+14.83154297	-4.67578125	-4.41650391	+39.02343750	-35.92529297	-69.87304688	+3392
+1458241030.40330000	+16.25976563	-3.34423828	-1.14257813	+8.59130859	-51.78955078	-84.00146484	+5604	+16.51904297	+0.02197266	-2.32470703	+46.91162109	-52.82226563	-47.06542969	+4108	+14.93261719	-4.57470703	-4.42529297	+38.95751953	-36.65039063	-69.96093750	+3412
+1458241030.41160010	+16.30371094	-3.33105469	-1.17773438	+7.31689453	-52.11914063	-83.25439453	+5644	+16.58056641	+0.06591797	-2.32910156	+47.06542969	-53.02001953	-47.59277344	+4152	+15.02490234	-4.49560547	-4.43847656	+38.75976563	-37.28759766	-69.96093750	+3420
+1458241030.41580010	+16.32568359	-3.31787109	-1.17773438	+6.81152344	-52.40478516	-82.94677734	+5664	+16.61132813	+0.09228516	-2.32470703	+47.21923828	-53.15185547	-47.92236328	+4180	+15.06445313	-4.45166016	-4.44287109	+38.73779297	-37.61718750	-70.02685547	+3424
+1458241030.42409990	+16.36962891	-3.28710938	-1.16894531	+5.77880859	-52.99804688	-82.35351563	+5704	+16.67285156	+0.14501953	-2.31152344	+47.52685547	-53.52539063	-48.53759766	+4232	+15.14355469	-4.37695313	-4.45605469	+38.58398438	-38.16650391	-70.13671875	+3432
+1458241030.43240000	+16.41796875	-3.23876953	-1.13378906	+5.05371094	-53.83300781	-81.89208984	+5752	+16.73876953	+0.19775391	-2.26757813	+48.01025391	-54.05273438	-49.39453125	+4288	+15.21826172	-4.31982422	-4.46923828	+38.54003906	-38.67187500	-70.40039063	+3436
+1458241030.43660000	+16.43115234	-3.20800781	-1.11621094	+4.63623047	-54.20654297	-81.62841797	+5776	+16.76513672	+0.22851563	-2.24121094	+48.27392578	-54.36035156	-49.83398438	+4320	+15.24902344	-4.29345703	-4.48681641	+38.47412109	-38.82568359	-70.51025391	+3444
+1458241030.44490000	+16.47070313	-3.14648438	-1.06347656	+3.97705078	-55.15136719	-81.14501953	+5832	+16.82666016	+0.29882813	-2.17089844	+48.99902344	-55.06347656	-50.86669922	+4384	+15.31054688	-4.24951172	-4.50439453	+38.43017578	-39.22119141	-70.88378906	+3464
+1458241030.45330000	+16.49707031	-3.07617188	-1.00634766	+3.42773438	-56.14013672	-80.77148438	+5892	+16.87500000	+0.36914063	-2.11376953	+49.61425781	-55.78857422	-51.78955078	+4444	+15.35888672	-4.19677734	-4.53076172	+38.45214844	-39.55078125	-71.25732422	+3496
+1458241030.46569990	+16.54541016	-2.97070313	-0.91406250	+2.68066406	-57.70019531	-80.20019531	+5988	+16.94531250	+0.45703125	-2.01269531	+50.60302734	-57.04101563	-53.34960938	+4536	+15.43798828	-4.12646484	-4.55273438	+38.56201172	-40.14404297	-72.02636719	+3564
+1458241030.46989990	+16.55859375	-2.94433594	-0.88769531	+2.35107422	-58.20556641	-80.00244141	+6016	+16.96728516	+0.48339844	-1.97314453	+50.95458984	-57.45849609	-53.89892578	+4564	+15.46435547	-4.10009766	-4.56152344	+38.60595703	-40.36376953	-72.26806641	+3592
+1458241030.47820000	+16.57177734	-2.89599609	-0.85253906	+1.69189453	-59.06250000	-79.56298828	+6068	+17.00244141	+0.53173828	-1.92041016	+51.50390625	-58.22753906	-54.84375000	+4620	+15.51708984	-4.04296875	-4.57031250	+38.73779297	-40.82519531	-72.72949219	+3652
+1458241030.48659990	+16.58935547	-2.86523438	-0.83056641	+0.92285156	-59.83154297	-79.05761719	+6116	+17.02880859	+0.55810547	-1.88085938	+51.85546875	-58.95263672	-55.61279297	+4668	+15.56542969	-3.97705078	-4.57470703	+38.84765625	-41.39648438	-73.16894531	+3708
+1458241030.49070000	+16.59375000	-2.85205078	-0.82617188	+0.52734375	-60.18310547	-78.79394531	+6136	+17.04199219	+0.57128906	-1.87207031	+51.96533203	-59.30419922	-55.96435547	+4692	+15.59619141	-3.93750000	-4.57470703	+38.91357422	-41.72607422	-73.34472656	+3736
+1458241030.49910000	+16.60253906	-2.84326172	-0.82617188	-0.41748047	-60.82031250	-78.24462891	+6168	+17.06396484	+0.57568359	-1.84130859	+52.22900391	-60.00732422	-56.79931641	+4736	+15.65332031	-3.86718750	-4.56591797	+39.06738281	-42.47314453	-73.78417969	+3784
+1458241030.50740000	+16.61572266	-2.84326172	-0.85253906	-1.42822266	-61.28173828	-77.62939453	+6200	+17.08154297	+0.58447266	-1.82812500	+52.40478516	-60.57861328	-57.45849609	+4776	+15.71484375	-3.78808594	-4.55712891	+39.17724609	-43.22021484	-74.06982422	+3820
+1458241030.51570010	+16.61132813	-2.84765625	-0.87451172	-2.41699219	-61.74316406	-77.10205078	+6224	+17.09472656	+0.59326172	-1.82373047	+52.51464844	-61.12792969	-58.00781250	+4816	+15.76757813	-3.71337891	-4.55712891	+39.22119141	-43.92333984	-74.28955078	+3844
+1458241030.51990010	+16.61132813	-2.84326172	-0.88769531	-2.87841797	-61.94091797	-76.81640625	+6232	+17.09912109	+0.59326172	-1.81933594	+52.53662109	-61.41357422	-58.29345703	+4836	+15.78955078	-3.67822266	-4.55712891	+39.24316406	-44.25292969	-74.42138672	+3848
+1458241030.52819990	+16.61572266	-2.83447266	-0.90087891	-3.77929688	-62.46826172	-76.26708984	+6248	+17.11669922	+0.59765625	-1.79736328	+52.82226563	-62.05078125	-59.06250000	+4876	+15.83789063	-3.61230469	-4.55273438	+39.30908203	-44.97802734	-74.72900391	+3852
+1458241030.54070000	+16.61132813	-2.82128906	-0.90087891	-4.89990234	-63.30322266	-75.67382813	+6260	+17.14306641	+0.61962891	-1.74462891	+53.52539063	-63.12744141	-60.38085938	+4948	+15.89941406	-3.53320313	-4.54833984	+39.46289063	-45.81298828	-75.30029297	+3852
+1458241030.54900000	+16.61132813	-2.77734375	-0.88769531	-5.38330078	-63.91845703	-75.36621094	+6276	+17.16064453	+0.65478516	-1.69628906	+54.18457031	-63.98437500	-61.32568359	+4996	+15.92578125	-3.49804688	-4.56591797	+39.48486328	-46.14257813	-75.65185547	+3848
+1458241030.55740000	+16.61132813	-2.72900391	-0.83935547	-5.77880859	-64.73144531	-75.08056641	+6296	+17.18261719	+0.68554688	-1.61279297	+55.23925781	-65.03906250	-62.66601563	+5048	+15.94775391	-3.47167969	-4.57910156	+39.57275391	-46.42822266	-76.17919922	+3852
+1458241030.56150010	+16.61132813	-2.70263672	-0.80859375	-5.91064453	-65.21484375	-74.99267578	+6308	+17.19580078	+0.69433594	-1.56884766	+55.72265625	-65.58837891	-63.32519531	+5076	+15.96093750	-3.46289063	-4.57470703	+39.72656250	-46.58203125	-76.55273438	+3856
+1458241030.56990000	+16.62011719	-2.64990234	-0.74267578	-6.10839844	-66.09375000	-74.81689453	+6332	+17.22216797	+0.73388672	-1.48095703	+56.95312500	-66.70898438	-64.73144531	+5124	+15.98730469	-3.44531250	-4.57031250	+39.96826172	-46.80175781	-77.23388672	+3876
+1458241030.57820010	+16.62011719	-2.58837891	-0.68554688	-6.24023438	-66.88476563	-74.68505859	+6360	+17.23974609	+0.77783203	-1.38867188	+58.22753906	-67.89550781	-66.13769531	+5168	+16.00927734	-3.42333984	-4.57470703	+40.18798828	-46.93359375	-77.82714844	+3904
+1458241030.58240010	+16.62011719	-2.56201172	-0.65917969	-6.32812500	-67.25830078	-74.59716797	+6372	+17.24414063	+0.78222656	-1.34472656	+58.79882813	-68.51074219	-66.84082031	+5184	+16.01367188	-3.41894531	-4.57910156	+40.25390625	-46.99951172	-78.09082031	+3920
+1458241030.59069990	+16.62451172	-2.51367188	-0.60644531	-6.52587891	-68.04931641	-74.37744141	+6396	+17.25292969	+0.79541016	-1.26562500	+59.91943359	-69.63134766	-68.15917969	+5220	+16.03564453	-3.40576172	-4.56591797	+40.49560547	-47.24121094	-78.70605469	+3960
+1458241030.59900000	+16.63330078	-2.49609375	-0.56250000	-6.78955078	-68.73046875	-74.22363281	+6416	+17.25732422	+0.79980469	-1.19970703	+61.01806641	-70.70800781	-69.45556641	+5248	+16.06201172	-3.38378906	-4.53955078	+40.73730469	-47.57080078	-79.32128906	+4000
+1458241030.60320000	+16.63769531	-2.48291016	-0.55810547	-6.92138672	-68.88427734	-74.11376953	+6420	+17.25732422	+0.80419922	-1.18212891	+61.32568359	-71.19140625	-69.82910156	+5260	+16.08398438	-3.36621094	-4.53515625	+40.84716797	-47.74658203	-79.47509766	+4024
+1458241030.61150000	+16.64208984	-2.47851563	-0.57128906	-7.29492188	-69.16992188	-73.89404297	+6428	+17.25292969	+0.79101563	-1.15136719	+62.02880859	-72.07031250	-70.72998047	+5280	+16.11474609	-3.33544922	-4.52197266	+40.86914063	-48.14208984	-79.69482422	+4060
+1458241030.61980010	+16.63769531	-2.48730469	-0.59765625	-7.71240234	-69.36767578	-73.65234375	+6436	+17.23535156	+0.77343750	-1.13818359	+62.51220703	-72.83935547	-71.41113281	+5300	+16.13671875	-3.29589844	-4.51757813	+40.80322266	-48.55957031	-79.69482422	+4088
+1458241030.62820010	+16.64208984	-2.50927734	-0.62841797	-8.12988281	-69.54345703	-73.47656250	+6440	+17.22656250	+0.74707031	-1.13818359	+62.75390625	-73.54248047	-71.89453125	+5328	+16.16308594	-3.26513672	-4.50439453	+40.75927734	-49.04296875	-79.73876953	+4104
+1458241030.63229990	+16.64208984	-2.52246094	-0.64599609	-8.28369141	-69.58740234	-73.45458984	+6444	+17.22216797	+0.73828125	-1.14257813	+62.99560547	-73.85009766	-72.20214844	+5336	+16.17626953	-3.24755859	-4.49560547	+40.71533203	-49.28466797	-79.73876953	+4108
+1458241030.64070010	+16.64208984	-2.54443359	-0.68554688	-8.45947266	-69.67529297	-73.52050781	+6444	+17.20898438	+0.72949219	-1.13818359	+63.58886719	-74.46533203	-72.94921875	+5360	+16.20263672	-3.21679688	-4.49121094	+40.60546875	-49.72412109	-79.69482422	+4112
+1458241030.64899990	+16.64208984	-2.55322266	-0.72509766	-8.48144531	-69.78515625	-73.67431641	+6436	+17.19580078	+0.71191406	-1.14257813	+64.02832031	-75.01464844	-73.54248047	+5384	+16.22021484	-3.18603516	-4.49121094	+40.42968750	-50.07568359	-79.58496094	+4108
+1458241030.65730000	+16.63769531	-2.56201172	-0.72949219	-8.37158203	-70.09277344	-73.93798828	+6424	+17.18701172	+0.70312500	-1.13378906	+65.03906250	-75.60791016	-74.68505859	+5408	+16.22460938	-3.16845703	-4.48681641	+40.31982422	-50.33935547	-79.65087891	+4096
+1458241030.66570000	+16.63769531	-2.55761719	-0.71191406	-7.91015625	-70.57617188	-74.53125000	+6412	+17.19140625	+0.71191406	-1.10302734	+66.64306641	-76.26708984	-76.37695313	+5436	+16.23339844	-3.15527344	-4.47363281	+40.34179688	-50.55908203	-79.87060547	+4084
+1458241030.66980000	+16.64208984	-2.54003906	-0.69873047	-7.49267578	-70.83984375	-74.94873047	+6412	+17.19580078	+0.72070313	-1.08544922	+67.56591797	-76.61865234	-77.34375000	+5448	+16.24218750	-3.15527344	-4.46923828	+40.38574219	-50.62500000	-80.06835938	+4080
+1458241030.67820000	+16.64208984	-2.50048828	-0.65478516	-6.45996094	-71.47705078	-75.93750000	+6416	+17.20458984	+0.74267578	-1.04589844	+69.74121094	-77.27783203	-79.51904297	+5476	+16.25097656	-3.15087891	-4.45605469	+40.53955078	-50.69091797	-80.52978516	+4080
+1458241030.68650010	+16.64648438	-2.45654297	-0.59326172	-5.18554688	-72.20214844	-77.12402344	+6424	+17.21337891	+0.75585938	-1.00195313	+72.04833984	-78.00292969	-81.87011719	+5496	+16.25097656	-3.15087891	-4.43847656	+40.75927734	-50.66894531	-81.05712891	+4084
+1458241030.69479990	+16.65087891	-2.40820313	-0.50537109	-3.62548828	-73.10302734	-78.66210938	+6440	+17.23095703	+0.77783203	-0.94042969	+75.45410156	-78.79394531	-85.31982422	+5520	+16.25537109	-3.15087891	-4.41650391	+41.11083984	-50.64697266	-81.76025391	+4100
+1458241030.70310000	+16.66406250	-2.35107422	-0.43945313	-1.56005859	-73.85009766	-80.63964844	+6456	+17.24853516	+0.80859375	-0.89648438	+78.77197266	-79.54101563	-88.59375000	+5532	+16.27294922	-3.15527344	-4.37255859	+41.74804688	-50.62500000	-83.01269531	+4128
+1458241030.71149990	+16.67285156	-2.30273438	-0.37792969	+0.65917969	-74.55322266	-82.83691406	+6468	+17.26171875	+0.81738281	-0.87011719	+81.84814453	-80.31005859	-91.71386719	+5540	+16.28173828	-3.15087891	-4.34619141	+42.09960938	-50.58105469	-83.69384766	+4168
+1458241030.71560000	+16.66845703	-2.28076172	-0.35156250	+1.77978516	-74.83886719	-83.97949219	+6472	+17.26171875	+0.82177734	-0.86132813	+83.54003906	-80.68359375	-93.42773438	+5540	+16.28613281	-3.13769531	-4.34179688	+42.25341797	-50.53710938	-83.91357422	+4188
+1458241030.72400000	+16.67285156	-2.26318359	-0.32080078	+3.84521484	-75.27832031	-86.19873047	+6476	+17.26611328	+0.81298828	-0.84814453	+86.87988281	-81.45263672	-96.85546875	+5544	+16.28613281	-3.12451172	-4.32421875	+42.40722656	-50.62500000	-84.28710938	+4224
+1458241030.73230000	+16.67285156	-2.25878906	-0.32958984	+5.84472656	-75.52001953	-88.46191406	+6468	+17.25732422	+0.80859375	-0.84814453	+90.90087891	-82.15576172	-100.94238281	+5544	+16.29931641	-3.10693359	-4.32421875	+42.40722656	-50.75683594	-84.41894531	+4252
+1458241030.74060010	+16.66845703	-2.26318359	-0.35595703	+7.64648438	-75.56396484	-90.57128906	+6464	+17.24414063	+0.79541016	-0.87011719	+94.15283203	-82.88085938	-104.28222656	+5544	+16.31250000	-3.08496094	-4.33300781	+42.25341797	-50.91064453	-84.30908203	+4272
+1458241030.75309990	+16.65527344	-2.31591797	-0.43945313	+9.58007813	-75.38818359	-93.18603516	+6464	+17.20898438	+0.74267578	-0.91406250	+100.39306641	-83.91357422	-110.80810547	+5560	+16.31250000	-3.04541016	-4.36376953	+41.74804688	-51.15234375	-83.78173828	+4284
+1458241030.76149990	+16.64648438	-2.35546875	-0.50097656	+10.89843750	-75.23437500	-94.96582031	+6464	+17.18701172	+0.72509766	-0.93164063	+106.87500000	-84.55078125	-117.39990234	+5572	+16.31250000	-3.03222656	-4.37695313	+41.39648438	-51.37207031	-83.51806641	+4276
+1458241030.76979990	+16.64208984	-2.38183594	-0.55810547	+12.45849609	-75.10253906	-96.92138672	+6460	+17.16943359	+0.70312500	-0.94921875	+115.02685547	-85.10009766	-125.70556641	+5588	+16.32128906	-3.02343750	-4.39013672	+41.08886719	-51.52587891	-83.27636719	+4260
+1458241030.77390000	+16.63330078	-2.39062500	-0.57568359	+13.44726563	-75.10253906	-98.08593750	+6456	+17.16064453	+0.68994141	-0.95361328	+120.45410156	-85.34179688	-131.19873047	+5596	+16.32128906	-3.01464844	-4.39453125	+40.93505859	-51.56982422	-83.16650391	+4252
+1458241030.78230000	+16.62890625	-2.39501953	-0.58886719	+15.82031250	-75.19042969	-100.72265625	+6444	+17.14746094	+0.67675781	-0.94921875	+133.65966797	-85.64941406	-144.51416016	+5616	+16.32568359	-3.01025391	-4.39892578	+40.75927734	-51.63574219	-83.10058594	+4232
+1458241030.79060010	+16.62890625	-2.38623047	-0.57568359	+18.87451172	-75.41015625	-103.97460938	+6432	+17.15625000	+0.66796875	-0.91845703	+150.00732422	-85.56152344	-160.94970703	+5636	+16.32568359	-3.00585938	-4.39013672	+40.67138672	-51.70166016	-83.18847656	+4220
+1458241030.79889990	+16.63330078	-2.33789063	-0.53173828	+23.07128906	-75.73974609	-108.17138672	+6436	+17.16064453	+0.68115234	-0.87451172	+165.58593750	-85.03417969	-176.59423828	+5652	+16.33007813	-3.01025391	-4.36816406	+40.75927734	-51.74560547	-83.56201172	+4212
+1458241030.80730010	+16.64648438	-2.28076172	-0.45703125	+28.01513672	-76.11328125	-113.09326172	+6444	+17.17382813	+0.68994141	-0.82617188	+177.75878906	-84.22119141	+171.12304688	+5668	+16.34326172	-3.00585938	-4.34619141	+40.95703125	-51.74560547	-84.02343750	+4220
+1458241030.81139990	+16.65087891	-2.25000000	-0.42626953	+30.52001953	-76.20117188	-115.57617188	+6452	+17.17822266	+0.69873047	-0.80419922	-177.31933594	-83.75976563	+166.17919922	+5672	+16.34765625	-3.00146484	-4.33300781	+41.04492188	-51.72363281	-84.22119141	+4224
+1458241030.81979990	+16.65087891	-2.19287109	-0.36035156	+35.68359375	-76.35498047	-120.73974609	+6460	+17.19140625	+0.70751953	-0.75146484	-169.76074219	-82.63916016	+158.44482422	+5676	+16.34765625	-3.00146484	-4.30664063	+41.26464844	-51.70166016	-84.74853516	+4248
+1458241030.82810000	+16.65966797	-2.14892578	-0.30761719	+39.72656250	-76.39892578	-124.80468750	+6464	+17.20458984	+0.71191406	-0.70312500	-164.46533203	-81.45263672	+152.95166016	+5672	+16.35205078	-2.99267578	-4.28027344	+41.44042969	-51.74560547	-85.23193359	+4280
+1458241030.83640000	+16.66845703	-2.11376953	-0.26806641	+43.70361328	-76.33300781	-128.89160156	+6468	+17.20898438	+0.71191406	-0.66796875	-160.83984375	-80.33203125	+149.08447266	+5664	+16.35644531	-2.98388672	-4.25830078	+41.55029297	-51.81152344	-85.60546875	+4312
+1458241030.84470010	+16.66845703	-2.09179688	-0.25048828	+47.52685547	-76.00341797	-133.00048828	+6460	+17.20458984	+0.71191406	-0.66796875	-157.78564453	-79.43115234	+145.76660156	+5648	+16.36083984	-2.96630859	-4.25830078	+41.39648438	-51.87744141	-85.58349609	+4344
+1458241030.85310010	+16.65966797	-2.10058594	-0.27685547	+49.83398438	-75.52001953	-135.76904297	+6452	+17.19580078	+0.69433594	-0.67236328	-155.63232422	-78.59619141	+143.28369141	+5640	+16.35644531	-2.95312500	-4.27148438	+41.04492188	-51.96533203	-85.36376953	+4368
+1458241030.86139990	+16.65087891	-2.13134766	-0.32080078	+51.32812500	-75.03662109	-137.83447266	+6448	+17.18261719	+0.66796875	-0.68554688	-154.16015625	-77.82714844	+141.41601563	+5640	+16.34765625	-2.93554688	-4.28027344	+40.64941406	-52.16308594	-85.12207031	+4384
+1458241030.86560010	+16.64648438	-2.15332031	-0.34716797	+51.76757813	-74.75097656	-138.60351563	+6448	+17.17382813	+0.65917969	-0.70312500	-153.32519531	-77.54150391	+140.42724609	+5644	+16.34765625	-2.93115234	-4.28906250	+40.42968750	-52.29492188	-84.94628906	+4384
+1458241030.87389990	+16.63330078	-2.19726563	-0.40869141	+52.44873047	-74.17968750	-139.92187500	+6440	+17.15625000	+0.64160156	-0.73388672	-152.22656250	-76.97021484	+139.02099609	+5656	+16.34326172	-2.90917969	-4.30664063	+39.92431641	-52.47070313	-84.52880859	+4384
+1458241030.88220000	+16.61572266	-2.24121094	-0.47460938	+52.71240234	-73.60839844	-140.80078125	+6436	+17.13427734	+0.61523438	-0.77343750	-151.21582031	-76.48681641	+137.65869141	+5676	+16.33886719	-2.89160156	-4.32421875	+39.46289063	-52.64648438	-84.17724609	+4372
+1458241030.88640000	+16.61132813	-2.25878906	-0.50097656	+53.04199219	-73.38867188	-141.43798828	+6428	+17.12548828	+0.59765625	-0.78222656	-150.95214844	-76.20117188	+137.21923828	+5688	+16.33447266	-2.88281250	-4.33300781	+39.24316406	-52.73437500	-84.04541016	+4364
+1458241030.89470010	+16.59814453	-2.28515625	-0.52734375	+53.94287109	-73.01513672	-142.88818359	+6412	+17.11230469	+0.58007813	-0.79541016	-150.44677734	-75.62988281	+136.45019531	+5712	+16.32568359	-2.86962891	-4.32861328	+38.95751953	-52.95410156	-84.00146484	+4340
+1458241030.90310000	+16.59375000	-2.28955078	-0.51855469	+55.43701172	-72.72949219	-144.82177734	+6392	+17.10791016	+0.57568359	-0.79101563	-150.27099609	-75.01464844	+136.09863281	+5732	+16.32128906	-2.85644531	-4.31982422	+38.91357422	-53.10791016	-84.24316406	+4316
+1458241030.90720010	+16.58935547	-2.28076172	-0.51416016	+56.18408203	-72.57568359	-145.74462891	+6380	+17.10791016	+0.57568359	-0.79541016	-150.07324219	-74.72900391	+135.83496094	+5744	+16.33007813	-2.85205078	-4.31103516	+38.95751953	-53.17382813	-84.46289063	+4308
+1458241030.91560010	+16.58056641	-2.25878906	-0.47460938	+58.11767578	-72.44384766	-147.96386719	+6372	+17.10791016	+0.58007813	-0.76464844	-150.16113281	-74.02587891	+135.83496094	+5764	+16.32128906	-2.83886719	-4.29785156	+39.17724609	-53.19580078	-84.99023438	+4292
+1458241030.92389990	+16.57617188	-2.21044922	-0.42187500	+60.35888672	-72.35595703	-150.38085938	+6368	+17.11230469	+0.60205078	-0.73388672	-150.22705078	-73.32275391	+135.87890625	+5784	+16.32128906	-2.83007813	-4.27148438	+39.52880859	-53.23974609	-85.71533203	+4288
+1458241030.92800000	+16.58056641	-2.18408203	-0.38671875	+61.50146484	-72.31201172	-151.61132813	+6368	+17.11669922	+0.61523438	-0.71630859	-150.22705078	-72.99316406	+135.90087891	+5788	+16.32128906	-2.82568359	-4.25390625	+39.77050781	-53.28369141	-86.22070313	+4288
+1458241030.93639990	+16.57617188	-2.12695313	-0.32958984	+63.76464844	-72.24609375	-154.00634766	+6368	+17.12109375	+0.64599609	-0.68115234	-150.35888672	-72.31201172	+136.12060547	+5796	+16.33007813	-2.82568359	-4.22753906	+40.20996094	-53.30566406	-87.09960938	+4296
+1458241030.94470000	+16.57617188	-2.07421875	-0.28564453	+65.58837891	-72.09228516	-155.91796875	+6360	+17.12109375	+0.67675781	-0.65917969	-150.42480469	-71.76269531	+136.27441406	+5796	+16.33007813	-2.81250000	-4.22314453	+40.53955078	-53.30566406	-87.73681641	+4312
+1458241030.95300010	+16.57177734	-2.03906250	-0.26367188	+66.97265625	-71.96044922	-157.47802734	+6352	+17.11669922	+0.69873047	-0.65039063	-150.46875000	-71.32324219	+136.36230469	+5784	+16.32568359	-2.79931641	-4.22753906	+40.67138672	-53.30566406	-88.13232422	+4328
+1458241030.95720010	+16.56738281	-2.02587891	-0.25488281	+67.63183594	-71.89453125	-158.24707031	+6344	+17.11230469	+0.71191406	-0.64599609	-150.53466797	-71.10351563	+136.47216797	+5780	+16.31250000	-2.79492188	-4.23193359	+40.69335938	-53.32763672	-88.30810547	+4336
+1458241030.96550010	+16.56298828	-2.01269531	-0.27685547	+68.09326172	-71.65283203	-158.99414063	+6328	+17.10791016	+0.73388672	-0.65917969	-150.57861328	-70.75195313	+136.58203125	+5764	+16.31689453	-2.78613281	-4.24951172	+40.53955078	-53.45947266	-88.41796875	+4352
+1458241030.97390010	+16.55419922	-2.03027344	-0.32958984	+68.02734375	-71.32324219	-159.32373047	+6316	+17.09472656	+0.72509766	-0.67675781	-150.84228516	-70.48828125	+136.80175781	+5752	+16.30810547	-2.77734375	-4.28466797	+40.20996094	-53.56933594	-88.24218750	+4360
+1458241030.97799990	+16.54980469	-2.04785156	-0.36035156	+67.87353516	-71.14746094	-159.38964844	+6312	+17.08593750	+0.71630859	-0.69873047	-150.95214844	-70.40039063	+136.84570313	+5752	+16.29931641	-2.76855469	-4.31542969	+39.94628906	-53.56933594	-87.97851563	+4364
+1458241030.98639990	+16.54101563	-2.08300781	-0.43066406	+67.34619141	-70.79589844	-159.34570313	+6308	+17.06835938	+0.70751953	-0.74267578	-151.10595703	-70.26855469	+136.93359375	+5748	+16.28173828	-2.75097656	-4.36816406	+39.35302734	-53.70117188	-87.42919922	+4364
+1458241030.99470000	+16.52783203	-2.12255859	-0.51416016	+66.75292969	-70.40039063	-159.23583984	+6300	+17.05517578	+0.68994141	-0.78662109	-151.36962891	-70.11474609	+137.08740234	+5752	+16.26855469	-2.73779297	-4.41210938	+38.86962891	-53.85498047	-87.03369141	+4352
+1458241031.00300000	+16.51464844	-2.16210938	-0.59326172	+66.29150391	-69.98291016	-159.23583984	+6288	+17.04638672	+0.67675781	-0.82617188	-151.65527344	-69.91699219	+137.26318359	+5756	+16.26416016	-2.72900391	-4.45166016	+38.43017578	-53.98681641	-86.70410156	+4328
+1458241031.00720000	+16.51464844	-2.17529297	-0.63281250	+66.07177734	-69.78515625	-159.21386719	+6280	+17.04199219	+0.67236328	-0.84814453	-151.74316406	-69.85107422	+137.30712891	+5756	+16.26416016	-2.72021484	-4.47802734	+38.23242188	-54.03076172	-86.52832031	+4316
+1458241031.01550010	+16.50585938	-2.19287109	-0.69433594	+66.00585938	-69.43359375	-159.49951172	+6264	+17.03320313	+0.65917969	-0.90087891	-151.85302734	-69.76318359	+137.30712891	+5764	+16.24658203	-2.69824219	-4.52636719	+37.94677734	-54.03076172	-86.24267578	+4288
+1458241031.02379990	+16.50146484	-2.17529297	-0.73828125	+66.29150391	-69.14794922	-159.93896484	+6240	+17.02880859	+0.68554688	-0.94482422	-151.72119141	-69.60937500	+137.19726563	+5772	+16.24658203	-2.67187500	-4.57470703	+37.85888672	-53.98681641	-86.17675781	+4256
+1458241031.03220010	+16.50585938	-2.13574219	-0.76904297	+66.90673828	-68.88427734	-160.57617188	+6220	+17.03759766	+0.71630859	-0.97998047	-151.54541016	-69.43359375	+137.08740234	+5772	+16.25097656	-2.65429688	-4.60107422	+38.03466797	-53.94287109	-86.48437500	+4224
+1458241031.03629990	+16.51464844	-2.10498047	-0.77343750	+67.41210938	-68.77441406	-161.03759766	+6208	+17.04638672	+0.73388672	-0.99316406	-151.45751953	-69.32373047	+137.04345703	+5768	+16.25097656	-2.64550781	-4.61865234	+38.18847656	-53.87695313	-86.68212891	+4208
+1458241031.04469990	+16.52783203	-2.04345703	-0.78222656	+68.24707031	-68.57666016	-161.76269531	+6184	+17.05078125	+0.77783203	-1.03710938	-151.06201172	-69.25781250	+136.73583984	+5764	+16.25537109	-2.61914063	-4.66259766	+38.47412109	-53.61328125	-87.01171875	+4188
+1458241031.05300000	+16.54101563	-1.96875000	-0.79541016	+68.99414063	-68.40087891	-162.29003906	+6164	+17.06396484	+0.83496094	-1.08544922	-150.53466797	-69.21386719	+136.34033203	+5756	+16.25097656	-2.57519531	-4.71533203	+38.78173828	-53.30566406	-87.29736328	+4180
+1458241031.06130000	+16.56298828	-1.88525391	-0.82177734	+69.67529297	-68.20312500	-162.70751953	+6148	+17.07714844	+0.89208984	-1.13378906	-150.05126953	-69.14794922	+135.98876953	+5736	+16.24218750	-2.55322266	-4.75927734	+39.08935547	-53.02001953	-87.67089844	+4176
+1458241031.06970000	+16.58935547	-1.81494141	-0.85253906	+70.04882813	-67.98339844	-162.88330078	+6124	+17.09472656	+0.94042969	-1.18212891	-149.56787109	-69.14794922	+135.61523438	+5716	+16.24218750	-2.51806641	-4.82519531	+39.26513672	-52.69042969	-87.80273438	+4184
+1458241031.07380010	+16.59814453	-1.78417969	-0.87890625	+70.09277344	-67.82958984	-162.83935547	+6116	+17.09912109	+0.96679688	-1.21728516	-149.32617188	-69.21386719	+135.39550781	+5704	+16.23779297	-2.50048828	-4.86035156	+39.26513672	-52.51464844	-87.78076172	+4188
+1458241031.08209990	+16.62011719	-1.73583984	-0.95800781	+69.69726563	-67.52197266	-162.29003906	+6096	+17.10351563	+1.00634766	-1.30517578	-148.77685547	-69.47753906	+134.89013672	+5684	+16.21582031	-2.44775391	-4.95703125	+39.02343750	-52.11914063	-87.31933594	+4204
+1458241031.09050010	+16.64208984	-1.69628906	-1.05908203	+68.88427734	-67.17041016	-161.36718750	+6076	+17.11230469	+1.04150391	-1.38427734	-148.31542969	-69.74121094	+134.42871094	+5664	+16.20263672	-2.40820313	-5.04492188	+38.69384766	-51.87744141	-86.81396484	+4212
+1458241031.09460000	+16.65087891	-1.68750000	-1.11621094	+68.37890625	-66.97265625	-160.86181641	+6064	+17.11669922	+1.05468750	-1.42822266	-148.13964844	-69.89501953	+134.23095703	+5652	+16.19384766	-2.38623047	-5.09326172	+38.47412109	-51.76757813	-86.48437500	+4212
+1458241031.10299990	+16.66845703	-1.67431641	-1.23925781	+67.23632813	-66.51123047	-159.74121094	+6040	+17.12109375	+1.07666016	-1.52490234	-147.76611328	-70.29052734	+133.79150391	+5636	+16.18505859	-2.34228516	-5.19873047	+37.96875000	-51.50390625	-85.78125000	+4204
+1458241031.10710000	+16.67724609	-1.66992188	-1.30957031	+66.55517578	-66.26953125	-159.06005859	+6028	+17.12109375	+1.08984375	-1.58203125	-147.52441406	-70.55419922	+133.50585938	+5632	+16.18066406	-2.31152344	-5.26025391	+37.68310547	-51.35009766	-85.29785156	+4196
+1458241031.11550000	+16.69042969	-1.66113281	-1.45458984	+65.10498047	-65.72021484	-157.63183594	+6004	+17.12548828	+1.11621094	-1.68310547	-147.15087891	-71.03759766	+133.08837891	+5624	+16.16308594	-2.25000000	-5.37451172	+37.15576172	-51.04248047	-84.44091797	+4176
+1458241031.12380000	+16.70800781	-1.64355469	-1.60400391	+63.78662109	-65.19287109	-156.26953125	+5980	+17.12988281	+1.16015625	-1.78417969	-146.64550781	-71.56494141	+132.53906250	+5624	+16.14990234	-2.19287109	-5.47998047	+36.71630859	-50.75683594	-83.67187500	+4144
+1458241031.13210010	+16.72558594	-1.60839844	-1.74023438	+62.75390625	-64.66552734	-155.12695313	+5952	+17.13427734	+1.20849609	-1.88964844	-146.00830078	-72.13623047	+131.90185547	+5624	+16.14111328	-2.13574219	-5.59423828	+36.36474609	-50.42724609	-83.05664063	+4096
+1458241031.14050010	+16.74755859	-1.55566406	-1.86328125	+62.05078125	-64.16015625	-154.22607422	+5924	+17.14306641	+1.27001953	-1.99072266	-145.39306641	-72.70751953	+131.30859375	+5624	+16.12792969	-2.06982422	-5.69970703	+36.23291016	-49.98779297	-82.61718750	+4048
+1458241031.14459990	+16.76074219	-1.52050781	-1.91601563	+61.78710938	-63.91845703	-153.78662109	+5908	+17.15185547	+1.30957031	-2.04345703	-144.90966797	-73.01513672	+130.89111328	+5624	+16.12353516	-2.03466797	-5.74804688	+36.23291016	-49.74609375	-82.46337891	+4024
+1458241031.15300010	+16.78271484	-1.42822266	-2.01269531	+61.50146484	-63.54492188	-153.12744141	+5876	+17.16503906	+1.40625000	-2.14013672	-143.94287109	-73.54248047	+130.07812500	+5620	+16.11035156	-1.96875000	-5.83593750	+36.43066406	-49.24072266	-82.39746094	+3976
+1458241031.16129990	+16.80908203	-1.31396484	-2.08740234	+61.61132813	-63.28125000	-152.73193359	+5844	+17.18261719	+1.50732422	-2.22802734	-142.88818359	-74.04785156	+129.22119141	+5608	+16.10595703	-1.90283203	-5.91064453	+36.78222656	-48.75732422	-82.55126953	+3928
+1458241031.16960000	+16.83984375	-1.19091797	-2.14453125	+61.87500000	-63.03955078	-152.46826172	+5804	+17.20458984	+1.61718750	-2.32031250	-141.74560547	-74.55322266	+128.34228516	+5596	+16.10156250	-1.83691406	-5.99414063	+37.26562500	-48.18603516	-82.79296875	+3896
+1458241031.17790010	+16.86181641	-1.06787109	-2.20605469	+62.09472656	-62.79785156	-152.16064453	+5764	+17.22656250	+1.72705078	-2.40820313	-140.62500000	-75.03662109	+127.50732422	+5584	+16.10595703	-1.76660156	-6.06005859	+37.77099609	-47.68066406	-83.05664063	+3872
+1458241031.18210010	+16.87500000	-1.01074219	-2.23681641	+62.20458984	-62.70996094	-152.02880859	+5740	+17.23535156	+1.78417969	-2.45214844	-140.11962891	-75.25634766	+127.13378906	+5576	+16.09716797	-1.72705078	-6.09082031	+38.01269531	-47.46093750	-83.14453125	+3864
+1458241031.19039990	+16.89697266	-0.89208984	-2.29833984	+62.33642578	-62.49023438	-151.72119141	+5696	+17.24414063	+1.89843750	-2.54003906	-138.99902344	-75.67382813	+126.32080078	+5564	+16.09716797	-1.64794922	-6.16552734	+38.38623047	-47.06542969	-83.23242188	+3856
+1458241031.19880010	+16.91455078	-0.79541016	-2.36865234	+62.33642578	-62.24853516	-151.39160156	+5648	+17.25292969	+1.98632813	-2.62792969	-138.29589844	-76.09130859	+125.85937500	+5548	+16.09277344	-1.57763672	-6.23583984	+38.67187500	-46.71386719	-83.29833984	+3844
+1458241031.20709990	+16.92333984	-0.72070313	-2.46533203	+62.09472656	-61.94091797	-150.95214844	+5600	+17.25292969	+2.07421875	-2.72900391	-137.61474609	-76.55273438	+125.37597656	+5532	+16.09716797	-1.49414063	-6.32812500	+38.80371094	-46.45019531	-83.01269531	+3836
+1458241031.21960000	+16.92773438	-0.63281250	-2.63671875	+61.28173828	-61.32568359	-150.00732422	+5532	+17.22216797	+2.19726563	-2.86962891	-136.97753906	-77.25585938	+125.09033203	+5512	+16.07958984	-1.37109375	-6.47314453	+38.69384766	-46.07666016	-82.35351563	+3812
+1458241031.22379990	+16.92333984	-0.60644531	-2.69824219	+60.95214844	-61.10595703	-149.65576172	+5508	+17.21337891	+2.23681641	-2.91796875	-136.82373047	-77.49755859	+125.02441406	+5508	+16.07519531	-1.32714844	-6.52148438	+38.62792969	-45.98876953	-82.08984375	+3800
+1458241031.23210000	+16.92333984	-0.55810547	-2.82568359	+60.40283203	-60.66650391	-149.08447266	+5460	+17.19140625	+2.30712891	-3.01904297	-136.62597656	-78.00292969	+124.98046875	+5504	+16.07080078	-1.24804688	-6.61816406	+38.51806641	-45.85693359	-81.67236328	+3756
+1458241031.24040010	+16.91894531	-0.50537109	-2.94433594	+59.94140625	-60.20507813	-148.62304688	+5416	+17.16943359	+2.38183594	-3.11132813	-136.69189453	-78.50830078	+125.22216797	+5500	+16.06201172	-1.16894531	-6.69726563	+38.47412109	-45.72509766	-81.34277344	+3708
+1458241031.24869990	+16.91455078	-0.43505859	-3.05419922	+59.58984375	-59.78759766	-148.18359375	+5372	+17.14746094	+2.46533203	-3.19482422	-136.82373047	-78.96972656	+125.55175781	+5496	+16.04443359	-1.08105469	-6.78076172	+38.51806641	-45.52734375	-81.01318359	+3652
+1458241031.25289990	+16.91015625	-0.39550781	-3.09814453	+59.54589844	-59.63378906	-148.09570313	+5348	+17.13867188	+2.50488281	-3.22119141	-137.15332031	-79.14550781	+125.94726563	+5496	+16.03564453	-1.04589844	-6.80712891	+38.60595703	-45.46142578	-81.01318359	+3620
+1458241031.26120000	+16.91015625	-0.29882813	-3.16406250	+59.74365234	-59.39208984	-148.09570313	+5304	+17.12988281	+2.60156250	-3.27392578	-137.61474609	-79.43115234	+126.67236328	+5500	+16.03125000	-0.96240234	-6.85546875	+39.00146484	-45.30761719	-81.18896484	+3556
+1458241031.26959990	+16.91455078	-0.18457031	-3.19482422	+60.29296875	-59.28222656	-148.38134766	+5260	+17.12548828	+2.70263672	-3.32666016	-138.05419922	-79.76074219	+127.35351563	+5504	+16.04003906	-0.88330078	-6.87304688	+39.63867188	-45.19775391	-81.67236328	+3492
+1458241031.27790000	+16.91894531	-0.05273438	-3.19482422	+61.12792969	-59.26025391	-148.86474609	+5212	+17.12988281	+2.81250000	-3.33105469	-139.32861328	-79.84863281	+128.89160156	+5500	+16.03564453	-0.80419922	-6.88183594	+40.45166016	-45.00000000	-82.30957031	+3440
+1458241031.28620000	+16.92773438	+0.08349609	-3.18164063	+62.02880859	-59.30419922	-149.39208984	+5172	+17.13427734	+2.92675781	-3.33544922	-140.31738281	-79.93652344	+130.20996094	+5500	+16.04003906	-0.72070313	-6.88183594	+41.30859375	-44.82421875	-83.03466797	+3404
+1458241031.29040000	+16.92773438	+0.14941406	-3.16406250	+62.57812500	-59.37011719	-149.76562500	+5152	+17.13867188	+2.98388672	-3.33105469	-140.86669922	-79.93652344	+130.89111328	+5504	+16.04443359	-0.67675781	-6.87304688	+41.79199219	-44.78027344	-83.47412109	+3388
+1458241031.29870010	+16.93652344	+0.28125000	-3.12451172	+63.76464844	-59.50195313	-150.64453125	+5112	+17.14746094	+3.08935547	-3.31787109	-142.31689453	-79.93652344	+132.60498047	+5504	+16.05761719	-0.59765625	-6.84667969	+42.75878906	-44.71435547	-84.37500000	+3368
+1458241031.30710010	+16.94531250	+0.39990234	-3.09375000	+64.79736328	-59.56787109	-151.36962891	+5068	+17.15185547	+3.18603516	-3.30468750	-143.78906250	-79.91455078	+134.29687500	+5504	+16.06640625	-0.51416016	-6.83789063	+43.61572266	-44.62646484	-85.05615234	+3360
+1458241031.31539990	+16.94531250	+0.50537109	-3.07177734	+65.61035156	-59.61181641	-151.98486328	+5024	+17.14306641	+3.27832031	-3.28710938	-145.30517578	-79.91455078	+136.01074219	+5504	+16.07519531	-0.43505859	-6.83789063	+44.27490234	-44.53857422	-85.53955078	+3356
+1458241031.32370000	+16.94531250	+0.58447266	-3.05859375	+66.26953125	-59.58984375	-152.55615234	+4972	+17.13427734	+3.35302734	-3.28271484	-146.73339844	-79.93652344	+137.59277344	+5504	+16.07519531	-0.36035156	-6.83789063	+44.67041016	-44.60449219	-85.80322266	+3352
+1458241031.33200000	+16.93652344	+0.65039063	-3.07177734	+66.64306641	-59.50195313	-152.90771484	+4924	+17.10791016	+3.41894531	-3.29150391	-148.20556641	-80.00244141	+139.15283203	+5512	+16.07519531	-0.27685547	-6.86425781	+44.91210938	-44.62646484	-85.75927734	+3344
+1458241031.34040000	+16.92773438	+0.68994141	-3.10693359	+66.70898438	-59.28222656	-153.03955078	+4884	+17.08593750	+3.47607422	-3.30908203	-149.74365234	-80.11230469	+140.75683594	+5516	+16.07958984	-0.21093750	-6.89941406	+44.95605469	-44.67041016	-85.58349609	+3332
+1458241031.34870000	+16.91015625	+0.72949219	-3.15527344	+66.62109375	-59.04052734	-153.01757813	+4852	+17.05517578	+3.53320313	-3.33544922	-150.90820313	-80.28808594	+141.98730469	+5532	+16.06640625	-0.14062500	-6.94335938	+44.84619141	-44.73632813	-85.18798828	+3312
+1458241031.35700010	+16.89257813	+0.76025391	-3.20361328	+66.48925781	-58.82080078	-152.97363281	+4836	+17.01562500	+3.58154297	-3.36621094	-152.05078125	-80.46386719	+143.17382813	+5552	+16.05761719	-0.07470703	-6.97412109	+44.75830078	-44.80224609	-84.88037109	+3284
+1458241031.36120010	+16.88378906	+0.77783203	-3.22558594	+66.44531250	-58.71093750	-152.95166016	+4828	+17.00683594	+3.60791016	-3.37500000	-152.66601563	-80.50781250	+143.81103516	+5564	+16.05322266	-0.04394531	-6.98730469	+44.73632813	-44.82421875	-84.77050781	+3264
+1458241031.36949990	+16.87060547	+0.81298828	-3.27392578	+66.31347656	-58.51318359	-152.88574219	+4820	+16.98486328	+3.66503906	-3.39697266	-153.63281250	-80.63964844	+144.86572266	+5584	+16.06201172	+0.00439453	-7.00488281	+44.75830078	-44.91210938	-84.68261719	+3224
+1458241031.37789990	+16.85302734	+0.85693359	-3.29150391	+66.42333984	-58.38134766	-153.03955078	+4816	+16.96728516	+3.72656250	-3.39257813	-154.62158203	-80.61767578	+145.96435547	+5604	+16.05761719	+0.05712891	-7.00048828	+44.95605469	-44.93408203	-84.74853516	+3184
+1458241031.38620000	+16.84423828	+0.91845703	-3.28271484	+66.73095703	-58.38134766	-153.28125000	+4816	+16.95410156	+3.78808594	-3.38378906	-155.23681641	-80.59570313	+146.68945313	+5624	+16.06201172	+0.11425781	-6.98730469	+45.28564453	-44.95605469	-84.96826172	+3152
+1458241031.39030000	+16.84423828	+0.95361328	-3.26953125	+66.99462891	-58.44726563	-153.50097656	+4816	+16.95410156	+3.82324219	-3.37060547	-155.47851563	-80.55175781	+146.99707031	+5636	+16.06201172	+0.14062500	-6.96972656	+45.54931641	-45.00000000	-85.20996094	+3136
+1458241031.39870000	+16.84423828	+1.02832031	-3.22119141	+67.67578125	-58.62304688	-154.05029297	+4820	+16.95410156	+3.89794922	-3.32666016	-156.02783203	-80.33203125	+147.74414063	+5664	+16.07519531	+0.19335938	-6.91699219	+46.20849609	-45.06591797	-85.89111328	+3116
+1458241031.40700010	+16.84863281	+1.10742188	-3.16406250	+68.40087891	-58.82080078	-154.62158203	+4824	+16.95849609	+3.97265625	-3.28271484	-156.44531250	-80.15625000	+148.31542969	+5684	+16.09716797	+0.25048828	-6.85107422	+47.02148438	-45.13183594	-86.72607422	+3108
+1458241031.41529990	+16.85742188	+1.19970703	-3.08935547	+69.27978516	-59.08447266	-155.28076172	+4824	+16.96289063	+4.04296875	-3.22119141	-156.70898438	-79.93652344	+148.75488281	+5708	+16.11035156	+0.31640625	-6.78515625	+47.87841797	-45.15380859	-87.49511719	+3116
+1458241031.42370010	+16.86181641	+1.28320313	-3.01025391	+70.13671875	-59.37011719	-155.89599609	+4824	+16.96289063	+4.11328125	-3.16406250	-156.84082031	-79.73876953	+149.04052734	+5728	+16.11474609	+0.36914063	-6.72363281	+48.53759766	-45.19775391	-88.15429688	+3144
+1458241031.43199990	+16.86181641	+1.35791016	-2.94873047	+70.81787109	-59.61181641	-156.37939453	+4816	+16.95849609	+4.17480469	-3.12011719	-156.92871094	-79.56298828	+149.26025391	+5748	+16.12353516	+0.42626953	-6.67529297	+49.08691406	-45.28564453	-88.59375000	+3180
+1458241031.44030000	+16.86181641	+1.42382813	-2.90039063	+71.38916016	-59.76562500	-156.75292969	+4800	+16.95410156	+4.22753906	-3.08056641	-157.06054688	-79.47509766	+149.52392578	+5768	+16.13671875	+0.47460938	-6.64892578	+49.39453125	-45.35156250	-88.79150391	+3212
+1458241031.44870000	+16.85742188	+1.47216797	-2.86962891	+71.67480469	-59.85351563	-156.88476563	+4784	+16.94091797	+4.26269531	-3.05859375	-157.10449219	-79.45312500	+149.63378906	+5780	+16.13232422	+0.52294922	-6.65332031	+49.37255859	-45.37353516	-88.50585938	+3240
+1458241031.45700000	+16.84863281	+1.49853516	-2.86523438	+71.71875000	-59.87548828	-156.81884766	+4764	+16.91894531	+4.28906250	-3.04541016	-157.08251953	-79.47509766	+149.65576172	+5792	+16.12353516	+0.55810547	-6.66650391	+49.24072266	-45.41748047	-88.17626953	+3260
+1458241031.46530010	+16.83984375	+1.51171875	-2.87402344	+71.60888672	-59.83154297	-156.66503906	+4752	+16.90136719	+4.30224609	-3.04101563	-157.21435547	-79.54101563	+149.80957031	+5804	+16.11914063	+0.59326172	-6.67968750	+49.04296875	-45.50537109	-87.78076172	+3268
+1458241031.46950010	+16.83544922	+1.51611328	-2.88281250	+71.49902344	-59.80957031	-156.55517578	+4748	+16.88818359	+4.30664063	-3.04101563	-157.30224609	-79.56298828	+149.89746094	+5808	+16.11914063	+0.61083984	-6.68847656	+48.93310547	-45.54931641	-87.58300781	+3264
+1458241031.47779990	+16.82666016	+1.51611328	-2.90039063	+71.27929688	-59.72167969	-156.33544922	+4740	+16.87060547	+4.31542969	-3.03662109	-157.39013672	-79.62890625	+149.98535156	+5816	+16.11914063	+0.64160156	-6.70605469	+48.69140625	-45.61523438	-87.14355469	+3252
+1458241031.48610000	+16.81347656	+1.51611328	-2.91796875	+71.05957031	-59.65576172	-156.11572266	+4740	+16.84863281	+4.31982422	-3.03662109	-157.41210938	-79.67285156	+150.00732422	+5824	+16.11474609	+0.67675781	-6.72363281	+48.47167969	-45.68115234	-86.66015625	+3232
+1458241031.49029990	+16.80908203	+1.51611328	-2.92675781	+70.97167969	-59.63378906	-156.02783203	+4744	+16.83984375	+4.31982422	-3.03222656	-157.43408203	-79.69482422	+150.05126953	+5828	+16.11035156	+0.70312500	-6.72802734	+48.33984375	-45.76904297	-86.39648438	+3216
+1458241031.49860000	+16.80029297	+1.52050781	-2.93554688	+70.83984375	-59.58984375	-155.87402344	+4748	+16.82226563	+4.32861328	-3.01904297	-157.47802734	-79.65087891	+150.11718750	+5836	+16.11035156	+0.74267578	-6.71923828	+48.27392578	-45.92285156	-86.11083984	+3176
+1458241031.50700000	+16.79589844	+1.52490234	-2.93554688	+70.83984375	-59.58984375	-155.83007813	+4752	+16.81347656	+4.34179688	-2.99707031	-157.43408203	-79.58496094	+150.11718750	+5844	+16.11914063	+0.78222656	-6.69287109	+48.40576172	-46.07666016	-86.11083984	+3140
+1458241031.51530000	+16.79150391	+1.54248047	-2.92675781	+70.90576172	-59.63378906	-155.85205078	+4760	+16.80029297	+4.36816406	-2.96630859	-157.25830078	-79.45312500	+150.05126953	+5856	+16.11914063	+0.82177734	-6.65332031	+48.71337891	-46.16455078	-86.30859375	+3108
+1458241031.51950000	+16.78710938	+1.55126953	-2.91796875	+70.99365234	-59.67773438	-155.89599609	+4768	+16.80029297	+4.38574219	-2.94433594	-157.14843750	-79.38720703	+150.00732422	+5864	+16.12353516	+0.83496094	-6.62695313	+48.93310547	-46.20849609	-86.48437500	+3096
+1458241031.52780010	+16.78271484	+1.58203125	-2.89160156	+71.30126953	-59.78759766	-156.07177734	+4780	+16.79150391	+4.42529297	-2.89160156	-156.84082031	-79.14550781	+149.89746094	+5880	+16.12792969	+0.85693359	-6.56982422	+49.39453125	-46.31835938	-86.98974609	+3088
+1458241031.53200010	+16.77832031	+1.59960938	-2.87402344	+71.52099609	-59.87548828	-156.20361328	+4788	+16.79150391	+4.44726563	-2.85644531	-156.66503906	-78.99169922	+149.83154297	+5888	+16.13232422	+0.86572266	-6.53906250	+49.65820313	-46.36230469	-87.27539063	+3088
+1458241031.54029990	+16.77392578	+1.66113281	-2.81689453	+72.18017578	-60.09521484	-156.62109375	+4808	+16.78710938	+4.50878906	-2.78613281	-156.20361328	-78.68408203	+149.65576172	+5904	+16.14111328	+0.88769531	-6.46435547	+50.33935547	-46.47216797	-88.02246094	+3104
+1458241031.54440000	+16.77392578	+1.69189453	-2.78173828	+72.61962891	-60.24902344	-156.90673828	+4816	+16.78710938	+4.53955078	-2.75097656	-156.00585938	-78.53027344	+149.58984375	+5912	+16.14550781	+0.90087891	-6.42480469	+50.66894531	-46.51611328	-88.39599609	+3120
+1458241031.55279990	+16.76513672	+1.77539063	-2.69824219	+73.60839844	-60.57861328	-157.54394531	+4832	+16.77832031	+4.59667969	-2.68945313	-155.69824219	-78.26660156	+149.54589844	+5920	+16.14550781	+0.93164063	-6.35449219	+51.30615234	-46.58203125	-89.05517578	+3160
+1458241031.55690000	+16.76074219	+1.81494141	-2.65869141	+74.13574219	-60.73242188	-157.89550781	+4840	+16.77392578	+4.61425781	-2.66308594	-155.67626953	-78.13476563	+149.63378906	+5924	+16.13671875	+0.94042969	-6.32812500	+51.52587891	-46.62597656	-89.27490234	+3184
+1458241031.56530000	+16.75195313	+1.87207031	-2.59277344	+74.94873047	-60.97412109	-158.46679688	+4844	+16.76513672	+4.64062500	-2.62792969	-155.72021484	-78.00292969	+149.78759766	+5924	+16.13671875	+0.94921875	-6.30175781	+51.65771484	-46.71386719	-89.45068359	+3228
+1458241031.56940010	+16.74755859	+1.88964844	-2.57080078	+75.25634766	-61.04003906	-158.70849609	+4844	+16.75634766	+4.64501953	-2.61474609	-155.83007813	-77.95898438	+149.94140625	+5924	+16.13232422	+0.95361328	-6.30175781	+51.63574219	-46.75781250	-89.40673828	+3244
+1458241031.57780000	+16.73437500	+1.90722656	-2.55322266	+75.52001953	-61.08398438	-158.95019531	+4836	+16.73876953	+4.65820313	-2.60156250	-156.22558594	-77.89306641	+150.40283203	+5920	+16.12353516	+0.97119141	-6.31494141	+51.52587891	-46.80175781	-89.16503906	+3272
+1458241031.58189990	+16.72558594	+1.90283203	-2.55322266	+75.52001953	-61.06201172	-158.99414063	+4828	+16.72998047	+4.65820313	-2.59716797	-156.48925781	-77.87109375	+150.68847656	+5920	+16.11914063	+0.97558594	-6.32373047	+51.41601563	-46.82373047	-88.98925781	+3284
+1458241031.58610010	+16.71679688	+1.89843750	-2.55761719	+75.49804688	-61.01806641	-159.01611328	+4824	+16.71679688	+4.65380859	-2.59716797	-156.79687500	-77.84912109	+150.97412109	+5916	+16.11474609	+0.97998047	-6.33691406	+51.26220703	-46.84570313	-88.79150391	+3292
+1458241031.59030010	+16.71240234	+1.88964844	-2.56201172	+75.45410156	-60.99609375	-159.01611328	+4824	+16.70800781	+4.64941406	-2.59277344	-157.08251953	-77.82714844	+151.23779297	+5916	+16.11035156	+0.97998047	-6.34570313	+51.17431641	-46.86767578	-88.65966797	+3296
+1458241031.59859990	+16.69482422	+1.86767578	-2.57519531	+75.34423828	-60.90820313	-159.08203125	+4824	+16.68603516	+4.64062500	-2.58398438	-157.74169922	-77.76123047	+151.85302734	+5920	+16.09716797	+0.98876953	-6.36328125	+50.97656250	-46.91162109	-88.37402344	+3296
+1458241031.60279990	+16.69042969	+1.85888672	-2.57958984	+75.30029297	-60.86425781	-159.10400391	+4828	+16.67724609	+4.63623047	-2.57958984	-158.11523438	-77.71728516	+152.16064453	+5920	+16.09277344	+0.99316406	-6.37646484	+50.82275391	-46.95556641	-88.17626953	+3292
+1458241031.61110000	+16.67724609	+1.84570313	-2.59277344	+75.23437500	-60.77636719	-159.16992188	+4832	+16.65966797	+4.63183594	-2.56640625	-158.77441406	-77.62939453	+152.79785156	+5928	+16.08398438	+1.00634766	-6.40283203	+50.58105469	-47.04345703	-87.82470703	+3272
+1458241031.61529990	+16.66845703	+1.83691406	-2.59277344	+75.21240234	-60.73242188	-159.23583984	+4836	+16.65087891	+4.63183594	-2.55761719	-159.12597656	-77.54150391	+153.10546875	+5932	+16.07519531	+1.01513672	-6.41601563	+50.42724609	-47.08740234	-87.60498047	+3260
+1458241031.62360000	+16.65527344	+1.83251953	-2.59277344	+75.27832031	-60.68847656	-159.38964844	+4844	+16.63330078	+4.63623047	-2.53125000	-159.67529297	-77.36572266	+153.58886719	+5948	+16.06201172	+1.02832031	-6.42480469	+50.36132813	-47.15332031	-87.47314453	+3224
+1458241031.63190010	+16.64208984	+1.84130859	-2.57519531	+75.56396484	-60.66650391	-159.74121094	+4852	+16.62451172	+4.65380859	-2.49169922	-159.98291016	-77.14599609	+153.87451172	+5964	+16.05761719	+1.03710938	-6.40283203	+50.53710938	-47.21923828	-87.73681641	+3188
+1458241031.63610010	+16.63769531	+1.85009766	-2.55761719	+75.76171875	-60.71044922	-159.96093750	+4860	+16.62451172	+4.66699219	-2.47412109	-160.04882813	-77.03613281	+153.94042969	+5972	+16.05761719	+1.04150391	-6.38525391	+50.73486328	-47.24121094	-87.95654297	+3180
+1458241031.64019990	+16.62890625	+1.86767578	-2.53564453	+76.02539063	-60.73242188	-160.20263672	+4868	+16.62451172	+4.68457031	-2.45214844	-160.02685547	-76.94824219	+153.94042969	+5984	+16.05761719	+1.04589844	-6.37207031	+50.88867188	-47.24121094	-88.13232422	+3168
+1458241031.64860010	+16.62451172	+1.90283203	-2.49169922	+76.53076172	-60.84228516	-160.66406250	+4880	+16.62451172	+4.71533203	-2.42138672	-159.82910156	-76.83837891	+153.78662109	+6000	+16.06201172	+1.05468750	-6.34130859	+51.26220703	-47.19726563	-88.59375000	+3156
+1458241031.65269990	+16.62011719	+1.92480469	-2.46533203	+76.79443359	-60.90820313	-160.90576172	+4884	+16.62890625	+4.73291016	-2.40380859	-159.65332031	-76.77246094	+153.65478516	+6008	+16.06201172	+1.05908203	-6.31494141	+51.48193359	-47.19726563	-88.87939453	+3160
+1458241031.65689990	+16.61572266	+1.94677734	-2.43896484	+77.05810547	-60.99609375	-161.12548828	+4888	+16.63330078	+4.74609375	-2.38623047	-159.43359375	-76.72851563	+153.47900391	+6012	+16.05761719	+1.06347656	-6.28857422	+51.74560547	-47.17529297	-89.18701172	+3168
+1458241031.66520000	+16.61572266	+1.99072266	-2.38183594	+77.51953125	-61.19384766	-161.49902344	+4892	+16.63769531	+4.77685547	-2.36425781	-158.92822266	-76.72851563	+153.01757813	+6024	+16.06201172	+1.07666016	-6.22705078	+52.33886719	-47.13134766	-89.95605469	+3200
+1458241031.66940000	+16.61572266	+2.00830078	-2.35986328	+77.69531250	-61.28173828	-161.63085938	+4892	+16.64208984	+4.78564453	-2.35986328	-158.66455078	-76.77246094	+152.79785156	+6024	+16.06201172	+1.08105469	-6.19628906	+52.60253906	-47.08740234	-90.26367188	+3224
+1458241031.67770000	+16.61572266	+2.03027344	-2.32910156	+77.78320313	-61.41357422	-161.67480469	+4884	+16.64208984	+4.80322266	-2.35546875	-158.13720703	-76.86035156	+152.29248047	+6028	+16.06640625	+1.08984375	-6.16552734	+52.86621094	-47.02148438	-90.57128906	+3268
+1458241031.68190000	+16.61572266	+2.03466797	-2.32031250	+77.71728516	-61.47949219	-161.63085938	+4876	+16.64208984	+4.80761719	-2.35107422	-157.89550781	-76.90429688	+152.05078125	+6024	+16.05761719	+1.08984375	-6.16113281	+52.82226563	-46.97753906	-90.52734375	+3288
+1458241031.68610000	+16.61572266	+2.03466797	-2.32031250	+77.54150391	-61.52343750	-161.49902344	+4868	+16.64208984	+4.80761719	-2.35546875	-157.63183594	-76.99218750	+151.76513672	+6024	+16.05322266	+1.08984375	-6.16113281	+52.69042969	-46.97753906	-90.37353516	+3308
+1458241031.69020010	+16.61572266	+2.03466797	-2.32031250	+77.36572266	-61.54541016	-161.36718750	+4860	+16.63769531	+4.80322266	-2.35986328	-157.39013672	-77.03613281	+151.50146484	+6020	+16.05322266	+1.08984375	-6.16992188	+52.58056641	-46.97753906	-90.24169922	+3324
+1458241031.69849990	+16.61132813	+2.01708984	-2.33789063	+76.88232422	-61.56738281	-160.97167969	+4848	+16.63330078	+4.79443359	-2.36425781	-156.90673828	-77.14599609	+150.95214844	+6020	+16.04882813	+1.08984375	-6.18750000	+52.22900391	-46.99951172	-89.80224609	+3352
+1458241031.70269990	+16.61132813	+2.00830078	-2.34667969	+76.66259766	-61.56738281	-160.79589844	+4844	+16.62890625	+4.79003906	-2.37304688	-156.70898438	-77.18994141	+150.71044922	+6016	+16.04443359	+1.09423828	-6.20068359	+52.11914063	-46.99951172	-89.62646484	+3364
+1458241031.70689990	+16.60693359	+1.99951172	-2.35986328	+76.42089844	-61.54541016	-160.57617188	+4844	+16.62451172	+4.78564453	-2.37744141	-156.48925781	-77.23388672	+150.42480469	+6016	+16.04443359	+1.09423828	-6.21386719	+51.94335938	-46.99951172	-89.40673828	+3368
+1458241031.71519990	+16.60253906	+1.97753906	-2.38623047	+75.91552734	-61.47949219	-160.18066406	+4844	+16.61132813	+4.77246094	-2.38623047	-156.04980469	-77.32177734	+149.89746094	+6016	+16.04003906	+1.09863281	-6.24462891	+51.54785156	-47.02148438	-88.85742188	+3372
+1458241031.71939990	+16.59814453	+1.96875000	-2.39941406	+75.69580078	-61.45751953	-160.00488281	+4844	+16.60693359	+4.76367188	-2.39501953	-155.83007813	-77.34375000	+149.61181641	+6012	+16.03125000	+1.10302734	-6.25781250	+51.32812500	-47.02148438	-88.52783203	+3368
+1458241031.72770000	+16.58935547	+1.95556641	-2.42138672	+75.30029297	-61.39160156	-159.67529297	+4848	+16.59375000	+4.74609375	-2.40380859	-155.34667969	-77.38769531	+148.99658203	+6012	+16.01806641	+1.12060547	-6.30615234	+50.62500000	-47.08740234	-87.49511719	+3352
+1458241031.73190000	+16.58935547	+1.94677734	-2.43017578	+75.14648438	-61.36962891	-159.56542969	+4848	+16.58935547	+4.74169922	-2.40820313	-155.06103516	-77.40966797	+148.66699219	+6012	+16.01367188	+1.12939453	-6.33251953	+50.33935547	-47.13134766	-87.05566406	+3336
+1458241031.73600010	+16.58496094	+1.94238281	-2.43896484	+74.99267578	-61.34765625	-159.45556641	+4852	+16.58496094	+4.73730469	-2.41259766	-154.77539063	-77.40966797	+148.31542969	+6012	+16.00927734	+1.13378906	-6.34130859	+50.16357422	-47.13134766	-86.74804688	+3316
+1458241031.74440000	+16.58056641	+1.93359375	-2.45214844	+74.77294922	-61.30371094	-159.25781250	+4856	+16.58056641	+4.73291016	-2.42138672	-154.05029297	-77.45361328	+147.50244141	+6012	+16.00048828	+1.14697266	-6.35009766	+50.00976563	-47.13134766	-86.41845703	+3268
+1458241031.74850010	+16.57617188	+1.93359375	-2.45654297	+74.68505859	-61.28173828	-159.19189453	+4856	+16.57617188	+4.73291016	-2.42578125	-153.67675781	-77.45361328	+147.10693359	+6012	+15.99169922	+1.15136719	-6.34570313	+50.07568359	-47.08740234	-86.37451172	+3248
+1458241031.75270010	+16.57617188	+1.93359375	-2.46093750	+74.61914063	-61.28173828	-159.14794922	+4860	+16.57177734	+4.73291016	-2.42578125	-153.21533203	-77.49755859	+146.60156250	+6012	+15.98730469	+1.15576172	-6.33691406	+50.16357422	-47.06542969	-86.44042969	+3232
+1458241031.76099990	+16.56738281	+1.93798828	-2.46093750	+74.57519531	-61.28173828	-159.10400391	+4864	+16.57177734	+4.73730469	-2.42578125	-152.29248047	-77.51953125	+145.70068359	+6012	+15.98291016	+1.15576172	-6.30615234	+50.44921875	-47.04345703	-86.72607422	+3212
+1458241031.76519990	+16.56738281	+1.94238281	-2.45654297	+74.57519531	-61.28173828	-159.10400391	+4864	+16.57617188	+4.74609375	-2.42138672	-151.78710938	-77.54150391	+145.21728516	+6012	+15.98291016	+1.15576172	-6.29296875	+50.53710938	-47.02148438	-86.83593750	+3208
+1458241031.76939990	+16.56298828	+1.95117188	-2.45214844	+74.61914063	-61.30371094	-159.12597656	+4868	+16.58056641	+4.75048828	-2.41259766	-151.32568359	-77.54150391	+144.75585938	+6012	+15.98730469	+1.15576172	-6.27978516	+50.66894531	-46.99951172	-86.98974609	+3204
+1458241031.77769990	+16.55859375	+1.97314453	-2.43017578	+74.77294922	-61.39160156	-159.25781250	+4872	+16.58496094	+4.76806641	-2.39941406	-150.40283203	-77.60742188	+143.96484375	+6012	+15.98730469	+1.15136719	-6.24902344	+50.93261719	-46.93359375	-87.31933594	+3208
+1458241031.78180000	+16.55859375	+1.98632813	-2.41259766	+74.88281250	-61.45751953	-159.32373047	+4876	+16.58935547	+4.77685547	-2.39501953	-149.96337891	-77.67333984	+143.59130859	+6012	+15.98291016	+1.14697266	-6.23583984	+51.06445313	-46.88964844	-87.45117188	+3216
+1458241031.78600000	+16.55419922	+1.99951172	-2.39941406	+74.97070313	-61.52343750	-159.38964844	+4876	+16.59375000	+4.78125000	-2.39062500	-149.58984375	-77.73925781	+143.30566406	+6012	+15.98291016	+1.14257813	-6.22265625	+51.19628906	-46.86767578	-87.60498047	+3224
+1458241031.79430010	+16.55419922	+2.03466797	-2.36425781	+75.14648438	-61.72119141	-159.54345703	+4876	+16.59814453	+4.79003906	-2.36865234	-148.82080078	-77.87109375	+142.73437500	+6012	+15.97851563	+1.13378906	-6.17871094	+51.48193359	-46.77978516	-87.93457031	+3256
+1458241031.79850010	+16.55419922	+2.04345703	-2.35107422	+75.14648438	-61.80908203	-159.56542969	+4872	+16.60253906	+4.79443359	-2.35986328	-148.57910156	-77.95898438	+142.62451172	+6012	+15.97851563	+1.12500000	-6.16113281	+51.54785156	-46.75781250	-88.02246094	+3272
+1458241031.80270000	+16.54980469	+2.05224609	-2.33789063	+75.08056641	-61.91894531	-159.52148438	+4868	+16.60253906	+4.79443359	-2.35546875	-148.35937500	-78.11279297	+142.51464844	+6008	+15.98291016	+1.12060547	-6.15673828	+51.56982422	-46.71386719	-88.02246094	+3288
+1458241031.81100010	+16.54980469	+2.05224609	-2.32910156	+74.68505859	-62.11669922	-159.25781250	+4852	+16.59814453	+4.79003906	-2.35546875	-148.27148438	-78.50830078	+142.66845703	+6004	+15.97851563	+1.11181641	-6.15673828	+51.39404297	-46.64794922	-87.75878906	+3312
+1458241031.81520010	+16.54980469	+2.04345703	-2.33349609	+74.37744141	-62.20458984	-159.01611328	+4848	+16.59375000	+4.78125000	-2.36425781	-148.38134766	-78.81591797	+142.88818359	+6008	+15.97412109	+1.11181641	-6.16552734	+51.28417969	-46.62597656	-87.53906250	+3320
+1458241031.82349990	+16.54980469	+2.02148438	-2.35107422	+73.49853516	-62.38037109	-158.35693359	+4844	+16.58056641	+4.76806641	-2.37744141	-148.97460938	-79.38720703	+143.70117188	+6012	+15.96533203	+1.10742188	-6.18750000	+50.91064453	-46.58203125	-86.94580078	+3332
+1458241031.82769990	+16.54980469	+2.00390625	-2.36425781	+72.94921875	-62.46826172	-157.91748047	+4844	+16.57617188	+4.75488281	-2.39062500	-149.54589844	-79.84863281	+144.38232422	+6016	+15.96093750	+1.10302734	-6.20947266	+50.62500000	-46.58203125	-86.52832031	+3336
+1458241031.83600000	+16.54980469	+1.96435547	-2.40380859	+71.65283203	-62.68798828	-156.88476563	+4848	+16.56738281	+4.74169922	-2.41259766	-151.45751953	-80.61767578	+146.53564453	+6028	+15.95214844	+1.10302734	-6.24902344	+50.16357422	-46.51611328	-85.75927734	+3324
+1458241031.84019990	+16.54980469	+1.94238281	-2.42578125	+70.79589844	-62.81982422	-156.15966797	+4856	+16.55859375	+4.73291016	-2.43896484	-153.30322266	-81.29882813	+148.49121094	+6036	+15.94775391	+1.10302734	-6.27978516	+49.85595703	-46.45019531	-85.23193359	+3312
+1458241031.84850000	+16.54980469	+1.90283203	-2.47412109	+68.95019531	-63.14941406	-154.48974609	+4872	+16.54980469	+4.73730469	-2.46533203	-157.39013672	-82.30957031	+152.88574219	+6048	+15.93457031	+1.11181641	-6.32812500	+49.50439453	-46.31835938	-84.46289063	+3276
+1458241031.85260010	+16.55419922	+1.87646484	-2.50488281	+67.47802734	-63.47900391	-153.12744141	+4880	+16.54541016	+4.73730469	-2.48291016	-160.26855469	-82.92480469	+155.87402344	+6052	+15.92578125	+1.11181641	-6.34130859	+49.37255859	-46.23046875	-84.19921875	+3256
+1458241031.86100010	+16.56298828	+1.85009766	-2.54443359	+64.88525391	-64.16015625	-150.60058594	+4892	+16.54980469	+4.75048828	-2.49169922	-168.53027344	-83.84765625	+164.44335938	+6060	+15.91699219	+1.10742188	-6.35888672	+49.43847656	-46.05468750	-84.06738281	+3216
+1458241031.86509990	+16.57177734	+1.83691406	-2.55761719	+62.84179688	-64.79736328	-148.46923828	+4892	+16.55419922	+4.75488281	-2.50488281	-174.48486328	-84.37500000	+170.55175781	+6064	+15.91699219	+1.10302734	-6.35888672	+49.50439453	-45.98876953	-84.13330078	+3196
+1458241031.86929990	+16.58056641	+1.84570313	-2.56201172	+61.19384766	-65.30273438	-146.68945313	+4892	+16.56298828	+4.77246094	-2.51367188	+178.35205078	-84.81445313	+177.91259766	+6064	+15.91699219	+1.09863281	-6.35449219	+49.65820313	-45.87890625	-84.26513672	+3176
+1458241031.87760000	+16.59814453	+1.87207031	-2.53125000	+57.63427734	-66.66503906	-142.77832031	+4888	+16.57617188	+4.81201172	-2.49609375	+160.90576172	-85.16601563	-164.17968750	+6068	+15.91259766	+1.08984375	-6.34130859	+50.05371094	-45.65917969	-84.59472656	+3152
+1458241031.88179990	+16.60693359	+1.88085938	-2.51806641	+55.78857422	-67.28027344	-140.73486328	+4880	+16.58056641	+4.82519531	-2.49609375	+150.77636719	-85.18798828	-153.83056641	+6064	+15.90820313	+1.08105469	-6.33251953	+50.27343750	-45.52734375	-84.83642578	+3144
+1458241031.89010000	+16.62890625	+1.89843750	-2.47851563	+51.54785156	-68.55468750	-136.20849609	+4860	+16.59375000	+4.84716797	-2.48291016	+131.98974609	-84.77050781	-134.62646484	+6060	+15.89941406	+1.06347656	-6.31054688	+50.71289063	-45.26367188	-85.31982422	+3144
+1458241031.89430000	+16.64208984	+1.90722656	-2.45654297	+49.06494141	-69.16992188	-133.57177734	+4844	+16.60253906	+4.86474609	-2.47851563	+124.10156250	-84.35302734	-126.51855469	+6056	+15.89501953	+1.05468750	-6.29736328	+50.97656250	-45.15380859	-85.60546875	+3152
+1458241031.90260000	+16.65966797	+1.92041016	-2.42578125	+43.39599609	-70.26855469	-127.57324219	+4808	+16.61572266	+4.89990234	-2.46533203	+111.73095703	-83.21044922	-113.64257813	+6044	+15.88623047	+1.03710938	-6.26660156	+51.50390625	-44.89013672	-86.19873047	+3176
+1458241031.90680000	+16.66845703	+1.91601563	-2.41699219	+40.10009766	-70.70800781	-124.16748047	+4788	+16.62011719	+4.90869141	-2.46093750	+106.85302734	-82.55126953	-108.52294922	+6040	+15.88183594	+1.02392578	-6.25781250	+51.72363281	-44.75830078	-86.41845703	+3188
+1458241031.91100000	+16.67724609	+1.90722656	-2.41699219	+36.45263672	-71.03759766	-120.41015625	+4768	+16.62451172	+4.91308594	-2.47412109	+102.12890625	-81.84814453	-103.60107422	+6036	+15.87744141	+1.01513672	-6.25341797	+51.85546875	-44.62646484	-86.55029297	+3204
+1458241031.91930010	+16.67285156	+1.86767578	-2.43457031	+28.60839844	-71.36718750	-112.56591797	+4736	+16.61572266	+4.92187500	-2.49169922	+95.55908203	-80.35400391	-96.61376953	+6028	+15.85546875	+0.99755859	-6.25781250	+52.00927734	-44.34082031	-86.57226563	+3236
+1458241031.92350010	+16.68164063	+1.84130859	-2.46093750	+24.63134766	-71.30126953	-108.61083984	+4724	+16.61572266	+4.92626953	-2.52685547	+92.28515625	-79.51904297	-93.14208984	+6028	+15.84667969	+0.98876953	-6.26660156	+51.94335938	-44.27490234	-86.48437500	+3252
+1458241031.93179990	+16.67724609	+1.77978516	-2.52685547	+16.89697266	-70.81787109	-101.03027344	+4712	+16.60693359	+4.92626953	-2.58837891	+87.56103516	-77.80517578	-88.06640625	+6028	+15.83349609	+0.97119141	-6.29736328	+51.72363281	-44.14306641	-86.08886719	+3276
+1458241031.93590000	+16.67724609	+1.74462891	-2.57080078	+13.53515625	-70.40039063	-97.73437500	+4712	+16.60253906	+4.92187500	-2.63232422	+85.34179688	-76.90429688	-85.73730469	+6032	+15.82470703	+0.96240234	-6.31933594	+51.56982422	-44.05517578	-85.84716797	+3284
+1458241031.94010000	+16.66845703	+1.70507813	-2.61914063	+10.28320313	-69.82910156	-94.61425781	+4716	+16.59814453	+4.91308594	-2.67626953	+83.49609375	-75.98144531	-83.73779297	+6032	+15.82031250	+0.95800781	-6.34570313	+51.37207031	-43.96728516	-85.51757813	+3288
+1458241031.94840000	+16.65966797	+1.63037109	-2.72900391	+4.94384766	-68.53271484	-89.56054688	+4728	+16.58496094	+4.89990234	-2.78613281	+80.00244141	-74.09179688	-80.00244141	+6040	+15.79833984	+0.94042969	-6.40722656	+50.84472656	-43.76953125	-84.70458984	+3284
+1458241031.95260000	+16.65087891	+1.59082031	-2.79052734	+2.63671875	-67.82958984	-87.40722656	+4736	+16.58056641	+4.88671875	-2.84326172	+78.70605469	-73.16894531	-78.61816406	+6048	+15.78076172	+0.92285156	-6.44677734	+50.47119141	-43.59375000	-84.13330078	+3280
+1458241031.96090010	+16.64648438	+1.52490234	-2.89160156	-0.70312500	-66.46728516	-84.33105469	+4752	+16.57177734	+4.87353516	-2.95312500	+76.48681641	-71.30126953	-76.20117188	+6052	+15.75439453	+0.89648438	-6.50830078	+49.89990234	-43.30810547	-83.29833984	+3252
+1458241031.96510000	+16.64648438	+1.49853516	-2.93994141	-2.04345703	-65.76416016	-83.10058594	+4760	+16.57177734	+4.86914063	-3.00585938	+75.60791016	-70.42236328	-75.21240234	+6052	+15.73681641	+0.87890625	-6.54345703	+49.57031250	-43.08837891	-82.85888672	+3232
+1458241031.97340010	+16.64208984	+1.47216797	-3.02343750	-3.62548828	-64.48974609	-81.58447266	+4764	+16.57177734	+4.85595703	-3.11572266	+73.98193359	-68.62060547	-73.43261719	+6052	+15.71044922	+0.84814453	-6.59619141	+49.24072266	-42.60498047	-82.28759766	+3180
+1458241031.97760010	+16.64208984	+1.45898438	-3.05859375	-4.21875000	-63.89648438	-81.03515625	+4768	+16.57617188	+4.84716797	-3.15966797	+73.52050781	-67.85156250	-72.90527344	+6048	+15.69287109	+0.82617188	-6.61816406	+49.10888672	-42.25341797	-82.08984375	+3156
+1458241031.98180010	+16.64208984	+1.45898438	-3.09375000	-4.50439453	-63.32519531	-80.70556641	+4764	+16.57617188	+4.86035156	-3.19921875	+73.10302734	-67.10449219	-72.31201172	+6044	+15.67529297	+0.80859375	-6.63574219	+49.06494141	-41.92382813	-81.97998047	+3132
+1458241031.99009990	+16.64648438	+1.47216797	-3.12011719	-4.61425781	-62.46826172	-80.39794922	+4748	+16.58056641	+4.87792969	-3.28271484	+72.37792969	-65.67626953	-71.25732422	+6028	+15.63574219	+0.76904297	-6.65771484	+49.08691406	-41.19873047	-81.91406250	+3088
+1458241031.99429990	+16.65087891	+1.48974609	-3.12890625	-4.43847656	-62.09472656	-80.46386719	+4740	+16.58056641	+4.88671875	-3.30908203	+72.20214844	-65.03906250	-70.92773438	+6020	+15.61816406	+0.74707031	-6.66210938	+49.15283203	-40.82519531	-82.02392578	+3072
+1458241032.00260000	+16.66406250	+1.52929688	-3.14208984	-3.47167969	-61.39160156	-81.05712891	+4716	+16.59375000	+4.91308594	-3.37500000	+71.78466797	-63.89648438	-70.18066406	+5996	+15.57421875	+0.70751953	-6.67968750	+49.35058594	-39.92431641	-82.19970703	+3048
+1458241032.00670000	+16.66406250	+1.55566406	-3.15087891	-2.83447266	-61.04003906	-81.51855469	+4704	+16.59375000	+4.92626953	-3.40136719	+71.60888672	-63.41308594	-69.80712891	+5980	+15.55664063	+0.68554688	-6.69287109	+49.46044922	-39.44091797	-82.30957031	+3044
+1458241032.01090000	+16.66406250	+1.58203125	-3.16406250	-1.99951172	-60.66650391	-82.13378906	+4688	+16.58935547	+4.93945313	-3.45410156	+71.21337891	-62.81982422	-69.16992188	+5972	+15.52587891	+0.66357422	-6.70166016	+49.57031250	-38.91357422	-82.37548828	+3040
+1458241032.01920010	+16.65966797	+1.61718750	-3.18164063	-0.48339844	-60.02929688	-83.34228516	+4656	+16.58496094	+4.96142578	-3.52880859	+70.86181641	-61.91894531	-68.40087891	+5944	+15.46875000	+0.61962891	-6.72363281	+49.76806641	-37.85888672	-82.55126953	+3044
+1458241032.02340010	+16.66406250	+1.63476563	-3.20361328	+0.50537109	-59.65576172	-84.17724609	+4644	+16.58496094	+4.96582031	-3.58154297	+70.42236328	-61.45751953	-67.74169922	+5932	+15.44238281	+0.59765625	-6.73242188	+49.81201172	-37.37548828	-82.61718750	+3052
+1458241032.03169990	+16.66406250	+1.66113281	-3.24316406	+2.30712891	-58.97460938	-85.71533203	+4612	+16.57617188	+4.96582031	-3.67822266	+69.74121094	-60.66650391	-66.70898438	+5904	+15.38525391	+0.54492188	-6.76318359	+49.85595703	-36.36474609	-82.61718750	+3072
+1458241032.03590010	+16.66406250	+1.67431641	-3.27832031	+3.42773438	-58.49121094	-86.70410156	+4600	+16.56738281	+4.95263672	-3.75292969	+69.06005859	-60.20507813	-65.89599609	+5892	+15.35888672	+0.51855469	-6.78076172	+49.81201172	-35.85937500	-82.63916016	+3080
+1458241032.04010010	+16.66406250	+1.68310547	-3.31787109	+4.50439453	-58.00781250	-87.67089844	+4584	+16.55859375	+4.93945313	-3.82763672	+68.48876953	-59.78759766	-65.14892578	+5880	+15.33691406	+0.49218750	-6.81152344	+49.74609375	-35.28808594	-82.46337891	+3084
+1458241032.04839990	+16.65966797	+1.67431641	-3.42333984	+6.78955078	-56.86523438	-89.84619141	+4564	+16.53662109	+4.88671875	-3.99462891	+66.88476563	-58.90869141	-63.32519531	+5864	+15.27539063	+0.43066406	-6.86865234	+49.46044922	-34.23339844	-82.08984375	+3092
+1458241032.05259990	+16.65087891	+1.66992188	-3.48486328	+8.12988281	-56.16210938	-91.07666016	+4556	+16.52343750	+4.85595703	-4.07812500	+66.13769531	-58.53515625	-62.46826172	+5856	+15.25341797	+0.40429688	-6.89501953	+49.30664063	-33.72802734	-81.84814453	+3092
+1458241032.06090000	+16.64648438	+1.64355469	-3.61669922	+10.61279297	-54.79980469	-93.47167969	+4548	+16.50146484	+4.75927734	-4.25390625	+64.24804688	-57.81005859	-60.57861328	+5844	+15.19628906	+0.32958984	-6.94335938	+48.91113281	-32.73925781	-81.43066406	+3080
+1458241032.06510000	+16.64648438	+1.63037109	-3.70019531	+12.17285156	-53.92089844	-94.87792969	+4544	+16.49267578	+4.71093750	-4.33300781	+63.30322266	-57.50244141	-59.67773438	+5832	+15.17431641	+0.29443359	-6.97412109	+48.71337891	-32.25585938	-81.16699219	+3068
+1458241032.06920000	+16.64208984	+1.60839844	-3.77050781	+13.49121094	-53.19580078	-96.10839844	+4544	+16.47949219	+4.65820313	-4.41650391	+62.29248047	-57.19482422	-58.68896484	+5824	+15.15673828	+0.24609375	-7.00048828	+48.49365234	-31.72851563	-80.94726563	+3048
+1458241032.07760000	+16.62890625	+1.57763672	-3.90234375	+16.30371094	-51.65771484	-98.59130859	+4536	+16.45751953	+4.54394531	-4.57910156	+60.18310547	-56.73339844	-56.71142578	+5800	+15.09960938	+0.15820313	-7.04443359	+48.09814453	-30.62988281	-80.48583984	+3004
+1458241032.08170010	+16.61572266	+1.55566406	-3.96386719	+17.62207031	-50.91064453	-99.71191406	+4532	+16.44873047	+4.48242188	-4.65380859	+59.04052734	-56.55761719	-55.67871094	+5784	+15.07324219	+0.10986328	-7.06640625	+47.90039063	-30.10253906	-80.26611328	+2976
+1458241032.08999990	+16.60253906	+1.53369141	-4.06494141	+20.34667969	-49.54833984	-101.88720703	+4520	+16.43554688	+4.35058594	-4.76806641	+56.73339844	-56.53564453	-53.67919922	+5748	+15.00732422	+0.01757813	-7.08837891	+47.57080078	-29.00390625	-79.91455078	+2916
+1458241032.09419990	+16.59375000	+1.52490234	-4.10888672	+21.75292969	-48.88916016	-102.94189453	+4512	+16.43115234	+4.29345703	-4.80761719	+55.59082031	-56.62353516	-52.69042969	+5728	+14.98535156	-0.03955078	-7.09277344	+47.43896484	-28.45458984	-79.82666016	+2884
+1458241032.09840010	+16.58496094	+1.51171875	-4.13085938	+23.15917969	-48.27392578	-104.04052734	+4500	+16.42675781	+4.22753906	-4.85595703	+54.25048828	-56.75537109	-51.54785156	+5704	+14.95019531	-0.08789063	-7.09277344	+47.35107422	-27.83935547	-79.76074219	+2856
+1458241032.10669990	+16.56298828	+1.51611328	-4.17919922	+26.08154297	-47.04345703	-105.99609375	+4468	+16.43554688	+4.10449219	-4.89111328	+51.85546875	-57.45849609	-49.50439453	+5640	+14.88867188	-0.20214844	-7.09277344	+47.17529297	-26.65283203	-79.65087891	+2796
+1458241032.11089990	+16.54541016	+1.51171875	-4.19238281	+27.53173828	-46.40625000	-106.96289063	+4452	+16.43115234	+4.03417969	-4.92626953	+50.20751953	-57.76611328	-48.07617188	+5612	+14.84472656	-0.25927734	-7.08398438	+47.10937500	-25.99365234	-79.58496094	+2772
+1458241032.11920000	+16.50585938	+1.52490234	-4.21875000	+30.45410156	-45.17578125	-108.65478516	+4412	+16.43554688	+3.90234375	-4.92187500	+47.17529297	-59.06250000	-45.48339844	+5536	+14.75683594	-0.37353516	-7.07080078	+46.97753906	-24.69726563	-79.47509766	+2736
+1458241032.12340000	+16.49267578	+1.52050781	-4.22753906	+31.86035156	-44.56054688	-109.46777344	+4392	+16.43115234	+3.82324219	-4.94824219	+45.08789063	-59.61181641	-43.68164063	+5504	+14.71728516	-0.43505859	-7.05322266	+46.91162109	-24.08203125	-79.45312500	+2720
+1458241032.12750010	+16.47509766	+1.52929688	-4.23193359	+33.31054688	-43.94531250	-110.19287109	+4372	+16.43554688	+3.75732422	-4.93505859	+43.26416016	-60.51269531	-42.09960938	+5460	+14.67333984	-0.48779297	-7.04003906	+46.88964844	-23.46679688	-79.36523438	+2708
+1458241032.13170000	+16.45751953	+1.52490234	-4.24072266	+34.65087891	-43.28613281	-110.91796875	+4348	+16.43554688	+3.67382813	-4.91308594	+41.13281250	-61.39160156	-40.25390625	+5424	+14.63378906	-0.55371094	-7.03125000	+46.80175781	-22.80761719	-79.29931641	+2704
+1458241032.14000010	+16.40478516	+1.51611328	-4.26269531	+37.28759766	-41.87988281	-112.12646484	+4300	+16.42675781	+3.49804688	-4.92187500	+35.81542969	-63.03955078	-35.63964844	+5344	+14.54589844	-0.68115234	-7.00048828	+46.64794922	-21.53320313	-79.05761719	+2704
+1458241032.14420010	+16.37402344	+1.49853516	-4.28466797	+38.45214844	-41.08886719	-112.56591797	+4280	+16.41796875	+3.39257813	-4.90429688	+32.84912109	-63.94042969	-33.09082031	+5304	+14.50195313	-0.74707031	-6.98730469	+46.51611328	-20.87402344	-78.85986328	+2708
+1458241032.14840010	+16.34765625	+1.48095703	-4.31103516	+39.50683594	-40.29785156	-112.91748047	+4260	+16.39599609	+3.27392578	-4.90869141	+29.55322266	-64.66552734	-30.25634766	+5264	+14.45361328	-0.81738281	-6.96972656	+46.38427734	-20.25878906	-78.68408203	+2712
+1458241032.15249990	+16.31689453	+1.46777344	-4.34619141	+40.58349609	-39.48486328	-113.18115234	+4236	+16.36523438	+3.15966797	-4.89990234	+26.14746094	-65.39062500	-27.31201172	+5220	+14.40966797	-0.87451172	-6.96533203	+46.29638672	-19.62158203	-78.35449219	+2716
+1458241032.15669990	+16.29052734	+1.42822266	-4.38134766	+41.46240234	-38.64990234	-113.40087891	+4224	+16.33886719	+3.03662109	-4.89550781	+22.54394531	-66.02783203	-24.19189453	+5180	+14.36132813	-0.94042969	-6.95654297	+46.12060547	-19.00634766	-78.02490234	+2724
+1458241032.16080000	+16.25537109	+1.38427734	-4.42089844	+42.25341797	-37.81494141	-113.55468750	+4208	+16.30810547	+2.90478516	-4.88671875	+18.76464844	-66.59912109	-20.98388672	+5140	+14.32177734	-1.01074219	-6.93457031	+45.96679688	-18.45703125	-77.78320313	+2728
+1458241032.16919990	+16.18505859	+1.29199219	-4.52197266	+43.59375000	-35.99121094	-113.51074219	+4184	+16.23779297	+2.63232422	-4.89990234	+11.20605469	-67.19238281	-14.56787109	+5060	+14.25585938	-1.13818359	-6.91259766	+45.68115234	-17.35839844	-76.92626953	+2724
+1458241032.17330000	+16.14990234	+1.23925781	-4.57031250	+44.07714844	-35.15625000	-113.35693359	+4176	+16.18945313	+2.49609375	-4.86914063	+7.88818359	-67.54394531	-11.77734375	+5016	+14.21191406	-1.21289063	-6.89501953	+45.50537109	-16.83105469	-76.55273438	+2724
+1458241032.17750000	+16.11035156	+1.18212891	-4.62744141	+44.45068359	-34.23339844	-113.09326172	+4164	+16.13671875	+2.36425781	-4.89111328	+4.81201172	-67.28027344	-9.18457031	+4976	+14.17675781	-1.27001953	-6.88623047	+45.39550781	-16.28173828	-75.98144531	+2716
+1458241032.18170000	+16.07519531	+1.12060547	-4.69335938	+44.71435547	-33.33251953	-112.69775391	+4156	+16.08398438	+2.22363281	-4.92187500	+2.02148438	-66.99462891	-6.94335938	+4936	+14.13720703	-1.34033203	-6.87304688	+45.21972656	-15.75439453	-75.45410156	+2708
+1458241032.19000010	+16.00048828	+0.97558594	-4.77685547	+44.93408203	-31.81640625	-111.92871094	+4136	+15.98730469	+1.97753906	-4.91308594	-2.32910156	-66.44531250	-3.40576172	+4852	+14.05810547	-1.46337891	-6.82910156	+44.97802734	-14.83154297	-74.37744141	+2676
+1458241032.19420000	+15.96533203	+0.90527344	-4.82519531	+44.97802734	-31.04736328	-111.44531250	+4128	+15.93896484	+1.85888672	-4.93505859	-3.93310547	-65.93994141	-2.19726563	+4808	+14.01855469	-1.53808594	-6.80712891	+44.82421875	-14.34814453	-73.85009766	+2660
+1458241032.19829990	+15.93457031	+0.83056641	-4.84716797	+44.93408203	-30.47607422	-111.00585938	+4112	+15.89941406	+1.75341797	-4.90429688	-5.14160156	-65.76416016	-1.23046875	+4760	+13.97900391	-1.60839844	-6.77197266	+44.71435547	-13.88671875	-73.36669922	+2644
+1458241032.20250010	+15.90380859	+0.75585938	-4.87792969	+44.80224609	-29.77294922	-110.45654297	+4100	+15.85546875	+1.65673828	-4.92626953	-5.91064453	-64.99511719	-0.63720703	+4712	+13.93945313	-1.66552734	-6.74560547	+44.64843750	-13.44726563	-72.77343750	+2624
+1458241032.20670010	+15.86865234	+0.68994141	-4.91308594	+44.67041016	-29.13574219	-109.81933594	+4084	+15.81591797	+1.55566406	-4.95263672	-6.37207031	-64.22607422	-0.35156250	+4664	+13.89990234	-1.74462891	-6.71923828	+44.53857422	-12.98583984	-72.20214844	+2604
+1458241032.21079990	+15.83349609	+0.62402344	-4.91308594	+44.47265625	-28.69628906	-109.24804688	+4060	+15.77636719	+1.47216797	-4.91748047	-6.59179688	-63.85253906	-0.19775391	+4612	+13.84716797	-1.81494141	-6.68847656	+44.42871094	-12.48046875	-71.65283203	+2584
+1458241032.21919990	+15.77197266	+0.48779297	-4.91748047	+43.98925781	-27.75146484	-108.01757813	+4012	+15.70166016	+1.31396484	-4.93066406	-6.39404297	-62.18261719	-0.46142578	+4512	+13.73730469	-1.95996094	-6.62695313	+44.29687500	-11.53564453	-70.46630859	+2544
+1458241032.22330000	+15.73681641	+0.42187500	-4.89550781	+43.72558594	-27.42187500	-107.44628906	+3988	+15.67089844	+1.23925781	-4.90429688	-6.21826172	-61.61132813	-0.61523438	+4460	+13.68017578	-2.03466797	-6.58740234	+44.20898438	-11.05224609	-69.93896484	+2532
+1458241032.22750000	+15.71044922	+0.35595703	-4.87792969	+43.43994141	-27.04833984	-106.85302734	+3960	+15.64892578	+1.17333984	-4.88671875	-5.97656250	-60.86425781	-0.76904297	+4408	+13.62304688	-2.10058594	-6.54785156	+44.18701172	-10.63476563	-69.34570313	+2516
+1458241032.23169990	+15.67529297	+0.29882813	-4.86035156	+43.19824219	-26.69677734	-106.23779297	+3932	+15.61816406	+1.10302734	-4.86914063	-5.64697266	-60.13916016	-1.01074219	+4360	+13.56591797	-2.18408203	-6.51269531	+44.12109375	-10.12939453	-68.79638672	+2508
+1458241032.23580000	+15.64453125	+0.23730469	-4.82519531	+42.93457031	-26.43310547	-105.66650391	+3904	+15.58740234	+1.03710938	-4.82958984	-5.27343750	-59.54589844	-1.25244141	+4316	+13.50000000	-2.26757813	-6.47314453	+44.03320313	-9.64599609	-68.29101563	+2508
+1458241032.24410010	+15.57421875	+0.11865234	-4.76806641	+42.38525391	-25.79589844	-104.39208984	+3848	+15.52148438	+0.90966797	-4.79003906	-4.52636719	-57.91992188	-1.75781250	+4228	+13.37255859	-2.42138672	-6.40722656	+43.92333984	-8.65722656	-67.01660156	+2504
+1458241032.24830010	+15.53466797	+0.05273438	-4.72851563	+42.09960938	-25.55419922	-103.82080078	+3824	+15.49072266	+0.83935547	-4.75488281	-4.26269531	-57.19482422	-1.93359375	+4184	+13.30224609	-2.50488281	-6.36328125	+43.83544922	-8.19580078	-66.44531250	+2512
+1458241032.25659990	+15.45996094	-0.07470703	-4.66699219	+41.50634766	-24.93896484	-102.52441406	+3780	+15.42480469	+0.71191406	-4.69335938	-3.80126953	-55.72265625	-2.08740234	+4108	+13.16601563	-2.65869141	-6.28857422	+43.72558594	-7.29492188	-65.10498047	+2528
+1458241032.26079990	+15.42041016	-0.14501953	-4.62744141	+41.19873047	-24.67529297	-101.95312500	+3768	+15.38964844	+0.63720703	-4.65380859	-3.64746094	-55.04150391	-2.13134766	+4072	+13.10009766	-2.74218750	-6.23583984	+43.65966797	-6.89941406	-64.57763672	+2540
+1458241032.26500010	+15.38085938	-0.20654297	-4.60107422	+40.93505859	-24.32373047	-101.25000000	+3748	+15.35009766	+0.58007813	-4.62744141	-3.47167969	-54.22851563	-2.08740234	+4032	+13.03857422	-2.81250000	-6.19628906	+43.65966797	-6.52587891	-63.87451172	+2552
+1458241032.27329990	+15.29736328	-0.36035156	-4.54833984	+40.25390625	-23.62060547	-99.95361328	+3724	+15.26660156	+0.41748047	-4.57470703	-3.31787109	-52.62451172	-2.08740234	+3968	+12.91552734	-2.97509766	-6.09960938	+43.54980469	-5.77880859	-62.64404297	+2584
+1458241032.27749990	+15.24902344	-0.42626953	-4.53076172	+39.96826172	-23.22509766	-99.20654297	+3708	+15.21826172	+0.35156250	-4.56152344	-3.20800781	-51.72363281	-1.97753906	+3936	+12.85839844	-3.04101563	-6.05126953	+43.57177734	-5.47119141	-61.91894531	+2592
+1458241032.28580000	+15.16552734	-0.60205078	-4.49121094	+39.22119141	-22.41210938	-97.80029297	+3688	+15.12158203	+0.17578125	-4.52197266	-3.27392578	-50.03173828	-1.75781250	+3884	+12.74414063	-3.19042969	-5.93701172	+43.57177734	-4.92187500	-60.64453125	+2616
+1458241032.29000000	+15.11718750	-0.67236328	-4.47802734	+38.93554688	-21.97265625	-97.00927734	+3672	+15.06884766	+0.10546875	-4.50878906	-3.25195313	-49.10888672	-1.51611328	+3852	+12.69140625	-3.24755859	-5.87988281	+43.65966797	-4.72412109	-59.91943359	+2620
+1458241032.29410000	+15.07324219	-0.76025391	-4.46484375	+38.60595703	-21.51123047	-96.26220703	+3660	+15.01611328	+0.01757813	-4.49121094	-3.31787109	-48.22998047	-1.34033203	+3828	+12.63867188	-3.32226563	-5.82714844	+43.68164063	-4.46044922	-59.26025391	+2628
+1458241032.29830000	+15.02929688	-0.84375000	-4.44287109	+38.29833984	-21.13769531	-95.58105469	+3644	+14.96337891	-0.07031250	-4.46484375	-3.38378906	-47.41699219	-1.14257813	+3808	+12.59472656	-3.39697266	-5.75244141	+43.72558594	-4.28466797	-58.73291016	+2632
+1458241032.30660010	+14.93701172	-1.00195313	-4.41650391	+37.79296875	-20.23681641	-94.04296875	+3612	+14.85351563	-0.23291016	-4.43847656	-3.49365234	-45.59326172	-0.63720703	+3764	+12.49365234	-3.52880859	-5.62939453	+43.92333984	-3.88916016	-57.39257813	+2632
+1458241032.31080010	+14.88867188	-1.08544922	-4.39013672	+37.52929688	-19.84130859	-93.36181641	+3596	+14.80078125	-0.32080078	-4.40771484	-3.60351563	-44.80224609	-0.37353516	+3744	+12.44531250	-3.59912109	-5.55468750	+44.01123047	-3.71337891	-56.84326172	+2628
+1458241032.31489990	+14.84472656	-1.15576172	-4.36816406	+37.35351563	-19.42382813	-92.57080078	+3576	+14.74365234	-0.39111328	-4.38574219	-3.62548828	-43.94531250	-0.04394531	+3724	+12.39257813	-3.65625000	-5.49316406	+44.18701172	-3.55957031	-56.16210938	+2620
+1458241032.31909990	+14.79199219	-1.23486328	-4.34619141	+37.15576172	-19.00634766	-91.84570313	+3556	+14.68652344	-0.47021484	-4.35937500	-3.69140625	-43.13232422	+0.26367188	+3700	+12.33544922	-3.73095703	-5.43164063	+44.29687500	-3.33984375	-55.50292969	+2616
+1458241032.32329990	+14.74365234	-1.30957031	-4.31103516	+37.00195313	-18.67675781	-91.18652344	+3540	+14.63378906	-0.54931641	-4.31542969	-3.75732422	-42.45117188	+0.57128906	+3684	+12.28710938	-3.80126953	-5.35693359	+44.40673828	-3.16406250	-54.97558594	+2612
+1458241032.32740000	+14.69531250	-1.37548828	-4.27587891	+36.91406250	-18.34716797	-90.46142578	+3520	+14.58105469	-0.61083984	-4.27587891	-3.75732422	-41.70410156	+0.94482422	+3664	+12.22998047	-3.86718750	-5.29541016	+44.58251953	-3.01025391	-54.33837891	+2600
+1458241032.33579990	+14.59423828	-1.51611328	-4.19677734	+36.71630859	-17.70996094	-89.20898438	+3484	+14.47558594	-0.76025391	-4.18359375	-3.80126953	-40.38574219	+1.58203125	+3632	+12.11572266	-4.02539063	-5.16796875	+44.78027344	-2.50488281	-53.15185547	+2592
+1458241032.33990000	+14.54589844	-1.57763672	-4.15283203	+36.67236328	-17.40234375	-88.52783203	+3468	+14.42285156	-0.81738281	-4.13525391	-3.75732422	-39.68261719	+1.93359375	+3612	+12.04980469	-4.09570313	-5.11083984	+44.93408203	-2.28515625	-52.49267578	+2584
+1458241032.34830000	+14.43603516	-1.70947266	-4.05615234	+36.58447266	-16.80908203	-87.31933594	+3440	+14.32177734	-0.94921875	-4.02539063	-3.69140625	-38.47412109	+2.57080078	+3580	+11.91796875	-4.25830078	-4.99658203	+45.13183594	-1.73583984	-51.28417969	+2580
+1458241032.35240010	+14.37890625	-1.76660156	-4.01220703	+36.58447266	-16.52343750	-86.66015625	+3428	+14.26904297	-0.99755859	-3.96826172	-3.58154297	-37.85888672	+2.92236328	+3564	+11.84326172	-4.33300781	-4.93945313	+45.26367188	-1.47216797	-50.60302734	+2580
+1458241032.35660000	+14.32177734	-1.82812500	-3.96386719	+36.56250000	-16.21582031	-86.04492188	+3416	+14.21630859	-1.06347656	-3.91552734	-3.51562500	-37.22167969	+3.22998047	+3548	+11.77294922	-4.41650391	-4.89550781	+45.35156250	-1.14257813	-49.92187500	+2580
+1458241032.36490010	+14.21191406	-1.94677734	-3.85839844	+36.60644531	-15.68847656	-84.88037109	+3400	+14.11523438	-1.17773438	-3.79248047	-3.33984375	-36.10107422	+3.86718750	+3524	+11.63232422	-4.57910156	-4.77685547	+45.57128906	-0.63720703	-48.71337891	+2592
+1458241032.36910010	+14.15478516	-2.01269531	-3.81445313	+36.58447266	-15.38085938	-84.28710938	+3396	+14.06250000	-1.24365234	-3.74414063	-3.27392578	-35.46386719	+4.13085938	+3512	+11.56201172	-4.65820313	-4.72851563	+45.68115234	-0.30761719	-48.03222656	+2600
+1458241032.37330010	+14.09765625	-2.07861328	-3.76171875	+36.58447266	-15.09521484	-83.73779297	+3392	+14.00976563	-1.30957031	-3.68261719	-3.20800781	-34.91455078	+4.41650391	+3500	+11.49609375	-4.74169922	-4.66699219	+45.79101563	-0.06591797	-47.50488281	+2608
+1458241032.38159990	+13.97460938	-2.20166016	-3.67822266	+36.60644531	-14.41406250	-82.46337891	+3384	+13.89550781	-1.43261719	-3.59033203	-2.98828125	-33.55224609	+5.03173828	+3476	+11.35546875	-4.89550781	-4.56591797	+46.07666016	+0.46142578	-46.14257813	+2624
+1458241032.38579990	+13.91748047	-2.26757813	-3.62988281	+36.60644531	-14.12841797	-81.91406250	+3384	+13.83837891	-1.49853516	-3.53759766	-2.92236328	-32.98095703	+5.31738281	+3468	+11.29394531	-4.97021484	-4.50439453	+46.25244141	+0.65917969	-45.61523438	+2636
+1458241032.38990000	+13.86035156	-2.32470703	-3.59033203	+36.67236328	-13.82080078	-81.27685547	+3380	+13.78125000	-1.55566406	-3.49365234	-2.79052734	-32.29980469	+5.66894531	+3456	+11.22802734	-5.04492188	-4.44287109	+46.40625000	+0.83496094	-45.00000000	+2644
+1458241032.39820000	+13.74169922	-2.46093750	-3.51123047	+36.67236328	-13.18359375	-80.13427734	+3376	+13.66259766	-1.69628906	-3.40136719	-2.72460938	-31.04736328	+6.26220703	+3436	+11.11376953	-5.18554688	-4.31982422	+46.84570313	+1.18652344	-43.87939453	+2660
+1458241032.40240000	+13.68457031	-2.52246094	-3.48046875	+36.73828125	-12.85400391	-79.47509766	+3372	+13.60107422	-1.75781250	-3.37060547	-2.61474609	-30.32226563	+6.63574219	+3420	+11.05224609	-5.25146484	-4.25830078	+47.06542969	+1.29638672	-43.33007813	+2668
+1458241032.40660000	+13.62304688	-2.59277344	-3.44970703	+36.76025391	-12.52441406	-78.85986328	+3364	+13.53955078	-1.82812500	-3.33544922	-2.57080078	-29.61914063	+6.94335938	+3408	+10.99951172	-5.31738281	-4.19677734	+47.35107422	+1.45019531	-42.73681641	+2668
+1458241032.41490010	+13.50439453	-2.71582031	-3.37939453	+36.87011719	-11.90917969	-77.67333984	+3348	+13.41210938	-1.95556641	-3.26513672	-2.43896484	-28.30078125	+7.66845703	+3380	+10.89404297	-5.44482422	-4.06494141	+47.87841797	+1.62597656	-41.74804688	+2672
+1458241032.41910000	+13.44287109	-2.78613281	-3.34863281	+36.89208984	-11.57958984	-77.05810547	+3340	+13.34619141	-2.02587891	-3.23437500	-2.39501953	-27.64160156	+7.99804688	+3364	+10.84130859	-5.50195313	-4.00781250	+48.18603516	+1.73583984	-41.17675781	+2668
+1458241032.42319990	+13.38574219	-2.85205078	-3.31347656	+36.93603516	-11.33789063	-76.50878906	+3328	+13.28466797	-2.09179688	-3.19042969	-2.35107422	-27.07031250	+8.34960938	+3348	+10.79736328	-5.56347656	-3.93750000	+48.49365234	+1.80175781	-40.75927734	+2664
+1458241032.42740010	+13.32421875	-2.90917969	-3.27832031	+37.02392578	-11.07421875	-75.91552734	+3316	+13.21875000	-2.14892578	-3.15527344	-2.28515625	-26.45507813	+8.74511719	+3328	+10.74023438	-5.62500000	-3.86718750	+48.75732422	+1.86767578	-40.29785156	+2660
+1458241032.43160010	+13.26708984	-2.97070313	-3.24755859	+37.08984375	-10.76660156	-75.34423828	+3300	+13.15722656	-2.21484375	-3.12451172	-2.19726563	-25.81787109	+9.07470703	+3312	+10.69189453	-5.68212891	-3.81005859	+49.06494141	+1.97753906	-39.79248047	+2652
+1458241032.43569990	+13.20996094	-3.03222656	-3.21240234	+37.17773438	-10.52490234	-74.83886719	+3284	+13.09570313	-2.27636719	-3.08056641	-2.13134766	-25.29052734	+9.40429688	+3296	+10.64355469	-5.74365234	-3.74414063	+49.35058594	+2.04345703	-39.35302734	+2644
+1458241032.43989990	+13.14843750	-3.08935547	-3.17724609	+37.28759766	-10.26123047	-74.26757813	+3268	+13.03417969	-2.32910156	-3.04541016	-2.02148438	-24.69726563	+9.77783203	+3272	+10.58642578	-5.80517578	-3.68261719	+49.59228516	+2.13134766	-38.89160156	+2632
+1458241032.44820000	+13.02539063	-3.20361328	-3.11132813	+37.48535156	-9.75585938	-73.21289063	+3232	+12.91113281	-2.44335938	-2.97070313	-1.82373047	-23.59863281	+10.41503906	+3236	+10.48095703	-5.92382813	-3.56835938	+50.16357422	+2.35107422	-37.90283203	+2612
+1458241032.45240000	+12.96386719	-3.25195313	-3.07177734	+37.61718750	-9.53613281	-72.68554688	+3212	+12.84521484	-2.49169922	-2.92675781	-1.69189453	-23.09326172	+10.74462891	+3216	+10.41503906	-5.98974609	-3.51562500	+50.36132813	+2.46093750	-37.44140625	+2600
+1458241032.45660000	+12.90234375	-3.30468750	-3.04101563	+37.74902344	-9.29443359	-72.20214844	+3196	+12.78808594	-2.54882813	-2.88720703	-1.56005859	-22.56591797	+11.00830078	+3196	+10.35791016	-6.05126953	-3.46289063	+50.60302734	+2.59277344	-36.91406250	+2588
+1458241032.46070000	+12.84521484	-3.35742188	-2.99707031	+37.90283203	-9.09667969	-71.76269531	+3180	+12.72656250	-2.59716797	-2.83886719	-1.42822266	-22.14843750	+11.27197266	+3180	+10.30078125	-6.11279297	-3.41455078	+50.82275391	+2.70263672	-36.45263672	+2580
+1458241032.46490000	+12.78808594	-3.40576172	-2.96191406	+38.05664063	-8.89892578	-71.30126953	+3164	+12.66943359	-2.64550781	-2.79492188	-1.27441406	-21.68701172	+11.53564453	+3160	+10.23046875	-6.17871094	-3.36181641	+50.97656250	+2.83447266	-35.99121094	+2572
+1458241032.47320010	+12.66943359	-3.50244141	-2.88720703	+38.36425781	-8.43750000	-70.44433594	+3132	+12.55517578	-2.74218750	-2.71142578	-0.92285156	-20.83007813	+11.95312500	+3128	+10.11181641	-6.30615234	-3.27392578	+51.37207031	+3.07617188	-34.98046875	+2552
+1458241032.47740010	+12.60791016	-3.54638672	-2.84765625	+38.51806641	-8.23974609	-70.02685547	+3120	+12.49365234	-2.78613281	-2.66748047	-0.72509766	-20.41259766	+12.17285156	+3112	+10.04150391	-6.37646484	-3.23437500	+51.50390625	+3.20800781	-34.49707031	+2544
+1458241032.48149990	+12.54638672	-3.59472656	-2.81250000	+38.67187500	-8.04199219	-69.63134766	+3108	+12.43652344	-2.83447266	-2.62353516	-0.57128906	-20.01708984	+12.34863281	+3096	+9.97558594	-6.43359375	-3.19482422	+51.70166016	+3.31787109	-33.99169922	+2536
+1458241032.48569990	+12.48925781	-3.63867188	-2.77294922	+38.82568359	-7.84423828	-69.25781250	+3096	+12.37939453	-2.87841797	-2.57958984	-0.41748047	-19.64355469	+12.52441406	+3080	+9.91845703	-6.49511719	-3.15087891	+51.89941406	+3.40576172	-33.53027344	+2524
+1458241032.49400000	+12.37500000	-3.73095703	-2.70263672	+39.15527344	-7.49267578	-68.53271484	+3076	+12.26513672	-2.96630859	-2.50048828	-0.04394531	-18.89648438	+12.85400391	+3052	+9.79101563	-6.61376953	-3.06738281	+52.20703125	+3.60351563	-32.67333984	+2512
+1458241032.49819990	+12.31787109	-3.77490234	-2.66748047	+39.30908203	-7.31689453	-68.20312500	+3064	+12.20800781	-3.01464844	-2.46093750	+0.10986328	-18.56689453	+13.00781250	+3040	+9.73828125	-6.67089844	-3.02783203	+52.40478516	+3.66943359	-32.27783203	+2504
+1458241032.50650000	+12.20800781	-3.86279297	-2.60156250	+39.61669922	-6.94335938	-67.50000000	+3044	+12.09814453	-3.10253906	-2.38623047	+0.43945313	-17.84179688	+13.31542969	+3008	+9.61962891	-6.78515625	-2.94433594	+52.77832031	+3.82324219	-31.50878906	+2488
+1458241032.51070000	+12.15527344	-3.90673828	-2.57080078	+39.74853516	-6.76757813	-67.17041016	+3032	+12.04541016	-3.14648438	-2.35107422	+0.59326172	-17.51220703	+13.46923828	+2996	+9.57128906	-6.83349609	-2.90039063	+52.99804688	+3.86718750	-31.17919922	+2480
+1458241032.51490000	+12.09814453	-3.95068359	-2.54443359	+39.85839844	-6.59179688	-66.84082031	+3020	+11.98828125	-3.18603516	-2.32470703	+0.74707031	-17.13867188	+13.64501953	+2980	+9.51855469	-6.89062500	-2.85205078	+53.15185547	+3.93310547	-30.87158203	+2472
+1458241032.51900010	+12.04541016	-3.99023438	-2.51806641	+39.99023438	-6.43798828	-66.48925781	+3008	+11.93115234	-3.22998047	-2.29394531	+0.87890625	-16.76513672	+13.79882813	+2964	+9.47021484	-6.93457031	-2.81250000	+53.43750000	+3.97705078	-30.52001953	+2456
+1458241032.52740000	+11.94433594	-4.07373047	-2.46093750	+40.23193359	-6.13037109	-65.83007813	+2980	+11.82568359	-3.31787109	-2.23681641	+1.12060547	-16.08398438	+14.17236328	+2928	+9.38232422	-7.02685547	-2.72021484	+53.89892578	+4.04296875	-29.99267578	+2436
+1458241032.53150010	+11.89160156	-4.11767578	-2.43896484	+40.34179688	-5.95458984	-65.50048828	+2964	+11.77294922	-3.35742188	-2.21044922	+1.25244141	-15.73242188	+14.34814453	+2908	+9.34277344	-7.06640625	-2.67626953	+54.16259766	+4.08691406	-29.68505859	+2420
+1458241032.53570010	+11.84326172	-4.16162109	-2.41699219	+40.45166016	-5.80078125	-65.19287109	+2944	+11.72460938	-3.40136719	-2.18847656	+1.38427734	-15.38085938	+14.52392578	+2892	+9.30322266	-7.11035156	-2.63232422	+54.44824219	+4.13085938	-29.44335938	+2404
+1458241032.54399990	+11.74658203	-4.24072266	-2.36865234	+40.67138672	-5.49316406	-64.53369141	+2904	+11.61914063	-3.48046875	-2.14453125	+1.60400391	-14.67773438	+14.87548828	+2848	+9.22412109	-7.19384766	-2.54443359	+54.90966797	+4.21875000	-28.93798828	+2376
+1458241032.54819990	+11.69824219	-4.28027344	-2.35107422	+40.78125000	-5.36132813	-64.22607422	+2880	+11.57080078	-3.52001953	-2.11816406	+1.71386719	-14.34814453	+15.05126953	+2828	+9.18896484	-7.23339844	-2.50488281	+55.17333984	+4.24072266	-28.65234375	+2356
+1458241032.55230000	+11.64990234	-4.31982422	-2.32910156	+40.86914063	-5.22949219	-63.94042969	+2860	+11.52246094	-3.55957031	-2.09619141	+1.82373047	-14.04052734	+15.22705078	+2804	+9.14501953	-7.27734375	-2.46533203	+55.34912109	+4.30664063	-28.41064453	+2340
+1458241032.56069990	+11.55761719	-4.39453125	-2.28515625	+41.06689453	-4.94384766	-63.36914063	+2812	+11.43017578	-3.63427734	-2.05224609	+2.06542969	-13.42529297	+15.55664063	+2760	+9.07031250	-7.35205078	-2.39062500	+55.83251953	+4.37255859	-27.88330078	+2300
+1458241032.56900000	+11.46972656	-4.46923828	-2.24121094	+41.26464844	-4.70214844	-62.88574219	+2764	+11.33789063	-3.70458984	-2.00830078	+2.30712891	-12.89794922	+15.84228516	+2716	+8.98681641	-7.43994141	-2.32031250	+56.16210938	+4.48242188	-27.44384766	+2264
+1458241032.58150010	+11.33349609	-4.56591797	-2.18408203	+41.59423828	-4.35058594	-62.20458984	+2696	+11.20166016	-3.81005859	-1.94238281	+2.68066406	-12.17285156	+16.17187500	+2652	+8.85498047	-7.56738281	-2.24121094	+56.57958984	+4.61425781	-26.65283203	+2208
+1458241032.59400010	+11.21044922	-4.66259766	-2.12255859	+41.92382813	-4.04296875	-61.67724609	+2636	+11.07861328	-3.90673828	-1.88085938	+3.07617188	-11.60156250	+16.43554688	+2592	+8.72314453	-7.69482422	-2.18408203	+56.86523438	+4.70214844	-25.90576172	+2156
+1458241032.59820010	+11.17089844	-4.68896484	-2.10498047	+42.05566406	-3.95507813	-61.50146484	+2616	+11.04345703	-3.93310547	-1.85888672	+3.20800781	-11.40380859	+16.50146484	+2576	+8.67919922	-7.73437500	-2.16650391	+56.97509766	+4.70214844	-25.66406250	+2136
+1458241032.60649990	+11.09179688	-4.75048828	-2.06982422	+42.23144531	-3.75732422	-61.19384766	+2580	+10.96435547	-3.99462891	-1.82373047	+3.44970703	-11.07421875	+16.63330078	+2540	+8.59130859	-7.82226563	-2.12695313	+57.08496094	+4.79003906	-25.22460938	+2104
+1458241032.61069990	+11.05664063	-4.77685547	-2.06103516	+42.36328125	-3.64746094	-61.01806641	+2564	+10.92919922	-4.02539063	-1.80615234	+3.58154297	-10.89843750	+16.69921875	+2524	+8.55175781	-7.86181641	-2.11816406	+57.17285156	+4.79003906	-24.98291016	+2088
+1458241032.61900000	+10.98193359	-4.83398438	-2.03027344	+42.49511719	-3.47167969	-60.73242188	+2536	+10.85449219	-4.08251953	-1.77539063	+3.77929688	-10.56884766	+16.80908203	+2492	+8.46826172	-7.94091797	-2.08740234	+57.28271484	+4.85595703	-24.58740234	+2052
+1458241032.62310000	+10.94677734	-4.86035156	-2.02148438	+42.60498047	-3.38378906	-60.60058594	+2520	+10.82373047	-4.10888672	-1.76220703	+3.88916016	-10.41503906	+16.89697266	+2476	+8.43310547	-7.97607422	-2.06982422	+57.37060547	+4.89990234	-24.41162109	+2036
+1458241032.62730000	+10.91162109	-4.89111328	-2.00830078	+42.62695313	-3.29589844	-60.46875000	+2508	+10.78857422	-4.13964844	-1.74902344	+3.95507813	-10.26123047	+16.94091797	+2460	+8.39794922	-8.01123047	-2.05224609	+57.43652344	+4.94384766	-24.25781250	+2020
+1458241032.63150000	+10.88085938	-4.91308594	-1.99511719	+42.71484375	-3.20800781	-60.35888672	+2492	+10.75341797	-4.16601563	-1.73583984	+4.04296875	-10.10742188	+17.00683594	+2444	+8.36718750	-8.04638672	-2.03466797	+57.52441406	+4.98779297	-24.10400391	+2004
+1458241032.63980010	+10.81933594	-4.97021484	-1.98632813	+42.82470703	-3.01025391	-60.07324219	+2460	+10.69189453	-4.22314453	-1.71826172	+4.19677734	-9.79980469	+17.13867188	+2412	+8.30566406	-8.10791016	-1.99951172	+57.70019531	+5.07568359	-23.81835938	+1968
+1458241032.64400010	+10.78857422	-4.99658203	-1.97753906	+42.86865234	-2.92236328	-59.94140625	+2444	+10.66113281	-4.24511719	-1.70947266	+4.28466797	-9.64599609	+17.22656250	+2392	+8.27929688	-8.13427734	-1.98193359	+57.83203125	+5.11962891	-23.70849609	+1948
+1458241032.64809990	+10.76220703	-5.02294922	-1.97314453	+42.93457031	-2.85644531	-59.78759766	+2424	+10.63476563	-4.27148438	-1.70507813	+4.37255859	-9.47021484	+17.31445313	+2372	+8.25292969	-8.16064453	-1.96435547	+57.96386719	+5.16357422	-23.59863281	+1932
+1458241032.65650010	+10.70507813	-5.07568359	-1.95996094	+43.00048828	-2.70263672	-59.63378906	+2388	+10.57324219	-4.31982422	-1.69189453	+4.48242188	-9.22851563	+17.42431641	+2336	+8.20898438	-8.21337891	-1.92480469	+58.18359375	+5.29541016	-23.46679688	+1892
+1458241032.66059990	+10.67871094	-5.09765625	-1.95996094	+43.06640625	-2.63671875	-59.52392578	+2368	+10.54687500	-4.34619141	-1.69189453	+4.57031250	-9.09667969	+17.49023438	+2316	+8.18701172	-8.23974609	-1.91162109	+58.31542969	+5.33935547	-23.37890625	+1872
+1458241032.66479990	+10.65234375	-5.12402344	-1.95556641	+43.06640625	-2.54882813	-59.45800781	+2348	+10.51611328	-4.37255859	-1.68310547	+4.59228516	-9.00878906	+17.53417969	+2300	+8.16503906	-8.26611328	-1.88964844	+58.40332031	+5.40527344	-23.31298828	+1856
+1458241032.67310000	+10.60400391	-5.17236328	-1.95117188	+43.15429688	-2.41699219	-59.30419922	+2304	+10.46777344	-4.41210938	-1.67871094	+4.74609375	-8.78906250	+17.62207031	+2256	+8.12548828	-8.31005859	-1.85888672	+58.60107422	+5.51513672	-23.20312500	+1816
+1458241032.67730000	+10.57763672	-5.19873047	-1.94677734	+43.15429688	-2.32910156	-59.28222656	+2284	+10.44140625	-4.43847656	-1.67431641	+4.76806641	-8.72314453	+17.62207031	+2240	+8.10351563	-8.33642578	-1.84570313	+58.68896484	+5.58105469	-23.15917969	+1796
+1458241032.68560000	+10.53369141	-5.24267578	-1.94238281	+43.24218750	-2.21923828	-59.21630859	+2236	+10.39746094	-4.47802734	-1.66992188	+4.89990234	-8.56933594	+17.64404297	+2196	+8.06396484	-8.38037109	-1.81494141	+58.82080078	+5.69091797	-23.07128906	+1760
+1458241032.68980000	+10.50732422	-5.26464844	-1.93798828	+43.22021484	-2.15332031	-59.21630859	+2216	+10.37109375	-4.50439453	-1.66552734	+4.92187500	-8.52539063	+17.60009766	+2180	+8.04199219	-8.40234375	-1.80615234	+58.88671875	+5.73486328	-23.02734375	+1744
+1458241032.69810010	+10.46777344	-5.30419922	-1.92919922	+43.28613281	-1.99951172	-59.21630859	+2172	+10.33154297	-4.53955078	-1.65673828	+5.03173828	-8.43750000	+17.55615234	+2140	+7.99365234	-8.45068359	-1.78857422	+58.90869141	+5.82275391	-22.89550781	+1708
+1458241032.70639990	+10.42382813	-5.34814453	-1.92041016	+43.26416016	-1.84570313	-59.26025391	+2136	+10.29199219	-4.57910156	-1.64794922	+5.07568359	-8.32763672	+17.44628906	+2108	+7.94531250	-8.49902344	-1.77539063	+58.86474609	+5.91064453	-22.78564453	+1676
+1458241032.71479990	+10.38427734	-5.38769531	-1.91162109	+43.24218750	-1.69189453	-59.30419922	+2104	+10.25244141	-4.61865234	-1.63916016	+5.09765625	-8.23974609	+17.31445313	+2076	+7.88818359	-8.54736328	-1.76660156	+58.79882813	+5.97656250	-22.60986328	+1644
+1458241032.71890000	+10.36230469	-5.40087891	-1.90722656	+43.24218750	-1.62597656	-59.32617188	+2092	+10.23486328	-4.63183594	-1.63916016	+5.11962891	-8.17382813	+17.24853516	+2064	+7.86181641	-8.56933594	-1.76220703	+58.73291016	+6.02050781	-22.54394531	+1628
+1458241032.72309990	+10.34472656	-5.41845703	-1.90283203	+43.24218750	-1.53808594	-59.34814453	+2080	+10.21728516	-4.64941406	-1.63037109	+5.14160156	-8.15185547	+17.18261719	+2048	+7.83544922	-8.59130859	-1.75781250	+58.66699219	+6.04248047	-22.45605469	+1616
+1458241032.72729990	+10.32714844	-5.43603516	-1.89843750	+43.19824219	-1.47216797	-59.39208984	+2068	+10.19970703	-4.66699219	-1.62597656	+5.09765625	-8.10791016	+17.09472656	+2040	+7.80908203	-8.60888672	-1.75781250	+58.62304688	+6.06445313	-22.39013672	+1600
+1458241032.73560000	+10.29199219	-5.46679688	-1.88964844	+43.15429688	-1.31835938	-59.45800781	+2048	+10.16894531	-4.69775391	-1.61718750	+5.09765625	-8.04199219	+16.96289063	+2016	+7.75634766	-8.65283203	-1.74902344	+58.49121094	+6.13037109	-22.25830078	+1576
+1458241032.73980000	+10.27441406	-5.48437500	-1.88525391	+43.11035156	-1.23046875	-59.47998047	+2044	+10.15576172	-4.71533203	-1.61718750	+5.05371094	-7.99804688	+16.89697266	+2008	+7.73437500	-8.67041016	-1.74023438	+58.42529297	+6.15234375	-22.19238281	+1560
+1458241032.74390010	+10.26123047	-5.50195313	-1.88085938	+43.06640625	-1.16455078	-59.50195313	+2036	+10.14257813	-4.73291016	-1.61279297	+5.03173828	-7.95410156	+16.83105469	+1996	+7.71240234	-8.68798828	-1.73583984	+58.38134766	+6.17431641	-22.14843750	+1548
+1458241032.74810000	+10.24365234	-5.51513672	-1.87207031	+43.04443359	-1.12060547	-59.52392578	+2028	+10.12500000	-4.74609375	-1.60839844	+5.00976563	-7.93212891	+16.78710938	+1988	+7.69042969	-8.70117188	-1.72705078	+58.33740234	+6.19628906	-22.12646484	+1536
+1458241032.75230000	+10.23046875	-5.52832031	-1.86767578	+43.00048828	-1.07666016	-59.56787109	+2024	+10.11181641	-4.75927734	-1.60400391	+4.96582031	-7.91015625	+16.74316406	+1980	+7.67285156	-8.71435547	-1.71826172	+58.31542969	+6.21826172	-22.10449219	+1524
+1458241032.75640010	+10.21289063	-5.54150391	-1.86328125	+42.95654297	-1.03271484	-59.58984375	+2016	+10.09863281	-4.77685547	-1.59521484	+4.92187500	-7.91015625	+16.69921875	+1972	+7.65527344	-8.72753906	-1.70947266	+58.29345703	+6.21826172	-22.08251953	+1512
+1458241032.76060010	+10.19970703	-5.55908203	-1.85009766	+42.93457031	-1.01074219	-59.65576172	+2012	+10.08544922	-4.79003906	-1.59082031	+4.87792969	-7.91015625	+16.65527344	+1964	+7.64208984	-8.74072266	-1.69628906	+58.29345703	+6.24023438	-22.10449219	+1500
+1458241032.76480010	+10.18652344	-5.57226563	-1.84570313	+42.89062500	-0.98876953	-59.65576172	+2004	+10.07226563	-4.80322266	-1.58203125	+4.83398438	-7.91015625	+16.63330078	+1956	+7.62890625	-8.74951172	-1.68310547	+58.29345703	+6.26220703	-22.12646484	+1488
+1458241032.76889990	+10.17333984	-5.58544922	-1.83691406	+42.84667969	-0.96679688	-59.67773438	+1996	+10.05908203	-4.81640625	-1.57763672	+4.79003906	-7.91015625	+16.63330078	+1948	+7.61572266	-8.75830078	-1.66992188	+58.31542969	+6.28417969	-22.12646484	+1476
+1458241032.77729990	+10.14697266	-5.60742188	-1.82373047	+42.75878906	-0.94482422	-59.69970703	+1980	+10.03271484	-4.84277344	-1.56445313	+4.68017578	-7.91015625	+16.61132813	+1928	+7.59375000	-8.77587891	-1.63916016	+58.35937500	+6.28417969	-22.17041016	+1452
+1458241032.79810000	+10.08544922	-5.66455078	-1.77099609	+42.58300781	-0.98876953	-59.74365234	+1932	+9.96679688	-4.89111328	-1.51611328	+4.43847656	-7.99804688	+16.63330078	+1876	+7.54101563	-8.80664063	-1.56005859	+58.44726563	+6.30615234	-22.21435547	+1400
+1458241032.80640010	+10.05908203	-5.68212891	-1.75341797	+42.51708984	-0.98876953	-59.69970703	+1912	+9.94482422	-4.90869141	-1.49853516	+4.32861328	-7.97607422	+16.67724609	+1852	+7.51464844	-8.81982422	-1.53808594	+58.42529297	+6.28417969	-22.12646484	+1384
+1458241032.81060000	+10.04589844	-5.69091797	-1.74023438	+42.47314453	-0.98876953	-59.67773438	+1900	+9.93164063	-4.91748047	-1.48535156	+4.26269531	-7.97607422	+16.67724609	+1844	+7.49707031	-8.82421875	-1.52490234	+58.40332031	+6.26220703	-22.06054688	+1380
+1458241032.81469990	+10.03271484	-5.69970703	-1.73144531	+42.42919922	-1.01074219	-59.63378906	+1892	+9.91845703	-4.92626953	-1.47656250	+4.19677734	-7.97607422	+16.67724609	+1832	+7.47949219	-8.83300781	-1.51611328	+58.38134766	+6.24023438	-21.99462891	+1372
+1458241032.82310010	+10.00634766	-5.71289063	-1.70507813	+42.38525391	-1.03271484	-59.58984375	+1872	+9.89648438	-4.93945313	-1.45019531	+4.08691406	-7.97607422	+16.69921875	+1816	+7.43994141	-8.84619141	-1.50292969	+58.27148438	+6.19628906	-21.81884766	+1364
+1458241032.82719990	+9.99316406	-5.72167969	-1.69628906	+42.34130859	-1.05468750	-59.54589844	+1864	+9.88330078	-4.94824219	-1.43701172	+4.02099609	-7.97607422	+16.69921875	+1808	+7.41796875	-8.85498047	-1.49414063	+58.20556641	+6.17431641	-21.73095703	+1356
+1458241032.83139990	+9.97998047	-5.72607422	-1.68310547	+42.31933594	-1.05468750	-59.50195313	+1856	+9.87451172	-4.95263672	-1.42382813	+3.97705078	-7.97607422	+16.67724609	+1800	+7.39599609	-8.86376953	-1.48974609	+58.11767578	+6.13037109	-21.64306641	+1352
+1458241032.83559990	+9.96679688	-5.73486328	-1.66992188	+42.29736328	-1.09863281	-59.47998047	+1852	+9.86132813	-4.95703125	-1.41064453	+3.91113281	-7.97607422	+16.67724609	+1792	+7.36962891	-8.87255859	-1.48535156	+58.02978516	+6.10839844	-21.53320313	+1348
+1458241032.83970000	+9.95361328	-5.73925781	-1.66113281	+42.27539063	-1.12060547	-59.41406250	+1848	+9.85253906	-4.96582031	-1.40185547	+3.84521484	-7.95410156	+16.67724609	+1788	+7.34765625	-8.88134766	-1.48095703	+57.94189453	+6.04248047	-21.42333984	+1344
+1458241032.84390000	+9.94042969	-5.74365234	-1.64794922	+42.25341797	-1.16455078	-59.37011719	+1844	+9.83935547	-4.97021484	-1.38867188	+3.77929688	-7.97607422	+16.67724609	+1784	+7.32568359	-8.88574219	-1.47656250	+57.85400391	+5.99853516	-21.33544922	+1340
+1458241032.85220000	+9.91406250	-5.75244141	-1.62158203	+42.23144531	-1.27441406	-59.28222656	+1836	+9.81738281	-4.97900391	-1.36230469	+3.64746094	-7.99804688	+16.69921875	+1776	+7.28613281	-8.90332031	-1.46337891	+57.67822266	+5.88867188	-21.15966797	+1328
+1458241032.85640000	+9.90527344	-5.75683594	-1.60839844	+42.20947266	-1.34033203	-59.21630859	+1836	+9.80419922	-4.98339844	-1.34472656	+3.58154297	-8.02001953	+16.69921875	+1776	+7.26416016	-8.90771484	-1.45898438	+57.61230469	+5.84472656	-21.09375000	+1324
+1458241032.86050010	+9.89208984	-5.76562500	-1.59521484	+42.20947266	-1.42822266	-59.19433594	+1836	+9.79541016	-4.99218750	-1.33154297	+3.49365234	-8.06396484	+16.69921875	+1772	+7.24218750	-8.91210938	-1.45019531	+57.52441406	+5.80078125	-21.04980469	+1320
+1458241032.86470010	+9.87890625	-5.77001953	-1.58203125	+42.18750000	-1.51611328	-59.12841797	+1836	+9.78662109	-4.99658203	-1.31835938	+3.42773438	-8.08593750	+16.72119141	+1772	+7.22900391	-8.92089844	-1.44140625	+57.48046875	+5.73486328	-21.00585938	+1316
+1458241032.86890010	+9.87011719	-5.77441406	-1.56884766	+42.18750000	-1.58203125	-59.04052734	+1836	+9.77783203	-5.00097656	-1.30517578	+3.33984375	-8.10791016	+16.74316406	+1772	+7.21142578	-8.92529297	-1.43261719	+57.41455078	+5.69091797	-20.93994141	+1312
+1458241032.87299990	+9.86132813	-5.77880859	-1.55126953	+42.18750000	-1.69189453	-58.99658203	+1836	+9.76904297	-5.00537109	-1.28759766	+3.25195313	-8.15185547	+16.76513672	+1768	+7.19384766	-8.92968750	-1.41943359	+57.37060547	+5.64697266	-20.91796875	+1308
+1458241032.87719990	+9.84814453	-5.78320313	-1.53808594	+42.16552734	-1.80175781	-58.90869141	+1832	+9.75585938	-5.01416016	-1.27441406	+3.16406250	-8.15185547	+16.80908203	+1768	+7.18066406	-8.92968750	-1.40625000	+57.34863281	+5.60302734	-20.89599609	+1308
+1458241032.88140010	+9.83935547	-5.78759766	-1.52490234	+42.16552734	-1.88964844	-58.79882813	+1832	+9.74707031	-5.01855469	-1.26123047	+3.09814453	-8.17382813	+16.87500000	+1768	+7.17187500	-8.92968750	-1.39306641	+57.34863281	+5.55908203	-20.85205078	+1304
+1458241032.88550000	+9.83056641	-5.79199219	-1.51171875	+42.16552734	-1.99951172	-58.73291016	+1828	+9.73828125	-5.02294922	-1.24365234	+3.01025391	-8.21777344	+16.91894531	+1764	+7.16308594	-8.93408203	-1.37548828	+57.34863281	+5.53710938	-20.85205078	+1300
+1458241032.91890000	+9.76025391	-5.82714844	-1.38427734	+42.09960938	-2.72460938	-57.96386719	+1788	+9.66357422	-5.06250000	-1.11181641	+2.28515625	-8.26171875	+17.49023438	+1736	+7.09277344	-8.93408203	-1.23046875	+57.48046875	+5.33935547	-20.65429688	+1316
+1458241032.92300010	+9.75146484	-5.82714844	-1.36669922	+42.09960938	-2.79052734	-57.87597656	+1780	+9.65478516	-5.06689453	-1.09423828	+2.21923828	-8.23974609	+17.55615234	+1728	+7.08398438	-8.93408203	-1.21289063	+57.48046875	+5.31738281	-20.63232422	+1320
+1458241032.92720010	+9.73828125	-5.83154297	-1.34472656	+42.09960938	-2.85644531	-57.83203125	+1776	+9.64599609	-5.07128906	-1.07666016	+2.15332031	-8.23974609	+17.60009766	+1724	+7.07080078	-8.93847656	-1.19531250	+57.48046875	+5.29541016	-20.58837891	+1328
+1458241032.93140010	+9.72949219	-5.83154297	-1.32714844	+42.12158203	-2.90039063	-57.74414063	+1768	+9.63720703	-5.07568359	-1.05908203	+2.10937500	-8.23974609	+17.64404297	+1720	+7.06201172	-8.94287109	-1.17773438	+57.45849609	+5.27343750	-20.56640625	+1336
+1458241032.93549990	+9.72070313	-5.83593750	-1.30957031	+42.12158203	-2.94433594	-57.67822266	+1760	+9.62841797	-5.08007813	-1.04150391	+2.06542969	-8.21777344	+17.68798828	+1712	+7.04882813	-8.94287109	-1.16455078	+57.45849609	+5.22949219	-20.50048828	+1340
+1458241032.93969990	+9.71191406	-5.84033203	-1.29199219	+42.12158203	-2.98828125	-57.61230469	+1756	+9.61962891	-5.08447266	-1.01953125	+1.99951172	-8.21777344	+17.70996094	+1708	+7.03125000	-8.95166016	-1.15136719	+57.41455078	+5.18554688	-20.45654297	+1348
+1458241032.94800000	+9.69433594	-5.84033203	-1.26123047	+42.16552734	-3.05419922	-57.48046875	+1744	+9.60644531	-5.08447266	-0.98876953	+1.95556641	-8.19580078	+17.77587891	+1700	+7.00488281	-8.95605469	-1.12500000	+57.32666016	+5.09765625	-20.34667969	+1360
+1458241032.95219990	+9.68115234	-5.84472656	-1.24804688	+42.12158203	-3.07617188	-57.48046875	+1744	+9.59765625	-5.09326172	-0.97119141	+1.88964844	-8.21777344	+17.73193359	+1696	+6.98730469	-8.96484375	-1.11621094	+57.23876953	+5.05371094	-20.30273438	+1368
+1458241032.95630000	+9.67675781	-5.84472656	-1.23046875	+42.16552734	-3.09814453	-57.45849609	+1740	+9.59326172	-5.09326172	-0.95361328	+1.86767578	-8.23974609	+17.70996094	+1696	+6.97412109	-8.96923828	-1.10302734	+57.17285156	+5.03173828	-20.28076172	+1372
+1458241032.96050000	+9.67236328	-5.84472656	-1.21728516	+42.18750000	-3.09814453	-57.43652344	+1736	+9.58886719	-5.09765625	-0.94482422	+1.86767578	-8.21777344	+17.70996094	+1692	+6.96093750	-8.97802734	-1.09423828	+57.10693359	+4.98779297	-20.23681641	+1380
+1458241032.96470000	+9.66357422	-5.85351563	-1.20410156	+42.12158203	-3.09814453	-57.43652344	+1736	+9.58447266	-5.10644531	-0.93164063	+1.77978516	-8.23974609	+17.64404297	+1692	+6.94775391	-8.98681641	-1.08544922	+56.99707031	+4.96582031	-20.21484375	+1384
+1458241032.96880010	+9.65917969	-5.85791016	-1.19091797	+42.09960938	-3.09814453	-57.45849609	+1736	+9.58007813	-5.10644531	-0.91406250	+1.73583984	-8.26171875	+17.57812500	+1692	+6.93457031	-8.99121094	-1.07666016	+56.90917969	+4.96582031	-20.19287109	+1388
+1458241032.97300000	+9.65478516	-5.85791016	-1.18652344	+42.09960938	-3.05419922	-57.41455078	+1732	+9.58007813	-5.11083984	-0.90966797	+1.71386719	-8.21777344	+17.55615234	+1688	+6.92578125	-8.99560547	-1.06787109	+56.84326172	+4.94384766	-20.12695313	+1392
+1458241032.97720000	+9.65039063	-5.87109375	-1.17773438	+41.98974609	-3.01025391	-57.43652344	+1732	+9.57568359	-5.11962891	-0.90527344	+1.62597656	-8.21777344	+17.49023438	+1688	+6.91699219	-9.00439453	-1.06347656	+56.73339844	+4.94384766	-20.10498047	+1396
+1458241032.98130010	+9.65039063	-5.87548828	-1.17333984	+41.94580078	-2.98828125	-57.48046875	+1732	+9.57568359	-5.12402344	-0.90087891	+1.56005859	-8.21777344	+17.42431641	+1688	+6.90820313	-9.00878906	-1.05468750	+56.64550781	+4.96582031	-20.10498047	+1400
+1458241032.98970010	+9.65039063	-5.88867188	-1.16894531	+41.83593750	-2.90039063	-57.50244141	+1732	+9.58007813	-5.13720703	-0.89648438	+1.42822266	-8.17382813	+17.31445313	+1684	+6.89941406	-9.01757813	-1.04589844	+56.49169922	+5.03173828	-20.08300781	+1408
+1458241032.99379990	+9.65039063	-5.89746094	-1.16455078	+41.74804688	-2.85644531	-57.54638672	+1732	+9.58007813	-5.14160156	-0.89208984	+1.36230469	-8.17382813	+17.24853516	+1684	+6.89501953	-9.02197266	-1.03710938	+56.42578125	+5.07568359	-20.08300781	+1412
+1458241032.99799990	+9.65478516	-5.90625000	-1.16455078	+41.66015625	-2.79052734	-57.56835938	+1728	+9.58447266	-5.15039063	-0.89208984	+1.27441406	-8.15185547	+17.18261719	+1680	+6.89501953	-9.02636719	-1.02832031	+56.35986328	+5.11962891	-20.08300781	+1416
+1458241033.00219990	+9.65478516	-5.91064453	-1.16455078	+41.59423828	-2.76855469	-57.59033203	+1728	+9.58447266	-5.15478516	-0.89208984	+1.23046875	-8.15185547	+17.16064453	+1680	+6.89501953	-9.02636719	-1.02392578	+56.31591797	+5.18554688	-20.08300781	+1416
+1458241033.00630000	+9.65917969	-5.91943359	-1.16455078	+41.52832031	-2.72460938	-57.61230469	+1724	+9.58886719	-5.15917969	-0.89648438	+1.16455078	-8.12988281	+17.11669922	+1676	+6.89501953	-9.03076172	-1.01513672	+56.25000000	+5.22949219	-20.10498047	+1420
+1458241033.01050000	+9.66357422	-5.92382813	-1.16455078	+41.44042969	-2.68066406	-57.63427734	+1724	+9.59326172	-5.16357422	-0.89648438	+1.07666016	-8.10791016	+17.07275391	+1676	+6.89941406	-9.03076172	-1.01074219	+56.20605469	+5.29541016	-20.12695313	+1424
+1458241033.01460000	+9.66357422	-5.93261719	-1.16455078	+41.37451172	-2.63671875	-57.65625000	+1720	+9.59765625	-5.17236328	-0.90087891	+0.96679688	-8.08593750	+17.00683594	+1676	+6.90380859	-9.03076172	-1.00634766	+56.18408203	+5.33935547	-20.12695313	+1428
+1458241033.01880000	+9.66796875	-5.93701172	-1.16455078	+41.30859375	-2.59277344	-57.67822266	+1716	+9.60205078	-5.18115234	-0.90087891	+0.85693359	-8.06396484	+16.96289063	+1676	+6.90380859	-9.03515625	-1.00195313	+56.14013672	+5.40527344	-20.14892578	+1432
+1458241033.02300000	+9.67236328	-5.94140625	-1.16455078	+41.22070313	-2.57080078	-57.70019531	+1716	+9.60644531	-5.18994141	-0.90527344	+0.74707031	-8.06396484	+16.89697266	+1672	+6.90820313	-9.03515625	-0.99316406	+56.11816406	+5.44921875	-20.19287109	+1436
+1458241033.03130010	+9.68554688	-5.96337891	-1.16894531	+40.97900391	-2.46093750	-57.81005859	+1712	+9.63281250	-5.21630859	-0.90966797	+0.28564453	-8.04199219	+16.69921875	+1668	+6.91699219	-9.03076172	-0.98437500	+56.07421875	+5.53710938	-20.25878906	+1444
+1458241033.03550000	+9.68994141	-5.97216797	-1.16894531	+40.84716797	-2.43896484	-57.85400391	+1712	+9.64160156	-5.22509766	-0.91406250	+0.15380859	-8.06396484	+16.65527344	+1664	+6.92138672	-9.03076172	-0.97558594	+56.05224609	+5.58105469	-20.28076172	+1452
+1458241033.03959990	+9.70312500	-5.98535156	-1.16455078	+40.67138672	-2.37304688	-57.94189453	+1716	+9.65039063	-5.22949219	-0.91406250	+0.04394531	-8.08593750	+16.61132813	+1660	+6.93017578	-9.03076172	-0.97119141	+56.03027344	+5.60302734	-20.32470703	+1456
+1458241033.04380010	+9.71191406	-5.99414063	-1.16455078	+40.53955078	-2.37304688	-58.02978516	+1716	+9.65917969	-5.23388672	-0.90966797	-0.02197266	-8.12988281	+16.58935547	+1656	+6.93457031	-9.03076172	-0.96679688	+56.00830078	+5.64697266	-20.36865234	+1460
+1458241033.04800010	+9.72070313	-5.99853516	-1.16015625	+40.42968750	-2.37304688	-58.09570313	+1720	+9.66357422	-5.23388672	-0.90966797	-0.10986328	-8.19580078	+16.56738281	+1652	+6.93896484	-9.03076172	-0.96240234	+55.96435547	+5.66894531	-20.41259766	+1468
+1458241033.05209990	+9.72509766	-5.99853516	-1.15576172	+40.38574219	-2.39501953	-58.16162109	+1720	+9.66796875	-5.23388672	-0.90527344	-0.13183594	-8.26171875	+16.52343750	+1652	+6.94335938	-9.03076172	-0.95800781	+55.94238281	+5.66894531	-20.47851563	+1472
+1458241033.05629990	+9.72949219	-5.99853516	-1.15136719	+40.31982422	-2.41699219	-58.22753906	+1724	+9.67236328	-5.23388672	-0.90087891	-0.17578125	-8.32763672	+16.50146484	+1648	+6.94775391	-9.03076172	-0.95361328	+55.92041016	+5.69091797	-20.52246094	+1476
+1458241033.06049990	+9.73388672	-6.00292969	-1.14697266	+40.27587891	-2.43896484	-58.29345703	+1728	+9.67675781	-5.23828125	-0.89648438	-0.24169922	-8.39355469	+16.45751953	+1644	+6.95214844	-9.02636719	-0.94921875	+55.87646484	+5.69091797	-20.58837891	+1484
+1458241033.06460000	+9.73828125	-5.99853516	-1.14257813	+40.27587891	-2.46093750	-58.35937500	+1732	+9.68115234	-5.23388672	-0.89208984	-0.21972656	-8.45947266	+16.43554688	+1644	+6.95214844	-9.02636719	-0.94482422	+55.83251953	+5.66894531	-20.63232422	+1488
+1458241033.06880000	+9.73828125	-5.99853516	-1.13378906	+40.25390625	-2.48291016	-58.44726563	+1736	+9.68554688	-5.23388672	-0.88769531	-0.24169922	-8.52539063	+16.39160156	+1644	+6.95654297	-9.02636719	-0.94482422	+55.78857422	+5.64697266	-20.69824219	+1492
+1458241033.07300000	+9.74267578	-5.99853516	-1.12939453	+40.23193359	-2.50488281	-58.51318359	+1740	+9.68554688	-5.23388672	-0.88330078	-0.26367188	-8.59130859	+16.34765625	+1644	+6.95654297	-9.02636719	-0.94042969	+55.74462891	+5.64697266	-20.74218750	+1496
+1458241033.08130000	+9.74267578	-5.99414063	-1.12500000	+40.23193359	-2.52685547	-58.60107422	+1744	+9.68994141	-5.22949219	-0.87451172	-0.24169922	-8.67919922	+16.28173828	+1644	+6.95654297	-9.03076172	-0.94042969	+55.67871094	+5.58105469	-20.83007813	+1500
+1458241033.08550000	+9.74267578	-5.99414063	-1.12060547	+40.23193359	-2.52685547	-58.66699219	+1748	+9.68994141	-5.22509766	-0.87451172	-0.26367188	-8.72314453	+16.23779297	+1648	+6.95654297	-9.03076172	-0.94042969	+55.63476563	+5.55908203	-20.85205078	+1500
+1458241033.08960010	+9.74267578	-5.98974609	-1.11621094	+40.23193359	-2.52685547	-58.71093750	+1748	+9.68994141	-5.22509766	-0.87011719	-0.24169922	-8.76708984	+16.21582031	+1648	+6.95654297	-9.03076172	-0.94042969	+55.61279297	+5.55908203	-20.89599609	+1504
+1458241033.09380010	+9.74267578	-5.98974609	-1.11621094	+40.25390625	-2.52685547	-58.75488281	+1752	+9.69433594	-5.22070313	-0.87011719	-0.21972656	-8.78906250	+16.19384766	+1648	+6.95214844	-9.03076172	-0.94042969	+55.56884766	+5.53710938	-20.91796875	+1504
+1458241033.09789990	+9.74267578	-5.98974609	-1.11181641	+40.25390625	-2.52685547	-58.79882813	+1752	+9.68994141	-5.22070313	-0.86572266	-0.19775391	-8.81103516	+16.14990234	+1652	+6.95214844	-9.03076172	-0.94042969	+55.54687500	+5.51513672	-20.93994141	+1508
+1458241033.10209990	+9.74267578	-5.98535156	-1.11181641	+40.27587891	-2.50488281	-58.82080078	+1756	+9.68994141	-5.22070313	-0.86572266	-0.17578125	-8.83300781	+16.12792969	+1652	+6.95214844	-9.03076172	-0.94042969	+55.54687500	+5.51513672	-20.96191406	+1508
+1458241033.10630010	+9.74267578	-5.98535156	-1.10742188	+40.29785156	-2.50488281	-58.86474609	+1756	+9.68994141	-5.21630859	-0.86572266	-0.17578125	-8.83300781	+16.10595703	+1652	+6.94775391	-9.03076172	-0.94042969	+55.52490234	+5.51513672	-20.96191406	+1512
+1458241033.11040000	+9.73828125	-5.98535156	-1.10742188	+40.31982422	-2.48291016	-58.88671875	+1756	+9.68994141	-5.21630859	-0.86132813	-0.15380859	-8.83300781	+16.08398438	+1656	+6.94775391	-9.03076172	-0.94042969	+55.52490234	+5.49316406	-20.98388672	+1512
+1458241033.11459990	+9.73828125	-5.98535156	-1.10742188	+40.31982422	-2.48291016	-58.88671875	+1756	+9.68994141	-5.21630859	-0.86132813	-0.13183594	-8.83300781	+16.06201172	+1656	+6.94775391	-9.03076172	-0.94042969	+55.52490234	+5.49316406	-21.00585938	+1512
+1458241033.11879990	+9.73828125	-5.98535156	-1.10742188	+40.34179688	-2.46093750	-58.90869141	+1756	+9.68994141	-5.21630859	-0.86132813	-0.10986328	-8.83300781	+16.06201172	+1656	+6.94775391	-9.03076172	-0.94042969	+55.54687500	+5.51513672	-21.00585938	+1512
+1458241033.12290000	+9.73828125	-5.98095703	-1.10742188	+40.36376953	-2.46093750	-58.93066406	+1756	+9.68994141	-5.21630859	-0.86132813	-0.10986328	-8.85498047	+16.04003906	+1656	+6.94775391	-9.03076172	-0.94042969	+55.54687500	+5.51513672	-21.02783203	+1512
+1458241033.12710000	+9.73828125	-5.98095703	-1.10742188	+40.36376953	-2.46093750	-58.93066406	+1756	+9.68994141	-5.21191406	-0.86132813	-0.08789063	-8.85498047	+16.04003906	+1660	+6.94775391	-9.03076172	-0.93603516	+55.56884766	+5.51513672	-21.02783203	+1516
+1458241033.13130000	+9.73828125	-5.98095703	-1.10742188	+40.38574219	-2.46093750	-58.93066406	+1756	+9.68554688	-5.21191406	-0.86132813	-0.08789063	-8.85498047	+16.04003906	+1660	+6.94775391	-9.03076172	-0.93603516	+55.56884766	+5.51513672	-21.02783203	+1516
+1458241033.13540010	+9.73828125	-5.98095703	-1.10742188	+40.38574219	-2.43896484	-58.95263672	+1756	+9.68554688	-5.21191406	-0.86132813	-0.06591797	-8.85498047	+16.04003906	+1660	+6.94775391	-9.03076172	-0.93603516	+55.59082031	+5.51513672	-21.04980469	+1516
+1458241033.13960000	+9.73828125	-5.98095703	-1.10742188	+40.40771484	-2.43896484	-58.95263672	+1756	+9.68554688	-5.21191406	-0.86132813	-0.06591797	-8.85498047	+16.04003906	+1660	+6.94775391	-9.03076172	-0.93603516	+55.61279297	+5.53710938	-21.04980469	+1516
+1458241033.14380000	+9.73828125	-5.98095703	-1.10742188	+40.42968750	-2.43896484	-58.97460938	+1756	+9.68554688	-5.21191406	-0.86132813	-0.04394531	-8.85498047	+16.01806641	+1660	+6.95214844	-9.03076172	-0.93164063	+55.61279297	+5.53710938	-21.07177734	+1520
+1458241033.14790010	+9.73828125	-5.98095703	-1.10742188	+40.45166016	-2.43896484	-58.97460938	+1756	+9.68554688	-5.21191406	-0.86132813	-0.04394531	-8.85498047	+16.01806641	+1660	+6.95214844	-9.03076172	-0.93164063	+55.63476563	+5.53710938	-21.07177734	+1520
+1458241033.15210010	+9.73828125	-5.98095703	-1.10742188	+40.47363281	-2.41699219	-58.99658203	+1756	+9.68554688	-5.21191406	-0.86132813	-0.02197266	-8.85498047	+16.01806641	+1660	+6.95214844	-9.03076172	-0.92724609	+55.67871094	+5.55908203	-21.09375000	+1524
+1458241033.15630010	+9.73828125	-5.98095703	-1.10742188	+40.49560547	-2.41699219	-59.01855469	+1756	+9.68115234	-5.21191406	-0.86132813	+0.00000000	-8.85498047	+16.01806641	+1660	+6.95654297	-9.03076172	-0.92724609	+55.70068359	+5.55908203	-21.11572266	+1524
+1458241033.16039990	+9.73828125	-5.97656250	-1.10742188	+40.53955078	-2.41699219	-59.04052734	+1756	+9.68115234	-5.21191406	-0.86132813	+0.02197266	-8.87695313	+15.99609375	+1656	+6.95654297	-9.03076172	-0.92285156	+55.74462891	+5.55908203	-21.13769531	+1528
+1458241033.16459990	+9.73828125	-5.97656250	-1.10742188	+40.58349609	-2.39501953	-59.08447266	+1756	+9.68115234	-5.21191406	-0.86132813	+0.08789063	-8.89892578	+15.99609375	+1656	+6.96093750	-9.02636719	-0.91845703	+55.81054688	+5.58105469	-21.18164063	+1532
+1458241033.16870000	+9.73828125	-5.97656250	-1.10302734	+40.64941406	-2.39501953	-59.12841797	+1756	+9.68115234	-5.21191406	-0.86132813	+0.13183594	-8.92089844	+15.97412109	+1652	+6.96533203	-9.02636719	-0.91406250	+55.85449219	+5.60302734	-21.22558594	+1536
+1458241033.17290000	+9.73828125	-5.97656250	-1.10302734	+40.69335938	-2.39501953	-59.17236328	+1760	+9.67675781	-5.21191406	-0.86132813	+0.17578125	-8.94287109	+15.95214844	+1648	+6.96972656	-9.02636719	-0.90966797	+55.92041016	+5.60302734	-21.24755859	+1540
+1458241033.17709990	+9.73828125	-5.97656250	-1.10302734	+40.73730469	-2.39501953	-59.21630859	+1760	+9.67675781	-5.21191406	-0.86132813	+0.21972656	-8.98681641	+15.90820313	+1648	+6.97851563	-9.02636719	-0.90087891	+55.98632813	+5.62500000	-21.31347656	+1544
+1458241033.18120000	+9.73828125	-5.98095703	-1.10302734	+40.78125000	-2.39501953	-59.28222656	+1760	+9.67675781	-5.21191406	-0.86132813	+0.26367188	-9.03076172	+15.86425781	+1644	+6.98291016	-9.02636719	-0.89648438	+56.05224609	+5.62500000	-21.35742188	+1548
+1458241033.18540000	+9.73828125	-5.98095703	-1.09863281	+40.80322266	-2.39501953	-59.34814453	+1760	+9.67675781	-5.21191406	-0.85693359	+0.30761719	-9.07470703	+15.84228516	+1640	+6.98291016	-9.02636719	-0.89208984	+56.07421875	+5.62500000	-21.40136719	+1552
+1458241033.18960000	+9.74267578	-5.98095703	-1.09423828	+40.82519531	-2.41699219	-59.41406250	+1764	+9.67675781	-5.21630859	-0.85693359	+0.32958984	-9.11865234	+15.79833984	+1640	+6.98730469	-9.03076172	-0.88769531	+56.11816406	+5.62500000	-21.44531250	+1560
+1458241033.19370010	+9.74267578	-5.98095703	-1.09423828	+40.84716797	-2.41699219	-59.47998047	+1764	+9.67675781	-5.21630859	-0.85253906	+0.35156250	-9.16259766	+15.75439453	+1636	+6.98730469	-9.03515625	-0.88330078	+56.11816406	+5.62500000	-21.46728516	+1564
+1458241033.19790010	+9.74267578	-5.98535156	-1.08984375	+40.86914063	-2.41699219	-59.54589844	+1764	+9.68115234	-5.22070313	-0.85253906	+0.37353516	-9.20654297	+15.68847656	+1636	+6.98730469	-9.03955078	-0.88330078	+56.09619141	+5.60302734	-21.51123047	+1568
+1458241033.20210000	+9.74267578	-5.98535156	-1.08544922	+40.89111328	-2.43896484	-59.61181641	+1768	+9.68115234	-5.22070313	-0.84814453	+0.37353516	-9.25048828	+15.66650391	+1636	+6.98730469	-9.04394531	-0.88330078	+56.07421875	+5.58105469	-21.53320313	+1572
+1458241033.20619990	+9.74267578	-5.98535156	-1.08544922	+40.89111328	-2.43896484	-59.67773438	+1768	+9.68115234	-5.22070313	-0.84814453	+0.39550781	-9.27246094	+15.60058594	+1632	+6.98291016	-9.05273438	-0.87890625	+56.03027344	+5.55908203	-21.55517578	+1576
+1458241033.21040010	+9.74267578	-5.98974609	-1.08105469	+40.91308594	-2.46093750	-59.74365234	+1772	+9.68115234	-5.22509766	-0.84375000	+0.39550781	-9.31640625	+15.55664063	+1632	+6.98291016	-9.05712891	-0.87890625	+55.98632813	+5.53710938	-21.57714844	+1580
+1458241033.21460010	+9.74707031	-5.98974609	-1.07666016	+40.91308594	-2.46093750	-59.80957031	+1772	+9.68554688	-5.22509766	-0.84375000	+0.41748047	-9.36035156	+15.51269531	+1636	+6.97851563	-9.06152344	-0.87890625	+55.92041016	+5.49316406	-21.62109375	+1580
+1458241033.21869990	+9.74707031	-5.99414063	-1.07226563	+40.91308594	-2.48291016	-59.87548828	+1776	+9.68554688	-5.22949219	-0.83935547	+0.43945313	-9.40429688	+15.46875000	+1636	+6.97851563	-9.06591797	-0.88330078	+55.87646484	+5.47119141	-21.64306641	+1584
+1458241033.22289990	+9.74707031	-5.99414063	-1.07226563	+40.91308594	-2.48291016	-59.94140625	+1780	+9.68554688	-5.22949219	-0.83935547	+0.43945313	-9.47021484	+15.44677734	+1636	+6.97412109	-9.07470703	-0.87890625	+55.83251953	+5.44921875	-21.66503906	+1588
+1458241033.22709990	+9.74707031	-5.99853516	-1.06787109	+40.93505859	-2.50488281	-60.02929688	+1780	+9.68994141	-5.23388672	-0.83496094	+0.46142578	-9.51416016	+15.40283203	+1640	+6.97412109	-9.07910156	-0.87890625	+55.78857422	+5.42724609	-21.70898438	+1588
+1458241033.23120000	+9.75146484	-5.99853516	-1.06347656	+40.93505859	-2.52685547	-60.09521484	+1784	+9.68994141	-5.23388672	-0.83056641	+0.46142578	-9.58007813	+15.35888672	+1640	+6.97412109	-9.08349609	-0.87890625	+55.74462891	+5.40527344	-21.75292969	+1592
+1458241033.23540000	+9.75146484	-6.00292969	-1.05908203	+40.93505859	-2.54882813	-60.18310547	+1788	+9.69433594	-5.23828125	-0.83056641	+0.48339844	-9.62402344	+15.31494141	+1644	+6.97412109	-9.08789063	-0.87451172	+55.72265625	+5.38330078	-21.79687500	+1592
+1458241033.23959990	+9.75146484	-6.00732422	-1.05468750	+40.93505859	-2.57080078	-60.24902344	+1788	+9.69433594	-5.23828125	-0.82617188	+0.48339844	-9.68994141	+15.29296875	+1644	+6.97412109	-9.09228516	-0.87451172	+55.70068359	+5.36132813	-21.86279297	+1596
+1458241033.24370000	+9.75585938	-6.00732422	-1.05029297	+40.93505859	-2.61474609	-60.31494141	+1792	+9.69873047	-5.24267578	-0.82177734	+0.48339844	-9.73388672	+15.24902344	+1648	+6.97851563	-9.09228516	-0.87011719	+55.67871094	+5.33935547	-21.92871094	+1596
+1458241033.24790000	+9.75585938	-6.01171875	-1.05029297	+40.91308594	-2.63671875	-60.38085938	+1796	+9.69873047	-5.24267578	-0.82177734	+0.50537109	-9.79980469	+15.24902344	+1648	+6.98291016	-9.09667969	-0.86572266	+55.67871094	+5.33935547	-21.99462891	+1600
+1458241033.25200010	+9.76025391	-6.01611328	-1.04589844	+40.91308594	-2.65869141	-60.44677734	+1800	+9.69873047	-5.24707031	-0.81738281	+0.50537109	-9.84375000	+15.22705078	+1648	+6.98730469	-9.09667969	-0.86132813	+55.70068359	+5.31738281	-22.06054688	+1600
+1458241033.25620010	+9.76025391	-6.01611328	-1.04150391	+40.91308594	-2.70263672	-60.49072266	+1804	+9.70312500	-5.24707031	-0.81738281	+0.50537109	-9.90966797	+15.22705078	+1648	+6.99169922	-9.09667969	-0.85693359	+55.70068359	+5.29541016	-22.12646484	+1604
+1458241033.26040010	+9.76464844	-6.02050781	-1.04150391	+40.89111328	-2.72460938	-60.55664063	+1808	+9.70312500	-5.25146484	-0.81738281	+0.50537109	-9.95361328	+15.20507813	+1652	+6.99609375	-9.09667969	-0.85253906	+55.72265625	+5.29541016	-22.19238281	+1608
+1458241033.26449990	+9.76464844	-6.02050781	-1.03710938	+40.89111328	-2.74658203	-60.60058594	+1812	+9.70312500	-5.25146484	-0.81298828	+0.50537109	-9.99755859	+15.20507813	+1652	+7.00048828	-9.09667969	-0.84814453	+55.74462891	+5.29541016	-22.25830078	+1612
+1458241033.26869990	+9.76904297	-6.02490234	-1.03271484	+40.86914063	-2.79052734	-60.64453125	+1816	+9.70751953	-5.25585938	-0.81298828	+0.48339844	-10.04150391	+15.20507813	+1648	+7.00927734	-9.09667969	-0.84375000	+55.76660156	+5.29541016	-22.32421875	+1616
+1458241033.27290010	+9.76904297	-6.02929688	-1.03271484	+40.84716797	-2.79052734	-60.68847656	+1820	+9.70751953	-5.25585938	-0.81298828	+0.48339844	-10.08544922	+15.20507813	+1648	+7.01367188	-9.09667969	-0.83935547	+55.78857422	+5.27343750	-22.39013672	+1620
+1458241033.27700000	+9.77343750	-6.02929688	-1.03271484	+40.84716797	-2.81250000	-60.73242188	+1824	+9.70751953	-5.25585938	-0.80859375	+0.48339844	-10.10742188	+15.20507813	+1648	+7.01806641	-9.09667969	-0.83496094	+55.81054688	+5.27343750	-22.45605469	+1628
+1458241033.28119990	+9.77343750	-6.02929688	-1.03271484	+40.82519531	-2.83447266	-60.75439453	+1828	+9.70751953	-5.26025391	-0.80859375	+0.48339844	-10.15136719	+15.20507813	+1644	+7.02246094	-9.09228516	-0.83056641	+55.83251953	+5.27343750	-22.50000000	+1632
+1458241033.28539990	+9.77343750	-6.03369141	-1.02832031	+40.80322266	-2.85644531	-60.77636719	+1832	+9.71191406	-5.26025391	-0.80859375	+0.46142578	-10.17333984	+15.22705078	+1644	+7.02685547	-9.09228516	-0.82617188	+55.85449219	+5.25146484	-22.56591797	+1636
+1458241033.28950000	+9.77783203	-6.03369141	-1.02832031	+40.78125000	-2.85644531	-60.82031250	+1836	+9.71191406	-5.26025391	-0.80859375	+0.46142578	-10.19531250	+15.20507813	+1640	+7.02685547	-9.09228516	-0.82177734	+55.85449219	+5.25146484	-22.58789063	+1636
+1458241033.29370000	+9.77783203	-6.03808594	-1.02832031	+40.78125000	-2.85644531	-60.84228516	+1840	+9.71191406	-5.26464844	-0.80859375	+0.46142578	-10.21728516	+15.20507813	+1640	+7.03125000	-9.09228516	-0.82177734	+55.85449219	+5.22949219	-22.63183594	+1640
+1458241033.29790000	+9.77783203	-6.03808594	-1.02392578	+40.75927734	-2.87841797	-60.88623047	+1844	+9.71191406	-5.26464844	-0.80419922	+0.46142578	-10.23925781	+15.20507813	+1636	+7.03125000	-9.09228516	-0.82177734	+55.85449219	+5.22949219	-22.65380859	+1644
+1458241033.30200000	+9.77783203	-6.03808594	-1.02392578	+40.73730469	-2.87841797	-60.90820313	+1848	+9.71191406	-5.26464844	-0.80419922	+0.46142578	-10.26123047	+15.20507813	+1636	+7.03125000	-9.09667969	-0.81738281	+55.85449219	+5.20751953	-22.67578125	+1648
+1458241033.30620000	+9.77783203	-6.03808594	-1.02392578	+40.73730469	-2.85644531	-60.95214844	+1852	+9.71191406	-5.26904297	-0.80419922	+0.46142578	-10.28320313	+15.18310547	+1632	+7.03125000	-9.09667969	-0.81738281	+55.83251953	+5.20751953	-22.69775391	+1648
+1458241033.31040000	+9.77783203	-6.04248047	-1.02392578	+40.71533203	-2.85644531	-60.97412109	+1852	+9.71191406	-5.26904297	-0.79980469	+0.46142578	-10.30517578	+15.18310547	+1632	+7.02685547	-9.09667969	-0.82177734	+55.81054688	+5.18554688	-22.69775391	+1652
+1458241033.31450010	+9.77783203	-6.04248047	-1.01953125	+40.71533203	-2.85644531	-60.99609375	+1856	+9.71191406	-5.26904297	-0.79980469	+0.46142578	-10.30517578	+15.16113281	+1632	+7.02685547	-9.10107422	-0.82177734	+55.78857422	+5.18554688	-22.69775391	+1652
+1458241033.31870010	+9.77783203	-6.04248047	-1.01953125	+40.69335938	-2.85644531	-61.01806641	+1860	+9.71191406	-5.26904297	-0.79980469	+0.46142578	-10.30517578	+15.13916016	+1628	+7.02246094	-9.10107422	-0.82177734	+55.76660156	+5.16357422	-22.69775391	+1656
+1458241033.32279990	+9.77783203	-6.04248047	-1.01953125	+40.69335938	-2.83447266	-61.04003906	+1860	+9.71191406	-5.26904297	-0.79980469	+0.46142578	-10.32714844	+15.13916016	+1628	+7.02246094	-9.10107422	-0.82617188	+55.74462891	+5.14160156	-22.67578125	+1660
+1458241033.32699990	+9.77783203	-6.04248047	-1.01513672	+40.67138672	-2.83447266	-61.06201172	+1864	+9.71191406	-5.26904297	-0.79541016	+0.46142578	-10.32714844	+15.11718750	+1628	+7.01806641	-9.10546875	-0.82617188	+55.72265625	+5.14160156	-22.67578125	+1660
+1458241033.33119990	+9.77783203	-6.04248047	-1.01513672	+40.67138672	-2.83447266	-61.08398438	+1864	+9.71191406	-5.26904297	-0.79541016	+0.48339844	-10.34912109	+15.11718750	+1628	+7.01806641	-9.10546875	-0.83056641	+55.70068359	+5.11962891	-22.67578125	+1664
+1458241033.33530000	+9.77783203	-6.04248047	-1.01513672	+40.67138672	-2.83447266	-61.10595703	+1868	+9.71630859	-5.27343750	-0.79541016	+0.48339844	-10.34912109	+15.09521484	+1628	+7.01367188	-9.10546875	-0.83056641	+55.65673828	+5.09765625	-22.65380859	+1664
+1458241033.33950000	+9.77343750	-6.04248047	-1.01513672	+40.67138672	-2.81250000	-61.12792969	+1868	+9.71630859	-5.27343750	-0.79541016	+0.48339844	-10.34912109	+15.09521484	+1632	+7.00927734	-9.10986328	-0.83056641	+55.63476563	+5.09765625	-22.65380859	+1664
+1458241033.34369990	+9.77343750	-6.04248047	-1.01074219	+40.64941406	-2.81250000	-61.14990234	+1872	+9.71630859	-5.27343750	-0.79541016	+0.48339844	-10.34912109	+15.07324219	+1632	+7.00927734	-9.10986328	-0.83496094	+55.61279297	+5.09765625	-22.63183594	+1668
+1458241033.34780000	+9.77343750	-6.03808594	-1.01074219	+40.64941406	-2.81250000	-61.17187500	+1872	+9.71630859	-5.27343750	-0.79101563	+0.48339844	-10.37109375	+15.07324219	+1632	+7.00488281	-9.10986328	-0.83496094	+55.59082031	+5.07568359	-22.63183594	+1668
+1458241033.35200000	+9.77343750	-6.03808594	-1.01074219	+40.64941406	-2.79052734	-61.17187500	+1872	+9.71630859	-5.27343750	-0.79101563	+0.48339844	-10.37109375	+15.05126953	+1636	+7.00488281	-9.11425781	-0.83935547	+55.59082031	+5.07568359	-22.60986328	+1668
+1458241033.35620000	+9.77343750	-6.03808594	-1.01074219	+40.64941406	-2.79052734	-61.19384766	+1876	+9.71630859	-5.27343750	-0.79101563	+0.50537109	-10.37109375	+15.05126953	+1636	+7.00488281	-9.11425781	-0.83935547	+55.56884766	+5.07568359	-22.60986328	+1668
+1458241033.36030010	+9.77343750	-6.03808594	-1.01074219	+40.64941406	-2.79052734	-61.19384766	+1876	+9.71630859	-5.27343750	-0.79101563	+0.50537109	-10.37109375	+15.05126953	+1636	+7.00048828	-9.11425781	-0.83935547	+55.56884766	+5.05371094	-22.60986328	+1668
+1458241033.36450000	+9.77343750	-6.03808594	-1.01074219	+40.62744141	-2.79052734	-61.21582031	+1876	+9.71630859	-5.27343750	-0.79101563	+0.50537109	-10.37109375	+15.05126953	+1640	+7.00048828	-9.11425781	-0.83935547	+55.54687500	+5.05371094	-22.58789063	+1668
+1458241033.36870000	+9.77343750	-6.03808594	-1.01074219	+40.62744141	-2.79052734	-61.21582031	+1876	+9.71630859	-5.27343750	-0.79101563	+0.50537109	-10.37109375	+15.05126953	+1640	+7.00048828	-9.11425781	-0.83935547	+55.54687500	+5.05371094	-22.58789063	+1668
+1458241033.37280010	+9.77343750	-6.03808594	-1.01074219	+40.62744141	-2.79052734	-61.21582031	+1880	+9.71630859	-5.27343750	-0.79101563	+0.50537109	-10.37109375	+15.05126953	+1640	+7.00048828	-9.11425781	-0.83935547	+55.54687500	+5.07568359	-22.58789063	+1668
+1458241033.37700010	+9.77343750	-6.04248047	-1.01074219	+40.62744141	-2.79052734	-61.21582031	+1880	+9.71630859	-5.27343750	-0.79101563	+0.50537109	-10.37109375	+15.05126953	+1644	+7.00048828	-9.11425781	-0.83935547	+55.54687500	+5.07568359	-22.58789063	+1664
+1458241033.38120010	+9.77343750	-6.04248047	-1.01074219	+40.60546875	-2.76855469	-61.21582031	+1880	+9.71630859	-5.27343750	-0.79101563	+0.50537109	-10.37109375	+15.05126953	+1644	+7.00048828	-9.11425781	-0.83935547	+55.54687500	+5.07568359	-22.58789063	+1664
+1458241033.38529990	+9.77343750	-6.04248047	-1.01074219	+40.60546875	-2.76855469	-61.21582031	+1880	+9.71630859	-5.27343750	-0.79101563	+0.50537109	-10.37109375	+15.05126953	+1644	+7.00048828	-9.11425781	-0.83935547	+55.56884766	+5.07568359	-22.58789063	+1664
+1458241033.38949990	+9.77343750	-6.04248047	-1.01074219	+40.60546875	-2.76855469	-61.21582031	+1884	+9.71630859	-5.27343750	-0.79101563	+0.50537109	-10.37109375	+15.05126953	+1648	+7.00488281	-9.11425781	-0.83935547	+55.56884766	+5.07568359	-22.58789063	+1664
+1458241033.39369990	+9.77343750	-6.04248047	-1.01074219	+40.60546875	-2.76855469	-61.21582031	+1884	+9.71630859	-5.27343750	-0.79101563	+0.50537109	-10.37109375	+15.05126953	+1648	+7.00488281	-9.11425781	-0.83496094	+55.56884766	+5.07568359	-22.58789063	+1664
+1458241033.39780000	+9.77343750	-6.04248047	-1.01074219	+40.60546875	-2.76855469	-61.21582031	+1884	+9.71630859	-5.27343750	-0.79101563	+0.50537109	-10.37109375	+15.05126953	+1648	+7.00488281	-9.11425781	-0.83496094	+55.59082031	+5.07568359	-22.60986328	+1664
+1458241033.40200000	+9.77343750	-6.04248047	-1.01074219	+40.58349609	-2.76855469	-61.21582031	+1884	+9.71630859	-5.27343750	-0.79101563	+0.50537109	-10.37109375	+15.05126953	+1648	+7.00488281	-9.11425781	-0.83496094	+55.59082031	+5.09765625	-22.60986328	+1664
+1458241033.40610000	+9.77343750	-6.04248047	-1.01074219	+40.58349609	-2.76855469	-61.21582031	+1888	+9.71630859	-5.27343750	-0.79101563	+0.50537109	-10.37109375	+15.05126953	+1648	+7.00488281	-9.11425781	-0.83496094	+55.59082031	+5.09765625	-22.60986328	+1664
+1458241033.41030000	+9.77343750	-6.04248047	-1.01074219	+40.58349609	-2.76855469	-61.21582031	+1888	+9.71630859	-5.27343750	-0.79101563	+0.50537109	-10.37109375	+15.05126953	+1652	+7.00488281	-9.11425781	-0.83496094	+55.59082031	+5.09765625	-22.60986328	+1664
+1458241033.41450000	+9.77343750	-6.04248047	-1.01074219	+40.58349609	-2.74658203	-61.21582031	+1888	+9.71630859	-5.27343750	-0.79101563	+0.50537109	-10.37109375	+15.05126953	+1652	+7.00488281	-9.11425781	-0.83496094	+55.61279297	+5.09765625	-22.60986328	+1664
+1458241033.41860010	+9.77343750	-6.04248047	-1.01074219	+40.58349609	-2.74658203	-61.21582031	+1888	+9.71630859	-5.27783203	-0.79541016	+0.50537109	-10.34912109	+15.05126953	+1652	+7.00927734	-9.11425781	-0.83496094	+55.61279297	+5.11962891	-22.60986328	+1664
+1458241033.42280010	+9.77343750	-6.04248047	-1.01074219	+40.58349609	-2.74658203	-61.21582031	+1892	+9.71630859	-5.27783203	-0.79541016	+0.52734375	-10.34912109	+15.05126953	+1652	+7.00927734	-9.11425781	-0.83056641	+55.63476563	+5.11962891	-22.60986328	+1664
+1458241033.42700000	+9.77343750	-6.04248047	-1.01513672	+40.58349609	-2.74658203	-61.21582031	+1892	+9.71630859	-5.27783203	-0.79541016	+0.52734375	-10.34912109	+15.05126953	+1652	+7.00927734	-9.11425781	-0.83056641	+55.63476563	+5.14160156	-22.60986328	+1664
+1458241033.43109990	+9.77343750	-6.04248047	-1.01513672	+40.58349609	-2.74658203	-61.21582031	+1892	+9.71630859	-5.27783203	-0.79541016	+0.52734375	-10.34912109	+15.05126953	+1652	+7.00927734	-9.11425781	-0.83056641	+55.65673828	+5.14160156	-22.60986328	+1664
+1458241033.43530010	+9.77343750	-6.04687500	-1.01513672	+40.58349609	-2.72460938	-61.21582031	+1892	+9.71630859	-5.27783203	-0.79541016	+0.52734375	-10.32714844	+15.05126953	+1652	+7.00927734	-9.11425781	-0.83056641	+55.65673828	+5.16357422	-22.60986328	+1664
+1458241033.43950010	+9.77343750	-6.04687500	-1.01513672	+40.58349609	-2.72460938	-61.21582031	+1892	+9.71630859	-5.27783203	-0.79541016	+0.52734375	-10.32714844	+15.05126953	+1652	+7.00927734	-9.11425781	-0.83056641	+55.67871094	+5.16357422	-22.58789063	+1664
+1458241033.44359990	+9.77343750	-6.04687500	-1.01513672	+40.58349609	-2.72460938	-61.21582031	+1896	+9.71630859	-5.27783203	-0.79541016	+0.54931641	-10.32714844	+15.05126953	+1652	+7.00927734	-9.11425781	-0.83056641	+55.67871094	+5.18554688	-22.58789063	+1664
+1458241033.44779990	+9.77343750	-6.04687500	-1.01513672	+40.58349609	-2.72460938	-61.21582031	+1896	+9.71191406	-5.27783203	-0.79541016	+0.54931641	-10.30517578	+15.05126953	+1652	+7.00927734	-9.11425781	-0.83056641	+55.67871094	+5.18554688	-22.56591797	+1664
+1458241033.45199990	+9.77343750	-6.04687500	-1.01513672	+40.58349609	-2.70263672	-61.21582031	+1896	+9.71191406	-5.27783203	-0.79541016	+0.54931641	-10.30517578	+15.02929688	+1652	+7.00488281	-9.11425781	-0.83056641	+55.67871094	+5.20751953	-22.56591797	+1668
+1458241033.45610000	+9.77343750	-6.04687500	-1.01513672	+40.58349609	-2.70263672	-61.21582031	+1896	+9.71191406	-5.27783203	-0.79980469	+0.57128906	-10.28320313	+15.02929688	+1652	+7.00488281	-9.11425781	-0.83056641	+55.70068359	+5.20751953	-22.54394531	+1668
+1458241033.46030000	+9.77343750	-6.04687500	-1.01513672	+40.58349609	-2.70263672	-61.21582031	+1896	+9.71191406	-5.27783203	-0.79980469	+0.57128906	-10.28320313	+15.00732422	+1656	+7.00048828	-9.11425781	-0.83496094	+55.70068359	+5.22949219	-22.52197266	+1668
+1458241033.46450000	+9.77343750	-6.04687500	-1.01513672	+40.58349609	-2.68066406	-61.21582031	+1896	+9.71191406	-5.27783203	-0.79980469	+0.59326172	-10.26123047	+15.00732422	+1656	+7.00048828	-9.11865234	-0.83496094	+55.70068359	+5.22949219	-22.50000000	+1668
+1458241033.46860000	+9.76904297	-6.04687500	-1.01513672	+40.58349609	-2.68066406	-61.21582031	+1896	+9.71191406	-5.27783203	-0.79980469	+0.61523438	-10.23925781	+14.98535156	+1656	+7.00048828	-9.11865234	-0.83496094	+55.70068359	+5.25146484	-22.47802734	+1668
+1458241033.47280000	+9.76904297	-6.04687500	-1.01513672	+40.58349609	-2.65869141	-61.21582031	+1900	+9.70751953	-5.27783203	-0.79980469	+0.61523438	-10.23925781	+14.98535156	+1656	+6.99609375	-9.11865234	-0.83496094	+55.70068359	+5.25146484	-22.45605469	+1668
+1458241033.47690010	+9.76904297	-6.04687500	-1.01513672	+40.58349609	-2.65869141	-61.21582031	+1900	+9.70751953	-5.27783203	-0.79980469	+0.63720703	-10.21728516	+14.98535156	+1660	+6.99609375	-9.11865234	-0.83935547	+55.70068359	+5.27343750	-22.45605469	+1668
+1458241033.48110010	+9.76904297	-6.04687500	-1.01513672	+40.60546875	-2.63671875	-61.21582031	+1900	+9.70751953	-5.27783203	-0.79980469	+0.63720703	-10.19531250	+14.96337891	+1660	+6.99609375	-9.12304688	-0.83935547	+55.70068359	+5.27343750	-22.43408203	+1668
+1458241033.48530010	+9.76904297	-6.04687500	-1.01953125	+40.60546875	-2.63671875	-61.19384766	+1900	+9.70751953	-5.27783203	-0.80419922	+0.65917969	-10.19531250	+14.96337891	+1664	+6.99169922	-9.12304688	-0.83935547	+55.72265625	+5.29541016	-22.41210938	+1668
+1458241033.48939990	+9.76904297	-6.04687500	-1.01953125	+40.60546875	-2.61474609	-61.19384766	+1900	+9.70751953	-5.27783203	-0.80419922	+0.65917969	-10.17333984	+14.96337891	+1664	+6.99609375	-9.12304688	-0.83935547	+55.72265625	+5.29541016	-22.41210938	+1668
+1458241033.49359990	+9.76904297	-6.04687500	-1.01953125	+40.60546875	-2.61474609	-61.19384766	+1900	+9.70751953	-5.27783203	-0.80419922	+0.68115234	-10.17333984	+14.96337891	+1664	+6.99609375	-9.12304688	-0.83496094	+55.74462891	+5.31738281	-22.41210938	+1668
+1458241033.49780010	+9.76904297	-6.04687500	-1.01953125	+40.60546875	-2.59277344	-61.19384766	+1900	+9.70751953	-5.27783203	-0.80419922	+0.68115234	-10.17333984	+14.98535156	+1664	+6.99609375	-9.12304688	-0.83496094	+55.76660156	+5.31738281	-22.39013672	+1668
+1458241033.50190000	+9.76904297	-6.04687500	-1.01953125	+40.62744141	-2.59277344	-61.19384766	+1900	+9.70751953	-5.27783203	-0.80419922	+0.70312500	-10.17333984	+14.98535156	+1668	+6.99609375	-9.12304688	-0.83496094	+55.78857422	+5.33935547	-22.39013672	+1668
+1458241033.50609990	+9.76904297	-6.04687500	-1.01953125	+40.62744141	-2.59277344	-61.17187500	+1900	+9.70751953	-5.27783203	-0.80419922	+0.70312500	-10.17333984	+14.98535156	+1668	+7.00048828	-9.12304688	-0.83056641	+55.81054688	+5.36132813	-22.41210938	+1668
+1458241033.51029990	+9.76904297	-6.04687500	-1.01953125	+40.62744141	-2.59277344	-61.17187500	+1900	+9.70751953	-5.27783203	-0.80419922	+0.70312500	-10.15136719	+15.00732422	+1668	+7.00488281	-9.11865234	-0.83056641	+55.85449219	+5.36132813	-22.41210938	+1672
+1458241033.51440000	+9.76904297	-6.04687500	-1.02392578	+40.62744141	-2.57080078	-61.17187500	+1900	+9.70312500	-5.27783203	-0.80419922	+0.70312500	-10.15136719	+15.02929688	+1664	+7.00488281	-9.11865234	-0.82617188	+55.87646484	+5.38330078	-22.41210938	+1672
+1458241033.51860000	+9.76904297	-6.04687500	-1.02392578	+40.62744141	-2.57080078	-61.17187500	+1904	+9.70312500	-5.27783203	-0.80419922	+0.70312500	-10.15136719	+15.02929688	+1664	+7.00927734	-9.11865234	-0.82617188	+55.89843750	+5.40527344	-22.41210938	+1676
+1458241033.52280000	+9.76904297	-6.04687500	-1.02392578	+40.64941406	-2.57080078	-61.14990234	+1904	+9.70312500	-5.27783203	-0.80419922	+0.72509766	-10.15136719	+15.05126953	+1664	+7.00927734	-9.11865234	-0.82177734	+55.94238281	+5.40527344	-22.41210938	+1676
+1458241033.52690010	+9.76904297	-6.04687500	-1.02392578	+40.64941406	-2.57080078	-61.14990234	+1904	+9.70312500	-5.27783203	-0.80419922	+0.72509766	-10.15136719	+15.05126953	+1664	+7.01367188	-9.11865234	-0.82177734	+55.96435547	+5.42724609	-22.43408203	+1680
+1458241033.53110000	+9.76904297	-6.04687500	-1.02392578	+40.64941406	-2.57080078	-61.14990234	+1904	+9.70312500	-5.27783203	-0.80419922	+0.72509766	-10.15136719	+15.07324219	+1660	+7.01806641	-9.11425781	-0.81738281	+55.98632813	+5.42724609	-22.43408203	+1680
+1458241033.53530000	+9.76904297	-6.04687500	-1.02392578	+40.64941406	-2.57080078	-61.14990234	+1904	+9.70312500	-5.27783203	-0.80419922	+0.72509766	-10.15136719	+15.07324219	+1660	+7.01806641	-9.11425781	-0.81738281	+56.00830078	+5.42724609	-22.43408203	+1684
+1458241033.53940010	+9.76904297	-6.04687500	-1.02392578	+40.67138672	-2.57080078	-61.14990234	+1904	+9.70312500	-5.27783203	-0.80419922	+0.72509766	-10.15136719	+15.07324219	+1660	+7.01806641	-9.11425781	-0.81738281	+56.03027344	+5.44921875	-22.43408203	+1684
+1458241033.54360010	+9.76904297	-6.04687500	-1.02392578	+40.67138672	-2.57080078	-61.14990234	+1904	+9.70312500	-5.27783203	-0.80419922	+0.74707031	-10.15136719	+15.09521484	+1656	+7.01806641	-9.11425781	-0.81298828	+56.05224609	+5.44921875	-22.43408203	+1684
+1458241033.54780010	+9.76904297	-6.04687500	-1.02392578	+40.67138672	-2.57080078	-61.12792969	+1904	+9.70312500	-5.27783203	-0.80419922	+0.74707031	-10.15136719	+15.09521484	+1656	+7.02246094	-9.11425781	-0.81298828	+56.05224609	+5.44921875	-22.41210938	+1688
+1458241033.55189990	+9.76904297	-6.04687500	-1.02392578	+40.69335938	-2.57080078	-61.12792969	+1904	+9.70312500	-5.27783203	-0.80419922	+0.74707031	-10.15136719	+15.09521484	+1652	+7.01806641	-9.11425781	-0.81738281	+56.05224609	+5.44921875	-22.41210938	+1688
+1458241033.55609990	+9.76904297	-6.04687500	-1.02392578	+40.69335938	-2.57080078	-61.12792969	+1904	+9.70312500	-5.27783203	-0.80419922	+0.74707031	-10.15136719	+15.09521484	+1652	+7.01806641	-9.11865234	-0.81738281	+56.05224609	+5.44921875	-22.39013672	+1688
+1458241033.56020000	+9.76904297	-6.04687500	-1.02392578	+40.69335938	-2.54882813	-61.12792969	+1904	+9.70312500	-5.27783203	-0.80419922	+0.74707031	-10.15136719	+15.09521484	+1652	+7.01806641	-9.11865234	-0.81738281	+56.05224609	+5.44921875	-22.39013672	+1692
+1458241033.56440000	+9.76904297	-6.04687500	-1.02832031	+40.71533203	-2.54882813	-61.12792969	+1904	+9.70312500	-5.27783203	-0.80419922	+0.76904297	-10.12939453	+15.09521484	+1652	+7.01806641	-9.11865234	-0.81738281	+56.05224609	+5.42724609	-22.36816406	+1692
+1458241033.56859990	+9.76904297	-6.04687500	-1.02832031	+40.71533203	-2.54882813	-61.12792969	+1904	+9.70312500	-5.27783203	-0.80419922	+0.76904297	-10.12939453	+15.09521484	+1648	+7.01367188	-9.11865234	-0.82177734	+56.05224609	+5.42724609	-22.36816406	+1692
+1458241033.57270000	+9.76904297	-6.04687500	-1.02832031	+40.73730469	-2.54882813	-61.12792969	+1904	+9.70312500	-5.27783203	-0.80419922	+0.76904297	-10.12939453	+15.09521484	+1648	+7.01367188	-9.12304688	-0.82177734	+56.03027344	+5.42724609	-22.34619141	+1692
+1458241033.57690000	+9.76464844	-6.04687500	-1.02832031	+40.73730469	-2.52685547	-61.10595703	+1904	+9.70312500	-5.27783203	-0.80419922	+0.76904297	-10.12939453	+15.09521484	+1648	+7.00927734	-9.12304688	-0.82177734	+56.03027344	+5.42724609	-22.32421875	+1696
+1458241033.58110000	+9.76464844	-6.04687500	-1.02832031	+40.73730469	-2.52685547	-61.10595703	+1904	+9.70312500	-5.27783203	-0.80419922	+0.76904297	-10.12939453	+15.09521484	+1648	+7.00927734	-9.12304688	-0.82617188	+56.00830078	+5.42724609	-22.30224609	+1696
+1458241033.58520010	+9.76464844	-6.04687500	-1.02832031	+40.75927734	-2.52685547	-61.10595703	+1904	+9.70312500	-5.27783203	-0.80419922	+0.79101563	-10.10742188	+15.09521484	+1652	+7.00488281	-9.12304688	-0.82617188	+56.00830078	+5.42724609	-22.28027344	+1696
+1458241033.58940010	+9.76464844	-6.04687500	-1.02832031	+40.75927734	-2.52685547	-61.10595703	+1904	+9.70312500	-5.27783203	-0.80419922	+0.79101563	-10.10742188	+15.09521484	+1652	+7.00488281	-9.12744141	-0.83056641	+56.00830078	+5.40527344	-22.28027344	+1696
+1458241033.59360000	+9.76464844	-6.04687500	-1.02832031	+40.78125000	-2.50488281	-61.10595703	+1904	+9.70312500	-5.27783203	-0.80419922	+0.79101563	-10.10742188	+15.09521484	+1652	+7.00488281	-9.12744141	-0.83056641	+55.98632813	+5.40527344	-22.25830078	+1696
+1458241033.59770010	+9.76464844	-6.04687500	-1.02832031	+40.78125000	-2.50488281	-61.08398438	+1904	+9.70312500	-5.27783203	-0.80419922	+0.79101563	-10.10742188	+15.09521484	+1652	+7.00048828	-9.12744141	-0.83056641	+55.98632813	+5.40527344	-22.23632813	+1692
+1458241033.60190010	+9.76025391	-6.04687500	-1.02832031	+40.80322266	-2.50488281	-61.08398438	+1904	+9.70312500	-5.27783203	-0.80419922	+0.79101563	-10.08544922	+15.11718750	+1652	+7.00048828	-9.12744141	-0.83056641	+55.98632813	+5.42724609	-22.23632813	+1692
+1458241033.60610010	+9.76025391	-6.04687500	-1.02832031	+40.80322266	-2.50488281	-61.08398438	+1904	+9.69873047	-5.27783203	-0.80419922	+0.79101563	-10.08544922	+15.11718750	+1652	+7.00048828	-9.13183594	-0.83056641	+55.98632813	+5.42724609	-22.23632813	+1692
+1458241033.61019990	+9.76025391	-6.04687500	-1.02832031	+40.82519531	-2.50488281	-61.08398438	+1904	+9.69873047	-5.27783203	-0.80419922	+0.79101563	-10.08544922	+15.11718750	+1656	+7.00048828	-9.13183594	-0.83056641	+56.00830078	+5.42724609	-22.21435547	+1688
+1458241033.61439990	+9.76025391	-6.04687500	-1.02832031	+40.82519531	-2.50488281	-61.06201172	+1904	+9.69873047	-5.27783203	-0.80419922	+0.79101563	-10.08544922	+15.13916016	+1656	+7.00048828	-9.13183594	-0.83056641	+56.00830078	+5.42724609	-22.21435547	+1688
+1458241033.61859990	+9.76025391	-6.04687500	-1.02832031	+40.82519531	-2.50488281	-61.06201172	+1904	+9.69873047	-5.27783203	-0.80419922	+0.79101563	-10.08544922	+15.13916016	+1656	+7.00048828	-9.13183594	-0.83056641	+56.03027344	+5.44921875	-22.21435547	+1688
+1458241033.62270000	+9.76025391	-6.04687500	-1.02832031	+40.84716797	-2.50488281	-61.04003906	+1904	+9.69873047	-5.27783203	-0.80419922	+0.79101563	-10.08544922	+15.16113281	+1656	+7.00488281	-9.13183594	-0.83056641	+56.05224609	+5.44921875	-22.21435547	+1688
+1458241033.62690000	+9.76025391	-6.04687500	-1.02832031	+40.84716797	-2.50488281	-61.04003906	+1904	+9.69873047	-5.28222656	-0.80419922	+0.81298828	-10.06347656	+15.16113281	+1656	+7.00488281	-9.13183594	-0.82617188	+56.07421875	+5.47119141	-22.23632813	+1684
+1458241033.63100000	+9.76025391	-6.04687500	-1.02832031	+40.86914063	-2.52685547	-61.04003906	+1904	+9.69873047	-5.28222656	-0.80419922	+0.81298828	-10.06347656	+15.18310547	+1656	+7.00927734	-9.12744141	-0.82617188	+56.09619141	+5.47119141	-22.23632813	+1688
+1458241033.63520000	+9.76025391	-6.04687500	-1.02832031	+40.86914063	-2.52685547	-61.01806641	+1904	+9.69873047	-5.28222656	-0.80859375	+0.81298828	-10.06347656	+15.20507813	+1656	+7.00927734	-9.12744141	-0.82177734	+56.11816406	+5.49316406	-22.25830078	+1688
+1458241033.63940000	+9.76025391	-6.05126953	-1.02832031	+40.86914063	-2.52685547	-61.01806641	+1904	+9.69873047	-5.28222656	-0.80859375	+0.81298828	-10.06347656	+15.20507813	+1656	+7.01367188	-9.12744141	-0.82177734	+56.16210938	+5.49316406	-22.25830078	+1688
+1458241033.64350010	+9.76464844	-6.05126953	-1.02832031	+40.89111328	-2.52685547	-61.01806641	+1904	+9.69873047	-5.28222656	-0.80859375	+0.81298828	-10.06347656	+15.22705078	+1652	+7.01367188	-9.12744141	-0.81738281	+56.18408203	+5.51513672	-22.25830078	+1688
+1458241033.64770010	+9.76464844	-6.05126953	-1.02832031	+40.89111328	-2.52685547	-60.99609375	+1904	+9.69873047	-5.28222656	-0.80859375	+0.81298828	-10.06347656	+15.24902344	+1652	+7.01806641	-9.12744141	-0.81738281	+56.20605469	+5.51513672	-22.28027344	+1688
+1458241033.65190010	+9.76464844	-6.05126953	-1.02832031	+40.91308594	-2.54882813	-60.99609375	+1904	+9.69873047	-5.28222656	-0.80859375	+0.81298828	-10.06347656	+15.27099609	+1652	+7.02246094	-9.12744141	-0.81298828	+56.22802734	+5.53710938	-22.28027344	+1688
+1458241033.65599990	+9.76464844	-6.05126953	-1.02832031	+40.91308594	-2.54882813	-60.99609375	+1904	+9.69873047	-5.28222656	-0.80859375	+0.81298828	-10.06347656	+15.29296875	+1648	+7.02246094	-9.12744141	-0.81298828	+56.25000000	+5.53710938	-22.28027344	+1692
+1458241033.66020010	+9.76464844	-6.05126953	-1.02832031	+40.93505859	-2.54882813	-60.97412109	+1904	+9.69873047	-5.28222656	-0.80859375	+0.83496094	-10.06347656	+15.29296875	+1648	+7.02246094	-9.12744141	-0.80859375	+56.27197266	+5.53710938	-22.28027344	+1692
+1458241033.66440010	+9.76464844	-6.05126953	-1.02832031	+40.93505859	-2.54882813	-60.97412109	+1904	+9.69873047	-5.28222656	-0.80859375	+0.83496094	-10.04150391	+15.31494141	+1648	+7.02246094	-9.12744141	-0.80859375	+56.29394531	+5.53710938	-22.28027344	+1692
+1458241033.66849990	+9.76464844	-6.05126953	-1.02832031	+40.93505859	-2.57080078	-60.97412109	+1904	+9.69873047	-5.28222656	-0.80859375	+0.83496094	-10.04150391	+15.31494141	+1644	+7.02685547	-9.12744141	-0.80859375	+56.29394531	+5.53710938	-22.25830078	+1692
+1458241033.67269990	+9.76464844	-6.05126953	-1.02832031	+40.95703125	-2.57080078	-60.97412109	+1904	+9.69873047	-5.28222656	-0.80859375	+0.83496094	-10.04150391	+15.33691406	+1644	+7.02246094	-9.12744141	-0.80859375	+56.29394531	+5.53710938	-22.25830078	+1692
+1458241033.67689990	+9.76464844	-6.05126953	-1.02832031	+40.95703125	-2.57080078	-60.97412109	+1904	+9.69873047	-5.28222656	-0.80859375	+0.85693359	-10.04150391	+15.33691406	+1644	+7.02246094	-9.12744141	-0.81298828	+56.29394531	+5.53710938	-22.23632813	+1692
+1458241033.68100000	+9.76464844	-6.05126953	-1.02832031	+40.95703125	-2.57080078	-60.95214844	+1904	+9.69873047	-5.28222656	-0.80859375	+0.85693359	-10.04150391	+15.33691406	+1640	+7.02246094	-9.13183594	-0.81298828	+56.29394531	+5.53710938	-22.21435547	+1692
+1458241033.68520000	+9.76464844	-6.05126953	-1.02832031	+40.97900391	-2.57080078	-60.95214844	+1904	+9.69873047	-5.28222656	-0.80859375	+0.85693359	-10.04150391	+15.33691406	+1640	+7.02246094	-9.13183594	-0.81298828	+56.27197266	+5.51513672	-22.21435547	+1692
+1458241033.68940000	+9.76464844	-6.05126953	-1.02832031	+40.97900391	-2.57080078	-60.95214844	+1904	+9.69433594	-5.28222656	-0.80859375	+0.85693359	-10.04150391	+15.33691406	+1640	+7.01806641	-9.13183594	-0.81738281	+56.27197266	+5.51513672	-22.19238281	+1692
+1458241033.69350000	+9.76464844	-6.05126953	-1.02832031	+40.97900391	-2.57080078	-60.95214844	+1904	+9.69433594	-5.28222656	-0.80419922	+0.85693359	-10.04150391	+15.33691406	+1640	+7.01806641	-9.13623047	-0.81738281	+56.25000000	+5.49316406	-22.17041016	+1696
+1458241033.69770000	+9.76464844	-6.05126953	-1.02832031	+40.97900391	-2.57080078	-60.95214844	+1904	+9.69433594	-5.28222656	-0.80419922	+0.85693359	-10.04150391	+15.33691406	+1640	+7.01367188	-9.13623047	-0.82177734	+56.25000000	+5.49316406	-22.14843750	+1696
+1458241033.70190000	+9.76464844	-6.05126953	-1.02832031	+40.97900391	-2.57080078	-60.95214844	+1904	+9.69433594	-5.28222656	-0.80419922	+0.87890625	-10.04150391	+15.33691406	+1644	+7.01367188	-9.13623047	-0.82177734	+56.22802734	+5.47119141	-22.12646484	+1696
+1458241033.70600010	+9.76464844	-6.05126953	-1.02832031	+40.97900391	-2.57080078	-60.95214844	+1904	+9.69433594	-5.28222656	-0.80419922	+0.87890625	-10.04150391	+15.33691406	+1644	+7.01367188	-9.14062500	-0.82177734	+56.20605469	+5.47119141	-22.12646484	+1692
+1458241033.71020010	+9.76464844	-6.05126953	-1.02832031	+40.97900391	-2.57080078	-60.95214844	+1904	+9.69873047	-5.28222656	-0.80419922	+0.87890625	-10.04150391	+15.33691406	+1644	+7.00927734	-9.14062500	-0.82617188	+56.20605469	+5.44921875	-22.10449219	+1692
+1458241033.71429990	+9.76464844	-6.05126953	-1.02832031	+40.97900391	-2.59277344	-60.95214844	+1904	+9.69873047	-5.28222656	-0.80419922	+0.87890625	-10.04150391	+15.33691406	+1644	+7.00927734	-9.14062500	-0.82617188	+56.20605469	+5.44921875	-22.10449219	+1692
+1458241033.71849990	+9.76464844	-6.05126953	-1.02832031	+40.97900391	-2.59277344	-60.95214844	+1904	+9.69873047	-5.28222656	-0.80419922	+0.87890625	-10.04150391	+15.35888672	+1644	+7.00927734	-9.14062500	-0.82617188	+56.18408203	+5.44921875	-22.10449219	+1692
+1458241033.72270010	+9.76464844	-6.05126953	-1.02832031	+40.97900391	-2.59277344	-60.95214844	+1904	+9.69873047	-5.28222656	-0.80419922	+0.87890625	-10.04150391	+15.35888672	+1648	+7.00927734	-9.14062500	-0.82617188	+56.18408203	+5.42724609	-22.08251953	+1688
+1458241033.72680000	+9.76464844	-6.05126953	-1.02392578	+40.97900391	-2.59277344	-60.95214844	+1900	+9.69873047	-5.28222656	-0.80419922	+0.87890625	-10.06347656	+15.35888672	+1648	+7.00927734	-9.14062500	-0.82617188	+56.18408203	+5.42724609	-22.08251953	+1688
+1458241033.73099990	+9.76464844	-6.05126953	-1.02392578	+40.97900391	-2.61474609	-60.95214844	+1900	+9.69873047	-5.28222656	-0.79980469	+0.87890625	-10.06347656	+15.35888672	+1648	+7.00927734	-9.14062500	-0.82617188	+56.18408203	+5.42724609	-22.10449219	+1684
+1458241033.73519990	+9.76464844	-6.05126953	-1.02392578	+40.97900391	-2.61474609	-60.95214844	+1900	+9.69873047	-5.28222656	-0.79980469	+0.87890625	-10.06347656	+15.38085938	+1648	+7.00927734	-9.14062500	-0.82617188	+56.18408203	+5.42724609	-22.10449219	+1684
+1458241033.73930000	+9.76464844	-6.05126953	-1.02392578	+40.97900391	-2.61474609	-60.95214844	+1900	+9.69873047	-5.28222656	-0.79980469	+0.87890625	-10.06347656	+15.38085938	+1652	+7.00927734	-9.14062500	-0.82617188	+56.20605469	+5.42724609	-22.10449219	+1684
+1458241033.74350000	+9.76464844	-6.05126953	-1.02392578	+40.97900391	-2.63671875	-60.95214844	+1900	+9.69873047	-5.28222656	-0.79980469	+0.87890625	-10.08544922	+15.40283203	+1652	+7.01367188	-9.14062500	-0.82177734	+56.20605469	+5.42724609	-22.10449219	+1684
+1458241033.74770000	+9.76464844	-6.05126953	-1.02392578	+40.97900391	-2.63671875	-60.95214844	+1900	+9.69873047	-5.28222656	-0.79980469	+0.87890625	-10.08544922	+15.40283203	+1652	+7.01367188	-9.14062500	-0.82177734	+56.20605469	+5.40527344	-22.12646484	+1684
+1458241033.75180010	+9.76464844	-6.05126953	-1.02392578	+40.97900391	-2.65869141	-60.95214844	+1900	+9.69873047	-5.28222656	-0.79980469	+0.87890625	-10.08544922	+15.42480469	+1652	+7.01367188	-9.14062500	-0.82177734	+56.22802734	+5.40527344	-22.12646484	+1680
+1458241033.75600000	+9.76464844	-6.05126953	-1.02392578	+40.97900391	-2.65869141	-60.95214844	+1900	+9.69873047	-5.28662109	-0.79980469	+0.87890625	-10.10742188	+15.42480469	+1652	+7.01367188	-9.14062500	-0.82177734	+56.22802734	+5.40527344	-22.14843750	+1680
+1458241033.76020000	+9.76904297	-6.05126953	-1.02392578	+40.97900391	-2.68066406	-60.95214844	+1900	+9.70312500	-5.28662109	-0.79980469	+0.87890625	-10.10742188	+15.44677734	+1652	+7.01806641	-9.14062500	-0.82177734	+56.22802734	+5.40527344	-22.14843750	+1680
+1458241033.76430010	+9.76904297	-6.05126953	-1.02392578	+40.97900391	-2.68066406	-60.97412109	+1900	+9.70312500	-5.28662109	-0.79980469	+0.85693359	-10.12939453	+15.46875000	+1652	+7.01806641	-9.13623047	-0.81738281	+56.25000000	+5.40527344	-22.14843750	+1680
+1458241033.76850010	+9.76904297	-6.05126953	-1.01953125	+40.97900391	-2.70263672	-60.97412109	+1900	+9.70312500	-5.28662109	-0.79541016	+0.85693359	-10.12939453	+15.49072266	+1652	+7.01806641	-9.13623047	-0.81738281	+56.25000000	+5.40527344	-22.17041016	+1680
+1458241033.77270010	+9.76904297	-6.05126953	-1.01953125	+40.97900391	-2.72460938	-60.95214844	+1900	+9.70312500	-5.28662109	-0.79541016	+0.85693359	-10.15136719	+15.51269531	+1652	+7.02246094	-9.13623047	-0.81738281	+56.25000000	+5.40527344	-22.17041016	+1680
+1458241033.77679990	+9.76904297	-6.05566406	-1.01953125	+40.97900391	-2.74658203	-60.95214844	+1904	+9.70751953	-5.28662109	-0.79541016	+0.85693359	-10.15136719	+15.51269531	+1648	+7.02246094	-9.13623047	-0.81738281	+56.25000000	+5.40527344	-22.19238281	+1680
+1458241033.78099990	+9.77343750	-6.05566406	-1.01953125	+40.95703125	-2.76855469	-60.95214844	+1904	+9.70751953	-5.28662109	-0.79541016	+0.83496094	-10.17333984	+15.53466797	+1648	+7.02246094	-9.13623047	-0.81738281	+56.25000000	+5.40527344	-22.19238281	+1680
+1458241033.78510000	+9.77343750	-6.05566406	-1.01953125	+40.95703125	-2.79052734	-60.95214844	+1904	+9.70751953	-5.28662109	-0.79541016	+0.83496094	-10.17333984	+15.55664063	+1648	+7.02246094	-9.13623047	-0.81298828	+56.27197266	+5.38330078	-22.21435547	+1680
+1458241033.78930000	+9.77343750	-6.05566406	-1.01953125	+40.95703125	-2.79052734	-60.95214844	+1904	+9.70751953	-5.28662109	-0.79541016	+0.83496094	-10.19531250	+15.55664063	+1648	+7.02246094	-9.13623047	-0.81298828	+56.27197266	+5.38330078	-22.21435547	+1680
+1458241033.79349990	+9.77343750	-6.05566406	-1.01953125	+40.93505859	-2.81250000	-60.97412109	+1904	+9.70751953	-5.28662109	-0.79541016	+0.83496094	-10.19531250	+15.55664063	+1648	+7.02246094	-9.13623047	-0.81298828	+56.25000000	+5.38330078	-22.21435547	+1680
+1458241033.79760000	+9.77343750	-6.05566406	-1.01513672	+40.93505859	-2.83447266	-60.97412109	+1904	+9.70751953	-5.28662109	-0.79101563	+0.83496094	-10.21728516	+15.57861328	+1644	+7.02246094	-9.13623047	-0.81298828	+56.25000000	+5.36132813	-22.21435547	+1680
+1458241033.80180000	+9.77343750	-6.05566406	-1.01513672	+40.93505859	-2.83447266	-60.97412109	+1908	+9.71191406	-5.28662109	-0.79101563	+0.81298828	-10.21728516	+15.57861328	+1644	+7.02246094	-9.13623047	-0.81738281	+56.25000000	+5.36132813	-22.21435547	+1680
+1458241033.80600000	+9.77343750	-6.05566406	-1.01513672	+40.91308594	-2.85644531	-60.97412109	+1908	+9.71191406	-5.28662109	-0.79101563	+0.81298828	-10.23925781	+15.57861328	+1644	+7.02246094	-9.13623047	-0.81738281	+56.22802734	+5.36132813	-22.21435547	+1680
+1458241033.81010010	+9.77343750	-6.05566406	-1.01513672	+40.91308594	-2.85644531	-60.97412109	+1908	+9.71191406	-5.28662109	-0.79101563	+0.81298828	-10.23925781	+15.57861328	+1644	+7.02246094	-9.13623047	-0.81738281	+56.22802734	+5.33935547	-22.21435547	+1680
+1458241033.81430010	+9.77343750	-6.05566406	-1.01513672	+40.91308594	-2.87841797	-60.97412109	+1908	+9.71191406	-5.28662109	-0.78662109	+0.81298828	-10.23925781	+15.57861328	+1644	+7.02246094	-9.13623047	-0.81738281	+56.20605469	+5.33935547	-22.21435547	+1680
+1458241033.81850000	+9.77343750	-6.05566406	-1.01513672	+40.89111328	-2.87841797	-60.97412109	+1908	+9.71191406	-5.28662109	-0.78662109	+0.81298828	-10.26123047	+15.57861328	+1648	+7.02246094	-9.13623047	-0.81738281	+56.20605469	+5.31738281	-22.21435547	+1680
+1458241033.82259990	+9.77343750	-6.05566406	-1.01074219	+40.89111328	-2.90039063	-60.97412109	+1908	+9.71191406	-5.28662109	-0.78662109	+0.81298828	-10.26123047	+15.57861328	+1648	+7.01806641	-9.13623047	-0.81738281	+56.18408203	+5.31738281	-22.21435547	+1680
+1458241033.82680010	+9.77343750	-6.05126953	-1.01074219	+40.89111328	-2.90039063	-60.97412109	+1912	+9.71191406	-5.28662109	-0.78662109	+0.81298828	-10.26123047	+15.57861328	+1648	+7.01806641	-9.13623047	-0.82177734	+56.18408203	+5.29541016	-22.21435547	+1680
+1458241033.83100010	+9.77343750	-6.05126953	-1.01074219	+40.86914063	-2.90039063	-60.97412109	+1912	+9.71191406	-5.28662109	-0.78222656	+0.79101563	-10.28320313	+15.57861328	+1648	+7.01806641	-9.13623047	-0.82177734	+56.16210938	+5.29541016	-22.21435547	+1680
+1458241033.83509990	+9.77343750	-6.05126953	-1.01074219	+40.86914063	-2.92236328	-60.97412109	+1912	+9.71630859	-5.28662109	-0.78222656	+0.79101563	-10.28320313	+15.57861328	+1652	+7.01806641	-9.14062500	-0.82177734	+56.16210938	+5.27343750	-22.21435547	+1676
+1458241033.83929990	+9.77343750	-6.05126953	-1.01074219	+40.86914063	-2.92236328	-60.97412109	+1912	+9.71630859	-5.28662109	-0.78222656	+0.79101563	-10.30517578	+15.57861328	+1652	+7.01806641	-9.14062500	-0.82177734	+56.14013672	+5.27343750	-22.21435547	+1676
+1458241033.84349990	+9.77343750	-6.05126953	-1.01074219	+40.86914063	-2.94433594	-60.97412109	+1912	+9.71630859	-5.28662109	-0.78222656	+0.79101563	-10.30517578	+15.57861328	+1652	+7.01806641	-9.14062500	-0.82177734	+56.14013672	+5.25146484	-22.21435547	+1676
+1458241033.84760000	+9.77343750	-6.05126953	-1.01074219	+40.84716797	-2.94433594	-60.97412109	+1912	+9.71630859	-5.28662109	-0.78222656	+0.79101563	-10.32714844	+15.60058594	+1656	+7.01806641	-9.14062500	-0.82177734	+56.14013672	+5.25146484	-22.21435547	+1676
+1458241033.85180000	+9.77343750	-6.05126953	-1.00634766	+40.84716797	-2.96630859	-60.97412109	+1916	+9.71630859	-5.28662109	-0.77783203	+0.79101563	-10.32714844	+15.60058594	+1656	+7.01806641	-9.13623047	-0.82177734	+56.14013672	+5.22949219	-22.23632813	+1676
+1458241033.85599990	+9.77783203	-6.05126953	-1.00634766	+40.84716797	-2.98828125	-60.97412109	+1916	+9.71630859	-5.28662109	-0.77783203	+0.76904297	-10.32714844	+15.62255859	+1656	+7.01806641	-9.13623047	-0.82177734	+56.14013672	+5.22949219	-22.23632813	+1672
+1458241033.86010000	+9.77783203	-6.05126953	-1.00634766	+40.84716797	-2.98828125	-60.97412109	+1916	+9.71630859	-5.28662109	-0.77783203	+0.76904297	-10.34912109	+15.64453125	+1656	+7.01806641	-9.13623047	-0.82177734	+56.14013672	+5.20751953	-22.23632813	+1672
+1458241033.86430000	+9.77783203	-6.05126953	-1.00634766	+40.82519531	-3.01025391	-60.95214844	+1916	+9.71630859	-5.28662109	-0.77783203	+0.76904297	-10.34912109	+15.64453125	+1656	+7.02246094	-9.13623047	-0.82177734	+56.14013672	+5.20751953	-22.25830078	+1672
+1458241033.86840010	+9.77783203	-6.05126953	-1.00634766	+40.82519531	-3.03222656	-60.95214844	+1920	+9.71630859	-5.28662109	-0.77783203	+0.76904297	-10.34912109	+15.66650391	+1656	+7.02246094	-9.13623047	-0.82177734	+56.14013672	+5.20751953	-22.25830078	+1672
+1458241033.87260010	+9.77783203	-6.05126953	-1.00634766	+40.82519531	-3.05419922	-60.95214844	+1920	+9.72070313	-5.28662109	-0.77783203	+0.74707031	-10.37109375	+15.68847656	+1656	+7.02246094	-9.13623047	-0.82177734	+56.16210938	+5.20751953	-22.28027344	+1672
+1458241033.87680010	+9.78222656	-6.05126953	-1.00634766	+40.82519531	-3.05419922	-60.95214844	+1920	+9.72070313	-5.28662109	-0.77783203	+0.74707031	-10.37109375	+15.71044922	+1656	+7.02685547	-9.13183594	-0.81738281	+56.16210938	+5.20751953	-22.30224609	+1676
+1458241033.88089990	+9.78222656	-6.05126953	-1.00634766	+40.80322266	-3.07617188	-60.95214844	+1924	+9.72070313	-5.28662109	-0.77783203	+0.74707031	-10.37109375	+15.71044922	+1656	+7.02685547	-9.13183594	-0.81738281	+56.18408203	+5.18554688	-22.30224609	+1676
+1458241033.88509990	+9.78222656	-6.05126953	-1.00634766	+40.80322266	-3.09814453	-60.95214844	+1924	+9.72070313	-5.28662109	-0.77783203	+0.74707031	-10.39306641	+15.73242188	+1656	+7.02685547	-9.13183594	-0.81738281	+56.18408203	+5.18554688	-22.32421875	+1676
+1458241033.88930010	+9.78222656	-6.05126953	-1.00634766	+40.80322266	-3.09814453	-60.93017578	+1924	+9.72070313	-5.28222656	-0.77783203	+0.74707031	-10.39306641	+15.75439453	+1656	+7.03125000	-9.13183594	-0.81298828	+56.18408203	+5.18554688	-22.32421875	+1676
+1458241033.89340000	+9.78222656	-6.05566406	-1.00195313	+40.80322266	-3.12011719	-60.95214844	+1924	+9.72070313	-5.28222656	-0.77783203	+0.74707031	-10.39306641	+15.77636719	+1656	+7.03125000	-9.12744141	-0.81298828	+56.20605469	+5.18554688	-22.34619141	+1676
+1458241033.89759990	+9.78222656	-6.05566406	-1.00195313	+40.80322266	-3.12011719	-60.95214844	+1928	+9.72070313	-5.28222656	-0.77783203	+0.72509766	-10.39306641	+15.77636719	+1652	+7.03125000	-9.12744141	-0.81298828	+56.20605469	+5.18554688	-22.34619141	+1676
+1458241033.90590000	+9.78222656	-6.05566406	-1.00195313	+40.80322266	-3.14208984	-60.95214844	+1928	+9.72070313	-5.28222656	-0.77783203	+0.72509766	-10.41503906	+15.79833984	+1652	+7.03125000	-9.12744141	-0.81298828	+56.20605469	+5.16357422	-22.36816406	+1680
+1458241033.91010000	+9.78662109	-6.05566406	-1.00195313	+40.78125000	-3.14208984	-60.95214844	+1932	+9.72070313	-5.28222656	-0.77783203	+0.72509766	-10.41503906	+15.79833984	+1652	+7.03125000	-9.12744141	-0.81298828	+56.20605469	+5.16357422	-22.36816406	+1680
+1458241033.91430000	+9.78662109	-6.05566406	-1.00195313	+40.78125000	-3.16406250	-60.95214844	+1932	+9.72070313	-5.28222656	-0.77783203	+0.72509766	-10.41503906	+15.79833984	+1648	+7.03125000	-9.12744141	-0.81298828	+56.18408203	+5.16357422	-22.36816406	+1680
+1458241033.91840000	+9.78662109	-6.05566406	-0.99755859	+40.78125000	-3.16406250	-60.97412109	+1932	+9.72070313	-5.28222656	-0.77783203	+0.72509766	-10.41503906	+15.79833984	+1648	+7.03125000	-9.12744141	-0.81298828	+56.18408203	+5.16357422	-22.36816406	+1680
+1458241033.92260000	+9.78662109	-6.05566406	-0.99755859	+40.78125000	-3.16406250	-60.97412109	+1932	+9.72070313	-5.28222656	-0.77343750	+0.72509766	-10.41503906	+15.79833984	+1648	+7.03125000	-9.12744141	-0.81298828	+56.18408203	+5.14160156	-22.36816406	+1680
+1458241033.92680000	+9.78662109	-6.05566406	-0.99755859	+40.78125000	-3.16406250	-60.97412109	+1932	+9.72070313	-5.28222656	-0.77343750	+0.72509766	-10.41503906	+15.79833984	+1648	+7.03125000	-9.12744141	-0.81298828	+56.16210938	+5.14160156	-22.36816406	+1680
+1458241033.93090010	+9.78662109	-6.05566406	-0.99755859	+40.78125000	-3.16406250	-60.97412109	+1932	+9.72509766	-5.28222656	-0.77343750	+0.72509766	-10.41503906	+15.79833984	+1648	+7.02685547	-9.12744141	-0.81738281	+56.16210938	+5.14160156	-22.36816406	+1680
+1458241033.93510010	+9.78662109	-6.05126953	-0.99755859	+40.78125000	-3.16406250	-60.97412109	+1936	+9.72509766	-5.28222656	-0.77343750	+0.74707031	-10.43701172	+15.79833984	+1648	+7.02685547	-9.13183594	-0.81738281	+56.14013672	+5.11962891	-22.34619141	+1680
+1458241033.94339990	+9.78662109	-6.05126953	-0.99755859	+40.80322266	-3.16406250	-60.99609375	+1936	+9.72509766	-5.28222656	-0.77343750	+0.74707031	-10.43701172	+15.77636719	+1648	+7.02685547	-9.13183594	-0.81738281	+56.11816406	+5.11962891	-22.34619141	+1680
+1458241033.94759990	+9.78662109	-6.05126953	-0.99755859	+40.80322266	-3.18603516	-60.99609375	+1936	+9.72509766	-5.28222656	-0.77343750	+0.74707031	-10.43701172	+15.77636719	+1648	+7.02685547	-9.13183594	-0.81738281	+56.11816406	+5.11962891	-22.34619141	+1680
+1458241033.95170000	+9.78662109	-6.05126953	-0.99755859	+40.80322266	-3.18603516	-60.99609375	+1936	+9.72509766	-5.28222656	-0.77343750	+0.74707031	-10.43701172	+15.77636719	+1652	+7.02246094	-9.13183594	-0.81738281	+56.11816406	+5.09765625	-22.34619141	+1680
+1458241033.95590000	+9.78662109	-6.05126953	-0.99316406	+40.80322266	-3.18603516	-60.99609375	+1936	+9.72509766	-5.28222656	-0.77343750	+0.74707031	-10.43701172	+15.77636719	+1652	+7.02246094	-9.13183594	-0.82177734	+56.09619141	+5.09765625	-22.34619141	+1680
+1458241033.96009990	+9.78662109	-6.05126953	-0.99316406	+40.80322266	-3.18603516	-60.99609375	+1936	+9.72509766	-5.28222656	-0.77343750	+0.74707031	-10.43701172	+15.77636719	+1652	+7.02246094	-9.13183594	-0.82177734	+56.09619141	+5.09765625	-22.34619141	+1680
+1458241033.96420000	+9.78662109	-6.05126953	-0.99316406	+40.80322266	-3.18603516	-60.99609375	+1936	+9.72509766	-5.28222656	-0.76904297	+0.74707031	-10.45898438	+15.77636719	+1652	+7.02246094	-9.13183594	-0.82177734	+56.09619141	+5.09765625	-22.34619141	+1680
+1458241033.96840000	+9.78662109	-6.05126953	-0.99316406	+40.80322266	-3.18603516	-60.99609375	+1936	+9.72509766	-5.28222656	-0.76904297	+0.74707031	-10.45898438	+15.77636719	+1652	+7.02246094	-9.13183594	-0.82177734	+56.07421875	+5.07568359	-22.34619141	+1680
+1458241033.97260000	+9.78662109	-6.05126953	-0.99316406	+40.80322266	-3.18603516	-60.99609375	+1936	+9.72509766	-5.28222656	-0.76904297	+0.74707031	-10.45898438	+15.77636719	+1652	+7.02246094	-9.13183594	-0.82177734	+56.07421875	+5.07568359	-22.34619141	+1680
+1458241033.98090000	+9.78662109	-6.05126953	-0.99316406	+40.80322266	-3.20800781	-60.99609375	+1936	+9.72509766	-5.28222656	-0.76904297	+0.74707031	-10.45898438	+15.79833984	+1656	+7.02246094	-9.13183594	-0.82177734	+56.09619141	+5.07568359	-22.34619141	+1676
+1458241033.98510000	+9.78662109	-6.05126953	-0.99316406	+40.80322266	-3.20800781	-60.97412109	+1936	+9.72509766	-5.28222656	-0.76904297	+0.72509766	-10.45898438	+15.79833984	+1656	+7.02685547	-9.13183594	-0.82177734	+56.09619141	+5.07568359	-22.34619141	+1676
+1458241033.98920010	+9.78662109	-6.05126953	-0.99316406	+40.80322266	-3.20800781	-60.97412109	+1936	+9.72509766	-5.28222656	-0.76904297	+0.72509766	-10.48095703	+15.79833984	+1656	+7.02685547	-9.13183594	-0.81738281	+56.09619141	+5.07568359	-22.36816406	+1676
+1458241033.99340010	+9.78662109	-6.05126953	-0.99316406	+40.80322266	-3.20800781	-60.97412109	+1936	+9.72509766	-5.28222656	-0.76904297	+0.72509766	-10.48095703	+15.82031250	+1656	+7.02685547	-9.13183594	-0.81738281	+56.09619141	+5.07568359	-22.36816406	+1676
+1458241033.99760010	+9.78662109	-6.05126953	-0.99316406	+40.78125000	-3.22998047	-60.97412109	+1936	+9.72509766	-5.28222656	-0.76904297	+0.72509766	-10.48095703	+15.82031250	+1656	+7.02685547	-9.13183594	-0.81738281	+56.09619141	+5.07568359	-22.36816406	+1676
+1458241034.00589990	+9.79101563	-6.05126953	-0.99316406	+40.78125000	-3.25195313	-60.97412109	+1936	+9.72509766	-5.28222656	-0.76904297	+0.72509766	-10.50292969	+15.84228516	+1656	+7.03125000	-9.13183594	-0.81738281	+56.11816406	+5.07568359	-22.39013672	+1680
+1458241034.01420000	+9.79101563	-6.05566406	-0.99316406	+40.78125000	-3.25195313	-60.95214844	+1940	+9.72509766	-5.28222656	-0.76904297	+0.70312500	-10.50292969	+15.86425781	+1656	+7.03125000	-9.13183594	-0.81298828	+56.11816406	+5.07568359	-22.39013672	+1680
+1458241034.01840000	+9.79101563	-6.05566406	-0.99316406	+40.78125000	-3.27392578	-60.95214844	+1940	+9.72509766	-5.28222656	-0.76904297	+0.70312500	-10.50292969	+15.86425781	+1656	+7.03125000	-9.12744141	-0.81298828	+56.11816406	+5.07568359	-22.39013672	+1680
+1458241034.02670000	+9.79101563	-6.05566406	-0.99316406	+40.78125000	-3.29589844	-60.95214844	+1940	+9.72949219	-5.28222656	-0.76464844	+0.70312500	-10.52490234	+15.88623047	+1652	+7.03564453	-9.12744141	-0.81298828	+56.14013672	+5.05371094	-22.41210938	+1680
+1458241034.03500010	+9.79101563	-6.05566406	-0.99316406	+40.78125000	-3.29589844	-60.95214844	+1940	+9.72949219	-5.28222656	-0.76464844	+0.70312500	-10.52490234	+15.90820313	+1652	+7.03564453	-9.12744141	-0.81298828	+56.11816406	+5.05371094	-22.41210938	+1680
+1458241034.04340000	+9.79101563	-6.05566406	-0.99316406	+40.78125000	-3.31787109	-60.95214844	+1944	+9.72949219	-5.28222656	-0.76464844	+0.68115234	-10.54687500	+15.90820313	+1652	+7.03125000	-9.12744141	-0.81298828	+56.11816406	+5.05371094	-22.41210938	+1680
+1458241034.05170010	+9.79101563	-6.05566406	-0.98876953	+40.78125000	-3.31787109	-60.95214844	+1944	+9.72949219	-5.28222656	-0.76464844	+0.68115234	-10.54687500	+15.90820313	+1652	+7.03125000	-9.13183594	-0.81738281	+56.09619141	+5.03173828	-22.39013672	+1680
+1458241034.05999990	+9.79101563	-6.05566406	-0.98876953	+40.78125000	-3.33984375	-60.95214844	+1944	+9.72949219	-5.28222656	-0.76464844	+0.68115234	-10.54687500	+15.90820313	+1652	+7.03125000	-9.13183594	-0.81738281	+56.09619141	+5.00976563	-22.39013672	+1680
+1458241034.06839990	+9.79101563	-6.05566406	-0.98876953	+40.78125000	-3.33984375	-60.95214844	+1944	+9.72949219	-5.28222656	-0.76464844	+0.68115234	-10.54687500	+15.90820313	+1656	+7.03125000	-9.13183594	-0.81738281	+56.07421875	+5.00976563	-22.39013672	+1680
+1458241034.07670000	+9.79101563	-6.05566406	-0.98876953	+40.78125000	-3.36181641	-60.95214844	+1944	+9.72949219	-5.28222656	-0.76464844	+0.68115234	-10.54687500	+15.93017578	+1656	+7.02685547	-9.13183594	-0.81738281	+56.05224609	+5.00976563	-22.39013672	+1680
+1458241034.08920000	+9.79101563	-6.05566406	-0.98876953	+40.78125000	-3.38378906	-60.95214844	+1948	+9.72949219	-5.28222656	-0.76464844	+0.68115234	-10.54687500	+15.95214844	+1660	+7.02685547	-9.13183594	-0.81738281	+56.03027344	+4.98779297	-22.39013672	+1680
+1458241034.09330010	+9.79101563	-6.05566406	-0.98876953	+40.78125000	-3.38378906	-60.95214844	+1948	+9.73388672	-5.28222656	-0.76025391	+0.68115234	-10.56884766	+15.95214844	+1660	+7.02685547	-9.13183594	-0.81738281	+56.03027344	+4.98779297	-22.39013672	+1680
+1458241034.10170010	+9.79101563	-6.05566406	-0.98876953	+40.78125000	-3.40576172	-60.95214844	+1948	+9.73388672	-5.28662109	-0.76025391	+0.65917969	-10.56884766	+15.99609375	+1660	+7.02685547	-9.13183594	-0.81738281	+56.03027344	+4.98779297	-22.39013672	+1680
+1458241034.10999990	+9.79541016	-6.05566406	-0.98876953	+40.78125000	-3.42773438	-60.95214844	+1948	+9.73388672	-5.28662109	-0.76025391	+0.63720703	-10.56884766	+16.01806641	+1660	+7.03125000	-9.13183594	-0.81738281	+56.03027344	+4.98779297	-22.41210938	+1680
+1458241034.11830000	+9.79541016	-6.05566406	-0.98437500	+40.78125000	-3.47167969	-60.93017578	+1948	+9.73388672	-5.28662109	-0.76025391	+0.63720703	-10.59082031	+16.08398438	+1656	+7.03125000	-9.13183594	-0.81738281	+56.05224609	+4.98779297	-22.41210938	+1680
+1458241034.12249990	+9.79541016	-6.05566406	-0.98437500	+40.78125000	-3.49365234	-60.93017578	+1952	+9.73388672	-5.28662109	-0.76025391	+0.61523438	-10.59082031	+16.10595703	+1656	+7.03125000	-9.13183594	-0.81298828	+56.05224609	+4.98779297	-22.43408203	+1684
+1458241034.13080000	+9.79980469	-6.05566406	-0.98437500	+40.78125000	-3.53759766	-60.90820313	+1952	+9.73828125	-5.28662109	-0.76025391	+0.61523438	-10.61279297	+16.14990234	+1652	+7.03564453	-9.13183594	-0.81298828	+56.05224609	+4.98779297	-22.43408203	+1684
+1458241034.13920000	+9.79980469	-6.06005859	-0.98437500	+40.78125000	-3.55957031	-60.88623047	+1952	+9.73828125	-5.29101563	-0.76025391	+0.59326172	-10.61279297	+16.19384766	+1652	+7.03564453	-9.13183594	-0.80859375	+56.07421875	+4.98779297	-22.45605469	+1684
+1458241034.14750000	+9.79980469	-6.06005859	-0.98437500	+40.78125000	-3.58154297	-60.88623047	+1956	+9.73828125	-5.29101563	-0.76025391	+0.57128906	-10.61279297	+16.21582031	+1652	+7.03564453	-9.13183594	-0.80859375	+56.05224609	+4.98779297	-22.45605469	+1688
+1458241034.15580010	+9.80419922	-6.06005859	-0.98437500	+40.78125000	-3.60351563	-60.86425781	+1956	+9.73828125	-5.29101563	-0.76025391	+0.57128906	-10.63476563	+16.23779297	+1648	+7.03564453	-9.13183594	-0.80859375	+56.05224609	+4.98779297	-22.45605469	+1688
+1458241034.16420010	+9.80419922	-6.06005859	-0.98437500	+40.78125000	-3.60351563	-60.86425781	+1956	+9.73828125	-5.29101563	-0.75585938	+0.57128906	-10.63476563	+16.23779297	+1648	+7.03564453	-9.13183594	-0.81298828	+56.03027344	+4.98779297	-22.43408203	+1688
+1458241034.17249990	+9.79980469	-6.06005859	-0.98437500	+40.78125000	-3.62548828	-60.86425781	+1956	+9.73828125	-5.29101563	-0.75585938	+0.57128906	-10.61279297	+16.23779297	+1648	+7.03564453	-9.13183594	-0.81298828	+56.03027344	+4.98779297	-22.43408203	+1688
+1458241034.18080000	+9.79980469	-6.06005859	-0.98437500	+40.78125000	-3.62548828	-60.84228516	+1956	+9.73828125	-5.29101563	-0.75585938	+0.54931641	-10.61279297	+16.23779297	+1652	+7.03125000	-9.13183594	-0.81298828	+56.00830078	+4.98779297	-22.43408203	+1688
+1458241034.18499990	+9.79980469	-6.06005859	-0.98437500	+40.78125000	-3.62548828	-60.84228516	+1956	+9.73828125	-5.29101563	-0.75585938	+0.54931641	-10.61279297	+16.21582031	+1652	+7.03125000	-9.13183594	-0.81298828	+56.00830078	+4.98779297	-22.41210938	+1688
+1458241034.19330000	+9.79980469	-6.06005859	-0.98437500	+40.78125000	-3.62548828	-60.84228516	+1952	+9.73828125	-5.29101563	-0.75585938	+0.54931641	-10.61279297	+16.21582031	+1656	+7.03125000	-9.13183594	-0.81298828	+55.98632813	+4.96582031	-22.41210938	+1688
+1458241034.20160010	+9.79980469	-6.06005859	-0.98437500	+40.75927734	-3.62548828	-60.84228516	+1952	+9.73828125	-5.29541016	-0.75585938	+0.54931641	-10.61279297	+16.21582031	+1656	+7.03125000	-9.13183594	-0.81738281	+55.98632813	+4.96582031	-22.41210938	+1688
+1458241034.21000000	+9.79980469	-6.06005859	-0.98437500	+40.75927734	-3.62548828	-60.84228516	+1952	+9.73828125	-5.29541016	-0.75585938	+0.52734375	-10.61279297	+16.23779297	+1660	+7.03125000	-9.13183594	-0.81738281	+55.98632813	+4.96582031	-22.41210938	+1688
+1458241034.21409990	+9.79980469	-6.06445313	-0.98437500	+40.75927734	-3.62548828	-60.84228516	+1952	+9.73828125	-5.29541016	-0.75585938	+0.52734375	-10.61279297	+16.23779297	+1660	+7.03125000	-9.13623047	-0.81738281	+55.98632813	+4.96582031	-22.41210938	+1688
+1458241034.22250010	+9.80419922	-6.06445313	-0.98437500	+40.75927734	-3.64746094	-60.82031250	+1948	+9.73828125	-5.29541016	-0.75585938	+0.52734375	-10.59082031	+16.23779297	+1664	+7.03125000	-9.13183594	-0.81298828	+55.98632813	+4.96582031	-22.41210938	+1688
