# Supplementary material for: A direct effect of perception on action when grasping a cup
Source: Sci Rep. 2018 Jan 9;8:171. doi: 10.1038/s41598-017-18591-5 (PMC5760564; doi:10.1038/s41598-017-18591-5)
Supplement: Supplementary file 6 — Supplementary Information [file 41598_2017_18591_MOESM6_ESM.zip › SciRep_Data/S02instruct/S02_100instruct_Tr44.dat]

+1000000000000.00000000	+0.00000000	+0.00000000	+0.00000000	+0.00000000	+0.00000000	+0.00000000	+0	+0.00000000	+0.00000000	+0.00000000	+0.00000000	+0.00000000	+0.00000000	+0	+0.00000000	+0.00000000	+0.00000000	+0.00000000	+0.00000000	+0.00000000	+0
+1458241034.23079990	+9.80419922	-6.06445313	-0.98437500	+40.75927734	-3.64746094	-60.82031250	+1948	+9.73828125	-5.29541016	-0.75585938	+0.52734375	-10.59082031	+16.25976563	+1664	+7.03125000	-9.13183594	-0.81298828	+55.98632813	+4.98779297	-22.41210938	+1688
+1458241034.23910000	+9.80419922	-6.06445313	-0.98437500	+40.73730469	-3.66943359	-60.82031250	+1948	+9.73828125	-5.29541016	-0.75585938	+0.50537109	-10.59082031	+16.25976563	+1664	+7.03125000	-9.13183594	-0.81298828	+55.98632813	+4.98779297	-22.41210938	+1688
+1458241034.24740000	+9.80419922	-6.06445313	-0.98437500	+40.73730469	-3.69140625	-60.79833984	+1948	+9.73828125	-5.29541016	-0.76025391	+0.50537109	-10.59082031	+16.28173828	+1664	+7.03564453	-9.13183594	-0.81298828	+55.98632813	+4.98779297	-22.41210938	+1692
+1458241034.25160000	+9.80419922	-6.06445313	-0.98437500	+40.73730469	-3.69140625	-60.79833984	+1948	+9.73828125	-5.29541016	-0.76025391	+0.50537109	-10.59082031	+16.30371094	+1664	+7.03564453	-9.13183594	-0.81298828	+55.98632813	+4.98779297	-22.43408203	+1692
+1458241034.26410010	+9.80419922	-6.06884766	-0.98876953	+40.71533203	-3.69140625	-60.79833984	+1948	+9.74267578	-5.29980469	-0.76025391	+0.50537109	-10.59082031	+16.30371094	+1664	+7.03564453	-9.13183594	-0.80859375	+56.00830078	+5.00976563	-22.43408203	+1692
+1458241034.26830010	+9.80419922	-6.06884766	-0.98876953	+40.71533203	-3.69140625	-60.79833984	+1948	+9.74267578	-5.29980469	-0.76025391	+0.50537109	-10.56884766	+16.30371094	+1664	+7.03564453	-9.13183594	-0.80859375	+55.98632813	+5.00976563	-22.43408203	+1692
+1458241034.27659990	+9.80419922	-6.06884766	-0.98876953	+40.71533203	-3.71337891	-60.77636719	+1952	+9.74267578	-5.29980469	-0.76025391	+0.48339844	-10.56884766	+16.30371094	+1660	+7.03564453	-9.13183594	-0.80859375	+55.98632813	+5.00976563	-22.41210938	+1692
+1458241039.56180000	+9.81298828	-6.09521484	-1.01074219	+41.00097656	-4.79003906	-58.86474609	+1960	+9.75146484	-5.32617188	-0.76025391	-0.24169922	-10.32714844	+16.83105469	+1680	+7.01367188	-9.15820313	-0.79980469	+55.48095703	+5.49316406	-21.90673828	+1696
+1458241039.56600000	+9.81298828	-6.09521484	-1.01074219	+41.00097656	-4.79003906	-58.86474609	+1960	+9.75146484	-5.32617188	-0.76025391	-0.24169922	-10.32714844	+16.83105469	+1680	+7.00927734	-9.15820313	-0.80419922	+55.48095703	+5.49316406	-21.88476563	+1696
+1458241039.57020000	+9.81298828	-6.09521484	-1.01074219	+41.00097656	-4.76806641	-58.86474609	+1960	+9.75146484	-5.32617188	-0.76025391	-0.24169922	-10.32714844	+16.83105469	+1680	+7.00927734	-9.15820313	-0.80419922	+55.45898438	+5.49316406	-21.88476563	+1696
+1458241039.57430010	+9.81298828	-6.09521484	-1.01074219	+40.97900391	-4.76806641	-58.86474609	+1960	+9.75146484	-5.32617188	-0.76025391	-0.24169922	-10.32714844	+16.83105469	+1680	+7.00927734	-9.15820313	-0.80419922	+55.43701172	+5.47119141	-21.86279297	+1696
+1458241039.57850000	+9.81298828	-6.09521484	-1.01074219	+40.97900391	-4.76806641	-58.86474609	+1960	+9.75146484	-5.32617188	-0.76025391	-0.24169922	-10.30517578	+16.80908203	+1680	+7.00488281	-9.15820313	-0.80859375	+55.43701172	+5.47119141	-21.86279297	+1696
+1458241039.58270000	+9.81298828	-6.09521484	-1.01074219	+40.97900391	-4.76806641	-58.86474609	+1960	+9.75146484	-5.32617188	-0.76025391	-0.24169922	-10.30517578	+16.80908203	+1684	+7.00488281	-9.16259766	-0.80859375	+55.41503906	+5.47119141	-21.84082031	+1696
+1458241039.58680010	+9.81298828	-6.09521484	-1.01074219	+40.97900391	-4.76806641	-58.86474609	+1960	+9.75146484	-5.32617188	-0.76025391	-0.24169922	-10.30517578	+16.80908203	+1684	+7.00048828	-9.16259766	-0.80859375	+55.39306641	+5.44921875	-21.84082031	+1692
+1458241039.59100010	+9.81298828	-6.09521484	-1.01074219	+40.97900391	-4.76806641	-58.86474609	+1960	+9.75146484	-5.32617188	-0.76025391	-0.24169922	-10.30517578	+16.80908203	+1684	+7.00048828	-9.16259766	-0.81298828	+55.39306641	+5.44921875	-21.81884766	+1692
+1458241039.59509990	+9.81298828	-6.09521484	-1.01074219	+40.97900391	-4.76806641	-58.86474609	+1960	+9.75146484	-5.32617188	-0.76025391	-0.24169922	-10.30517578	+16.80908203	+1684	+7.00048828	-9.16259766	-0.81298828	+55.37109375	+5.44921875	-21.81884766	+1692
+1458241039.59929990	+9.81298828	-6.09521484	-1.01074219	+40.97900391	-4.76806641	-58.86474609	+1960	+9.75146484	-5.32617188	-0.76025391	-0.24169922	-10.30517578	+16.80908203	+1684	+7.00048828	-9.16259766	-0.81298828	+55.37109375	+5.44921875	-21.79687500	+1692
+1458241039.60349990	+9.81298828	-6.09521484	-1.01074219	+40.97900391	-4.76806641	-58.86474609	+1960	+9.75146484	-5.32617188	-0.76025391	-0.24169922	-10.30517578	+16.80908203	+1688	+7.00048828	-9.16259766	-0.81298828	+55.37109375	+5.44921875	-21.79687500	+1688
+1458241039.60760000	+9.81298828	-6.09521484	-1.01074219	+40.97900391	-4.76806641	-58.86474609	+1960	+9.75146484	-5.32617188	-0.76025391	-0.24169922	-10.30517578	+16.80908203	+1688	+7.00048828	-9.16259766	-0.81298828	+55.37109375	+5.44921875	-21.81884766	+1688
+1458241039.61180000	+9.81298828	-6.09521484	-1.01074219	+40.97900391	-4.76806641	-58.86474609	+1960	+9.75146484	-5.32617188	-0.76025391	-0.24169922	-10.30517578	+16.80908203	+1688	+7.00048828	-9.16259766	-0.81298828	+55.39306641	+5.44921875	-21.81884766	+1684
+1458241039.61599990	+9.81298828	-6.09521484	-1.01074219	+40.97900391	-4.76806641	-58.86474609	+1960	+9.75146484	-5.32617188	-0.76025391	-0.24169922	-10.30517578	+16.80908203	+1688	+7.00048828	-9.16259766	-0.81298828	+55.39306641	+5.44921875	-21.81884766	+1684
+1458241039.62010000	+9.81298828	-6.09521484	-1.01074219	+40.97900391	-4.76806641	-58.86474609	+1960	+9.75146484	-5.32617188	-0.76025391	-0.24169922	-10.30517578	+16.80908203	+1688	+7.00048828	-9.16259766	-0.81298828	+55.39306641	+5.44921875	-21.81884766	+1684
+1458241039.62850000	+9.81298828	-6.09960938	-1.01074219	+40.97900391	-4.76806641	-58.86474609	+1960	+9.75146484	-5.32617188	-0.76025391	-0.24169922	-10.32714844	+16.80908203	+1688	+7.00488281	-9.16259766	-0.80859375	+55.41503906	+5.44921875	-21.84082031	+1684
+1458241039.63260010	+9.81298828	-6.09960938	-1.01074219	+40.97900391	-4.76806641	-58.84277344	+1960	+9.75146484	-5.32617188	-0.76025391	-0.24169922	-10.32714844	+16.80908203	+1688	+7.00488281	-9.15820313	-0.80859375	+55.41503906	+5.44921875	-21.84082031	+1684
+1458241039.63680010	+9.81298828	-6.09960938	-1.01074219	+40.97900391	-4.76806641	-58.84277344	+1960	+9.75146484	-5.32617188	-0.76025391	-0.24169922	-10.32714844	+16.83105469	+1688	+7.00488281	-9.15820313	-0.80859375	+55.41503906	+5.44921875	-21.84082031	+1680
+1458241039.64100000	+9.81298828	-6.09960938	-1.01074219	+40.97900391	-4.79003906	-58.84277344	+1960	+9.75146484	-5.32617188	-0.76025391	-0.24169922	-10.32714844	+16.83105469	+1688	+7.00488281	-9.15820313	-0.80859375	+55.41503906	+5.44921875	-21.84082031	+1680
+1458241039.64510010	+9.81298828	-6.09960938	-1.01074219	+40.95703125	-4.79003906	-58.84277344	+1960	+9.75146484	-5.32617188	-0.76025391	-0.24169922	-10.32714844	+16.83105469	+1688	+7.00488281	-9.15820313	-0.80859375	+55.43701172	+5.44921875	-21.84082031	+1680
+1458241039.64930010	+9.81298828	-6.09960938	-1.01074219	+40.95703125	-4.79003906	-58.84277344	+1960	+9.75146484	-5.32617188	-0.76025391	-0.24169922	-10.32714844	+16.83105469	+1688	+7.00488281	-9.15820313	-0.80859375	+55.43701172	+5.44921875	-21.86279297	+1680
+1458241039.65350010	+9.81298828	-6.09960938	-1.01074219	+40.95703125	-4.79003906	-58.84277344	+1960	+9.75146484	-5.32617188	-0.76025391	-0.24169922	-10.32714844	+16.83105469	+1688	+7.00488281	-9.15820313	-0.80859375	+55.43701172	+5.44921875	-21.86279297	+1680
+1458241039.65759990	+9.81298828	-6.09960938	-1.01074219	+40.95703125	-4.79003906	-58.84277344	+1960	+9.75146484	-5.32617188	-0.76025391	-0.24169922	-10.32714844	+16.83105469	+1688	+7.00488281	-9.15820313	-0.80859375	+55.43701172	+5.44921875	-21.86279297	+1680
+1458241039.66179990	+9.81298828	-6.09960938	-1.01074219	+40.95703125	-4.79003906	-58.84277344	+1960	+9.75146484	-5.32617188	-0.76025391	-0.24169922	-10.32714844	+16.83105469	+1688	+7.00488281	-9.15820313	-0.80859375	+55.43701172	+5.47119141	-21.86279297	+1680
+1458241039.67010000	+9.81298828	-6.09960938	-1.01074219	+40.95703125	-4.79003906	-58.84277344	+1960	+9.75146484	-5.32617188	-0.76025391	-0.24169922	-10.32714844	+16.83105469	+1688	+7.00488281	-9.15820313	-0.80859375	+55.43701172	+5.44921875	-21.86279297	+1680
+1458241039.67430000	+9.81298828	-6.09960938	-1.01074219	+40.95703125	-4.79003906	-58.84277344	+1960	+9.75146484	-5.32617188	-0.76025391	-0.24169922	-10.32714844	+16.83105469	+1688	+7.00488281	-9.15820313	-0.80859375	+55.43701172	+5.44921875	-21.86279297	+1680
+1458241039.67840000	+9.81298828	-6.09960938	-1.01074219	+40.95703125	-4.79003906	-58.84277344	+1956	+9.75146484	-5.32617188	-0.76025391	-0.24169922	-10.32714844	+16.83105469	+1688	+7.00488281	-9.15820313	-0.80859375	+55.43701172	+5.44921875	-21.86279297	+1676
+1458241039.68680000	+9.81298828	-6.09960938	-1.01074219	+40.95703125	-4.79003906	-58.84277344	+1956	+9.75146484	-5.32617188	-0.76025391	-0.24169922	-10.32714844	+16.80908203	+1688	+7.00488281	-9.15820313	-0.80859375	+55.41503906	+5.44921875	-21.84082031	+1676
+1458241039.69510010	+9.81298828	-6.09960938	-1.01074219	+40.95703125	-4.79003906	-58.84277344	+1956	+9.75146484	-5.32617188	-0.76025391	-0.24169922	-10.32714844	+16.80908203	+1692	+7.00488281	-9.15820313	-0.80859375	+55.41503906	+5.44921875	-21.84082031	+1676
+1458241039.70339990	+9.81298828	-6.09960938	-1.01074219	+40.95703125	-4.79003906	-58.84277344	+1956	+9.75146484	-5.32617188	-0.76025391	-0.24169922	-10.32714844	+16.80908203	+1692	+7.00488281	-9.15820313	-0.80859375	+55.41503906	+5.44921875	-21.84082031	+1676
+1458241039.71180010	+9.81298828	-6.09960938	-1.01074219	+40.95703125	-4.79003906	-58.84277344	+1956	+9.75146484	-5.32617188	-0.76025391	-0.24169922	-10.32714844	+16.80908203	+1692	+7.00488281	-9.16259766	-0.80859375	+55.39306641	+5.44921875	-21.84082031	+1676
+1458241039.71589990	+9.81298828	-6.09960938	-1.01074219	+40.95703125	-4.79003906	-58.84277344	+1956	+9.75146484	-5.32617188	-0.76025391	-0.24169922	-10.32714844	+16.80908203	+1692	+7.00488281	-9.16259766	-0.80859375	+55.41503906	+5.44921875	-21.84082031	+1676
+1458241039.72429990	+9.81298828	-6.09960938	-1.01074219	+40.95703125	-4.79003906	-58.84277344	+1956	+9.75146484	-5.32617188	-0.76025391	-0.24169922	-10.32714844	+16.80908203	+1692	+7.00488281	-9.15820313	-0.80859375	+55.41503906	+5.44921875	-21.84082031	+1676
+1458241039.72840000	+9.81298828	-6.09960938	-1.01074219	+40.95703125	-4.79003906	-58.84277344	+1956	+9.75146484	-5.32617188	-0.76025391	-0.24169922	-10.32714844	+16.80908203	+1692	+7.00488281	-9.15820313	-0.80859375	+55.41503906	+5.44921875	-21.84082031	+1676
+1458241039.73260000	+9.81298828	-6.09960938	-1.01074219	+40.95703125	-4.79003906	-58.84277344	+1956	+9.75146484	-5.32617188	-0.76025391	-0.24169922	-10.32714844	+16.80908203	+1696	+7.00488281	-9.15820313	-0.80859375	+55.41503906	+5.44921875	-21.84082031	+1676
+1458241039.73680000	+9.81298828	-6.09960938	-1.01074219	+40.95703125	-4.79003906	-58.84277344	+1956	+9.75146484	-5.32617188	-0.76025391	-0.24169922	-10.32714844	+16.80908203	+1696	+7.00488281	-9.15820313	-0.80859375	+55.41503906	+5.44921875	-21.84082031	+1676
+1458241039.74090000	+9.81298828	-6.09960938	-1.01074219	+40.95703125	-4.79003906	-58.82080078	+1956	+9.75146484	-5.32617188	-0.76025391	-0.24169922	-10.32714844	+16.83105469	+1696	+7.00488281	-9.15820313	-0.80859375	+55.41503906	+5.44921875	-21.84082031	+1676
+1458241039.74510000	+9.81298828	-6.09960938	-1.01074219	+40.95703125	-4.79003906	-58.82080078	+1956	+9.75146484	-5.32617188	-0.76025391	-0.24169922	-10.32714844	+16.83105469	+1696	+7.00488281	-9.15820313	-0.80859375	+55.43701172	+5.44921875	-21.84082031	+1676
+1458241039.74920010	+9.81298828	-6.09960938	-1.01074219	+40.95703125	-4.79003906	-58.82080078	+1956	+9.75146484	-5.32617188	-0.76025391	-0.24169922	-10.32714844	+16.83105469	+1696	+7.00927734	-9.15820313	-0.80859375	+55.43701172	+5.44921875	-21.84082031	+1676
+1458241039.75340010	+9.81298828	-6.09960938	-1.01074219	+40.95703125	-4.79003906	-58.82080078	+1956	+9.75146484	-5.32617188	-0.76025391	-0.24169922	-10.32714844	+16.83105469	+1696	+7.00927734	-9.15820313	-0.80859375	+55.43701172	+5.47119141	-21.86279297	+1676
+1458241039.75760010	+9.81298828	-6.09521484	-1.01074219	+40.95703125	-4.79003906	-58.82080078	+1956	+9.75146484	-5.32617188	-0.76025391	-0.24169922	-10.32714844	+16.83105469	+1696	+7.00927734	-9.15820313	-0.80419922	+55.45898438	+5.47119141	-21.86279297	+1676
+1458241039.76169990	+9.81298828	-6.09521484	-1.01074219	+40.95703125	-4.79003906	-58.82080078	+1956	+9.75146484	-5.32617188	-0.76025391	-0.24169922	-10.32714844	+16.83105469	+1696	+7.00927734	-9.15820313	-0.80419922	+55.45898438	+5.47119141	-21.86279297	+1676
+1458241039.76589990	+9.81298828	-6.09521484	-1.01074219	+40.95703125	-4.79003906	-58.82080078	+1956	+9.75146484	-5.32617188	-0.76025391	-0.24169922	-10.30517578	+16.83105469	+1696	+7.00927734	-9.15820313	-0.80419922	+55.45898438	+5.47119141	-21.86279297	+1676
+1458241039.77420000	+9.81298828	-6.09521484	-1.01074219	+40.95703125	-4.79003906	-58.79882813	+1956	+9.75146484	-5.32617188	-0.76025391	-0.24169922	-10.30517578	+16.83105469	+1696	+7.00927734	-9.15820313	-0.80419922	+55.45898438	+5.47119141	-21.86279297	+1676
+1458241039.77839990	+9.81298828	-6.09521484	-1.01074219	+40.95703125	-4.79003906	-58.79882813	+1956	+9.75146484	-5.32617188	-0.76025391	-0.24169922	-10.30517578	+16.83105469	+1696	+7.00927734	-9.15820313	-0.80419922	+55.45898438	+5.47119141	-21.86279297	+1676
+1458241039.78670000	+9.81298828	-6.09521484	-1.01074219	+40.95703125	-4.79003906	-58.79882813	+1956	+9.75146484	-5.32617188	-0.76025391	-0.24169922	-10.30517578	+16.83105469	+1692	+7.00927734	-9.15820313	-0.80419922	+55.45898438	+5.47119141	-21.86279297	+1676
+1458241039.79090000	+9.81298828	-6.09521484	-1.01074219	+40.95703125	-4.79003906	-58.79882813	+1956	+9.75146484	-5.32617188	-0.76025391	-0.24169922	-10.30517578	+16.83105469	+1692	+7.00927734	-9.15820313	-0.80419922	+55.45898438	+5.47119141	-21.86279297	+1676
+1458241039.79510000	+9.81298828	-6.09521484	-1.01074219	+40.95703125	-4.79003906	-58.79882813	+1956	+9.75146484	-5.32617188	-0.76025391	-0.24169922	-10.30517578	+16.83105469	+1692	+7.00927734	-9.15820313	-0.80419922	+55.45898438	+5.47119141	-21.86279297	+1676
+1458241039.79920010	+9.81298828	-6.09521484	-1.01074219	+40.95703125	-4.79003906	-58.79882813	+1956	+9.75146484	-5.32617188	-0.76025391	-0.24169922	-10.30517578	+16.83105469	+1696	+7.00927734	-9.15820313	-0.80419922	+55.45898438	+5.47119141	-21.84082031	+1676
+1458241039.80340000	+9.81298828	-6.09521484	-1.01074219	+40.95703125	-4.79003906	-58.79882813	+1956	+9.75146484	-5.32617188	-0.76025391	-0.24169922	-10.30517578	+16.83105469	+1696	+7.00927734	-9.15820313	-0.80419922	+55.43701172	+5.44921875	-21.84082031	+1676
+1458241039.80760000	+9.81298828	-6.09521484	-1.01074219	+40.95703125	-4.79003906	-58.79882813	+1956	+9.75146484	-5.32617188	-0.76025391	-0.24169922	-10.30517578	+16.83105469	+1696	+7.00927734	-9.15820313	-0.80419922	+55.43701172	+5.44921875	-21.84082031	+1676
+1458241039.81170010	+9.81298828	-6.09521484	-1.01074219	+40.95703125	-4.79003906	-58.79882813	+1956	+9.75146484	-5.32617188	-0.76025391	-0.24169922	-10.30517578	+16.83105469	+1696	+7.00488281	-9.15820313	-0.80859375	+55.43701172	+5.44921875	-21.84082031	+1676
+1458241039.81590010	+9.81298828	-6.09521484	-1.01074219	+40.95703125	-4.79003906	-58.79882813	+1956	+9.75146484	-5.32617188	-0.76025391	-0.24169922	-10.30517578	+16.83105469	+1696	+7.00488281	-9.15820313	-0.80859375	+55.43701172	+5.44921875	-21.84082031	+1676
+1458241039.81999990	+9.81298828	-6.09521484	-1.01074219	+40.95703125	-4.79003906	-58.79882813	+1956	+9.75146484	-5.32617188	-0.76025391	-0.24169922	-10.30517578	+16.83105469	+1696	+7.00488281	-9.15820313	-0.80859375	+55.43701172	+5.44921875	-21.84082031	+1676
+1458241039.82419990	+9.81298828	-6.09521484	-1.01074219	+40.95703125	-4.79003906	-58.79882813	+1956	+9.75146484	-5.32617188	-0.76025391	-0.24169922	-10.30517578	+16.83105469	+1696	+7.00488281	-9.15820313	-0.80859375	+55.43701172	+5.44921875	-21.84082031	+1676
+1458241039.82839990	+9.81298828	-6.09521484	-1.01074219	+40.95703125	-4.79003906	-58.79882813	+1956	+9.75146484	-5.32617188	-0.76025391	-0.24169922	-10.30517578	+16.83105469	+1696	+7.00488281	-9.15820313	-0.80859375	+55.43701172	+5.44921875	-21.84082031	+1676
+1458241039.83250000	+9.81298828	-6.09521484	-1.01074219	+40.95703125	-4.79003906	-58.79882813	+1956	+9.75146484	-5.32617188	-0.76025391	-0.24169922	-10.30517578	+16.80908203	+1696	+7.00488281	-9.15820313	-0.80859375	+55.43701172	+5.44921875	-21.84082031	+1676
+1458241039.83670000	+9.81298828	-6.09521484	-1.01074219	+40.95703125	-4.79003906	-58.79882813	+1956	+9.75146484	-5.32617188	-0.76025391	-0.24169922	-10.30517578	+16.80908203	+1696	+7.00488281	-9.15820313	-0.80859375	+55.43701172	+5.44921875	-21.84082031	+1676
+1458241039.84089990	+9.81298828	-6.09521484	-1.01074219	+40.95703125	-4.79003906	-58.79882813	+1956	+9.75146484	-5.32617188	-0.76025391	-0.24169922	-10.30517578	+16.80908203	+1696	+7.00488281	-9.15820313	-0.80859375	+55.43701172	+5.44921875	-21.84082031	+1676
+1458241039.84920000	+9.81298828	-6.09521484	-1.01074219	+40.95703125	-4.79003906	-58.79882813	+1956	+9.75146484	-5.32617188	-0.76025391	-0.24169922	-10.30517578	+16.83105469	+1700	+7.00488281	-9.15820313	-0.80419922	+55.43701172	+5.44921875	-21.84082031	+1676
+1458241039.85340000	+9.81298828	-6.09521484	-1.01074219	+40.95703125	-4.79003906	-58.79882813	+1956	+9.75146484	-5.32617188	-0.76025391	-0.24169922	-10.30517578	+16.83105469	+1700	+7.00488281	-9.15820313	-0.80419922	+55.43701172	+5.44921875	-21.84082031	+1676
+1458241039.85750010	+9.81298828	-6.09521484	-1.01074219	+40.95703125	-4.79003906	-58.79882813	+1956	+9.75146484	-5.32617188	-0.76025391	-0.24169922	-10.30517578	+16.83105469	+1700	+7.00927734	-9.15820313	-0.80419922	+55.43701172	+5.44921875	-21.84082031	+1676
+1458241039.86170010	+9.81298828	-6.09521484	-1.01074219	+40.95703125	-4.79003906	-58.79882813	+1956	+9.75146484	-5.32617188	-0.76025391	-0.24169922	-10.30517578	+16.83105469	+1700	+7.00927734	-9.15380859	-0.80419922	+55.45898438	+5.44921875	-21.86279297	+1676
+1458241039.86590000	+9.81298828	-6.09521484	-1.01074219	+40.95703125	-4.79003906	-58.79882813	+1956	+9.75146484	-5.32617188	-0.76025391	-0.24169922	-10.30517578	+16.83105469	+1700	+7.00927734	-9.15380859	-0.80419922	+55.45898438	+5.44921875	-21.86279297	+1676
+1458241039.86999990	+9.81298828	-6.09521484	-1.01074219	+40.95703125	-4.79003906	-58.79882813	+1956	+9.75146484	-5.32617188	-0.76025391	-0.24169922	-10.30517578	+16.83105469	+1700	+7.00927734	-9.15380859	-0.80419922	+55.45898438	+5.47119141	-21.86279297	+1676
+1458241039.87420010	+9.81298828	-6.09521484	-1.01074219	+40.95703125	-4.79003906	-58.77685547	+1956	+9.75146484	-5.32617188	-0.76025391	-0.24169922	-10.30517578	+16.83105469	+1700	+7.00927734	-9.15380859	-0.80419922	+55.45898438	+5.47119141	-21.86279297	+1680
+1458241039.87840010	+9.81298828	-6.09521484	-1.01074219	+40.95703125	-4.79003906	-58.77685547	+1956	+9.75146484	-5.32177734	-0.76025391	-0.24169922	-10.30517578	+16.83105469	+1700	+7.00927734	-9.15380859	-0.80419922	+55.45898438	+5.47119141	-21.86279297	+1680
+1458241039.88249990	+9.81298828	-6.09521484	-1.01074219	+40.95703125	-4.81201172	-58.77685547	+1956	+9.75146484	-5.32177734	-0.76025391	-0.24169922	-10.30517578	+16.83105469	+1700	+7.00927734	-9.15380859	-0.80419922	+55.48095703	+5.47119141	-21.86279297	+1680
+1458241039.88669990	+9.81298828	-6.09521484	-1.01074219	+40.95703125	-4.81201172	-58.77685547	+1956	+9.75146484	-5.32177734	-0.76025391	-0.24169922	-10.30517578	+16.83105469	+1700	+7.00927734	-9.15380859	-0.80419922	+55.48095703	+5.47119141	-21.86279297	+1680
+1458241039.89089990	+9.81298828	-6.09521484	-1.01074219	+40.95703125	-4.81201172	-58.77685547	+1956	+9.75146484	-5.32177734	-0.76025391	-0.24169922	-10.30517578	+16.83105469	+1696	+7.00927734	-9.15380859	-0.80419922	+55.48095703	+5.47119141	-21.86279297	+1680
+1458241039.89500000	+9.81298828	-6.09521484	-1.01074219	+40.95703125	-4.81201172	-58.77685547	+1956	+9.75146484	-5.32177734	-0.76025391	-0.24169922	-10.30517578	+16.83105469	+1696	+7.00927734	-9.15380859	-0.79980469	+55.48095703	+5.47119141	-21.86279297	+1680
+1458241039.89920000	+9.81298828	-6.09521484	-1.01074219	+40.95703125	-4.81201172	-58.77685547	+1956	+9.75146484	-5.32177734	-0.76025391	-0.24169922	-10.30517578	+16.83105469	+1696	+7.00927734	-9.15380859	-0.79980469	+55.48095703	+5.47119141	-21.86279297	+1680
+1458241039.90330000	+9.81298828	-6.09521484	-1.01074219	+40.95703125	-4.81201172	-58.77685547	+1960	+9.75146484	-5.32177734	-0.76025391	-0.24169922	-10.30517578	+16.83105469	+1696	+7.00927734	-9.15380859	-0.80419922	+55.48095703	+5.47119141	-21.86279297	+1680
+1458241039.90750000	+9.81298828	-6.09521484	-1.01074219	+40.95703125	-4.81201172	-58.77685547	+1960	+9.75146484	-5.32177734	-0.76025391	-0.24169922	-10.30517578	+16.83105469	+1696	+7.00927734	-9.15380859	-0.80419922	+55.48095703	+5.47119141	-21.86279297	+1680
+1458241039.91170000	+9.81298828	-6.09521484	-1.01074219	+40.95703125	-4.81201172	-58.79882813	+1960	+9.75146484	-5.32177734	-0.76025391	-0.24169922	-10.30517578	+16.83105469	+1696	+7.00927734	-9.15380859	-0.80419922	+55.45898438	+5.47119141	-21.86279297	+1680
+1458241039.91580010	+9.81298828	-6.09521484	-1.01074219	+40.95703125	-4.81201172	-58.79882813	+1960	+9.75146484	-5.32177734	-0.76025391	-0.24169922	-10.30517578	+16.83105469	+1696	+7.00927734	-9.15380859	-0.80419922	+55.45898438	+5.44921875	-21.86279297	+1680
+1458241039.92000010	+9.81298828	-6.09521484	-1.01074219	+40.95703125	-4.81201172	-58.79882813	+1960	+9.75146484	-5.32177734	-0.76025391	-0.24169922	-10.30517578	+16.80908203	+1696	+7.00927734	-9.15380859	-0.80419922	+55.45898438	+5.44921875	-21.86279297	+1684
+1458241039.92420010	+9.81298828	-6.09521484	-1.01074219	+40.95703125	-4.81201172	-58.79882813	+1960	+9.75146484	-5.32177734	-0.76025391	-0.21972656	-10.30517578	+16.80908203	+1696	+7.00927734	-9.15380859	-0.80419922	+55.45898438	+5.44921875	-21.86279297	+1684
+1458241039.92829990	+9.81298828	-6.09521484	-1.01074219	+40.95703125	-4.79003906	-58.79882813	+1960	+9.75146484	-5.32177734	-0.76025391	-0.21972656	-10.30517578	+16.80908203	+1696	+7.00927734	-9.15380859	-0.80419922	+55.45898438	+5.44921875	-21.86279297	+1684
+1458241039.93249990	+9.81298828	-6.09521484	-1.01074219	+40.95703125	-4.79003906	-58.79882813	+1960	+9.75146484	-5.32177734	-0.76025391	-0.21972656	-10.32714844	+16.80908203	+1696	+7.00927734	-9.15380859	-0.80419922	+55.45898438	+5.44921875	-21.86279297	+1684
+1458241039.93670010	+9.81298828	-6.09521484	-1.01074219	+40.95703125	-4.79003906	-58.79882813	+1960	+9.75146484	-5.32177734	-0.76025391	-0.21972656	-10.32714844	+16.80908203	+1696	+7.00488281	-9.15380859	-0.80419922	+55.43701172	+5.44921875	-21.86279297	+1684
+1458241039.94499990	+9.81298828	-6.09082031	-1.01074219	+40.95703125	-4.79003906	-58.79882813	+1960	+9.75146484	-5.32177734	-0.76025391	-0.21972656	-10.32714844	+16.80908203	+1700	+7.00488281	-9.15380859	-0.80419922	+55.43701172	+5.44921875	-21.86279297	+1684
+1458241039.94919990	+9.81298828	-6.09082031	-1.01074219	+40.95703125	-4.81201172	-58.79882813	+1960	+9.75146484	-5.32177734	-0.76025391	-0.21972656	-10.32714844	+16.80908203	+1700	+7.00488281	-9.15380859	-0.80419922	+55.43701172	+5.44921875	-21.86279297	+1684
+1458241039.95330000	+9.81298828	-6.09082031	-1.01074219	+40.97900391	-4.81201172	-58.79882813	+1960	+9.75146484	-5.32177734	-0.76025391	-0.21972656	-10.32714844	+16.80908203	+1700	+7.00488281	-9.15380859	-0.80419922	+55.43701172	+5.44921875	-21.86279297	+1684
+1458241039.95750000	+9.81298828	-6.09082031	-1.01074219	+40.97900391	-4.81201172	-58.79882813	+1960	+9.75146484	-5.32177734	-0.76025391	-0.21972656	-10.32714844	+16.80908203	+1700	+7.00488281	-9.15380859	-0.80419922	+55.43701172	+5.42724609	-21.86279297	+1684
+1458241039.96170000	+9.81298828	-6.09082031	-1.01074219	+40.97900391	-4.81201172	-58.79882813	+1960	+9.75146484	-5.32177734	-0.76025391	-0.21972656	-10.32714844	+16.80908203	+1700	+7.00488281	-9.15380859	-0.80419922	+55.43701172	+5.42724609	-21.86279297	+1684
+1458241039.96580000	+9.81298828	-6.09082031	-1.01074219	+40.97900391	-4.81201172	-58.79882813	+1960	+9.75146484	-5.32177734	-0.76025391	-0.21972656	-10.32714844	+16.80908203	+1700	+7.00927734	-9.15380859	-0.80419922	+55.43701172	+5.42724609	-21.86279297	+1684
+1458241039.97000000	+9.81298828	-6.09082031	-1.01074219	+40.97900391	-4.81201172	-58.79882813	+1960	+9.75146484	-5.32177734	-0.76025391	-0.21972656	-10.32714844	+16.80908203	+1700	+7.00927734	-9.15380859	-0.80419922	+55.43701172	+5.42724609	-21.86279297	+1684
+1458241039.97410010	+9.81298828	-6.09082031	-1.01074219	+40.97900391	-4.81201172	-58.79882813	+1960	+9.75146484	-5.32177734	-0.76025391	-0.21972656	-10.34912109	+16.80908203	+1700	+7.00927734	-9.15380859	-0.80419922	+55.45898438	+5.42724609	-21.88476563	+1684
+1458241039.97830010	+9.81298828	-6.09082031	-1.01074219	+41.00097656	-4.83398438	-58.79882813	+1960	+9.75146484	-5.32177734	-0.75585938	-0.21972656	-10.34912109	+16.80908203	+1700	+7.00927734	-9.15380859	-0.80419922	+55.45898438	+5.42724609	-21.88476563	+1684
+1458241039.98250010	+9.81298828	-6.09082031	-1.01074219	+41.00097656	-4.83398438	-58.79882813	+1960	+9.75146484	-5.32177734	-0.75585938	-0.21972656	-10.34912109	+16.80908203	+1700	+7.00927734	-9.15380859	-0.80419922	+55.45898438	+5.42724609	-21.88476563	+1684
+1458241039.98659990	+9.81298828	-6.09082031	-1.01074219	+41.00097656	-4.83398438	-58.79882813	+1960	+9.75146484	-5.32177734	-0.75585938	-0.21972656	-10.34912109	+16.80908203	+1700	+7.00927734	-9.15380859	-0.80419922	+55.45898438	+5.42724609	-21.90673828	+1684
+1458241039.99079990	+9.81738281	-6.09082031	-1.01074219	+41.00097656	-4.85595703	-58.79882813	+1960	+9.75146484	-5.32177734	-0.75585938	-0.21972656	-10.37109375	+16.80908203	+1696	+7.01367188	-9.15380859	-0.80419922	+55.45898438	+5.42724609	-21.90673828	+1684
+1458241039.99499990	+9.81738281	-6.09082031	-1.01074219	+41.00097656	-4.85595703	-58.79882813	+1960	+9.75146484	-5.32177734	-0.75585938	-0.21972656	-10.37109375	+16.80908203	+1696	+7.01367188	-9.15380859	-0.79980469	+55.48095703	+5.42724609	-21.90673828	+1684
+1458241039.99910000	+9.81738281	-6.09082031	-1.01074219	+41.02294922	-4.85595703	-58.79882813	+1960	+9.75146484	-5.32177734	-0.75585938	-0.21972656	-10.37109375	+16.83105469	+1696	+7.01367188	-9.15380859	-0.79980469	+55.48095703	+5.40527344	-21.92871094	+1688
+1458241040.00330000	+9.81738281	-6.09082031	-1.01074219	+41.02294922	-4.87792969	-58.82080078	+1960	+9.75146484	-5.32177734	-0.75585938	-0.21972656	-10.39306641	+16.83105469	+1696	+7.01806641	-9.15380859	-0.79980469	+55.48095703	+5.40527344	-21.95068359	+1688
+1458241040.00749990	+9.81738281	-6.09082031	-1.00634766	+41.02294922	-4.87792969	-58.82080078	+1960	+9.75585938	-5.32177734	-0.75585938	-0.21972656	-10.39306641	+16.83105469	+1696	+7.01806641	-9.14941406	-0.79980469	+55.48095703	+5.40527344	-21.97265625	+1688
+1458241040.01160000	+9.81738281	-6.09082031	-1.00634766	+41.02294922	-4.89990234	-58.82080078	+1960	+9.75585938	-5.32177734	-0.75585938	-0.21972656	-10.41503906	+16.83105469	+1696	+7.01806641	-9.14941406	-0.79980469	+55.50292969	+5.38330078	-21.99462891	+1688
+1458241040.01580000	+9.81738281	-6.09082031	-1.00634766	+41.04492188	-4.92187500	-58.82080078	+1960	+9.75585938	-5.31738281	-0.75146484	-0.24169922	-10.43701172	+16.83105469	+1696	+7.02246094	-9.14941406	-0.79980469	+55.50292969	+5.36132813	-21.99462891	+1688
+1458241040.02000000	+9.81738281	-6.09082031	-1.00634766	+41.04492188	-4.92187500	-58.84277344	+1960	+9.75585938	-5.31738281	-0.75146484	-0.24169922	-10.45898438	+16.85302734	+1696	+7.02246094	-9.14941406	-0.79980469	+55.48095703	+5.33935547	-22.01660156	+1688
+1458241040.02410010	+9.82177734	-6.09082031	-1.00195313	+41.06689453	-4.94384766	-58.84277344	+1960	+9.75585938	-5.31738281	-0.75146484	-0.24169922	-10.48095703	+16.85302734	+1696	+7.02246094	-9.14941406	-0.79980469	+55.48095703	+5.29541016	-22.03857422	+1692
+1458241040.02830000	+9.82177734	-6.08642578	-1.00195313	+41.06689453	-4.96582031	-58.86474609	+1964	+9.75585938	-5.31738281	-0.74707031	-0.24169922	-10.52490234	+16.85302734	+1696	+7.02246094	-9.15380859	-0.79980469	+55.45898438	+5.27343750	-22.06054688	+1692
+1458241040.03660010	+9.82177734	-6.08642578	-0.99755859	+41.08886719	-5.00976563	-58.88671875	+1964	+9.76025391	-5.31298828	-0.74267578	-0.24169922	-10.56884766	+16.85302734	+1696	+7.01806641	-9.15380859	-0.80419922	+55.41503906	+5.20751953	-22.08251953	+1692
+1458241040.04080010	+9.82177734	-6.08642578	-0.99755859	+41.08886719	-5.03173828	-58.90869141	+1964	+9.76025391	-5.31298828	-0.74267578	-0.24169922	-10.61279297	+16.87500000	+1700	+7.01806641	-9.15380859	-0.80419922	+55.39306641	+5.16357422	-22.10449219	+1692
+1458241040.04500010	+9.82177734	-6.08642578	-0.99755859	+41.11083984	-5.05371094	-58.93066406	+1968	+9.76025391	-5.31298828	-0.73828125	-0.24169922	-10.65673828	+16.87500000	+1700	+7.01806641	-9.15820313	-0.80859375	+55.34912109	+5.11962891	-22.10449219	+1692
+1458241040.04909990	+9.82177734	-6.08203125	-0.99316406	+41.11083984	-5.09765625	-58.93066406	+1968	+9.76025391	-5.31298828	-0.73828125	-0.24169922	-10.67871094	+16.87500000	+1700	+7.01806641	-9.15820313	-0.80859375	+55.32714844	+5.07568359	-22.12646484	+1692
+1458241040.05329990	+9.82617188	-6.08203125	-0.99316406	+41.13281250	-5.11962891	-58.95263672	+1968	+9.76464844	-5.30859375	-0.73388672	-0.24169922	-10.72265625	+16.87500000	+1704	+7.01806641	-9.15820313	-0.81298828	+55.30517578	+5.05371094	-22.12646484	+1692
+1458241040.05740000	+9.82617188	-6.08203125	-0.98876953	+41.13281250	-5.14160156	-58.97460938	+1972	+9.76464844	-5.30859375	-0.73388672	-0.24169922	-10.76660156	+16.89697266	+1704	+7.01806641	-9.15820313	-0.81298828	+55.28320313	+5.00976563	-22.14843750	+1692
+1458241040.06160000	+9.82617188	-6.08203125	-0.98876953	+41.15478516	-5.18554688	-58.97460938	+1972	+9.76464844	-5.30859375	-0.72949219	-0.24169922	-10.78857422	+16.89697266	+1708	+7.01806641	-9.15820313	-0.81298828	+55.28320313	+4.98779297	-22.17041016	+1692
+1458241040.06580000	+9.82617188	-6.07763672	-0.98437500	+41.15478516	-5.20751953	-58.99658203	+1976	+9.76904297	-5.30419922	-0.72509766	-0.26367188	-10.83251953	+16.91894531	+1708	+7.01806641	-9.15820313	-0.81298828	+55.28320313	+4.94384766	-22.19238281	+1692
+1458241040.06990000	+9.82617188	-6.07763672	-0.98437500	+41.15478516	-5.25146484	-59.01855469	+1976	+9.76904297	-5.30419922	-0.72509766	-0.26367188	-10.87646484	+16.91894531	+1712	+7.02246094	-9.15380859	-0.81298828	+55.26123047	+4.92187500	-22.21435547	+1692
+1458241040.07410000	+9.83056641	-6.07763672	-0.97998047	+41.17675781	-5.29541016	-59.01855469	+1980	+9.76904297	-5.30419922	-0.72070313	-0.26367188	-10.92041016	+16.94091797	+1712	+7.02246094	-9.15380859	-0.81298828	+55.28320313	+4.89990234	-22.23632813	+1692
+1458241040.08240010	+9.83496094	-6.07324219	-0.97558594	+41.17675781	-5.38330078	-59.04052734	+1984	+9.77343750	-5.30419922	-0.71630859	-0.28564453	-10.98632813	+16.98486328	+1716	+7.03125000	-9.14941406	-0.80859375	+55.30517578	+4.83398438	-22.30224609	+1692
+1458241040.08660010	+9.83496094	-6.07324219	-0.97558594	+41.17675781	-5.42724609	-59.06250000	+1988	+9.77343750	-5.29980469	-0.71191406	-0.28564453	-11.03027344	+17.00683594	+1720	+7.03564453	-9.14941406	-0.80419922	+55.32714844	+4.81201172	-22.34619141	+1696
+1458241040.09080000	+9.83935547	-6.07324219	-0.97119141	+41.19873047	-5.49316406	-59.08447266	+1988	+9.77783203	-5.29980469	-0.71191406	-0.30761719	-11.09619141	+17.05078125	+1720	+7.04003906	-9.14501953	-0.79980469	+55.32714844	+4.79003906	-22.39013672	+1696
+1458241040.09910010	+9.84375000	-6.07324219	-0.96240234	+41.19873047	-5.60302734	-59.12841797	+1996	+9.78222656	-5.29980469	-0.70751953	-0.32958984	-11.18408203	+17.09472656	+1720	+7.05322266	-9.14062500	-0.79541016	+55.37109375	+4.74609375	-22.47802734	+1704
+1458241040.10330010	+9.84375000	-6.07324219	-0.96240234	+41.19873047	-5.66894531	-59.12841797	+2000	+9.78222656	-5.29980469	-0.70312500	-0.35156250	-11.22802734	+17.13867188	+1720	+7.05761719	-9.13623047	-0.79101563	+55.39306641	+4.72412109	-22.52197266	+1708
+1458241040.10739990	+9.84814453	-6.06884766	-0.95800781	+41.19873047	-5.73486328	-59.15039063	+2004	+9.78662109	-5.29980469	-0.69873047	-0.35156250	-11.27197266	+17.16064453	+1720	+7.06201172	-9.13183594	-0.78662109	+55.39306641	+4.70214844	-22.56591797	+1708
+1458241040.11159990	+9.85253906	-6.06884766	-0.95361328	+41.19873047	-5.80078125	-59.17236328	+2008	+9.78662109	-5.29541016	-0.69873047	-0.37353516	-11.33789063	+17.20458984	+1720	+7.06640625	-9.13183594	-0.78662109	+55.41503906	+4.65820313	-22.63183594	+1712
+1458241040.11579990	+9.85253906	-6.06884766	-0.94921875	+41.19873047	-5.86669922	-59.19433594	+2012	+9.79101563	-5.29541016	-0.69433594	-0.39550781	-11.38183594	+17.22656250	+1720	+7.07080078	-9.12744141	-0.78222656	+55.41503906	+4.61425781	-22.67578125	+1716
+1458241040.11990000	+9.85693359	-6.06884766	-0.94482422	+41.19873047	-5.93261719	-59.19433594	+2016	+9.79101563	-5.29541016	-0.68994141	-0.41748047	-11.42578125	+17.24853516	+1720	+7.07080078	-9.12744141	-0.78222656	+55.39306641	+4.59228516	-22.69775391	+1716
+1458241040.12410000	+9.85693359	-6.06445313	-0.94042969	+41.19873047	-5.99853516	-59.21630859	+2020	+9.79541016	-5.29541016	-0.68554688	-0.43945313	-11.49169922	+17.27050781	+1724	+7.07519531	-9.12744141	-0.78222656	+55.39306641	+4.54833984	-22.74169922	+1716
+1458241040.12820010	+9.86132813	-6.06445313	-0.93603516	+41.19873047	-6.04248047	-59.23828125	+2020	+9.79541016	-5.29541016	-0.68554688	-0.43945313	-11.53564453	+17.29248047	+1724	+7.07519531	-9.12744141	-0.78222656	+55.34912109	+4.50439453	-22.78564453	+1720
+1458241040.13240000	+9.86572266	-6.06445313	-0.93603516	+41.19873047	-6.10839844	-59.26025391	+2024	+9.79980469	-5.29101563	-0.68115234	-0.46142578	-11.57958984	+17.29248047	+1724	+7.07519531	-9.12744141	-0.78662109	+55.32714844	+4.43847656	-22.80761719	+1720
+1458241040.13660000	+9.86572266	-6.06005859	-0.93164063	+41.19873047	-6.15234375	-59.28222656	+2028	+9.79980469	-5.29101563	-0.67675781	-0.48339844	-11.62353516	+17.31445313	+1724	+7.07519531	-9.12744141	-0.78662109	+55.28320313	+4.39453125	-22.80761719	+1720
+1458241040.14070010	+9.86572266	-6.06005859	-0.92724609	+41.19873047	-6.19628906	-59.30419922	+2032	+9.79980469	-5.29101563	-0.67236328	-0.48339844	-11.66748047	+17.31445313	+1724	+7.07080078	-9.12744141	-0.79101563	+55.21728516	+4.35058594	-22.82958984	+1724
+1458241040.14490010	+9.87011719	-6.06005859	-0.92724609	+41.19873047	-6.24023438	-59.30419922	+2032	+9.80419922	-5.29101563	-0.67236328	-0.50537109	-11.71142578	+17.31445313	+1728	+7.07080078	-9.12744141	-0.79541016	+55.17333984	+4.28466797	-22.82958984	+1724
+1458241040.14910010	+9.87011719	-6.05566406	-0.92285156	+41.19873047	-6.26220703	-59.32617188	+2036	+9.80419922	-5.28662109	-0.66796875	-0.52734375	-11.75537109	+17.31445313	+1728	+7.06640625	-9.13183594	-0.79541016	+55.12939453	+4.24072266	-22.85156250	+1728
+1458241040.15319990	+9.87011719	-6.05566406	-0.91845703	+41.22070313	-6.30615234	-59.34814453	+2040	+9.80419922	-5.28662109	-0.66357422	-0.52734375	-11.79931641	+17.31445313	+1732	+7.06640625	-9.13183594	-0.79980469	+55.06347656	+4.17480469	-22.85156250	+1728
+1458241040.15739990	+9.87011719	-6.05566406	-0.91845703	+41.22070313	-6.35009766	-59.37011719	+2044	+9.80859375	-5.28662109	-0.65917969	-0.54931641	-11.84326172	+17.31445313	+1736	+7.06201172	-9.13183594	-0.80419922	+55.01953125	+4.13085938	-22.87353516	+1728
+1458241040.16160010	+9.87451172	-6.05126953	-0.91406250	+41.22070313	-6.39404297	-59.37011719	+2044	+9.80859375	-5.28662109	-0.65478516	-0.54931641	-11.88720703	+17.31445313	+1740	+7.06201172	-9.13623047	-0.80859375	+54.95361328	+4.08691406	-22.87353516	+1728
+1458241040.16570000	+9.87451172	-6.05126953	-0.90966797	+41.22070313	-6.41601563	-59.39208984	+2048	+9.81298828	-5.28222656	-0.65478516	-0.57128906	-11.93115234	+17.33642578	+1740	+7.05761719	-9.13623047	-0.81298828	+54.90966797	+4.02099609	-22.89550781	+1728
+1458241040.16989990	+9.87451172	-6.05126953	-0.90966797	+41.22070313	-6.45996094	-59.41406250	+2048	+9.81298828	-5.28222656	-0.65039063	-0.59326172	-11.95312500	+17.33642578	+1744	+7.05761719	-9.13623047	-0.81298828	+54.86572266	+3.97705078	-22.89550781	+1728
+1458241040.17820000	+9.87890625	-6.04687500	-0.90527344	+41.24267578	-6.54785156	-59.43603516	+2052	+9.81738281	-5.28222656	-0.64599609	-0.61523438	-12.04101563	+17.35839844	+1752	+7.05761719	-9.14062500	-0.81738281	+54.79980469	+3.88916016	-22.93945313	+1724
+1458241040.18240000	+9.87890625	-6.04687500	-0.90087891	+41.24267578	-6.59179688	-59.43603516	+2056	+9.81738281	-5.27783203	-0.64160156	-0.63720703	-12.08496094	+17.38037109	+1756	+7.06201172	-9.13623047	-0.81738281	+54.79980469	+3.86718750	-22.98339844	+1720
+1458241040.18660000	+9.88330078	-6.04687500	-0.90087891	+41.26464844	-6.63574219	-59.45800781	+2056	+9.81738281	-5.27783203	-0.64160156	-0.65917969	-12.12890625	+17.42431641	+1756	+7.06201172	-9.13623047	-0.81738281	+54.77783203	+3.82324219	-23.02734375	+1720
+1458241040.19070010	+9.88330078	-6.04687500	-0.89648438	+41.26464844	-6.67968750	-59.45800781	+2060	+9.82177734	-5.27783203	-0.63720703	-0.68115234	-12.17285156	+17.44628906	+1760	+7.06640625	-9.13623047	-0.81298828	+54.77783203	+3.80126953	-23.04931641	+1720
+1458241040.19490000	+9.88769531	-6.04687500	-0.89648438	+41.28662109	-6.72363281	-59.45800781	+2064	+9.82177734	-5.27783203	-0.63281250	-0.70312500	-12.21679688	+17.49023438	+1764	+7.07080078	-9.13623047	-0.81298828	+54.79980469	+3.77929688	-23.11523438	+1720
+1458241040.19910000	+9.88769531	-6.04687500	-0.89208984	+41.28662109	-6.78955078	-59.45800781	+2064	+9.82617188	-5.27783203	-0.63281250	-0.72509766	-12.26074219	+17.53417969	+1768	+7.07958984	-9.13183594	-0.80859375	+54.79980469	+3.73535156	-23.15917969	+1720
+1458241040.20320010	+9.89208984	-6.04248047	-0.89208984	+41.30859375	-6.83349609	-59.45800781	+2068	+9.83056641	-5.27783203	-0.63281250	-0.74707031	-12.30468750	+17.57812500	+1768	+7.08398438	-9.13183594	-0.80419922	+54.79980469	+3.71337891	-23.20312500	+1724
+1458241040.20740010	+9.89648438	-6.04248047	-0.88769531	+41.30859375	-6.89941406	-59.45800781	+2072	+9.83056641	-5.27783203	-0.62841797	-0.76904297	-12.34863281	+17.62207031	+1772	+7.08837891	-9.12744141	-0.79980469	+54.82177734	+3.69140625	-23.26904297	+1724
+1458241040.21149990	+9.90087891	-6.04248047	-0.88769531	+41.33056641	-6.96533203	-59.45800781	+2072	+9.83496094	-5.27783203	-0.62841797	-0.79101563	-12.39257813	+17.68798828	+1772	+7.09716797	-9.12744141	-0.79980469	+54.84375000	+3.66943359	-23.31298828	+1724
+1458241040.21569990	+9.90087891	-6.04248047	-0.88330078	+41.35253906	-7.03125000	-59.45800781	+2076	+9.83496094	-5.27343750	-0.62402344	-0.81298828	-12.43652344	+17.73193359	+1776	+7.10595703	-9.12304688	-0.79541016	+54.86572266	+3.64746094	-23.37890625	+1728
+1458241040.21989990	+9.90527344	-6.04248047	-0.88330078	+41.37451172	-7.09716797	-59.45800781	+2080	+9.83935547	-5.27343750	-0.62402344	-0.83496094	-12.48046875	+17.79785156	+1780	+7.11035156	-9.11865234	-0.79101563	+54.88769531	+3.62548828	-23.42285156	+1732
+1458241040.22400000	+9.90966797	-6.04248047	-0.87890625	+41.39648438	-7.18505859	-59.43603516	+2084	+9.83935547	-5.27343750	-0.61962891	-0.85693359	-12.52441406	+17.84179688	+1784	+7.11914063	-9.11865234	-0.78662109	+54.90966797	+3.58154297	-23.48876953	+1732
+1458241040.22820000	+9.91406250	-6.03808594	-0.87890625	+41.41845703	-7.25097656	-59.43603516	+2088	+9.84375000	-5.27343750	-0.61962891	-0.87890625	-12.56835938	+17.90771484	+1788	+7.12353516	-9.11425781	-0.78662109	+54.93164063	+3.55957031	-23.53271484	+1736
+1458241040.23239990	+9.91845703	-6.03808594	-0.87451172	+41.46240234	-7.31689453	-59.41406250	+2092	+9.84814453	-5.27343750	-0.61523438	-0.90087891	-12.61230469	+17.95166016	+1788	+7.13232422	-9.11425781	-0.78222656	+54.93164063	+3.53759766	-23.57666016	+1736
+1458241040.23650000	+9.91845703	-6.03808594	-0.87451172	+41.48437500	-7.40478516	-59.41406250	+2096	+9.84814453	-5.27343750	-0.61083984	-0.92285156	-12.65625000	+18.01757813	+1792	+7.13671875	-9.11425781	-0.78222656	+54.93164063	+3.49365234	-23.62060547	+1740
+1458241040.24070000	+9.92285156	-6.03369141	-0.87011719	+41.52832031	-7.47070313	-59.39208984	+2100	+9.85253906	-5.26904297	-0.61083984	-0.94482422	-12.67822266	+18.06152344	+1796	+7.14111328	-9.11425781	-0.78222656	+54.90966797	+3.44970703	-23.64257813	+1740
+1458241040.24490000	+9.92724609	-6.03369141	-0.87011719	+41.57226563	-7.55859375	-59.37011719	+2104	+9.85253906	-5.26904297	-0.60644531	-0.96679688	-12.72216797	+18.10546875	+1800	+7.14111328	-9.11425781	-0.78662109	+54.90966797	+3.38378906	-23.66455078	+1740
+1458241040.24900010	+9.92724609	-6.02929688	-0.86572266	+41.63818359	-7.64648438	-59.34814453	+2108	+9.85693359	-5.26904297	-0.60205078	-0.98876953	-12.78808594	+18.14941406	+1804	+7.14550781	-9.11425781	-0.78662109	+54.86572266	+3.33984375	-23.68652344	+1744
+1458241040.25320010	+9.93164063	-6.02929688	-0.86572266	+41.70410156	-7.73437500	-59.34814453	+2116	+9.85693359	-5.26464844	-0.59765625	-1.01074219	-12.83203125	+18.19335938	+1808	+7.14550781	-9.11425781	-0.79101563	+54.84375000	+3.27392578	-23.70849609	+1744
+1458241040.26149990	+9.93603516	-6.02050781	-0.85693359	+41.83593750	-7.91015625	-59.30419922	+2124	+9.86572266	-5.26025391	-0.58886719	-1.05468750	-12.94189453	+18.28125000	+1816	+7.14990234	-9.11865234	-0.79980469	+54.75585938	+3.14208984	-23.73046875	+1744
+1458241040.26570010	+9.94042969	-6.01611328	-0.85253906	+41.92382813	-8.02001953	-59.28222656	+2128	+9.87011719	-5.25585938	-0.58447266	-1.07666016	-12.98583984	+18.34716797	+1820	+7.14990234	-9.11865234	-0.80419922	+54.71191406	+3.05419922	-23.75244141	+1744
+1458241040.26990010	+9.94482422	-6.01171875	-0.84814453	+42.03369141	-8.12988281	-59.26025391	+2132	+9.87011719	-5.25585938	-0.58007813	-1.09863281	-13.05175781	+18.39111328	+1820	+7.14990234	-9.12304688	-0.80859375	+54.64599609	+2.98828125	-23.75244141	+1744
+1458241040.27399990	+9.94921875	-6.00732422	-0.84814453	+42.14355469	-8.28369141	-59.21630859	+2136	+9.87451172	-5.25146484	-0.57568359	-1.12060547	-13.11767578	+18.45703125	+1824	+7.14990234	-9.12304688	-0.81738281	+54.60205078	+2.87841797	-23.77441406	+1744
+1458241040.27819990	+9.95361328	-5.99853516	-0.84375000	+42.27539063	-8.43750000	-59.19433594	+2144	+9.87890625	-5.24707031	-0.57128906	-1.16455078	-13.18359375	+18.52294922	+1832	+7.15429688	-9.12304688	-0.82177734	+54.55810547	+2.76855469	-23.77441406	+1744
+1458241040.28230000	+9.95800781	-5.99414063	-0.83935547	+42.40722656	-8.59130859	-59.15039063	+2148	+9.88330078	-5.24267578	-0.56250000	-1.18652344	-13.27148438	+18.61083984	+1836	+7.15869141	-9.12744141	-0.83056641	+54.51416016	+2.68066406	-23.79638672	+1740
+1458241040.28650000	+9.96679688	-5.98535156	-0.83056641	+42.58300781	-8.83300781	-59.10644531	+2156	+9.89208984	-5.23388672	-0.55371094	-1.23046875	-13.38134766	+18.69873047	+1840	+7.16308594	-9.12744141	-0.83496094	+54.47021484	+2.52685547	-23.84033203	+1740
+1458241040.29480000	+9.97998047	-5.96777344	-0.82177734	+42.97851563	-9.29443359	-59.04052734	+2168	+9.90527344	-5.22070313	-0.53613281	-1.34033203	-13.62304688	+18.91845703	+1856	+7.18066406	-9.12304688	-0.84375000	+54.42626953	+2.28515625	-23.97216797	+1740
+1458241040.29900000	+9.99316406	-5.95458984	-0.81298828	+43.26416016	-9.62402344	-58.97460938	+2172	+9.91406250	-5.21191406	-0.52734375	-1.42822266	-13.79882813	+19.09423828	+1864	+7.19824219	-9.11865234	-0.84375000	+54.40429688	+2.10937500	-24.06005859	+1740
+1458241040.30730010	+10.01513672	-5.93261719	-0.80419922	+43.79150391	-10.21728516	-58.86474609	+2188	+9.93603516	-5.18994141	-0.50976563	-1.60400391	-14.10644531	+19.42382813	+1880	+7.23339844	-9.10986328	-0.84814453	+54.44824219	+1.77978516	-24.27978516	+1744
+1458241040.31150010	+10.02832031	-5.91503906	-0.79980469	+44.20898438	-10.63476563	-58.79882813	+2200	+9.94921875	-5.18115234	-0.49218750	-1.73583984	-14.37011719	+19.64355469	+1888	+7.25976563	-9.10107422	-0.84814453	+54.49218750	+1.53808594	-24.45556641	+1744
+1458241040.31570010	+10.04150391	-5.90185547	-0.79101563	+44.58251953	-11.00830078	-58.77685547	+2208	+9.95800781	-5.16357422	-0.47900391	-1.84570313	-14.61181641	+19.81933594	+1900	+7.28613281	-9.09228516	-0.84814453	+54.53613281	+1.34033203	-24.63134766	+1748
+1458241040.31979990	+10.05908203	-5.89306641	-0.78662109	+44.93408203	-11.33789063	-58.75488281	+2216	+9.97119141	-5.15039063	-0.47021484	-1.91162109	-14.83154297	+20.01708984	+1912	+7.31250000	-9.08349609	-0.84814453	+54.58007813	+1.12060547	-24.82910156	+1752
+1458241040.32399990	+10.07226563	-5.87548828	-0.77783203	+45.46142578	-11.77734375	-58.73291016	+2228	+9.98876953	-5.13720703	-0.45263672	-2.08740234	-15.13916016	+20.23681641	+1928	+7.34326172	-9.07470703	-0.84814453	+54.64599609	+0.85693359	-25.07080078	+1760
+1458241040.32820010	+10.08984375	-5.85791016	-0.77343750	+45.92285156	-12.15087891	-58.73291016	+2240	+10.00195313	-5.11962891	-0.43945313	-2.17529297	-15.42480469	+20.41259766	+1940	+7.37402344	-9.06152344	-0.84375000	+54.68994141	+0.63720703	-25.35644531	+1764
+1458241040.33229990	+10.10302734	-5.84472656	-0.76904297	+46.38427734	-12.50244141	-58.68896484	+2252	+10.01513672	-5.10644531	-0.42626953	-2.26318359	-15.68847656	+20.63232422	+1956	+7.40039063	-9.05273438	-0.84814453	+54.73388672	+0.35156250	-25.55419922	+1772
+1458241040.33649990	+10.12060547	-5.82714844	-0.76464844	+46.88964844	-12.89794922	-58.71093750	+2260	+10.03271484	-5.09326172	-0.41308594	-2.39501953	-16.01806641	+20.80810547	+1968	+7.43115234	-9.04394531	-0.85253906	+54.73388672	+0.08789063	-25.77392578	+1776
+1458241040.34069990	+10.13378906	-5.80957031	-0.75585938	+47.41699219	-13.29345703	-58.75488281	+2276	+10.04589844	-5.07128906	-0.39550781	-2.46093750	-16.36962891	+20.98388672	+1984	+7.46191406	-9.03515625	-0.85253906	+54.77783203	-0.17578125	-26.10351563	+1780
+1458241040.34480000	+10.15576172	-5.79199219	-0.75585938	+47.96630859	-13.68896484	-58.77685547	+2284	+10.06347656	-5.05371094	-0.38232422	-2.54882813	-16.67724609	+21.18164063	+2000	+7.49267578	-9.02197266	-0.86572266	+54.79980469	-0.50537109	-26.34521484	+1788
+1458241040.34900000	+10.16894531	-5.77880859	-0.74707031	+48.47167969	-14.06250000	-58.88671875	+2296	+10.08105469	-5.03173828	-0.36474609	-2.63671875	-17.07275391	+21.31347656	+2016	+7.51904297	-9.01757813	-0.87890625	+54.77783203	-0.79101563	-26.63085938	+1792
+1458241040.35320000	+10.19091797	-5.75683594	-0.73828125	+49.04296875	-14.45800781	-58.99658203	+2312	+10.09863281	-5.00976563	-0.34277344	-2.68066406	-17.49023438	+21.44531250	+2036	+7.54541016	-9.00878906	-0.88330078	+54.73388672	-1.09863281	-26.98242188	+1796
+1458241040.35730000	+10.21289063	-5.73925781	-0.73388672	+49.61425781	-14.85351563	-59.10644531	+2324	+10.12060547	-4.98779297	-0.33398438	-2.72460938	-17.86376953	+21.59912109	+2052	+7.57177734	-9.00000000	-0.90087891	+54.71191406	-1.45019531	-27.24609375	+1800
+1458241040.36150000	+10.22607422	-5.73486328	-0.72509766	+49.98779297	-15.22705078	-59.26025391	+2332	+10.13818359	-4.96582031	-0.31640625	-2.74658203	-18.30322266	+21.68701172	+2068	+7.59814453	-8.99560547	-0.91845703	+54.62402344	-1.77978516	-27.55371094	+1804
+1458241040.36560010	+10.25244141	-5.71289063	-0.71630859	+50.51513672	-15.60058594	-59.41406250	+2344	+10.16015625	-4.93945313	-0.29443359	-2.74658203	-18.74267578	+21.79687500	+2084	+7.62451172	-8.98681641	-0.93164063	+54.53613281	-2.13134766	-27.92724609	+1804
+1458241040.37400010	+10.29638672	-5.69091797	-0.70751953	+51.28417969	-16.32568359	-59.74365234	+2360	+10.20410156	-4.88671875	-0.27246094	-2.68066406	-19.57763672	+21.95068359	+2116	+7.67724609	-8.97802734	-0.97998047	+54.29443359	-2.83447266	-28.54248047	+1808
+1458241040.37809990	+10.32275391	-5.66894531	-0.69873047	+51.67968750	-16.69921875	-59.98535156	+2372	+10.22607422	-4.85595703	-0.25927734	-2.61474609	-20.03906250	+21.97265625	+2132	+7.70800781	-8.96923828	-1.00195313	+54.18457031	-3.18603516	-28.91601563	+1808
+1458241040.38229990	+10.35791016	-5.64697266	-0.69433594	+52.05322266	-17.02880859	-60.18310547	+2384	+10.25244141	-4.82519531	-0.25488281	-2.52685547	-20.43457031	+22.01660156	+2144	+7.73437500	-8.96044922	-1.02832031	+54.07470703	-3.55957031	-29.24560547	+1808
+1458241040.38649990	+10.37988281	-5.65576172	-0.68994141	+52.11914063	-17.35839844	-60.46875000	+2388	+10.27441406	-4.79443359	-0.24169922	-2.41699219	-20.91796875	+21.99462891	+2156	+7.76513672	-8.95605469	-1.05468750	+53.89892578	-3.88916016	-29.59716797	+1804
+1458241040.39060000	+10.41064453	-5.63818359	-0.68554688	+52.31689453	-17.64404297	-60.71044922	+2400	+10.30078125	-4.76367188	-0.22851563	-2.26318359	-21.37939453	+21.95068359	+2172	+7.79150391	-8.94726563	-1.08105469	+53.74511719	-4.24072266	-29.97070313	+1800
+1458241040.39479990	+10.45019531	-5.61621094	-0.68554688	+52.53662109	-17.92968750	-60.93017578	+2412	+10.32714844	-4.73291016	-0.23291016	-2.10937500	-21.73095703	+21.92871094	+2180	+7.82226563	-8.93847656	-1.10742188	+53.56933594	-4.57031250	-30.30029297	+1800
+1458241040.39899990	+10.48095703	-5.62939453	-0.68554688	+52.40478516	-18.19335938	-61.21582031	+2416	+10.35351563	-4.69775391	-0.22851563	-1.95556641	-22.19238281	+21.84082031	+2192	+7.85742188	-8.93408203	-1.13378906	+53.37158203	-4.87792969	-30.69580078	+1792
+1458241040.40310000	+10.52050781	-5.61621094	-0.68554688	+52.40478516	-18.45703125	-61.50146484	+2428	+10.38427734	-4.66259766	-0.22412109	-1.73583984	-22.65380859	+21.73095703	+2200	+7.89697266	-8.92089844	-1.16015625	+53.23974609	-5.18554688	-31.06933594	+1792
+1458241040.40730000	+10.56445313	-5.60302734	-0.68994141	+52.40478516	-18.67675781	-61.72119141	+2440	+10.41503906	-4.62744141	-0.23730469	-1.51611328	-22.96142578	+21.64306641	+2212	+7.93652344	-8.90771484	-1.19091797	+53.08593750	-5.49316406	-31.42089844	+1788
+1458241040.41150000	+10.59960938	-5.61181641	-0.69433594	+52.14111328	-18.89648438	-62.05078125	+2448	+10.44580078	-4.59228516	-0.24609375	-1.31835938	-23.42285156	+21.44531250	+2216	+7.97167969	-8.89453125	-1.21728516	+52.88818359	-5.77880859	-31.83837891	+1780
+1458241040.41560010	+10.64355469	-5.60302734	-0.69873047	+51.98730469	-19.09423828	-62.33642578	+2460	+10.47656250	-4.55712891	-0.24609375	-1.05468750	-23.86230469	+21.24755859	+2224	+8.02001953	-8.87695313	-1.24365234	+52.77832031	-6.06445313	-32.21191406	+1780
+1458241040.41980000	+10.69189453	-5.59863281	-0.71191406	+51.83349609	-19.27001953	-62.60009766	+2472	+10.51171875	-4.51757813	-0.26806641	-0.79101563	-24.19189453	+21.09375000	+2236	+8.06835938	-8.85937500	-1.27001953	+52.64648438	-6.32812500	-32.60742188	+1776
+1458241040.42400000	+10.73583984	-5.60742188	-0.71630859	+51.48193359	-19.44580078	-62.95166016	+2484	+10.54248047	-4.48681641	-0.28125000	-0.54931641	-24.65332031	+20.85205078	+2244	+8.11669922	-8.85058594	-1.29638672	+52.47070313	-6.56982422	-33.06884766	+1772
+1458241040.42810010	+10.78857422	-5.60302734	-0.72949219	+51.19628906	-19.59960938	-63.25927734	+2496	+10.57763672	-4.44726563	-0.29003906	-0.26367188	-25.11474609	+20.58837891	+2252	+8.16943359	-8.82861328	-1.32275391	+52.36083984	-6.81152344	-33.50830078	+1776
+1458241040.43639990	+10.88964844	-5.60742188	-0.76025391	+50.53710938	-19.88525391	-63.89648438	+2524	+10.65234375	-4.37695313	-0.34277344	+0.30761719	-25.88378906	+20.03906250	+2272	+8.27929688	-8.78906250	-1.37988281	+52.07519531	-7.29492188	-34.36523438	+1776
+1458241040.44059990	+10.94238281	-5.60302734	-0.77343750	+50.18554688	-20.01708984	-64.24804688	+2540	+10.69189453	-4.33740234	-0.36035156	+0.63720703	-26.34521484	+19.70947266	+2284	+8.33642578	-8.76708984	-1.41064453	+51.98730469	-7.53662109	-34.80468750	+1780
+1458241040.44479990	+10.99951172	-5.60302734	-0.79101563	+49.81201172	-20.14892578	-64.57763672	+2556	+10.73583984	-4.29785156	-0.39550781	+0.98876953	-26.71875000	+19.40185547	+2296	+8.40234375	-8.74072266	-1.44580078	+51.87744141	-7.80029297	-35.24414063	+1784
+1458241040.44890000	+11.05224609	-5.60742188	-0.80859375	+49.41650391	-20.28076172	-64.97314453	+2568	+10.77099609	-4.26708984	-0.41748047	+1.29638672	-27.20214844	+19.02832031	+2304	+8.45507813	-8.72314453	-1.47656250	+51.70166016	-7.99804688	-35.72753906	+1784
+1458241040.45310000	+11.10937500	-5.60742188	-0.82617188	+49.04296875	-20.39062500	-65.34667969	+2584	+10.81494141	-4.22753906	-0.44824219	+1.66992188	-27.66357422	+18.63281250	+2312	+8.51660156	-8.70117188	-1.50732422	+51.56982422	-8.23974609	-36.18896484	+1788
+1458241040.45729990	+11.16650391	-5.60302734	-0.84375000	+48.64746094	-20.50048828	-65.74218750	+2600	+10.85888672	-4.18798828	-0.47900391	+2.06542969	-28.10302734	+18.25927734	+2324	+8.57812500	-8.67480469	-1.54687500	+51.43798828	-8.45947266	-36.62841797	+1792
+1458241040.46140000	+11.22802734	-5.60302734	-0.86132813	+48.25195313	-20.63232422	-66.15966797	+2616	+10.90283203	-4.15283203	-0.50976563	+2.39501953	-28.58642578	+17.84179688	+2332	+8.63525391	-8.65722656	-1.58203125	+51.21826172	-8.67919922	-37.11181641	+1796
+1458241040.46560000	+11.28515625	-5.60302734	-0.88330078	+47.83447266	-20.74218750	-66.55517578	+2628	+10.94677734	-4.11328125	-0.54052734	+2.79052734	-29.04785156	+17.42431641	+2340	+8.69238281	-8.63525391	-1.62158203	+51.06445313	-8.87695313	-37.57324219	+1800
+1458241040.46980000	+11.34667969	-5.59863281	-0.90087891	+47.43896484	-20.85205078	-66.97265625	+2640	+10.99511719	-4.07373047	-0.57568359	+3.22998047	-29.50927734	+16.98486328	+2348	+8.75390625	-8.60888672	-1.66992188	+50.86669922	-9.11865234	-37.99072266	+1808
+1458241040.47390010	+11.40380859	-5.59423828	-0.91845703	+47.04345703	-20.96191406	-67.39013672	+2652	+11.03906250	-4.03857422	-0.61083984	+3.58154297	-29.99267578	+16.54541016	+2356	+8.80224609	-8.59130859	-1.71386719	+50.60302734	-9.31640625	-38.45214844	+1812
+1458241040.47810010	+11.46093750	-5.58544922	-0.94042969	+46.62597656	-21.04980469	-67.78564453	+2668	+11.08740234	-3.99902344	-0.64599609	+3.99902344	-30.43212891	+16.10595703	+2368	+8.85937500	-8.56933594	-1.76660156	+50.38330078	-9.53613281	-38.84765625	+1824
+1458241040.48230000	+11.52246094	-5.58105469	-0.95800781	+46.25244141	-21.18164063	-68.26904297	+2680	+11.14013672	-3.95507813	-0.67675781	+4.48242188	-30.93750000	+15.62255859	+2376	+8.91650391	-8.54736328	-1.81494141	+50.16357422	-9.73388672	-39.26513672	+1832
+1458241040.48639990	+11.57958984	-5.56787109	-0.97558594	+45.87890625	-21.31347656	-68.68652344	+2696	+11.18847656	-3.91992188	-0.71630859	+4.83398438	-31.39892578	+15.16113281	+2380	+8.96484375	-8.52978516	-1.86767578	+49.85595703	-9.93164063	-39.70458984	+1840
+1458241040.49060010	+11.64111328	-5.55908203	-0.99755859	+45.46142578	-21.40136719	-69.10400391	+2712	+11.24121094	-3.88037109	-0.75585938	+5.25146484	-31.81640625	+14.67773438	+2392	+9.02197266	-8.50781250	-1.92480469	+49.61425781	-10.10742188	-40.05615234	+1852
+1458241040.49889990	+11.76416016	-5.53710938	-1.02832031	+44.67041016	-21.62109375	-69.96093750	+2752	+11.34667969	-3.80126953	-0.82617188	+6.06445313	-32.76123047	+13.71093750	+2404	+9.12744141	-8.46386719	-2.03027344	+49.04296875	-10.48095703	-40.89111328	+1880
+1458241040.50309990	+11.82568359	-5.52392578	-1.05468750	+44.25292969	-21.70898438	-70.33447266	+2776	+11.40380859	-3.75732422	-0.87011719	+6.48193359	-33.13476563	+13.24951172	+2416	+9.18457031	-8.43750000	-2.09179688	+48.80126953	-10.63476563	-41.19873047	+1896
+1458241040.50729990	+11.88720703	-5.50634766	-1.06787109	+43.87939453	-21.86279297	-70.77392578	+2796	+11.46093750	-3.71777344	-0.90087891	+6.92138672	-33.64013672	+12.74414063	+2424	+9.24169922	-8.41113281	-2.14453125	+48.55957031	-10.81054688	-41.61621094	+1912
+1458241040.51140000	+11.94433594	-5.48876953	-1.08984375	+43.48388672	-21.99462891	-71.14746094	+2824	+11.51806641	-3.67822266	-0.94042969	+7.25097656	-34.01367188	+12.30468750	+2432	+9.29443359	-8.38476563	-2.19726563	+48.27392578	-10.98632813	-41.98974609	+1928
+1458241040.51560000	+12.00585938	-5.47119141	-1.11181641	+43.06640625	-22.08251953	-71.49902344	+2852	+11.57519531	-3.63867188	-0.98876953	+7.62451172	-34.36523438	+11.84326172	+2444	+9.35595703	-8.35400391	-2.26318359	+48.03222656	-11.14013672	-42.27539063	+1952
+1458241040.51970010	+12.07177734	-5.45800781	-1.12500000	+42.67089844	-22.23632813	-71.91650391	+2876	+11.63671875	-3.59472656	-1.01513672	+8.04199219	-34.87060547	+11.33789063	+2452	+9.42187500	-8.32324219	-2.31152344	+47.83447266	-11.31591797	-42.71484375	+1968
+1458241040.52390000	+12.13330078	-5.43603516	-1.15136719	+42.25341797	-22.39013672	-72.22412109	+2904	+11.69824219	-3.55957031	-1.05908203	+8.32763672	-35.22216797	+10.89843750	+2460	+9.47900391	-8.29687500	-2.35986328	+47.59277344	-11.49169922	-43.11035156	+1988
+1458241040.53220010	+12.26513672	-5.40527344	-1.19531250	+41.37451172	-22.65380859	-72.86132813	+2960	+11.82128906	-3.47607422	-1.13378906	+9.03076172	-36.01318359	+9.97558594	+2484	+9.62402344	-8.22216797	-2.45654297	+47.28515625	-11.82128906	-43.87939453	+2028
+1458241040.53640010	+12.33105469	-5.38330078	-1.22167969	+40.93505859	-22.78564453	-73.08105469	+2992	+11.88281250	-3.44091797	-1.17773438	+9.27246094	-36.32080078	+9.58007813	+2492	+9.68994141	-8.18701172	-2.50048828	+47.08740234	-12.01904297	-44.27490234	+2044
+1458241040.54060010	+12.39697266	-5.36572266	-1.25244141	+40.45166016	-22.89550781	-73.30078125	+3020	+11.94433594	-3.40136719	-1.22607422	+9.53613281	-36.62841797	+9.18457031	+2508	+9.76904297	-8.14306641	-2.55322266	+46.95556641	-12.21679688	-44.60449219	+2068
+1458241040.54469990	+12.46289063	-5.34814453	-1.27441406	+39.99023438	-23.07128906	-73.58642578	+3044	+12.01464844	-3.35742188	-1.26123047	+9.84375000	-37.06787109	+8.72314453	+2516	+9.84814453	-8.09912109	-2.58837891	+46.86767578	-12.43652344	-45.06591797	+2084
+1458241040.54889990	+12.53320313	-5.32617188	-1.30078125	+39.52880859	-23.24707031	-73.78417969	+3072	+12.07617188	-3.31787109	-1.30078125	+10.08544922	-37.39746094	+8.34960938	+2528	+9.92285156	-8.05517578	-2.62792969	+46.71386719	-12.65625000	-45.48339844	+2100
+1458241040.55310010	+12.59912109	-5.31298828	-1.33154297	+39.00146484	-23.37890625	-73.95996094	+3100	+12.14208984	-3.28271484	-1.34472656	+10.30517578	-37.68310547	+7.95410156	+2540	+10.00195313	-8.01123047	-2.67626953	+46.60400391	-12.87597656	-45.83496094	+2116
+1458241040.55720000	+12.66943359	-5.29541016	-1.35351563	+38.49609375	-23.55468750	-74.22363281	+3120	+12.20800781	-3.24316406	-1.37548828	+10.56884766	-38.12255859	+7.47070313	+2548	+10.08984375	-7.96289063	-2.70703125	+46.53808594	-13.09570313	-46.31835938	+2132
+1458241040.56139990	+12.73535156	-5.27343750	-1.37988281	+38.01269531	-23.73046875	-74.37744141	+3144	+12.27392578	-3.19921875	-1.41503906	+10.78857422	-38.45214844	+7.11914063	+2560	+10.16455078	-7.91894531	-2.74218750	+46.40625000	-13.35937500	-46.73583984	+2140
+1458241040.56559990	+12.80566406	-5.25585938	-1.41064453	+37.48535156	-23.84033203	-74.53125000	+3168	+12.33984375	-3.16406250	-1.45898438	+10.98632813	-38.73779297	+6.72363281	+2572	+10.24804688	-7.87060547	-2.78613281	+46.29638672	-13.57910156	-47.08740234	+2156
+1458241040.56970000	+12.87597656	-5.23828125	-1.43261719	+36.95800781	-24.03808594	-74.72900391	+3188	+12.41015625	-3.12451172	-1.48974609	+11.22802734	-39.15527344	+6.26220703	+2584	+10.33154297	-7.82226563	-2.82128906	+46.18652344	-13.84277344	-47.48291016	+2164
+1458241040.57810000	+13.01220703	-5.19433594	-1.48095703	+35.92529297	-24.36767578	-75.03662109	+3228	+12.54199219	-3.04101563	-1.56884766	+11.66748047	-39.77050781	+5.47119141	+2608	+10.48535156	-7.72558594	-2.90039063	+45.90087891	-14.32617188	-48.20800781	+2184
+1458241040.58220010	+13.07812500	-5.17236328	-1.49853516	+35.39794922	-24.58740234	-75.27832031	+3248	+12.61230469	-3.00146484	-1.59082031	+11.90917969	-40.18798828	+4.96582031	+2616	+10.56884766	-7.68164063	-2.93994141	+45.76904297	-14.58984375	-48.60351563	+2196
+1458241040.58640000	+13.14404297	-5.14599609	-1.51171875	+34.95849609	-24.82910156	-75.47607422	+3268	+12.67822266	-2.95312500	-1.62158203	+12.19482422	-40.53955078	+4.54833984	+2632	+10.63916016	-7.63330078	-2.97509766	+45.59326172	-14.85351563	-48.97705078	+2204
+1458241040.59050010	+13.21435547	-5.12402344	-1.53369141	+34.47509766	-25.00488281	-75.67382813	+3288	+12.74853516	-2.91357422	-1.65673828	+12.43652344	-40.86914063	+4.06494141	+2644	+10.70947266	-7.58935547	-3.02343750	+45.39550781	-15.07324219	-49.28466797	+2212
+1458241040.59470010	+13.28027344	-5.09765625	-1.54248047	+33.99169922	-25.22460938	-75.91552734	+3304	+12.81884766	-2.86962891	-1.67431641	+12.74414063	-41.30859375	+3.51562500	+2652	+10.78417969	-7.54541016	-3.06298828	+45.19775391	-15.29296875	-49.61425781	+2224
+1458241040.59890010	+13.34619141	-5.06250000	-1.55126953	+33.57421875	-25.46630859	-76.13525391	+3328	+12.88916016	-2.81689453	-1.70068359	+13.07373047	-41.66015625	+3.05419922	+2668	+10.84570313	-7.50146484	-3.10693359	+44.95605469	-15.51269531	-49.92187500	+2232
+1458241040.60299990	+13.41210938	-5.03173828	-1.56005859	+33.11279297	-25.68603516	-76.35498047	+3352	+12.95947266	-2.77294922	-1.73144531	+13.38134766	-41.98974609	+2.54882813	+2680	+10.91601563	-7.45751953	-3.15966797	+44.71435547	-15.73242188	-50.16357422	+2248
+1458241040.61139990	+13.53955078	-4.96142578	-1.56884766	+32.29980469	-26.25732422	-76.83837891	+3404	+13.09570313	-2.67187500	-1.77099609	+14.12841797	-42.75878906	+1.45019531	+2712	+11.03906250	-7.37402344	-3.24755859	+44.23095703	-16.17187500	-50.73486328	+2276
+1458241040.61970000	+13.66699219	-4.89990234	-1.56884766	+31.39892578	-26.82861328	-77.36572266	+3464	+13.23632813	-2.57958984	-1.80615234	+14.94140625	-43.54980469	+0.19775391	+2740	+11.16650391	-7.29052734	-3.33984375	+43.74755859	-16.56738281	-51.30615234	+2316
+1458241040.62800000	+13.79443359	-4.82519531	-1.56884766	+30.62988281	-27.44384766	-77.80517578	+3532	+13.37695313	-2.47412109	-1.84570313	+15.82031250	-44.25292969	-0.98876953	+2772	+11.29394531	-7.20263672	-3.42773438	+43.26416016	-17.02880859	-51.81152344	+2360
+1458241040.63640000	+13.91748047	-4.75048828	-1.56445313	+29.81689453	-28.08105469	-78.22265625	+3604	+13.51757813	-2.36425781	-1.87646484	+16.85302734	-44.97802734	-2.28515625	+2808	+11.42578125	-7.11035156	-3.50244141	+42.82470703	-17.53417969	-52.42675781	+2404
+1458241040.64470010	+14.04052734	-4.69775391	-1.56445313	+28.82812500	-28.76220703	-78.57421875	+3676	+13.64941406	-2.26757813	-1.90283203	+17.84179688	-45.63720703	-3.66943359	+2844	+11.56640625	-7.01367188	-3.57275391	+42.47314453	-18.08349609	-53.02001953	+2452
+1458241040.64890000	+14.10205078	-4.65380859	-1.56445313	+28.43261719	-29.11376953	-78.68408203	+3712	+13.71533203	-2.20605469	-1.92041016	+18.41308594	-45.94482422	-4.32861328	+2864	+11.63671875	-6.96093750	-3.60351563	+42.31933594	-18.43505859	-53.32763672	+2476
+1458241040.65720010	+14.22070313	-4.61425781	-1.56445313	+27.37792969	-29.81689453	-78.94775391	+3780	+13.84277344	-2.10937500	-1.94677734	+19.53369141	-46.60400391	-5.82275391	+2896	+11.79052734	-6.85546875	-3.65185547	+42.07763672	-19.13818359	-54.03076172	+2520
+1458241040.66969990	+14.39648438	-4.53515625	-1.57324219	+25.83984375	-30.82763672	-79.07958984	+3876	+14.02734375	-1.95117188	-1.99511719	+21.31347656	-47.35107422	-8.02001953	+2956	+12.03662109	-6.67968750	-3.70458984	+41.85791016	-20.34667969	-55.10742188	+2572
+1458241040.67380000	+14.44921875	-4.50000000	-1.57324219	+25.40039063	-31.17919922	-79.10156250	+3908	+14.08886719	-1.88964844	-2.01269531	+21.95068359	-47.57080078	-8.74511719	+2976	+12.12011719	-6.61376953	-3.71777344	+41.83593750	-20.80810547	-55.43701172	+2588
+1458241040.68220000	+14.55908203	-4.46484375	-1.57324219	+24.27978516	-31.92626953	-79.16748047	+3960	+14.20312500	-1.79296875	-2.03906250	+23.22509766	-48.05419922	-10.34912109	+3008	+12.28271484	-6.49511719	-3.74414063	+41.72607422	-21.68701172	-56.11816406	+2608
+1458241040.69050000	+14.66455078	-4.40771484	-1.56884766	+23.33496094	-32.67333984	-79.21142578	+4016	+14.31738281	-1.68310547	-2.06982422	+24.56542969	-48.44970703	-11.90917969	+3048	+12.44091797	-6.37207031	-3.76611328	+41.63818359	-22.58789063	-56.79931641	+2624
+1458241040.69880010	+14.76123047	-4.34179688	-1.55126953	+22.50000000	-33.48632813	-79.32128906	+4072	+14.42724609	-1.56884766	-2.08740234	+25.99365234	-48.86718750	-13.60107422	+3084	+12.59472656	-6.24902344	-3.78808594	+41.57226563	-23.44482422	-57.48046875	+2632
+1458241040.70720010	+14.85791016	-4.28027344	-1.52929688	+21.64306641	-34.27734375	-79.43115234	+4132	+14.53710938	-1.45898438	-2.10058594	+27.44384766	-49.26269531	-15.31494141	+3120	+12.73535156	-6.13916016	-3.82324219	+41.39648438	-24.19189453	-58.05175781	+2640
+1458241040.71550010	+14.94580078	-4.19677734	-1.49414063	+21.04980469	-35.15625000	-79.62890625	+4200	+14.64257813	-1.33593750	-2.10937500	+28.98193359	-49.63623047	-17.07275391	+3156	+12.85400391	-6.02929688	-3.86279297	+41.22070313	-24.89501953	-58.57910156	+2656
+1458241040.72379990	+15.03808594	-4.10449219	-1.43701172	+20.58837891	-36.12304688	-79.93652344	+4280	+14.74804688	-1.20849609	-2.09619141	+30.60791016	-50.11962891	-18.91845703	+3200	+12.97265625	-5.93261719	-3.89794922	+41.04492188	-25.53222656	-59.19433594	+2672
+1458241040.73219990	+15.12158203	-4.01220703	-1.37988281	+20.17089844	-37.02392578	-80.26611328	+4368	+14.85351563	-1.08984375	-2.07861328	+32.25585938	-50.55908203	-20.87402344	+3244	+13.08251953	-5.84912109	-3.93750000	+40.80322266	-26.03759766	-59.78759766	+2700
+1458241040.73630000	+15.16113281	-3.95068359	-1.34912109	+20.06103516	-37.48535156	-80.41992188	+4416	+14.90185547	-1.01953125	-2.07421875	+33.09082031	-50.73486328	-21.79687500	+3268	+13.13525391	-5.79638672	-3.95947266	+40.73730469	-26.32324219	-60.02929688	+2720
+1458241040.74460010	+15.24023438	-3.85839844	-1.29199219	+19.70947266	-38.38623047	-80.72753906	+4508	+14.99853516	-0.90087891	-2.04785156	+34.71679688	-51.17431641	-23.73046875	+3316	+13.24072266	-5.70849609	-3.99902344	+40.56152344	-26.82861328	-60.62255859	+2760
+1458241040.75300000	+15.31494141	-3.75732422	-1.22607422	+19.46777344	-39.37500000	-81.07910156	+4612	+15.09960938	-0.77783203	-2.02587891	+36.34277344	-51.56982422	-25.64208984	+3364	+13.34179688	-5.61621094	-4.02978516	+40.47363281	-27.39990234	-61.23779297	+2808
+1458241040.75710010	+15.35009766	-3.71337891	-1.19970703	+19.31396484	-39.81445313	-81.23291016	+4660	+15.14355469	-0.71630859	-2.00830078	+37.15576172	-51.81152344	-26.65283203	+3388	+13.39892578	-5.57666016	-4.02978516	+40.45166016	-27.70751953	-61.63330078	+2836
+1458241040.76550010	+15.42480469	-3.62109375	-1.15136719	+19.02832031	-40.67138672	-81.47460938	+4760	+15.24023438	-0.60205078	-1.98632813	+38.69384766	-52.11914063	-28.49853516	+3432	+13.51318359	-5.47119141	-4.04296875	+40.49560547	-28.38867188	-62.29248047	+2892
+1458241040.77379990	+15.49072266	-3.54199219	-1.12939453	+18.58886719	-41.39648438	-81.60644531	+4848	+15.32373047	-0.49218750	-1.97753906	+40.05615234	-52.38281250	-30.19042969	+3476	+13.63623047	-5.36132813	-4.04296875	+40.62744141	-29.11376953	-62.99560547	+2952
+1458241040.78210000	+15.55224609	-3.48046875	-1.10742188	+18.06152344	-42.16552734	-81.71630859	+4924	+15.39843750	-0.39550781	-1.97314453	+41.28662109	-52.62451172	-31.83837891	+3516	+13.75927734	-5.24707031	-4.02978516	+40.80322266	-29.94873047	-63.74267578	+3008
+1458241040.78629990	+15.58740234	-3.44531250	-1.09423828	+17.86376953	-42.53906250	-81.76025391	+4960	+15.43798828	-0.34716797	-1.97314453	+41.87988281	-52.73437500	-32.58544922	+3536	+13.82080078	-5.18554688	-4.02099609	+40.95703125	-30.41015625	-64.09423828	+3036
+1458241040.79880000	+15.67968750	-3.36181641	-1.08984375	+17.02880859	-43.50585938	-81.82617188	+5048	+15.54785156	-0.21093750	-1.97314453	+43.48388672	-52.99804688	-34.80468750	+3588	+14.00976563	-5.00537109	-3.99462891	+41.30859375	-31.68457031	-65.08300781	+3100
+1458241040.80710010	+15.73242188	-3.30908203	-1.08984375	+16.47949219	-44.07714844	-81.82617188	+5096	+15.61376953	-0.13183594	-1.97753906	+44.38476563	-53.15185547	-36.10107422	+3620	+14.12402344	-4.88671875	-3.97705078	+41.55029297	-32.49755859	-65.65429688	+3128
+1458241040.81550000	+15.78515625	-3.24316406	-1.07226563	+16.12792969	-44.73632813	-81.95800781	+5144	+15.67968750	-0.04394531	-1.97753906	+45.26367188	-53.32763672	-37.30957031	+3656	+14.23388672	-4.76806641	-3.96386719	+41.74804688	-33.24462891	-66.18164063	+3148
+1458241040.82380010	+15.84228516	-3.17285156	-1.05029297	+15.82031250	-45.41748047	-82.06787109	+5184	+15.74560547	+0.04394531	-1.94677734	+46.25244141	-53.61328125	-38.67187500	+3696	+14.33056641	-4.65380859	-3.95068359	+41.94580078	-33.90380859	-66.70898438	+3160
+1458241040.83209990	+15.89501953	-3.09814453	-1.02392578	+15.64453125	-46.05468750	-82.30957031	+5228	+15.80712891	+0.13183594	-1.91162109	+47.24121094	-53.87695313	-40.01220703	+3740	+14.41845703	-4.56591797	-3.95068359	+42.03369141	-34.34326172	-67.17041016	+3172
+1458241040.84040000	+15.94775391	-3.00585938	-0.97558594	+15.66650391	-46.75781250	-82.59521484	+5276	+15.87304688	+0.22412109	-1.88085938	+48.18603516	-54.11865234	-41.22070313	+3784	+14.49316406	-4.47802734	-3.95507813	+42.09960938	-34.69482422	-67.58789063	+3184
+1458241040.84460000	+15.96972656	-2.95751953	-0.94042969	+15.71044922	-47.17529297	-82.79296875	+5304	+15.90380859	+0.27246094	-1.84570313	+48.73535156	-54.31640625	-41.94580078	+3808	+14.52832031	-4.43847656	-3.95947266	+42.12158203	-34.84863281	-67.80761719	+3196
+1458241040.85290000	+16.01806641	-2.86083984	-0.86572266	+15.88623047	-48.05419922	-83.21044922	+5364	+15.96533203	+0.36914063	-1.77978516	+49.92187500	-54.71191406	-43.37402344	+3856	+14.58984375	-4.36376953	-3.96386719	+42.18750000	-35.11230469	-68.29101563	+3220
+1458241040.86130000	+16.06640625	-2.76416016	-0.79101563	+15.99609375	-48.88916016	-83.60595703	+5424	+16.03125000	+0.46582031	-1.70947266	+51.08642578	-55.06347656	-44.78027344	+3908	+14.65576172	-4.29345703	-3.96386719	+42.27539063	-35.37597656	-68.79638672	+3256
+1458241040.86960010	+16.10595703	-2.67626953	-0.72509766	+16.08398438	-49.68017578	-83.97949219	+5484	+16.08837891	+0.55810547	-1.64794922	+52.18505859	-55.34912109	-46.12060547	+3952	+14.71728516	-4.23193359	-3.96826172	+42.27539063	-35.61767578	-69.25781250	+3300
+1458241040.87789990	+16.14111328	-2.59277344	-0.65039063	+16.14990234	-50.51513672	-84.33105469	+5548	+16.14111328	+0.64599609	-1.59082031	+53.28369141	-55.65673828	-47.43896484	+4004	+14.77441406	-4.15283203	-3.96826172	+42.38525391	-35.94726563	-69.69726563	+3352
+1458241040.88630010	+16.18505859	-2.52685547	-0.60644531	+15.95214844	-51.21826172	-84.46289063	+5600	+16.19384766	+0.73388672	-1.54248047	+54.25048828	-55.94238281	-48.64746094	+4052	+14.84472656	-4.07373047	-3.95068359	+42.58300781	-36.43066406	-70.22460938	+3412
+1458241040.89039990	+16.20263672	-2.50927734	-0.58886719	+15.73242188	-51.54785156	-84.50683594	+5624	+16.21582031	+0.76464844	-1.52050781	+54.73388672	-56.07421875	-49.28466797	+4072	+14.87548828	-4.03417969	-3.94189453	+42.64892578	-36.69433594	-70.44433594	+3436
+1458241040.89879990	+16.23339844	-2.47412109	-0.57568359	+15.29296875	-52.09716797	-84.52880859	+5660	+16.25537109	+0.83496094	-1.49853516	+55.50292969	-56.25000000	-50.27343750	+4112	+14.95019531	-3.95068359	-3.91552734	+42.82470703	-37.28759766	-70.88378906	+3488
+1458241040.90710000	+16.26416016	-2.45214844	-0.57568359	+14.69970703	-52.55859375	-84.41894531	+5684	+16.29052734	+0.87890625	-1.48974609	+56.05224609	-56.42578125	-51.10839844	+4144	+15.02050781	-3.85839844	-3.89355469	+42.97851563	-37.96875000	-71.23535156	+3532
+1458241040.91540000	+16.28613281	-2.43457031	-0.58886719	+14.04052734	-53.02001953	-84.26513672	+5704	+16.31689453	+0.92724609	-1.48095703	+56.68945313	-56.66748047	-51.98730469	+4180	+15.08642578	-3.76611328	-3.86718750	+43.19824219	-38.67187500	-71.58691406	+3568
+1458241040.92370010	+16.31250000	-2.43017578	-0.59326172	+13.42529297	-53.52539063	-84.15527344	+5716	+16.34326172	+0.96679688	-1.46777344	+57.30468750	-56.93115234	-52.84423828	+4216	+15.15673828	-3.67822266	-3.82763672	+43.41796875	-39.46289063	-72.00439453	+3596
+1458241040.93210010	+16.33447266	-2.42578125	-0.59765625	+12.89794922	-54.03076172	-84.15527344	+5720	+16.36523438	+0.99316406	-1.45019531	+57.85400391	-57.23876953	-53.72314453	+4248	+15.22265625	-3.60351563	-3.80126953	+43.54980469	-40.07812500	-72.35595703	+3612
+1458241040.94039990	+16.35644531	-2.39941406	-0.58886719	+12.59033203	-54.60205078	-84.22119141	+5728	+16.38720703	+1.02832031	-1.42822266	+58.49121094	-57.59033203	-54.58007813	+4284	+15.27978516	-3.53320313	-3.78369141	+43.65966797	-40.64941406	-72.66357422	+3624
+1458241040.94460010	+16.36523438	-2.38623047	-0.57128906	+12.48046875	-54.95361328	-84.30908203	+5736	+16.39599609	+1.05029297	-1.40625000	+58.88671875	-57.83203125	-55.10742188	+4304	+15.30175781	-3.49804688	-3.77490234	+43.72558594	-40.89111328	-72.83935547	+3628
+1458241040.95289990	+16.38281250	-2.34667969	-0.52294922	+12.50244141	-55.78857422	-84.61669922	+5756	+16.42236328	+1.08544922	-1.34472656	+59.83154297	-58.38134766	-56.33789063	+4352	+15.35009766	-3.44970703	-3.75292969	+43.83544922	-41.33056641	-73.32275391	+3640
+1458241040.96120000	+16.40039063	-2.30712891	-0.44384766	+12.74414063	-56.75537109	-85.16601563	+5788	+16.45312500	+1.12939453	-1.26562500	+60.90820313	-58.99658203	-57.70019531	+4404	+15.39404297	-3.41455078	-3.73974609	+43.94531250	-41.63818359	-73.82812500	+3656
+1458241040.96960000	+16.42236328	-2.24121094	-0.36035156	+13.20556641	-57.70019531	-85.75927734	+5824	+16.48388672	+1.17773438	-1.18652344	+61.96289063	-59.58984375	-58.95263672	+4452	+15.42919922	-3.38818359	-3.73535156	+43.98925781	-41.83593750	-74.33349609	+3676
+1458241040.97370000	+16.42675781	-2.20605469	-0.31640625	+13.44726563	-58.18359375	-86.06689453	+5848	+16.49707031	+1.19970703	-1.14257813	+62.53417969	-59.91943359	-59.67773438	+4480	+15.44238281	-3.37060547	-3.73535156	+44.01123047	-41.90185547	-74.53125000	+3692
+1458241040.98200010	+16.43994141	-2.15332031	-0.22851563	+13.86474609	-59.19433594	-86.66015625	+5892	+16.52783203	+1.24365234	-1.04589844	+63.72070313	-60.62255859	-61.14990234	+4536	+15.47314453	-3.34863281	-3.72656250	+44.05517578	-42.12158203	-75.03662109	+3728
+1458241040.99040010	+16.45312500	-2.10058594	-0.14062500	+14.34814453	-60.13916016	-87.27539063	+5940	+16.55859375	+1.28759766	-0.96240234	+64.77539063	-61.28173828	-62.40234375	+4588	+15.50390625	-3.32666016	-3.71337891	+44.12109375	-42.36328125	-75.56396484	+3776
+1458241040.99869990	+16.46630859	-2.05664063	-0.07910156	+14.69970703	-60.88623047	-87.75878906	+5984	+16.58935547	+1.32275391	-0.89208984	+65.58837891	-61.91894531	-63.45703125	+4636	+15.53906250	-3.30468750	-3.69580078	+44.14306641	-42.62695313	-75.98144531	+3828
+1458241041.00700000	+16.47949219	-2.03906250	-0.04833984	+14.69970703	-61.45751953	-88.00048828	+6016	+16.61132813	+1.34033203	-0.83935547	+66.09375000	-62.55615234	-64.22607422	+4676	+15.56542969	-3.26953125	-3.68261719	+44.09912109	-42.97851563	-76.22314453	+3880
+1458241041.01539990	+16.48388672	-2.03466797	-0.03515625	+14.58984375	-61.91894531	-88.08837891	+6048	+16.62890625	+1.34472656	-0.79541016	+66.53320313	-63.21533203	-64.95117188	+4720	+15.59619141	-3.22558594	-3.67382813	+43.98925781	-43.41796875	-76.28906250	+3928
+1458241041.02370000	+16.49707031	-2.05224609	-0.04833984	+14.21630859	-62.18261719	-88.02246094	+6068	+16.65087891	+1.34033203	-0.78662109	+66.46728516	-63.85253906	-65.12695313	+4756	+15.64013672	-3.18164063	-3.64306641	+43.94531250	-43.98925781	-76.42089844	+3968
+1458241041.03200010	+16.51025391	-2.07861328	-0.07910156	+13.79882813	-62.29248047	-87.93457031	+6088	+16.66845703	+1.32275391	-0.79101563	+66.29150391	-64.44580078	-65.21484375	+4788	+15.67529297	-3.14208984	-3.62109375	+43.79150391	-44.51660156	-76.42089844	+3992
+1458241041.04040000	+16.51904297	-2.10498047	-0.12304688	+13.35937500	-62.33642578	-87.78076172	+6108	+16.68164063	+1.30078125	-0.79101563	+66.09375000	-64.99511719	-65.32470703	+4824	+15.71044922	-3.09375000	-3.61230469	+43.59375000	-44.97802734	-76.22314453	+4008
+1458241041.04450010	+16.51904297	-2.12695313	-0.13623047	+13.16162109	-62.42431641	-87.75878906	+6116	+16.68603516	+1.28759766	-0.79541016	+65.96191406	-65.25878906	-65.36865234	+4840	+15.72802734	-3.07177734	-3.60791016	+43.50585938	-45.19775391	-76.13525391	+4012
+1458241041.05290010	+16.53222656	-2.15332031	-0.15820313	+12.98583984	-62.57812500	-87.84667969	+6120	+16.69921875	+1.27001953	-0.80419922	+65.69824219	-65.78613281	-65.36865234	+4876	+15.76318359	-3.03662109	-3.58593750	+43.35205078	-45.61523438	-76.13525391	+4012
+1458241041.06119990	+16.54101563	-2.16210938	-0.15820313	+13.16162109	-62.81982422	-88.26416016	+6116	+16.71679688	+1.25244141	-0.79541016	+65.76416016	-66.29150391	-65.72021484	+4908	+15.78955078	-3.00585938	-3.56835938	+43.28613281	-45.90087891	-76.22314453	+4008
+1458241041.06950000	+16.54980469	-2.16210938	-0.14941406	+13.64501953	-63.08349609	-88.92333984	+6116	+16.73437500	+1.25244141	-0.77343750	+66.07177734	-66.75292969	-66.26953125	+4936	+15.82031250	-2.98828125	-3.56396484	+43.19824219	-46.01074219	-76.35498047	+4004
+1458241041.07780000	+16.55859375	-2.13134766	-0.10986328	+14.63378906	-63.56689453	-89.93408203	+6128	+16.75195313	+1.25683594	-0.73828125	+66.62109375	-67.21435547	-67.03857422	+4968	+15.83349609	-2.97949219	-3.56396484	+43.15429688	-46.03271484	-76.55273438	+4000
+1458241041.08200000	+16.56738281	-2.10937500	-0.07910156	+15.31494141	-63.85253906	-90.59326172	+6140	+16.76074219	+1.26562500	-0.71191406	+67.03857422	-67.47802734	-67.56591797	+4984	+15.83789063	-2.97070313	-3.55957031	+43.17626953	-46.01074219	-76.70654297	+4004
+1458241041.09030010	+16.58496094	-2.05664063	-0.00439453	+16.98486328	-64.44580078	-92.15332031	+6164	+16.78710938	+1.28320313	-0.65478516	+67.96142578	-67.98339844	-68.64257813	+5016	+15.85546875	-2.97070313	-3.54199219	+43.28613281	-45.96679688	-77.23388672	+4012
+1458241041.10279990	+16.60253906	-1.96875000	+0.09228516	+19.81933594	-65.14892578	-94.79003906	+6208	+16.82226563	+1.32275391	-0.56689453	+69.49951172	-68.68652344	-70.35644531	+5064	+15.87304688	-2.97070313	-3.52880859	+43.41796875	-45.76904297	-77.91503906	+4052
+1458241041.11120010	+16.61572266	-1.91162109	+0.14062500	+21.81884766	-65.50048828	-96.63574219	+6240	+16.83984375	+1.34472656	-0.51416016	+70.40039063	-69.19189453	-71.36718750	+5096	+15.88183594	-2.96630859	-3.51562500	+43.50585938	-45.65917969	-78.28857422	+4088
+1458241041.11949990	+16.63330078	-1.85888672	+0.18457031	+23.79638672	-65.78613281	-98.45947266	+6272	+16.85302734	+1.36230469	-0.47021484	+71.16943359	-69.67529297	-72.24609375	+5124	+15.88623047	-2.95312500	-3.49365234	+43.61572266	-45.61523438	-78.70605469	+4128
+1458241041.12369990	+16.64208984	-1.83691406	+0.19335938	+24.67529297	-65.85205078	-99.27246094	+6288	+16.86181641	+1.37109375	-0.45703125	+71.41113281	-69.89501953	-72.50976563	+5136	+15.89941406	-2.94433594	-3.48486328	+43.65966797	-45.63720703	-78.85986328	+4152
+1458241041.13200000	+16.65527344	-1.83691406	+0.19775391	+26.08154297	-65.85205078	-100.76660156	+6304	+16.87060547	+1.37109375	-0.43945313	+71.69677734	-70.33447266	-72.92724609	+5156	+15.91259766	-2.93115234	-3.45849609	+43.68164063	-45.70312500	-79.05761719	+4196
+1458241041.14030000	+16.66406250	-1.84130859	+0.15820313	+27.04833984	-65.63232422	-101.79931641	+6328	+16.87500000	+1.36669922	-0.44384766	+71.63085938	-70.72998047	-72.92724609	+5180	+15.92578125	-2.90478516	-3.44970703	+43.59375000	-45.79101563	-79.01367188	+4232
+1458241041.14860010	+16.67724609	-1.85009766	+0.12304688	+27.92724609	-65.45654297	-102.76611328	+6340	+16.87500000	+1.35351563	-0.46142578	+71.30126953	-71.12548828	-72.68554688	+5204	+15.93896484	-2.87841797	-3.43652344	+43.48388672	-45.96679688	-78.90380859	+4264
+1458241041.15280010	+16.68164063	-1.86767578	+0.10546875	+28.30078125	-65.39062500	-103.24951172	+6348	+16.87500000	+1.34912109	-0.47021484	+71.12548828	-71.30126953	-72.55371094	+5220	+15.94775391	-2.86523438	-3.42773438	+43.43994141	-46.07666016	-78.85986328	+4272
+1458241041.16109990	+16.68603516	-1.90283203	+0.07031250	+28.98193359	-65.21484375	-104.17236328	+6360	+16.87500000	+1.33593750	-0.49218750	+70.77392578	-71.67480469	-72.26806641	+5252	+15.96533203	-2.83447266	-3.41455078	+43.33007813	-46.29638672	-78.72802734	+4284
+1458241041.16950010	+16.68603516	-1.92480469	+0.03515625	+29.70703125	-65.06103516	-105.05126953	+6364	+16.87060547	+1.31835938	-0.50976563	+70.46630859	-72.04833984	-71.98242188	+5280	+15.98291016	-2.80810547	-3.40576172	+43.17626953	-46.51611328	-78.53027344	+4288
+1458241041.17779990	+16.68164063	-1.93359375	+0.02197266	+30.78369141	-65.03906250	-106.21582031	+6360	+16.86621094	+1.30517578	-0.51416016	+70.46630859	-72.46582031	-71.98242188	+5308	+15.99169922	-2.79052734	-3.39697266	+43.04443359	-46.69189453	-78.42041016	+4280
+1458241041.18610000	+16.68603516	-1.92480469	+0.04394531	+32.34375000	-65.23681641	-107.86376953	+6356	+16.86181641	+1.30517578	-0.50097656	+70.81787109	-72.94921875	-72.24609375	+5332	+16.00048828	-2.76855469	-3.39257813	+42.95654297	-46.84570313	-78.37646484	+4272
+1458241041.19450000	+16.67724609	-1.89404297	+0.09228516	+34.38720703	-65.47851563	-109.88525391	+6360	+16.85742188	+1.31396484	-0.47021484	+71.65283203	-73.49853516	-72.97119141	+5364	+16.00927734	-2.75976563	-3.37939453	+42.95654297	-46.97753906	-78.53027344	+4260
+1458241041.19860010	+16.67724609	-1.87207031	+0.11865234	+35.57373047	-65.63232422	-111.02783203	+6364	+16.85742188	+1.31835938	-0.44824219	+72.26806641	-73.80615234	-73.52050781	+5376	+16.01367188	-2.75976563	-3.37500000	+42.97851563	-47.02148438	-78.64013672	+4256
+1458241041.21110010	+16.67285156	-1.76660156	+0.21533203	+39.68261719	-66.02783203	-114.82910156	+6384	+16.85302734	+1.35791016	-0.36914063	+74.59716797	-74.81689453	-75.49804688	+5420	+16.01367188	-2.75537109	-3.36181641	+43.13232422	-47.02148438	-79.14550781	+4248
+1458241041.21530010	+16.67285156	-1.73144531	+0.25488281	+41.19873047	-66.18164063	-116.27929688	+6396	+16.85302734	+1.37109375	-0.33837891	+75.62988281	-75.19042969	-76.39892578	+5436	+16.01367188	-2.75537109	-3.35742188	+43.22021484	-47.02148438	-79.36523438	+4248
+1458241041.22359990	+16.67285156	-1.66552734	+0.32080078	+44.12109375	-66.33544922	-119.04785156	+6412	+16.84863281	+1.40625000	-0.27685547	+77.91503906	-76.02539063	-78.37646484	+5464	+16.00927734	-2.75097656	-3.34423828	+43.43994141	-46.99951172	-79.91455078	+4260
+1458241041.23190000	+16.67285156	-1.59082031	+0.37792969	+46.97753906	-66.40136719	-121.68457031	+6424	+16.84423828	+1.43261719	-0.21972656	+80.35400391	-76.86035156	-80.48583984	+5484	+16.00927734	-2.74658203	-3.33105469	+43.68164063	-46.97753906	-80.50781250	+4280
+1458241041.24029990	+16.66406250	-1.54248047	+0.39990234	+49.04296875	-66.31347656	-123.75000000	+6428	+16.83544922	+1.46337891	-0.17578125	+82.92480469	-77.78320313	-82.70507813	+5500	+16.00927734	-2.73779297	-3.32226563	+43.94531250	-46.93359375	-81.05712891	+4308
+1458241041.24860000	+16.66406250	-1.52050781	+0.41308594	+50.64697266	-66.22558594	-125.46386719	+6420	+16.82666016	+1.48095703	-0.15820313	+85.10009766	-78.68408203	-84.55078125	+5504	+16.00488281	-2.71142578	-3.32226563	+44.07714844	-46.97753906	-81.36474609	+4340
+1458241041.25690010	+16.65527344	-1.51171875	+0.40869141	+51.81152344	-66.11572266	-126.82617188	+6408	+16.81347656	+1.47656250	-0.14941406	+87.01171875	-79.56298828	-86.24267578	+5508	+16.00488281	-2.68945313	-3.32226563	+44.14306641	-47.10937500	-81.54052734	+4368
+1458241041.26110010	+16.65087891	-1.52050781	+0.38671875	+51.89941406	-65.96191406	-127.04589844	+6408	+16.80468750	+1.47216797	-0.15820313	+87.86865234	-80.06835938	-87.01171875	+5508	+16.00927734	-2.68066406	-3.31787109	+44.12109375	-47.19726563	-81.56250000	+4380
+1458241041.26939990	+16.64208984	-1.54248047	+0.34277344	+51.98730469	-65.78613281	-127.48535156	+6396	+16.79150391	+1.45898438	-0.17578125	+89.38476563	-81.01318359	-88.37402344	+5508	+16.01806641	-2.64990234	-3.31787109	+44.07714844	-47.39501953	-81.47460938	+4396
+1458241041.28189990	+16.62451172	-1.59960938	+0.28125000	+51.52587891	-65.58837891	-127.66113281	+6384	+16.76953125	+1.42382813	-0.19335938	+92.57080078	-82.50732422	-91.51611328	+5508	+16.02246094	-2.60595703	-3.32666016	+43.90136719	-47.68066406	-81.18896484	+4404
+1458241041.29440000	+16.61132813	-1.63037109	+0.23291016	+51.19628906	-65.50048828	-127.85888672	+6364	+16.75195313	+1.38427734	-0.19335938	+98.98681641	-84.04541016	-98.19580078	+5504	+16.02685547	-2.56201172	-3.32666016	+43.63769531	-48.01025391	-80.88134766	+4388
+1458241041.30270000	+16.60693359	-1.64355469	+0.21533203	+51.02050781	-65.47851563	-128.01269531	+6344	+16.74755859	+1.35791016	-0.18457031	+105.86425781	-84.99023438	-105.49072266	+5500	+16.02685547	-2.54003906	-3.32666016	+43.41796875	-48.18603516	-80.70556641	+4368
+1458241041.31110000	+16.60253906	-1.63916016	+0.22412109	+51.37207031	-65.61035156	-128.58398438	+6328	+16.74316406	+1.34472656	-0.15380859	+116.96044922	-85.71533203	-117.15820313	+5496	+16.02246094	-2.51367188	-3.33105469	+43.19824219	-48.27392578	-80.52978516	+4348
+1458241041.31940010	+16.59814453	-1.60839844	+0.25927734	+52.25097656	-65.78613281	-129.50683594	+6320	+16.75195313	+1.35791016	-0.11865234	+132.47314453	-86.15478516	-133.19824219	+5500	+16.01367188	-2.50048828	-3.33105469	+43.00048828	-48.29589844	-80.48583984	+4324
+1458241041.32360010	+16.59814453	-1.58642578	+0.28125000	+52.77832031	-65.89599609	-130.03417969	+6316	+16.75634766	+1.34912109	-0.09667969	+141.45996094	-86.26464844	-142.64648438	+5500	+16.00488281	-2.50048828	-3.33105469	+42.89062500	-48.29589844	-80.48583984	+4316
+1458241041.33189990	+16.60693359	-1.54687500	+0.33398438	+53.98681641	-66.11572266	-131.24267578	+6316	+16.77392578	+1.36669922	-0.05273438	+158.42285156	-86.11083984	-160.33447266	+5500	+15.99609375	-2.49609375	-3.32666016	+42.71484375	-48.22998047	-80.59570313	+4300
+1458241041.34019990	+16.60693359	-1.50292969	+0.38671875	+55.21728516	-66.31347656	-132.40722656	+6312	+16.78710938	+1.38867188	-0.01318359	+172.61718750	-85.69335938	-175.36376953	+5504	+15.98291016	-2.49609375	-3.32666016	+42.56103516	-48.09814453	-80.70556641	+4296
+1458241041.34439990	+16.60693359	-1.48095703	+0.41308594	+55.83251953	-66.40136719	-132.97851563	+6312	+16.79589844	+1.39746094	+0.00439453	+178.35205078	-85.42968750	+178.46191406	+5504	+15.97412109	-2.49169922	-3.32666016	+42.49511719	-48.05419922	-80.77148438	+4296
+1458241041.35270000	+16.60693359	-1.44140625	+0.46142578	+57.12890625	-66.57714844	-134.14306641	+6312	+16.80908203	+1.41503906	+0.03955078	-172.19970703	-84.81445313	+168.20068359	+5504	+15.96093750	-2.48730469	-3.31787109	+42.36328125	-47.96630859	-80.88134766	+4304
+1458241041.36110000	+16.61572266	-1.41943359	+0.49218750	+58.09570313	-66.68701172	-135.00000000	+6304	+16.82666016	+1.43701172	+0.06152344	-164.88281250	-84.19921875	+160.13671875	+5500	+15.95214844	-2.48291016	-3.30908203	+42.20947266	-47.96630859	-80.92529297	+4320
+1458241041.36940000	+16.61572266	-1.41943359	+0.49658203	+58.53515625	-66.70898438	-135.41748047	+6288	+16.83105469	+1.42822266	+0.06152344	-158.77441406	-83.64990234	+153.21533203	+5492	+15.94775391	-2.46972656	-3.30029297	+42.01171875	-48.01025391	-80.79345703	+4336
+1458241041.37770010	+16.61132813	-1.42822266	+0.47460938	+58.57910156	-66.66503906	-135.43945313	+6276	+16.83544922	+1.42822266	+0.05273438	-153.41308594	-83.10058594	+147.15087891	+5492	+15.94335938	-2.44775391	-3.30029297	+41.77001953	-48.09814453	-80.48583984	+4352
+1458241041.38599990	+16.61132813	-1.45458984	+0.44384766	+58.40332031	-66.59912109	-135.28564453	+6272	+16.82666016	+1.41943359	+0.03076172	-148.29345703	-82.57324219	+141.37207031	+5492	+15.93896484	-2.41699219	-3.30029297	+41.46240234	-48.25195313	-80.04638672	+4356
+1458241041.39019990	+16.61132813	-1.46777344	+0.42626953	+58.24951172	-66.57714844	-135.15380859	+6268	+16.82666016	+1.40185547	+0.01757813	-146.09619141	-82.30957031	+138.80126953	+5492	+15.93457031	-2.40380859	-3.30468750	+41.26464844	-48.31787109	-79.76074219	+4360
+1458241041.39850000	+16.60693359	-1.50292969	+0.38232422	+57.81005859	-66.46728516	-134.78027344	+6264	+16.82226563	+1.37988281	-0.00439453	-142.42675781	-81.76025391	+134.51660156	+5500	+15.93017578	-2.36425781	-3.30908203	+40.86914063	-48.49365234	-79.12353516	+4356
+1458241041.40689990	+16.60253906	-1.53369141	+0.32958984	+57.17285156	-66.35742188	-134.18701172	+6260	+16.81347656	+1.35791016	-0.03076172	-138.99902344	-81.23291016	+130.51757813	+5508	+15.92578125	-2.32470703	-3.32226563	+40.40771484	-48.64746094	-78.35449219	+4344
+1458241041.41520000	+16.59375000	-1.56445313	+0.28125000	+56.64550781	-66.26953125	-133.70361328	+6256	+16.80468750	+1.34472656	-0.05273438	-135.94482422	-80.70556641	+127.00195313	+5516	+15.90820313	-2.27636719	-3.33984375	+39.83642578	-48.75732422	-77.43164063	+4324
+1458241041.42350010	+16.58496094	-1.58203125	+0.24609375	+56.31591797	-66.22558594	-133.39599609	+6248	+16.80029297	+1.33593750	-0.05273438	-134.09912109	-80.13427734	+124.80468750	+5520	+15.89501953	-2.23681641	-3.35302734	+39.33105469	-48.80126953	-76.68457031	+4300
+1458241041.43190000	+16.58496094	-1.57763672	+0.22412109	+56.22802734	-66.22558594	-133.24218750	+6240	+16.80468750	+1.34033203	-0.04394531	-132.60498047	-79.58496094	+123.09082031	+5528	+15.88183594	-2.21044922	-3.36621094	+38.91357422	-48.75732422	-76.11328125	+4272
+1458241041.43600010	+16.58496094	-1.57324219	+0.22412109	+56.29394531	-66.24755859	-133.26416016	+6232	+16.80908203	+1.34472656	-0.03515625	-132.03369141	-79.38720703	+122.45361328	+5532	+15.87304688	-2.20166016	-3.37500000	+38.75976563	-48.69140625	-75.91552734	+4260
+1458241041.44429990	+16.58056641	-1.54687500	+0.22851563	+56.60156250	-66.35742188	-133.43994141	+6228	+16.81347656	+1.34912109	-0.01757813	-131.08886719	-78.90380859	+121.28906250	+5540	+15.85986328	-2.18408203	-3.38818359	+38.47412109	-48.53759766	-75.58593750	+4240
+1458241041.45269990	+16.58056641	-1.51611328	+0.25048828	+57.06298828	-66.48925781	-133.79150391	+6224	+16.82226563	+1.36669922	+0.00878906	-130.36376953	-78.50830078	+120.52001953	+5548	+15.84667969	-2.17529297	-3.39257813	+38.29833984	-48.40576172	-75.49804688	+4220
+1458241041.46100000	+16.58056641	-1.47656250	+0.28125000	+57.76611328	-66.68701172	-134.36279297	+6228	+16.83544922	+1.38427734	+0.03955078	-130.12207031	-78.13476563	+120.23437500	+5556	+15.83789063	-2.17529297	-3.39257813	+38.16650391	-48.27392578	-75.49804688	+4208
+1458241041.46930000	+16.58496094	-1.43261719	+0.32080078	+58.57910156	-66.92871094	-135.02197266	+6232	+16.84863281	+1.39306641	+0.07031250	-129.92431641	-77.80517578	+119.97070313	+5560	+15.82910156	-2.17089844	-3.39697266	+38.03466797	-48.14208984	-75.47607422	+4204
+1458241041.47350000	+16.58496094	-1.39746094	+0.35156250	+59.21630859	-67.10449219	-135.52734375	+6236	+16.84863281	+1.39746094	+0.08349609	-129.79248047	-77.69531250	+119.79492188	+5564	+15.82470703	-2.16650391	-3.39697266	+37.99072266	-48.09814453	-75.47607422	+4204
+1458241041.48600010	+16.58496094	-1.33593750	+0.40869141	+60.49072266	-67.60986328	-136.71386719	+6240	+16.85742188	+1.40625000	+0.10546875	-129.41894531	-77.36572266	+119.28955078	+5560	+15.81152344	-2.15332031	-3.40576172	+37.74902344	-48.01025391	-75.34423828	+4204
+1458241041.49429990	+16.58496094	-1.33593750	+0.40869141	+60.62255859	-67.82958984	-136.95556641	+6232	+16.86181641	+1.40185547	+0.10986328	-129.26513672	-77.18994141	+119.00390625	+5560	+15.80712891	-2.14013672	-3.41894531	+37.50732422	-48.03222656	-75.14648438	+4208
+1458241041.49850010	+16.58056641	-1.34472656	+0.39111328	+60.35888672	-67.87353516	-136.80175781	+6228	+16.86181641	+1.39746094	+0.10986328	-129.13330078	-77.12402344	+118.80615234	+5560	+15.80273438	-2.13134766	-3.42333984	+37.37548828	-48.05419922	-74.99267578	+4208
+1458241041.50679990	+16.57617188	-1.38867188	+0.32519531	+59.43603516	-67.89550781	-136.14257813	+6228	+16.86181641	+1.38427734	+0.09228516	-128.71582031	-77.01416016	+118.19091797	+5560	+15.80273438	-2.10498047	-3.44970703	+37.04589844	-48.09814453	-74.57519531	+4208
+1458241041.51519990	+16.57177734	-1.43701172	+0.24609375	+58.31542969	-67.82958984	-135.30761719	+6228	+16.85742188	+1.36669922	+0.06152344	-128.23242188	-76.92626953	+117.50976563	+5564	+15.79833984	-2.07861328	-3.47607422	+36.65039063	-48.18603516	-74.06982422	+4200
+1458241041.52350000	+16.57177734	-1.48974609	+0.15380859	+57.08496094	-67.76367188	-134.38476563	+6224	+16.85302734	+1.34912109	+0.02636719	-127.63916016	-76.86035156	+116.69677734	+5568	+15.79394531	-2.05224609	-3.50683594	+36.18896484	-48.27392578	-73.47656250	+4188
+1458241041.53180000	+16.57177734	-1.52929688	+0.06152344	+55.96435547	-67.65380859	-133.50585938	+6220	+16.84863281	+1.33154297	-0.01757813	-127.02392578	-76.79443359	+115.86181641	+5572	+15.79394531	-2.02587891	-3.54638672	+35.70556641	-48.33984375	-72.88330078	+4168
+1458241041.54010010	+16.57617188	-1.56005859	-0.03076172	+54.95361328	-67.52197266	-132.69287109	+6212	+16.84423828	+1.31835938	-0.07470703	-126.16699219	-76.72851563	+114.78515625	+5584	+15.78955078	-1.99951172	-3.59033203	+35.24414063	-48.36181641	-72.35595703	+4144
+1458241041.54850010	+16.58056641	-1.56445313	-0.08789063	+54.58007813	-67.52197266	-132.40722656	+6192	+16.84423828	+1.31396484	-0.13623047	-125.39794922	-76.64062500	+113.81835938	+5600	+15.78515625	-1.98193359	-3.63427734	+34.87060547	-48.31787109	-71.93847656	+4116
+1458241041.55679990	+16.59814453	-1.53808594	-0.10986328	+54.84375000	-67.58789063	-132.60498047	+6172	+16.84863281	+1.32275391	-0.18457031	-124.80468750	-76.50878906	+113.13720703	+5612	+15.78076172	-1.97753906	-3.67822266	+34.58496094	-48.20800781	-71.74072266	+4084
+1458241041.56100010	+16.60693359	-1.52050781	-0.11425781	+55.08544922	-67.63183594	-132.78076172	+6164	+16.85302734	+1.33593750	-0.20654297	-124.49707031	-76.42089844	+112.78564453	+5616	+15.78076172	-1.97314453	-3.69580078	+34.49707031	-48.14208984	-71.71875000	+4072
+1458241041.56929990	+16.62890625	-1.46777344	-0.11865234	+55.67871094	-67.74169922	-133.17626953	+6148	+16.86621094	+1.36230469	-0.24609375	-123.94775391	-76.28906250	+112.21435547	+5628	+15.78076172	-1.97314453	-3.73535156	+34.38720703	-47.96630859	-71.76269531	+4044
+1458241041.57760000	+16.64648438	-1.40625000	-0.11425781	+56.44775391	-67.85156250	-133.72558594	+6136	+16.89257813	+1.44140625	-0.30761719	-123.20068359	-76.02539063	+111.55517578	+5636	+15.77636719	-1.96875000	-3.77929688	+34.32128906	-47.72460938	-71.85058594	+4024
+1458241041.58600000	+16.67285156	-1.33593750	-0.10986328	+57.26074219	-67.98339844	-134.25292969	+6128	+16.91015625	+1.49414063	-0.34716797	-122.65136719	-75.91552734	+111.11572266	+5632	+15.77636719	-1.96435547	-3.83642578	+34.25537109	-47.43896484	-71.98242188	+4012
+1458241041.59430000	+16.69482422	-1.27001953	-0.11865234	+57.81005859	-68.07128906	-134.56054688	+6120	+16.93212891	+1.53808594	-0.38671875	-122.18994141	-75.87158203	+110.72021484	+5620	+15.77197266	-1.95556641	-3.89794922	+34.21142578	-47.13134766	-72.09228516	+4004
+1458241041.60260010	+16.71679688	-1.21728516	-0.17138672	+57.67822266	-67.98339844	-134.18701172	+6120	+16.94531250	+1.58203125	-0.43945313	-121.46484375	-75.91552734	+110.03906250	+5612	+15.77197266	-1.93359375	-3.99023438	+34.14550781	-46.71386719	-72.09228516	+4012
+1458241041.61089990	+16.72998047	-1.19091797	-0.23730469	+57.21679688	-67.87353516	-133.63769531	+6108	+16.94531250	+1.61718750	-0.52294922	-120.23437500	-76.06933594	+108.83056641	+5612	+15.76757813	-1.88964844	-4.08691406	+33.96972656	-46.36230469	-71.85058594	+4020
+1458241041.61929990	+16.73437500	-1.18212891	-0.28564453	+56.77734375	-67.76367188	-133.15429688	+6096	+16.94970703	+1.64794922	-0.61523438	-119.02587891	-76.24511719	+107.57812500	+5608	+15.75878906	-1.83691406	-4.18798828	+33.75000000	-46.07666016	-71.41113281	+4024
+1458241041.62760000	+16.74316406	-1.17333984	-0.37353516	+55.92041016	-67.52197266	-132.25341797	+6088	+16.94970703	+1.67431641	-0.72070313	-117.59765625	-76.48681641	+106.10595703	+5608	+15.75878906	-1.78417969	-4.28027344	+33.48632813	-45.87890625	-70.90576172	+4016
+1458241041.63179990	+16.74755859	-1.16894531	-0.42626953	+55.37109375	-67.36816406	-131.70410156	+6084	+16.94970703	+1.68750000	-0.78222656	-116.80664063	-76.61865234	+105.27099609	+5612	+15.75878906	-1.75341797	-4.32421875	+33.35449219	-45.76904297	-70.64208984	+4012
+1458241041.64010000	+16.77392578	-1.15576172	-0.83935547	+51.45996094	-66.11572266	-127.74902344	+6112	+16.94531250	+1.71826172	-0.90087891	-115.24658203	-76.92626953	+103.64501953	+5616	+15.75878906	-1.68750000	-4.42968750	+33.09082031	-45.54931641	-70.02685547	+3996
+1458241041.64840010	+16.77832031	-1.15136719	-1.01074219	+50.27343750	-65.61035156	-126.60644531	+6092	+16.94091797	+1.75341797	-1.02832031	-113.62060547	-77.18994141	+101.93115234	+5624	+15.75000000	-1.61718750	-4.53076172	+32.87109375	-45.30761719	-69.49951172	+3972
+1458241041.65680000	+16.79150391	-1.11181641	-1.13818359	+49.72412109	-65.19287109	-125.92529297	+6068	+16.94531250	+1.80615234	-1.13378906	-112.47802734	-77.40966797	+100.85449219	+5628	+15.75000000	-1.55126953	-4.61865234	+32.80517578	-45.13183594	-69.19189453	+3940
+1458241041.66090010	+16.79589844	-1.10302734	-1.16455078	+49.68017578	-65.14892578	-125.88134766	+6048	+16.94970703	+1.83251953	-1.17773438	-112.06054688	-77.51953125	+100.41503906	+5632	+15.75000000	-1.51611328	-4.66699219	+32.78320313	-45.02197266	-69.12597656	+3920
+1458241041.67339990	+16.81347656	-1.03710938	-1.24365234	+49.76806641	-64.86328125	-125.77148438	+5992	+16.96289063	+1.94677734	-1.30957031	-110.91796875	-77.82714844	+99.44824219	+5636	+15.75000000	-1.43261719	-4.80761719	+33.00292969	-44.53857422	-69.21386719	+3860
+1458241041.68170000	+16.82666016	-0.95361328	-1.28759766	+50.25146484	-64.73144531	-126.03515625	+5964	+16.96728516	+2.03466797	-1.37548828	-110.78613281	-77.93701172	+99.51416016	+5640	+15.74560547	-1.37548828	-4.89111328	+33.35449219	-44.18701172	-69.54345703	+3820
+1458241041.69010000	+16.85302734	-0.81298828	-1.32275391	+51.45996094	-64.66552734	-126.87011719	+5936	+16.98046875	+2.13574219	-1.41503906	-111.20361328	-78.02490234	+100.19531250	+5636	+15.74560547	-1.32275391	-4.96142578	+33.85986328	-43.90136719	-70.18066406	+3780
+1458241041.69840000	+16.87939453	-0.64160156	-1.34472656	+53.02001953	-64.62158203	-127.94677734	+5912	+16.98925781	+2.24560547	-1.46337891	-111.42333984	-78.15673828	+100.67871094	+5636	+15.74560547	-1.27001953	-5.03613281	+34.43115234	-43.52783203	-70.86181641	+3752
+1458241041.70670010	+16.89257813	-0.49218750	-1.36230469	+54.42626953	-64.55566406	-128.95751953	+5880	+16.98925781	+2.34228516	-1.51611328	-111.79687500	-78.31054688	+101.25000000	+5632	+15.73681641	-1.20410156	-5.11083984	+34.98046875	-43.17626953	-71.36718750	+3732
+1458241041.71510000	+16.89697266	-0.34277344	-1.37548828	+55.89843750	-64.51171875	-130.07812500	+5848	+16.98486328	+2.44335938	-1.56005859	-112.41210938	-78.42041016	+102.10693359	+5624	+15.71923828	-1.12939453	-5.16796875	+35.55175781	-42.91259766	-71.89453125	+3716
+1458241041.71919990	+16.90576172	-0.28125000	-1.39306641	+56.40380859	-64.42382813	-130.45166016	+5832	+16.98046875	+2.50048828	-1.58642578	-112.65380859	-78.50830078	+102.50244141	+5624	+15.71923828	-1.09863281	-5.18994141	+35.77148438	-42.86865234	-72.15820313	+3708
+1458241041.72760010	+16.91015625	-0.17138672	-1.45898438	+57.10693359	-64.13818359	-130.91308594	+5796	+16.97167969	+2.59277344	-1.64355469	-113.11523438	-78.72802734	+103.13964844	+5620	+15.71484375	-1.01513672	-5.25585938	+36.18896484	-42.69287109	-72.33398438	+3696
+1458241041.73169990	+16.91015625	-0.13183594	-1.49414063	+57.30468750	-63.96240234	-131.06689453	+5776	+16.95849609	+2.63232422	-1.67871094	-113.29101563	-78.88183594	+103.35937500	+5616	+15.71044922	-0.97119141	-5.27783203	+36.34277344	-42.67089844	-72.42187500	+3688
+1458241041.74009990	+16.90136719	-0.07031250	-1.59082031	+57.34863281	-63.54492188	-131.04492188	+5740	+16.93212891	+2.71582031	-1.76220703	-113.15917969	-79.21142578	+103.35937500	+5616	+15.69726563	-0.88330078	-5.33935547	+36.60644531	-42.53906250	-72.33398438	+3672
+1458241041.74420000	+16.89697266	-0.03955078	-1.63916016	+57.32666016	-63.32519531	-131.02294922	+5716	+16.91894531	+2.75097656	-1.79736328	-113.40087891	-79.36523438	+103.66699219	+5612	+15.69287109	-0.83935547	-5.36572266	+36.69433594	-42.51708984	-72.29003906	+3660
+1458241041.75250010	+16.88818359	+0.00439453	-1.74023438	+57.23876953	-62.86376953	-130.93505859	+5672	+16.88818359	+2.82568359	-1.86767578	-113.70849609	-79.73876953	+104.08447266	+5616	+15.68847656	-0.75146484	-5.41406250	+36.91406250	-42.53906250	-72.18017578	+3632
+1458241041.75670000	+16.88378906	+0.02636719	-1.78857422	+57.21679688	-62.64404297	-130.95703125	+5652	+16.87500000	+2.86523438	-1.89404297	-114.14794922	-79.87060547	+104.58984375	+5616	+15.68847656	-0.70312500	-5.43164063	+37.04589844	-42.58300781	-72.18017578	+3612
+1458241041.76500010	+16.87939453	+0.07031250	-1.89404297	+56.95312500	-62.11669922	-130.71533203	+5604	+16.85302734	+2.93994141	-1.96435547	-114.25781250	-80.28808594	+104.80957031	+5620	+15.69287109	-0.61962891	-5.46679688	+37.26562500	-42.62695313	-72.09228516	+3572
+1458241041.76920010	+16.87500000	+0.10107422	-1.92919922	+57.01904297	-61.94091797	-130.78125000	+5580	+16.83984375	+2.97949219	-1.98193359	-114.91699219	-80.41992188	+105.53466797	+5624	+15.68847656	-0.57128906	-5.48876953	+37.41943359	-42.60498047	-72.07031250	+3548
+1458241041.77749990	+16.86621094	+0.16699219	-1.98632813	+57.19482422	-61.58935547	-130.91308594	+5532	+16.81347656	+3.05859375	-2.02148438	-115.57617188	-80.77148438	+106.36962891	+5628	+15.68408203	-0.49218750	-5.51953125	+37.74902344	-42.58300781	-72.11425781	+3500
+1458241041.78590010	+16.86181641	+0.24609375	-2.00830078	+57.65625000	-61.36962891	-131.30859375	+5492	+16.79589844	+3.15087891	-2.03466797	-116.91650391	-80.96923828	+107.90771484	+5640	+15.67968750	-0.40869141	-5.53271484	+38.23242188	-42.58300781	-72.37792969	+3452
+1458241041.79000000	+16.86181641	+0.30322266	-2.02148438	+57.94189453	-61.25976563	-131.50634766	+5472	+16.79150391	+3.20361328	-2.03906250	-117.50976563	-81.07910156	+108.65478516	+5644	+15.68408203	-0.37353516	-5.53271484	+38.51806641	-42.56103516	-72.59765625	+3424
+1458241041.79839990	+16.86621094	+0.42187500	-1.99511719	+58.88671875	-61.19384766	-132.23144531	+5440	+16.77832031	+3.30468750	-2.02587891	-119.26757813	-81.21093750	+110.69824219	+5652	+15.68408203	-0.29882813	-5.53710938	+39.19921875	-42.47314453	-73.16894531	+3380
+1458241041.80670000	+16.86621094	+0.55810547	-1.95996094	+59.87548828	-61.17187500	-132.91259766	+5412	+16.76953125	+3.41015625	-2.02148438	-120.45410156	-81.38671875	+112.17041016	+5664	+15.68408203	-0.22412109	-5.53710938	+39.94628906	-42.31933594	-73.78417969	+3344
+1458241041.81090000	+16.86621094	+0.63281250	-1.93359375	+60.40283203	-61.19384766	-133.26416016	+5400	+16.76513672	+3.46289063	-2.01269531	-121.17919922	-81.43066406	+113.04931641	+5672	+15.67968750	-0.18896484	-5.53271484	+40.34179688	-42.20947266	-74.15771484	+3328
+1458241041.81500010	+16.86181641	+0.70312500	-1.90722656	+60.90820313	-61.19384766	-133.61572266	+5392	+16.75634766	+3.51562500	-2.00390625	-121.83837891	-81.45263672	+113.86230469	+5676	+15.67529297	-0.15380859	-5.52832031	+40.73730469	-42.14355469	-74.50927734	+3316
+1458241041.82340000	+16.86621094	+0.83935547	-1.85888672	+61.85302734	-61.19384766	-134.23095703	+5368	+16.74755859	+3.62548828	-1.99072266	-122.91503906	-81.56250000	+115.24658203	+5688	+15.67529297	-0.08789063	-5.50634766	+41.48437500	-42.03369141	-75.23437500	+3300
+1458241041.82750010	+16.86621094	+0.90527344	-1.84130859	+62.22656250	-61.17187500	-134.45068359	+5356	+16.74316406	+3.66943359	-1.99072266	-123.44238281	-81.62841797	+115.88378906	+5692	+15.67529297	-0.05712891	-5.49755859	+41.81396484	-41.96777344	-75.54199219	+3296
+1458241041.83579990	+16.86181641	+1.02392578	-1.80615234	+62.86376953	-61.10595703	-134.80224609	+5324	+16.72998047	+3.76611328	-1.98193359	-124.43115234	-81.76025391	+117.11425781	+5700	+15.67529297	+0.00878906	-5.48437500	+42.42919922	-41.83593750	-76.02539063	+3292
+1458241041.83999990	+16.86181641	+1.07226563	-1.79296875	+63.03955078	-61.04003906	-134.89013672	+5308	+16.72119141	+3.80126953	-1.97753906	-124.84863281	-81.82617188	+117.64160156	+5704	+15.67089844	+0.04394531	-5.48437500	+42.64892578	-41.77001953	-76.13525391	+3296
+1458241041.84419990	+16.85742188	+1.11621094	-1.79296875	+63.08349609	-60.95214844	-134.86816406	+5292	+16.71240234	+3.83642578	-1.98193359	-125.04638672	-81.93603516	+117.88330078	+5708	+15.66650391	+0.07470703	-5.47998047	+42.84667969	-41.74804688	-76.24511719	+3300
+1458241041.85250000	+16.84863281	+1.17773438	-1.80615234	+62.95166016	-60.71044922	-134.67041016	+5260	+16.68603516	+3.90673828	-1.99072266	-125.61767578	-82.08984375	+118.63037109	+5720	+15.66650391	+0.14062500	-5.47558594	+43.11035156	-41.74804688	-76.24511719	+3308
+1458241041.85669990	+16.84863281	+1.19970703	-1.81933594	+62.79785156	-60.57861328	-134.51660156	+5248	+16.67724609	+3.93310547	-1.99511719	-126.03515625	-82.17773438	+119.06982422	+5724	+15.66650391	+0.17138672	-5.47558594	+43.19824219	-41.77001953	-76.22314453	+3308
+1458241041.86500000	+16.84423828	+1.22607422	-1.85449219	+62.33642578	-60.24902344	-134.16503906	+5220	+16.65087891	+3.99023438	-2.01269531	-126.34277344	-82.44140625	+119.50927734	+5740	+15.67529297	+0.27246094	-5.48876953	+43.39599609	-41.81396484	-75.89355469	+3300
+1458241041.86920000	+16.83984375	+1.23486328	-1.87646484	+62.02880859	-60.07324219	-133.92333984	+5212	+16.63769531	+4.01220703	-2.02148438	-126.62841797	-82.55126953	+119.83886719	+5748	+15.67529297	+0.31640625	-5.49316406	+43.41796875	-41.83593750	-75.69580078	+3288
+1458241041.87330010	+16.83544922	+1.23925781	-1.90283203	+61.76513672	-59.89746094	-133.70361328	+5204	+16.62451172	+4.02978516	-2.02587891	-126.89208984	-82.63916016	+120.12451172	+5756	+15.67529297	+0.32958984	-5.49755859	+43.43994141	-41.83593750	-75.65185547	+3272
+1458241041.88170000	+16.82226563	+1.25244141	-1.94677734	+61.14990234	-59.56787109	-133.24218750	+5192	+16.59814453	+4.07373047	-2.03466797	-127.35351563	-82.83691406	+120.62988281	+5776	+15.67089844	+0.37353516	-5.50195313	+43.43994141	-41.87988281	-75.41015625	+3240
+1458241041.88579990	+16.81787109	+1.25244141	-1.96875000	+60.88623047	-59.41406250	-133.06640625	+5192	+16.58935547	+4.09570313	-2.03906250	-127.55126953	-82.92480469	+120.87158203	+5788	+15.66650391	+0.39550781	-5.50634766	+43.46191406	-41.90185547	-75.30029297	+3224
+1458241041.89000010	+16.81347656	+1.26123047	-1.98632813	+60.68847656	-59.28222656	-132.93457031	+5192	+16.58056641	+4.11328125	-2.04345703	-127.79296875	-83.01269531	+121.15722656	+5800	+15.66650391	+0.41748047	-5.51074219	+43.48388672	-41.92382813	-75.21240234	+3204
+1458241041.89829990	+16.80468750	+1.27880859	-2.00390625	+60.46875000	-59.06250000	-132.84667969	+5188	+16.56738281	+4.15722656	-2.03466797	-128.82568359	-83.12255859	+122.23388672	+5824	+15.66650391	+0.47021484	-5.51074219	+43.57177734	-41.96777344	-75.05859375	+3164
+1458241041.90249990	+16.80029297	+1.30078125	-2.00830078	+60.46875000	-58.97460938	-132.86865234	+5192	+16.55859375	+4.18359375	-2.03466797	-129.15527344	-83.18847656	+122.65136719	+5836	+15.66650391	+0.49658203	-5.51074219	+43.63769531	-41.98974609	-75.01464844	+3144
+1458241041.90660000	+16.79150391	+1.32275391	-2.00830078	+60.51269531	-58.93066406	-132.89062500	+5192	+16.54980469	+4.21435547	-2.02587891	-129.59472656	-83.23242188	+123.15673828	+5848	+15.66650391	+0.52734375	-5.51074219	+43.72558594	-42.01171875	-74.97070313	+3124
+1458241041.91500000	+16.77832031	+1.38867188	-1.98193359	+60.90820313	-58.90869141	-133.22021484	+5204	+16.54101563	+4.27148438	-1.99511719	-130.78125000	-83.23242188	+124.47509766	+5876	+15.65771484	+0.58447266	-5.50195313	+43.96728516	-42.01171875	-75.05859375	+3088
+1458241041.91910000	+16.77392578	+1.42382813	-1.95996094	+61.25976563	-58.95263672	-133.50585938	+5212	+16.54101563	+4.30224609	-1.97753906	-131.52832031	-83.21044922	+125.26611328	+5888	+15.65332031	+0.60644531	-5.49316406	+44.12109375	-42.01171875	-75.16845703	+3072
+1458241041.92330000	+16.76953125	+1.46777344	-1.92919922	+61.69921875	-59.01855469	-133.87939453	+5220	+16.54101563	+4.33300781	-1.95556641	-132.27539063	-83.16650391	+126.10107422	+5900	+15.64013672	+0.68994141	-5.45361328	+44.78027344	-42.03369141	-75.76171875	+3080
+1458241041.93160010	+16.76074219	+1.56005859	-1.85449219	+62.75390625	-59.19433594	-134.73632813	+5236	+16.54101563	+4.39892578	-1.91162109	-133.96728516	-83.05664063	+127.96875000	+5920	+15.64013672	+0.72509766	-5.41406250	+45.30761719	-41.98974609	-76.46484375	+3080
+1458241041.93580010	+16.75634766	+1.60839844	-1.81494141	+63.34716797	-59.30419922	-135.24169922	+5244	+16.54101563	+4.43408203	-1.88525391	-134.84619141	-83.01269531	+128.95751953	+5932	+15.64013672	+0.73828125	-5.39208984	+45.59326172	-41.96777344	-76.77246094	+3084
+1458241041.94000010	+16.75195313	+1.65673828	-1.77099609	+63.94042969	-59.41406250	-135.72509766	+5248	+16.53662109	+4.46044922	-1.86328125	-135.76904297	-82.94677734	+129.94628906	+5940	+15.63574219	+0.75146484	-5.37451172	+45.81298828	-41.96777344	-77.08007813	+3092
+1458241041.94409990	+16.74755859	+1.70068359	-1.73144531	+64.51171875	-59.50195313	-136.20849609	+5252	+16.53662109	+4.49121094	-1.84130859	-136.53808594	-82.92480469	+130.80322266	+5944	+15.63134766	+0.76464844	-5.35253906	+46.03271484	-41.98974609	-77.38769531	+3108
+1458241041.95250010	+16.74316406	+1.78857422	-1.65234375	+65.67626953	-59.69970703	-137.21923828	+5252	+16.53222656	+4.53955078	-1.79296875	-138.44970703	-82.74902344	+132.80273438	+5956	+15.62695313	+0.78662109	-5.30859375	+46.47216797	-42.01171875	-77.95898438	+3140
+1458241041.95660000	+16.73876953	+1.81933594	-1.61718750	+66.20361328	-59.76562500	-137.72460938	+5248	+16.53222656	+4.55712891	-1.77099609	-139.43847656	-82.68310547	+133.83544922	+5960	+15.63574219	+0.79541016	-5.28662109	+46.64794922	-42.09960938	-78.26660156	+3160
+1458241041.96079990	+16.73437500	+1.85449219	-1.58642578	+66.68701172	-59.83154297	-138.16406250	+5244	+16.52783203	+4.57470703	-1.74902344	-140.29541016	-82.61718750	+134.73632813	+5964	+15.64013672	+0.81298828	-5.27343750	+46.82373047	-42.14355469	-78.42041016	+3176
+1458241041.96910000	+16.72998047	+1.88964844	-1.54248047	+67.30224609	-59.85351563	-138.80126953	+5228	+16.51464844	+4.60546875	-1.71826172	-141.87744141	-82.52929688	+136.36230469	+5972	+15.64453125	+0.83935547	-5.24707031	+46.99951172	-42.27539063	-78.55224609	+3204
+1458241041.97330000	+16.72558594	+1.89843750	-1.53808594	+67.43408203	-59.80957031	-138.95507813	+5216	+16.50585938	+4.61865234	-1.70947266	-142.49267578	-82.50732422	+136.99951172	+5972	+15.64453125	+0.85693359	-5.24707031	+47.04345703	-42.29736328	-78.53027344	+3212
+1458241041.98160000	+16.71679688	+1.90283203	-1.54687500	+67.47802734	-59.67773438	-139.13085938	+5196	+16.48828125	+4.62744141	-1.69628906	-143.61328125	-82.46337891	+138.07617188	+5980	+15.64453125	+0.88769531	-5.23388672	+47.04345703	-42.45117188	-78.37646484	+3228
+1458241041.98580000	+16.71240234	+1.89843750	-1.55126953	+67.43408203	-59.63378906	-139.17480469	+5188	+16.47949219	+4.63183594	-1.69189453	-144.00878906	-82.46337891	+138.42773438	+5984	+15.64453125	+0.90087891	-5.23388672	+47.02148438	-42.51708984	-78.28857422	+3232
+1458241041.98990010	+16.70800781	+1.89404297	-1.56005859	+67.36816406	-59.54589844	-139.17480469	+5184	+16.47070313	+4.63183594	-1.68750000	-144.38232422	-82.44140625	+138.75732422	+5988	+15.64892578	+0.91406250	-5.23388672	+46.99951172	-42.58300781	-78.17871094	+3232
+1458241041.99830010	+16.70361328	+1.87646484	-1.58642578	+67.12646484	-59.37011719	-139.08691406	+5180	+16.45312500	+4.63623047	-1.68310547	-144.82177734	-82.44140625	+139.15283203	+6000	+15.64892578	+0.93603516	-5.23388672	+46.88964844	-42.71484375	-77.93701172	+3224
+1458241042.00239990	+16.69921875	+1.86767578	-1.60400391	+66.92871094	-59.26025391	-138.97705078	+5180	+16.44433594	+4.63623047	-1.68310547	-144.82177734	-82.48535156	+139.15283203	+6008	+15.64892578	+0.94921875	-5.23388672	+46.84570313	-42.73681641	-77.78320313	+3216
+1458241042.00659990	+16.69482422	+1.85449219	-1.62597656	+66.70898438	-59.15039063	-138.84521484	+5184	+16.43554688	+4.63623047	-1.68750000	-144.75585938	-82.52929688	+139.04296875	+6016	+15.64892578	+0.96240234	-5.24267578	+46.77978516	-42.75878906	-77.58544922	+3204
+1458241042.01079990	+16.69042969	+1.84570313	-1.64355469	+66.53320313	-59.06250000	-138.73535156	+5188	+16.42675781	+4.63623047	-1.69189453	-144.64599609	-82.55126953	+138.91113281	+6024	+15.64892578	+0.97119141	-5.24267578	+46.71386719	-42.78076172	-77.45361328	+3192
+1458241042.01910000	+16.68164063	+1.83251953	-1.66992188	+66.20361328	-58.88671875	-138.51562500	+5196	+16.41357422	+4.64062500	-1.69189453	-144.22851563	-82.59521484	+138.47167969	+6040	+15.64453125	+0.99316406	-5.25146484	+46.60400391	-42.80273438	-77.16796875	+3168
+1458241042.02329990	+16.68164063	+1.83251953	-1.67871094	+66.09375000	-58.84277344	-138.44970703	+5200	+16.41357422	+4.64062500	-1.69189453	-143.96484375	-82.61718750	+138.20800781	+6052	+15.64013672	+1.00195313	-5.25146484	+46.56005859	-42.82470703	-77.08007813	+3156
+1458241042.02740000	+16.68164063	+1.83251953	-1.68750000	+66.00585938	-58.77685547	-138.40576172	+5204	+16.40917969	+4.64501953	-1.69189453	-143.65722656	-82.63916016	+137.92236328	+6060	+15.64013672	+1.00634766	-5.24707031	+46.51611328	-42.82470703	-77.01416016	+3140
+1458241042.03160000	+16.68164063	+1.83251953	-1.69189453	+65.93994141	-58.75488281	-138.38378906	+5208	+16.40478516	+4.64941406	-1.68750000	-143.34960938	-82.63916016	+137.63671875	+6068	+15.64013672	+1.01074219	-5.24707031	+46.49414063	-42.78076172	-76.97021484	+3128
+1458241042.03990010	+16.68164063	+1.84570313	-1.69189453	+65.91796875	-58.71093750	-138.36181641	+5212	+16.40478516	+4.65380859	-1.68310547	-142.86621094	-82.66113281	+137.19726563	+6088	+15.63574219	+1.01074219	-5.24707031	+46.51611328	-42.69287109	-77.01416016	+3104
+1458241042.04410000	+16.68164063	+1.85449219	-1.68750000	+65.93994141	-58.71093750	-138.40576172	+5216	+16.40478516	+4.65820313	-1.67871094	-142.53662109	-82.66113281	+136.91162109	+6096	+15.63134766	+1.01074219	-5.24267578	+46.56005859	-42.62695313	-77.05810547	+3092
+1458241042.04830000	+16.68164063	+1.87207031	-1.67431641	+66.02783203	-58.73291016	-138.47167969	+5220	+16.40478516	+4.66699219	-1.67431641	-142.27294922	-82.63916016	+136.66992188	+6104	+15.63134766	+1.01074219	-5.23828125	+46.60400391	-42.58300781	-77.12402344	+3088
+1458241042.05240010	+16.68164063	+1.88525391	-1.66113281	+66.15966797	-58.77685547	-138.60351563	+5224	+16.40917969	+4.67138672	-1.66552734	-142.03125000	-82.61718750	+136.45019531	+6108	+15.62695313	+1.01074219	-5.23388672	+46.64794922	-42.53906250	-77.21191406	+3084
+1458241042.06069990	+16.68603516	+1.92480469	-1.62158203	+66.51123047	-58.88671875	-138.91113281	+5232	+16.41357422	+4.68457031	-1.64794922	-141.54785156	-82.57324219	+136.03271484	+6120	+15.62695313	+1.00195313	-5.22070313	+46.80175781	-42.42919922	-77.49755859	+3088
+1458241042.06489990	+16.69042969	+1.94677734	-1.60400391	+66.70898438	-58.95263672	-139.08691406	+5236	+16.41796875	+4.68896484	-1.63916016	-141.32812500	-82.52929688	+135.85693359	+6128	+15.62255859	+0.99755859	-5.21191406	+46.88964844	-42.36328125	-77.67333984	+3096
+1458241042.06909990	+16.69042969	+1.96435547	-1.58203125	+66.90673828	-58.99658203	-139.26269531	+5236	+16.42236328	+4.69775391	-1.63037109	-141.08642578	-82.50732422	+135.65917969	+6132	+15.62255859	+0.99316406	-5.20312500	+46.97753906	-42.29736328	-77.82714844	+3104
+1458241042.07320000	+16.69482422	+1.98632813	-1.55566406	+67.12646484	-59.06250000	-139.46044922	+5236	+16.42675781	+4.70654297	-1.61718750	-140.82275391	-82.46337891	+135.43945313	+6136	+15.62255859	+0.98437500	-5.19433594	+47.15332031	-42.18750000	-78.09082031	+3116
+1458241042.07740000	+16.69482422	+2.00390625	-1.53369141	+67.32421875	-59.12841797	-139.65820313	+5236	+16.43115234	+4.71533203	-1.60400391	-140.60302734	-82.39746094	+135.26367188	+6136	+15.61816406	+0.98437500	-5.18554688	+47.26318359	-42.09960938	-78.26660156	+3132
+1458241042.08570000	+16.69482422	+2.03466797	-1.49853516	+67.56591797	-59.19433594	-139.94384766	+5228	+16.43554688	+4.72412109	-1.58642578	-140.14160156	-82.33154297	+134.82421875	+6140	+15.61376953	+0.97998047	-5.17236328	+47.39501953	-42.03369141	-78.44238281	+3168
+1458241042.08990000	+16.69482422	+2.03906250	-1.48974609	+67.60986328	-59.21630859	-140.03173828	+5220	+16.43994141	+4.72851563	-1.57763672	-139.96582031	-82.30957031	+134.64843750	+6140	+15.60937500	+0.97998047	-5.17236328	+47.41699219	-42.03369141	-78.46435547	+3184
+1458241042.09410000	+16.69482422	+2.04345703	-1.48535156	+67.60986328	-59.19433594	-140.07568359	+5212	+16.44433594	+4.72851563	-1.57763672	-139.85595703	-82.28759766	+134.53857422	+6136	+15.61376953	+0.97998047	-5.17236328	+47.41699219	-42.03369141	-78.44238281	+3196
+1458241042.10240010	+16.69042969	+2.03466797	-1.49414063	+67.39013672	-59.08447266	-140.00976563	+5196	+16.44433594	+4.72851563	-1.57763672	-139.74609375	-82.30957031	+134.40673828	+6136	+15.61816406	+0.97998047	-5.18115234	+47.37304688	-42.03369141	-78.31054688	+3216
+1458241042.10660000	+16.69042969	+2.02587891	-1.50732422	+67.21435547	-59.01855469	-139.89990234	+5192	+16.44433594	+4.72851563	-1.58203125	-139.70214844	-82.35351563	+134.34082031	+6132	+15.61816406	+0.98437500	-5.18554688	+47.32910156	-42.05566406	-78.20068359	+3228
+1458241042.11069990	+16.68603516	+2.01708984	-1.52050781	+67.01660156	-58.93066406	-139.76806641	+5192	+16.43994141	+4.72412109	-1.58642578	-139.65820313	-82.39746094	+134.27490234	+6132	+15.61816406	+0.98876953	-5.18994141	+47.30712891	-42.05566406	-78.15673828	+3232
+1458241042.11490010	+16.68164063	+2.00830078	-1.53808594	+66.77490234	-58.84277344	-139.63623047	+5192	+16.43994141	+4.71972656	-1.59082031	-139.63623047	-82.46337891	+134.23095703	+6136	+15.61816406	+0.98876953	-5.18994141	+47.30712891	-42.05566406	-78.13476563	+3236
+1458241042.12319990	+16.67724609	+1.97753906	-1.57324219	+66.29150391	-58.62304688	-139.32861328	+5192	+16.43554688	+4.71533203	-1.60400391	-139.72412109	-82.57324219	+134.31884766	+6136	+15.61816406	+0.99316406	-5.19433594	+47.24121094	-42.09960938	-78.00292969	+3244
+1458241042.12739990	+16.67724609	+1.96435547	-1.59521484	+66.02783203	-58.51318359	-139.17480469	+5196	+16.43115234	+4.71533203	-1.60839844	-139.81201172	-82.63916016	+134.38476563	+6136	+15.61816406	+0.99316406	-5.19873047	+47.21923828	-42.09960938	-77.91503906	+3244
+1458241042.13159990	+16.67285156	+1.95117188	-1.61279297	+65.80810547	-58.40332031	-139.02099609	+5200	+16.43115234	+4.71093750	-1.61718750	-139.98779297	-82.70507813	+134.53857422	+6136	+15.61816406	+0.99755859	-5.20312500	+47.17529297	-42.12158203	-77.82714844	+3244
+1458241042.13990000	+16.66845703	+1.92919922	-1.64794922	+65.34667969	-58.20556641	-138.75732422	+5208	+16.42675781	+4.70654297	-1.63476563	-140.62500000	-82.99072266	+135.17578125	+6140	+15.63134766	+1.01513672	-5.23388672	+46.95556641	-42.27539063	-77.12402344	+3228
+1458241042.14400010	+16.66406250	+1.92041016	-1.66113281	+65.17089844	-58.11767578	-138.64746094	+5212	+16.42236328	+4.70654297	-1.64355469	-141.15234375	-83.14453125	+135.70312500	+6144	+15.63134766	+1.01953125	-5.24267578	+46.93359375	-42.29736328	-76.94824219	+3212
+1458241042.14820000	+16.66406250	+1.91601563	-1.66992188	+65.01708984	-58.05175781	-138.55957031	+5216	+16.41796875	+4.69775391	-1.65673828	-143.10791016	-83.64990234	+137.72460938	+6148	+15.63134766	+1.01953125	-5.23828125	+46.97753906	-42.34130859	-76.90429688	+3192
+1458241042.15240000	+16.66406250	+1.91162109	-1.67431641	+64.90722656	-58.00781250	-138.51562500	+5216	+16.41796875	+4.69775391	-1.66992188	-145.17333984	-84.08935547	+139.83398438	+6148	+15.64013672	+1.01074219	-5.22949219	+47.08740234	-42.36328125	-77.01416016	+3180
+1458241042.15650010	+16.65966797	+1.91162109	-1.67431641	+64.84130859	-57.98583984	-138.49365234	+5220	+16.41796875	+4.70214844	-1.66552734	-147.78808594	-84.39697266	+142.51464844	+6148	+15.64453125	+1.00195313	-5.22070313	+47.24121094	-42.34130859	-77.21191406	+3164
+1458241042.16070010	+16.65966797	+1.91162109	-1.66552734	+64.81933594	-57.96386719	-138.51562500	+5220	+16.43115234	+4.71093750	-1.64794922	-155.78613281	-85.18798828	+150.73242188	+6148	+15.64453125	+0.99316406	-5.21630859	+47.35107422	-42.31933594	-77.32177734	+3152
+1458241042.16490010	+16.65966797	+1.91601563	-1.65673828	+64.81933594	-57.98583984	-138.53759766	+5224	+16.43994141	+4.71972656	-1.63916016	-160.40039063	-85.53955078	+155.45654297	+6144	+15.64892578	+0.98437500	-5.21191406	+47.46093750	-42.27539063	-77.49755859	+3144
+1458241042.16899990	+16.65966797	+1.92480469	-1.64355469	+64.84130859	-58.00781250	-138.58154297	+5224	+16.44873047	+4.72851563	-1.61279297	-165.54199219	-85.71533203	+160.70800781	+6144	+15.64892578	+0.97558594	-5.20312500	+47.63671875	-42.20947266	-77.71728516	+3136
+1458241042.17319990	+16.65966797	+1.93359375	-1.62597656	+64.86328125	-58.07373047	-138.62548828	+5228	+16.45751953	+4.74169922	-1.59960938	-171.54052734	-86.02294922	+166.86035156	+6144	+15.65332031	+0.97119141	-5.19433594	+47.72460938	-42.18750000	-77.84912109	+3132
+1458241042.17740010	+16.65966797	+1.94677734	-1.60839844	+64.88525391	-58.13964844	-138.64746094	+5232	+16.46191406	+4.75048828	-1.59521484	-178.63769531	-86.28662109	+174.11132813	+6140	+15.65332031	+0.96240234	-5.18554688	+47.85644531	-42.14355469	-78.02490234	+3128
+1458241042.18150000	+16.65966797	+1.95556641	-1.58203125	+64.88525391	-58.22753906	-138.69140625	+5232	+16.47070313	+4.76367188	-1.56884766	+173.34228516	-86.35253906	-177.73681641	+6136	+15.65332031	+0.95361328	-5.17675781	+47.98828125	-42.09960938	-78.22265625	+3128
+1458241042.18569990	+16.66406250	+1.96875000	-1.55566406	+64.86328125	-58.33740234	-138.66943359	+5236	+16.47509766	+4.77685547	-1.55126953	+163.82812500	-86.48437500	-168.00292969	+6136	+15.65332031	+0.93603516	-5.16357422	+48.20800781	-42.03369141	-78.53027344	+3136
+1458241042.18989990	+16.66406250	+1.98193359	-1.52490234	+64.79736328	-58.46923828	-138.60351563	+5236	+16.48388672	+4.79003906	-1.53808594	+153.65478516	-86.46240234	-157.67578125	+6136	+15.65332031	+0.92285156	-5.15478516	+48.40576172	-41.96777344	-78.81591797	+3144
+1458241042.19400000	+16.66845703	+1.99511719	-1.49414063	+64.66552734	-58.62304688	-138.49365234	+5236	+16.49267578	+4.79882813	-1.53369141	+142.91015625	-86.33056641	-146.75537109	+6132	+15.65332031	+0.90527344	-5.14160156	+48.60351563	-41.92382813	-79.10156250	+3152
+1458241042.19820000	+16.66845703	+2.00830078	-1.46337891	+64.31396484	-58.82080078	-138.16406250	+5232	+16.49707031	+4.81201172	-1.54248047	+130.73730469	-86.15478516	-134.40673828	+6128	+15.65332031	+0.87890625	-5.12402344	+48.97705078	-41.74804688	-79.65087891	+3172
+1458241042.20240000	+16.67285156	+2.01269531	-1.43701172	+63.80859375	-58.97460938	-137.70263672	+5224	+16.49707031	+4.81640625	-1.56005859	+119.92675781	-85.80322266	-123.44238281	+6128	+15.64892578	+0.86132813	-5.11083984	+49.21875000	-41.63818359	-79.93652344	+3184
+1458241042.20650010	+16.67285156	+2.01269531	-1.42382813	+63.17138672	-59.15039063	-137.10937500	+5216	+16.49707031	+4.82080078	-1.57324219	+111.31347656	-85.29785156	-114.67529297	+6128	+15.64892578	+0.84814453	-5.11083984	+49.35058594	-41.55029297	-80.11230469	+3200
+1458241042.21070000	+16.67285156	+2.00390625	-1.41503906	+61.96289063	-59.34814453	-135.98876953	+5208	+16.48828125	+4.82519531	-1.59521484	+103.79882813	-84.68261719	-106.94091797	+6128	+15.64453125	+0.83935547	-5.11083984	+49.43847656	-41.46240234	-80.17822266	+3212
+1458241042.21479990	+16.67285156	+1.98632813	-1.42382813	+60.68847656	-59.47998047	-134.82421875	+5200	+16.48388672	+4.82958984	-1.61718750	+97.91015625	-84.00146484	-100.89843750	+6132	+15.64013672	+0.83056641	-5.11962891	+49.48242188	-41.39648438	-80.15625000	+3220
+1458241042.21900010	+16.67724609	+1.96435547	-1.43701172	+59.34814453	-59.61181641	-133.61572266	+5196	+16.48828125	+4.82519531	-1.63916016	+93.07617188	-83.23242188	-95.95458984	+6136	+15.63574219	+0.82177734	-5.12841797	+49.46044922	-41.37451172	-80.11230469	+3228
+1458241042.22320010	+16.68164063	+1.92919922	-1.47216797	+57.32666016	-59.69970703	-131.74804688	+5196	+16.48388672	+4.82519531	-1.67871094	+88.54980469	-82.37548828	-91.29638672	+6144	+15.63574219	+0.82177734	-5.12841797	+49.46044922	-41.35253906	-80.11230469	+3232
+1458241042.22729990	+16.69042969	+1.89404297	-1.51171875	+55.45898438	-59.74365234	-130.05615234	+5200	+16.47949219	+4.82519531	-1.71386719	+85.10009766	-81.47460938	-87.69287109	+6152	+15.63574219	+0.81738281	-5.13281250	+49.46044922	-41.35253906	-80.06835938	+3236
+1458241042.23149990	+16.69482422	+1.85888672	-1.54687500	+53.65722656	-59.80957031	-128.40820313	+5200	+16.47949219	+4.82519531	-1.75341797	+82.44140625	-80.52978516	-84.92431641	+6160	+15.63134766	+0.81738281	-5.13720703	+49.43847656	-41.33056641	-80.02441406	+3240
+1458241042.23569990	+16.69921875	+1.81054688	-1.59521484	+51.15234375	-59.80957031	-126.12304688	+5208	+16.47070313	+4.82519531	-1.79736328	+79.84863281	-79.49707031	-82.19970703	+6168	+15.63134766	+0.81738281	-5.14160156	+49.41650391	-41.30859375	-79.98046875	+3240
+1458241042.23980000	+16.69921875	+1.77539063	-1.64355469	+48.95507813	-59.76562500	-124.10156250	+5216	+16.46630859	+4.82080078	-1.84570313	+77.67333984	-78.44238281	-79.91455078	+6176	+15.63134766	+0.81738281	-5.15039063	+49.39453125	-41.28662109	-79.89257813	+3240
+1458241042.24400000	+16.70800781	+1.74023438	-1.68310547	+46.84570313	-59.80957031	-122.16796875	+5220	+16.46191406	+4.82080078	-1.87646484	+76.33300781	-77.40966797	-78.48632813	+6184	+15.62695313	+0.81298828	-5.15917969	+49.37255859	-41.26464844	-79.82666016	+3236
+1458241042.24819990	+16.71679688	+1.70507813	-1.71386719	+44.56054688	-59.83154297	-120.08056641	+5224	+16.45751953	+4.81640625	-1.90722656	+75.14648438	-76.37695313	-77.18994141	+6192	+15.62255859	+0.81298828	-5.17236328	+49.32861328	-41.22070313	-79.67285156	+3232
+1458241042.25230000	+16.72558594	+1.67431641	-1.74902344	+42.38525391	-59.80957031	-118.05908203	+5228	+16.45312500	+4.82958984	-1.93359375	+74.24560547	-75.34423828	-76.15722656	+6200	+15.62255859	+0.80859375	-5.18115234	+49.28466797	-41.17675781	-79.54101563	+3224
+1458241042.25650000	+16.73437500	+1.64355469	-1.76660156	+40.27587891	-59.87548828	-116.12548828	+5228	+16.45751953	+4.84277344	-1.95996094	+73.56445313	-74.26757813	-75.34423828	+6208	+15.61376953	+0.80419922	-5.19433594	+49.26269531	-41.13281250	-79.43115234	+3212
+1458241042.26070000	+16.74316406	+1.61718750	-1.77978516	+38.12255859	-59.89746094	-114.14794922	+5228	+16.46191406	+4.84716797	-1.99072266	+72.86132813	-73.16894531	-74.53125000	+6212	+15.60498047	+0.79101563	-5.21191406	+49.21875000	-41.04492188	-79.23339844	+3200
+1458241042.26480010	+16.75195313	+1.59960938	-1.79736328	+36.01318359	-59.85351563	-112.14843750	+5224	+16.46191406	+4.86474609	-2.02148438	+72.31201172	-72.07031250	-73.82812500	+6220	+15.60058594	+0.77783203	-5.22509766	+49.19677734	-40.95703125	-79.10156250	+3184
+1458241042.26900010	+16.75195313	+1.58642578	-1.79736328	+33.94775391	-59.87548828	-110.19287109	+5216	+16.45751953	+4.87792969	-2.03906250	+72.02636719	-71.01562500	-73.41064453	+6224	+15.59179688	+0.76464844	-5.23828125	+49.19677734	-40.84716797	-79.01367188	+3168
+1458241042.27320000	+16.75634766	+1.57324219	-1.79296875	+31.94824219	-59.91943359	-108.28125000	+5208	+16.45751953	+4.89550781	-2.04785156	+71.89453125	-69.98291016	-73.14697266	+6224	+15.57861328	+0.74707031	-5.24707031	+49.24072266	-40.69335938	-78.96972656	+3148
+1458241042.27729990	+16.75195313	+1.56445313	-1.78417969	+29.99267578	-59.91943359	-106.39160156	+5196	+16.45312500	+4.91308594	-2.05664063	+71.78466797	-68.97216797	-72.88330078	+6228	+15.56103516	+0.72509766	-5.25585938	+49.28466797	-40.53955078	-78.96972656	+3132
+1458241042.28150010	+16.75634766	+1.56445313	-1.77539063	+28.16894531	-59.87548828	-104.58984375	+5188	+16.45312500	+4.93066406	-2.07861328	+71.47705078	-67.91748047	-72.44384766	+6228	+15.54785156	+0.70312500	-5.26025391	+49.32861328	-40.38574219	-79.01367188	+3116
+1458241042.28570010	+16.75634766	+1.56445313	-1.75781250	+26.41113281	-59.89746094	-102.87597656	+5176	+16.45751953	+4.94824219	-2.08740234	+71.49902344	-66.99462891	-72.35595703	+6228	+15.53027344	+0.68115234	-5.26025391	+49.39453125	-40.23193359	-79.12353516	+3104
+1458241042.28979990	+16.75634766	+1.55566406	-1.73583984	+24.76318359	-59.89746094	-101.27197266	+5164	+16.45751953	+4.96582031	-2.08740234	+71.58691406	-66.07177734	-72.31201172	+6228	+15.51708984	+0.65478516	-5.25585938	+49.48242188	-40.07812500	-79.25537109	+3096
+1458241042.29399990	+16.75195313	+1.54687500	-1.72265625	+23.22509766	-59.76562500	-99.77783203	+5152	+16.45751953	+4.97900391	-2.11376953	+71.30126953	-65.06103516	-71.91650391	+6228	+15.50390625	+0.62841797	-5.25146484	+49.57031250	-39.90234375	-79.40917969	+3092
+1458241042.29810000	+16.74755859	+1.54687500	-1.70947266	+21.75292969	-59.63378906	-98.30566406	+5136	+16.45312500	+4.99658203	-2.13574219	+71.30126953	-64.16015625	-71.76269531	+6224	+15.48632813	+0.59765625	-5.25146484	+49.65820313	-39.70458984	-79.54101563	+3088
+1458241042.30230000	+16.73876953	+1.54248047	-1.70068359	+20.39062500	-59.50195313	-96.96533203	+5120	+16.44873047	+5.00537109	-2.15332031	+71.21337891	-63.28125000	-71.54296875	+6224	+15.46875000	+0.57568359	-5.25146484	+49.70214844	-39.50683594	-79.65087891	+3088
+1458241042.30650000	+16.73437500	+1.53808594	-1.70507813	+19.20410156	-59.19433594	-95.80078125	+5104	+16.44433594	+5.00976563	-2.19726563	+70.81787109	-62.33642578	-71.01562500	+6220	+15.44677734	+0.54931641	-5.25585938	+49.74609375	-39.28710938	-79.69482422	+3092
+1458241042.31060000	+16.72119141	+1.53369141	-1.70507813	+18.10546875	-58.97460938	-94.68017578	+5084	+16.43994141	+5.01855469	-2.21923828	+70.79589844	-61.58935547	-70.86181641	+6216	+15.42480469	+0.52294922	-5.26464844	+49.74609375	-39.02343750	-79.71679688	+3100
+1458241042.31480000	+16.71679688	+1.51171875	-1.70507813	+17.05078125	-58.73291016	-93.71337891	+5072	+16.43115234	+5.01416016	-2.24121094	+70.68603516	-60.84228516	-70.68603516	+6212	+15.39843750	+0.49658203	-5.27343750	+49.74609375	-38.78173828	-79.71679688	+3112
+1458241042.31900000	+16.71240234	+1.49414063	-1.72705078	+16.14990234	-58.31542969	-92.92236328	+5060	+16.42236328	+5.00537109	-2.29833984	+70.18066406	-59.98535156	-70.07080078	+6208	+15.38085938	+0.47021484	-5.28222656	+49.70214844	-38.58398438	-79.71679688	+3124
+1458241042.32310010	+16.70800781	+1.48095703	-1.75781250	+15.35888672	-57.85400391	-92.15332031	+5052	+16.41796875	+5.00097656	-2.35107422	+69.93896484	-59.28222656	-69.67529297	+6204	+15.36328125	+0.44384766	-5.29541016	+49.63623047	-38.34228516	-79.60693359	+3132
+1458241042.32730010	+16.70361328	+1.45019531	-1.78857422	+14.63378906	-57.39257813	-91.58203125	+5044	+16.40917969	+4.98779297	-2.39941406	+69.65332031	-58.55712891	-69.27978516	+6204	+15.34570313	+0.41748047	-5.30859375	+49.54833984	-38.10058594	-79.47509766	+3140
+1458241042.33150010	+16.70361328	+1.41943359	-1.83251953	+14.10644531	-56.79931641	-91.16455078	+5040	+16.40039063	+4.96582031	-2.46972656	+69.10400391	-57.81005859	-68.66455078	+6200	+15.32812500	+0.39550781	-5.32617188	+49.43847656	-37.85888672	-79.34326172	+3144
+1458241042.33559990	+16.69921875	+1.39746094	-1.88525391	+13.60107422	-56.20605469	-90.79101563	+5036	+16.38720703	+4.95703125	-2.53125000	+68.77441406	-57.15087891	-68.13720703	+6196	+15.30615234	+0.36914063	-5.35253906	+49.28466797	-37.55126953	-79.07958984	+3148
+1458241042.33979990	+16.69482422	+1.35791016	-1.93798828	+13.16162109	-55.61279297	-90.50537109	+5036	+16.37402344	+4.93066406	-2.60156250	+68.29101563	-56.49169922	-67.52197266	+6192	+15.28417969	+0.35156250	-5.37890625	+49.08691406	-37.24365234	-78.77197266	+3144
+1458241042.34400010	+16.69482422	+1.32275391	-1.99951172	+12.89794922	-54.93164063	-90.39550781	+5036	+16.36083984	+4.90429688	-2.68066406	+67.67578125	-55.81054688	-66.77490234	+6192	+15.26220703	+0.32958984	-5.40087891	+48.93310547	-36.97998047	-78.48632813	+3140
+1458241042.34809990	+16.69042969	+1.29638672	-2.06103516	+12.67822266	-54.27246094	-90.26367188	+5040	+16.35205078	+4.88232422	-2.74658203	+67.28027344	-55.26123047	-66.24755859	+6188	+15.24462891	+0.30761719	-5.42724609	+48.73535156	-36.69433594	-78.15673828	+3132
+1458241042.35229990	+16.69042969	+1.25683594	-2.12255859	+12.52441406	-53.63525391	-90.28564453	+5040	+16.34765625	+4.85156250	-2.81250000	+66.81884766	-54.71191406	-65.69824219	+6184	+15.22705078	+0.28125000	-5.44921875	+48.55957031	-36.38671875	-77.89306641	+3120
+1458241042.35649990	+16.69482422	+1.22167969	-2.17968750	+12.50244141	-52.99804688	-90.43945313	+5044	+16.34326172	+4.81640625	-2.88281250	+66.29150391	-54.16259766	-65.08300781	+6180	+15.20947266	+0.25488281	-5.46240234	+48.38378906	-36.12304688	-77.65136719	+3104
+1458241042.36060000	+16.69921875	+1.19531250	-2.23242188	+12.54638672	-52.44873047	-90.52734375	+5044	+16.33886719	+4.79003906	-2.95751953	+65.80810547	-53.63525391	-64.42382813	+6172	+15.19628906	+0.22412109	-5.48437500	+48.18603516	-35.74951172	-77.34375000	+3084
+1458241042.36480000	+16.69921875	+1.16894531	-2.28515625	+12.65625000	-51.83349609	-90.72509766	+5044	+16.33007813	+4.76367188	-3.03222656	+65.28076172	-53.08593750	-63.72070313	+6164	+15.18310547	+0.19335938	-5.51074219	+48.01025391	-35.39794922	-77.08007813	+3060
+1458241042.36890010	+16.69482422	+1.14257813	-2.33349609	+12.85400391	-51.24023438	-90.98876953	+5040	+16.32128906	+4.73291016	-3.09814453	+64.79736328	-52.60253906	-63.08349609	+6152	+15.16113281	+0.16259766	-5.52832031	+47.85644531	-35.02441406	-76.83837891	+3036
+1458241042.37310000	+16.69482422	+1.12500000	-2.37304688	+13.07373047	-50.75683594	-91.20849609	+5036	+16.31689453	+4.70214844	-3.15087891	+64.37988281	-52.18505859	-62.53417969	+6140	+15.13476563	+0.12744141	-5.54150391	+47.70263672	-34.62890625	-76.59667969	+3016
+1458241042.37730000	+16.69042969	+1.10302734	-2.41259766	+13.33740234	-50.20751953	-91.49414063	+5032	+16.31250000	+4.68017578	-3.20800781	+63.96240234	-51.78955078	-61.91894531	+6124	+15.11718750	+0.09228516	-5.55468750	+47.54882813	-34.23339844	-76.39892578	+2992
+1458241042.38140010	+16.69042969	+1.08105469	-2.44775391	+13.64501953	-49.70214844	-91.82373047	+5028	+16.30810547	+4.65380859	-3.26074219	+63.52294922	-51.39404297	-61.30371094	+6108	+15.09082031	+0.05273438	-5.56347656	+47.43896484	-33.81591797	-76.24511719	+2968
+1458241042.38560010	+16.69042969	+1.05468750	-2.48730469	+14.21630859	-48.99902344	-92.30712891	+5020	+16.30810547	+4.62744141	-3.30908203	+63.12744141	-51.06445313	-60.75439453	+6092	+15.06445313	+0.01757813	-5.56347656	+47.32910156	-33.44238281	-76.15722656	+2944
+1458241042.38980010	+16.68603516	+1.04589844	-2.50927734	+14.72167969	-48.53759766	-92.72460938	+5008	+16.30810547	+4.60107422	-3.35302734	+62.73193359	-50.73486328	-60.20507813	+6076	+15.04687500	-0.03076172	-5.56787109	+47.24121094	-33.00292969	-76.11328125	+2920
+1458241042.39389990	+16.68603516	+1.03710938	-2.51367188	+15.24902344	-48.16406250	-93.16406250	+4992	+16.30810547	+4.57470703	-3.38818359	+62.33642578	-50.47119141	-59.69970703	+6056	+15.02050781	-0.07910156	-5.57226563	+47.15332031	-32.51953125	-76.06933594	+2904
+1458241042.39809990	+16.68164063	+1.03271484	-2.52685547	+15.79833984	-47.74658203	-93.55957031	+4976	+16.31250000	+4.54833984	-3.42333984	+61.94091797	-50.16357422	-59.12841797	+6032	+14.98974609	-0.12744141	-5.57666016	+47.06542969	-32.01416016	-75.95947266	+2892
+1458241042.40229990	+16.67285156	+1.01953125	-2.53564453	+16.30371094	-47.30712891	-93.93310547	+4956	+16.30810547	+4.52197266	-3.46289063	+61.50146484	-49.87792969	-58.49121094	+6012	+14.96337891	-0.17578125	-5.58544922	+46.93359375	-31.50878906	-75.87158203	+2880
+1458241042.40640000	+16.66406250	+1.00634766	-2.54003906	+16.80908203	-46.91162109	-94.30664063	+4936	+16.29931641	+4.49560547	-3.50244141	+61.01806641	-49.61425781	-57.83203125	+5988	+14.92822266	-0.22412109	-5.58544922	+46.84570313	-31.00341797	-75.78369141	+2872
+1458241042.41059990	+16.65527344	+1.00634766	-2.54443359	+17.38037109	-46.49414063	-94.63623047	+4916	+16.29492188	+4.46923828	-3.53320313	+60.60058594	-49.39453125	-57.26074219	+5964	+14.89306641	-0.27246094	-5.58984375	+46.77978516	-30.47607422	-75.67382813	+2868
+1458241042.41479990	+16.65087891	+0.98876953	-2.54882813	+17.88574219	-46.09863281	-94.98779297	+4896	+16.29052734	+4.43408203	-3.56396484	+60.11718750	-49.17480469	-56.66748047	+5944	+14.85351563	-0.32519531	-5.58984375	+46.64794922	-29.94873047	-75.56396484	+2864
+1458241042.41890000	+16.65087891	+0.97119141	-2.54882813	+18.41308594	-45.70312500	-95.36132813	+4876	+16.29052734	+4.39453125	-3.59912109	+59.52392578	-48.95507813	-55.98632813	+5920	+14.82275391	-0.38232422	-5.58544922	+46.53808594	-29.46533203	-75.49804688	+2868
+1458241042.42310000	+16.64648438	+0.96240234	-2.56201172	+18.94042969	-45.21972656	-95.66894531	+4852	+16.29492188	+4.35937500	-3.64306641	+58.93066406	-48.73535156	-55.26123047	+5896	+14.79199219	-0.43066406	-5.59423828	+46.40625000	-28.91601563	-75.30029297	+2868
+1458241042.42730000	+16.64208984	+0.94042969	-2.57519531	+19.40185547	-44.71435547	-95.95458984	+4836	+16.29052734	+4.31103516	-3.68701172	+58.27148438	-48.49365234	-54.49218750	+5876	+14.75683594	-0.48779297	-5.60302734	+46.25244141	-28.36669922	-75.10253906	+2876
+1458241042.43140010	+16.63769531	+0.91406250	-2.58837891	+19.86328125	-44.18701172	-96.24023438	+4820	+16.28173828	+4.25830078	-3.72656250	+57.52441406	-48.29589844	-53.67919922	+5852	+14.72167969	-0.54492188	-5.59863281	+46.12060547	-27.83935547	-74.97070313	+2884
+1458241042.43560000	+16.62890625	+0.89648438	-2.61474609	+20.32470703	-43.52783203	-96.43798828	+4808	+16.27294922	+4.21435547	-3.77490234	+56.79931641	-48.05419922	-52.84423828	+5828	+14.69091797	-0.59765625	-5.60742188	+45.96679688	-27.26806641	-74.68505859	+2892
+1458241042.43980000	+16.62011719	+0.85693359	-2.64990234	+20.67626953	-42.84667969	-96.59179688	+4804	+16.26416016	+4.15722656	-3.82324219	+56.00830078	-47.83447266	-51.94335938	+5804	+14.65136719	-0.65039063	-5.61621094	+45.76904297	-26.71875000	-74.35546875	+2900
+1458241042.44390010	+16.61572266	+0.81738281	-2.68945313	+21.00585938	-42.14355469	-96.74560547	+4800	+16.25097656	+4.10009766	-3.88037109	+55.10742188	-47.54882813	-50.95458984	+5784	+14.62060547	-0.70751953	-5.61621094	+45.57128906	-26.23535156	-74.09179688	+2908
+1458241042.44810010	+16.61132813	+0.78662109	-2.73779297	+21.40136719	-41.39648438	-96.85546875	+4792	+16.24218750	+4.04736328	-3.94189453	+54.22851563	-47.30712891	-49.98779297	+5760	+14.58984375	-0.75585938	-5.62500000	+45.39550781	-25.72998047	-73.69628906	+2912
+1458241042.45219990	+16.60693359	+0.73828125	-2.78613281	+21.68701172	-40.62744141	-96.94335938	+4792	+16.23339844	+3.97265625	-3.99902344	+53.26171875	-47.06542969	-48.97705078	+5740	+14.55468750	-0.81298828	-5.63378906	+45.19775391	-25.20263672	-73.30078125	+2912
+1458241042.45639990	+16.60693359	+0.68554688	-2.83886719	+21.97265625	-39.85839844	-97.03125000	+4788	+16.22460938	+3.89355469	-4.05615234	+52.25097656	-46.86767578	-47.98828125	+5716	+14.52832031	-0.87011719	-5.62500000	+45.00000000	-24.74121094	-73.01513672	+2912
+1458241042.46059990	+16.60253906	+0.64599609	-2.90039063	+22.30224609	-38.95751953	-97.03125000	+4780	+16.21582031	+3.83203125	-4.11328125	+51.28417969	-46.60400391	-46.95556641	+5688	+14.50634766	-0.91845703	-5.62939453	+44.84619141	-24.27978516	-72.57568359	+2908
+1458241042.46470000	+16.59375000	+0.59326172	-2.97070313	+22.58789063	-38.05664063	-97.00927734	+4776	+16.20703125	+3.76171875	-4.17480469	+50.22949219	-46.34033203	-45.83496094	+5664	+14.47998047	-0.97558594	-5.62939453	+44.64843750	-23.77441406	-72.18017578	+2900
+1458241042.46890000	+16.58056641	+0.54492188	-3.03662109	+22.85156250	-37.15576172	-96.96533203	+4768	+16.18505859	+3.68701172	-4.23632813	+49.17480469	-46.07666016	-44.71435547	+5636	+14.45361328	-1.02832031	-5.62500000	+44.47265625	-23.31298828	-71.78466797	+2888
+1458241042.47309990	+16.56738281	+0.50537109	-3.09814453	+23.20312500	-36.32080078	-96.87744141	+4756	+16.17187500	+3.61230469	-4.29345703	+48.07617188	-45.81298828	-43.54980469	+5608	+14.42285156	-1.07666016	-5.62500000	+44.31884766	-22.80761719	-71.32324219	+2876
+1458241042.47720000	+16.55859375	+0.45263672	-3.15966797	+23.48876953	-35.46386719	-96.78955078	+4744	+16.15429688	+3.53320313	-4.34619141	+46.95556641	-45.54931641	-42.40722656	+5576	+14.39208984	-1.12939453	-5.62500000	+44.14306641	-22.32421875	-70.86181641	+2860
+1458241042.48140000	+16.54541016	+0.39990234	-3.22558594	+23.75244141	-34.60693359	-96.67968750	+4736	+16.14111328	+3.45849609	-4.38574219	+45.85693359	-45.39550781	-41.30859375	+5544	+14.36132813	-1.18652344	-5.61621094	+44.01123047	-21.86279297	-70.44433594	+2840
+1458241042.48560000	+16.53222656	+0.36474609	-3.27832031	+24.14794922	-33.83789063	-96.52587891	+4724	+16.12792969	+3.38378906	-4.42968750	+44.73632813	-45.15380859	-40.16601563	+5512	+14.33056641	-1.23486328	-5.61181641	+43.87939453	-21.40136719	-69.98291016	+2816
+1458241042.48970010	+16.51904297	+0.32080078	-3.33544922	+24.52148438	-33.04687500	-96.39404297	+4712	+16.11474609	+3.30468750	-4.47363281	+43.61572266	-44.93408203	-39.00146484	+5476	+14.29980469	-1.29638672	-5.60742188	+43.72558594	-20.89599609	-69.58740234	+2796
+1458241042.49390010	+16.49707031	+0.27685547	-3.37939453	+24.87304688	-32.32177734	-96.26220703	+4696	+16.09277344	+3.22998047	-4.50000000	+42.51708984	-44.78027344	-37.90283203	+5436	+14.26464844	-1.35351563	-5.59423828	+43.61572266	-20.36865234	-69.19189453	+2776
+1458241042.49810000	+16.47949219	+0.24609375	-3.42333984	+25.33447266	-31.64062500	-96.06445313	+4680	+16.07958984	+3.15527344	-4.52636719	+41.41845703	-44.58251953	-36.76025391	+5396	+14.22949219	-1.41064453	-5.58984375	+43.50585938	-19.84130859	-68.75244141	+2752
+1458241042.50219990	+16.45751953	+0.21093750	-3.46289063	+25.77392578	-30.95947266	-95.88867188	+4664	+16.06201172	+3.08935547	-4.55712891	+40.31982422	-44.36279297	-35.59570313	+5356	+14.19433594	-1.47216797	-5.58544922	+43.39599609	-19.27001953	-68.31298828	+2732
+1458241042.50640010	+16.43115234	+0.18017578	-3.49804688	+26.19140625	-30.30029297	-95.66894531	+4644	+16.04443359	+3.01904297	-4.57031250	+39.19921875	-44.23095703	-34.43115234	+5312	+14.15039063	-1.53369141	-5.57666016	+43.30810547	-18.67675781	-67.89550781	+2716
+1458241042.51060010	+16.40917969	+0.15820313	-3.52001953	+26.71875000	-29.77294922	-95.49316406	+4620	+16.02685547	+2.94873047	-4.57910156	+38.07861328	-44.12109375	-33.31054688	+5268	+14.10205078	-1.58642578	-5.57666016	+43.22021484	-18.06152344	-67.41210938	+2700
+1458241042.51469990	+16.38281250	+0.12744141	-3.53759766	+27.22412109	-29.22363281	-95.29541016	+4600	+16.00927734	+2.87841797	-4.58349609	+36.93603516	-43.98925781	-32.14599609	+5224	+14.05371094	-1.65673828	-5.57666016	+43.08837891	-17.42431641	-66.95068359	+2692
+1458241042.51889990	+16.35644531	+0.09667969	-3.55078125	+27.70751953	-28.74023438	-95.11962891	+4576	+15.99169922	+2.80371094	-4.58349609	+35.74951172	-43.92333984	-30.98144531	+5180	+14.00537109	-1.72705078	-5.56787109	+42.97851563	-16.80908203	-66.55517578	+2680
+1458241042.52309990	+16.33447266	+0.07470703	-3.56396484	+28.25683594	-28.27880859	-94.89990234	+4552	+15.97851563	+2.73339844	-4.58349609	+34.60693359	-43.83544922	-29.79492188	+5132	+13.95703125	-1.78857422	-5.56347656	+42.89062500	-16.19384766	-66.09375000	+2672
+1458241042.52720000	+16.31250000	+0.05273438	-3.57275391	+28.80615234	-27.79541016	-94.70214844	+4528	+15.96093750	+2.66308594	-4.57910156	+33.44238281	-43.72558594	-28.60839844	+5088	+13.91308594	-1.85888672	-5.56347656	+42.78076172	-15.53466797	-65.65429688	+2672
+1458241042.53140000	+16.28173828	+0.02636719	-3.58593750	+29.35546875	-27.31201172	-94.50439453	+4512	+15.93896484	+2.59277344	-4.57470703	+32.18994141	-43.63769531	-27.37792969	+5040	+13.86035156	-1.93359375	-5.55468750	+42.69287109	-14.87548828	-65.25878906	+2672
+1458241042.53550000	+16.25097656	+0.00878906	-3.59472656	+29.94873047	-26.82861328	-94.28466797	+4492	+15.92138672	+2.51806641	-4.56591797	+30.98144531	-43.61572266	-26.16943359	+4992	+13.81201172	-1.99951172	-5.55468750	+42.62695313	-14.19433594	-64.75341797	+2676
+1458241042.53970000	+16.22021484	-0.01757813	-3.60791016	+30.49804688	-26.34521484	-94.06494141	+4480	+15.90380859	+2.43896484	-4.55712891	+29.66308594	-43.54980469	-24.89501953	+4948	+13.75488281	-2.06542969	-5.55468750	+42.53906250	-13.53515625	-64.22607422	+2680
+1458241042.54390000	+16.18945313	-0.04833984	-3.62548828	+31.00341797	-25.83984375	-93.82324219	+4468	+15.88623047	+2.35546875	-4.54394531	+28.25683594	-43.52783203	-23.57666016	+4904	+13.71093750	-2.13574219	-5.54150391	+42.47314453	-12.91992188	-63.78662109	+2688
+1458241042.54800010	+16.16308594	-0.06591797	-3.63427734	+31.61865234	-25.42236328	-93.60351563	+4452	+15.86865234	+2.28076172	-4.52636719	+26.89453125	-43.57177734	-22.25830078	+4856	+13.66259766	-2.19287109	-5.53710938	+42.45117188	-12.34863281	-63.28125000	+2692
+1458241042.55640010	+16.09716797	-0.13183594	-3.66064453	+32.69531250	-24.49951172	-93.20800781	+4432	+15.82910156	+2.09179688	-4.49121094	+23.88427734	-43.61572266	-19.51171875	+4768	+13.57470703	-2.33349609	-5.50634766	+42.36328125	-11.25000000	-62.40234375	+2708
+1458241042.56049990	+16.06640625	-0.15820313	-3.68261719	+33.28857422	-24.01611328	-92.94433594	+4420	+15.81152344	+2.00390625	-4.47363281	+22.34619141	-43.65966797	-18.10546875	+4724	+13.53515625	-2.39062500	-5.48876953	+42.40722656	-10.74462891	-61.89697266	+2712
+1458241042.56469990	+16.03564453	-0.19775391	-3.70458984	+33.81591797	-23.51074219	-92.70263672	+4408	+15.78955078	+1.90283203	-4.45166016	+20.72021484	-43.70361328	-16.63330078	+4680	+13.49121094	-2.45214844	-5.47119141	+42.40722656	-10.23925781	-61.39160156	+2712
+1458241042.56890010	+15.99609375	-0.23730469	-3.74414063	+34.29931641	-22.93945313	-92.41699219	+4396	+15.76757813	+1.79736328	-4.43847656	+18.94042969	-43.72558594	-15.07324219	+4632	+13.45605469	-2.50927734	-5.44921875	+42.45117188	-9.79980469	-60.95214844	+2716
+1458241042.57300000	+15.95654297	-0.26367188	-3.77490234	+34.89257813	-22.45605469	-92.13134766	+4380	+15.74121094	+1.70068359	-4.41650391	+17.22656250	-43.76953125	-13.53515625	+4584	+13.42089844	-2.56201172	-5.42724609	+42.53906250	-9.40429688	-60.44677734	+2716
+1458241042.57719990	+15.91699219	-0.30761719	-3.80126953	+35.37597656	-21.99462891	-91.84570313	+4364	+15.71484375	+1.58642578	-4.39013672	+15.38085938	-43.81347656	-11.93115234	+4544	+13.38134766	-2.61474609	-5.40087891	+42.62695313	-9.00878906	-59.94140625	+2712
+1458241042.58139990	+15.87744141	-0.35156250	-3.83203125	+35.85937500	-21.53320313	-91.56005859	+4344	+15.68847656	+1.47656250	-4.36376953	+13.42529297	-43.85742188	-10.26123047	+4496	+13.35058594	-2.66748047	-5.37011719	+42.71484375	-8.67919922	-59.52392578	+2712
+1458241042.58550000	+15.83789063	-0.38671875	-3.85839844	+36.43066406	-21.13769531	-91.27441406	+4320	+15.66210938	+1.36230469	-4.33740234	+11.51367188	-43.90136719	-8.59130859	+4452	+13.31982422	-2.71142578	-5.33496094	+42.84667969	-8.37158203	-59.04052734	+2704
+1458241042.58970000	+15.79394531	-0.43066406	-3.88037109	+36.95800781	-20.74218750	-90.98876953	+4292	+15.63134766	+1.24804688	-4.30664063	+9.55810547	-43.92333984	-6.92138672	+4408	+13.28466797	-2.76855469	-5.30419922	+42.95654297	-8.04199219	-58.60107422	+2692
+1458241042.59800000	+15.70166016	-0.50537109	-3.93750000	+37.96875000	-19.92919922	-90.32958984	+4236	+15.56103516	+1.02392578	-4.24511719	+5.64697266	-43.83544922	-3.58154297	+4320	+13.21875000	-2.86523438	-5.23388672	+43.24218750	-7.42675781	-57.74414063	+2672
+1458241042.60220000	+15.65771484	-0.54492188	-3.96826172	+38.45214844	-19.51171875	-89.97802734	+4204	+15.52148438	+0.90966797	-4.21875000	+3.73535156	-43.70361328	-1.95556641	+4272	+13.18359375	-2.91796875	-5.20312500	+43.39599609	-7.09716797	-57.30468750	+2656
+1458241042.60630010	+15.60498047	-0.58886719	-3.98144531	+38.89160156	-19.20410156	-89.62646484	+4172	+15.48193359	+0.80419922	-4.17919922	+1.88964844	-43.61572266	-0.35156250	+4232	+13.14843750	-2.97070313	-5.17236328	+43.52783203	-6.78955078	-56.86523438	+2644
+1458241042.61050010	+15.55664063	-0.62402344	-3.99023438	+39.35302734	-18.94042969	-89.29687500	+4136	+15.43798828	+0.69433594	-4.14404297	+0.06591797	-43.43994141	+1.16455078	+4188	+13.10449219	-3.01464844	-5.13720703	+43.70361328	-6.48193359	-56.42578125	+2624
+1458241042.61470010	+15.50390625	-0.65478516	-3.99462891	+39.83642578	-18.67675781	-88.96728516	+4096	+15.38964844	+0.58886719	-4.11328125	-1.62597656	-43.24218750	+2.59277344	+4152	+13.06494141	-3.07617188	-5.11083984	+43.81347656	-6.13037109	-56.00830078	+2608
+1458241042.62299990	+15.40283203	-0.72949219	-3.98144531	+40.58349609	-18.28125000	-88.35205078	+4020	+15.29736328	+0.40429688	-4.02978516	-4.57031250	-42.82470703	+5.18554688	+4080	+12.97705078	-3.18164063	-5.04492188	+44.09912109	-5.49316406	-55.19531250	+2580
+1458241042.62719990	+15.35449219	-0.75585938	-3.98144531	+40.93505859	-18.03955078	-88.00048828	+3980	+15.25341797	+0.31201172	-3.99902344	-5.84472656	-42.51708984	+6.26220703	+4048	+12.92871094	-3.24755859	-5.01855469	+44.20898438	-5.11962891	-54.79980469	+2572
+1458241042.63130000	+15.30615234	-0.78222656	-3.95507813	+41.28662109	-17.92968750	-87.71484375	+3944	+15.20507813	+0.22412109	-3.94628906	-6.87744141	-42.34130859	+7.16308594	+4020	+12.88037109	-3.31347656	-4.99218750	+44.29687500	-4.74609375	-54.38232422	+2560
+1458241042.63550000	+15.25341797	-0.82617188	-3.94189453	+41.41845703	-17.68798828	-87.38525391	+3912	+15.16113281	+0.15380859	-3.91113281	-7.77832031	-41.98974609	+8.04199219	+3988	+12.82324219	-3.37060547	-4.96582031	+44.40673828	-4.37255859	-53.94287109	+2552
+1458241042.63969990	+15.20507813	-0.85693359	-3.92871094	+41.61621094	-17.49023438	-87.03369141	+3876	+15.11279297	+0.07470703	-3.87597656	-8.54736328	-41.63818359	+8.72314453	+3960	+12.77050781	-3.43652344	-4.94824219	+44.49462891	-3.99902344	-53.48144531	+2548
+1458241042.64380000	+15.15673828	-0.88769531	-3.88916016	+41.77001953	-17.42431641	-86.77001953	+3848	+15.07324219	+0.00439453	-3.82324219	-9.09667969	-41.44042969	+9.25048828	+3940	+12.72216797	-3.50244141	-4.92187500	+44.58251953	-3.66943359	-53.06396484	+2544
+1458241042.64800000	+15.10839844	-0.93603516	-3.86279297	+41.74804688	-17.22656250	-86.44042969	+3824	+15.02929688	-0.05273438	-3.78369141	-9.51416016	-41.08886719	+9.75585938	+3912	+12.66503906	-3.56396484	-4.89550781	+44.67041016	-3.33984375	-52.60253906	+2540
+1458241042.65630010	+15.02050781	-0.99755859	-3.79248047	+41.79199219	-16.98486328	-85.86914063	+3780	+14.94580078	-0.18457031	-3.69140625	-9.97558594	-40.53955078	+10.28320313	+3876	+12.55957031	-3.69580078	-4.84277344	+44.80224609	-2.70263672	-51.78955078	+2548
+1458241042.66050000	+14.98095703	-1.05029297	-3.76611328	+41.59423828	-16.74316406	-85.49560547	+3760	+14.90625000	-0.22851563	-3.65625000	-9.95361328	-40.12207031	+10.48095703	+3852	+12.50683594	-3.75732422	-4.81640625	+44.89013672	-2.41699219	-51.32812500	+2548
+1458241042.66470000	+14.94140625	-1.09423828	-3.74414063	+41.41845703	-16.52343750	-85.12207031	+3744	+14.86669922	-0.29443359	-3.62548828	-9.93164063	-39.72656250	+10.54687500	+3832	+12.45410156	-3.81884766	-4.79003906	+45.00000000	-2.15332031	-50.86669922	+2552
+1458241042.66880010	+14.89746094	-1.13818359	-3.70898438	+41.24267578	-16.34765625	-84.81445313	+3728	+14.82714844	-0.35156250	-3.58593750	-9.79980469	-39.39697266	+10.54687500	+3816	+12.40576172	-3.88037109	-4.75927734	+45.06591797	-1.93359375	-50.44921875	+2560
+1458241042.67300010	+14.85791016	-1.18652344	-3.68261719	+40.97900391	-16.10595703	-84.39697266	+3712	+14.78759766	-0.39990234	-3.55517578	-9.60205078	-38.93554688	+10.54687500	+3796	+12.35742188	-3.93750000	-4.72851563	+45.17578125	-1.71386719	-49.98779297	+2564
+1458241042.67720010	+14.80957031	-1.23925781	-3.66064453	+40.69335938	-15.84228516	-83.97949219	+3700	+14.74365234	-0.46142578	-3.52441406	-9.40429688	-38.49609375	+10.50292969	+3780	+12.30908203	-3.99023438	-4.70214844	+45.28564453	-1.51611328	-49.52636719	+2568
+1458241042.68129990	+14.77441406	-1.29199219	-3.62988281	+40.42968750	-15.64453125	-83.58398438	+3684	+14.70410156	-0.51855469	-3.49365234	-9.20654297	-38.10058594	+10.43701172	+3764	+12.26953125	-4.04296875	-4.65820313	+45.39550781	-1.38427734	-49.17480469	+2576
+1458241042.68549990	+14.73486328	-1.34033203	-3.61230469	+40.14404297	-15.38085938	-83.12255859	+3668	+14.66015625	-0.56250000	-3.47167969	-8.92089844	-37.55126953	+10.41503906	+3744	+12.22998047	-4.09130859	-4.61865234	+45.54931641	-1.27441406	-48.73535156	+2580
+1458241042.68960000	+14.69531250	-1.39746094	-3.59472656	+39.83642578	-15.09521484	-82.66113281	+3652	+14.62060547	-0.62402344	-3.45410156	-8.70117188	-37.00195313	+10.34912109	+3724	+12.19042969	-4.13964844	-4.57910156	+45.72509766	-1.14257813	-48.29589844	+2580
+1458241042.69380000	+14.65576172	-1.45458984	-3.57714844	+39.52880859	-14.83154297	-82.26562500	+3636	+14.57666016	-0.68554688	-3.42773438	-8.48144531	-36.51855469	+10.28320313	+3708	+12.15527344	-4.18798828	-4.53076172	+45.87890625	-1.07666016	-47.94433594	+2584
+1458241042.70210000	+14.57666016	-1.56005859	-3.55517578	+39.00146484	-14.19433594	-81.23291016	+3600	+14.48876953	-0.79541016	-3.40576172	-8.02001953	-35.31005859	+10.23925781	+3664	+12.08496094	-4.27587891	-4.44287109	+46.25244141	-0.92285156	-47.10937500	+2576
+1458241042.70630000	+14.53271484	-1.62158203	-3.53759766	+38.71582031	-13.88671875	-80.74951172	+3580	+14.44482422	-0.85253906	-3.38818359	-7.84423828	-34.73876953	+10.23925781	+3644	+12.04980469	-4.31982422	-4.39013672	+46.45019531	-0.87890625	-46.73583984	+2572
+1458241042.71050000	+14.48876953	-1.66992188	-3.52441406	+38.54003906	-13.60107422	-80.24414063	+3560	+14.39648438	-0.90087891	-3.37060547	-7.62451172	-34.14550781	+10.30517578	+3624	+12.01464844	-4.35937500	-4.34619141	+46.64794922	-0.83496094	-46.34033203	+2568
+1458241042.71460010	+14.44482422	-1.72705078	-3.51123047	+38.34228516	-13.31542969	-79.76074219	+3540	+14.35253906	-0.95800781	-3.35742188	-7.42675781	-33.55224609	+10.32714844	+3604	+11.97949219	-4.40332031	-4.30224609	+46.84570313	-0.76904297	-45.92285156	+2560
+1458241042.71880010	+14.40527344	-1.78417969	-3.49365234	+38.14453125	-13.02978516	-79.32128906	+3520	+14.30859375	-1.01074219	-3.33984375	-7.27294922	-33.02490234	+10.39306641	+3584	+11.94433594	-4.44726563	-4.24951172	+47.04345703	-0.72509766	-45.59326172	+2552
+1458241042.72300000	+14.36572266	-1.82812500	-3.47607422	+38.07861328	-12.78808594	-78.85986328	+3496	+14.26464844	-1.05908203	-3.31787109	-7.05322266	-32.47558594	+10.48095703	+3560	+11.90917969	-4.49121094	-4.20117188	+47.24121094	-0.68115234	-45.19775391	+2544
+1458241042.72709990	+14.32617188	-1.88085938	-3.45849609	+37.94677734	-12.50244141	-78.42041016	+3472	+14.22509766	-1.11181641	-3.30029297	-6.87744141	-31.94824219	+10.54687500	+3540	+11.87402344	-4.53955078	-4.15722656	+47.43896484	-0.59326172	-44.82421875	+2532
+1458241042.73550010	+14.23828125	-1.97753906	-3.41015625	+37.83691406	-12.04101563	-77.58544922	+3432	+14.13281250	-1.21289063	-3.24316406	-6.50390625	-31.00341797	+10.72265625	+3500	+11.79492188	-4.63183594	-4.07373047	+47.81250000	-0.41748047	-44.05517578	+2512
+1458241042.73959990	+14.19433594	-2.02587891	-3.38378906	+37.79296875	-11.79931641	-77.16796875	+3412	+14.08886719	-1.25683594	-3.21679688	-6.30615234	-30.52001953	+10.81054688	+3480	+11.75097656	-4.68457031	-4.03417969	+47.96630859	-0.30761719	-43.63769531	+2504
+1458241042.74379990	+14.15039063	-2.07421875	-3.35302734	+37.74902344	-11.62353516	-76.81640625	+3392	+14.04931641	-1.30517578	-3.18164063	-6.13037109	-30.12451172	+10.89843750	+3460	+11.70703125	-4.73730469	-3.99462891	+48.12011719	-0.19775391	-43.26416016	+2496
+1458241042.74799990	+14.11083984	-2.11376953	-3.31787109	+37.81494141	-11.49169922	-76.44287109	+3376	+14.00537109	-1.34912109	-3.14648438	-5.91064453	-29.72900391	+11.00830078	+3444	+11.65869141	-4.79443359	-3.95947266	+48.25195313	-0.10986328	-42.84667969	+2488
+1458241042.75210000	+14.06689453	-2.15771484	-3.28271484	+37.85888672	-11.31591797	-76.11328125	+3360	+13.96582031	-1.39306641	-3.11132813	-5.69091797	-29.35546875	+11.09619141	+3428	+11.61035156	-4.85156250	-3.92871094	+48.36181641	+0.04394531	-42.42919922	+2484
+1458241042.76040010	+13.98339844	-2.24121094	-3.20361328	+37.99072266	-11.05224609	-75.47607422	+3336	+13.88671875	-1.47656250	-3.02343750	-5.25146484	-28.69628906	+11.27197266	+3400	+11.51367188	-4.97021484	-3.85839844	+48.58154297	+0.28564453	-41.63818359	+2476
+1458241042.76460000	+13.94384766	-2.28515625	-3.16845703	+38.07861328	-10.89843750	-75.12451172	+3324	+13.84716797	-1.52490234	-2.98388672	-5.05371094	-28.34472656	+11.33789063	+3384	+11.46093750	-5.02734375	-3.82763672	+48.66943359	+0.43945313	-41.22070313	+2472
+1458241042.76880000	+13.89990234	-2.32470703	-3.12890625	+38.14453125	-10.76660156	-74.83886719	+3316	+13.80322266	-1.56884766	-2.93994141	-4.85595703	-28.05908203	+11.42578125	+3372	+11.41259766	-5.08886719	-3.79687500	+48.77929688	+0.57128906	-40.82519531	+2472
+1458241042.77290010	+13.85156250	-2.36425781	-3.08935547	+38.25439453	-10.65673828	-74.48730469	+3308	+13.75927734	-1.60839844	-2.89599609	-4.63623047	-27.70751953	+11.53564453	+3360	+11.35986328	-5.14599609	-3.76611328	+48.86718750	+0.68115234	-40.38574219	+2472
+1458241042.77710010	+13.80761719	-2.40820313	-3.05419922	+38.32031250	-10.52490234	-74.15771484	+3304	+13.71533203	-1.65673828	-2.85644531	-4.43847656	-27.37792969	+11.62353516	+3348	+11.30712891	-5.20312500	-3.73974609	+48.97705078	+0.81298828	-39.94628906	+2472
+1458241042.78130010	+13.76806641	-2.45214844	-3.01464844	+38.40820313	-10.41503906	-73.85009766	+3300	+13.67578125	-1.70068359	-2.81689453	-4.26269531	-27.07031250	+11.73339844	+3340	+11.26318359	-5.26025391	-3.70019531	+49.08691406	+0.90087891	-39.57275391	+2476
+1458241042.78539990	+13.72412109	-2.48730469	-2.97949219	+38.54003906	-10.28320313	-73.49853516	+3292	+13.63623047	-1.74023438	-2.77734375	-4.04296875	-26.74072266	+11.86523438	+3328	+11.21044922	-5.31738281	-3.66503906	+49.17480469	+0.98876953	-39.19921875	+2476
+1458241042.79380010	+13.64062500	-2.57958984	-2.91357422	+38.71582031	-10.06347656	-72.83935547	+3288	+13.54833984	-1.83691406	-2.70263672	-3.71337891	-26.08154297	+12.08496094	+3308	+11.12255859	-5.42724609	-3.59033203	+49.43847656	+1.12060547	-38.47412109	+2484
+1458241042.79790000	+13.59667969	-2.61914063	-2.88281250	+38.80371094	-9.90966797	-72.46582031	+3280	+13.50439453	-1.87646484	-2.66748047	-3.51562500	-25.72998047	+12.21679688	+3296	+11.07861328	-5.47998047	-3.55078125	+49.57031250	+1.18652344	-38.12255859	+2484
+1458241042.80209990	+13.55273438	-2.66748047	-2.85644531	+38.86962891	-9.77783203	-72.09228516	+3276	+13.46044922	-1.92480469	-2.63671875	-3.33984375	-25.35644531	+12.37060547	+3284	+11.03906250	-5.52392578	-3.51562500	+49.76806641	+1.20849609	-37.74902344	+2484
+1458241042.80629990	+13.51318359	-2.71142578	-2.83007813	+38.93554688	-9.64599609	-71.74072266	+3272	+13.41650391	-1.97314453	-2.60595703	-3.22998047	-24.98291016	+12.52441406	+3272	+11.00390625	-5.57226563	-3.46728516	+49.94384766	+1.23046875	-37.46337891	+2484
+1458241042.81460000	+13.42529297	-2.80371094	-2.78173828	+39.11132813	-9.38232422	-70.97167969	+3256	+13.31982422	-2.06103516	-2.55322266	-2.90039063	-24.23583984	+12.87597656	+3248	+10.92919922	-5.66015625	-3.37939453	+50.36132813	+1.23046875	-36.87011719	+2484
+1458241042.83130000	+13.26269531	-2.98828125	-2.68066406	+39.41894531	-8.92089844	-69.52148438	+3208	+13.14404297	-2.25000000	-2.44335938	-2.37304688	-22.82958984	+13.57910156	+3192	+10.80615234	-5.83154297	-3.18603516	+51.24023438	+1.18652344	-35.92529297	+2468
+1458241042.84369990	+13.13525391	-3.12451172	-2.61035156	+39.66064453	-8.59130859	-68.42285156	+3160	+13.00781250	-2.38183594	-2.36425781	-1.97753906	-21.79687500	+14.12841797	+3144	+10.70947266	-5.95898438	-3.04980469	+51.89941406	+1.16455078	-35.17822266	+2444
+1458241042.84789990	+13.09130859	-3.16845703	-2.58398438	+39.77050781	-8.50341797	-68.09326172	+3144	+12.96386719	-2.42578125	-2.33789063	-1.84570313	-21.51123047	+14.30419922	+3128	+10.66992188	-6.00732422	-3.00585938	+52.07519531	+1.16455078	-34.93652344	+2436
+1458241042.85620000	+13.01220703	-3.25634766	-2.52685547	+39.99023438	-8.34960938	-67.50000000	+3112	+12.88037109	-2.51367188	-2.27197266	-1.60400391	-20.98388672	+14.63378906	+3100	+10.59960938	-6.09960938	-2.92236328	+52.42675781	+1.20849609	-34.40917969	+2420
+1458241042.86459990	+12.92871094	-3.34423828	-2.46533203	+40.18798828	-8.21777344	-66.92871094	+3080	+12.79687500	-2.60156250	-2.20605469	-1.34033203	-20.47851563	+14.91943359	+3072	+10.51171875	-6.20507813	-2.84765625	+52.66845703	+1.27441406	-33.85986328	+2408
+1458241042.87290000	+12.84082031	-3.43212891	-2.39941406	+40.38574219	-8.10791016	-66.42333984	+3052	+12.71337891	-2.68505859	-2.13574219	-1.09863281	-20.08300781	+15.18310547	+3048	+10.41943359	-6.31054688	-2.79052734	+52.84423828	+1.34033203	-33.24462891	+2392
+1458241042.88120010	+12.75292969	-3.51123047	-2.33349609	+40.62744141	-8.04199219	-65.96191406	+3032	+12.62988281	-2.76416016	-2.06103516	-0.83496094	-19.73144531	+15.40283203	+3024	+10.32714844	-6.41601563	-2.73339844	+52.99804688	+1.38427734	-32.62939453	+2380
+1458241042.88960000	+12.66503906	-3.59472656	-2.26318359	+40.84716797	-7.99804688	-65.58837891	+3016	+12.55078125	-2.84765625	-1.98632813	-0.59326172	-19.44580078	+15.57861328	+3004	+10.22607422	-6.52587891	-2.68066406	+53.08593750	+1.45019531	-32.10205078	+2376
+1458241042.89790010	+12.58154297	-3.67822266	-2.20166016	+41.06689453	-7.93212891	-65.19287109	+3004	+12.46728516	-2.92675781	-1.91601563	-0.37353516	-19.16015625	+15.77636719	+2984	+10.12939453	-6.63574219	-2.62792969	+53.17382813	+1.49414063	-31.57470703	+2368
+1458241042.90619990	+12.49365234	-3.75732422	-2.14453125	+41.26464844	-7.86621094	-64.79736328	+2996	+12.38378906	-3.01025391	-1.85449219	-0.17578125	-18.85253906	+15.97412109	+2968	+10.03710938	-6.73681641	-2.57519531	+53.32763672	+1.49414063	-31.11328125	+2356
+1458241042.91039990	+12.44970703	-3.79248047	-2.11376953	+41.39648438	-7.84423828	-64.59960938	+2992	+12.33984375	-3.04980469	-1.82373047	-0.06591797	-18.69873047	+16.08398438	+2956	+9.98876953	-6.78515625	-2.54882813	+53.37158203	+1.51611328	-30.91552734	+2352
+1458241042.93120000	+12.23876953	-3.98583984	-2.00390625	+41.94580078	-7.62451172	-63.58886719	+2960	+12.12011719	-3.24755859	-1.70507813	+0.35156250	-17.81982422	+16.65527344	+2904	+9.79541016	-7.00048828	-2.39062500	+54.05273438	+1.53808594	-30.19042969	+2324
+1458241042.93950010	+12.15527344	-4.05615234	-1.96875000	+42.20947266	-7.51464844	-63.12744141	+2936	+12.03222656	-3.32226563	-1.67431641	+0.54931641	-17.38037109	+16.94091797	+2876	+9.72509766	-7.07958984	-2.32031250	+54.40429688	+1.58203125	-29.94873047	+2304
+1458241042.94790010	+12.07177734	-4.12207031	-1.93798828	+42.47314453	-7.40478516	-62.68798828	+2904	+11.94433594	-3.39257813	-1.63916016	+0.74707031	-16.96289063	+17.24853516	+2848	+9.65917969	-7.14990234	-2.25439453	+54.82177734	+1.62597656	-29.77294922	+2284
+1458241042.95619990	+11.98828125	-4.19238281	-1.91162109	+42.71484375	-7.27294922	-62.27050781	+2872	+11.85644531	-3.46289063	-1.60839844	+0.96679688	-16.56738281	+17.51220703	+2816	+9.59326172	-7.21582031	-2.18847656	+55.26123047	+1.69189453	-29.53125000	+2260
+1458241042.96040010	+11.94873047	-4.22753906	-1.89843750	+42.86865234	-7.20703125	-62.07275391	+2852	+11.81250000	-3.49365234	-1.59521484	+1.07666016	-16.36962891	+17.66601563	+2796	+9.55810547	-7.25097656	-2.15771484	+55.45898438	+1.73583984	-29.44335938	+2248
+1458241042.96869990	+11.86523438	-4.28906250	-1.87207031	+43.13232422	-7.05322266	-61.63330078	+2812	+11.72460938	-3.55957031	-1.56884766	+1.29638672	-15.95214844	+17.90771484	+2760	+9.48779297	-7.32128906	-2.10498047	+55.85449219	+1.82373047	-29.15771484	+2216
+1458241042.97700000	+11.77734375	-4.35058594	-1.84570313	+43.39599609	-6.92138672	-61.28173828	+2772	+11.63671875	-3.61669922	-1.53808594	+1.56005859	-15.57861328	+18.12744141	+2724	+9.40869141	-7.39599609	-2.05664063	+56.16210938	+1.93359375	-28.87207031	+2188
+1458241042.98540000	+11.68945313	-4.40771484	-1.81933594	+43.68164063	-6.81152344	-60.97412109	+2732	+11.54882813	-3.67382813	-1.50732422	+1.80175781	-15.27099609	+18.30322266	+2688	+9.32080078	-7.47070313	-2.02587891	+56.40380859	+2.02148438	-28.52050781	+2160
+1458241042.99370000	+11.60595703	-4.46484375	-1.79736328	+43.92333984	-6.65771484	-60.68847656	+2696	+11.46972656	-3.73095703	-1.48095703	+2.04345703	-14.96337891	+18.43505859	+2652	+9.23291016	-7.54980469	-1.99951172	+56.60156250	+2.13134766	-28.14697266	+2132
+1458241042.99780010	+11.56201172	-4.49560547	-1.78417969	+44.03320313	-6.56982422	-60.55664063	+2680	+11.42578125	-3.75732422	-1.46777344	+2.15332031	-14.83154297	+18.47900391	+2636	+9.18457031	-7.59375000	-1.99072266	+56.64550781	+2.19726563	-27.94921875	+2120
+1458241043.00620010	+11.47851563	-4.54394531	-1.76660156	+44.29687500	-6.43798828	-60.27099609	+2648	+11.34667969	-3.81005859	-1.44140625	+2.37304688	-14.52392578	+18.58886719	+2604	+9.09228516	-7.67285156	-1.96875000	+56.77734375	+2.24121094	-27.55371094	+2092
+1458241043.01449990	+11.39501953	-4.59667969	-1.74462891	+44.51660156	-6.30615234	-60.05126953	+2624	+11.26757813	-3.86279297	-1.41943359	+2.54882813	-14.28222656	+18.67675781	+2576	+9.00000000	-7.74755859	-1.95556641	+56.84326172	+2.32910156	-27.20214844	+2072
+1458241043.02280000	+11.32031250	-4.64941406	-1.72705078	+44.69238281	-6.19628906	-59.87548828	+2604	+11.19726563	-3.91992188	-1.39306641	+2.65869141	-14.06250000	+18.74267578	+2548	+8.91210938	-7.82666016	-1.93359375	+56.88720703	+2.37304688	-26.89453125	+2048
+1458241043.03119990	+11.25000000	-4.70214844	-1.70947266	+44.86816406	-6.08642578	-59.67773438	+2580	+11.12695313	-3.96826172	-1.37548828	+2.79052734	-13.84277344	+18.83056641	+2524	+8.83300781	-7.89697266	-1.91162109	+56.97509766	+2.39501953	-26.63085938	+2024
+1458241043.03950000	+11.17968750	-4.75488281	-1.69189453	+44.95605469	-5.99853516	-59.50195313	+2564	+11.05664063	-4.02539063	-1.35351563	+2.83447266	-13.64501953	+18.91845703	+2500	+8.75830078	-7.95849609	-1.88085938	+57.04101563	+2.41699219	-26.45507813	+2004
+1458241043.04780010	+11.11816406	-4.81201172	-1.66992188	+45.00000000	-5.95458984	-59.37011719	+2540	+10.99511719	-4.07812500	-1.33593750	+2.83447266	-13.51318359	+19.00634766	+2472	+8.69677734	-8.02001953	-1.84570313	+57.15087891	+2.39501953	-26.36718750	+1980
+1458241043.05620000	+11.06542969	-4.86035156	-1.64794922	+45.06591797	-5.95458984	-59.30419922	+2516	+10.93798828	-4.13085938	-1.31396484	+2.83447266	-13.44726563	+19.07226563	+2448	+8.64404297	-8.06835938	-1.80615234	+57.30468750	+2.37304688	-26.34521484	+1952
+1458241043.06450010	+11.01269531	-4.92187500	-1.62158203	+45.00000000	-5.97656250	-59.30419922	+2492	+10.88525391	-4.18798828	-1.29199219	+2.74658203	-13.46923828	+19.09423828	+2420	+8.59570313	-8.12109375	-1.76220703	+57.37060547	+2.35107422	-26.43310547	+1924
+1458241043.07279990	+10.96435547	-4.97900391	-1.59960938	+44.93408203	-6.04248047	-59.34814453	+2464	+10.83251953	-4.24072266	-1.26562500	+2.63671875	-13.51318359	+19.09423828	+2396	+8.55175781	-8.17382813	-1.71826172	+57.41455078	+2.26318359	-26.54296875	+1896
+1458241043.08110000	+10.92041016	-5.03173828	-1.56884766	+44.89013672	-6.15234375	-59.45800781	+2432	+10.78857422	-4.28906250	-1.23925781	+2.54882813	-13.62304688	+19.07226563	+2364	+8.50781250	-8.21777344	-1.67431641	+57.48046875	+2.17529297	-26.69677734	+1864
+1458241043.08950000	+10.87646484	-5.08886719	-1.52929688	+44.73632813	-6.26220703	-59.67773438	+2404	+10.74023438	-4.34619141	-1.20849609	+2.37304688	-13.84277344	+18.96240234	+2340	+8.45947266	-8.26611328	-1.63037109	+57.41455078	+2.06542969	-26.85058594	+1840
+1458241043.09780000	+10.83251953	-5.14599609	-1.49414063	+44.60449219	-6.37207031	-59.89746094	+2376	+10.70068359	-4.39892578	-1.17333984	+2.21923828	-14.06250000	+18.83056641	+2316	+8.40673828	-8.32324219	-1.59521484	+57.26074219	+1.91162109	-26.98242188	+1816
+1458241043.10610010	+10.78857422	-5.19433594	-1.45458984	+44.47265625	-6.48193359	-60.16113281	+2348	+10.66113281	-4.44726563	-1.13818359	+2.06542969	-14.32617188	+18.67675781	+2296	+8.34521484	-8.37597656	-1.56005859	+57.06298828	+1.73583984	-27.07031250	+1796
+1458241043.11030010	+10.76660156	-5.22070313	-1.43701172	+44.38476563	-6.54785156	-60.29296875	+2340	+10.63916016	-4.47363281	-1.12060547	+1.97753906	-14.43603516	+18.61083984	+2288	+8.31445313	-8.40673828	-1.54687500	+56.93115234	+1.62597656	-27.09228516	+1788
+1458241043.11859990	+10.72265625	-5.26904297	-1.39306641	+44.23095703	-6.65771484	-60.60058594	+2324	+10.60400391	-4.52197266	-1.08105469	+1.80175781	-14.72167969	+18.43505859	+2272	+8.25292969	-8.46386719	-1.52050781	+56.66748047	+1.45019531	-27.09228516	+1772
+1458241043.12700010	+10.67871094	-5.31738281	-1.34912109	+44.09912109	-6.74560547	-60.84228516	+2312	+10.56445313	-4.57031250	-1.04150391	+1.62597656	-14.94140625	+18.30322266	+2260	+8.18701172	-8.51660156	-1.49853516	+56.38183594	+1.25244141	-27.02636719	+1756
+1458241043.13529990	+10.63476563	-5.36132813	-1.30078125	+43.98925781	-6.81152344	-61.08398438	+2308	+10.52490234	-4.60986328	-1.00195313	+1.47216797	-15.13916016	+18.19335938	+2252	+8.11669922	-8.57373047	-1.46777344	+56.09619141	+1.05468750	-26.93847656	+1740
+1458241043.14360000	+10.59082031	-5.40527344	-1.25683594	+43.85742188	-6.87744141	-61.28173828	+2308	+10.48535156	-4.65380859	-0.95800781	+1.31835938	-15.29296875	+18.10546875	+2244	+8.05517578	-8.62207031	-1.43701172	+55.89843750	+0.90087891	-26.80664063	+1728
+1458241043.15610000	+10.52050781	-5.46240234	-1.18652344	+43.74755859	-6.94335938	-61.50146484	+2308	+10.42382813	-4.71533203	-0.89208984	+1.14257813	-15.46875000	+18.03955078	+2236	+7.97167969	-8.68798828	-1.37548828	+55.72265625	+0.68115234	-26.65283203	+1712
+1458241043.16440010	+10.47656250	-5.49755859	-1.14697266	+43.74755859	-6.98730469	-61.52343750	+2304	+10.37988281	-4.75048828	-0.85253906	+1.07666016	-15.51269531	+18.08349609	+2232	+7.91894531	-8.72314453	-1.32714844	+55.72265625	+0.57128906	-26.58691406	+1704
+1458241043.17280010	+10.43261719	-5.53271484	-1.10302734	+43.74755859	-7.00927734	-61.56738281	+2296	+10.33154297	-4.78125000	-0.81298828	+1.01074219	-15.55664063	+18.10546875	+2224	+7.87500000	-8.75830078	-1.27441406	+55.76660156	+0.48339844	-26.54296875	+1700
+1458241043.18109990	+10.38427734	-5.56347656	-1.06347656	+43.74755859	-7.03125000	-61.56738281	+2288	+10.28320313	-4.81201172	-0.77343750	+0.96679688	-15.55664063	+18.14941406	+2212	+7.83544922	-8.78466797	-1.21728516	+55.92041016	+0.41748047	-26.52099609	+1704
+1458241043.18940000	+10.34033203	-5.58984375	-1.01953125	+43.85742188	-7.03125000	-61.56738281	+2280	+10.23925781	-4.84277344	-0.72949219	+0.98876953	-15.57861328	+18.19335938	+2200	+7.79150391	-8.81103516	-1.15576172	+56.09619141	+0.39550781	-26.52099609	+1708
+1458241043.19779990	+10.29199219	-5.62060547	-0.98437500	+43.94531250	-7.03125000	-61.56738281	+2276	+10.18652344	-4.86914063	-0.69433594	+1.01074219	-15.55664063	+18.21533203	+2184	+7.74755859	-8.84179688	-1.10302734	+56.27197266	+0.37353516	-26.47705078	+1720
+1458241043.20190000	+10.26562500	-5.63378906	-0.96240234	+44.01123047	-7.00927734	-61.56738281	+2276	+10.16455078	-4.88232422	-0.67675781	+1.03271484	-15.53466797	+18.21533203	+2176	+7.72998047	-8.85498047	-1.07666016	+56.35986328	+0.37353516	-26.43310547	+1724
+1458241043.21440010	+10.19531250	-5.66894531	-0.91406250	+44.18701172	-6.89941406	-61.56738281	+2276	+10.08984375	-4.92187500	-0.62841797	+1.12060547	-15.46875000	+18.14941406	+2144	+7.65527344	-8.89892578	-1.00195313	+56.57958984	+0.43945313	-26.25732422	+1748
+1458241043.22270010	+10.14697266	-5.69970703	-0.89208984	+44.25292969	-6.74560547	-61.61132813	+2276	+10.04589844	-4.95263672	-0.60644531	+1.12060547	-15.33691406	+18.03955078	+2128	+7.59814453	-8.93408203	-0.96679688	+56.66748047	+0.54931641	-26.05957031	+1764
+1458241043.23110010	+10.10302734	-5.72607422	-0.87451172	+44.34082031	-6.48193359	-61.58935547	+2272	+10.00634766	-4.97460938	-0.59326172	+1.18652344	-15.16113281	+17.88574219	+2104	+7.53662109	-8.96923828	-0.94042969	+56.64550781	+0.70312500	-25.72998047	+1776
+1458241043.23939990	+10.05908203	-5.75683594	-0.86572266	+44.29687500	-6.17431641	-61.65527344	+2268	+9.96240234	-5.00537109	-0.58447266	+1.14257813	-14.96337891	+17.66601563	+2084	+7.47070313	-9.00878906	-0.91845703	+56.57958984	+0.92285156	-25.40039063	+1788
+1458241043.24770000	+10.01953125	-5.79199219	-0.87011719	+44.23095703	-5.80078125	-61.65527344	+2264	+9.92724609	-5.04052734	-0.59326172	+1.07666016	-14.67773438	+17.42431641	+2064	+7.40917969	-9.04833984	-0.90966797	+56.46972656	+1.18652344	-24.98291016	+1796
+1458241043.25609990	+9.98437500	-5.82275391	-0.87890625	+44.16503906	-5.36132813	-61.63330078	+2260	+9.90087891	-5.06689453	-0.60205078	+1.05468750	-14.37011719	+17.13867188	+2048	+7.34765625	-9.07910156	-0.89648438	+56.33789063	+1.51611328	-24.56542969	+1800
+1458241043.26440000	+9.95361328	-5.86230469	-0.89208984	+44.01123047	-4.89990234	-61.63330078	+2252	+9.87451172	-5.10205078	-0.61962891	+0.92285156	-14.01855469	+16.87500000	+2036	+7.29492188	-9.11425781	-0.88769531	+56.20605469	+1.86767578	-24.19189453	+1800
+1458241043.27690010	+9.91406250	-5.91064453	-0.92724609	+43.83544922	-4.21875000	-61.52343750	+2240	+9.83935547	-5.14599609	-0.65039063	+0.79101563	-13.46923828	+16.52343750	+2020	+7.23779297	-9.15380859	-0.87890625	+56.11816406	+2.41699219	-23.64257813	+1796
+1458241043.28110000	+9.90087891	-5.92382813	-0.93603516	+43.79150391	-4.02099609	-61.50146484	+2232	+9.83056641	-5.15917969	-0.66357422	+0.74707031	-13.31542969	+16.41357422	+2012	+7.22021484	-9.16699219	-0.87451172	+56.11816406	+2.59277344	-23.51074219	+1796
+1458241043.28940010	+9.88330078	-5.95019531	-0.95361328	+43.70361328	-3.66943359	-61.45751953	+2220	+9.81738281	-5.18115234	-0.68115234	+0.70312500	-13.02978516	+16.21582031	+2000	+7.20263672	-9.18457031	-0.85693359	+56.16210938	+2.96630859	-23.31298828	+1792
+1458241043.29769990	+9.87011719	-5.97216797	-0.97119141	+43.65966797	-3.36181641	-61.39160156	+2208	+9.79980469	-5.19873047	-0.70312500	+0.63720703	-12.76611328	+16.04003906	+1984	+7.18945313	-9.19775391	-0.83935547	+56.25000000	+3.29589844	-23.15917969	+1788
+1458241043.30600000	+9.86132813	-5.98535156	-0.98437500	+43.68164063	-3.12011719	-61.34765625	+2192	+9.79101563	-5.21191406	-0.71630859	+0.63720703	-12.56835938	+15.90820313	+1964	+7.18945313	-9.20214844	-0.82177734	+56.40380859	+3.55957031	-23.11523438	+1784
+1458241043.34349990	+9.85693359	-6.01171875	-1.00634766	+43.68164063	-2.61474609	-61.45751953	+2120	+9.78222656	-5.22949219	-0.74707031	+0.65917969	-12.32666016	+15.33691406	+1860	+7.21142578	-9.20654297	-0.76904297	+56.75537109	+4.06494141	-23.35693359	+1780
+1458241043.35190010	+9.85693359	-6.01171875	-1.00634766	+43.63769531	-2.57080078	-61.52343750	+2108	+9.78662109	-5.22949219	-0.74707031	+0.61523438	-12.34863281	+15.22705078	+1840	+7.21582031	-9.21093750	-0.76904297	+56.71142578	+4.06494141	-23.40087891	+1776
+1458241043.36019990	+9.86132813	-6.01171875	-1.00195313	+43.61572266	-2.54882813	-61.56738281	+2096	+9.79101563	-5.23388672	-0.74267578	+0.59326172	-12.39257813	+15.13916016	+1820	+7.21142578	-9.21093750	-0.76904297	+56.64550781	+4.04296875	-23.44482422	+1776
+1458241043.36850000	+9.86572266	-6.01171875	-1.00195313	+43.54980469	-2.54882813	-61.61132813	+2088	+9.79980469	-5.23388672	-0.74267578	+0.54931641	-12.45849609	+15.02929688	+1808	+7.21142578	-9.21533203	-0.77343750	+56.55761719	+4.02099609	-23.48876953	+1772
+1458241043.37680010	+9.87011719	-6.01611328	-0.99755859	+43.48388672	-2.52685547	-61.69921875	+2080	+9.81298828	-5.23828125	-0.73828125	+0.43945313	-12.56835938	+14.85351563	+1800	+7.21142578	-9.21533203	-0.77343750	+56.53564453	+3.99902344	-23.51074219	+1768
+1458241043.38520000	+9.88330078	-6.01611328	-0.98876953	+43.28613281	-2.54882813	-61.85302734	+2076	+9.83496094	-5.24267578	-0.72509766	+0.26367188	-12.78808594	+14.61181641	+1796	+7.20703125	-9.21533203	-0.77783203	+56.49169922	+3.99902344	-23.53271484	+1768
+1458241043.39350010	+9.90087891	-6.02050781	-0.97558594	+43.02246094	-2.59277344	-62.07275391	+2072	+9.85253906	-5.24707031	-0.71630859	+0.06591797	-12.96386719	+14.43603516	+1800	+7.20703125	-9.21533203	-0.77783203	+56.46972656	+3.97705078	-23.53271484	+1764
+1458241043.40179990	+9.92285156	-6.02490234	-0.95361328	+42.62695313	-2.68066406	-62.29248047	+2072	+9.87011719	-5.25146484	-0.70751953	-0.06591797	-13.09570313	+14.37011719	+1800	+7.20703125	-9.21533203	-0.77783203	+56.33789063	+3.93310547	-23.59863281	+1760
+1458241043.41020010	+9.93164063	-6.02929688	-0.94482422	+42.42919922	-2.76855469	-62.38037109	+2072	+9.87451172	-5.25146484	-0.70312500	-0.19775391	-13.16162109	+14.39208984	+1800	+7.20703125	-9.21533203	-0.78222656	+56.14013672	+3.84521484	-23.70849609	+1760
+1458241043.41849990	+9.93603516	-6.03369141	-0.94042969	+42.25341797	-2.83447266	-62.42431641	+2072	+9.87890625	-5.25585938	-0.70312500	-0.30761719	-13.22753906	+14.41406250	+1800	+7.20703125	-9.20654297	-0.78222656	+55.96435547	+3.77929688	-23.84033203	+1756
+1458241043.42269990	+9.93603516	-6.03369141	-0.93603516	+42.20947266	-2.85644531	-62.42431641	+2076	+9.88330078	-5.25585938	-0.70312500	-0.35156250	-13.24951172	+14.43603516	+1796	+7.21142578	-9.20214844	-0.77783203	+55.87646484	+3.73535156	-23.92822266	+1760
+1458241043.43100000	+9.94042969	-6.03808594	-0.93603516	+42.05566406	-2.90039063	-62.44628906	+2076	+9.88330078	-5.26025391	-0.69873047	-0.43945313	-13.27148438	+14.47998047	+1792	+7.21582031	-9.19335938	-0.76904297	+55.78857422	+3.71337891	-24.03808594	+1760
+1458241043.46429990	+9.93603516	-6.05566406	-0.93164063	+41.68212891	-2.94433594	-62.38037109	+2088	+9.87890625	-5.26464844	-0.69873047	-0.68115234	-13.22753906	+14.63378906	+1784	+7.22021484	-9.17138672	-0.74707031	+55.78857422	+3.75732422	-23.95019531	+1772
+1458241043.47260000	+9.93164063	-6.06005859	-0.93164063	+41.57226563	-2.90039063	-62.35839844	+2092	+9.87890625	-5.26904297	-0.69873047	-0.74707031	-13.18359375	+14.63378906	+1780	+7.21142578	-9.17138672	-0.74707031	+55.74462891	+3.80126953	-23.84033203	+1772
+1458241043.48510000	+9.92724609	-6.06445313	-0.93164063	+41.44042969	-2.83447266	-62.31445313	+2092	+9.87451172	-5.27343750	-0.70312500	-0.83496094	-13.09570313	+14.65576172	+1776	+7.18945313	-9.17578125	-0.75585938	+55.63476563	+3.84521484	-23.57666016	+1776
+1458241043.49350000	+9.91845703	-6.06884766	-0.93164063	+41.35253906	-2.76855469	-62.29248047	+2096	+9.87451172	-5.27783203	-0.70312500	-0.90087891	-13.02978516	+14.65576172	+1776	+7.16308594	-9.18017578	-0.76464844	+55.50292969	+3.88916016	-23.33496094	+1780
+1458241043.50180010	+9.91406250	-6.07324219	-0.93164063	+41.24267578	-2.68066406	-62.24853516	+2096	+9.87011719	-5.28222656	-0.70312500	-0.96679688	-12.94189453	+14.65576172	+1772	+7.13232422	-9.18896484	-0.77783203	+55.30517578	+3.97705078	-22.96142578	+1788
+1458241043.51009990	+9.90966797	-6.07763672	-0.93603516	+41.13281250	-2.59277344	-62.18261719	+2096	+9.86572266	-5.28662109	-0.70751953	-1.05468750	-12.81005859	+14.65576172	+1772	+7.10156250	-9.19775391	-0.79101563	+55.15136719	+4.06494141	-22.60986328	+1788
+1458241043.51850010	+9.90087891	-6.08203125	-0.94042969	+41.02294922	-2.48291016	-62.11669922	+2100	+9.86132813	-5.29541016	-0.71191406	-1.14257813	-12.65625000	+14.65576172	+1776	+7.08398438	-9.19775391	-0.79980469	+55.08544922	+4.15283203	-22.34619141	+1784
+1458241043.52679990	+9.89648438	-6.09082031	-0.94921875	+40.93505859	-2.35107422	-62.02880859	+2100	+9.85693359	-5.29980469	-0.71630859	-1.20849609	-12.48046875	+14.65576172	+1780	+7.07519531	-9.19775391	-0.79541016	+55.10742188	+4.26269531	-22.19238281	+1776
+1458241043.53510000	+9.88769531	-6.09521484	-0.95800781	+40.82519531	-2.21923828	-61.94091797	+2100	+9.84814453	-5.30419922	-0.72509766	-1.27441406	-12.32666016	+14.65576172	+1784	+7.07519531	-9.19775391	-0.79101563	+55.17333984	+4.37255859	-22.08251953	+1768
+1458241043.54340000	+9.88330078	-6.09960938	-0.96679688	+40.75927734	-2.08740234	-61.83105469	+2096	+9.84375000	-5.30859375	-0.73388672	-1.29638672	-12.15087891	+14.67773438	+1784	+7.07958984	-9.18896484	-0.78662109	+55.28320313	+4.50439453	-22.01660156	+1764
+1458241043.57259990	+9.87011719	-6.11279297	-0.98876953	+40.56152344	-1.66992188	-61.58935547	+2088	+9.83056641	-5.31738281	-0.75585938	-1.29638672	-11.71142578	+14.67773438	+1776	+7.09716797	-9.17578125	-0.76025391	+55.67871094	+4.83398438	-21.90673828	+1768
+1458241043.58509990	+9.86572266	-6.11718750	-0.99755859	+40.51757813	-1.51611328	-61.52343750	+2084	+9.82617188	-5.32177734	-0.76464844	-1.27441406	-11.55761719	+14.65576172	+1764	+7.09716797	-9.17578125	-0.75585938	+55.76660156	+4.94384766	-21.84082031	+1768
+1458241043.59340000	+9.86132813	-6.11718750	-1.00195313	+40.47363281	-1.40625000	-61.47949219	+2076	+9.82177734	-5.32177734	-0.76904297	-1.23046875	-11.46972656	+14.61181641	+1760	+7.09277344	-9.17578125	-0.76025391	+55.76660156	+5.00976563	-21.77490234	+1768
+1458241043.60180000	+9.85693359	-6.12158203	-1.00634766	+40.42968750	-1.29638672	-61.45751953	+2072	+9.82177734	-5.32177734	-0.77343750	-1.20849609	-11.35986328	+14.54589844	+1756	+7.08398438	-9.18017578	-0.76464844	+55.74462891	+5.05371094	-21.68701172	+1772
+1458241043.61010000	+9.85253906	-6.12158203	-1.01074219	+40.40771484	-1.16455078	-61.41357422	+2068	+9.81738281	-5.32617188	-0.77783203	-1.16455078	-11.27197266	+14.50195313	+1752	+7.07519531	-9.18457031	-0.76904297	+55.72265625	+5.07568359	-21.57714844	+1772
+1458241043.61840010	+9.84814453	-6.12597656	-1.01953125	+40.36376953	-1.05468750	-61.36962891	+2064	+9.81738281	-5.32617188	-0.78222656	-1.14257813	-11.16210938	+14.43603516	+1752	+7.06640625	-9.18896484	-0.77783203	+55.67871094	+5.11962891	-21.46728516	+1772
+1458241043.62669990	+9.84375000	-6.12597656	-1.02392578	+40.34179688	-0.94482422	-61.34765625	+2060	+9.81298828	-5.33056641	-0.78662109	-1.09863281	-11.05224609	+14.37011719	+1752	+7.05761719	-9.19335938	-0.78662109	+55.63476563	+5.16357422	-21.35742188	+1772
+1458241043.63509990	+9.83935547	-6.12597656	-1.02832031	+40.29785156	-0.81298828	-61.28173828	+2052	+9.81298828	-5.33056641	-0.79541016	-1.07666016	-10.94238281	+14.30419922	+1752	+7.04443359	-9.20214844	-0.79101563	+55.61279297	+5.22949219	-21.22558594	+1772
+1458241043.64340000	+9.83496094	-6.12597656	-1.03710938	+40.27587891	-0.72509766	-61.23779297	+2048	+9.80859375	-5.33056641	-0.79980469	-1.03271484	-10.83251953	+14.26025391	+1756	+7.04003906	-9.20214844	-0.79541016	+55.61279297	+5.29541016	-21.11572266	+1764
+1458241043.65170000	+9.83496094	-6.13037109	-1.04150391	+40.25390625	-0.61523438	-61.19384766	+2044	+9.80419922	-5.33496094	-0.80419922	-1.01074219	-10.74462891	+14.23828125	+1756	+7.03564453	-9.20214844	-0.79541016	+55.63476563	+5.38330078	-21.02783203	+1760
+1458241043.66010000	+9.83056641	-6.13037109	-1.04589844	+40.23193359	-0.54931641	-61.14990234	+2036	+9.80419922	-5.33935547	-0.81298828	-1.01074219	-10.65673828	+14.21630859	+1756	+7.04003906	-9.20214844	-0.79101563	+55.70068359	+5.47119141	-20.98388672	+1752
+1458241043.68919990	+9.82617188	-6.14355469	-1.05908203	+40.16601563	-0.30761719	-60.99609375	+2020	+9.79541016	-5.34814453	-0.82617188	-0.98876953	-10.41503906	+14.17236328	+1748	+7.05761719	-9.18896484	-0.76464844	+56.03027344	+5.82275391	-20.91796875	+1756
+1458241043.70170000	+9.82617188	-6.14794922	-1.06347656	+40.14404297	-0.24169922	-60.95214844	+2012	+9.79101563	-5.34814453	-0.83496094	-0.96679688	-10.32714844	+14.15039063	+1736	+7.05761719	-9.18457031	-0.76025391	+56.11816406	+5.91064453	-20.89599609	+1756
+1458241043.71000000	+9.82617188	-6.14794922	-1.06787109	+40.12207031	-0.19775391	-60.93017578	+2008	+9.79101563	-5.35253906	-0.83496094	-0.94482422	-10.28320313	+14.12841797	+1732	+7.05761719	-9.18896484	-0.76025391	+56.11816406	+5.95458984	-20.85205078	+1756
+1458241043.71840000	+9.82177734	-6.15234375	-1.06787109	+40.12207031	-0.15380859	-60.90820313	+2000	+9.78662109	-5.35253906	-0.83496094	-0.94482422	-10.23925781	+14.10644531	+1728	+7.04882813	-9.18896484	-0.76025391	+56.09619141	+5.97656250	-20.83007813	+1760
+1458241043.72670010	+9.82177734	-6.15234375	-1.07226563	+40.10009766	-0.10986328	-60.90820313	+1996	+9.78662109	-5.35253906	-0.83935547	-0.92285156	-10.21728516	+14.06250000	+1724	+7.04443359	-9.19335938	-0.76464844	+56.05224609	+5.97656250	-20.78613281	+1760
+1458241043.73499990	+9.82177734	-6.15673828	-1.07226563	+40.07812500	-0.06591797	-60.88623047	+1988	+9.78662109	-5.35253906	-0.83935547	-0.90087891	-10.19531250	+14.01855469	+1720	+7.03564453	-9.19775391	-0.76904297	+56.00830078	+5.97656250	-20.76416016	+1760
+1458241043.74340010	+9.81738281	-6.15673828	-1.07226563	+40.07812500	-0.02197266	-60.88623047	+1984	+9.78662109	-5.35693359	-0.83935547	-0.90087891	-10.15136719	+13.99658203	+1720	+7.03125000	-9.20214844	-0.77343750	+55.96435547	+5.97656250	-20.72021484	+1760
+1458241043.75169990	+9.81738281	-6.15673828	-1.07226563	+40.05615234	+0.00000000	-60.88623047	+1976	+9.78222656	-5.35693359	-0.83935547	-0.87890625	-10.12939453	+13.95263672	+1720	+7.02246094	-9.20654297	-0.77783203	+55.92041016	+5.97656250	-20.67626953	+1760
+1458241043.76000000	+9.81298828	-6.15673828	-1.07666016	+40.05615234	+0.02197266	-60.88623047	+1972	+9.78222656	-5.35693359	-0.83935547	-0.87890625	-10.10742188	+13.90869141	+1720	+7.01806641	-9.21093750	-0.78222656	+55.87646484	+5.99853516	-20.65429688	+1756
+1458241043.76830010	+9.81298828	-6.15673828	-1.07666016	+40.05615234	+0.06591797	-60.86425781	+1968	+9.78222656	-5.35693359	-0.84375000	-0.87890625	-10.06347656	+13.88671875	+1724	+7.01806641	-9.21093750	-0.78222656	+55.87646484	+6.02050781	-20.65429688	+1752
+1458241043.77670000	+9.81298828	-6.16113281	-1.07666016	+40.05615234	+0.08789063	-60.86425781	+1960	+9.78222656	-5.36132813	-0.84375000	-0.85693359	-10.04150391	+13.86474609	+1724	+7.01367188	-9.21533203	-0.78222656	+55.87646484	+6.04248047	-20.63232422	+1748
+1458241043.78500010	+9.81298828	-6.16113281	-1.07666016	+40.05615234	+0.10986328	-60.84228516	+1956	+9.77783203	-5.36132813	-0.84375000	-0.85693359	-10.01953125	+13.86474609	+1728	+7.01806641	-9.21533203	-0.77783203	+55.89843750	+6.06445313	-20.63232422	+1744
+1458241043.79749990	+9.81298828	-6.16113281	-1.08105469	+40.05615234	+0.13183594	-60.84228516	+1952	+9.77783203	-5.36132813	-0.84814453	-0.83496094	-9.97558594	+13.86474609	+1728	+7.01806641	-9.21093750	-0.77343750	+55.96435547	+6.13037109	-20.65429688	+1740
+1458241043.80580000	+9.81298828	-6.16113281	-1.08105469	+40.07812500	+0.15380859	-60.82031250	+1948	+9.77783203	-5.36132813	-0.85253906	-0.81298828	-9.95361328	+13.86474609	+1724	+7.02246094	-9.21093750	-0.76904297	+56.00830078	+6.17431641	-20.65429688	+1740
+1458241043.81419990	+9.81298828	-6.16113281	-1.08544922	+40.07812500	+0.17578125	-60.77636719	+1944	+9.77343750	-5.36132813	-0.85253906	-0.79101563	-9.90966797	+13.86474609	+1724	+7.02685547	-9.20654297	-0.76464844	+56.09619141	+6.21826172	-20.65429688	+1740
+1458241043.82250000	+9.80859375	-6.16113281	-1.08984375	+40.10009766	+0.21972656	-60.75439453	+1940	+9.77343750	-5.36132813	-0.85693359	-0.76904297	-9.86572266	+13.84277344	+1720	+7.03125000	-9.20654297	-0.76025391	+56.16210938	+6.26220703	-20.63232422	+1740
+1458241043.83080010	+9.80859375	-6.16113281	-1.09423828	+40.12207031	+0.26367188	-60.71044922	+1940	+9.76904297	-5.36132813	-0.86132813	-0.72509766	-9.79980469	+13.84277344	+1716	+7.03125000	-9.20654297	-0.76025391	+56.22802734	+6.32812500	-20.61035156	+1736
+1458241043.83909990	+9.80419922	-6.16113281	-1.09863281	+40.16601563	+0.35156250	-60.64453125	+1936	+9.76464844	-5.36132813	-0.86572266	-0.68115234	-9.71191406	+13.79882813	+1712	+7.03125000	-9.20654297	-0.76025391	+56.27197266	+6.37207031	-20.54443359	+1736
+1458241043.85159990	+9.79541016	-6.15673828	-1.10742188	+40.20996094	+0.46142578	-60.55664063	+1932	+9.76025391	-5.36132813	-0.87011719	-0.59326172	-9.58007813	+13.75488281	+1708	+7.02246094	-9.21093750	-0.76464844	+56.29394531	+6.43798828	-20.43457031	+1736
+1458241043.85999990	+9.78662109	-6.15673828	-1.11181641	+40.25390625	+0.54931641	-60.51269531	+1928	+9.75585938	-5.35693359	-0.87451172	-0.54931641	-9.49218750	+13.71093750	+1708	+7.01367188	-9.21533203	-0.76904297	+56.29394531	+6.45996094	-20.34667969	+1736
+1458241043.86830000	+9.78222656	-6.15673828	-1.11621094	+40.29785156	+0.63720703	-60.44677734	+1920	+9.75146484	-5.35693359	-0.87890625	-0.50537109	-9.42626953	+13.68896484	+1712	+7.00488281	-9.21972656	-0.77343750	+56.27197266	+6.48193359	-20.28076172	+1736
+1458241043.87660000	+9.77783203	-6.15673828	-1.12060547	+40.31982422	+0.70312500	-60.40283203	+1916	+9.75146484	-5.35693359	-0.87890625	-0.48339844	-9.36035156	+13.68896484	+1716	+7.00048828	-9.21972656	-0.77783203	+56.27197266	+6.52587891	-20.23681641	+1732
+1458241043.88500000	+9.77783203	-6.15673828	-1.12060547	+40.34179688	+0.72509766	-60.38085938	+1908	+9.74707031	-5.35693359	-0.88330078	-0.43945313	-9.31640625	+13.68896484	+1716	+6.99609375	-9.22412109	-0.77783203	+56.29394531	+6.54785156	-20.21484375	+1728
+1458241043.89330010	+9.77783203	-6.15673828	-1.12500000	+40.34179688	+0.74707031	-60.35888672	+1900	+9.74707031	-5.36132813	-0.88330078	-0.43945313	-9.29443359	+13.71093750	+1716	+6.99609375	-9.22412109	-0.77783203	+56.31591797	+6.59179688	-20.21484375	+1724
+1458241043.90159990	+9.77783203	-6.15673828	-1.12500000	+40.36376953	+0.74707031	-60.33691406	+1896	+9.74707031	-5.36132813	-0.88330078	-0.41748047	-9.27246094	+13.75488281	+1716	+7.00048828	-9.22412109	-0.77343750	+56.35986328	+6.61376953	-20.23681641	+1720
+1458241043.91409990	+9.77783203	-6.16113281	-1.12500000	+40.36376953	+0.72509766	-60.29296875	+1888	+9.74707031	-5.36132813	-0.88330078	-0.41748047	-9.27246094	+13.79882813	+1716	+7.00488281	-9.21972656	-0.76904297	+56.42578125	+6.65771484	-20.25878906	+1716
+1458241043.92240000	+9.78222656	-6.16113281	-1.12500000	+40.36376953	+0.70312500	-60.29296875	+1884	+9.74707031	-5.36132813	-0.88769531	-0.41748047	-9.27246094	+13.82080078	+1712	+7.00927734	-9.21972656	-0.76464844	+56.46972656	+6.67968750	-20.28076172	+1716
+1458241043.93080000	+9.78222656	-6.16113281	-1.12500000	+40.36376953	+0.68115234	-60.27099609	+1880	+9.75146484	-5.36132813	-0.88769531	-0.41748047	-9.29443359	+13.84277344	+1708	+7.01367188	-9.21533203	-0.76025391	+56.49169922	+6.70166016	-20.30273438	+1716
+1458241043.93910000	+9.78222656	-6.16113281	-1.12500000	+40.36376953	+0.68115234	-60.27099609	+1880	+9.75146484	-5.36132813	-0.88330078	-0.41748047	-9.29443359	+13.86474609	+1704	+7.01806641	-9.21533203	-0.76025391	+56.49169922	+6.70166016	-20.32470703	+1716
+1458241043.94740010	+9.78222656	-6.16113281	-1.12500000	+40.34179688	+0.65917969	-60.24902344	+1876	+9.75146484	-5.36132813	-0.88330078	-0.43945313	-9.29443359	+13.86474609	+1696	+7.01806641	-9.21533203	-0.75585938	+56.49169922	+6.70166016	-20.32470703	+1716
+1458241043.95580010	+9.78222656	-6.16113281	-1.12500000	+40.34179688	+0.65917969	-60.24902344	+1876	+9.75146484	-5.36572266	-0.88330078	-0.43945313	-9.31640625	+13.88671875	+1692	+7.01806641	-9.21533203	-0.75585938	+56.49169922	+6.70166016	-20.34667969	+1716
+1458241043.95989990	+9.78662109	-6.16113281	-1.12500000	+40.34179688	+0.63720703	-60.24902344	+1876	+9.75146484	-5.36572266	-0.88330078	-0.43945313	-9.31640625	+13.88671875	+1692	+7.01806641	-9.21533203	-0.75585938	+56.49169922	+6.70166016	-20.34667969	+1716
+1458241043.96830010	+9.78662109	-6.16113281	-1.12060547	+40.31982422	+0.61523438	-60.22705078	+1872	+9.75585938	-5.36572266	-0.88330078	-0.43945313	-9.33837891	+13.88671875	+1688	+7.01806641	-9.21533203	-0.75585938	+56.46972656	+6.67968750	-20.32470703	+1716
+1458241043.97659990	+9.78662109	-6.16552734	-1.12060547	+40.27587891	+0.59326172	-60.22705078	+1872	+9.75585938	-5.36572266	-0.88330078	-0.46142578	-9.33837891	+13.88671875	+1688	+7.01806641	-9.21533203	-0.76025391	+56.46972656	+6.67968750	-20.32470703	+1716
+1458241043.98490000	+9.79101563	-6.16552734	-1.11621094	+40.25390625	+0.54931641	-60.20507813	+1872	+9.75585938	-5.36572266	-0.87890625	-0.46142578	-9.36035156	+13.86474609	+1688	+7.01367188	-9.21533203	-0.76025391	+56.44775391	+6.67968750	-20.32470703	+1716
+1458241043.99740000	+9.79101563	-6.16552734	-1.11181641	+40.18798828	+0.50537109	-60.18310547	+1868	+9.76025391	-5.37011719	-0.87451172	-0.48339844	-9.40429688	+13.86474609	+1688	+7.01367188	-9.21972656	-0.76025391	+56.42578125	+6.65771484	-20.30273438	+1716
+1458241044.00990010	+9.79101563	-6.16992188	-1.11181641	+40.14404297	+0.46142578	-60.16113281	+1868	+9.76464844	-5.37011719	-0.87011719	-0.50537109	-9.44824219	+13.86474609	+1692	+7.01367188	-9.21972656	-0.76464844	+56.40380859	+6.65771484	-20.30273438	+1716
+1458241044.01819990	+9.79541016	-6.16992188	-1.10742188	+40.12207031	+0.43945313	-60.16113281	+1864	+9.76464844	-5.37011719	-0.87011719	-0.52734375	-9.44824219	+13.86474609	+1692	+7.01367188	-9.21972656	-0.76464844	+56.38183594	+6.63574219	-20.30273438	+1716
+1458241044.02659990	+9.79541016	-6.16992188	-1.10742188	+40.10009766	+0.39550781	-60.13916016	+1864	+9.76464844	-5.37011719	-0.87011719	-0.54931641	-9.47021484	+13.88671875	+1692	+7.01367188	-9.21972656	-0.76464844	+56.38183594	+6.63574219	-20.30273438	+1712
+1458241044.03490000	+9.79541016	-6.17431641	-1.10742188	+40.07812500	+0.37353516	-60.13916016	+1864	+9.76464844	-5.37451172	-0.87011719	-0.57128906	-9.49218750	+13.93066406	+1692	+7.01367188	-9.21972656	-0.76464844	+56.38183594	+6.63574219	-20.30273438	+1712
+1458241044.04320000	+9.79980469	-6.17431641	-1.10742188	+40.07812500	+0.35156250	-60.11718750	+1864	+9.76464844	-5.37451172	-0.87011719	-0.59326172	-9.51416016	+13.95263672	+1692	+7.01367188	-9.21533203	-0.76025391	+56.38183594	+6.63574219	-20.32470703	+1716
+1458241044.05160000	+9.79980469	-6.17431641	-1.10742188	+40.05615234	+0.30761719	-60.11718750	+1868	+9.76464844	-5.37451172	-0.87011719	-0.61523438	-9.51416016	+13.97460938	+1692	+7.01806641	-9.21533203	-0.76025391	+56.38183594	+6.63574219	-20.32470703	+1716
+1458241044.05990000	+9.79980469	-6.17431641	-1.10742188	+40.05615234	+0.28564453	-60.11718750	+1868	+9.76904297	-5.37451172	-0.87011719	-0.63720703	-9.53613281	+13.99658203	+1688	+7.01806641	-9.21533203	-0.75585938	+56.38183594	+6.63574219	-20.34667969	+1716
+1458241044.06820010	+9.79980469	-6.17431641	-1.10302734	+40.05615234	+0.26367188	-60.11718750	+1872	+9.76904297	-5.37451172	-0.87011719	-0.63720703	-9.53613281	+13.99658203	+1684	+7.02246094	-9.21533203	-0.75585938	+56.38183594	+6.63574219	-20.36865234	+1720
+1458241044.07649990	+9.80419922	-6.17431641	-1.10302734	+40.05615234	+0.24169922	-60.11718750	+1872	+9.76904297	-5.37451172	-0.86572266	-0.65917969	-9.55810547	+13.99658203	+1680	+7.02246094	-9.21093750	-0.75585938	+56.35986328	+6.63574219	-20.36865234	+1720
+1458241044.08900000	+9.80419922	-6.17431641	-1.10302734	+40.05615234	+0.24169922	-60.13916016	+1876	+9.76904297	-5.37451172	-0.86572266	-0.65917969	-9.55810547	+13.99658203	+1680	+7.01806641	-9.21533203	-0.76025391	+56.31591797	+6.61376953	-20.34667969	+1720
+1458241044.10990000	+9.79980469	-6.16992188	-1.09863281	+40.05615234	+0.21972656	-60.13916016	+1880	+9.76904297	-5.37451172	-0.86572266	-0.65917969	-9.55810547	+13.97460938	+1676	+7.00927734	-9.21533203	-0.76464844	+56.22802734	+6.56982422	-20.30273438	+1720
+1458241044.11820010	+9.79980469	-6.16992188	-1.09863281	+40.05615234	+0.21972656	-60.13916016	+1880	+9.76904297	-5.37011719	-0.86132813	-0.65917969	-9.58007813	+13.97460938	+1676	+7.00927734	-9.21972656	-0.76464844	+56.20605469	+6.54785156	-20.28076172	+1720
+1458241044.13070010	+9.79980469	-6.16992188	-1.09863281	+40.05615234	+0.21972656	-60.13916016	+1880	+9.76904297	-5.37011719	-0.86132813	-0.65917969	-9.58007813	+13.95263672	+1680	+7.00927734	-9.21972656	-0.76904297	+56.18408203	+6.54785156	-20.28076172	+1720
+1458241044.13899990	+9.79980469	-6.16992188	-1.09863281	+40.05615234	+0.21972656	-60.13916016	+1880	+9.76904297	-5.37011719	-0.86132813	-0.65917969	-9.58007813	+13.97460938	+1680	+7.00927734	-9.21972656	-0.76904297	+56.18408203	+6.54785156	-20.25878906	+1716
+1458241044.14739990	+9.79980469	-6.16992188	-1.09863281	+40.05615234	+0.19775391	-60.11718750	+1880	+9.76904297	-5.37011719	-0.86132813	-0.65917969	-9.58007813	+13.97460938	+1680	+7.00927734	-9.21533203	-0.76904297	+56.20605469	+6.54785156	-20.25878906	+1716
+1458241044.15570000	+9.79980469	-6.16992188	-1.09863281	+40.07812500	+0.19775391	-60.11718750	+1884	+9.76904297	-5.37011719	-0.86132813	-0.65917969	-9.58007813	+13.97460938	+1680	+7.00927734	-9.21533203	-0.76464844	+56.20605469	+6.54785156	-20.28076172	+1716
+1458241044.16400000	+9.79980469	-6.16992188	-1.09863281	+40.07812500	+0.19775391	-60.11718750	+1884	+9.76904297	-5.37011719	-0.86132813	-0.65917969	-9.58007813	+13.97460938	+1680	+7.01367188	-9.21533203	-0.76464844	+56.22802734	+6.54785156	-20.28076172	+1716
+1458241044.16820000	+9.79980469	-6.16992188	-1.09863281	+40.07812500	+0.17578125	-60.11718750	+1884	+9.76904297	-5.37011719	-0.86132813	-0.65917969	-9.58007813	+13.99658203	+1680	+7.01367188	-9.21093750	-0.76464844	+56.25000000	+6.54785156	-20.30273438	+1716
+1458241044.17650010	+9.80419922	-6.16992188	-1.09863281	+40.07812500	+0.15380859	-60.11718750	+1884	+9.76904297	-5.37011719	-0.86132813	-0.65917969	-9.60205078	+13.99658203	+1680	+7.01806641	-9.21093750	-0.76025391	+56.27197266	+6.54785156	-20.32470703	+1716
+1458241044.18479990	+9.80419922	-6.16992188	-1.09863281	+40.07812500	+0.13183594	-60.09521484	+1884	+9.76904297	-5.37011719	-0.86132813	-0.65917969	-9.60205078	+14.01855469	+1680	+7.02246094	-9.20654297	-0.76025391	+56.29394531	+6.52587891	-20.32470703	+1720
+1458241044.19320010	+9.80419922	-6.16552734	-1.09423828	+40.10009766	+0.10986328	-60.09521484	+1888	+9.77343750	-5.37011719	-0.86132813	-0.65917969	-9.62402344	+14.01855469	+1680	+7.02246094	-9.20654297	-0.76025391	+56.29394531	+6.52587891	-20.34667969	+1720
+1458241044.20149990	+9.80419922	-6.16552734	-1.09423828	+40.10009766	+0.06591797	-60.09521484	+1888	+9.77343750	-5.36572266	-0.85693359	-0.65917969	-9.64599609	+14.04052734	+1680	+7.02246094	-9.20654297	-0.76025391	+56.29394531	+6.50390625	-20.36865234	+1720
+1458241044.20980000	+9.80419922	-6.16552734	-1.09423828	+40.10009766	+0.02197266	-60.11718750	+1888	+9.77343750	-5.36572266	-0.85693359	-0.68115234	-9.66796875	+14.04052734	+1680	+7.02246094	-9.20654297	-0.76025391	+56.27197266	+6.48193359	-20.36865234	+1720
+1458241044.22230010	+9.80859375	-6.16552734	-1.08984375	+40.12207031	+0.00000000	-60.11718750	+1892	+9.77343750	-5.36572266	-0.85253906	-0.68115234	-9.71191406	+14.06250000	+1680	+7.02246094	-9.20654297	-0.76464844	+56.25000000	+6.43798828	-20.36865234	+1720
+1458241044.23060010	+9.80859375	-6.16113281	-1.08984375	+40.12207031	-0.04394531	-60.11718750	+1892	+9.77343750	-5.36572266	-0.85253906	-0.68115234	-9.73388672	+14.06250000	+1684	+7.01806641	-9.20654297	-0.76464844	+56.20605469	+6.41601563	-20.36865234	+1720
+1458241044.23900010	+9.80859375	-6.16113281	-1.08544922	+40.12207031	-0.06591797	-60.11718750	+1896	+9.77783203	-5.36572266	-0.84814453	-0.68115234	-9.75585938	+14.08447266	+1684	+7.01806641	-9.21093750	-0.76904297	+56.18408203	+6.39404297	-20.34667969	+1716
+1458241044.24729990	+9.80859375	-6.16113281	-1.08544922	+40.14404297	-0.08789063	-60.09521484	+1896	+9.77783203	-5.36572266	-0.84814453	-0.68115234	-9.77783203	+14.10644531	+1688	+7.01367188	-9.21093750	-0.76904297	+56.16210938	+6.39404297	-20.34667969	+1716
+1458241044.25149990	+9.80859375	-6.16113281	-1.08544922	+40.14404297	-0.08789063	-60.09521484	+1896	+9.77783203	-5.36572266	-0.84814453	-0.68115234	-9.77783203	+14.10644531	+1688	+7.01367188	-9.21093750	-0.76904297	+56.16210938	+6.37207031	-20.34667969	+1716
+1458241044.25980000	+9.80859375	-6.16113281	-1.08544922	+40.14404297	-0.10986328	-60.09521484	+1896	+9.77783203	-5.36572266	-0.84814453	-0.68115234	-9.77783203	+14.12841797	+1692	+7.01806641	-9.21093750	-0.76904297	+56.16210938	+6.37207031	-20.34667969	+1712
+1458241044.26810000	+9.80859375	-6.16113281	-1.08544922	+40.16601563	-0.13183594	-60.07324219	+1900	+9.77783203	-5.36572266	-0.84375000	-0.68115234	-9.79980469	+14.15039063	+1692	+7.01806641	-9.21093750	-0.76904297	+56.16210938	+6.37207031	-20.36865234	+1712
+1458241044.27650000	+9.81298828	-6.16113281	-1.08544922	+40.16601563	-0.15380859	-60.05126953	+1900	+9.77783203	-5.36572266	-0.84375000	-0.68115234	-9.79980469	+14.19433594	+1692	+7.01806641	-9.21093750	-0.76904297	+56.18408203	+6.35009766	-20.36865234	+1712
+1458241044.28480010	+9.81298828	-6.16113281	-1.08544922	+40.16601563	-0.17578125	-60.05126953	+1900	+9.78222656	-5.36572266	-0.84375000	-0.68115234	-9.82177734	+14.21630859	+1688	+7.02246094	-9.20654297	-0.76464844	+56.18408203	+6.37207031	-20.39062500	+1712
+1458241044.30559990	+9.81738281	-6.16552734	-1.08544922	+40.16601563	-0.24169922	-60.02929688	+1904	+9.78222656	-5.37011719	-0.84375000	-0.70312500	-9.86572266	+14.30419922	+1684	+7.03125000	-9.20654297	-0.76025391	+56.22802734	+6.35009766	-20.43457031	+1716
+1458241044.31390000	+9.81738281	-6.16552734	-1.08544922	+40.16601563	-0.26367188	-60.02929688	+1904	+9.78662109	-5.37011719	-0.83935547	-0.70312500	-9.88769531	+14.30419922	+1680	+7.03125000	-9.20654297	-0.76025391	+56.20605469	+6.35009766	-20.45654297	+1720
+1458241044.31810000	+9.81738281	-6.16552734	-1.08544922	+40.16601563	-0.28564453	-60.02929688	+1908	+9.78662109	-5.37011719	-0.83935547	-0.70312500	-9.88769531	+14.32617188	+1680	+7.03125000	-9.20654297	-0.76025391	+56.20605469	+6.35009766	-20.45654297	+1720
+1458241044.32640000	+9.81738281	-6.16552734	-1.08105469	+40.16601563	-0.28564453	-60.02929688	+1908	+9.78662109	-5.37011719	-0.83935547	-0.70312500	-9.90966797	+14.32617188	+1676	+7.03125000	-9.20654297	-0.76025391	+56.18408203	+6.32812500	-20.45654297	+1720
+1458241044.33480000	+9.81738281	-6.16552734	-1.08105469	+40.16601563	-0.30761719	-60.02929688	+1908	+9.78662109	-5.37011719	-0.83935547	-0.68115234	-9.90966797	+14.30419922	+1676	+7.02685547	-9.21093750	-0.76025391	+56.14013672	+6.30615234	-20.45654297	+1724
+1458241044.34310010	+9.81738281	-6.16552734	-1.08105469	+40.16601563	-0.30761719	-60.02929688	+1912	+9.78662109	-5.37011719	-0.83935547	-0.68115234	-9.90966797	+14.30419922	+1676	+7.02246094	-9.21093750	-0.76025391	+56.11816406	+6.30615234	-20.45654297	+1724
+1458241044.35139990	+9.81738281	-6.16552734	-1.08105469	+40.16601563	-0.30761719	-60.02929688	+1912	+9.78662109	-5.37011719	-0.83496094	-0.68115234	-9.90966797	+14.30419922	+1680	+7.02246094	-9.21533203	-0.76464844	+56.07421875	+6.28417969	-20.43457031	+1724
+1458241044.35980010	+9.81738281	-6.16552734	-1.08105469	+40.16601563	-0.30761719	-60.02929688	+1912	+9.78662109	-5.37011719	-0.83496094	-0.68115234	-9.90966797	+14.30419922	+1680	+7.01806641	-9.21533203	-0.76464844	+56.05224609	+6.28417969	-20.43457031	+1724
+1458241044.36809990	+9.81738281	-6.16552734	-1.08105469	+40.16601563	-0.30761719	-60.02929688	+1912	+9.78662109	-5.37011719	-0.83496094	-0.68115234	-9.90966797	+14.28222656	+1684	+7.01806641	-9.21533203	-0.76464844	+56.03027344	+6.26220703	-20.43457031	+1724
+1458241044.37640000	+9.81738281	-6.16552734	-1.08105469	+40.16601563	-0.30761719	-60.02929688	+1916	+9.78662109	-5.37011719	-0.83496094	-0.68115234	-9.88769531	+14.30419922	+1684	+7.01806641	-9.21972656	-0.76464844	+56.03027344	+6.26220703	-20.43457031	+1724
+1458241044.38060000	+9.81738281	-6.16552734	-1.08105469	+40.16601563	-0.30761719	-60.02929688	+1916	+9.78662109	-5.37011719	-0.83496094	-0.68115234	-9.88769531	+14.30419922	+1684	+7.01806641	-9.21972656	-0.76464844	+56.03027344	+6.26220703	-20.43457031	+1724
+1458241044.38890000	+9.82177734	-6.16552734	-1.08105469	+40.16601563	-0.30761719	-60.02929688	+1916	+9.78662109	-5.37011719	-0.83496094	-0.68115234	-9.88769531	+14.30419922	+1688	+7.02246094	-9.21972656	-0.76464844	+56.03027344	+6.28417969	-20.45654297	+1720
+1458241044.39720010	+9.82177734	-6.16552734	-1.08105469	+40.14404297	-0.32958984	-60.02929688	+1916	+9.79101563	-5.37451172	-0.83935547	-0.68115234	-9.88769531	+14.30419922	+1688	+7.02246094	-9.21533203	-0.76025391	+56.05224609	+6.28417969	-20.45654297	+1724
+1458241044.40560010	+9.82177734	-6.16552734	-1.08105469	+40.14404297	-0.32958984	-60.00732422	+1916	+9.79101563	-5.37451172	-0.83935547	-0.68115234	-9.88769531	+14.32617188	+1688	+7.02685547	-9.21533203	-0.76025391	+56.07421875	+6.28417969	-20.47851563	+1724
+1458241044.41389990	+9.82177734	-6.16992188	-1.08105469	+40.14404297	-0.32958984	-60.00732422	+1920	+9.79101563	-5.37451172	-0.83935547	-0.68115234	-9.86572266	+14.32617188	+1688	+7.03125000	-9.21533203	-0.75585938	+56.09619141	+6.30615234	-20.47851563	+1724
+1458241044.42220000	+9.82177734	-6.16992188	-1.08105469	+40.12207031	-0.32958984	-59.98535156	+1920	+9.79101563	-5.37451172	-0.83935547	-0.68115234	-9.86572266	+14.32617188	+1688	+7.03125000	-9.21533203	-0.75585938	+56.09619141	+6.30615234	-20.50048828	+1724
+1458241044.43059990	+9.82177734	-6.16992188	-1.08105469	+40.12207031	-0.32958984	-59.96337891	+1920	+9.79101563	-5.37451172	-0.83935547	-0.65917969	-9.84375000	+14.34814453	+1688	+7.03125000	-9.21533203	-0.75146484	+56.11816406	+6.32812500	-20.50048828	+1728
+1458241044.43890000	+9.82177734	-6.17431641	-1.08105469	+40.12207031	-0.30761719	-59.94140625	+1924	+9.79101563	-5.37451172	-0.83935547	-0.65917969	-9.82177734	+14.34814453	+1688	+7.03125000	-9.21533203	-0.75146484	+56.09619141	+6.32812500	-20.47851563	+1728
+1458241044.44720010	+9.82177734	-6.17431641	-1.08544922	+40.10009766	-0.30761719	-59.94140625	+1924	+9.79101563	-5.37451172	-0.84375000	-0.65917969	-9.82177734	+14.32617188	+1688	+7.03125000	-9.21533203	-0.75585938	+56.09619141	+6.32812500	-20.45654297	+1728
+1458241044.45140000	+9.82177734	-6.17431641	-1.08544922	+40.10009766	-0.30761719	-59.91943359	+1924	+9.79101563	-5.37890625	-0.84375000	-0.65917969	-9.79980469	+14.32617188	+1688	+7.03125000	-9.21533203	-0.75585938	+56.07421875	+6.32812500	-20.45654297	+1728
+1458241044.45970010	+9.82177734	-6.17431641	-1.08544922	+40.10009766	-0.28564453	-59.89746094	+1924	+9.79101563	-5.37890625	-0.84375000	-0.65917969	-9.77783203	+14.32617188	+1688	+7.02685547	-9.21972656	-0.75585938	+56.07421875	+6.32812500	-20.43457031	+1728
+1458241044.46799990	+9.81738281	-6.17431641	-1.08544922	+40.10009766	-0.26367188	-59.87548828	+1924	+9.78662109	-5.37890625	-0.84375000	-0.65917969	-9.75585938	+14.32617188	+1688	+7.02685547	-9.21972656	-0.76025391	+56.05224609	+6.32812500	-20.41259766	+1728
+1458241044.47639990	+9.81738281	-6.17431641	-1.08544922	+40.10009766	-0.24169922	-59.85351563	+1928	+9.78662109	-5.37890625	-0.84375000	-0.63720703	-9.71191406	+14.30419922	+1692	+7.02246094	-9.21972656	-0.76025391	+56.03027344	+6.32812500	-20.36865234	+1728
+1458241044.48470000	+9.81738281	-6.17431641	-1.08984375	+40.10009766	-0.21972656	-59.80957031	+1928	+9.78662109	-5.37890625	-0.84375000	-0.63720703	-9.68994141	+14.30419922	+1696	+7.02246094	-9.22412109	-0.76025391	+56.03027344	+6.35009766	-20.34667969	+1728
+1458241044.49300000	+9.81738281	-6.17431641	-1.08984375	+40.10009766	-0.19775391	-59.78759766	+1928	+9.78662109	-5.37890625	-0.84814453	-0.63720703	-9.64599609	+14.30419922	+1696	+7.01806641	-9.22412109	-0.76464844	+56.03027344	+6.35009766	-20.30273438	+1728
+1458241044.50140000	+9.81298828	-6.17431641	-1.09423828	+40.12207031	-0.17578125	-59.72167969	+1924	+9.78222656	-5.38330078	-0.84814453	-0.63720703	-9.60205078	+14.30419922	+1700	+7.01806641	-9.22412109	-0.76464844	+56.03027344	+6.37207031	-20.28076172	+1724
+1458241044.51390000	+9.81298828	-6.17431641	-1.09863281	+40.12207031	-0.15380859	-59.63378906	+1924	+9.78222656	-5.38330078	-0.85253906	-0.61523438	-9.51416016	+14.34814453	+1700	+7.02246094	-9.22412109	-0.76025391	+56.09619141	+6.43798828	-20.23681641	+1724
+1458241044.51799990	+9.81298828	-6.17871094	-1.09863281	+40.12207031	-0.15380859	-59.61181641	+1924	+9.78222656	-5.38330078	-0.85253906	-0.61523438	-9.51416016	+14.34814453	+1700	+7.02246094	-9.21972656	-0.76025391	+56.09619141	+6.45996094	-20.23681641	+1724
+1458241044.52640010	+9.81298828	-6.17871094	-1.09863281	+40.14404297	-0.13183594	-59.56787109	+1924	+9.78222656	-5.38330078	-0.85693359	-0.61523438	-9.47021484	+14.37011719	+1700	+7.02685547	-9.21972656	-0.75585938	+56.16210938	+6.48193359	-20.21484375	+1724
+1458241044.53049990	+9.81298828	-6.17871094	-1.10302734	+40.14404297	-0.13183594	-59.54589844	+1924	+9.77783203	-5.38330078	-0.85693359	-0.61523438	-9.44824219	+14.39208984	+1696	+7.02685547	-9.21972656	-0.75585938	+56.16210938	+6.50390625	-20.21484375	+1724
+1458241044.53880000	+9.81298828	-6.17871094	-1.10302734	+40.14404297	-0.10986328	-59.50195313	+1924	+9.77783203	-5.38330078	-0.86132813	-0.61523438	-9.42626953	+14.41406250	+1696	+7.02685547	-9.21972656	-0.75146484	+56.20605469	+6.54785156	-20.19287109	+1728
+1458241044.54300000	+9.81298828	-6.17871094	-1.10302734	+40.14404297	-0.10986328	-59.47998047	+1924	+9.77783203	-5.38769531	-0.86132813	-0.61523438	-9.40429688	+14.41406250	+1692	+7.02685547	-9.21533203	-0.75146484	+56.20605469	+6.54785156	-20.19287109	+1728
+1458241044.55130000	+9.81298828	-6.17871094	-1.10742188	+40.14404297	-0.10986328	-59.45800781	+1920	+9.77783203	-5.38769531	-0.86132813	-0.61523438	-9.38232422	+14.41406250	+1688	+7.02685547	-9.21972656	-0.75146484	+56.20605469	+6.56982422	-20.17089844	+1728
+1458241044.55550000	+9.81298828	-6.17871094	-1.10742188	+40.14404297	-0.08789063	-59.45800781	+1920	+9.77783203	-5.38769531	-0.86132813	-0.61523438	-9.38232422	+14.41406250	+1688	+7.02685547	-9.21972656	-0.75146484	+56.20605469	+6.56982422	-20.14892578	+1728
+1458241044.56380010	+9.80859375	-6.17871094	-1.10742188	+40.16601563	-0.08789063	-59.43603516	+1920	+9.77783203	-5.38769531	-0.86132813	-0.61523438	-9.36035156	+14.41406250	+1684	+7.02246094	-9.21972656	-0.75585938	+56.20605469	+6.56982422	-20.12695313	+1728
+1458241044.56800010	+9.80859375	-6.17871094	-1.10742188	+40.16601563	-0.06591797	-59.43603516	+1920	+9.77783203	-5.38769531	-0.86132813	-0.61523438	-9.36035156	+14.41406250	+1684	+7.02246094	-9.21972656	-0.75585938	+56.18408203	+6.56982422	-20.12695313	+1728
