# Supplementary material for: A direct effect of perception on action when grasping a cup
Source: Sci Rep. 2018 Jan 9;8:171. doi: 10.1038/s41598-017-18591-5 (PMC5760564; doi:10.1038/s41598-017-18591-5)
Supplement: Supplementary file 6 — Supplementary Information [file 41598_2017_18591_MOESM6_ESM.zip › SciRep_Data/S02instruct/S02_100instruct_Tr45.dat]

+1000000000000.00000000	+0.00000000	+0.00000000	+0.00000000	+0.00000000	+0.00000000	+0.00000000	+0	+0.00000000	+0.00000000	+0.00000000	+0.00000000	+0.00000000	+0.00000000	+0	+0.00000000	+0.00000000	+0.00000000	+0.00000000	+0.00000000	+0.00000000	+0
+1458241044.57629990	+9.80859375	-6.17871094	-1.10742188	+40.14404297	-0.06591797	-59.43603516	+1916	+9.77343750	-5.38330078	-0.86132813	-0.59326172	-9.33837891	+14.39208984	+1684	+7.01806641	-9.22412109	-0.76025391	+56.16210938	+6.56982422	-20.08300781	+1728
+1458241044.58049990	+9.80859375	-6.17871094	-1.10742188	+40.14404297	-0.04394531	-59.43603516	+1916	+9.77343750	-5.38330078	-0.86132813	-0.59326172	-9.33837891	+14.39208984	+1684	+7.01806641	-9.22412109	-0.76025391	+56.14013672	+6.56982422	-20.08300781	+1728
+1458241044.58880000	+9.80419922	-6.17871094	-1.10742188	+40.14404297	-0.04394531	-59.41406250	+1912	+9.77343750	-5.38330078	-0.86132813	-0.59326172	-9.31640625	+14.39208984	+1684	+7.01367188	-9.22851563	-0.76464844	+56.11816406	+6.56982422	-20.03906250	+1728
+1458241044.59299990	+9.80419922	-6.17871094	-1.10742188	+40.14404297	-0.04394531	-59.41406250	+1912	+9.77343750	-5.38330078	-0.86132813	-0.59326172	-9.31640625	+14.39208984	+1684	+7.00927734	-9.22851563	-0.76464844	+56.11816406	+6.56982422	-20.03906250	+1728
+1458241044.60130000	+9.80419922	-6.17871094	-1.11181641	+40.14404297	-0.02197266	-59.41406250	+1908	+9.77343750	-5.38330078	-0.86132813	-0.59326172	-9.29443359	+14.39208984	+1684	+7.00927734	-9.22851563	-0.76464844	+56.09619141	+6.56982422	-20.01708984	+1724
+1458241044.60970000	+9.80419922	-6.18310547	-1.11181641	+40.14404297	-0.02197266	-59.39208984	+1908	+9.77343750	-5.38330078	-0.86572266	-0.57128906	-9.27246094	+14.39208984	+1688	+7.00927734	-9.23291016	-0.76464844	+56.09619141	+6.56982422	-20.01708984	+1724
+1458241044.61380000	+9.80419922	-6.18310547	-1.11181641	+40.14404297	-0.02197266	-59.39208984	+1908	+9.77343750	-5.38330078	-0.86572266	-0.57128906	-9.27246094	+14.39208984	+1688	+7.00927734	-9.23291016	-0.76464844	+56.09619141	+6.56982422	-20.01708984	+1720
+1458241049.43670010	+9.52294922	-6.13916016	-1.46777344	+43.61572266	+3.97705078	-61.34765625	+1560	+9.41748047	-5.32177734	-1.21728516	+7.77832031	-6.06445313	+12.83203125	+1476	+6.96093750	-9.25488281	-0.80859375	+60.93017578	+10.28320313	-18.80859375	+1668
+1458241049.44090010	+9.52294922	-6.13916016	-1.46777344	+43.63769531	+3.93310547	-61.32568359	+1556	+9.41748047	-5.32177734	-1.21728516	+7.77832031	-6.10839844	+12.87597656	+1472	+6.96972656	-9.25048828	-0.80419922	+60.99609375	+10.30517578	-18.85253906	+1672
+1458241049.44510010	+9.52734375	-6.13916016	-1.46777344	+43.63769531	+3.88916016	-61.32568359	+1548	+9.41748047	-5.32177734	-1.21728516	+7.75634766	-6.15234375	+12.91992188	+1468	+6.97851563	-9.24169922	-0.79980469	+61.06201172	+10.32714844	-18.89648438	+1676
+1458241049.44919990	+9.52734375	-6.13916016	-1.46777344	+43.63769531	+3.84521484	-61.32568359	+1544	+9.42187500	-5.32177734	-1.21289063	+7.75634766	-6.19628906	+12.94189453	+1464	+6.98730469	-9.23730469	-0.79541016	+61.08398438	+10.32714844	-18.91845703	+1680
+1458241049.45339990	+9.52734375	-6.13916016	-1.46777344	+43.63769531	+3.82324219	-61.30371094	+1536	+9.42187500	-5.32177734	-1.21289063	+7.75634766	-6.21826172	+12.96386719	+1460	+6.99169922	-9.23730469	-0.79101563	+61.10595703	+10.34912109	-18.96240234	+1684
+1458241049.45760010	+9.52734375	-6.13916016	-1.46777344	+43.63769531	+3.77929688	-61.30371094	+1532	+9.42187500	-5.32177734	-1.21289063	+7.75634766	-6.26220703	+12.96386719	+1456	+6.99169922	-9.23730469	-0.79101563	+61.10595703	+10.32714844	-18.96240234	+1684
+1458241049.46170000	+9.53173828	-6.13916016	-1.46777344	+43.63769531	+3.75732422	-61.30371094	+1528	+9.42187500	-5.32177734	-1.20849609	+7.75634766	-6.28417969	+12.96386719	+1452	+6.99169922	-9.23730469	-0.79101563	+61.08398438	+10.30517578	-18.96240234	+1688
+1458241049.46589990	+9.53173828	-6.13916016	-1.46777344	+43.63769531	+3.73535156	-61.30371094	+1524	+9.42187500	-5.32177734	-1.20849609	+7.75634766	-6.30615234	+12.96386719	+1448	+6.99169922	-9.23730469	-0.79541016	+61.04003906	+10.28320313	-18.96240234	+1688
+1458241049.47009990	+9.53173828	-6.13476563	-1.46777344	+43.65966797	+3.71337891	-61.30371094	+1520	+9.42626953	-5.32177734	-1.20849609	+7.75634766	-6.32812500	+12.96386719	+1448	+6.98730469	-9.23730469	-0.79980469	+61.01806641	+10.26123047	-18.96240234	+1688
+1458241049.47420000	+9.53173828	-6.13476563	-1.46777344	+43.65966797	+3.69140625	-61.30371094	+1516	+9.42626953	-5.32177734	-1.20410156	+7.75634766	-6.35009766	+12.96386719	+1444	+6.98730469	-9.24169922	-0.79980469	+60.97412109	+10.23925781	-18.96240234	+1688
+1458241049.47840000	+9.53173828	-6.13476563	-1.46337891	+43.65966797	+3.66943359	-61.32568359	+1512	+9.42626953	-5.32177734	-1.20410156	+7.75634766	-6.37207031	+12.96386719	+1444	+6.98291016	-9.24169922	-0.80419922	+60.93017578	+10.21728516	-18.94042969	+1692
+1458241049.48260000	+9.53173828	-6.13476563	-1.46337891	+43.65966797	+3.64746094	-61.32568359	+1512	+9.42626953	-5.32177734	-1.19970703	+7.75634766	-6.39404297	+12.94189453	+1444	+6.97851563	-9.24609375	-0.80859375	+60.88623047	+10.19531250	-18.94042969	+1692
+1458241049.48670010	+9.53173828	-6.13037109	-1.46337891	+43.65966797	+3.62548828	-61.32568359	+1508	+9.42626953	-5.32177734	-1.19970703	+7.75634766	-6.39404297	+12.94189453	+1440	+6.97412109	-9.24609375	-0.81298828	+60.86425781	+10.17333984	-18.91845703	+1692
+1458241049.49090000	+9.53173828	-6.13037109	-1.46337891	+43.65966797	+3.62548828	-61.34765625	+1508	+9.42626953	-5.32177734	-1.19970703	+7.75634766	-6.41601563	+12.91992188	+1444	+6.97412109	-9.24609375	-0.81738281	+60.82031250	+10.15136719	-18.91845703	+1692
+1458241049.49499990	+9.53173828	-6.13037109	-1.46337891	+43.65966797	+3.60351563	-61.34765625	+1512	+9.42626953	-5.32177734	-1.19970703	+7.75634766	-6.43798828	+12.91992188	+1444	+6.96972656	-9.25048828	-0.81738281	+60.77636719	+10.10742188	-18.89648438	+1692
+1458241049.50340010	+9.53173828	-6.13037109	-1.45898438	+43.68164063	+3.58154297	-61.36962891	+1512	+9.42626953	-5.32177734	-1.19531250	+7.75634766	-6.45996094	+12.91992188	+1444	+6.96533203	-9.25488281	-0.82617188	+60.71044922	+10.06347656	-18.89648438	+1688
+1458241049.50749990	+9.53173828	-6.12597656	-1.45898438	+43.68164063	+3.55957031	-61.39160156	+1516	+9.42626953	-5.31738281	-1.19531250	+7.75634766	-6.48193359	+12.91992188	+1448	+6.96093750	-9.25488281	-0.83056641	+60.66650391	+10.04150391	-18.89648438	+1684
+1458241049.51169990	+9.53173828	-6.12597656	-1.45898438	+43.68164063	+3.53759766	-61.39160156	+1516	+9.42626953	-5.31738281	-1.19531250	+7.75634766	-6.50390625	+12.91992188	+1448	+6.96093750	-9.25488281	-0.83056641	+60.64453125	+10.01953125	-18.89648438	+1684
+1458241049.51589990	+9.53173828	-6.12597656	-1.45458984	+43.68164063	+3.51562500	-61.41357422	+1520	+9.42626953	-5.31738281	-1.19531250	+7.75634766	-6.52587891	+12.91992188	+1448	+6.95654297	-9.25488281	-0.83496094	+60.62255859	+9.99755859	-18.89648438	+1680
+1458241049.52000000	+9.53173828	-6.12597656	-1.45458984	+43.70361328	+3.49365234	-61.41357422	+1524	+9.43066406	-5.31738281	-1.19091797	+7.75634766	-6.52587891	+12.91992188	+1452	+6.95654297	-9.25927734	-0.83496094	+60.60058594	+9.99755859	-18.91845703	+1676
+1458241049.52420000	+9.53173828	-6.12597656	-1.45458984	+43.70361328	+3.47167969	-61.43554688	+1524	+9.43066406	-5.31738281	-1.19091797	+7.75634766	-6.54785156	+12.91992188	+1452	+6.95654297	-9.25927734	-0.83496094	+60.60058594	+9.97558594	-18.91845703	+1672
+1458241049.52839990	+9.53173828	-6.12597656	-1.45458984	+43.70361328	+3.44970703	-61.45751953	+1528	+9.43066406	-5.31738281	-1.19091797	+7.75634766	-6.56982422	+12.94189453	+1456	+6.96093750	-9.25488281	-0.83496094	+60.60058594	+9.97558594	-18.94042969	+1672
+1458241049.53250000	+9.53613281	-6.12158203	-1.45458984	+43.70361328	+3.42773438	-61.45751953	+1528	+9.43066406	-5.31738281	-1.19091797	+7.75634766	-6.59179688	+12.94189453	+1456	+6.96093750	-9.25488281	-0.83496094	+60.60058594	+9.97558594	-18.96240234	+1668
+1458241049.53670000	+9.53613281	-6.12158203	-1.45458984	+43.72558594	+3.40576172	-61.45751953	+1532	+9.43066406	-5.31738281	-1.19091797	+7.75634766	-6.61376953	+12.96386719	+1456	+6.96533203	-9.25488281	-0.83496094	+60.60058594	+9.97558594	-18.98437500	+1668
+1458241049.54090000	+9.53613281	-6.12158203	-1.45019531	+43.72558594	+3.38378906	-61.47949219	+1532	+9.43066406	-5.31738281	-1.19091797	+7.77832031	-6.63574219	+12.96386719	+1456	+6.96533203	-9.25488281	-0.83056641	+60.62255859	+9.97558594	-19.00634766	+1664
+1458241049.54500010	+9.53613281	-6.12158203	-1.45019531	+43.72558594	+3.36181641	-61.47949219	+1532	+9.43066406	-5.31738281	-1.19091797	+7.77832031	-6.65771484	+12.98583984	+1460	+6.96972656	-9.25048828	-0.83056641	+60.64453125	+9.97558594	-19.02832031	+1664
+1458241049.54920010	+9.54052734	-6.12158203	-1.45019531	+43.72558594	+3.33984375	-61.50146484	+1532	+9.43505859	-5.31738281	-1.19091797	+7.77832031	-6.67968750	+13.00781250	+1460	+6.97412109	-9.25048828	-0.83056641	+60.64453125	+9.97558594	-19.05029297	+1664
+1458241049.55340000	+9.54052734	-6.12158203	-1.45019531	+43.74755859	+3.31787109	-61.50146484	+1532	+9.43505859	-5.31738281	-1.19091797	+7.77832031	-6.70166016	+13.02978516	+1460	+6.97412109	-9.24609375	-0.82617188	+60.66650391	+9.97558594	-19.07226563	+1664
+1458241049.55749990	+9.54052734	-6.12158203	-1.45019531	+43.74755859	+3.29589844	-61.52343750	+1532	+9.43505859	-5.31738281	-1.19091797	+7.77832031	-6.72363281	+13.05175781	+1460	+6.97851563	-9.24609375	-0.82617188	+60.68847656	+9.97558594	-19.09423828	+1664
+1458241049.56170010	+9.54492188	-6.12158203	-1.45019531	+43.74755859	+3.27392578	-61.52343750	+1532	+9.43505859	-5.31738281	-1.18652344	+7.80029297	-6.74560547	+13.05175781	+1460	+6.98291016	-9.24609375	-0.82617188	+60.68847656	+9.97558594	-19.11621094	+1660
+1458241049.56580000	+9.54492188	-6.12158203	-1.45019531	+43.74755859	+3.25195313	-61.54541016	+1532	+9.43505859	-5.31738281	-1.18652344	+7.80029297	-6.76757813	+13.07373047	+1460	+6.98291016	-9.24609375	-0.82177734	+60.71044922	+9.97558594	-19.13818359	+1660
+1458241049.56999990	+9.54492188	-6.12158203	-1.45019531	+43.74755859	+3.22998047	-61.56738281	+1532	+9.43945313	-5.31738281	-1.18652344	+7.80029297	-6.78955078	+13.09570313	+1456	+6.98730469	-9.24169922	-0.82177734	+60.71044922	+9.97558594	-19.16015625	+1660
+1458241049.57419990	+9.54492188	-6.12158203	-1.44580078	+43.74755859	+3.20800781	-61.56738281	+1528	+9.43945313	-5.31738281	-1.18652344	+7.80029297	-6.81152344	+13.11767578	+1456	+6.98730469	-9.24169922	-0.82177734	+60.71044922	+9.97558594	-19.16015625	+1660
+1458241049.57830000	+9.54931641	-6.12158203	-1.44580078	+43.74755859	+3.18603516	-61.58935547	+1528	+9.43945313	-5.31738281	-1.18652344	+7.80029297	-6.81152344	+13.11767578	+1456	+6.98730469	-9.24169922	-0.82177734	+60.71044922	+9.97558594	-19.18212891	+1660
+1458241049.58250000	+9.54931641	-6.12158203	-1.44580078	+43.74755859	+3.18603516	-61.61132813	+1528	+9.43945313	-5.31738281	-1.18652344	+7.82226563	-6.83349609	+13.11767578	+1456	+6.98730469	-9.24169922	-0.82177734	+60.71044922	+9.97558594	-19.18212891	+1660
+1458241049.58670000	+9.54931641	-6.12158203	-1.44580078	+43.74755859	+3.16406250	-61.63330078	+1528	+9.44384766	-5.31738281	-1.18212891	+7.82226563	-6.85546875	+13.11767578	+1456	+6.98730469	-9.24169922	-0.82177734	+60.68847656	+9.97558594	-19.20410156	+1660
+1458241049.59080000	+9.54931641	-6.12597656	-1.44580078	+43.72558594	+3.16406250	-61.65527344	+1524	+9.44384766	-5.31738281	-1.18212891	+7.82226563	-6.87744141	+13.11767578	+1456	+6.98730469	-9.24609375	-0.82177734	+60.66650391	+9.95361328	-19.20410156	+1656
+1458241049.59500000	+9.54931641	-6.12597656	-1.44140625	+43.72558594	+3.16406250	-61.67724609	+1524	+9.44384766	-5.31738281	-1.18212891	+7.84423828	-6.89941406	+13.11767578	+1456	+6.98730469	-9.24609375	-0.82617188	+60.64453125	+9.95361328	-19.22607422	+1656
+1458241049.59920000	+9.54931641	-6.12597656	-1.44140625	+43.72558594	+3.14208984	-61.69921875	+1528	+9.44384766	-5.31738281	-1.18212891	+7.84423828	-6.89941406	+13.11767578	+1456	+6.98730469	-9.24609375	-0.82617188	+60.62255859	+9.93164063	-19.22607422	+1656
+1458241049.60330010	+9.55371094	-6.12597656	-1.44140625	+43.72558594	+3.14208984	-61.72119141	+1528	+9.44824219	-5.31738281	-1.18212891	+7.84423828	-6.92138672	+13.11767578	+1456	+6.98291016	-9.25048828	-0.82617188	+60.60058594	+9.90966797	-19.22607422	+1656
+1458241049.60750010	+9.55371094	-6.12597656	-1.44140625	+43.72558594	+3.14208984	-61.74316406	+1528	+9.44824219	-5.31738281	-1.18212891	+7.86621094	-6.92138672	+13.09570313	+1460	+6.98291016	-9.25048828	-0.83056641	+60.55664063	+9.88769531	-19.24804688	+1656
+1458241049.61170010	+9.55371094	-6.12597656	-1.44140625	+43.70361328	+3.14208984	-61.78710938	+1532	+9.44824219	-5.31738281	-1.18212891	+7.86621094	-6.94335938	+13.09570313	+1460	+6.97851563	-9.25488281	-0.83496094	+60.51269531	+9.88769531	-19.24804688	+1656
+1458241049.61579990	+9.55371094	-6.12597656	-1.43701172	+43.70361328	+3.12011719	-61.80908203	+1532	+9.44824219	-5.31738281	-1.17773438	+7.86621094	-6.96533203	+13.07373047	+1464	+6.97851563	-9.25927734	-0.83496094	+60.49072266	+9.86572266	-19.27001953	+1652
+1458241049.61999990	+9.55810547	-6.12597656	-1.43701172	+43.70361328	+3.12011719	-61.85302734	+1536	+9.44824219	-5.31738281	-1.17773438	+7.88818359	-6.98730469	+13.05175781	+1464	+6.97412109	-9.25927734	-0.83935547	+60.44677734	+9.84375000	-19.29199219	+1652
+1458241049.62420010	+9.55810547	-6.12597656	-1.43701172	+43.70361328	+3.12011719	-61.89697266	+1540	+9.45263672	-5.32177734	-1.17773438	+7.88818359	-7.00927734	+13.02978516	+1468	+6.97412109	-9.26367188	-0.83935547	+60.40283203	+9.82177734	-19.31396484	+1652
+1458241049.62830000	+9.55810547	-6.12597656	-1.43701172	+43.70361328	+3.12011719	-61.94091797	+1544	+9.45263672	-5.32177734	-1.17773438	+7.91015625	-7.03125000	+12.98583984	+1472	+6.97412109	-9.26806641	-0.83935547	+60.38085938	+9.79980469	-19.35791016	+1648
+1458241049.63249990	+9.56250000	-6.13037109	-1.43261719	+43.72558594	+3.12011719	-62.00683594	+1548	+9.45263672	-5.32177734	-1.17773438	+7.91015625	-7.05322266	+12.96386719	+1472	+6.97412109	-9.27246094	-0.83935547	+60.33691406	+9.79980469	-19.40185547	+1648
+1458241049.63669990	+9.56250000	-6.13037109	-1.43261719	+43.72558594	+3.09814453	-62.05078125	+1552	+9.45703125	-5.32177734	-1.17773438	+7.93212891	-7.07519531	+12.91992188	+1476	+6.97851563	-9.27246094	-0.83935547	+60.33691406	+9.79980469	-19.46777344	+1644
+1458241049.64080000	+9.56689453	-6.13037109	-1.43261719	+43.72558594	+3.09814453	-62.11669922	+1556	+9.45703125	-5.32177734	-1.17773438	+7.95410156	-7.09716797	+12.89794922	+1480	+6.97851563	-9.27246094	-0.83496094	+60.33691406	+9.79980469	-19.53369141	+1644
+1458241049.64500000	+9.57128906	-6.13037109	-1.42822266	+43.74755859	+3.07617188	-62.18261719	+1560	+9.45703125	-5.32617188	-1.17333984	+7.97607422	-7.14111328	+12.85400391	+1484	+6.98730469	-9.27246094	-0.83056641	+60.35888672	+9.79980469	-19.62158203	+1644
+1458241049.64910010	+9.57128906	-6.13476563	-1.42822266	+43.74755859	+3.05419922	-62.24853516	+1560	+9.46142578	-5.32617188	-1.17333984	+7.97607422	-7.20703125	+12.81005859	+1484	+6.99169922	-9.27685547	-0.82617188	+60.38085938	+9.79980469	-19.70947266	+1644
+1458241049.65330000	+9.57568359	-6.13476563	-1.42382813	+43.74755859	+3.05419922	-62.31445313	+1564	+9.46142578	-5.32617188	-1.17333984	+7.99804688	-7.25097656	+12.76611328	+1488	+7.00048828	-9.27685547	-0.81738281	+60.40283203	+9.82177734	-19.79736328	+1648
+1458241049.65750000	+9.58007813	-6.13476563	-1.41943359	+43.76953125	+3.03222656	-62.40234375	+1564	+9.46582031	-5.32617188	-1.17333984	+8.02001953	-7.29492188	+12.72216797	+1488	+7.00927734	-9.27246094	-0.80859375	+60.44677734	+9.84375000	-19.90722656	+1648
+1458241049.66160010	+9.58447266	-6.13916016	-1.41943359	+43.76953125	+3.01025391	-62.46826172	+1564	+9.47021484	-5.33056641	-1.17333984	+8.02001953	-7.33886719	+12.67822266	+1488	+7.01806641	-9.27246094	-0.79980469	+60.49072266	+9.86572266	-20.01708984	+1652
+1458241049.66580010	+9.58886719	-6.13916016	-1.41503906	+43.79150391	+2.98828125	-62.53417969	+1564	+9.47021484	-5.33056641	-1.16894531	+8.04199219	-7.38281250	+12.63427734	+1488	+7.02685547	-9.27246094	-0.79541016	+60.53466797	+9.86572266	-20.12695313	+1660
+1458241049.67000010	+9.59326172	-6.13916016	-1.41064453	+43.79150391	+2.96630859	-62.60009766	+1560	+9.47460938	-5.33056641	-1.16894531	+8.06396484	-7.44873047	+12.59033203	+1488	+7.03564453	-9.27246094	-0.78662109	+60.57861328	+9.88769531	-20.23681641	+1664
+1458241049.67409990	+9.59765625	-6.14355469	-1.41064453	+43.79150391	+2.94433594	-62.66601563	+1560	+9.47900391	-5.33496094	-1.16894531	+8.06396484	-7.49267578	+12.56835938	+1488	+7.04443359	-9.27246094	-0.77783203	+60.62255859	+9.88769531	-20.34667969	+1668
+1458241049.67829990	+9.59765625	-6.14355469	-1.40625000	+43.79150391	+2.94433594	-62.73193359	+1556	+9.47900391	-5.33496094	-1.16894531	+8.08593750	-7.53662109	+12.52441406	+1484	+7.05322266	-9.27246094	-0.77343750	+60.64453125	+9.88769531	-20.43457031	+1672
+1458241049.68249990	+9.60205078	-6.14355469	-1.40185547	+43.79150391	+2.92236328	-62.77587891	+1556	+9.48339844	-5.33496094	-1.16455078	+8.08593750	-7.58056641	+12.48046875	+1484	+7.05761719	-9.27246094	-0.76904297	+60.66650391	+9.88769531	-20.52246094	+1676
+1458241049.68660000	+9.60644531	-6.14355469	-1.40185547	+43.79150391	+2.90039063	-62.84179688	+1556	+9.48779297	-5.33496094	-1.16455078	+8.08593750	-7.62451172	+12.43652344	+1484	+7.06201172	-9.27246094	-0.76464844	+60.66650391	+9.86572266	-20.61035156	+1680
+1458241049.69080000	+9.60644531	-6.14794922	-1.39746094	+43.79150391	+2.90039063	-62.88574219	+1552	+9.49218750	-5.33496094	-1.16015625	+8.08593750	-7.66845703	+12.39257813	+1480	+7.06640625	-9.27246094	-0.76025391	+60.64453125	+9.84375000	-20.67626953	+1680
+1458241049.69499990	+9.61083984	-6.14794922	-1.39306641	+43.79150391	+2.87841797	-62.95166016	+1552	+9.49218750	-5.33496094	-1.16015625	+8.08593750	-7.71240234	+12.34863281	+1480	+7.06640625	-9.27685547	-0.76025391	+60.60058594	+9.82177734	-20.72021484	+1684
+1458241049.69910000	+9.61083984	-6.14794922	-1.39306641	+43.76953125	+2.87841797	-62.99560547	+1552	+9.49658203	-5.33496094	-1.16015625	+8.08593750	-7.73437500	+12.30468750	+1480	+7.06201172	-9.28125000	-0.76025391	+60.57861328	+9.77783203	-20.76416016	+1684
+1458241049.70330000	+9.61523438	-6.14794922	-1.38867188	+43.76953125	+2.87841797	-63.01757813	+1552	+9.50097656	-5.33496094	-1.16015625	+8.08593750	-7.75634766	+12.26074219	+1480	+7.06201172	-9.28125000	-0.76025391	+60.51269531	+9.73388672	-20.80810547	+1688
+1458241049.70750000	+9.61523438	-6.14794922	-1.38867188	+43.76953125	+2.87841797	-63.06152344	+1552	+9.50097656	-5.33496094	-1.15576172	+8.08593750	-7.77832031	+12.21679688	+1480	+7.06201172	-9.28564453	-0.76464844	+60.46875000	+9.68994141	-20.83007813	+1688
+1458241049.71160010	+9.61523438	-6.14794922	-1.38427734	+43.74755859	+2.87841797	-63.08349609	+1552	+9.50537109	-5.33496094	-1.15576172	+8.08593750	-7.80029297	+12.19482422	+1480	+7.05761719	-9.29003906	-0.76904297	+60.42480469	+9.64599609	-20.85205078	+1692
+1458241049.71580000	+9.61962891	-6.14794922	-1.38427734	+43.74755859	+2.87841797	-63.12744141	+1552	+9.50976563	-5.33496094	-1.15136719	+8.08593750	-7.84423828	+12.15087891	+1484	+7.05322266	-9.29443359	-0.76904297	+60.35888672	+9.60205078	-20.87402344	+1692
+1458241049.71989990	+9.61962891	-6.14794922	-1.37988281	+43.72558594	+2.85644531	-63.14941406	+1556	+9.50976563	-5.33496094	-1.15136719	+8.06396484	-7.86621094	+12.10693359	+1484	+7.04882813	-9.29443359	-0.77343750	+60.29296875	+9.55810547	-20.89599609	+1696
+1458241049.72410010	+9.61962891	-6.14794922	-1.37988281	+43.72558594	+2.85644531	-63.17138672	+1556	+9.51416016	-5.33496094	-1.14697266	+8.06396484	-7.86621094	+12.08496094	+1488	+7.04443359	-9.29882813	-0.77783203	+60.24902344	+9.51416016	-20.89599609	+1696
+1458241049.72830010	+9.62402344	-6.14794922	-1.37988281	+43.70361328	+2.85644531	-63.21533203	+1560	+9.51416016	-5.33496094	-1.14697266	+8.04199219	-7.88818359	+12.04101563	+1492	+7.04443359	-9.30322266	-0.77783203	+60.18310547	+9.47021484	-20.91796875	+1696
+1458241049.73239990	+9.62402344	-6.14794922	-1.37548828	+43.70361328	+2.85644531	-63.21533203	+1564	+9.51855469	-5.33496094	-1.14257813	+8.04199219	-7.91015625	+12.01904297	+1496	+7.04003906	-9.30761719	-0.78222656	+60.13916016	+9.42626953	-20.91796875	+1696
+1458241049.73659990	+9.62402344	-6.14794922	-1.37548828	+43.70361328	+2.85644531	-63.23730469	+1572	+9.51855469	-5.33496094	-1.14257813	+8.04199219	-7.93212891	+11.99707031	+1500	+7.04003906	-9.30761719	-0.78662109	+60.09521484	+9.40429688	-20.93994141	+1696
+1458241049.74079990	+9.62402344	-6.14355469	-1.37548828	+43.68164063	+2.85644531	-63.25927734	+1576	+9.52294922	-5.33496094	-1.14257813	+8.02001953	-7.95410156	+11.97509766	+1504	+7.03564453	-9.31201172	-0.78662109	+60.05126953	+9.36035156	-20.96191406	+1696
+1458241049.74490000	+9.62841797	-6.14355469	-1.37109375	+43.68164063	+2.85644531	-63.28125000	+1580	+9.52294922	-5.33496094	-1.13818359	+8.02001953	-7.97607422	+11.95312500	+1508	+7.03564453	-9.31201172	-0.78662109	+60.02929688	+9.33837891	-20.96191406	+1692
+1458241049.74910000	+9.62841797	-6.14355469	-1.37109375	+43.68164063	+2.83447266	-63.28125000	+1584	+9.52294922	-5.33496094	-1.13818359	+7.99804688	-8.02001953	+11.95312500	+1512	+7.04003906	-9.31201172	-0.78662109	+60.02929688	+9.31640625	-20.98388672	+1692
+1458241049.75330000	+9.63281250	-6.14355469	-1.37109375	+43.65966797	+2.83447266	-63.30322266	+1588	+9.52734375	-5.33496094	-1.13378906	+7.97607422	-8.04199219	+11.93115234	+1516	+7.04003906	-9.31201172	-0.78662109	+60.02929688	+9.29443359	-21.02783203	+1692
+1458241049.75740000	+9.63281250	-6.14355469	-1.37109375	+43.65966797	+2.81250000	-63.30322266	+1592	+9.52734375	-5.33496094	-1.13378906	+7.97607422	-8.06396484	+11.93115234	+1520	+7.04443359	-9.31201172	-0.78222656	+60.02929688	+9.29443359	-21.04980469	+1692
+1458241049.76160000	+9.63720703	-6.14355469	-1.36669922	+43.65966797	+2.81250000	-63.32519531	+1596	+9.53173828	-5.33496094	-1.13378906	+7.97607422	-8.10791016	+11.90917969	+1524	+7.04443359	-9.30761719	-0.78222656	+60.02929688	+9.29443359	-21.09375000	+1692
+1458241049.76580000	+9.63720703	-6.14355469	-1.36669922	+43.65966797	+2.79052734	-63.34716797	+1600	+9.53173828	-5.33496094	-1.12939453	+7.95410156	-8.12988281	+11.90917969	+1524	+7.04882813	-9.30761719	-0.77783203	+60.05126953	+9.29443359	-21.11572266	+1692
+1458241049.76990010	+9.64160156	-6.14355469	-1.36669922	+43.63769531	+2.76855469	-63.34716797	+1604	+9.53173828	-5.33496094	-1.12939453	+7.95410156	-8.15185547	+11.90917969	+1528	+7.05322266	-9.30761719	-0.77343750	+60.07324219	+9.27246094	-21.15966797	+1692
+1458241049.77410010	+9.64160156	-6.14355469	-1.36669922	+43.63769531	+2.76855469	-63.36914063	+1604	+9.53613281	-5.33496094	-1.12939453	+7.93212891	-8.17382813	+11.93115234	+1528	+7.05761719	-9.30322266	-0.77343750	+60.09521484	+9.27246094	-21.18164063	+1696
+1458241049.77830000	+9.64599609	-6.14355469	-1.36230469	+43.61572266	+2.74658203	-63.39111328	+1608	+9.53613281	-5.33496094	-1.12939453	+7.93212891	-8.19580078	+11.93115234	+1528	+7.06640625	-9.30322266	-0.76904297	+60.11718750	+9.29443359	-21.22558594	+1696
+1458241049.78239990	+9.64599609	-6.14355469	-1.36230469	+43.61572266	+2.72460938	-63.41308594	+1608	+9.53613281	-5.33496094	-1.12500000	+7.93212891	-8.23974609	+11.93115234	+1528	+7.07080078	-9.29882813	-0.76464844	+60.16113281	+9.29443359	-21.24755859	+1700
+1458241049.78660010	+9.64599609	-6.14355469	-1.36230469	+43.59375000	+2.70263672	-63.41308594	+1608	+9.54052734	-5.33496094	-1.12500000	+7.91015625	-8.26171875	+11.93115234	+1528	+7.07519531	-9.29882813	-0.76025391	+60.18310547	+9.29443359	-21.29150391	+1704
+1458241049.79080010	+9.65039063	-6.14355469	-1.35791016	+43.59375000	+2.70263672	-63.43505859	+1608	+9.54052734	-5.33935547	-1.12500000	+7.91015625	-8.28369141	+11.93115234	+1528	+7.07958984	-9.29443359	-0.75585938	+60.20507813	+9.29443359	-21.33544922	+1704
+1458241049.79489990	+9.65039063	-6.14355469	-1.35791016	+43.57177734	+2.68066406	-63.45703125	+1604	+9.54052734	-5.33935547	-1.12500000	+7.91015625	-8.30566406	+11.93115234	+1524	+7.08398438	-9.29443359	-0.75585938	+60.22705078	+9.29443359	-21.35742188	+1708
+1458241049.79909990	+9.65478516	-6.14794922	-1.35791016	+43.57177734	+2.68066406	-63.47900391	+1604	+9.54492188	-5.33935547	-1.12500000	+7.91015625	-8.32763672	+11.93115234	+1524	+7.08837891	-9.29443359	-0.75146484	+60.24902344	+9.29443359	-21.40136719	+1712
+1458241049.80320000	+9.65478516	-6.14794922	-1.35791016	+43.54980469	+2.65869141	-63.50097656	+1604	+9.54492188	-5.33935547	-1.12500000	+7.91015625	-8.32763672	+11.93115234	+1520	+7.09277344	-9.29003906	-0.75146484	+60.27099609	+9.29443359	-21.42333984	+1712
+1458241049.80740000	+9.65478516	-6.14794922	-1.35351563	+43.52783203	+2.65869141	-63.52294922	+1604	+9.54492188	-5.33935547	-1.12500000	+7.91015625	-8.34960938	+11.90917969	+1520	+7.09277344	-9.29003906	-0.74707031	+60.27099609	+9.29443359	-21.44531250	+1716
+1458241049.81160000	+9.65478516	-6.14794922	-1.35351563	+43.52783203	+2.65869141	-63.54492188	+1604	+9.54492188	-5.33935547	-1.12500000	+7.91015625	-8.34960938	+11.90917969	+1516	+7.09716797	-9.29003906	-0.74707031	+60.29296875	+9.29443359	-21.46728516	+1716
+1458241049.81570010	+9.65917969	-6.14794922	-1.35351563	+43.50585938	+2.65869141	-63.56689453	+1604	+9.54492188	-5.33935547	-1.12060547	+7.91015625	-8.37158203	+11.90917969	+1516	+7.09716797	-9.29003906	-0.74707031	+60.29296875	+9.29443359	-21.46728516	+1720
+1458241049.81990000	+9.65917969	-6.14794922	-1.35351563	+43.50585938	+2.65869141	-63.58886719	+1604	+9.54492188	-5.33935547	-1.12060547	+7.91015625	-8.37158203	+11.88720703	+1516	+7.09716797	-9.29003906	-0.74707031	+60.29296875	+9.27246094	-21.48925781	+1720
+1458241049.82410000	+9.65917969	-6.14794922	-1.34912109	+43.48388672	+2.65869141	-63.61083984	+1604	+9.54931641	-5.33935547	-1.12060547	+7.93212891	-8.39355469	+11.86523438	+1512	+7.09716797	-9.29003906	-0.74707031	+60.27099609	+9.27246094	-21.48925781	+1720
+1458241049.82820010	+9.65917969	-6.14794922	-1.34912109	+43.48388672	+2.65869141	-63.63281250	+1604	+9.54931641	-5.33935547	-1.12060547	+7.93212891	-8.39355469	+11.86523438	+1512	+7.09277344	-9.29003906	-0.75146484	+60.27099609	+9.25048828	-21.48925781	+1720
+1458241049.83240010	+9.65478516	-6.14794922	-1.34912109	+43.46191406	+2.65869141	-63.65478516	+1604	+9.54931641	-5.33935547	-1.12060547	+7.93212891	-8.39355469	+11.84326172	+1512	+7.09277344	-9.29443359	-0.75146484	+60.24902344	+9.22851563	-21.48925781	+1724
+1458241049.83660010	+9.65478516	-6.14794922	-1.34912109	+43.46191406	+2.68066406	-63.67675781	+1604	+9.54931641	-5.33935547	-1.12060547	+7.95410156	-8.39355469	+11.82128906	+1512	+7.09277344	-9.29443359	-0.75585938	+60.22705078	+9.22851563	-21.48925781	+1724
+1458241049.84069990	+9.65478516	-6.14794922	-1.34912109	+43.46191406	+2.68066406	-63.69873047	+1604	+9.54931641	-5.33935547	-1.12060547	+7.95410156	-8.39355469	+11.82128906	+1512	+7.08837891	-9.29443359	-0.75585938	+60.20507813	+9.20654297	-21.48925781	+1724
+1458241049.84489990	+9.65478516	-6.14794922	-1.34912109	+43.46191406	+2.68066406	-63.69873047	+1604	+9.54931641	-5.33935547	-1.12060547	+7.97607422	-8.41552734	+11.79931641	+1512	+7.08837891	-9.29882813	-0.76025391	+60.18310547	+9.18457031	-21.48925781	+1724
+1458241049.84910010	+9.65478516	-6.14794922	-1.34912109	+43.46191406	+2.70263672	-63.72070313	+1604	+9.54492188	-5.33496094	-1.12060547	+7.97607422	-8.41552734	+11.79931641	+1512	+7.08398438	-9.29882813	-0.76025391	+60.18310547	+9.18457031	-21.48925781	+1724
+1458241049.85320000	+9.65478516	-6.14355469	-1.34472656	+43.43994141	+2.70263672	-63.74267578	+1604	+9.54492188	-5.33496094	-1.12060547	+7.99804688	-8.41552734	+11.77734375	+1516	+7.08398438	-9.29882813	-0.76464844	+60.16113281	+9.16259766	-21.48925781	+1724
+1458241049.85739990	+9.65478516	-6.14355469	-1.34472656	+43.43994141	+2.70263672	-63.76464844	+1604	+9.54492188	-5.33496094	-1.12060547	+7.99804688	-8.41552734	+11.77734375	+1516	+7.07958984	-9.30322266	-0.76464844	+60.13916016	+9.14062500	-21.48925781	+1724
+1458241049.86159990	+9.65478516	-6.14355469	-1.34472656	+43.43994141	+2.70263672	-63.76464844	+1608	+9.54492188	-5.33496094	-1.12060547	+8.02001953	-8.41552734	+11.75537109	+1516	+7.07958984	-9.30322266	-0.76904297	+60.11718750	+9.11865234	-21.48925781	+1724
+1458241049.86570000	+9.65478516	-6.14355469	-1.34472656	+43.43994141	+2.72460938	-63.78662109	+1608	+9.54492188	-5.33496094	-1.12060547	+8.02001953	-8.43750000	+11.75537109	+1520	+7.07519531	-9.30322266	-0.76904297	+60.11718750	+9.11865234	-21.51123047	+1724
+1458241049.86990000	+9.65478516	-6.14355469	-1.34472656	+43.43994141	+2.72460938	-63.80859375	+1608	+9.54492188	-5.33496094	-1.11621094	+8.04199219	-8.43750000	+11.73339844	+1520	+7.07519531	-9.30761719	-0.77343750	+60.09521484	+9.09667969	-21.51123047	+1720
+1458241049.87400010	+9.65478516	-6.14355469	-1.34472656	+43.43994141	+2.72460938	-63.83056641	+1612	+9.54492188	-5.33496094	-1.11621094	+8.06396484	-8.43750000	+11.73339844	+1524	+7.07519531	-9.30761719	-0.77343750	+60.09521484	+9.07470703	-21.53320313	+1720
+1458241049.87820010	+9.65478516	-6.14355469	-1.34472656	+43.43994141	+2.70263672	-63.83056641	+1612	+9.54492188	-5.33496094	-1.11621094	+8.06396484	-8.45947266	+11.73339844	+1524	+7.07519531	-9.30761719	-0.77343750	+60.09521484	+9.07470703	-21.55517578	+1716
+1458241049.88240000	+9.65478516	-6.14355469	-1.34033203	+43.43994141	+2.70263672	-63.85253906	+1616	+9.54492188	-5.33496094	-1.11621094	+8.08593750	-8.48144531	+11.73339844	+1528	+7.07958984	-9.30761719	-0.77343750	+60.11718750	+9.05273438	-21.59912109	+1716
+1458241049.88649990	+9.65917969	-6.14355469	-1.34033203	+43.46191406	+2.68066406	-63.87451172	+1616	+9.54931641	-5.33496094	-1.11621094	+8.10791016	-8.50341797	+11.73339844	+1528	+7.08398438	-9.30761719	-0.77343750	+60.11718750	+9.03076172	-21.64306641	+1712
+1458241049.89070010	+9.65917969	-6.14355469	-1.34033203	+43.46191406	+2.68066406	-63.89648438	+1620	+9.54931641	-5.33496094	-1.11621094	+8.10791016	-8.50341797	+11.73339844	+1532	+7.08837891	-9.30761719	-0.76904297	+60.16113281	+9.03076172	-21.68701172	+1712
+1458241049.89490010	+9.65917969	-6.14355469	-1.34033203	+43.46191406	+2.65869141	-63.91845703	+1620	+9.54931641	-5.33496094	-1.11181641	+8.12988281	-8.54736328	+11.75537109	+1532	+7.09277344	-9.30322266	-0.76904297	+60.18310547	+9.00878906	-21.75292969	+1712
+1458241049.89899990	+9.66357422	-6.13916016	-1.33593750	+43.46191406	+2.63671875	-63.94042969	+1620	+9.54931641	-5.33496094	-1.11181641	+8.15185547	-8.56933594	+11.75537109	+1536	+7.09716797	-9.30322266	-0.76464844	+60.20507813	+8.98681641	-21.81884766	+1716
+1458241049.90319990	+9.66357422	-6.13916016	-1.33593750	+43.46191406	+2.61474609	-63.96240234	+1624	+9.54931641	-5.33496094	-1.11181641	+8.17382813	-8.59130859	+11.77734375	+1536	+7.10595703	-9.29882813	-0.76025391	+60.24902344	+8.96484375	-21.88476563	+1716
+1458241049.90739990	+9.66796875	-6.13916016	-1.33154297	+43.46191406	+2.57080078	-63.98437500	+1624	+9.55371094	-5.33056641	-1.10742188	+8.19580078	-8.65722656	+11.77734375	+1536	+7.11474609	-9.29443359	-0.75585938	+60.29296875	+8.94287109	-21.97265625	+1720
+1458241049.91150000	+9.67236328	-6.13916016	-1.33154297	+43.46191406	+2.52685547	-64.02832031	+1624	+9.55371094	-5.33056641	-1.10742188	+8.21777344	-8.70117188	+11.79931641	+1540	+7.12353516	-9.29443359	-0.75585938	+60.33691406	+8.89892578	-22.06054688	+1720
+1458241049.91570000	+9.67236328	-6.13476563	-1.32714844	+43.46191406	+2.48291016	-64.05029297	+1624	+9.55810547	-5.33056641	-1.10302734	+8.26171875	-8.74511719	+11.82128906	+1540	+7.13232422	-9.29003906	-0.75146484	+60.38085938	+8.85498047	-22.12646484	+1724
+1458241049.91989990	+9.68115234	-6.13476563	-1.32275391	+43.48388672	+2.39501953	-64.09423828	+1624	+9.56250000	-5.32617188	-1.09863281	+8.30566406	-8.83300781	+11.86523438	+1540	+7.14111328	-9.28564453	-0.74707031	+60.42480469	+8.78906250	-22.25830078	+1728
+1458241049.92400000	+9.68554688	-6.13037109	-1.31835938	+43.48388672	+2.32910156	-64.16015625	+1628	+9.56250000	-5.32617188	-1.09423828	+8.34960938	-8.92089844	+11.90917969	+1540	+7.14990234	-9.28125000	-0.74707031	+60.44677734	+8.72314453	-22.34619141	+1732
+1458241049.92820000	+9.68994141	-6.12597656	-1.31396484	+43.48388672	+2.24121094	-64.20410156	+1628	+9.56689453	-5.32177734	-1.08984375	+8.39355469	-9.00878906	+11.93115234	+1544	+7.15869141	-9.28125000	-0.74267578	+60.44677734	+8.63525391	-22.45605469	+1732
+1458241049.93240000	+9.69433594	-6.12158203	-1.30517578	+43.50585938	+2.13134766	-64.27001953	+1632	+9.57568359	-5.31738281	-1.08105469	+8.43750000	-9.14062500	+11.97509766	+1544	+7.16308594	-9.27685547	-0.74707031	+60.44677734	+8.50341797	-22.56591797	+1736
+1458241049.93650010	+9.70312500	-6.11718750	-1.30078125	+43.50585938	+2.02148438	-64.31396484	+1636	+9.58007813	-5.31298828	-1.07666016	+8.48144531	-9.27246094	+12.01904297	+1548	+7.16748047	-9.27685547	-0.74707031	+60.42480469	+8.39355469	-22.65380859	+1736
+1458241049.94070010	+9.70751953	-6.11279297	-1.29199219	+43.52783203	+1.91162109	-64.37988281	+1640	+9.58447266	-5.30859375	-1.06787109	+8.54736328	-9.40429688	+12.06298828	+1548	+7.17626953	-9.27685547	-0.75146484	+60.40283203	+8.26171875	-22.74169922	+1740
+1458241049.94490000	+9.71630859	-6.10839844	-1.28320313	+43.52783203	+1.75781250	-64.44580078	+1644	+9.59326172	-5.30419922	-1.05908203	+8.59130859	-9.55810547	+12.10693359	+1552	+7.17626953	-9.27246094	-0.76025391	+60.35888672	+8.08593750	-22.85156250	+1740
+1458241049.94899990	+9.72070313	-6.09960938	-1.27441406	+43.54980469	+1.62597656	-64.53369141	+1652	+9.59765625	-5.29980469	-1.04589844	+8.63525391	-9.71191406	+12.15087891	+1560	+7.18066406	-9.27246094	-0.76464844	+60.31494141	+7.93212891	-22.93945313	+1740
+1458241049.95320010	+9.72949219	-6.09521484	-1.26123047	+43.57177734	+1.49414063	-64.59960938	+1656	+9.60644531	-5.29101563	-1.03710938	+8.70117188	-9.86572266	+12.19482422	+1564	+7.18066406	-9.27685547	-0.76904297	+60.24902344	+7.77832031	-23.02734375	+1740
+1458241049.95729990	+9.73828125	-6.08642578	-1.25244141	+43.57177734	+1.34033203	-64.68750000	+1664	+9.61523438	-5.28662109	-1.02392578	+8.72314453	-10.04150391	+12.23876953	+1568	+7.18505859	-9.27685547	-0.77783203	+60.16113281	+7.60253906	-23.13720703	+1740
+1458241049.96149990	+9.74267578	-6.08203125	-1.24365234	+43.59375000	+1.18652344	-64.75341797	+1668	+9.61962891	-5.28222656	-1.01513672	+8.76708984	-10.21728516	+12.28271484	+1576	+7.18505859	-9.27685547	-0.78222656	+60.07324219	+7.44873047	-23.24707031	+1740
+1458241049.96569990	+9.75146484	-6.07324219	-1.23046875	+43.59375000	+1.03271484	-64.81933594	+1676	+9.62841797	-5.27783203	-1.00195313	+8.78906250	-10.37109375	+12.32666016	+1584	+7.18945313	-9.27685547	-0.78662109	+59.98535156	+7.27294922	-23.35693359	+1736
+1458241049.96980000	+9.76025391	-6.06884766	-1.22167969	+43.59375000	+0.83496094	-64.88525391	+1684	+9.63720703	-5.26904297	-0.99316406	+8.81103516	-10.56884766	+12.39257813	+1592	+7.19384766	-9.27685547	-0.79541016	+59.89746094	+7.07519531	-23.46679688	+1736
+1458241049.97400000	+9.76904297	-6.06005859	-1.20849609	+43.61572266	+0.65917969	-64.95117188	+1692	+9.65039063	-5.26464844	-0.97998047	+8.83300781	-10.74462891	+12.43652344	+1600	+7.19824219	-9.27685547	-0.79980469	+59.83154297	+6.89941406	-23.59863281	+1736
+1458241049.97820000	+9.78222656	-6.05566406	-1.19531250	+43.61572266	+0.48339844	-65.03906250	+1700	+9.65917969	-5.26025391	-0.96679688	+8.85498047	-10.94238281	+12.50244141	+1608	+7.20703125	-9.27246094	-0.80419922	+59.78759766	+6.74560547	-23.73046875	+1732
+1458241049.98230000	+9.79101563	-6.04687500	-1.18212891	+43.61572266	+0.26367188	-65.12695313	+1708	+9.66796875	-5.25146484	-0.95361328	+8.83300781	-11.16210938	+12.56835938	+1616	+7.21582031	-9.26806641	-0.80419922	+59.74365234	+6.56982422	-23.90625000	+1732
+1458241049.98650000	+9.80419922	-6.04248047	-1.16894531	+43.61572266	+0.06591797	-65.19287109	+1716	+9.68115234	-5.24707031	-0.94042969	+8.83300781	-11.38183594	+12.63427734	+1624	+7.22900391	-9.26367188	-0.80419922	+59.69970703	+6.41601563	-24.08203125	+1732
+1458241049.99070000	+9.81298828	-6.03369141	-1.16015625	+43.59375000	-0.13183594	-65.28076172	+1724	+9.68994141	-5.24267578	-0.93164063	+8.83300781	-11.57958984	+12.72216797	+1632	+7.24218750	-9.25927734	-0.79980469	+59.65576172	+6.28417969	-24.27978516	+1732
+1458241049.99480010	+9.82617188	-6.02929688	-1.14697266	+43.57177734	-0.37353516	-65.34667969	+1732	+9.70312500	-5.23828125	-0.91845703	+8.78906250	-11.82128906	+12.81005859	+1640	+7.25537109	-9.25488281	-0.79541016	+59.61181641	+6.10839844	-24.49951172	+1736
+1458241049.99900010	+9.83935547	-6.02490234	-1.13378906	+43.54980469	-0.59326172	-65.41259766	+1740	+9.71630859	-5.22949219	-0.90527344	+8.76708984	-12.04101563	+12.91992188	+1644	+7.27294922	-9.24609375	-0.79541016	+59.61181641	+5.95458984	-24.69726563	+1736
+1458241050.00320010	+9.85253906	-6.02050781	-1.12500000	+43.54980469	-0.81298828	-65.47851563	+1748	+9.72509766	-5.22509766	-0.89208984	+8.74511719	-12.26074219	+13.00781250	+1648	+7.28613281	-9.23730469	-0.79101563	+59.58984375	+5.80078125	-24.89501953	+1740
+1458241050.00729990	+9.86572266	-6.01611328	-1.11181641	+43.52783203	-1.05468750	-65.54443359	+1760	+9.73828125	-5.22070313	-0.87890625	+8.70117188	-12.50244141	+13.11767578	+1656	+7.30810547	-9.22851563	-0.78662109	+59.58984375	+5.64697266	-25.11474609	+1744
+1458241050.01149990	+9.87890625	-6.00732422	-1.09863281	+43.50585938	-1.29638672	-65.63232422	+1768	+9.74707031	-5.21191406	-0.87011719	+8.65722656	-12.72216797	+13.22753906	+1656	+7.32568359	-9.21972656	-0.78222656	+59.58984375	+5.49316406	-25.33447266	+1752
+1458241050.01570010	+9.88769531	-6.00292969	-1.08544922	+43.48388672	-1.51611328	-65.69824219	+1780	+9.76025391	-5.20751953	-0.85693359	+8.61328125	-12.94189453	+13.31542969	+1660	+7.33886719	-9.21093750	-0.77783203	+59.58984375	+5.33935547	-25.55419922	+1756
+1458241050.01979990	+9.90087891	-5.99853516	-1.07226563	+43.43994141	-1.73583984	-65.76416016	+1788	+9.76904297	-5.20312500	-0.84375000	+8.54736328	-13.18359375	+13.42529297	+1664	+7.36083984	-9.20214844	-0.77343750	+59.56787109	+5.20751953	-25.79589844	+1760
+1458241050.02399990	+9.91406250	-5.99414063	-1.06347656	+43.41796875	-1.95556641	-65.80810547	+1800	+9.78222656	-5.19873047	-0.83056641	+8.50341797	-13.38134766	+13.51318359	+1664	+7.37402344	-9.19335938	-0.76464844	+59.54589844	+5.05371094	-25.99365234	+1768
+1458241050.02810000	+9.92285156	-5.98974609	-1.05029297	+43.39599609	-2.17529297	-65.85205078	+1812	+9.79101563	-5.19433594	-0.82177734	+8.45947266	-13.57910156	+13.60107422	+1668	+7.38720703	-9.18896484	-0.76464844	+59.50195313	+4.89990234	-26.19140625	+1772
+1458241050.03230000	+9.93603516	-5.98095703	-1.04150391	+43.37402344	-2.37304688	-65.91796875	+1824	+9.79980469	-5.18554688	-0.80859375	+8.39355469	-13.77685547	+13.68896484	+1668	+7.40039063	-9.18017578	-0.76464844	+59.47998047	+4.72412109	-26.36718750	+1776
+1458241050.03650000	+9.94482422	-5.97656250	-1.02832031	+43.35205078	-2.59277344	-65.96191406	+1836	+9.80859375	-5.18115234	-0.79980469	+8.32763672	-13.97460938	+13.79882813	+1668	+7.41357422	-9.17578125	-0.76464844	+59.41406250	+4.57031250	-26.54296875	+1780
+1458241050.04060010	+9.95361328	-5.97216797	-1.01953125	+43.35205078	-2.79052734	-66.00585938	+1848	+9.81738281	-5.17675781	-0.78662109	+8.28369141	-14.17236328	+13.86474609	+1672	+7.42236328	-9.17138672	-0.76464844	+59.37011719	+4.41650391	-26.69677734	+1780
+1458241050.04480000	+9.96679688	-5.96337891	-1.00634766	+43.33007813	-2.98828125	-66.07177734	+1860	+9.82617188	-5.17236328	-0.77343750	+8.23974609	-14.37011719	+13.95263672	+1676	+7.43115234	-9.16259766	-0.76464844	+59.30419922	+4.24072266	-26.85058594	+1784
+1458241050.04900000	+9.97119141	-5.95458984	-0.99316406	+43.33007813	-3.16406250	-66.11572266	+1872	+9.83935547	-5.16357422	-0.76464844	+8.17382813	-14.54589844	+14.01855469	+1676	+7.43554688	-9.16259766	-0.76904297	+59.21630859	+4.08691406	-27.00439453	+1784
+1458241050.05310010	+9.97998047	-5.95019531	-0.98437500	+43.30810547	-3.33984375	-66.15966797	+1884	+9.84375000	-5.15917969	-0.75146484	+8.12988281	-14.72167969	+14.06250000	+1680	+7.43994141	-9.15820313	-0.77343750	+59.10644531	+3.93310547	-27.11425781	+1788
+1458241050.05730010	+9.98876953	-5.94140625	-0.97558594	+43.33007813	-3.49365234	-66.20361328	+1896	+9.85253906	-5.15478516	-0.73828125	+8.08593750	-14.87548828	+14.12841797	+1684	+7.44433594	-9.15820313	-0.77783203	+59.01855469	+3.77929688	-27.22412109	+1788
+1458241050.06150010	+9.99755859	-5.93261719	-0.96240234	+43.33007813	-3.66943359	-66.24755859	+1908	+9.86132813	-5.15039063	-0.72949219	+8.04199219	-15.05126953	+14.19433594	+1688	+7.44873047	-9.15380859	-0.78662109	+58.90869141	+3.60351563	-27.33398438	+1788
+1458241050.06559990	+10.00634766	-5.92822266	-0.95361328	+43.33007813	-3.82324219	-66.29150391	+1920	+9.87011719	-5.14160156	-0.71630859	+7.99804688	-15.18310547	+14.26025391	+1692	+7.44873047	-9.15380859	-0.79101563	+58.79882813	+3.44970703	-27.39990234	+1788
+1458241050.06979990	+10.01074219	-5.91943359	-0.94482422	+43.33007813	-3.97705078	-66.31347656	+1932	+9.87890625	-5.13720703	-0.70751953	+7.95410156	-15.33691406	+14.32617188	+1700	+7.45312500	-9.14941406	-0.79980469	+58.71093750	+3.29589844	-27.48779297	+1788
+1458241050.07399990	+10.01953125	-5.91064453	-0.93164063	+43.33007813	-4.13085938	-66.35742188	+1944	+9.88330078	-5.12841797	-0.69873047	+7.91015625	-15.46875000	+14.41406250	+1704	+7.45312500	-9.14941406	-0.80859375	+58.60107422	+3.14208984	-27.55371094	+1788
+1458241050.07810000	+10.02392578	-5.90185547	-0.92285156	+43.35205078	-4.28466797	-66.37939453	+1952	+9.89208984	-5.12402344	-0.68554688	+7.86621094	-15.62255859	+14.47998047	+1712	+7.45751953	-9.14501953	-0.81738281	+58.51318359	+2.98828125	-27.61962891	+1784
+1458241050.08229990	+10.03271484	-5.89746094	-0.91406250	+43.37402344	-4.43847656	-66.40136719	+1964	+9.90087891	-5.11523438	-0.67675781	+7.82226563	-15.77636719	+14.54589844	+1716	+7.45751953	-9.14062500	-0.82177734	+58.44726563	+2.85644531	-27.68554688	+1784
+1458241050.08649990	+10.04150391	-5.88867188	-0.90527344	+43.37402344	-4.59228516	-66.42333984	+1972	+9.90966797	-5.11083984	-0.66796875	+7.77832031	-15.90820313	+14.61181641	+1724	+7.46191406	-9.13623047	-0.83056641	+58.35937500	+2.70263672	-27.72949219	+1784
+1458241050.09060000	+10.04589844	-5.87988281	-0.89648438	+43.37402344	-4.74609375	-66.44531250	+1980	+9.91845703	-5.10644531	-0.65478516	+7.73437500	-16.04003906	+14.69970703	+1732	+7.46630859	-9.13183594	-0.83496094	+58.27148438	+2.57080078	-27.79541016	+1780
+1458241050.09480000	+10.05468750	-5.87109375	-0.89208984	+43.39599609	-4.87792969	-66.42333984	+1992	+9.92724609	-5.09765625	-0.65039063	+7.66845703	-16.14990234	+14.80957031	+1740	+7.47070313	-9.12744141	-0.83935547	+58.22753906	+2.43896484	-27.83935547	+1780
+1458241050.09900000	+10.06347656	-5.86669922	-0.88330078	+43.39599609	-5.03173828	-66.42333984	+2000	+9.93164063	-5.09326172	-0.64160156	+7.60253906	-16.25976563	+14.91943359	+1744	+7.47949219	-9.12304688	-0.84814453	+58.18359375	+2.30712891	-27.88330078	+1780
+1458241050.10310010	+10.07226563	-5.85791016	-0.87451172	+43.41796875	-5.20751953	-66.40136719	+2008	+9.94042969	-5.08447266	-0.63281250	+7.53662109	-16.39160156	+15.02929688	+1752	+7.49267578	-9.11425781	-0.84814453	+58.13964844	+2.19726563	-27.94921875	+1780
+1458241050.10730000	+10.08105469	-5.84912109	-0.87011719	+43.41796875	-5.36132813	-66.37939453	+2016	+9.94921875	-5.08007813	-0.62402344	+7.44873047	-16.52343750	+15.18310547	+1760	+7.50146484	-9.10546875	-0.85253906	+58.11767578	+2.06542969	-28.01513672	+1780
+1458241050.11139990	+10.08984375	-5.84472656	-0.86132813	+43.41796875	-5.53710938	-66.33544922	+2024	+9.95800781	-5.07128906	-0.61523438	+7.36083984	-16.63330078	+15.31494141	+1764	+7.51464844	-9.09667969	-0.85693359	+58.11767578	+1.95556641	-28.05908203	+1780
+1458241050.11560010	+10.09863281	-5.83593750	-0.85693359	+43.41796875	-5.71289063	-66.31347656	+2032	+9.97119141	-5.06250000	-0.60644531	+7.27294922	-16.78710938	+15.44677734	+1772	+7.52783203	-9.08789063	-0.85693359	+58.09570313	+1.82373047	-28.12500000	+1780
+1458241050.11980010	+10.11181641	-5.82714844	-0.84814453	+43.41796875	-5.91064453	-66.24755859	+2044	+9.97998047	-5.05810547	-0.59765625	+7.11914063	-16.91894531	+15.64453125	+1780	+7.54541016	-9.07470703	-0.85693359	+58.09570313	+1.71386719	-28.19091797	+1784
+1458241050.12389990	+10.12060547	-5.82275391	-0.84375000	+43.41796875	-6.08642578	-66.18164063	+2052	+9.99316406	-5.04931641	-0.58886719	+6.98730469	-17.02880859	+15.82031250	+1784	+7.56298828	-9.06591797	-0.85693359	+58.09570313	+1.60400391	-28.25683594	+1784
+1458241050.12809990	+10.13378906	-5.81396484	-0.83496094	+43.39599609	-6.28417969	-66.13769531	+2064	+10.00634766	-5.04052734	-0.58007813	+6.85546875	-17.18261719	+15.99609375	+1792	+7.58056641	-9.05273438	-0.85693359	+58.07373047	+1.47216797	-28.32275391	+1788
+1458241050.13229990	+10.14697266	-5.80517578	-0.82617188	+43.37402344	-6.52587891	-66.02783203	+2072	+10.01513672	-5.03613281	-0.57128906	+6.65771484	-17.29248047	+16.19384766	+1796	+7.59814453	-9.04394531	-0.85693359	+58.05175781	+1.31835938	-28.36669922	+1792
+1458241050.13640000	+10.16015625	-5.79638672	-0.82177734	+43.35205078	-6.72363281	-65.93994141	+2084	+10.02832031	-5.02734375	-0.56250000	+6.48193359	-17.42431641	+16.41357422	+1804	+7.62011719	-9.03076172	-0.85693359	+58.05175781	+1.18652344	-28.43261719	+1796
+1458241050.14060000	+10.17333984	-5.78759766	-0.81298828	+43.35205078	-6.94335938	-65.87402344	+2096	+10.04150391	-5.01416016	-0.54931641	+6.32812500	-17.57812500	+16.63330078	+1812	+7.63769531	-9.01757813	-0.86132813	+58.02978516	+1.03271484	-28.47656250	+1800
+1458241050.14479990	+10.18652344	-5.77880859	-0.80419922	+43.33007813	-7.20703125	-65.74218750	+2112	+10.05468750	-5.01416016	-0.54052734	+6.04248047	-17.73193359	+16.85302734	+1820	+7.65966797	-9.00439453	-0.86132813	+57.98583984	+0.85693359	-28.52050781	+1804
+1458241050.14890000	+10.19970703	-5.77001953	-0.79541016	+43.30810547	-7.42675781	-65.61035156	+2124	+10.06787109	-5.00097656	-0.52734375	+5.82275391	-17.86376953	+17.07275391	+1828	+7.67724609	-8.99121094	-0.86572266	+57.94189453	+0.68115234	-28.58642578	+1808
+1458241050.15310000	+10.21728516	-5.76123047	-0.78662109	+43.30810547	-7.64648438	-65.52246094	+2140	+10.08544922	-4.99218750	-0.51416016	+5.58105469	-18.03955078	+17.31445313	+1840	+7.69482422	-8.97802734	-0.87011719	+57.87597656	+0.48339844	-28.63037109	+1816
+1458241050.15730000	+10.23046875	-5.74804688	-0.77343750	+43.30810547	-7.88818359	-65.39062500	+2156	+10.09863281	-4.98339844	-0.50097656	+5.27343750	-18.19335938	+17.53417969	+1848	+7.71240234	-8.96484375	-0.87890625	+57.78808594	+0.28564453	-28.67431641	+1820
+1458241050.16140010	+10.24804688	-5.73486328	-0.76904297	+43.30810547	-8.08593750	-65.21484375	+2172	+10.11621094	-4.97021484	-0.48779297	+5.00976563	-18.34716797	+17.77587891	+1860	+7.72998047	-8.95605469	-0.88330078	+57.67822266	+0.08789063	-28.71826172	+1820
+1458241050.16560010	+10.26123047	-5.72167969	-0.75585938	+43.33007813	-8.26171875	-65.10498047	+2188	+10.13378906	-4.95703125	-0.47460938	+4.74609375	-18.52294922	+18.03955078	+1872	+7.74316406	-8.94287109	-0.89648438	+57.56835938	-0.15380859	-28.74023438	+1824
+1458241050.16980000	+10.27441406	-5.70849609	-0.74707031	+43.35205078	-8.45947266	-64.92919922	+2204	+10.14697266	-4.94824219	-0.45703125	+4.37255859	-18.72070313	+18.25927734	+1884	+7.75634766	-8.93408203	-0.90966797	+57.43652344	-0.41748047	-28.74023438	+1828
+1458241050.17389990	+10.28759766	-5.69531250	-0.73828125	+43.37402344	-8.61328125	-64.73144531	+2220	+10.16455078	-4.93505859	-0.43945313	+4.04296875	-18.89648438	+18.52294922	+1900	+7.76953125	-8.92089844	-0.91845703	+57.30468750	-0.65917969	-28.80615234	+1832
+1458241050.17810010	+10.30517578	-5.68212891	-0.72949219	+43.41796875	-8.76708984	-64.57763672	+2240	+10.18212891	-4.91748047	-0.42626953	+3.73535156	-19.07226563	+18.78662109	+1916	+7.78271484	-8.91210938	-0.93164063	+57.17285156	-0.92285156	-28.82812500	+1832
+1458241050.18220000	+10.31835938	-5.66894531	-0.72070313	+43.48388672	-8.89892578	-64.40185547	+2256	+10.20410156	-4.90429688	-0.40869141	+3.40576172	-19.29199219	+19.00634766	+1928	+7.79589844	-8.90332031	-0.94921875	+57.01904297	-1.18652344	-28.85009766	+1836
+1458241050.18639990	+10.33593750	-5.65136719	-0.71191406	+43.54980469	-9.00878906	-64.20410156	+2272	+10.22167969	-4.88232422	-0.39111328	+3.09814453	-19.48974609	+19.22607422	+1944	+7.80908203	-8.89013672	-0.96240234	+56.86523438	-1.45019531	-28.91601563	+1836
+1458241050.19059990	+10.35351563	-5.63378906	-0.70751953	+43.63769531	-9.07470703	-64.00634766	+2288	+10.24365234	-4.86474609	-0.37792969	+2.79052734	-19.66552734	+19.44580078	+1960	+7.82226563	-8.88134766	-0.97558594	+56.71142578	-1.71386719	-28.93798828	+1836
+1458241050.19470000	+10.36669922	-5.62060547	-0.69873047	+43.65966797	-9.14062500	-63.80859375	+2304	+10.26123047	-4.84277344	-0.36035156	+2.48291016	-19.86328125	+19.62158203	+1976	+7.83544922	-8.87255859	-0.99316406	+56.53564453	-1.97753906	-28.95996094	+1832
+1458241050.19890000	+10.38867188	-5.60302734	-0.69433594	+43.72558594	-9.20654297	-63.58886719	+2320	+10.28320313	-4.82080078	-0.34277344	+2.21923828	-20.03906250	+19.81933594	+1992	+7.85302734	-8.85498047	-1.01074219	+56.35986328	-2.26318359	-29.02587891	+1832
+1458241050.20310000	+10.41064453	-5.58544922	-0.68994141	+43.81347656	-9.22851563	-63.36914063	+2336	+10.30517578	-4.79443359	-0.33398438	+1.93359375	-20.17089844	+20.01708984	+2008	+7.87060547	-8.84179688	-1.02392578	+56.20605469	-2.54882813	-29.06982422	+1832
+1458241050.20720010	+10.42822266	-5.57666016	-0.68554688	+43.74755859	-9.25048828	-63.14941406	+2348	+10.32714844	-4.76806641	-0.32080078	+1.73583984	-20.36865234	+20.12695313	+2028	+7.89257813	-8.82861328	-1.04150391	+56.03027344	-2.81250000	-29.11376953	+1832
+1458241050.21140000	+10.45019531	-5.55908203	-0.68115234	+43.76953125	-9.27246094	-62.92968750	+2364	+10.34912109	-4.73730469	-0.30761719	+1.56005859	-20.52246094	+20.25878906	+2044	+7.91015625	-8.81103516	-1.05468750	+55.85449219	-3.09814453	-29.13574219	+1832
+1458241050.21560000	+10.47656250	-5.54150391	-0.68115234	+43.81347656	-9.25048828	-62.68798828	+2380	+10.37548828	-4.70654297	-0.30761719	+1.38427734	-20.58837891	+20.36865234	+2056	+7.93212891	-8.79345703	-1.06347656	+55.70068359	-3.33984375	-29.22363281	+1832
+1458241050.21970010	+10.50292969	-5.53710938	-0.67675781	+43.65966797	-9.22851563	-62.46826172	+2392	+10.40185547	-4.67138672	-0.29882813	+1.31835938	-20.74218750	+20.41259766	+2076	+7.96289063	-8.78027344	-1.07666016	+55.50292969	-3.58154297	-29.28955078	+1828
+1458241050.22390010	+10.52929688	-5.52392578	-0.67675781	+43.59375000	-9.20654297	-62.24853516	+2408	+10.42822266	-4.63623047	-0.29003906	+1.25244141	-20.87402344	+20.41259766	+2088	+7.98925781	-8.75830078	-1.08984375	+55.32714844	-3.82324219	-29.31152344	+1832
+1458241050.22810010	+10.56445313	-5.50634766	-0.67675781	+43.54980469	-9.20654297	-62.02880859	+2420	+10.45458984	-4.60107422	-0.29443359	+1.20849609	-20.89599609	+20.43457031	+2104	+8.02001953	-8.73632813	-1.09863281	+55.15136719	-4.06494141	-29.35546875	+1832
+1458241050.23219990	+10.59082031	-5.51074219	-0.67675781	+43.24218750	-9.16259766	-61.76513672	+2432	+10.48095703	-4.56152344	-0.29003906	+1.25244141	-20.98388672	+20.39062500	+2116	+8.05078125	-8.71875000	-1.10742188	+54.93164063	-4.28466797	-29.39941406	+1832
+1458241050.23639990	+10.62158203	-5.49755859	-0.67675781	+43.06640625	-9.14062500	-61.50146484	+2444	+10.51171875	-4.51757813	-0.29003906	+1.34033203	-21.07177734	+20.32470703	+2128	+8.08593750	-8.68798828	-1.11621094	+54.73388672	-4.50439453	-29.42138672	+1832
+1458241050.24060010	+10.66552734	-5.48437500	-0.68115234	+42.89062500	-9.11865234	-61.23779297	+2460	+10.54248047	-4.47802734	-0.30322266	+1.40625000	-21.00585938	+20.25878906	+2140	+8.12109375	-8.66162109	-1.12500000	+54.55810547	-4.72412109	-29.46533203	+1836
+1458241050.24470000	+10.69628906	-5.48876953	-0.68554688	+42.56103516	-9.07470703	-60.97412109	+2476	+10.57763672	-4.42529297	-0.30322266	+1.64794922	-21.09375000	+20.08300781	+2156	+8.16064453	-8.63964844	-1.12939453	+54.29443359	-4.92187500	-29.50927734	+1840
+1458241050.24889990	+10.73583984	-5.47998047	-0.68554688	+42.27539063	-9.05273438	-60.71044922	+2492	+10.60839844	-4.38134766	-0.30761719	+1.88964844	-21.15966797	+19.90722656	+2164	+8.19580078	-8.61328125	-1.13818359	+54.07470703	-5.11962891	-29.50927734	+1844
+1458241050.25309990	+10.77978516	-5.47119141	-0.68994141	+42.01171875	-9.03076172	-60.44677734	+2508	+10.64355469	-4.33300781	-0.32080078	+2.13134766	-21.11572266	+19.70947266	+2176	+8.23535156	-8.58251953	-1.14697266	+53.83300781	-5.31738281	-29.50927734	+1848
+1458241050.25720000	+10.81933594	-5.47558594	-0.69433594	+41.61621094	-8.98681641	-60.16113281	+2524	+10.67871094	-4.28027344	-0.32958984	+2.48291016	-21.18164063	+19.46777344	+2184	+8.27490234	-8.56054688	-1.15576172	+53.50341797	-5.51513672	-29.53125000	+1848
+1458241050.26140000	+10.86767578	-5.46679688	-0.69433594	+41.28662109	-8.98681641	-59.87548828	+2540	+10.71386719	-4.23193359	-0.33837891	+2.83447266	-21.22558594	+19.18212891	+2196	+8.31884766	-8.52978516	-1.16455078	+53.23974609	-5.69091797	-29.53125000	+1852
+1458241050.26550010	+10.91162109	-5.46240234	-0.70312500	+40.93505859	-8.98681641	-59.54589844	+2560	+10.75341797	-4.17919922	-0.35595703	+3.20800781	-21.20361328	+18.94042969	+2204	+8.35839844	-8.49902344	-1.17773438	+52.93212891	-5.91064453	-29.48730469	+1860
+1458241050.26970010	+10.95556641	-5.45800781	-0.70751953	+40.56152344	-8.96484375	-59.26025391	+2576	+10.78857422	-4.12207031	-0.36914063	+3.66943359	-21.24755859	+18.63281250	+2216	+8.39355469	-8.47265625	-1.19531250	+52.55859375	-6.08642578	-29.46533203	+1864
+1458241050.27390000	+11.00390625	-5.45361328	-0.71191406	+40.20996094	-8.98681641	-58.97460938	+2596	+10.82373047	-4.06494141	-0.37792969	+4.17480469	-21.31347656	+18.30322266	+2224	+8.43750000	-8.44189453	-1.20849609	+52.20703125	-6.28417969	-29.46533203	+1868
+1458241050.27800010	+11.05224609	-5.44921875	-0.72070313	+39.83642578	-9.00878906	-58.64501953	+2616	+10.86767578	-4.01220703	-0.39550781	+4.65820313	-21.35742188	+17.99560547	+2232	+8.47705078	-8.41113281	-1.22607422	+51.85546875	-6.48193359	-29.42138672	+1872
+1458241050.28220010	+11.10058594	-5.44042969	-0.72509766	+39.52880859	-9.05273438	-58.38134766	+2632	+10.90283203	-3.95507813	-0.40869141	+5.20751953	-21.42333984	+17.66601563	+2240	+8.51220703	-8.38476563	-1.24365234	+51.41601563	-6.65771484	-29.37744141	+1876
+1458241050.28640010	+11.15332031	-5.43603516	-0.72509766	+39.17724609	-9.11865234	-58.13964844	+2652	+10.94238281	-3.89794922	-0.41748047	+5.75683594	-21.51123047	+17.31445313	+2248	+8.55175781	-8.35839844	-1.26562500	+50.99853516	-6.83349609	-29.35546875	+1880
+1458241050.29049990	+11.20166016	-5.42724609	-0.73388672	+38.82568359	-9.18457031	-57.81005859	+2672	+10.98632813	-3.84082031	-0.43066406	+6.32812500	-21.59912109	+16.98486328	+2256	+8.58691406	-8.32763672	-1.29199219	+50.58105469	-7.03125000	-29.26757813	+1884
+1458241050.29469990	+11.25000000	-5.41845703	-0.73828125	+38.54003906	-9.25048828	-57.56835938	+2688	+11.02587891	-3.78369141	-0.44384766	+6.87744141	-21.66503906	+16.67724609	+2264	+8.62207031	-8.30566406	-1.31835938	+50.05371094	-7.18505859	-29.20166016	+1884
+1458241050.30300000	+11.35546875	-5.40087891	-0.75146484	+37.90283203	-9.47021484	-57.01904297	+2724	+11.11376953	-3.66943359	-0.47021484	+8.04199219	-21.86279297	+16.08398438	+2276	+8.69677734	-8.24414063	-1.37988281	+49.13085938	-7.53662109	-29.02587891	+1892
+1458241050.30720000	+11.40820313	-5.38769531	-0.76025391	+37.66113281	-9.58007813	-56.79931641	+2740	+11.15332031	-3.61230469	-0.48339844	+8.56933594	-21.92871094	+15.84228516	+2280	+8.72753906	-8.21777344	-1.41064453	+48.62548828	-7.69042969	-28.95996094	+1892
+1458241050.31139990	+11.45654297	-5.37451172	-0.76464844	+37.39746094	-9.75585938	-56.60156250	+2756	+11.19726563	-3.55957031	-0.49658203	+9.11865234	-22.01660156	+15.60058594	+2288	+8.76708984	-8.18701172	-1.44140625	+48.14208984	-7.82226563	-28.85009766	+1896
+1458241050.31550000	+11.50927734	-5.36572266	-0.77343750	+37.08984375	-9.88769531	-56.33789063	+2772	+11.25000000	-3.50244141	-0.50097656	+9.66796875	-22.17041016	+15.35888672	+2292	+8.80664063	-8.15625000	-1.47216797	+47.68066406	-7.95410156	-28.76220703	+1900
+1458241050.31970000	+11.56201172	-5.34814453	-0.77783203	+36.89208984	-10.04150391	-56.14013672	+2788	+11.29394531	-3.45410156	-0.51416016	+10.10742188	-22.23632813	+15.20507813	+2296	+8.84179688	-8.12548828	-1.50292969	+47.15332031	-8.06396484	-28.67431641	+1904
+1458241050.32390000	+11.61914063	-5.33496094	-0.78662109	+36.62841797	-10.23925781	-55.94238281	+2804	+11.33789063	-3.39697266	-0.52734375	+10.56884766	-22.32421875	+15.02929688	+2304	+8.88134766	-8.09033203	-1.53369141	+46.71386719	-8.17382813	-28.56445313	+1912
+1458241050.32800010	+11.67187500	-5.32177734	-0.79980469	+36.36474609	-10.37109375	-55.70068359	+2816	+11.39062500	-3.34423828	-0.53173828	+11.05224609	-22.45605469	+14.87548828	+2308	+8.92529297	-8.05517578	-1.56005859	+46.27441406	-8.28369141	-28.47656250	+1916
+1458241050.33220010	+11.72460938	-5.29980469	-0.80859375	+36.16699219	-10.52490234	-55.48095703	+2836	+11.43896484	-3.29589844	-0.54492188	+11.40380859	-22.52197266	+14.78759766	+2312	+8.96484375	-8.02001953	-1.58642578	+45.81298828	-8.37158203	-28.41064453	+1924
+1458241050.33629990	+11.77734375	-5.28222656	-0.81738281	+35.92529297	-10.72265625	-55.28320313	+2852	+11.48730469	-3.24316406	-0.55810547	+11.77734375	-22.58789063	+14.69970703	+2320	+9.01757813	-7.97607422	-1.61718750	+45.43945313	-8.45947266	-28.30078125	+1932
+1458241050.34050010	+11.83007813	-5.26464844	-0.83056641	+35.68359375	-10.87646484	-55.04150391	+2868	+11.53564453	-3.19042969	-0.56250000	+12.17285156	-22.71972656	+14.63378906	+2324	+9.06591797	-7.93212891	-1.63476563	+45.08789063	-8.54736328	-28.27880859	+1940
+1458241050.34470010	+11.88720703	-5.23828125	-0.84375000	+35.52978516	-11.05224609	-54.86572266	+2888	+11.58837891	-3.14648438	-0.57128906	+12.43652344	-22.80761719	+14.58984375	+2332	+9.11425781	-7.88818359	-1.65234375	+44.69238281	-8.63525391	-28.25683594	+1944
+1458241050.34879990	+11.94433594	-5.22070313	-0.85253906	+35.33203125	-11.22802734	-54.66796875	+2904	+11.63671875	-3.09814453	-0.58007813	+12.72216797	-22.91748047	+14.54589844	+2336	+9.16699219	-7.83984375	-1.67431641	+44.40673828	-8.72314453	-28.23486328	+1956
+1458241050.35299990	+11.99707031	-5.19873047	-0.86132813	+35.13427734	-11.40380859	-54.47021484	+2920	+11.68945313	-3.04541016	-0.58447266	+13.00781250	-23.02734375	+14.50195313	+2344	+9.22412109	-7.79150391	-1.68310547	+44.12109375	-8.81103516	-28.23486328	+1964
+1458241050.35719990	+12.05419922	-5.16796875	-0.87451172	+35.00244141	-11.57958984	-54.29443359	+2940	+11.74218750	-3.00146484	-0.59326172	+13.22753906	-23.13720703	+14.47998047	+2348	+9.27685547	-7.74316406	-1.69628906	+43.81347656	-8.89892578	-28.25683594	+1968
+1458241050.36130000	+12.11132813	-5.14599609	-0.88330078	+34.82666016	-11.73339844	-54.09667969	+2956	+11.79492188	-2.95312500	-0.60205078	+13.44726563	-23.22509766	+14.45800781	+2352	+9.33837891	-7.68603516	-1.70947266	+43.59375000	-9.00878906	-28.27880859	+1976
+1458241050.36550000	+12.16406250	-5.11962891	-0.89648438	+34.65087891	-11.88720703	-53.89892578	+2972	+11.84765625	-2.90039063	-0.61083984	+13.66699219	-23.33496094	+14.45800781	+2360	+9.39990234	-7.63330078	-1.71826172	+43.37402344	-9.11865234	-28.30078125	+1984
+1458241050.36970000	+12.21679688	-5.08447266	-0.90087891	+34.54101563	-12.06298828	-53.74511719	+2984	+11.89599609	-2.85644531	-0.61523438	+13.82080078	-23.46679688	+14.43603516	+2364	+9.45263672	-7.58056641	-1.73144531	+43.08837891	-9.22851563	-28.36669922	+1988
+1458241050.37380000	+12.27392578	-5.05371094	-0.90966797	+34.40917969	-12.21679688	-53.59130859	+3000	+11.94873047	-2.80810547	-0.62402344	+13.97460938	-23.57666016	+14.41406250	+2368	+9.51416016	-7.52343750	-1.74023438	+42.89062500	-9.36035156	-28.43261719	+1996
+1458241050.37800000	+12.32666016	-5.01855469	-0.91845703	+34.27734375	-12.34863281	-53.43750000	+3016	+12.00146484	-2.75976563	-0.62841797	+14.15039063	-23.70849609	+14.37011719	+2376	+9.57568359	-7.46191406	-1.74902344	+42.71484375	-9.49218750	-28.47656250	+2004
+1458241050.38630010	+12.43652344	-4.94824219	-0.93164063	+34.07958984	-12.67822266	-53.23974609	+3048	+12.11132813	-2.66308594	-0.63281250	+14.41406250	-24.03808594	+14.23828125	+2384	+9.68554688	-7.35205078	-1.76660156	+42.23144531	-9.75585938	-28.60839844	+2020
+1458241050.39050010	+12.48486328	-4.91308594	-0.93603516	+33.94775391	-12.81005859	-53.12988281	+3064	+12.16406250	-2.61474609	-0.63720703	+14.54589844	-24.19189453	+14.17236328	+2392	+9.74267578	-7.29931641	-1.78417969	+42.01171875	-9.88769531	-28.63037109	+2028
+1458241050.39470010	+12.53759766	-4.87792969	-0.94042969	+33.83789063	-12.96386719	-53.04199219	+3080	+12.21679688	-2.56640625	-0.64160156	+14.63378906	-24.34570313	+14.08447266	+2400	+9.79541016	-7.24658203	-1.79736328	+41.74804688	-10.01953125	-28.67431641	+2032
+1458241050.39879990	+12.59033203	-4.83837891	-0.94482422	+33.72802734	-13.07373047	-52.93212891	+3096	+12.27392578	-2.51806641	-0.64599609	+14.74365234	-24.49951172	+13.99658203	+2404	+9.84814453	-7.19384766	-1.81054688	+41.48437500	-10.15136719	-28.71826172	+2040
+1458241050.40300010	+12.63867188	-4.79882813	-0.95361328	+33.61816406	-13.16162109	-52.84423828	+3116	+12.32666016	-2.46972656	-0.64599609	+14.83154297	-24.67529297	+13.90869141	+2412	+9.90087891	-7.14111328	-1.82812500	+41.22070313	-10.28320313	-28.71826172	+2048
+1458241050.40720010	+12.68701172	-4.75488281	-0.95361328	+33.53027344	-13.27148438	-52.80029297	+3136	+12.37939453	-2.42138672	-0.65039063	+14.89746094	-24.85107422	+13.79882813	+2420	+9.94482422	-7.09277344	-1.85009766	+40.91308594	-10.39306641	-28.71826172	+2056
+1458241050.41129990	+12.73974609	-4.71533203	-0.95800781	+33.39843750	-13.40332031	-52.77832031	+3160	+12.43652344	-2.37304688	-0.65039063	+14.94140625	-25.04882813	+13.66699219	+2432	+9.98876953	-7.04443359	-1.87207031	+40.60546875	-10.50292969	-28.71826172	+2068
+1458241050.41549990	+12.78808594	-4.67578125	-0.95800781	+33.28857422	-13.49121094	-52.75634766	+3184	+12.48925781	-2.32910156	-0.64599609	+15.00732422	-25.24658203	+13.51318359	+2440	+10.03710938	-6.99169922	-1.89404297	+40.31982422	-10.61279297	-28.71826172	+2080
+1458241050.41960000	+12.83642578	-4.63183594	-0.96240234	+33.20068359	-13.60107422	-52.71240234	+3208	+12.54638672	-2.27636719	-0.64599609	+15.07324219	-25.42236328	+13.38134766	+2452	+10.08105469	-6.94335938	-1.91601563	+39.99023438	-10.70068359	-28.71826172	+2088
+1458241050.42380000	+12.88476563	-4.59228516	-0.96679688	+33.04687500	-13.66699219	-52.66845703	+3232	+12.60351563	-2.23242188	-0.64599609	+15.09521484	-25.59814453	+13.24951172	+2464	+10.12500000	-6.89941406	-1.94238281	+39.68261719	-10.78857422	-28.69628906	+2100
+1458241050.42800000	+12.93310547	-4.55273438	-0.97119141	+32.91503906	-13.71093750	-52.64648438	+3260	+12.65625000	-2.18408203	-0.64599609	+15.13916016	-25.79589844	+13.09570313	+2476	+10.16894531	-6.85107422	-1.96435547	+39.37500000	-10.87646484	-28.67431641	+2108
+1458241050.43210010	+12.98144531	-4.50878906	-0.97119141	+32.80517578	-13.77685547	-52.62451172	+3288	+12.71337891	-2.13134766	-0.64599609	+15.16113281	-25.94970703	+12.96386719	+2492	+10.21289063	-6.80712891	-1.98632813	+39.04541016	-10.96435547	-28.67431641	+2120
+1458241050.43630000	+13.02978516	-4.46484375	-0.97558594	+32.67333984	-13.84277344	-52.62451172	+3316	+12.76611328	-2.08740234	-0.64599609	+15.16113281	-26.10351563	+12.83203125	+2504	+10.25683594	-6.75878906	-2.01269531	+38.78173828	-11.03027344	-28.65234375	+2132
+1458241050.44050000	+13.07812500	-4.42089844	-0.97558594	+32.56347656	-13.88671875	-52.62451172	+3348	+12.81884766	-2.03906250	-0.64160156	+15.13916016	-26.27929688	+12.67822266	+2520	+10.30517578	-6.70605469	-2.03027344	+38.51806641	-11.09619141	-28.67431641	+2144
+1458241050.44460010	+13.12646484	-4.37255859	-0.97998047	+32.47558594	-13.93066406	-52.62451172	+3376	+12.87597656	-1.98632813	-0.64160156	+15.16113281	-26.45507813	+12.54638672	+2536	+10.34912109	-6.65771484	-2.04785156	+38.27636719	-11.18408203	-28.69628906	+2156
+1458241050.44880010	+13.17480469	-4.33300781	-0.97998047	+32.34375000	-13.97460938	-52.62451172	+3404	+12.92871094	-1.94238281	-0.64160156	+15.11718750	-26.60888672	+12.39257813	+2548	+10.39306641	-6.60498047	-2.06982422	+38.05664063	-11.25000000	-28.69628906	+2172
+1458241050.45300010	+13.22314453	-4.29785156	-0.98437500	+32.18994141	-14.04052734	-52.62451172	+3432	+12.98144531	-1.89404297	-0.63720703	+15.09521484	-26.78466797	+12.23876953	+2568	+10.44580078	-6.55224609	-2.07861328	+37.85888672	-11.33789063	-28.78417969	+2180
+1458241050.45709990	+13.27587891	-4.24951172	-0.98437500	+32.08007813	-14.08447266	-52.62451172	+3456	+13.03857422	-1.84130859	-0.64160156	+15.09521484	-26.91650391	+12.12890625	+2584	+10.48974609	-6.49511719	-2.08740234	+37.66113281	-11.42578125	-28.87207031	+2192
+1458241050.46129990	+13.32421875	-4.20556641	-0.98876953	+31.97021484	-14.12841797	-52.60253906	+3484	+13.09130859	-1.79736328	-0.64160156	+15.02929688	-27.02636719	+11.99707031	+2596	+10.54248047	-6.43798828	-2.10058594	+37.52929688	-11.51367188	-28.91601563	+2204
+1458241050.46550010	+13.37255859	-4.16162109	-0.99316406	+31.86035156	-14.12841797	-52.60253906	+3508	+13.14404297	-1.74902344	-0.64160156	+14.96337891	-27.15820313	+11.88720703	+2612	+10.59521484	-6.37646484	-2.10498047	+37.41943359	-11.62353516	-29.02587891	+2216
+1458241050.46960000	+13.42529297	-4.11328125	-0.99755859	+31.77246094	-14.15039063	-52.55859375	+3532	+13.19238281	-1.69628906	-0.64599609	+14.91943359	-27.24609375	+11.77734375	+2632	+10.64794922	-6.31494141	-2.10937500	+37.30957031	-11.73339844	-29.11376953	+2228
+1458241050.47799990	+13.52197266	-4.02539063	-1.01074219	+31.53076172	-14.21630859	-52.51464844	+3572	+13.29345703	-1.59960938	-0.65478516	+14.74365234	-27.46582031	+11.55761719	+2660	+10.75341797	-6.18310547	-2.10937500	+37.19970703	-11.95312500	-29.31152344	+2252
+1458241050.48210000	+13.57470703	-3.97265625	-1.01513672	+31.46484375	-14.23828125	-52.49267578	+3588	+13.34619141	-1.54687500	-0.65917969	+14.72167969	-27.53173828	+11.49169922	+2676	+10.80615234	-6.11718750	-2.10498047	+37.15576172	-12.08496094	-29.44335938	+2264
+1458241050.48630000	+13.62304688	-3.92871094	-1.01953125	+31.35498047	-14.26025391	-52.47070313	+3604	+13.39892578	-1.50292969	-0.66357422	+14.61181641	-27.59765625	+11.40380859	+2692	+10.85888672	-6.05126953	-2.10498047	+37.13378906	-12.19482422	-29.53125000	+2276
+1458241050.49050000	+13.66699219	-3.88476563	-1.02392578	+31.22314453	-14.28222656	-52.44873047	+3620	+13.44287109	-1.45458984	-0.66796875	+14.52392578	-27.68554688	+11.29394531	+2704	+10.91162109	-5.98535156	-2.10058594	+37.08984375	-12.32666016	-29.64111328	+2288
+1458241050.49460010	+13.71533203	-3.83203125	-1.03271484	+31.15722656	-14.30419922	-52.38281250	+3632	+13.49560547	-1.40185547	-0.67675781	+14.45800781	-27.70751953	+11.20605469	+2720	+10.96435547	-5.91943359	-2.10058594	+37.06787109	-12.43652344	-29.72900391	+2300
+1458241050.49880000	+13.76367188	-3.78808594	-1.04150391	+31.06933594	-14.30419922	-52.33886719	+3644	+13.54394531	-1.35351563	-0.68115234	+14.37011719	-27.72949219	+11.14013672	+2736	+11.01269531	-5.85351563	-2.10058594	+37.02392578	-12.52441406	-29.79492188	+2308
+1458241050.50289990	+13.80761719	-3.73974609	-1.05029297	+30.95947266	-14.30419922	-52.29492188	+3656	+13.58349609	-1.30517578	-0.68554688	+14.26025391	-27.79541016	+11.05224609	+2752	+11.06103516	-5.78759766	-2.10058594	+37.00195313	-12.61230469	-29.83886719	+2316
+1458241050.50710010	+13.85156250	-3.68261719	-1.05468750	+30.91552734	-14.32617188	-52.25097656	+3668	+13.63183594	-1.25244141	-0.69433594	+14.21630859	-27.81738281	+10.98632813	+2768	+11.10937500	-5.72167969	-2.10058594	+36.95800781	-12.70019531	-29.88281250	+2324
+1458241050.51130010	+13.89111328	-3.63867188	-1.06347656	+30.82763672	-14.34814453	-52.25097656	+3680	+13.67578125	-1.20410156	-0.69873047	+14.10644531	-27.83935547	+10.92041016	+2780	+11.15332031	-5.66455078	-2.10498047	+36.89208984	-12.74414063	-29.90478516	+2332
+1458241050.51539990	+13.93066406	-3.59472656	-1.06787109	+30.71777344	-14.34814453	-52.20703125	+3688	+13.71972656	-1.15576172	-0.70312500	+13.99658203	-27.90527344	+10.83251953	+2796	+11.19726563	-5.60742188	-2.10937500	+36.82617188	-12.78808594	-29.92675781	+2340
+1458241050.51959990	+13.97021484	-3.53759766	-1.06787109	+30.71777344	-14.39208984	-52.22900391	+3700	+13.76367188	-1.10302734	-0.70312500	+13.93066406	-27.94921875	+10.76660156	+2812	+11.23681641	-5.54589844	-2.11376953	+36.76025391	-12.83203125	-29.92675781	+2348
+1458241050.52379990	+14.01416016	-3.49365234	-1.07226563	+30.67382813	-14.43603516	-52.27294922	+3712	+13.80761719	-1.05468750	-0.70751953	+13.84277344	-27.99316406	+10.70068359	+2824	+11.27197266	-5.49755859	-2.12255859	+36.65039063	-12.83203125	-29.92675781	+2352
+1458241050.52790000	+14.04931641	-3.44531250	-1.07226563	+30.60791016	-14.47998047	-52.27294922	+3720	+13.84716797	-1.00634766	-0.70751953	+13.73291016	-28.03710938	+10.61279297	+2840	+11.31152344	-5.44482422	-2.13574219	+36.51855469	-12.81005859	-29.90478516	+2360
+1458241050.53210000	+14.08447266	-3.38818359	-1.07666016	+30.62988281	-14.52392578	-52.29492188	+3736	+13.88671875	-0.95361328	-0.70751953	+13.62304688	-28.10302734	+10.54687500	+2856	+11.34667969	-5.39208984	-2.14892578	+36.43066406	-12.78808594	-29.86083984	+2368
+1458241050.53629990	+14.11962891	-3.33984375	-1.07666016	+30.60791016	-14.56787109	-52.31689453	+3748	+13.92187500	-0.90527344	-0.70751953	+13.49121094	-28.16894531	+10.50292969	+2872	+11.37744141	-5.34814453	-2.16650391	+36.27685547	-12.74414063	-29.81689453	+2376
+1458241050.54040000	+14.15039063	-3.29150391	-1.08105469	+30.58593750	-14.58984375	-52.33886719	+3764	+13.96142578	-0.85693359	-0.70312500	+13.35937500	-28.25683594	+10.45898438	+2892	+11.41259766	-5.29980469	-2.17968750	+36.16699219	-12.70019531	-29.77294922	+2384
+1458241050.54460000	+14.18554688	-3.23437500	-1.08105469	+30.67382813	-14.69970703	-52.42675781	+3780	+13.99658203	-0.80419922	-0.69873047	+13.22753906	-28.36669922	+10.41503906	+2908	+11.44335938	-5.25146484	-2.19726563	+36.05712891	-12.65625000	-29.72900391	+2392
+1458241050.55290010	+14.25146484	-3.13769531	-1.06787109	+30.71777344	-14.96337891	-52.60253906	+3816	+14.07128906	-0.70751953	-0.68994141	+12.83203125	-28.58642578	+10.39306641	+2948	+11.50488281	-5.16357422	-2.22363281	+35.81542969	-12.54638672	-29.70703125	+2408
+1458241050.55710010	+14.28222656	-3.08056641	-1.06347656	+30.82763672	-15.07324219	-52.64648438	+3836	+14.10644531	-0.65917969	-0.68554688	+12.65625000	-28.67431641	+10.39306641	+2964	+11.53564453	-5.11523438	-2.23681641	+35.72753906	-12.50244141	-29.68505859	+2416
+1458241050.56130000	+14.31738281	-3.03222656	-1.05908203	+30.91552734	-15.20507813	-52.71240234	+3852	+14.14160156	-0.61083984	-0.68115234	+12.41455078	-28.78417969	+10.43701172	+2984	+11.57080078	-5.07128906	-2.25000000	+35.63964844	-12.45849609	-29.66308594	+2424
+1458241050.56539990	+14.34814453	-2.97949219	-1.05908203	+30.95947266	-15.31494141	-52.75634766	+3872	+14.17236328	-0.56689453	-0.67236328	+12.15087891	-28.91601563	+10.50292969	+3000	+11.60156250	-5.02294922	-2.25878906	+35.57373047	-12.41455078	-29.66308594	+2432
+1458241050.56960010	+14.37890625	-2.92236328	-1.05908203	+31.11328125	-15.46875000	-52.80029297	+3892	+14.20312500	-0.51855469	-0.66796875	+11.88720703	-29.02587891	+10.56884766	+3020	+11.63232422	-4.97460938	-2.27197266	+35.52978516	-12.37060547	-29.64111328	+2444
+1458241050.57370000	+14.40527344	-2.87402344	-1.05029297	+31.20117188	-15.64453125	-52.84423828	+3912	+14.23388672	-0.47460938	-0.65917969	+11.57958984	-29.13574219	+10.67871094	+3040	+11.66308594	-4.91748047	-2.28076172	+35.50781250	-12.32666016	-29.59716797	+2452
+1458241050.57789990	+14.44042969	-2.82128906	-1.05029297	+31.26708984	-15.82031250	-52.86621094	+3932	+14.26904297	-0.43066406	-0.65478516	+11.25000000	-29.24560547	+10.81054688	+3056	+11.69824219	-4.86474609	-2.28076172	+35.48583984	-12.34863281	-29.66308594	+2460
+1458241050.58209990	+14.47119141	-2.76416016	-1.04589844	+31.42089844	-15.99609375	-52.84423828	+3948	+14.29980469	-0.37792969	-0.65039063	+10.96435547	-29.33349609	+10.96435547	+3072	+11.73339844	-4.80761719	-2.28076172	+35.52978516	-12.39257813	-29.68505859	+2468
+1458241050.58620000	+14.50634766	-2.71582031	-1.04589844	+31.50878906	-16.14990234	-52.84423828	+3960	+14.33056641	-0.33837891	-0.65039063	+10.61279297	-29.42138672	+11.14013672	+3088	+11.76855469	-4.75488281	-2.27636719	+35.57373047	-12.41455078	-29.70703125	+2476
+1458241050.59040000	+14.53710938	-2.66748047	-1.04589844	+31.59667969	-16.32568359	-52.84423828	+3972	+14.36132813	-0.29882813	-0.64599609	+10.23925781	-29.50927734	+11.31591797	+3100	+11.80371094	-4.69775391	-2.27197266	+35.59570313	-12.48046875	-29.75097656	+2484
+1458241050.59460000	+14.56787109	-2.61474609	-1.05029297	+31.70654297	-16.45751953	-52.75634766	+3984	+14.39208984	-0.25488281	-0.64160156	+9.90966797	-29.55322266	+11.51367188	+3116	+11.83886719	-4.63623047	-2.26757813	+35.66162109	-12.52441406	-29.75097656	+2492
+1458241050.59870000	+14.59863281	-2.56640625	-1.05468750	+31.77246094	-16.58935547	-52.69042969	+3992	+14.41845703	-0.21533203	-0.64160156	+9.53613281	-29.59716797	+11.73339844	+3128	+11.87402344	-4.57470703	-2.26318359	+35.72753906	-12.56835938	-29.75097656	+2500
+1458241050.60290000	+14.62939453	-2.52246094	-1.05468750	+31.83837891	-16.74316406	-52.62451172	+3996	+14.44482422	-0.18017578	-0.64160156	+9.16259766	-29.64111328	+11.95312500	+3136	+11.90917969	-4.51757813	-2.25439453	+35.79345703	-12.63427734	-29.77294922	+2508
+1458241050.60710000	+14.66015625	-2.46972656	-1.05908203	+31.94824219	-16.87500000	-52.53662109	+4000	+14.47119141	-0.13183594	-0.63720703	+8.85498047	-29.68505859	+12.17285156	+3148	+11.94433594	-4.45166016	-2.24560547	+35.88134766	-12.70019531	-29.77294922	+2516
+1458241050.61120010	+14.68652344	-2.42138672	-1.06347656	+32.03613281	-17.00683594	-52.44873047	+4004	+14.49755859	-0.09667969	-0.63720703	+8.48144531	-29.70703125	+12.41455078	+3160	+11.97949219	-4.39453125	-2.24121094	+35.94726563	-12.76611328	-29.75097656	+2524
+1458241050.61540010	+14.71728516	-2.37304688	-1.06347656	+32.12402344	-17.16064453	-52.40478516	+4004	+14.52392578	-0.06152344	-0.63281250	+8.08593750	-29.75097656	+12.63427734	+3168	+12.01025391	-4.33740234	-2.23242188	+36.01318359	-12.85400391	-29.77294922	+2528
+1458241050.62369990	+14.77441406	-2.28515625	-1.06787109	+32.27783203	-17.38037109	-52.22900391	+3996	+14.57666016	+0.00878906	-0.62841797	+7.42675781	-29.83886719	+13.11767578	+3188	+12.07617188	-4.22753906	-2.21484375	+36.10107422	-12.98583984	-29.75097656	+2536
+1458241050.62789990	+14.79638672	-2.24121094	-1.07226563	+32.34375000	-17.46826172	-52.16308594	+3992	+14.59863281	+0.04394531	-0.61962891	+7.07519531	-29.88281250	+13.33740234	+3200	+12.10253906	-4.17480469	-2.21044922	+36.12304688	-13.00781250	-29.70703125	+2536
+1458241050.63210010	+14.82275391	-2.19287109	-1.07226563	+32.45361328	-17.60009766	-52.14111328	+3988	+14.62060547	+0.07910156	-0.61523438	+6.74560547	-29.92675781	+13.55712891	+3212	+12.12890625	-4.12646484	-2.21044922	+36.14501953	-13.02978516	-29.64111328	+2536
+1458241050.63620000	+14.84472656	-2.14892578	-1.06787109	+32.56347656	-17.73193359	-52.11914063	+3988	+14.64697266	+0.11425781	-0.60644531	+6.41601563	-29.97070313	+13.77685547	+3224	+12.15527344	-4.07812500	-2.21044922	+36.12304688	-13.02978516	-29.57519531	+2532
+1458241050.64039990	+14.86669922	-2.10498047	-1.06347656	+32.67333984	-17.84179688	-52.09716797	+3984	+14.66894531	+0.14941406	-0.59765625	+6.06445313	-30.03662109	+14.01855469	+3240	+12.17724609	-4.03417969	-2.21044922	+36.10107422	-13.02978516	-29.50927734	+2532
+1458241050.64459990	+14.88867188	-2.05664063	-1.05468750	+32.82714844	-18.01757813	-52.11914063	+3984	+14.69091797	+0.18457031	-0.58447266	+5.71289063	-30.12451172	+14.23828125	+3252	+12.19921875	-3.99023438	-2.21484375	+36.05712891	-13.00781250	-29.42138672	+2528
+1458241050.64870000	+14.90625000	-2.01269531	-1.04589844	+32.93701172	-18.14941406	-52.14111328	+3984	+14.71728516	+0.21533203	-0.57128906	+5.33935547	-30.21240234	+14.47998047	+3268	+12.22119141	-3.95507813	-2.21923828	+35.96923828	-12.96386719	-29.35546875	+2524
+1458241050.65290000	+14.92382813	-1.97314453	-1.03710938	+33.06884766	-18.28125000	-52.20703125	+3988	+14.73925781	+0.24169922	-0.54931641	+4.96582031	-30.34423828	+14.72167969	+3284	+12.24316406	-3.92431641	-2.22363281	+35.88134766	-12.94189453	-29.26757813	+2524
+1458241050.65700010	+14.94580078	-1.92919922	-1.02392578	+33.24462891	-18.45703125	-52.27294922	+3992	+14.76123047	+0.27246094	-0.53173828	+4.57031250	-30.45410156	+14.96337891	+3300	+12.26074219	-3.88916016	-2.23242188	+35.77148438	-12.87597656	-29.15771484	+2520
+1458241050.66120000	+14.96337891	-1.88525391	-1.01074219	+33.39843750	-18.61083984	-52.31689453	+3996	+14.78759766	+0.30322266	-0.51416016	+4.15283203	-30.56396484	+15.24902344	+3316	+12.27832031	-3.85839844	-2.24121094	+35.66162109	-12.81005859	-29.04785156	+2516
+1458241050.66540000	+14.97656250	-1.84570313	-0.99755859	+33.53027344	-18.76464844	-52.38281250	+4004	+14.80957031	+0.33398438	-0.49218750	+3.75732422	-30.69580078	+15.51269531	+3332	+12.29589844	-3.82763672	-2.24560547	+35.52978516	-12.74414063	-28.91601563	+2516
+1458241050.66950010	+14.99414063	-1.79736328	-0.98437500	+33.72802734	-18.94042969	-52.42675781	+4012	+14.83154297	+0.36474609	-0.47021484	+3.31787109	-30.78369141	+15.79833984	+3352	+12.31347656	-3.79687500	-2.25878906	+35.41992188	-12.63427734	-28.78417969	+2512
+1458241050.67370010	+15.00732422	-1.75781250	-0.97558594	+33.90380859	-19.11621094	-52.47070313	+4024	+14.85351563	+0.39111328	-0.45263672	+2.83447266	-30.87158203	+16.12792969	+3368	+12.33105469	-3.76611328	-2.26757813	+35.28808594	-12.56835938	-28.63037109	+2512
+1458241050.67790010	+15.02490234	-1.71386719	-0.95361328	+34.07958984	-19.31396484	-52.51464844	+4036	+14.87988281	+0.41748047	-0.42626953	+2.32910156	-30.98144531	+16.47949219	+3388	+12.34863281	-3.73535156	-2.27197266	+35.15625000	-12.50244141	-28.49853516	+2508
+1458241050.68619990	+15.05566406	-1.63476563	-0.93164063	+34.36523438	-19.64355469	-52.51464844	+4060	+14.92382813	+0.46582031	-0.38232422	+1.31835938	-31.17919922	+17.22656250	+3424	+12.37939453	-3.66943359	-2.28076172	+34.93652344	-12.39257813	-28.19091797	+2504
+1458241050.69039990	+15.07324219	-1.59960938	-0.91845703	+34.49707031	-19.81933594	-52.51464844	+4072	+14.95019531	+0.48779297	-0.36035156	+0.76904297	-31.24511719	+17.60009766	+3440	+12.39697266	-3.63867188	-2.28076172	+34.80468750	-12.37060547	-28.08105469	+2504
+1458241050.69450000	+15.09082031	-1.56005859	-0.91406250	+34.58496094	-19.90722656	-52.38281250	+4080	+14.97216797	+0.51416016	-0.34277344	+0.30761719	-31.26708984	+17.97363281	+3456	+12.41894531	-3.60351563	-2.28076172	+34.71679688	-12.34863281	-27.90527344	+2504
+1458241050.69870000	+15.10839844	-1.52490234	-0.91406250	+34.65087891	-20.01708984	-52.25097656	+4088	+14.99414063	+0.53173828	-0.32958984	-0.24169922	-31.24511719	+18.36914063	+3472	+12.43652344	-3.56396484	-2.28076172	+34.62890625	-12.32666016	-27.72949219	+2504
+1458241050.70289990	+15.12597656	-1.48974609	-0.90966797	+34.73876953	-20.14892578	-52.11914063	+4100	+15.01611328	+0.54492188	-0.31640625	-0.79101563	-31.20117188	+18.78662109	+3488	+12.45410156	-3.52441406	-2.27197266	+34.56298828	-12.34863281	-27.57568359	+2504
+1458241050.70700000	+15.14355469	-1.45458984	-0.90966797	+34.76074219	-20.23681641	-51.92138672	+4104	+15.03369141	+0.57128906	-0.30322266	-1.25244141	-31.15722656	+19.18212891	+3504	+12.47167969	-3.48046875	-2.26318359	+34.51904297	-12.37060547	-27.39990234	+2508
+1458241050.71120000	+15.15673828	-1.42382813	-0.90966797	+34.73876953	-20.30273438	-51.72363281	+4108	+15.05126953	+0.58447266	-0.29443359	-1.77978516	-31.11328125	+19.59960938	+3520	+12.48925781	-3.43652344	-2.25878906	+34.47509766	-12.39257813	-27.24609375	+2512
+1458241050.71540000	+15.17871094	-1.39306641	-0.90527344	+34.73876953	-20.43457031	-51.52587891	+4112	+15.07324219	+0.59326172	-0.28125000	-2.32910156	-31.04736328	+19.97314453	+3532	+12.51123047	-3.39257813	-2.24121094	+34.43115234	-12.45849609	-27.11425781	+2516
+1458241050.71950010	+15.19628906	-1.36669922	-0.90966797	+34.69482422	-20.45654297	-51.26220703	+4112	+15.09082031	+0.61523438	-0.27246094	-2.74658203	-30.95947266	+20.36865234	+3552	+12.53320313	-3.34863281	-2.22363281	+34.40917969	-12.54638672	-26.96044922	+2524
+1458241050.72370000	+15.21826172	-1.34033203	-0.91406250	+34.60693359	-20.50048828	-50.99853516	+4108	+15.11279297	+0.62402344	-0.26367188	-3.20800781	-30.84960938	+20.74218750	+3564	+12.55078125	-3.30468750	-2.21044922	+34.36523438	-12.61230469	-26.80664063	+2528
+1458241050.72779990	+15.23583984	-1.31396484	-0.91845703	+34.54101563	-20.54443359	-50.73486328	+4104	+15.13476563	+0.63281250	-0.25927734	-3.64746094	-30.76171875	+21.04980469	+3576	+12.57275391	-3.26074219	-2.19287109	+34.34326172	-12.67822266	-26.65283203	+2532
+1458241050.73200010	+15.25341797	-1.29199219	-0.91845703	+34.45312500	-20.58837891	-50.47119141	+4100	+15.15234375	+0.65039063	-0.25048828	-4.02099609	-30.62988281	+21.37939453	+3592	+12.59033203	-3.21679688	-2.17968750	+34.29931641	-12.74414063	-26.49902344	+2536
+1458241050.73620010	+15.27099609	-1.27001953	-0.92285156	+34.34326172	-20.61035156	-50.18554688	+4096	+15.16992188	+0.66357422	-0.24609375	-4.39453125	-30.52001953	+21.68701172	+3604	+12.60791016	-3.17724609	-2.16210938	+34.23339844	-12.83203125	-26.34521484	+2540
+1458241050.74029990	+15.28857422	-1.24804688	-0.92285156	+34.21142578	-20.65429688	-49.92187500	+4088	+15.18750000	+0.67236328	-0.23730469	-4.79003906	-30.41015625	+21.99462891	+3616	+12.62548828	-3.13769531	-2.15332031	+34.18945313	-12.87597656	-26.19140625	+2544
+1458241050.74449990	+15.30615234	-1.23046875	-0.91845703	+34.12353516	-20.74218750	-49.70214844	+4080	+15.20507813	+0.68554688	-0.22412109	-5.14160156	-30.36621094	+22.30224609	+3632	+12.64306641	-3.09814453	-2.13574219	+34.14550781	-12.94189453	-26.03759766	+2548
+1458241050.74869990	+15.32373047	-1.21289063	-0.91406250	+34.01367188	-20.83007813	-49.50439453	+4076	+15.22265625	+0.69433594	-0.21093750	-5.51513672	-30.30029297	+22.58789063	+3648	+12.65625000	-3.07177734	-2.12255859	+34.03564453	-12.98583984	-25.90576172	+2552
+1458241050.75700000	+15.35888672	-1.17773438	-0.89208984	+33.79394531	-21.02783203	-49.15283203	+4064	+15.26660156	+0.71630859	-0.17578125	-6.28417969	-30.25634766	+23.15917969	+3684	+12.69140625	-3.01025391	-2.10058594	+33.83789063	-13.02978516	-25.62011719	+2556
+1458241050.76120000	+15.37646484	-1.16455078	-0.87890625	+33.68408203	-21.13769531	-49.02099609	+4060	+15.28857422	+0.72509766	-0.15380859	-6.65771484	-30.23437500	+23.44482422	+3700	+12.70458984	-2.99267578	-2.09179688	+33.68408203	-13.05175781	-25.46630859	+2556
+1458241050.76530000	+15.38964844	-1.15136719	-0.87451172	+33.57421875	-21.22558594	-48.86718750	+4056	+15.31054688	+0.73828125	-0.13183594	-7.05322266	-30.21240234	+23.73046875	+3720	+12.71777344	-2.97509766	-2.09619141	+33.50830078	-12.98583984	-25.29052734	+2552
+1458241050.76950000	+15.40283203	-1.13378906	-0.85693359	+33.48632813	-21.35742188	-48.77929688	+4056	+15.32812500	+0.74267578	-0.10546875	-7.55859375	-30.23437500	+24.03808594	+3736	+12.73095703	-2.95751953	-2.09619141	+33.33251953	-12.91992188	-25.11474609	+2548
+1458241050.77370000	+15.41162109	-1.12060547	-0.83935547	+33.42041016	-21.51123047	-48.69140625	+4060	+15.34570313	+0.75146484	-0.07910156	-8.04199219	-30.25634766	+24.38964844	+3756	+12.73974609	-2.93994141	-2.10058594	+33.13476563	-12.85400391	-24.93896484	+2544
+1458241050.77780010	+15.42480469	-1.10742188	-0.82617188	+33.33251953	-21.66503906	-48.58154297	+4064	+15.36328125	+0.76025391	-0.05273438	-8.54736328	-30.25634766	+24.78515625	+3776	+12.75292969	-2.92675781	-2.10058594	+32.95898438	-12.76611328	-24.78515625	+2540
+1458241050.78200010	+15.43798828	-1.08984375	-0.80419922	+33.28857422	-21.84082031	-48.53759766	+4072	+15.38525391	+0.76025391	-0.02197266	-9.18457031	-30.30029297	+25.18066406	+3796	+12.76611328	-2.91357422	-2.10498047	+32.76123047	-12.70019531	-24.58740234	+2536
+1458241050.78620000	+15.45117188	-1.08105469	-0.78222656	+33.22265625	-22.01660156	-48.49365234	+4080	+15.40722656	+0.76464844	+0.00878906	-9.79980469	-30.32226563	+25.59814453	+3812	+12.77490234	-2.90917969	-2.10498047	+32.51953125	-12.59033203	-24.43359375	+2532
+1458241050.79029990	+15.45996094	-1.06787109	-0.76464844	+33.13476563	-22.19238281	-48.42773438	+4092	+15.42919922	+0.76904297	+0.03515625	-10.45898438	-30.32226563	+26.05957031	+3832	+12.78369141	-2.90039063	-2.10937500	+32.29980469	-12.50244141	-24.25781250	+2524
+1458241050.79450010	+15.46875000	-1.05908203	-0.75146484	+33.06884766	-22.32421875	-48.33984375	+4104	+15.45117188	+0.76025391	+0.06152344	-11.20605469	-30.27832031	+26.52099609	+3852	+12.79687500	-2.89160156	-2.11376953	+32.08007813	-12.39257813	-24.06005859	+2520
+1458241050.79870010	+15.47753906	-1.04589844	-0.73388672	+32.98095703	-22.43408203	-48.22998047	+4120	+15.47314453	+0.75585938	+0.08789063	-11.97509766	-30.21240234	+27.02636719	+3868	+12.80566406	-2.87841797	-2.11816406	+31.90429688	-12.28271484	-23.86230469	+2520
+1458241050.80279990	+15.48632813	-1.03271484	-0.72509766	+32.89306641	-22.54394531	-48.09814453	+4136	+15.49072266	+0.75585938	+0.10986328	-12.76611328	-30.10253906	+27.55371094	+3888	+12.81884766	-2.86962891	-2.12255859	+31.70654297	-12.17285156	-23.66455078	+2516
+1458241050.80699990	+15.49511719	-1.01953125	-0.72070313	+32.82714844	-22.63183594	-47.96630859	+4152	+15.50830078	+0.74707031	+0.13623047	-13.60107422	-30.01464844	+28.08105469	+3904	+12.82763672	-2.85205078	-2.12695313	+31.53076172	-12.08496094	-23.46679688	+2512
+1458241050.81110000	+15.50390625	-1.01074219	-0.71191406	+32.71728516	-22.71972656	-47.81250000	+4168	+15.52587891	+0.73388672	+0.15820313	-14.50195313	-29.90478516	+28.65234375	+3928	+12.83642578	-2.83886719	-2.13134766	+31.37695313	-11.99707031	-23.26904297	+2508
+1458241050.81530000	+15.51708984	-1.00195313	-0.69873047	+32.60742188	-22.87353516	-47.68066406	+4184	+15.54345703	+0.71630859	+0.17138672	-15.40283203	-29.70703125	+29.26757813	+3948	+12.84960938	-2.82128906	-2.12255859	+31.20117188	-11.97509766	-23.09326172	+2508
+1458241050.81950000	+15.53466797	-0.99316406	-0.69433594	+32.49755859	-22.93945313	-47.48291016	+4200	+15.56542969	+0.70312500	+0.18457031	-16.32568359	-29.50927734	+29.86083984	+3968	+12.86279297	-2.80371094	-2.11376953	+31.09130859	-11.95312500	-22.91748047	+2508
+1458241050.82360010	+15.54345703	-0.98437500	-0.68994141	+32.36572266	-22.98339844	-47.28515625	+4216	+15.58740234	+0.68115234	+0.19775391	-17.27050781	-29.26757813	+30.45410156	+3988	+12.87597656	-2.78173828	-2.10498047	+30.98144531	-11.93115234	-22.76367188	+2512
+1458241050.82780000	+15.56103516	-0.97998047	-0.68994141	+32.21191406	-23.02734375	-47.04345703	+4228	+15.60498047	+0.66357422	+0.20654297	-18.21533203	-29.00390625	+31.04736328	+4008	+12.88916016	-2.76416016	-2.09619141	+30.87158203	-11.93115234	-22.58789063	+2512
+1458241050.83610010	+15.58740234	-0.96679688	-0.70312500	+31.90429688	-22.98339844	-46.49414063	+4256	+15.63574219	+0.61962891	+0.21533203	-20.12695313	-28.41064453	+32.23388672	+4048	+12.91552734	-2.71142578	-2.07421875	+30.76171875	-11.95312500	-22.23632813	+2520
+1458241050.84030010	+15.60498047	-0.96240234	-0.71191406	+31.72851563	-22.98339844	-46.20849609	+4264	+15.64892578	+0.58886719	+0.21533203	-21.11572266	-28.03710938	+32.82714844	+4068	+12.92871094	-2.68066406	-2.06103516	+30.71777344	-11.99707031	-22.08251953	+2524
+1458241050.84450010	+15.62255859	-0.95361328	-0.71191406	+31.61865234	-23.00537109	-45.94482422	+4272	+15.66210938	+0.56689453	+0.21972656	-22.10449219	-27.72949219	+33.44238281	+4092	+12.94189453	-2.65429688	-2.04345703	+30.69580078	-12.06298828	-21.92871094	+2532
+1458241050.84859990	+15.64013672	-0.95361328	-0.71191406	+31.48681641	-23.04931641	-45.68115234	+4276	+15.67968750	+0.53613281	+0.22412109	-23.09326172	-27.39990234	+34.03564453	+4112	+12.95068359	-2.63232422	-2.02587891	+30.62988281	-12.10693359	-21.79687500	+2536
+1458241050.85279990	+15.65771484	-0.95361328	-0.71630859	+31.33300781	-23.07128906	-45.41748047	+4280	+15.69726563	+0.50976563	+0.22851563	-24.06005859	-27.07031250	+34.60693359	+4132	+12.96826172	-2.61035156	-2.00830078	+30.56396484	-12.15087891	-21.66503906	+2540
+1458241050.85700010	+15.67529297	-0.94482422	-0.71630859	+31.22314453	-23.09326172	-45.15380859	+4280	+15.71484375	+0.48339844	+0.23291016	-25.04882813	-26.74072266	+35.17822266	+4156	+12.98144531	-2.58837891	-1.99072266	+30.52001953	-12.21679688	-21.53320313	+2548
+1458241050.86110000	+15.69287109	-0.94482422	-0.71630859	+31.11328125	-23.11523438	-44.91210938	+4280	+15.72802734	+0.46142578	+0.23730469	-25.99365234	-26.38916016	+35.72753906	+4172	+12.99462891	-2.56640625	-1.97314453	+30.45410156	-12.28271484	-21.40136719	+2552
+1458241050.86529990	+15.70166016	-0.94042969	-0.72949219	+31.00341797	-23.07128906	-44.62646484	+4284	+15.74121094	+0.43505859	+0.24169922	-26.93847656	-26.03759766	+36.25488281	+4192	+13.00341797	-2.54882813	-1.96435547	+30.38818359	-12.28271484	-21.22558594	+2556
+1458241050.86949990	+15.71923828	-0.93164063	-0.73388672	+30.95947266	-23.13720703	-44.36279297	+4284	+15.75000000	+0.41308594	+0.25048828	-27.92724609	-25.75195313	+36.80419922	+4212	+13.01220703	-2.53125000	-1.95556641	+30.30029297	-12.30468750	-21.09375000	+2560
+1458241050.87360000	+15.73242188	-0.92724609	-0.72949219	+30.91552734	-23.22509766	-44.16503906	+4284	+15.76318359	+0.39111328	+0.25927734	-28.87207031	-25.46630859	+37.35351563	+4232	+13.02099609	-2.52246094	-1.94677734	+30.19042969	-12.30468750	-20.96191406	+2564
+1458241050.87780000	+15.74121094	-0.92285156	-0.72949219	+30.87158203	-23.29101563	-43.94531250	+4284	+15.77636719	+0.36914063	+0.27246094	-29.83886719	-25.15869141	+37.88085938	+4252	+13.03417969	-2.50927734	-1.94238281	+30.05859375	-12.28271484	-20.80810547	+2564
+1458241050.88190010	+15.75439453	-0.90966797	-0.72070313	+30.89355469	-23.44482422	-43.79150391	+4284	+15.78955078	+0.33837891	+0.29443359	-30.89355469	-24.93896484	+38.49609375	+4280	+13.04296875	-2.50488281	-1.94238281	+29.92675781	-12.26074219	-20.67626953	+2564
+1458241050.88610010	+15.76318359	-0.90966797	-0.71191406	+30.91552734	-23.57666016	-43.68164063	+4284	+15.80273438	+0.32958984	+0.31640625	-31.86035156	-24.74121094	+39.04541016	+4300	+13.05175781	-2.50488281	-1.93798828	+29.72900391	-12.21679688	-20.54443359	+2564
+1458241050.89030000	+15.77197266	-0.90527344	-0.71191406	+30.91552734	-23.66455078	-43.50585938	+4288	+15.81591797	+0.31640625	+0.33398438	-32.78320313	-24.52148438	+39.57275391	+4320	+13.06054688	-2.50927734	-1.94677734	+29.53125000	-12.12890625	-20.41259766	+2564
+1458241050.89439990	+15.78076172	-0.89648438	-0.70312500	+30.98144531	-23.81835938	-43.39599609	+4292	+15.82470703	+0.30322266	+0.36035156	-33.79394531	-24.32373047	+40.14404297	+4340	+13.06933594	-2.51367188	-1.95117188	+29.35546875	-12.06298828	-20.25878906	+2560
+1458241050.90280010	+15.79394531	-0.88769531	-0.68994141	+31.09130859	-24.12597656	-43.15429688	+4308	+15.84228516	+0.28564453	+0.39990234	-35.72753906	-23.81835938	+41.24267578	+4376	+13.08251953	-2.52246094	-1.96875000	+28.95996094	-11.84326172	-19.97314453	+2560
+1458241050.90689990	+15.79833984	-0.87451172	-0.68115234	+31.24511719	-24.32373047	-43.06640625	+4320	+15.84667969	+0.26806641	+0.42187500	-36.80419922	-23.62060547	+41.85791016	+4400	+13.09130859	-2.52685547	-1.97753906	+28.78417969	-11.77734375	-19.84130859	+2560
+1458241050.91109990	+15.80273438	-0.86572266	-0.66796875	+31.35498047	-24.54345703	-42.97851563	+4332	+15.85546875	+0.25927734	+0.44824219	-37.83691406	-23.37890625	+42.47314453	+4420	+13.10009766	-2.53564453	-1.98632813	+28.60839844	-11.68945313	-19.73144531	+2556
+1458241050.91529990	+15.81152344	-0.86132813	-0.65917969	+31.44287109	-24.74121094	-42.86865234	+4344	+15.85986328	+0.25048828	+0.47460938	-38.86962891	-23.11523438	+43.08837891	+4440	+13.10888672	-2.54003906	-1.99951172	+28.41064453	-11.60156250	-19.62158203	+2556
+1458241050.91940000	+15.82031250	-0.85253906	-0.65039063	+31.59667969	-24.96093750	-42.73681641	+4360	+15.86865234	+0.23730469	+0.49658203	-39.96826172	-22.80761719	+43.70361328	+4460	+13.11767578	-2.54443359	-2.00390625	+28.27880859	-11.53564453	-19.51171875	+2552
+1458241050.92360000	+15.82470703	-0.84814453	-0.64160156	+31.70654297	-25.18066406	-42.64892578	+4372	+15.87744141	+0.22851563	+0.51855469	-41.04492188	-22.45605469	+44.29687500	+4476	+13.12646484	-2.54882813	-2.00830078	+28.14697266	-11.49169922	-19.42382813	+2548
+1458241050.92779990	+15.82910156	-0.84814453	-0.63720703	+31.81640625	-25.35644531	-42.49511719	+4388	+15.87744141	+0.21533203	+0.53173828	-42.09960938	-22.08251953	+44.86816406	+4492	+13.13525391	-2.55322266	-2.01269531	+28.01513672	-11.44775391	-19.33593750	+2544
+1458241050.93190000	+15.83789063	-0.83496094	-0.63720703	+32.01416016	-25.55419922	-42.36328125	+4404	+15.87744141	+0.20654297	+0.54492188	-43.17626953	-21.64306641	+45.43945313	+4508	+13.14843750	-2.54882813	-2.01269531	+27.97119141	-11.44775391	-19.24804688	+2544
+1458241050.94030000	+15.84667969	-0.81298828	-0.63281250	+32.36572266	-25.97167969	-41.96777344	+4432	+15.87744141	+0.16699219	+0.55371094	-45.37353516	-20.61035156	+46.56005859	+4540	+13.16601563	-2.53125000	-2.00390625	+27.92724609	-11.49169922	-19.11621094	+2544
+1458241050.94440010	+15.85107422	-0.79541016	-0.63720703	+32.56347656	-26.16943359	-41.74804688	+4444	+15.87744141	+0.14501953	+0.55810547	-46.49414063	-20.03906250	+47.10937500	+4552	+13.17919922	-2.51806641	-1.99072266	+27.97119141	-11.57958984	-19.07226563	+2544
+1458241050.94860010	+15.85986328	-0.78662109	-0.63720703	+32.73925781	-26.38916016	-41.52832031	+4456	+15.87744141	+0.11865234	+0.55810547	-47.63671875	-19.44580078	+47.61474609	+4568	+13.18798828	-2.50488281	-1.97753906	+28.01513672	-11.68945313	-19.05029297	+2548
+1458241050.95280000	+15.86425781	-0.77783203	-0.63720703	+32.91503906	-26.60888672	-41.28662109	+4464	+15.87744141	+0.09228516	+0.56250000	-48.77929688	-18.85253906	+48.14208984	+4584	+13.20117188	-2.49169922	-1.95996094	+28.05908203	-11.82128906	-19.02832031	+2556
+1458241050.95689990	+15.87304688	-0.76464844	-0.64160156	+33.11279297	-26.78466797	-41.02294922	+4472	+15.87304688	+0.06591797	+0.55810547	-49.85595703	-18.19335938	+48.60351563	+4600	+13.20996094	-2.47412109	-1.94238281	+28.14697266	-11.95312500	-19.00634766	+2560
+1458241050.96519990	+15.88623047	-0.73388672	-0.65478516	+33.53027344	-27.15820313	-40.47363281	+4480	+15.87304688	+0.00439453	+0.54052734	-52.05322266	-16.76513672	+49.39453125	+4632	+13.23193359	-2.43896484	-1.90722656	+28.32275391	-12.21679688	-18.96240234	+2576
+1458241050.96939990	+15.89062500	-0.72070313	-0.66357422	+33.72802734	-27.33398438	-40.16601563	+4484	+15.86865234	-0.02636719	+0.52734375	-53.10791016	-16.06201172	+49.79003906	+4648	+13.24072266	-2.42138672	-1.88525391	+28.43261719	-12.37060547	-18.94042969	+2588
+1458241050.97359990	+15.89501953	-0.70312500	-0.67236328	+33.92578125	-27.48779297	-39.88037109	+4484	+15.86865234	-0.05712891	+0.51416016	-54.18457031	-15.31494141	+50.14160156	+4664	+13.24951172	-2.40380859	-1.86767578	+28.49853516	-12.52441406	-18.91845703	+2596
+1458241050.97770000	+15.89941406	-0.68554688	-0.67236328	+34.16748047	-27.70751953	-39.61669922	+4484	+15.86865234	-0.09228516	+0.50976563	-55.26123047	-14.61181641	+50.51513672	+4680	+13.25830078	-2.38623047	-1.85009766	+28.58642578	-12.65625000	-18.89648438	+2604
+1458241050.98190000	+15.89941406	-0.67675781	-0.67236328	+34.25537109	-27.81738281	-39.46289063	+4480	+15.86865234	-0.11865234	+0.50976563	-56.25000000	-13.93066406	+50.91064453	+4688	+13.26708984	-2.36865234	-1.83691406	+28.65234375	-12.76611328	-18.87451172	+2612
+1458241050.98610000	+15.90380859	-0.66796875	-0.67236328	+34.38720703	-27.94921875	-39.26513672	+4472	+15.86865234	-0.14941406	+0.50537109	-57.26074219	-13.22753906	+51.24023438	+4704	+13.27587891	-2.35986328	-1.81933594	+28.67431641	-12.89794922	-18.87451172	+2620
+1458241050.99020000	+15.90820313	-0.65478516	-0.67236328	+34.54101563	-28.10302734	-39.06738281	+4468	+15.87304688	-0.18017578	+0.49658203	-58.27148438	-12.54638672	+51.54785156	+4716	+13.28466797	-2.35546875	-1.81494141	+28.69628906	-12.96386719	-18.83056641	+2624
+1458241050.99440000	+15.91259766	-0.64599609	-0.67236328	+34.71679688	-28.25683594	-38.80371094	+4464	+15.87304688	-0.20654297	+0.49658203	-59.19433594	-11.86523438	+51.85546875	+4728	+13.28906250	-2.35107422	-1.81054688	+28.67431641	-12.98583984	-18.78662109	+2628
+1458241050.99860000	+15.91259766	-0.63281250	-0.67236328	+34.87060547	-28.38867188	-38.56201172	+4456	+15.87304688	-0.22851563	+0.48779297	-60.11718750	-11.16210938	+52.11914063	+4736	+13.29345703	-2.35107422	-1.80615234	+28.60839844	-13.02978516	-18.72070313	+2632
+1458241051.00270010	+15.91259766	-0.61962891	-0.66796875	+35.06835938	-28.52050781	-38.34228516	+4452	+15.87304688	-0.25048828	+0.48779297	-61.01806641	-10.50292969	+52.42675781	+4748	+13.29785156	-2.35107422	-1.81054688	+28.54248047	-13.02978516	-18.65478516	+2636
+1458241051.00690010	+15.91259766	-0.60644531	-0.66796875	+35.22216797	-28.65234375	-38.12255859	+4448	+15.86865234	-0.26806641	+0.49658203	-61.89697266	-9.88769531	+52.77832031	+4756	+13.30224609	-2.35546875	-1.81494141	+28.47656250	-13.00781250	-18.58886719	+2636
+1458241051.01519990	+15.91259766	-0.58886719	-0.65039063	+35.50781250	-28.87207031	-37.79296875	+4444	+15.87304688	-0.30761719	+0.51416016	-63.63281250	-8.65722656	+53.39355469	+4776	+13.30664063	-2.37304688	-1.82812500	+28.23486328	-12.91992188	-18.43505859	+2648
+1458241051.01939990	+15.91259766	-0.58447266	-0.64599609	+35.59570313	-28.93798828	-37.63916016	+4440	+15.87304688	-0.32519531	+0.52734375	-64.48974609	-8.04199219	+53.72314453	+4788	+13.31103516	-2.38183594	-1.83691406	+28.10302734	-12.87597656	-18.36914063	+2652
+1458241051.02360010	+15.90820313	-0.58007813	-0.64160156	+35.70556641	-28.95996094	-37.46337891	+4440	+15.87304688	-0.34277344	+0.53613281	-65.30273438	-7.42675781	+53.98681641	+4796	+13.31542969	-2.39501953	-1.84570313	+27.97119141	-12.81005859	-18.28125000	+2656
+1458241051.02769990	+15.90820313	-0.57568359	-0.63281250	+35.79345703	-29.00390625	-37.35351563	+4444	+15.87304688	-0.35595703	+0.54492188	-66.11572266	-6.83349609	+54.25048828	+4804	+13.31542969	-2.40820313	-1.85888672	+27.79541016	-12.74414063	-18.19335938	+2660
+1458241051.03189990	+15.90820313	-0.57128906	-0.62841797	+35.85937500	-28.98193359	-37.19970703	+4444	+15.86865234	-0.37792969	+0.55371094	-66.95068359	-6.21826172	+54.49218750	+4816	+13.31982422	-2.42578125	-1.86767578	+27.66357422	-12.65625000	-18.10546875	+2664
+1458241051.03600000	+15.90380859	-0.56689453	-0.62402344	+35.92529297	-28.93798828	-37.02392578	+4448	+15.86425781	-0.39550781	+0.55371094	-67.80761719	-5.58105469	+54.68994141	+4824	+13.31982422	-2.43457031	-1.88085938	+27.53173828	-12.59033203	-18.01757813	+2668
+1458241051.04020000	+15.89941406	-0.56250000	-0.61962891	+35.99121094	-28.89404297	-36.89208984	+4456	+15.86425781	-0.41748047	+0.56250000	-68.64257813	-4.98779297	+54.88769531	+4832	+13.32421875	-2.44775391	-1.88964844	+27.39990234	-12.52441406	-17.95166016	+2672
+1458241051.04440000	+15.89941406	-0.55810547	-0.61523438	+36.05712891	-28.80615234	-36.71630859	+4460	+15.85986328	-0.43945313	+0.57568359	-69.49951172	-4.39453125	+55.12939453	+4844	+13.32421875	-2.45654297	-1.89404297	+27.29003906	-12.50244141	-17.86376953	+2672
+1458241051.04850010	+15.89501953	-0.55810547	-0.61523438	+36.07910156	-28.69628906	-36.51855469	+4464	+15.85546875	-0.46142578	+0.58007813	-70.37841797	-3.77929688	+55.32714844	+4852	+13.32421875	-2.46093750	-1.89843750	+27.20214844	-12.45849609	-17.79785156	+2672
+1458241051.05270000	+15.89501953	-0.55810547	-0.61083984	+36.14501953	-28.60839844	-36.36474609	+4472	+15.85546875	-0.48339844	+0.58447266	-71.23535156	-3.16406250	+55.45898438	+4860	+13.32861328	-2.46972656	-1.89843750	+27.09228516	-12.45849609	-17.73193359	+2672
+1458241051.06100010	+15.89501953	-0.55810547	-0.61523438	+36.14501953	-28.21289063	-35.90332031	+4480	+15.84667969	-0.54052734	+0.57128906	-73.01513672	-1.86767578	+55.59082031	+4876	+13.33300781	-2.46972656	-1.88964844	+27.00439453	-12.52441406	-17.62207031	+2672
+1458241051.06520010	+15.89941406	-0.55371094	-0.61962891	+36.16699219	-28.01513672	-35.68359375	+4488	+15.83789063	-0.57128906	+0.56689453	-73.91601563	-1.23046875	+55.63476563	+4884	+13.33740234	-2.46972656	-1.88525391	+26.98242188	-12.56835938	-17.55615234	+2672
+1458241051.06940010	+15.89941406	-0.55371094	-0.62841797	+36.14501953	-27.57568359	-35.24414063	+4492	+15.82910156	-0.59765625	+0.55810547	-74.81689453	-0.59326172	+55.63476563	+4892	+13.34179688	-2.46533203	-1.87646484	+26.98242188	-12.65625000	-17.51220703	+2676
+1458241051.07349990	+15.89941406	-0.54931641	-0.64160156	+36.14501953	-27.26806641	-34.93652344	+4496	+15.82470703	-0.63281250	+0.54931641	-75.73974609	+0.06591797	+55.63476563	+4900	+13.34179688	-2.45654297	-1.86328125	+27.00439453	-12.74414063	-17.44628906	+2676
+1458241051.07769990	+15.90380859	-0.54492188	-0.64599609	+36.16699219	-26.98242188	-34.69482422	+4496	+15.82031250	-0.66796875	+0.54052734	-76.66259766	+0.74707031	+55.61279297	+4908	+13.34619141	-2.44335938	-1.85009766	+27.02636719	-12.83203125	-17.40234375	+2684
+1458241051.08189990	+15.90820313	-0.54492188	-0.65478516	+36.12304688	-26.67480469	-34.43115234	+4496	+15.81591797	-0.70312500	+0.52734375	-77.58544922	+1.40625000	+55.56884766	+4916	+13.35058594	-2.43457031	-1.83691406	+27.07031250	-12.94189453	-17.38037109	+2688
+1458241051.08600000	+15.91259766	-0.54492188	-0.66357422	+36.10107422	-26.34521484	-34.21142578	+4492	+15.81152344	-0.73388672	+0.51416016	-78.50830078	+2.06542969	+55.50292969	+4920	+13.35058594	-2.42578125	-1.81933594	+27.09228516	-13.07373047	-17.33642578	+2692
+1458241051.09019990	+15.91699219	-0.54492188	-0.66796875	+36.07910156	-26.01562500	-34.01367188	+4488	+15.80712891	-0.76464844	+0.50537109	-79.40917969	+2.72460938	+55.43701172	+4924	+13.35498047	-2.41699219	-1.80615234	+27.11425781	-13.18359375	-17.29248047	+2700
+1458241051.09439990	+15.92138672	-0.54931641	-0.67236328	+36.03515625	-25.68603516	-33.81591797	+4484	+15.79833984	-0.79101563	+0.49218750	-80.26611328	+3.36181641	+55.32714844	+4928	+13.35937500	-2.40820313	-1.78857422	+27.13623047	-13.31542969	-17.24853516	+2704
+1458241051.09850000	+15.92578125	-0.54931641	-0.68115234	+36.03515625	-25.33447266	-33.61816406	+4480	+15.79394531	-0.82617188	+0.47460938	-81.16699219	+4.04296875	+55.15136719	+4936	+13.36376953	-2.39941406	-1.77539063	+27.15820313	-13.42529297	-17.20458984	+2712
+1458241051.10270000	+15.93017578	-0.54931641	-0.68994141	+36.01318359	-24.91699219	-33.42041016	+4476	+15.78955078	-0.85693359	+0.46582031	-82.08984375	+4.70214844	+55.04150391	+4940	+13.36816406	-2.39501953	-1.76660156	+27.15820313	-13.51318359	-17.16064453	+2716
+1458241051.10690000	+15.93017578	-0.55371094	-0.69433594	+35.96923828	-24.58740234	-33.28857422	+4468	+15.78076172	-0.88769531	+0.45703125	-82.92480469	+5.33935547	+54.93164063	+4940	+13.36816406	-2.38623047	-1.75781250	+27.15820313	-13.60107422	-17.09472656	+2724
+1458241051.11100010	+15.93457031	-0.55810547	-0.69873047	+35.94726563	-24.25781250	-33.20068359	+4464	+15.77636719	-0.90966797	+0.44824219	-83.73779297	+5.97656250	+54.79980469	+4944	+13.37255859	-2.38623047	-1.74902344	+27.13623047	-13.68896484	-17.05078125	+2728
+1458241051.11929990	+15.93896484	-0.56689453	-0.69433594	+35.92529297	-23.64257813	-33.09082031	+4452	+15.77197266	-0.94921875	+0.44384766	-85.29785156	+7.22900391	+54.58007813	+4944	+13.38134766	-2.39062500	-1.74023438	+27.02636719	-13.77685547	-16.94091797	+2732
+1458241051.12350010	+15.94335938	-0.58007813	-0.68554688	+35.88134766	-23.33496094	-33.09082031	+4452	+15.76757813	-0.97119141	+0.44384766	-86.06689453	+7.84423828	+54.44824219	+4944	+13.38134766	-2.39941406	-1.73583984	+26.91650391	-13.82080078	-16.87500000	+2740
+1458241051.12770010	+15.94335938	-0.58886719	-0.68554688	+35.85937500	-23.00537109	-33.06884766	+4452	+15.76757813	-0.99316406	+0.44384766	-86.81396484	+8.43750000	+54.33837891	+4944	+13.38574219	-2.41259766	-1.74023438	+26.78466797	-13.79882813	-16.80908203	+2744
+1458241051.13179990	+15.94335938	-0.60205078	-0.68115234	+35.81542969	-22.71972656	-33.09082031	+4456	+15.76318359	-1.00634766	+0.44824219	-87.49511719	+9.00878906	+54.22851563	+4948	+13.38574219	-2.42578125	-1.74462891	+26.63085938	-13.77685547	-16.74316406	+2752
+1458241051.13599990	+15.93896484	-0.61083984	-0.67675781	+35.79345703	-22.45605469	-33.09082031	+4460	+15.75878906	-1.01953125	+0.45263672	-88.19824219	+9.62402344	+54.09667969	+4948	+13.39013672	-2.44335938	-1.75341797	+26.47705078	-13.75488281	-16.67724609	+2756
+1458241051.14019990	+15.93896484	-0.61962891	-0.67675781	+35.74951172	-22.14843750	-33.06884766	+4464	+15.75439453	-1.03710938	+0.45703125	-88.90136719	+10.21728516	+53.96484375	+4948	+13.39453125	-2.46093750	-1.76220703	+26.30126953	-13.71093750	-16.58935547	+2764
+1458241051.14430000	+15.93457031	-0.62841797	-0.66796875	+35.74951172	-21.90673828	-33.09082031	+4472	+15.75000000	-1.05029297	+0.46582031	-89.51660156	+10.81054688	+53.87695313	+4948	+13.39453125	-2.47851563	-1.77099609	+26.12548828	-13.64501953	-16.52343750	+2768
+1458241051.14850000	+15.93457031	-0.64160156	-0.65917969	+35.72753906	-21.68701172	-33.13476563	+4484	+15.74560547	-1.06347656	+0.47021484	-90.17578125	+11.35986328	+53.76708984	+4948	+13.39892578	-2.50048828	-1.78417969	+25.92773438	-13.57910156	-16.43554688	+2776
+1458241051.15269990	+15.93457031	-0.65478516	-0.65039063	+35.68359375	-21.46728516	-33.17871094	+4496	+15.74560547	-1.08105469	+0.47900391	-90.83496094	+11.93115234	+53.65722656	+4952	+13.39892578	-2.52246094	-1.79296875	+25.72998047	-13.51318359	-16.36962891	+2780
+1458241051.15680000	+15.93896484	-0.66796875	-0.64160156	+35.63964844	-21.24755859	-33.20068359	+4508	+15.74560547	-1.09423828	+0.48339844	-91.45019531	+12.48046875	+53.50341797	+4952	+13.40332031	-2.54443359	-1.80615234	+25.51025391	-13.46923828	-16.30371094	+2788
+1458241051.16100000	+15.93896484	-0.68115234	-0.63281250	+35.63964844	-21.02783203	-33.22265625	+4524	+15.74121094	-1.11181641	+0.48779297	-92.10937500	+13.05175781	+53.34960938	+4956	+13.40771484	-2.56640625	-1.81054688	+25.33447266	-13.40332031	-16.23779297	+2788
+1458241051.16520000	+15.93896484	-0.68994141	-0.63720703	+35.59570313	-20.74218750	-33.17871094	+4540	+15.74121094	-1.13378906	+0.48339844	-92.76855469	+13.60107422	+53.12988281	+4960	+13.40771484	-2.58837891	-1.81933594	+25.15869141	-13.35937500	-16.19384766	+2792
+1458241051.16930010	+15.93896484	-0.70312500	-0.63720703	+35.55175781	-20.50048828	-33.15673828	+4552	+15.73242188	-1.15136719	+0.48339844	-93.42773438	+14.12841797	+52.93212891	+4960	+13.41210938	-2.60595703	-1.82373047	+24.98291016	-13.33740234	-16.12792969	+2792
+1458241051.17350010	+15.93896484	-0.71630859	-0.63720703	+35.50781250	-20.28076172	-33.11279297	+4568	+15.72363281	-1.17333984	+0.48339844	-94.10888672	+14.67773438	+52.73437500	+4964	+13.41650391	-2.61914063	-1.83251953	+24.85107422	-13.31542969	-16.08398438	+2792
+1458241051.18179990	+15.94775391	-0.73388672	-0.64160156	+35.44189453	-19.81933594	-33.02490234	+4588	+15.71923828	-1.21728516	+0.46582031	-95.51513672	+15.75439453	+52.20703125	+4972	+13.42089844	-2.63671875	-1.82812500	+24.67529297	-13.35937500	-16.04003906	+2792
+1458241051.18600010	+15.95214844	-0.74707031	-0.64160156	+35.39794922	-19.59960938	-33.00292969	+4600	+15.71484375	-1.24804688	+0.45263672	-96.24023438	+16.25976563	+51.92138672	+4980	+13.42529297	-2.64111328	-1.81933594	+24.60937500	-13.40332031	-16.01806641	+2788
+1458241051.19010000	+15.96093750	-0.76025391	-0.65039063	+35.35400391	-19.33593750	-32.95898438	+4608	+15.71484375	-1.27441406	+0.43505859	-97.00927734	+16.74316406	+51.56982422	+4984	+13.42968750	-2.64550781	-1.81054688	+24.54345703	-13.44726563	-16.01806641	+2788
+1458241051.19429990	+15.96533203	-0.77343750	-0.65917969	+35.31005859	-19.07226563	-32.91503906	+4616	+15.71044922	-1.30517578	+0.41748047	-97.77832031	+17.22656250	+51.24023438	+4988	+13.43408203	-2.64990234	-1.80175781	+24.52148438	-13.53515625	-16.04003906	+2792
+1458241051.19849990	+15.97412109	-0.78662109	-0.66796875	+35.28808594	-18.80859375	-32.84912109	+4624	+15.70605469	-1.33593750	+0.39990234	-98.56933594	+17.70996094	+50.86669922	+4996	+13.43847656	-2.64990234	-1.78857422	+24.49951172	-13.60107422	-16.06201172	+2792
+1458241051.20260000	+15.97851563	-0.79980469	-0.68994141	+35.24414063	-18.50097656	-32.76123047	+4628	+15.70166016	-1.36230469	+0.37353516	-99.38232422	+18.19335938	+50.44921875	+5000	+13.44287109	-2.64550781	-1.77978516	+24.52148438	-13.68896484	-16.08398438	+2796
+1458241051.20680000	+15.98730469	-0.80859375	-0.70312500	+35.22216797	-18.25927734	-32.73925781	+4628	+15.69287109	-1.39306641	+0.35156250	-100.17333984	+18.65478516	+50.11962891	+5004	+13.44726563	-2.64550781	-1.76660156	+24.52148438	-13.75488281	-16.10595703	+2800
+1458241051.21100000	+15.99609375	-0.82177734	-0.71191406	+35.22216797	-17.99560547	-32.73925781	+4628	+15.68847656	-1.42382813	+0.33398438	-100.98632813	+19.09423828	+49.76806641	+5008	+13.44726563	-2.64111328	-1.75781250	+24.54345703	-13.82080078	-16.12792969	+2804
+1458241051.21510000	+16.00488281	-0.83496094	-0.72949219	+35.20019531	-17.73193359	-32.73925781	+4628	+15.68408203	-1.45458984	+0.31201172	-101.82128906	+19.53369141	+49.39453125	+5012	+13.45166016	-2.64111328	-1.74462891	+24.54345703	-13.90869141	-16.17187500	+2808
+1458241051.21930000	+16.00927734	-0.84814453	-0.73388672	+35.20019531	-17.51220703	-32.78320313	+4624	+15.68408203	-1.48535156	+0.29003906	-102.63427734	+19.97314453	+49.04296875	+5016	+13.46044922	-2.64111328	-1.73144531	+24.56542969	-13.97460938	-16.21582031	+2812
+1458241051.22350000	+16.02246094	-0.86572266	-0.74267578	+35.20019531	-17.27050781	-32.84912109	+4620	+15.67968750	-1.51171875	+0.26806641	-103.44726563	+20.39062500	+48.66943359	+5016	+13.46484375	-2.64550781	-1.72265625	+24.56542969	-14.04052734	-16.28173828	+2820
+1458241051.22760010	+16.02685547	-0.87890625	-0.76464844	+35.17822266	-16.94091797	-32.89306641	+4620	+15.67529297	-1.53808594	+0.24609375	-104.26025391	+20.76416016	+48.27392578	+5016	+13.46923828	-2.64990234	-1.71386719	+24.54345703	-14.08447266	-16.32568359	+2824
+1458241051.23180010	+16.03125000	-0.89648438	-0.77783203	+35.17822266	-16.69921875	-33.00292969	+4616	+15.67089844	-1.56445313	+0.22851563	-105.02929688	+21.15966797	+47.96630859	+5020	+13.47363281	-2.65869141	-1.70947266	+24.54345703	-14.10644531	-16.39160156	+2832
+1458241051.23600010	+16.04003906	-0.91406250	-0.78662109	+35.20019531	-16.45751953	-33.13476563	+4612	+15.66650391	-1.58203125	+0.21093750	-105.79833984	+21.53320313	+47.63671875	+5020	+13.47802734	-2.67187500	-1.70507813	+24.49951172	-14.10644531	-16.45751953	+2840
+1458241051.24009990	+16.04003906	-0.93164063	-0.80419922	+35.20019531	-16.17187500	-33.26660156	+4612	+15.66210938	-1.60400391	+0.19335938	-106.54541016	+21.90673828	+47.30712891	+5020	+13.48681641	-2.68505859	-1.70507813	+24.45556641	-14.08447266	-16.52343750	+2848
+1458241051.24850010	+16.04443359	-0.96679688	-0.80859375	+35.26611328	-15.79833984	-33.79394531	+4612	+15.64892578	-1.63916016	+0.18457031	-107.90771484	+22.63183594	+46.91162109	+5016	+13.49560547	-2.72460938	-1.71386719	+24.30175781	-13.99658203	-16.67724609	+2864
+1458241051.25260000	+16.04882813	-0.98876953	-0.81738281	+35.26611328	-15.53466797	-34.03564453	+4616	+15.64892578	-1.65673828	+0.17138672	-108.63281250	+22.93945313	+46.64794922	+5016	+13.50000000	-2.75097656	-1.71826172	+24.19189453	-13.93066406	-16.76513672	+2876
+1458241051.25679990	+16.05322266	-1.00634766	-0.81738281	+35.31005859	-15.35888672	-34.36523438	+4620	+15.64453125	-1.66552734	+0.16259766	-109.22607422	+23.26904297	+46.45019531	+5016	+13.50878906	-2.78613281	-1.73144531	+24.03808594	-13.84277344	-16.89697266	+2884
+1458241051.26099990	+16.05761719	-1.02832031	-0.81738281	+35.35400391	-15.16113281	-34.71679688	+4628	+15.64013672	-1.67871094	+0.15380859	-109.84130859	+23.55468750	+46.27441406	+5016	+13.51318359	-2.82128906	-1.74023438	+23.90625000	-13.75488281	-17.02880859	+2896
+1458241051.26510000	+16.05761719	-1.05029297	-0.83056641	+35.37597656	-14.87548828	-35.02441406	+4640	+15.63574219	-1.68750000	+0.14501953	-110.47851563	+23.81835938	+46.03271484	+5016	+13.51757813	-2.85644531	-1.75341797	+23.75244141	-13.62304688	-17.16064453	+2904
+1458241051.26930000	+16.05322266	-1.07226563	-0.83056641	+35.44189453	-14.69970703	-35.41992188	+4652	+15.63134766	-1.69628906	+0.14062500	-110.98388672	+24.10400391	+45.96679688	+5016	+13.52197266	-2.89599609	-1.77539063	+23.62060547	-13.49121094	-17.31445313	+2916
+1458241051.27340010	+16.05322266	-1.08984375	-0.83056641	+35.50781250	-14.54589844	-35.81542969	+4668	+15.62255859	-1.70947266	+0.14501953	-111.53320313	+24.36767578	+45.87890625	+5020	+13.52636719	-2.93115234	-1.79296875	+23.51074219	-13.35937500	-17.46826172	+2928
+1458241051.27760000	+16.05761719	-1.10742188	-0.83935547	+35.59570313	-14.32617188	-36.16699219	+4684	+15.62255859	-1.72705078	+0.13183594	-112.14843750	+24.58740234	+45.72509766	+5024	+13.53076172	-2.96191406	-1.80615234	+23.40087891	-13.27148438	-17.60009766	+2932
+1458241051.28180000	+16.05761719	-1.12060547	-0.84375000	+35.70556641	-14.17236328	-36.60644531	+4696	+15.61816406	-1.74023438	+0.12744141	-112.63183594	+24.82910156	+45.61523438	+5024	+13.53955078	-2.99707031	-1.81933594	+23.31298828	-13.20556641	-17.79785156	+2940
+1458241051.28590010	+16.06201172	-1.13818359	-0.84375000	+35.79345703	-13.99658203	-37.04589844	+4712	+15.61816406	-1.75781250	+0.11865234	-113.15917969	+25.02685547	+45.52734375	+5028	+13.54394531	-3.02783203	-1.82812500	+23.24707031	-13.16162109	-17.99560547	+2944
+1458241051.29430010	+16.07080078	-1.17333984	-0.86572266	+36.01318359	-13.55712891	-37.85888672	+4752	+15.60937500	-1.78857422	+0.08789063	-114.19189453	+25.31250000	+45.24169922	+5040	+13.55712891	-3.08056641	-1.84130859	+23.20312500	-13.09570313	-18.41308594	+2952
+1458241051.29839990	+16.07519531	-1.18652344	-0.87890625	+36.14501953	-13.35937500	-38.23242188	+4768	+15.60498047	-1.81494141	+0.07470703	-114.74121094	+25.44433594	+45.10986328	+5044	+13.56152344	-3.09814453	-1.84570313	+23.22509766	-13.11767578	-18.61083984	+2956
+1458241051.30259990	+16.07958984	-1.19970703	-0.90087891	+36.25488281	-13.11767578	-38.58398438	+4784	+15.60058594	-1.84130859	+0.04833984	-115.31250000	+25.55419922	+44.93408203	+5052	+13.56591797	-3.11572266	-1.84570313	+23.26904297	-13.13964844	-18.83056641	+2960
+1458241051.30679990	+16.08398438	-1.21289063	-0.91845703	+36.40869141	-12.89794922	-38.95751953	+4800	+15.59619141	-1.85888672	+0.03076172	-115.77392578	+25.66406250	+44.78027344	+5056	+13.57031250	-3.12890625	-1.84570313	+23.35693359	-13.16162109	-19.02832031	+2960
+1458241051.31090000	+16.09277344	-1.22607422	-0.93603516	+36.56250000	-12.70019531	-39.33105469	+4808	+15.59179688	-1.88964844	+0.00878906	-116.30126953	+25.72998047	+44.64843750	+5060	+13.57470703	-3.14208984	-1.84570313	+23.44482422	-13.20556641	-19.22607422	+2964
+1458241051.31510000	+16.10156250	-1.23486328	-0.95800781	+36.69433594	-12.48046875	-39.68261719	+4820	+15.58740234	-1.92041016	-0.01318359	-116.82861328	+25.77392578	+44.49462891	+5068	+13.57910156	-3.15087891	-1.83691406	+23.55468750	-13.29345703	-19.46777344	+2972
+1458241051.31929990	+16.11035156	-1.24804688	-0.98437500	+36.84814453	-12.26074219	-40.03417969	+4824	+15.58740234	-1.94238281	-0.04394531	-117.29003906	+25.81787109	+44.29687500	+5068	+13.58789063	-3.15966797	-1.82373047	+23.66455078	-13.38134766	-19.68750000	+2976
+1458241051.32340000	+16.12353516	-1.26562500	-1.00634766	+36.97998047	-12.04101563	-40.38574219	+4828	+15.58300781	-1.97314453	-0.07031250	-117.79541016	+25.81787109	+44.12109375	+5072	+13.59228516	-3.17285156	-1.81494141	+23.77441406	-13.46923828	-19.92919922	+2984
+1458241051.32760000	+16.13232422	-1.28759766	-1.03271484	+37.08984375	-11.79931641	-40.71533203	+4832	+15.57421875	-2.00830078	-0.10107422	-118.30078125	+25.79589844	+43.94531250	+5076	+13.59667969	-3.18164063	-1.80615234	+23.88427734	-13.53515625	-20.17089844	+2992
+1458241051.33180000	+16.14111328	-1.30517578	-1.06347656	+37.19970703	-11.55761719	-41.06689453	+4832	+15.56982422	-2.03027344	-0.12744141	-118.71826172	+25.77392578	+43.79150391	+5080	+13.60107422	-3.19482422	-1.80175781	+23.99414063	-13.55712891	-20.39062500	+3004
+1458241051.34010000	+16.15429688	-1.34033203	-1.12060547	+37.41943359	-11.09619141	-41.70410156	+4828	+15.56542969	-2.09179688	-0.18017578	-119.57519531	+25.70800781	+43.48388672	+5080	+13.61425781	-3.21679688	-1.79736328	+24.21386719	-13.62304688	-20.80810547	+3020
+1458241051.34419990	+16.16308594	-1.35791016	-1.14697266	+37.52929688	-10.92041016	-42.05566406	+4820	+15.56542969	-2.10937500	-0.19775391	-119.88281250	+25.68603516	+43.41796875	+5080	+13.61425781	-3.22998047	-1.79736328	+24.30175781	-13.62304688	-21.00585938	+3028
+1458241051.34840010	+16.16748047	-1.38427734	-1.17333984	+37.59521484	-10.70068359	-42.40722656	+4816	+15.56103516	-2.13574219	-0.21533203	-120.21240234	+25.64208984	+43.33007813	+5076	+13.61865234	-3.25195313	-1.79736328	+24.32373047	-13.62304688	-21.20361328	+3040
+1458241051.35260010	+16.17626953	-1.40625000	-1.19531250	+37.68310547	-10.52490234	-42.78076172	+4808	+15.55664063	-2.15771484	-0.23730469	-120.54199219	+25.57617188	+43.26416016	+5076	+13.62304688	-3.27832031	-1.80175781	+24.34570313	-13.55712891	-21.42333984	+3052
+1458241051.35669990	+16.18505859	-1.43261719	-1.21289063	+37.77099609	-10.34912109	-43.15429688	+4804	+15.55664063	-2.17089844	-0.25048828	-120.76171875	+25.53222656	+43.22021484	+5072	+13.62744141	-3.30908203	-1.81054688	+24.34570313	-13.46923828	-21.59912109	+3068
+1458241051.36089990	+16.18945313	-1.46337891	-1.23486328	+37.81494141	-10.15136719	-43.52783203	+4800	+15.55664063	-2.18847656	-0.26806641	-121.00341797	+25.44433594	+43.15429688	+5072	+13.62744141	-3.34423828	-1.81933594	+24.27978516	-13.38134766	-21.79687500	+3084
+1458241051.36509990	+16.18945313	-1.49414063	-1.26123047	+37.85888672	-9.97558594	-43.87939453	+4796	+15.55664063	-2.21044922	-0.28564453	-121.26708984	+25.37841797	+43.08837891	+5068	+13.63183594	-3.38378906	-1.84130859	+24.23583984	-13.22753906	-21.95068359	+3100
+1458241051.36920000	+16.18505859	-1.52050781	-1.28320313	+37.92480469	-9.77783203	-44.20898438	+4800	+15.55664063	-2.22363281	-0.29882813	-121.42089844	+25.33447266	+43.06640625	+5068	+13.62744141	-3.42333984	-1.86328125	+24.14794922	-13.02978516	-22.08251953	+3116
+1458241051.37340000	+16.18066406	-1.54687500	-1.30957031	+37.99072266	-9.60205078	-44.53857422	+4800	+15.55664063	-2.23681641	-0.30761719	-121.59667969	+25.26855469	+43.02246094	+5068	+13.62744141	-3.46728516	-1.88964844	+24.03808594	-12.81005859	-22.21435547	+3132
+1458241051.37760000	+16.18066406	-1.57763672	-1.32714844	+38.03466797	-9.44824219	-44.89013672	+4808	+15.55664063	-2.25000000	-0.32080078	-121.77246094	+25.20263672	+43.00048828	+5068	+13.63183594	-3.51123047	-1.91601563	+23.92822266	-12.61230469	-22.34619141	+3148
+1458241051.38590000	+16.18066406	-1.63916016	-1.36669922	+38.16650391	-9.14062500	-45.52734375	+4824	+15.55664063	-2.27197266	-0.34716797	-122.01416016	+25.09277344	+42.95654297	+5068	+13.62744141	-3.60791016	-1.97314453	+23.70849609	-12.15087891	-22.58789063	+3180
+1458241051.39010000	+16.17626953	-1.67431641	-1.38427734	+38.18847656	-9.00878906	-45.85693359	+4840	+15.56103516	-2.28515625	-0.36035156	-122.18994141	+25.00488281	+42.91259766	+5068	+13.62744141	-3.66064453	-1.99951172	+23.55468750	-11.90917969	-22.71972656	+3192
+1458241051.39420010	+16.17626953	-1.70947266	-1.41064453	+38.23242188	-8.81103516	-46.07666016	+4856	+15.56103516	-2.29833984	-0.37792969	-122.29980469	+24.93896484	+42.86865234	+5072	+13.62304688	-3.71337891	-2.03027344	+23.44482422	-11.64550781	-22.80761719	+3208
+1458241051.39840010	+16.17187500	-1.74023438	-1.44140625	+38.27636719	-8.61328125	-46.29638672	+4876	+15.56103516	-2.31591797	-0.39550781	-122.43164063	+24.87304688	+42.80273438	+5076	+13.62304688	-3.76171875	-2.06542969	+23.35693359	-11.38183594	-22.91748047	+3220
+1458241051.40260000	+16.17187500	-1.77539063	-1.47216797	+38.32031250	-8.43750000	-46.49414063	+4896	+15.56542969	-2.33349609	-0.41748047	-122.60742188	+24.78515625	+42.71484375	+5084	+13.62304688	-3.80566406	-2.09619141	+23.26904297	-11.14013672	-23.00537109	+3232
+1458241051.40669990	+16.16748047	-1.80175781	-1.50732422	+38.40820313	-8.21777344	-46.64794922	+4920	+15.56542969	-2.34667969	-0.43505859	-122.71728516	+24.71923828	+42.64892578	+5088	+13.61865234	-3.84960938	-2.12695313	+23.22509766	-10.89843750	-23.09326172	+3244
+1458241051.41090010	+16.16748047	-1.84130859	-1.54248047	+38.43017578	-8.02001953	-46.77978516	+4940	+15.56542969	-2.36425781	-0.45263672	-122.87109375	+24.63134766	+42.56103516	+5096	+13.61865234	-3.88916016	-2.15771484	+23.18115234	-10.65673828	-23.15917969	+3252
+1458241051.41510010	+16.17626953	-1.87646484	-1.57763672	+38.47412109	-7.84423828	-46.93359375	+4964	+15.56982422	-2.38623047	-0.47900391	-123.04687500	+24.54345703	+42.47314453	+5104	+13.61865234	-3.92871094	-2.17529297	+23.15917969	-10.50292969	-23.29101563	+3260
+1458241051.41919990	+16.18066406	-1.91601563	-1.61279297	+38.51806641	-7.64648438	-47.02148438	+4984	+15.56982422	-2.40820313	-0.50097656	-123.20068359	+24.47753906	+42.36328125	+5112	+13.62304688	-3.96826172	-2.18847656	+23.18115234	-10.37109375	-23.42285156	+3264
+1458241051.42339990	+16.18945313	-1.95556641	-1.65234375	+38.54003906	-7.42675781	-47.10937500	+5004	+15.57421875	-2.43457031	-0.52734375	-123.39843750	+24.36767578	+42.25341797	+5120	+13.62304688	-3.99902344	-2.20166016	+23.22509766	-10.21728516	-23.55468750	+3272
+1458241051.42750000	+16.19824219	-1.99511719	-1.69628906	+38.58398438	-7.20703125	-47.17529297	+5024	+15.57421875	-2.46533203	-0.55810547	-123.59619141	+24.25781250	+42.12158203	+5132	+13.62744141	-4.03417969	-2.21484375	+23.26904297	-10.10742188	-23.68652344	+3276
+1458241051.43590000	+16.21582031	-2.07421875	-1.79736328	+38.67187500	-6.72363281	-47.21923828	+5052	+15.58300781	-2.54882813	-0.63720703	-124.12353516	+23.97216797	+41.81396484	+5156	+13.63623047	-4.09130859	-2.23681641	+23.42285156	-9.90966797	-23.97216797	+3284
+1458241051.44000010	+16.22900391	-2.11376953	-1.85009766	+38.69384766	-6.48193359	-47.21923828	+5060	+15.58740234	-2.59277344	-0.68115234	-124.38720703	+23.81835938	+41.63818359	+5172	+13.64501953	-4.12207031	-2.24560547	+23.53271484	-9.82177734	-24.12597656	+3288
+1458241051.44420000	+16.24218750	-2.15771484	-1.89404297	+38.73779297	-6.32812500	-47.30712891	+5068	+15.59179688	-2.66308594	-0.73828125	-124.80468750	+23.57666016	+41.39648438	+5192	+13.64941406	-4.15283203	-2.25000000	+23.62060547	-9.75585938	-24.30175781	+3296
+1458241051.44840000	+16.25537109	-2.20166016	-1.93798828	+38.75976563	-6.15234375	-47.41699219	+5072	+15.59619141	-2.72900391	-0.79541016	-125.15625000	+23.37890625	+41.22070313	+5208	+13.65820313	-4.18359375	-2.25439453	+23.68652344	-9.73388672	-24.49951172	+3300
+1458241051.45250010	+16.27294922	-2.25000000	-1.98632813	+38.78173828	-5.95458984	-47.48291016	+5072	+15.60058594	-2.79052734	-0.84814453	-125.48583984	+23.15917969	+41.06689453	+5224	+13.66699219	-4.21875000	-2.26318359	+23.77441406	-9.68994141	-24.67529297	+3308
+1458241051.45670010	+16.29052734	-2.30273438	-2.03027344	+38.78173828	-5.77880859	-47.61474609	+5068	+15.60937500	-2.88720703	-0.92285156	-125.94726563	+22.85156250	+40.86914063	+5248	+13.67578125	-4.25830078	-2.26757813	+23.81835938	-9.64599609	-24.89501953	+3316
+1458241051.46090010	+16.30371094	-2.35546875	-2.07861328	+38.80371094	-5.60302734	-47.72460938	+5068	+15.61376953	-2.95751953	-0.97998047	-126.27685547	+22.63183594	+40.75927734	+5264	+13.68457031	-4.29785156	-2.27197266	+23.86230469	-9.62402344	-25.13671875	+3324
+1458241051.46499990	+16.31689453	-2.40380859	-2.13134766	+38.80371094	-5.40527344	-47.81250000	+5064	+15.62255859	-3.02343750	-1.03271484	-126.54052734	+22.43408203	+40.67138672	+5276	+13.69775391	-4.34179688	-2.28955078	+23.90625000	-9.49218750	-25.31250000	+3332
+1458241051.46919990	+16.32568359	-2.46093750	-2.17089844	+38.82568359	-5.27343750	-47.98828125	+5056	+15.63134766	-3.09814453	-1.08105469	-126.80419922	+22.25830078	+40.62744141	+5292	+13.70214844	-4.39013672	-2.31152344	+23.88427734	-9.38232422	-25.53222656	+3348
+1458241051.47340010	+16.33447266	-2.51367188	-2.21044922	+38.82568359	-5.16357422	-48.20800781	+5052	+15.63574219	-3.15527344	-1.12060547	-127.00195313	+22.10449219	+40.64941406	+5304	+13.71093750	-4.44726563	-2.32910156	+23.81835938	-9.29443359	-25.75195313	+3360
+1458241051.47750000	+16.34765625	-2.57080078	-2.25439453	+38.84765625	-5.00976563	-48.38378906	+5048	+15.64453125	-3.20800781	-1.15576172	-127.15576172	+21.99462891	+40.71533203	+5312	+13.71972656	-4.50000000	-2.35546875	+23.79638672	-9.16259766	-25.94970703	+3376
+1458241051.48589990	+16.36083984	-2.69384766	-2.31591797	+38.82568359	-4.92187500	-48.99902344	+5044	+15.66210938	-3.31787109	-1.20849609	-127.37548828	+21.81884766	+40.93505859	+5328	+13.73291016	-4.63623047	-2.41259766	+23.55468750	-8.87695313	-26.43310547	+3408
+1458241051.49000000	+16.36962891	-2.75537109	-2.35107422	+38.80371094	-4.83398438	-49.30664063	+5048	+15.67529297	-3.36621094	-1.23486328	-127.46337891	+21.75292969	+41.04492188	+5336	+13.73730469	-4.71093750	-2.45214844	+23.42285156	-8.67919922	-26.65283203	+3424
+1458241051.49420000	+16.37402344	-2.82128906	-2.38183594	+38.78173828	-4.74609375	-49.61425781	+5056	+15.68408203	-3.41894531	-1.25683594	-127.55126953	+21.68701172	+41.19873047	+5344	+13.74169922	-4.79443359	-2.49169922	+23.22509766	-8.45947266	-26.89453125	+3444
+1458241051.49830010	+16.37841797	-2.88281250	-2.41699219	+38.78173828	-4.68017578	-49.92187500	+5064	+15.69726563	-3.46728516	-1.27880859	-127.59521484	+21.66503906	+41.35253906	+5356	+13.74609375	-4.86914063	-2.53564453	+23.07128906	-8.26171875	-27.11425781	+3464
+1458241051.50250010	+16.38281250	-2.94433594	-2.45654297	+38.78173828	-4.59228516	-50.20751953	+5080	+15.71044922	-3.51562500	-1.30078125	-127.66113281	+21.62109375	+41.50634766	+5364	+13.75048828	-4.94824219	-2.57958984	+22.91748047	-8.04199219	-27.33398438	+3480
+1458241051.50670000	+16.38281250	-3.01464844	-2.48730469	+38.75976563	-4.57031250	-50.58105469	+5096	+15.71484375	-3.56835938	-1.31835938	-127.72705078	+21.59912109	+41.66015625	+5376	+13.75488281	-5.03173828	-2.62792969	+22.69775391	-7.80029297	-27.57568359	+3500
+1458241051.51079990	+16.38281250	-3.07617188	-2.51367188	+38.73779297	-4.57031250	-50.93261719	+5120	+15.72363281	-3.62109375	-1.34033203	-127.81494141	+21.57714844	+41.79199219	+5388	+13.75488281	-5.11523438	-2.67626953	+22.52197266	-7.55859375	-27.79541016	+3520
+1458241051.51500010	+16.39599609	-3.14648438	-2.53564453	+38.71582031	-4.59228516	-51.32812500	+5140	+15.73681641	-3.67822266	-1.36230469	-127.88085938	+21.55517578	+41.94580078	+5404	+13.76367188	-5.19873047	-2.71142578	+22.32421875	-7.40478516	-28.05908203	+3532
+1458241051.52329990	+16.41357422	-3.28710938	-2.59716797	+38.64990234	-4.54833984	-51.98730469	+5196	+15.76318359	-3.79248047	-1.41503906	-128.07861328	+21.48925781	+42.20947266	+5436	+13.77685547	-5.36132813	-2.78613281	+22.01660156	-7.05322266	-28.56445313	+3564
+1458241051.52749990	+16.43115234	-3.35742188	-2.62792969	+38.62792969	-4.54833984	-52.33886719	+5228	+15.77636719	-3.85400391	-1.43701172	-128.18847656	+21.44531250	+42.34130859	+5452	+13.78564453	-5.44042969	-2.81689453	+21.86279297	-6.92138672	-28.85009766	+3576
+1458241051.53169990	+16.43994141	-3.43212891	-2.66748047	+38.54003906	-4.46044922	-52.58056641	+5260	+15.78515625	-3.91992188	-1.47216797	-128.34228516	+21.37939453	+42.38525391	+5468	+13.79003906	-5.51953125	-2.85205078	+21.70898438	-6.76757813	-29.09179688	+3588
+1458241051.53580000	+16.45312500	-3.49804688	-2.71142578	+38.49609375	-4.43847656	-52.80029297	+5292	+15.79833984	-3.99462891	-1.50732422	-128.51806641	+21.33544922	+42.42919922	+5488	+13.80322266	-5.58544922	-2.88720703	+21.64306641	-6.63574219	-29.31152344	+3600
+1458241051.54000000	+16.47509766	-3.57275391	-2.74218750	+38.47412109	-4.48242188	-53.08593750	+5320	+15.81152344	-4.06494141	-1.54248047	-128.67187500	+21.26953125	+42.49511719	+5508	+13.81640625	-5.65136719	-2.90039063	+21.57714844	-6.63574219	-29.59716797	+3604
+1458241051.54830000	+16.51904297	-3.72216797	-2.82128906	+38.29833984	-4.43847656	-53.54736328	+5368	+15.83349609	-4.22314453	-1.62158203	-129.11132813	+21.09375000	+42.53906250	+5552	+13.85156250	-5.77880859	-2.93554688	+21.46728516	-6.56982422	-30.12451172	+3616
+1458241051.55250000	+16.54980469	-3.80126953	-2.84765625	+38.23242188	-4.50439453	-53.85498047	+5384	+15.85107422	-4.31103516	-1.65673828	-129.30908203	+21.02783203	+42.62695313	+5568	+13.87353516	-5.84033203	-2.93994141	+21.42333984	-6.61376953	-30.43212891	+3620
+1458241051.56080010	+16.60693359	-3.96386719	-2.93994141	+38.01269531	-4.37255859	-54.14062500	+5412	+15.88183594	-4.48681641	-1.73583984	-129.77050781	+20.83007813	+42.62695313	+5608	+13.91748047	-5.96337891	-2.95312500	+21.37939453	-6.65771484	-30.95947266	+3628
+1458241051.56920000	+16.66406250	-4.13085938	-3.02783203	+37.77099609	-4.28466797	-54.44824219	+5428	+15.91259766	-4.66699219	-1.81054688	-130.25390625	+20.65429688	+42.69287109	+5644	+13.96142578	-6.08203125	-2.97070313	+21.31347656	-6.70166016	-31.46484375	+3632
+1458241051.57329990	+16.69042969	-4.21435547	-3.07177734	+37.66113281	-4.26269531	-54.62402344	+5428	+15.92578125	-4.75488281	-1.85449219	-130.45166016	+20.56640625	+42.69287109	+5660	+13.98339844	-6.14355469	-2.97949219	+21.29150391	-6.72363281	-31.70654297	+3632
+1458241051.58160000	+16.74755859	-4.38574219	-3.13769531	+37.39746094	-4.28466797	-55.06347656	+5420	+15.96533203	-4.93505859	-1.91601563	-130.82519531	+20.43457031	+42.84667969	+5688	+14.03173828	-6.27539063	-3.00146484	+21.18164063	-6.76757813	-32.23388672	+3636
+1458241051.58999990	+16.80029297	-4.56152344	-3.20800781	+37.13378906	-4.17480469	-55.50292969	+5408	+16.00927734	-5.11523438	-1.97314453	-131.13281250	+20.30273438	+43.06640625	+5708	+14.07128906	-6.43359375	-3.03662109	+20.93994141	-6.67968750	-32.73925781	+3644
+1458241051.59830000	+16.84863281	-4.74609375	-3.27392578	+36.84814453	-4.08691406	-56.03027344	+5400	+16.05322266	-5.29101563	-2.02148438	-131.41845703	+20.19287109	+43.26416016	+5728	+14.10205078	-6.60937500	-3.09375000	+20.56640625	-6.48193359	-33.20068359	+3656
+1458241051.60250000	+16.86181641	-4.83837891	-3.30468750	+36.69433594	-4.04296875	-56.31591797	+5400	+16.07519531	-5.37451172	-2.04345703	-131.50634766	+20.14892578	+43.39599609	+5736	+14.11083984	-6.69726563	-3.13769531	+20.36865234	-6.32812500	-33.39843750	+3664
+1458241051.61080000	+16.89257813	-5.01416016	-3.35302734	+36.43066406	-3.99902344	-56.97509766	+5404	+16.12353516	-5.53271484	-2.07421875	-131.61621094	+20.08300781	+43.79150391	+5752	+14.11962891	-6.90380859	-3.22558594	+19.84130859	-5.95458984	-33.81591797	+3684
+1458241051.61910010	+16.93212891	-5.18554688	-3.38378906	+36.25488281	-3.97705078	-57.70019531	+5424	+16.18505859	-5.69531250	-2.09179688	-131.68212891	+20.03906250	+44.23095703	+5764	+14.13281250	-7.11914063	-3.31787109	+19.27001953	-5.55908203	-34.25537109	+3708
+1458241051.62750010	+16.96289063	-5.37011719	-3.41894531	+36.01318359	-3.91113281	-58.40332031	+5460	+16.24658203	-5.85791016	-2.11376953	-131.72607422	+19.95117188	+44.69238281	+5780	+14.14160156	-7.34326172	-3.41455078	+18.67675781	-5.09765625	-34.67285156	+3732
+1458241051.63579990	+16.99365234	-5.54589844	-3.47167969	+35.81542969	-3.80126953	-58.97460938	+5512	+16.29931641	-6.02490234	-2.14013672	-131.83593750	+19.84130859	+45.06591797	+5804	+14.14599609	-7.56298828	-3.52001953	+18.10546875	-4.61425781	-35.02441406	+3752
+1458241051.64000010	+17.01562500	-5.63378906	-3.48486328	+35.72753906	-3.82324219	-59.32617188	+5540	+16.33447266	-6.10839844	-2.15771484	-131.85791016	+19.77539063	+45.24169922	+5816	+14.15478516	-7.66845703	-3.55957031	+17.86376953	-4.46044922	-35.26611328	+3760
+1458241051.64829990	+17.06396484	-5.81396484	-3.53320313	+35.52978516	-3.77929688	-59.80957031	+5600	+16.39599609	-6.28857422	-2.18847656	-131.96777344	+19.64355469	+45.61523438	+5840	+14.17236328	-7.87060547	-3.63867188	+17.40234375	-4.10888672	-35.63964844	+3776
+1458241051.65660000	+17.13427734	-6.01171875	-3.59912109	+35.28808594	-3.73535156	-60.22705078	+5652	+16.45751953	-6.49511719	-2.22363281	-132.18750000	+19.48974609	+45.92285156	+5868	+14.21191406	-8.07275391	-3.67822266	+17.00683594	-3.97705078	-36.12304688	+3780
+1458241051.66490010	+17.20019531	-6.21826172	-3.67822266	+34.98046875	-3.66943359	-60.51269531	+5696	+16.51904297	-6.70166016	-2.28955078	-132.49511719	+19.27001953	+46.03271484	+5892	+14.26025391	-8.23974609	-3.70898438	+16.76513672	-3.91113281	-36.51855469	+3772
+1458241051.66910000	+17.23095703	-6.32812500	-3.72216797	+34.78271484	-3.60351563	-60.60058594	+5716	+16.54541016	-6.80712891	-2.32910156	-132.67089844	+19.11621094	+46.05468750	+5908	+14.28662109	-8.32324219	-3.72216797	+16.65527344	-3.91113281	-36.69433594	+3768
+1458241051.67740010	+17.30566406	-6.54785156	-3.81005859	+34.43115234	-3.60351563	-60.79833984	+5732	+16.59375000	-7.04003906	-2.39941406	-133.08837891	+18.91845703	+46.12060547	+5928	+14.35253906	-8.47265625	-3.73095703	+16.52343750	-4.02099609	-37.08984375	+3752
+1458241051.68580010	+17.38916016	-6.78076172	-3.89355469	+34.01367188	-3.58154297	-61.04003906	+5724	+16.65527344	-7.28173828	-2.47851563	-133.57177734	+18.67675781	+46.16455078	+5940	+14.42724609	-8.62646484	-3.72216797	+16.36962891	-4.17480469	-37.57324219	+3732
+1458241051.69409990	+17.45507813	-7.01806641	-3.98583984	+33.55224609	-3.49365234	-61.25976563	+5700	+16.70361328	-7.52343750	-2.57080078	-134.03320313	+18.39111328	+46.14257813	+5944	+14.49316406	-8.78906250	-3.73095703	+16.17187500	-4.26269531	-37.96875000	+3708
+1458241051.69829990	+17.49462891	-7.13232422	-4.03857422	+33.35449219	-3.44970703	-61.36962891	+5680	+16.73437500	-7.63330078	-2.61914063	-134.25292969	+18.25927734	+46.09863281	+5940	+14.52392578	-8.87255859	-3.73535156	+16.06201172	-4.30664063	-38.16650391	+3696
+1458241051.70660000	+17.54736328	-7.36962891	-4.10888672	+32.87109375	-3.42773438	-61.69921875	+5636	+16.78710938	-7.85302734	-2.70263672	-134.62646484	+18.06152344	+46.14257813	+5928	+14.57666016	-9.03955078	-3.77050781	+15.79833984	-4.26269531	-38.54003906	+3668
+1458241051.71490000	+17.60449219	-7.59814453	-4.17041016	+32.47558594	-3.38378906	-62.13867188	+5588	+16.84423828	-8.07275391	-2.76855469	-134.91210938	+17.86376953	+46.34033203	+5904	+14.61181641	-9.24169922	-3.81445313	+15.38085938	-4.13085938	-39.00146484	+3648
+1458241051.72330000	+17.65722656	-7.82226563	-4.22314453	+32.12402344	-3.29589844	-62.75390625	+5540	+16.91455078	-8.28369141	-2.82568359	-135.10986328	+17.68798828	+46.62597656	+5872	+14.63818359	-9.47900391	-3.88476563	+14.80957031	-3.84521484	-39.46289063	+3632
+1458241051.72740010	+17.67480469	-7.92333984	-4.24511719	+31.97021484	-3.22998047	-63.06152344	+5520	+16.94531250	-8.37597656	-2.84765625	-135.15380859	+17.60009766	+46.77978516	+5852	+14.64257813	-9.59765625	-3.94189453	+14.50195313	-3.58154297	-39.63867188	+3628
+1458241051.73569990	+17.71875000	-8.13427734	-4.28027344	+31.66259766	-3.12011719	-63.72070313	+5496	+17.01562500	-8.56494141	-2.89160156	-135.24169922	+17.42431641	+47.13134766	+5812	+14.63818359	-9.84814453	-4.06054688	+13.82080078	-3.07617188	-40.03417969	+3624
+1458241051.74410010	+17.76708984	-8.34082031	-4.30664063	+31.39892578	-3.05419922	-64.46777344	+5484	+17.08593750	-8.76269531	-2.92236328	-135.28564453	+17.31445313	+47.61474609	+5772	+14.62939453	-10.10302734	-4.18359375	+13.16162109	-2.52685547	-40.49560547	+3620
+1458241051.75239990	+17.81542969	-8.54296875	-4.32861328	+31.17919922	-2.96630859	-65.32470703	+5492	+17.15625000	-8.96044922	-2.94433594	-135.32958984	+17.11669922	+48.18603516	+5728	+14.61621094	-10.36669922	-4.29785156	+12.45849609	-2.04345703	-41.02294922	+3616
+1458241051.75659990	+17.84619141	-8.64404297	-4.34179688	+31.06933594	-2.90039063	-65.72021484	+5496	+17.19580078	-9.06591797	-2.96191406	-135.39550781	+17.00683594	+48.42773438	+5704	+14.62060547	-10.49414063	-4.35498047	+12.17285156	-1.80175781	-41.26464844	+3612
+1458241051.76490000	+17.90771484	-8.85058594	-4.37695313	+30.84960938	-2.81250000	-66.48925781	+5512	+17.26611328	-9.26806641	-3.01025391	-135.50537109	+16.76513672	+48.82324219	+5660	+14.62500000	-10.73583984	-4.46923828	+11.60156250	-1.38427734	-41.72607422	+3596
+1458241051.77320000	+17.96484375	-9.07031250	-4.45166016	+30.49804688	-2.63671875	-67.06054688	+5532	+17.31884766	-9.49218750	-3.07177734	-135.72509766	+16.47949219	+49.17480469	+5616	+14.64697266	-10.93359375	-4.56152344	+11.25000000	-1.09863281	-42.18750000	+3568
+1458241051.78160000	+18.04394531	-9.32080078	-4.52636719	+30.12451172	-2.54882813	-67.67578125	+5540	+17.37597656	-9.73828125	-3.15527344	-136.05468750	+16.12792969	+49.48242188	+5572	+14.70410156	-11.12695313	-4.59667969	+10.96435547	-1.16455078	-42.82470703	+3524
+1458241051.78570010	+18.07910156	-9.44384766	-4.56591797	+29.90478516	-2.52685547	-68.00537109	+5536	+17.40234375	-9.86132813	-3.19921875	-136.25244141	+15.93017578	+49.63623047	+5548	+14.73486328	-11.21484375	-4.61425781	+10.87646484	-1.18652344	-43.11035156	+3496
+1458241051.79410000	+18.14941406	-9.71191406	-4.68896484	+29.39941406	-2.32910156	-68.44482422	+5512	+17.44189453	-10.10742188	-3.31347656	-136.66992188	+15.49072266	+49.79003906	+5496	+14.80957031	-11.37744141	-4.63623047	+10.70068359	-1.31835938	-43.68164063	+3440
+1458241051.80240010	+18.21533203	-9.97558594	-4.83837891	+28.85009766	-2.08740234	-68.73046875	+5464	+17.47705078	-10.35791016	-3.45410156	-137.13134766	+15.00732422	+49.83398438	+5444	+14.88867188	-11.52685547	-4.65820313	+10.59082031	-1.51611328	-44.23095703	+3372
+1458241051.81069990	+18.27685547	-10.24804688	-4.98779297	+28.30078125	-1.86767578	-69.12597656	+5384	+17.50341797	-10.61279297	-3.61230469	-137.65869141	+14.47998047	+49.89990234	+5388	+14.97216797	-11.67187500	-4.66699219	+10.45898438	-1.73583984	-44.86816406	+3300
+1458241051.81489990	+18.30322266	-10.38867188	-5.04492188	+28.01513672	-1.77978516	-69.41162109	+5336	+17.52099609	-10.74023438	-3.66943359	-137.87841797	+14.23828125	+50.03173828	+5356	+15.01171875	-11.75097656	-4.67578125	+10.39306641	-1.86767578	-45.19775391	+3264
+1458241051.82320000	+18.37792969	-10.65234375	-5.16796875	+27.50976563	-1.56005859	-69.98291016	+5220	+17.56494141	-10.97753906	-3.79687500	-138.25195313	+13.73291016	+50.22949219	+5280	+15.08203125	-11.93554688	-4.70654297	+10.08544922	-1.97753906	-45.87890625	+3196
+1458241051.83150010	+18.42187500	-10.88525391	-5.30419922	+27.07031250	-1.18652344	-70.46630859	+5100	+17.60009766	-11.20166016	-3.92431641	-138.62548828	+13.20556641	+50.38330078	+5208	+15.10839844	-12.12451172	-4.79882813	+9.66796875	-1.75781250	-46.42822266	+3140
+1458241051.83990000	+18.45703125	-11.10937500	-5.41845703	+26.63085938	-0.81298828	-71.08154297	+4984	+17.64404297	-11.40820313	-4.03417969	-138.86718750	+12.76611328	+50.64697266	+5124	+15.11718750	-12.34423828	-4.90429688	+9.14062500	-1.45019531	-47.04345703	+3088
+1458241051.84400010	+18.48339844	-11.21044922	-5.43603516	+26.49902344	-0.72509766	-71.56494141	+4924	+17.67919922	-11.50927734	-4.07812500	-138.95507813	+12.56835938	+50.84472656	+5080	+15.11279297	-12.45849609	-4.97021484	+8.83300781	-1.23046875	-47.37304688	+3060
+1458241051.85240010	+18.53613281	-11.38623047	-5.48437500	+26.30126953	-0.41748047	-72.48779297	+4824	+17.74511719	-11.68945313	-4.14404297	-139.04296875	+12.17285156	+51.28417969	+4988	+15.06884766	-12.72216797	-5.12402344	+8.08593750	-0.59326172	-48.01025391	+3020
+1458241051.86069990	+18.58007813	-11.57080078	-5.55029297	+26.05957031	-0.02197266	-73.32275391	+4752	+17.82421875	-11.86523438	-4.20556641	-139.08691406	+11.82128906	+51.72363281	+4896	+15.02490234	-12.97705078	-5.30419922	+7.33886719	+0.17578125	-48.55957031	+2988
+1458241051.86490010	+18.59326172	-11.65429688	-5.58105469	+25.92773438	+0.19775391	-73.71826172	+4728	+17.85498047	-11.94433594	-4.24511719	-139.13085938	+11.64550781	+51.85546875	+4852	+14.98974609	-13.10449219	-5.39648438	+6.96533203	+0.57128906	-48.82324219	+2980
+1458241051.87319990	+18.62402344	-11.80810547	-5.63818359	+25.72998047	+0.52734375	-74.50927734	+4700	+17.91650391	-12.12011719	-4.34179688	-139.26269531	+11.27197266	+52.09716797	+4768	+14.92822266	-13.33300781	-5.58544922	+6.28417969	+1.38427734	-49.30664063	+2960
+1458241051.88150000	+18.68554688	-11.98828125	-5.69531250	+25.48828125	+0.79101563	-75.34423828	+4680	+17.97802734	-12.30029297	-4.41650391	-139.41650391	+10.98632813	+52.40478516	+4684	+14.89306641	-13.55273438	-5.73925781	+5.66894531	+1.99951172	-49.83398438	+2940
+1458241051.88570000	+18.70312500	-12.08056641	-5.73486328	+25.33447266	+0.94482422	-75.69580078	+4676	+18.00000000	-12.39697266	-4.45605469	-139.52636719	+10.83251953	+52.55859375	+4648	+14.87548828	-13.64941406	-5.82275391	+5.38330078	+2.32910156	-50.07568359	+2928
+1458241051.89400010	+18.75146484	-12.28271484	-5.87109375	+24.96093750	+1.42822266	-76.17919922	+4676	+18.03076172	-12.59033203	-4.58789063	-139.85595703	+10.41503906	+52.60253906	+4580	+14.87548828	-13.83398438	-5.93261719	+4.87792969	+2.74658203	-50.58105469	+2904
+1458241051.90229990	+18.78222656	-12.52880859	-6.02050781	+24.36767578	+1.77978516	-76.57470703	+4660	+18.03076172	-12.81445313	-4.74169922	-140.36132813	+9.99755859	+52.53662109	+4516	+14.91064453	-13.97021484	-6.00732422	+4.54833984	+2.83447266	-51.04248047	+2852
+1458241051.91070010	+18.80859375	-12.77929688	-6.20507813	+23.79638672	+2.15332031	-76.81640625	+4620	+18.00439453	-13.04736328	-4.90869141	-140.97656250	+9.55810547	+52.42675781	+4452	+14.98974609	-14.07568359	-6.03369141	+4.32861328	+2.70263672	-51.50390625	+2788
+1458241051.91899990	+18.85693359	-13.06054688	-6.40722656	+23.15917969	+2.54882813	-77.08007813	+4544	+17.98681641	-13.30664063	-5.07568359	-141.61376953	+9.09667969	+52.36083984	+4384	+15.08642578	-14.18554688	-6.04248047	+4.13085938	+2.43896484	-52.03125000	+2716
+1458241051.92730000	+18.87011719	-13.35498047	-6.62255859	+22.39013672	+3.05419922	-77.27783203	+4432	+17.95605469	-13.53955078	-5.25146484	-142.20703125	+8.59130859	+52.20703125	+4304	+15.18310547	-14.29541016	-6.04248047	+3.91113281	+2.17529297	-52.55859375	+2632
+1458241051.93150000	+18.87451172	-13.49121094	-6.72802734	+22.03857422	+3.29589844	-77.36572266	+4364	+17.93847656	-13.64941406	-5.34814453	-142.51464844	+8.34960938	+52.07519531	+4264	+15.23144531	-14.34375000	-6.03808594	+3.80126953	+2.02148438	-52.77832031	+2592
+1458241051.93980000	+18.88769531	-13.76367188	-6.92578125	+21.35742188	+3.71337891	-77.56347656	+4208	+17.90771484	-13.89550781	-5.51953125	-143.15185547	+7.84423828	+51.94335938	+4180	+15.31494141	-14.45361328	-6.05126953	+3.55957031	+1.80175781	-53.21777344	+2516
+1458241051.94820000	+18.91406250	-14.00537109	-7.08837891	+20.85205078	+4.08691406	-78.00292969	+4032	+17.90771484	-14.09765625	-5.65136719	-143.52539063	+7.44873047	+51.98730469	+4084	+15.36328125	-14.60302734	-6.07763672	+3.18603516	+1.73583984	-53.81103516	+2456
+1458241051.95650010	+18.93603516	-14.21191406	-7.18066406	+20.39062500	+4.43847656	-78.59619141	+3852	+17.93847656	-14.26904297	-5.78320313	-143.76708984	+7.03125000	+52.03125000	+3976	+15.36328125	-14.77441406	-6.16992188	+2.68066406	+2.08740234	-54.31640625	+2408
+1458241051.96059990	+18.94921875	-14.30419922	-7.22460938	+20.23681641	+4.63623047	-78.90380859	+3768	+17.96484375	-14.33935547	-5.84912109	-143.81103516	+6.85546875	+52.05322266	+3920	+15.35009766	-14.88867188	-6.22705078	+2.37304688	+2.32910156	-54.58007813	+2392
+1458241051.96900010	+18.95361328	-14.44482422	-7.27734375	+19.90722656	+4.96582031	-79.49707031	+3620	+18.01318359	-14.47119141	-5.91503906	-143.89892578	+6.61376953	+52.29492188	+3804	+15.28857422	-15.08203125	-6.39404297	+1.73583984	+3.09814453	-54.97558594	+2364
+1458241051.97729990	+18.97998047	-14.54150391	-7.29052734	+19.77539063	+5.16357422	-80.24414063	+3504	+18.07031250	-14.58984375	-5.98974609	-143.96484375	+6.37207031	+52.47070313	+3696	+15.20947266	-15.29736328	-6.56103516	+1.09863281	+3.86718750	-55.45898438	+2340
+1458241051.98149990	+19.00195313	-14.58105469	-7.28173828	+19.75341797	+5.20751953	-80.66162109	+3464	+18.11865234	-14.63378906	-6.02490234	-143.89892578	+6.26220703	+52.60253906	+3640	+15.16992188	-15.40722656	-6.65332031	+0.79101563	+4.28466797	-55.67871094	+2332
+1458241051.98980000	+19.01513672	-14.66894531	-7.26855469	+19.64355469	+5.38330078	-81.49658203	+3416	+18.20214844	-14.71728516	-6.08203125	-143.76708984	+6.08642578	+52.91015625	+3540	+15.05566406	-15.62255859	-6.85107422	+0.06591797	+5.27343750	-56.14013672	+2332
+1458241051.99810000	+19.03271484	-14.75244141	-7.29492188	+19.46777344	+5.58105469	-82.04589844	+3400	+18.26806641	-14.82275391	-6.15673828	-143.83300781	+5.91064453	+53.04199219	+3452	+14.98974609	-15.78955078	-7.04003906	-0.43945313	+6.08642578	-56.44775391	+2336
+1458241052.00650000	+19.04589844	-14.83593750	-7.36523438	+19.29199219	+5.84472656	-82.48535156	+3416	+18.29003906	-14.93701172	-6.24462891	-144.00878906	+5.64697266	+53.08593750	+3380	+14.95019531	-15.93896484	-7.18945313	-0.87890625	+6.65771484	-56.75537109	+2344
+1458241052.01480010	+19.06787109	-14.99414063	-7.41796875	+18.96240234	+5.84472656	-83.12255859	+3432	+18.29882813	-15.08642578	-6.35888672	-144.27246094	+5.33935547	+53.10791016	+3320	+14.94140625	-16.05761719	-7.27294922	-1.25244141	+6.85546875	-57.19482422	+2340
+1458241052.02309990	+19.08105469	-15.21386719	-7.56298828	+18.39111328	+6.06445313	-83.36425781	+3436	+18.29882813	-15.26220703	-6.51708984	-144.66796875	+4.94384766	+52.99804688	+3268	+15.00292969	-16.14111328	-7.31689453	-1.45019531	+6.78955078	-57.52441406	+2312
+1458241052.02729990	+19.07226563	-15.31933594	-7.66845703	+18.10546875	+6.28417969	-83.38623047	+3436	+18.28125000	-15.35449219	-6.58300781	-144.90966797	+4.70214844	+52.95410156	+3240	+15.03808594	-16.18066406	-7.33007813	-1.58203125	+6.70166016	-57.67822266	+2292
+1458241052.03559990	+19.05029297	-15.56103516	-7.89257813	+17.42431641	+6.67968750	-83.38623047	+3400	+18.21093750	-15.57421875	-6.73681641	-145.54687500	+4.19677734	+52.80029297	+3196	+15.15234375	-16.22021484	-7.34326172	-1.62597656	+6.30615234	-57.94189453	+2260
+1458241052.04390000	+19.05029297	-15.83349609	-8.07275391	+16.69921875	+6.78955078	-83.62792969	+3316	+18.13623047	-15.77636719	-6.93017578	-146.11816406	+3.60351563	+52.55859375	+3152	+15.27099609	-16.27294922	-7.29931641	-1.69189453	+5.69091797	-58.33740234	+2216
+1458241052.05230000	+19.03710938	-16.09277344	-8.27050781	+16.04003906	+7.18505859	-83.84765625	+3220	+18.09667969	-15.96093750	-7.08837891	-146.51367188	+3.07617188	+52.51464844	+3108	+15.36767578	-16.33447266	-7.28613281	-1.84570313	+5.29541016	-58.71093750	+2172
+1458241052.05640010	+19.03710938	-16.22021484	-8.36718750	+15.73242188	+7.36083984	-83.93554688	+3172	+18.09228516	-16.05322266	-7.15429688	-146.68945313	+2.83447266	+52.51464844	+3084	+15.42041016	-16.35644531	-7.28613281	-1.88964844	+5.11962891	-58.88671875	+2152
+1458241052.06480000	+19.00634766	-16.43554688	-8.57373047	+15.11718750	+7.86621094	-84.00146484	+3080	+18.04833984	-16.22021484	-7.29052734	-147.08496094	+2.30712891	+52.47070313	+3036	+15.49951172	-16.43115234	-7.32128906	-1.99951172	+4.96582031	-59.15039063	+2120
+1458241052.07310010	+19.00195313	-16.54980469	-8.68798828	+14.87548828	+8.19580078	-84.35302734	+2972	+18.03955078	-16.31689453	-7.39160156	-147.21679688	+1.88964844	+52.55859375	+2980	+15.49511719	-16.54541016	-7.39160156	-2.37304688	+5.07568359	-59.58984375	+2096
+1458241052.08139990	+19.01953125	-16.65527344	-8.70996094	+14.65576172	+8.32763672	-84.94628906	+2868	+18.10986328	-16.39160156	-7.40917969	-147.10693359	+1.73583984	+52.97607422	+2912	+15.44238281	-16.65966797	-7.51904297	-2.74658203	+5.51513672	-60.00732422	+2084
+1458241052.08559990	+19.03271484	-16.68164063	-8.73632813	+14.61181641	+8.52539063	-85.20996094	+2820	+18.15380859	-16.40917969	-7.41357422	-146.99707031	+1.64794922	+53.17382813	+2880	+15.40722656	-16.74316406	-7.59375000	-2.98828125	+5.84472656	-60.24902344	+2084
+1458241052.09390000	+19.02392578	-16.67724609	-8.77148438	+14.58984375	+8.96484375	-85.62744141	+2740	+18.23291016	-16.43554688	-7.41796875	-146.82128906	+1.45019531	+53.54736328	+2816	+15.30615234	-16.88818359	-7.80029297	-3.42773438	+6.76757813	-60.60058594	+2096
+1458241052.10229990	+19.03710938	-16.65966797	-8.77587891	+14.63378906	+9.18457031	-86.08886719	+2668	+18.31201172	-16.47949219	-7.40039063	-146.73339844	+1.36230469	+53.98681641	+2756	+15.17431641	-17.03320313	-8.00683594	-3.93310547	+7.71240234	-60.95214844	+2112
+1458241052.11060000	+19.04150391	-16.63330078	-8.74951172	+14.67773438	+9.36035156	-86.61621094	+2636	+18.39111328	-16.49707031	-7.35205078	-146.55761719	+1.34033203	+54.51416016	+2712	+15.02490234	-17.15185547	-8.20898438	-4.41650391	+8.65722656	-61.32568359	+2140
+1458241052.11890010	+19.06347656	-16.62011719	-8.76269531	+14.67773438	+9.58007813	-87.12158203	+2648	+18.47900391	-16.52783203	-7.34326172	-146.40380859	+1.23046875	+54.95361328	+2672	+14.94580078	-17.29248047	-8.34960938	-4.81201172	+9.25048828	-61.83105469	+2172
+1458241052.12719990	+19.08105469	-16.66845703	-8.80224609	+14.52392578	+9.84375000	-87.58300781	+2680	+18.50976563	-16.60693359	-7.37841797	-146.51367188	+0.90087891	+55.21728516	+2636	+14.89746094	-17.38916016	-8.45947266	-5.11962891	+9.64599609	-62.31445313	+2204
+1458241052.13560010	+19.06787109	-16.75195313	-8.90771484	+14.23828125	+10.23925781	-87.82470703	+2720	+18.49218750	-16.72119141	-7.46191406	-146.82128906	+0.43945313	+55.30517578	+2612	+14.88867188	-17.46386719	-8.54296875	-5.40527344	+9.77783203	-62.62207031	+2224
+1458241052.13969990	+19.07226563	-16.81787109	-8.96923828	+14.06250000	+10.39306641	-87.97851563	+2732	+18.47460938	-16.79150391	-7.52343750	-147.01904297	+0.17578125	+55.30517578	+2600	+14.90625000	-17.52099609	-8.53857422	-5.60302734	+9.55810547	-62.92968750	+2228
+1458241052.14809990	+19.07666016	-16.99365234	-9.09228516	+13.60107422	+10.70068359	-88.35205078	+2740	+18.42187500	-16.94091797	-7.63769531	-147.43652344	-0.41748047	+55.43701172	+2572	+15.01611328	-17.56494141	-8.49902344	-5.64697266	+8.92089844	-63.50097656	+2220
+1458241052.15640000	+19.08544922	-17.21777344	-9.27246094	+13.07373047	+11.14013672	-88.76953125	+2708	+18.35595703	-17.10791016	-7.83105469	-147.91992188	-1.20849609	+55.34912109	+2556	+15.15673828	-17.63964844	-8.43310547	-5.75683594	+8.10791016	-64.13818359	+2204
+1458241052.16470000	+19.09423828	-17.45507813	-9.47900391	+12.52441406	+11.64550781	-89.12109375	+2648	+18.26806641	-17.29248047	-8.05517578	-148.46923828	-2.08740234	+55.15136719	+2544	+15.27539063	-17.70556641	-8.39794922	-5.93261719	+7.38281250	-64.59960938	+2172
+1458241052.17310000	+19.08105469	-17.68359375	-9.65478516	+11.95312500	+12.12890625	-89.53857422	+2584	+18.18896484	-17.45947266	-8.22656250	-148.93066406	-2.92236328	+55.17333984	+2528	+15.38085938	-17.75390625	-8.37158203	-6.04248047	+6.70166016	-65.10498047	+2140
+1458241052.17720010	+19.07666016	-17.79785156	-9.72509766	+11.64550781	+12.30468750	-89.80224609	+2548	+18.15820313	-17.53857422	-8.30126953	-149.12841797	-3.29589844	+55.26123047	+2520	+15.43359375	-17.78027344	-8.36279297	-6.06445313	+6.39404297	-65.36865234	+2124
+1458241052.18560000	+19.08984375	-17.97802734	-9.83056641	+11.20605469	+12.63427734	-90.50537109	+2472	+18.13623047	-17.66601563	-8.44628906	-149.41406250	-3.97705078	+55.48095703	+2504	+15.49951172	-17.87695313	-8.34521484	-6.26220703	+5.93261719	-66.02783203	+2096
+1458241052.19390010	+19.08984375	-18.08789063	-9.90966797	+10.83251953	+13.05175781	-91.16455078	+2396	+18.12744141	-17.76269531	-8.53417969	-149.63378906	-4.61425781	+55.81054688	+2492	+15.48632813	-17.94287109	-8.45507813	-6.48193359	+6.08642578	-66.48925781	+2084
+1458241052.20219990	+19.08105469	-18.14941406	-9.95800781	+10.48095703	+13.46923828	-91.75781250	+2316	+18.15380859	-17.81542969	-8.60449219	-149.72167969	-5.11962891	+56.09619141	+2472	+15.42919922	-18.05712891	-8.60888672	-6.76757813	+6.56982422	-66.92871094	+2088
+1458241052.21050000	+19.06787109	-18.14501953	-9.92724609	+10.21728516	+13.66699219	-92.43896484	+2244	+18.21093750	-17.82421875	-8.59130859	-149.69970703	-5.44921875	+56.68945313	+2456	+15.31933594	-18.14941406	-8.74951172	-7.05322266	+7.20703125	-67.50000000	+2092
+1458241052.21890000	+19.07666016	-18.13183594	-9.87011719	+10.01953125	+13.82080078	-93.22998047	+2184	+18.29443359	-17.83740234	-8.55615234	-149.65576172	-5.69091797	+57.39257813	+2448	+15.19628906	-18.25927734	-8.91650391	-7.38281250	+7.99804688	-68.13720703	+2104
+1458241052.22300000	+19.08544922	-18.11865234	-9.84375000	+9.93164063	+13.95263672	-93.62548828	+2160	+18.32958984	-17.84179688	-8.55615234	-149.65576172	-5.86669922	+57.65625000	+2440	+15.12597656	-18.31640625	-9.01318359	-7.55859375	+8.45947266	-68.42285156	+2120
+1458241052.23140000	+19.07666016	-18.07031250	-9.82617188	+9.73388672	+14.32617188	-94.21875000	+2132	+18.38232422	-17.82421875	-8.57812500	-149.63378906	-6.28417969	+58.00781250	+2428	+14.98535156	-18.40429688	-9.22412109	-7.84423828	+9.51416016	-68.90625000	+2168
+1458241052.23970010	+19.07226563	-18.06152344	-9.81738281	+9.47021484	+14.56787109	-94.76806641	+2132	+18.43505859	-17.81982422	-8.58691406	-149.63378906	-6.59179688	+58.46923828	+2404	+14.87988281	-18.48779297	-9.36035156	-8.12988281	+10.12939453	-69.47753906	+2204
+1458241052.24799990	+19.07226563	-18.09228516	-9.80419922	+9.16259766	+14.74365234	-95.42724609	+2164	+18.46582031	-17.85058594	-8.61328125	-149.74365234	-6.98730469	+58.97460938	+2380	+14.82275391	-18.53613281	-9.43066406	-8.32763672	+10.39306641	-70.04882813	+2232
+1458241052.25640010	+19.08984375	-18.17138672	-9.88330078	+8.87695313	+15.13916016	-96.02050781	+2204	+18.46582031	-17.92529297	-8.69677734	-149.96337891	-7.60253906	+59.32617188	+2364	+14.85791016	-18.60644531	-9.46582031	-8.43750000	+10.30517578	-70.70800781	+2240
+1458241052.26469990	+19.09423828	-18.32519531	-10.01953125	+8.41552734	+15.57861328	-96.50390625	+2236	+18.41748047	-18.03515625	-8.83740234	-150.31494141	-8.32763672	+59.47998047	+2364	+14.94140625	-18.66357422	-9.44384766	-8.54736328	+9.77783203	-71.27929688	+2236
+1458241052.27300000	+19.07666016	-18.52294922	-10.18212891	+7.88818359	+16.01806641	-96.98730469	+2240	+18.35595703	-18.14501953	-8.98242188	-150.66650391	-9.09667969	+59.65576172	+2360	+15.03369141	-18.69433594	-9.36914063	-8.63525391	+9.00878906	-71.82861328	+2224
+1458241052.27720000	+19.07226563	-18.63720703	-10.26562500	+7.60253906	+16.19384766	-97.25097656	+2236	+18.32958984	-18.21533203	-9.04394531	-150.86425781	-9.44824219	+59.83154297	+2360	+15.09960938	-18.71630859	-9.32519531	-8.67919922	+8.50341797	-72.15820313	+2208
+1458241052.29380010	+19.07226563	-19.09423828	-10.58642578	+6.61376953	+16.89697266	-98.54736328	+2196	+18.19775391	-18.50097656	-9.32080078	-151.63330078	-11.07421875	+60.44677734	+2364	+15.36328125	-18.79980469	-9.16699219	-8.72314453	+6.61376953	-73.32275391	+2140
+1458241052.30220010	+19.05029297	-19.29199219	-10.73583984	+6.13037109	+17.24853516	-99.07470703	+2172	+18.14501953	-18.61523438	-9.43066406	-151.96289063	-11.71142578	+60.82031250	+2368	+15.44238281	-18.87011719	-9.13183594	-8.87695313	+5.97656250	-73.80615234	+2092
+1458241052.31049990	+19.04150391	-19.39746094	-10.78417969	+5.82275391	+17.35839844	-99.73388672	+2132	+18.11865234	-18.67675781	-9.48339844	-152.18261719	-12.15087891	+61.30371094	+2356	+15.46875000	-18.93164063	-9.14062500	-9.03076172	+5.64697266	-74.37744141	+2036
+1458241052.31880000	+19.05468750	-19.45898438	-10.77978516	+5.58105469	+17.40234375	-100.43701172	+2100	+18.14062500	-18.72509766	-9.49658203	-152.29248047	-12.45849609	+61.91894531	+2336	+15.46435547	-18.98437500	-9.21533203	-9.07470703	+5.75683594	-74.94873047	+1996
+1458241052.32719990	+19.07666016	-19.44140625	-10.77099609	+5.53710938	+17.51220703	-100.98632813	+2080	+18.18457031	-18.73828125	-9.49218750	-152.33642578	-12.67822266	+62.55615234	+2316	+15.39843750	-19.07666016	-9.34716797	-9.22851563	+6.32812500	-75.52001953	+1980
+1458241052.33550000	+19.08544922	-19.37548828	-10.74023438	+5.51513672	+17.60009766	-101.42578125	+2072	+18.23730469	-18.72509766	-9.47460938	-152.35839844	-12.78808594	+63.08349609	+2300	+15.27539063	-19.15576172	-9.50097656	-9.47021484	+7.16308594	-76.09130859	+1984
+1458241052.33970000	+19.08984375	-19.33593750	-10.70507813	+5.47119141	+17.60009766	-101.68945313	+2072	+18.27246094	-18.71630859	-9.44824219	-152.38037109	-12.76611328	+63.41308594	+2292	+15.20947266	-19.19091797	-9.59326172	-9.58007813	+7.64648438	-76.37695313	+1992
+1458241052.34800000	+19.11181641	-19.25683594	-10.62597656	+5.47119141	+17.53417969	-102.23876953	+2080	+18.34277344	-18.69433594	-9.39550781	-152.33642578	-12.74414063	+64.05029297	+2268	+15.06884766	-19.23486328	-9.78222656	-9.73388672	+8.65722656	-76.92626953	+2024
+1458241052.35630010	+19.14697266	-19.19091797	-10.56884766	+5.49316406	+17.55615234	-102.83203125	+2096	+18.43066406	-18.65917969	-9.38232422	-152.18261719	-12.83203125	+64.57763672	+2240	+14.95898438	-19.29638672	-9.92285156	-9.86572266	+9.44824219	-77.58544922	+2072
+1458241052.36459990	+19.17773438	-19.14257813	-10.54687500	+5.49316406	+17.62207031	-103.33740234	+2124	+18.48779297	-18.66796875	-9.38671875	-152.22656250	-12.98583984	+65.10498047	+2208	+14.86669922	-19.34912109	-10.02832031	-10.10742188	+9.99755859	-78.17871094	+2124
+1458241052.37299990	+19.18212891	-19.13818359	-10.55126953	+5.33935547	+17.77587891	-103.84277344	+2160	+18.50537109	-18.69433594	-9.40429688	-152.33642578	-13.20556641	+65.54443359	+2172	+14.83154297	-19.35791016	-10.08984375	-10.19531250	+10.10742188	-78.59619141	+2160
+1458241052.38130000	+19.19091797	-19.23925781	-10.57763672	+5.00976563	+17.84179688	-104.52392578	+2192	+18.51855469	-18.73388672	-9.46582031	-152.44628906	-13.51318359	+65.96191406	+2136	+14.89746094	-19.39306641	-10.05468750	-10.19531250	+9.53613281	-79.18945313	+2180
+1458241052.38960000	+19.19531250	-19.38867188	-10.66113281	+4.61425781	+18.01757813	-105.18310547	+2208	+18.49218750	-18.80419922	-9.55371094	-152.64404297	-14.01855469	+66.35742188	+2108	+14.99853516	-19.42382813	-9.98437500	-10.21728516	+8.70117188	-79.80468750	+2192
+1458241052.39380000	+19.18652344	-19.48095703	-10.74023438	+4.41650391	+18.21533203	-105.49072266	+2212	+18.46582031	-18.85253906	-9.62402344	-152.77587891	-14.32617188	+66.51123047	+2104	+15.05566406	-19.45019531	-9.94921875	-10.23925781	+8.28369141	-80.04638672	+2192
+1458241052.40210010	+19.16015625	-19.68750000	-10.89404297	+3.88916016	+18.52294922	-106.10595703	+2212	+18.38671875	-18.96679688	-9.76025391	-153.14941406	-14.98535156	+66.77490234	+2096	+15.18310547	-19.49853516	-9.87451172	-10.32714844	+7.25097656	-80.50781250	+2176
+1458241052.41050000	+19.09863281	-19.91162109	-11.04785156	+3.25195313	+18.78662109	-106.78710938	+2200	+18.30322266	-19.06347656	-9.87011719	-153.47900391	-15.60058594	+67.10449219	+2096	+15.29736328	-19.53369141	-9.78662109	-10.37109375	+6.21826172	-81.03515625	+2144
+1458241052.41880010	+19.06347656	-20.12695313	-11.17968750	+2.70263672	+19.00634766	-107.57812500	+2180	+18.24609375	-19.13818359	-9.98876953	-153.74267578	-16.19384766	+67.43408203	+2096	+15.40283203	-19.59082031	-9.71191406	-10.43701172	+5.25146484	-81.62841797	+2104
+1458241052.42709990	+19.04150391	-20.24121094	-11.29394531	+2.37304688	+19.29199219	-108.32519531	+2148	+18.16699219	-19.22167969	-10.10742188	-154.05029297	-16.83105469	+67.78564453	+2108	+15.46435547	-19.66552734	-9.70312500	-10.54687500	+4.74609375	-82.24365234	+2052
+1458241052.43540000	+18.98876953	-20.28076172	-11.37744141	+2.04345703	+19.57763672	-108.89648438	+2112	+18.12744141	-19.26562500	-10.19091797	-154.29199219	-17.38037109	+68.15917969	+2116	+15.45996094	-19.72265625	-9.73388672	-10.65673828	+4.65820313	-82.85888672	+2008
+1458241052.44380000	+18.97119141	-20.29394531	-11.35107422	+1.75781250	+19.57763672	-109.62158203	+2072	+18.14062500	-19.28320313	-10.19531250	-154.46777344	-17.66601563	+68.77441406	+2116	+15.41601563	-19.74462891	-9.78662109	-10.65673828	+4.89990234	-83.45214844	+1968
+1458241052.44790010	+18.97998047	-20.26757813	-11.30712891	+1.71386719	+19.53369141	-110.03906250	+2060	+18.16259766	-19.28759766	-10.17773438	-154.55566406	-17.75390625	+69.16992188	+2116	+15.38085938	-19.75341797	-9.82177734	-10.63476563	+5.14160156	-83.82568359	+1956
+1458241052.45630000	+19.01953125	-20.20166016	-11.20605469	+1.64794922	+19.40185547	-110.87402344	+2044	+18.22412109	-19.30078125	-10.13818359	-154.68750000	-17.90771484	+69.98291016	+2124	+15.29736328	-19.77539063	-9.92285156	-10.54687500	+5.84472656	-84.55078125	+1940
+1458241052.46460010	+19.05029297	-20.13134766	-11.09179688	+1.53808594	+19.27001953	-111.70898438	+2036	+18.30761719	-19.30078125	-10.08105469	-154.79736328	-17.99560547	+70.86181641	+2132	+15.19628906	-19.78417969	-10.05468750	-10.48095703	+6.72363281	-85.20996094	+1948
+1458241052.47289990	+19.05029297	-20.05664063	-10.98193359	+1.36230469	+19.11621094	-112.39013672	+2036	+18.39550781	-19.30517578	-9.98437500	-154.95117188	-17.95166016	+71.80664063	+2144	+15.09082031	-19.74462891	-10.17333984	-10.28320313	+7.60253906	-85.78125000	+1976
+1458241052.48130010	+19.10742188	-20.00830078	-10.85009766	+1.29638672	+18.78662109	-113.20312500	+2076	+18.50537109	-19.30957031	-9.87890625	-155.03906250	-17.79785156	+72.79541016	+2152	+15.02490234	-19.74462891	-10.25244141	-10.15136719	+8.10791016	-86.39648438	+2008
+1458241052.50210000	+19.16894531	-20.10498047	-10.77539063	+0.81298828	+18.56689453	-114.93896484	+2224	+18.59765625	-19.41943359	-9.81738281	-155.54443359	-17.99560547	+74.55322266	+2152	+15.05566406	-19.80615234	-10.34472656	-10.10742188	+7.93212891	-87.49511719	+2080
+1458241052.50620010	+19.16455078	-20.15771484	-10.81054688	+0.65917969	+18.63281250	-115.18066406	+2248	+18.58007813	-19.45019531	-9.83496094	-155.67626953	-18.10546875	+74.75097656	+2152	+15.09082031	-19.83251953	-10.32714844	-10.15136719	+7.62451172	-87.62695313	+2088
+1458241052.51460000	+19.16455078	-20.30712891	-10.89404297	+0.37353516	+18.76464844	-115.68603516	+2272	+18.52294922	-19.52929688	-9.89648438	-155.98388672	-18.39111328	+75.08056641	+2164	+15.18310547	-19.88964844	-10.27441406	-10.30517578	+6.78955078	-87.97851563	+2092
+1458241052.52290010	+19.15576172	-20.50048828	-11.04345703	+0.06591797	+19.05029297	-116.16943359	+2288	+18.44824219	-19.60400391	-10.00634766	-156.26953125	-18.78662109	+75.23437500	+2184	+15.27978516	-19.98193359	-10.23046875	-10.54687500	+5.93261719	-88.30810547	+2076
+1458241052.52710010	+19.13378906	-20.59716797	-11.12255859	-0.13183594	+19.27001953	-116.38916016	+2292	+18.39990234	-19.63916016	-10.06787109	-156.42333984	-19.05029297	+75.27832031	+2196	+15.32373047	-20.03027344	-10.20849609	-10.70068359	+5.51513672	-88.46191406	+2060
+1458241052.53539990	+19.08105469	-20.79492188	-11.28076172	-0.54931641	+19.70947266	-116.80664063	+2292	+18.29003906	-19.71826172	-10.21289063	-156.77490234	-19.57763672	+75.25634766	+2224	+15.42041016	-20.11816406	-10.15576172	-10.96435547	+4.63623047	-88.76953125	+2024
+1458241052.54370000	+19.05468750	-20.97509766	-11.38623047	-0.92285156	+19.95117188	-117.26806641	+2284	+18.20214844	-19.77978516	-10.33593750	-157.08251953	-20.03906250	+75.30029297	+2244	+15.49072266	-20.17968750	-10.11621094	-11.20605469	+3.91113281	-89.07714844	+1984
+1458241052.55209990	+19.03271484	-21.10253906	-11.43896484	-1.25244141	+20.12695313	-117.83935547	+2268	+18.15820313	-19.81054688	-10.42382813	-157.25830078	-20.41259766	+75.49804688	+2252	+15.51708984	-20.24560547	-10.11621094	-11.40380859	+3.62548828	-89.49462891	+1940
+1458241052.56040000	+19.03710938	-21.15087891	-11.43457031	-1.47216797	+20.19287109	-118.38867188	+2244	+18.15820313	-19.82812500	-10.48535156	-157.43408203	-20.72021484	+75.80566406	+2252	+15.52148438	-20.28515625	-10.12939453	-11.46972656	+3.66943359	-89.97802734	+1904
+1458241052.56460000	+19.04589844	-21.14648438	-11.40820313	-1.53808594	+20.21484375	-118.63037109	+2232	+18.16699219	-19.83251953	-10.50292969	-157.50000000	-20.85205078	+75.98144531	+2248	+15.51269531	-20.28515625	-10.15136719	-11.44775391	+3.84521484	-90.19775391	+1896
+1458241052.57290010	+19.07226563	-21.08935547	-11.32031250	-1.62597656	+20.06103516	-119.06982422	+2220	+18.20214844	-19.81933594	-10.51171875	-157.63183594	-20.96191406	+76.37695313	+2240	+15.45996094	-20.26318359	-10.20849609	-11.38183594	+4.37255859	-90.59326172	+1876
+1458241052.58119990	+19.11181641	-21.00146484	-11.21044922	-1.62597656	+19.79736328	-119.50927734	+2212	+18.26806641	-19.80175781	-10.47656250	-157.74169922	-20.87402344	+76.90429688	+2232	+15.39404297	-20.23242188	-10.26562500	-11.29394531	+5.00976563	-91.01074219	+1872
+1458241052.58950000	+19.16455078	-20.87402344	-11.10498047	-1.51611328	+19.55566406	-119.90478516	+2208	+18.35156250	-19.77099609	-10.41943359	-157.80761719	-20.78613281	+77.47558594	+2220	+15.31054688	-20.20166016	-10.32275391	-11.18408203	+5.71289063	-91.51611328	+1880
+1458241052.59789990	+19.22167969	-20.74218750	-11.00830078	-1.38427734	+19.31396484	-120.23437500	+2220	+18.41748047	-19.75341797	-10.37988281	-157.89550781	-20.69824219	+77.93701172	+2208	+15.22265625	-20.17089844	-10.38427734	-11.09619141	+6.50390625	-92.02148438	+1912
+1458241052.60620000	+19.27001953	-20.62792969	-10.93798828	-1.31835938	+19.09423828	-120.52001953	+2240	+18.45263672	-19.74902344	-10.34912109	-158.07128906	-20.63232422	+78.31054688	+2188	+15.15673828	-20.14453125	-10.42822266	-11.05224609	+7.00927734	-92.39501953	+1948
+1458241052.61040000	+19.28759766	-20.59277344	-10.91162109	-1.31835938	+18.98437500	-120.67382813	+2252	+18.46582031	-19.75341797	-10.33154297	-158.15917969	-20.58837891	+78.46435547	+2176	+15.12597656	-20.13574219	-10.43261719	-11.09619141	+7.11914063	-92.57080078	+1968
+1458241052.61870000	+19.32275391	-20.56640625	-10.90722656	-1.34033203	+18.87451172	-120.91552734	+2272	+18.48339844	-19.77539063	-10.31835938	-158.33496094	-20.58837891	+78.75000000	+2152	+15.13476563	-20.18408203	-10.38867188	-11.22802734	+6.87744141	-92.98828125	+2004
+1458241052.62700010	+19.33593750	-20.60156250	-10.96435547	-1.47216797	+18.94042969	-121.13525391	+2284	+18.47900391	-19.81494141	-10.33593750	-158.51074219	-20.74218750	+78.96972656	+2132	+15.19628906	-20.25439453	-10.31835938	-11.38183594	+6.26220703	-93.33984375	+2036
+1458241052.63540010	+19.32275391	-20.70263672	-11.05664063	-1.73583984	+19.13818359	-121.33300781	+2284	+18.43945313	-19.86767578	-10.37109375	-158.77441406	-20.98388672	+79.03564453	+2124	+15.25341797	-20.31591797	-10.27001953	-11.55761719	+5.71289063	-93.49365234	+2052
+1458241052.64369990	+19.29638672	-20.85644531	-11.17529297	-2.08740234	+19.37988281	-121.50878906	+2264	+18.39111328	-19.92919922	-10.41503906	-159.06005859	-21.26953125	+79.10156250	+2116	+15.31933594	-20.39062500	-10.19531250	-11.84326172	+4.96582031	-93.66943359	+2048
+1458241052.64790010	+19.27880859	-20.93554688	-11.23681641	-2.24121094	+19.51171875	-121.59667969	+2252	+18.37353516	-19.95996094	-10.43261719	-159.16992188	-21.40136719	+79.16748047	+2112	+15.35449219	-20.43017578	-10.15576172	-11.95312500	+4.57031250	-93.75732422	+2040
+1458241052.65619990	+19.24804688	-21.11132813	-11.36425781	-2.59277344	+19.81933594	-121.83837891	+2224	+18.33837891	-20.01708984	-10.46337891	-159.41162109	-21.68701172	+79.32128906	+2112	+15.43798828	-20.51806641	-10.07226563	-12.23876953	+3.69140625	-93.93310547	+2020
+1458241052.66450000	+19.22167969	-21.27832031	-11.47851563	-2.92236328	+20.14892578	-122.08007813	+2196	+18.29882813	-20.07421875	-10.50292969	-159.65332031	-21.99462891	+79.40917969	+2116	+15.51708984	-20.60595703	-10.01513672	-12.50244141	+2.94433594	-94.04296875	+1992
+1458241052.67280010	+19.19091797	-21.40576172	-11.53564453	-3.25195313	+20.32470703	-122.29980469	+2164	+18.27246094	-20.10937500	-10.51171875	-159.87304688	-22.19238281	+79.56298828	+2124	+15.56542969	-20.65429688	-9.97558594	-12.72216797	+2.43896484	-94.13085938	+1952
+1458241052.68120000	+19.18652344	-21.47167969	-11.52685547	-3.47167969	+20.32470703	-122.51953125	+2132	+18.27685547	-20.13134766	-10.48535156	-160.04882813	-22.23632813	+79.80468750	+2128	+15.57861328	-20.67187500	-9.96240234	-12.78808594	+2.28515625	-94.24072266	+1908
+1458241052.68950010	+19.20849609	-21.46289063	-11.45654297	-3.55957031	+20.17089844	-122.76123047	+2112	+18.30761719	-20.13134766	-10.43261719	-160.15869141	-22.14843750	+80.06835938	+2132	+15.57861328	-20.65869141	-9.97558594	-12.70019531	+2.46093750	-94.35058594	+1872
+1458241052.69779990	+19.23046875	-21.43212891	-11.38623047	-3.58154297	+19.99511719	-122.87109375	+2096	+18.34277344	-20.12695313	-10.37988281	-160.26855469	-21.99462891	+80.31005859	+2136	+15.56103516	-20.62792969	-10.00634766	-12.61230469	+2.76855469	-94.39453125	+1852
+1458241052.70199990	+19.23925781	-21.40136719	-11.34228516	-3.60351563	+19.88525391	-122.91503906	+2092	+18.36035156	-20.12695313	-10.34912109	-160.31250000	-21.88476563	+80.41992188	+2136	+15.54345703	-20.61035156	-10.02392578	-12.56835938	+2.96630859	-94.39453125	+1844
+1458241052.71030000	+19.25683594	-21.35742188	-11.27197266	-3.60351563	+19.68750000	-122.98095703	+2080	+18.40429688	-20.11816406	-10.27880859	-160.37841797	-21.64306641	+80.63964844	+2136	+15.51708984	-20.58398438	-10.04589844	-12.52441406	+3.22998047	-94.39453125	+1832
+1458241052.71869990	+19.28320313	-21.30029297	-11.19287109	-3.55957031	+19.48974609	-123.04687500	+2076	+18.45703125	-20.10498047	-10.20849609	-160.42236328	-21.35742188	+80.85937500	+2136	+15.47314453	-20.54443359	-10.08105469	-12.43652344	+3.64746094	-94.39453125	+1832
+1458241052.72700000	+19.31396484	-21.23437500	-11.12255859	-3.49365234	+19.27001953	-123.06884766	+2072	+18.49658203	-20.10498047	-10.15576172	-160.44433594	-21.11572266	+81.01318359	+2136	+15.41162109	-20.50048828	-10.12939453	-12.39257813	+4.17480469	-94.37255859	+1844
+1458241052.73530010	+19.34472656	-21.15966797	-11.04345703	-3.44970703	+19.02832031	-123.09082031	+2080	+18.52294922	-20.11376953	-10.12060547	-160.51025391	-20.93994141	+81.12304688	+2128	+15.31933594	-20.44775391	-10.21289063	-12.41455078	+4.89990234	-94.19677734	+1872
+1458241052.74359990	+19.37109375	-21.12451172	-11.01269531	-3.40576172	+18.89648438	-123.04687500	+2088	+18.53173828	-20.12695313	-10.09863281	-160.55419922	-20.83007813	+81.16699219	+2120	+15.27539063	-20.44335938	-10.23925781	-12.56835938	+5.09765625	-94.06494141	+1888
+1458241052.74780010	+19.37988281	-21.12011719	-11.01269531	-3.40576172	+18.85253906	-123.04687500	+2088	+18.53173828	-20.13134766	-10.09423828	-160.57617188	-20.78613281	+81.16699219	+2116	+15.26660156	-20.45654297	-10.23486328	-12.65625000	+5.05371094	-94.02099609	+1888
+1458241052.75609990	+19.38867188	-21.13769531	-11.03906250	-3.40576172	+18.87451172	-123.00292969	+2092	+18.52294922	-20.15332031	-10.09863281	-160.64208984	-20.76416016	+81.14501953	+2104	+15.27099609	-20.48730469	-10.23046875	-12.81005859	+4.89990234	-93.95507813	+1888
+1458241052.76449990	+19.38427734	-21.17285156	-11.08740234	-3.44970703	+18.96240234	-122.95898438	+2096	+18.50537109	-20.17529297	-10.11621094	-160.70800781	-20.80810547	+81.10107422	+2096	+15.28857422	-20.51806641	-10.22167969	-12.94189453	+4.72412109	-93.88916016	+1880
+1458241052.77280000	+19.37548828	-21.20361328	-11.11376953	-3.49365234	+19.00634766	-122.93701172	+2092	+18.48339844	-20.19287109	-10.13378906	-160.75195313	-20.85205078	+81.01318359	+2088	+15.30175781	-20.53564453	-10.20849609	-13.00781250	+4.59228516	-93.84521484	+1868
+1458241052.78110000	+19.36669922	-21.23437500	-11.14453125	-3.53759766	+19.07226563	-122.93701172	+2084	+18.46142578	-20.21044922	-10.15136719	-160.79589844	-20.89599609	+80.94726563	+2080	+15.33251953	-20.58398438	-10.17773438	-13.18359375	+4.19677734	-93.77929688	+1852
+1458241052.78950000	+19.35791016	-21.26513672	-11.17529297	-3.60351563	+19.13818359	-122.91503906	+2072	+18.44384766	-20.22363281	-10.16455078	-160.81787109	-20.93994141	+80.88134766	+2072	+15.38525391	-20.64111328	-10.13818359	-13.38134766	+3.71337891	-93.66943359	+1832
+1458241052.79780010	+19.33593750	-21.30908203	-11.21484375	-3.69140625	+19.22607422	-122.91503906	+2060	+18.43066406	-20.23681641	-10.18212891	-160.86181641	-20.96191406	+80.77148438	+2064	+15.44238281	-20.71142578	-10.09863281	-13.68896484	+3.14208984	-93.42773438	+1808
+1458241052.80609990	+19.31835938	-21.33105469	-11.23242188	-3.75732422	+19.29199219	-122.87109375	+2044	+18.41748047	-20.24121094	-10.19531250	-160.86181641	-20.96191406	+80.68359375	+2052	+15.45117188	-20.72021484	-10.09863281	-13.79882813	+3.07617188	-93.22998047	+1784
+1458241052.81440000	+19.30078125	-21.33105469	-11.23242188	-3.80126953	+19.29199219	-122.82714844	+2024	+18.41748047	-20.23681641	-10.19531250	-160.86181641	-20.89599609	+80.57373047	+2040	+15.42480469	-20.68945313	-10.11621094	-13.73291016	+3.36181641	-93.12011719	+1768
+1458241052.82279990	+19.29638672	-21.31347656	-11.21484375	-3.80126953	+19.27001953	-122.78320313	+2004	+18.42626953	-20.22363281	-10.19091797	-160.83984375	-20.78613281	+80.48583984	+2032	+15.41162109	-20.66748047	-10.13378906	-13.66699219	+3.58154297	-93.07617188	+1760
+1458241052.82690000	+19.29638672	-21.30029297	-11.20605469	-3.80126953	+19.24804688	-122.76123047	+1992	+18.43066406	-20.21923828	-10.18652344	-160.81787109	-20.74218750	+80.44189453	+2024	+15.39843750	-20.64990234	-10.15136719	-13.62304688	+3.75732422	-93.05419922	+1760
+1458241052.83530000	+19.29199219	-21.28271484	-11.19287109	-3.80126953	+19.22607422	-122.71728516	+1972	+18.45263672	-20.18847656	-10.17773438	-160.75195313	-20.56640625	+80.26611328	+2016	+15.38525391	-20.63232422	-10.16455078	-13.57910156	+3.91113281	-93.03222656	+1760
+1458241052.84360000	+19.29638672	-21.25634766	-11.17089844	-3.77929688	+19.18212891	-122.65136719	+1956	+18.48779297	-20.14892578	-10.16455078	-160.64208984	-20.32470703	+80.04638672	+2004	+15.35888672	-20.60156250	-10.19531250	-13.51318359	+4.19677734	-92.94433594	+1764
+1458241052.85190010	+19.29638672	-21.22558594	-11.14453125	-3.73535156	+19.11621094	-122.56347656	+1940	+18.51855469	-20.11816406	-10.15136719	-160.51025391	-20.10498047	+79.80468750	+1988	+15.32373047	-20.55761719	-10.22607422	-13.42529297	+4.57031250	-92.83447266	+1776
+1458241052.85610010	+19.30078125	-21.19921875	-11.12255859	-3.71337891	+19.07226563	-122.47558594	+1940	+18.53613281	-20.10937500	-10.15576172	-160.44433594	-20.01708984	+79.62890625	+1980	+15.29736328	-20.52246094	-10.26123047	-13.35937500	+4.89990234	-92.70263672	+1792
+1458241052.86439990	+19.31396484	-21.17285156	-11.10058594	-3.66943359	+18.98437500	-122.25585938	+1936	+18.56250000	-20.10058594	-10.18212891	-160.31250000	-19.95117188	+79.29931641	+1964	+15.27099609	-20.47412109	-10.30957031	-13.31542969	+5.27343750	-92.39501953	+1820
+1458241052.87280010	+19.32275391	-21.17285156	-11.10498047	-3.60351563	+18.96240234	-121.94824219	+1928	+18.55810547	-20.10937500	-10.23486328	-160.20263672	-19.99511719	+78.90380859	+1956	+15.27099609	-20.45214844	-10.32275391	-13.33740234	+5.27343750	-92.06542969	+1840
+1458241052.88940000	+19.34033203	-21.26953125	-11.18847656	-3.58154297	+18.94042969	-121.46484375	+1912	+18.50976563	-20.19287109	-10.34472656	-160.18066406	-20.19287109	+78.24462891	+1964	+15.34130859	-20.46972656	-10.26562500	-13.46923828	+4.63623047	-91.71386719	+1848
+1458241052.89770010	+19.33593750	-21.33544922	-11.25000000	-3.58154297	+19.00634766	-121.20117188	+1912	+18.47460938	-20.22802734	-10.40625000	-160.18066406	-20.32470703	+77.91503906	+1988	+15.38525391	-20.48291016	-10.23046875	-13.55712891	+4.21875000	-91.49414063	+1844
+1458241052.90610000	+19.32714844	-21.39697266	-11.30712891	-3.58154297	+19.02832031	-120.91552734	+1912	+18.43945313	-20.25439453	-10.44140625	-160.20263672	-20.34667969	+77.62939453	+2012	+15.44238281	-20.50048828	-10.16455078	-13.71093750	+3.58154297	-91.09863281	+1832
+1458241052.91440010	+19.31835938	-21.43212891	-11.34228516	-3.55957031	+19.00634766	-120.58593750	+1908	+18.41308594	-20.26318359	-10.45458984	-160.20263672	-20.23681641	+77.38769531	+2036	+15.49511719	-20.49609375	-10.10302734	-13.82080078	+3.05419922	-90.68115234	+1808
+1458241052.92269990	+19.30957031	-21.42773438	-11.35107422	-3.51562500	+18.94042969	-120.21240234	+1908	+18.41308594	-20.25000000	-10.43701172	-160.15869141	-20.03906250	+77.16796875	+2060	+15.51269531	-20.45654297	-10.06347656	-13.82080078	+2.90039063	-90.26367188	+1776
+1458241052.93109990	+19.29638672	-21.37939453	-11.31591797	-3.44970703	+18.83056641	-119.79492188	+1908	+18.42626953	-20.20166016	-10.39306641	-160.04882813	-19.68750000	+76.92626953	+2084	+15.47753906	-20.38623047	-10.09423828	-13.73291016	+3.36181641	-89.89013672	+1740
+1458241052.93940000	+19.29638672	-21.27832031	-11.24121094	-3.33984375	+18.63281250	-119.33349609	+1920	+18.46582031	-20.12695313	-10.32714844	-159.89501953	-19.22607422	+76.64062500	+2108	+15.42041016	-20.30273438	-10.15576172	-13.60107422	+4.04296875	-89.51660156	+1716
+1458241052.94359990	+19.29638672	-21.20361328	-11.17968750	-3.25195313	+18.45703125	-119.02587891	+1932	+18.50097656	-20.06982422	-10.27441406	-159.76318359	-18.87451172	+76.50878906	+2120	+15.38964844	-20.26757813	-10.18212891	-13.53515625	+4.37255859	-89.36279297	+1704
+1458241052.95190000	+19.29638672	-21.04541016	-11.04785156	-3.07617188	+18.17138672	-118.47656250	+1952	+18.58007813	-19.96435547	-10.16455078	-159.47753906	-18.21533203	+76.22314453	+2136	+15.31933594	-20.19287109	-10.24365234	-13.40332031	+5.14160156	-89.07714844	+1692
+1458241052.96020010	+19.30078125	-20.84765625	-10.91601563	-2.79052734	+17.88574219	-117.77343750	+1980	+18.66796875	-19.85449219	-10.06347656	-159.12597656	-17.53417969	+75.80566406	+2140	+15.23583984	-20.10937500	-10.33593750	-13.24951172	+6.10839844	-88.61572266	+1700
+1458241052.96849990	+19.30078125	-20.68066406	-10.83691406	-2.48291016	+17.70996094	-117.04833984	+2020	+18.71191406	-19.76660156	-9.99755859	-158.88427734	-17.02880859	+75.30029297	+2132	+15.16552734	-20.05224609	-10.42382813	-13.18359375	+6.92138672	-88.04443359	+1732
+1458241052.97690010	+19.29199219	-20.59716797	-10.83251953	-2.28515625	+17.66601563	-116.25732422	+2060	+18.72509766	-19.72265625	-9.96679688	-158.70849609	-16.63330078	+74.75097656	+2120	+15.14355469	-20.02148438	-10.45898438	-13.18359375	+7.20703125	-87.40722656	+1768
+1458241052.98099990	+19.28759766	-20.57958984	-10.86767578	-2.15332031	+17.70996094	-115.90576172	+2076	+18.72509766	-19.71386719	-9.96679688	-158.64257813	-16.50146484	+74.48730469	+2112	+15.16552734	-20.01708984	-10.45019531	-13.18359375	+7.11914063	-87.09960938	+1784
+1458241052.98939990	+19.28320313	-20.57519531	-10.96875000	-1.88964844	+17.86376953	-115.18066406	+2088	+18.68554688	-19.72265625	-10.00195313	-158.59863281	-16.39160156	+73.89404297	+2108	+15.21826172	-20.02587891	-10.39746094	-13.29345703	+6.67968750	-86.52832031	+1816
+1458241052.99770000	+19.27441406	-20.62353516	-11.10937500	-1.71386719	+18.12744141	-114.52148438	+2084	+18.60205078	-19.74023438	-10.07226563	-158.62060547	-16.43554688	+73.21289063	+2116	+15.30175781	-20.04785156	-10.34033203	-13.42529297	+6.06445313	-85.86914063	+1836
+1458241053.00600000	+19.25244141	-20.68066406	-11.26318359	-1.58203125	+18.36914063	-113.77441406	+2076	+18.50976563	-19.76660156	-10.15576172	-158.66455078	-16.47949219	+72.44384766	+2132	+15.40722656	-20.04785156	-10.24804688	-13.57910156	+5.18554688	-85.03417969	+1848
+1458241053.01440000	+19.22167969	-20.73779297	-11.39941406	-1.45019531	+18.58886719	-113.04931641	+2060	+18.43945313	-19.76220703	-10.22607422	-158.62060547	-16.43554688	+71.71875000	+2148	+15.49511719	-20.02587891	-10.12939453	-13.71093750	+4.28466797	-84.22119141	+1852
+1458241053.02270010	+19.21728516	-20.77294922	-11.50927734	-1.23046875	+18.72070313	-112.30224609	+2040	+18.37792969	-19.75341797	-10.29199219	-158.57666016	-16.36962891	+70.97167969	+2168	+15.56542969	-19.99951172	-10.02832031	-13.79882813	+3.58154297	-83.47412109	+1844
+1458241053.03099990	+19.21289063	-20.75097656	-11.57080078	-1.01074219	+18.80859375	-111.53320313	+2016	+18.32080078	-19.73144531	-10.34912109	-158.51074219	-16.30371094	+70.15869141	+2188	+15.58300781	-19.92480469	-10.01953125	-13.71093750	+3.62548828	-82.72705078	+1824
+1458241053.03940010	+19.21289063	-20.67626953	-11.57080078	-0.74707031	+18.78662109	-110.74218750	+1996	+18.32080078	-19.66552734	-10.36230469	-158.31298828	-15.99609375	+69.41162109	+2200	+15.56542969	-19.83251953	-10.05029297	-13.51318359	+4.02099609	-82.02392578	+1812
+1458241053.04769990	+19.23046875	-20.51806641	-11.48291016	-0.37353516	+18.54492188	-109.92919922	+1984	+18.36914063	-19.57324219	-10.30078125	-158.04931641	-15.46875000	+68.79638672	+2216	+15.50830078	-19.72705078	-10.09423828	-13.22753906	+4.68017578	-81.58447266	+1796
+1458241053.05600000	+19.27001953	-20.29394531	-11.37304688	+0.13183594	+18.30322266	-109.16015625	+1980	+18.43945313	-19.46337891	-10.23925781	-157.74169922	-14.89746094	+68.20312500	+2224	+15.44238281	-19.64355469	-10.17333984	-12.91992188	+5.55908203	-81.18896484	+1788
+1458241053.06430010	+19.31835938	-20.03906250	-11.25439453	+0.76904297	+18.03955078	-108.36914063	+1976	+18.51855469	-19.34472656	-10.18212891	-157.36816406	-14.30419922	+67.54394531	+2228	+15.36328125	-19.56005859	-10.29199219	-12.63427734	+6.61376953	-80.66162109	+1796
+1458241053.06850000	+19.33154297	-19.88525391	-11.19726563	+1.09863281	+17.92968750	-107.88574219	+1984	+18.56689453	-19.27441406	-10.12939453	-157.14843750	-13.95263672	+67.25830078	+2228	+15.31494141	-19.50732422	-10.36669922	-12.45849609	+7.18505859	-80.31005859	+1812
+1458241053.07680010	+19.36669922	-19.63037109	-11.07861328	+1.73583984	+17.57812500	-107.02880859	+2012	+18.65039063	-19.15576172	-10.01953125	-156.77490234	-13.24951172	+66.77490234	+2224	+15.22705078	-19.40185547	-10.45898438	-12.19482422	+8.06396484	-79.71679688	+1840
+1458241053.08520010	+19.39746094	-19.43701172	-11.01269531	+2.32910156	+17.31445313	-106.17187500	+2052	+18.68994141	-19.06787109	-9.97119141	-156.48925781	-12.67822266	+66.22558594	+2204	+15.17431641	-19.32275391	-10.51171875	-11.95312500	+8.59130859	-79.07958984	+1872
+1458241053.09349990	+19.41064453	-19.32275391	-11.03906250	+2.79052734	+17.24853516	-105.31494141	+2096	+18.68115234	-18.99755859	-9.97558594	-156.24755859	-12.30468750	+65.54443359	+2180	+15.16552734	-19.27441406	-10.53808594	-11.86523438	+8.81103516	-78.42041016	+1904
+1458241053.10180000	+19.41503906	-19.30957031	-11.11376953	+3.05419922	+17.16064453	-104.39208984	+2116	+18.64599609	-18.95361328	-9.99755859	-156.09375000	-11.99707031	+64.84130859	+2152	+15.19628906	-19.22167969	-10.51171875	-11.84326172	+8.54736328	-77.62939453	+1924
+1458241053.11019990	+19.36669922	-19.34912109	-11.21484375	+3.12011719	+17.16064453	-103.49121094	+2108	+18.56250000	-18.94042969	-10.02392578	-156.11572266	-11.77734375	+64.20410156	+2136	+15.25781250	-19.15136719	-10.42822266	-11.79931641	+7.95410156	-76.81640625	+1936
+1458241053.11850000	+19.33593750	-19.43701172	-11.33349609	+3.09814453	+17.09472656	-102.67822266	+2080	+18.47460938	-18.93603516	-10.08544922	-156.13769531	-11.64550781	+63.54492188	+2128	+15.35888672	-19.10302734	-10.29638672	-11.82128906	+7.05322266	-76.06933594	+1936
+1458241053.12680010	+19.30078125	-19.52050781	-11.46533203	+3.12011719	+17.13867188	-101.84326172	+2064	+18.39111328	-18.91845703	-10.16894531	-156.09375000	-11.53564453	+62.79785156	+2124	+15.45996094	-19.05029297	-10.18212891	-11.82128906	+6.24023438	-75.21240234	+1920
+1458241053.13509990	+19.24365234	-19.58203125	-11.57519531	+3.09814453	+17.20458984	-100.94238281	+2048	+18.32958984	-18.89208984	-10.21289063	-156.07177734	-11.38183594	+62.09472656	+2124	+15.54785156	-18.96679688	-10.08544922	-11.75537109	+5.62500000	-74.24560547	+1896
+1458241053.14350010	+19.19531250	-19.59960938	-11.62353516	+3.07617188	+17.09472656	-100.10742188	+2016	+18.28564453	-18.85693359	-10.23046875	-156.02783203	-11.14013672	+61.45751953	+2120	+15.60498047	-18.87011719	-9.99316406	-11.60156250	+5.20751953	-73.47656250	+1868
+1458241053.15179990	+19.16455078	-19.54248047	-11.61474609	+3.25195313	+16.96289063	-99.38232422	+1984	+18.27685547	-18.79101563	-10.21728516	-155.87402344	-10.83251953	+60.95214844	+2120	+15.63134766	-18.79541016	-9.96240234	-11.33789063	+5.27343750	-72.79541016	+1836
+1458241053.16010000	+19.18212891	-19.42822266	-11.53125000	+3.55957031	+16.69921875	-98.74511719	+1972	+18.32080078	-18.70751953	-10.16015625	-155.63232422	-10.39306641	+60.49072266	+2132	+15.60937500	-18.73388672	-10.00634766	-11.05224609	+5.77880859	-72.24609375	+1812
+1458241053.16849990	+19.17773438	-19.22607422	-11.39941406	+3.97705078	+16.43554688	-98.02001953	+1972	+18.37792969	-18.58886719	-10.05908203	-155.34667969	-9.84375000	+60.02929688	+2152	+15.53466797	-18.64599609	-10.07226563	-10.76660156	+6.59179688	-71.65283203	+1804
+1458241053.17260000	+19.18212891	-19.10302734	-11.31591797	+4.26269531	+16.25976563	-97.66845703	+1976	+18.41748047	-18.52294922	-9.98437500	-155.17089844	-9.49218750	+59.85351563	+2160	+15.48632813	-18.60205078	-10.10302734	-10.63476563	+7.00927734	-71.36718750	+1800
+1458241053.18100000	+19.22167969	-18.85253906	-11.10058594	+4.87792969	+15.68847656	-97.07519531	+2000	+18.51416016	-18.37353516	-9.83056641	-154.79736328	-8.70117188	+59.54589844	+2184	+15.38525391	-18.53173828	-10.16455078	-10.39306641	+7.80029297	-70.83984375	+1808
+1458241053.19350000	+19.29199219	-18.46142578	-10.81054688	+5.97656250	+14.96337891	-96.15234375	+2096	+18.63281250	-18.14062500	-9.61083984	-154.20410156	-7.60253906	+58.99658203	+2212	+15.22705078	-18.42626953	-10.27001953	-10.06347656	+9.05273438	-69.91699219	+1876
+1458241053.20180010	+19.31835938	-18.25927734	-10.69189453	+6.54785156	+14.58984375	-95.36132813	+2184	+18.68994141	-17.99560547	-9.50097656	-153.87451172	-6.83349609	+58.44726563	+2232	+15.13916016	-18.35156250	-10.30957031	-9.99755859	+9.55810547	-69.21386719	+1932
+1458241053.21009990	+19.30517578	-18.12744141	-10.61718750	+6.92138672	+14.28222656	-94.54833984	+2264	+18.69433594	-17.85937500	-9.42187500	-153.65478516	-6.19628906	+57.81005859	+2232	+15.10400391	-18.26367188	-10.26123047	-9.88769531	+9.60205078	-68.46679688	+1992
+1458241053.21840000	+19.31835938	-18.08349609	-10.60400391	+7.20703125	+14.04052734	-93.86718750	+2316	+18.67675781	-17.78906250	-9.39550781	-153.54492188	-5.69091797	+57.19482422	+2216	+15.14794922	-18.20654297	-10.15576172	-9.77783203	+9.14062500	-67.80761719	+2052
+1458241053.22680000	+19.31835938	-18.07031250	-10.64355469	+7.40478516	+13.95263672	-93.07617188	+2332	+18.62841797	-17.74072266	-9.41308594	-153.50097656	-5.40527344	+56.40380859	+2204	+15.23144531	-18.12304688	-10.02392578	-9.64599609	+8.45947266	-67.10449219	+2096
+1458241053.23510000	+19.27880859	-18.09228516	-10.73144531	+7.38281250	+14.01855469	-92.10937500	+2324	+18.54492188	-17.70117188	-9.44384766	-153.54492188	-5.18554688	+55.52490234	+2196	+15.34130859	-18.03515625	-9.83935547	-9.53613281	+7.53662109	-66.29150391	+2124
+1458241053.24340010	+19.25244141	-18.14062500	-10.78857422	+7.33886719	+13.90869141	-91.27441406	+2300	+18.47900391	-17.70117188	-9.45703125	-153.65478516	-4.92187500	+54.79980469	+2192	+15.45996094	-17.92968750	-9.62402344	-9.38232422	+6.43798828	-65.54443359	+2132
+1458241053.25180010	+19.24365234	-18.16259766	-10.79296875	+7.36083984	+13.75488281	-90.63720703	+2256	+18.42626953	-17.69677734	-9.43505859	-153.72070313	-4.72412109	+54.29443359	+2200	+15.56542969	-17.82861328	-9.43505859	-9.11865234	+5.55908203	-64.90722656	+2132
+1458241053.26009990	+19.26123047	-18.14501953	-10.78857422	+7.49267578	+13.57910156	-89.93408203	+2212	+18.40869141	-17.67041016	-9.38232422	-153.65478516	-4.43847656	+53.81103516	+2212	+15.64013672	-17.74951172	-9.29003906	-8.96484375	+4.92187500	-64.24804688	+2124
+1458241053.26430010	+19.26123047	-18.10546875	-10.77539063	+7.58056641	+13.51318359	-89.51660156	+2192	+18.39990234	-17.63964844	-9.35156250	-153.58886719	-4.28466797	+53.52539063	+2220	+15.64453125	-17.68798828	-9.26367188	-8.81103516	+4.89990234	-63.83056641	+2116
+1458241053.27259990	+19.25683594	-17.97802734	-10.69189453	+7.86621094	+13.27148438	-88.79150391	+2152	+18.39990234	-17.54736328	-9.25927734	-153.41308594	-3.88916016	+53.08593750	+2240	+15.60937500	-17.61328125	-9.20214844	-8.67919922	+4.94384766	-63.28125000	+2084
+1458241053.28090000	+19.26123047	-17.83300781	-10.52929688	+8.17382813	+12.89794922	-88.30810547	+2132	+18.44824219	-17.45068359	-9.07910156	-153.14941406	-3.27392578	+52.97607422	+2276	+15.53906250	-17.54736328	-9.17578125	-8.52539063	+5.20751953	-62.81982422	+2040
+1458241053.28920010	+19.29638672	-17.59570313	-10.33154297	+8.76708984	+12.48046875	-87.89062500	+2132	+18.52294922	-17.29248047	-8.90771484	-152.66601563	-2.68066406	+52.84423828	+2316	+15.44238281	-17.50341797	-9.21533203	-8.34960938	+5.91064453	-62.29248047	+2012
+1458241053.29760000	+19.30078125	-17.33203125	-10.15576172	+9.33837891	+12.17285156	-87.20947266	+2136	+18.57568359	-17.11230469	-8.78466797	-152.22656250	-2.10937500	+52.40478516	+2340	+15.33691406	-17.45068359	-9.28564453	-8.17382813	+6.70166016	-61.72119141	+1996
+1458241053.30590010	+19.28759766	-17.06396484	-9.99755859	+9.93164063	+11.95312500	-86.55029297	+2172	+18.61083984	-16.93652344	-8.65283203	-151.85302734	-1.51611328	+52.05322266	+2360	+15.20507813	-17.38916016	-9.32958984	-8.06396484	+7.44873047	-61.14990234	+1988
+1458241053.31419990	+19.28759766	-16.85742188	-9.80419922	+10.39306641	+11.51367188	-86.19873047	+2256	+18.63281250	-16.78710938	-8.52099609	-151.50146484	-0.96679688	+51.76757813	+2380	+15.10839844	-17.33203125	-9.35156250	-7.93212891	+8.02001953	-60.60058594	+2000
+1458241053.32259990	+19.28759766	-16.72119141	-9.67675781	+10.67871094	+11.22802734	-85.69335938	+2348	+18.63720703	-16.67724609	-8.45947266	-151.32568359	-0.57128906	+51.30615234	+2392	+15.08642578	-17.25732422	-9.34277344	-7.64648438	+8.26171875	-60.00732422	+2024
+1458241053.32670000	+19.29199219	-16.65527344	-9.64599609	+10.85449219	+11.16210938	-85.38574219	+2392	+18.62402344	-16.62451172	-8.45507813	-151.25976563	-0.43945313	+50.95458984	+2392	+15.08203125	-17.21337891	-9.32080078	-7.53662109	+8.30566406	-59.72167969	+2036
+1458241053.33509990	+19.25683594	-16.59814453	-9.62841797	+10.92041016	+11.14013672	-84.74853516	+2456	+18.56689453	-16.55419922	-8.47265625	-151.28173828	-0.26367188	+50.25146484	+2392	+15.11279297	-17.09033203	-9.27246094	-7.22900391	+8.19580078	-58.99658203	+2060
+1458241053.33920000	+19.25683594	-16.60253906	-9.61962891	+10.89843750	+11.03027344	-84.50683594	+2472	+18.53613281	-16.53662109	-8.47265625	-151.34765625	-0.15380859	+49.94384766	+2388	+15.15673828	-17.04199219	-9.20214844	-7.07519531	+7.88818359	-58.73291016	+2076
+1458241053.34340000	+19.25683594	-16.62011719	-9.60644531	+10.85449219	+10.92041016	-84.33105469	+2484	+18.50537109	-16.52783203	-8.46826172	-151.41357422	-0.06591797	+49.68017578	+2380	+15.20947266	-16.98486328	-9.11865234	-6.89941406	+7.49267578	-58.49121094	+2088
+1458241053.35170010	+19.26123047	-16.66845703	-9.58007813	+10.74462891	+10.65673828	-84.02343750	+2476	+18.43066406	-16.51904297	-8.48144531	-151.54541016	+0.00000000	+49.13085938	+2372	+15.31933594	-16.86181641	-8.94287109	-6.52587891	+6.67968750	-58.02978516	+2088
+1458241053.35590000	+19.26562500	-16.69482422	-9.58007813	+10.67871094	+10.56884766	-83.86962891	+2452	+18.40869141	-16.51904297	-8.49902344	-151.58935547	+0.02197266	+48.84521484	+2364	+15.38525391	-16.80029297	-8.85937500	-6.32812500	+6.24023438	-57.78808594	+2084
+1458241053.36420010	+19.26123047	-16.73876953	-9.60205078	+10.54687500	+10.50292969	-83.40820313	+2400	+18.36035156	-16.50146484	-8.53417969	-151.65527344	+0.08789063	+48.27392578	+2344	+15.50390625	-16.66845703	-8.70117188	-5.91064453	+5.47119141	-57.32666016	+2076
+1458241053.36840010	+19.25683594	-16.75195313	-9.60644531	+10.52490234	+10.45898438	-83.23242188	+2372	+18.33398438	-16.47949219	-8.53417969	-151.67724609	+0.15380859	+48.05419922	+2328	+15.53906250	-16.60253906	-8.61767578	-5.73486328	+5.11962891	-57.12890625	+2072
+1458241053.37249990	+19.25244141	-16.75634766	-9.60205078	+10.50292969	+10.37109375	-83.07861328	+2340	+18.30761719	-16.45312500	-8.52539063	-151.65527344	+0.21972656	+47.83447266	+2316	+15.56982422	-16.54980469	-8.53857422	-5.58105469	+4.76806641	-56.97509766	+2064
+1458241053.37669990	+19.25683594	-16.76074219	-9.58447266	+10.50292969	+10.23925781	-82.94677734	+2312	+18.29443359	-16.43554688	-8.50781250	-151.63330078	+0.30761719	+47.70263672	+2304	+15.60058594	-16.48828125	-8.48583984	-5.38330078	+4.50439453	-56.77734375	+2052
+1458241053.38500000	+19.27880859	-16.72558594	-9.52734375	+10.63476563	+9.93164063	-82.74902344	+2260	+18.29882813	-16.37841797	-8.45068359	-151.45751953	+0.52734375	+47.54882813	+2288	+15.62255859	-16.42236328	-8.39355469	-5.18554688	+4.15283203	-56.64550781	+2024
+1458241053.38920000	+19.27880859	-16.68164063	-9.49658203	+10.76660156	+9.86572266	-82.61718750	+2236	+18.30322266	-16.33447266	-8.41552734	-151.34765625	+0.65917969	+47.48291016	+2284	+15.60498047	-16.38281250	-8.39355469	-5.05371094	+4.24072266	-56.46972656	+2008
+1458241053.39340000	+19.27441406	-16.62011719	-9.46582031	+10.89843750	+9.82177734	-82.46337891	+2216	+18.32080078	-16.28173828	-8.37158203	-151.19384766	+0.79101563	+47.41699219	+2280	+15.56982422	-16.35644531	-8.40234375	-5.00976563	+4.39453125	-56.35986328	+1992
+1458241053.39750000	+19.27001953	-16.55419922	-9.43505859	+11.07421875	+9.77783203	-82.30957031	+2196	+18.33837891	-16.22021484	-8.32763672	-150.99609375	+0.94482422	+47.35107422	+2280	+15.53466797	-16.33886719	-8.41992188	-4.96582031	+4.59228516	-56.22802734	+1980
+1458241053.40170000	+19.26562500	-16.47509766	-9.39990234	+11.25000000	+9.73388672	-82.13378906	+2180	+18.36035156	-16.14550781	-8.27490234	-150.79833984	+1.12060547	+47.30712891	+2284	+15.48632813	-16.31689453	-8.45947266	-4.89990234	+4.87792969	-56.05224609	+1968
+1458241053.41000010	+19.24804688	-16.27294922	-9.29003906	+11.73339844	+9.58007813	-81.87011719	+2160	+18.39550781	-15.99169922	-8.13427734	-150.38085938	+1.51611328	+47.35107422	+2308	+15.38525391	-16.26855469	-8.52978516	-4.79003906	+5.47119141	-55.78857422	+1940
+1458241053.41420010	+19.24804688	-16.16308594	-9.22851563	+11.97509766	+9.49218750	-81.76025391	+2156	+18.42187500	-15.91699219	-8.05517578	-150.16113281	+1.73583984	+47.41699219	+2324	+15.32812500	-16.25097656	-8.57373047	-4.76806641	+5.80078125	-55.67871094	+1932
+1458241053.41840000	+19.24365234	-16.05322266	-9.16699219	+12.23876953	+9.40429688	-81.62841797	+2160	+18.45703125	-15.84667969	-7.97607422	-149.94140625	+1.95556641	+47.50488281	+2340	+15.27099609	-16.24218750	-8.61328125	-4.74609375	+6.10839844	-55.54687500	+1928
+1458241053.42249990	+19.23486328	-15.95214844	-9.11425781	+12.45849609	+9.38232422	-81.49658203	+2172	+18.49218750	-15.78076172	-7.90136719	-149.74365234	+2.15332031	+47.57080078	+2356	+15.21386719	-16.23339844	-8.66162109	-4.76806641	+6.48193359	-55.41503906	+1932
+1458241053.43080000	+19.18652344	-15.75000000	-9.03515625	+12.81005859	+9.47021484	-81.16699219	+2224	+18.51855469	-15.61816406	-7.79150391	-149.37011719	+2.39501953	+47.48291016	+2392	+15.10400391	-16.20263672	-8.74072266	-4.74609375	+7.14111328	-55.10742188	+1956
+1458241053.43499990	+19.15576172	-15.65771484	-8.99560547	+12.91992188	+9.47021484	-80.99121094	+2264	+18.52294922	-15.54785156	-7.74316406	-149.26025391	+2.50488281	+47.43896484	+2412	+15.06005859	-16.16308594	-8.76708984	-4.68017578	+7.36083984	-54.93164063	+1968
+1458241053.43919990	+19.13818359	-15.58300781	-8.96923828	+13.02978516	+9.47021484	-80.83740234	+2308	+18.52734375	-15.48632813	-7.69921875	-149.15039063	+2.63671875	+47.41699219	+2432	+15.03369141	-16.13232422	-8.77148438	-4.63623047	+7.44873047	-54.79980469	+1980
+1458241053.44330000	+19.12500000	-15.51269531	-8.94287109	+13.11767578	+9.44824219	-80.70556641	+2352	+18.53173828	-15.42919922	-7.65087891	-149.06250000	+2.76855469	+47.41699219	+2448	+15.02490234	-16.09277344	-8.76708984	-4.52636719	+7.47070313	-54.66796875	+1996
+1458241053.44750000	+19.10742188	-15.45996094	-8.91210938	+13.13964844	+9.42626953	-80.61767578	+2396	+18.52294922	-15.38964844	-7.61132813	-149.04052734	+2.83447266	+47.41699219	+2464	+15.02050781	-16.04443359	-8.74511719	-4.43847656	+7.40478516	-54.55810547	+2008
+1458241053.45170000	+19.09863281	-15.41601563	-8.88574219	+13.13964844	+9.38232422	-80.57373047	+2440	+18.50537109	-15.35449219	-7.59375000	-149.06250000	+2.81250000	+47.35107422	+2476	+15.02929688	-16.00927734	-8.70117188	-4.39453125	+7.20703125	-54.51416016	+2024
+1458241053.46000000	+19.08544922	-15.38085938	-8.86816406	+13.00781250	+9.38232422	-80.41992188	+2500	+18.46142578	-15.30175781	-7.60253906	-149.19433594	+2.70263672	+47.10937500	+2492	+15.08203125	-15.90820313	-8.58691406	-4.17480469	+6.63574219	-54.36035156	+2056
+1458241053.46420000	+19.07666016	-15.36328125	-8.87695313	+12.89794922	+9.38232422	-80.31005859	+2516	+18.42626953	-15.27099609	-7.61572266	-149.26025391	+2.63671875	+46.93359375	+2500	+15.10839844	-15.84228516	-8.52978516	-4.06494141	+6.30615234	-54.27246094	+2064
+1458241053.46830010	+19.06787109	-15.34570313	-8.88134766	+12.83203125	+9.40429688	-80.20019531	+2528	+18.39111328	-15.24023438	-7.62451172	-149.34814453	+2.52685547	+46.80175781	+2508	+15.15673828	-15.75878906	-8.45507813	-3.84521484	+5.86669922	-54.18457031	+2068
+1458241053.47250010	+19.06347656	-15.32373047	-8.87695313	+12.76611328	+9.36035156	-80.13427734	+2528	+18.34716797	-15.21826172	-7.62890625	-149.47998047	+2.46093750	+46.69189453	+2516	+15.20507813	-15.67089844	-8.37158203	-3.64746094	+5.40527344	-54.11865234	+2068
+1458241053.48079990	+19.07666016	-15.29736328	-8.85498047	+12.59033203	+9.14062500	-80.09033203	+2512	+18.26367188	-15.16992188	-7.65087891	-149.72167969	+2.28515625	+46.51611328	+2532	+15.30175781	-15.49511719	-8.19140625	-3.25195313	+4.35058594	-54.03076172	+2056
+1458241053.48499990	+19.08105469	-15.28417969	-8.84179688	+12.48046875	+9.05273438	-80.09033203	+2488	+18.23291016	-15.13476563	-7.66406250	-149.78759766	+2.17529297	+46.42822266	+2536	+15.33251953	-15.42480469	-8.11230469	-3.12011719	+3.91113281	-54.03076172	+2048
+1458241053.49330000	+19.08105469	-15.23583984	-8.81982422	+12.30468750	+8.96484375	-80.04638672	+2428	+18.16699219	-15.04687500	-7.66845703	-149.89746094	+1.93359375	+46.25244141	+2548	+15.37207031	-15.26220703	-7.99804688	-2.83447266	+3.25195313	-53.92089844	+2028
+1458241053.49749990	+19.08544922	-15.18750000	-8.81103516	+12.30468750	+8.94287109	-79.98046875	+2396	+18.14062500	-14.99853516	-7.66406250	-149.91943359	+1.84570313	+46.18652344	+2556	+15.38525391	-15.19628906	-7.94531250	-2.70263672	+2.98828125	-53.89892578	+2020
+1458241053.50169990	+19.07666016	-15.12597656	-8.80664063	+12.30468750	+8.92089844	-79.84863281	+2360	+18.10986328	-14.94580078	-7.64648438	-149.98535156	+1.80175781	+46.16455078	+2560	+15.37646484	-15.10839844	-7.93212891	-2.52685547	+2.92236328	-53.78906250	+2008
+1458241053.50580000	+19.06347656	-15.03808594	-8.78466797	+12.32666016	+8.87695313	-79.76074219	+2328	+18.09667969	-14.86669922	-7.61572266	-149.94140625	+1.82373047	+46.16455078	+2576	+15.35009766	-15.02490234	-7.91894531	-2.41699219	+2.90039063	-53.74511719	+1996
+1458241053.51000000	+19.04150391	-14.95019531	-8.76269531	+12.37060547	+8.89892578	-79.69482422	+2296	+18.08789063	-14.77880859	-7.58056641	-149.83154297	+1.82373047	+46.14257813	+2592	+15.31933594	-14.97656250	-7.90576172	-2.35107422	+2.90039063	-53.72314453	+1980
+1458241053.51830010	+19.00195313	-14.75244141	-8.67480469	+12.50244141	+8.85498047	-79.62890625	+2260	+18.09667969	-14.58105469	-7.48388672	-149.52392578	+1.91162109	+46.20849609	+2636	+15.24462891	-14.87109375	-7.90576172	-2.19726563	+3.05419922	-53.67919922	+1944
+1458241053.52250000	+18.98876953	-14.62939453	-8.63525391	+12.65625000	+8.89892578	-79.56298828	+2256	+18.10546875	-14.47558594	-7.43554688	-149.34814453	+1.93359375	+46.23046875	+2656	+15.19628906	-14.83593750	-7.91015625	-2.17529297	+3.22998047	-53.70117188	+1928
+1458241053.52659990	+18.95800781	-14.49316406	-8.60449219	+12.83203125	+9.03076172	-79.43115234	+2260	+18.10986328	-14.37451172	-7.36962891	-149.19433594	+1.99951172	+46.27441406	+2684	+15.13037109	-14.77880859	-7.94970703	-2.13134766	+3.58154297	-53.63525391	+1924
+1458241053.53080010	+18.91406250	-14.31738281	-8.57812500	+13.07373047	+9.22851563	-79.23339844	+2280	+18.12304688	-14.24707031	-7.28613281	-148.95263672	+2.10937500	+46.34033203	+2720	+15.07763672	-14.71289063	-7.98486328	-1.99951172	+3.88916016	-53.52539063	+1920
+1458241053.53909990	+18.83496094	-14.05810547	-8.49462891	+13.31542969	+9.38232422	-78.99169922	+2336	+18.13183594	-14.02294922	-7.14550781	-148.60107422	+2.30712891	+46.45019531	+2780	+14.96337891	-14.59863281	-8.01562500	-1.80175781	+4.32861328	-53.41552734	+1920
+1458241053.54329990	+18.80419922	-13.90869141	-8.42871094	+13.53515625	+9.36035156	-78.90380859	+2380	+18.13623047	-13.89550781	-7.07958984	-148.35937500	+2.41699219	+46.51611328	+2816	+14.91943359	-14.53271484	-8.02001953	-1.64794922	+4.50439453	-53.34960938	+1928
+1458241053.54749990	+18.76464844	-13.77685547	-8.37158203	+13.68896484	+9.40429688	-78.85986328	+2436	+18.13623047	-13.78125000	-7.00927734	-148.16162109	+2.50488281	+46.60400391	+2848	+14.86669922	-14.46679688	-8.02001953	-1.51611328	+4.65820313	-53.30566406	+1940
+1458241053.55580000	+18.72509766	-13.52636719	-8.30126953	+14.06250000	+9.58007813	-78.68408203	+2552	+18.13183594	-13.55712891	-6.89941406	-147.74414063	+2.59277344	+46.66992188	+2912	+14.80517578	-14.33056641	-8.00683594	-1.18652344	+4.76806641	-53.17382813	+1972
+1458241053.55999990	+18.70751953	-13.43408203	-8.25732422	+14.17236328	+9.60205078	-78.59619141	+2608	+18.11425781	-13.46923828	-6.84228516	-147.65625000	+2.63671875	+46.71386719	+2936	+14.78320313	-14.24707031	-7.98486328	-1.01074219	+4.76806641	-53.10791016	+1992
+1458241053.56410000	+18.67675781	-13.33300781	-8.22656250	+14.28222656	+9.62402344	-78.46435547	+2664	+18.07910156	-13.37695313	-6.80712891	-147.59033203	+2.63671875	+46.66992188	+2960	+14.75244141	-14.17236328	-7.94531250	-0.85693359	+4.68017578	-53.04199219	+2012
+1458241053.56830000	+18.64599609	-13.23632813	-8.20458984	+14.37011719	+9.68994141	-78.28857422	+2716	+18.04394531	-13.27587891	-6.76318359	-147.45849609	+2.63671875	+46.66992188	+2984	+14.74804688	-14.07128906	-7.91015625	-0.59326172	+4.54833984	-52.86621094	+2032
+1458241053.57250000	+18.61083984	-13.15722656	-8.16943359	+14.41406250	+9.66796875	-78.15673828	+2760	+18.01318359	-13.18798828	-6.71484375	-147.39257813	+2.70263672	+46.69189453	+3008	+14.74365234	-13.96142578	-7.85742188	-0.30761719	+4.32861328	-52.71240234	+2056
+1458241053.57660010	+18.59326172	-13.09130859	-8.14746094	+14.43603516	+9.62402344	-78.04687500	+2796	+17.97802734	-13.10009766	-6.68847656	-147.28271484	+2.70263672	+46.66992188	+3028	+14.75244141	-13.86474609	-7.78710938	-0.06591797	+3.97705078	-52.62451172	+2080
+1458241053.58080010	+18.58886719	-13.00781250	-8.11669922	+14.58984375	+9.53613281	-77.93701172	+2832	+17.94726563	-13.01220703	-6.67089844	-147.19482422	+2.70263672	+46.60400391	+3048	+14.77880859	-13.75488281	-7.70800781	+0.28564453	+3.53759766	-52.49267578	+2104
+1458241053.58489990	+18.58007813	-12.93310547	-8.09033203	+14.69970703	+9.51416016	-77.80517578	+2856	+17.90332031	-12.94189453	-6.65332031	-147.17285156	+2.63671875	+46.51611328	+3060	+14.79199219	-13.64941406	-7.62890625	+0.57128906	+3.16406250	-52.40478516	+2120
+1458241053.58909990	+18.56250000	-12.85400391	-8.06396484	+14.80957031	+9.49218750	-77.69531250	+2872	+17.85058594	-12.86718750	-6.64453125	-147.15087891	+2.54882813	+46.38427734	+3076	+14.80078125	-13.53955078	-7.54541016	+0.83496094	+2.79052734	-52.31689453	+2136
+1458241053.59330010	+18.54931641	-12.77929688	-8.05078125	+14.91943359	+9.53613281	-77.49755859	+2884	+17.80664063	-12.77490234	-6.63134766	-147.06298828	+2.50488281	+46.25244141	+3092	+14.82275391	-13.41650391	-7.47070313	+1.18652344	+2.41699219	-52.11914063	+2152
+1458241053.59740000	+18.53173828	-12.70898438	-8.03320313	+14.96337891	+9.51416016	-77.29980469	+2884	+17.76708984	-12.69140625	-6.61376953	-146.97509766	+2.50488281	+46.14257813	+3108	+14.84033203	-13.30224609	-7.39160156	+1.51611328	+2.02148438	-51.92138672	+2160
+1458241053.60159990	+18.49218750	-12.63427734	-8.01562500	+15.00732422	+9.53613281	-77.05810547	+2884	+17.71875000	-12.59912109	-6.59179688	-146.90917969	+2.50488281	+46.01074219	+3120	+14.84472656	-13.17919922	-7.32128906	+1.84570313	+1.71386719	-51.70166016	+2168
+1458241053.60579990	+18.47021484	-12.53320313	-7.98046875	+15.18310547	+9.47021484	-76.86035156	+2884	+17.68359375	-12.50683594	-6.56982422	-146.79931641	+2.54882813	+45.92285156	+3136	+14.85791016	-13.05175781	-7.24218750	+2.21923828	+1.34033203	-51.54785156	+2180
+1458241053.60990000	+18.43945313	-12.42333984	-7.94531250	+15.35888672	+9.44824219	-76.66259766	+2880	+17.64843750	-12.41015625	-6.54785156	-146.68945313	+2.54882813	+45.81298828	+3148	+14.86230469	-12.93750000	-7.16748047	+2.54882813	+1.01074219	-51.39404297	+2188
+1458241053.61410000	+18.41748047	-12.31787109	-7.90136719	+15.53466797	+9.38232422	-76.50878906	+2876	+17.60888672	-12.31347656	-6.51269531	-146.57958984	+2.54882813	+45.72509766	+3164	+14.85791016	-12.81884766	-7.10156250	+2.87841797	+0.74707031	-51.21826172	+2196
+1458241053.61830000	+18.40869141	-12.20800781	-7.84863281	+15.77636719	+9.27246094	-76.39892578	+2876	+17.59130859	-12.20361328	-6.47753906	-146.33789063	+2.59277344	+45.63720703	+3184	+14.86230469	-12.70458984	-7.04003906	+3.20800781	+0.50537109	-51.06445313	+2204
+1458241053.62240000	+18.39111328	-12.09375000	-7.80468750	+15.99609375	+9.27246094	-76.26708984	+2876	+17.56494141	-12.08496094	-6.44238281	-146.11816406	+2.61474609	+45.54931641	+3204	+14.84912109	-12.61230469	-6.98291016	+3.49365234	+0.35156250	-50.93261719	+2208
+1458241053.62660000	+18.34277344	-11.96191406	-7.75634766	+16.17187500	+9.31640625	-76.09130859	+2876	+17.52978516	-11.96191406	-6.39404297	-145.92041016	+2.68066406	+45.43945313	+3224	+14.82275391	-12.50683594	-6.95214844	+3.77929688	+0.35156250	-50.71289063	+2208
+1458241053.63080000	+18.30761719	-11.82128906	-7.69921875	+16.45751953	+9.31640625	-75.89355469	+2888	+17.50781250	-11.83007813	-6.34130859	-145.63476563	+2.76855469	+45.39550781	+3252	+14.79199219	-12.40136719	-6.92138672	+4.06494141	+0.37353516	-50.49316406	+2208
+1458241053.63490010	+18.27246094	-11.67187500	-7.64648438	+16.74316406	+9.31640625	-75.71777344	+2904	+17.49023438	-11.68945313	-6.27978516	-145.32714844	+2.90039063	+45.37353516	+3280	+14.76562500	-12.31347656	-6.89501953	+4.32861328	+0.37353516	-50.29541016	+2208
+1458241053.63910010	+18.22851563	-11.52685547	-7.58056641	+17.00683594	+9.27246094	-75.52001953	+2924	+17.47265625	-11.55322266	-6.20947266	-145.01953125	+3.05419922	+45.39550781	+3312	+14.72167969	-12.21679688	-6.87744141	+4.59228516	+0.46142578	-50.05371094	+2208
+1458241053.64330010	+18.19775391	-11.36865234	-7.49707031	+17.31445313	+9.16259766	-75.43212891	+2960	+17.46826172	-11.40820313	-6.13037109	-144.64599609	+3.22998047	+45.43945313	+3352	+14.68652344	-12.11572266	-6.85546875	+4.87792969	+0.50537109	-49.87792969	+2212
+1458241053.64739990	+18.15820313	-11.21923828	-7.41796875	+17.60009766	+9.07470703	-75.36621094	+3000	+17.45507813	-11.26318359	-6.05126953	-144.31640625	+3.40576172	+45.48339844	+3388	+14.63818359	-12.03662109	-6.83349609	+5.09765625	+0.61523438	-49.72412109	+2212
+1458241053.65159990	+18.11425781	-11.06982422	-7.33447266	+17.88574219	+8.98681641	-75.32226563	+3048	+17.43310547	-11.12255859	-5.97656250	-143.98681641	+3.53759766	+45.50537109	+3424	+14.58984375	-11.95312500	-6.81591797	+5.29541016	+0.72509766	-49.57031250	+2220
+1458241053.65580010	+18.08349609	-10.91601563	-7.25976563	+18.19335938	+8.89892578	-75.19042969	+3100	+17.41992188	-10.97314453	-5.90185547	-143.59130859	+3.71337891	+45.54931641	+3464	+14.55029297	-11.86523438	-6.79833984	+5.58105469	+0.83496094	-49.32861328	+2232
+1458241053.65990000	+18.04833984	-10.77099609	-7.18066406	+18.50097656	+8.81103516	-75.08056641	+3156	+17.40673828	-10.82812500	-5.82275391	-143.19580078	+3.88916016	+45.59326172	+3500	+14.51074219	-11.77294922	-6.78076172	+5.82275391	+0.92285156	-49.10888672	+2244
+1458241053.66409990	+18.00000000	-10.62158203	-7.11474609	+18.78662109	+8.76708984	-74.92675781	+3212	+17.38037109	-10.67871094	-5.74804688	-142.82226563	+4.04296875	+45.61523438	+3540	+14.46240234	-11.68505859	-6.76757813	+6.04248047	+1.05468750	-48.86718750	+2260
+1458241053.66820000	+17.95605469	-10.47656250	-7.04882813	+19.07226563	+8.72314453	-74.75097656	+3276	+17.35839844	-10.52929688	-5.67773438	-142.47070313	+4.19677734	+45.59326172	+3584	+14.42285156	-11.57958984	-6.74560547	+6.35009766	+1.12060547	-48.60351563	+2280
+1458241053.67240000	+17.91210938	-10.33593750	-6.97412109	+19.33593750	+8.56933594	-74.59716797	+3340	+17.33203125	-10.39306641	-5.60742188	-142.11914063	+4.39453125	+45.61523438	+3620	+14.38769531	-11.47412109	-6.71923828	+6.65771484	+1.12060547	-48.36181641	+2296
+1458241053.67660000	+17.87695313	-10.20849609	-6.89941406	+19.57763672	+8.39355469	-74.48730469	+3408	+17.30566406	-10.26123047	-5.54150391	-141.81152344	+4.57031250	+45.61523438	+3660	+14.35253906	-11.38183594	-6.67089844	+6.87744141	+1.01074219	-48.16406250	+2320
+1458241053.68070010	+17.85058594	-10.07226563	-6.82910156	+19.88525391	+8.23974609	-74.31152344	+3472	+17.27929688	-10.12939453	-5.47558594	-141.45996094	+4.74609375	+45.63720703	+3696	+14.33056641	-11.27197266	-6.61816406	+7.20703125	+0.85693359	-47.94433594	+2344
+1458241053.68490000	+17.81982422	-9.95361328	-6.75878906	+20.12695313	+8.06396484	-74.15771484	+3536	+17.24853516	-10.00634766	-5.40966797	-141.17431641	+4.89990234	+45.63720703	+3732	+14.30419922	-11.15771484	-6.56542969	+7.51464844	+0.72509766	-47.72460938	+2368
+1458241053.68910000	+17.78466797	-9.83056641	-6.70166016	+20.39062500	+7.91015625	-73.98193359	+3592	+17.20019531	-9.88330078	-5.36132813	-140.88867188	+5.00976563	+45.57128906	+3764	+14.28222656	-11.05224609	-6.50390625	+7.80029297	+0.52734375	-47.52685547	+2396
+1458241053.69320010	+17.75390625	-9.71630859	-6.66210938	+20.61035156	+7.86621094	-73.67431641	+3640	+17.15625000	-9.76025391	-5.32177734	-140.64697266	+5.11962891	+45.43945313	+3796	+14.27783203	-10.93359375	-6.45117188	+8.17382813	+0.32958984	-47.24121094	+2424
+1458241053.69740010	+17.72314453	-9.60205078	-6.61816406	+20.83007813	+7.73437500	-73.38867188	+3684	+17.11230469	-9.64599609	-5.28222656	-140.40527344	+5.20751953	+45.28564453	+3824	+14.26904297	-10.80615234	-6.38525391	+8.56933594	+0.04394531	-46.95556641	+2448
+1458241053.70160010	+17.68798828	-9.49218750	-6.57421875	+21.04980469	+7.62451172	-73.08105469	+3724	+17.06396484	-9.53173828	-5.24707031	-140.18554688	+5.31738281	+45.15380859	+3852	+14.25146484	-10.67871094	-6.31054688	+8.89892578	-0.26367188	-46.69189453	+2472
+1458241053.70569990	+17.65722656	-9.37353516	-6.53466797	+21.31347656	+7.49267578	-72.77343750	+3760	+17.02001953	-9.41308594	-5.20751953	-139.92187500	+5.44921875	+45.02197266	+3884	+14.24707031	-10.54687500	-6.23144531	+9.31640625	-0.59326172	-46.45019531	+2500
+1458241053.70989990	+17.62646484	-9.25927734	-6.48632813	+21.57714844	+7.31689453	-72.46582031	+3788	+16.97167969	-9.30761719	-5.16357422	-139.72412109	+5.55908203	+44.91210938	+3912	+14.23828125	-10.41503906	-6.15234375	+9.68994141	-0.92285156	-46.20849609	+2520
+1458241053.71409990	+17.59570313	-9.14501953	-6.43798828	+21.79687500	+7.16308594	-72.18017578	+3812	+16.92333984	-9.20214844	-5.11962891	-139.50439453	+5.69091797	+44.80224609	+3940	+14.22949219	-10.29199219	-6.06884766	+10.06347656	-1.27441406	-45.98876953	+2544
+1458241053.71820000	+17.56933594	-9.03076172	-6.39843750	+22.06054688	+7.00927734	-71.87255859	+3832	+16.87939453	-9.09228516	-5.07568359	-139.26269531	+5.82275391	+44.69238281	+3964	+14.22509766	-10.16455078	-5.99414063	+10.45898438	-1.60400391	-45.72509766	+2564
+1458241053.72240000	+17.54296875	-8.91650391	-6.35888672	+22.34619141	+6.92138672	-71.56494141	+3844	+16.83544922	-8.98242188	-5.04052734	-139.02099609	+5.91064453	+44.53857422	+3992	+14.22070313	-10.04589844	-5.91943359	+10.83251953	-1.91162109	-45.48339844	+2580
+1458241053.72659990	+17.50341797	-8.79785156	-6.31494141	+22.58789063	+6.83349609	-71.25732422	+3852	+16.78271484	-8.86816406	-5.00097656	-138.77929688	+5.99853516	+44.40673828	+4016	+14.20312500	-9.92285156	-5.84912109	+11.22802734	-2.15332031	-45.21972656	+2592
+1458241053.73070000	+17.47265625	-8.67919922	-6.27099609	+22.87353516	+6.74560547	-70.92773438	+3860	+16.73437500	-8.74951172	-4.96142578	-138.49365234	+6.08642578	+44.25292969	+4048	+14.18994141	-9.79541016	-5.78759766	+11.62353516	-2.37304688	-44.93408203	+2604
+1458241053.73490000	+17.43750000	-8.55175781	-6.22705078	+23.20312500	+6.65771484	-70.59814453	+3868	+16.68603516	-8.63525391	-4.91748047	-138.20800781	+6.21826172	+44.12109375	+4076	+14.17675781	-9.68115234	-5.72607422	+12.01904297	-2.59277344	-44.64843750	+2616
+1458241053.73910000	+17.39794922	-8.42431641	-6.17871094	+23.48876953	+6.54785156	-70.29052734	+3876	+16.64208984	-8.52539063	-4.85595703	-137.92236328	+6.39404297	+44.07714844	+4108	+14.15478516	-9.56250000	-5.66894531	+12.39257813	-2.76855469	-44.36279297	+2624
+1458241053.74320010	+17.36718750	-8.28808594	-6.11279297	+23.86230469	+6.37207031	-70.04882813	+3888	+16.60693359	-8.40673828	-4.78564453	-137.57080078	+6.59179688	+44.05517578	+4140	+14.12841797	-9.44824219	-5.61181641	+12.76611328	-2.92236328	-44.09912109	+2632
+1458241053.74740000	+17.33203125	-8.15625000	-6.05566406	+24.21386719	+6.26220703	-69.80712891	+3900	+16.57617188	-8.28369141	-4.72412109	-137.19726563	+6.76757813	+44.03320313	+4172	+14.10205078	-9.35595703	-5.56347656	+13.05175781	-3.01025391	-43.85742188	+2640
+1458241053.75149990	+17.28808594	-8.02441406	-5.98535156	+24.56542969	+6.13037109	-69.60937500	+3916	+16.53662109	-8.16503906	-4.64941406	-136.82373047	+6.96533203	+44.05517578	+4208	+14.06689453	-9.25927734	-5.51953125	+13.38134766	-3.05419922	-43.63769531	+2644
+1458241053.75570010	+17.24853516	-7.89697266	-5.91943359	+24.91699219	+6.02050781	-69.38964844	+3932	+16.50146484	-8.04638672	-4.58349609	-136.45019531	+7.14111328	+44.01123047	+4240	+14.03613281	-9.16699219	-5.48437500	+13.68896484	-3.05419922	-43.35205078	+2648
+1458241053.75990010	+17.21337891	-7.76074219	-5.85791016	+25.31250000	+5.95458984	-69.16992188	+3956	+16.46630859	-7.91455078	-4.52197266	-136.03271484	+7.29492188	+43.94531250	+4272	+14.00537109	-9.07910156	-5.44921875	+13.97460938	-3.03222656	-43.06640625	+2652
+1458241053.76399990	+17.16503906	-7.62451172	-5.78759766	+25.70800781	+5.86669922	-68.95019531	+3984	+16.43115234	-7.79150391	-4.44726563	-135.61523438	+7.49267578	+43.92333984	+4308	+13.96582031	-8.98681641	-5.41845703	+14.28222656	-2.96630859	-42.75878906	+2660
+1458241053.76819990	+17.12109375	-7.48388672	-5.71728516	+26.12548828	+5.75683594	-68.73046875	+4016	+16.40039063	-7.66406250	-4.37255859	-135.19775391	+7.69042969	+43.87939453	+4344	+13.92626953	-8.89892578	-5.39208984	+14.56787109	-2.90039063	-42.42919922	+2664
+1458241053.77239990	+17.07714844	-7.34765625	-5.64697266	+26.54296875	+5.62500000	-68.51074219	+4052	+16.36523438	-7.53662109	-4.30224609	-134.75830078	+7.91015625	+43.85742188	+4380	+13.88232422	-8.81103516	-5.36572266	+14.85351563	-2.83447266	-42.12158203	+2672
+1458241053.77650000	+17.03759766	-7.21582031	-5.57226563	+26.93847656	+5.49316406	-68.33496094	+4092	+16.33886719	-7.41357422	-4.22314453	-134.34082031	+8.12988281	+43.87939453	+4416	+13.84277344	-8.72753906	-5.32617188	+15.11718750	-2.81250000	-41.87988281	+2684
+1458241053.78070000	+16.99365234	-7.08398438	-5.50195313	+27.33398438	+5.36132813	-68.11523438	+4132	+16.30810547	-7.29931641	-4.15283203	-133.94531250	+8.34960938	+43.83544922	+4448	+13.80761719	-8.64843750	-5.29101563	+15.38085938	-2.79052734	-41.57226563	+2692
+1458241053.78490000	+16.94970703	-6.96093750	-5.44042969	+27.72949219	+5.29541016	-67.89550781	+4176	+16.27734375	-7.18066406	-4.08691406	-133.52783203	+8.50341797	+43.76953125	+4476	+13.77685547	-8.56494141	-5.26025391	+15.66650391	-2.72460938	-41.28662109	+2704
+1458241053.78900000	+16.90576172	-6.84228516	-5.37011719	+28.12500000	+5.20751953	-67.71972656	+4224	+16.24658203	-7.06201172	-4.02099609	-133.13232422	+8.65722656	+43.70361328	+4508	+13.73730469	-8.48583984	-5.21191406	+15.90820313	-2.72460938	-41.04492188	+2720
+1458241053.79320000	+16.86621094	-6.72363281	-5.31738281	+28.47656250	+5.18554688	-67.45605469	+4268	+16.21142578	-6.94775391	-3.96386719	-132.75878906	+8.78906250	+43.57177734	+4532	+13.71093750	-8.39794922	-5.17675781	+16.21582031	-2.72460938	-40.71533203	+2736
+1458241053.79740000	+16.83105469	-6.60937500	-5.26025391	+28.85009766	+5.09765625	-67.17041016	+4316	+16.17626953	-6.83789063	-3.91113281	-132.40722656	+8.94287109	+43.43994141	+4560	+13.68457031	-8.30566406	-5.13720703	+16.54541016	-2.74658203	-40.38574219	+2756
+1458241053.80150010	+16.79150391	-6.49072266	-5.20312500	+29.20166016	+5.00976563	-66.90673828	+4356	+16.14111328	-6.72802734	-3.85400391	-132.05566406	+9.07470703	+43.33007813	+4584	+13.65820313	-8.21777344	-5.08007813	+16.83105469	-2.85644531	-40.10009766	+2776
+1458241053.80570010	+16.75195313	-6.38525391	-5.15478516	+29.53125000	+4.96582031	-66.62109375	+4396	+16.10595703	-6.62695313	-3.80566406	-131.74804688	+9.18457031	+43.19824219	+4604	+13.63623047	-8.12548828	-5.02734375	+17.16064453	-2.96630859	-39.81445313	+2796
+1458241053.80990000	+16.71240234	-6.28417969	-5.10644531	+29.83886719	+4.87792969	-66.33544922	+4436	+16.07080078	-6.53466797	-3.76171875	-131.48437500	+9.27246094	+43.04443359	+4624	+13.61865234	-8.02441406	-4.97460938	+17.49023438	-3.09814453	-39.50683594	+2816
+1458241053.81399990	+16.69042969	-6.18750000	-5.05371094	+30.12451172	+4.76806641	-66.09375000	+4468	+16.04003906	-6.44238281	-3.71337891	-131.19873047	+9.38232422	+42.93457031	+4644	+13.60546875	-7.93212891	-4.89990234	+17.81982422	-3.31787109	-39.28710938	+2840
+1458241053.81820010	+16.66406250	-6.10400391	-5.00976563	+30.36621094	+4.72412109	-65.80810547	+4496	+16.00488281	-6.35888672	-3.66503906	-130.97900391	+9.44824219	+42.80273438	+4656	+13.59667969	-7.83544922	-4.83398438	+18.17138672	-3.55957031	-39.04541016	+2860
+1458241053.82230000	+16.63330078	-6.00732422	-4.97021484	+30.65185547	+4.68017578	-65.47851563	+4516	+15.96972656	-6.27099609	-3.62548828	-130.71533203	+9.53613281	+42.67089844	+4672	+13.58789063	-7.73437500	-4.76367188	+18.54492188	-3.77929688	-38.80371094	+2884
+1458241053.82649990	+16.61132813	-5.91503906	-4.92187500	+30.91552734	+4.59228516	-65.21484375	+4536	+15.93017578	-6.18750000	-3.58593750	-130.47363281	+9.58007813	+42.51708984	+4688	+13.58349609	-7.63769531	-4.69335938	+18.89648438	-4.04296875	-38.58398438	+2904
+1458241053.83069990	+16.58496094	-5.82714844	-4.87792969	+31.15722656	+4.52636719	-64.92919922	+4548	+15.89062500	-6.10400391	-3.55078125	-130.25390625	+9.62402344	+42.34130859	+4700	+13.57470703	-7.54101563	-4.62304688	+19.24804688	-4.28466797	-38.34228516	+2920
+1458241053.83480000	+16.56298828	-5.73925781	-4.83398438	+31.42089844	+4.43847656	-64.64355469	+4556	+15.85546875	-6.02050781	-3.51123047	-130.03417969	+9.68994141	+42.20947266	+4708	+13.56591797	-7.43994141	-4.55712891	+19.64355469	-4.52636719	-38.07861328	+2940
+1458241053.83900000	+16.53662109	-5.64697266	-4.78564453	+31.66259766	+4.30664063	-64.37988281	+4564	+15.82470703	-5.94580078	-3.47167969	-129.81445313	+9.77783203	+42.09960938	+4720	+13.56152344	-7.34326172	-4.48681641	+20.01708984	-4.76806641	-37.88085938	+2956
+1458241053.84320000	+16.51025391	-5.56787109	-4.73291016	+31.86035156	+4.19677734	-64.13818359	+4564	+15.78955078	-5.87109375	-3.42773438	-129.61669922	+9.84375000	+42.01171875	+4732	+13.55273438	-7.25097656	-4.42089844	+20.34667969	-5.00976563	-37.68310547	+2968
+1458241053.84730010	+16.48828125	-5.47558594	-4.68457031	+32.12402344	+4.10888672	-63.87451172	+4564	+15.75439453	-5.79199219	-3.38818359	-129.37500000	+9.90966797	+41.92382813	+4740	+13.54394531	-7.15869141	-4.35498047	+20.67626953	-5.22949219	-37.50732422	+2980
+1458241053.85150000	+16.47070313	-5.39208984	-4.62744141	+32.36572266	+3.97705078	-63.69873047	+4560	+15.72802734	-5.71289063	-3.33984375	-129.11132813	+10.01953125	+41.87988281	+4752	+13.53955078	-7.07080078	-4.28906250	+21.02783203	-5.44921875	-37.33154297	+2992
+1458241053.85570000	+16.44873047	-5.30859375	-4.57031250	+32.56347656	+3.84521484	-63.52294922	+4560	+15.69726563	-5.63818359	-3.29150391	-128.89160156	+10.08544922	+41.81396484	+4760	+13.52636719	-6.98730469	-4.23193359	+21.33544922	-5.62500000	-37.15576172	+3004
+1458241053.85980010	+16.43115234	-5.21630859	-4.51318359	+32.84912109	+3.71337891	-63.34716797	+4556	+15.67089844	-5.55468750	-3.24755859	-128.62792969	+10.17333984	+41.74804688	+4768	+13.51757813	-6.90820313	-4.17480469	+21.59912109	-5.80078125	-37.00195313	+3012
+1458241053.86400010	+16.40039063	-5.11962891	-4.45605469	+33.13476563	+3.60351563	-63.14941406	+4552	+15.64453125	-5.46679688	-3.19921875	-128.34228516	+10.28320313	+41.70410156	+4780	+13.50000000	-6.83349609	-4.12646484	+21.88476563	-5.88867188	-36.78222656	+3016
+1458241053.86820010	+16.36523438	-5.03173828	-4.39892578	+33.35449219	+3.51562500	-62.97363281	+4552	+15.61376953	-5.38769531	-3.15527344	-128.07861328	+10.37109375	+41.66015625	+4788	+13.47802734	-6.76318359	-4.08691406	+22.08251953	-5.93261719	-36.60644531	+3016
+1458241053.87229990	+16.33007813	-4.93945313	-4.34619141	+33.61816406	+3.44970703	-62.77587891	+4552	+15.58740234	-5.29980469	-3.11132813	-127.79296875	+10.45898438	+41.61621094	+4796	+13.45605469	-6.69287109	-4.04736328	+22.32421875	-5.99853516	-36.40869141	+3020
+1458241053.87649990	+16.30810547	-4.85156250	-4.28466797	+33.85986328	+3.31787109	-62.64404297	+4556	+15.56542969	-5.21630859	-3.04980469	-127.48535156	+10.61279297	+41.66015625	+4808	+13.43847656	-6.62695313	-4.01220703	+22.54394531	-6.04248047	-36.23291016	+3024
+1458241053.88070010	+16.27734375	-4.76806641	-4.22314453	+34.07958984	+3.16406250	-62.57812500	+4560	+15.54785156	-5.13720703	-2.98828125	-127.22167969	+10.74462891	+41.70410156	+4820	+13.41650391	-6.56542969	-3.97265625	+22.69775391	-6.08642578	-36.07910156	+3028
+1458241053.88480000	+16.25097656	-4.67578125	-4.15722656	+34.34326172	+3.05419922	-62.49023438	+4568	+15.52587891	-5.04931641	-2.93115234	-126.89208984	+10.87646484	+41.72607422	+4828	+13.39453125	-6.51269531	-3.94189453	+22.85156250	-6.08642578	-35.92529297	+3032
+1458241053.88899990	+16.22021484	-4.58349609	-4.10009766	+34.60693359	+2.96630859	-62.40234375	+4584	+15.50830078	-4.95703125	-2.87841797	-126.56250000	+10.98632813	+41.74804688	+4840	+13.37255859	-6.45556641	-3.91113281	+23.00537109	-6.08642578	-35.77148438	+3036
+1458241053.89319990	+16.18505859	-4.50000000	-4.04736328	+34.82666016	+2.92236328	-62.29248047	+4596	+15.48632813	-4.87792969	-2.82568359	-126.27685547	+11.09619141	+41.74804688	+4848	+13.34619141	-6.40722656	-3.88037109	+23.09326172	-6.06445313	-35.57373047	+3036
+1458241053.89730000	+16.15869141	-4.41650391	-3.99902344	+35.04638672	+2.85644531	-62.16064453	+4612	+15.46875000	-4.79003906	-2.77734375	-125.99121094	+11.18408203	+41.74804688	+4860	+13.32421875	-6.35009766	-3.85400391	+23.24707031	-6.06445313	-35.39794922	+3044
+1458241053.90150000	+16.12792969	-4.33300781	-3.94189453	+35.26611328	+2.76855469	-62.05078125	+4628	+15.45117188	-4.70654297	-2.72021484	-125.68359375	+11.31591797	+41.77001953	+4868	+13.30664063	-6.29736328	-3.82763672	+23.37890625	-6.06445313	-35.20019531	+3048
+1458241053.90560010	+16.09716797	-4.26269531	-3.89355469	+35.41992188	+2.70263672	-61.96289063	+4648	+15.42919922	-4.63183594	-2.66748047	-125.44189453	+11.42578125	+41.79199219	+4876	+13.28466797	-6.24462891	-3.80126953	+23.46679688	-6.06445313	-35.04638672	+3052
+1458241053.90980010	+16.06640625	-4.18359375	-3.84082031	+35.59570313	+2.63671875	-61.83105469	+4668	+15.41162109	-4.54833984	-2.61914063	-125.17822266	+11.53564453	+41.79199219	+4884	+13.26269531	-6.18750000	-3.77490234	+23.62060547	-6.08642578	-34.87060547	+3060
+1458241053.91400000	+16.05322266	-4.10888672	-3.79248047	+35.79345703	+2.54882813	-61.76513672	+4692	+15.39843750	-4.47363281	-2.56640625	-124.89257813	+11.64550781	+41.81396484	+4892	+13.24951172	-6.13037109	-3.73535156	+23.77441406	-6.17431641	-34.76074219	+3068
+1458241053.91810010	+16.03564453	-4.04296875	-3.74853516	+35.92529297	+2.48291016	-61.67724609	+4708	+15.38085938	-4.40332031	-2.51806641	-124.69482422	+11.73339844	+41.83593750	+4900	+13.24072266	-6.07763672	-3.70019531	+23.90625000	-6.26220703	-34.62890625	+3076
+1458241053.92230010	+16.01806641	-3.97705078	-3.70458984	+36.07910156	+2.41699219	-61.56738281	+4728	+15.36767578	-4.33740234	-2.47412109	-124.47509766	+11.82128906	+41.85791016	+4904	+13.22753906	-6.01611328	-3.66064453	+24.06005859	-6.32812500	-34.47509766	+3088
+1458241053.92650010	+16.00927734	-3.91113281	-3.65625000	+36.21093750	+2.32910156	-61.50146484	+4748	+15.35449219	-4.26708984	-2.43457031	-124.27734375	+11.88720703	+41.83593750	+4908	+13.22314453	-5.95458984	-3.62109375	+24.21386719	-6.45996094	-34.36523438	+3096
+1458241053.93059990	+15.99169922	-3.84960938	-3.62109375	+36.29882813	+2.32910156	-61.32568359	+4760	+15.33251953	-4.20996094	-2.39941406	-124.14550781	+11.93115234	+41.77001953	+4908	+13.21435547	-5.89746094	-3.57714844	+24.34570313	-6.56982422	-34.23339844	+3108
+1458241053.93479990	+15.97851563	-3.79248047	-3.59033203	+36.38671875	+2.30712891	-61.12792969	+4768	+15.31494141	-4.15283203	-2.36865234	-124.03564453	+11.97509766	+41.70410156	+4904	+13.20996094	-5.82275391	-3.53759766	+24.58740234	-6.70166016	-34.10156250	+3120
+1458241053.93899990	+15.97412109	-3.73535156	-3.55517578	+36.47460938	+2.24121094	-60.99609375	+4776	+15.30615234	-4.10009766	-2.33349609	-123.90380859	+12.04101563	+41.68212891	+4904	+13.20996094	-5.75244141	-3.48925781	+24.80712891	-6.92138672	-33.99169922	+3132
+1458241053.94310000	+15.96972656	-3.68701172	-3.51562500	+36.54052734	+2.17529297	-60.86425781	+4776	+15.29296875	-4.05175781	-2.29833984	-123.81591797	+12.10693359	+41.68212891	+4900	+13.20996094	-5.68652344	-3.43652344	+25.00488281	-7.09716797	-33.90380859	+3140
+1458241053.94730000	+15.96533203	-3.62548828	-3.48046875	+36.62841797	+2.08740234	-60.73242188	+4780	+15.27978516	-3.99902344	-2.26318359	-123.70605469	+12.15087891	+41.66015625	+4900	+13.20996094	-5.61621094	-3.39257813	+25.20263672	-7.27294922	-33.81591797	+3148
+1458241053.95149990	+15.96533203	-3.56835938	-3.44091797	+36.71630859	+1.99951172	-60.62255859	+4776	+15.27099609	-3.95068359	-2.23242188	-123.59619141	+12.19482422	+41.63818359	+4892	+13.21435547	-5.55029297	-3.33984375	+25.42236328	-7.47070313	-33.77197266	+3156
+1458241053.95560000	+15.96533203	-3.52001953	-3.41015625	+36.76025391	+1.97753906	-60.46875000	+4768	+15.25781250	-3.91113281	-2.20605469	-123.57421875	+12.21679688	+41.59423828	+4888	+13.21435547	-5.48876953	-3.28710938	+25.57617188	-7.64648438	-33.70605469	+3164
+1458241053.95980000	+15.96533203	-3.46728516	-3.37939453	+36.82617188	+1.95556641	-60.29296875	+4756	+15.24902344	-3.86718750	-2.17968750	-123.53027344	+12.26074219	+41.55029297	+4880	+13.21875000	-5.41845703	-3.23876953	+25.77392578	-7.84423828	-33.61816406	+3168
+1458241053.96400000	+15.96093750	-3.41894531	-3.34863281	+36.87011719	+1.91162109	-60.13916016	+4744	+15.24023438	-3.82324219	-2.15332031	-123.46435547	+12.28271484	+41.52832031	+4872	+13.21875000	-5.35253906	-3.19921875	+25.99365234	-7.99804688	-33.53027344	+3172
+1458241053.96810010	+15.95654297	-3.37500000	-3.31347656	+36.87011719	+1.84570313	-60.02929688	+4728	+15.23144531	-3.78369141	-2.12695313	-123.44238281	+12.30468750	+41.48437500	+4864	+13.21875000	-5.29541016	-3.15527344	+26.10351563	-8.12988281	-33.44238281	+3176
+1458241053.97230010	+15.95214844	-3.31787109	-3.27832031	+36.93603516	+1.80175781	-59.89746094	+4712	+15.21826172	-3.73974609	-2.10058594	-123.39843750	+12.34863281	+41.44042969	+4856	+13.21435547	-5.23388672	-3.12011719	+26.25732422	-8.28369141	-33.35449219	+3176
+1458241053.97639990	+15.94775391	-3.26513672	-3.24755859	+37.00195313	+1.75781250	-59.74365234	+4696	+15.21386719	-3.69140625	-2.07421875	-123.33251953	+12.39257813	+41.44042969	+4848	+13.21875000	-5.17236328	-3.08496094	+26.41113281	-8.39355469	-33.26660156	+3176
+1458241053.98060010	+15.94335938	-3.21679688	-3.21240234	+37.02392578	+1.69189453	-59.65576172	+4676	+15.20947266	-3.65625000	-2.03906250	-123.28857422	+12.43652344	+41.48437500	+4844	+13.21435547	-5.12402344	-3.04980469	+26.47705078	-8.50341797	-33.20068359	+3176
+1458241053.98480010	+15.93457031	-3.16406250	-3.17724609	+37.06787109	+1.64794922	-59.58984375	+4660	+15.20068359	-3.60791016	-2.00390625	-123.22265625	+12.48046875	+41.52832031	+4836	+13.20996094	-5.08007813	-3.01904297	+26.52099609	-8.59130859	-33.13476563	+3172
+1458241053.98889990	+15.93017578	-3.11132813	-3.14208984	+37.11181641	+1.58203125	-59.52392578	+4648	+15.20068359	-3.56396484	-1.96875000	-123.15673828	+12.52441406	+41.57226563	+4832	+13.20556641	-5.03613281	-2.99707031	+26.58691406	-8.61328125	-33.04687500	+3168
+1458241053.99309990	+15.91699219	-3.06738281	-3.10693359	+37.11181641	+1.53808594	-59.45800781	+4636	+15.19189453	-3.52441406	-1.93798828	-123.13476563	+12.54638672	+41.59423828	+4828	+13.19677734	-5.00097656	-2.97509766	+26.54296875	-8.61328125	-32.95898438	+3160
+1458241053.99729990	+15.90820313	-3.01904297	-3.07177734	+37.11181641	+1.51611328	-59.39208984	+4628	+15.18750000	-3.47607422	-1.90722656	-123.06884766	+12.59033203	+41.59423828	+4824	+13.19238281	-4.96142578	-2.95751953	+26.54296875	-8.63525391	-32.87109375	+3156
+1458241054.00140000	+15.89941406	-2.97070313	-3.04541016	+37.13378906	+1.51611328	-59.30419922	+4620	+15.18750000	-3.42773438	-1.87646484	-122.98095703	+12.65625000	+41.63818359	+4824	+13.18798828	-4.92187500	-2.94433594	+26.56494141	-8.61328125	-32.76123047	+3148
+1458241054.00560000	+15.88183594	-2.92675781	-3.01025391	+37.08984375	+1.47216797	-59.26025391	+4616	+15.18310547	-3.37939453	-1.83691406	-122.91503906	+12.72216797	+41.72607422	+4820	+13.17919922	-4.89111328	-2.93554688	+26.49902344	-8.59130859	-32.65136719	+3140
+1458241054.00980000	+15.87304688	-2.87841797	-2.97509766	+37.11181641	+1.40625000	-59.23828125	+4616	+15.17871094	-3.33544922	-1.79736328	-122.84912109	+12.81005859	+41.81396484	+4820	+13.17041016	-4.85595703	-2.92675781	+26.43310547	-8.54736328	-32.56347656	+3136
+1458241054.01390000	+15.86425781	-2.83007813	-2.93994141	+37.11181641	+1.34033203	-59.23828125	+4616	+15.17871094	-3.29150391	-1.75781250	-122.76123047	+12.89794922	+41.92382813	+4824	+13.16601563	-4.82519531	-2.91357422	+26.38916016	-8.54736328	-32.47558594	+3132
+1458241054.01810000	+15.85546875	-2.78613281	-2.90478516	+37.08984375	+1.27441406	-59.21630859	+4624	+15.17871094	-3.24755859	-1.72265625	-122.73925781	+12.96386719	+41.98974609	+4824	+13.16162109	-4.79882813	-2.90039063	+26.30126953	-8.52539063	-32.40966797	+3124
+1458241054.02230000	+15.84667969	-2.74658203	-2.86962891	+37.04589844	+1.25244141	-59.17236328	+4628	+15.18310547	-3.20361328	-1.68750000	-122.67333984	+13.02978516	+42.07763672	+4824	+13.15722656	-4.76806641	-2.88720703	+26.23535156	-8.50341797	-32.32177734	+3124
+1458241054.02640010	+15.84667969	-2.70703125	-2.83447266	+37.02392578	+1.20849609	-59.17236328	+4636	+15.18310547	-3.15966797	-1.65234375	-122.62939453	+13.11767578	+42.14355469	+4828	+13.15283203	-4.73730469	-2.87402344	+26.19140625	-8.50341797	-32.25585938	+3120
+1458241054.03060010	+15.83789063	-2.67187500	-2.80371094	+36.95800781	+1.18652344	-59.12841797	+4648	+15.18310547	-3.11572266	-1.62158203	-122.58544922	+13.18359375	+42.20947266	+4828	+13.15283203	-4.70654297	-2.86083984	+26.12548828	-8.48144531	-32.16796875	+3120
+1458241054.03480010	+15.83349609	-2.63232422	-2.77294922	+36.89208984	+1.12060547	-59.06250000	+4660	+15.18310547	-3.07617188	-1.58642578	-122.56347656	+13.27148438	+42.25341797	+4832	+13.14843750	-4.66259766	-2.85205078	+26.10351563	-8.45947266	-32.05810547	+3120
+1458241054.03889990	+15.83349609	-2.59716797	-2.74218750	+36.82617188	+1.07666016	-59.01855469	+4668	+15.18750000	-3.03662109	-1.55566406	-122.54150391	+13.33740234	+42.29736328	+4832	+13.15283203	-4.62744141	-2.83007813	+26.10351563	-8.52539063	-32.01416016	+3124
+1458241054.04310010	+15.83349609	-2.56201172	-2.71582031	+36.76025391	+1.03271484	-58.93066406	+4680	+15.18750000	-3.00146484	-1.52490234	-122.51953125	+13.42529297	+42.34130859	+4832	+13.15283203	-4.58789063	-2.80810547	+26.08154297	-8.59130859	-31.94824219	+3124
+1458241054.04730010	+15.83349609	-2.52685547	-2.69384766	+36.69433594	+0.98876953	-58.82080078	+4688	+15.19189453	-2.97070313	-1.49853516	-122.54150391	+13.49121094	+42.40722656	+4832	+13.15722656	-4.53955078	-2.78613281	+26.12548828	-8.65722656	-31.86035156	+3128
+1458241054.05139990	+15.84228516	-2.49169922	-2.65869141	+36.62841797	+0.90087891	-58.79882813	+4696	+15.19628906	-2.93994141	-1.46777344	-122.56347656	+13.55712891	+42.45117188	+4828	+13.16601563	-4.50000000	-2.75097656	+26.14746094	-8.78906250	-31.83837891	+3136
+1458241054.05559990	+15.85107422	-2.46093750	-2.63232422	+36.56250000	+0.85693359	-58.68896484	+4700	+15.20068359	-2.91357422	-1.44580078	-122.60742188	+13.60107422	+42.42919922	+4824	+13.17041016	-4.45605469	-2.72021484	+26.16943359	-8.89892578	-31.79443359	+3140
+1458241054.05970000	+15.85986328	-2.43017578	-2.60595703	+36.47460938	+0.81298828	-58.55712891	+4704	+15.20507813	-2.88281250	-1.42382813	-122.67333984	+13.64501953	+42.40722656	+4820	+13.18359375	-4.40332031	-2.68945313	+26.25732422	-9.00878906	-31.72851563	+3144
+1458241054.06390000	+15.86865234	-2.39941406	-2.58398438	+36.40869141	+0.79101563	-58.40332031	+4700	+15.20947266	-2.85644531	-1.40625000	-122.71728516	+13.68896484	+42.38525391	+4812	+13.19238281	-4.35058594	-2.65869141	+26.32324219	-9.14062500	-31.66259766	+3152
+1458241054.06810000	+15.87304688	-2.36865234	-2.56640625	+36.32080078	+0.79101563	-58.24951172	+4696	+15.20947266	-2.83007813	-1.38867188	-122.78320313	+13.71093750	+42.34130859	+4804	+13.20117188	-4.30224609	-2.62792969	+26.38916016	-9.25048828	-31.59667969	+3156
+1458241054.07220010	+15.88183594	-2.33789063	-2.54882813	+36.23291016	+0.76904297	-58.07373047	+4692	+15.21386719	-2.80371094	-1.37109375	-122.84912109	+13.75488281	+42.31933594	+4796	+13.20996094	-4.24951172	-2.59716797	+26.47705078	-9.38232422	-31.50878906	+3160
+1458241054.07640000	+15.89501953	-2.30273438	-2.52685547	+36.16699219	+0.72509766	-57.91992188	+4684	+15.21826172	-2.78173828	-1.35351563	-122.91503906	+13.79882813	+42.27539063	+4788	+13.21875000	-4.19677734	-2.56201172	+26.56494141	-9.53613281	-31.44287109	+3164
+1458241054.08060000	+15.90380859	-2.27197266	-2.50488281	+36.10107422	+0.65917969	-57.76611328	+4672	+15.22265625	-2.76416016	-1.33593750	-123.00292969	+13.84277344	+42.23144531	+4776	+13.22753906	-4.14843750	-2.53125000	+26.63085938	-9.66796875	-31.37695313	+3168
+1458241054.08470010	+15.91259766	-2.24121094	-2.48291016	+36.03515625	+0.61523438	-57.63427734	+4660	+15.22705078	-2.73779297	-1.32275391	-123.06884766	+13.86474609	+42.18750000	+4768	+13.24072266	-4.10449219	-2.50048828	+26.67480469	-9.79980469	-31.31103516	+3172
+1458241054.08890010	+15.92578125	-2.21044922	-2.46093750	+35.96923828	+0.59326172	-57.50244141	+4648	+15.23144531	-2.71142578	-1.30517578	-123.13476563	+13.88671875	+42.14355469	+4756	+13.24951172	-4.06494141	-2.46972656	+26.71875000	-9.88769531	-31.24511719	+3172
+1458241054.09719990	+15.94775391	-2.14453125	-2.42138672	+35.85937500	+0.54931641	-57.21679688	+4620	+15.23583984	-2.66308594	-1.27441406	-123.24462891	+13.93066406	+42.03369141	+4736	+13.26269531	-3.98583984	-2.42138672	+26.74072266	-10.01953125	-31.06933594	+3172
+1458241054.10139990	+15.95214844	-2.11376953	-2.40820313	+35.81542969	+0.57128906	-57.06298828	+4604	+15.23583984	-2.63232422	-1.26123047	-123.31054688	+13.97460938	+41.96777344	+4728	+13.27148438	-3.94628906	-2.40820313	+26.74072266	-10.01953125	-30.95947266	+3168
+1458241054.10970000	+15.95214844	-2.05224609	-2.36425781	+35.68359375	+0.50537109	-56.86523438	+4584	+15.24462891	-2.57519531	-1.22607422	-123.35449219	+14.04052734	+41.87988281	+4712	+13.27587891	-3.88916016	-2.38183594	+26.63085938	-10.01953125	-30.76171875	+3160
+1458241054.11809990	+15.95654297	-1.99072266	-2.31152344	+35.57373047	+0.37353516	-56.75537109	+4576	+15.25781250	-2.50927734	-1.18212891	-123.37646484	+14.15039063	+41.87988281	+4700	+13.28466797	-3.84082031	-2.36425781	+26.45507813	-9.95361328	-30.58593750	+3148
+1458241054.12220000	+15.96093750	-1.96435547	-2.28076172	+35.50781250	+0.30761719	-56.73339844	+4576	+15.26220703	-2.47851563	-1.16015625	-123.35449219	+14.19433594	+41.87988281	+4696	+13.28466797	-3.82324219	-2.35986328	+26.32324219	-9.90966797	-30.49804688	+3140
+1458241054.12640000	+15.96093750	-1.93798828	-2.25439453	+35.44189453	+0.28564453	-56.68945313	+4576	+15.26660156	-2.44335938	-1.14257813	-123.37646484	+14.23828125	+41.85791016	+4692	+13.28906250	-3.80566406	-2.35546875	+26.21337891	-9.84375000	-30.38818359	+3136
+1458241054.13470010	+15.95214844	-1.88525391	-2.20605469	+35.31005859	+0.21972656	-56.57958984	+4592	+15.27978516	-2.38183594	-1.09863281	-123.37646484	+14.32617188	+41.83593750	+4692	+13.29345703	-3.77050781	-2.35107422	+25.94970703	-9.68994141	-30.19042969	+3120
+1458241054.13890000	+15.95214844	-1.86328125	-2.18408203	+35.22216797	+0.17578125	-56.51367188	+4600	+15.28857422	-2.35107422	-1.07666016	-123.37646484	+14.37011719	+41.83593750	+4692	+13.29345703	-3.75292969	-2.34667969	+25.83984375	-9.62402344	-30.10253906	+3116
+1458241054.14299990	+15.94775391	-1.83691406	-2.15332031	+35.17822266	+0.08789063	-56.51367188	+4616	+15.29296875	-2.32031250	-1.05029297	-123.37646484	+14.43603516	+41.87988281	+4692	+13.29345703	-3.73535156	-2.34228516	+25.70800781	-9.58007813	-29.99267578	+3108
+1458241054.14720010	+15.94335938	-1.81494141	-2.12255859	+35.09033203	+0.00000000	-56.49169922	+4632	+15.30175781	-2.29394531	-1.02392578	-123.37646484	+14.47998047	+41.92382813	+4692	+13.29785156	-3.71777344	-2.33789063	+25.59814453	-9.51416016	-29.90478516	+3104
+1458241054.15549990	+15.95654297	-1.76660156	-2.06542969	+34.95849609	-0.13183594	-56.40380859	+4672	+15.31494141	-2.24121094	-0.97998047	-123.42041016	+14.56787109	+41.94580078	+4696	+13.30664063	-3.67822266	-2.31152344	+25.40039063	-9.49218750	-29.79492188	+3100
+1458241054.16389990	+15.96533203	-1.72265625	-2.02587891	+34.82666016	-0.21972656	-56.22802734	+4704	+15.33251953	-2.20166016	-0.94042969	-123.55224609	+14.63378906	+41.94580078	+4700	+13.31982422	-3.62548828	-2.28515625	+25.31250000	-9.51416016	-29.64111328	+3096
+1458241054.17220000	+15.97412109	-1.67871094	-1.99072266	+34.71679688	-0.30761719	-56.00830078	+4732	+15.34130859	-2.16650391	-0.90966797	-123.70605469	+14.67773438	+41.92382813	+4700	+13.33300781	-3.55957031	-2.25000000	+25.33447266	-9.58007813	-29.46533203	+3100
+1458241054.17639990	+15.98730469	-1.65673828	-1.97314453	+34.65087891	-0.37353516	-55.89843750	+4744	+15.35009766	-2.14892578	-0.89208984	-123.79394531	+14.72167969	+41.90185547	+4700	+13.34179688	-3.52441406	-2.22802734	+25.35644531	-9.66796875	-29.39941406	+3100
+1458241054.18470000	+16.00927734	-1.60839844	-1.94238281	+34.58496094	-0.48339844	-55.63476563	+4756	+15.35888672	-2.11816406	-0.86132813	-123.94775391	+14.76562500	+41.87988281	+4700	+13.35937500	-3.44970703	-2.17529297	+25.46630859	-9.88769531	-29.26757813	+3108
+1458241054.18890000	+16.02246094	-1.58642578	-1.92919922	+34.51904297	-0.50537109	-55.48095703	+4760	+15.36767578	-2.10498047	-0.85253906	-124.03564453	+14.76562500	+41.83593750	+4696	+13.36816406	-3.41455078	-2.14892578	+25.51025391	-9.97558594	-29.22363281	+3112
+1458241054.19300010	+16.03564453	-1.56445313	-1.91601563	+34.47509766	-0.50537109	-55.34912109	+4756	+15.37207031	-2.09179688	-0.84375000	-124.14550781	+14.76562500	+41.77001953	+4692	+13.38134766	-3.37500000	-2.12255859	+25.57617188	-10.06347656	-29.15771484	+3112
+1458241054.19720010	+16.04882813	-1.54248047	-1.90722656	+34.43115234	-0.52734375	-55.19531250	+4752	+15.37646484	-2.07861328	-0.83496094	-124.25537109	+14.76562500	+41.70410156	+4692	+13.39013672	-3.33544922	-2.10058594	+25.64208984	-10.15136719	-29.06982422	+3116
+1458241054.20140000	+16.05761719	-1.52050781	-1.90283203	+34.38720703	-0.50537109	-54.99755859	+4744	+15.38085938	-2.06542969	-0.83056641	-124.36523438	+14.76562500	+41.63818359	+4688	+13.39892578	-3.29589844	-2.07861328	+25.70800781	-10.21728516	-28.98193359	+3116
+1458241054.20549990	+16.06201172	-1.49853516	-1.89404297	+34.36523438	-0.52734375	-54.84375000	+4736	+15.38525391	-2.05224609	-0.82177734	-124.45312500	+14.78759766	+41.59423828	+4684	+13.40332031	-3.26074219	-2.05664063	+25.77392578	-10.30517578	-28.89404297	+3116
+1458241054.20970010	+16.07080078	-1.48095703	-1.88525391	+34.32128906	-0.54931641	-54.71191406	+4728	+15.38964844	-2.03906250	-0.80859375	-124.54101563	+14.78759766	+41.55029297	+4680	+13.41210938	-3.22998047	-2.03906250	+25.77392578	-10.37109375	-28.82812500	+3120
+1458241054.21799990	+16.08837891	-1.43701172	-1.85449219	+34.23339844	-0.65917969	-54.49218750	+4708	+15.40283203	-2.00830078	-0.78662109	-124.67285156	+14.83154297	+41.50634766	+4668	+13.42529297	-3.17285156	-1.99951172	+25.81787109	-10.48095703	-28.69628906	+3116
+1458241054.22219990	+16.09716797	-1.42382813	-1.83691406	+34.14550781	-0.68115234	-54.42626953	+4696	+15.40722656	-1.99072266	-0.77343750	-124.73876953	+14.83154297	+41.48437500	+4664	+13.43408203	-3.15527344	-1.98193359	+25.75195313	-10.52490234	-28.63037109	+3116
+1458241054.22630000	+16.09716797	-1.41064453	-1.82812500	+34.07958984	-0.65917969	-54.31640625	+4688	+15.41162109	-1.97314453	-0.76025391	-124.78271484	+14.85351563	+41.46240234	+4664	+13.43408203	-3.13330078	-1.97314453	+25.70800781	-10.48095703	-28.54248047	+3112
+1458241054.23050000	+16.09716797	-1.39746094	-1.81494141	+33.99169922	-0.68115234	-54.25048828	+4680	+15.41601563	-1.95996094	-0.74267578	-124.82666016	+14.85351563	+41.46240234	+4660	+13.43847656	-3.12011719	-1.96875000	+25.62011719	-10.43701172	-28.47656250	+3108
+1458241054.23470000	+16.09716797	-1.38427734	-1.80175781	+33.90380859	-0.70312500	-54.16259766	+4676	+15.41601563	-1.94238281	-0.72949219	-124.87060547	+14.87548828	+41.46240234	+4656	+13.43847656	-3.10693359	-1.96435547	+25.51025391	-10.39306641	-28.38867188	+3100
+1458241054.23880000	+16.09716797	-1.37109375	-1.78417969	+33.83789063	-0.72509766	-54.11865234	+4676	+15.42041016	-1.92041016	-0.70751953	-124.91455078	+14.89746094	+41.48437500	+4656	+13.44287109	-3.09814453	-1.96435547	+25.40039063	-10.32714844	-28.30078125	+3096
+1458241054.24720000	+16.09277344	-1.34472656	-1.74023438	+33.68408203	-0.83496094	-54.05273438	+4684	+15.43359375	-1.88085938	-0.65917969	-124.91455078	+15.00732422	+41.59423828	+4656	+13.44287109	-3.08496094	-1.95996094	+25.13671875	-10.19531250	-28.14697266	+3084
+1458241054.25130010	+16.09277344	-1.33593750	-1.71386719	+33.59619141	-0.92285156	-54.05273438	+4692	+15.43798828	-1.86328125	-0.63281250	-124.91455078	+15.05126953	+41.66015625	+4656	+13.44726563	-3.08496094	-1.95556641	+24.98291016	-10.12939453	-28.08105469	+3076
+1458241054.25970010	+16.09716797	-1.31835938	-1.66552734	+33.37646484	-1.03271484	-53.98681641	+4712	+15.44677734	-1.82373047	-0.58886719	-124.91455078	+15.11718750	+41.77001953	+4660	+13.45166016	-3.07617188	-1.95556641	+24.69726563	-9.97558594	-27.97119141	+3064
+1458241054.26379990	+16.09716797	-1.30957031	-1.64794922	+33.26660156	-1.03271484	-53.94287109	+4728	+15.45117188	-1.80615234	-0.56689453	-124.93652344	+15.13916016	+41.81396484	+4660	+13.45166016	-3.07177734	-1.95556641	+24.56542969	-9.88769531	-27.88330078	+3056
+1458241054.26799990	+16.09277344	-1.30078125	-1.63037109	+33.17871094	-1.05468750	-53.89892578	+4744	+15.45556641	-1.78417969	-0.54931641	-124.93652344	+15.16113281	+41.83593750	+4664	+13.45605469	-3.06738281	-1.95556641	+24.43359375	-9.82177734	-27.81738281	+3052
+1458241054.27630000	+16.09277344	-1.27001953	-1.59082031	+33.04687500	-1.16455078	-53.78906250	+4780	+15.46435547	-1.74902344	-0.51416016	-124.98046875	+15.22705078	+41.83593750	+4668	+13.45605469	-3.04541016	-1.94677734	+24.25781250	-9.71191406	-27.66357422	+3044
+1458241054.28049990	+16.10156250	-1.25683594	-1.56884766	+33.00292969	-1.23046875	-53.72314453	+4796	+15.46875000	-1.73144531	-0.49658203	-125.00244141	+15.27099609	+41.85791016	+4668	+13.46044922	-3.02783203	-1.93798828	+24.21386719	-9.71191406	-27.61962891	+3044
+1458241054.28880000	+16.11035156	-1.23925781	-1.53369141	+32.84912109	-1.29638672	-53.59130859	+4824	+15.47753906	-1.70947266	-0.46582031	-125.09033203	+15.29296875	+41.85791016	+4672	+13.46923828	-2.99707031	-1.90722656	+24.12597656	-9.77783203	-27.50976563	+3040
+1458241054.29710010	+16.12353516	-1.21289063	-1.52050781	+32.71728516	-1.25244141	-53.34960938	+4844	+15.48632813	-1.69189453	-0.45703125	-125.26611328	+15.27099609	+41.72607422	+4668	+13.47802734	-2.95312500	-1.87646484	+24.16992188	-9.88769531	-27.39990234	+3044
+1458241054.30130000	+16.13232422	-1.19970703	-1.52050781	+32.67333984	-1.20849609	-53.21777344	+4848	+15.48632813	-1.68750000	-0.45703125	-125.37597656	+15.22705078	+41.61621094	+4664	+13.48242188	-2.92675781	-1.85888672	+24.19189453	-9.95361328	-27.33398438	+3048
+1458241054.30960010	+16.14550781	-1.16894531	-1.51171875	+32.58544922	-1.16455078	-52.95410156	+4852	+15.49511719	-1.67431641	-0.45703125	-125.57373047	+15.20507813	+41.46240234	+4656	+13.48681641	-2.86962891	-1.81494141	+24.30175781	-10.10742188	-27.22412109	+3056
+1458241054.31800010	+16.16748047	-1.14257813	-1.50292969	+32.49755859	-1.12060547	-52.73437500	+4840	+15.49951172	-1.66992188	-0.45263672	-125.77148438	+15.20507813	+41.33056641	+4652	+13.49560547	-2.81689453	-1.77099609	+24.41162109	-10.32714844	-27.15820313	+3064
+1458241054.32629990	+16.18505859	-1.12939453	-1.49853516	+32.36572266	-0.98876953	-52.51464844	+4812	+15.50390625	-1.66992188	-0.44824219	-126.01318359	+15.18310547	+41.19873047	+4644	+13.50439453	-2.77294922	-1.72705078	+24.47753906	-10.50292969	-27.09228516	+3072
+1458241054.33880000	+16.20263672	-1.10302734	-1.49414063	+32.14599609	-0.81298828	-52.25097656	+4764	+15.51269531	-1.66552734	-0.44384766	-126.29882813	+15.16113281	+41.00097656	+4632	+13.50878906	-2.72021484	-1.69189453	+24.49951172	-10.61279297	-26.93847656	+3076
+1458241054.34710000	+16.20703125	-1.08984375	-1.46777344	+31.99218750	-0.81298828	-52.22900391	+4736	+15.51708984	-1.65673828	-0.42187500	-126.40869141	+15.22705078	+41.00097656	+4628	+13.51318359	-2.70703125	-1.66992188	+24.38964844	-10.65673828	-26.89453125	+3076
+1458241054.35550000	+16.21142578	-1.08984375	-1.44140625	+31.79443359	-0.79101563	-52.27294922	+4712	+15.52148438	-1.64794922	-0.39111328	-126.45263672	+15.31494141	+41.04492188	+4628	+13.51757813	-2.70263672	-1.66552734	+24.19189453	-10.61279297	-26.82861328	+3068
+1458241054.36380000	+16.20263672	-1.08984375	-1.41064453	+31.59667969	-0.76904297	-52.31689453	+4700	+15.52587891	-1.63037109	-0.36035156	-126.45263672	+15.40283203	+41.08886719	+4632	+13.51757813	-2.70703125	-1.66992188	+23.95019531	-10.50292969	-26.74072266	+3060
+1458241054.37210010	+16.18505859	-1.08105469	-1.37548828	+31.39892578	-0.74707031	-52.36083984	+4704	+15.53027344	-1.59082031	-0.29003906	-126.36474609	+15.62255859	+41.24267578	+4648	+13.51757813	-2.71582031	-1.67871094	+23.70849609	-10.34912109	-26.63085938	+3052
+1458241054.38039990	+16.17626953	-1.07666016	-1.34033203	+31.22314453	-0.79101563	-52.42675781	+4720	+15.53027344	-1.56005859	-0.24169922	-126.23291016	+15.77636719	+41.37451172	+4664	+13.51318359	-2.72021484	-1.68750000	+23.46679688	-10.21728516	-26.54296875	+3044
+1458241054.38879990	+16.16308594	-1.07226563	-1.30078125	+31.02539063	-0.83496094	-52.51464844	+4744	+15.53027344	-1.54248047	-0.20214844	-126.16699219	+15.86425781	+41.46240234	+4676	+13.51757813	-2.72460938	-1.69189453	+23.22509766	-10.12939453	-26.47705078	+3032
+1458241054.39290000	+16.15869141	-1.06787109	-1.28759766	+30.93750000	-0.76904297	-52.49267578	+4756	+15.53027344	-1.53369141	-0.18896484	-126.14501953	+15.88623047	+41.46240234	+4680	+13.51757813	-2.72460938	-1.69628906	+23.13720703	-10.08544922	-26.43310547	+3024
+1458241054.40130000	+16.14990234	-1.05468750	-1.27441406	+30.78369141	-0.68115234	-52.36083984	+4784	+15.53466797	-1.52050781	-0.16699219	-126.12304688	+15.95214844	+41.46240234	+4688	+13.51318359	-2.71582031	-1.69628906	+23.00537109	-10.04150391	-26.32324219	+3012
+1458241054.40960000	+16.14111328	-1.04150391	-1.26562500	+30.65185547	-0.57128906	-52.20703125	+4808	+15.53027344	-1.51171875	-0.15380859	-126.14501953	+15.97412109	+41.41845703	+4692	+13.51318359	-2.69384766	-1.68750000	+22.96142578	-10.08544922	-26.23535156	+3008
+1458241054.41790010	+16.15429688	-1.02832031	-1.25683594	+30.54199219	-0.48339844	-52.03125000	+4824	+15.53466797	-1.51611328	-0.14501953	-126.23291016	+15.97412109	+41.35253906	+4696	+13.51318359	-2.66748047	-1.66113281	+22.98339844	-10.23925781	-26.16943359	+3008
+1458241054.42630000	+16.16748047	-1.01513672	-1.25244141	+30.41015625	-0.32958984	-51.83349609	+4828	+15.53906250	-1.52490234	-0.14062500	-126.36474609	+15.93017578	+41.22070313	+4696	+13.51318359	-2.63232422	-1.63037109	+23.02734375	-10.43701172	-26.10351563	+3012
+1458241054.43460010	+16.17626953	-0.99755859	-1.25683594	+30.34423828	-0.10986328	-51.56982422	+4820	+15.54345703	-1.53369141	-0.14501953	-126.51855469	+15.86425781	+41.08886719	+4696	+13.51318359	-2.59277344	-1.59521484	+23.13720703	-10.65673828	-26.03759766	+3020
+1458241054.44709990	+16.18945313	-0.97558594	-1.24365234	+30.19042969	+0.04394531	-51.35009766	+4796	+15.54785156	-1.54687500	-0.13623047	-126.71630859	+15.79833984	+40.91308594	+4692	+13.51318359	-2.54003906	-1.54248047	+23.29101563	-11.00830078	-25.97167969	+3032
