# Supplementary material for: A direct effect of perception on action when grasping a cup
Source: Sci Rep. 2018 Jan 9;8:171. doi: 10.1038/s41598-017-18591-5 (PMC5760564; doi:10.1038/s41598-017-18591-5)
Supplement: Supplementary file 6 — Supplementary Information [file 41598_2017_18591_MOESM6_ESM.zip › SciRep_Data/S02instruct/S02_100instruct_Tr46.dat]

+1000000000000.00000000	+0.00000000	+0.00000000	+0.00000000	+0.00000000	+0.00000000	+0.00000000	+0	+0.00000000	+0.00000000	+0.00000000	+0.00000000	+0.00000000	+0.00000000	+0	+0.00000000	+0.00000000	+0.00000000	+0.00000000	+0.00000000	+0.00000000	+0
+1458241054.46370010	+16.19824219	-0.95800781	-1.20410156	+30.03662109	+0.28564453	-51.24023438	+4752	+15.55224609	-1.55566406	-0.10546875	-126.91406250	+15.66650391	+40.71533203	+4688	+13.50878906	-2.50488281	-1.48535156	+23.29101563	-11.33789063	-25.90576172	+3040
+1458241054.47210000	+16.18505859	-0.95361328	-1.18212891	+29.94873047	+0.32958984	-51.28417969	+4740	+15.54785156	-1.54248047	-0.08349609	-126.91406250	+15.62255859	+40.62744141	+4688	+13.50439453	-2.50048828	-1.47656250	+23.20312500	-11.35986328	-25.83984375	+3036
+1458241054.48040010	+16.17187500	-0.95361328	-1.14697266	+29.86083984	+0.35156250	-51.37207031	+4736	+15.54785156	-1.52050781	-0.04833984	-126.82617188	+15.60058594	+40.60546875	+4696	+13.50000000	-2.50488281	-1.47216797	+23.07128906	-11.31591797	-25.79589844	+3032
+1458241054.48869990	+16.15429688	-0.94921875	-1.11181641	+29.77294922	+0.39550781	-51.50390625	+4740	+15.54345703	-1.50292969	-0.01757813	-126.73828125	+15.55664063	+40.56152344	+4704	+13.49560547	-2.51806641	-1.47656250	+22.87353516	-11.25000000	-25.72998047	+3024
+1458241054.49710010	+16.13232422	-0.94921875	-1.08984375	+29.68505859	+0.48339844	-51.59179688	+4752	+15.53906250	-1.47656250	+0.00439453	-126.62841797	+15.49072266	+40.45166016	+4712	+13.49121094	-2.53125000	-1.48535156	+22.71972656	-11.14013672	-25.66406250	+3020
+1458241054.50539990	+16.11035156	-0.94482422	-1.07666016	+29.61914063	+0.63720703	-51.63574219	+4772	+15.53027344	-1.45019531	+0.02197266	-126.47460938	+15.42480469	+40.34179688	+4720	+13.48681641	-2.54443359	-1.49853516	+22.56591797	-11.00830078	-25.59814453	+3012
+1458241054.51370000	+16.08837891	-0.94042969	-1.05908203	+29.57519531	+0.72509766	-51.65771484	+4800	+15.52587891	-1.43261719	+0.03955078	-126.36474609	+15.35888672	+40.23193359	+4728	+13.47802734	-2.54882813	-1.51171875	+22.43408203	-10.92041016	-25.48828125	+3000
+1458241062.36030010	+9.81298828	-5.61621094	-0.27685547	+60.35888672	-15.24902344	-69.74121094	+2580	+9.67675781	-4.90869141	-0.01318359	+11.79931641	-26.38916016	+11.07421875	+1880	+7.62890625	-9.48779297	-0.36035156	+60.16113281	-3.29589844	-38.23242188	+2080
+1458241062.36450000	+9.81298828	-5.61621094	-0.27685547	+60.35888672	-15.27099609	-69.71923828	+2580	+9.67675781	-4.90869141	-0.01318359	+11.79931641	-26.38916016	+11.07421875	+1880	+7.62890625	-9.48339844	-0.35595703	+60.18310547	-3.29589844	-38.23242188	+2080
+1458241062.36870000	+9.81298828	-5.61621094	-0.27685547	+60.35888672	-15.27099609	-69.71923828	+2580	+9.67675781	-4.90869141	-0.01318359	+11.77734375	-26.38916016	+11.07421875	+1880	+7.63330078	-9.48339844	-0.35595703	+60.20507813	-3.29589844	-38.25439453	+2084
+1458241062.37700010	+9.81738281	-5.61621094	-0.27685547	+60.33691406	-15.27099609	-69.71923828	+2584	+9.67675781	-4.90869141	-0.01318359	+11.77734375	-26.38916016	+11.07421875	+1880	+7.63769531	-9.48339844	-0.35156250	+60.24902344	-3.27392578	-38.27636719	+2084
+1458241062.38120010	+9.81738281	-5.61621094	-0.27685547	+60.33691406	-15.29296875	-69.71923828	+2584	+9.67675781	-4.90869141	-0.01318359	+11.77734375	-26.38916016	+11.07421875	+1880	+7.64208984	-9.47900391	-0.34716797	+60.27099609	-3.27392578	-38.29833984	+2088
+1458241062.38529990	+9.81738281	-5.61621094	-0.27685547	+60.33691406	-15.29296875	-69.71923828	+2584	+9.67675781	-4.90869141	-0.01318359	+11.77734375	-26.38916016	+11.09619141	+1880	+7.64208984	-9.47900391	-0.34716797	+60.27099609	-3.25195313	-38.29833984	+2088
+1458241062.38949990	+9.81738281	-5.62060547	-0.27685547	+60.33691406	-15.29296875	-69.69726563	+2584	+9.67675781	-4.90869141	-0.01318359	+11.77734375	-26.38916016	+11.09619141	+1880	+7.64648438	-9.47900391	-0.34277344	+60.29296875	-3.25195313	-38.32031250	+2088
+1458241062.39369990	+9.81738281	-5.62060547	-0.27685547	+60.33691406	-15.29296875	-69.69726563	+2584	+9.67675781	-4.90869141	-0.01318359	+11.77734375	-26.38916016	+11.09619141	+1880	+7.64648438	-9.47900391	-0.34277344	+60.31494141	-3.25195313	-38.34228516	+2092
+1458241062.39780000	+9.81738281	-5.62060547	-0.27685547	+60.33691406	-15.29296875	-69.69726563	+2584	+9.67675781	-4.90869141	-0.01318359	+11.77734375	-26.38916016	+11.09619141	+1880	+7.64648438	-9.47900391	-0.34277344	+60.31494141	-3.25195313	-38.34228516	+2092
+1458241062.40200000	+9.81738281	-5.61621094	-0.27685547	+60.33691406	-15.29296875	-69.69726563	+2584	+9.67675781	-4.90869141	-0.01318359	+11.77734375	-26.38916016	+11.09619141	+1880	+7.64648438	-9.47900391	-0.34277344	+60.31494141	-3.25195313	-38.34228516	+2092
+1458241062.40610000	+9.81738281	-5.61621094	-0.27685547	+60.33691406	-15.29296875	-69.69726563	+2588	+9.67675781	-4.90869141	-0.01318359	+11.77734375	-26.38916016	+11.09619141	+1880	+7.64648438	-9.47900391	-0.34277344	+60.31494141	-3.25195313	-38.34228516	+2092
+1458241062.41030000	+9.81738281	-5.61621094	-0.27685547	+60.33691406	-15.29296875	-69.69726563	+2588	+9.67675781	-4.90869141	-0.01318359	+11.77734375	-26.38916016	+11.09619141	+1880	+7.64648438	-9.47900391	-0.34277344	+60.29296875	-3.25195313	-38.32031250	+2092
+1458241062.41450000	+9.81738281	-5.61621094	-0.27685547	+60.33691406	-15.29296875	-69.69726563	+2588	+9.67675781	-4.90869141	-0.01318359	+11.77734375	-26.38916016	+11.09619141	+1880	+7.64208984	-9.47900391	-0.34277344	+60.29296875	-3.25195313	-38.32031250	+2096
+1458241062.41860010	+9.81738281	-5.61621094	-0.27685547	+60.33691406	-15.29296875	-69.69726563	+2588	+9.67675781	-4.90869141	-0.01318359	+11.77734375	-26.38916016	+11.09619141	+1880	+7.64208984	-9.47900391	-0.34716797	+60.29296875	-3.25195313	-38.32031250	+2096
+1458241062.42280010	+9.81738281	-5.61621094	-0.27685547	+60.33691406	-15.29296875	-69.69726563	+2588	+9.67675781	-4.90869141	-0.01318359	+11.77734375	-26.38916016	+11.09619141	+1880	+7.64208984	-9.47900391	-0.34716797	+60.27099609	-3.25195313	-38.32031250	+2096
+1458241062.42700000	+9.81738281	-5.61621094	-0.27685547	+60.33691406	-15.29296875	-69.69726563	+2588	+9.67675781	-4.90869141	-0.01318359	+11.77734375	-26.38916016	+11.09619141	+1880	+7.64208984	-9.48339844	-0.34716797	+60.27099609	-3.25195313	-38.29833984	+2096
+1458241062.43109990	+9.81738281	-5.61621094	-0.27685547	+60.33691406	-15.29296875	-69.69726563	+2588	+9.67675781	-4.90869141	-0.01318359	+11.77734375	-26.38916016	+11.09619141	+1880	+7.63769531	-9.48339844	-0.34716797	+60.24902344	-3.27392578	-38.29833984	+2096
+1458241062.43530010	+9.81738281	-5.61621094	-0.27685547	+60.33691406	-15.29296875	-69.69726563	+2588	+9.67675781	-4.90869141	-0.01318359	+11.77734375	-26.38916016	+11.09619141	+1880	+7.63769531	-9.48339844	-0.34716797	+60.24902344	-3.27392578	-38.29833984	+2096
+1458241062.43950010	+9.81738281	-5.61621094	-0.27685547	+60.35888672	-15.29296875	-69.69726563	+2588	+9.67675781	-4.90869141	-0.01318359	+11.77734375	-26.38916016	+11.09619141	+1880	+7.63769531	-9.48339844	-0.35156250	+60.24902344	-3.27392578	-38.27636719	+2096
+1458241062.44359990	+9.81738281	-5.61621094	-0.27685547	+60.35888672	-15.29296875	-69.69726563	+2588	+9.67675781	-4.90869141	-0.01318359	+11.77734375	-26.38916016	+11.09619141	+1880	+7.63769531	-9.48339844	-0.35156250	+60.24902344	-3.27392578	-38.27636719	+2096
+1458241062.44779990	+9.81738281	-5.61621094	-0.27685547	+60.35888672	-15.27099609	-69.69726563	+2588	+9.67675781	-4.90869141	-0.01318359	+11.77734375	-26.38916016	+11.09619141	+1880	+7.63769531	-9.48339844	-0.35156250	+60.22705078	-3.27392578	-38.27636719	+2096
+1458241062.45199990	+9.81738281	-5.61621094	-0.27685547	+60.35888672	-15.27099609	-69.69726563	+2588	+9.67675781	-4.90869141	-0.01318359	+11.77734375	-26.38916016	+11.09619141	+1880	+7.63769531	-9.48339844	-0.35156250	+60.22705078	-3.27392578	-38.27636719	+2096
+1458241062.46030000	+9.81738281	-5.61621094	-0.27685547	+60.33691406	-15.27099609	-69.69726563	+2588	+9.67675781	-4.90869141	-0.01318359	+11.77734375	-26.38916016	+11.09619141	+1880	+7.63769531	-9.48339844	-0.35156250	+60.22705078	-3.27392578	-38.27636719	+2096
+1458241062.46450000	+9.81738281	-5.61621094	-0.27685547	+60.33691406	-15.27099609	-69.69726563	+2588	+9.67675781	-4.90869141	-0.01318359	+11.77734375	-26.38916016	+11.09619141	+1880	+7.63769531	-9.48339844	-0.35156250	+60.22705078	-3.27392578	-38.27636719	+2096
+1458241062.46860000	+9.81738281	-5.61621094	-0.27685547	+60.33691406	-15.27099609	-69.69726563	+2588	+9.67675781	-4.90869141	-0.01318359	+11.77734375	-26.38916016	+11.09619141	+1880	+7.63769531	-9.48339844	-0.35156250	+60.22705078	-3.27392578	-38.27636719	+2092
+1458241062.47280000	+9.81738281	-5.61621094	-0.27685547	+60.33691406	-15.29296875	-69.69726563	+2588	+9.67675781	-4.90869141	-0.01318359	+11.77734375	-26.38916016	+11.09619141	+1880	+7.63769531	-9.48339844	-0.35156250	+60.22705078	-3.27392578	-38.27636719	+2092
+1458241062.47700000	+9.81738281	-5.61621094	-0.27685547	+60.33691406	-15.29296875	-69.67529297	+2588	+9.67675781	-4.90869141	-0.01318359	+11.77734375	-26.38916016	+11.09619141	+1880	+7.63769531	-9.48339844	-0.35156250	+60.22705078	-3.27392578	-38.27636719	+2092
+1458241062.48110010	+9.81738281	-5.61621094	-0.27685547	+60.33691406	-15.29296875	-69.67529297	+2588	+9.67675781	-4.90869141	-0.01318359	+11.77734375	-26.38916016	+11.09619141	+1880	+7.63769531	-9.48339844	-0.35156250	+60.22705078	-3.27392578	-38.27636719	+2092
+1458241062.48530010	+9.81738281	-5.61621094	-0.27685547	+60.33691406	-15.29296875	-69.67529297	+2588	+9.67675781	-4.90869141	-0.01318359	+11.75537109	-26.38916016	+11.09619141	+1880	+7.63769531	-9.48339844	-0.35156250	+60.24902344	-3.27392578	-38.27636719	+2092
+1458241062.48939990	+9.81738281	-5.61621094	-0.27685547	+60.33691406	-15.29296875	-69.67529297	+2588	+9.67675781	-4.90869141	-0.01318359	+11.75537109	-26.38916016	+11.09619141	+1880	+7.63769531	-9.48339844	-0.35156250	+60.24902344	-3.27392578	-38.27636719	+2092
+1458241062.49359990	+9.81738281	-5.61621094	-0.27685547	+60.33691406	-15.29296875	-69.67529297	+2588	+9.67675781	-4.90869141	-0.01318359	+11.75537109	-26.38916016	+11.09619141	+1880	+7.63769531	-9.48339844	-0.35156250	+60.24902344	-3.27392578	-38.27636719	+2092
+1458241062.49780010	+9.81738281	-5.61621094	-0.27685547	+60.33691406	-15.29296875	-69.67529297	+2588	+9.67675781	-4.90869141	-0.01318359	+11.75537109	-26.38916016	+11.09619141	+1880	+7.63769531	-9.48339844	-0.34716797	+60.24902344	-3.27392578	-38.27636719	+2092
+1458241062.50190000	+9.81738281	-5.61621094	-0.27685547	+60.33691406	-15.29296875	-69.67529297	+2588	+9.67675781	-4.90869141	-0.01318359	+11.75537109	-26.38916016	+11.09619141	+1880	+7.63769531	-9.48339844	-0.34716797	+60.24902344	-3.27392578	-38.27636719	+2092
+1458241062.50609990	+9.81738281	-5.61621094	-0.27685547	+60.33691406	-15.29296875	-69.67529297	+2588	+9.67675781	-4.90869141	-0.01318359	+11.75537109	-26.38916016	+11.09619141	+1880	+7.64208984	-9.48339844	-0.34716797	+60.24902344	-3.27392578	-38.27636719	+2092
+1458241062.51440000	+9.81738281	-5.61621094	-0.27685547	+60.33691406	-15.29296875	-69.67529297	+2588	+9.67675781	-4.90869141	-0.01318359	+11.75537109	-26.38916016	+11.09619141	+1880	+7.64208984	-9.48339844	-0.34716797	+60.24902344	-3.27392578	-38.27636719	+2092
+1458241062.51860000	+9.81738281	-5.61621094	-0.27685547	+60.33691406	-15.29296875	-69.67529297	+2588	+9.67675781	-4.90869141	-0.01318359	+11.75537109	-26.38916016	+11.09619141	+1880	+7.64208984	-9.48339844	-0.34716797	+60.24902344	-3.27392578	-38.27636719	+2092
+1458241062.52280000	+9.81738281	-5.61621094	-0.27685547	+60.35888672	-15.29296875	-69.67529297	+2588	+9.67675781	-4.90869141	-0.01318359	+11.75537109	-26.38916016	+11.11816406	+1880	+7.63769531	-9.48339844	-0.35156250	+60.24902344	-3.27392578	-38.27636719	+2092
+1458241062.52690010	+9.81738281	-5.61621094	-0.27685547	+60.35888672	-15.29296875	-69.67529297	+2588	+9.67675781	-4.90869141	-0.01318359	+11.75537109	-26.38916016	+11.11816406	+1880	+7.63769531	-9.48339844	-0.35156250	+60.24902344	-3.27392578	-38.27636719	+2092
+1458241062.53110000	+9.81738281	-5.61621094	-0.27685547	+60.35888672	-15.29296875	-69.67529297	+2588	+9.67675781	-4.90869141	-0.01318359	+11.75537109	-26.38916016	+11.11816406	+1880	+7.63769531	-9.48339844	-0.35156250	+60.24902344	-3.27392578	-38.27636719	+2092
+1458241062.53530000	+9.81738281	-5.61621094	-0.27685547	+60.35888672	-15.29296875	-69.67529297	+2588	+9.67675781	-4.90869141	-0.01318359	+11.75537109	-26.38916016	+11.11816406	+1880	+7.63769531	-9.48339844	-0.35156250	+60.24902344	-3.27392578	-38.27636719	+2092
+1458241062.53940010	+9.81738281	-5.61621094	-0.27685547	+60.35888672	-15.29296875	-69.65332031	+2588	+9.67675781	-4.90869141	-0.01318359	+11.75537109	-26.38916016	+11.09619141	+1880	+7.63769531	-9.48339844	-0.35156250	+60.22705078	-3.29589844	-38.25439453	+2092
+1458241062.54360010	+9.81738281	-5.61621094	-0.27685547	+60.35888672	-15.29296875	-69.65332031	+2588	+9.67675781	-4.90869141	-0.01318359	+11.75537109	-26.38916016	+11.09619141	+1880	+7.63769531	-9.48339844	-0.35156250	+60.22705078	-3.29589844	-38.25439453	+2092
+1458241062.54780010	+9.81738281	-5.61621094	-0.27685547	+60.35888672	-15.29296875	-69.65332031	+2588	+9.67675781	-4.90869141	-0.01318359	+11.75537109	-26.38916016	+11.09619141	+1880	+7.63330078	-9.48339844	-0.35156250	+60.22705078	-3.29589844	-38.25439453	+2092
+1458241062.55189990	+9.81738281	-5.61621094	-0.27685547	+60.35888672	-15.29296875	-69.65332031	+2588	+9.67675781	-4.90869141	-0.01318359	+11.75537109	-26.38916016	+11.09619141	+1880	+7.63330078	-9.48339844	-0.35595703	+60.20507813	-3.29589844	-38.23242188	+2092
+1458241062.55609990	+9.81738281	-5.61621094	-0.27685547	+60.35888672	-15.29296875	-69.65332031	+2588	+9.67675781	-4.90869141	-0.01318359	+11.75537109	-26.38916016	+11.09619141	+1880	+7.63330078	-9.48339844	-0.35595703	+60.20507813	-3.29589844	-38.23242188	+2092
+1458241062.56440000	+9.81738281	-5.61621094	-0.27685547	+60.35888672	-15.29296875	-69.65332031	+2588	+9.67675781	-4.90869141	-0.01318359	+11.75537109	-26.38916016	+11.09619141	+1880	+7.63330078	-9.48339844	-0.35595703	+60.20507813	-3.29589844	-38.23242188	+2092
+1458241062.56859990	+9.81738281	-5.61621094	-0.27685547	+60.35888672	-15.29296875	-69.65332031	+2588	+9.67675781	-4.90869141	-0.01318359	+11.75537109	-26.38916016	+11.09619141	+1880	+7.63330078	-9.48339844	-0.35595703	+60.18310547	-3.29589844	-38.23242188	+2092
+1458241062.57270000	+9.81738281	-5.61621094	-0.27685547	+60.35888672	-15.29296875	-69.65332031	+2588	+9.67675781	-4.90869141	-0.01318359	+11.75537109	-26.38916016	+11.09619141	+1880	+7.63330078	-9.48339844	-0.35595703	+60.18310547	-3.29589844	-38.23242188	+2092
+1458241062.57690000	+9.81738281	-5.61621094	-0.27685547	+60.35888672	-15.29296875	-69.65332031	+2588	+9.67675781	-4.90869141	-0.01318359	+11.75537109	-26.38916016	+11.09619141	+1880	+7.63330078	-9.48339844	-0.35595703	+60.18310547	-3.29589844	-38.23242188	+2092
+1458241062.58110000	+9.81738281	-5.61621094	-0.27685547	+60.35888672	-15.29296875	-69.65332031	+2588	+9.67675781	-4.90869141	-0.01318359	+11.75537109	-26.38916016	+11.09619141	+1880	+7.63330078	-9.48339844	-0.35595703	+60.18310547	-3.29589844	-38.23242188	+2088
+1458241062.59360000	+9.81738281	-5.61621094	-0.27685547	+60.35888672	-15.29296875	-69.65332031	+2584	+9.67675781	-4.90869141	-0.01318359	+11.75537109	-26.38916016	+11.11816406	+1880	+7.63330078	-9.48339844	-0.35595703	+60.20507813	-3.29589844	-38.23242188	+2088
+1458241062.59770010	+9.81738281	-5.61621094	-0.27685547	+60.35888672	-15.29296875	-69.65332031	+2584	+9.67675781	-4.90869141	-0.01318359	+11.75537109	-26.38916016	+11.11816406	+1880	+7.63330078	-9.48339844	-0.35595703	+60.20507813	-3.29589844	-38.23242188	+2088
+1458241062.60610010	+9.81738281	-5.61621094	-0.27685547	+60.35888672	-15.29296875	-69.65332031	+2584	+9.67675781	-4.90869141	-0.01318359	+11.75537109	-26.38916016	+11.11816406	+1880	+7.63330078	-9.48339844	-0.35595703	+60.20507813	-3.29589844	-38.23242188	+2088
+1458241062.61019990	+9.81738281	-5.61621094	-0.27685547	+60.35888672	-15.29296875	-69.65332031	+2584	+9.67675781	-4.90869141	-0.01318359	+11.73339844	-26.38916016	+11.11816406	+1880	+7.63769531	-9.48339844	-0.35595703	+60.22705078	-3.29589844	-38.23242188	+2088
+1458241062.61859990	+9.81738281	-5.61621094	-0.27685547	+60.35888672	-15.29296875	-69.63134766	+2584	+9.67675781	-4.90869141	-0.01318359	+11.73339844	-26.38916016	+11.11816406	+1880	+7.63769531	-9.48339844	-0.35156250	+60.22705078	-3.29589844	-38.25439453	+2088
+1458241062.62690000	+9.81738281	-5.61621094	-0.27685547	+60.35888672	-15.31494141	-69.63134766	+2584	+9.67675781	-4.90869141	-0.01318359	+11.73339844	-26.38916016	+11.11816406	+1880	+7.63769531	-9.48339844	-0.35156250	+60.22705078	-3.29589844	-38.25439453	+2088
+1458241062.63109990	+9.81738281	-5.61621094	-0.27685547	+60.35888672	-15.31494141	-69.63134766	+2584	+9.67675781	-4.90869141	-0.01318359	+11.73339844	-26.38916016	+11.11816406	+1880	+7.63769531	-9.48339844	-0.35156250	+60.22705078	-3.29589844	-38.25439453	+2088
+1458241062.63520000	+9.81738281	-5.61621094	-0.27685547	+60.35888672	-15.31494141	-69.63134766	+2584	+9.67675781	-4.90869141	-0.01318359	+11.73339844	-26.38916016	+11.11816406	+1880	+7.63769531	-9.48339844	-0.35156250	+60.22705078	-3.29589844	-38.25439453	+2088
+1458241062.63940000	+9.81738281	-5.61621094	-0.27685547	+60.35888672	-15.31494141	-69.63134766	+2584	+9.67675781	-4.90869141	-0.01318359	+11.73339844	-26.38916016	+11.11816406	+1880	+7.63769531	-9.48339844	-0.35156250	+60.22705078	-3.29589844	-38.23242188	+2084
+1458241062.64770010	+9.81738281	-5.61621094	-0.27685547	+60.35888672	-15.31494141	-69.63134766	+2584	+9.67675781	-4.90869141	-0.01318359	+11.73339844	-26.38916016	+11.11816406	+1880	+7.63769531	-9.48339844	-0.35156250	+60.22705078	-3.29589844	-38.23242188	+2084
+1458241062.65190010	+9.81738281	-5.61621094	-0.27685547	+60.35888672	-15.31494141	-69.63134766	+2584	+9.67675781	-4.90869141	-0.01318359	+11.73339844	-26.38916016	+11.11816406	+1880	+7.63769531	-9.48339844	-0.35595703	+60.22705078	-3.29589844	-38.23242188	+2084
+1458241062.65599990	+9.81738281	-5.61621094	-0.27685547	+60.35888672	-15.31494141	-69.63134766	+2584	+9.67675781	-4.90869141	-0.01318359	+11.73339844	-26.38916016	+11.11816406	+1880	+7.63769531	-9.48339844	-0.35595703	+60.22705078	-3.29589844	-38.23242188	+2084
+1458241062.66020010	+9.81738281	-5.61621094	-0.27685547	+60.35888672	-15.29296875	-69.60937500	+2584	+9.67675781	-4.90869141	-0.01318359	+11.73339844	-26.38916016	+11.11816406	+1880	+7.63769531	-9.48339844	-0.35595703	+60.20507813	-3.29589844	-38.23242188	+2084
+1458241062.66440010	+9.81738281	-5.61621094	-0.27685547	+60.35888672	-15.29296875	-69.60937500	+2584	+9.67675781	-4.90869141	-0.01318359	+11.73339844	-26.38916016	+11.11816406	+1880	+7.63330078	-9.48339844	-0.35595703	+60.20507813	-3.31787109	-38.21044922	+2084
+1458241062.66849990	+9.81738281	-5.61621094	-0.27685547	+60.35888672	-15.29296875	-69.60937500	+2580	+9.67675781	-4.90869141	-0.01318359	+11.73339844	-26.38916016	+11.11816406	+1880	+7.63330078	-9.48339844	-0.35595703	+60.20507813	-3.31787109	-38.21044922	+2084
+1458241062.67269990	+9.81738281	-5.61621094	-0.27685547	+60.35888672	-15.29296875	-69.60937500	+2580	+9.67675781	-4.90869141	-0.01318359	+11.73339844	-26.38916016	+11.11816406	+1880	+7.63330078	-9.48339844	-0.35595703	+60.18310547	-3.31787109	-38.21044922	+2084
+1458241062.67689990	+9.81738281	-5.61621094	-0.27685547	+60.38085938	-15.29296875	-69.60937500	+2580	+9.67675781	-4.90869141	-0.01318359	+11.73339844	-26.38916016	+11.11816406	+1880	+7.63330078	-9.48339844	-0.35595703	+60.18310547	-3.31787109	-38.21044922	+2084
+1458241062.68100000	+9.81738281	-5.61621094	-0.27685547	+60.38085938	-15.29296875	-69.60937500	+2580	+9.67675781	-4.90869141	-0.01318359	+11.73339844	-26.38916016	+11.11816406	+1880	+7.63330078	-9.48779297	-0.35595703	+60.18310547	-3.31787109	-38.21044922	+2084
+1458241062.68520000	+9.81738281	-5.61621094	-0.27685547	+60.38085938	-15.29296875	-69.60937500	+2580	+9.67675781	-4.90869141	-0.01318359	+11.73339844	-26.38916016	+11.11816406	+1880	+7.63330078	-9.48779297	-0.35595703	+60.18310547	-3.31787109	-38.18847656	+2084
+1458241062.68940000	+9.81738281	-5.61621094	-0.27685547	+60.38085938	-15.29296875	-69.60937500	+2580	+9.67675781	-4.90869141	-0.01318359	+11.73339844	-26.38916016	+11.11816406	+1880	+7.63330078	-9.48779297	-0.36035156	+60.18310547	-3.31787109	-38.18847656	+2080
+1458241062.69350000	+9.81738281	-5.61621094	-0.27685547	+60.38085938	-15.29296875	-69.60937500	+2580	+9.67675781	-4.90869141	-0.01318359	+11.73339844	-26.38916016	+11.11816406	+1880	+7.63330078	-9.48779297	-0.36035156	+60.18310547	-3.31787109	-38.18847656	+2080
+1458241062.69770000	+9.81738281	-5.61621094	-0.27685547	+60.38085938	-15.29296875	-69.60937500	+2580	+9.67675781	-4.90869141	-0.01318359	+11.73339844	-26.38916016	+11.11816406	+1880	+7.63330078	-9.48779297	-0.36035156	+60.18310547	-3.31787109	-38.18847656	+2080
+1458241062.70190000	+9.81738281	-5.61621094	-0.27685547	+60.38085938	-15.29296875	-69.60937500	+2580	+9.67675781	-4.90869141	-0.01318359	+11.73339844	-26.38916016	+11.11816406	+1880	+7.63330078	-9.48779297	-0.35595703	+60.18310547	-3.31787109	-38.18847656	+2080
+1458241062.70600010	+9.81738281	-5.61621094	-0.27685547	+60.38085938	-15.29296875	-69.58740234	+2580	+9.67675781	-4.90869141	-0.01318359	+11.73339844	-26.38916016	+11.11816406	+1880	+7.63330078	-9.48779297	-0.35595703	+60.18310547	-3.31787109	-38.18847656	+2080
+1458241062.71429990	+9.81738281	-5.61621094	-0.27685547	+60.35888672	-15.29296875	-69.58740234	+2580	+9.67675781	-4.90869141	-0.01318359	+11.73339844	-26.38916016	+11.11816406	+1880	+7.63330078	-9.48779297	-0.35595703	+60.18310547	-3.31787109	-38.21044922	+2080
+1458241062.71849990	+9.81738281	-5.61621094	-0.27685547	+60.35888672	-15.31494141	-69.58740234	+2580	+9.67675781	-4.90869141	-0.01318359	+11.73339844	-26.38916016	+11.11816406	+1880	+7.63330078	-9.48779297	-0.35595703	+60.18310547	-3.31787109	-38.21044922	+2080
+1458241062.72270010	+9.81738281	-5.61621094	-0.27685547	+60.35888672	-15.31494141	-69.58740234	+2580	+9.67675781	-4.90869141	-0.01318359	+11.71142578	-26.38916016	+11.14013672	+1880	+7.63330078	-9.48779297	-0.35595703	+60.18310547	-3.29589844	-38.21044922	+2080
+1458241062.72680000	+9.81738281	-5.61621094	-0.27685547	+60.35888672	-15.31494141	-69.58740234	+2580	+9.67675781	-4.90869141	-0.01318359	+11.71142578	-26.38916016	+11.14013672	+1880	+7.63330078	-9.48339844	-0.35595703	+60.20507813	-3.29589844	-38.21044922	+2080
+1458241062.73099990	+9.81738281	-5.61621094	-0.27685547	+60.35888672	-15.31494141	-69.56542969	+2580	+9.67675781	-4.90869141	-0.01318359	+11.71142578	-26.38916016	+11.14013672	+1880	+7.63330078	-9.48339844	-0.35595703	+60.20507813	-3.29589844	-38.21044922	+2080
+1458241062.73519990	+9.81738281	-5.61621094	-0.27685547	+60.35888672	-15.31494141	-69.56542969	+2580	+9.67675781	-4.90869141	-0.01318359	+11.71142578	-26.38916016	+11.14013672	+1880	+7.63769531	-9.48339844	-0.35156250	+60.20507813	-3.29589844	-38.23242188	+2080
+1458241062.73930000	+9.81738281	-5.61621094	-0.27685547	+60.35888672	-15.31494141	-69.56542969	+2584	+9.67675781	-4.90869141	-0.01318359	+11.71142578	-26.38916016	+11.14013672	+1880	+7.63769531	-9.48339844	-0.35156250	+60.20507813	-3.29589844	-38.23242188	+2080
+1458241062.74770000	+9.81738281	-5.61621094	-0.27685547	+60.35888672	-15.31494141	-69.56542969	+2584	+9.67675781	-4.90869141	-0.01318359	+11.71142578	-26.41113281	+11.14013672	+1880	+7.63769531	-9.48339844	-0.35156250	+60.20507813	-3.29589844	-38.23242188	+2080
+1458241062.75180010	+9.81738281	-5.61621094	-0.27685547	+60.35888672	-15.33691406	-69.56542969	+2584	+9.67675781	-4.90869141	-0.01318359	+11.71142578	-26.41113281	+11.14013672	+1880	+7.63769531	-9.48339844	-0.35156250	+60.20507813	-3.29589844	-38.23242188	+2080
+1458241062.76020000	+9.81738281	-5.61621094	-0.27685547	+60.35888672	-15.33691406	-69.54345703	+2584	+9.67675781	-4.90869141	-0.01318359	+11.71142578	-26.41113281	+11.14013672	+1880	+7.63769531	-9.48339844	-0.35156250	+60.20507813	-3.29589844	-38.23242188	+2080
+1458241062.76430010	+9.81738281	-5.61621094	-0.27685547	+60.35888672	-15.33691406	-69.54345703	+2584	+9.67675781	-4.90869141	-0.01318359	+11.71142578	-26.41113281	+11.16210938	+1880	+7.63769531	-9.48339844	-0.35156250	+60.20507813	-3.31787109	-38.23242188	+2080
+1458241062.77270010	+9.81738281	-5.61621094	-0.27685547	+60.35888672	-15.33691406	-69.54345703	+2584	+9.67675781	-4.90869141	-0.01318359	+11.71142578	-26.41113281	+11.16210938	+1880	+7.63769531	-9.48339844	-0.35595703	+60.20507813	-3.31787109	-38.21044922	+2080
+1458241062.78099990	+9.81738281	-5.61621094	-0.27685547	+60.35888672	-15.35888672	-69.54345703	+2584	+9.67675781	-4.90869141	-0.00878906	+11.68945313	-26.41113281	+11.16210938	+1880	+7.63330078	-9.48339844	-0.35595703	+60.18310547	-3.31787109	-38.21044922	+2080
+1458241062.78520010	+9.81738281	-5.61621094	-0.27685547	+60.38085938	-15.35888672	-69.54345703	+2584	+9.67675781	-4.90869141	-0.00878906	+11.68945313	-26.41113281	+11.16210938	+1880	+7.63330078	-9.48339844	-0.35595703	+60.18310547	-3.31787109	-38.21044922	+2080
+1458241062.79349990	+9.81738281	-5.61621094	-0.27685547	+60.38085938	-15.35888672	-69.54345703	+2588	+9.68115234	-4.90869141	-0.00878906	+11.68945313	-26.41113281	+11.16210938	+1880	+7.63330078	-9.48339844	-0.35595703	+60.18310547	-3.33984375	-38.18847656	+2080
+1458241062.80180000	+9.81738281	-5.61621094	-0.27685547	+60.38085938	-15.38085938	-69.54345703	+2588	+9.68115234	-4.90869141	-0.00878906	+11.66748047	-26.43310547	+11.18408203	+1884	+7.63330078	-9.48339844	-0.36035156	+60.16113281	-3.36181641	-38.18847656	+2080
+1458241062.80600000	+9.81738281	-5.61181641	-0.27246094	+60.38085938	-15.38085938	-69.54345703	+2588	+9.68115234	-4.90869141	-0.00439453	+11.66748047	-26.43310547	+11.20605469	+1884	+7.63330078	-9.48339844	-0.36035156	+60.16113281	-3.36181641	-38.18847656	+2080
+1458241062.81430010	+9.81738281	-5.61181641	-0.27246094	+60.38085938	-15.42480469	-69.52148438	+2588	+9.68115234	-4.90429688	-0.00439453	+11.62353516	-26.45507813	+11.25000000	+1884	+7.63330078	-9.48339844	-0.36035156	+60.16113281	-3.36181641	-38.18847656	+2080
+1458241062.82259990	+9.82177734	-5.61181641	-0.27246094	+60.38085938	-15.46875000	-69.49951172	+2592	+9.68554688	-4.90429688	+0.00000000	+11.55761719	-26.47705078	+11.31591797	+1884	+7.63330078	-9.48339844	-0.36035156	+60.16113281	-3.38378906	-38.18847656	+2080
+1458241062.82680010	+9.82177734	-5.61181641	-0.27246094	+60.35888672	-15.49072266	-69.49951172	+2592	+9.68554688	-4.90429688	+0.00000000	+11.51367188	-26.49902344	+11.35986328	+1884	+7.63330078	-9.48339844	-0.36035156	+60.16113281	-3.40576172	-38.18847656	+2080
+1458241062.83509990	+9.82177734	-5.60742188	-0.26806641	+60.33691406	-15.55664063	-69.45556641	+2596	+9.68994141	-4.89990234	+0.00439453	+11.44775391	-26.54296875	+11.46972656	+1888	+7.63769531	-9.47900391	-0.36035156	+60.16113281	-3.42773438	-38.18847656	+2080
+1458241062.84349990	+9.82617188	-5.60742188	-0.26806641	+60.31494141	-15.64453125	-69.41162109	+2600	+9.68994141	-4.89990234	+0.00878906	+11.33789063	-26.58691406	+11.60156250	+1892	+7.64648438	-9.47021484	-0.35595703	+60.16113281	-3.47167969	-38.21044922	+2084
+1458241062.85180000	+9.83056641	-5.60302734	-0.26367188	+60.29296875	-15.73242188	-69.36767578	+2604	+9.69433594	-4.89550781	+0.01318359	+11.25000000	-26.60888672	+11.68945313	+1892	+7.65527344	-9.46582031	-0.35156250	+60.16113281	-3.53759766	-38.23242188	+2088
+1458241062.85599990	+9.83056641	-5.60302734	-0.26367188	+60.27099609	-15.75439453	-69.34570313	+2604	+9.69433594	-4.89550781	+0.01318359	+11.20605469	-26.60888672	+11.73339844	+1896	+7.65966797	-9.46142578	-0.35156250	+60.16113281	-3.55957031	-38.23242188	+2092
+1458241062.86430000	+9.83496094	-5.59863281	-0.25927734	+60.22705078	-15.84228516	-69.30175781	+2612	+9.69873047	-4.89111328	+0.01757813	+11.11816406	-26.63085938	+11.82128906	+1900	+7.65966797	-9.45263672	-0.35156250	+60.09521484	-3.66943359	-38.18847656	+2092
+1458241062.87260010	+9.83496094	-5.59423828	-0.25488281	+60.20507813	-15.88623047	-69.25781250	+2616	+9.70312500	-4.89111328	+0.02197266	+11.05224609	-26.63085938	+11.86523438	+1904	+7.65966797	-9.44824219	-0.36035156	+60.00732422	-3.75732422	-38.12255859	+2096
+1458241062.87680010	+9.83935547	-5.59423828	-0.25488281	+60.18310547	-15.90820313	-69.23583984	+2616	+9.70312500	-4.89111328	+0.02197266	+11.00830078	-26.63085938	+11.88720703	+1904	+7.65527344	-9.44824219	-0.36474609	+59.94140625	-3.80126953	-38.07861328	+2100
+1458241062.88930010	+9.83935547	-5.58984375	-0.24609375	+60.13916016	-15.97412109	-69.16992188	+2624	+9.70751953	-4.88671875	+0.02636719	+10.89843750	-26.60888672	+11.95312500	+1908	+7.63769531	-9.44384766	-0.38232422	+59.72167969	-3.95507813	-37.90283203	+2104
+1458241062.89340000	+9.83935547	-5.58984375	-0.24609375	+60.13916016	-15.97412109	-69.14794922	+2624	+9.70751953	-4.88671875	+0.03076172	+10.87646484	-26.58691406	+11.97509766	+1908	+7.63330078	-9.44384766	-0.39111328	+59.65576172	-3.99902344	-37.83691406	+2104
+1458241062.90179990	+9.84375000	-5.58544922	-0.24609375	+60.09521484	-16.01806641	-69.06005859	+2628	+9.71191406	-4.88671875	+0.03076172	+10.78857422	-26.56494141	+12.04101563	+1912	+7.62451172	-9.44384766	-0.40429688	+59.52392578	-4.08691406	-37.68310547	+2104
+1458241062.91010000	+9.84375000	-5.58105469	-0.24169922	+60.07324219	-16.06201172	-68.99414063	+2628	+9.71191406	-4.88671875	+0.03515625	+10.72265625	-26.52099609	+12.10693359	+1916	+7.61572266	-9.44384766	-0.41748047	+59.41406250	-4.17480469	-37.57324219	+2104
+1458241062.91840000	+9.84814453	-5.58105469	-0.24169922	+60.02929688	-16.10595703	-68.88427734	+2628	+9.71630859	-4.88232422	+0.03515625	+10.61279297	-26.47705078	+12.21679688	+1916	+7.61572266	-9.43945313	-0.42626953	+59.34814453	-4.21875000	-37.46337891	+2100
+1458241062.92680000	+9.84814453	-5.58105469	-0.24609375	+59.98535156	-16.17187500	-68.73046875	+2628	+9.72070313	-4.88232422	+0.03515625	+10.50292969	-26.41113281	+12.34863281	+1920	+7.61572266	-9.43505859	-0.43066406	+59.28222656	-4.26269531	-37.39746094	+2096
+1458241062.93090010	+9.85253906	-5.58105469	-0.24609375	+59.96337891	-16.21582031	-68.64257813	+2632	+9.72509766	-4.88232422	+0.03076172	+10.43701172	-26.36718750	+12.41455078	+1920	+7.62011719	-9.43505859	-0.43066406	+59.28222656	-4.26269531	-37.35351563	+2092
+1458241062.93930010	+9.85693359	-5.57666016	-0.25048828	+59.91943359	-16.32568359	-68.48876953	+2632	+9.72509766	-4.87792969	+0.03076172	+10.32714844	-26.30126953	+12.59033203	+1924	+7.62890625	-9.42626953	-0.42626953	+59.28222656	-4.28466797	-37.30957031	+2092
+1458241062.94759990	+9.86132813	-5.57666016	-0.25048828	+59.87548828	-16.41357422	-68.31298828	+2632	+9.72949219	-4.87792969	+0.03076172	+10.21728516	-26.25732422	+12.76611328	+1928	+7.64208984	-9.41748047	-0.42626953	+59.30419922	-4.28466797	-37.26562500	+2092
+1458241062.95170000	+9.86572266	-5.57666016	-0.25048828	+59.87548828	-16.47949219	-68.22509766	+2636	+9.73388672	-4.87353516	+0.03076172	+10.15136719	-26.21337891	+12.85400391	+1928	+7.64648438	-9.41308594	-0.42187500	+59.32617188	-4.30664063	-37.26562500	+2096
+1458241062.96009990	+9.87011719	-5.57666016	-0.25488281	+59.83154297	-16.58935547	-68.02734375	+2636	+9.73388672	-4.87353516	+0.02636719	+10.01953125	-26.14746094	+13.00781250	+1932	+7.65966797	-9.40429688	-0.41748047	+59.34814453	-4.30664063	-37.22167969	+2100
+1458241062.96840000	+9.87451172	-5.57226563	-0.25488281	+59.80957031	-16.69921875	-67.82958984	+2640	+9.73828125	-4.86914063	+0.02636719	+9.93164063	-26.10351563	+13.18359375	+1936	+7.67285156	-9.39550781	-0.41748047	+59.37011719	-4.32861328	-37.15576172	+2104
+1458241062.97260000	+9.87451172	-5.57226563	-0.25488281	+59.80957031	-16.76513672	-67.74169922	+2640	+9.74267578	-4.86914063	+0.02636719	+9.88769531	-26.08154297	+13.24951172	+1940	+7.67724609	-9.39111328	-0.41748047	+59.37011719	-4.35058594	-37.11181641	+2104
+1458241062.98090000	+9.87890625	-5.56787109	-0.25488281	+59.83154297	-16.87500000	-67.58789063	+2640	+9.74267578	-4.86474609	+0.03076172	+9.79980469	-26.01562500	+13.38134766	+1944	+7.68164063	-9.38232422	-0.42187500	+59.34814453	-4.39453125	-37.02392578	+2104
+1458241062.98920010	+9.87890625	-5.56787109	-0.25927734	+59.83154297	-16.96289063	-67.41210938	+2640	+9.74707031	-4.86035156	+0.03076172	+9.71191406	-25.97167969	+13.49121094	+1948	+7.68164063	-9.38232422	-0.43505859	+59.28222656	-4.43847656	-36.89208984	+2104
+1458241062.99760010	+9.87890625	-5.56347656	-0.25927734	+59.85351563	-17.07275391	-67.23632813	+2640	+9.75146484	-4.85595703	+0.03076172	+9.64599609	-25.92773438	+13.62304688	+1948	+7.67724609	-9.37792969	-0.44824219	+59.19433594	-4.52636719	-36.76025391	+2104
+1458241063.00589990	+9.87890625	-5.55908203	-0.26367188	+59.91943359	-17.20458984	-67.08251953	+2636	+9.75146484	-4.85156250	+0.03076172	+9.58007813	-25.88378906	+13.73291016	+1948	+7.67285156	-9.37792969	-0.46582031	+59.08447266	-4.61425781	-36.62841797	+2100
+1458241063.01420000	+9.88330078	-5.55029297	-0.26367188	+59.98535156	-17.33642578	-66.92871094	+2632	+9.75585938	-4.84716797	+0.03076172	+9.51416016	-25.86181641	+13.84277344	+1948	+7.66845703	-9.37792969	-0.48339844	+58.99658203	-4.68017578	-36.51855469	+2096
+1458241063.01840000	+9.88330078	-5.55029297	-0.26806641	+60.02929688	-17.40234375	-66.86279297	+2632	+9.75585938	-4.84716797	+0.03076172	+9.49218750	-25.86181641	+13.88671875	+1948	+7.66845703	-9.37792969	-0.49218750	+58.95263672	-4.72412109	-36.47460938	+2092
+1458241063.02670000	+9.88769531	-5.54589844	-0.27246094	+60.09521484	-17.57812500	-66.73095703	+2628	+9.76025391	-4.84277344	+0.03076172	+9.44824219	-25.86181641	+13.99658203	+1948	+7.66406250	-9.37792969	-0.50976563	+58.88671875	-4.79003906	-36.40869141	+2084
+1458241063.03500010	+9.88769531	-5.54150391	-0.27685547	+60.22705078	-17.77587891	-66.62109375	+2620	+9.76025391	-4.83837891	+0.02636719	+9.40429688	-25.88378906	+14.12841797	+1948	+7.66845703	-9.37792969	-0.52294922	+58.84277344	-4.85595703	-36.36474609	+2076
+1458241063.04340000	+9.89648438	-5.53271484	-0.28125000	+60.35888672	-17.99560547	-66.55517578	+2616	+9.76464844	-4.83398438	+0.02636719	+9.33837891	-25.94970703	+14.23828125	+1948	+7.67724609	-9.37353516	-0.53613281	+58.82080078	-4.94384766	-36.36474609	+2068
+1458241063.04749990	+9.90087891	-5.53271484	-0.28125000	+60.42480469	-18.10546875	-66.51123047	+2612	+9.76904297	-4.83398438	+0.02197266	+9.31640625	-25.99365234	+14.28222656	+1948	+7.68164063	-9.37353516	-0.54492188	+58.82080078	-4.96582031	-36.40869141	+2064
+1458241063.05590010	+9.90966797	-5.52832031	-0.28564453	+60.57861328	-18.36914063	-66.46728516	+2608	+9.77343750	-4.82958984	+0.02197266	+9.27246094	-26.10351563	+14.39208984	+1948	+7.70361328	-9.36474609	-0.55810547	+58.86474609	-5.07568359	-36.54052734	+2060
+1458241063.06419990	+9.91845703	-5.52392578	-0.29003906	+60.75439453	-18.65478516	-66.44531250	+2604	+9.78222656	-4.82080078	+0.01757813	+9.18457031	-26.25732422	+14.52392578	+1948	+7.73876953	-9.35156250	-0.57568359	+58.95263672	-5.20751953	-36.78222656	+2056
+1458241063.07250000	+9.93603516	-5.51953125	-0.29443359	+60.93017578	-18.91845703	-66.44531250	+2600	+9.79101563	-4.81201172	+0.01318359	+9.09667969	-26.45507813	+14.65576172	+1952	+7.78271484	-9.33837891	-0.58886719	+59.04052734	-5.33935547	-37.11181641	+2060
+1458241063.08090000	+9.95361328	-5.51513672	-0.30322266	+61.12792969	-19.18212891	-66.46728516	+2596	+9.81298828	-4.80322266	+0.00878906	+8.92089844	-26.80664063	+14.80957031	+1956	+7.83105469	-9.32519531	-0.59765625	+59.10644531	-5.49316406	-37.50732422	+2060
+1458241063.08920000	+9.97119141	-5.51074219	-0.31201172	+61.30371094	-19.37988281	-66.46728516	+2596	+9.83935547	-4.79003906	+0.00000000	+8.67919922	-27.22412109	+14.96337891	+1964	+7.86181641	-9.31640625	-0.61962891	+59.04052734	-5.64697266	-37.77099609	+2060
+1458241063.09750010	+9.99316406	-5.50195313	-0.32519531	+61.47949219	-19.51171875	-66.42333984	+2600	+9.87011719	-4.77685547	-0.00878906	+8.50341797	-27.50976563	+15.05126953	+1972	+7.88818359	-9.30761719	-0.64599609	+58.88671875	-5.80078125	-37.90283203	+2056
+1458241063.10170010	+10.00634766	-5.50195313	-0.32958984	+61.56738281	-19.53369141	-66.40136719	+2600	+9.88330078	-4.77685547	-0.01318359	+8.34960938	-27.68554688	+15.09521484	+1976	+7.89697266	-9.30761719	-0.65917969	+58.77685547	-5.86669922	-37.96875000	+2056
+1458241063.10999990	+10.03710938	-5.49316406	-0.35156250	+61.72119141	-19.51171875	-66.31347656	+2604	+9.91406250	-4.75927734	-0.01757813	+8.17382813	-27.90527344	+15.13916016	+1984	+7.91015625	-9.30322266	-0.69433594	+58.46923828	-5.99853516	-37.96875000	+2048
+1458241063.11830000	+10.06787109	-5.48876953	-0.37792969	+61.83105469	-19.37988281	-66.13769531	+2608	+9.94921875	-4.75048828	-0.03076172	+7.93212891	-28.05908203	+15.20507813	+1996	+7.92773438	-9.29882813	-0.73388672	+58.11767578	-6.13037109	-37.90283203	+2040
+1458241063.12669990	+10.10302734	-5.48437500	-0.41308594	+61.87500000	-19.11621094	-65.83007813	+2612	+9.98437500	-4.74169922	-0.04833984	+7.66845703	-28.14697266	+15.27099609	+2008	+7.94531250	-9.29443359	-0.77783203	+57.76611328	-6.19628906	-37.70507813	+2028
+1458241063.13080000	+10.12500000	-5.47998047	-0.43505859	+61.89697266	-18.96240234	-65.63232422	+2612	+10.00634766	-4.72851563	-0.05712891	+7.55859375	-28.14697266	+15.31494141	+2012	+7.95410156	-9.28564453	-0.80419922	+57.56835938	-6.21826172	-37.55126953	+2020
+1458241063.13920000	+10.16894531	-5.47558594	-0.48339844	+61.83105469	-18.54492188	-65.14892578	+2616	+10.05029297	-4.71533203	-0.07910156	+7.31689453	-28.10302734	+15.35888672	+2028	+7.98046875	-9.27246094	-0.83935547	+57.23876953	-6.19628906	-37.33154297	+2004
+1458241063.14750000	+10.21728516	-5.46679688	-0.53613281	+61.78710938	-18.12744141	-64.62158203	+2616	+10.09863281	-4.69335938	-0.10986328	+7.09716797	-27.99316406	+15.40283203	+2044	+8.01123047	-9.25048828	-0.87890625	+56.90917969	-6.13037109	-37.02392578	+1992
+1458241063.15170000	+10.24365234	-5.47119141	-0.56689453	+61.61132813	-17.88574219	-64.31396484	+2612	+10.12500000	-4.68457031	-0.12304688	+6.92138672	-27.92724609	+15.44677734	+2052	+8.03320313	-9.24169922	-0.89648438	+56.75537109	-6.06445313	-36.89208984	+1984
+1458241063.16000010	+10.30078125	-5.45800781	-0.62402344	+61.43554688	-17.44628906	-63.74267578	+2608	+10.18212891	-4.65380859	-0.15820313	+6.70166016	-27.72949219	+15.49072266	+2072	+8.08154297	-9.20654297	-0.92724609	+56.49169922	-5.97656250	-36.58447266	+1976
+1458241063.16829990	+10.35791016	-5.45361328	-0.68115234	+61.06201172	-17.00683594	-63.12744141	+2600	+10.23925781	-4.62744141	-0.19335938	+6.41601563	-27.53173828	+15.51269531	+2088	+8.13867188	-9.16699219	-0.95800781	+56.25000000	-5.86669922	-36.34277344	+1968
+1458241063.17660000	+10.42822266	-5.44482422	-0.73828125	+60.62255859	-16.61132813	-62.57812500	+2592	+10.30517578	-4.59667969	-0.22851563	+6.13037109	-27.33398438	+15.53466797	+2104	+8.20458984	-9.11865234	-0.98437500	+56.03027344	-5.75683594	-36.14501953	+1960
+1458241063.18499990	+10.49853516	-5.42724609	-0.79101563	+60.20507813	-16.21582031	-62.09472656	+2588	+10.37109375	-4.55273438	-0.26806641	+5.86669922	-27.15820313	+15.55664063	+2120	+8.27050781	-9.06591797	-1.01074219	+55.78857422	-5.69091797	-35.99121094	+1960
+1458241063.19330000	+10.57324219	-5.41406250	-0.84375000	+59.56787109	-15.88623047	-61.63330078	+2576	+10.44580078	-4.51318359	-0.30322266	+5.49316406	-27.00439453	+15.55664063	+2132	+8.33642578	-9.01318359	-1.04589844	+55.48095703	-5.64697266	-35.83740234	+1960
+1458241063.20160010	+10.65234375	-5.39648438	-0.88769531	+58.90869141	-15.60058594	-61.23779297	+2568	+10.52050781	-4.46923828	-0.33398438	+5.09765625	-26.87255859	+15.60058594	+2144	+8.40234375	-8.95166016	-1.08544922	+55.15136719	-5.66894531	-35.66162109	+1960
+1458241063.20580010	+10.69189453	-5.38330078	-0.91406250	+58.60107422	-15.46875000	-61.04003906	+2568	+10.56005859	-4.44287109	-0.35156250	+4.87792969	-26.78466797	+15.64453125	+2152	+8.43310547	-8.92089844	-1.10302734	+54.93164063	-5.66894531	-35.59570313	+1960
+1458241063.21409990	+10.77539063	-5.35253906	-0.94921875	+57.87597656	-15.24902344	-60.71044922	+2560	+10.63916016	-4.39453125	-0.37792969	+4.35058594	-26.71875000	+15.73242188	+2164	+8.49023438	-8.86376953	-1.15576172	+54.47021484	-5.73486328	-35.37597656	+1960
+1458241063.22250010	+10.85449219	-5.32617188	-0.97998047	+57.12890625	-14.98535156	-60.38085938	+2552	+10.72705078	-4.34179688	-0.39990234	+3.77929688	-26.60888672	+15.86425781	+2176	+8.54296875	-8.79785156	-1.21289063	+53.92089844	-5.77880859	-35.04638672	+1960
+1458241063.22659990	+10.89843750	-5.31298828	-1.00195313	+56.71142578	-14.87548828	-60.13916016	+2552	+10.76660156	-4.31982422	-0.41308594	+3.38378906	-26.52099609	+15.99609375	+2180	+8.56933594	-8.76708984	-1.24804688	+53.61328125	-5.82275391	-34.87060547	+1960
+1458241063.23499990	+10.98193359	-5.27343750	-1.03710938	+55.92041016	-14.63378906	-59.67773438	+2548	+10.85888672	-4.26269531	-0.43505859	+2.65869141	-26.43310547	+16.25976563	+2192	+8.61767578	-8.70117188	-1.30957031	+52.99804688	-5.88867188	-34.47509766	+1960
+1458241063.24330000	+11.06542969	-5.23388672	-1.06787109	+55.10742188	-14.39208984	-59.15039063	+2544	+10.95117188	-4.21435547	-0.45263672	+1.77978516	-26.27929688	+16.61132813	+2208	+8.67041016	-8.63085938	-1.37548828	+52.33886719	-5.93261719	-33.99169922	+1956
+1458241063.24749990	+11.10937500	-5.21191406	-1.08105469	+54.68994141	-14.26025391	-58.95263672	+2540	+10.99951172	-4.18359375	-0.45703125	+1.34033203	-26.23535156	+16.78710938	+2212	+8.69677734	-8.59130859	-1.40185547	+52.03125000	-5.95458984	-33.77197266	+1952
+1458241063.25580000	+11.19287109	-5.16796875	-1.11621094	+53.85498047	-14.01855469	-58.31542969	+2540	+11.09179688	-4.13085938	-0.47460938	+0.37353516	-26.03759766	+17.24853516	+2232	+8.75390625	-8.51660156	-1.46337891	+51.39404297	-5.97656250	-33.26660156	+1948
+1458241063.26410010	+11.28076172	-5.11962891	-1.14697266	+52.99804688	-13.75488281	-57.67822266	+2548	+11.19287109	-4.07373047	-0.48339844	-0.57128906	-25.88378906	+17.73193359	+2252	+8.81542969	-8.43310547	-1.51611328	+50.80078125	-6.02050781	-32.80517578	+1944
+1458241063.27239990	+11.36865234	-5.06250000	-1.17333984	+52.18505859	-13.51318359	-57.04101563	+2556	+11.28955078	-4.01660156	-0.49658203	-1.56005859	-25.68603516	+18.25927734	+2272	+8.89013672	-8.33203125	-1.56005859	+50.29541016	-6.08642578	-32.36572266	+1948
+1458241063.28080010	+11.46093750	-5.00976563	-1.20410156	+51.35009766	-13.29345703	-56.38183594	+2564	+11.39062500	-3.95068359	-0.50537109	-2.43896484	-25.51025391	+18.76464844	+2296	+8.96923828	-8.23095703	-1.59521484	+49.83398438	-6.13037109	-31.99218750	+1952
+1458241063.28909990	+11.55761719	-4.94824219	-1.23046875	+50.51513672	-13.07373047	-55.67871094	+2572	+11.49169922	-3.87597656	-0.51855469	-3.25195313	-25.29052734	+19.24804688	+2320	+9.05273438	-8.12109375	-1.62158203	+49.39453125	-6.21826172	-31.64062500	+1952
+1458241063.29740000	+11.64990234	-4.88671875	-1.25683594	+49.65820313	-12.89794922	-54.97558594	+2576	+11.59277344	-3.81005859	-0.53173828	-4.06494141	-25.04882813	+19.70947266	+2344	+9.14062500	-8.00244141	-1.64794922	+49.04296875	-6.32812500	-31.33300781	+1960
+1458241063.30580000	+11.74658203	-4.82080078	-1.27880859	+48.84521484	-12.74414063	-54.36035156	+2580	+11.69384766	-3.72656250	-0.53613281	-4.65820313	-24.91699219	+20.10498047	+2372	+9.22851563	-7.88378906	-1.67431641	+48.64746094	-6.45996094	-31.02539063	+1964
+1458241063.31410000	+11.84326172	-4.75488281	-1.30078125	+48.03222656	-12.61230469	-53.74511719	+2584	+11.79492188	-3.64306641	-0.54492188	-5.16357422	-24.71923828	+20.41259766	+2400	+9.31201172	-7.76513672	-1.69628906	+48.25195313	-6.56982422	-30.73974609	+1968
+1458241063.31830000	+11.89160156	-4.71972656	-1.30957031	+47.61474609	-12.54638672	-53.45947266	+2584	+11.84326172	-3.60351563	-0.54931641	-5.42724609	-24.63134766	+20.54443359	+2416	+9.35156250	-7.70361328	-1.70947266	+48.03222656	-6.63574219	-30.58593750	+1968
+1458241063.32660010	+11.98388672	-4.64941406	-1.32714844	+46.82373047	-12.37060547	-52.86621094	+2592	+11.93994141	-3.51123047	-0.55810547	-5.80078125	-24.47753906	+20.76416016	+2444	+9.42626953	-7.58935547	-1.74462891	+47.54882813	-6.74560547	-30.21240234	+1976
+1458241063.33489990	+12.07617188	-4.57910156	-1.34472656	+46.01074219	-12.21679688	-52.33886719	+2596	+12.03662109	-3.41894531	-0.55810547	-6.13037109	-24.34570313	+20.93994141	+2472	+9.49658203	-7.47070313	-1.77978516	+47.06542969	-6.85546875	-29.81689453	+1984
+1458241063.34320000	+12.16845703	-4.50439453	-1.34912109	+45.28564453	-12.08496094	-51.92138672	+2608	+12.13769531	-3.32226563	-0.55371094	-6.30615234	-24.25781250	+21.07177734	+2504	+9.55810547	-7.36083984	-1.81494141	+46.51611328	-6.92138672	-29.42138672	+1992
+1458241063.35159990	+12.25634766	-4.42089844	-1.35791016	+44.58251953	-11.93115234	-51.48193359	+2624	+12.22998047	-3.21679688	-0.55371094	-6.43798828	-24.16992188	+21.13769531	+2536	+9.61962891	-7.25537109	-1.85449219	+45.92285156	-6.98730469	-28.98193359	+2000
+1458241063.35570000	+12.30029297	-4.38134766	-1.36230469	+44.23095703	-11.86523438	-51.28417969	+2636	+12.27832031	-3.16845703	-0.54931641	-6.48193359	-24.10400391	+21.18164063	+2552	+9.65039063	-7.19824219	-1.87646484	+45.65917969	-7.00927734	-28.74023438	+2004
+1458241063.36820010	+12.42773438	-4.25830078	-1.36669922	+43.24218750	-11.66748047	-50.71289063	+2676	+12.41455078	-3.00146484	-0.54052734	-6.54785156	-23.99414063	+21.29150391	+2596	+9.74267578	-7.03125000	-1.93798828	+44.86816406	-7.07519531	-28.03710938	+2024
+1458241063.37660000	+12.51123047	-4.17041016	-1.36669922	+42.67089844	-11.57958984	-50.36132813	+2712	+12.50683594	-2.88720703	-0.53613281	-6.48193359	-23.92822266	+21.33544922	+2632	+9.80859375	-6.91699219	-1.96435547	+44.40673828	-7.11914063	-27.64160156	+2032
+1458241063.38070010	+12.55517578	-4.12646484	-1.36669922	+42.36328125	-11.53564453	-50.20751953	+2732	+12.55078125	-2.83447266	-0.53173828	-6.48193359	-23.88427734	+21.37939453	+2644	+9.84375000	-6.85546875	-1.98193359	+44.20898438	-7.14111328	-27.42187500	+2040
+1458241063.38910010	+12.63867188	-4.03417969	-1.37109375	+41.83593750	-11.44775391	-49.81201172	+2768	+12.63867188	-2.71582031	-0.53173828	-6.35009766	-23.77441406	+21.42333984	+2676	+9.91406250	-6.73681641	-1.99951172	+43.83544922	-7.18505859	-27.09228516	+2052
+1458241063.39739990	+12.72656250	-3.94628906	-1.37109375	+41.28662109	-11.40380859	-49.39453125	+2800	+12.71777344	-2.59716797	-0.53173828	-6.24023438	-23.64257813	+21.48925781	+2700	+9.99316406	-6.60058594	-2.01269531	+43.61572266	-7.29492188	-26.76269531	+2064
+1458241063.40570000	+12.81005859	-3.84521484	-1.37548828	+40.89111328	-11.40380859	-48.99902344	+2836	+12.79687500	-2.47412109	-0.52734375	-6.04248047	-23.53271484	+21.53320313	+2728	+10.07226563	-6.46875000	-2.02148438	+43.39599609	-7.38281250	-26.49902344	+2076
+1458241063.41400000	+12.89355469	-3.74414063	-1.37548828	+40.51757813	-11.38183594	-48.58154297	+2864	+12.87597656	-2.34667969	-0.52734375	-5.77880859	-23.40087891	+21.57714844	+2752	+10.15576172	-6.33251953	-2.01708984	+43.24218750	-7.49267578	-26.30126953	+2088
+1458241063.42240000	+12.98144531	-3.64746094	-1.38427734	+40.12207031	-11.35986328	-48.14208984	+2884	+12.95507813	-2.22802734	-0.53173828	-5.53710938	-23.26904297	+21.62109375	+2772	+10.23925781	-6.19628906	-2.01269531	+43.13232422	-7.60253906	-26.10351563	+2096
+1458241063.43070010	+13.06054688	-3.54638672	-1.38867188	+39.83642578	-11.35986328	-47.72460938	+2900	+13.02539063	-2.09619141	-0.52734375	-5.20751953	-23.18115234	+21.64306641	+2792	+10.31835938	-6.06005859	-2.00830078	+43.00048828	-7.71240234	-25.92773438	+2104
+1458241063.43490000	+13.10009766	-3.49365234	-1.38867188	+39.70458984	-11.35986328	-47.52685547	+2908	+13.06054688	-2.03466797	-0.52294922	-5.05371094	-23.15917969	+21.66503906	+2800	+10.35791016	-5.98974609	-2.00830078	+42.95654297	-7.77832031	-25.81787109	+2108
+1458241063.44320010	+13.17480469	-3.38818359	-1.38867188	+39.48486328	-11.33789063	-47.15332031	+2924	+13.13085938	-1.90283203	-0.51416016	-4.68017578	-23.13720703	+21.68701172	+2820	+10.42822266	-5.86669922	-2.00390625	+42.78076172	-7.84423828	-25.62011719	+2112
+1458241063.45149990	+13.24951172	-3.27832031	-1.38427734	+39.28710938	-11.31591797	-46.80175781	+2936	+13.20117188	-1.77099609	-0.49658203	-4.26269531	-23.15917969	+21.66503906	+2836	+10.49853516	-5.74365234	-2.00830078	+42.56103516	-7.88818359	-25.37841797	+2116
+1458241063.45989990	+13.31982422	-3.18164063	-1.37988281	+39.04541016	-11.27197266	-46.47216797	+2952	+13.26708984	-1.64794922	-0.47900391	-3.88916016	-23.20312500	+21.66503906	+2856	+10.56005859	-5.62939453	-2.01708984	+42.29736328	-7.93212891	-25.11474609	+2124
+1458241063.46820000	+13.38574219	-3.07177734	-1.37109375	+38.89160156	-11.22802734	-46.16455078	+2968	+13.32861328	-1.51611328	-0.45703125	-3.44970703	-23.26904297	+21.66503906	+2872	+10.61718750	-5.52392578	-2.03466797	+41.98974609	-7.91015625	-24.76318359	+2128
+1458241063.47240000	+13.41650391	-3.02343750	-1.36669922	+38.78173828	-11.20605469	-46.01074219	+2980	+13.35937500	-1.45019531	-0.44384766	-3.22998047	-23.29101563	+21.66503906	+2880	+10.64794922	-5.46679688	-2.04345703	+41.83593750	-7.91015625	-24.63134766	+2132
+1458241063.48070000	+13.48242188	-2.91796875	-1.35351563	+38.62792969	-11.18408203	-45.74707031	+3004	+13.42089844	-1.31835938	-0.42187500	-2.76855469	-23.37890625	+21.66503906	+2900	+10.70068359	-5.36572266	-2.06103516	+41.48437500	-7.86621094	-24.25781250	+2136
+1458241063.48900010	+13.54394531	-2.82128906	-1.34472656	+38.45214844	-11.14013672	-45.43945313	+3032	+13.47802734	-1.19091797	-0.39990234	-2.32910156	-23.42285156	+21.66503906	+2916	+10.75341797	-5.26904297	-2.07421875	+41.15478516	-7.82226563	-23.92822266	+2140
+1458241063.49729990	+13.60546875	-2.72900391	-1.34033203	+38.25439453	-11.11816406	-45.10986328	+3060	+13.53515625	-1.06787109	-0.38232422	-1.91162109	-23.40087891	+21.70898438	+2932	+10.81054688	-5.16357422	-2.08740234	+40.86914063	-7.77832031	-23.59863281	+2148
+1458241063.50570010	+13.66699219	-2.62792969	-1.33154297	+38.12255859	-11.18408203	-44.80224609	+3092	+13.58789063	-0.94482422	-0.36914063	-1.51611328	-23.37890625	+21.75292969	+2948	+10.86767578	-5.05810547	-2.09619141	+40.62744141	-7.75634766	-23.24707031	+2156
+1458241063.50980000	+13.69775391	-2.58398438	-1.33154297	+38.01269531	-11.20605469	-44.62646484	+3108	+13.61865234	-0.88330078	-0.36035156	-1.34033203	-23.37890625	+21.77490234	+2952	+10.89843750	-5.00537109	-2.09179688	+40.51757813	-7.77832031	-23.13720703	+2160
+1458241063.51819990	+13.76806641	-2.49169922	-1.32275391	+37.88085938	-11.33789063	-44.31884766	+3136	+13.67138672	-0.76464844	-0.34716797	-1.01074219	-23.33496094	+21.86279297	+2968	+10.95996094	-4.89111328	-2.08740234	+40.36376953	-7.82226563	-22.91748047	+2168
+1458241063.52650000	+13.83398438	-2.40380859	-1.32275391	+37.74902344	-11.44775391	-43.94531250	+3156	+13.72412109	-0.65478516	-0.34277344	-0.74707031	-23.26904297	+21.95068359	+2980	+11.02587891	-4.78125000	-2.07421875	+40.23193359	-7.88818359	-22.74169922	+2176
+1458241063.53480010	+13.89990234	-2.31591797	-1.32275391	+37.59521484	-11.64550781	-43.57177734	+3172	+13.77685547	-0.54492188	-0.33837891	-0.54931641	-23.18115234	+22.06054688	+2992	+11.09619141	-4.66259766	-2.06103516	+40.14404297	-7.97607422	-22.56591797	+2188
+1458241063.53900000	+13.93066406	-2.27197266	-1.31835938	+37.55126953	-11.77734375	-43.43994141	+3180	+13.79882813	-0.48779297	-0.33398438	-0.48339844	-23.18115234	+22.12646484	+2996	+11.12695313	-4.60546875	-2.05224609	+40.10009766	-8.04199219	-22.50000000	+2196
+1458241063.54730010	+14.00097656	-2.19287109	-1.30957031	+37.39746094	-12.06298828	-43.15429688	+3192	+13.85156250	-0.39111328	-0.32519531	-0.41748047	-23.15917969	+22.23632813	+3008	+11.19726563	-4.49121094	-2.03466797	+39.99023438	-8.15185547	-22.36816406	+2204
+1458241063.55570010	+14.06689453	-2.11376953	-1.30078125	+37.26562500	-12.39257813	-42.89062500	+3196	+13.90869141	-0.29882813	-0.31640625	-0.37353516	-23.15917969	+22.36816406	+3020	+11.25878906	-4.38574219	-2.01708984	+39.83642578	-8.26171875	-22.28027344	+2212
+1458241063.56399990	+14.12841797	-2.03466797	-1.29638672	+37.08984375	-12.70019531	-42.62695313	+3200	+13.96142578	-0.20654297	-0.30761719	-0.39550781	-23.15917969	+22.45605469	+3028	+11.31591797	-4.28466797	-2.01269531	+39.63867188	-8.30566406	-22.10449219	+2216
+1458241063.57649990	+14.21630859	-1.92919922	-1.27441406	+36.76025391	-13.22753906	-42.34130859	+3208	+14.04492188	-0.07910156	-0.28564453	-0.57128906	-23.24707031	+22.65380859	+3044	+11.39941406	-4.15283203	-2.01708984	+39.19921875	-8.34960938	-21.81884766	+2216
+1458241063.58480000	+14.27343750	-1.86767578	-1.26123047	+36.49658203	-13.53515625	-42.20947266	+3216	+14.10644531	+0.00000000	-0.26367188	-0.76904297	-23.31298828	+22.76367188	+3056	+11.44335938	-4.07812500	-2.03027344	+38.78173828	-8.28369141	-21.62109375	+2216
+1458241063.59310010	+14.32617188	-1.81054688	-1.25244141	+36.18896484	-13.79882813	-42.05566406	+3228	+14.16357422	+0.07031250	-0.24609375	-1.07666016	-23.37890625	+22.89550781	+3068	+11.48730469	-4.00781250	-2.04785156	+38.32031250	-8.21777344	-21.37939453	+2216
+1458241063.60150000	+14.37451172	-1.75341797	-1.23925781	+35.83740234	-14.04052734	-41.90185547	+3252	+14.22509766	+0.13623047	-0.23291016	-1.47216797	-23.40087891	+23.09326172	+3080	+11.53125000	-3.94189453	-2.06542969	+37.85888672	-8.10791016	-21.11572266	+2216
+1458241063.60980010	+14.42724609	-1.70068359	-1.22607422	+35.48583984	-14.26025391	-41.79199219	+3280	+14.28662109	+0.19335938	-0.21972656	-1.99951172	-23.44482422	+23.29101563	+3096	+11.57519531	-3.88037109	-2.08740234	+37.35351563	-8.02001953	-20.89599609	+2216
+1458241063.61809990	+14.47998047	-1.65234375	-1.22167969	+35.11230469	-14.43603516	-41.63818359	+3308	+14.34814453	+0.24609375	-0.20214844	-2.57080078	-23.46679688	+23.53271484	+3112	+11.62353516	-3.81445313	-2.10058594	+36.91406250	-7.95410156	-20.67626953	+2216
+1458241063.62229990	+14.51074219	-1.63037109	-1.21728516	+34.89257813	-14.50195313	-41.55029297	+3324	+14.37890625	+0.26806641	-0.19775391	-2.87841797	-23.42285156	+23.66455078	+3124	+11.64550781	-3.78369141	-2.10058594	+36.69433594	-7.93212891	-20.58837891	+2212
+1458241063.63060000	+14.55908203	-1.58203125	-1.21728516	+34.49707031	-14.58984375	-41.30859375	+3356	+14.44042969	+0.31201172	-0.19335938	-3.55957031	-23.35693359	+23.95019531	+3140	+11.69384766	-3.70898438	-2.10937500	+36.34277344	-7.91015625	-20.39062500	+2216
+1458241063.63899990	+14.61621094	-1.53369141	-1.21289063	+34.10156250	-14.69970703	-41.06689453	+3388	+14.50195313	+0.35156250	-0.19335938	-4.24072266	-23.24707031	+24.27978516	+3164	+11.74658203	-3.62988281	-2.10058594	+36.07910156	-7.97607422	-20.25878906	+2220
+1458241063.64310000	+14.64697266	-1.51611328	-1.21289063	+33.88183594	-14.74365234	-40.93505859	+3400	+14.53271484	+0.36474609	-0.19335938	-4.61425781	-23.20312500	+24.43359375	+3172	+11.77294922	-3.59033203	-2.10058594	+35.94726563	-8.02001953	-20.19287109	+2220
+1458241063.65140010	+14.70849609	-1.46777344	-1.21289063	+33.48632813	-14.78759766	-40.67138672	+3424	+14.59423828	+0.39990234	-0.18896484	-5.29541016	-23.11523438	+24.74121094	+3196	+11.82568359	-3.50683594	-2.08300781	+35.70556641	-8.12988281	-20.10498047	+2228
+1458241063.65980010	+14.76562500	-1.43261719	-1.22167969	+33.06884766	-14.74365234	-40.34179688	+3440	+14.65136719	+0.42626953	-0.19335938	-5.99853516	-22.96142578	+25.04882813	+3216	+11.88281250	-3.42333984	-2.06982422	+35.50781250	-8.26171875	-19.99511719	+2236
+1458241063.66810010	+14.81835938	-1.38867188	-1.22607422	+32.69531250	-14.72167969	-40.03417969	+3452	+14.70849609	+0.45263672	-0.19335938	-6.67968750	-22.87353516	+25.35644531	+3244	+11.93115234	-3.34423828	-2.05664063	+35.31005859	-8.39355469	-19.88525391	+2240
+1458241063.67639990	+14.87548828	-1.34472656	-1.23046875	+32.34375000	-14.72167969	-39.77050781	+3460	+14.77001953	+0.48339844	-0.18896484	-7.40478516	-22.80761719	+25.68603516	+3268	+11.97949219	-3.26513672	-2.04785156	+35.09033203	-8.50341797	-19.77539063	+2248
+1458241063.68479990	+14.92822266	-1.31396484	-1.23486328	+31.97021484	-14.65576172	-39.55078125	+3464	+14.82714844	+0.50537109	-0.18017578	-8.10791016	-22.80761719	+25.99365234	+3296	+12.02783203	-3.20800781	-2.04785156	+34.76074219	-8.56933594	-19.64355469	+2248
+1458241063.69310000	+14.97656250	-1.27880859	-1.24365234	+31.64062500	-14.52392578	-39.35302734	+3472	+14.88867188	+0.52734375	-0.16699219	-8.89892578	-22.82958984	+26.30126953	+3324	+12.07177734	-3.15527344	-2.05224609	+34.40917969	-8.59130859	-19.51171875	+2244
+1458241063.70140000	+15.01611328	-1.24804688	-1.24365234	+31.31103516	-14.41406250	-39.19921875	+3484	+14.94580078	+0.54492188	-0.15380859	-9.73388672	-22.89550781	+26.65283203	+3356	+12.11132813	-3.10693359	-2.06982422	+34.01367188	-8.54736328	-19.33593750	+2244
+1458241063.70560000	+15.03369141	-1.23486328	-1.24365234	+31.13525391	-14.37011719	-39.15527344	+3496	+14.97656250	+0.55371094	-0.14501953	-10.17333984	-22.96142578	+26.82861328	+3376	+12.12890625	-3.08935547	-2.07861328	+33.79394531	-8.50341797	-19.27001953	+2244
+1458241063.71390010	+15.07763672	-1.21289063	-1.23046875	+30.80566406	-14.28222656	-39.08935547	+3520	+15.03369141	+0.57128906	-0.11865234	-11.05224609	-23.09326172	+27.18017578	+3412	+12.16845703	-3.05419922	-2.10498047	+33.33251953	-8.43750000	-19.11621094	+2240
+1458241063.72219990	+15.11279297	-1.19531250	-1.22607422	+30.43212891	-14.15039063	-39.02343750	+3552	+15.09082031	+0.57128906	-0.09228516	-11.99707031	-23.24707031	+27.53173828	+3452	+12.20800781	-3.02783203	-2.12695313	+32.82714844	-8.34960938	-18.98437500	+2240
+1458241063.72639990	+15.13037109	-1.18652344	-1.22607422	+30.25634766	-14.06250000	-38.97949219	+3568	+15.12158203	+0.57568359	-0.07910156	-12.41455078	-23.33496094	+27.70751953	+3472	+12.22558594	-3.01025391	-2.13574219	+32.60742188	-8.32763672	-18.91845703	+2236
+1458241063.73470000	+15.16552734	-1.17333984	-1.22167969	+29.83886719	-13.93066406	-38.84765625	+3608	+15.17431641	+0.58007813	-0.05273438	-13.33740234	-23.48876953	+28.10302734	+3512	+12.26074219	-2.97949219	-2.15332031	+32.14599609	-8.30566406	-18.80859375	+2232
+1458241063.74309990	+15.20068359	-1.15136719	-1.20849609	+29.50927734	-13.86474609	-38.78173828	+3652	+15.22265625	+0.58447266	-0.03076172	-14.21630859	-23.64257813	+28.52050781	+3560	+12.30029297	-2.93994141	-2.16650391	+31.77246094	-8.32763672	-18.72070313	+2232
+1458241063.75140000	+15.24462891	-1.13378906	-1.20410156	+29.17968750	-13.82080078	-38.62792969	+3696	+15.27539063	+0.58447266	-0.00878906	-15.07324219	-23.75244141	+28.91601563	+3600	+12.34423828	-2.89599609	-2.16210938	+31.44287109	-8.48144531	-18.69873047	+2232
+1458241063.75560000	+15.26660156	-1.12500000	-1.19970703	+29.00390625	-13.82080078	-38.51806641	+3716	+15.30175781	+0.58447266	+0.00000000	-15.51269531	-23.77441406	+29.13574219	+3620	+12.36621094	-2.87402344	-2.15771484	+31.31103516	-8.56933594	-18.69873047	+2232
+1458241063.76390000	+15.30615234	-1.10302734	-1.20410156	+28.71826172	-13.82080078	-38.29833984	+3752	+15.34570313	+0.58007813	+0.00878906	-16.45751953	-23.81835938	+29.59716797	+3660	+12.40576172	-2.82128906	-2.14453125	+31.06933594	-8.78906250	-18.65478516	+2240
+1458241063.77220010	+15.34570313	-1.08105469	-1.19970703	+28.43261719	-13.93066406	-38.03466797	+3780	+15.38964844	+0.58447266	+0.02636719	-17.40234375	-23.81835938	+30.12451172	+3700	+12.44531250	-2.76416016	-2.12255859	+30.84960938	-9.07470703	-18.63281250	+2252
+1458241063.78060010	+15.38964844	-1.05029297	-1.18212891	+28.27880859	-14.28222656	-37.90283203	+3808	+15.43359375	+0.57128906	+0.03955078	-18.52294922	-23.79638672	+30.71777344	+3740	+12.48486328	-2.70703125	-2.10058594	+30.67382813	-9.38232422	-18.63281250	+2268
+1458241063.78889990	+15.42480469	-1.02392578	-1.18212891	+28.10302734	-14.61181641	-37.70507813	+3828	+15.47314453	+0.55371094	+0.05273438	-19.79736328	-23.75244141	+31.33300781	+3784	+12.52441406	-2.65429688	-2.07861328	+30.47607422	-9.68994141	-18.58886719	+2280
+1458241063.79310010	+15.44677734	-1.01074219	-1.16894531	+28.03710938	-14.85351563	-37.61718750	+3840	+15.49072266	+0.54931641	+0.06152344	-20.41259766	-23.70849609	+31.68457031	+3804	+12.54199219	-2.63232422	-2.06542969	+30.36621094	-9.82177734	-18.58886719	+2288
+1458241063.80139990	+15.47314453	-0.98876953	-1.16015625	+27.88330078	-15.38085938	-37.44140625	+3856	+15.52587891	+0.53613281	+0.08349609	-21.81884766	-23.68652344	+32.43164063	+3852	+12.57714844	-2.58398438	-2.06103516	+30.10253906	-10.04150391	-18.50097656	+2296
+1458241063.80970000	+15.50390625	-0.96679688	-1.12939453	+27.75146484	-16.04003906	-37.37548828	+3872	+15.56103516	+0.50537109	+0.11865234	-23.35693359	-23.66455078	+33.24462891	+3900	+12.60791016	-2.55322266	-2.05664063	+29.75097656	-10.23925781	-18.39111328	+2304
+1458241063.81800010	+15.53466797	-0.95361328	-1.09863281	+27.59765625	-16.72119141	-37.33154297	+3896	+15.60058594	+0.47900391	+0.15820313	-24.93896484	-23.66455078	+34.10156250	+3952	+12.63867188	-2.53125000	-2.05664063	+29.35546875	-10.39306641	-18.30322266	+2304
+1458241063.82220010	+15.54345703	-0.95361328	-1.07666016	+27.50976563	-17.07275391	-37.35351563	+3908	+15.60937500	+0.46582031	+0.18017578	-25.72998047	-23.66455078	+34.51904297	+3980	+12.65185547	-2.52685547	-2.06542969	+29.11376953	-10.43701172	-18.23730469	+2304
+1458241063.83049990	+15.56542969	-0.94482422	-1.04150391	+27.29003906	-17.70996094	-37.30957031	+3936	+15.64013672	+0.43945313	+0.22851563	-27.35595703	-23.68652344	+35.44189453	+4036	+12.67822266	-2.51367188	-2.07861328	+28.67431641	-10.50292969	-18.12744141	+2308
+1458241063.83890010	+15.58300781	-0.93603516	-0.99316406	+27.11425781	-18.34716797	-37.28759766	+3972	+15.66650391	+0.40869141	+0.29003906	-29.09179688	-23.73046875	+36.45263672	+4088	+12.70458984	-2.50048828	-2.09179688	+28.25683594	-10.59082031	-17.99560547	+2308
+1458241063.84719990	+15.60498047	-0.93603516	-0.94921875	+26.91650391	-18.94042969	-37.26562500	+4008	+15.68847656	+0.38232422	+0.35595703	-30.89355469	-23.70849609	+37.57324219	+4144	+12.73095703	-2.49609375	-2.10058594	+27.79541016	-10.67871094	-17.88574219	+2304
+1458241063.85139990	+15.61376953	-0.93164063	-0.93164063	+26.82861328	-19.11621094	-37.19970703	+4028	+15.69726563	+0.36035156	+0.38671875	-31.92626953	-23.68652344	+38.16650391	+4172	+12.74414063	-2.48730469	-2.10058594	+27.61962891	-10.74462891	-17.84179688	+2304
+1458241063.85970000	+15.63134766	-0.92724609	-0.89648438	+26.63085938	-19.51171875	-37.04589844	+4068	+15.71923828	+0.34277344	+0.45263672	-33.85986328	-23.51074219	+39.41894531	+4220	+12.77050781	-2.47412109	-2.09619141	+27.26806641	-10.89843750	-17.75390625	+2304
+1458241063.86800000	+15.64453125	-0.90966797	-0.87451172	+26.52099609	-19.77539063	-36.76025391	+4104	+15.72802734	+0.30322266	+0.51416016	-36.23291016	-23.18115234	+40.80322266	+4276	+12.79248047	-2.44335938	-2.09179688	+27.04833984	-11.07421875	-17.62207031	+2308
+1458241063.87630010	+15.67089844	-0.88769531	-0.85253906	+26.47705078	-19.99511719	-36.43066406	+4140	+15.74121094	+0.25048828	+0.57568359	-38.82568359	-22.65380859	+42.34130859	+4328	+12.81884766	-2.40820313	-2.06542969	+26.89453125	-11.35986328	-17.53417969	+2316
+1458241063.88050010	+15.67968750	-0.87890625	-0.84814453	+26.45507813	-20.03906250	-36.21093750	+4152	+15.75000000	+0.23291016	+0.59765625	-40.12207031	-22.25830078	+43.08837891	+4348	+12.83203125	-2.39062500	-2.05664063	+26.85058594	-11.51367188	-17.49023438	+2324
+1458241063.88879990	+15.69726563	-0.85253906	-0.83935547	+26.45507813	-20.14892578	-35.79345703	+4180	+15.75439453	+0.18457031	+0.63281250	-42.91259766	-21.31347656	+44.53857422	+4392	+12.85400391	-2.35107422	-2.02148438	+26.78466797	-11.82128906	-17.42431641	+2340
+1458241063.89720010	+15.71923828	-0.82617188	-0.83496094	+26.47705078	-20.21484375	-35.28808594	+4196	+15.75878906	+0.12744141	+0.65478516	-45.83496094	-20.06103516	+45.94482422	+4428	+12.87597656	-2.31152344	-1.98632813	+26.76269531	-12.08496094	-17.33642578	+2356
+1458241063.90549990	+15.73242188	-0.79541016	-0.84375000	+26.56494141	-20.21484375	-34.71679688	+4208	+15.75439453	+0.05712891	+0.66357422	-48.82324219	-18.63281250	+47.19726563	+4468	+12.89355469	-2.26757813	-1.95996094	+26.76269531	-12.32666016	-17.20458984	+2372
+1458241063.91380000	+15.75000000	-0.76464844	-0.83496094	+26.67480469	-20.25878906	-34.23339844	+4216	+15.75439453	-0.00439453	+0.67236328	-51.76757813	-17.07275391	+48.36181641	+4500	+12.91113281	-2.23242188	-1.92919922	+26.74072266	-12.54638672	-17.11669922	+2388
+1458241063.91800000	+15.75878906	-0.75585938	-0.83056641	+26.74072266	-20.25878906	-33.99169922	+4216	+15.75878906	-0.03955078	+0.66796875	-53.21777344	-16.23779297	+48.84521484	+4516	+12.91992188	-2.22363281	-1.91601563	+26.67480469	-12.65625000	-17.07275391	+2396
+1458241063.92630000	+15.76757813	-0.73388672	-0.82617188	+26.87255859	-20.19287109	-33.50830078	+4216	+15.75439453	-0.10107422	+0.66796875	-56.05224609	-14.58984375	+49.76806641	+4544	+12.93310547	-2.20166016	-1.90283203	+26.56494141	-12.67822266	-16.94091797	+2408
+1458241063.93470000	+15.77197266	-0.71630859	-0.82177734	+27.02636719	-20.14892578	-33.09082031	+4220	+15.75439453	-0.16259766	+0.65917969	-58.79882813	-12.85400391	+50.53710938	+4572	+12.94628906	-2.19287109	-1.90283203	+26.38916016	-12.65625000	-16.80908203	+2412
+1458241063.93880010	+15.77197266	-0.70312500	-0.81298828	+27.13623047	-20.14892578	-32.91503906	+4224	+15.74560547	-0.18457031	+0.66796875	-60.09521484	-12.06298828	+50.99853516	+4584	+12.95507813	-2.19287109	-1.90283203	+26.30126953	-12.63427734	-16.72119141	+2412
+1458241063.94720010	+15.77197266	-0.68994141	-0.79541016	+27.33398438	-20.10498047	-32.60742188	+4228	+15.75000000	-0.23291016	+0.67236328	-62.66601563	-10.41503906	+51.70166016	+4608	+12.96386719	-2.20166016	-1.91162109	+26.01562500	-12.50244141	-16.58935547	+2416
+1458241063.95549990	+15.77636719	-0.66796875	-0.77783203	+27.61962891	-20.10498047	-32.32177734	+4244	+15.74560547	-0.27246094	+0.67675781	-65.12695313	-8.83300781	+52.36083984	+4628	+12.97705078	-2.21044922	-1.92041016	+25.77392578	-12.34863281	-16.45751953	+2416
+1458241063.96380000	+15.77197266	-0.65478516	-0.77783203	+27.90527344	-19.99511719	-32.03613281	+4260	+15.74121094	-0.32080078	+0.67675781	-67.54394531	-7.27294922	+52.88818359	+4644	+12.98583984	-2.21923828	-1.93798828	+25.51025391	-12.17285156	-16.30371094	+2420
+1458241063.96799990	+15.76757813	-0.64160156	-0.77343750	+28.03710938	-19.97314453	-31.92626953	+4268	+15.73242188	-0.33837891	+0.67675781	-68.73046875	-6.48193359	+53.12988281	+4652	+12.99023438	-2.22363281	-1.94677734	+25.40039063	-12.08496094	-16.21582031	+2416
+1458241063.97630000	+15.76757813	-0.61962891	-0.76904297	+28.36669922	-19.97314453	-31.68457031	+4288	+15.72802734	-0.37792969	+0.66796875	-71.05957031	-4.96582031	+53.52539063	+4668	+13.00341797	-2.22802734	-1.95117188	+25.22460938	-11.99707031	-16.08398438	+2412
+1458241063.98460010	+15.77197266	-0.60205078	-0.76025391	+28.69628906	-19.97314453	-31.46484375	+4308	+15.72802734	-0.42626953	+0.65039063	-73.41064453	-3.51562500	+53.74511719	+4684	+13.01220703	-2.23242188	-1.95556641	+25.04882813	-11.93115234	-15.99609375	+2404
+1458241063.99300000	+15.77197266	-0.58447266	-0.76904297	+28.98193359	-19.90722656	-31.20117188	+4324	+15.71484375	-0.47460938	+0.62402344	-75.71777344	-2.08740234	+53.83300781	+4704	+13.02539063	-2.21923828	-1.94677734	+25.02685547	-11.97509766	-15.90820313	+2404
+1458241064.00130010	+15.77197266	-0.56250000	-0.77783203	+29.24560547	-19.86328125	-30.95947266	+4332	+15.70605469	-0.52734375	+0.58447266	-78.02490234	-0.70312500	+53.81103516	+4720	+13.03417969	-2.20166016	-1.93359375	+25.02685547	-12.08496094	-15.84228516	+2408
+1458241064.00550010	+15.77197266	-0.55371094	-0.78222656	+29.35546875	-19.84130859	-30.87158203	+4336	+15.70166016	-0.55810547	+0.56250000	-79.18945313	-0.02197266	+53.76708984	+4728	+13.03857422	-2.19287109	-1.92480469	+25.04882813	-12.15087891	-15.79833984	+2408
+1458241064.01379990	+15.78076172	-0.54052734	-0.77783203	+29.57519531	-19.84130859	-30.69580078	+4332	+15.69287109	-0.61523438	+0.53613281	-81.47460938	+1.25244141	+53.70117188	+4740	+13.04736328	-2.17529297	-1.90283203	+25.09277344	-12.32666016	-15.77636719	+2416
+1458241064.02210000	+15.78955078	-0.53173828	-0.77783203	+29.77294922	-19.79736328	-30.58593750	+4324	+15.68408203	-0.67236328	+0.50537109	-83.75976563	+2.52685547	+53.56933594	+4756	+13.06054688	-2.15771484	-1.87646484	+25.13671875	-12.50244141	-15.77636719	+2428
+1458241064.03040000	+15.79394531	-0.52734375	-0.78662109	+29.81689453	-19.62158203	-30.45410156	+4312	+15.67089844	-0.73388672	+0.47021484	-86.02294922	+3.82324219	+53.37158203	+4768	+13.06933594	-2.14013672	-1.86328125	+25.15869141	-12.63427734	-15.73242188	+2440
+1458241064.03880000	+15.79833984	-0.52734375	-0.78222656	+29.86083984	-19.48974609	-30.38818359	+4300	+15.65771484	-0.79541016	+0.46142578	-88.26416016	+5.14160156	+53.32763672	+4772	+13.07812500	-2.12695313	-1.85009766	+25.13671875	-12.76611328	-15.68847656	+2448
+1458241064.04290010	+15.80273438	-0.53173828	-0.78222656	+29.86083984	-19.37988281	-30.36621094	+4292	+15.65332031	-0.82617188	+0.45703125	-89.36279297	+5.82275391	+53.30566406	+4776	+13.08251953	-2.12695313	-1.84130859	+25.07080078	-12.81005859	-15.68847656	+2452
+1458241064.05130000	+15.81152344	-0.54492188	-0.76464844	+29.86083984	-19.18212891	-30.41015625	+4284	+15.64013672	-0.87890625	+0.45703125	-91.51611328	+7.22900391	+53.21777344	+4780	+13.09130859	-2.13574219	-1.83691406	+24.89501953	-12.85400391	-15.64453125	+2460
+1458241064.05960010	+15.82031250	-0.55810547	-0.76025391	+29.79492188	-18.83056641	-30.45410156	+4276	+15.62695313	-0.93164063	+0.45263672	-93.66943359	+8.70117188	+52.99804688	+4784	+13.10009766	-2.14892578	-1.84130859	+24.65332031	-12.85400391	-15.57861328	+2468
+1458241064.06789990	+15.82470703	-0.58447266	-0.75585938	+29.66308594	-18.34716797	-30.52001953	+4280	+15.60937500	-0.97558594	+0.44824219	-95.71289063	+10.21728516	+52.73437500	+4784	+13.10888672	-2.17529297	-1.85888672	+24.30175781	-12.76611328	-15.46875000	+2480
+1458241064.07629990	+15.83349609	-0.60644531	-0.74707031	+29.53125000	-17.81982422	-30.65185547	+4288	+15.59619141	-1.01513672	+0.45703125	-97.66845703	+11.73339844	+52.47070313	+4784	+13.11767578	-2.21044922	-1.87646484	+23.86230469	-12.67822266	-15.35888672	+2488
+1458241064.08040000	+15.83789063	-0.62402344	-0.74267578	+29.44335938	-17.53417969	-30.71777344	+4296	+15.58740234	-1.04150391	+0.45263672	-98.65722656	+12.48046875	+52.25097656	+4784	+13.11767578	-2.22802734	-1.88525391	+23.62060547	-12.63427734	-15.29296875	+2492
+1458241064.08880000	+15.84228516	-0.65478516	-0.74267578	+29.28955078	-16.89697266	-30.87158203	+4320	+15.56982422	-1.08105469	+0.43505859	-100.56884766	+13.90869141	+51.72363281	+4784	+13.13085938	-2.26757813	-1.90722656	+23.13720703	-12.52441406	-15.18310547	+2496
+1458241064.09710000	+15.84667969	-0.68115234	-0.75146484	+29.17968750	-16.17187500	-30.98144531	+4344	+15.56103516	-1.13378906	+0.40869141	-102.54638672	+15.24902344	+51.02050781	+4788	+13.13964844	-2.29394531	-1.92919922	+22.71972656	-12.43652344	-15.09521484	+2500
+1458241064.10540010	+15.85107422	-0.70751953	-0.76025391	+29.06982422	-15.51269531	-31.15722656	+4368	+15.54345703	-1.17773438	+0.38671875	-104.37011719	+16.50146484	+50.36132813	+4788	+13.14843750	-2.32031250	-1.93798828	+22.34619141	-12.41455078	-15.02929688	+2496
+1458241064.11369990	+15.86425781	-0.73828125	-0.77343750	+28.98193359	-14.80957031	-31.33300781	+4392	+15.53466797	-1.23046875	+0.34716797	-106.21582031	+17.57812500	+49.59228516	+4792	+13.16162109	-2.33349609	-1.93359375	+22.06054688	-12.50244141	-15.02929688	+2496
+1458241064.11789990	+15.87304688	-0.75146484	-0.77783203	+28.93798828	-14.43603516	-31.39892578	+4404	+15.53027344	-1.26123047	+0.32519531	-107.18261719	+18.06152344	+49.17480469	+4796	+13.17041016	-2.33789063	-1.92919922	+21.97265625	-12.56835938	-15.02929688	+2496
+1458241064.12620000	+15.88183594	-0.78222656	-0.80419922	+28.87207031	-13.66699219	-31.57470703	+4424	+15.52148438	-1.32275391	+0.28125000	-109.02832031	+18.94042969	+48.31787109	+4800	+13.18359375	-2.34667969	-1.91601563	+21.79687500	-12.72216797	-15.07324219	+2504
+1458241064.13039990	+15.89062500	-0.79101563	-0.81298828	+28.87207031	-13.33740234	-31.68457031	+4432	+15.51708984	-1.35351563	+0.25927734	-109.92919922	+19.33593750	+47.92236328	+4800	+13.18798828	-2.34667969	-1.91162109	+21.75292969	-12.78808594	-15.11718750	+2508
+1458241064.13459990	+15.89941406	-0.80419922	-0.82617188	+28.85009766	-12.98583984	-31.75048828	+4436	+15.51708984	-1.38427734	+0.23291016	-110.85205078	+19.70947266	+47.48291016	+4804	+13.19677734	-2.34667969	-1.89843750	+21.70898438	-12.85400391	-15.16113281	+2512
+1458241064.14290000	+15.91259766	-0.82617188	-0.83935547	+28.85009766	-12.41455078	-31.99218750	+4440	+15.50830078	-1.43701172	+0.19775391	-112.52197266	+20.43457031	+46.77978516	+4808	+13.21435547	-2.34667969	-1.87646484	+21.64306641	-13.05175781	-15.27099609	+2528
+1458241064.15120010	+15.93457031	-0.85693359	-0.85693359	+28.82812500	-11.84326172	-32.23388672	+4444	+15.50390625	-1.49414063	+0.16699219	-114.14794922	+21.04980469	+46.09863281	+4804	+13.22753906	-2.35546875	-1.85888672	+21.57714844	-13.20556641	-15.42480469	+2548
+1458241064.15540000	+15.94775391	-0.86572266	-0.86132813	+28.82812500	-11.57958984	-32.38769531	+4444	+15.50390625	-1.52050781	+0.14941406	-114.93896484	+21.35742188	+45.76904297	+4804	+13.23632813	-2.36865234	-1.85009766	+21.51123047	-13.24951172	-15.51269531	+2560
+1458241064.16370010	+15.95654297	-0.89208984	-0.88330078	+28.85009766	-11.05224609	-32.65136719	+4444	+15.49511719	-1.56005859	+0.12304688	-116.38916016	+21.95068359	+45.17578125	+4800	+13.25390625	-2.39062500	-1.84570313	+21.40136719	-13.24951172	-15.64453125	+2580
+1458241064.17210010	+15.96972656	-0.92285156	-0.89648438	+28.82812500	-10.61279297	-33.00292969	+4448	+15.48632813	-1.59960938	+0.10546875	-117.75146484	+22.54394531	+44.67041016	+4796	+13.26708984	-2.42578125	-1.84570313	+21.20361328	-13.18359375	-15.79833984	+2600
+1458241064.17619990	+15.97851563	-0.93603516	-0.89648438	+28.85009766	-10.48095703	-33.20068359	+4448	+15.48193359	-1.60839844	+0.10546875	-118.32275391	+22.85156250	+44.47265625	+4792	+13.27587891	-2.44335938	-1.85009766	+21.11572266	-13.13964844	-15.88623047	+2612
+1458241064.18039990	+15.98291016	-0.95800781	-0.89648438	+28.82812500	-10.32714844	-33.46435547	+4452	+15.48193359	-1.62597656	+0.10107422	-118.93798828	+23.13720703	+44.29687500	+4792	+13.28466797	-2.47412109	-1.85888672	+20.96191406	-13.07373047	-15.99609375	+2624
+1458241064.18870000	+15.98730469	-0.99316406	-0.90966797	+28.85009766	-9.93164063	-33.94775391	+4472	+15.47314453	-1.65673828	+0.09228516	-120.05859375	+23.66455078	+43.90136719	+4788	+13.30224609	-2.53564453	-1.88085938	+20.67626953	-12.85400391	-16.19384766	+2648
+1458241064.19289990	+15.99169922	-1.01513672	-0.91406250	+28.87207031	-9.77783203	-34.21142578	+4484	+15.46875000	-1.66552734	+0.08789063	-120.58593750	+23.92822266	+43.70361328	+4788	+13.30664063	-2.57080078	-1.89404297	+20.54443359	-12.74414063	-16.30371094	+2660
+1458241064.20120000	+15.99609375	-1.04589844	-0.93603516	+28.95996094	-9.44824219	-34.69482422	+4516	+15.46435547	-1.67871094	+0.07031250	-121.55273438	+24.43359375	+43.28613281	+4788	+13.32421875	-2.62792969	-1.92480469	+20.30273438	-12.48046875	-16.50146484	+2680
+1458241064.20540000	+15.99609375	-1.06787109	-0.94042969	+29.02587891	-9.31640625	-35.00244141	+4536	+15.45996094	-1.69189453	+0.06591797	-122.05810547	+24.65332031	+43.11035156	+4792	+13.32861328	-2.66308594	-1.94238281	+20.21484375	-12.34863281	-16.61132813	+2688
+1458241064.20950010	+16.00048828	-1.08984375	-0.94921875	+29.06982422	-9.14062500	-35.28808594	+4556	+15.45996094	-1.70947266	+0.05712891	-122.56347656	+24.87304688	+42.93457031	+4792	+13.33740234	-2.69384766	-1.95117188	+20.10498047	-12.26074219	-16.74316406	+2696
+1458241064.21790000	+16.00927734	-1.12060547	-0.96679688	+29.26757813	-8.85498047	-35.85937500	+4596	+15.46435547	-1.73144531	+0.03515625	-123.44238281	+25.24658203	+42.56103516	+4796	+13.35058594	-2.75097656	-1.96875000	+20.01708984	-12.10693359	-17.00683594	+2704
+1458241064.22199990	+16.01367188	-1.14257813	-0.98437500	+29.35546875	-8.67919922	-36.12304688	+4620	+15.46435547	-1.74902344	+0.01318359	-123.92578125	+25.37841797	+42.31933594	+4800	+13.35937500	-2.77734375	-1.97314453	+19.95117188	-12.01904297	-17.16064453	+2712
+1458241064.23040010	+16.02246094	-1.16894531	-1.02392578	+29.64111328	-8.30566406	-36.60644531	+4660	+15.45996094	-1.77539063	-0.03076172	-124.80468750	+25.62011719	+41.81396484	+4808	+13.37255859	-2.81689453	-1.98632813	+20.01708984	-11.90917969	-17.40234375	+2716
+1458241064.23449990	+16.03125000	-1.18212891	-1.04589844	+29.79492188	-8.12988281	-36.80419922	+4676	+15.45996094	-1.79296875	-0.05273438	-125.26611328	+25.72998047	+41.59423828	+4812	+13.38134766	-2.83447266	-1.98193359	+20.06103516	-11.90917969	-17.53417969	+2720
+1458241064.24289990	+16.04882813	-1.20410156	-1.08544922	+30.14648438	-7.75634766	-37.22167969	+4704	+15.45996094	-1.83251953	-0.10107422	-126.10107422	+25.86181641	+41.11083984	+4812	+13.39453125	-2.86083984	-1.97314453	+20.23681641	-11.88720703	-17.79785156	+2728
+1458241064.24700000	+16.05761719	-1.21728516	-1.10302734	+30.30029297	-7.60253906	-37.44140625	+4712	+15.46435547	-1.86328125	-0.12304688	-126.56250000	+25.90576172	+40.89111328	+4816	+13.39892578	-2.87402344	-1.96435547	+20.32470703	-11.88720703	-17.95166016	+2736
+1458241064.25539990	+16.08398438	-1.24365234	-1.15136719	+30.65185547	-7.20703125	-37.77099609	+4724	+15.46875000	-1.91162109	-0.17578125	-127.37548828	+25.92773438	+40.36376953	+4820	+13.41210938	-2.89599609	-1.94677734	+20.56640625	-11.88720703	-18.21533203	+2752
+1458241064.25950000	+16.09277344	-1.25244141	-1.17773438	+30.82763672	-6.96533203	-37.88085938	+4724	+15.46435547	-1.93359375	-0.20654297	-127.79296875	+25.90576172	+40.12207031	+4820	+13.42089844	-2.90917969	-1.94238281	+20.67626953	-11.86523438	-18.32519531	+2756
+1458241064.26780010	+16.10595703	-1.27880859	-1.23046875	+31.15722656	-6.56982422	-38.18847656	+4720	+15.45996094	-1.97753906	-0.26367188	-128.51806641	+25.83984375	+39.61669922	+4824	+13.42968750	-2.93115234	-1.93798828	+20.89599609	-11.77734375	-18.54492188	+2772
+1458241064.27200010	+16.11474609	-1.29199219	-1.25683594	+31.31103516	-6.37207031	-38.34228516	+4716	+15.45996094	-2.00830078	-0.29003906	-128.89160156	+25.79589844	+39.39697266	+4824	+13.43408203	-2.94433594	-1.93359375	+21.00585938	-11.71142578	-18.65478516	+2780
+1458241064.28029990	+16.12792969	-1.33154297	-1.30078125	+31.57470703	-6.04248047	-38.73779297	+4704	+15.46435547	-2.04345703	-0.32958984	-129.35302734	+25.70800781	+39.08935547	+4820	+13.43847656	-2.98388672	-1.93359375	+21.11572266	-11.53564453	-18.89648438	+2800
+1458241064.28449990	+16.13232422	-1.35351563	-1.32714844	+31.68457031	-5.82275391	-38.91357422	+4700	+15.46435547	-2.06982422	-0.35595703	-129.63867188	+25.64208984	+38.91357422	+4820	+13.44287109	-3.00585938	-1.94677734	+21.15966797	-11.38183594	-18.98437500	+2812
+1458241064.29279990	+16.14111328	-1.40185547	-1.37988281	+31.88232422	-5.42724609	-39.35302734	+4692	+15.46435547	-2.10058594	-0.39990234	-130.03417969	+25.51025391	+38.62792969	+4820	+13.44726563	-3.07177734	-1.97314453	+21.13769531	-11.00830078	-19.20410156	+2840
+1458241064.29699990	+16.13671875	-1.42822266	-1.41064453	+31.97021484	-5.16357422	-39.52880859	+4696	+15.46435547	-2.11816406	-0.42187500	-130.25390625	+25.42236328	+38.45214844	+4820	+13.44726563	-3.10253906	-1.99951172	+21.11572266	-10.74462891	-19.29199219	+2856
+1458241064.30530000	+16.12353516	-1.48535156	-1.46777344	+32.12402344	-4.76806641	-40.03417969	+4704	+15.46435547	-2.14453125	-0.46142578	-130.51757813	+25.31250000	+38.25439453	+4820	+13.44287109	-3.18603516	-2.04785156	+20.96191406	-10.21728516	-19.46777344	+2884
+1458241064.30950000	+16.12792969	-1.51611328	-1.49853516	+32.16796875	-4.57031250	-40.29785156	+4712	+15.46435547	-2.16210938	-0.47900391	-130.67138672	+25.24658203	+38.14453125	+4824	+13.44287109	-3.22998047	-2.07421875	+20.87402344	-9.93164063	-19.57763672	+2900
+1458241064.31780000	+16.12792969	-1.58642578	-1.55566406	+32.25585938	-4.15283203	-40.78125000	+4740	+15.46875000	-2.18847656	-0.50976563	-130.89111328	+25.13671875	+38.01269531	+4828	+13.44287109	-3.32226563	-2.13134766	+20.69824219	-9.38232422	-19.77539063	+2928
+1458241064.32200000	+16.12353516	-1.62158203	-1.59082031	+32.29980469	-3.88916016	-41.00097656	+4756	+15.47314453	-2.20166016	-0.53173828	-131.00097656	+25.07080078	+37.90283203	+4836	+13.43847656	-3.37060547	-2.16210938	+20.58837891	-9.09667969	-19.86328125	+2940
+1458241064.33859990	+16.11914063	-1.75781250	-1.75341797	+32.54150391	-2.90039063	-41.66015625	+4844	+15.48193359	-2.26318359	-0.60644531	-131.44042969	+24.82910156	+37.57324219	+4860	+13.43847656	-3.55078125	-2.27636719	+20.28076172	-7.99804688	-20.21484375	+2984
+1458241064.34279990	+16.11914063	-1.79296875	-1.79736328	+32.56347656	-2.65869141	-41.77001953	+4868	+15.48632813	-2.28515625	-0.62402344	-131.57226563	+24.74121094	+37.46337891	+4868	+13.43847656	-3.59033203	-2.30273438	+20.25878906	-7.75634766	-20.32470703	+2992
+1458241064.35110000	+16.14550781	-1.86767578	-1.88525391	+32.67333984	-2.19726563	-41.94580078	+4908	+15.49511719	-2.33789063	-0.68115234	-131.90185547	+24.56542969	+37.19970703	+4888	+13.44287109	-3.66503906	-2.33789063	+20.21484375	-7.38281250	-20.52246094	+3008
+1458241064.35529990	+16.15429688	-1.90283203	-1.93359375	+32.73925781	-1.93359375	-41.94580078	+4924	+15.49951172	-2.37304688	-0.71630859	-132.12158203	+24.43359375	+37.02392578	+4900	+13.44726563	-3.69580078	-2.35546875	+20.25878906	-7.20703125	-20.63232422	+3012
+1458241064.36360000	+16.17187500	-1.97314453	-2.03466797	+32.84912109	-1.45019531	-41.94580078	+4952	+15.51269531	-2.47851563	-0.81738281	-132.78076172	+24.06005859	+36.51855469	+4936	+13.45166016	-3.75732422	-2.38183594	+20.32470703	-6.92138672	-20.80810547	+3024
+1458241064.36780000	+16.18066406	-2.00830078	-2.08740234	+32.89306641	-1.20849609	-41.92382813	+4960	+15.52148438	-2.53564453	-0.87890625	-133.13232422	+23.86230469	+36.21093750	+4960	+13.45605469	-3.78369141	-2.39501953	+20.36865234	-6.81152344	-20.89599609	+3032
+1458241064.37610010	+16.21582031	-2.07861328	-2.17968750	+33.00292969	-0.83496094	-41.94580078	+4960	+15.54345703	-2.67626953	-1.01074219	-133.94531250	+23.42285156	+35.57373047	+5000	+13.46923828	-3.83642578	-2.41699219	+20.47851563	-6.59179688	-21.11572266	+3048
+1458241064.38030000	+16.23339844	-2.11816406	-2.22363281	+33.02490234	-0.63720703	-41.94580078	+4956	+15.55224609	-2.74218750	-1.07666016	-134.31884766	+23.20312500	+35.26611328	+5016	+13.47802734	-3.87158203	-2.43017578	+20.52246094	-6.48193359	-21.22558594	+3056
+1458241064.38860010	+16.25976563	-2.20605469	-2.32031250	+33.04687500	-0.21972656	-41.96777344	+4944	+15.56542969	-2.87402344	-1.19531250	-135.02197266	+22.78564453	+34.76074219	+5044	+13.48681641	-3.93750000	-2.45654297	+20.54443359	-6.26220703	-21.46728516	+3076
+1458241064.39280010	+16.27294922	-2.25000000	-2.36865234	+33.04687500	-0.02197266	-41.98974609	+4932	+15.57421875	-2.93115234	-1.24804688	-135.30761719	+22.63183594	+34.54101563	+5056	+13.49560547	-3.97705078	-2.47412109	+20.52246094	-6.15234375	-21.57714844	+3084
+1458241064.40109990	+16.28613281	-2.33789063	-2.46093750	+33.02490234	+0.35156250	-42.07763672	+4912	+15.58740234	-3.05419922	-1.34912109	-135.87890625	+22.30224609	+34.14550781	+5076	+13.50878906	-4.05615234	-2.52246094	+20.47851563	-5.82275391	-21.75292969	+3112
+1458241064.40529990	+16.29492188	-2.38623047	-2.50048828	+33.00292969	+0.52734375	-42.18750000	+4900	+15.59179688	-3.10253906	-1.39306641	-136.05468750	+22.17041016	+34.03564453	+5080	+13.51757813	-4.10449219	-2.54882813	+20.36865234	-5.66894531	-21.88476563	+3128
+1458241064.40949990	+16.30371094	-2.43896484	-2.54443359	+32.95898438	+0.68115234	-42.29736328	+4892	+15.60498047	-3.14648438	-1.42822266	-136.23046875	+22.08251953	+33.92578125	+5084	+13.52197266	-4.15722656	-2.58398438	+20.28076172	-5.49316406	-21.99462891	+3144
+1458241064.41779990	+16.31250000	-2.55322266	-2.62353516	+32.82714844	+1.03271484	-42.58300781	+4880	+15.61816406	-3.23876953	-1.48974609	-136.53808594	+21.92871094	+33.77197266	+5096	+13.53515625	-4.28027344	-2.65429688	+19.95117188	-5.07568359	-22.21435547	+3176
+1458241064.42190000	+16.31250000	-2.61035156	-2.66308594	+32.73925781	+1.23046875	-42.71484375	+4880	+15.62695313	-3.28710938	-1.52490234	-136.69189453	+21.84082031	+33.70605469	+5104	+13.53955078	-4.34619141	-2.69384766	+19.77539063	-4.83398438	-22.30224609	+3192
+1458241064.43030000	+16.30810547	-2.72900391	-2.74658203	+32.54150391	+1.60400391	-43.02246094	+4896	+15.64453125	-3.37500000	-1.57763672	-136.91162109	+21.73095703	+33.64013672	+5116	+13.54394531	-4.48242188	-2.78173828	+19.37988281	-4.32861328	-22.50000000	+3224
+1458241064.44689990	+16.31689453	-2.96630859	-2.88281250	+32.16796875	+2.06542969	-43.72558594	+4960	+15.68847656	-3.56396484	-1.67431641	-137.30712891	+21.66503906	+33.57421875	+5160	+13.55712891	-4.76367188	-2.95751953	+18.52294922	-3.42773438	-22.89550781	+3276
+1458241064.45110010	+16.32128906	-3.03222656	-2.92236328	+32.03613281	+2.21923828	-43.85742188	+4984	+15.69726563	-3.61669922	-1.70068359	-137.41699219	+21.64306641	+33.57421875	+5172	+13.56152344	-4.83398438	-2.99707031	+18.32519531	-3.22998047	-23.00537109	+3284
+1458241064.45939990	+16.33447266	-3.15087891	-2.99267578	+31.86035156	+2.39501953	-44.05517578	+5036	+15.72363281	-3.71777344	-1.74902344	-137.65869141	+21.62109375	+33.50830078	+5200	+13.57031250	-4.95703125	-3.07177734	+18.01757813	-2.90039063	-23.18115234	+3300
+1458241064.46359990	+16.34765625	-3.20800781	-3.03222656	+31.75048828	+2.48291016	-44.12109375	+5060	+15.73242188	-3.77490234	-1.77978516	-137.81250000	+21.62109375	+33.44238281	+5216	+13.57470703	-5.01855469	-3.10693359	+17.86376953	-2.76855469	-23.26904297	+3304
+1458241064.47190000	+16.37841797	-3.32226563	-3.09375000	+31.59667969	+2.46093750	-44.25292969	+5104	+15.75878906	-3.89355469	-1.84130859	-138.16406250	+21.64306641	+33.33251953	+5248	+13.59228516	-5.11962891	-3.15966797	+17.66601563	-2.65869141	-23.46679688	+3308
+1458241064.47610000	+16.40039063	-3.38378906	-3.12451172	+31.53076172	+2.48291016	-44.27490234	+5120	+15.77197266	-3.95507813	-1.87207031	-138.33984375	+21.66503906	+33.26660156	+5264	+13.60107422	-5.16796875	-3.17724609	+17.60009766	-2.63671875	-23.57666016	+3308
+1458241064.48440000	+16.44433594	-3.49804688	-3.19042969	+31.39892578	+2.43896484	-44.29687500	+5144	+15.79833984	-4.08251953	-1.94238281	-138.75732422	+21.66503906	+33.09082031	+5292	+13.62744141	-5.26025391	-3.20800781	+17.49023438	-2.65869141	-23.77441406	+3308
+1458241064.48860000	+16.47070313	-3.55957031	-3.22998047	+31.31103516	+2.46093750	-44.25292969	+5152	+15.80712891	-4.14843750	-1.98193359	-138.99902344	+21.62109375	+32.93701172	+5304	+13.64062500	-5.30419922	-3.22558594	+17.42431641	-2.68066406	-23.86230469	+3312
+1458241064.49690010	+16.51464844	-3.67382813	-3.30908203	+31.13525391	+2.43896484	-44.12109375	+5156	+15.82910156	-4.28466797	-2.06542969	-139.50439453	+21.64306641	+32.69531250	+5328	+13.66699219	-5.37890625	-3.25195313	+17.38037109	-2.79052734	-24.01611328	+3312
+1458241064.50110010	+16.53662109	-3.73535156	-3.33984375	+31.04736328	+2.39501953	-44.07714844	+5152	+15.84228516	-4.35937500	-2.10058594	-139.79003906	+21.66503906	+32.58544922	+5340	+13.68017578	-5.42285156	-3.26513672	+17.31445313	-2.85644531	-24.08203125	+3312
+1458241064.50519990	+16.55859375	-3.79248047	-3.37500000	+30.95947266	+2.35107422	-44.03320313	+5148	+15.85107422	-4.42529297	-2.14013672	-140.03173828	+21.66503906	+32.47558594	+5348	+13.69335938	-5.47119141	-3.27832031	+17.24853516	-2.90039063	-24.14794922	+3316
+1458241064.51360010	+16.60253906	-3.91552734	-3.43652344	+30.76171875	+2.24121094	-43.98925781	+5128	+15.87744141	-4.56591797	-2.20605469	-140.51513672	+21.73095703	+32.34375000	+5360	+13.72412109	-5.56347656	-3.30468750	+17.09472656	-3.03222656	-24.32373047	+3324
+1458241064.51770000	+16.62451172	-3.97705078	-3.47167969	+30.67382813	+2.26318359	-43.96728516	+5116	+15.89062500	-4.63183594	-2.23681641	-140.73486328	+21.75292969	+32.25585938	+5364	+13.73730469	-5.62060547	-3.31787109	+16.96289063	-3.07617188	-24.38964844	+3328
+1458241064.52609990	+16.64648438	-4.10888672	-3.52880859	+30.38818359	+2.26318359	-43.96728516	+5100	+15.91699219	-4.76806641	-2.29394531	-141.17431641	+21.81884766	+32.16796875	+5372	+13.75488281	-5.73925781	-3.37060547	+16.63330078	-3.01025391	-24.49951172	+3348
+1458241064.53020000	+16.65527344	-4.17041016	-3.55957031	+30.25634766	+2.26318359	-43.98925781	+5096	+15.93017578	-4.82958984	-2.32031250	-141.37207031	+21.86279297	+32.12402344	+5376	+13.76367188	-5.80517578	-3.40136719	+16.43554688	-2.96630859	-24.54345703	+3356
+1458241064.53440000	+16.65966797	-4.23193359	-3.58154297	+30.14648438	+2.24121094	-44.05517578	+5092	+15.94335938	-4.89550781	-2.32910156	-141.52587891	+21.97265625	+32.18994141	+5380	+13.77246094	-5.87109375	-3.43652344	+16.23779297	-2.90039063	-24.56542969	+3364
+1458241064.54270010	+16.67285156	-4.36816406	-3.61230469	+29.81689453	+2.15332031	-44.29687500	+5096	+15.97851563	-5.00976563	-2.33349609	-141.74560547	+22.19238281	+32.40966797	+5380	+13.78125000	-6.02490234	-3.50683594	+15.71044922	-2.72460938	-24.69726563	+3388
+1458241064.54690000	+16.68164063	-4.43408203	-3.62548828	+29.66308594	+2.10937500	-44.45068359	+5104	+15.99609375	-5.06250000	-2.33789063	-141.83349609	+22.30224609	+32.51953125	+5384	+13.78125000	-6.10400391	-3.54638672	+15.42480469	-2.61474609	-24.76318359	+3396
+1458241064.55520010	+16.69921875	-4.57470703	-3.65185547	+29.31152344	+2.08740234	-44.71435547	+5132	+16.03125000	-5.17675781	-2.34667969	-142.07519531	+22.50000000	+32.71728516	+5392	+13.79003906	-6.26220703	-3.62548828	+14.83154297	-2.37304688	-24.87304688	+3416
+1458241064.56360010	+16.70800781	-4.71093750	-3.67382813	+28.95996094	+1.99951172	-45.02197266	+5172	+16.06201172	-5.29541016	-2.34228516	-142.29492188	+22.74169922	+33.00292969	+5404	+13.79443359	-6.42480469	-3.71337891	+14.26025391	-2.15332031	-24.96093750	+3432
+1458241064.56769990	+16.71240234	-4.77685547	-3.68261719	+28.78417969	+1.91162109	-45.19775391	+5196	+16.07958984	-5.34814453	-2.33789063	-142.36083984	+22.89550781	+33.17871094	+5416	+13.79443359	-6.49511719	-3.75292969	+13.99658203	-2.06542969	-25.00488281	+3440
+1458241064.57600000	+16.74316406	-4.91308594	-3.69140625	+28.45458984	+1.69189453	-45.52734375	+5248	+16.11914063	-5.46240234	-2.33789063	-142.51464844	+23.15917969	+33.48632813	+5432	+13.80761719	-6.64453125	-3.81884766	+13.51318359	-1.99951172	-25.18066406	+3444
+1458241064.58020000	+16.76074219	-4.98339844	-3.70019531	+28.30078125	+1.58203125	-45.68115234	+5276	+16.13232422	-5.52392578	-2.34228516	-142.64648438	+23.26904297	+33.64013672	+5444	+13.81640625	-6.71044922	-3.84960938	+13.29345703	-1.97753906	-25.26855469	+3444
+1458241064.58439990	+16.78271484	-5.05371094	-3.70898438	+28.12500000	+1.47216797	-45.83496094	+5300	+16.14990234	-5.58984375	-2.35546875	-142.80029297	+23.33496094	+33.72802734	+5456	+13.82519531	-6.78076172	-3.86718750	+13.07373047	-2.04345703	-25.37841797	+3444
+1458241064.59270000	+16.83105469	-5.18994141	-3.74414063	+27.81738281	+1.29638672	-46.01074219	+5344	+16.18066406	-5.73486328	-2.39062500	-143.17382813	+23.44482422	+33.90380859	+5484	+13.85595703	-6.89062500	-3.89794922	+12.78808594	-2.19726563	-25.55419922	+3440
+1458241064.59690000	+16.85742188	-5.25585938	-3.75732422	+27.66357422	+1.14257813	-46.07666016	+5360	+16.19824219	-5.80517578	-2.41259766	-143.37158203	+23.51074219	+33.96972656	+5496	+13.87353516	-6.93896484	-3.91113281	+12.67822266	-2.32910156	-25.64208984	+3436
+1458241064.60520010	+16.90576172	-5.39208984	-3.78808594	+27.35595703	+0.83496094	-46.23046875	+5384	+16.22900391	-5.95458984	-2.44775391	-143.74511719	+23.62060547	+34.16748047	+5520	+13.90869141	-7.03564453	-3.92431641	+12.48046875	-2.63671875	-25.90576172	+3428
+1458241064.60940000	+16.94531250	-5.46679688	-3.80126953	+27.22412109	+0.68115234	-46.34033203	+5388	+16.24658203	-6.03369141	-2.47412109	-143.94287109	+23.66455078	+34.25537109	+5532	+13.93066406	-7.08398438	-3.91992188	+12.39257813	-2.85644531	-26.05957031	+3424
+1458241064.61770010	+17.01562500	-5.61181641	-3.84082031	+26.91650391	+0.43945313	-46.51611328	+5384	+16.28613281	-6.20068359	-2.53564453	-144.40429688	+23.66455078	+34.38720703	+5552	+13.97900391	-7.18066406	-3.91113281	+12.23876953	-3.27392578	-26.38916016	+3424
+1458241064.62190010	+17.04638672	-5.68212891	-3.85839844	+26.76269531	+0.32958984	-46.58203125	+5376	+16.30371094	-6.28417969	-2.56201172	-144.60205078	+23.68652344	+34.49707031	+5560	+14.00097656	-7.22900391	-3.91552734	+12.17285156	-3.44970703	-26.52099609	+3420
+1458241064.63019990	+17.10351563	-5.83154297	-3.89355469	+26.47705078	+0.08789063	-46.82373047	+5352	+16.33886719	-6.44238281	-2.60595703	-144.93164063	+23.73046875	+34.76074219	+5568	+14.04492188	-7.33447266	-3.91992188	+11.97509766	-3.77929688	-26.87255859	+3420
+1458241064.63439990	+17.12988281	-5.90625000	-3.91113281	+26.32324219	-0.02197266	-46.93359375	+5336	+16.36083984	-6.52148438	-2.61914063	-145.06347656	+23.77441406	+34.93652344	+5572	+14.06689453	-7.38720703	-3.92871094	+11.90917969	-3.91113281	-27.04833984	+3420
+1458241064.64270000	+17.18261719	-6.06005859	-3.93750000	+26.01562500	-0.24169922	-47.35107422	+5308	+16.40478516	-6.67529297	-2.64550781	-145.28320313	+23.86230469	+35.37597656	+5568	+14.10205078	-7.52783203	-3.95068359	+11.55761719	-4.10888672	-27.50976563	+3424
+1458241064.64680000	+17.20458984	-6.13476563	-3.95068359	+25.88378906	-0.28564453	-47.61474609	+5296	+16.42675781	-6.75000000	-2.65429688	-145.32714844	+23.88427734	+35.61767578	+5568	+14.11962891	-7.60253906	-3.97265625	+11.38183594	-4.17480469	-27.72949219	+3428
+1458241064.65520000	+17.24853516	-6.30175781	-3.96386719	+25.55419922	-0.39550781	-48.25195313	+5280	+16.47949219	-6.89062500	-2.66308594	-145.39306641	+23.92822266	+36.18896484	+5568	+14.14599609	-7.77392578	-4.02099609	+10.89843750	-4.17480469	-28.19091797	+3440
+1458241064.65930010	+17.26171875	-6.38085938	-3.98144531	+25.40039063	-0.39550781	-48.51562500	+5276	+16.51025391	-6.95654297	-2.66748047	-145.37109375	+23.95019531	+36.49658203	+5564	+14.15478516	-7.86181641	-4.06494141	+10.70068359	-4.08691406	-28.41064453	+3444
+1458241064.66770010	+17.27490234	-6.54345703	-4.00341797	+25.09277344	-0.43945313	-49.21875000	+5284	+16.56298828	-7.08837891	-2.66308594	-145.28320313	+24.01611328	+37.22167969	+5572	+14.16357422	-8.05517578	-4.15283203	+10.12939453	-3.91113281	-28.95996094	+3456
+1458241064.67179990	+17.29248047	-6.62255859	-4.01660156	+24.96093750	-0.43945313	-49.61425781	+5296	+16.59375000	-7.14990234	-2.66748047	-145.23925781	+23.99414063	+37.55126953	+5572	+14.17236328	-8.15625000	-4.19238281	+9.84375000	-3.84521484	-29.26757813	+3460
+1458241064.68020010	+17.32324219	-6.80273438	-4.03417969	+24.63134766	-0.43945313	-50.49316406	+5328	+16.65087891	-7.29052734	-2.68066406	-145.15136719	+23.92822266	+38.34228516	+5576	+14.18994141	-8.36718750	-4.28027344	+9.27246094	-3.69140625	-29.92675781	+3468
+1458241064.68429990	+17.34082031	-6.89062500	-4.04736328	+24.45556641	-0.39550781	-50.93261719	+5348	+16.68164063	-7.35644531	-2.68945313	-145.08544922	+23.86230469	+38.71582031	+5580	+14.19873047	-8.47265625	-4.32861328	+9.00878906	-3.58154297	-30.25634766	+3472
+1458241064.68849990	+17.35839844	-6.98730469	-4.07373047	+24.25781250	-0.28564453	-51.35009766	+5376	+16.71240234	-7.43115234	-2.70263672	-145.08544922	+23.75244141	+39.08935547	+5584	+14.20312500	-8.57812500	-4.37695313	+8.74511719	-3.47167969	-30.60791016	+3476
+1458241064.69680000	+17.39794922	-7.17626953	-4.12207031	+23.86230469	-0.21972656	-52.16308594	+5432	+16.76953125	-7.58935547	-2.74658203	-145.08544922	+23.51074219	+39.81445313	+5596	+14.22509766	-8.77148438	-4.46923828	+8.30566406	-3.33984375	-31.33300781	+3476
+1458241064.70100000	+17.41992188	-7.28173828	-4.15283203	+23.64257813	-0.13183594	-52.58056641	+5464	+16.79589844	-7.67724609	-2.77734375	-145.15136719	+23.35693359	+40.18798828	+5604	+14.23828125	-8.86816406	-4.50439453	+8.08593750	-3.33984375	-31.75048828	+3476
+1458241064.70520000	+17.44189453	-7.37841797	-4.18798828	+23.44482422	-0.06591797	-52.99804688	+5488	+16.81787109	-7.77392578	-2.80810547	-145.21728516	+23.18115234	+40.58349609	+5608	+14.25585938	-8.95166016	-4.53955078	+7.93212891	-3.33984375	-32.16796875	+3468
+1458241064.71350000	+17.52978516	-7.59375000	-4.25830078	+23.02734375	+0.06591797	-53.89892578	+5528	+16.87939453	-7.97607422	-2.88281250	-145.39306641	+22.74169922	+41.35253906	+5616	+14.29980469	-9.12744141	-4.58349609	+7.60253906	-3.53759766	-33.09082031	+3452
+1458241064.71770000	+17.56933594	-7.71240234	-4.29785156	+22.78564453	+0.15380859	-54.33837891	+5540	+16.90576172	-8.08593750	-2.92675781	-145.52490234	+22.47802734	+41.74804688	+5620	+14.33056641	-9.20654297	-4.60546875	+7.51464844	-3.64746094	-33.53027344	+3444
+1458241064.72180010	+17.61328125	-7.83544922	-4.35058594	+22.52197266	+0.26367188	-54.77783203	+5548	+16.93212891	-8.19580078	-2.98388672	-145.65673828	+22.17041016	+42.09960938	+5620	+14.35693359	-9.28125000	-4.62304688	+7.42675781	-3.75732422	-34.01367188	+3432
+1458241064.72600010	+17.64843750	-7.96728516	-4.40771484	+22.21435547	+0.43945313	-55.19531250	+5552	+16.95410156	-8.31445313	-3.04101563	-145.83251953	+21.84082031	+42.47314453	+5620	+14.38769531	-9.36474609	-4.64062500	+7.31689453	-3.88916016	-34.49707031	+3420
+1458241064.73429990	+17.73632813	-8.19140625	-4.52197266	+21.77490234	+0.65917969	-56.03027344	+5528	+16.99804688	-8.55615234	-3.15527344	-146.14013672	+21.18164063	+43.28613281	+5616	+14.45361328	-9.50976563	-4.66699219	+7.16308594	-4.28466797	-35.52978516	+3392
+1458241064.73850010	+17.78027344	-8.31445313	-4.57470703	+21.51123047	+0.74707031	-56.55761719	+5504	+17.02001953	-8.68359375	-3.21240234	-146.31591797	+20.83007813	+43.74755859	+5608	+14.48437500	-9.58886719	-4.67578125	+7.05322266	-4.50439453	-36.10107422	+3380
+1458241064.74260000	+17.82861328	-8.43310547	-4.62744141	+21.31347656	+0.90087891	-57.10693359	+5476	+17.04199219	-8.80224609	-3.27832031	-146.44775391	+20.43457031	+44.16503906	+5600	+14.51953125	-9.66357422	-4.68457031	+6.98730469	-4.70214844	-36.67236328	+3364
+1458241064.75510000	+17.97363281	-8.82421875	-4.80322266	+20.52246094	+1.36230469	-58.79882813	+5364	+17.13867188	-9.16259766	-3.45410156	-146.71142578	+19.24804688	+45.70312500	+5556	+14.62500000	-9.92724609	-4.75488281	+6.67968750	-5.09765625	-38.45214844	+3328
+1458241064.75930000	+18.00439453	-8.93847656	-4.86474609	+20.28076172	+1.58203125	-59.34814453	+5324	+17.16503906	-9.27246094	-3.51562500	-146.77734375	+18.83056641	+46.18652344	+5536	+14.65136719	-10.01513672	-4.79443359	+6.56982422	-5.14160156	-39.02343750	+3320
+1458241064.76350000	+18.03076172	-9.06152344	-4.91748047	+20.03906250	+1.73583984	-60.00732422	+5276	+17.19140625	-9.37792969	-3.58154297	-146.84326172	+18.39111328	+46.69189453	+5520	+14.66894531	-10.12060547	-4.83837891	+6.37207031	-5.16357422	-39.63867188	+3312
+1458241064.76760010	+18.06591797	-9.16699219	-4.97021484	+19.86328125	+1.93359375	-60.68847656	+5232	+17.21777344	-9.47460938	-3.64746094	-146.86523438	+17.97363281	+47.19726563	+5496	+14.69091797	-10.22607422	-4.88671875	+6.17431641	-5.14160156	-40.27587891	+3304
+1458241064.77180000	+18.09667969	-9.27246094	-5.01416016	+19.66552734	+2.08740234	-61.39160156	+5188	+17.25292969	-9.58007813	-3.69140625	-146.82128906	+17.62207031	+47.83447266	+5472	+14.70849609	-10.33154297	-4.94824219	+6.02050781	-5.07568359	-40.89111328	+3300
+1458241064.78010010	+18.15820313	-9.49658203	-5.11523438	+19.24804688	+2.48291016	-62.81982422	+5112	+17.33642578	-9.76464844	-3.78808594	-146.75537109	+16.85302734	+49.02099609	+5416	+14.72607422	-10.57763672	-5.09326172	+5.51513672	-4.74609375	-42.14355469	+3292
+1458241064.78430010	+18.18017578	-9.60205078	-5.16357422	+19.02832031	+2.70263672	-63.54492188	+5084	+17.37597656	-9.84814453	-3.83203125	-146.68945313	+16.47949219	+49.61425781	+5388	+14.72607422	-10.70947266	-5.16796875	+5.25146484	-4.52636719	-42.80273438	+3284
+1458241064.78850010	+18.19775391	-9.71630859	-5.22509766	+18.78662109	+3.01025391	-64.18212891	+5064	+17.41113281	-9.93164063	-3.89355469	-146.66748047	+16.06201172	+50.09765625	+5360	+14.73046875	-10.84130859	-5.25585938	+4.96582031	-4.26269531	-43.39599609	+3280
+1458241064.79259990	+18.21972656	-9.81738281	-5.28662109	+18.58886719	+3.27392578	-64.84130859	+5044	+17.44628906	-10.01953125	-3.95068359	-146.68945313	+15.66650391	+50.62500000	+5332	+14.73046875	-10.96875000	-5.34814453	+4.70214844	-3.95507813	-43.96728516	+3276
+1458241064.80090000	+18.24609375	-10.00634766	-5.40087891	+18.19335938	+3.80126953	-66.09375000	+5028	+17.50781250	-10.19531250	-4.05175781	-146.73339844	+14.96337891	+51.63574219	+5276	+14.71728516	-11.21923828	-5.52832031	+4.13085938	-3.38378906	-45.08789063	+3272
+1458241064.80510000	+18.25927734	-10.10742188	-5.46240234	+17.99560547	+4.06494141	-66.70898438	+5028	+17.54296875	-10.27880859	-4.11767578	-146.73339844	+14.58984375	+52.07519531	+5248	+14.70410156	-11.34228516	-5.62939453	+3.84521484	-3.05419922	-45.61523438	+3268
+1458241064.80929990	+18.28564453	-10.21728516	-5.50634766	+17.77587891	+4.24072266	-67.41210938	+5032	+17.58251953	-10.36230469	-4.17041016	-146.73339844	+14.26025391	+52.55859375	+5216	+14.69970703	-11.47412109	-5.70410156	+3.53759766	-2.81250000	-46.23046875	+3268
+1458241064.81340000	+18.30761719	-10.33593750	-5.58984375	+17.49023438	+4.59228516	-67.87353516	+5040	+17.61767578	-10.45898438	-4.24072266	-146.84326172	+13.86474609	+52.91015625	+5192	+14.70849609	-11.58837891	-5.78320313	+3.33984375	-2.57080078	-46.71386719	+3260
+1458241064.81760000	+18.32958984	-10.46337891	-5.67333984	+17.16064453	+4.89990234	-68.35693359	+5052	+17.64843750	-10.56445313	-4.31542969	-147.01904297	+13.44726563	+53.28369141	+5164	+14.71289063	-11.69824219	-5.86669922	+3.09814453	-2.30712891	-47.19726563	+3256
+1458241064.82590010	+18.36914063	-10.70947266	-5.84912109	+16.58935547	+5.58105469	-69.23583984	+5076	+17.67919922	-10.77978516	-4.49121094	-147.43652344	+12.56835938	+53.78906250	+5116	+14.73046875	-11.91796875	-5.99853516	+2.59277344	-1.97753906	-48.12011719	+3236
+1458241064.83010010	+18.39111328	-10.83691406	-5.93701172	+16.28173828	+5.86669922	-69.60937500	+5080	+17.69677734	-10.88964844	-4.59228516	-147.70019531	+12.12890625	+53.96484375	+5092	+14.74804688	-12.00585938	-6.06445313	+2.41699219	-1.86767578	-48.51562500	+3220
+1458241064.83430000	+18.42626953	-10.97753906	-6.01611328	+15.95214844	+6.06445313	-70.07080078	+5076	+17.71875000	-11.01269531	-4.68896484	-147.96386719	+11.71142578	+54.18457031	+5064	+14.77001953	-12.10253906	-6.10839844	+2.19726563	-1.86767578	-48.95507813	+3204
+1458241064.84260010	+18.48779297	-11.28076172	-6.19189453	+15.16113281	+6.54785156	-70.88378906	+5056	+17.74951172	-11.27197266	-4.89990234	-148.57910156	+10.78857422	+54.58007813	+5008	+14.84472656	-12.26074219	-6.18750000	+1.95556641	-1.95556641	-49.79003906	+3152
+1458241064.85089990	+18.56689453	-11.60156250	-6.38525391	+14.34814453	+7.05322266	-71.67480469	+5004	+17.77148438	-11.54003906	-5.11962891	-149.23828125	+9.82177734	+54.95361328	+4948	+14.92822266	-12.42333984	-6.23144531	+1.64794922	-2.17529297	-50.69091797	+3088
+1458241064.85509990	+18.61083984	-11.76416016	-6.49511719	+13.97460938	+7.31689453	-72.02636719	+4960	+17.78027344	-11.67626953	-5.23828125	-149.58984375	+9.33837891	+55.10742188	+4912	+14.98095703	-12.50683594	-6.25781250	+1.51611328	-2.28515625	-51.10839844	+3048
+1458241064.85929990	+18.64160156	-11.92236328	-6.59179688	+13.55712891	+7.53662109	-72.37792969	+4908	+17.78466797	-11.81689453	-5.34375000	-149.94140625	+8.87695313	+55.28320313	+4880	+15.02050781	-12.57714844	-6.29736328	+1.38427734	-2.35107422	-51.45996094	+3012
+1458241064.86340000	+18.67675781	-12.07177734	-6.67529297	+13.20556641	+7.71240234	-72.79541016	+4844	+17.79345703	-11.94433594	-5.44921875	-150.24902344	+8.43750000	+55.50292969	+4840	+15.06005859	-12.65185547	-6.33251953	+1.23046875	-2.41699219	-51.85546875	+2976
+1458241064.86760000	+18.70751953	-12.21679688	-6.76318359	+12.85400391	+7.88818359	-73.23486328	+4776	+17.81103516	-12.06738281	-5.55029297	-150.49072266	+8.02001953	+55.76660156	+4800	+15.09521484	-12.73535156	-6.36767578	+1.05468750	-2.50488281	-52.29492188	+2940
+1458241064.87179990	+18.73828125	-12.37060547	-6.84228516	+12.45849609	+8.06396484	-73.69628906	+4704	+17.82861328	-12.19482422	-5.63818359	-150.75439453	+7.64648438	+56.07421875	+4756	+15.13476563	-12.81884766	-6.40283203	+0.90087891	-2.57080078	-52.73437500	+2904
+1458241064.88010000	+18.80859375	-12.66064453	-7.00048828	+11.77734375	+8.39355469	-74.70703125	+4544	+17.87695313	-12.42773438	-5.80517578	-151.12792969	+6.92138672	+56.75537109	+4664	+15.20507813	-13.01220703	-6.47753906	+0.54931641	-2.63671875	-53.74511719	+2836
+1458241064.88420010	+18.82177734	-12.78808594	-7.08837891	+11.44775391	+8.63525391	-75.19042969	+4464	+17.89013672	-12.54199219	-5.86669922	-151.34765625	+6.56982422	+57.17285156	+4620	+15.21826172	-13.10888672	-6.54345703	+0.37353516	-2.48291016	-54.20654297	+2812
+1458241064.88840010	+18.83935547	-12.89794922	-7.17187500	+11.25000000	+8.87695313	-75.62988281	+4384	+17.92529297	-12.63427734	-5.93261719	-151.43554688	+6.28417969	+57.52441406	+4572	+15.22265625	-13.21435547	-6.61816406	+0.10986328	-2.28515625	-54.68994141	+2788
+1458241064.89260010	+18.85693359	-12.99902344	-7.25537109	+11.05224609	+9.11865234	-76.06933594	+4304	+17.96044922	-12.72216797	-5.99414063	-151.50146484	+6.02050781	+57.89794922	+4520	+15.22705078	-13.34179688	-6.69287109	-0.17578125	-2.06542969	-55.19531250	+2764
+1458241064.89669990	+18.85253906	-13.10009766	-7.32128906	+10.78857422	+9.33837891	-76.50878906	+4232	+17.99121094	-12.81005859	-6.04687500	-151.58935547	+5.80078125	+58.27148438	+4472	+15.21386719	-13.46044922	-6.78515625	-0.43945313	-1.77978516	-55.65673828	+2744
+1458241064.90510010	+18.86132813	-13.27148438	-7.41357422	+10.39306641	+9.64599609	-77.67333984	+4104	+18.05273438	-12.96826172	-6.14794922	-151.69921875	+5.33935547	+59.12841797	+4380	+15.17871094	-13.69775391	-6.96972656	-0.98876953	-1.14257813	-56.66748047	+2700
+1458241064.90920000	+18.86572266	-13.35498047	-7.46630859	+10.21728516	+9.84375000	-78.24462891	+4060	+18.08789063	-13.05615234	-6.17871094	-151.76513672	+5.16357422	+59.63378906	+4336	+15.15673828	-13.82519531	-7.05761719	-1.27441406	-0.79101563	-57.21679688	+2688
+1458241064.91339990	+18.87011719	-13.43408203	-7.53662109	+10.08544922	+10.10742188	-78.72802734	+4024	+18.13623047	-13.13525391	-6.21826172	-151.78710938	+4.98779297	+60.02929688	+4296	+15.13476563	-13.94384766	-7.15429688	-1.56005859	-0.41748047	-57.72216797	+2676
+1458241064.91759990	+18.87451172	-13.51757813	-7.61132813	+9.93164063	+10.39306641	-79.18945313	+3992	+18.17138672	-13.21435547	-6.26660156	-151.85302734	+4.76806641	+60.40283203	+4252	+15.10839844	-14.07568359	-7.25537109	-1.84570313	+0.00000000	-58.22753906	+2668
+1458241064.92170000	+18.86572266	-13.59228516	-7.67285156	+9.75585938	+10.63476563	-79.65087891	+3976	+18.19775391	-13.29345703	-6.31054688	-151.91894531	+4.54833984	+60.75439453	+4216	+15.07324219	-14.20751953	-7.35205078	-2.17529297	+0.39550781	-58.73291016	+2664
+1458241064.93010000	+18.85253906	-13.73730469	-7.79150391	+9.42626953	+11.09619141	-80.50781250	+3960	+18.24169922	-13.46484375	-6.41601563	-152.18261719	+4.06494141	+61.36962891	+4148	+15.02050781	-14.41845703	-7.54541016	-2.70263672	+1.14257813	-59.56787109	+2668
+1458241064.93420000	+18.85693359	-13.82519531	-7.83984375	+9.25048828	+11.25000000	-81.01318359	+3960	+18.25927734	-13.55712891	-6.46435547	-152.33642578	+3.84521484	+61.72119141	+4116	+14.99853516	-14.53710938	-7.61572266	-3.01025391	+1.36230469	-60.07324219	+2668
+1458241064.93840000	+18.87011719	-13.91308594	-7.90136719	+9.07470703	+11.42578125	-81.45263672	+3964	+18.28125000	-13.65380859	-6.52148438	-152.49023438	+3.60351563	+62.02880859	+4088	+14.99853516	-14.62939453	-7.68164063	-3.18603516	+1.51611328	-60.46875000	+2660
+1458241064.94260000	+18.88769531	-14.02294922	-7.95849609	+8.87695313	+11.55761719	-81.93603516	+3968	+18.29443359	-13.75927734	-6.58300781	-152.66601563	+3.33984375	+62.31445313	+4060	+14.99853516	-14.71728516	-7.74755859	-3.38378906	+1.69189453	-60.88623047	+2656
+1458241064.94670010	+18.90966797	-14.13720703	-8.02001953	+8.67919922	+11.71142578	-82.41943359	+3968	+18.30322266	-13.86914063	-6.64892578	-152.86376953	+3.03222656	+62.60009766	+4032	+15.00292969	-14.82275391	-7.78710938	-3.64746094	+1.71386719	-61.39160156	+2648
+1458241064.95499990	+18.94921875	-14.39208984	-8.22216797	+8.19580078	+12.15087891	-83.01269531	+3960	+18.31201172	-14.11083984	-6.81591797	-153.36914063	+2.37304688	+62.95166016	+3980	+15.06445313	-14.98095703	-7.86621094	-3.95507813	+1.64794922	-62.07275391	+2616
+1458241064.95919990	+18.96679688	-14.53271484	-8.30126953	+7.91015625	+12.28271484	-83.34228516	+3940	+18.29882813	-14.22949219	-6.90820313	-153.65478516	+1.99951172	+63.08349609	+3952	+15.08642578	-15.06445313	-7.87939453	-4.19677734	+1.47216797	-62.46826172	+2592
+1458241064.96339990	+19.00195313	-14.65576172	-8.37597656	+7.71240234	+12.39257813	-83.69384766	+3908	+18.29003906	-14.34375000	-7.00048828	-153.91845703	+1.64794922	+63.21533203	+3920	+15.13037109	-15.12597656	-7.89257813	-4.32861328	+1.27441406	-62.75390625	+2564
+1458241064.96750000	+19.03710938	-14.79638672	-8.44189453	+7.47070313	+12.41455078	-84.04541016	+3864	+18.27685547	-14.46240234	-7.09277344	-154.16015625	+1.29638672	+63.36914063	+3888	+15.16992188	-15.19189453	-7.89697266	-4.48242188	+1.01074219	-63.06152344	+2532
+1458241064.97589990	+19.11181641	-15.09082031	-8.60888672	+6.98730469	+12.45849609	-84.70458984	+3752	+18.27246094	-14.70410156	-7.28173828	-154.64355469	+0.65917969	+63.63281250	+3820	+15.26660156	-15.32373047	-7.90576172	-4.79003906	+0.43945313	-63.65478516	+2448
+1458241064.98000000	+19.13818359	-15.24023438	-8.70556641	+6.72363281	+12.59033203	-85.01220703	+3684	+18.26806641	-14.82275391	-7.37841797	-154.88525391	+0.32958984	+63.72070313	+3780	+15.31054688	-15.40283203	-7.92333984	-4.96582031	+0.21972656	-63.91845703	+2412
+1458241064.98420000	+19.14697266	-15.38085938	-8.78906250	+6.43798828	+12.74414063	-85.31982422	+3616	+18.25488281	-14.93261719	-7.47070313	-155.12695313	+0.00000000	+63.83056641	+3740	+15.34130859	-15.46875000	-7.93652344	-5.14160156	+0.06591797	-64.20410156	+2380
+1458241064.98840000	+19.16894531	-15.50390625	-8.87695313	+6.26220703	+12.85400391	-85.56152344	+3544	+18.24609375	-15.03808594	-7.56738281	-155.32470703	-0.30761719	+63.87451172	+3700	+15.37207031	-15.54345703	-7.95849609	-5.33935547	-0.08789063	-64.42382813	+2348
+1458241064.99250010	+19.19091797	-15.62695313	-8.96044922	+6.06445313	+12.98583984	-85.80322266	+3468	+18.23730469	-15.13916016	-7.65966797	-155.52246094	-0.61523438	+63.94042969	+3660	+15.39843750	-15.63134766	-7.97607422	-5.55908203	-0.24169922	-64.66552734	+2320
+1458241064.99670000	+19.18652344	-15.74560547	-9.03955078	+5.80078125	+13.07373047	-86.00097656	+3400	+18.21533203	-15.24462891	-7.73876953	-155.78613281	-0.87890625	+64.02832031	+3620	+15.40722656	-15.69726563	-8.02001953	-5.75683594	-0.24169922	-64.84130859	+2292
+1458241065.00500010	+19.19970703	-15.92138672	-9.14501953	+5.51513672	+13.16162109	-86.59423828	+3260	+18.21972656	-15.39404297	-7.86181641	-156.00585938	-1.27441406	+64.27001953	+3528	+15.39404297	-15.86425781	-8.10791016	-6.24023438	-0.15380859	-65.39062500	+2240
+1458241065.00920010	+19.19091797	-15.99609375	-9.18457031	+5.33935547	+13.24951172	-86.90185547	+3192	+18.23291016	-15.47314453	-7.90136719	-156.13769531	-1.40625000	+64.46777344	+3480	+15.37646484	-15.94775391	-8.18701172	-6.43798828	+0.10986328	-65.63232422	+2224
+1458241065.01340010	+19.18652344	-16.06201172	-9.21972656	+5.20751953	+13.31542969	-87.20947266	+3132	+18.25488281	-15.54345703	-7.94091797	-156.22558594	-1.51611328	+64.64355469	+3432	+15.35449219	-16.04003906	-8.26171875	-6.65771484	+0.37353516	-65.93994141	+2204
+1458241065.01749990	+19.17773438	-16.12353516	-9.27246094	+5.07568359	+13.51318359	-87.49511719	+3076	+18.26806641	-15.60937500	-7.98925781	-156.33544922	-1.66992188	+64.77539063	+3388	+15.33251953	-16.14550781	-8.34960938	-6.89941406	+0.72509766	-66.24755859	+2192
+1458241065.02589990	+19.13378906	-16.20703125	-9.34716797	+4.85595703	+13.86474609	-88.00048828	+2988	+18.29443359	-15.72363281	-8.03320313	-156.48925781	-1.91162109	+65.12695313	+3296	+15.24023438	-16.32128906	-8.53417969	-7.29492188	+1.58203125	-66.79687500	+2168
+1458241065.03000000	+19.11621094	-16.24218750	-9.36035156	+4.72412109	+13.93066406	-88.28613281	+2956	+18.31640625	-15.77636719	-8.04199219	-156.55517578	-1.97753906	+65.34667969	+3252	+15.19628906	-16.40917969	-8.62207031	-7.49267578	+2.02148438	-67.08251953	+2156
+1458241065.03830000	+19.09423828	-16.33007813	-9.36035156	+4.39453125	+13.88671875	-88.94531250	+2916	+18.36914063	-15.88183594	-8.06396484	-156.64306641	-2.04345703	+65.80810547	+3168	+15.11279297	-16.56738281	-8.80664063	-7.80029297	+2.83447266	-67.67578125	+2144
+1458241065.04250000	+19.08105469	-16.36962891	-9.36035156	+4.26269531	+13.90869141	-89.29687500	+2916	+18.39550781	-15.93457031	-8.07275391	-156.66503906	-2.10937500	+66.04980469	+3128	+15.07324219	-16.64208984	-8.88574219	-7.93212891	+3.20800781	-68.00537109	+2148
+1458241065.04670000	+19.07666016	-16.40478516	-9.36474609	+4.17480469	+13.95263672	-89.69238281	+2928	+18.42187500	-15.99169922	-8.08593750	-156.70898438	-2.19726563	+66.29150391	+3092	+15.03808594	-16.73437500	-8.95166016	-8.08593750	+3.51562500	-68.40087891	+2156
+1458241065.05500010	+19.07666016	-16.53222656	-9.42626953	+3.82324219	+14.15039063	-90.26367188	+2968	+18.47021484	-16.11914063	-8.12988281	-156.81884766	-2.41699219	+66.66503906	+3024	+15.01171875	-16.86181641	-9.08789063	-8.23974609	+3.99902344	-68.92822266	+2176
+1458241065.05920000	+19.07226563	-16.61572266	-9.47021484	+3.60351563	+14.21630859	-90.52734375	+2988	+18.47460938	-16.18066406	-8.17822266	-156.88476563	-2.59277344	+66.75292969	+2992	+14.99853516	-16.92773438	-9.13623047	-8.37158203	+4.10888672	-69.21386719	+2188
+1458241065.06329990	+19.07226563	-16.69482422	-9.52294922	+3.40576172	+14.30419922	-90.72509766	+3012	+18.47460938	-16.24658203	-8.21777344	-156.97265625	-2.79052734	+66.90673828	+2968	+15.00732422	-16.97167969	-9.18017578	-8.41552734	+4.15283203	-69.41162109	+2192
+1458241065.07170010	+19.10302734	-16.89697266	-9.59326172	+2.96630859	+14.10644531	-91.29638672	+3028	+18.48339844	-16.41796875	-8.29248047	-157.19238281	-3.07617188	+67.32421875	+2916	+15.03808594	-17.07714844	-9.18457031	-8.63525391	+3.73535156	-70.00488281	+2192
+1458241065.07579990	+19.12500000	-17.01562500	-9.65039063	+2.72460938	+14.08447266	-91.58203125	+3020	+18.48779297	-16.51025391	-8.34521484	-157.30224609	-3.27392578	+67.47802734	+2888	+15.08642578	-17.12988281	-9.18017578	-8.67919922	+3.40576172	-70.24658203	+2184
+1458241065.07999990	+19.14257813	-17.15185547	-9.72070313	+2.48291016	+14.10644531	-91.88964844	+3000	+18.47460938	-16.60693359	-8.41552734	-157.47802734	-3.55957031	+67.58789063	+2864	+15.12597656	-17.17822266	-9.17578125	-8.76708984	+3.09814453	-70.48828125	+2168
+1458241065.08419990	+19.15136719	-17.27929688	-9.81738281	+2.24121094	+14.21630859	-92.13134766	+2972	+18.44384766	-16.69482422	-8.49462891	-157.63183594	-3.91113281	+67.63183594	+2840	+15.16113281	-17.22656250	-9.16259766	-8.87695313	+2.74658203	-70.75195313	+2148
+1458241065.08830000	+19.16894531	-17.39794922	-9.92724609	+2.06542969	+14.37011719	-92.21923828	+2940	+18.41308594	-16.79150391	-8.57812500	-157.82958984	-4.26269531	+67.69775391	+2820	+15.20068359	-17.27929688	-9.16259766	-9.03076172	+2.41699219	-70.90576172	+2124
+1458241065.09670000	+19.18212891	-17.67480469	-10.12060547	+1.56005859	+14.50195313	-92.50488281	+2868	+18.35156250	-17.00244141	-8.71435547	-158.26904297	-4.83398438	+67.93945313	+2784	+15.27539063	-17.37597656	-9.14501953	-9.36035156	+1.64794922	-71.23535156	+2064
+1458241065.10080000	+19.19091797	-17.78906250	-10.16894531	+1.36230469	+14.43603516	-92.76855469	+2824	+18.33398438	-17.08593750	-8.77148438	-158.40087891	-5.07568359	+68.09326172	+2768	+15.31494141	-17.41552734	-9.12304688	-9.47021484	+1.20849609	-71.45507813	+2036
+1458241065.10500000	+19.19531250	-17.89013672	-10.22607422	+1.18652344	+14.41406250	-93.05419922	+2776	+18.30761719	-17.16503906	-8.82861328	-158.55468750	-5.33935547	+68.22509766	+2752	+15.34570313	-17.47265625	-9.10986328	-9.62402344	+0.85693359	-71.69677734	+2008
+1458241065.10920000	+19.20410156	-18.00000000	-10.28759766	+1.01074219	+14.41406250	-93.36181641	+2732	+18.29003906	-17.24853516	-8.88574219	-158.73046875	-5.58105469	+68.42285156	+2740	+15.37646484	-17.52978516	-9.10986328	-9.75585938	+0.57128906	-71.93847656	+1984
+1458241065.11330010	+19.23046875	-18.09228516	-10.34472656	+0.90087891	+14.37011719	-93.64746094	+2684	+18.27246094	-17.33203125	-8.94726563	-158.88427734	-5.82275391	+68.53271484	+2728	+15.38964844	-17.60449219	-9.11425781	-9.99755859	+0.30761719	-72.22412109	+1964
+1458241065.12159990	+19.22167969	-18.25927734	-10.47656250	+0.59326172	+14.69970703	-94.15283203	+2600	+18.20654297	-17.49023438	-9.07910156	-159.27978516	-6.43798828	+68.73046875	+2704	+15.38525391	-17.76269531	-9.19775391	-10.37109375	+0.30761719	-72.66357422	+1936
+1458241065.12579990	+19.20849609	-18.30761719	-10.49414063	+0.48339844	+14.76562500	-94.46044922	+2556	+18.19775391	-17.53857422	-9.11865234	-159.36767578	-6.65771484	+68.84033203	+2688	+15.37207031	-17.81982422	-9.23291016	-10.50292969	+0.35156250	-72.99316406	+1924
+1458241065.13000010	+19.19970703	-18.33837891	-10.50292969	+0.37353516	+14.78759766	-94.79003906	+2508	+18.19775391	-17.56933594	-9.14501953	-159.41162109	-6.76757813	+69.03808594	+2668	+15.36328125	-17.89453125	-9.27685547	-10.59082031	+0.41748047	-73.32275391	+1912
+1458241065.13829990	+19.20410156	-18.38671875	-10.45019531	+0.21972656	+14.61181641	-95.55908203	+2428	+18.22851563	-17.65283203	-9.16699219	-159.52148438	-6.85546875	+69.52148438	+2620	+15.31054688	-18.00878906	-9.39111328	-10.70068359	+0.81298828	-74.02587891	+1896
+1458241065.14249990	+19.21289063	-18.39111328	-10.41943359	+0.17578125	+14.58984375	-95.99853516	+2392	+18.24169922	-17.68798828	-9.18017578	-159.56542969	-6.94335938	+69.76318359	+2592	+15.27099609	-18.08349609	-9.45703125	-10.76660156	+1.14257813	-74.44335938	+1896
+1458241065.14660000	+19.21728516	-18.38671875	-10.39306641	+0.15380859	+14.58984375	-96.45996094	+2364	+18.25048828	-17.71875000	-9.20214844	-159.60937500	-7.05322266	+69.96093750	+2564	+15.22705078	-18.15820313	-9.52734375	-10.81054688	+1.51611328	-74.86083984	+1900
+1458241065.15500000	+19.21728516	-18.38671875	-10.36230469	+0.08789063	+14.67773438	-97.20703125	+2308	+18.28125000	-17.77148438	-9.24169922	-159.65332031	-7.27294922	+70.37841797	+2512	+15.14794922	-18.29003906	-9.66796875	-10.92041016	+2.21923828	-75.62988281	+1924
+1458241065.15910010	+19.20410156	-18.38671875	-10.33593750	+0.00000000	+14.69970703	-97.60253906	+2288	+18.30322266	-17.79785156	-9.25488281	-159.69726563	-7.38281250	+70.62011719	+2484	+15.09960938	-18.34277344	-9.74267578	-10.94238281	+2.59277344	-75.98144531	+1940
+1458241065.16330000	+19.19531250	-18.38232422	-10.30517578	-0.08789063	+14.69970703	-97.97607422	+2276	+18.32519531	-17.81542969	-9.26367188	-159.69726563	-7.47070313	+70.83984375	+2456	+15.06005859	-18.36914063	-9.80859375	-10.85449219	+2.94433594	-76.31103516	+1960
+1458241065.16750000	+19.18652344	-18.38671875	-10.25244141	-0.19775391	+14.61181641	-98.41552734	+2272	+18.34716797	-17.83740234	-9.25927734	-159.69726563	-7.49267578	+71.12548828	+2432	+15.01611328	-18.39111328	-9.86132813	-10.83251953	+3.20800781	-76.66259766	+1972
+1458241065.17160010	+19.19970703	-18.39550781	-10.21728516	-0.24169922	+14.50195313	-98.85498047	+2280	+18.37792969	-17.85498047	-9.26367188	-159.69726563	-7.51464844	+71.41113281	+2408	+14.98974609	-18.44384766	-9.88330078	-10.87646484	+3.29589844	-77.10205078	+1992
+1458241065.18000010	+19.21289063	-18.46142578	-10.21289063	-0.46142578	+14.41406250	-99.62402344	+2304	+18.40429688	-17.93847656	-9.29882813	-159.82910156	-7.71240234	+72.00439453	+2368	+14.94140625	-18.54492188	-9.94921875	-11.07421875	+3.44970703	-77.71728516	+2032
+1458241065.18409990	+19.21289063	-18.50537109	-10.24365234	-0.57128906	+14.47998047	-99.95361328	+2324	+18.39990234	-17.99121094	-9.33837891	-159.89501953	-7.93212891	+72.24609375	+2356	+14.92822266	-18.61523438	-9.96240234	-11.20605469	+3.38378906	-78.13476563	+2052
+1458241065.18829990	+19.19531250	-18.57568359	-10.30957031	-0.79101563	+14.65576172	-100.26123047	+2344	+18.39550781	-18.04394531	-9.39111328	-159.98291016	-8.21777344	+72.46582031	+2352	+14.94580078	-18.65917969	-9.98876953	-11.22802734	+3.31787109	-78.31054688	+2060
+1458241065.19660000	+19.16455078	-18.78222656	-10.43261719	-1.34033203	+14.83154297	-100.94238281	+2364	+18.38232422	-18.15820313	-9.49218750	-160.22460938	-8.70117188	+72.90527344	+2332	+14.98095703	-18.73388672	-9.97998047	-11.42578125	+2.74658203	-78.79394531	+2064
+1458241065.20079990	+19.15576172	-18.90527344	-10.50292969	-1.64794922	+14.87548828	-101.27197266	+2364	+18.36035156	-18.21093750	-9.54052734	-160.35644531	-8.94287109	+73.14697266	+2324	+14.99414063	-18.77783203	-9.97558594	-11.55761719	+2.43896484	-79.01367188	+2056
+1458241065.20490000	+19.14257813	-19.02832031	-10.57763672	-1.93359375	+14.94140625	-101.57958984	+2356	+18.33398438	-18.27685547	-9.59326172	-160.51025391	-9.22851563	+73.38867188	+2320	+15.00732422	-18.83056641	-9.95800781	-11.75537109	+2.06542969	-79.25537109	+2048
+1458241065.21330000	+19.11621094	-19.28320313	-10.79296875	-2.43896484	+15.24902344	-102.19482422	+2344	+18.27246094	-18.42626953	-9.72070313	-160.81787109	-9.86572266	+73.89404297	+2316	+15.06884766	-18.97119141	-9.91406250	-12.08496094	+1.16455078	-79.80468750	+2020
+1458241065.21740010	+19.09423828	-19.41064453	-10.92041016	-2.70263672	+15.51269531	-102.50244141	+2336	+18.24609375	-18.49218750	-9.79541016	-160.94970703	-10.23925781	+74.09179688	+2316	+15.10839844	-19.03710938	-9.90087891	-12.23876953	+0.74707031	-80.04638672	+2004
+1458241065.22160010	+19.06347656	-19.53808594	-11.03466797	-2.98828125	+15.75439453	-102.81005859	+2328	+18.21093750	-18.55810547	-9.86572266	-161.08154297	-10.61279297	+74.31152344	+2320	+15.13476563	-19.08544922	-9.90527344	-12.34863281	+0.43945313	-80.22216797	+1984
+1458241065.22580000	+19.04589844	-19.66113281	-11.13574219	-3.25195313	+15.95214844	-103.13964844	+2316	+18.18457031	-18.61523438	-9.93603516	-161.21337891	-10.96435547	+74.48730469	+2320	+15.14355469	-19.13378906	-9.90527344	-12.48046875	+0.17578125	-80.46386719	+1960
+1458241065.22989990	+19.02392578	-19.77099609	-11.22802734	-3.51562500	+16.10595703	-103.46923828	+2304	+18.16259766	-18.66357422	-9.99755859	-161.32324219	-11.25000000	+74.68505859	+2320	+15.15673828	-19.19531250	-9.90966797	-12.61230469	-0.06591797	-80.72753906	+1940
+1458241065.23830010	+18.99316406	-19.96435547	-11.30712891	-3.97705078	+16.19384766	-104.23828125	+2264	+18.13623047	-18.76025391	-10.05468750	-161.49902344	-11.64550781	+75.25634766	+2304	+15.16552734	-19.30517578	-9.90966797	-12.81005859	-0.54931641	-81.34277344	+1896
+1458241065.24239990	+18.98876953	-20.01269531	-11.33349609	-4.08691406	+16.25976563	-104.63378906	+2236	+18.13183594	-18.78662109	-10.07666016	-161.54296875	-11.84326172	+75.56396484	+2292	+15.17431641	-19.36669922	-9.92724609	-12.85400391	-0.63720703	-81.71630859	+1876
+1458241065.25079990	+18.97998047	-20.06103516	-11.36865234	-4.21875000	+16.39160156	-105.35888672	+2188	+18.15820313	-18.86132813	-10.10302734	-161.65283203	-12.17285156	+76.24511719	+2268	+15.16992188	-19.44580078	-9.99316406	-12.72216797	-0.43945313	-82.46337891	+1848
+1458241065.25490000	+18.97998047	-20.06982422	-11.37304688	-4.26269531	+16.45751953	-105.75439453	+2160	+18.18457031	-18.88769531	-10.11181641	-161.67480469	-12.28271484	+76.57470703	+2256	+15.16552734	-19.48535156	-10.04150391	-12.61230469	-0.24169922	-82.85888672	+1840
+1458241065.25910000	+18.97119141	-20.07861328	-11.33789063	-4.39453125	+16.43554688	-106.21582031	+2144	+18.20654297	-18.90966797	-10.10742188	-161.71875000	-12.34863281	+76.92626953	+2240	+15.14355469	-19.51171875	-10.09423828	-12.50244141	+0.06591797	-83.21044922	+1836
+1458241065.26740000	+18.97558594	-20.04345703	-11.20605469	-4.48242188	+16.19384766	-107.07275391	+2116	+18.25488281	-18.92285156	-10.05908203	-161.76269531	-12.37060547	+77.67333984	+2212	+15.07763672	-19.55566406	-10.19531250	-12.28271484	+0.74707031	-84.04541016	+1836
+1458241065.27160000	+18.98876953	-20.00830078	-11.13574219	-4.46044922	+16.01806641	-107.51220703	+2104	+18.29443359	-18.94042969	-10.02832031	-161.78466797	-12.39257813	+78.11279297	+2200	+15.04687500	-19.58203125	-10.23486328	-12.15087891	+1.07666016	-84.50683594	+1840
+1458241065.27570010	+19.00634766	-19.97314453	-11.06982422	-4.41650391	+15.86425781	-107.92968750	+2092	+18.32519531	-18.96240234	-10.00195313	-161.85058594	-12.39257813	+78.55224609	+2184	+15.02050781	-19.59960938	-10.27441406	-11.95312500	+1.42822266	-85.01220703	+1856
+1458241065.27990010	+19.01953125	-19.92919922	-11.00830078	-4.37255859	+15.75439453	-108.34716797	+2088	+18.35156250	-18.98876953	-9.97119141	-161.91650391	-12.43652344	+79.01367188	+2168	+14.99853516	-19.61279297	-10.31396484	-11.77734375	+1.77978516	-85.47363281	+1872
+1458241065.28819990	+19.02832031	-19.86328125	-10.90722656	-4.35058594	+15.62255859	-109.18212891	+2092	+18.37792969	-19.04150391	-9.94482422	-162.11425781	-12.56835938	+79.80468750	+2136	+14.93701172	-19.63916016	-10.42382813	-11.51367188	+2.59277344	-86.22070313	+1932
+1458241065.29239990	+19.02392578	-19.85009766	-10.86328125	-4.41650391	+15.55664063	-109.57763672	+2100	+18.37792969	-19.08105469	-9.94042969	-162.24609375	-12.65625000	+80.15625000	+2120	+14.89746094	-19.64794922	-10.47216797	-11.46972656	+2.92236328	-86.52832031	+1968
+1458241065.29660010	+19.02392578	-19.84570313	-10.82812500	-4.48242188	+15.49072266	-109.99511719	+2116	+18.37792969	-19.12060547	-9.93603516	-162.37792969	-12.78808594	+80.50781250	+2104	+14.87109375	-19.68310547	-10.49853516	-11.46972656	+3.07617188	-86.90185547	+2000
+1458241065.30069990	+19.01513672	-19.85009766	-10.80615234	-4.59228516	+15.44677734	-110.39062500	+2136	+18.36035156	-19.15576172	-9.93603516	-162.53173828	-12.94189453	+80.85937500	+2092	+14.86230469	-19.70507813	-10.51611328	-11.44775391	+3.16406250	-87.16552734	+2028
+1458241065.30489990	+19.00634766	-19.87646484	-10.78417969	-4.70214844	+15.40283203	-110.78613281	+2156	+18.33398438	-19.21289063	-9.93164063	-162.72949219	-13.11767578	+81.21093750	+2080	+14.85351563	-19.72265625	-10.51171875	-11.46972656	+3.09814453	-87.47314453	+2056
+1458241065.30909990	+19.01074219	-19.91162109	-10.80175781	-4.76806641	+15.42480469	-111.15966797	+2172	+18.30322266	-19.27441406	-9.94921875	-162.92724609	-13.35937500	+81.56250000	+2072	+14.87109375	-19.77099609	-10.49414063	-11.49169922	+2.90039063	-87.84667969	+2080
+1458241065.31740000	+18.98876953	-20.06103516	-10.92480469	-5.07568359	+15.73242188	-111.81884766	+2196	+18.23291016	-19.42822266	-10.02392578	-163.34472656	-13.93066406	+82.15576172	+2068	+14.91943359	-19.87207031	-10.48974609	-11.60156250	+2.46093750	-88.33007813	+2100
+1458241065.32160000	+18.96679688	-20.15771484	-10.99951172	-5.31738281	+15.95214844	-112.17041016	+2200	+18.18896484	-19.49853516	-10.07226563	-163.54248047	-14.26025391	+82.39746094	+2068	+14.94140625	-19.93359375	-10.48974609	-11.68945313	+2.21923828	-88.57177734	+2104
+1458241065.32570000	+18.93164063	-20.27636719	-11.08740234	-5.62500000	+16.23779297	-112.52197266	+2196	+18.14062500	-19.56445313	-10.12060547	-163.71826172	-14.61181641	+82.61718750	+2068	+14.96777344	-19.97753906	-10.49853516	-11.79931641	+1.99951172	-88.72558594	+2100
+1458241065.32990000	+18.90087891	-20.40820313	-11.17968750	-5.91064453	+16.45751953	-112.85156250	+2184	+18.09228516	-19.63037109	-10.16015625	-163.89404297	-14.94140625	+82.83691406	+2072	+14.98974609	-20.03466797	-10.48974609	-11.90917969	+1.66992188	-88.90136719	+2096
+1458241065.33410000	+18.88330078	-20.54443359	-11.27636719	-6.15234375	+16.69921875	-113.15917969	+2164	+18.04833984	-19.69628906	-10.21289063	-164.06982422	-15.24902344	+83.05664063	+2072	+15.01611328	-20.10498047	-10.46777344	-12.06298828	+1.25244141	-89.12109375	+2084
+1458241065.33820010	+18.88330078	-20.68066406	-11.37304688	-6.32812500	+16.87500000	-113.55468750	+2140	+18.01757813	-19.75781250	-10.26123047	-164.17968750	-15.55664063	+83.29833984	+2076	+15.04687500	-20.17089844	-10.43261719	-12.19482422	+0.79101563	-89.36279297	+2068
+1458241065.34240010	+18.88330078	-20.80371094	-11.46533203	-6.45996094	+17.09472656	-113.92822266	+2112	+17.99560547	-19.81054688	-10.30957031	-164.24560547	-15.84228516	+83.54003906	+2080	+15.08203125	-20.24121094	-10.40185547	-12.30468750	+0.37353516	-89.64843750	+2056
+1458241065.34649990	+18.87451172	-20.92236328	-11.54003906	-6.63574219	+17.29248047	-114.34570313	+2088	+17.97802734	-19.86328125	-10.34472656	-164.31152344	-16.10595703	+83.82568359	+2084	+15.11279297	-20.30273438	-10.37988281	-12.37060547	+0.00000000	-89.89013672	+2040
+1458241065.35069990	+18.86132813	-21.04101563	-11.61474609	-6.81152344	+17.49023438	-114.74121094	+2064	+17.96923828	-19.91601563	-10.38427734	-164.35546875	-16.34765625	+84.04541016	+2092	+15.14355469	-20.36865234	-10.36230469	-12.45849609	-0.35156250	-90.17578125	+2024
+1458241065.35489990	+18.85693359	-21.14208984	-11.69384766	-6.96533203	+17.70996094	-115.09277344	+2040	+17.96484375	-19.95117188	-10.42822266	-164.37744141	-16.56738281	+84.24316406	+2100	+15.16552734	-20.43457031	-10.36230469	-12.52441406	-0.57128906	-90.43945313	+2008
+1458241065.35900000	+18.84375000	-21.23437500	-11.74218750	-7.16308594	+17.88574219	-115.44433594	+2020	+17.96044922	-19.98193359	-10.45898438	-164.42138672	-16.76513672	+84.41894531	+2104	+15.17431641	-20.49169922	-10.37109375	-12.61230469	-0.70312500	-90.63720703	+1988
+1458241065.36319990	+18.85253906	-21.28710938	-11.75097656	-7.22900391	+17.95166016	-115.77392578	+1992	+17.96923828	-19.99511719	-10.47656250	-164.39941406	-16.89697266	+84.61669922	+2108	+15.17431641	-20.53125000	-10.36230469	-12.65625000	-0.79101563	-90.90087891	+1972
+1458241065.36739990	+18.86132813	-21.31787109	-11.73339844	-7.25097656	+17.92968750	-116.12548828	+1968	+17.98681641	-20.00390625	-10.48095703	-164.37744141	-16.94091797	+84.83642578	+2108	+15.17431641	-20.57080078	-10.35791016	-12.65625000	-0.85693359	-91.20849609	+1956
+1458241065.37150000	+18.87011719	-21.33544922	-11.69384766	-7.31689453	+17.81982422	-116.49902344	+1944	+18.01757813	-20.01269531	-10.46337891	-164.35546875	-16.91894531	+85.14404297	+2112	+15.16992188	-20.59277344	-10.35351563	-12.61230469	-0.85693359	-91.49414063	+1940
+1458241065.37570000	+18.88330078	-21.33544922	-11.64550781	-7.31689453	+17.68798828	-116.78466797	+1924	+18.05273438	-20.02587891	-10.45019531	-164.33349609	-16.87500000	+85.40771484	+2120	+15.16552734	-20.61474609	-10.34912109	-12.54638672	-0.81298828	-91.82373047	+1924
+1458241065.37990000	+18.89648438	-21.31347656	-11.59716797	-7.29492188	+17.62207031	-117.07031250	+1908	+18.09667969	-20.03027344	-10.43701172	-164.28955078	-16.83105469	+85.64941406	+2124	+15.15673828	-20.63232422	-10.35791016	-12.45849609	-0.65917969	-92.13134766	+1912
+1458241065.38400010	+18.90087891	-21.27392578	-11.53564453	-7.29492188	+17.53417969	-117.35595703	+1892	+18.13623047	-20.03466797	-10.42382813	-164.26757813	-16.78710938	+85.89111328	+2132	+15.13476563	-20.64111328	-10.37548828	-12.34863281	-0.37353516	-92.43896484	+1904
+1458241065.38820000	+18.90087891	-21.24316406	-11.48730469	-7.33886719	+17.49023438	-117.55371094	+1876	+18.16699219	-20.03027344	-10.41064453	-164.24560547	-16.72119141	+86.04492188	+2136	+15.11279297	-20.63671875	-10.40625000	-12.26074219	-0.04394531	-92.68066406	+1900
+1458241065.39240000	+18.90087891	-21.20800781	-11.42138672	-7.38281250	+17.35839844	-117.75146484	+1860	+18.20214844	-20.03027344	-10.39306641	-164.24560547	-16.63330078	+86.19873047	+2140	+15.07763672	-20.63232422	-10.43701172	-12.17285156	+0.30761719	-92.92236328	+1896
+1458241065.39650010	+18.90087891	-21.17285156	-11.35107422	-7.42675781	+17.22656250	-117.94921875	+1848	+18.23291016	-20.03027344	-10.36669922	-164.26757813	-16.50146484	+86.35253906	+2140	+15.04248047	-20.62353516	-10.46337891	-12.10693359	+0.65917969	-93.14208984	+1900
+1458241065.40070010	+18.90087891	-21.13330078	-11.29394531	-7.44873047	+17.09472656	-118.08105469	+1836	+18.26367188	-20.02587891	-10.34472656	-164.28955078	-16.39160156	+86.52832031	+2140	+15.00732422	-20.61035156	-10.48974609	-12.01904297	+1.03271484	-93.36181641	+1904
+1458241065.40490010	+18.89648438	-21.09814453	-11.22802734	-7.47070313	+16.94091797	-118.23486328	+1828	+18.29003906	-20.03466797	-10.31396484	-164.33349609	-16.28173828	+86.70410156	+2136	+14.96337891	-20.58837891	-10.50292969	-11.95312500	+1.36230469	-93.60351563	+1912
+1458241065.40899990	+18.89648438	-21.06298828	-11.16650391	-7.47070313	+16.80908203	-118.38867188	+1828	+18.31640625	-20.04345703	-10.29199219	-164.35546875	-16.19384766	+86.87988281	+2132	+14.93261719	-20.57958984	-10.51611328	-11.86523438	+1.64794922	-93.84521484	+1924
+1458241065.42980000	+18.87011719	-21.04980469	-11.05224609	-7.75634766	+16.63330078	-118.91601563	+1852	+18.36035156	-20.13134766	-10.27441406	-164.72900391	-16.08398438	+87.34130859	+2100	+14.83154297	-20.63671875	-10.60400391	-11.97509766	+2.48291016	-94.43847656	+2008
+1458241065.43820000	+18.85693359	-21.12890625	-11.06103516	-7.93212891	+16.63330078	-119.06982422	+1868	+18.33398438	-20.19726563	-10.28759766	-164.94873047	-16.19384766	+87.49511719	+2088	+14.85351563	-20.70703125	-10.57324219	-12.12890625	+2.15332031	-94.63623047	+2036
+1458241065.44650010	+18.84375000	-21.23876953	-11.10058594	-8.12988281	+16.67724609	-119.24560547	+1864	+18.29003906	-20.27636719	-10.31396484	-165.19042969	-16.39160156	+87.64892578	+2080	+14.88867188	-20.80371094	-10.53808594	-12.37060547	+1.64794922	-94.76806641	+2052
+1458241065.45070000	+18.83935547	-21.30468750	-11.13574219	-8.19580078	+16.76513672	-119.33349609	+1860	+18.26367188	-20.31591797	-10.33593750	-165.30029297	-16.52343750	+87.69287109	+2080	+14.90625000	-20.84765625	-10.52490234	-12.48046875	+1.42822266	-94.81201172	+2056
+1458241065.45479990	+18.83496094	-21.37060547	-11.17968750	-8.28369141	+16.83105469	-119.42138672	+1852	+18.23291016	-20.35986328	-10.36230469	-165.43212891	-16.67724609	+87.73681641	+2076	+14.92822266	-20.89599609	-10.51171875	-12.59033203	+1.16455078	-94.85595703	+2056
+1458241065.45900010	+18.83056641	-21.44531250	-11.22802734	-8.34960938	+16.91894531	-119.48730469	+1844	+18.20214844	-20.40380859	-10.38867188	-165.56396484	-16.83105469	+87.78076172	+2076	+14.95458984	-20.94433594	-10.49853516	-12.72216797	+0.90087891	-94.87792969	+2056
+1458241065.46320010	+18.82177734	-21.54199219	-11.28076172	-8.48144531	+17.00683594	-119.59716797	+1832	+18.16699219	-20.43896484	-10.41503906	-165.69580078	-16.98486328	+87.80273438	+2076	+14.97656250	-20.99267578	-10.48095703	-12.87597656	+0.59326172	-94.92187500	+2052
+1458241065.46729990	+18.80859375	-21.63427734	-11.33349609	-8.59130859	+17.07275391	-119.68505859	+1820	+18.12744141	-20.47851563	-10.43701172	-165.82763672	-17.13867188	+87.84667969	+2076	+14.99853516	-21.04541016	-10.45898438	-13.00781250	+0.26367188	-94.94384766	+2044
+1458241065.47149990	+18.79541016	-21.73095703	-11.38183594	-8.72314453	+17.13867188	-119.81689453	+1808	+18.09228516	-20.52246094	-10.45458984	-165.95947266	-17.27050781	+87.93457031	+2076	+15.01611328	-21.08935547	-10.44140625	-13.16162109	-0.04394531	-94.98779297	+2036
+1458241065.47569990	+18.79101563	-21.85400391	-11.44335938	-8.83300781	+17.16064453	-119.97070313	+1800	+18.06152344	-20.57080078	-10.46777344	-166.06933594	-17.40234375	+88.02246094	+2080	+15.04248047	-21.15087891	-10.41064453	-13.33740234	-0.46142578	-95.05371094	+2024
+1458241065.47980000	+18.78662109	-21.94189453	-11.49609375	-8.89892578	+17.22656250	-120.14648438	+1792	+18.03955078	-20.60595703	-10.48535156	-166.17919922	-17.51220703	+88.08837891	+2080	+15.06445313	-21.20800781	-10.39306641	-13.49121094	-0.76904297	-95.14160156	+2008
+1458241065.48819990	+18.77343750	-22.06054688	-11.57519531	-9.03076172	+17.33642578	-120.41015625	+1772	+18.00439453	-20.65429688	-10.51171875	-166.35498047	-17.70996094	+88.15429688	+2076	+15.07324219	-21.26953125	-10.38427734	-13.68896484	-1.05468750	-95.22949219	+1972
+1458241065.49230000	+18.76904297	-22.09130859	-11.59716797	-9.07470703	+17.35839844	-120.47607422	+1760	+17.99121094	-20.67626953	-10.52050781	-166.42089844	-17.75390625	+88.19824219	+2076	+15.06884766	-21.28710938	-10.39306641	-13.75488281	-1.07666016	-95.27343750	+1956
+1458241065.49650000	+18.76904297	-22.10888672	-11.59277344	-9.14062500	+17.33642578	-120.56396484	+1748	+17.98681641	-20.68945313	-10.52050781	-166.50878906	-17.75390625	+88.24218750	+2072	+15.06005859	-21.28710938	-10.40625000	-13.77685547	-1.01074219	-95.29541016	+1936
+1458241065.50060010	+18.76904297	-22.11328125	-11.57519531	-9.18457031	+17.24853516	-120.62988281	+1740	+17.98681641	-20.70263672	-10.51171875	-166.57470703	-17.70996094	+88.30810547	+2068	+15.05126953	-21.27832031	-10.41503906	-13.75488281	-0.92285156	-95.33935547	+1920
+1458241065.50480010	+18.76904297	-22.10888672	-11.54443359	-9.25048828	+17.16064453	-120.71777344	+1732	+17.99121094	-20.70703125	-10.49414063	-166.61865234	-17.64404297	+88.37402344	+2060	+15.03808594	-21.26513672	-10.42382813	-13.71093750	-0.76904297	-95.38330078	+1900
+1458241065.50900010	+18.76904297	-22.09130859	-11.50488281	-9.29443359	+17.07275391	-120.82763672	+1732	+18.00439453	-20.71582031	-10.47656250	-166.66259766	-17.57812500	+88.43994141	+2056	+15.02050781	-21.24755859	-10.43701172	-13.64501953	-0.59326172	-95.44921875	+1888
+1458241065.51729990	+18.77783203	-22.04296875	-11.45654297	-9.31640625	+16.96289063	-120.89355469	+1728	+18.03076172	-20.72460938	-10.45019531	-166.72851563	-17.40234375	+88.54980469	+2044	+14.99853516	-21.21679688	-10.45898438	-13.55712891	-0.28564453	-95.49316406	+1872
+1458241065.52150010	+18.78662109	-22.00781250	-11.42578125	-9.31640625	+16.91894531	-120.91552734	+1732	+18.04833984	-20.72460938	-10.43701172	-166.75048828	-17.31445313	+88.57177734	+2040	+14.98535156	-21.19921875	-10.47656250	-13.49121094	-0.08789063	-95.51513672	+1864
+1458241065.52560000	+18.79101563	-21.98583984	-11.40380859	-9.31640625	+16.87500000	-120.91552734	+1732	+18.06152344	-20.72460938	-10.42822266	-166.77246094	-17.24853516	+88.59375000	+2032	+14.96777344	-21.18164063	-10.49414063	-13.42529297	+0.13183594	-95.51513672	+1864
+1458241065.54230000	+18.80859375	-21.90234375	-11.30712891	-9.38232422	+16.65527344	-120.98144531	+1744	+18.11425781	-20.72900391	-10.37109375	-166.86035156	-16.85302734	+88.70361328	+2000	+14.89746094	-21.08935547	-10.55566406	-13.16162109	+1.05468750	-95.51513672	+1888
+1458241065.55900000	+18.83935547	-21.85839844	-11.25878906	-9.40429688	+16.50146484	-120.98144531	+1772	+18.13183594	-20.75097656	-10.37109375	-166.94824219	-16.69921875	+88.68164063	+1968	+14.88427734	-21.09375000	-10.58203125	-13.16162109	+1.36230469	-95.44921875	+1940
+1458241065.56310010	+18.84375000	-21.86718750	-11.25878906	-9.40429688	+16.47949219	-120.95947266	+1776	+18.12744141	-20.75976563	-10.37548828	-166.99218750	-16.67724609	+88.65966797	+1964	+14.89306641	-21.10693359	-10.57763672	-13.20556641	+1.29638672	-95.42724609	+1952
+1458241065.56730010	+18.84375000	-21.88037109	-11.26757813	-9.44824219	+16.47949219	-120.95947266	+1784	+18.12304688	-20.76855469	-10.37988281	-167.01416016	-16.67724609	+88.63769531	+1960	+14.89746094	-21.12451172	-10.56884766	-13.27148438	+1.18652344	-95.40527344	+1964
+1458241065.57559990	+18.84814453	-21.91992188	-11.28955078	-9.49218750	+16.45751953	-120.95947266	+1796	+18.10546875	-20.79052734	-10.39306641	-167.08007813	-16.69921875	+88.61572266	+1952	+14.91503906	-21.15527344	-10.55126953	-13.38134766	+0.96679688	-95.38330078	+1976
+1458241065.57979990	+18.85253906	-21.94189453	-11.30273438	-9.51416016	+16.45751953	-120.95947266	+1800	+18.09228516	-20.79931641	-10.40185547	-167.12402344	-16.72119141	+88.57177734	+1952	+14.91943359	-21.16845703	-10.54687500	-13.40332031	+0.87890625	-95.36132813	+1980
+1458241065.58390000	+18.85253906	-21.96826172	-11.32031250	-9.53613281	+16.47949219	-120.95947266	+1800	+18.08349609	-20.81250000	-10.41064453	-167.14599609	-16.74316406	+88.54980469	+1952	+14.92822266	-21.17724609	-10.54248047	-13.44726563	+0.79101563	-95.33935547	+1984
+1458241065.58810000	+18.84814453	-21.99462891	-11.33789063	-9.55810547	+16.50146484	-120.95947266	+1804	+18.07470703	-20.82128906	-10.41503906	-167.16796875	-16.76513672	+88.52783203	+1952	+14.93701172	-21.20361328	-10.53369141	-13.53515625	+0.63720703	-95.31738281	+1984
+1458241065.59229990	+18.84814453	-22.02099609	-11.35546875	-9.58007813	+16.52343750	-120.95947266	+1804	+18.06591797	-20.83007813	-10.42382813	-167.21191406	-16.80908203	+88.50585938	+1952	+14.95019531	-21.22558594	-10.52490234	-13.62304688	+0.46142578	-95.27343750	+1984
+1458241065.59640000	+18.84375000	-22.04736328	-11.37304688	-9.62402344	+16.54541016	-120.95947266	+1808	+18.05273438	-20.84326172	-10.42822266	-167.23388672	-16.83105469	+88.48388672	+1952	+14.95898438	-21.25195313	-10.52050781	-13.71093750	+0.30761719	-95.22949219	+1980
+1458241065.60060000	+18.83935547	-22.08251953	-11.39501953	-9.66796875	+16.58935547	-120.95947266	+1812	+18.03955078	-20.85205078	-10.43261719	-167.27783203	-16.87500000	+88.46191406	+1952	+14.97656250	-21.31347656	-10.48974609	-13.99658203	-0.17578125	-95.11962891	+1976
+1458241065.60480000	+18.83496094	-22.11328125	-11.42138672	-9.71191406	+16.63330078	-120.93750000	+1812	+18.03076172	-20.86523438	-10.43701172	-167.29980469	-16.89697266	+88.43994141	+1956	+14.99414063	-21.35742188	-10.47216797	-14.19433594	-0.50537109	-95.00976563	+1964
+1458241065.60890010	+18.82617188	-22.13964844	-11.43457031	-9.75585938	+16.65527344	-120.93750000	+1812	+18.02197266	-20.87402344	-10.44140625	-167.34375000	-16.91894531	+88.43994141	+1960	+15.00292969	-21.38378906	-10.46777344	-14.34814453	-0.70312500	-94.92187500	+1944
+1458241065.61310010	+18.82177734	-22.16162109	-11.45214844	-9.79980469	+16.67724609	-120.93750000	+1812	+18.01318359	-20.88281250	-10.44140625	-167.36572266	-16.94091797	+88.41796875	+1960	+15.00732422	-21.40576172	-10.46337891	-14.45800781	-0.83496094	-94.85595703	+1928
+1458241065.61730000	+18.82177734	-22.17919922	-11.46093750	-9.82177734	+16.72119141	-120.93750000	+1812	+18.00878906	-20.89160156	-10.44140625	-167.40966797	-16.96289063	+88.39599609	+1964	+15.00732422	-21.41894531	-10.47216797	-14.50195313	-0.83496094	-94.79003906	+1908
+1458241065.62560010	+18.81298828	-22.17919922	-11.47412109	-9.86572266	+16.78710938	-120.89355469	+1808	+18.00000000	-20.90478516	-10.43261719	-167.45361328	-16.96289063	+88.37402344	+1972	+14.98974609	-21.39697266	-10.49414063	-14.45800781	-0.57128906	-94.70214844	+1880
+1458241065.62980010	+18.81298828	-22.17041016	-11.46972656	-9.86572266	+16.80908203	-120.87158203	+1804	+18.00000000	-20.90917969	-10.42382813	-167.47558594	-16.96289063	+88.35205078	+1976	+14.97656250	-21.37939453	-10.50732422	-14.43603516	-0.39550781	-94.68017578	+1872
+1458241065.63389990	+18.81298828	-22.15722656	-11.46533203	-9.86572266	+16.80908203	-120.84960938	+1804	+18.00000000	-20.90917969	-10.41503906	-167.49755859	-16.94091797	+88.35205078	+1980	+14.96337891	-21.35742188	-10.52050781	-14.39208984	-0.19775391	-94.63623047	+1864
+1458241065.63809990	+18.81298828	-22.15283203	-11.45654297	-9.84375000	+16.80908203	-120.82763672	+1800	+18.00439453	-20.90917969	-10.40625000	-167.49755859	-16.91894531	+88.33007813	+1984	+14.95898438	-21.34863281	-10.52490234	-14.37011719	-0.13183594	-94.63623047	+1856
+1458241065.64229990	+18.81738281	-22.13964844	-11.44775391	-9.84375000	+16.80908203	-120.82763672	+1800	+18.01318359	-20.90917969	-10.39306641	-167.49755859	-16.87500000	+88.33007813	+1988	+14.95458984	-21.33984375	-10.52929688	-14.34814453	-0.06591797	-94.63623047	+1848
+1458241065.65470000	+18.82617188	-22.10449219	-11.42578125	-9.77783203	+16.76513672	-120.78369141	+1796	+18.04394531	-20.89599609	-10.34472656	-167.47558594	-16.72119141	+88.30810547	+2000	+14.93701172	-21.30908203	-10.54248047	-14.26025391	+0.17578125	-94.61425781	+1840
+1458241065.67560010	+18.87890625	-21.97265625	-11.31591797	-9.49218750	+16.54541016	-120.60791016	+1812	+18.12304688	-20.83886719	-10.25683594	-167.32177734	-16.34765625	+88.02246094	+2016	+14.89306641	-21.10693359	-10.60400391	-13.75488281	+1.20849609	-94.19677734	+1888
+1458241065.68390010	+18.91406250	-21.91552734	-11.27197266	-9.27246094	+16.43554688	-120.47607422	+1824	+18.14062500	-20.80810547	-10.24804688	-167.18994141	-16.25976563	+87.80273438	+2020	+14.91943359	-21.04980469	-10.59082031	-13.60107422	+1.16455078	-93.88916016	+1912
+1458241065.68810010	+18.93164063	-21.89355469	-11.26757813	-9.18457031	+16.41357422	-120.36621094	+1824	+18.14062500	-20.79492188	-10.26123047	-167.12402344	-16.23779297	+87.60498047	+2020	+14.93701172	-21.03662109	-10.58203125	-13.60107422	+1.07666016	-93.75732422	+1924
+1458241065.69219990	+18.93603516	-21.88037109	-11.27636719	-9.11865234	+16.41357422	-120.23437500	+1828	+18.14062500	-20.78173828	-10.28759766	-167.05810547	-16.25976563	+87.40722656	+2024	+14.95898438	-21.03222656	-10.56884766	-13.60107422	+0.90087891	-93.60351563	+1932
+1458241065.69639990	+18.94042969	-21.88037109	-11.28955078	-9.05273438	+16.43554688	-120.10253906	+1828	+18.12744141	-20.76855469	-10.31396484	-166.99218750	-16.28173828	+87.16552734	+2028	+14.98535156	-21.03222656	-10.55126953	-13.62304688	+0.68115234	-93.44970703	+1936
+1458241065.70059990	+18.94042969	-21.88037109	-11.29833984	-9.00878906	+16.43554688	-119.97070313	+1828	+18.11865234	-20.75097656	-10.34912109	-166.92626953	-16.30371094	+86.90185547	+2032	+15.00292969	-21.02783203	-10.52929688	-13.64501953	+0.48339844	-93.31787109	+1940
+1458241065.70470000	+18.93603516	-21.88476563	-11.31591797	-8.98681641	+16.45751953	-119.86083984	+1828	+18.10107422	-20.72900391	-10.38867188	-166.83837891	-16.34765625	+86.63818359	+2036	+15.02490234	-21.03222656	-10.50732422	-13.68896484	+0.24169922	-93.20800781	+1940
+1458241065.70890000	+18.93164063	-21.88916016	-11.33349609	-8.94287109	+16.47949219	-119.75097656	+1828	+18.08349609	-20.71142578	-10.42382813	-166.77246094	-16.39160156	+86.37451172	+2040	+15.04687500	-21.03222656	-10.48095703	-13.71093750	+0.02197266	-93.07617188	+1944
+1458241065.71310000	+18.92724609	-21.89355469	-11.35986328	-8.92089844	+16.52343750	-119.59716797	+1828	+18.07031250	-20.68505859	-10.46337891	-166.66259766	-16.41357422	+86.08886719	+2048	+15.08203125	-21.03662109	-10.43261719	-13.77685547	-0.37353516	-92.87841797	+1944
+1458241065.71720000	+18.92285156	-21.89355469	-11.38623047	-8.87695313	+16.56738281	-119.46533203	+1828	+18.06152344	-20.65869141	-10.50292969	-166.55273438	-16.45751953	+85.80322266	+2056	+15.11279297	-21.04101563	-10.39306641	-13.84277344	-0.70312500	-92.68066406	+1948
+1458241065.72140000	+18.91845703	-21.89355469	-11.40820313	-8.83300781	+16.61132813	-119.28955078	+1824	+18.04833984	-20.62792969	-10.53369141	-166.46484375	-16.45751953	+85.49560547	+2060	+15.13037109	-21.03662109	-10.36230469	-13.88671875	-0.92285156	-92.48291016	+1944
+1458241065.72560000	+18.90527344	-21.88037109	-11.43457031	-8.81103516	+16.67724609	-119.04785156	+1824	+18.03955078	-20.58398438	-10.56005859	-166.33300781	-16.45751953	+85.16601563	+2068	+15.14794922	-21.01904297	-10.32275391	-13.95263672	-1.16455078	-92.15332031	+1944
+1458241065.73390010	+18.87890625	-21.84082031	-11.45654297	-8.76708984	+16.74316406	-118.60839844	+1812	+18.03515625	-20.49169922	-10.58642578	-166.11328125	-16.34765625	+84.55078125	+2072	+15.14794922	-20.96191406	-10.28320313	-13.99658203	-1.27441406	-91.64794922	+1928
+1458241065.73799990	+18.87011719	-21.79248047	-11.43896484	-8.70117188	+16.69921875	-118.32275391	+1808	+18.04833984	-20.43017578	-10.57763672	-165.93750000	-16.19384766	+84.24316406	+2076	+15.13916016	-20.91796875	-10.26123047	-13.93066406	-1.20849609	-91.47216797	+1920
+1458241065.74219990	+18.87451172	-21.72656250	-11.41259766	-8.61328125	+16.63330078	-118.08105469	+1804	+18.07031250	-20.37304688	-10.55126953	-165.78369141	-15.99609375	+84.00146484	+2076	+15.12158203	-20.86523438	-10.25244141	-13.82080078	-0.98876953	-91.34033203	+1912
+1458241065.74640010	+18.88769531	-21.65625000	-11.37304688	-8.48144531	+16.56738281	-117.83935547	+1804	+18.10107422	-20.31591797	-10.50732422	-165.62988281	-15.77636719	+83.82568359	+2080	+15.09960938	-20.79931641	-10.26123047	-13.68896484	-0.68115234	-91.20849609	+1908
+1458241065.75050000	+18.90527344	-21.55078125	-11.31591797	-8.30566406	+16.43554688	-117.48779297	+1812	+18.14062500	-20.25000000	-10.44140625	-165.47607422	-15.46875000	+83.64990234	+2084	+15.07324219	-20.74658203	-10.28759766	-13.57910156	-0.28564453	-91.07666016	+1908
+1458241065.75469990	+18.92285156	-21.44970703	-11.25439453	-8.15185547	+16.30371094	-117.15820313	+1820	+18.18017578	-20.19287109	-10.37548828	-165.32226563	-15.18310547	+83.49609375	+2088	+15.04687500	-20.68945313	-10.31835938	-13.44726563	+0.10986328	-90.92285156	+1908
+1458241065.75889990	+18.94042969	-21.34423828	-11.18847656	-8.02001953	+16.17187500	-116.87255859	+1828	+18.21533203	-20.13574219	-10.30957031	-165.19042969	-14.91943359	+83.29833984	+2092	+15.01171875	-20.62792969	-10.35351563	-13.33740234	+0.54931641	-90.72509766	+1912
+1458241065.76300000	+18.95361328	-21.19921875	-11.08740234	-7.84423828	+15.99609375	-116.47705078	+1852	+18.25488281	-20.06982422	-10.23925781	-165.03662109	-14.58984375	+83.07861328	+2096	+14.97656250	-20.54882813	-10.39306641	-13.18359375	+1.01074219	-90.50537109	+1924
+1458241065.76720000	+18.97119141	-21.08056641	-10.99072266	-7.66845703	+15.77636719	-116.16943359	+1880	+18.29003906	-20.01708984	-10.16455078	-164.92675781	-14.28222656	+82.90283203	+2104	+14.94140625	-20.46093750	-10.41943359	-13.05175781	+1.40625000	-90.26367188	+1936
+1458241065.77550010	+19.03271484	-20.86962891	-10.85009766	-7.22900391	+15.38085938	-115.57617188	+1948	+18.36035156	-19.94238281	-10.02392578	-164.70703125	-13.62304688	+82.59521484	+2120	+14.90185547	-20.30712891	-10.46337891	-12.74414063	+2.04345703	-89.75830078	+1964
+1458241065.77970000	+19.06787109	-20.79931641	-10.79736328	-7.00927734	+15.22705078	-115.29052734	+1988	+18.39111328	-19.91601563	-9.96679688	-164.64111328	-13.35937500	+82.41943359	+2128	+14.88867188	-20.23681641	-10.47656250	-12.61230469	+2.26318359	-89.45068359	+1980
+1458241065.78390000	+19.09863281	-20.72900391	-10.77539063	-6.78955078	+15.11718750	-114.98291016	+2028	+18.39990234	-19.88525391	-9.93164063	-164.55322266	-13.18359375	+82.17773438	+2136	+14.88867188	-20.18408203	-10.48535156	-12.52441406	+2.39501953	-89.16503906	+1996
+1458241065.79220010	+19.08105469	-20.68505859	-10.82812500	-6.65771484	+15.24902344	-114.25781250	+2080	+18.37353516	-19.85009766	-9.92285156	-164.53125000	-12.98583984	+81.43066406	+2140	+14.92382813	-20.09179688	-10.50292969	-12.41455078	+2.37304688	-88.33007813	+2024
+1458241065.79640010	+19.06347656	-20.68945313	-10.88525391	-6.65771484	+15.38085938	-113.84033203	+2096	+18.33837891	-19.84570313	-9.94921875	-164.55322266	-12.98583984	+80.96923828	+2148	+14.95019531	-20.06103516	-10.48095703	-12.45849609	+2.15332031	-87.91259766	+2028
+1458241065.80049990	+19.05468750	-20.69384766	-10.93798828	-6.61376953	+15.46875000	-113.46679688	+2108	+18.30322266	-19.83251953	-9.98876953	-164.55322266	-12.98583984	+80.44189453	+2160	+14.98974609	-20.03027344	-10.44580078	-12.48046875	+1.80175781	-87.47314453	+2032
+1458241065.80469990	+19.05029297	-20.69824219	-10.98632813	-6.54785156	+15.53466797	-113.11523438	+2108	+18.26367188	-19.82373047	-10.02832031	-164.55322266	-12.98583984	+79.93652344	+2172	+15.02929688	-19.99951172	-10.39746094	-12.52441406	+1.42822266	-87.03369141	+2032
+1458241065.80880000	+19.04589844	-20.70263672	-11.03906250	-6.43798828	+15.60058594	-112.74169922	+2104	+18.22412109	-19.81054688	-10.06787109	-164.55322266	-13.00781250	+79.45312500	+2184	+15.07324219	-19.97314453	-10.35351563	-12.54638672	+1.01074219	-86.61621094	+2028
+1458241065.81300000	+19.04150391	-20.71142578	-11.11376953	-6.35009766	+15.68847656	-112.32421875	+2096	+18.17578125	-19.80175781	-10.10742188	-164.55322266	-13.02978516	+78.92578125	+2200	+15.13037109	-19.95996094	-10.30517578	-12.65625000	+0.52734375	-86.06689453	+2020
+1458241065.81719990	+19.02832031	-20.72460938	-11.20166016	-6.28417969	+15.86425781	-111.86279297	+2084	+18.12304688	-19.78417969	-10.16455078	-164.55322266	-13.11767578	+78.35449219	+2216	+15.17431641	-19.95556641	-10.27001953	-12.76611328	+0.13183594	-85.56152344	+2012
+1458241065.82130000	+19.00195313	-20.73339844	-11.28955078	-6.24023438	+16.08398438	-111.33544922	+2072	+18.06591797	-19.76220703	-10.22607422	-164.53125000	-13.24951172	+77.71728516	+2232	+15.20068359	-19.93798828	-10.24804688	-12.91992188	-0.15380859	-85.03417969	+2004
+1458241065.82550000	+18.97998047	-20.72460938	-11.37304688	-6.17431641	+16.25976563	-110.76416016	+2056	+18.00878906	-19.72265625	-10.30078125	-164.46533203	-13.38134766	+76.97021484	+2252	+15.23144531	-19.88964844	-10.21289063	-13.02978516	-0.50537109	-84.37500000	+1996
+1458241065.82970000	+18.95800781	-20.70263672	-11.44335938	-6.06445313	+16.41357422	-110.17089844	+2032	+17.95605469	-19.68310547	-10.36669922	-164.39941406	-13.44726563	+76.28906250	+2268	+15.25341797	-19.84570313	-10.18212891	-13.09570313	-0.74707031	-83.80371094	+1988
+1458241065.83380010	+18.94482422	-20.67626953	-11.50048828	-5.93261719	+16.54541016	-109.59960938	+2008	+17.91210938	-19.64355469	-10.40625000	-164.35546875	-13.42529297	+75.65185547	+2280	+15.26660156	-19.78857422	-10.16455078	-13.11767578	-0.90087891	-83.25439453	+1976
+1458241065.83800010	+18.94482422	-20.61914063	-11.54003906	-5.71289063	+16.56738281	-108.94042969	+1988	+17.88134766	-19.58203125	-10.42822266	-164.22363281	-13.33740234	+75.05859375	+2288	+15.26220703	-19.73583984	-10.12939453	-13.13964844	-1.01074219	-82.79296875	+1964
+1458241065.84220000	+18.94482422	-20.54003906	-11.57080078	-5.44921875	+16.61132813	-108.32519531	+1968	+17.85937500	-19.50292969	-10.44580078	-164.04785156	-13.24951172	+74.46533203	+2300	+15.25781250	-19.69189453	-10.13378906	-13.11767578	-0.90087891	-82.39746094	+1960
+1458241065.84629990	+18.93603516	-20.44775391	-11.57519531	-5.20751953	+16.63330078	-107.77587891	+1948	+17.85058594	-19.42382813	-10.43701172	-163.85009766	-13.11767578	+73.98193359	+2304	+15.23583984	-19.62158203	-10.16015625	-13.00781250	-0.61523438	-81.93603516	+1956
+1458241065.85050010	+18.93164063	-20.32910156	-11.57080078	-4.94384766	+16.65527344	-107.11669922	+1932	+17.86816406	-19.32714844	-10.42382813	-163.60839844	-12.94189453	+73.45458984	+2312	+15.21826172	-19.55126953	-10.18652344	-12.91992188	-0.28564453	-81.51855469	+1956
+1458241065.85470010	+18.93164063	-20.20166016	-11.56640625	-4.63623047	+16.72119141	-106.43554688	+1920	+17.89453125	-19.23925781	-10.40185547	-163.34472656	-12.70019531	+72.92724609	+2316	+15.19628906	-19.48535156	-10.23046875	-12.78808594	+0.10986328	-81.07910156	+1960
+1458241065.85879990	+18.92724609	-20.07421875	-11.55322266	-4.39453125	+16.76513672	-105.77636719	+1904	+17.91650391	-19.13818359	-10.37548828	-163.08105469	-12.41455078	+72.42187500	+2316	+15.15234375	-19.39306641	-10.27880859	-12.65625000	+0.63720703	-80.55175781	+1960
+1458241065.86299990	+18.92724609	-19.90283203	-11.50927734	-3.99902344	+16.72119141	-105.02929688	+1900	+17.94287109	-19.01513672	-10.33154297	-162.77343750	-12.06298828	+71.85058594	+2320	+15.09960938	-19.28759766	-10.32275391	-12.48046875	+1.16455078	-80.09033203	+1960
+1458241065.86719990	+18.93164063	-19.73144531	-11.43457031	-3.64746094	+16.56738281	-104.43603516	+1900	+17.97363281	-18.88330078	-10.28320313	-162.44384766	-11.68945313	+71.34521484	+2320	+15.04687500	-19.18652344	-10.35791016	-12.30468750	+1.69189453	-79.65087891	+1960
+1458241065.87130000	+18.94042969	-19.56445313	-11.35107422	-3.27392578	+16.36962891	-103.90869141	+1904	+18.01757813	-18.76025391	-10.21728516	-162.11425781	-11.27197266	+70.92773438	+2324	+14.99853516	-19.09863281	-10.38867188	-12.12890625	+2.17529297	-79.25537109	+1960
+1458241065.87550000	+18.94482422	-19.38427734	-11.27636719	-2.87841797	+16.19384766	-103.24951172	+1916	+18.07470703	-18.62402344	-10.14257813	-161.74072266	-10.81054688	+70.51025391	+2324	+14.95019531	-19.00634766	-10.42822266	-11.95312500	+2.70263672	-78.79394531	+1968
+1458241065.87969990	+18.94921875	-19.22607422	-11.22363281	-2.48291016	+16.10595703	-102.59033203	+1928	+18.12744141	-18.50537109	-10.07226563	-161.36718750	-10.39306641	+70.09277344	+2320	+14.90185547	-18.91845703	-10.47656250	-11.77734375	+3.25195313	-78.33251953	+1976
+1458241065.88380000	+18.94921875	-19.07666016	-11.17968750	-2.13134766	+16.06201172	-101.95312500	+1944	+18.16699219	-18.39111328	-10.01074219	-161.01562500	-9.99755859	+69.63134766	+2316	+14.84912109	-18.83496094	-10.52050781	-11.68945313	+3.80126953	-77.84912109	+1984
+1458241065.88800000	+18.94482422	-18.92285156	-11.14892578	-1.75781250	+16.06201172	-101.16210938	+1976	+18.21093750	-18.26367188	-9.95800781	-160.66406250	-9.60205078	+69.06005859	+2312	+14.80517578	-18.72509766	-10.57763672	-11.51367188	+4.37255859	-77.18994141	+2008
+1458241065.89210010	+18.93603516	-18.79980469	-11.10058594	-1.49414063	+15.97412109	-100.48095703	+2008	+18.24609375	-18.15380859	-9.91406250	-160.35644531	-9.25048828	+68.48876953	+2304	+14.76562500	-18.61962891	-10.60400391	-11.38183594	+4.72412109	-76.59667969	+2028
+1458241065.89630010	+18.93164063	-18.68554688	-11.06103516	-1.23046875	+15.86425781	-99.84375000	+2044	+18.26367188	-18.03515625	-9.90527344	-160.04882813	-8.94287109	+67.82958984	+2296	+14.74365234	-18.54052734	-10.59960938	-11.31591797	+4.92187500	-76.11328125	+2044
+1458241065.90050010	+18.92285156	-18.57568359	-11.03027344	-0.96679688	+15.77636719	-99.16259766	+2080	+18.25927734	-17.90771484	-9.90087891	-159.74121094	-8.67919922	+67.12646484	+2292	+14.73925781	-18.44384766	-10.59521484	-11.16210938	+5.03173828	-75.49804688	+2064
+1458241065.90879990	+18.91845703	-18.42626953	-10.98193359	-0.48339844	+15.49072266	-97.88818359	+2140	+18.23291016	-17.74511719	-9.87011719	-159.30175781	-8.21777344	+66.00585938	+2276	+14.74365234	-18.29443359	-10.52490234	-11.03027344	+4.89990234	-74.50927734	+2084
+1458241065.91300010	+18.92724609	-18.37353516	-11.00830078	-0.24169922	+15.46875000	-97.16308594	+2164	+18.23291016	-17.66601563	-9.86132813	-159.08203125	-7.99804688	+65.41259766	+2264	+14.78320313	-18.21533203	-10.48095703	-10.92041016	+4.68017578	-73.91601563	+2088
+1458241065.91710000	+18.92724609	-18.32958984	-11.04785156	-0.04394531	+15.49072266	-96.41601563	+2176	+18.22412109	-17.60449219	-9.86572266	-158.88427734	-7.84423828	+64.77539063	+2248	+14.82275391	-18.13183594	-10.43701172	-10.81054688	+4.46044922	-73.32275391	+2080
+1458241065.92129990	+18.91845703	-18.28564453	-11.08300781	+0.13183594	+15.51269531	-95.66894531	+2180	+18.19335938	-17.52539063	-9.90966797	-158.70849609	-7.77832031	+64.00634766	+2240	+14.86230469	-18.04394531	-10.38427734	-10.72265625	+4.24072266	-72.70751953	+2068
+1458241065.92549990	+18.90966797	-18.23730469	-11.11376953	+0.30761719	+15.55664063	-94.89990234	+2180	+18.15380859	-17.45068359	-9.95361328	-158.53271484	-7.69042969	+63.21533203	+2236	+14.90625000	-17.93847656	-10.32714844	-10.56884766	+3.95507813	-72.02636719	+2052
+1458241065.92960000	+18.89648438	-18.19775391	-11.13134766	+0.46142578	+15.49072266	-94.19677734	+2172	+18.10986328	-17.38037109	-9.97998047	-158.42285156	-7.60253906	+62.55615234	+2228	+14.94580078	-17.84619141	-10.25244141	-10.45898438	+3.58154297	-71.41113281	+2028
+1458241065.93380000	+18.88330078	-18.16259766	-11.14892578	+0.59326172	+15.40283203	-93.49365234	+2164	+18.07470703	-17.31884766	-9.99316406	-158.31298828	-7.47070313	+61.96289063	+2216	+14.98974609	-17.76269531	-10.17773438	-10.34912109	+3.18603516	-70.86181641	+2004
+1458241065.93800000	+18.90087891	-18.09667969	-11.14453125	+0.87890625	+15.22705078	-92.81250000	+2156	+18.06152344	-17.23974609	-9.99316406	-158.09326172	-7.29492188	+61.41357422	+2208	+15.03808594	-17.67480469	-10.09423828	-10.19531250	+2.76855469	-70.35644531	+1980
+1458241065.94210000	+18.91845703	-18.01757813	-11.14892578	+1.23046875	+15.09521484	-92.13134766	+2148	+18.04394531	-17.16503906	-9.98437500	-157.87353516	-7.11914063	+60.90820313	+2196	+15.07763672	-17.59130859	-10.02832031	-10.04150391	+2.50488281	-69.85107422	+1960
+1458241065.94630000	+18.93164063	-17.92089844	-11.16210938	+1.58203125	+14.98535156	-91.40625000	+2140	+18.02636719	-17.09912109	-9.95800781	-157.71972656	-6.92138672	+60.46875000	+2188	+15.10400391	-17.48144531	-9.98437500	-9.82177734	+2.37304688	-69.30175781	+1936
+1458241065.95050000	+18.94042969	-17.82421875	-11.18408203	+1.95556641	+14.91943359	-90.59326172	+2132	+18.01757813	-17.02880859	-9.93164063	-157.56591797	-6.70166016	+60.00732422	+2180	+15.12597656	-17.38037109	-9.94482422	-9.64599609	+2.28515625	-68.77441406	+1916
+1458241065.95460010	+18.93603516	-17.71875000	-11.21923828	+2.30712891	+14.96337891	-89.80224609	+2128	+18.01318359	-16.93652344	-9.91406250	-157.36816406	-6.48193359	+59.50195313	+2172	+15.14794922	-17.29687500	-9.91845703	-9.42626953	+2.26318359	-68.22509766	+1896
+1458241065.95880010	+18.90527344	-17.60449219	-11.21484375	+2.57080078	+14.98535156	-89.03320313	+2116	+18.00000000	-16.83544922	-9.90087891	-157.17041016	-6.30615234	+58.97460938	+2168	+15.14794922	-17.17822266	-9.91406250	-9.16259766	+2.39501953	-67.60986328	+1880
+1458241065.96289990	+18.90087891	-17.44189453	-11.15771484	+3.03222656	+14.83154297	-88.28613281	+2104	+18.00439453	-16.71240234	-9.87451172	-156.86279297	-6.04248047	+58.49121094	+2164	+15.13476563	-17.07275391	-9.89208984	-8.92089844	+2.50488281	-67.14843750	+1860
+1458241065.96709990	+18.90087891	-17.27929688	-11.09179688	+3.49365234	+14.61181641	-87.67089844	+2096	+18.01318359	-16.58935547	-9.83056641	-156.57714844	-5.73486328	+58.07373047	+2160	+15.11718750	-16.98925781	-9.87890625	-8.72314453	+2.70263672	-66.75292969	+1840
+1458241065.97129990	+18.89208984	-17.11669922	-11.03906250	+3.95507813	+14.41406250	-87.01171875	+2084	+18.03076172	-16.48388672	-9.74267578	-156.31347656	-5.33935547	+57.81005859	+2168	+15.08642578	-16.88818359	-9.89648438	-8.45947266	+3.03222656	-66.26953125	+1828
+1458241065.97540000	+18.89208984	-16.93652344	-10.98632813	+4.48242188	+14.21630859	-86.28662109	+2072	+18.05712891	-16.36962891	-9.65478516	-156.00585938	-4.92187500	+57.52441406	+2172	+15.05126953	-16.79150391	-9.90527344	-8.21777344	+3.33984375	-65.87402344	+1808
+1458241065.97960000	+18.87890625	-16.74755859	-10.96435547	+5.03173828	+14.23828125	-85.53955078	+2064	+18.08349609	-16.23339844	-9.58007813	-155.65429688	-4.59228516	+57.19482422	+2180	+15.01171875	-16.70361328	-9.93603516	-7.95410156	+3.77929688	-65.43457031	+1796
+1458241065.98379990	+18.84814453	-16.56298828	-10.92041016	+5.51513672	+14.23828125	-84.83642578	+2060	+18.08789063	-16.08398438	-9.53173828	-155.32470703	-4.32861328	+56.73339844	+2184	+14.96337891	-16.60253906	-9.97558594	-7.66845703	+4.30664063	-64.95117188	+1788
+1458241065.98790000	+18.81738281	-16.37841797	-10.88525391	+5.99853516	+14.23828125	-84.06738281	+2068	+18.10107422	-15.93896484	-9.50097656	-154.99511719	-4.06494141	+56.22802734	+2192	+14.91943359	-16.50146484	-10.02392578	-7.38281250	+4.83398438	-64.44580078	+1784
+1458241065.99210000	+18.78662109	-16.21582031	-10.82812500	+6.37207031	+14.12841797	-83.38623047	+2080	+18.10986328	-15.80712891	-9.45703125	-154.68750000	-3.75732422	+55.74462891	+2196	+14.87109375	-16.40478516	-10.05468750	-7.14111328	+5.27343750	-63.98437500	+1780
+1458241065.99630000	+18.74707031	-16.05322266	-10.77099609	+6.76757813	+14.01855469	-82.72705078	+2100	+18.10986328	-15.67089844	-9.40869141	-154.40185547	-3.47167969	+55.28320313	+2204	+14.81835938	-16.31250000	-10.07666016	-6.92138672	+5.66894531	-63.52294922	+1784
+1458241066.00040010	+18.71630859	-15.88623047	-10.70507813	+7.20703125	+13.88671875	-82.08984375	+2136	+18.11425781	-15.53027344	-9.34716797	-154.07226563	-3.16406250	+54.86572266	+2216	+14.77441406	-16.20703125	-10.08544922	-6.65771484	+5.99853516	-63.06152344	+1792
+1458241066.00460000	+18.68554688	-15.71923828	-10.63916016	+7.62451172	+13.73291016	-81.47460938	+2176	+18.10986328	-15.39843750	-9.28564453	-153.76464844	-2.90039063	+54.49218750	+2236	+14.72607422	-16.10156250	-10.09423828	-6.39404297	+6.32812500	-62.64404297	+1808
+1458241066.00880000	+18.67675781	-15.56542969	-10.59521484	+8.08593750	+13.60107422	-80.90332031	+2224	+18.10986328	-15.27539063	-9.24169922	-153.47900391	-2.63671875	+54.07470703	+2252	+14.68652344	-16.01806641	-10.09423828	-6.21826172	+6.56982422	-62.27050781	+1824
+1458241066.01290010	+18.66357422	-15.42919922	-10.58203125	+8.45947266	+13.53515625	-80.24414063	+2272	+18.10546875	-15.15673828	-9.21093750	-153.23730469	-2.41699219	+53.61328125	+2268	+14.67773438	-15.91699219	-10.09863281	-5.93261719	+6.74560547	-61.74316406	+1848
+1458241066.01710010	+18.64599609	-15.31054688	-10.56005859	+8.78906250	+13.44726563	-79.60693359	+2316	+18.08789063	-15.06005859	-9.18457031	-153.03955078	-2.26318359	+53.17382813	+2280	+14.66015625	-15.81591797	-10.08984375	-5.69091797	+6.85546875	-61.25976563	+1868
+1458241066.02130010	+18.62402344	-15.18750000	-10.53369141	+9.11865234	+13.38134766	-78.99169922	+2356	+18.05273438	-14.94140625	-9.18017578	-152.84179688	-2.17529297	+52.60253906	+2300	+14.65136719	-15.72802734	-10.04589844	-5.51513672	+6.83349609	-60.88623047	+1884
+1458241066.02539990	+18.59765625	-15.07324219	-10.52050781	+9.40429688	+13.33740234	-78.35449219	+2396	+18.01318359	-14.82714844	-9.18017578	-152.66601563	-2.10937500	+52.05322266	+2320	+14.66455078	-15.62255859	-9.99755859	-5.25146484	+6.74560547	-60.40283203	+1904
+1458241066.02959990	+18.57568359	-14.97656250	-10.48095703	+9.60205078	+13.11767578	-77.80517578	+2424	+17.96923828	-14.74804688	-9.16259766	-152.55615234	-1.97753906	+51.59179688	+2336	+14.67333984	-15.50390625	-9.93164063	-4.98779297	+6.52587891	-59.96337891	+1924
+1458241066.03379990	+18.57568359	-14.88867188	-10.45898438	+9.84375000	+12.91992188	-77.27783203	+2444	+17.93847656	-14.67773438	-9.14501953	-152.46826172	-1.82373047	+51.17431641	+2344	+14.69531250	-15.39843750	-9.85693359	-4.81201172	+6.24023438	-59.54589844	+1936
+1458241066.03790000	+18.58007813	-14.79638672	-10.43261719	+10.10742188	+12.67822266	-76.79443359	+2456	+17.91210938	-14.60302734	-9.10986328	-152.33642578	-1.62597656	+50.84472656	+2356	+14.73046875	-15.27978516	-9.78222656	-4.52636719	+5.88867188	-59.12841797	+1948
+1458241066.04210000	+18.58007813	-14.69970703	-10.41943359	+10.39306641	+12.54638672	-76.28906250	+2460	+17.88134766	-14.52832031	-9.07470703	-152.22656250	-1.47216797	+50.53710938	+2364	+14.75683594	-15.16552734	-9.70312500	-4.26269531	+5.55908203	-58.71093750	+1952
+1458241066.04620000	+18.58447266	-14.60742188	-10.40625000	+10.63476563	+12.43652344	-75.80566406	+2460	+17.84619141	-14.44482422	-9.06152344	-152.07275391	-1.38427734	+50.16357422	+2376	+14.78759766	-15.06005859	-9.61523438	-4.02099609	+5.20751953	-58.33740234	+1956
+1458241066.05040000	+18.58886719	-14.51513672	-10.39746094	+10.92041016	+12.30468750	-75.25634766	+2452	+17.81542969	-14.36132813	-9.05273438	-151.94091797	-1.27441406	+49.76806641	+2388	+14.83154297	-14.95019531	-9.52734375	-3.73535156	+4.83398438	-57.91992188	+1956
+1458241066.05460000	+18.59326172	-14.42724609	-10.38427734	+11.14013672	+12.17285156	-74.77294922	+2432	+17.78466797	-14.27783203	-9.04394531	-151.78710938	-1.16455078	+49.35058594	+2396	+14.87109375	-14.84033203	-9.43945313	-3.44970703	+4.46044922	-57.50244141	+1952
+1458241066.05870010	+18.57568359	-14.32617188	-10.36669922	+11.35986328	+12.06298828	-74.22363281	+2412	+17.74951172	-14.19433594	-9.01757813	-151.67724609	-1.03271484	+48.97705078	+2404	+14.89306641	-14.70849609	-9.37353516	-3.12011719	+4.19677734	-57.01904297	+1944
+1458241066.06290010	+18.56250000	-14.22070313	-10.33593750	+11.60156250	+11.90917969	-73.74023438	+2388	+17.72753906	-14.09326172	-8.98242188	-151.47949219	-0.85693359	+48.64746094	+2420	+14.91503906	-14.57226563	-9.29882813	-2.76855469	+3.91113281	-56.60156250	+1936
+1458241066.06710000	+18.54931641	-14.09765625	-10.31396484	+11.90917969	+11.82128906	-73.23486328	+2364	+17.70996094	-13.99218750	-8.93408203	-151.30371094	-0.63720703	+48.38378906	+2432	+14.93261719	-14.45361328	-9.22851563	-2.43896484	+3.66943359	-56.20605469	+1928
+1458241066.07119990	+18.53613281	-13.97900391	-10.29199219	+12.19482422	+11.73339844	-72.72949219	+2340	+17.69238281	-13.89990234	-8.87695313	-151.10595703	-0.39550781	+48.18603516	+2448	+14.94580078	-14.33056641	-9.17138672	-2.10937500	+3.49365234	-55.76660156	+1920
+1458241066.07540010	+18.54492188	-13.84277344	-10.25244141	+12.59033203	+11.53564453	-72.29003906	+2320	+17.69238281	-13.79882813	-8.82421875	-150.86425781	-0.10986328	+47.94433594	+2468	+14.95019531	-14.21630859	-9.11425781	-1.77978516	+3.33984375	-55.43701172	+1912
+1458241066.07960010	+18.54492188	-13.70654297	-10.21728516	+12.98583984	+11.49169922	-71.87255859	+2300	+17.69238281	-13.67138672	-8.78027344	-150.55664063	+0.04394531	+47.61474609	+2480	+14.94580078	-14.12841797	-9.07031250	-1.49414063	+3.29589844	-55.10742188	+1900
+1458241066.08369990	+18.50976563	-13.56152344	-10.17333984	+13.33740234	+11.44775391	-71.36718750	+2288	+17.67919922	-13.53955078	-8.72314453	-150.27099609	+0.24169922	+47.32910156	+2500	+14.92382813	-14.01416016	-9.05712891	-1.14257813	+3.42773438	-54.66796875	+1892
+1458241066.08789990	+18.48779297	-13.41210938	-10.12939453	+13.68896484	+11.40380859	-70.86181641	+2288	+17.67919922	-13.40332031	-8.67041016	-149.96337891	+0.46142578	+46.99951172	+2524	+14.89746094	-13.90869141	-9.04394531	-0.81298828	+3.60351563	-54.27246094	+1884
+1458241066.09209990	+18.46142578	-13.25830078	-10.08544922	+14.06250000	+11.35986328	-70.33447266	+2292	+17.67480469	-13.26708984	-8.60888672	-149.67773438	+0.68115234	+46.69189453	+2544	+14.87109375	-13.81640625	-9.03515625	-0.52734375	+3.80126953	-53.87695313	+1876
+1458241066.09620000	+18.42187500	-13.09570313	-10.03271484	+14.45800781	+11.35986328	-69.80712891	+2304	+17.66601563	-13.13964844	-8.54296875	-149.43603516	+0.94482422	+46.40625000	+2568	+14.82714844	-13.71093750	-9.03955078	-0.24169922	+4.06494141	-53.41552734	+1872
+1458241066.10040000	+18.39550781	-12.91992188	-9.96679688	+14.89746094	+11.25000000	-69.34570313	+2332	+17.66601563	-12.99462891	-8.46826172	-149.10644531	+1.25244141	+46.12060547	+2596	+14.77880859	-13.61425781	-9.03955078	+0.04394531	+4.32861328	-53.02001953	+1872
+1458241066.10460000	+18.36474609	-12.75732422	-9.90527344	+15.31494141	+11.20605469	-68.92822266	+2364	+17.66601563	-12.84960938	-8.39794922	-148.77685547	+1.53808594	+45.83496094	+2628	+14.72167969	-13.53076172	-9.03955078	+0.26367188	+4.63623047	-52.66845703	+1872
+1458241066.10870000	+18.33398438	-12.60791016	-9.83496094	+15.71044922	+11.14013672	-68.53271484	+2408	+17.67041016	-12.70898438	-8.31445313	-148.42529297	+1.82373047	+45.61523438	+2660	+14.66894531	-13.45166016	-9.03955078	+0.50537109	+4.92187500	-52.31689453	+1876
+1458241066.11290000	+18.31640625	-12.45410156	-9.76904297	+16.10595703	+11.05224609	-68.09326172	+2460	+17.67041016	-12.57275391	-8.23974609	-148.11767578	+2.06542969	+45.35156250	+2692	+14.62500000	-13.36816406	-9.04394531	+0.74707031	+5.20751953	-51.92138672	+1884
+1458241066.11700010	+18.29003906	-12.30908203	-9.69873047	+16.45751953	+10.98632813	-67.67578125	+2516	+17.66601563	-12.44091797	-8.16943359	-147.81005859	+2.28515625	+45.06591797	+2724	+14.58105469	-13.28466797	-9.04394531	+0.98876953	+5.51513672	-51.52587891	+1900
+1458241066.12120010	+18.25048828	-12.15966797	-9.63281250	+16.80908203	+10.94238281	-67.23632813	+2576	+17.65283203	-12.31347656	-8.11669922	-147.59033203	+2.48291016	+44.71435547	+2756	+14.52392578	-13.20556641	-9.04394531	+1.16455078	+5.80078125	-51.10839844	+1916
+1458241066.12540010	+18.21093750	-12.01464844	-9.58007813	+17.13867188	+10.94238281	-66.77490234	+2640	+17.64404297	-12.17724609	-8.06835938	-147.30468750	+2.68066406	+44.34082031	+2788	+14.47998047	-13.10888672	-9.04394531	+1.42822266	+6.04248047	-50.62500000	+1936
+1458241066.12949990	+18.17138672	-11.87841797	-9.51416016	+17.42431641	+10.81054688	-66.33544922	+2708	+17.63085938	-12.05419922	-8.00244141	-147.06298828	+2.98828125	+44.03320313	+2820	+14.44042969	-13.00781250	-9.03515625	+1.66992188	+6.21826172	-50.16357422	+1956
+1458241066.13369990	+18.14941406	-11.75537109	-9.45263672	+17.70996094	+10.67871094	-65.96191406	+2772	+17.61767578	-11.92675781	-7.94091797	-146.82128906	+3.25195313	+43.72558594	+2856	+14.40966797	-12.92431641	-8.99560547	+1.84570313	+6.24023438	-49.81201172	+1976
+1458241066.13790010	+18.13183594	-11.63232422	-9.39111328	+17.99560547	+10.52490234	-65.63232422	+2836	+17.59570313	-11.81250000	-7.87939453	-146.62353516	+3.47167969	+43.46191406	+2884	+14.39648438	-12.82324219	-8.94726563	+2.13134766	+6.17431641	-49.39453125	+2000
+1458241066.14200000	+18.10986328	-11.51806641	-9.32519531	+18.23730469	+10.39306641	-65.32470703	+2896	+17.56933594	-11.70263672	-7.82226563	-146.42578125	+3.66943359	+43.19824219	+2916	+14.38769531	-12.70898438	-8.89453125	+2.39501953	+6.10839844	-49.02099609	+2024
+1458241066.14619990	+18.09228516	-11.41259766	-9.26806641	+18.47900391	+10.21728516	-65.03906250	+2952	+17.54296875	-11.59716797	-7.78710938	-146.25000000	+3.82324219	+42.86865234	+2944	+14.37890625	-12.61230469	-8.83300781	+2.61474609	+5.93261719	-48.66943359	+2048
+1458241066.15039990	+18.08349609	-11.31591797	-9.22412109	+18.67675781	+10.15136719	-64.68750000	+3000	+17.52099609	-11.49609375	-7.76074219	-146.07421875	+3.97705078	+42.51708984	+2968	+14.38769531	-12.49804688	-8.76708984	+2.92236328	+5.73486328	-48.27392578	+2072
+1458241066.15450000	+18.07470703	-11.21044922	-9.18017578	+18.85253906	+9.95361328	-64.33593750	+3040	+17.49462891	-11.40380859	-7.72558594	-145.98632813	+4.13085938	+42.20947266	+2988	+14.40087891	-12.37939453	-8.69677734	+3.20800781	+5.44921875	-47.87841797	+2092
+1458241066.15870000	+18.05712891	-11.09619141	-9.14062500	+19.07226563	+9.82177734	-63.96240234	+3072	+17.45068359	-11.30712891	-7.70361328	-145.89843750	+4.26269531	+41.81396484	+3008	+14.40527344	-12.26513672	-8.62207031	+3.49365234	+5.14160156	-47.50488281	+2112
+1458241066.16290000	+18.03955078	-10.98632813	-9.09667969	+19.27001953	+9.66796875	-63.63281250	+3096	+17.41113281	-11.20605469	-7.67285156	-145.78857422	+4.39453125	+41.48437500	+3028	+14.42724609	-12.13769531	-8.53417969	+3.84521484	+4.79003906	-47.13134766	+2132
+1458241066.16700010	+18.01757813	-10.88525391	-9.04833984	+19.42382813	+9.51416016	-63.34716797	+3116	+17.37158203	-11.10058594	-7.64208984	-145.65673828	+4.54833984	+41.15478516	+3052	+14.44482422	-12.00146484	-8.44628906	+4.19677734	+4.43847656	-46.75781250	+2152
+1458241066.17120000	+18.00878906	-10.78857422	-8.99121094	+19.57763672	+9.31640625	-63.10546875	+3128	+17.34082031	-10.99511719	-7.60693359	-145.52490234	+4.70214844	+40.89111328	+3072	+14.46240234	-11.87402344	-8.36279297	+4.54833984	+4.06494141	-46.42822266	+2168
+1458241066.17540000	+18.00878906	-10.69628906	-8.93408203	+19.73144531	+9.09667969	-62.88574219	+3136	+17.31445313	-10.89843750	-7.56738281	-145.39306641	+4.85595703	+40.62744141	+3092	+14.48437500	-11.75097656	-8.27490234	+4.87792969	+3.69140625	-46.12060547	+2180
+1458241066.17950010	+18.00878906	-10.58642578	-8.88574219	+19.92919922	+8.96484375	-62.62207031	+3136	+17.28369141	-10.80175781	-7.53662109	-145.28320313	+4.92187500	+40.34179688	+3108	+14.49755859	-11.63671875	-8.19140625	+5.16357422	+3.36181641	-45.85693359	+2188
+1458241066.18370010	+17.98681641	-10.46777344	-8.84179688	+20.14892578	+8.87695313	-62.31445313	+3136	+17.24414063	-10.70507813	-7.50146484	-145.21728516	+5.03173828	+40.05615234	+3124	+14.49755859	-11.51367188	-8.12109375	+5.47119141	+3.12011719	-45.52734375	+2196
+1458241066.18790010	+17.96923828	-10.34912109	-8.80224609	+20.34667969	+8.81103516	-61.96289063	+3128	+17.21777344	-10.60400391	-7.46630859	-145.08544922	+5.14160156	+39.74853516	+3148	+14.50195313	-11.39941406	-8.05957031	+5.77880859	+2.92236328	-45.19775391	+2204
+1458241066.19199990	+17.94287109	-10.23925781	-8.76269531	+20.54443359	+8.76708984	-61.63330078	+3120	+17.19140625	-10.48974609	-7.42675781	-144.93164063	+5.27343750	+39.44091797	+3168	+14.50195313	-11.28955078	-7.99804688	+6.04248047	+2.72460938	-44.86816406	+2208
+1458241066.19619990	+17.91210938	-10.12500000	-8.71435547	+20.67626953	+8.72314453	-61.32568359	+3112	+17.16064453	-10.37109375	-7.36962891	-144.77783203	+5.44921875	+39.19921875	+3192	+14.48437500	-11.17529297	-7.95410156	+6.32812500	+2.63671875	-44.49462891	+2212
+1458241066.20030000	+17.88134766	-10.01074219	-8.64404297	+20.85205078	+8.61328125	-61.08398438	+3108	+17.13867188	-10.25683594	-7.30371094	-144.60205078	+5.62500000	+38.97949219	+3220	+14.47119141	-11.06542969	-7.91015625	+6.59179688	+2.57080078	-44.18701172	+2212
+1458241066.20450000	+17.85498047	-9.88330078	-8.58691406	+21.11572266	+8.61328125	-60.84228516	+3108	+17.11230469	-10.12939453	-7.24658203	-144.38232422	+5.73486328	+38.73779297	+3252	+14.44482422	-10.97753906	-7.86621094	+6.78955078	+2.57080078	-43.92333984	+2208
+1458241066.20869990	+17.82421875	-9.75585938	-8.52099609	+21.33544922	+8.61328125	-60.62255859	+3116	+17.09912109	-10.01513672	-7.18066406	-144.18457031	+5.91064453	+38.54003906	+3284	+14.41406250	-10.88085938	-7.83105469	+6.98730469	+2.63671875	-43.63769531	+2208
+1458241066.21280000	+17.79345703	-9.63281250	-8.45947266	+21.55517578	+8.61328125	-60.38085938	+3128	+17.09033203	-9.89208984	-7.11474609	-143.96484375	+6.08642578	+38.34228516	+3320	+14.37890625	-10.79296875	-7.80468750	+7.14111328	+2.70263672	-43.35205078	+2208
+1458241066.21700000	+17.76269531	-9.51416016	-8.40234375	+21.75292969	+8.65722656	-60.13916016	+3144	+17.07714844	-9.77343750	-7.04882813	-143.76708984	+6.26220703	+38.14453125	+3352	+14.34375000	-10.72265625	-7.77832031	+7.25097656	+2.83447266	-43.08837891	+2204
+1458241066.22120000	+17.70996094	-9.39111328	-8.34960938	+21.92871094	+8.74511719	-59.85351563	+3164	+17.05957031	-9.65039063	-6.97412109	-143.54736328	+6.41601563	+37.94677734	+3392	+14.29541016	-10.64794922	-7.76074219	+7.38281250	+3.01025391	-42.75878906	+2208
+1458241066.22530010	+17.66601563	-9.26806641	-8.29248047	+22.12646484	+8.81103516	-59.58984375	+3188	+17.03759766	-9.53173828	-6.90380859	-143.37158203	+6.56982422	+37.74902344	+3428	+14.25585938	-10.56445313	-7.74316406	+7.53662109	+3.16406250	-42.45117188	+2216
+1458241066.22950010	+17.61767578	-9.14062500	-8.23535156	+22.34619141	+8.87695313	-59.30419922	+3224	+17.01562500	-9.40869141	-6.83349609	-143.15185547	+6.72363281	+37.55126953	+3464	+14.21630859	-10.47656250	-7.72119141	+7.71240234	+3.29589844	-42.12158203	+2224
+1458241066.23370000	+17.58251953	-9.02197266	-8.16943359	+22.52197266	+8.87695313	-59.12841797	+3264	+16.99365234	-9.29003906	-6.76318359	-142.97607422	+6.89941406	+37.37548828	+3504	+14.17675781	-10.39746094	-7.69482422	+7.84423828	+3.40576172	-41.83593750	+2232
+1458241066.23779990	+17.54736328	-8.91210938	-8.09472656	+22.67578125	+8.85498047	-58.99658203	+3308	+16.98046875	-9.17578125	-6.69287109	-142.77832031	+7.07519531	+37.24365234	+3544	+14.14599609	-10.31396484	-7.65966797	+7.99804688	+3.47167969	-41.57226563	+2244
+1458241066.24200010	+17.51220703	-8.79345703	-8.01562500	+22.85156250	+8.81103516	-58.84277344	+3356	+16.96728516	-9.06152344	-6.62255859	-142.55859375	+7.22900391	+37.11181641	+3584	+14.11083984	-10.23046875	-7.62890625	+8.15185547	+3.53759766	-41.30859375	+2260
+1458241066.24620010	+17.48583984	-8.68359375	-7.94531250	+23.02734375	+8.76708984	-58.73291016	+3412	+16.94970703	-8.94726563	-6.55664063	-142.36083984	+7.38281250	+36.95800781	+3624	+14.08007813	-10.15576172	-7.58496094	+8.26171875	+3.55957031	-41.11083984	+2276
+1458241066.25029990	+17.45507813	-8.57373047	-7.88818359	+23.20312500	+8.76708984	-58.51318359	+3460	+16.93212891	-8.84179688	-6.49951172	-142.20703125	+7.47070313	+36.80419922	+3660	+14.06250000	-10.06787109	-7.54101563	+8.45947266	+3.53759766	-40.84716797	+2296
+1458241066.25449990	+17.42871094	-8.46826172	-7.83105469	+23.35693359	+8.74511719	-58.29345703	+3512	+16.91015625	-8.74511719	-6.43798828	-142.07519531	+7.60253906	+36.67236328	+3692	+14.04492188	-9.97119141	-7.49267578	+8.65722656	+3.47167969	-40.56152344	+2320
+1458241066.25869990	+17.40234375	-8.36718750	-7.77392578	+23.48876953	+8.67919922	-58.09570313	+3556	+16.88378906	-8.64843750	-6.38085938	-141.96533203	+7.71240234	+36.49658203	+3724	+14.03173828	-9.88330078	-7.43554688	+8.83300781	+3.36181641	-40.31982422	+2340
+1458241066.26280000	+17.37597656	-8.26611328	-7.71679688	+23.62060547	+8.63525391	-57.89794922	+3604	+16.85302734	-8.56054688	-6.32812500	-141.89941406	+7.80029297	+36.34277344	+3752	+14.02294922	-9.78222656	-7.37841797	+9.07470703	+3.22998047	-40.03417969	+2368
+1458241066.26700000	+17.35839844	-8.16064453	-7.65966797	+23.79638672	+8.52539063	-57.70019531	+3644	+16.82666016	-8.46386719	-6.27978516	-141.76757813	+7.93212891	+36.18896484	+3780	+14.01855469	-9.66796875	-7.31689453	+9.36035156	+3.05419922	-39.74853516	+2392
+1458241066.27110000	+17.35839844	-8.05957031	-7.59375000	+23.97216797	+8.34960938	-57.56835938	+3684	+16.80468750	-8.36718750	-6.23583984	-141.65771484	+8.02001953	+36.01318359	+3808	+14.01855469	-9.56250000	-7.23779297	+9.58007813	+2.76855469	-39.55078125	+2416
+1458241066.27530000	+17.35400391	-7.96728516	-7.53662109	+24.10400391	+8.21777344	-57.39257813	+3716	+16.78271484	-8.27490234	-6.19628906	-141.54785156	+8.10791016	+35.83740234	+3832	+14.02734375	-9.45703125	-7.15869141	+9.86572266	+2.48291016	-39.33105469	+2444
+1458241066.27950000	+17.34521484	-7.87939453	-7.48388672	+24.23583984	+8.10791016	-57.21679688	+3740	+16.75634766	-8.19140625	-6.15673828	-141.45996094	+8.17382813	+35.68359375	+3852	+14.03613281	-9.34716797	-7.07958984	+10.15136719	+2.19726563	-39.11132813	+2468
+1458241066.28360010	+17.33203125	-7.78710938	-7.43554688	+24.38964844	+8.02001953	-56.99707031	+3756	+16.72558594	-8.11230469	-6.11279297	-141.37207031	+8.23974609	+35.52978516	+3876	+14.04052734	-9.23730469	-7.00048828	+10.41503906	+1.93359375	-38.89160156	+2488
+1458241066.28780010	+17.31884766	-7.69042969	-7.40039063	+24.54345703	+7.97607422	-56.71142578	+3768	+16.69921875	-8.03320313	-6.07324219	-141.32812500	+8.30566406	+35.35400391	+3892	+14.04492188	-9.13183594	-6.93017578	+10.67871094	+1.66992188	-38.62792969	+2508
+1458241066.29200010	+17.31005859	-7.59375000	-7.36962891	+24.74121094	+7.93212891	-56.40380859	+3772	+16.67285156	-7.94970703	-6.03808594	-141.24023438	+8.37158203	+35.17822266	+3908	+14.04931641	-9.02197266	-6.85986328	+10.96435547	+1.40625000	-38.38623047	+2524
+1458241066.29609990	+17.30126953	-7.49267578	-7.33007813	+24.93896484	+7.86621094	-56.09619141	+3776	+16.64208984	-7.86621094	-5.99853516	-141.17431641	+8.43750000	+35.00244141	+3924	+14.04931641	-8.91650391	-6.78955078	+11.25000000	+1.16455078	-38.12255859	+2540
+1458241066.30029990	+17.28808594	-7.40039063	-7.28173828	+25.11474609	+7.75634766	-55.89843750	+3776	+16.61132813	-7.78271484	-5.95898438	-141.08642578	+8.50341797	+34.84863281	+3940	+14.04492188	-8.81103516	-6.71923828	+11.49169922	+0.94482422	-37.88085938	+2552
+1458241066.30450010	+17.27490234	-7.30810547	-7.23339844	+25.26855469	+7.66845703	-55.70068359	+3772	+16.58496094	-7.69042969	-5.92382813	-140.97656250	+8.56933594	+34.67285156	+3952	+14.04052734	-8.70996094	-6.65332031	+11.75537109	+0.74707031	-37.66113281	+2560
+1458241066.30859990	+17.25732422	-7.22021484	-7.18066406	+25.42236328	+7.55859375	-55.50292969	+3768	+16.56298828	-7.60693359	-5.87548828	-140.82275391	+8.67919922	+34.58496094	+3968	+14.04052734	-8.61328125	-6.59179688	+12.04101563	+0.57128906	-37.44140625	+2572
+1458241066.31279990	+17.23974609	-7.12792969	-7.14111328	+25.59814453	+7.49267578	-55.26123047	+3760	+16.54541016	-7.52343750	-5.82275391	-140.71289063	+8.76708984	+34.49707031	+3984	+14.03173828	-8.52099609	-6.53466797	+12.26074219	+0.43945313	-37.22167969	+2580
+1458241066.31699990	+17.22216797	-7.03125000	-7.10595703	+25.81787109	+7.51464844	-55.01953125	+3752	+16.52343750	-7.43554688	-5.77441406	-140.58105469	+8.83300781	+34.40917969	+4000	+14.02294922	-8.44189453	-6.48193359	+12.43652344	+0.35156250	-37.02392578	+2584
+1458241066.32110000	+17.18701172	-6.93017578	-7.06640625	+26.01562500	+7.55859375	-54.73388672	+3748	+16.50146484	-7.34765625	-5.71728516	-140.44921875	+8.92089844	+34.32128906	+4016	+14.00097656	-8.35839844	-6.44677734	+12.63427734	+0.35156250	-36.76025391	+2584
+1458241066.32530000	+17.15625000	-6.82910156	-7.01806641	+26.21337891	+7.55859375	-54.51416016	+3748	+16.47949219	-7.25976563	-5.66015625	-140.29541016	+9.03076172	+34.27734375	+4036	+13.97460938	-8.28369141	-6.41601563	+12.81005859	+0.41748047	-36.51855469	+2584
+1458241066.32950000	+17.12548828	-6.72802734	-6.96972656	+26.41113281	+7.51464844	-54.29443359	+3752	+16.46191406	-7.15869141	-5.59863281	-140.07568359	+9.16259766	+34.23339844	+4056	+13.94824219	-8.20898438	-6.38525391	+12.96386719	+0.46142578	-36.27685547	+2588
+1458241066.33360000	+17.09912109	-6.63134766	-6.90380859	+26.60888672	+7.40478516	-54.14062500	+3764	+16.44433594	-7.06201172	-5.53271484	-139.85595703	+9.31640625	+34.23339844	+4076	+13.92187500	-8.13867188	-6.35449219	+13.11767578	+0.50537109	-36.03515625	+2588
+1458241066.33780000	+17.07275391	-6.53906250	-6.83789063	+26.76269531	+7.31689453	-53.98681641	+3776	+16.42675781	-6.96533203	-5.46679688	-139.63623047	+9.47021484	+34.23339844	+4100	+13.89550781	-8.07275391	-6.31933594	+13.24951172	+0.54931641	-35.83740234	+2592
+1458241066.34200000	+17.04199219	-6.44677734	-6.77636719	+26.96044922	+7.25097656	-53.85498047	+3796	+16.40917969	-6.86865234	-5.40087891	-139.41650391	+9.58007813	+34.21142578	+4120	+13.86914063	-8.00683594	-6.29296875	+13.40332031	+0.63720703	-35.61767578	+2596
+1458241066.34610010	+17.00244141	-6.35009766	-6.71923828	+27.13623047	+7.22900391	-53.70117188	+3820	+16.39599609	-6.77636719	-5.33056641	-139.21875000	+9.73388672	+34.25537109	+4148	+13.84277344	-7.94091797	-6.26660156	+13.55712891	+0.72509766	-35.41992188	+2604
+1458241066.35030010	+16.97167969	-6.25341797	-6.67089844	+27.33398438	+7.22900391	-53.50341797	+3844	+16.37841797	-6.68847656	-5.26464844	-138.99902344	+9.86572266	+34.25537109	+4172	+13.82080078	-7.87939453	-6.24023438	+13.68896484	+0.83496094	-35.17822266	+2608
+1458241066.35439990	+16.94091797	-6.15234375	-6.62255859	+27.57568359	+7.20703125	-53.26171875	+3876	+16.36962891	-6.58740234	-5.19873047	-138.75732422	+9.99755859	+34.23339844	+4196	+13.79443359	-7.81347656	-6.21826172	+13.82080078	+0.92285156	-34.93652344	+2616
+1458241066.35859990	+16.91894531	-6.05566406	-6.56103516	+27.79541016	+7.11914063	-53.10791016	+3908	+16.35644531	-6.49072266	-5.13720703	-138.51562500	+10.15136719	+34.23339844	+4224	+13.76806641	-7.74755859	-6.18310547	+13.95263672	+0.96679688	-34.71679688	+2628
+1458241066.36279990	+16.88818359	-5.97216797	-6.49951172	+27.92724609	+7.07519531	-52.95410156	+3944	+16.33447266	-6.39843750	-5.08007813	-138.33984375	+10.23925781	+34.16748047	+4248	+13.74609375	-7.67724609	-6.15234375	+14.10644531	+1.01074219	-34.49707031	+2640
+1458241066.36690000	+16.86181641	-5.87988281	-6.43798828	+28.08105469	+6.96533203	-52.80029297	+3984	+16.31689453	-6.30615234	-5.02734375	-138.14208984	+10.37109375	+34.10156250	+4272	+13.72851563	-7.60253906	-6.11718750	+14.28222656	+1.03271484	-34.23339844	+2652
+1458241066.37109990	+16.84863281	-5.79199219	-6.37646484	+28.25683594	+6.83349609	-52.66845703	+4024	+16.29931641	-6.21386719	-4.97021484	-137.94433594	+10.50292969	+34.05761719	+4296	+13.71533203	-7.52783203	-6.07324219	+14.45800781	+0.94482422	-34.05761719	+2668
+1458241066.37529990	+16.83105469	-5.70849609	-6.32373047	+28.38867188	+6.76757813	-52.51464844	+4056	+16.28613281	-6.13476563	-4.91748047	-137.79052734	+10.61279297	+33.99169922	+4320	+13.71093750	-7.45751953	-6.02490234	+14.65576172	+0.87890625	-33.83789063	+2688
+1458241066.37940000	+16.81347656	-5.62500000	-6.27099609	+28.56445313	+6.70166016	-52.36083984	+4092	+16.26855469	-6.05126953	-4.86914063	-137.63671875	+10.67871094	+33.90380859	+4340	+13.70214844	-7.36962891	-5.98095703	+14.87548828	+0.79101563	-33.61816406	+2704
+1458241066.38360000	+16.80468750	-5.54589844	-6.22265625	+28.71826172	+6.61376953	-52.20703125	+4124	+16.25537109	-5.96777344	-4.82958984	-137.48291016	+10.74462891	+33.79394531	+4360	+13.69775391	-7.29052734	-5.92382813	+15.05126953	+0.65917969	-33.44238281	+2724
+1458241066.38780000	+16.79150391	-5.47119141	-6.18310547	+28.80615234	+6.61376953	-52.00927734	+4152	+16.23779297	-5.89306641	-4.79443359	-137.37304688	+10.76660156	+33.66210938	+4376	+13.69775391	-7.21142578	-5.87109375	+15.27099609	+0.52734375	-33.20068359	+2740
+1458241066.39190010	+16.77832031	-5.39648438	-6.14355469	+28.91601563	+6.56982422	-51.78955078	+4172	+16.22021484	-5.81835938	-4.76367188	-137.28515625	+10.81054688	+33.50830078	+4388	+13.69775391	-7.11914063	-5.81396484	+15.53466797	+0.32958984	-32.95898438	+2760
+1458241066.39610000	+16.77392578	-5.31738281	-6.09521484	+29.02587891	+6.43798828	-51.61376953	+4192	+16.19824219	-5.74804688	-4.72851563	-137.19726563	+10.87646484	+33.37646484	+4404	+13.70214844	-7.03125000	-5.75244141	+15.77636719	+0.10986328	-32.76123047	+2780
+1458241066.40030000	+16.76953125	-5.25146484	-6.04248047	+29.06982422	+6.32812500	-51.48193359	+4208	+16.17626953	-5.67773438	-4.69335938	-137.15332031	+10.92041016	+33.24462891	+4412	+13.70654297	-6.94775391	-5.68652344	+15.99609375	-0.13183594	-32.56347656	+2796
+1458241066.40440010	+16.76074219	-5.18115234	-5.98974609	+29.13574219	+6.21826172	-51.37207031	+4220	+16.15429688	-5.61181641	-4.66259766	-137.08740234	+10.96435547	+33.11279297	+4424	+13.71093750	-6.85546875	-5.62500000	+16.23779297	-0.32958984	-32.36572266	+2812
+1458241066.40860010	+16.75634766	-5.11523438	-5.94140625	+29.20166016	+6.10839844	-51.26220703	+4228	+16.14111328	-5.55029297	-4.62304688	-137.02148438	+11.00830078	+33.02490234	+4432	+13.71533203	-6.76757813	-5.55908203	+16.47949219	-0.57128906	-32.21191406	+2828
+1458241066.41280010	+16.74755859	-5.04931641	-5.89746094	+29.26757813	+6.04248047	-51.10839844	+4228	+16.12792969	-5.48876953	-4.58789063	-136.95556641	+11.05224609	+32.95898438	+4440	+13.71972656	-6.68408203	-5.49755859	+16.69921875	-0.76904297	-32.01416016	+2840
+1458241066.41689990	+16.74755859	-4.98339844	-5.85791016	+29.37744141	+5.97656250	-50.93261719	+4228	+16.11474609	-5.42285156	-4.54833984	-136.88964844	+11.09619141	+32.87109375	+4444	+13.71972656	-6.60498047	-5.44042969	+16.91894531	-0.96679688	-31.83837891	+2852
+1458241066.42109990	+16.73876953	-4.91308594	-5.80517578	+29.44335938	+5.86669922	-50.80078125	+4228	+16.09716797	-5.36132813	-4.50878906	-136.82373047	+11.14013672	+32.80517578	+4452	+13.72412109	-6.52587891	-5.37890625	+17.13867188	-1.16455078	-31.66259766	+2860
+1458241066.42520000	+16.72558594	-4.85156250	-5.75683594	+29.48730469	+5.80078125	-50.64697266	+4224	+16.07519531	-5.30419922	-4.47363281	-136.80175781	+11.18408203	+32.69531250	+4456	+13.71972656	-6.45556641	-5.32617188	+17.29248047	-1.34033203	-31.48681641	+2868
+1458241066.42940000	+16.71240234	-4.78125000	-5.71289063	+29.55322266	+5.71289063	-50.47119141	+4220	+16.05322266	-5.24707031	-4.43847656	-136.75781250	+11.22802734	+32.60742188	+4460	+13.71972656	-6.38525391	-5.27343750	+17.46826172	-1.49414063	-31.31103516	+2872
+1458241066.43359990	+16.69921875	-4.71533203	-5.66015625	+29.61914063	+5.62500000	-50.33935547	+4216	+16.03564453	-5.18994141	-4.38574219	-136.71386719	+11.31591797	+32.58544922	+4464	+13.71972656	-6.31494141	-5.22070313	+17.66601563	-1.60400391	-31.13525391	+2876
+1458241066.43770000	+16.68603516	-4.64501953	-5.59863281	+29.72900391	+5.44921875	-50.25146484	+4212	+16.02685547	-5.12841797	-4.33300781	-136.62597656	+11.44775391	+32.58544922	+4472	+13.71093750	-6.25341797	-5.17675781	+17.77587891	-1.69189453	-31.00341797	+2880
+1458241066.44190000	+16.67285156	-4.57470703	-5.54150391	+29.83886719	+5.33935547	-50.18554688	+4212	+16.01367188	-5.06250000	-4.27587891	-136.49414063	+11.55761719	+32.58544922	+4480	+13.70214844	-6.19628906	-5.13281250	+17.88574219	-1.75781250	-30.84960938	+2880
+1458241066.44610000	+16.65527344	-4.50878906	-5.47998047	+29.92675781	+5.22949219	-50.11962891	+4216	+16.00488281	-4.99658203	-4.21435547	-136.34033203	+11.68945313	+32.65136719	+4492	+13.69335938	-6.13916016	-5.09326172	+17.99560547	-1.82373047	-30.71777344	+2880
+1458241066.45020010	+16.63330078	-4.44287109	-5.42724609	+30.01464844	+5.18554688	-49.98779297	+4216	+15.99609375	-4.93505859	-4.15722656	-136.25244141	+11.79931641	+32.65136719	+4504	+13.68017578	-6.09082031	-5.05371094	+18.03955078	-1.82373047	-30.56396484	+2880
+1458241066.45440010	+16.61572266	-4.37255859	-5.38330078	+30.14648438	+5.14160156	-49.83398438	+4224	+15.98291016	-4.86474609	-4.10009766	-136.12060547	+11.90917969	+32.62939453	+4516	+13.66699219	-6.04687500	-5.02294922	+18.10546875	-1.84570313	-30.41015625	+2876
+1458241066.45860000	+16.59375000	-4.29785156	-5.33056641	+30.25634766	+5.05371094	-49.68017578	+4232	+15.97412109	-4.79882813	-4.03857422	-135.98876953	+12.04101563	+32.65136719	+4528	+13.65820313	-5.99853516	-4.99218750	+18.17138672	-1.82373047	-30.25634766	+2876
+1458241066.46269990	+16.56738281	-4.22753906	-5.26904297	+30.36621094	+4.96582031	-49.61425781	+4248	+15.96093750	-4.73730469	-3.97705078	-135.87890625	+12.17285156	+32.65136719	+4544	+13.64062500	-5.95898438	-4.96142578	+18.19335938	-1.77978516	-30.10253906	+2872
+1458241066.46690010	+16.54541016	-4.15722656	-5.20751953	+30.49804688	+4.85595703	-49.52636719	+4264	+15.94775391	-4.66699219	-3.91992188	-135.72509766	+12.30468750	+32.62939453	+4560	+13.62744141	-5.90625000	-4.93505859	+18.25927734	-1.75781250	-29.94873047	+2872
+1458241066.47110010	+16.53222656	-4.09130859	-5.14599609	+30.60791016	+4.70214844	-49.50439453	+4284	+15.94335938	-4.59667969	-3.85400391	-135.54931641	+12.48046875	+32.69531250	+4580	+13.61865234	-5.86230469	-4.89990234	+18.32519531	-1.77978516	-29.81689453	+2872
+1458241066.47519990	+16.51464844	-4.02978516	-5.08886719	+30.69580078	+4.61425781	-49.41650391	+4304	+15.93896484	-4.53076172	-3.78808594	-135.39550781	+12.63427734	+32.76123047	+4596	+13.60546875	-5.81835938	-4.86914063	+18.36914063	-1.80175781	-29.68505859	+2876
+1458241066.47939990	+16.50146484	-3.96826172	-5.03613281	+30.78369141	+4.52636719	-49.35058594	+4328	+15.93457031	-4.46484375	-3.72216797	-135.21972656	+12.78808594	+32.80517578	+4612	+13.59228516	-5.77001953	-4.83837891	+18.41308594	-1.77978516	-29.53125000	+2876
+1458241066.48359990	+16.48828125	-3.90673828	-4.97900391	+30.89355469	+4.41650391	-49.28466797	+4352	+15.93017578	-4.39892578	-3.66064453	-135.04394531	+12.91992188	+32.84912109	+4632	+13.58789063	-5.72607422	-4.80322266	+18.45703125	-1.82373047	-29.42138672	+2880
+1458241066.48770000	+16.47070313	-3.84960938	-4.93066406	+30.93750000	+4.37255859	-49.15283203	+4376	+15.92138672	-4.33740234	-3.60791016	-134.95605469	+13.02978516	+32.82714844	+4648	+13.57910156	-5.68212891	-4.76806641	+18.50097656	-1.86767578	-29.28955078	+2884
+1458241066.49190000	+16.45312500	-3.78808594	-4.88232422	+31.02539063	+4.28466797	-49.02099609	+4404	+15.91259766	-4.28466797	-3.55517578	-134.86816406	+13.13964844	+32.78320313	+4660	+13.57470703	-5.62500000	-4.73291016	+18.61083984	-1.93359375	-29.11376953	+2892
+1458241066.49609990	+16.45312500	-3.73095703	-4.82958984	+31.09130859	+4.15283203	-48.93310547	+4428	+15.90820313	-4.22753906	-3.50683594	-134.78027344	+13.24951172	+32.76123047	+4676	+13.57470703	-5.57226563	-4.68896484	+18.72070313	-2.06542969	-28.98193359	+2900
+1458241066.50020000	+16.44433594	-3.67382813	-4.77246094	+31.13525391	+4.02099609	-48.86718750	+4452	+15.89941406	-4.17919922	-3.45410156	-134.69238281	+13.38134766	+32.80517578	+4688	+13.57470703	-5.51513672	-4.64501953	+18.80859375	-2.19726563	-28.85009766	+2908
+1458241066.50440000	+16.43994141	-3.62548828	-4.71972656	+31.17919922	+3.86718750	-48.77929688	+4472	+15.89062500	-4.12646484	-3.40136719	-134.62646484	+13.51318359	+32.82714844	+4700	+13.57031250	-5.45361328	-4.60107422	+18.96240234	-2.35107422	-28.71826172	+2920
+1458241066.50850010	+16.44873047	-3.57714844	-4.66259766	+31.22314453	+3.69140625	-48.71337891	+4492	+15.89062500	-4.07812500	-3.35302734	-134.53857422	+13.64501953	+32.84912109	+4708	+13.57910156	-5.39648438	-4.53955078	+19.07226563	-2.57080078	-28.63037109	+2932
+1458241066.51270010	+16.44873047	-3.53320313	-4.61425781	+31.22314453	+3.58154297	-48.60351563	+4508	+15.88183594	-4.02978516	-3.30908203	-134.49462891	+13.75488281	+32.82714844	+4716	+13.58349609	-5.33935547	-4.48242188	+19.20410156	-2.79052734	-28.52050781	+2944
+1458241066.51690010	+16.45312500	-3.48486328	-4.57470703	+31.24511719	+3.47167969	-48.44970703	+4520	+15.87744141	-3.99023438	-3.26953125	-134.47265625	+13.84277344	+32.80517578	+4720	+13.59228516	-5.27783203	-4.42968750	+19.35791016	-3.03222656	-28.41064453	+2960
+1458241066.52099990	+16.45751953	-3.44091797	-4.52636719	+31.26708984	+3.36181641	-48.33984375	+4528	+15.86865234	-3.95068359	-3.22558594	-134.42871094	+13.93066406	+32.78320313	+4720	+13.60107422	-5.21630859	-4.37255859	+19.48974609	-3.27392578	-28.30078125	+2972
+1458241066.52519990	+16.45751953	-3.39257813	-4.48242188	+31.28906250	+3.25195313	-48.20800781	+4536	+15.85986328	-3.91552734	-3.18603516	-134.45068359	+14.01855469	+32.78320313	+4724	+13.60546875	-5.15917969	-4.31542969	+19.62158203	-3.49365234	-28.21289063	+2984
+1458241066.52940010	+16.45751953	-3.34863281	-4.43408203	+31.28906250	+3.09814453	-48.09814453	+4544	+15.85107422	-3.87597656	-3.14648438	-134.42871094	+14.12841797	+32.76123047	+4724	+13.61425781	-5.09326172	-4.25830078	+19.79736328	-3.75732422	-28.10302734	+3000
+1458241066.53350000	+16.46630859	-3.30468750	-4.38134766	+31.31103516	+2.92236328	-48.01025391	+4548	+15.84667969	-3.84082031	-3.10693359	-134.42871094	+14.23828125	+32.76123047	+4728	+13.62304688	-5.03173828	-4.19677734	+19.95117188	-4.04296875	-27.99316406	+3012
+1458241066.53769990	+16.47070313	-3.26513672	-4.32861328	+31.28906250	+2.74658203	-47.92236328	+4548	+15.84228516	-3.80126953	-3.06298828	-134.40673828	+14.34814453	+32.76123047	+4728	+13.62744141	-4.97460938	-4.13964844	+20.06103516	-4.28466797	-27.92724609	+3024
+1458241066.54189990	+16.47949219	-3.22558594	-4.27587891	+31.31103516	+2.59277344	-47.83447266	+4544	+15.83789063	-3.76171875	-3.01904297	-134.34082031	+14.45800781	+32.76123047	+4728	+13.63623047	-4.92626953	-4.08251953	+20.17089844	-4.52636719	-27.83935547	+3036
+1458241066.54600000	+16.48388672	-3.18164063	-4.22314453	+31.31103516	+2.43896484	-47.76855469	+4544	+15.83349609	-3.72216797	-2.97070313	-134.29687500	+14.61181641	+32.82714844	+4728	+13.64501953	-4.87353516	-4.02978516	+20.28076172	-4.74609375	-27.77343750	+3048
+1458241066.55020000	+16.47949219	-3.14208984	-4.17480469	+31.31103516	+2.28515625	-47.68066406	+4540	+15.82470703	-3.68261719	-2.92236328	-134.25292969	+14.74365234	+32.84912109	+4732	+13.64941406	-4.82958984	-3.98144531	+20.34667969	-4.92187500	-27.70751953	+3056
+1458241066.55440000	+16.48388672	-3.10253906	-4.12207031	+31.31103516	+2.17529297	-47.61474609	+4540	+15.82031250	-3.64306641	-2.87841797	-134.20898438	+14.85351563	+32.84912109	+4736	+13.65380859	-4.78564453	-3.93310547	+20.41259766	-5.11962891	-27.61962891	+3064
+1458241066.55850010	+16.47949219	-3.05859375	-4.07373047	+31.33300781	+2.06542969	-47.54882813	+4536	+15.81591797	-3.60351563	-2.83007813	-134.16503906	+14.98535156	+32.89306641	+4736	+13.65820313	-4.74169922	-3.89355469	+20.47851563	-5.27343750	-27.50976563	+3068
+1458241066.56270000	+16.47070313	-3.01904297	-4.01660156	+31.33300781	+1.88964844	-47.54882813	+4540	+15.81152344	-3.56835938	-2.77734375	-134.12109375	+15.11718750	+32.93701172	+4744	+13.65380859	-4.70654297	-3.85839844	+20.47851563	-5.38330078	-27.42187500	+3072
+1458241066.56690000	+16.46630859	-2.97509766	-3.95507813	+31.33300781	+1.73583984	-47.52685547	+4544	+15.80712891	-3.52441406	-2.72900391	-134.03320313	+15.27099609	+33.00292969	+4752	+13.65380859	-4.67578125	-3.82324219	+20.47851563	-5.49316406	-27.33398438	+3076
+1458241066.57100010	+16.46191406	-2.93554688	-3.89794922	+31.35498047	+1.53808594	-47.52685547	+4552	+15.80273438	-3.48046875	-2.66748047	-133.94531250	+15.46875000	+33.09082031	+4760	+13.65380859	-4.64501953	-3.78808594	+20.47851563	-5.60302734	-27.26806641	+3080
+1458241066.57520010	+16.45751953	-2.89160156	-3.83642578	+31.35498047	+1.36230469	-47.54882813	+4564	+15.80273438	-3.43652344	-2.60595703	-133.83544922	+15.64453125	+33.17871094	+4772	+13.65380859	-4.61865234	-3.75732422	+20.43457031	-5.66894531	-27.18017578	+3080
+1458241066.57940010	+16.45312500	-2.85644531	-3.77490234	+31.35498047	+1.23046875	-47.57080078	+4572	+15.79833984	-3.39697266	-2.54882813	-133.74755859	+15.82031250	+33.26660156	+4780	+13.65380859	-4.59667969	-3.73095703	+20.36865234	-5.73486328	-27.11425781	+3080
+1458241066.58349990	+16.44433594	-2.82128906	-3.71777344	+31.33300781	+1.09863281	-47.59277344	+4588	+15.79833984	-3.35742188	-2.49169922	-133.63769531	+15.97412109	+33.37646484	+4792	+13.64941406	-4.57470703	-3.70458984	+20.32470703	-5.77880859	-27.02636719	+3080
+1458241066.58769990	+16.43554688	-2.78613281	-3.66503906	+31.33300781	+0.98876953	-47.59277344	+4608	+15.79394531	-3.31787109	-2.43457031	-133.57177734	+16.12792969	+33.44238281	+4804	+13.64941406	-4.55273438	-3.67822266	+20.25878906	-5.80078125	-26.91650391	+3080
+1458241066.59180000	+16.43115234	-2.74658203	-3.60791016	+31.33300781	+0.85693359	-47.59277344	+4628	+15.78955078	-3.28271484	-2.38183594	-133.50585938	+16.28173828	+33.50830078	+4820	+13.64501953	-4.53076172	-3.65625000	+20.21484375	-5.84472656	-26.80664063	+3080
+1458241066.59600000	+16.42236328	-2.71142578	-3.55517578	+31.33300781	+0.72509766	-47.57080078	+4648	+15.78955078	-3.24755859	-2.32910156	-133.43994141	+16.43554688	+33.55224609	+4832	+13.64501953	-4.50439453	-3.62988281	+20.14892578	-5.91064453	-26.69677734	+3080
+1458241066.60019990	+16.41357422	-2.67626953	-3.50244141	+31.33300781	+0.59326172	-47.57080078	+4672	+15.78515625	-3.21240234	-2.27636719	-133.37402344	+16.58935547	+33.61816406	+4844	+13.64501953	-4.48242188	-3.59912109	+20.10498047	-5.95458984	-26.58691406	+3080
+1458241066.60430000	+16.40478516	-2.64550781	-3.44970703	+31.28906250	+0.43945313	-47.54882813	+4700	+15.78076172	-3.17724609	-2.22802734	-133.30810547	+16.72119141	+33.66210938	+4856	+13.64062500	-4.45605469	-3.57275391	+20.06103516	-5.99853516	-26.47705078	+3084
+1458241066.60850000	+16.40917969	-2.61914063	-3.39697266	+31.26708984	+0.26367188	-47.54882813	+4724	+15.78076172	-3.14208984	-2.17089844	-133.22021484	+16.89697266	+33.72802734	+4872	+13.64062500	-4.43408203	-3.53759766	+19.99511719	-6.13037109	-26.41113281	+3088
+1458241066.61270000	+16.40917969	-2.58837891	-3.34863281	+31.26708984	+0.15380859	-47.50488281	+4748	+15.77636719	-3.11132813	-2.12695313	-133.19824219	+17.00683594	+33.75000000	+4884	+13.64501953	-4.40771484	-3.50244141	+19.97314453	-6.24023438	-26.32324219	+3092
+1458241066.61680010	+16.40917969	-2.56201172	-3.30029297	+31.24511719	+0.04394531	-47.43896484	+4772	+15.77636719	-3.08935547	-2.07861328	-133.19824219	+17.11669922	+33.77197266	+4896	+13.64941406	-4.37695313	-3.46728516	+19.99511719	-6.35009766	-26.21337891	+3096
+1458241066.62100010	+16.40917969	-2.53564453	-3.25634766	+31.20117188	-0.06591797	-47.37304688	+4796	+15.77636719	-3.06298828	-2.04345703	-133.19824219	+17.18261719	+33.72802734	+4904	+13.65380859	-4.34619141	-3.42773438	+19.99511719	-6.50390625	-26.10351563	+3104
+1458241066.62520000	+16.40917969	-2.50927734	-3.21679688	+31.17919922	-0.15380859	-47.28515625	+4816	+15.77197266	-3.04101563	-2.00830078	-133.22021484	+17.24853516	+33.70605469	+4912	+13.65820313	-4.31103516	-3.38378906	+20.03906250	-6.65771484	-26.01562500	+3112
+1458241066.62930010	+16.40478516	-2.47851563	-3.17724609	+31.17919922	-0.26367188	-47.13134766	+4832	+15.76757813	-3.02343750	-1.97314453	-133.26416016	+17.31445313	+33.66210938	+4924	+13.66259766	-4.27148438	-3.34423828	+20.10498047	-6.83349609	-25.88378906	+3124
+1458241066.63350010	+16.41357422	-2.44775391	-3.13769531	+31.15722656	-0.37353516	-47.02148438	+4848	+15.76318359	-3.00585938	-1.94238281	-133.28613281	+17.38037109	+33.64013672	+4928	+13.66699219	-4.23193359	-3.29589844	+20.17089844	-7.05322266	-25.79589844	+3136
+1458241066.63770010	+16.41796875	-2.41699219	-3.09814453	+31.15722656	-0.50537109	-46.91162109	+4860	+15.76318359	-2.98828125	-1.91162109	-133.33007813	+17.44628906	+33.59619141	+4936	+13.67578125	-4.18798828	-3.24316406	+20.23681641	-7.27294922	-25.70800781	+3144
+1458241066.64179990	+16.42236328	-2.39062500	-3.05859375	+31.15722656	-0.63720703	-46.80175781	+4868	+15.75878906	-2.97070313	-1.88085938	-133.35205078	+17.49023438	+33.57421875	+4940	+13.68457031	-4.14843750	-3.19482422	+20.32470703	-7.49267578	-25.62011719	+3156
+1458241066.64599990	+16.43115234	-2.36425781	-3.01464844	+31.13525391	-0.76904297	-46.71386719	+4876	+15.75878906	-2.95312500	-1.84570313	-133.37402344	+17.55615234	+33.57421875	+4948	+13.69335938	-4.10888672	-3.14208984	+20.43457031	-7.73437500	-25.53222656	+3168
+1458241066.65019990	+16.43554688	-2.34228516	-2.97070313	+31.11328125	-0.90087891	-46.62597656	+4880	+15.75878906	-2.93554688	-1.81054688	-133.41796875	+17.60009766	+33.57421875	+4952	+13.69775391	-4.06933594	-3.09375000	+20.50048828	-7.95410156	-25.44433594	+3180
+1458241066.65430000	+16.44433594	-2.31591797	-2.93115234	+31.11328125	-1.03271484	-46.51611328	+4880	+15.75878906	-2.92236328	-1.77978516	-133.46191406	+17.66601563	+33.57421875	+4956	+13.70654297	-4.02978516	-3.04541016	+20.58837891	-8.17382813	-25.35644531	+3188
+1458241066.65850000	+16.44433594	-2.28515625	-2.90039063	+31.11328125	-1.07666016	-46.38427734	+4880	+15.75439453	-2.90917969	-1.74902344	-133.52783203	+17.68798828	+33.53027344	+4956	+13.71093750	-3.98583984	-3.00585938	+20.67626953	-8.34960938	-25.26855469	+3200
+1458241066.66260000	+16.43994141	-2.25439453	-2.86083984	+31.11328125	-1.18652344	-46.29638672	+4876	+15.75000000	-2.89160156	-1.71826172	-133.54980469	+17.73193359	+33.55224609	+4960	+13.71533203	-3.95068359	-2.96191406	+20.76416016	-8.52539063	-25.18066406	+3208
+1458241066.66680000	+16.44433594	-2.22802734	-2.82568359	+31.11328125	-1.27441406	-46.20849609	+4872	+15.74560547	-2.87402344	-1.68310547	-133.54980469	+17.79785156	+33.57421875	+4964	+13.71972656	-3.91552734	-2.92236328	+20.83007813	-8.70117188	-25.09277344	+3216
+1458241066.67100000	+16.44433594	-2.20166016	-2.78613281	+31.11328125	-1.40625000	-46.14257813	+4868	+15.74121094	-2.85644531	-1.64355469	-133.54980469	+17.88574219	+33.64013672	+4968	+13.72412109	-3.88037109	-2.88720703	+20.89599609	-8.83300781	-25.00488281	+3224
+1458241066.67510010	+16.44873047	-2.17529297	-2.73779297	+31.09130859	-1.60400391	-46.12060547	+4868	+15.74121094	-2.83447266	-1.59960938	-133.50585938	+17.99560547	+33.72802734	+4972	+13.72412109	-3.84960938	-2.85205078	+20.91796875	-8.98681641	-24.96093750	+3228
+1458241066.67930010	+16.45312500	-2.15332031	-2.68505859	+31.06933594	-1.75781250	-46.16455078	+4864	+15.74121094	-2.81250000	-1.55566406	-133.46191406	+18.08349609	+33.83789063	+4980	+13.72851563	-3.83203125	-2.81689453	+20.89599609	-9.09667969	-24.91699219	+3228
+1458241066.68350010	+16.44433594	-2.13134766	-2.64550781	+31.04736328	-1.84570313	-46.14257813	+4864	+15.73681641	-2.79052734	-1.51611328	-133.39599609	+18.17138672	+33.90380859	+4984	+13.72851563	-3.81005859	-2.79492188	+20.87402344	-9.14062500	-24.82910156	+3232
+1458241066.68759990	+16.43994141	-2.10937500	-2.61035156	+31.02539063	-1.91162109	-46.14257813	+4864	+15.73681641	-2.76855469	-1.47216797	-133.35205078	+18.25927734	+33.99169922	+4988	+13.72412109	-3.79687500	-2.77734375	+20.83007813	-9.16259766	-24.76318359	+3228
+1458241066.69180010	+16.43554688	-2.08740234	-2.57080078	+31.00341797	-1.99951172	-46.14257813	+4864	+15.73242188	-2.74218750	-1.43261719	-133.28613281	+18.32519531	+34.07958984	+4996	+13.72412109	-3.78369141	-2.75976563	+20.78613281	-9.16259766	-24.67529297	+3228
+1458241066.69600010	+16.42675781	-2.06982422	-2.53564453	+30.95947266	-2.08740234	-46.14257813	+4868	+15.73242188	-2.72021484	-1.39306641	-133.24218750	+18.41308594	+34.16748047	+5004	+13.72412109	-3.76611328	-2.74658203	+20.72021484	-9.14062500	-24.60937500	+3224
+1458241066.70009990	+16.42236328	-2.04785156	-2.49169922	+30.93750000	-2.21923828	-46.16455078	+4876	+15.72802734	-2.68945313	-1.34912109	-133.15429688	+18.50097656	+34.25537109	+5012	+13.71972656	-3.75732422	-2.73339844	+20.65429688	-9.14062500	-24.54345703	+3220
+1458241066.70429990	+16.41357422	-2.03466797	-2.45214844	+30.89355469	-2.32910156	-46.23046875	+4884	+15.72363281	-2.66308594	-1.30957031	-133.06640625	+18.61083984	+34.34326172	+5024	+13.71533203	-3.75292969	-2.72021484	+20.56640625	-9.09667969	-24.47753906	+3216
+1458241066.70849990	+16.41357422	-2.01708984	-2.40380859	+30.84960938	-2.48291016	-46.29638672	+4900	+15.72363281	-2.63671875	-1.26562500	-132.95654297	+18.69873047	+34.45312500	+5032	+13.71533203	-3.74414063	-2.70703125	+20.45654297	-9.09667969	-24.43359375	+3212
+1458241066.71260000	+16.40917969	-1.99951172	-2.36425781	+30.82763672	-2.57080078	-46.31835938	+4912	+15.72363281	-2.61035156	-1.22607422	-132.86865234	+18.78662109	+34.51904297	+5044	+13.71093750	-3.73974609	-2.69384766	+20.39062500	-9.07470703	-24.36767578	+3208
+1458241066.71680000	+16.40039063	-1.98632813	-2.32470703	+30.78369141	-2.68066406	-46.34033203	+4932	+15.72363281	-2.58837891	-1.18652344	-132.78076172	+18.85253906	+34.58496094	+5052	+13.71093750	-3.73095703	-2.68066406	+20.30273438	-9.03076172	-24.30175781	+3204
+1458241066.72100000	+16.39599609	-1.97753906	-2.28955078	+30.73974609	-2.72460938	-46.34033203	+4948	+15.72363281	-2.56201172	-1.15136719	-132.71484375	+18.89648438	+34.60693359	+5064	+13.70654297	-3.72656250	-2.66748047	+20.21484375	-9.00878906	-24.23583984	+3200
+1458241066.72510000	+16.39160156	-1.95996094	-2.26318359	+30.71777344	-2.74658203	-46.31835938	+4964	+15.71923828	-2.54003906	-1.12500000	-132.67089844	+18.94042969	+34.60693359	+5072	+13.70654297	-3.71777344	-2.65429688	+20.17089844	-8.96484375	-24.16992188	+3196
+1458241066.72930000	+16.38281250	-1.94238281	-2.23681641	+30.71777344	-2.81250000	-46.25244141	+4984	+15.71484375	-2.52246094	-1.09423828	-132.62695313	+18.98437500	+34.60693359	+5084	+13.70214844	-3.70019531	-2.64111328	+20.14892578	-8.96484375	-24.08203125	+3196
+1458241066.73350000	+16.38720703	-1.92480469	-2.20605469	+30.69580078	-2.92236328	-46.23046875	+5004	+15.71484375	-2.50048828	-1.06787109	-132.60498047	+19.02832031	+34.58496094	+5092	+13.70214844	-3.68261719	-2.61914063	+20.12695313	-9.00878906	-24.03808594	+3196
+1458241066.73760010	+16.38281250	-1.90722656	-2.17089844	+30.69580078	-3.01025391	-46.16455078	+5024	+15.71484375	-2.47851563	-1.04150391	-132.53906250	+19.09423828	+34.58496094	+5100	+13.70214844	-3.66503906	-2.59277344	+20.14892578	-9.07470703	-23.97216797	+3196
+1458241066.74180010	+16.38281250	-1.88964844	-2.14013672	+30.69580078	-3.09814453	-46.09863281	+5040	+15.71484375	-2.46533203	-1.01074219	-132.51708984	+19.13818359	+34.58496094	+5108	+13.70214844	-3.64306641	-2.57080078	+20.17089844	-9.11865234	-23.92822266	+3200
+1458241066.74589990	+16.38720703	-1.87207031	-2.11376953	+30.69580078	-3.16406250	-46.03271484	+5056	+15.71484375	-2.44775391	-0.98876953	-132.49511719	+19.16015625	+34.56298828	+5112	+13.70654297	-3.62109375	-2.54003906	+20.21484375	-9.22851563	-23.86230469	+3204
+1458241066.75009990	+16.39160156	-1.85449219	-2.09619141	+30.71777344	-3.16406250	-45.90087891	+5068	+15.71484375	-2.43457031	-0.96679688	-132.51708984	+19.16015625	+34.49707031	+5116	+13.70654297	-3.59033203	-2.50488281	+20.30273438	-9.33837891	-23.81835938	+3208
+1458241066.75430010	+16.39160156	-1.83251953	-2.07861328	+30.76171875	-3.18603516	-45.74707031	+5076	+15.71484375	-2.42138672	-0.94921875	-132.51708984	+19.18212891	+34.45312500	+5120	+13.71093750	-3.55957031	-2.47412109	+20.41259766	-9.47021484	-23.75244141	+3216
+1458241066.75840000	+16.39599609	-1.81054688	-2.06542969	+30.80566406	-3.18603516	-45.59326172	+5080	+15.71044922	-2.40820313	-0.93603516	-132.56103516	+19.16015625	+34.34326172	+5120	+13.71093750	-3.52880859	-2.44335938	+20.52246094	-9.58007813	-23.68652344	+3220
+1458241066.76259990	+16.39599609	-1.78857422	-2.05224609	+30.82763672	-3.20800781	-45.43945313	+5084	+15.71044922	-2.39941406	-0.92285156	-132.58300781	+19.18212891	+34.25537109	+5116	+13.71093750	-3.49365234	-2.40820313	+20.63232422	-9.71191406	-23.62060547	+3228
+1458241066.76679990	+16.39599609	-1.76220703	-2.03466797	+30.87158203	-3.25195313	-45.30761719	+5084	+15.70605469	-2.38623047	-0.90966797	-132.60498047	+19.20410156	+34.18945313	+5116	+13.71093750	-3.46289063	-2.37744141	+20.76416016	-9.84375000	-23.55468750	+3236
+1458241066.77090000	+16.40039063	-1.74023438	-2.02148438	+30.91552734	-3.27392578	-45.15380859	+5080	+15.70605469	-2.37304688	-0.89648438	-132.62695313	+19.20410156	+34.12353516	+5116	+13.71533203	-3.42773438	-2.34667969	+20.87402344	-9.97558594	-23.51074219	+3244
+1458241066.77510000	+16.40478516	-1.71386719	-2.00390625	+30.98144531	-3.31787109	-45.02197266	+5072	+15.70605469	-2.36425781	-0.87890625	-132.62695313	+19.22607422	+34.05761719	+5112	+13.71533203	-3.39697266	-2.31152344	+21.00585938	-10.12939453	-23.46679688	+3252
+1458241066.77930000	+16.41357422	-1.69189453	-1.98632813	+31.00341797	-3.33984375	-44.91210938	+5064	+15.70166016	-2.35107422	-0.86572266	-132.64892578	+19.22607422	+34.01367188	+5104	+13.71972656	-3.36621094	-2.27636719	+21.11572266	-10.28320313	-23.42285156	+3256
+1458241066.78340010	+16.40917969	-1.67431641	-1.97753906	+31.04736328	-3.31787109	-44.78027344	+5052	+15.70166016	-2.33789063	-0.85253906	-132.67089844	+19.22607422	+33.94775391	+5100	+13.71972656	-3.33984375	-2.25000000	+21.22558594	-10.37109375	-23.37890625	+3260
+1458241066.78760000	+16.40917969	-1.65234375	-1.96875000	+31.06933594	-3.33984375	-44.67041016	+5036	+15.69726563	-2.32470703	-0.84375000	-132.67089844	+19.20410156	+33.88183594	+5096	+13.71972656	-3.31787109	-2.22802734	+21.29150391	-10.43701172	-23.33496094	+3264
+1458241066.79180000	+16.40917969	-1.63476563	-1.95556641	+31.11328125	-3.33984375	-44.58251953	+5024	+15.69287109	-2.30712891	-0.83056641	-132.67089844	+19.20410156	+33.79394531	+5088	+13.71972656	-3.29589844	-2.20605469	+21.35742188	-10.52490234	-23.26904297	+3268
+1458241066.79590010	+16.40478516	-1.61279297	-1.94677734	+31.15722656	-3.31787109	-44.47265625	+5012	+15.68408203	-2.29394531	-0.82177734	-132.69287109	+19.20410156	+33.70605469	+5084	+13.71533203	-3.27392578	-2.19287109	+21.40136719	-10.52490234	-23.20312500	+3268
+1458241066.80010010	+16.40039063	-1.59521484	-1.92480469	+31.17919922	-3.38378906	-44.42871094	+5000	+15.67968750	-2.27636719	-0.80419922	-132.64892578	+19.27001953	+33.70605469	+5080	+13.71533203	-3.26074219	-2.17968750	+21.42333984	-10.54687500	-23.15917969	+3268
+1458241066.80430010	+16.39160156	-1.58203125	-1.90722656	+31.17919922	-3.42773438	-44.40673828	+4988	+15.67529297	-2.25878906	-0.78662109	-132.60498047	+19.29199219	+33.70605469	+5076	+13.71093750	-3.25195313	-2.16650391	+21.40136719	-10.56884766	-23.11523438	+3264
+1458241066.80839990	+16.38720703	-1.56884766	-1.88525391	+31.15722656	-3.47167969	-44.40673828	+4980	+15.67089844	-2.23681641	-0.76464844	-132.56103516	+19.35791016	+33.72802734	+5072	+13.71093750	-3.24316406	-2.15771484	+21.37939453	-10.56884766	-23.07128906	+3260
+1458241066.81259990	+16.38281250	-1.55566406	-1.86328125	+31.17919922	-3.55957031	-44.40673828	+4976	+15.66650391	-2.21923828	-0.73828125	-132.47314453	+19.42382813	+33.77197266	+5072	+13.71093750	-3.23876953	-2.14892578	+21.33544922	-10.54687500	-23.02734375	+3256
+1458241066.81670000	+16.37402344	-1.54248047	-1.83691406	+31.20117188	-3.60351563	-44.42871094	+4972	+15.66210938	-2.19726563	-0.71630859	-132.40722656	+19.48974609	+33.81591797	+5072	+13.70654297	-3.23876953	-2.14453125	+21.29150391	-10.52490234	-23.00537109	+3248
+1458241066.82090000	+16.36523438	-1.52929688	-1.81494141	+31.20117188	-3.64746094	-44.45068359	+4972	+15.65771484	-2.17529297	-0.69433594	-132.36328125	+19.53369141	+33.81591797	+5072	+13.70654297	-3.23437500	-2.14453125	+21.22558594	-10.48095703	-22.93945313	+3244
+1458241066.82509990	+16.35205078	-1.52050781	-1.79296875	+31.20117188	-3.73535156	-44.47265625	+4976	+15.64892578	-2.15771484	-0.67236328	-132.29736328	+19.59960938	+33.83789063	+5072	+13.70214844	-3.23437500	-2.14453125	+21.15966797	-10.41503906	-22.89550781	+3236
+1458241066.82920000	+16.33886719	-1.50732422	-1.76660156	+31.17919922	-3.82324219	-44.49462891	+4980	+15.64453125	-2.14013672	-0.64599609	-132.23144531	+19.66552734	+33.88183594	+5072	+13.69775391	-3.23437500	-2.14453125	+21.11572266	-10.34912109	-22.85156250	+3228
+1458241066.83340000	+16.32568359	-1.49853516	-1.74462891	+31.15722656	-3.91113281	-44.51660156	+4988	+15.64013672	-2.11816406	-0.62402344	-132.16552734	+19.75341797	+33.92578125	+5076	+13.69335938	-3.22998047	-2.14453125	+21.04980469	-10.28320313	-22.78564453	+3220
+1458241066.83760000	+16.32128906	-1.48974609	-1.71826172	+31.17919922	-4.02099609	-44.53857422	+5000	+15.63574219	-2.10058594	-0.59326172	-132.05566406	+19.86328125	+34.01367188	+5080	+13.69335938	-3.22558594	-2.14013672	+21.00585938	-10.26123047	-22.74169922	+3212
+1458241066.84170010	+16.31250000	-1.47656250	-1.69189453	+31.17919922	-4.15283203	-44.58251953	+5012	+15.63134766	-2.08300781	-0.56250000	-131.96777344	+19.97314453	+34.10156250	+5084	+13.68896484	-3.22119141	-2.13574219	+20.96191406	-10.23925781	-22.71972656	+3204
+1458241066.84590010	+16.30371094	-1.46777344	-1.66552734	+31.17919922	-4.28466797	-44.62646484	+5024	+15.62695313	-2.06542969	-0.54052734	-131.90185547	+20.03906250	+34.14550781	+5088	+13.68457031	-3.21679688	-2.13134766	+20.91796875	-10.23925781	-22.67578125	+3200
+1458241066.85010000	+16.29931641	-1.45458984	-1.64355469	+31.20117188	-4.37255859	-44.62646484	+5036	+15.62695313	-2.04785156	-0.52294922	-131.85791016	+20.10498047	+34.16748047	+5092	+13.68457031	-3.21240234	-2.12255859	+20.89599609	-10.23925781	-22.65380859	+3192
+1458241066.85419990	+16.29492188	-1.44140625	-1.62158203	+31.20117188	-4.46044922	-44.60449219	+5048	+15.62255859	-2.03906250	-0.50537109	-131.83593750	+20.17089844	+34.18945313	+5092	+13.68457031	-3.20361328	-2.11376953	+20.91796875	-10.23925781	-22.60986328	+3188
+1458241066.85840010	+16.29052734	-1.42822266	-1.60400391	+31.22314453	-4.54833984	-44.58251953	+5060	+15.61816406	-2.03027344	-0.49658203	-131.81396484	+20.21484375	+34.16748047	+5092	+13.68017578	-3.18603516	-2.10498047	+20.93994141	-10.26123047	-22.56591797	+3184
+1458241066.86260010	+16.28613281	-1.41503906	-1.58642578	+31.24511719	-4.63623047	-44.53857422	+5068	+15.61816406	-2.02148438	-0.48339844	-131.81396484	+20.25878906	+34.14550781	+5092	+13.68017578	-3.16845703	-2.09179688	+20.98388672	-10.30517578	-22.52197266	+3184
+1458241066.86669990	+16.28613281	-1.40185547	-1.57324219	+31.26708984	-4.72412109	-44.49462891	+5076	+15.61376953	-2.00830078	-0.47460938	-131.79199219	+20.32470703	+34.14550781	+5096	+13.67578125	-3.14648438	-2.07861328	+21.07177734	-10.37109375	-22.47802734	+3184
+1458241066.87089990	+16.28613281	-1.38867188	-1.55566406	+31.26708984	-4.83398438	-44.42871094	+5080	+15.61376953	-1.99951172	-0.46582031	-131.79199219	+20.36865234	+34.12353516	+5092	+13.67578125	-3.12451172	-2.05664063	+21.15966797	-10.48095703	-22.43408203	+3184
+1458241066.87509990	+16.29052734	-1.37548828	-1.54248047	+31.31103516	-4.92187500	-44.36279297	+5080	+15.61376953	-1.99072266	-0.46142578	-131.79199219	+20.41259766	+34.07958984	+5092	+13.67138672	-3.09814453	-2.03466797	+21.24755859	-10.61279297	-22.39013672	+3188
+1458241066.87920000	+16.29492188	-1.35791016	-1.52929688	+31.35498047	-5.00976563	-44.29687500	+5080	+15.61376953	-1.98632813	-0.45703125	-131.81396484	+20.43457031	+34.05761719	+5088	+13.67138672	-3.07177734	-2.00830078	+21.37939453	-10.74462891	-22.36816406	+3192
+1458241066.88340000	+16.29931641	-1.34033203	-1.51611328	+31.39892578	-5.09765625	-44.23095703	+5076	+15.61376953	-1.98193359	-0.45263672	-131.83593750	+20.45654297	+33.99169922	+5084	+13.67138672	-3.04541016	-1.98632813	+21.48925781	-10.85449219	-22.32421875	+3196
+1458241066.88759990	+16.30371094	-1.32275391	-1.50732422	+31.44287109	-5.16357422	-44.14306641	+5068	+15.61376953	-1.97753906	-0.45263672	-131.87988281	+20.47851563	+33.92578125	+5080	+13.67138672	-3.01464844	-1.96435547	+21.59912109	-10.98632813	-22.30224609	+3200
+1458241066.89170000	+16.30810547	-1.30957031	-1.49414063	+31.46484375	-5.20751953	-44.03320313	+5060	+15.61376953	-1.97314453	-0.45263672	-131.92382813	+20.50048828	+33.85986328	+5072	+13.66699219	-2.98388672	-1.93798828	+21.73095703	-11.11816406	-22.25830078	+3208
+1458241066.89590000	+16.30810547	-1.29638672	-1.48974609	+31.46484375	-5.25146484	-43.92333984	+5048	+15.61376953	-1.96875000	-0.45263672	-131.96777344	+20.54443359	+33.77197266	+5068	+13.66699219	-2.95751953	-1.92041016	+21.86279297	-11.22802734	-22.21435547	+3212
+1458241066.90000010	+16.31250000	-1.27880859	-1.48535156	+31.48681641	-5.31738281	-43.83544922	+5032	+15.60937500	-1.96435547	-0.45263672	-132.01171875	+20.56640625	+33.72802734	+5060	+13.66699219	-2.92675781	-1.89843750	+21.95068359	-11.35986328	-22.17041016	+3216
+1458241066.90420010	+16.31689453	-1.26123047	-1.47656250	+31.53076172	-5.38330078	-43.74755859	+5020	+15.60937500	-1.95556641	-0.44824219	-132.03369141	+20.61035156	+33.66210938	+5056	+13.66259766	-2.90917969	-1.88085938	+22.01660156	-11.44775391	-22.12646484	+3220
+1458241066.90840010	+16.31689453	-1.24365234	-1.46337891	+31.59667969	-5.47119141	-43.70361328	+5004	+15.60937500	-1.95117188	-0.44384766	-132.03369141	+20.67626953	+33.64013672	+5048	+13.66259766	-2.88720703	-1.86328125	+22.08251953	-11.53564453	-22.08251953	+3224
+1458241066.91249990	+16.31689453	-1.23046875	-1.45019531	+31.61865234	-5.53710938	-43.65966797	+4988	+15.60937500	-1.94238281	-0.43505859	-132.05566406	+20.72021484	+33.61816406	+5040	+13.65820313	-2.87402344	-1.85009766	+22.12646484	-11.60156250	-22.06054688	+3224
+1458241066.91669990	+16.31689453	-1.21728516	-1.43701172	+31.64062500	-5.62500000	-43.63769531	+4972	+15.60498047	-1.93359375	-0.43066406	-132.05566406	+20.78613281	+33.59619141	+5032	+13.65820313	-2.86523438	-1.83691406	+22.10449219	-11.66748047	-22.03857422	+3224
+1458241066.92090010	+16.31250000	-1.20849609	-1.42822266	+31.64062500	-5.66894531	-43.59375000	+4956	+15.60498047	-1.92480469	-0.41748047	-132.07763672	+20.85205078	+33.57421875	+5028	+13.65820313	-2.85644531	-1.83251953	+22.08251953	-11.64550781	-21.99462891	+3224
+1458241066.92500000	+16.30810547	-1.19970703	-1.41503906	+31.64062500	-5.71289063	-43.57177734	+4944	+15.60058594	-1.91601563	-0.40869141	-132.05566406	+20.91796875	+33.57421875	+5020	+13.65380859	-2.85205078	-1.83251953	+22.03857422	-11.64550781	-21.95068359	+3220
+1458241066.92919990	+16.30371094	-1.19091797	-1.40625000	+31.64062500	-5.77880859	-43.57177734	+4932	+15.59619141	-1.90283203	-0.39111328	-132.03369141	+21.00585938	+33.59619141	+5016	+13.64941406	-2.85205078	-1.83251953	+21.99462891	-11.62353516	-21.90673828	+3216
+1458241066.93339990	+16.29492188	-1.17773438	-1.39306641	+31.66259766	-5.84472656	-43.57177734	+4924	+15.59179688	-1.88964844	-0.37353516	-132.01171875	+21.11572266	+33.61816406	+5008	+13.64941406	-2.85205078	-1.83251953	+21.92871094	-11.57958984	-21.86279297	+3212
+1458241066.93750000	+16.28613281	-1.16894531	-1.37548828	+31.66259766	-5.95458984	-43.59375000	+4916	+15.59179688	-1.87646484	-0.35595703	-131.94580078	+21.22558594	+33.68408203	+5004	+13.64501953	-2.85205078	-1.83691406	+21.86279297	-11.55761719	-21.84082031	+3204
+1458241066.94170000	+16.28173828	-1.16015625	-1.35791016	+31.68457031	-6.04248047	-43.63769531	+4912	+15.58740234	-1.86328125	-0.33398438	-131.90185547	+21.33544922	+33.75000000	+5004	+13.64501953	-2.85644531	-1.83691406	+21.75292969	-11.53564453	-21.81884766	+3200
+1458241066.94590000	+16.27294922	-1.14697266	-1.33593750	+31.68457031	-6.15234375	-43.68164063	+4912	+15.58740234	-1.85009766	-0.31201172	-131.83593750	+21.44531250	+33.81591797	+5000	+13.64062500	-2.86083984	-1.84130859	+21.64306641	-11.49169922	-21.79687500	+3196
+1458241066.95000000	+16.26416016	-1.14257813	-1.31835938	+31.68457031	-6.24023438	-43.72558594	+4912	+15.58300781	-1.83251953	-0.29003906	-131.77001953	+21.53320313	+33.88183594	+4996	+13.64062500	-2.86962891	-1.84130859	+21.55517578	-11.44775391	-21.77490234	+3192
+1458241066.95420000	+16.25537109	-1.13378906	-1.30078125	+31.68457031	-6.32812500	-43.74755859	+4912	+15.57861328	-1.81933594	-0.26806641	-131.70410156	+21.64306641	+33.94775391	+4992	+13.63623047	-2.86962891	-1.84570313	+21.46728516	-11.40380859	-21.75292969	+3184
+1458241066.95840000	+16.24658203	-1.12500000	-1.28759766	+31.66259766	-6.41601563	-43.76953125	+4916	+15.57861328	-1.80615234	-0.25048828	-131.66015625	+21.73095703	+33.99169922	+4992	+13.63623047	-2.87402344	-1.85009766	+21.37939453	-11.38183594	-21.73095703	+3176
+1458241066.96250010	+16.23779297	-1.11621094	-1.27441406	+31.66259766	-6.48193359	-43.79150391	+4924	+15.57421875	-1.79296875	-0.23291016	-131.61621094	+21.79687500	+34.03564453	+4988	+13.63183594	-2.87402344	-1.85009766	+21.31347656	-11.33789063	-21.70898438	+3168
+1458241066.96670010	+16.22900391	-1.10742188	-1.26123047	+31.66259766	-6.54785156	-43.81347656	+4928	+15.56982422	-1.78417969	-0.21533203	-131.57226563	+21.90673828	+34.07958984	+4984	+13.63183594	-2.87402344	-1.85449219	+21.26953125	-11.31591797	-21.66503906	+3160
+1458241066.97079990	+16.22460938	-1.09863281	-1.24365234	+31.68457031	-6.63574219	-43.81347656	+4936	+15.56982422	-1.77099609	-0.20214844	-131.55029297	+21.97265625	+34.12353516	+4984	+13.62744141	-2.86962891	-1.85009766	+21.20361328	-11.31591797	-21.64306641	+3152
+1458241066.97499990	+16.22021484	-1.08544922	-1.23046875	+31.68457031	-6.70166016	-43.81347656	+4944	+15.56542969	-1.76220703	-0.18896484	-131.52832031	+22.03857422	+34.14550781	+4980	+13.62744141	-2.86962891	-1.85009766	+21.18164063	-11.31591797	-21.62109375	+3144
+1458241066.97919990	+16.21142578	-1.08105469	-1.22167969	+31.68457031	-6.76757813	-43.79150391	+4952	+15.56542969	-1.75781250	-0.18017578	-131.52832031	+22.08251953	+34.14550781	+4976	+13.62744141	-2.86083984	-1.84130859	+21.15966797	-11.33789063	-21.59912109	+3136
+1458241066.98330000	+16.21142578	-1.07226563	-1.20849609	+31.66259766	-6.83349609	-43.76953125	+4960	+15.56542969	-1.74902344	-0.17138672	-131.52832031	+22.10449219	+34.14550781	+4972	+13.62744141	-2.85205078	-1.83691406	+21.15966797	-11.38183594	-21.57714844	+3132
+1458241066.98750000	+16.20703125	-1.06347656	-1.20410156	+31.66259766	-6.85546875	-43.72558594	+4964	+15.56542969	-1.74462891	-0.17138672	-131.55029297	+22.12646484	+34.10156250	+4964	+13.62304688	-2.83886719	-1.82812500	+21.15966797	-11.42578125	-21.53320313	+3128
+1458241066.99169990	+16.20703125	-1.05468750	-1.20410156	+31.66259766	-6.87744141	-43.63769531	+4968	+15.56103516	-1.74462891	-0.16699219	-131.59423828	+22.12646484	+34.05761719	+4960	+13.62304688	-2.82568359	-1.81494141	+21.20361328	-11.46972656	-21.51123047	+3124
+1458241066.99580000	+16.20703125	-1.04589844	-1.20410156	+31.64062500	-6.85546875	-43.52783203	+4968	+15.56103516	-1.74023438	-0.16699219	-131.66015625	+22.12646484	+33.99169922	+4952	+13.62304688	-2.80810547	-1.80615234	+21.26953125	-11.53564453	-21.46728516	+3120
+1458241067.00000000	+16.20703125	-1.03710938	-1.20410156	+31.64062500	-6.85546875	-43.41796875	+4968	+15.56103516	-1.74462891	-0.16699219	-131.70410156	+22.12646484	+33.92578125	+4944	+13.62304688	-2.78173828	-1.78857422	+21.35742188	-11.62353516	-21.42333984	+3120
+1458241067.00420000	+16.20263672	-1.03271484	-1.20849609	+31.61865234	-6.83349609	-43.30810547	+4968	+15.56103516	-1.74462891	-0.17138672	-131.77001953	+22.12646484	+33.85986328	+4936	+13.61865234	-2.76416016	-1.77539063	+21.42333984	-11.71142578	-21.40136719	+3120
+1458241067.00830010	+16.20703125	-1.02832031	-1.20849609	+31.59667969	-6.83349609	-43.19824219	+4964	+15.56103516	-1.74462891	-0.17138672	-131.83593750	+22.10449219	+33.81591797	+4928	+13.61865234	-2.74218750	-1.75781250	+21.48925781	-11.82128906	-21.37939453	+3120
+1458241067.01250000	+16.20703125	-1.01953125	-1.21289063	+31.57470703	-6.83349609	-43.08837891	+4956	+15.56103516	-1.74462891	-0.17138672	-131.87988281	+22.10449219	+33.75000000	+4920	+13.61865234	-2.72021484	-1.74023438	+21.57714844	-11.93115234	-21.33544922	+3124
+1458241067.01670000	+16.21142578	-1.01953125	-1.21728516	+31.55273438	-6.81152344	-42.97851563	+4948	+15.56542969	-1.74462891	-0.17578125	-131.94580078	+22.08251953	+33.70605469	+4908	+13.61865234	-2.70263672	-1.72265625	+21.66503906	-12.01904297	-21.31347656	+3124
+1458241067.02080010	+16.21142578	-1.01513672	-1.21728516	+31.50878906	-6.78955078	-42.86865234	+4936	+15.56542969	-1.74902344	-0.17578125	-131.98974609	+22.06054688	+33.64013672	+4900	+13.61865234	-2.68505859	-1.70947266	+21.73095703	-12.08496094	-21.29150391	+3128
+1458241067.02500010	+16.21582031	-1.01513672	-1.22167969	+31.48681641	-6.74560547	-42.78076172	+4924	+15.56103516	-1.74902344	-0.17578125	-132.05566406	+22.06054688	+33.59619141	+4888	+13.61865234	-2.66748047	-1.69628906	+21.79687500	-12.15087891	-21.26953125	+3128
+1458241067.02920010	+16.21582031	-1.01074219	-1.22607422	+31.44287109	-6.72363281	-42.69287109	+4912	+15.56103516	-1.74902344	-0.17578125	-132.09960938	+22.03857422	+33.57421875	+4880	+13.61425781	-2.65429688	-1.68750000	+21.84082031	-12.19482422	-21.24755859	+3132
+1458241067.03329990	+16.21582031	-1.01074219	-1.23046875	+31.42089844	-6.70166016	-42.60498047	+4900	+15.56103516	-1.74902344	-0.17578125	-132.12158203	+22.01660156	+33.53027344	+4868	+13.61425781	-2.64550781	-1.67871094	+21.86279297	-12.23876953	-21.22558594	+3132
+1458241067.03749990	+16.21142578	-1.00634766	-1.22607422	+31.37695313	-6.72363281	-42.53906250	+4888	+15.56103516	-1.74902344	-0.17138672	-132.14355469	+22.01660156	+33.53027344	+4860	+13.61425781	-2.63671875	-1.67431641	+21.86279297	-12.26074219	-21.20361328	+3132
+1458241067.04169990	+16.21142578	-1.00634766	-1.22167969	+31.35498047	-6.74560547	-42.51708984	+4876	+15.55664063	-1.74462891	-0.16699219	-132.14355469	+22.01660156	+33.53027344	+4852	+13.60986328	-2.63671875	-1.66992188	+21.84082031	-12.26074219	-21.20361328	+3128
+1458241067.04580000	+16.20703125	-1.00634766	-1.21289063	+31.31103516	-6.78955078	-42.51708984	+4868	+15.55664063	-1.74462891	-0.16259766	-132.14355469	+22.01660156	+33.55224609	+4844	+13.60986328	-2.63671875	-1.66992188	+21.79687500	-12.26074219	-21.20361328	+3128
+1458241067.05000000	+16.20703125	-1.01074219	-1.20849609	+31.28906250	-6.83349609	-42.53906250	+4856	+15.55664063	-1.73583984	-0.15380859	-132.09960938	+22.01660156	+33.57421875	+4836	+13.60986328	-2.63671875	-1.66992188	+21.75292969	-12.23876953	-21.18164063	+3124
+1458241067.05410000	+16.20703125	-1.01074219	-1.19970703	+31.24511719	-6.85546875	-42.56103516	+4852	+15.55224609	-1.73144531	-0.14501953	-132.07763672	+22.01660156	+33.64013672	+4832	+13.60986328	-2.64111328	-1.66992188	+21.68701172	-12.21679688	-21.18164063	+3124
+1458241067.05830000	+16.20263672	-1.01074219	-1.19091797	+31.22314453	-6.89941406	-42.56103516	+4844	+15.55224609	-1.72705078	-0.13623047	-132.03369141	+22.01660156	+33.68408203	+4824	+13.60986328	-2.64990234	-1.67431641	+21.62109375	-12.17285156	-21.18164063	+3120
+1458241067.06250000	+16.19824219	-1.01074219	-1.18212891	+31.20117188	-6.94335938	-42.58300781	+4844	+15.54785156	-1.72265625	-0.12744141	-131.98974609	+22.01660156	+33.72802734	+4820	+13.60986328	-2.65429688	-1.67871094	+21.55517578	-12.12890625	-21.15966797	+3120
+1458241067.06660010	+16.18945313	-1.00634766	-1.17333984	+31.17919922	-6.98730469	-42.60498047	+4840	+15.54785156	-1.71386719	-0.11865234	-131.92382813	+22.01660156	+33.77197266	+4820	+13.60546875	-2.65869141	-1.68750000	+21.48925781	-12.08496094	-21.15966797	+3116
+1458241067.07080010	+16.18505859	-1.00634766	-1.16015625	+31.15722656	-7.05322266	-42.64892578	+4844	+15.54345703	-1.70507813	-0.10986328	-131.85791016	+22.01660156	+33.81591797	+4816	+13.60546875	-2.66308594	-1.69189453	+21.42333984	-12.04101563	-21.13769531	+3116
+1458241067.07500000	+16.18066406	-1.00195313	-1.15136719	+31.15722656	-7.09716797	-42.69287109	+4844	+15.54345703	-1.69628906	-0.10107422	-131.79199219	+22.01660156	+33.88183594	+4816	+13.60546875	-2.66748047	-1.69628906	+21.35742188	-11.99707031	-21.13769531	+3112
+1458241067.07909990	+16.17626953	-1.00195313	-1.13818359	+31.13525391	-7.16308594	-42.73681641	+4848	+15.54345703	-1.68750000	-0.09228516	-131.70410156	+22.01660156	+33.94775391	+4816	+13.60546875	-2.67187500	-1.70068359	+21.31347656	-11.95312500	-21.11572266	+3108
+1458241067.08330010	+16.17187500	-1.00195313	-1.12939453	+31.11328125	-7.22900391	-42.78076172	+4852	+15.54345703	-1.67871094	-0.07910156	-131.61621094	+22.01660156	+34.03564453	+4812	+13.60546875	-2.67626953	-1.70507813	+21.24755859	-11.93115234	-21.11572266	+3104
+1458241067.08750010	+16.17187500	-1.00195313	-1.12060547	+31.09130859	-7.27294922	-42.80273438	+4860	+15.53906250	-1.67431641	-0.07031250	-131.55029297	+21.99462891	+34.07958984	+4812	+13.60546875	-2.68066406	-1.70947266	+21.20361328	-11.88720703	-21.11572266	+3100
+1458241067.09159990	+16.16748047	-1.00195313	-1.11181641	+31.06933594	-7.31689453	-42.82470703	+4864	+15.53906250	-1.66992188	-0.06591797	-131.48437500	+21.99462891	+34.14550781	+4812	+13.60107422	-2.68505859	-1.71386719	+21.15966797	-11.84326172	-21.09375000	+3092
+1458241067.09579990	+16.16308594	-0.99755859	-1.10302734	+31.04736328	-7.33886719	-42.84667969	+4872	+15.53906250	-1.66113281	-0.06152344	-131.44042969	+21.95068359	+34.16748047	+4812	+13.60107422	-2.68505859	-1.71386719	+21.11572266	-11.82128906	-21.09375000	+3088
+1458241067.09999990	+16.16308594	-0.99755859	-1.09863281	+31.04736328	-7.36083984	-42.84667969	+4880	+15.53906250	-1.65673828	-0.05712891	-131.37451172	+21.92871094	+34.18945313	+4812	+13.60107422	-2.68505859	-1.71826172	+21.09375000	-11.79931641	-21.07177734	+3080
+1458241067.10410000	+16.15869141	-0.99316406	-1.09423828	+31.04736328	-7.36083984	-42.84667969	+4884	+15.53906250	-1.65234375	-0.05712891	-131.35253906	+21.88476563	+34.21142578	+4812	+13.60107422	-2.68505859	-1.71826172	+21.09375000	-11.79931641	-21.07177734	+3076
+1458241067.10830000	+16.15869141	-0.99316406	-1.08984375	+31.02539063	-7.38281250	-42.84667969	+4892	+15.54345703	-1.64794922	-0.05273438	-131.30859375	+21.86279297	+34.23339844	+4812	+13.60107422	-2.68066406	-1.71386719	+21.09375000	-11.79931641	-21.07177734	+3068
+1458241067.11250000	+16.16308594	-0.98876953	-1.08984375	+31.02539063	-7.38281250	-42.82470703	+4896	+15.54345703	-1.64794922	-0.05273438	-131.28662109	+21.81884766	+34.25537109	+4808	+13.59667969	-2.67626953	-1.71386719	+21.09375000	-11.79931641	-21.04980469	+3064
+1458241067.11660000	+16.16308594	-0.98876953	-1.08544922	+31.02539063	-7.38281250	-42.80273438	+4900	+15.54785156	-1.64794922	-0.05273438	-131.26464844	+21.79687500	+34.25537109	+4808	+13.59667969	-2.67187500	-1.70947266	+21.11572266	-11.82128906	-21.04980469	+3060
+1458241067.12080000	+16.16748047	-0.98437500	-1.08544922	+31.00341797	-7.36083984	-42.75878906	+4900	+15.54785156	-1.64794922	-0.05273438	-131.26464844	+21.75292969	+34.23339844	+4804	+13.59667969	-2.66748047	-1.70068359	+21.13769531	-11.86523438	-21.04980469	+3056
+1458241067.12490010	+16.17187500	-0.98437500	-1.08544922	+31.00341797	-7.33886719	-42.71484375	+4900	+15.54785156	-1.65234375	-0.05712891	-131.26464844	+21.70898438	+34.23339844	+4800	+13.59667969	-2.65869141	-1.69189453	+21.18164063	-11.88720703	-21.02783203	+3056
+1458241067.12910010	+16.17187500	-0.97998047	-1.08984375	+31.02539063	-7.29492188	-42.67089844	+4900	+15.55224609	-1.65234375	-0.06152344	-131.26464844	+21.64306641	+34.21142578	+4796	+13.59667969	-2.64550781	-1.68310547	+21.24755859	-11.93115234	-21.02783203	+3052
+1458241067.13330010	+16.17626953	-0.97998047	-1.08984375	+31.02539063	-7.27294922	-42.62695313	+4896	+15.55224609	-1.65234375	-0.06591797	-131.28662109	+21.59912109	+34.16748047	+4792	+13.59667969	-2.63671875	-1.67431641	+21.31347656	-11.97509766	-21.02783203	+3052
+1458241067.13739990	+16.18066406	-0.97558594	-1.09423828	+31.04736328	-7.22900391	-42.56103516	+4892	+15.55224609	-1.65673828	-0.07031250	-131.28662109	+21.55517578	+34.14550781	+4788	+13.59667969	-2.61914063	-1.66113281	+21.40136719	-12.06298828	-21.02783203	+3052
+1458241067.14159990	+16.18505859	-0.96679688	-1.09423828	+31.06933594	-7.20703125	-42.51708984	+4884	+15.55664063	-1.65673828	-0.07470703	-131.28662109	+21.51123047	+34.12353516	+4784	+13.59667969	-2.60595703	-1.64794922	+21.46728516	-12.12890625	-21.00585938	+3056
+1458241067.14580010	+16.18945313	-0.96240234	-1.09863281	+31.09130859	-7.18505859	-42.47314453	+4876	+15.55664063	-1.66113281	-0.07470703	-131.28662109	+21.46728516	+34.10156250	+4780	+13.59667969	-2.59277344	-1.63476563	+21.55517578	-12.17285156	-21.00585938	+3056
+1458241067.14990000	+16.19384766	-0.95800781	-1.09423828	+31.11328125	-7.16308594	-42.40722656	+4868	+15.55664063	-1.66552734	-0.07910156	-131.30859375	+21.42333984	+34.07958984	+4772	+13.59667969	-2.57958984	-1.62158203	+21.62109375	-12.23876953	-21.00585938	+3056
+1458241067.15409990	+16.19824219	-0.95361328	-1.09423828	+31.15722656	-7.11914063	-42.38525391	+4856	+15.55664063	-1.66552734	-0.07910156	-131.28662109	+21.40136719	+34.05761719	+4768	+13.59667969	-2.57080078	-1.60839844	+21.68701172	-12.28271484	-21.00585938	+3056
+1458241067.15829990	+16.20263672	-0.94921875	-1.09423828	+31.17919922	-7.09716797	-42.34130859	+4848	+15.55664063	-1.66552734	-0.07910156	-131.28662109	+21.35742188	+34.05761719	+4760	+13.59667969	-2.56201172	-1.59960938	+21.75292969	-12.30468750	-21.00585938	+3056
+1458241067.16240000	+16.19824219	-0.94042969	-1.09423828	+31.22314453	-7.05322266	-42.31933594	+4836	+15.55664063	-1.66552734	-0.07910156	-131.26464844	+21.31347656	+34.03564453	+4756	+13.59667969	-2.55322266	-1.59521484	+21.77490234	-12.30468750	-21.00585938	+3056
+1458241067.16660000	+16.19824219	-0.93603516	-1.09423828	+31.24511719	-7.03125000	-42.29736328	+4828	+15.55664063	-1.66113281	-0.07910156	-131.22070313	+21.26953125	+34.03564453	+4748	+13.59667969	-2.55322266	-1.59082031	+21.77490234	-12.28271484	-20.98388672	+3052
+1458241067.17080000	+16.19384766	-0.92724609	-1.08984375	+31.28906250	-7.03125000	-42.29736328	+4820	+15.55664063	-1.65673828	-0.07470703	-131.15478516	+21.24755859	+34.05761719	+4744	+13.59667969	-2.55322266	-1.59082031	+21.77490234	-12.26074219	-20.98388672	+3048
+1458241067.17490010	+16.18945313	-0.92285156	-1.08544922	+31.31103516	-7.03125000	-42.29736328	+4812	+15.55224609	-1.65234375	-0.07031250	-131.08886719	+21.24755859	+34.07958984	+4744	+13.59228516	-2.55322266	-1.59521484	+21.75292969	-12.21679688	-20.96191406	+3044
+1458241067.17910000	+16.18945313	-0.91845703	-1.08105469	+31.33300781	-7.03125000	-42.31933594	+4808	+15.55224609	-1.64355469	-0.06591797	-131.02294922	+21.22558594	+34.10156250	+4740	+13.59228516	-2.55761719	-1.59521484	+21.73095703	-12.17285156	-20.96191406	+3044
+1458241067.18330000	+16.18505859	-0.91406250	-1.07226563	+31.35498047	-7.03125000	-42.34130859	+4804	+15.54785156	-1.63476563	-0.05712891	-130.93505859	+21.20361328	+34.12353516	+4740	+13.59228516	-2.56201172	-1.59960938	+21.68701172	-12.10693359	-20.96191406	+3040
+1458241067.18740010	+16.18066406	-0.91406250	-1.06787109	+31.35498047	-7.03125000	-42.34130859	+4804	+15.54785156	-1.62597656	-0.05273438	-130.84716797	+21.20361328	+34.16748047	+4740	+13.59228516	-2.56640625	-1.60400391	+21.64306641	-12.04101563	-20.93994141	+3036
+1458241067.19160010	+16.17187500	-0.90966797	-1.06787109	+31.37695313	-7.00927734	-42.36328125	+4804	+15.54345703	-1.61279297	-0.04394531	-130.75927734	+21.18164063	+34.18945313	+4744	+13.59228516	-2.57080078	-1.60839844	+21.59912109	-11.97509766	-20.91796875	+3032
+1458241067.19580010	+16.16748047	-0.90527344	-1.06347656	+31.37695313	-7.00927734	-42.38525391	+4808	+15.54345703	-1.60400391	-0.03515625	-130.67138672	+21.18164063	+34.23339844	+4748	+13.59228516	-2.57958984	-1.61718750	+21.53320313	-11.90917969	-20.91796875	+3032
+1458241067.19989990	+16.16308594	-0.90527344	-1.05908203	+31.37695313	-7.00927734	-42.40722656	+4812	+15.53906250	-1.59082031	-0.03076172	-130.58349609	+21.15966797	+34.25537109	+4752	+13.59228516	-2.58398438	-1.62158203	+21.48925781	-11.84326172	-20.89599609	+3028
+1458241067.20409990	+16.15429688	-0.90087891	-1.05908203	+31.37695313	-7.00927734	-42.40722656	+4816	+15.53906250	-1.58203125	-0.02197266	-130.49560547	+21.15966797	+34.27734375	+4760	+13.58789063	-2.58837891	-1.62597656	+21.44531250	-11.77734375	-20.87402344	+3024
+1458241067.20820000	+16.14990234	-0.90087891	-1.05468750	+31.37695313	-7.00927734	-42.42919922	+4824	+15.53906250	-1.57324219	-0.01757813	-130.42968750	+21.15966797	+34.29931641	+4764	+13.58789063	-2.59277344	-1.63037109	+21.40136719	-11.73339844	-20.85205078	+3020
+1458241067.21240000	+16.14550781	-0.89648438	-1.05029297	+31.39892578	-7.00927734	-42.42919922	+4832	+15.53466797	-1.56445313	-0.00878906	-130.36376953	+21.13769531	+34.29931641	+4772	+13.58789063	-2.59716797	-1.63476563	+21.35742188	-11.66748047	-20.85205078	+3016
+1458241067.21659990	+16.14550781	-0.89208984	-1.05029297	+31.39892578	-6.98730469	-42.42919922	+4840	+15.53466797	-1.56005859	-0.00878906	-130.31982422	+21.11572266	+34.29931641	+4776	+13.58349609	-2.60156250	-1.63916016	+21.31347656	-11.60156250	-20.83007813	+3012
+1458241067.22070000	+16.14111328	-0.89208984	-1.04589844	+31.39892578	-6.98730469	-42.40722656	+4848	+15.53906250	-1.55566406	-0.00439453	-130.29785156	+21.09375000	+34.27734375	+4780	+13.58349609	-2.60156250	-1.64355469	+21.29150391	-11.55761719	-20.80810547	+3008
+1458241067.22490000	+16.14111328	-0.88769531	-1.04589844	+31.39892578	-6.96533203	-42.38525391	+4856	+15.53906250	-1.55126953	-0.00439453	-130.27587891	+21.07177734	+34.25537109	+4788	+13.58349609	-2.60156250	-1.64355469	+21.26953125	-11.53564453	-20.78613281	+3004
+1458241067.22910000	+16.14111328	-0.88330078	-1.05029297	+31.42089844	-6.96533203	-42.34130859	+4864	+15.53906250	-1.55126953	-0.00878906	-130.29785156	+21.04980469	+34.21142578	+4792	+13.57910156	-2.60156250	-1.64355469	+21.26953125	-11.49169922	-20.76416016	+2996
+1458241067.23320010	+16.14111328	-0.87890625	-1.05029297	+31.42089844	-6.94335938	-42.29736328	+4872	+15.53906250	-1.55126953	-0.01318359	-130.29785156	+21.00585938	+34.16748047	+4796	+13.57910156	-2.59716797	-1.64355469	+21.26953125	-11.49169922	-20.74218750	+2992
+1458241067.23740010	+16.14111328	-0.87451172	-1.05029297	+31.44287109	-6.94335938	-42.25341797	+4876	+15.53906250	-1.55566406	-0.01318359	-130.31982422	+20.98388672	+34.12353516	+4800	+13.57470703	-2.59277344	-1.63916016	+21.31347656	-11.49169922	-20.74218750	+2992
+1458241067.24160000	+16.14111328	-0.87011719	-1.05029297	+31.46484375	-6.94335938	-42.20947266	+4880	+15.54345703	-1.55566406	-0.01757813	-130.36376953	+20.96191406	+34.07958984	+4804	+13.57470703	-2.58398438	-1.63476563	+21.33544922	-11.51367188	-20.72021484	+2988
+1458241067.24569990	+16.14550781	-0.86572266	-1.05468750	+31.48681641	-6.94335938	-42.14355469	+4884	+15.54345703	-1.56005859	-0.02197266	-130.38574219	+20.93994141	+34.03564453	+4808	+13.57470703	-2.57519531	-1.62597656	+21.40136719	-11.55761719	-20.69824219	+2988
+1458241067.24990010	+16.14990234	-0.85693359	-1.05468750	+31.53076172	-6.94335938	-42.07763672	+4884	+15.54345703	-1.56445313	-0.02636719	-130.42968750	+20.91796875	+34.01367188	+4808	+13.57031250	-2.56201172	-1.61718750	+21.44531250	-11.60156250	-20.69824219	+2992
+1458241067.25410010	+16.15429688	-0.85253906	-1.05908203	+31.55273438	-6.96533203	-42.03369141	+4880	+15.54785156	-1.56445313	-0.03076172	-130.45166016	+20.89599609	+33.96972656	+4808	+13.57031250	-2.54882813	-1.60839844	+21.51123047	-11.66748047	-20.69824219	+2992
+1458241067.25819990	+16.15429688	-0.84814453	-1.05908203	+31.57470703	-6.96533203	-41.96777344	+4880	+15.54785156	-1.56884766	-0.03515625	-130.49560547	+20.87402344	+33.92578125	+4808	+13.57031250	-2.53564453	-1.59960938	+21.59912109	-11.73339844	-20.67626953	+2996
+1458241067.26239990	+16.15869141	-0.83935547	-1.06347656	+31.59667969	-6.98730469	-41.90185547	+4872	+15.54785156	-1.57324219	-0.03955078	-130.51757813	+20.85205078	+33.90380859	+4808	+13.56591797	-2.52246094	-1.58642578	+21.66503906	-11.79931641	-20.67626953	+3000
+1458241067.26659990	+16.15869141	-0.83496094	-1.06347656	+31.61865234	-7.00927734	-41.83593750	+4868	+15.54785156	-1.57324219	-0.04394531	-130.53955078	+20.85205078	+33.90380859	+4808	+13.56591797	-2.50927734	-1.57763672	+21.75292969	-11.86523438	-20.67626953	+3004
+1458241067.27070000	+16.15869141	-0.83056641	-1.06347656	+31.64062500	-7.05322266	-41.77001953	+4860	+15.54785156	-1.57324219	-0.04833984	-130.56152344	+20.83007813	+33.88183594	+4808	+13.56591797	-2.49609375	-1.57324219	+21.81884766	-11.93115234	-20.67626953	+3004
+1458241067.27490000	+16.16308594	-0.82617188	-1.06347656	+31.66259766	-7.09716797	-41.72607422	+4848	+15.54345703	-1.57324219	-0.04833984	-130.56152344	+20.83007813	+33.88183594	+4804	+13.56152344	-2.48291016	-1.56445313	+21.86279297	-11.99707031	-20.67626953	+3008
+1458241067.27900000	+16.16308594	-0.82177734	-1.06347656	+31.66259766	-7.16308594	-41.70410156	+4840	+15.54345703	-1.57324219	-0.04833984	-130.58349609	+20.83007813	+33.88183594	+4800	+13.56152344	-2.47412109	-1.56005859	+21.88476563	-12.06298828	-20.67626953	+3012
+1458241067.28320000	+16.16308594	-0.81738281	-1.05908203	+31.66259766	-7.20703125	-41.68212891	+4832	+15.54345703	-1.57324219	-0.04833984	-130.58349609	+20.83007813	+33.88183594	+4796	+13.56152344	-2.46972656	-1.55566406	+21.88476563	-12.10693359	-20.67626953	+3012
+1458241067.28740000	+16.15869141	-0.81738281	-1.05468750	+31.66259766	-7.27294922	-41.66015625	+4820	+15.54345703	-1.57324219	-0.04833984	-130.58349609	+20.85205078	+33.88183594	+4792	+13.56152344	-2.46972656	-1.56005859	+21.86279297	-12.10693359	-20.67626953	+3012
+1458241067.29150010	+16.15869141	-0.81738281	-1.05468750	+31.64062500	-7.31689453	-41.66015625	+4812	+15.54345703	-1.57324219	-0.04833984	-130.56152344	+20.85205078	+33.90380859	+4792	+13.56152344	-2.46972656	-1.56005859	+21.84082031	-12.12890625	-20.67626953	+3012
+1458241067.29570010	+16.15429688	-0.81738281	-1.05029297	+31.64062500	-7.38281250	-41.66015625	+4804	+15.54345703	-1.56884766	-0.04833984	-130.56152344	+20.85205078	+33.90380859	+4788	+13.56152344	-2.46972656	-1.56445313	+21.81884766	-12.12890625	-20.65429688	+3012
+1458241067.29990010	+16.15429688	-0.81738281	-1.05029297	+31.61865234	-7.42675781	-41.66015625	+4796	+15.54345703	-1.56884766	-0.04394531	-130.53955078	+20.87402344	+33.92578125	+4784	+13.55712891	-2.46972656	-1.56884766	+21.77490234	-12.10693359	-20.65429688	+3008
+1458241067.30399990	+16.14990234	-0.81738281	-1.04589844	+31.59667969	-7.49267578	-41.66015625	+4792	+15.53906250	-1.56884766	-0.04394531	-130.53955078	+20.87402344	+33.94775391	+4784	+13.55712891	-2.47412109	-1.57763672	+21.70898438	-12.08496094	-20.63232422	+3008
+1458241067.30819990	+16.14550781	-0.81738281	-1.03710938	+31.57470703	-7.58056641	-41.66015625	+4788	+15.53906250	-1.56445313	-0.03955078	-130.51757813	+20.89599609	+33.96972656	+4780	+13.55712891	-2.47851563	-1.58203125	+21.66503906	-12.06298828	-20.63232422	+3008
+1458241067.31240010	+16.14550781	-0.82177734	-1.03271484	+31.57470703	-7.66845703	-41.68212891	+4784	+15.53906250	-1.56005859	-0.03515625	-130.47363281	+20.91796875	+34.01367188	+4780	+13.55712891	-2.48291016	-1.58642578	+21.59912109	-12.04101563	-20.61035156	+3008
+1458241067.31649990	+16.14111328	-0.82177734	-1.02832031	+31.55273438	-7.75634766	-41.68212891	+4784	+15.53466797	-1.55566406	-0.02636719	-130.42968750	+20.96191406	+34.05761719	+4780	+13.55712891	-2.48730469	-1.59521484	+21.53320313	-12.01904297	-20.61035156	+3004
+1458241067.32069990	+16.13671875	-0.82177734	-1.01953125	+31.50878906	-7.84423828	-41.68212891	+4784	+15.53466797	-1.55126953	-0.01757813	-130.38574219	+20.98388672	+34.10156250	+4780	+13.55712891	-2.49169922	-1.60400391	+21.46728516	-11.99707031	-20.58837891	+3004
+1458241067.32489990	+16.13232422	-0.82617188	-1.01513672	+31.48681641	-7.93212891	-41.68212891	+4784	+15.53027344	-1.54687500	-0.00878906	-130.31982422	+21.02783203	+34.16748047	+4780	+13.55273438	-2.50048828	-1.60839844	+21.37939453	-11.95312500	-20.56640625	+3000
+1458241067.32900000	+16.12792969	-0.83056641	-1.00634766	+31.46484375	-8.02001953	-41.66015625	+4788	+15.52587891	-1.54248047	+0.00439453	-130.25390625	+21.09375000	+34.23339844	+4784	+13.55273438	-2.50488281	-1.61718750	+21.31347656	-11.93115234	-20.54443359	+2996
+1458241067.33320000	+16.12792969	-0.83056641	-1.00195313	+31.44287109	-8.10791016	-41.63818359	+4792	+15.52148438	-1.53808594	+0.01318359	-130.16601563	+21.13769531	+34.29931641	+4784	+13.55273438	-2.50927734	-1.62597656	+21.24755859	-11.90917969	-20.52246094	+2992
+1458241067.33740000	+16.12353516	-0.83056641	-0.99755859	+31.42089844	-8.21777344	-41.59423828	+4796	+15.52148438	-1.52929688	+0.02636719	-130.07812500	+21.20361328	+34.34326172	+4788	+13.55273438	-2.51367188	-1.63476563	+21.18164063	-11.88720703	-20.50048828	+2988
+1458241067.34150000	+16.12353516	-0.83056641	-0.99316406	+31.42089844	-8.32763672	-41.55029297	+4800	+15.51708984	-1.52929688	+0.03955078	-130.01220703	+21.24755859	+34.38720703	+4788	+13.54833984	-2.51367188	-1.63916016	+21.11572266	-11.88720703	-20.47851563	+2980
+1458241067.34570000	+16.12353516	-0.83056641	-0.98876953	+31.42089844	-8.43750000	-41.50634766	+4800	+15.51269531	-1.52490234	+0.04833984	-129.94628906	+21.29150391	+34.43115234	+4792	+13.54833984	-2.51367188	-1.64355469	+21.09375000	-11.90917969	-20.45654297	+2972
+1458241067.34990000	+16.12353516	-0.82617188	-0.98437500	+31.42089844	-8.54736328	-41.41845703	+4804	+15.51269531	-1.52490234	+0.05712891	-129.90234375	+21.31347656	+34.43115234	+4792	+13.54833984	-2.51367188	-1.64355469	+21.07177734	-11.95312500	-20.43457031	+2968
+1458241067.35400010	+16.12353516	-0.82617188	-0.97998047	+31.42089844	-8.63525391	-41.33056641	+4804	+15.51269531	-1.52929688	+0.06152344	-129.85839844	+21.33544922	+34.43115234	+4792	+13.54394531	-2.50488281	-1.64355469	+21.07177734	-12.01904297	-20.41259766	+2960
+1458241067.35820010	+16.12353516	-0.82177734	-0.98437500	+31.44287109	-8.67919922	-41.22070313	+4804	+15.51269531	-1.52929688	+0.06152344	-129.81445313	+21.33544922	+34.40917969	+4792	+13.54394531	-2.50048828	-1.64355469	+21.09375000	-12.10693359	-20.41259766	+2956
+1458241067.36229990	+16.12353516	-0.81738281	-0.98437500	+31.46484375	-8.74511719	-41.13281250	+4804	+15.50830078	-1.52929688	+0.06152344	-129.74853516	+21.31347656	+34.38720703	+4788	+13.54394531	-2.48730469	-1.63916016	+21.11572266	-12.19482422	-20.39062500	+2952
+1458241067.36649990	+16.12353516	-0.81298828	-0.98876953	+31.50878906	-8.83300781	-41.02294922	+4800	+15.50830078	-1.52929688	+0.05712891	-129.70458984	+21.31347656	+34.36523438	+4788	+13.53955078	-2.47412109	-1.63037109	+21.18164063	-12.32666016	-20.39062500	+2948
