# Supplementary material for: A direct effect of perception on action when grasping a cup
Source: Sci Rep. 2018 Jan 9;8:171. doi: 10.1038/s41598-017-18591-5 (PMC5760564; doi:10.1038/s41598-017-18591-5)
Supplement: Supplementary file 6 — Supplementary Information [file 41598_2017_18591_MOESM6_ESM.zip › SciRep_Data/S02instruct/S02_100instruct_Tr47.dat]

+1000000000000.00000000	+0.00000000	+0.00000000	+0.00000000	+0.00000000	+0.00000000	+0.00000000	+0	+0.00000000	+0.00000000	+0.00000000	+0.00000000	+0.00000000	+0.00000000	+0	+0.00000000	+0.00000000	+0.00000000	+0.00000000	+0.00000000	+0.00000000	+0
+1458241067.37069990	+16.12792969	-0.80419922	-0.99316406	+31.55273438	-8.89892578	-40.93505859	+4796	+15.50830078	-1.53369141	+0.05712891	-129.63867188	+21.29150391	+34.34326172	+4784	+13.53955078	-2.46093750	-1.62597656	+21.24755859	-12.43652344	-20.36865234	+2948
+1458241067.37480000	+16.12792969	-0.79541016	-0.99316406	+31.61865234	-9.00878906	-40.84716797	+4788	+15.50830078	-1.53369141	+0.05273438	-129.55078125	+21.29150391	+34.32128906	+4780	+13.53955078	-2.44335938	-1.61279297	+21.33544922	-12.61230469	-20.39062500	+2948
+1458241067.37899990	+16.13232422	-0.79101563	-0.98876953	+31.68457031	-9.14062500	-40.80322266	+4780	+15.50830078	-1.53369141	+0.05273438	-129.44091797	+21.26953125	+34.32128906	+4772	+13.53955078	-2.43017578	-1.60400391	+21.40136719	-12.78808594	-20.41259766	+2948
+1458241067.38319990	+16.13232422	-0.78662109	-0.98876953	+31.72851563	-9.22851563	-40.78125000	+4768	+15.50830078	-1.53369141	+0.04833984	-129.35302734	+21.22558594	+34.32128906	+4768	+13.53955078	-2.42138672	-1.59960938	+21.46728516	-12.91992188	-20.41259766	+2948
+1458241067.38730000	+16.13232422	-0.78222656	-0.98876953	+31.79443359	-9.33837891	-40.75927734	+4756	+15.50830078	-1.53369141	+0.04833984	-129.15527344	+21.20361328	+34.36523438	+4760	+13.53515625	-2.40820313	-1.59082031	+21.51123047	-13.09570313	-20.45654297	+2948
+1458241067.39150000	+16.12792969	-0.77783203	-0.98876953	+31.86035156	-9.42626953	-40.75927734	+4744	+15.50830078	-1.52929688	+0.04833984	-128.93554688	+21.15966797	+34.43115234	+4756	+13.53515625	-2.40380859	-1.58642578	+21.55517578	-13.24951172	-20.50048828	+2944
+1458241067.39570000	+16.12353516	-0.77343750	-0.98876953	+31.94824219	-9.53613281	-40.75927734	+4736	+15.50830078	-1.52490234	+0.04833984	-128.71582031	+21.11572266	+34.49707031	+4752	+13.53515625	-2.39941406	-1.59082031	+21.55517578	-13.33740234	-20.52246094	+2944
+1458241072.49760010	+9.80859375	-5.96777344	-0.71630859	+45.96679688	-8.21777344	-63.08349609	+2216	+9.81298828	-5.18994141	-0.55371094	+4.98779297	-13.62304688	+15.05126953	+1768	+7.14111328	-9.29443359	-0.70312500	+56.16210938	+3.07617188	-23.99414063	+1796
+1458241072.50180010	+9.80859375	-5.96777344	-0.71630859	+45.96679688	-8.21777344	-63.08349609	+2216	+9.81298828	-5.18994141	-0.55371094	+4.98779297	-13.62304688	+15.05126953	+1768	+7.13671875	-9.29443359	-0.70312500	+56.14013672	+3.07617188	-23.97216797	+1796
+1458241072.51009990	+9.80859375	-5.96777344	-0.71630859	+45.96679688	-8.21777344	-63.08349609	+2216	+9.81298828	-5.18994141	-0.55371094	+4.98779297	-13.62304688	+15.05126953	+1768	+7.13671875	-9.29443359	-0.70751953	+56.11816406	+3.05419922	-23.97216797	+1792
+1458241072.51430010	+9.80859375	-5.96777344	-0.71630859	+45.96679688	-8.21777344	-63.08349609	+2216	+9.81298828	-5.18994141	-0.55371094	+4.98779297	-13.62304688	+15.05126953	+1768	+7.13671875	-9.29443359	-0.70751953	+56.11816406	+3.05419922	-23.97216797	+1792
+1458241072.51850010	+9.80859375	-5.96777344	-0.71630859	+45.96679688	-8.21777344	-63.08349609	+2216	+9.81298828	-5.18994141	-0.55371094	+4.98779297	-13.62304688	+15.05126953	+1768	+7.13671875	-9.29443359	-0.70312500	+56.11816406	+3.05419922	-23.99414063	+1792
+1458241072.52259990	+9.80859375	-5.96777344	-0.71630859	+45.96679688	-8.21777344	-63.08349609	+2216	+9.81298828	-5.18994141	-0.55371094	+4.98779297	-13.62304688	+15.05126953	+1768	+7.13671875	-9.29443359	-0.70312500	+56.14013672	+3.07617188	-23.99414063	+1788
+1458241072.52679990	+9.80859375	-5.96777344	-0.71630859	+45.96679688	-8.23974609	-63.08349609	+2216	+9.81298828	-5.19433594	-0.55371094	+4.98779297	-13.62304688	+15.05126953	+1772	+7.14111328	-9.29443359	-0.70312500	+56.14013672	+3.07617188	-23.99414063	+1788
+1458241072.53099990	+9.80859375	-5.96777344	-0.71630859	+45.96679688	-8.23974609	-63.08349609	+2216	+9.81298828	-5.19433594	-0.55371094	+4.98779297	-13.62304688	+15.05126953	+1772	+7.14111328	-9.29443359	-0.70312500	+56.14013672	+3.07617188	-24.01611328	+1788
+1458241072.53510000	+9.80859375	-5.96777344	-0.71630859	+45.96679688	-8.23974609	-63.08349609	+2216	+9.81298828	-5.19433594	-0.55371094	+4.96582031	-13.62304688	+15.05126953	+1772	+7.14111328	-9.29443359	-0.69873047	+56.16210938	+3.07617188	-24.01611328	+1788
+1458241072.53930000	+9.80859375	-5.96777344	-0.71630859	+45.96679688	-8.23974609	-63.08349609	+2220	+9.81298828	-5.19433594	-0.55371094	+4.96582031	-13.62304688	+15.07324219	+1772	+7.14550781	-9.29443359	-0.69873047	+56.16210938	+3.07617188	-24.01611328	+1788
+1458241072.54340000	+9.80859375	-5.96777344	-0.71630859	+45.96679688	-8.23974609	-63.08349609	+2220	+9.81298828	-5.19433594	-0.55371094	+4.96582031	-13.62304688	+15.07324219	+1772	+7.14550781	-9.29443359	-0.69873047	+56.18408203	+3.07617188	-24.03808594	+1788
+1458241072.54760000	+9.80859375	-5.96777344	-0.71630859	+45.96679688	-8.23974609	-63.08349609	+2220	+9.81298828	-5.19433594	-0.55371094	+4.96582031	-13.62304688	+15.07324219	+1772	+7.14550781	-9.29003906	-0.69873047	+56.18408203	+3.07617188	-24.03808594	+1788
+1458241072.55180000	+9.80859375	-5.96777344	-0.71630859	+45.96679688	-8.23974609	-63.08349609	+2220	+9.81298828	-5.19433594	-0.55371094	+4.96582031	-13.62304688	+15.07324219	+1772	+7.14550781	-9.29003906	-0.69433594	+56.18408203	+3.07617188	-24.03808594	+1788
+1458241072.55590010	+9.80859375	-5.96777344	-0.71630859	+45.96679688	-8.23974609	-63.08349609	+2220	+9.81298828	-5.19433594	-0.55371094	+4.96582031	-13.64501953	+15.07324219	+1772	+7.14990234	-9.29003906	-0.69433594	+56.20605469	+3.09814453	-24.06005859	+1788
+1458241072.56010010	+9.80859375	-5.96777344	-0.71630859	+45.96679688	-8.26171875	-63.08349609	+2220	+9.81298828	-5.19433594	-0.55371094	+4.96582031	-13.64501953	+15.09521484	+1772	+7.14990234	-9.29003906	-0.69433594	+56.20605469	+3.09814453	-24.06005859	+1788
+1458241072.56430010	+9.80859375	-5.96777344	-0.71630859	+45.96679688	-8.26171875	-63.08349609	+2220	+9.81298828	-5.19433594	-0.55371094	+4.96582031	-13.64501953	+15.09521484	+1772	+7.14990234	-9.29003906	-0.68994141	+56.22802734	+3.09814453	-24.08203125	+1788
+1458241072.56839990	+9.80859375	-5.96777344	-0.71630859	+45.96679688	-8.26171875	-63.08349609	+2220	+9.81298828	-5.19433594	-0.55371094	+4.96582031	-13.64501953	+15.09521484	+1772	+7.14990234	-9.29003906	-0.68994141	+56.22802734	+3.09814453	-24.08203125	+1792
+1458241072.57259990	+9.80859375	-5.96777344	-0.71630859	+45.96679688	-8.26171875	-63.06152344	+2220	+9.81738281	-5.19433594	-0.55371094	+4.96582031	-13.64501953	+15.09521484	+1772	+7.15429688	-9.29003906	-0.68994141	+56.22802734	+3.09814453	-24.08203125	+1792
+1458241072.57680010	+9.80859375	-5.96777344	-0.71630859	+45.96679688	-8.26171875	-63.06152344	+2220	+9.81738281	-5.19433594	-0.55371094	+4.96582031	-13.64501953	+15.09521484	+1772	+7.15429688	-9.29003906	-0.68994141	+56.22802734	+3.07617188	-24.08203125	+1792
+1458241072.58509990	+9.80859375	-5.96777344	-0.71630859	+45.96679688	-8.26171875	-63.08349609	+2220	+9.81738281	-5.19433594	-0.54931641	+4.96582031	-13.66699219	+15.09521484	+1772	+7.15429688	-9.29003906	-0.68994141	+56.22802734	+3.07617188	-24.08203125	+1792
+1458241072.58929990	+9.80859375	-5.96777344	-0.71630859	+45.96679688	-8.26171875	-63.08349609	+2220	+9.81738281	-5.19433594	-0.54931641	+4.96582031	-13.66699219	+15.09521484	+1772	+7.14990234	-9.29003906	-0.68994141	+56.22802734	+3.07617188	-24.08203125	+1792
+1458241072.59340000	+9.80859375	-5.96777344	-0.71630859	+45.96679688	-8.26171875	-63.08349609	+2220	+9.81738281	-5.19433594	-0.54931641	+4.96582031	-13.66699219	+15.09521484	+1772	+7.14990234	-9.29003906	-0.69433594	+56.20605469	+3.07617188	-24.08203125	+1792
+1458241072.60180000	+9.80859375	-5.96777344	-0.71191406	+45.96679688	-8.26171875	-63.08349609	+2220	+9.81738281	-5.18994141	-0.54931641	+4.96582031	-13.66699219	+15.09521484	+1772	+7.14990234	-9.29003906	-0.69433594	+56.20605469	+3.05419922	-24.08203125	+1792
+1458241072.60590000	+9.80859375	-5.96777344	-0.71191406	+45.96679688	-8.26171875	-63.08349609	+2220	+9.81738281	-5.18994141	-0.54931641	+4.96582031	-13.66699219	+15.09521484	+1772	+7.14990234	-9.29003906	-0.69433594	+56.18408203	+3.05419922	-24.08203125	+1792
+1458241072.61420010	+9.80859375	-5.96777344	-0.71191406	+45.96679688	-8.26171875	-63.08349609	+2220	+9.81738281	-5.18994141	-0.54931641	+4.96582031	-13.66699219	+15.07324219	+1772	+7.14990234	-9.29003906	-0.69433594	+56.18408203	+3.05419922	-24.06005859	+1792
+1458241072.61840010	+9.80859375	-5.96777344	-0.71191406	+45.96679688	-8.26171875	-63.08349609	+2220	+9.81738281	-5.18994141	-0.54931641	+4.96582031	-13.68896484	+15.07324219	+1772	+7.14550781	-9.29003906	-0.69433594	+56.18408203	+3.05419922	-24.06005859	+1792
+1458241072.62260010	+9.80859375	-5.96777344	-0.71191406	+45.96679688	-8.26171875	-63.08349609	+2220	+9.81738281	-5.18994141	-0.54931641	+4.96582031	-13.68896484	+15.07324219	+1776	+7.14550781	-9.29003906	-0.69433594	+56.18408203	+3.05419922	-24.06005859	+1792
+1458241072.62669990	+9.80859375	-5.96777344	-0.71191406	+45.96679688	-8.26171875	-63.08349609	+2220	+9.81738281	-5.18994141	-0.54931641	+4.96582031	-13.68896484	+15.07324219	+1776	+7.14550781	-9.29003906	-0.69433594	+56.16210938	+3.03222656	-24.06005859	+1792
+1458241072.63509990	+9.80859375	-5.96777344	-0.71191406	+45.96679688	-8.26171875	-63.08349609	+2224	+9.81738281	-5.19433594	-0.54931641	+4.96582031	-13.68896484	+15.07324219	+1776	+7.14550781	-9.29443359	-0.69433594	+56.16210938	+3.03222656	-24.06005859	+1792
+1458241072.63920000	+9.80859375	-5.96777344	-0.71191406	+45.96679688	-8.26171875	-63.08349609	+2224	+9.81738281	-5.19433594	-0.54931641	+4.96582031	-13.68896484	+15.07324219	+1776	+7.14550781	-9.29443359	-0.69433594	+56.16210938	+3.03222656	-24.06005859	+1792
+1458241072.64340000	+9.80859375	-5.96777344	-0.71191406	+45.96679688	-8.26171875	-63.08349609	+2224	+9.81738281	-5.19433594	-0.54931641	+4.96582031	-13.68896484	+15.09521484	+1776	+7.14550781	-9.29443359	-0.69433594	+56.16210938	+3.03222656	-24.06005859	+1792
+1458241072.64759990	+9.80859375	-5.96777344	-0.71191406	+45.96679688	-8.26171875	-63.08349609	+2224	+9.81738281	-5.19433594	-0.54931641	+4.96582031	-13.68896484	+15.09521484	+1776	+7.14990234	-9.29003906	-0.69433594	+56.16210938	+3.03222656	-24.08203125	+1792
+1458241072.65170000	+9.80859375	-5.96777344	-0.71191406	+45.96679688	-8.26171875	-63.08349609	+2224	+9.81738281	-5.19433594	-0.54931641	+4.96582031	-13.68896484	+15.09521484	+1776	+7.14990234	-9.29003906	-0.69433594	+56.18408203	+3.03222656	-24.08203125	+1792
+1458241072.65590000	+9.80859375	-5.96777344	-0.71191406	+45.96679688	-8.28369141	-63.08349609	+2224	+9.81738281	-5.19433594	-0.54931641	+4.96582031	-13.68896484	+15.09521484	+1776	+7.14990234	-9.29003906	-0.69433594	+56.18408203	+3.03222656	-24.08203125	+1792
+1458241072.66010000	+9.81298828	-5.96777344	-0.71191406	+45.96679688	-8.28369141	-63.08349609	+2224	+9.81738281	-5.19433594	-0.54931641	+4.96582031	-13.68896484	+15.09521484	+1776	+7.14990234	-9.29003906	-0.69433594	+56.18408203	+3.05419922	-24.08203125	+1792
+1458241072.66840000	+9.81298828	-5.96777344	-0.71191406	+45.98876953	-8.28369141	-63.08349609	+2224	+9.81738281	-5.19433594	-0.54931641	+4.96582031	-13.68896484	+15.09521484	+1776	+7.14990234	-9.29003906	-0.69433594	+56.18408203	+3.05419922	-24.08203125	+1792
+1458241072.67260000	+9.81298828	-5.96777344	-0.71191406	+45.98876953	-8.28369141	-63.08349609	+2224	+9.81738281	-5.19433594	-0.54931641	+4.96582031	-13.68896484	+15.09521484	+1776	+7.14990234	-9.29003906	-0.68994141	+56.20605469	+3.05419922	-24.10400391	+1792
+1458241072.67670010	+9.81298828	-5.96777344	-0.71191406	+45.98876953	-8.28369141	-63.08349609	+2224	+9.81738281	-5.19433594	-0.54931641	+4.96582031	-13.68896484	+15.09521484	+1776	+7.15429688	-9.29003906	-0.68994141	+56.20605469	+3.05419922	-24.10400391	+1792
+1458241072.69339990	+9.81298828	-5.96777344	-0.71191406	+45.98876953	-8.28369141	-63.08349609	+2224	+9.81738281	-5.19433594	-0.54931641	+4.96582031	-13.68896484	+15.11718750	+1776	+7.15429688	-9.29003906	-0.68994141	+56.20605469	+3.05419922	-24.10400391	+1792
+1458241072.69750000	+9.81298828	-5.96777344	-0.71191406	+45.98876953	-8.28369141	-63.08349609	+2224	+9.81738281	-5.19433594	-0.54931641	+4.96582031	-13.68896484	+15.11718750	+1776	+7.15429688	-9.29003906	-0.68994141	+56.20605469	+3.05419922	-24.10400391	+1792
+1458241072.70170000	+9.81298828	-5.96777344	-0.71191406	+45.98876953	-8.28369141	-63.08349609	+2224	+9.81738281	-5.19433594	-0.54931641	+4.96582031	-13.68896484	+15.11718750	+1776	+7.15429688	-9.29003906	-0.68994141	+56.20605469	+3.05419922	-24.10400391	+1792
+1458241072.71000000	+9.81298828	-5.96777344	-0.71191406	+45.98876953	-8.28369141	-63.08349609	+2224	+9.81738281	-5.19433594	-0.54931641	+4.96582031	-13.68896484	+15.11718750	+1776	+7.15429688	-9.29003906	-0.68994141	+56.20605469	+3.05419922	-24.10400391	+1792
+1458241072.71420000	+9.81298828	-5.96777344	-0.71191406	+45.98876953	-8.28369141	-63.08349609	+2224	+9.81738281	-5.19433594	-0.54931641	+4.96582031	-13.68896484	+15.11718750	+1776	+7.14990234	-9.29003906	-0.68994141	+56.20605469	+3.05419922	-24.08203125	+1792
+1458241072.71840000	+9.81298828	-5.96777344	-0.71191406	+45.98876953	-8.28369141	-63.08349609	+2224	+9.81738281	-5.19433594	-0.54931641	+4.96582031	-13.68896484	+15.11718750	+1776	+7.14990234	-9.29003906	-0.69433594	+56.18408203	+3.05419922	-24.08203125	+1792
+1458241072.72250010	+9.81298828	-5.96777344	-0.71191406	+45.98876953	-8.28369141	-63.06152344	+2224	+9.81738281	-5.19433594	-0.54931641	+4.96582031	-13.68896484	+15.11718750	+1776	+7.14990234	-9.29443359	-0.69433594	+56.18408203	+3.05419922	-24.08203125	+1792
+1458241072.72670010	+9.81298828	-5.96777344	-0.71191406	+45.98876953	-8.28369141	-63.06152344	+2224	+9.81738281	-5.19433594	-0.54931641	+4.96582031	-13.68896484	+15.11718750	+1780	+7.14990234	-9.29443359	-0.69433594	+56.18408203	+3.03222656	-24.08203125	+1792
+1458241072.73090000	+9.81298828	-5.96777344	-0.71191406	+45.98876953	-8.28369141	-63.06152344	+2224	+9.81738281	-5.19433594	-0.54931641	+4.96582031	-13.68896484	+15.11718750	+1780	+7.14990234	-9.29443359	-0.69433594	+56.18408203	+3.03222656	-24.08203125	+1792
+1458241072.73499990	+9.81298828	-5.96777344	-0.71191406	+46.01074219	-8.28369141	-63.06152344	+2224	+9.81738281	-5.19433594	-0.54931641	+4.96582031	-13.68896484	+15.11718750	+1780	+7.14990234	-9.29443359	-0.69433594	+56.16210938	+3.03222656	-24.08203125	+1792
+1458241072.73920010	+9.81298828	-5.96777344	-0.71191406	+46.01074219	-8.28369141	-63.06152344	+2224	+9.81738281	-5.19433594	-0.54931641	+4.96582031	-13.68896484	+15.11718750	+1780	+7.14990234	-9.29443359	-0.69433594	+56.16210938	+3.03222656	-24.06005859	+1792
+1458241072.74340010	+9.81298828	-5.96777344	-0.71191406	+46.01074219	-8.28369141	-63.06152344	+2220	+9.81738281	-5.19433594	-0.54931641	+4.96582031	-13.68896484	+15.11718750	+1780	+7.14990234	-9.29443359	-0.69433594	+56.16210938	+3.03222656	-24.06005859	+1792
+1458241072.75169990	+9.81298828	-5.96777344	-0.71191406	+46.01074219	-8.28369141	-63.06152344	+2220	+9.81738281	-5.19433594	-0.54931641	+4.96582031	-13.68896484	+15.11718750	+1780	+7.14990234	-9.29443359	-0.69433594	+56.16210938	+3.03222656	-24.06005859	+1792
+1458241072.75589990	+9.81298828	-5.96777344	-0.71191406	+46.01074219	-8.28369141	-63.06152344	+2220	+9.81738281	-5.19433594	-0.54931641	+4.96582031	-13.68896484	+15.11718750	+1780	+7.14990234	-9.29443359	-0.69433594	+56.16210938	+3.03222656	-24.06005859	+1792
+1458241072.76000000	+9.81298828	-5.96777344	-0.71191406	+46.01074219	-8.28369141	-63.06152344	+2220	+9.81738281	-5.19433594	-0.54931641	+4.96582031	-13.68896484	+15.11718750	+1780	+7.14990234	-9.29443359	-0.69433594	+56.16210938	+3.03222656	-24.06005859	+1788
+1458241072.76420000	+9.81298828	-5.96777344	-0.71191406	+46.01074219	-8.28369141	-63.06152344	+2220	+9.81738281	-5.19433594	-0.54931641	+4.96582031	-13.68896484	+15.11718750	+1784	+7.14990234	-9.29443359	-0.69433594	+56.16210938	+3.03222656	-24.06005859	+1788
+1458241072.76830010	+9.81298828	-5.96777344	-0.71191406	+46.01074219	-8.28369141	-63.06152344	+2220	+9.81738281	-5.19433594	-0.54931641	+4.96582031	-13.68896484	+15.11718750	+1784	+7.14990234	-9.29443359	-0.69433594	+56.16210938	+3.03222656	-24.06005859	+1788
+1458241072.77250000	+9.81298828	-5.96777344	-0.71191406	+46.01074219	-8.28369141	-63.06152344	+2220	+9.81738281	-5.19433594	-0.54931641	+4.96582031	-13.68896484	+15.11718750	+1784	+7.14990234	-9.29443359	-0.69433594	+56.16210938	+3.03222656	-24.08203125	+1788
+1458241072.77670000	+9.81298828	-5.96777344	-0.71191406	+46.01074219	-8.28369141	-63.06152344	+2220	+9.81738281	-5.19433594	-0.54931641	+4.96582031	-13.68896484	+15.11718750	+1784	+7.14990234	-9.29443359	-0.69433594	+56.18408203	+3.03222656	-24.08203125	+1788
+1458241072.78080010	+9.81298828	-5.96777344	-0.71191406	+46.01074219	-8.28369141	-63.06152344	+2220	+9.81738281	-5.19433594	-0.54931641	+4.96582031	-13.68896484	+15.11718750	+1784	+7.14990234	-9.29443359	-0.69433594	+56.18408203	+3.03222656	-24.08203125	+1788
+1458241072.78500010	+9.81298828	-5.96777344	-0.71191406	+46.01074219	-8.28369141	-63.06152344	+2220	+9.81738281	-5.19433594	-0.54931641	+4.96582031	-13.68896484	+15.11718750	+1784	+7.15429688	-9.29443359	-0.69433594	+56.18408203	+3.03222656	-24.08203125	+1788
+1458241072.78920010	+9.81298828	-5.96777344	-0.71191406	+46.01074219	-8.28369141	-63.06152344	+2220	+9.81738281	-5.19433594	-0.54931641	+4.96582031	-13.68896484	+15.11718750	+1784	+7.15429688	-9.29443359	-0.69433594	+56.18408203	+3.03222656	-24.08203125	+1788
+1458241072.79329990	+9.81298828	-5.96777344	-0.71191406	+46.01074219	-8.28369141	-63.06152344	+2220	+9.81738281	-5.19433594	-0.54931641	+4.96582031	-13.68896484	+15.11718750	+1784	+7.15429688	-9.29443359	-0.69433594	+56.20605469	+3.05419922	-24.08203125	+1788
+1458241072.79749990	+9.81298828	-5.96777344	-0.71191406	+46.01074219	-8.28369141	-63.03955078	+2220	+9.81738281	-5.19433594	-0.54931641	+4.96582031	-13.68896484	+15.11718750	+1784	+7.15429688	-9.29443359	-0.69433594	+56.20605469	+3.05419922	-24.08203125	+1788
+1458241072.80170010	+9.81298828	-5.96777344	-0.71191406	+46.01074219	-8.28369141	-63.03955078	+2220	+9.81738281	-5.19433594	-0.54931641	+4.96582031	-13.68896484	+15.13916016	+1788	+7.15429688	-9.29443359	-0.69433594	+56.20605469	+3.05419922	-24.08203125	+1788
+1458241072.80580000	+9.81298828	-5.96777344	-0.71191406	+46.01074219	-8.28369141	-63.03955078	+2220	+9.81738281	-5.19433594	-0.54931641	+4.96582031	-13.68896484	+15.13916016	+1788	+7.15429688	-9.29003906	-0.68994141	+56.20605469	+3.05419922	-24.10400391	+1788
+1458241072.80999990	+9.81298828	-5.96777344	-0.71191406	+46.01074219	-8.28369141	-63.03955078	+2220	+9.81738281	-5.19433594	-0.54931641	+4.96582031	-13.68896484	+15.13916016	+1788	+7.15429688	-9.29003906	-0.68994141	+56.20605469	+3.05419922	-24.10400391	+1788
+1458241072.81419990	+9.81298828	-5.96777344	-0.71191406	+46.01074219	-8.28369141	-63.03955078	+2220	+9.81738281	-5.19433594	-0.54931641	+4.98779297	-13.68896484	+15.13916016	+1788	+7.15429688	-9.29443359	-0.68994141	+56.20605469	+3.05419922	-24.10400391	+1788
+1458241072.81830000	+9.81298828	-5.96777344	-0.71191406	+46.01074219	-8.28369141	-63.03955078	+2220	+9.81738281	-5.19433594	-0.54931641	+4.98779297	-13.68896484	+15.13916016	+1788	+7.15429688	-9.29443359	-0.68994141	+56.20605469	+3.05419922	-24.10400391	+1788
+1458241072.82250000	+9.81298828	-5.96777344	-0.71191406	+46.01074219	-8.28369141	-63.03955078	+2220	+9.81738281	-5.19433594	-0.54931641	+4.98779297	-13.68896484	+15.13916016	+1788	+7.15429688	-9.29443359	-0.69433594	+56.20605469	+3.05419922	-24.08203125	+1788
+1458241072.82670000	+9.81298828	-5.96777344	-0.71191406	+46.01074219	-8.28369141	-63.03955078	+2220	+9.81738281	-5.19433594	-0.54931641	+4.98779297	-13.68896484	+15.11718750	+1788	+7.15429688	-9.29443359	-0.69433594	+56.20605469	+3.05419922	-24.08203125	+1788
+1458241072.83080010	+9.81298828	-5.96777344	-0.71191406	+46.01074219	-8.28369141	-63.03955078	+2220	+9.81738281	-5.19433594	-0.54931641	+4.98779297	-13.68896484	+15.11718750	+1788	+7.15429688	-9.29443359	-0.69433594	+56.20605469	+3.05419922	-24.08203125	+1788
+1458241072.83920000	+9.81298828	-5.96777344	-0.71191406	+46.01074219	-8.28369141	-63.03955078	+2220	+9.81738281	-5.19433594	-0.54931641	+4.98779297	-13.68896484	+15.11718750	+1788	+7.15429688	-9.29443359	-0.69433594	+56.18408203	+3.05419922	-24.08203125	+1788
+1458241072.84330010	+9.81298828	-5.96777344	-0.71191406	+46.01074219	-8.28369141	-63.03955078	+2220	+9.81738281	-5.19433594	-0.54931641	+4.98779297	-13.66699219	+15.11718750	+1788	+7.15429688	-9.29443359	-0.69433594	+56.18408203	+3.05419922	-24.08203125	+1788
+1458241072.84750010	+9.81298828	-5.96777344	-0.71191406	+46.01074219	-8.26171875	-63.03955078	+2220	+9.81738281	-5.19433594	-0.54931641	+4.98779297	-13.66699219	+15.11718750	+1788	+7.15429688	-9.29443359	-0.69433594	+56.18408203	+3.05419922	-24.08203125	+1788
+1458241072.85159990	+9.81298828	-5.96777344	-0.71191406	+46.01074219	-8.26171875	-63.03955078	+2220	+9.81738281	-5.19433594	-0.54931641	+4.98779297	-13.66699219	+15.11718750	+1788	+7.14990234	-9.29443359	-0.69433594	+56.16210938	+3.05419922	-24.06005859	+1788
+1458241072.85579990	+9.81298828	-5.96777344	-0.71191406	+46.01074219	-8.26171875	-63.03955078	+2220	+9.81738281	-5.19433594	-0.54931641	+4.98779297	-13.66699219	+15.11718750	+1792	+7.14990234	-9.29443359	-0.69433594	+56.16210938	+3.03222656	-24.06005859	+1788
+1458241072.85999990	+9.81298828	-5.96777344	-0.71191406	+46.01074219	-8.26171875	-63.03955078	+2220	+9.81738281	-5.19433594	-0.54931641	+4.98779297	-13.66699219	+15.11718750	+1792	+7.14990234	-9.29882813	-0.69433594	+56.16210938	+3.03222656	-24.06005859	+1788
+1458241072.86410000	+9.81298828	-5.96777344	-0.71191406	+46.01074219	-8.26171875	-63.03955078	+2220	+9.81738281	-5.19433594	-0.54931641	+4.98779297	-13.66699219	+15.11718750	+1792	+7.14990234	-9.29882813	-0.69873047	+56.16210938	+3.03222656	-24.06005859	+1788
+1458241072.86830000	+9.81298828	-5.96777344	-0.71191406	+46.01074219	-8.26171875	-63.03955078	+2220	+9.81738281	-5.19433594	-0.54931641	+4.98779297	-13.66699219	+15.11718750	+1792	+7.14990234	-9.29882813	-0.69873047	+56.16210938	+3.03222656	-24.06005859	+1788
+1458241072.87249990	+9.81298828	-5.96777344	-0.71191406	+46.01074219	-8.26171875	-63.03955078	+2220	+9.81738281	-5.19433594	-0.54931641	+4.98779297	-13.66699219	+15.11718750	+1792	+7.14990234	-9.29882813	-0.69873047	+56.16210938	+3.03222656	-24.06005859	+1788
+1458241072.87660000	+9.81298828	-5.96777344	-0.71191406	+46.01074219	-8.26171875	-63.03955078	+2220	+9.81738281	-5.19433594	-0.54931641	+4.98779297	-13.66699219	+15.11718750	+1792	+7.14990234	-9.29882813	-0.69873047	+56.16210938	+3.03222656	-24.06005859	+1788
+1458241072.88080000	+9.81298828	-5.96777344	-0.71191406	+46.01074219	-8.26171875	-63.03955078	+2220	+9.81738281	-5.19433594	-0.54931641	+4.98779297	-13.68896484	+15.11718750	+1792	+7.14990234	-9.29882813	-0.69873047	+56.16210938	+3.03222656	-24.06005859	+1788
+1458241072.88500000	+9.81298828	-5.96777344	-0.71191406	+46.01074219	-8.26171875	-63.03955078	+2220	+9.81738281	-5.19433594	-0.54931641	+4.98779297	-13.68896484	+15.11718750	+1792	+7.14990234	-9.29882813	-0.69433594	+56.16210938	+3.03222656	-24.06005859	+1788
+1458241072.89330010	+9.81298828	-5.96777344	-0.71191406	+46.01074219	-8.26171875	-63.03955078	+2220	+9.81738281	-5.19433594	-0.54931641	+4.98779297	-13.68896484	+15.11718750	+1792	+7.14990234	-9.29882813	-0.69433594	+56.16210938	+3.05419922	-24.06005859	+1788
+1458241072.90159990	+9.81298828	-5.96777344	-0.71191406	+46.01074219	-8.26171875	-63.03955078	+2220	+9.81738281	-5.19433594	-0.54931641	+4.98779297	-13.68896484	+15.11718750	+1792	+7.15429688	-9.29882813	-0.69433594	+56.18408203	+3.05419922	-24.08203125	+1788
+1458241072.91000010	+9.81298828	-5.96777344	-0.71191406	+45.98876953	-8.26171875	-63.03955078	+2220	+9.81738281	-5.19433594	-0.54931641	+4.98779297	-13.68896484	+15.11718750	+1792	+7.15429688	-9.29443359	-0.69433594	+56.18408203	+3.05419922	-24.08203125	+1788
+1458241072.91409990	+9.81298828	-5.96777344	-0.71191406	+45.98876953	-8.26171875	-63.03955078	+2220	+9.81738281	-5.19433594	-0.54931641	+4.98779297	-13.68896484	+15.11718750	+1792	+7.15429688	-9.29443359	-0.69433594	+56.18408203	+3.05419922	-24.08203125	+1788
+1458241072.92240000	+9.81298828	-5.97216797	-0.71191406	+45.98876953	-8.26171875	-63.03955078	+2224	+9.81738281	-5.19433594	-0.54931641	+4.98779297	-13.68896484	+15.11718750	+1792	+7.15429688	-9.29443359	-0.69433594	+56.18408203	+3.05419922	-24.08203125	+1788
+1458241072.93080000	+9.81298828	-5.97216797	-0.71191406	+45.98876953	-8.26171875	-63.03955078	+2224	+9.81738281	-5.19873047	-0.54931641	+4.98779297	-13.68896484	+15.11718750	+1792	+7.15429688	-9.29443359	-0.69433594	+56.18408203	+3.05419922	-24.08203125	+1788
+1458241072.93490000	+9.81298828	-5.97216797	-0.71191406	+45.98876953	-8.26171875	-63.03955078	+2224	+9.81738281	-5.19873047	-0.54931641	+4.98779297	-13.68896484	+15.11718750	+1792	+7.15429688	-9.29443359	-0.69433594	+56.18408203	+3.05419922	-24.08203125	+1788
+1458241072.94330000	+9.81298828	-5.97216797	-0.71191406	+45.98876953	-8.26171875	-63.03955078	+2224	+9.81738281	-5.19873047	-0.54931641	+4.98779297	-13.68896484	+15.11718750	+1792	+7.15429688	-9.29443359	-0.69433594	+56.18408203	+3.03222656	-24.08203125	+1788
+1458241072.95160010	+9.81298828	-5.97216797	-0.71191406	+45.98876953	-8.26171875	-63.03955078	+2224	+9.81738281	-5.19873047	-0.54931641	+4.98779297	-13.71093750	+15.11718750	+1792	+7.15429688	-9.29882813	-0.69433594	+56.18408203	+3.03222656	-24.08203125	+1788
+1458241072.95989990	+9.81298828	-5.97216797	-0.71191406	+45.98876953	-8.26171875	-63.03955078	+2224	+9.81738281	-5.19873047	-0.54931641	+4.98779297	-13.71093750	+15.11718750	+1792	+7.15429688	-9.29882813	-0.69433594	+56.16210938	+3.03222656	-24.06005859	+1788
+1458241072.96409990	+9.81298828	-5.97216797	-0.71191406	+45.96679688	-8.26171875	-63.03955078	+2224	+9.81738281	-5.19873047	-0.54931641	+4.98779297	-13.71093750	+15.11718750	+1792	+7.15429688	-9.29882813	-0.69873047	+56.16210938	+3.03222656	-24.06005859	+1788
+1458241072.97240000	+9.81298828	-5.97216797	-0.71191406	+45.96679688	-8.26171875	-63.03955078	+2224	+9.81738281	-5.19873047	-0.54931641	+4.98779297	-13.71093750	+15.09521484	+1792	+7.15429688	-9.29882813	-0.69873047	+56.16210938	+3.03222656	-24.06005859	+1788
+1458241072.98079990	+9.81298828	-5.97216797	-0.71191406	+45.96679688	-8.26171875	-63.06152344	+2224	+9.81738281	-5.19873047	-0.54931641	+4.98779297	-13.71093750	+15.09521484	+1796	+7.14990234	-9.29882813	-0.69873047	+56.14013672	+3.01025391	-24.06005859	+1788
+1458241072.98910000	+9.81298828	-5.97216797	-0.71191406	+45.96679688	-8.26171875	-63.06152344	+2224	+9.81738281	-5.19873047	-0.54931641	+4.98779297	-13.71093750	+15.09521484	+1796	+7.14990234	-9.29882813	-0.69873047	+56.14013672	+3.01025391	-24.06005859	+1788
+1458241072.99740000	+9.81298828	-5.97216797	-0.71191406	+45.96679688	-8.26171875	-63.06152344	+2224	+9.81738281	-5.19873047	-0.54931641	+4.98779297	-13.71093750	+15.09521484	+1796	+7.14990234	-9.29882813	-0.69873047	+56.14013672	+3.01025391	-24.06005859	+1784
+1458241073.00570010	+9.81298828	-5.97216797	-0.71191406	+45.96679688	-8.26171875	-63.06152344	+2228	+9.82177734	-5.19873047	-0.54931641	+4.98779297	-13.71093750	+15.09521484	+1796	+7.15429688	-9.29882813	-0.69873047	+56.14013672	+3.01025391	-24.06005859	+1784
+1458241073.00990010	+9.81298828	-5.97216797	-0.71191406	+45.96679688	-8.28369141	-63.06152344	+2228	+9.82177734	-5.19873047	-0.54931641	+4.98779297	-13.71093750	+15.09521484	+1796	+7.15429688	-9.29882813	-0.69873047	+56.14013672	+3.01025391	-24.06005859	+1784
+1458241073.01819990	+9.81738281	-5.97216797	-0.71191406	+45.96679688	-8.28369141	-63.03955078	+2228	+9.82177734	-5.19873047	-0.54931641	+4.98779297	-13.71093750	+15.11718750	+1796	+7.15429688	-9.29882813	-0.69873047	+56.16210938	+3.01025391	-24.06005859	+1784
+1458241073.02659990	+9.81738281	-5.97216797	-0.71191406	+45.96679688	-8.28369141	-63.03955078	+2228	+9.82177734	-5.19873047	-0.54931641	+4.98779297	-13.71093750	+15.11718750	+1796	+7.15429688	-9.29882813	-0.69433594	+56.16210938	+3.01025391	-24.08203125	+1784
+1458241073.03070000	+9.81738281	-5.97216797	-0.71191406	+45.96679688	-8.28369141	-63.03955078	+2228	+9.82177734	-5.19873047	-0.54931641	+4.98779297	-13.71093750	+15.11718750	+1796	+7.15429688	-9.29882813	-0.69433594	+56.16210938	+3.01025391	-24.08203125	+1788
+1458241073.03909990	+9.81738281	-5.97216797	-0.71191406	+45.94482422	-8.28369141	-63.03955078	+2228	+9.82177734	-5.19873047	-0.54931641	+4.98779297	-13.71093750	+15.11718750	+1796	+7.15869141	-9.29882813	-0.69433594	+56.18408203	+3.01025391	-24.08203125	+1788
+1458241073.04740000	+9.81738281	-5.97216797	-0.71191406	+45.94482422	-8.28369141	-63.03955078	+2228	+9.82177734	-5.19873047	-0.54931641	+4.98779297	-13.71093750	+15.11718750	+1796	+7.15869141	-9.29882813	-0.69433594	+56.18408203	+3.01025391	-24.10400391	+1788
+1458241073.05160000	+9.81738281	-5.97216797	-0.71191406	+45.94482422	-8.28369141	-63.03955078	+2228	+9.82177734	-5.19873047	-0.54931641	+4.98779297	-13.71093750	+15.11718750	+1796	+7.15869141	-9.29882813	-0.69433594	+56.18408203	+3.01025391	-24.10400391	+1788
+1458241073.05990000	+9.81738281	-5.97216797	-0.71191406	+45.94482422	-8.28369141	-63.03955078	+2228	+9.82177734	-5.19873047	-0.54931641	+4.98779297	-13.71093750	+15.11718750	+1796	+7.15869141	-9.29882813	-0.69433594	+56.16210938	+3.01025391	-24.10400391	+1788
+1458241073.06820010	+9.81738281	-5.97216797	-0.71191406	+45.94482422	-8.28369141	-63.03955078	+2228	+9.82177734	-5.19873047	-0.54931641	+4.98779297	-13.71093750	+15.11718750	+1796	+7.15869141	-9.29882813	-0.69433594	+56.16210938	+3.01025391	-24.10400391	+1788
+1458241073.07660010	+9.81738281	-5.97216797	-0.71191406	+45.94482422	-8.28369141	-63.03955078	+2228	+9.82177734	-5.19873047	-0.54931641	+4.98779297	-13.73291016	+15.11718750	+1796	+7.15429688	-9.29882813	-0.69433594	+56.16210938	+3.01025391	-24.10400391	+1788
+1458241073.08069990	+9.81738281	-5.97216797	-0.71191406	+45.94482422	-8.28369141	-63.03955078	+2228	+9.82177734	-5.19873047	-0.54931641	+4.98779297	-13.73291016	+15.11718750	+1800	+7.15429688	-9.29882813	-0.69433594	+56.14013672	+3.01025391	-24.08203125	+1788
+1458241073.08900000	+9.81738281	-5.97216797	-0.71191406	+45.94482422	-8.28369141	-63.03955078	+2232	+9.82177734	-5.19873047	-0.54931641	+4.98779297	-13.73291016	+15.11718750	+1800	+7.15429688	-9.29882813	-0.69433594	+56.14013672	+3.01025391	-24.08203125	+1788
+1458241073.09740000	+9.81738281	-5.97216797	-0.70751953	+45.94482422	-8.28369141	-63.03955078	+2232	+9.82177734	-5.19873047	-0.54492188	+4.98779297	-13.73291016	+15.11718750	+1800	+7.15429688	-9.29882813	-0.69873047	+56.11816406	+2.98828125	-24.08203125	+1784
+1458241073.10150000	+9.81738281	-5.97216797	-0.70751953	+45.94482422	-8.28369141	-63.03955078	+2232	+9.82177734	-5.19873047	-0.54492188	+4.98779297	-13.73291016	+15.11718750	+1800	+7.15429688	-9.29882813	-0.69873047	+56.11816406	+2.98828125	-24.08203125	+1784
+1458241073.10990000	+9.81738281	-5.97216797	-0.70751953	+45.94482422	-8.28369141	-63.03955078	+2232	+9.82177734	-5.19873047	-0.54492188	+4.98779297	-13.73291016	+15.11718750	+1800	+7.15429688	-9.29882813	-0.69873047	+56.11816406	+2.98828125	-24.08203125	+1784
+1458241073.11820010	+9.81738281	-5.97216797	-0.70751953	+45.94482422	-8.28369141	-63.03955078	+2232	+9.82177734	-5.19873047	-0.54492188	+4.98779297	-13.73291016	+15.11718750	+1800	+7.15429688	-9.29882813	-0.69873047	+56.11816406	+2.98828125	-24.08203125	+1784
+1458241073.12240000	+9.81738281	-5.97216797	-0.70751953	+45.94482422	-8.28369141	-63.03955078	+2232	+9.82177734	-5.19873047	-0.54492188	+4.98779297	-13.73291016	+15.11718750	+1800	+7.15429688	-9.29882813	-0.69873047	+56.11816406	+2.98828125	-24.10400391	+1784
+1458241073.13070010	+9.81738281	-5.97216797	-0.70751953	+45.94482422	-8.28369141	-63.03955078	+2232	+9.82177734	-5.19873047	-0.54492188	+4.98779297	-13.73291016	+15.11718750	+1800	+7.15429688	-9.29882813	-0.69433594	+56.14013672	+2.98828125	-24.10400391	+1784
+1458241073.13899990	+9.81738281	-5.97216797	-0.70751953	+45.94482422	-8.28369141	-63.03955078	+2232	+9.82177734	-5.19873047	-0.54492188	+4.98779297	-13.75488281	+15.11718750	+1800	+7.15429688	-9.29882813	-0.69433594	+56.14013672	+2.98828125	-24.10400391	+1784
+1458241073.14319990	+9.81738281	-5.97216797	-0.70751953	+45.94482422	-8.28369141	-63.03955078	+2232	+9.82177734	-5.19873047	-0.54492188	+4.98779297	-13.75488281	+15.11718750	+1800	+7.15869141	-9.29882813	-0.69433594	+56.14013672	+2.98828125	-24.12597656	+1784
+1458241073.15150000	+9.81738281	-5.97216797	-0.70751953	+45.94482422	-8.30566406	-63.03955078	+2232	+9.82177734	-5.19873047	-0.54492188	+4.98779297	-13.75488281	+15.11718750	+1800	+7.15869141	-9.29882813	-0.69433594	+56.16210938	+2.98828125	-24.12597656	+1784
+1458241073.15980010	+9.81738281	-5.97216797	-0.70751953	+45.94482422	-8.30566406	-63.03955078	+2232	+9.82177734	-5.19873047	-0.54492188	+4.96582031	-13.75488281	+15.11718750	+1800	+7.15869141	-9.29443359	-0.69433594	+56.16210938	+2.96630859	-24.12597656	+1784
+1458241073.16820000	+9.81738281	-5.97216797	-0.70751953	+45.94482422	-8.30566406	-63.03955078	+2236	+9.82177734	-5.19873047	-0.54492188	+4.96582031	-13.75488281	+15.11718750	+1800	+7.16308594	-9.29443359	-0.69433594	+56.16210938	+2.96630859	-24.14794922	+1784
+1458241073.17230010	+9.81738281	-5.97216797	-0.70751953	+45.94482422	-8.30566406	-63.03955078	+2236	+9.82177734	-5.19873047	-0.54492188	+4.96582031	-13.77685547	+15.11718750	+1800	+7.16308594	-9.29443359	-0.69433594	+56.16210938	+2.96630859	-24.14794922	+1784
+1458241073.18070010	+9.81738281	-5.96777344	-0.70751953	+45.94482422	-8.30566406	-63.03955078	+2236	+9.82177734	-5.19873047	-0.54492188	+4.96582031	-13.77685547	+15.11718750	+1800	+7.16308594	-9.29443359	-0.69433594	+56.16210938	+2.94433594	-24.14794922	+1784
+1458241073.18899990	+9.81738281	-5.96777344	-0.70751953	+45.94482422	-8.32763672	-63.06152344	+2236	+9.82617188	-5.19433594	-0.54052734	+4.96582031	-13.79882813	+15.11718750	+1800	+7.15869141	-9.29443359	-0.69433594	+56.14013672	+2.92236328	-24.14794922	+1784
+1458241073.19730000	+9.81738281	-5.96777344	-0.70751953	+45.94482422	-8.32763672	-63.06152344	+2236	+9.82617188	-5.19433594	-0.54052734	+4.96582031	-13.79882813	+15.11718750	+1800	+7.15869141	-9.29882813	-0.69873047	+56.11816406	+2.90039063	-24.14794922	+1784
+1458241073.20569990	+9.81738281	-5.96777344	-0.70751953	+45.96679688	-8.32763672	-63.06152344	+2236	+9.82617188	-5.19433594	-0.54052734	+4.96582031	-13.82080078	+15.11718750	+1804	+7.15869141	-9.29882813	-0.69873047	+56.09619141	+2.87841797	-24.14794922	+1784
+1458241073.21400000	+9.81738281	-5.96777344	-0.70312500	+45.96679688	-8.34960938	-63.06152344	+2236	+9.82617188	-5.19433594	-0.54052734	+4.96582031	-13.84277344	+15.11718750	+1804	+7.15429688	-9.29882813	-0.70312500	+56.07421875	+2.83447266	-24.14794922	+1784
+1458241073.21820000	+9.81738281	-5.96777344	-0.70312500	+45.96679688	-8.34960938	-63.06152344	+2236	+9.82617188	-5.19433594	-0.53613281	+4.96582031	-13.86474609	+15.13916016	+1808	+7.15429688	-9.29882813	-0.70312500	+56.05224609	+2.83447266	-24.14794922	+1780
+1458241073.22650000	+9.81738281	-5.96777344	-0.70312500	+45.96679688	-8.37158203	-63.06152344	+2240	+9.83056641	-5.19433594	-0.53613281	+4.94384766	-13.88671875	+15.16113281	+1808	+7.15429688	-9.29882813	-0.70312500	+56.03027344	+2.79052734	-24.16992188	+1780
+1458241073.23480010	+9.82177734	-5.96777344	-0.70312500	+45.96679688	-8.39355469	-63.06152344	+2240	+9.83056641	-5.19433594	-0.53173828	+4.92187500	-13.93066406	+15.18310547	+1812	+7.15869141	-9.29882813	-0.70312500	+56.03027344	+2.76855469	-24.19189453	+1780
+1458241073.24309990	+9.82177734	-5.96777344	-0.70312500	+45.96679688	-8.43750000	-63.06152344	+2240	+9.83496094	-5.18994141	-0.53173828	+4.87792969	-13.99658203	+15.22705078	+1816	+7.16308594	-9.29443359	-0.69873047	+56.03027344	+2.72460938	-24.23583984	+1780
+1458241073.25149990	+9.82617188	-5.96337891	-0.69873047	+45.98876953	-8.52539063	-63.03955078	+2244	+9.83496094	-5.18994141	-0.52734375	+4.83398438	-14.06250000	+15.31494141	+1820	+7.17187500	-9.29003906	-0.69433594	+56.05224609	+2.68066406	-24.30175781	+1784
+1458241073.25560000	+9.82617188	-5.96337891	-0.69873047	+45.98876953	-8.56933594	-63.01757813	+2244	+9.83935547	-5.18994141	-0.52294922	+4.79003906	-14.08447266	+15.35888672	+1820	+7.17626953	-9.29003906	-0.68994141	+56.05224609	+2.65869141	-24.34570313	+1788
+1458241073.26810000	+9.83496094	-5.96337891	-0.68994141	+45.98876953	-8.78906250	-62.95166016	+2252	+9.84814453	-5.18994141	-0.51416016	+4.65820313	-14.21630859	+15.55664063	+1828	+7.19384766	-9.28125000	-0.68554688	+56.07421875	+2.54882813	-24.47753906	+1796
+1458241073.27650000	+9.84814453	-5.95898438	-0.68554688	+45.98876953	-8.96484375	-62.88574219	+2260	+9.85693359	-5.18554688	-0.50537109	+4.52636719	-14.30419922	+15.68847656	+1836	+7.20263672	-9.27685547	-0.68115234	+56.05224609	+2.43896484	-24.52148438	+1800
+1458241073.28480010	+9.85253906	-5.95458984	-0.67675781	+45.98876953	-9.16259766	-62.77587891	+2272	+9.86132813	-5.18115234	-0.50097656	+4.37255859	-14.37011719	+15.82031250	+1844	+7.20703125	-9.27246094	-0.68554688	+55.96435547	+2.30712891	-24.54345703	+1804
+1458241073.29310010	+9.86132813	-5.94580078	-0.67236328	+45.98876953	-9.36035156	-62.64404297	+2280	+9.87451172	-5.17675781	-0.49218750	+4.21875000	-14.43603516	+15.97412109	+1852	+7.20703125	-9.26806641	-0.69433594	+55.83251953	+2.15332031	-24.49951172	+1808
+1458241073.30150010	+9.87011719	-5.93701172	-0.66357422	+45.96679688	-9.58007813	-62.46826172	+2292	+9.88330078	-5.17236328	-0.47900391	+3.99902344	-14.47998047	+16.17187500	+1860	+7.20263672	-9.26806641	-0.71191406	+55.65673828	+1.93359375	-24.38964844	+1812
+1458241073.30979990	+9.87451172	-5.92822266	-0.65478516	+45.96679688	-9.84375000	-62.27050781	+2304	+9.89648438	-5.16796875	-0.46582031	+3.75732422	-14.56787109	+16.39160156	+1868	+7.19824219	-9.26367188	-0.73388672	+55.43701172	+1.69189453	-24.25781250	+1816
+1458241073.31390000	+9.88330078	-5.92382813	-0.65039063	+45.94482422	-9.99755859	-62.13867188	+2308	+9.90087891	-5.16357422	-0.46142578	+3.60351563	-14.58984375	+16.54541016	+1872	+7.19824219	-9.26367188	-0.74267578	+55.32714844	+1.56005859	-24.19189453	+1816
+1458241073.32230000	+9.89208984	-5.91503906	-0.64160156	+45.92285156	-10.37109375	-61.85302734	+2320	+9.91845703	-5.15478516	-0.44384766	+3.25195313	-14.72167969	+16.89697266	+1884	+7.19384766	-9.25488281	-0.76904297	+55.08544922	+1.25244141	-24.06005859	+1816
+1458241073.33060000	+9.90527344	-5.90185547	-0.62841797	+45.90087891	-10.78857422	-61.54541016	+2332	+9.93164063	-5.13720703	-0.42626953	+2.92236328	-14.89746094	+17.31445313	+1900	+7.20263672	-9.24609375	-0.79101563	+54.88769531	+0.90087891	-23.97216797	+1812
+1458241073.33480000	+9.91406250	-5.89746094	-0.62402344	+45.90087891	-11.07421875	-61.34765625	+2340	+9.94042969	-5.13281250	-0.41748047	+2.68066406	-15.00732422	+17.57812500	+1904	+7.21582031	-9.23291016	-0.79980469	+54.79980469	+0.68115234	-23.95019531	+1812
+1458241073.34310010	+9.93603516	-5.87988281	-0.61083984	+45.94482422	-11.57958984	-61.01806641	+2356	+9.96240234	-5.11523438	-0.39550781	+2.28515625	-15.27099609	+18.06152344	+1924	+7.24218750	-9.21093750	-0.81738281	+54.68994141	+0.28564453	-23.99414063	+1812
+1458241073.35139990	+9.96240234	-5.86669922	-0.60205078	+45.96679688	-12.12890625	-60.62255859	+2372	+9.98437500	-5.09765625	-0.37353516	+1.86767578	-15.62255859	+18.58886719	+1944	+7.27734375	-9.18457031	-0.83056641	+54.62402344	-0.15380859	-24.14794922	+1816
+1458241073.35560010	+9.97558594	-5.85791016	-0.60205078	+45.98876953	-12.37060547	-60.40283203	+2380	+9.99316406	-5.08447266	-0.36914063	+1.64794922	-15.75439453	+18.89648438	+1956	+7.29931641	-9.17138672	-0.84375000	+54.62402344	-0.39550781	-24.23583984	+1816
+1458241073.38480000	+10.08984375	-5.80078125	-0.61523438	+46.18652344	-13.44726563	-59.39208984	+2444	+10.09423828	-4.98339844	-0.29003906	+0.43945313	-17.60009766	+20.47851563	+2052	+7.46191406	-9.07031250	-0.94482422	+54.29443359	-2.24121094	-25.40039063	+1824
+1458241073.39310000	+10.13818359	-5.77880859	-0.63281250	+46.27441406	-13.53515625	-59.15039063	+2468	+10.12939453	-4.94384766	-0.28125000	+0.26367188	-18.19335938	+20.76416016	+2084	+7.50585938	-9.04394531	-0.99316406	+54.11865234	-2.83447266	-25.83984375	+1824
+1458241073.40140010	+10.18212891	-5.77441406	-0.64599609	+46.18652344	-13.55712891	-59.21630859	+2480	+10.16894531	-4.89990234	-0.25927734	+0.26367188	-19.00634766	+20.80810547	+2112	+7.54541016	-9.02636719	-1.04150391	+53.78906250	-3.38378906	-26.34521484	+1816
+1458241073.40969990	+10.23925781	-5.77001953	-0.67675781	+46.01074219	-13.53515625	-59.23828125	+2492	+10.21289063	-4.85595703	-0.26367188	+0.32958984	-19.70947266	+20.78613281	+2136	+7.58496094	-9.01318359	-1.10742188	+53.41552734	-3.95507813	-26.82861328	+1808
+1458241073.41810010	+10.30517578	-5.75683594	-0.70312500	+45.87890625	-13.55712891	-59.37011719	+2508	+10.26123047	-4.80322266	-0.26806641	+0.52734375	-20.43457031	+20.63232422	+2156	+7.63330078	-8.99121094	-1.17333984	+53.02001953	-4.54833984	-27.39990234	+1796
+1458241073.42639990	+10.36669922	-5.75683594	-0.72509766	+45.52734375	-13.62304688	-59.76562500	+2512	+10.30957031	-4.75048828	-0.26806641	+0.83496094	-21.33544922	+20.25878906	+2172	+7.68164063	-8.96923828	-1.24365234	+52.55859375	-5.07568359	-28.01513672	+1776
+1458241073.43059990	+10.40625000	-5.75244141	-0.74267578	+45.37353516	-13.71093750	-59.91943359	+2520	+10.33593750	-4.71972656	-0.28564453	+1.01074219	-21.66503906	+20.12695313	+2180	+7.71240234	-8.96044922	-1.27880859	+52.36083984	-5.36132813	-28.34472656	+1768
+1458241073.43890000	+10.48095703	-5.75244141	-0.76464844	+44.91210938	-13.90869141	-60.51269531	+2524	+10.38867188	-4.65820313	-0.29882813	+1.40625000	-22.58789063	+19.57763672	+2192	+7.77392578	-8.93408203	-1.34912109	+51.94335938	-5.86669922	-29.09179688	+1752
+1458241073.44720010	+10.56884766	-5.75683594	-0.79541016	+44.40673828	-14.17236328	-61.10595703	+2528	+10.45019531	-4.59667969	-0.33398438	+1.84570313	-23.42285156	+19.00634766	+2208	+7.84863281	-8.90771484	-1.41943359	+51.52587891	-6.35009766	-29.90478516	+1744
+1458241073.45560000	+10.66113281	-5.74804688	-0.82617188	+43.90136719	-14.58984375	-61.80908203	+2536	+10.51611328	-4.52197266	-0.37353516	+2.37304688	-24.27978516	+18.36914063	+2228	+7.94091797	-8.86816406	-1.49414063	+51.21826172	-6.87744141	-30.76171875	+1744
+1458241073.46390010	+10.75341797	-5.74365234	-0.85253906	+43.30810547	-15.05126953	-62.57812500	+2540	+10.57763672	-4.45166016	-0.41748047	+2.87841797	-25.20263672	+17.66601563	+2248	+8.03759766	-8.82421875	-1.56445313	+50.91064453	-7.36083984	-31.66259766	+1744
+1458241073.47219990	+10.85449219	-5.74365234	-0.88330078	+42.67089844	-15.60058594	-63.36914063	+2548	+10.65234375	-4.38134766	-0.47460938	+3.40576172	-26.08154297	+16.91894531	+2268	+8.14306641	-8.78027344	-1.63476563	+50.62500000	-7.84423828	-32.62939453	+1748
+1458241073.48050000	+10.96435547	-5.73486328	-0.91845703	+42.03369141	-16.14990234	-64.18212891	+2556	+10.73144531	-4.29785156	-0.53613281	+4.04296875	-26.96044922	+16.12792969	+2288	+8.26171875	-8.72314453	-1.70947266	+50.40527344	-8.34960938	-33.57421875	+1756
+1458241073.48889990	+11.06982422	-5.72607422	-0.95800781	+41.33056641	-16.74316406	-64.92919922	+2568	+10.81054688	-4.21875000	-0.60205078	+4.61425781	-27.81738281	+15.31494141	+2308	+8.37158203	-8.67041016	-1.79296875	+50.05371094	-8.85498047	-34.51904297	+1764
+1458241073.49720000	+11.17529297	-5.71289063	-0.99316406	+40.60546875	-17.40234375	-65.72021484	+2580	+10.89404297	-4.13525391	-0.67675781	+5.22949219	-28.67431641	+14.47998047	+2328	+8.48583984	-8.61767578	-1.88085938	+49.68017578	-9.38232422	-35.46386719	+1772
+1458241073.50550010	+11.28955078	-5.69531250	-1.03271484	+39.85839844	-18.01757813	-66.48925781	+2600	+10.99072266	-4.04296875	-0.75146484	+5.95458984	-29.53125000	+13.55712891	+2348	+8.60449219	-8.55615234	-1.97314453	+49.32861328	-9.88769531	-36.34277344	+1784
+1458241073.50970010	+11.34228516	-5.69091797	-1.05468750	+39.46289063	-18.34716797	-66.86279297	+2608	+11.03466797	-4.00781250	-0.78662109	+6.24023438	-29.94873047	+13.11767578	+2352	+8.65283203	-8.53417969	-2.02148438	+49.02099609	-10.12939453	-36.80419922	+1788
+1458241073.51799990	+11.46093750	-5.66894531	-1.08984375	+38.69384766	-18.94042969	-67.63183594	+2636	+11.13574219	-3.91552734	-0.86132813	+7.03125000	-30.82763672	+12.10693359	+2372	+8.76269531	-8.47265625	-2.13134766	+48.51562500	-10.63476563	-37.61718750	+1808
+1458241073.52640010	+11.57519531	-5.64697266	-1.13378906	+37.92480469	-19.55566406	-68.33496094	+2668	+11.23681641	-3.83203125	-0.94482422	+7.71240234	-31.59667969	+11.14013672	+2388	+8.86376953	-8.41992188	-2.25000000	+47.85644531	-11.11816406	-38.38623047	+1828
+1458241073.53049990	+11.63671875	-5.63378906	-1.14257813	+37.55126953	-19.90722656	-68.75244141	+2684	+11.29833984	-3.78369141	-0.97558594	+8.12988281	-32.10205078	+10.59082031	+2396	+8.92089844	-8.38916016	-2.30273438	+47.59277344	-11.38183594	-38.82568359	+1840
+1458241073.53889990	+11.75537109	-5.60302734	-1.17773438	+36.80419922	-20.58837891	-69.49951172	+2724	+11.40380859	-3.69580078	-1.05908203	+8.85498047	-32.89306641	+9.58007813	+2416	+9.02636719	-8.33203125	-2.42138672	+46.91162109	-11.86523438	-39.59472656	+1868
+1458241073.54720000	+11.87841797	-5.56787109	-1.19970703	+36.10107422	-21.31347656	-70.31250000	+2768	+11.52685547	-3.60791016	-1.12500000	+9.60205078	-33.81591797	+8.52539063	+2432	+9.13623047	-8.27929688	-2.52685547	+46.25244141	-12.34863281	-40.45166016	+1896
+1458241073.55550000	+12.00585938	-5.53710938	-1.22607422	+35.35400391	-22.06054688	-71.05957031	+2816	+11.64990234	-3.52001953	-1.19531250	+10.34912109	-34.69482422	+7.44873047	+2452	+9.26806641	-8.20458984	-2.64111328	+45.74707031	-12.87597656	-41.22070313	+1936
+1458241073.55970000	+12.06738281	-5.51074219	-1.23925781	+35.02441406	-22.45605469	-71.41113281	+2840	+11.71142578	-3.47607422	-1.23486328	+10.67871094	-35.09033203	+6.96533203	+2464	+9.32519531	-8.17382813	-2.69384766	+45.43945313	-13.13964844	-41.66015625	+1952
+1458241073.56800010	+12.19921875	-5.47998047	-1.26123047	+34.29931641	-23.26904297	-72.13623047	+2892	+11.84326172	-3.38818359	-1.30078125	+11.35986328	-36.01318359	+5.91064453	+2484	+9.47460938	-8.09033203	-2.79052734	+45.04394531	-13.71093750	-42.51708984	+1992
+1458241073.57629990	+12.32666016	-5.43603516	-1.28759766	+33.64013672	-24.12597656	-72.79541016	+2940	+11.97070313	-3.30029297	-1.37988281	+11.93115234	-36.80419922	+4.98779297	+2508	+9.61962891	-8.00683594	-2.88720703	+44.64843750	-14.32617188	-43.37402344	+2028
+1458241073.58470010	+12.45410156	-5.39208984	-1.31396484	+32.95898438	-24.98291016	-73.43261719	+2992	+12.10693359	-3.21679688	-1.44140625	+12.45849609	-37.72705078	+4.04296875	+2528	+9.78222656	-7.91894531	-2.96191406	+44.36279297	-14.98535156	-44.36279297	+2060
+1458241073.58880000	+12.52001953	-5.37451172	-1.33154297	+32.58544922	-25.40039063	-73.67431641	+3016	+12.17724609	-3.17285156	-1.48095703	+12.70019531	-38.12255859	+3.58154297	+2540	+9.86572266	-7.86621094	-3.00585938	+44.25292969	-15.33691406	-44.78027344	+2076
+1458241073.59719990	+12.64746094	-5.33056641	-1.35791016	+31.90429688	-26.32324219	-74.28955078	+3064	+12.31347656	-3.08496094	-1.53808594	+13.18359375	-39.08935547	+2.65869141	+2560	+10.03710938	-7.76953125	-3.07177734	+44.01123047	-16.08398438	-45.81298828	+2104
+1458241073.60550000	+12.77490234	-5.29101563	-1.37988281	+31.22314453	-27.20214844	-74.90478516	+3108	+12.44970703	-3.00585938	-1.59960938	+13.62304688	-40.03417969	+1.66992188	+2584	+10.21289063	-7.66845703	-3.14208984	+43.81347656	-16.80908203	-46.75781250	+2128
+1458241073.61380000	+12.90234375	-5.23828125	-1.41064453	+30.58593750	-28.05908203	-75.43212891	+3152	+12.59033203	-2.92236328	-1.66552734	+14.01855469	-40.84716797	+0.74707031	+2604	+10.37988281	-7.57177734	-3.21679688	+43.54980469	-17.55615234	-47.68066406	+2144
+1458241073.62210010	+13.02978516	-5.18554688	-1.42382813	+29.97070313	-28.95996094	-76.04736328	+3196	+12.73095703	-2.83886719	-1.70947266	+14.50195313	-41.81396484	-0.28564453	+2628	+10.53808594	-7.47509766	-3.28710938	+43.24218750	-18.30322266	-48.62548828	+2160
+1458241073.62630010	+13.09130859	-5.15917969	-1.43701172	+29.66308594	-29.35546875	-76.33300781	+3220	+12.80566406	-2.79931641	-1.74023438	+14.72167969	-42.23144531	-0.83496094	+2640	+10.61718750	-7.43115234	-3.33105469	+43.06640625	-18.63281250	-49.02099609	+2172
+1458241073.63459990	+13.21875000	-5.09326172	-1.43701172	+29.15771484	-30.32226563	-77.03613281	+3276	+12.94628906	-2.70703125	-1.77099609	+15.33691406	-43.22021484	-2.04345703	+2664	+10.77099609	-7.33886719	-3.40136719	+42.71484375	-19.33593750	-49.92187500	+2188
+1458241073.64299990	+13.34619141	-5.03613281	-1.42822266	+28.63037109	-31.22314453	-77.78320313	+3332	+13.09570313	-2.62353516	-1.80615234	+15.99609375	-44.14306641	-3.40576172	+2688	+10.92041016	-7.25976563	-3.48486328	+42.29736328	-19.92919922	-50.75683594	+2208
+1458241073.65130000	+13.47363281	-4.96582031	-1.41943359	+28.12500000	-32.14599609	-78.44238281	+3396	+13.24072266	-2.53125000	-1.84570313	+16.74316406	-44.97802734	-4.76806641	+2720	+11.06103516	-7.17626953	-3.57275391	+41.85791016	-20.54443359	-51.50390625	+2236
+1458241073.65549990	+13.53515625	-4.93505859	-1.40625000	+27.88330078	-32.62939453	-78.85986328	+3432	+13.31542969	-2.48730469	-1.85009766	+17.18261719	-45.48339844	-5.58105469	+2732	+11.13574219	-7.13671875	-3.60791016	+41.66015625	-20.85205078	-51.94335938	+2252
+1458241073.66380000	+13.65820313	-4.86035156	-1.38427734	+27.42187500	-33.59619141	-79.51904297	+3508	+13.46044922	-2.39062500	-1.87646484	+18.10546875	-46.27441406	-7.09716797	+2768	+11.27636719	-7.05322266	-3.69140625	+41.24267578	-21.46728516	-52.69042969	+2288
+1458241073.68050000	+13.90429688	-4.72851563	-1.31835938	+26.36718750	-35.61767578	-80.83740234	+3668	+13.75488281	-2.19726563	-1.91162109	+20.23681641	-47.92236328	-10.50292969	+2840	+11.58398438	-6.88183594	-3.81005859	+40.64941406	-22.80761719	-54.44824219	+2372
+1458241073.68880010	+14.02294922	-4.66259766	-1.30517578	+25.72998047	-36.54052734	-81.23291016	+3744	+13.89550781	-2.09619141	-1.94238281	+21.35742188	-48.51562500	-12.10693359	+2880	+11.74218750	-6.78515625	-3.86718750	+40.42968750	-23.57666016	-55.21728516	+2416
+1458241073.70129990	+14.18994141	-4.57910156	-1.28320313	+24.63134766	-37.94677734	-81.76025391	+3856	+14.10205078	-1.95117188	-1.97753906	+23.04931641	-49.41650391	-14.58984375	+2940	+12.00146484	-6.62695313	-3.91992188	+40.27587891	-24.87304688	-56.51367188	+2476
+1458241073.70960000	+14.29980469	-4.52636719	-1.27441406	+23.86230469	-38.82568359	-82.00195313	+3928	+14.23388672	-1.85449219	-1.99951172	+24.23583984	-49.98779297	-16.23779297	+2980	+12.17724609	-6.51708984	-3.93310547	+40.27587891	-25.83984375	-57.43652344	+2512
+1458241073.71380000	+14.35253906	-4.50878906	-1.27880859	+23.40087891	-39.22119141	-82.06787109	+3960	+14.29980469	-1.81494141	-2.02148438	+24.76318359	-50.18554688	-17.05078125	+2996	+12.26513672	-6.46435547	-3.94628906	+40.23193359	-26.27929688	-57.81005859	+2524
+1458241073.72210000	+14.45361328	-4.46044922	-1.27441406	+22.60986328	-40.05615234	-82.26562500	+4028	+14.42724609	-1.71826172	-2.03906250	+25.94970703	-50.66894531	-18.72070313	+3040	+12.43652344	-6.35009766	-3.95507813	+40.25390625	-27.22412109	-58.68896484	+2552
+1458241073.73040010	+14.55029297	-4.42089844	-1.26562500	+21.79687500	-40.86914063	-82.48535156	+4096	+14.55029297	-1.63476563	-2.05664063	+27.11425781	-51.13037109	-20.39062500	+3080	+12.60351563	-6.25341797	-3.96826172	+40.20996094	-28.08105469	-59.50195313	+2572
+1458241073.73460010	+14.60302734	-4.39013672	-1.25683594	+21.53320313	-41.33056641	-82.63916016	+4132	+14.61181641	-1.58203125	-2.06542969	+27.72949219	-51.35009766	-21.20361328	+3100	+12.68701172	-6.19189453	-3.97265625	+40.25390625	-28.54248047	-59.91943359	+2584
+1458241073.74289990	+14.69970703	-4.33740234	-1.23486328	+20.93994141	-42.18750000	-83.03466797	+4204	+14.73046875	-1.49853516	-2.06542969	+29.02587891	-51.85546875	-23.02734375	+3148	+12.84082031	-6.10400391	-3.99023438	+40.20996094	-29.31152344	-60.73242188	+2600
+1458241073.75130010	+14.79638672	-4.27148438	-1.20410156	+20.56640625	-43.06640625	-83.47412109	+4280	+14.85351563	-1.40185547	-2.06542969	+30.41015625	-52.29492188	-24.85107422	+3196	+12.99023438	-6.01611328	-4.00341797	+40.20996094	-30.03662109	-61.58935547	+2616
+1458241073.75539990	+14.84033203	-4.23632813	-1.17773438	+20.39062500	-43.52783203	-83.75976563	+4324	+14.91064453	-1.34912109	-2.05664063	+31.15722656	-52.55859375	-25.83984375	+3224	+13.05615234	-5.97656250	-4.01660156	+40.16601563	-30.30029297	-61.98486328	+2624
+1458241073.76379990	+14.93261719	-4.15283203	-1.11621094	+20.28076172	-44.56054688	-84.41894531	+4412	+15.02929688	-1.24804688	-2.03906250	+32.67333984	-53.02001953	-27.77343750	+3284	+13.18359375	-5.89306641	-4.03857422	+40.14404297	-30.87158203	-62.79785156	+2652
+1458241073.77210000	+15.02050781	-4.06054688	-1.05029297	+20.28076172	-45.61523438	-85.12207031	+4508	+15.14794922	-1.14257813	-2.00830078	+34.27734375	-53.54736328	-29.86083984	+3348	+13.31103516	-5.81396484	-4.05175781	+40.18798828	-31.42089844	-63.74267578	+2688
+1458241073.78040000	+15.10839844	-3.97705078	-0.98437500	+20.30273438	-46.62597656	-85.86914063	+4604	+15.26220703	-1.04150391	-1.97314453	+35.94726563	-54.05273438	-32.03613281	+3412	+13.42968750	-5.75683594	-4.06494141	+40.20996094	-31.88232422	-64.73144531	+2732
+1458241073.78870010	+15.19189453	-3.88916016	-0.92285156	+20.34667969	-47.59277344	-86.55029297	+4700	+15.37646484	-0.94042969	-1.94677734	+37.52929688	-54.42626953	-34.03564453	+3476	+13.55273438	-5.67773438	-4.08251953	+40.29785156	-32.36572266	-65.61035156	+2792
+1458241073.79710010	+15.26660156	-3.80126953	-0.86572266	+20.34667969	-48.55957031	-87.14355469	+4796	+15.48632813	-0.83935547	-1.92041016	+39.06738281	-54.79980469	-36.01318359	+3540	+13.67578125	-5.59863281	-4.08691406	+40.42968750	-32.91503906	-66.53320313	+2856
+1458241073.80119990	+15.30175781	-3.77050781	-0.83935547	+20.28076172	-48.99902344	-87.42919922	+4844	+15.53906250	-0.79980469	-1.91162109	+39.77050781	-54.95361328	-36.97998047	+3568	+13.73291016	-5.55908203	-4.08691406	+40.49560547	-33.20068359	-66.99462891	+2892
+1458241073.80960010	+15.38085938	-3.70019531	-0.79980469	+20.10498047	-49.81201172	-87.86865234	+4932	+15.64013672	-0.70751953	-1.88964844	+41.15478516	-55.26123047	-38.82568359	+3628	+13.86474609	-5.47119141	-4.06494141	+40.78125000	-33.88183594	-67.98339844	+2968
+1458241073.81789990	+15.45117188	-3.66064453	-0.77783203	+19.73144531	-50.51513672	-88.19824219	+5008	+15.73242188	-0.64160156	-1.87646484	+42.34130859	-55.45898438	-40.53955078	+3680	+13.99658203	-5.39208984	-4.04296875	+40.97900391	-34.56298828	-68.88427734	+3036
+1458241073.82620000	+15.51269531	-3.62109375	-0.76904297	+19.24804688	-51.08642578	-88.28613281	+5080	+15.82031250	-0.56689453	-1.88085938	+43.35205078	-55.52490234	-41.92382813	+3732	+14.13281250	-5.29101563	-4.02539063	+41.19873047	-35.31005859	-69.54345703	+3096
+1458241073.83040000	+15.54345703	-3.60791016	-0.76025391	+18.94042969	-51.39404297	-88.35205078	+5112	+15.85986328	-0.54052734	-1.87646484	+43.83544922	-55.61279297	-42.69287109	+3756	+14.19873047	-5.24707031	-4.00341797	+41.30859375	-35.72753906	-69.93896484	+3124
+1458241073.83870010	+15.60937500	-3.57275391	-0.76025391	+18.39111328	-51.92138672	-88.33007813	+5176	+15.94335938	-0.47460938	-1.87646484	+44.78027344	-55.67871094	-43.98925781	+3804	+14.33056641	-5.14599609	-3.96826172	+41.57226563	-36.51855469	-70.62011719	+3168
+1458241073.84710000	+15.67089844	-3.54638672	-0.73828125	+17.86376953	-52.51464844	-88.39599609	+5236	+16.02246094	-0.40429688	-1.86328125	+45.74707031	-55.76660156	-45.32958984	+3856	+14.45361328	-5.05371094	-3.92871094	+41.83593750	-37.26562500	-71.27929688	+3208
+1458241073.85120010	+15.70166016	-3.52880859	-0.73388672	+17.57812500	-52.73437500	-88.37402344	+5264	+16.06201172	-0.37353516	-1.86328125	+46.16455078	-55.76660156	-45.90087891	+3880	+14.51953125	-5.01855469	-3.91552734	+41.90185547	-37.61718750	-71.56494141	+3220
+1458241073.85949990	+15.75878906	-3.48046875	-0.69873047	+17.18261719	-53.37158203	-88.43994141	+5332	+16.13232422	-0.30761719	-1.83691406	+47.15332031	-55.85449219	-47.17529297	+3936	+14.62500000	-4.92626953	-3.89355469	+42.07763672	-38.23242188	-72.04833984	+3248
+1458241073.86789990	+15.81152344	-3.42773438	-0.65039063	+16.87500000	-54.05273438	-88.54980469	+5400	+16.20263672	-0.23291016	-1.80175781	+48.22998047	-56.00830078	-48.55957031	+3992	+14.72607422	-4.85595703	-3.86718750	+42.23144531	-38.73779297	-72.59765625	+3272
+1458241073.87620000	+15.87304688	-3.35742188	-0.58886719	+16.83105469	-54.82177734	-88.79150391	+5476	+16.28173828	-0.14941406	-1.74902344	+49.46044922	-56.16210938	-49.96582031	+4052	+14.81835938	-4.79443359	-3.84082031	+42.42919922	-39.15527344	-73.23486328	+3304
+1458241073.88450000	+15.92138672	-3.26953125	-0.49658203	+17.00683594	-55.70068359	-89.23095703	+5556	+16.35205078	-0.06152344	-1.69189453	+50.75683594	-56.33789063	-51.45996094	+4116	+14.89746094	-4.73730469	-3.83203125	+42.58300781	-39.44091797	-73.80615234	+3344
+1458241073.89290000	+15.96533203	-3.18164063	-0.41308594	+17.22656250	-56.53564453	-89.62646484	+5644	+16.41357422	+0.01757813	-1.63037109	+51.96533203	-56.51367188	-52.86621094	+4176	+14.96777344	-4.68457031	-3.81884766	+42.73681641	-39.66064453	-74.37744141	+3396
+1458241073.90120010	+16.01367188	-3.09375000	-0.32519531	+17.53417969	-57.43652344	-90.10986328	+5732	+16.47949219	+0.10546875	-1.56005859	+53.32763672	-56.75537109	-54.44824219	+4240	+15.02929688	-4.62744141	-3.80126953	+42.97851563	-39.90234375	-75.03662109	+3464
+1458241073.90949990	+16.05322266	-3.01025391	-0.23730469	+17.88574219	-58.31542969	-90.63720703	+5816	+16.54541016	+0.18457031	-1.49414063	+54.58007813	-56.95312500	-55.92041016	+4300	+15.10400391	-4.57470703	-3.77490234	+43.26416016	-40.18798828	-75.78369141	+3540
+1458241073.91370010	+16.07080078	-2.97509766	-0.19775391	+18.03955078	-58.73291016	-90.92285156	+5856	+16.57177734	+0.21533203	-1.46337891	+55.17333984	-57.06298828	-56.64550781	+4328	+15.13916016	-4.55273438	-3.75732422	+43.39599609	-40.31982422	-76.13525391	+3584
+1458241073.92199990	+16.10595703	-2.90917969	-0.14062500	+18.23730469	-59.41406250	-91.31835938	+5932	+16.62011719	+0.28125000	-1.42382813	+56.16210938	-57.19482422	-57.89794922	+4388	+15.20507813	-4.49121094	-3.73535156	+43.68164063	-40.64941406	-76.75048828	+3668
+1458241073.93030000	+16.13232422	-2.87402344	-0.10546875	+18.12744141	-60.02929688	-91.58203125	+5996	+16.65527344	+0.32958984	-1.38427734	+56.99707031	-57.39257813	-59.04052734	+4440	+15.27099609	-4.41650391	-3.70019531	+44.01123047	-41.11083984	-77.34375000	+3752
+1458241073.93450000	+16.14990234	-2.85205078	-0.09667969	+18.06152344	-60.29296875	-91.66992188	+6024	+16.67285156	+0.36035156	-1.37109375	+57.45849609	-57.50244141	-59.63378906	+4468	+15.31054688	-4.37255859	-3.68261719	+44.25292969	-41.39648438	-77.65136719	+3796
+1458241073.94280000	+16.17187500	-2.84326172	-0.08349609	+17.77587891	-60.77636719	-91.84570313	+6068	+16.70361328	+0.39111328	-1.34033203	+58.20556641	-57.74414063	-60.73242188	+4516	+15.38085938	-4.30224609	-3.63867188	+44.60449219	-41.96777344	-78.28857422	+3864
+1458241073.95120000	+16.19384766	-2.83007813	-0.08349609	+17.49023438	-61.21582031	-91.95556641	+6104	+16.72998047	+0.42626953	-1.32714844	+58.86474609	-58.00781250	-61.69921875	+4564	+15.45996094	-4.22314453	-3.60351563	+45.00000000	-42.60498047	-78.79394531	+3924
+1458241073.95530010	+16.20263672	-2.83007813	-0.08789063	+17.24853516	-61.39160156	-91.95556641	+6124	+16.73876953	+0.43945313	-1.32275391	+59.10644531	-58.16162109	-62.09472656	+4588	+15.48632813	-4.17919922	-3.59033203	+45.15380859	-42.89062500	-78.96972656	+3944
+1458241073.96370010	+16.22021484	-2.82128906	-0.10107422	+16.83105469	-61.76513672	-91.93359375	+6152	+16.75195313	+0.47021484	-1.29638672	+59.83154297	-58.57910156	-63.14941406	+4640	+15.54785156	-4.09570313	-3.55517578	+45.54931641	-43.50585938	-79.47509766	+3980
+1458241073.97199990	+16.22900391	-2.81250000	-0.09667969	+16.52343750	-62.27050781	-92.02148438	+6176	+16.77392578	+0.50537109	-1.26123047	+60.60058594	-59.10644531	-64.22607422	+4688	+15.60937500	-4.01660156	-3.52001953	+45.94482422	-44.12109375	-80.00244141	+4004
+1458241073.98029990	+16.24218750	-2.79052734	-0.07910156	+16.41357422	-62.84179688	-92.24121094	+6200	+16.79150391	+0.53613281	-1.22167969	+61.45751953	-59.69970703	-65.32470703	+4732	+15.65771484	-3.96826172	-3.49804688	+46.23046875	-44.58251953	-80.55175781	+4020
+1458241073.98869990	+16.25537109	-2.75097656	-0.04833984	+16.41357422	-63.43505859	-92.46093750	+6224	+16.80908203	+0.58007813	-1.16894531	+62.44628906	-60.38085938	-66.55517578	+4784	+15.70166016	-3.91992188	-3.47607422	+46.56005859	-44.97802734	-81.14501953	+4032
+1458241074.00120000	+16.26855469	-2.67187500	+0.02636719	+16.72119141	-64.57763672	-92.94433594	+6268	+16.83105469	+0.65039063	-1.04589844	+64.46777344	-61.63330078	-68.88427734	+4868	+15.73681641	-3.87158203	-3.45849609	+46.99951172	-45.32958984	-82.04589844	+4060
+1458241074.00530000	+16.27294922	-2.64111328	+0.06591797	+16.96289063	-65.06103516	-93.22998047	+6288	+16.83984375	+0.67675781	-1.00195313	+65.19287109	-62.07275391	-69.71923828	+4896	+15.75000000	-3.86279297	-3.44531250	+47.15332031	-45.41748047	-82.44140625	+4072
+1458241074.01360010	+16.28613281	-2.57958984	+0.14062500	+17.38037109	-65.85205078	-93.66943359	+6320	+16.85742188	+0.72509766	-0.91406250	+66.64306641	-62.90771484	-71.36718750	+4952	+15.77636719	-3.84521484	-3.42773438	+47.48291016	-45.59326172	-83.16650391	+4108
+1458241074.02200010	+16.29492188	-2.51367188	+0.19775391	+17.75390625	-66.57714844	-94.04296875	+6356	+16.86621094	+0.77343750	-0.83056641	+68.13720703	-63.69873047	-73.03710938	+5000	+15.79394531	-3.82324219	-3.42333984	+47.76855469	-45.68115234	-83.75976563	+4152
+1458241074.03029990	+16.30371094	-2.46533203	+0.24609375	+17.90771484	-67.21435547	-94.24072266	+6388	+16.87500000	+0.81738281	-0.75585938	+69.49951172	-64.46777344	-74.57519531	+5048	+15.81152344	-3.79687500	-3.40576172	+48.03222656	-45.85693359	-84.37500000	+4208
+1458241074.03860000	+16.30810547	-2.42138672	+0.27246094	+17.97363281	-67.74169922	-94.35058594	+6412	+16.87939453	+0.85253906	-0.69433594	+70.70800781	-65.21484375	-76.00341797	+5088	+15.83349609	-3.76611328	-3.38818359	+48.31787109	-46.07666016	-84.88037109	+4268
+1458241074.04699990	+16.31250000	-2.39501953	+0.29003906	+18.01757813	-68.11523438	-94.50439453	+6428	+16.88818359	+0.87011719	-0.66357422	+71.47705078	-65.83007813	-76.99218750	+5120	+15.86425781	-3.73095703	-3.37500000	+48.55957031	-46.36230469	-85.27587891	+4324
+1458241074.05110000	+16.31250000	-2.39062500	+0.29003906	+17.88574219	-68.26904297	-94.48242188	+6436	+16.88818359	+0.87890625	-0.65478516	+71.80664063	-66.13769531	-77.40966797	+5132	+15.87744141	-3.70458984	-3.37060547	+48.62548828	-46.51611328	-85.34179688	+4348
+1458241074.05950000	+16.31689453	-2.39062500	+0.24169922	+17.29248047	-68.26904297	-94.08691406	+6444	+16.88378906	+0.89648438	-0.65917969	+72.13623047	-66.77490234	-77.89306641	+5156	+15.90820313	-3.65625000	-3.37060547	+48.69140625	-46.84570313	-85.38574219	+4388
+1458241074.06780000	+16.32568359	-2.39501953	+0.19335938	+16.91894531	-68.26904297	-93.93310547	+6448	+16.88818359	+0.88769531	-0.66796875	+72.24609375	-67.47802734	-78.26660156	+5184	+15.93017578	-3.59912109	-3.37060547	+48.71337891	-47.21923828	-85.36376953	+4412
+1458241074.07610010	+16.33447266	-2.39941406	+0.14941406	+16.69921875	-68.24707031	-93.91113281	+6448	+16.88818359	+0.88330078	-0.67236328	+72.48779297	-68.20312500	-78.68408203	+5204	+15.95654297	-3.55078125	-3.37500000	+48.71337891	-47.52685547	-85.27587891	+4420
+1458241074.08439990	+16.34326172	-2.40380859	+0.10546875	+16.61132813	-68.18115234	-93.99902344	+6444	+16.89257813	+0.87890625	-0.69433594	+72.48779297	-68.92822266	-78.81591797	+5228	+15.97851563	-3.49804688	-3.38818359	+48.64746094	-47.74658203	-85.10009766	+4420
+1458241074.09279990	+16.35205078	-2.39501953	+0.06152344	+16.65527344	-68.09326172	-94.15283203	+6436	+16.89697266	+0.87890625	-0.71630859	+72.53173828	-69.71923828	-78.92578125	+5248	+15.99609375	-3.44970703	-3.41015625	+48.51562500	-47.92236328	-84.83642578	+4416
+1458241074.10110000	+16.36962891	-2.36865234	+0.03076172	+17.05078125	-68.11523438	-94.54833984	+6428	+16.90136719	+0.88330078	-0.71630859	+72.83935547	-70.57617188	-79.29931641	+5268	+16.00488281	-3.41015625	-3.41894531	+48.44970703	-48.03222656	-84.79248047	+4400
+1458241074.10940000	+16.38720703	-2.32910156	+0.06152344	+18.06152344	-68.44482422	-95.51513672	+6424	+16.91455078	+0.88769531	-0.69433594	+73.54248047	-71.38916016	-80.04638672	+5284	+16.01367188	-3.37939453	-3.43212891	+48.40576172	-48.05419922	-84.81445313	+4388
+1458241074.11780000	+16.39599609	-2.28076172	+0.09667969	+19.13818359	-68.73046875	-96.50390625	+6420	+16.92773438	+0.91406250	-0.67236328	+74.50927734	-72.15820313	-80.92529297	+5304	+16.02246094	-3.36181641	-3.44531250	+48.40576172	-47.98828125	-84.94628906	+4376
+1458241074.12610010	+16.41357422	-2.22363281	+0.13183594	+20.21484375	-69.06005859	-97.40478516	+6424	+16.93652344	+0.93603516	-0.63720703	+75.43212891	-72.83935547	-81.78222656	+5324	+16.02685547	-3.35302734	-3.44531250	+48.47167969	-47.90039063	-85.23193359	+4368
+1458241074.13030000	+16.41796875	-2.19287109	+0.16259766	+20.87402344	-69.30175781	-97.97607422	+6432	+16.94091797	+0.94921875	-0.61523438	+76.15722656	-73.19091797	-82.48535156	+5332	+16.02685547	-3.34863281	-3.44531250	+48.49365234	-47.83447266	-85.38574219	+4368
+1458241074.13439990	+16.42236328	-2.16650391	+0.19335938	+21.48925781	-69.56542969	-98.52539063	+6436	+16.94531250	+0.95800781	-0.58886719	+76.83837891	-73.49853516	-83.14453125	+5344	+16.02685547	-3.34423828	-3.44531250	+48.53759766	-47.79052734	-85.56152344	+4372
+1458241074.14280010	+16.43115234	-2.10937500	+0.26367188	+22.85156250	-70.04882813	-99.71191406	+6452	+16.95410156	+0.98876953	-0.53173828	+78.50830078	-74.09179688	-84.72656250	+5364	+16.02246094	-3.33984375	-3.43212891	+48.66943359	-47.70263672	-86.00097656	+4388
+1458241074.14689990	+16.43554688	-2.08300781	+0.28564453	+23.37890625	-70.22460938	-100.17333984	+6460	+16.95849609	+1.00195313	-0.50537109	+79.21142578	-74.31152344	-85.38574219	+5372	+16.02685547	-3.33984375	-3.42773438	+48.73535156	-47.68066406	-86.22070313	+4400
+1458241074.15529990	+16.43994141	-2.04785156	+0.32080078	+24.21386719	-70.55419922	-100.94238281	+6464	+16.96289063	+1.02392578	-0.45703125	+80.66162109	-74.75097656	-86.81396484	+5388	+16.03564453	-3.33105469	-3.41455078	+48.86718750	-47.70263672	-86.61621094	+4428
+1458241074.15940000	+16.43994141	-2.03027344	+0.33398438	+24.52148438	-70.68603516	-101.20605469	+6468	+16.96289063	+1.03271484	-0.43505859	+81.32080078	-74.92675781	-87.45117188	+5396	+16.03564453	-3.32226563	-3.40576172	+48.93310547	-47.72460938	-86.74804688	+4448
+1458241074.16770010	+16.43994141	-2.02148438	+0.34277344	+24.87304688	-70.92773438	-101.57958984	+6468	+16.95410156	+1.04150391	-0.39550781	+82.63916016	-75.30029297	-88.76953125	+5412	+16.04003906	-3.30029297	-3.39697266	+48.99902344	-47.87841797	-86.92382813	+4480
+1458241074.17610000	+16.43994141	-2.02587891	+0.32958984	+24.89501953	-71.03759766	-101.68945313	+6460	+16.94970703	+1.04589844	-0.36914063	+83.67187500	-75.60791016	-89.82421875	+5424	+16.04882813	-3.26953125	-3.38378906	+49.02099609	-48.14208984	-86.98974609	+4512
+1458241074.18020010	+16.43554688	-2.03027344	+0.31201172	+24.82910156	-71.01562500	-101.66748047	+6460	+16.94531250	+1.04589844	-0.36035156	+84.11132813	-75.76171875	-90.30761719	+5432	+16.05761719	-3.25634766	-3.37939453	+49.02099609	-48.29589844	-86.96777344	+4524
+1458241074.18440010	+16.43554688	-2.03466797	+0.29003906	+24.67529297	-70.99365234	-101.57958984	+6456	+16.93652344	+1.04150391	-0.35595703	+84.46289063	-75.89355469	-90.65917969	+5440	+16.06201172	-3.23876953	-3.37939453	+48.99902344	-48.44970703	-86.92382813	+4532
+1458241074.19689990	+16.42675781	-2.08300781	+0.21533203	+24.03808594	-70.86181641	-101.22802734	+6452	+16.91455078	+1.02832031	-0.35595703	+85.16601563	-76.33300781	-91.49414063	+5464	+16.07519531	-3.18164063	-3.38378906	+48.82324219	-48.91113281	-86.57226563	+4548
+1458241074.20110010	+16.42236328	-2.09179688	+0.19335938	+23.90625000	-70.86181641	-101.20605469	+6448	+16.90576172	+1.02392578	-0.35595703	+85.40771484	-76.48681641	-91.77978516	+5472	+16.07519531	-3.16406250	-3.38818359	+48.75732422	-49.06494141	-86.44042969	+4548
+1458241074.20939990	+16.42236328	-2.11376953	+0.15380859	+23.86230469	-70.81787109	-101.31591797	+6436	+16.89257813	+1.01953125	-0.36474609	+85.89111328	-76.83837891	-92.35107422	+5488	+16.08398438	-3.12451172	-3.38818359	+48.60351563	-49.41650391	-86.17675781	+4540
+1458241074.21359990	+16.42236328	-2.11816406	+0.13623047	+23.95019531	-70.79589844	-101.46972656	+6428	+16.88818359	+1.01513672	-0.36914063	+86.17675781	-77.03613281	-92.68066406	+5500	+16.08837891	-3.10693359	-3.38818359	+48.49365234	-49.57031250	-86.06689453	+4532
+1458241074.22190000	+16.41796875	-2.12695313	+0.12304688	+24.47753906	-70.88378906	-102.10693359	+6412	+16.87939453	+1.01074219	-0.36914063	+87.03369141	-77.51953125	-93.69140625	+5512	+16.09277344	-3.07177734	-3.39257813	+48.31787109	-49.79003906	-85.82519531	+4516
+1458241074.22610000	+16.41796875	-2.12255859	+0.12744141	+24.89501953	-70.97167969	-102.54638672	+6404	+16.87500000	+1.01074219	-0.36914063	+87.64892578	-77.78320313	-94.37255859	+5520	+16.09277344	-3.05859375	-3.39697266	+48.20800781	-49.87792969	-85.71533203	+4504
+1458241074.23440000	+16.42236328	-2.10498047	+0.15380859	+26.16943359	-71.25732422	-103.79882813	+6396	+16.87500000	+1.02392578	-0.34716797	+89.62646484	-78.39843750	-96.50390625	+5536	+16.08837891	-3.03222656	-3.39697266	+48.07617188	-49.98779297	-85.62744141	+4484
+1458241074.23850010	+16.42675781	-2.08740234	+0.18017578	+27.02636719	-71.45507813	-104.63378906	+6392	+16.87939453	+1.03271484	-0.32519531	+91.03271484	-78.72802734	-97.97607422	+5548	+16.08837891	-3.02783203	-3.39257813	+48.01025391	-50.00976563	-85.64941406	+4476
+1458241074.24690010	+16.43115234	-2.03906250	+0.24609375	+29.15771484	-71.87255859	-106.61132813	+6400	+16.89257813	+1.05468750	-0.27685547	+94.61425781	-79.43115234	-101.75537109	+5568	+16.08837891	-3.01464844	-3.38378906	+47.96630859	-49.98779297	-85.78125000	+4464
+1458241074.25099990	+16.43554688	-2.01269531	+0.28125000	+30.30029297	-72.07031250	-107.64404297	+6404	+16.90136719	+1.06347656	-0.24609375	+96.65771484	-79.80468750	-103.90869141	+5576	+16.08837891	-3.01025391	-3.38378906	+47.94433594	-49.96582031	-85.84716797	+4460
+1458241074.25519990	+16.44433594	-1.98632813	+0.31640625	+31.39892578	-72.24609375	-108.63281250	+6408	+16.90576172	+1.07666016	-0.21972656	+98.76708984	-80.13427734	-106.10595703	+5584	+16.08837891	-3.01025391	-3.37939453	+47.92236328	-49.92187500	-85.93505859	+4460
+1458241074.26350000	+16.45312500	-1.93359375	+0.38671875	+33.85986328	-72.66357422	-110.87402344	+6420	+16.92333984	+1.09423828	-0.15380859	+104.21630859	-80.81542969	-111.86279297	+5600	+16.08837891	-3.00146484	-3.36621094	+47.87841797	-49.83398438	-86.08886719	+4468
+1458241074.26770000	+16.45751953	-1.91162109	+0.42187500	+35.06835938	-72.83935547	-111.97265625	+6424	+16.93212891	+1.10302734	-0.12744141	+106.78710938	-81.12304688	-114.60937500	+5604	+16.08837891	-2.99707031	-3.36181641	+47.87841797	-49.79003906	-86.15478516	+4472
+1458241074.27600000	+16.46630859	-1.86328125	+0.49218750	+37.68310547	-73.19091797	-114.32373047	+6436	+16.94531250	+1.10742188	-0.07910156	+112.63183594	-81.71630859	-120.82763672	+5616	+16.09277344	-2.98388672	-3.35302734	+47.79052734	-49.72412109	-86.24267578	+4492
+1458241074.28020000	+16.47509766	-1.85009766	+0.50537109	+38.64990234	-73.25683594	-115.18066406	+6436	+16.95410156	+1.10302734	-0.06591797	+115.26855469	-81.97998047	-123.66210938	+5620	+16.09277344	-2.97949219	-3.35302734	+47.74658203	-49.70214844	-86.26464844	+4504
+1458241074.28850010	+16.48388672	-1.83251953	+0.50537109	+40.20996094	-73.23486328	-116.54296875	+6432	+16.96289063	+1.09423828	-0.04833984	+121.09130859	-82.55126953	-129.90234375	+5624	+16.09716797	-2.96191406	-3.35302734	+47.59277344	-49.70214844	-86.13281250	+4528
+1458241074.29270010	+16.48828125	-1.83251953	+0.50097656	+40.82519531	-73.21289063	-117.11425781	+6428	+16.96289063	+1.08544922	-0.05273438	+123.70605469	-82.79296875	-132.71484375	+5624	+16.10156250	-2.94873047	-3.35302734	+47.43896484	-49.72412109	-85.97900391	+4540
+1458241074.30100010	+16.48388672	-1.84570313	+0.49218750	+42.31933594	-73.19091797	-118.54248047	+6420	+16.96289063	+1.06347656	-0.05712891	+130.05615234	-83.23242188	-139.57031250	+5632	+16.10156250	-2.92675781	-3.36621094	+47.15332031	-49.81201172	-85.58349609	+4556
+1458241074.30520010	+16.48828125	-1.85888672	+0.47460938	+42.82470703	-73.12500000	-119.02587891	+6420	+16.96289063	+1.04150391	-0.06591797	+133.22021484	-83.45214844	-143.02001953	+5640	+16.10595703	-2.91357422	-3.37060547	+46.97753906	-49.87792969	-85.36376953	+4564
+1458241074.31349990	+16.48828125	-1.89404297	+0.41308594	+43.65966797	-72.83935547	-119.79492188	+6420	+16.95849609	+1.01513672	-0.09228516	+140.95458984	-83.82568359	-151.17187500	+5644	+16.11035156	-2.88720703	-3.38378906	+46.60400391	-50.03173828	-84.85839844	+4572
+1458241074.31769990	+16.48828125	-1.91162109	+0.38232422	+44.01123047	-72.68554688	-120.14648438	+6420	+16.95410156	+1.00634766	-0.10546875	+144.90966797	-83.97949219	-155.32470703	+5648	+16.11035156	-2.87402344	-3.39257813	+46.40625000	-50.09765625	-84.57275391	+4572
+1458241074.32600000	+16.47509766	-1.95556641	+0.32080078	+45.04394531	-72.37792969	-121.15722656	+6416	+16.94531250	+0.98437500	-0.12744141	+154.27001953	-84.11132813	-165.03662109	+5652	+16.11035156	-2.84326172	-3.41015625	+45.96679688	-50.27343750	-83.95751953	+4568
+1458241074.33020000	+16.47070313	-1.97314453	+0.30761719	+45.76904297	-72.29003906	-121.86035156	+6412	+16.94091797	+0.97558594	-0.13183594	+159.21386719	-84.08935547	-170.17822266	+5652	+16.11035156	-2.82568359	-3.41894531	+45.74707031	-50.36132813	-83.62792969	+4564
+1458241074.33430000	+16.46630859	-1.98632813	+0.30322266	+46.75781250	-72.22412109	-122.82714844	+6404	+16.93652344	+0.97119141	-0.12744141	+164.55322266	-83.93554688	-175.67138672	+5652	+16.11035156	-2.80810547	-3.42333984	+45.48339844	-50.44921875	-83.27636719	+4560
+1458241074.34270000	+16.46630859	-1.98632813	+0.30761719	+49.04296875	-72.07031250	-124.91455078	+6388	+16.93652344	+0.95800781	-0.11865234	+174.17724609	-83.49609375	+174.37500000	+5652	+16.10595703	-2.78173828	-3.43212891	+45.06591797	-50.60302734	-82.74902344	+4540
+1458241074.34680010	+16.47070313	-1.98632813	+0.30761719	+50.16357422	-71.98242188	-125.96923828	+6380	+16.94091797	+0.95800781	-0.10986328	+178.72558594	-83.21044922	+169.71679688	+5656	+16.10156250	-2.77294922	-3.43212891	+44.89013672	-50.66894531	-82.55126953	+4528
+1458241074.35520010	+16.47509766	-1.95556641	+0.32519531	+52.75634766	-71.80664063	-128.27636719	+6376	+16.93652344	+0.97998047	-0.09228516	-173.21044922	-82.48535156	+161.54296875	+5660	+16.10156250	-2.75976563	-3.42773438	+44.62646484	-50.73486328	-82.28759766	+4504
+1458241074.35929990	+16.47509766	-1.94677734	+0.34716797	+54.25048828	-71.76269531	-129.70458984	+6372	+16.93652344	+0.98437500	-0.07470703	-169.80468750	-82.00195313	+158.02734375	+5660	+16.09716797	-2.75097656	-3.42333984	+44.53857422	-50.71289063	-82.22167969	+4496
+1458241074.36350010	+16.47949219	-1.92041016	+0.37353516	+55.83251953	-71.71875000	-131.11083984	+6376	+16.94091797	+0.98876953	-0.05273438	-166.81640625	-81.49658203	+154.95117188	+5664	+16.09277344	-2.75097656	-3.42333984	+44.45068359	-50.71289063	-82.17773438	+4484
+1458241074.37599990	+16.51025391	-1.84570313	+0.46142578	+60.46875000	-71.49902344	-135.41748047	+6384	+16.95410156	+1.00634766	-0.00878906	-159.54345703	-80.02441406	+147.34863281	+5656	+16.08398438	-2.74658203	-3.40576172	+44.29687500	-50.62500000	-82.24365234	+4468
+1458241074.38430000	+16.52783203	-1.79736328	+0.49218750	+62.64404297	-71.23535156	-137.43896484	+6388	+16.95849609	+1.02832031	+0.01318359	-155.76416016	-79.07958984	+143.41552734	+5652	+16.07958984	-2.74658203	-3.38818359	+44.20898438	-50.53710938	-82.35351563	+4468
+1458241074.39260010	+16.53662109	-1.76660156	+0.50097656	+64.18212891	-70.99365234	-138.95507813	+6384	+16.96289063	+1.03271484	+0.02197266	-152.66601563	-78.20068359	+140.11962891	+5640	+16.07080078	-2.74658203	-3.37939453	+44.09912109	-50.44921875	-82.41943359	+4472
+1458241074.39680000	+16.54101563	-1.76220703	+0.50097656	+64.62158203	-70.86181641	-139.48242188	+6380	+16.96289063	+1.03710938	+0.02636719	-151.23779297	-77.78320313	+138.62548828	+5632	+16.07080078	-2.74658203	-3.37500000	+44.01123047	-50.38330078	-82.41943359	+4476
+1458241074.40510010	+16.54541016	-1.76220703	+0.49658203	+65.36865234	-70.62011719	-140.44921875	+6368	+16.95849609	+1.02392578	+0.03076172	-149.17236328	-76.99218750	+136.31835938	+5628	+16.05761719	-2.74218750	-3.36621094	+43.79150391	-50.29541016	-82.39746094	+4484
+1458241074.40930010	+16.54541016	-1.77099609	+0.47900391	+65.19287109	-70.44433594	-140.42724609	+6368	+16.95849609	+1.02832031	+0.02197266	-148.00781250	-76.70654297	+135.13183594	+5624	+16.05761719	-2.73779297	-3.36181641	+43.63769531	-50.27343750	-82.33154297	+4492
+1458241074.41350010	+16.54541016	-1.77978516	+0.45263672	+64.97314453	-70.29052734	-140.36132813	+6368	+16.95849609	+1.01513672	+0.00878906	-147.06298828	-76.42089844	+134.07714844	+5628	+16.05761719	-2.72900391	-3.35742188	+43.48388672	-50.27343750	-82.22167969	+4496
+1458241074.42179990	+16.54101563	-1.80175781	+0.39550781	+64.20410156	-69.98291016	-139.94384766	+6376	+16.94970703	+0.99316406	+0.00000000	-145.54687500	-75.82763672	+132.40722656	+5632	+16.05322266	-2.71142578	-3.35742188	+43.08837891	-50.27343750	-81.87011719	+4508
+1458241074.43010000	+16.52783203	-1.85009766	+0.33837891	+63.34716797	-69.74121094	-139.59228516	+6388	+16.93652344	+0.96240234	-0.00878906	-144.51416016	-75.25634766	+131.15478516	+5652	+16.04443359	-2.68945313	-3.36181641	+42.62695313	-50.31738281	-81.34277344	+4512
+1458241074.43429990	+16.51904297	-1.87207031	+0.32519531	+63.06152344	-69.65332031	-139.52636719	+6388	+16.93212891	+0.94921875	-0.01318359	-144.03076172	-75.01464844	+130.62744141	+5660	+16.04443359	-2.67626953	-3.36181641	+42.38525391	-50.36132813	-81.07910156	+4508
+1458241074.43849990	+16.51464844	-1.88525391	+0.30761719	+62.79785156	-69.54345703	-139.43847656	+6392	+16.92773438	+0.93603516	-0.01757813	-143.63525391	-74.79492188	+130.18798828	+5668	+16.04003906	-2.66308594	-3.36621094	+42.14355469	-50.40527344	-80.81542969	+4508
+1458241074.44680000	+16.51025391	-1.90283203	+0.26367188	+62.13867188	-69.30175781	-139.10888672	+6396	+16.91894531	+0.90527344	-0.01757813	-143.04199219	-74.28955078	+129.46289063	+5692	+16.04003906	-2.63671875	-3.36621094	+41.68212891	-50.51513672	-80.31005859	+4492
+1458241074.45100000	+16.51025391	-1.91601563	+0.24169922	+61.74316406	-69.19189453	-138.88916016	+6400	+16.91455078	+0.89648438	-0.02197266	-142.69042969	-74.09179688	+129.06738281	+5708	+16.04003906	-2.62353516	-3.36621094	+41.46240234	-50.58105469	-80.04638672	+4484
+1458241074.45930000	+16.50146484	-1.93798828	+0.23730469	+61.74316406	-69.10400391	-139.24072266	+6404	+16.91015625	+0.87451172	-0.01318359	-142.42675781	-73.65234375	+128.73779297	+5732	+16.03564453	-2.60156250	-3.37060547	+41.06689453	-50.60302734	-79.60693359	+4464
+1458241074.46350000	+16.49707031	-1.93798828	+0.24609375	+61.96289063	-69.08203125	-139.61425781	+6404	+16.91015625	+0.87451172	-0.00878906	-142.22900391	-73.45458984	+128.54003906	+5740	+16.03125000	-2.59277344	-3.37060547	+40.91308594	-50.60302734	-79.47509766	+4452
+1458241074.47180010	+16.50146484	-1.92041016	+0.28564453	+62.79785156	-69.08203125	-140.58105469	+6408	+16.91455078	+0.87011719	+0.00878906	-142.00927734	-73.01513672	+128.34228516	+5760	+16.02685547	-2.57519531	-3.36621094	+40.69335938	-50.58105469	-79.34326172	+4428
+1458241074.47589990	+16.50585938	-1.90722656	+0.31201172	+63.28125000	-69.08203125	-141.10839844	+6412	+16.91455078	+0.88330078	+0.01757813	-141.83349609	-72.86132813	+128.23242188	+5764	+16.02685547	-2.57519531	-3.36181641	+40.62744141	-50.55908203	-79.34326172	+4420
+1458241074.48429990	+16.51904297	-1.88525391	+0.36035156	+64.22607422	-69.10400391	-142.16308594	+6416	+16.91455078	+0.90527344	+0.03955078	-141.59179688	-72.50976563	+128.14453125	+5776	+16.02685547	-2.57080078	-3.35302734	+40.51757813	-50.44921875	-79.43115234	+4400
+1458241074.49260000	+16.52783203	-1.85449219	+0.41308594	+65.25878906	-69.14794922	-143.28369141	+6424	+16.92333984	+0.93164063	+0.05712891	-141.30615234	-72.20214844	+128.01269531	+5784	+16.02246094	-2.57080078	-3.35302734	+40.45166016	-50.29541016	-79.58496094	+4388
+1458241074.49679990	+16.53222656	-1.83691406	+0.44384766	+65.91796875	-69.19189453	-143.96484375	+6424	+16.92333984	+0.94042969	+0.06152344	-141.21826172	-72.11425781	+127.96875000	+5780	+16.01806641	-2.57080078	-3.34863281	+40.42968750	-50.20751953	-79.67285156	+4388
+1458241074.50090000	+16.53662109	-1.81933594	+0.47900391	+66.66503906	-69.23583984	-144.73388672	+6428	+16.92773438	+0.95361328	+0.07031250	-141.10839844	-72.02636719	+127.94677734	+5780	+16.01367188	-2.57519531	-3.34863281	+40.40771484	-50.11962891	-79.78271484	+4384
+1458241074.50930000	+16.54980469	-1.77539063	+0.53173828	+67.74169922	-69.27978516	-145.76660156	+6432	+16.93652344	+0.97998047	+0.08349609	-140.91064453	-71.82861328	+127.88085938	+5772	+16.00927734	-2.57958984	-3.33984375	+40.34179688	-49.96582031	-79.98046875	+4392
+1458241074.51340010	+16.55859375	-1.76660156	+0.54492188	+68.07128906	-69.30175781	-146.16210938	+6432	+16.93652344	+0.99316406	+0.08789063	-140.86669922	-71.71875000	+127.88085938	+5764	+16.00927734	-2.57958984	-3.33984375	+40.29785156	-49.89990234	-80.06835938	+4396
+1458241074.52180000	+16.56298828	-1.76660156	+0.54931641	+68.18115234	-69.32373047	-146.40380859	+6424	+16.93212891	+1.00634766	+0.09228516	-140.69091797	-71.60888672	+127.81494141	+5752	+16.00488281	-2.57958984	-3.34423828	+40.12207031	-49.79003906	-80.11230469	+4408
+1458241074.52589990	+16.56298828	-1.76660156	+0.54492188	+68.13720703	-69.32373047	-146.44775391	+6420	+16.93212891	+1.01074219	+0.08789063	-140.64697266	-71.56494141	+127.74902344	+5748	+16.00048828	-2.57958984	-3.34863281	+40.01220703	-49.72412109	-80.04638672	+4416
+1458241074.53430010	+16.56298828	-1.77099609	+0.51416016	+67.82958984	-69.32373047	-146.27197266	+6420	+16.93212891	+1.00634766	+0.07910156	-140.53710938	-71.52099609	+127.61718750	+5736	+15.99609375	-2.56640625	-3.36181641	+39.72656250	-49.70214844	-79.82666016	+4428
+1458241074.53839990	+16.56298828	-1.78857422	+0.49658203	+67.60986328	-69.34570313	-146.20605469	+6420	+16.93212891	+1.00195313	+0.07470703	-140.55908203	-71.47705078	+127.59521484	+5732	+15.99169922	-2.56201172	-3.37060547	+39.55078125	-49.72412109	-79.65087891	+4436
+1458241074.54670000	+16.56298828	-1.83691406	+0.43066406	+66.44531250	-69.32373047	-145.41503906	+6432	+16.92333984	+0.98437500	+0.05712891	-140.55908203	-71.43310547	+127.46337891	+5732	+15.99169922	-2.54882813	-3.39257813	+39.15527344	-49.79003906	-79.27734375	+4440
+1458241074.55090000	+16.56298828	-1.86767578	+0.38232422	+65.63232422	-69.30175781	-144.79980469	+6436	+16.91894531	+0.97119141	+0.04833984	-140.55908203	-71.41113281	+127.37548828	+5732	+15.99169922	-2.54003906	-3.40136719	+38.95751953	-49.83398438	-79.03564453	+4440
+1458241074.55510000	+16.55859375	-1.89404297	+0.32958984	+64.81933594	-69.27978516	-144.16259766	+6444	+16.91455078	+0.96240234	+0.03515625	-140.53710938	-71.38916016	+127.26562500	+5736	+15.99169922	-2.53125000	-3.41894531	+38.73779297	-49.85595703	-78.75000000	+4440
+1458241074.56760000	+16.54980469	-1.98193359	+0.18457031	+62.60009766	-69.27978516	-142.53662109	+6460	+16.90576172	+0.91845703	-0.01757813	-140.42724609	-71.34521484	+126.82617188	+5760	+15.98730469	-2.49609375	-3.47607422	+38.01269531	-49.94384766	-77.84912109	+4424
+1458241074.57170010	+16.55419922	-2.01269531	+0.12744141	+61.76513672	-69.27978516	-141.89941406	+6464	+16.90136719	+0.90087891	-0.03955078	-140.36132813	-71.32324219	+126.65039063	+5772	+15.98730469	-2.48291016	-3.49804688	+37.72705078	-49.96582031	-77.54150391	+4416
+1458241074.58010010	+16.55859375	-2.04345703	+0.03515625	+60.55664063	-69.27978516	-140.95458984	+6460	+16.90136719	+0.88769531	-0.07910156	-140.16357422	-71.25732422	+126.27685547	+5792	+15.99169922	-2.46093750	-3.54638672	+37.19970703	-49.96582031	-76.97021484	+4392
+1458241074.58419990	+16.56738281	-2.05664063	+0.00000000	+60.13916016	-69.30175781	-140.64697266	+6456	+16.90576172	+0.88330078	-0.10107422	-139.94384766	-71.25732422	+126.01318359	+5804	+15.99169922	-2.45214844	-3.57714844	+36.93603516	-49.92187500	-76.68457031	+4380
+1458241074.58839990	+16.57177734	-2.04785156	-0.03076172	+59.87548828	-69.32373047	-140.40527344	+6452	+16.91015625	+0.88769531	-0.12744141	-139.65820313	-71.25732422	+125.68359375	+5812	+15.99169922	-2.44775391	-3.60791016	+36.69433594	-49.85595703	-76.46484375	+4368
+1458241074.59670000	+16.58935547	-2.00830078	-0.07031250	+59.89746094	-69.43359375	-140.36132813	+6440	+16.92773438	+0.90087891	-0.17578125	-139.06494141	-71.23535156	+125.09033203	+5828	+15.99169922	-2.43457031	-3.67822266	+36.29882813	-49.63623047	-76.09130859	+4344
+1458241074.60509990	+16.62011719	-1.95117188	-0.08789063	+60.31494141	-69.58740234	-140.62500000	+6428	+16.95410156	+0.92724609	-0.22412109	-138.40576172	-71.21337891	+124.45312500	+5840	+15.99169922	-2.42578125	-3.74853516	+35.99121094	-49.32861328	-75.91552734	+4324
+1458241074.60920000	+16.64208984	-1.91601563	-0.09228516	+60.53466797	-69.65332031	-140.71289063	+6424	+16.96728516	+0.94482422	-0.25048828	-137.98828125	-71.23535156	+124.05761719	+5844	+15.99169922	-2.42578125	-3.78808594	+35.85937500	-49.15283203	-75.87158203	+4312
+1458241074.61760000	+16.67724609	-1.83251953	-0.11425781	+61.01806641	-69.74121094	-140.88867188	+6424	+17.00244141	+0.98876953	-0.31201172	-137.04345703	-71.27929688	+123.20068359	+5848	+15.99609375	-2.42578125	-3.86718750	+35.63964844	-48.75732422	-75.84960938	+4300
+1458241074.62170000	+16.69482422	-1.78857422	-0.12304688	+61.23779297	-69.76318359	-140.95458984	+6424	+17.02001953	+1.01074219	-0.34716797	-136.51611328	-71.34521484	+122.71728516	+5848	+15.99609375	-2.42138672	-3.92431641	+35.50781250	-48.44970703	-75.82763672	+4300
+1458241074.62590000	+16.71240234	-1.75341797	-0.13183594	+61.39160156	-69.80712891	-140.99853516	+6420	+17.03759766	+1.03271484	-0.38232422	-136.03271484	-71.38916016	+122.23388672	+5844	+15.99169922	-2.41699219	-3.97705078	+35.37597656	-48.14208984	-75.78369141	+4304
+1458241074.63420010	+16.76074219	-1.68750000	-0.20214844	+60.90820313	-69.78515625	-140.27343750	+6424	+17.06835938	+1.06787109	-0.47021484	-134.82421875	-71.54296875	+121.02539063	+5832	+15.98730469	-2.39501953	-4.09570313	+35.13427734	-47.57080078	-75.62988281	+4316
+1458241074.63840010	+16.78271484	-1.66552734	-0.24609375	+60.51269531	-69.74121094	-139.79003906	+6424	+17.08154297	+1.08544922	-0.51416016	-134.25292969	-71.63085938	+120.43212891	+5824	+15.98291016	-2.38183594	-4.15283203	+35.00244141	-47.30712891	-75.52001953	+4320
+1458241074.64669990	+16.82226563	-1.62597656	-0.36035156	+59.21630859	-69.49951172	-138.36181641	+6428	+17.11230469	+1.12060547	-0.63281250	-132.82470703	-71.89453125	+118.95996094	+5812	+15.98730469	-2.34667969	-4.27148438	+34.65087891	-46.82373047	-75.16845703	+4332
+1458241074.65089990	+16.83544922	-1.63037109	-0.43066406	+58.31542969	-69.34570313	-137.48291016	+6428	+17.12109375	+1.13378906	-0.69433594	-132.09960938	-72.04833984	+118.21289063	+5808	+15.98291016	-2.32470703	-4.34179688	+34.45312500	-46.58203125	-74.83886719	+4336
+1458241074.65500000	+16.84863281	-1.63476563	-0.51855469	+57.01904297	-69.12597656	-136.23046875	+6428	+17.12548828	+1.14697266	-0.76464844	-131.26464844	-72.24609375	+117.33398438	+5804	+15.98291016	-2.29833984	-4.40771484	+34.21142578	-46.36230469	-74.48730469	+4336
+1458241074.66339990	+16.87939453	-1.64794922	-0.73828125	+54.22851563	-68.57666016	-133.50585938	+6432	+17.12548828	+1.16455078	-0.92285156	-129.39697266	-72.64160156	+115.31250000	+5804	+15.97412109	-2.24121094	-4.53955078	+33.77197266	-45.94482422	-73.71826172	+4332
+1458241074.67170000	+16.91015625	-1.66113281	-0.97119141	+51.41601563	-67.87353516	-130.78125000	+6428	+17.12988281	+1.19091797	-1.09423828	-127.26562500	-73.12500000	+113.02734375	+5808	+15.96972656	-2.17529297	-4.66699219	+33.28857422	-45.61523438	-72.88330078	+4312
+1458241074.67590000	+16.91894531	-1.66113281	-1.09423828	+50.16357422	-67.47802734	-129.50683594	+6420	+17.12988281	+1.21289063	-1.18212891	-126.18896484	-73.34472656	+111.95068359	+5812	+15.96972656	-2.14013672	-4.73291016	+33.06884766	-45.41748047	-72.48779297	+4296
+1458241074.68420000	+16.94091797	-1.65673828	-1.31835938	+47.98828125	-66.68701172	-127.28759766	+6404	+17.12988281	+1.25244141	-1.34912109	-123.92578125	-73.78417969	+109.64355469	+5824	+15.96533203	-2.07421875	-4.87353516	+32.65136719	-44.97802734	-71.71875000	+4260
+1458241074.68840000	+16.94970703	-1.64355469	-1.42822266	+47.02148438	-66.29150391	-126.27685547	+6392	+17.12548828	+1.27441406	-1.43701172	-122.67333984	-74.02587891	+108.34716797	+5832	+15.96533203	-2.03466797	-4.94824219	+32.49755859	-44.75830078	-71.32324219	+4240
+1458241074.69670010	+16.97167969	-1.61718750	-1.63916016	+45.32958984	-65.54443359	-124.49707031	+6364	+17.12548828	+1.32714844	-1.60400391	-120.27832031	-74.44335938	+105.93017578	+5844	+15.95654297	-1.95556641	-5.08886719	+32.27783203	-44.25292969	-70.68603516	+4192
+1458241074.70090010	+16.98925781	-1.56005859	-1.73583984	+44.86816406	-65.17089844	-123.77197266	+6352	+17.12548828	+1.37548828	-1.68750000	-119.00390625	-74.64111328	+104.72167969	+5852	+15.95214844	-1.91601563	-5.15478516	+32.21191406	-43.98925781	-70.51025391	+4164
+1458241074.70499990	+17.00244141	-1.50292969	-1.80175781	+44.82421875	-64.92919922	-123.46435547	+6336	+17.13427734	+1.42382813	-1.75341797	-118.01513672	-74.77294922	+103.86474609	+5852	+15.94775391	-1.88085938	-5.21630859	+32.23388672	-43.72558594	-70.37841797	+4136
+1458241074.71330000	+17.03759766	-1.37548828	-1.90722656	+45.02197266	-64.48974609	-123.13476563	+6300	+17.15185547	+1.52050781	-1.87207031	-116.30126953	-75.03662109	+102.32666016	+5848	+15.93896484	-1.81494141	-5.33935547	+32.36572266	-43.17626953	-70.35644531	+4080
+1458241074.71750000	+17.04638672	-1.30957031	-1.95556641	+45.13183594	-64.29199219	-122.98095703	+6280	+17.16064453	+1.57763672	-1.92480469	-115.57617188	-75.19042969	+101.71142578	+5840	+15.93896484	-1.77978516	-5.40087891	+32.51953125	-42.84667969	-70.40039063	+4056
+1458241074.72170000	+17.06835938	-1.24804688	-1.98632813	+45.50537109	-64.20410156	-123.15673828	+6256	+17.16943359	+1.62597656	-1.97753906	-114.82910156	-75.34423828	+101.05224609	+5832	+15.93017578	-1.74462891	-5.46240234	+32.73925781	-42.51708984	-70.55419922	+4032
+1458241074.72580000	+17.09033203	-1.16015625	-2.00830078	+46.07666016	-64.11621094	-123.35449219	+6236	+17.17822266	+1.69189453	-2.03027344	-114.01611328	-75.49804688	+100.39306641	+5824	+15.92578125	-1.70947266	-5.51953125	+32.98095703	-42.20947266	-70.72998047	+4012
+1458241074.73420000	+17.12548828	-0.97558594	-2.04785156	+47.35107422	-63.98437500	-123.96972656	+6196	+17.20019531	+1.82373047	-2.12695313	-112.87353516	-75.76171875	+99.60205078	+5812	+15.90820313	-1.63037109	-5.62060547	+33.57421875	-41.63818359	-71.21337891	+3980
+1458241074.73830010	+17.14306641	-0.89208984	-2.06103516	+48.03222656	-63.94042969	-124.32128906	+6176	+17.20458984	+1.89404297	-2.16210938	-112.63183594	-75.87158203	+99.58007813	+5804	+15.90380859	-1.59082031	-5.66455078	+33.88183594	-41.39648438	-71.52099609	+3964
+1458241074.74250010	+17.15185547	-0.80859375	-2.07861328	+48.66943359	-63.85253906	-124.67285156	+6156	+17.21337891	+1.96875000	-2.19726563	-112.39013672	-76.00341797	+99.58007813	+5800	+15.89941406	-1.56005859	-5.70410156	+34.18945313	-41.19873047	-71.80664063	+3952
+1458241074.74670000	+17.16503906	-0.72509766	-2.08740234	+49.48242188	-63.80859375	-125.24414063	+6132	+17.22216797	+2.03027344	-2.23681641	-112.21435547	-76.15722656	+99.55810547	+5788	+15.89941406	-1.51171875	-5.75683594	+34.58496094	-40.93505859	-72.13623047	+3944
+1458241074.75079990	+17.17382813	-0.65039063	-2.08740234	+50.27343750	-63.78662109	-125.81542969	+6108	+17.22656250	+2.09619141	-2.27197266	-112.12646484	-76.33300781	+99.62402344	+5780	+15.89501953	-1.46777344	-5.80078125	+34.91455078	-40.73730469	-72.35595703	+3936
+1458241074.75500010	+17.18261719	-0.57568359	-2.12255859	+50.75683594	-63.65478516	-126.05712891	+6088	+17.22656250	+2.16210938	-2.32470703	-111.70898438	-76.57470703	+99.36035156	+5772	+15.89062500	-1.42382813	-5.84033203	+35.22216797	-40.60546875	-72.57568359	+3928
+1458241074.77580000	+17.16943359	-0.29882813	-2.35546875	+52.58056641	-62.75390625	-127.19970703	+5968	+17.18261719	+2.47412109	-2.55322266	-111.59912109	-77.56347656	+100.10742188	+5732	+15.87744141	-1.16455078	-6.04248047	+36.49658203	-40.27587891	-73.05908203	+3876
+1458241074.78000000	+17.15625000	-0.25927734	-2.42578125	+52.66845703	-62.46826172	-127.22167969	+5940	+17.16503906	+2.53125000	-2.60156250	-111.73095703	-77.80517578	+100.37109375	+5724	+15.87744141	-1.11181641	-6.08203125	+36.69433594	-40.29785156	-73.10302734	+3856
+1458241074.78830000	+17.13867188	-0.21533203	-2.52246094	+52.82226563	-62.11669922	-127.37548828	+5880	+17.12548828	+2.63671875	-2.70703125	-111.81884766	-78.31054688	+100.70068359	+5708	+15.87304688	-0.99755859	-6.16552734	+37.04589844	-40.27587891	-73.03710938	+3816
+1458241074.79250000	+17.12548828	-0.18017578	-2.58398438	+52.93212891	-61.85302734	-127.44140625	+5848	+17.10351563	+2.68945313	-2.75976563	-111.73095703	-78.55224609	+100.72265625	+5704	+15.86865234	-0.94042969	-6.20947266	+37.22167969	-40.27587891	-72.97119141	+3796
+1458241074.79660010	+17.10791016	-0.13623047	-2.66308594	+53.08593750	-61.54541016	-127.55126953	+5824	+17.07714844	+2.74218750	-2.80810547	-111.90673828	-78.77197266	+101.00830078	+5700	+15.85986328	-0.87890625	-6.24462891	+37.41943359	-40.29785156	-72.94921875	+3768
+1458241074.80080010	+17.09033203	-0.09667969	-2.73779297	+53.26171875	-61.25976563	-127.70507813	+5796	+17.05517578	+2.79492188	-2.85644531	-112.14843750	-78.99169922	+101.35986328	+5692	+15.85546875	-0.82617188	-6.27978516	+37.61718750	-40.34179688	-72.97119141	+3736
+1458241074.80500010	+17.07714844	-0.06152344	-2.79052734	+53.59130859	-61.06201172	-128.01269531	+5764	+17.03320313	+2.84765625	-2.89160156	-112.82958984	-79.18945313	+102.19482422	+5688	+15.85107422	-0.77343750	-6.31054688	+37.81494141	-40.38574219	-73.03710938	+3704
+1458241074.81329990	+17.04638672	+0.03076172	-2.87402344	+54.55810547	-60.71044922	-128.95751953	+5696	+16.99804688	+2.95312500	-2.96630859	-113.73046875	-79.60693359	+103.33740234	+5680	+15.84667969	-0.67236328	-6.36328125	+38.27636719	-40.47363281	-73.25683594	+3632
+1458241074.81750010	+17.02880859	+0.08789063	-2.89599609	+55.15136719	-60.60058594	-129.48486328	+5660	+16.97607422	+3.01025391	-2.98828125	-114.49951172	-79.76074219	+104.26025391	+5676	+15.83789063	-0.61962891	-6.38964844	+38.60595703	-40.45166016	-73.38867188	+3600
+1458241074.82160000	+17.01562500	+0.15380859	-2.91357422	+55.85449219	-60.51269531	-130.07812500	+5628	+16.95410156	+3.06298828	-3.01025391	-115.22460938	-79.89257813	+105.11718750	+5668	+15.82910156	-0.56689453	-6.40722656	+38.93554688	-40.45166016	-73.60839844	+3564
+1458241074.82579990	+17.00244141	+0.21972656	-2.93115234	+56.51367188	-60.44677734	-130.60546875	+5596	+16.93652344	+3.12451172	-3.03222656	-115.79589844	-80.02441406	+105.86425781	+5664	+15.82470703	-0.51416016	-6.42480469	+39.26513672	-40.45166016	-73.82812500	+3536
+1458241074.82999990	+16.99365234	+0.29003906	-2.90917969	+57.50244141	-60.51269531	-131.48437500	+5564	+16.92333984	+3.18603516	-3.03222656	-117.04833984	-80.06835938	+107.29248047	+5660	+15.81591797	-0.46142578	-6.43798828	+39.68261719	-40.42968750	-74.06982422	+3504
+1458241074.83410000	+16.98486328	+0.36035156	-2.87841797	+58.53515625	-60.60058594	-132.38525391	+5536	+16.91015625	+3.25195313	-3.03222656	-118.27880859	-80.09033203	+108.72070313	+5656	+15.80712891	-0.41308594	-6.43798828	+40.12207031	-40.45166016	-74.44335938	+3476
+1458241074.84250000	+16.97167969	+0.53173828	-2.79492188	+60.84228516	-60.86425781	-134.34082031	+5492	+16.88818359	+3.38378906	-3.01025391	-120.93750000	-80.06835938	+111.81884766	+5652	+15.79833984	-0.32519531	-6.42919922	+41.08886719	-40.51757813	-75.36621094	+3424
+1458241074.84660010	+16.96728516	+0.61962891	-2.75097656	+61.96289063	-60.99609375	-135.24169922	+5468	+16.87939453	+3.45410156	-2.99267578	-122.18994141	-80.02441406	+113.29101563	+5648	+15.79833984	-0.27685547	-6.42480469	+41.59423828	-40.53955078	-75.80566406	+3404
+1458241074.85080000	+16.95849609	+0.70751953	-2.70703125	+63.03955078	-61.10595703	-136.09863281	+5448	+16.87060547	+3.52001953	-2.97949219	-123.35449219	-79.98046875	+114.65332031	+5644	+15.79833984	-0.22851563	-6.41601563	+42.07763672	-40.56152344	-76.24511719	+3388
+1458241074.85500000	+16.95410156	+0.79101563	-2.65869141	+64.18212891	-61.25976563	-137.04345703	+5424	+16.86181641	+3.58154297	-2.95751953	-124.62890625	-79.89257813	+116.12548828	+5644	+15.78955078	-0.18017578	-6.40722656	+42.58300781	-40.58349609	-76.66259766	+3376
+1458241074.85910010	+16.94531250	+0.87890625	-2.61914063	+65.17089844	-61.36962891	-137.76855469	+5404	+16.85302734	+3.64746094	-2.93115234	-125.83740234	-79.76074219	+117.57568359	+5644	+15.78515625	-0.12744141	-6.39404297	+43.11035156	-40.58349609	-77.05810547	+3368
+1458241074.86739990	+16.92773438	+1.03710938	-2.53125000	+67.12646484	-61.65527344	-139.32861328	+5360	+16.83105469	+3.76611328	-2.87402344	-128.01269531	-79.47509766	+120.10253906	+5644	+15.77197266	-0.03515625	-6.36328125	+43.98925781	-40.73730469	-77.84912109	+3360
+1458241074.87159990	+16.91894531	+1.11181641	-2.49169922	+67.96142578	-61.76513672	-139.96582031	+5336	+16.82226563	+3.83203125	-2.85205078	-128.89160156	-79.34326172	+121.20117188	+5648	+15.77636719	+0.01318359	-6.34570313	+44.40673828	-40.82519531	-78.15673828	+3356
+1458241074.87579990	+16.91455078	+1.16894531	-2.45214844	+68.73046875	-61.87500000	-140.62500000	+5312	+16.80908203	+3.88037109	-2.82568359	-129.90234375	-79.21142578	+122.36572266	+5648	+15.77197266	+0.05273438	-6.33251953	+44.78027344	-40.91308594	-78.48632813	+3356
+1458241074.87990000	+16.90576172	+1.22167969	-2.43457031	+69.25781250	-61.94091797	-141.02050781	+5284	+16.79589844	+3.92431641	-2.80371094	-130.67138672	-79.10156250	+123.28857422	+5644	+15.77636719	+0.09228516	-6.31054688	+45.13183594	-41.06689453	-78.81591797	+3356
+1458241074.88829990	+16.88818359	+1.31396484	-2.43896484	+69.74121094	-61.91894531	-141.24023438	+5228	+16.76074219	+4.00781250	-2.77734375	-131.79199219	-78.92578125	+124.65087891	+5640	+15.77197266	+0.18896484	-6.30615234	+45.59326172	-41.24267578	-78.90380859	+3352
+1458241074.89240000	+16.87500000	+1.35351563	-2.44335938	+69.96093750	-61.94091797	-141.37207031	+5204	+16.74316406	+4.03857422	-2.76416016	-132.27539063	-78.85986328	+125.22216797	+5640	+15.77197266	+0.23291016	-6.30175781	+45.72509766	-41.35253906	-78.88183594	+3348
+1458241074.89660000	+16.86181641	+1.38427734	-2.44775391	+70.09277344	-61.91894531	-141.41601563	+5180	+16.71679688	+4.07812500	-2.75537109	-132.58300781	-78.79394531	+125.66162109	+5640	+15.76757813	+0.28125000	-6.30615234	+45.83496094	-41.46240234	-78.81591797	+3344
+1458241074.90080000	+16.84863281	+1.40185547	-2.45214844	+70.09277344	-61.89697266	-141.41601563	+5156	+16.69482422	+4.10449219	-2.75097656	-132.97851563	-78.75000000	+126.14501953	+5644	+15.75878906	+0.32080078	-6.30615234	+45.90087891	-41.59423828	-78.72802734	+3336
+1458241074.90490010	+16.83984375	+1.41503906	-2.47412109	+69.96093750	-61.85302734	-141.28417969	+5140	+16.67285156	+4.12646484	-2.74218750	-133.33007813	-78.68408203	+126.58447266	+5644	+15.76318359	+0.35595703	-6.29736328	+45.94482422	-41.79199219	-78.68408203	+3324
+1458241074.91330000	+16.82226563	+1.43261719	-2.52685547	+69.45556641	-61.69921875	-140.80078125	+5112	+16.62890625	+4.17480469	-2.73339844	-133.74755859	-78.64013672	+127.13378906	+5652	+15.77197266	+0.43505859	-6.30175781	+45.96679688	-42.05566406	-78.39843750	+3292
+1458241074.91739990	+16.80908203	+1.44140625	-2.55322266	+69.23583984	-61.61132813	-140.60302734	+5100	+16.60693359	+4.19238281	-2.72460938	-134.12109375	-78.57421875	+127.57324219	+5656	+15.76757813	+0.47460938	-6.30615234	+45.98876953	-42.16552734	-78.22265625	+3268
+1458241074.92160010	+16.80029297	+1.45019531	-2.57519531	+69.01611328	-61.54541016	-140.40527344	+5088	+16.58056641	+4.21875000	-2.71582031	-134.29687500	-78.55224609	+127.83691406	+5660	+15.76318359	+0.51416016	-6.30615234	+45.98876953	-42.25341797	-78.06884766	+3244
+1458241074.92580010	+16.78710938	+1.45898438	-2.59716797	+68.79638672	-61.45751953	-140.18554688	+5080	+16.55859375	+4.24072266	-2.71142578	-134.27490234	-78.55224609	+127.90283203	+5664	+15.75878906	+0.54931641	-6.31054688	+45.98876953	-42.34130859	-77.89306641	+3220
+1458241074.93409990	+16.76953125	+1.47656250	-2.62792969	+68.48876953	-61.36962891	-139.92187500	+5064	+16.52343750	+4.28027344	-2.68505859	-134.56054688	-78.39843750	+128.32031250	+5684	+15.75000000	+0.61962891	-6.29296875	+46.05468750	-42.58300781	-77.71728516	+3168
+1458241074.93820000	+16.76074219	+1.48974609	-2.63671875	+68.37890625	-61.34765625	-139.83398438	+5056	+16.51025391	+4.30664063	-2.66748047	-134.64843750	-78.31054688	+128.54003906	+5692	+15.75439453	+0.64599609	-6.28417969	+46.14257813	-42.69287109	-77.78320313	+3140
+1458241074.94240000	+16.75195313	+1.50292969	-2.63671875	+68.37890625	-61.34765625	-139.83398438	+5052	+16.49707031	+4.33740234	-2.63671875	-134.95605469	-78.13476563	+128.95751953	+5704	+15.75439453	+0.67675781	-6.26220703	+46.31835938	-42.78076172	-77.87109375	+3116
+1458241074.94660000	+16.74755859	+1.51611328	-2.63232422	+68.40087891	-61.34765625	-139.87792969	+5044	+16.49267578	+4.36376953	-2.61035156	-135.13183594	-78.02490234	+129.22119141	+5712	+15.75439453	+0.69873047	-6.24462891	+46.45019531	-42.84667969	-77.98095703	+3092
+1458241074.95070000	+16.74316406	+1.54248047	-2.62353516	+68.51074219	-61.36962891	-139.94384766	+5044	+16.48388672	+4.39453125	-2.58398438	-135.15380859	-77.91503906	+129.33105469	+5724	+15.75878906	+0.72509766	-6.22265625	+46.64794922	-42.91259766	-78.15673828	+3072
+1458241074.95490000	+16.73876953	+1.57324219	-2.60156250	+68.75244141	-61.43554688	-140.11962891	+5040	+16.47949219	+4.42968750	-2.55322266	-135.21972656	-77.78320313	+129.52880859	+5732	+15.75878906	+0.75585938	-6.20507813	+46.86767578	-42.91259766	-78.31054688	+3056
+1458241074.96320010	+16.72998047	+1.64355469	-2.54003906	+69.45556641	-61.61132813	-140.66894531	+5044	+16.46630859	+4.50000000	-2.49169922	-135.19775391	-77.51953125	+129.74853516	+5756	+15.75439453	+0.79980469	-6.15234375	+47.35107422	-42.97851563	-78.77197266	+3040
+1458241074.96740010	+16.72998047	+1.68310547	-2.50488281	+69.89501953	-61.72119141	-141.02050781	+5048	+16.46191406	+4.53955078	-2.45214844	-135.24169922	-77.32177734	+129.92431641	+5768	+15.75439453	+0.82617188	-6.12158203	+47.63671875	-43.04443359	-79.05761719	+3040
+1458241074.97989990	+16.72998047	+1.81054688	-2.35986328	+71.52099609	-62.18261719	-142.36083984	+5060	+16.46630859	+4.63623047	-2.33789063	-135.39550781	-76.86035156	+130.31982422	+5796	+15.75878906	+0.89208984	-6.01611328	+48.49365234	-43.19824219	-79.98046875	+3072
+1458241074.98819990	+16.72998047	+1.90722656	-2.25439453	+72.77343750	-62.49023438	-143.34960938	+5064	+16.46630859	+4.69775391	-2.27197266	-135.17578125	-76.66259766	+130.25390625	+5812	+15.76318359	+0.94042969	-5.95898438	+48.95507813	-43.24218750	-80.37597656	+3112
+1458241074.99239990	+16.72998047	+1.94677734	-2.20605469	+73.30078125	-62.64404297	-143.76708984	+5064	+16.46191406	+4.72851563	-2.24560547	-135.02197266	-76.59667969	+130.16601563	+5816	+15.76318359	+0.96240234	-5.93701172	+49.10888672	-43.28613281	-80.48583984	+3132
+1458241074.99659990	+16.72998047	+1.98632813	-2.15771484	+73.78417969	-62.77587891	-144.16259766	+5064	+16.46191406	+4.75488281	-2.21923828	-134.86816406	-76.53076172	+130.07812500	+5824	+15.75878906	+0.98876953	-5.91943359	+49.21875000	-43.30810547	-80.52978516	+3156
+1458241075.00070000	+16.72558594	+2.01269531	-2.11816406	+74.17968750	-62.90771484	-144.51416016	+5060	+16.45751953	+4.76806641	-2.19287109	-134.84619141	-76.46484375	+130.07812500	+5828	+15.75000000	+1.01074219	-5.90625000	+49.28466797	-43.35205078	-80.48583984	+3180
+1458241075.00490000	+16.72558594	+2.03027344	-2.08740234	+74.42138672	-62.99560547	-144.75585938	+5052	+16.45312500	+4.77246094	-2.16650391	-134.84619141	-76.42089844	+130.03417969	+5832	+15.75439453	+1.02832031	-5.88867188	+49.26269531	-43.43994141	-80.46386719	+3208
+1458241075.00910000	+16.72558594	+2.03906250	-2.06542969	+74.53125000	-63.06152344	-144.86572266	+5044	+16.44873047	+4.77685547	-2.15332031	-134.75830078	-76.42089844	+129.92431641	+5832	+15.75439453	+1.04589844	-5.88427734	+49.24072266	-43.50585938	-80.33203125	+3228
+1458241075.01320000	+16.72558594	+2.04785156	-2.04785156	+74.57519531	-63.12744141	-144.93164063	+5036	+16.44433594	+4.78125000	-2.14013672	-134.69238281	-76.44287109	+129.77050781	+5832	+15.75878906	+1.06347656	-5.87988281	+49.17480469	-43.59375000	-80.15625000	+3244
+1458241075.02150010	+16.71679688	+2.05664063	-2.03906250	+74.48730469	-63.17138672	-144.88769531	+5020	+16.43554688	+4.77685547	-2.11816406	-134.45068359	-76.55273438	+129.41894531	+5836	+15.75878906	+1.09863281	-5.87548828	+48.97705078	-43.70361328	-79.73876953	+3268
+1458241075.02570010	+16.71240234	+2.05224609	-2.03906250	+74.31152344	-63.17138672	-144.77783203	+5012	+16.43115234	+4.77685547	-2.11376953	-134.34082031	-76.59667969	+129.24316406	+5840	+15.75878906	+1.11621094	-5.87988281	+48.82324219	-43.74755859	-79.45312500	+3276
+1458241075.02990010	+16.70361328	+2.04345703	-2.04345703	+74.06982422	-63.14941406	-144.60205078	+5008	+16.42236328	+4.77246094	-2.10058594	-134.25292969	-76.64062500	+129.11132813	+5844	+15.75439453	+1.13378906	-5.88427734	+48.64746094	-43.79150391	-79.12353516	+3280
+1458241075.03399990	+16.69921875	+2.03466797	-2.04785156	+73.87207031	-63.14941406	-144.47021484	+5004	+16.41357422	+4.76367188	-2.09179688	-134.23095703	-76.68457031	+129.02343750	+5848	+15.75439453	+1.15136719	-5.88427734	+48.47167969	-43.87939453	-78.81591797	+3280
+1458241075.03819990	+16.69482422	+2.02587891	-2.05224609	+73.67431641	-63.14941406	-144.33837891	+5004	+16.40917969	+4.75488281	-2.08300781	-134.23095703	-76.72851563	+128.91357422	+5856	+15.75000000	+1.16894531	-5.88427734	+48.29589844	-43.96728516	-78.48632813	+3276
+1458241075.04650000	+16.68603516	+2.00830078	-2.06542969	+73.25683594	-63.10546875	-144.05273438	+5008	+16.40478516	+4.73730469	-2.06103516	-134.14306641	-76.81640625	+128.62792969	+5876	+15.75439453	+1.20410156	-5.87988281	+47.85644531	-44.16503906	-77.78320313	+3256
+1458241075.05069990	+16.68164063	+1.99951172	-2.07421875	+73.03710938	-63.08349609	-143.87695313	+5008	+16.40039063	+4.73730469	-2.04785156	-133.98925781	-76.83837891	+128.40820313	+5884	+15.75878906	+1.22167969	-5.87988281	+47.65869141	-44.27490234	-77.45361328	+3240
+1458241075.05489990	+16.67724609	+1.99511719	-2.07861328	+72.86132813	-63.06152344	-143.74511719	+5012	+16.39599609	+4.74169922	-2.03027344	-133.90136719	-76.86035156	+128.29833984	+5900	+15.75878906	+1.23925781	-5.87548828	+47.52685547	-44.31884766	-77.16796875	+3220
+1458241075.05900000	+16.67285156	+1.99072266	-2.08300781	+72.72949219	-63.06152344	-143.65722656	+5016	+16.39160156	+4.74609375	-2.01269531	-133.87939453	-76.88232422	+128.23242188	+5912	+15.75000000	+1.25244141	-5.86230469	+47.41699219	-44.40673828	-76.97021484	+3204
+1458241075.06320000	+16.66845703	+1.99072266	-2.07861328	+72.64160156	-63.06152344	-143.61328125	+5016	+16.39160156	+4.75048828	-1.99072266	-133.83544922	-76.88232422	+128.16650391	+5928	+15.75000000	+1.26123047	-5.84472656	+47.35107422	-44.45068359	-76.88232422	+3188
+1458241075.06740000	+16.66406250	+1.99072266	-2.07861328	+72.59765625	-63.08349609	-143.56933594	+5020	+16.39160156	+4.75927734	-1.96875000	-133.79150391	-76.88232422	+128.07861328	+5948	+15.75000000	+1.26562500	-5.82714844	+47.35107422	-44.49462891	-76.86035156	+3172
+1458241075.07570000	+16.65527344	+1.99511719	-2.06103516	+72.59765625	-63.12744141	-143.59130859	+5032	+16.39599609	+4.78125000	-1.91162109	-133.61572266	-76.81640625	+127.90283203	+5984	+15.75439453	+1.26562500	-5.78759766	+47.43896484	-44.58251953	-77.08007813	+3148
+1458241075.07990000	+16.65527344	+1.99951172	-2.05224609	+72.64160156	-63.17138672	-143.65722656	+5040	+16.39599609	+4.79443359	-1.88525391	-133.54980469	-76.77246094	+127.85888672	+6004	+15.75878906	+1.27001953	-5.76123047	+47.54882813	-44.58251953	-77.25585938	+3144
+1458241075.08400010	+16.65087891	+2.00830078	-2.03027344	+72.77343750	-63.23730469	-143.78906250	+5048	+16.40039063	+4.81640625	-1.85888672	-133.48388672	-76.72851563	+127.81494141	+6020	+15.75878906	+1.27001953	-5.74365234	+47.63671875	-44.58251953	-77.40966797	+3140
+1458241075.08820010	+16.65087891	+2.02148438	-2.01269531	+72.94921875	-63.30322266	-143.94287109	+5056	+16.40917969	+4.83398438	-1.82812500	-133.39599609	-76.68457031	+127.79296875	+6036	+15.76318359	+1.27001953	-5.72607422	+47.74658203	-44.58251953	-77.58544922	+3140
+1458241075.09229990	+16.64648438	+2.03466797	-1.98632813	+73.14697266	-63.36914063	-144.11865234	+5064	+16.40917969	+4.85156250	-1.80615234	-133.28613281	-76.66259766	+127.70507813	+6048	+15.76318359	+1.27001953	-5.70849609	+47.87841797	-44.58251953	-77.76123047	+3144
+1458241075.10069990	+16.64648438	+2.06982422	-1.92041016	+73.78417969	-63.58886719	-144.68994141	+5084	+16.41357422	+4.87792969	-1.75781250	-133.24218750	-76.59667969	+127.72705078	+6076	+15.75878906	+1.26562500	-5.66894531	+48.12011719	-44.56054688	-78.15673828	+3160
+1458241075.10480000	+16.64648438	+2.09179688	-1.88525391	+74.09179688	-63.69873047	-144.97558594	+5092	+16.41796875	+4.88671875	-1.74023438	-133.15429688	-76.59667969	+127.63916016	+6084	+15.76318359	+1.26123047	-5.64697266	+48.22998047	-44.53857422	-78.37646484	+3176
+1458241075.10900000	+16.64648438	+2.11376953	-1.85009766	+74.44335938	-63.80859375	-145.28320313	+5100	+16.42236328	+4.89990234	-1.72265625	-133.02246094	-76.57470703	+127.52929688	+6092	+15.76318359	+1.26123047	-5.62500000	+48.33984375	-44.53857422	-78.59619141	+3196
+1458241075.11319990	+16.64648438	+2.13134766	-1.81933594	+74.70703125	-63.91845703	-145.54687500	+5108	+16.42675781	+4.90429688	-1.70507813	-132.93457031	-76.53076172	+127.44140625	+6096	+15.76757813	+1.26123047	-5.61181641	+48.42773438	-44.51660156	-78.77197266	+3216
+1458241075.12150000	+16.64208984	+2.16210938	-1.77099609	+75.08056641	-64.09423828	-145.89843750	+5112	+16.42675781	+4.91748047	-1.68310547	-132.75878906	-76.55273438	+127.30957031	+6096	+15.77197266	+1.26123047	-5.58105469	+48.55957031	-44.49462891	-79.01367188	+3256
+1458241075.12570000	+16.64208984	+2.17089844	-1.75341797	+75.16845703	-64.16015625	-146.00830078	+5112	+16.42675781	+4.92187500	-1.67431641	-132.73681641	-76.55273438	+127.26562500	+6100	+15.76757813	+1.26562500	-5.57666016	+48.58154297	-44.47265625	-79.03564453	+3276
+1458241075.12980010	+16.63769531	+2.17529297	-1.74462891	+75.10253906	-64.20410156	-145.98632813	+5108	+16.42236328	+4.91748047	-1.67431641	-132.56103516	-76.59667969	+127.08984375	+6096	+15.76757813	+1.27001953	-5.57226563	+48.51562500	-44.47265625	-78.96972656	+3292
+1458241075.13400010	+16.63769531	+2.17529297	-1.74462891	+74.92675781	-64.22607422	-145.87646484	+5104	+16.41796875	+4.91748047	-1.67431641	-132.42919922	-76.61865234	+126.93603516	+6096	+15.76318359	+1.27001953	-5.57226563	+48.44970703	-44.49462891	-78.88183594	+3308
+1458241075.13820000	+16.63330078	+2.17089844	-1.75341797	+74.68505859	-64.24804688	-145.70068359	+5100	+16.41357422	+4.91308594	-1.67431641	-132.31933594	-76.64062500	+126.78222656	+6096	+15.76318359	+1.27880859	-5.57666016	+48.36181641	-44.51660156	-78.75000000	+3320
+1458241075.14650010	+16.62890625	+2.15332031	-1.77539063	+74.06982422	-64.22607422	-145.28320313	+5100	+16.40478516	+4.89550781	-1.67871094	-132.14355469	-76.68457031	+126.51855469	+6100	+15.76318359	+1.29199219	-5.58544922	+48.16406250	-44.58251953	-78.46435547	+3340
+1458241075.15070010	+16.62890625	+2.14453125	-1.78857422	+73.71826172	-64.20410156	-145.04150391	+5100	+16.40039063	+4.89111328	-1.67871094	-132.03369141	-76.72851563	+126.40869141	+6100	+15.76318359	+1.29638672	-5.58984375	+48.07617188	-44.62646484	-78.28857422	+3344
+1458241075.15479990	+16.62451172	+2.13574219	-1.80615234	+73.34472656	-64.20410156	-144.77783203	+5100	+16.39599609	+4.88232422	-1.68310547	-131.90185547	-76.75048828	+126.23291016	+6100	+15.76318359	+1.30517578	-5.59423828	+47.96630859	-44.67041016	-78.11279297	+3344
+1458241075.15899990	+16.62011719	+2.12255859	-1.82373047	+72.94921875	-64.18212891	-144.51416016	+5104	+16.39160156	+4.87792969	-1.68750000	-131.81396484	-76.77246094	+126.12304688	+6104	+15.75878906	+1.31835938	-5.60302734	+47.81250000	-44.73632813	-77.84912109	+3340
+1458241075.16730000	+16.61132813	+2.09619141	-1.85888672	+72.11425781	-64.13818359	-143.94287109	+5112	+16.37841797	+4.86474609	-1.69189453	-131.61621094	-76.81640625	+125.85937500	+6108	+15.75439453	+1.34033203	-5.61621094	+47.52685547	-44.84619141	-77.36572266	+3328
+1458241075.17150000	+16.60693359	+2.07861328	-1.87646484	+71.67480469	-64.11621094	-143.65722656	+5116	+16.37402344	+4.86035156	-1.69189453	-131.55029297	-76.81640625	+125.77148438	+6112	+15.75000000	+1.35791016	-5.62060547	+47.32910156	-44.95605469	-77.03613281	+3312
+1458241075.17560010	+16.60253906	+2.06982422	-1.88964844	+71.30126953	-64.11621094	-143.39355469	+5124	+16.36962891	+4.85156250	-1.69189453	-131.46240234	-76.81640625	+125.66162109	+6116	+15.75000000	+1.37109375	-5.62060547	+47.19726563	-45.04394531	-76.83837891	+3296
+1458241075.18400000	+16.59375000	+2.05664063	-1.90283203	+70.70800781	-64.16015625	-143.04199219	+5128	+16.36083984	+4.84277344	-1.68750000	-131.33056641	-76.79443359	+125.46386719	+6124	+15.74560547	+1.38427734	-5.61621094	+47.15332031	-45.15380859	-76.72851563	+3252
+1458241075.18810010	+16.58935547	+2.05224609	-1.90722656	+70.48828125	-64.18212891	-142.91015625	+5132	+16.35644531	+4.84277344	-1.68750000	-131.24267578	-76.77246094	+125.35400391	+6124	+15.74560547	+1.38427734	-5.60742188	+47.17529297	-45.19775391	-76.77246094	+3232
+1458241075.19230010	+16.58056641	+2.04785156	-1.90283203	+70.31250000	-64.24804688	-142.82226563	+5132	+16.35644531	+4.84277344	-1.68310547	-131.15478516	-76.75048828	+125.24414063	+6128	+15.74560547	+1.38427734	-5.60302734	+47.21923828	-45.17578125	-76.83837891	+3216
+1458241075.19650010	+16.57617188	+2.04785156	-1.89843750	+70.20263672	-64.31396484	-142.77832031	+5136	+16.35205078	+4.83837891	-1.67431641	-131.04492188	-76.70654297	+125.13427734	+6132	+15.74121094	+1.38427734	-5.59863281	+47.26318359	-45.15380859	-76.90429688	+3200
+1458241075.20479990	+16.57177734	+2.06103516	-1.86767578	+70.22460938	-64.48974609	-142.88818359	+5148	+16.34326172	+4.83837891	-1.65673828	-130.82519531	-76.61865234	+124.89257813	+6140	+15.73242188	+1.37548828	-5.58544922	+47.41699219	-45.13183594	-77.18994141	+3180
+1458241075.20900010	+16.56738281	+2.06982422	-1.84570313	+70.33447266	-64.57763672	-142.99804688	+5152	+16.34326172	+4.84277344	-1.63916016	-130.62744141	-76.53076172	+124.67285156	+6144	+15.73242188	+1.37109375	-5.57666016	+47.48291016	-45.13183594	-77.29980469	+3176
+1458241075.21310000	+16.56738281	+2.08300781	-1.82373047	+70.46630859	-64.68750000	-143.12988281	+5156	+16.33886719	+4.85156250	-1.62597656	-130.40771484	-76.44287109	+124.47509766	+6148	+15.73242188	+1.36669922	-5.56787109	+47.57080078	-45.10986328	-77.43164063	+3172
+1458241075.21729990	+16.56298828	+2.09619141	-1.80175781	+70.64208984	-64.77539063	-143.26171875	+5156	+16.33886719	+4.85595703	-1.60839844	-130.18798828	-76.35498047	+124.27734375	+6148	+15.73242188	+1.36230469	-5.55908203	+47.63671875	-45.08789063	-77.58544922	+3172
+1458241075.22149990	+16.55859375	+2.10937500	-1.77539063	+70.81787109	-64.86328125	-143.43750000	+5160	+16.33447266	+4.86914063	-1.58642578	-129.85839844	-76.22314453	+123.99169922	+6152	+15.72802734	+1.35791016	-5.54589844	+47.79052734	-45.04394531	-77.82714844	+3176
+1458241075.22560000	+16.55859375	+2.11816406	-1.75341797	+71.01562500	-64.95117188	-143.61328125	+5160	+16.33447266	+4.87792969	-1.56445313	-129.57275391	-76.09130859	+123.72802734	+6152	+15.72363281	+1.34912109	-5.53710938	+47.92236328	-45.00000000	-78.02490234	+3184
+1458241075.23400000	+16.55419922	+2.13574219	-1.70507813	+71.36718750	-65.10498047	-143.92089844	+5156	+16.33447266	+4.89550781	-1.52929688	-128.86962891	-75.91552734	+123.04687500	+6148	+15.71484375	+1.33154297	-5.50195313	+48.22998047	-44.91210938	-78.53027344	+3216
+1458241075.23810010	+16.54980469	+2.14013672	-1.68310547	+71.52099609	-65.17089844	-144.07470703	+5152	+16.33447266	+4.89990234	-1.51171875	-128.56201172	-75.84960938	+122.76123047	+6144	+15.70605469	+1.32714844	-5.47998047	+48.36181641	-44.89013672	-78.72802734	+3236
+1458241075.24230000	+16.54980469	+2.14453125	-1.66552734	+71.63085938	-65.21484375	-144.18457031	+5148	+16.33447266	+4.90429688	-1.50292969	-128.27636719	-75.80566406	+122.47558594	+6140	+15.70166016	+1.32275391	-5.46679688	+48.42773438	-44.91210938	-78.85986328	+3256
+1458241075.24640010	+16.54541016	+2.14453125	-1.65673828	+71.67480469	-65.23681641	-144.22851563	+5140	+16.33447266	+4.90869141	-1.49853516	-127.96875000	-75.78369141	+122.18994141	+6136	+15.70166016	+1.32275391	-5.45800781	+48.44970703	-44.91210938	-78.85986328	+3272
+1458241075.25060010	+16.54541016	+2.14453125	-1.65234375	+71.65283203	-65.23681641	-144.22851563	+5132	+16.33447266	+4.90429688	-1.49414063	-127.68310547	-75.78369141	+121.86035156	+6128	+15.69726563	+1.32714844	-5.45361328	+48.40576172	-44.93408203	-78.72802734	+3288
+1458241075.25480010	+16.54101563	+2.14013672	-1.65234375	+71.54296875	-65.21484375	-144.16259766	+5128	+16.33447266	+4.90429688	-1.49414063	-127.37548828	-75.80566406	+121.53076172	+6124	+15.69287109	+1.33154297	-5.45800781	+48.31787109	-44.93408203	-78.55224609	+3300
+1458241075.25889990	+16.53662109	+2.13134766	-1.65234375	+71.45507813	-65.19287109	-144.11865234	+5120	+16.33007813	+4.89550781	-1.49853516	-127.13378906	-75.84960938	+121.22314453	+6120	+15.68847656	+1.33593750	-5.46240234	+48.25195313	-44.95605469	-78.39843750	+3308
+1458241075.26309990	+16.52783203	+2.12695313	-1.65673828	+71.34521484	-65.17089844	-144.05273438	+5116	+16.32568359	+4.89111328	-1.50292969	-126.91406250	-75.87158203	+120.95947266	+6116	+15.67968750	+1.34033203	-5.46679688	+48.16406250	-44.97802734	-78.20068359	+3316
+1458241075.27140000	+16.51904297	+2.10498047	-1.66992188	+70.99365234	-65.08300781	-143.83300781	+5108	+16.31689453	+4.87353516	-1.51611328	-126.45263672	-75.95947266	+120.38818359	+6116	+15.67089844	+1.35351563	-5.47119141	+47.92236328	-45.10986328	-77.76123047	+3320
+1458241075.27560000	+16.51464844	+2.09619141	-1.68310547	+70.77392578	-65.03906250	-143.70117188	+5108	+16.31250000	+4.86914063	-1.52490234	-126.23291016	-76.02539063	+120.10253906	+6120	+15.67089844	+1.36230469	-5.47558594	+47.81250000	-45.17578125	-77.51953125	+3320
+1458241075.28390000	+16.50585938	+2.07421875	-1.70947266	+70.35644531	-64.90722656	-143.41552734	+5104	+16.30371094	+4.85595703	-1.53808594	-125.83740234	-76.13525391	+119.61914063	+6120	+15.66210938	+1.37988281	-5.49316406	+47.50488281	-45.32958984	-76.92626953	+3304
+1458241075.28810000	+16.50146484	+2.06542969	-1.72265625	+70.13671875	-64.84130859	-143.26171875	+5108	+16.29931641	+4.85156250	-1.54687500	-125.63964844	-76.17919922	+119.37744141	+6124	+15.65771484	+1.38427734	-5.50195313	+47.35107422	-45.37353516	-76.61865234	+3288
+1458241075.29230000	+16.49267578	+2.05664063	-1.73583984	+69.93896484	-64.79736328	-143.12988281	+5108	+16.29492188	+4.84716797	-1.55566406	-125.48583984	-76.24511719	+119.17968750	+6128	+15.64892578	+1.39306641	-5.51074219	+47.24121094	-45.41748047	-76.35498047	+3268
+1458241075.30060010	+16.47949219	+2.04345703	-1.75781250	+69.56542969	-64.68750000	-142.91015625	+5108	+16.29052734	+4.83837891	-1.56445313	-125.20019531	-76.35498047	+118.82812500	+6132	+15.64013672	+1.38867188	-5.51074219	+47.10937500	-45.50537109	-76.11328125	+3224
+1458241075.30480000	+16.47509766	+2.03906250	-1.76220703	+69.43359375	-64.64355469	-142.86621094	+5108	+16.28613281	+4.83837891	-1.56445313	-125.13427734	-76.37695313	+118.74023438	+6136	+15.63574219	+1.38867188	-5.50634766	+47.15332031	-45.52734375	-76.15722656	+3204
+1458241075.30890010	+16.46630859	+2.03466797	-1.76660156	+69.34570313	-64.62158203	-142.84423828	+5108	+16.28613281	+4.83837891	-1.56005859	-125.04638672	-76.44287109	+118.63037109	+6140	+15.63134766	+1.38427734	-5.50195313	+47.21923828	-45.52734375	-76.22314453	+3184
+1458241075.31310010	+16.46191406	+2.03906250	-1.76660156	+69.30175781	-64.59960938	-142.86621094	+5108	+16.28613281	+4.84277344	-1.56005859	-124.91455078	-76.50878906	+118.49853516	+6140	+15.63134766	+1.37988281	-5.49755859	+47.30712891	-45.50537109	-76.33300781	+3164
+1458241075.31730010	+16.45312500	+2.04345703	-1.75781250	+69.34570313	-64.59960938	-142.97607422	+5108	+16.28613281	+4.84716797	-1.55566406	-124.89257813	-76.57470703	+118.47656250	+6144	+15.63134766	+1.37548828	-5.48876953	+47.43896484	-45.46142578	-76.50878906	+3152
+1458241075.32139990	+16.44873047	+2.05224609	-1.74462891	+69.49951172	-64.59960938	-143.15185547	+5108	+16.29052734	+4.85156250	-1.55126953	-124.82666016	-76.70654297	+118.45458984	+6148	+15.62695313	+1.36669922	-5.47998047	+47.54882813	-45.41748047	-76.66259766	+3140
+1458241075.32559990	+16.44433594	+2.06542969	-1.72265625	+69.67529297	-64.64355469	-143.37158203	+5108	+16.29492188	+4.86035156	-1.54248047	-124.78271484	-76.83837891	+118.43261719	+6152	+15.62255859	+1.36230469	-5.47119141	+47.68066406	-45.37353516	-76.86035156	+3128
+1458241075.32970000	+16.43554688	+2.07861328	-1.69628906	+69.89501953	-64.68750000	-143.61328125	+5108	+16.29931641	+4.87353516	-1.52929688	-124.89257813	-76.97021484	+118.58642578	+6156	+15.61816406	+1.35351563	-5.46240234	+47.85644531	-45.30761719	-77.05810547	+3124
+1458241075.33390000	+16.43115234	+2.10058594	-1.66552734	+70.18066406	-64.75341797	-143.92089844	+5112	+16.30810547	+4.89111328	-1.51611328	-124.93652344	-77.27783203	+118.71826172	+6160	+15.61376953	+1.34472656	-5.44921875	+48.01025391	-45.26367188	-77.27783203	+3124
+1458241075.33810000	+16.42675781	+2.12255859	-1.63476563	+70.46630859	-64.81933594	-144.18457031	+5112	+16.31689453	+4.90429688	-1.50292969	-125.00244141	-77.58544922	+118.82812500	+6160	+15.60937500	+1.33593750	-5.43603516	+48.18603516	-45.19775391	-77.51953125	+3128
+1458241075.34220000	+16.42675781	+2.14013672	-1.59960938	+70.77392578	-64.90722656	-144.47021484	+5108	+16.32568359	+4.91748047	-1.48535156	-125.33203125	-77.87109375	+119.20166016	+6160	+15.60937500	+1.32714844	-5.41845703	+48.38378906	-45.15380859	-77.80517578	+3136
+1458241075.34640000	+16.42675781	+2.16210938	-1.56445313	+71.05957031	-64.97314453	-144.73388672	+5108	+16.33886719	+4.94384766	-1.47656250	-125.57373047	-78.55224609	+119.57519531	+6160	+15.60498047	+1.31835938	-5.40087891	+48.66943359	-45.06591797	-78.13476563	+3148
+1458241075.35060000	+16.42236328	+2.17968750	-1.53369141	+71.23535156	-65.01708984	-144.90966797	+5104	+16.34326172	+4.95703125	-1.47656250	-125.79345703	-79.05761719	+119.83886719	+6152	+15.60058594	+1.30957031	-5.38330078	+48.86718750	-45.00000000	-78.37646484	+3160
+1458241075.35470010	+16.42236328	+2.19287109	-1.50732422	+71.32324219	-65.06103516	-144.97558594	+5096	+16.34765625	+4.96582031	-1.46337891	-126.49658203	-79.51904297	+120.60791016	+6152	+15.60058594	+1.30078125	-5.37451172	+49.04296875	-44.91210938	-78.57421875	+3176
+1458241075.36310010	+16.41357422	+2.21044922	-1.48095703	+71.12548828	-65.08300781	-144.77783203	+5076	+16.34765625	+4.97900391	-1.48535156	-127.04589844	-80.88134766	+121.24511719	+6144	+15.58300781	+1.28759766	-5.36132813	+49.28466797	-44.73632813	-78.77197266	+3208
+1458241075.36719990	+16.41357422	+2.21484375	-1.48095703	+70.83984375	-65.08300781	-144.51416016	+5064	+16.35205078	+4.98339844	-1.48535156	-128.07861328	-81.51855469	+122.27783203	+6136	+15.57861328	+1.28320313	-5.36132813	+49.32861328	-44.69238281	-78.79394531	+3220
+1458241075.37140010	+16.40917969	+2.21484375	-1.48535156	+70.48828125	-65.06103516	-144.16259766	+5052	+16.35205078	+4.98779297	-1.50292969	-128.47412109	-82.33154297	+122.69531250	+6136	+15.57861328	+1.28320313	-5.36132813	+49.35058594	-44.67041016	-78.75000000	+3232
+1458241075.37560010	+16.40917969	+2.21044922	-1.49414063	+69.98291016	-65.01708984	-143.72314453	+5044	+16.35644531	+4.98779297	-1.52490234	-129.33105469	-83.14453125	+123.55224609	+6132	+15.57421875	+1.27880859	-5.36572266	+49.35058594	-44.64843750	-78.68408203	+3244
+1458241075.37969990	+16.40478516	+2.20166016	-1.50732422	+69.43359375	-64.97314453	-143.19580078	+5040	+16.35644531	+4.98779297	-1.53369141	-131.48437500	-83.95751953	+125.72753906	+6128	+15.57421875	+1.27441406	-5.37451172	+49.32861328	-44.60449219	-78.57421875	+3252
+1458241075.38389990	+16.40478516	+2.19726563	-1.52490234	+68.84033203	-64.92919922	-142.66845703	+5032	+16.35205078	+4.99218750	-1.56445313	-133.33007813	-84.94628906	+127.61718750	+6128	+15.57421875	+1.27441406	-5.38330078	+49.28466797	-44.58251953	-78.46435547	+3256
+1458241075.38809990	+16.40039063	+2.18408203	-1.54248047	+68.15917969	-64.88525391	-142.00927734	+5032	+16.35205078	+4.99218750	-1.59521484	-136.12060547	-85.95703125	+130.42968750	+6128	+15.57421875	+1.27441406	-5.39648438	+49.24072266	-44.53857422	-78.31054688	+3256
+1458241075.39220000	+16.39599609	+2.17089844	-1.56884766	+67.34619141	-64.81933594	-141.26220703	+5032	+16.35644531	+4.99218750	-1.61279297	-141.67968750	-86.83593750	+135.98876953	+6132	+15.56982422	+1.27441406	-5.40966797	+49.17480469	-44.49462891	-78.13476563	+3256
+1458241075.39640000	+16.39599609	+2.15332031	-1.59960938	+66.40136719	-64.77539063	-140.36132813	+5032	+16.35644531	+4.99218750	-1.64355469	-150.97412109	-87.84667969	+145.30517578	+6132	+15.56103516	+1.27001953	-5.42285156	+49.10888672	-44.45068359	-77.95898438	+3252
+1458241075.40050010	+16.39599609	+2.13574219	-1.63476563	+65.36865234	-64.70947266	-139.37255859	+5036	+16.35644531	+4.98779297	-1.67431641	-174.57275391	-88.68164063	+168.90380859	+6136	+15.55664063	+1.26562500	-5.44042969	+49.04296875	-44.40673828	-77.82714844	+3244
+1458241075.40470000	+16.39160156	+2.12255859	-1.66113281	+64.35791016	-64.66552734	-138.40576172	+5040	+16.36523438	+4.98339844	-1.68750000	+137.06542969	-88.81347656	-142.77832031	+6140	+15.55224609	+1.26123047	-5.44921875	+49.02099609	-44.38476563	-77.71728516	+3232
+1458241075.40890000	+16.39160156	+2.10058594	-1.69628906	+62.95166016	-64.66552734	-137.06542969	+5044	+16.36962891	+4.98779297	-1.70507813	+100.01953125	-88.17626953	-105.55664063	+6140	+15.54785156	+1.25244141	-5.46240234	+48.99902344	-44.36279297	-77.65136719	+3220
+1458241075.41300010	+16.39599609	+2.08300781	-1.72705078	+61.61132813	-64.66552734	-135.76904297	+5048	+16.37402344	+4.99658203	-1.72705078	+84.92431641	-87.18750000	-90.37353516	+6144	+15.54785156	+1.24365234	-5.46679688	+49.02099609	-44.31884766	-77.65136719	+3200
+1458241075.41720010	+16.39599609	+2.06542969	-1.74902344	+60.31494141	-64.73144531	-134.51660156	+5048	+16.38281250	+5.00097656	-1.74023438	+79.03564453	-86.13281250	-84.41894531	+6148	+15.54345703	+1.23925781	-5.47558594	+49.08691406	-44.25292969	-77.69531250	+3184
+1458241075.42140010	+16.39599609	+2.03906250	-1.77099609	+58.22753906	-64.84130859	-132.51708984	+5052	+16.38720703	+5.00537109	-1.75781250	+74.86083984	-84.99023438	-80.15625000	+6152	+15.53906250	+1.22607422	-5.47998047	+49.19677734	-44.16503906	-77.80517578	+3164
+1458241075.42549990	+16.39599609	+2.02587891	-1.78857422	+56.55761719	-64.95117188	-130.82519531	+5048	+16.39160156	+5.00976563	-1.77978516	+72.02636719	-83.82568359	-77.21191406	+6156	+15.53027344	+1.21289063	-5.47998047	+49.32861328	-44.07714844	-77.98095703	+3144
+1458241075.42969990	+16.40039063	+2.02148438	-1.78417969	+55.12939453	-65.19287109	-129.39697266	+5040	+16.40917969	+5.01855469	-1.77978516	+71.10351563	-82.74902344	-76.26708984	+6156	+15.52148438	+1.19531250	-5.47998047	+49.50439453	-43.98925781	-78.17871094	+3128
+1458241075.43390010	+16.40478516	+2.01269531	-1.77099609	+53.02001953	-65.52246094	-127.33154297	+5032	+16.42236328	+5.03173828	-1.77539063	+70.44433594	-81.65039063	-75.49804688	+6160	+15.51269531	+1.17773438	-5.47119141	+49.70214844	-43.90136719	-78.48632813	+3120
+1458241075.43800000	+16.40917969	+2.01269531	-1.75341797	+51.37207031	-65.80810547	-125.70556641	+5024	+16.43115234	+5.04931641	-1.77099609	+70.07080078	-80.57373047	-74.97070313	+6164	+15.50830078	+1.15576172	-5.45800781	+49.94384766	-43.83544922	-78.85986328	+3112
+1458241075.44219990	+16.41357422	+2.01269531	-1.72265625	+49.87792969	-66.13769531	-124.23339844	+5012	+16.44433594	+5.06689453	-1.76660156	+69.74121094	-79.45312500	-74.53125000	+6168	+15.50830078	+1.13378906	-5.44482422	+50.20751953	-43.74755859	-79.25537109	+3108
+1458241075.44639990	+16.41796875	+2.00830078	-1.69628906	+48.03222656	-66.44531250	-122.45361328	+5000	+16.45312500	+5.08447266	-1.76660156	+69.45556641	-78.31054688	-74.11376953	+6172	+15.50390625	+1.11181641	-5.43164063	+50.51513672	-43.61572266	-79.71679688	+3108
+1458241075.45050000	+16.42236328	+2.00390625	-1.66992188	+46.25244141	-66.70898438	-120.71777344	+4988	+16.46191406	+5.10644531	-1.76220703	+69.21386719	-77.16796875	-73.74023438	+6172	+15.49951172	+1.08984375	-5.41845703	+50.77880859	-43.50585938	-80.09033203	+3112
+1458241075.46720000	+16.42236328	+1.97753906	-1.61279297	+38.23242188	-67.30224609	-112.98339844	+4920	+16.50146484	+5.15917969	-1.78417969	+68.29101563	-72.70751953	-72.55371094	+6184	+15.45996094	+0.99316406	-5.38330078	+51.70166016	-42.95654297	-81.45263672	+3156
+1458241075.47550010	+16.42236328	+1.95117188	-1.60839844	+33.94775391	-67.23632813	-108.94042969	+4884	+16.51464844	+5.18554688	-1.80175781	+68.15917969	-70.57617188	-72.29003906	+6196	+15.44677734	+0.94921875	-5.38769531	+51.89941406	-42.67089844	-81.76025391	+3184
+1458241075.47970010	+16.42236328	+1.92919922	-1.63037109	+31.83837891	-67.01660156	-106.98486328	+4872	+16.52343750	+5.19433594	-1.85449219	+67.47802734	-69.36767578	-71.54296875	+6204	+15.44238281	+0.92724609	-5.39208984	+51.94335938	-42.56103516	-81.87011719	+3196
+1458241075.48379990	+16.41796875	+1.90722656	-1.65673828	+29.77294922	-66.70898438	-105.05126953	+4864	+16.52783203	+5.19873047	-1.89404297	+67.17041016	-68.29101563	-71.21337891	+6208	+15.43798828	+0.92285156	-5.39648438	+51.94335938	-42.49511719	-81.87011719	+3204
+1458241075.48799990	+16.42236328	+1.88085938	-1.68750000	+27.83935547	-66.35742188	-103.29345703	+4856	+16.53222656	+5.18554688	-1.93798828	+66.79687500	-67.21435547	-70.86181641	+6216	+15.43798828	+0.91845703	-5.40527344	+51.92138672	-42.42919922	-81.80419922	+3212
+1458241075.49219990	+16.42236328	+1.85449219	-1.73144531	+26.03759766	-65.87402344	-101.64550781	+4852	+16.53662109	+5.16796875	-2.01708984	+65.93994141	-66.00585938	-70.04882813	+6228	+15.42919922	+0.90966797	-5.41845703	+51.87744141	-42.34130859	-81.73828125	+3220
+1458241075.49630000	+16.41796875	+1.82812500	-1.78417969	+24.30175781	-65.34667969	-100.08544922	+4852	+16.54101563	+5.16357422	-2.07861328	+65.58837891	-64.97314453	-69.65332031	+6240	+15.42480469	+0.89648438	-5.43164063	+51.81152344	-42.20947266	-81.62841797	+3224
+1458241075.50050000	+16.41796875	+1.79296875	-1.83251953	+22.74169922	-64.77539063	-98.76708984	+4852	+16.53662109	+5.15478516	-2.13574219	+65.23681641	-63.96240234	-69.27978516	+6248	+15.41601563	+0.88769531	-5.44921875	+51.72363281	-42.07763672	-81.51855469	+3228
+1458241075.50469990	+16.41796875	+1.75781250	-1.88964844	+21.51123047	-64.16015625	-97.75634766	+4856	+16.54101563	+5.14160156	-2.23681641	+64.46777344	-62.81982422	-68.42285156	+6264	+15.40722656	+0.87011719	-5.46679688	+51.63574219	-41.92382813	-81.38671875	+3232
+1458241075.50880000	+16.42236328	+1.73144531	-1.94677734	+20.36865234	-63.54492188	-96.78955078	+4860	+16.54541016	+5.12841797	-2.32031250	+64.00634766	-61.85302734	-67.93945313	+6276	+15.39843750	+0.85253906	-5.49755859	+51.45996094	-41.70410156	-81.16699219	+3232
+1458241075.51300000	+16.42675781	+1.70507813	-1.99951172	+19.51171875	-62.92968750	-96.08642578	+4860	+16.54541016	+5.10644531	-2.40380859	+63.58886719	-60.88623047	-67.54394531	+6288	+15.38525391	+0.83056641	-5.52392578	+51.30615234	-41.48437500	-80.96923828	+3228
+1458241075.51720000	+16.43115234	+1.67871094	-2.06103516	+18.87451172	-62.22656250	-95.60302734	+4864	+16.54980469	+5.08447266	-2.50927734	+62.95166016	-59.83154297	-66.90673828	+6300	+15.37646484	+0.81298828	-5.55468750	+51.15234375	-41.24267578	-80.74951172	+3220
+1458241075.52130010	+16.43115234	+1.65673828	-2.12255859	+18.30322266	-61.50146484	-95.16357422	+4868	+16.54980469	+5.06689453	-2.59277344	+62.64404297	-58.95263672	-66.51123047	+6304	+15.35449219	+0.78222656	-5.59423828	+50.93261719	-40.84716797	-80.46386719	+3208
+1458241075.52970000	+16.43994141	+1.59960938	-2.24121094	+17.57812500	-60.13916016	-94.76806641	+4876	+16.54541016	+5.03173828	-2.78173828	+61.76513672	-57.21679688	-65.45654297	+6316	+15.32373047	+0.72949219	-5.65576172	+50.58105469	-40.12207031	-80.04638672	+3172
+1458241075.53379990	+16.44433594	+1.58203125	-2.28955078	+17.44628906	-59.50195313	-94.70214844	+4880	+16.54541016	+5.01855469	-2.86083984	+61.50146484	-56.51367188	-65.10498047	+6320	+15.29736328	+0.69433594	-5.69091797	+50.38330078	-39.63867188	-79.87060547	+3148
+1458241075.53800010	+16.44873047	+1.57324219	-2.32910156	+17.53417969	-58.90869141	-94.81201172	+4880	+16.54541016	+5.00976563	-2.93994141	+61.30371094	-55.83251953	-64.77539063	+6316	+15.27978516	+0.65917969	-5.71728516	+50.27343750	-39.19921875	-79.82666016	+3124
+1458241075.54220010	+16.45751953	+1.56884766	-2.35986328	+17.84179688	-58.38134766	-95.14160156	+4876	+16.54980469	+4.99658203	-3.01464844	+61.08398438	-55.15136719	-64.42382813	+6312	+15.26220703	+0.62402344	-5.73486328	+50.22949219	-38.78173828	-79.84863281	+3096
+1458241075.54629990	+16.46191406	+1.56884766	-2.38183594	+18.14941406	-57.94189453	-95.40527344	+4868	+16.55859375	+4.98779297	-3.08056641	+60.97412109	-54.60205078	-64.22607422	+6304	+15.24023438	+0.58447266	-5.74804688	+50.18554688	-38.27636719	-79.91455078	+3068
+1458241075.55049990	+16.47070313	+1.56884766	-2.40380859	+18.56689453	-57.45849609	-95.77880859	+4860	+16.56298828	+4.97460938	-3.14208984	+60.82031250	-54.05273438	-63.98437500	+6296	+15.22705078	+0.54492188	-5.76123047	+50.16357422	-37.79296875	-80.02441406	+3044
+1458241075.55460000	+16.47509766	+1.56884766	-2.42138672	+19.09423828	-56.95312500	-96.26220703	+4848	+16.56738281	+4.95703125	-3.19921875	+60.62255859	-53.52539063	-63.69873047	+6284	+15.20507813	+0.50976563	-5.77001953	+50.16357422	-37.28759766	-80.13427734	+3020
+1458241075.55880000	+16.47949219	+1.57324219	-2.43896484	+19.59960938	-56.51367188	-96.70166016	+4840	+16.57177734	+4.95263672	-3.24755859	+60.55664063	-53.12988281	-63.50097656	+6268	+15.17431641	+0.46582031	-5.78320313	+50.16357422	-36.65039063	-80.26611328	+3000
+1458241075.56300000	+16.48388672	+1.57324219	-2.45214844	+20.19287109	-56.05224609	-97.20703125	+4828	+16.57617188	+4.94384766	-3.29589844	+60.46875000	-52.71240234	-63.23730469	+6252	+15.14355469	+0.41748047	-5.79199219	+50.14160156	-36.07910156	-80.39794922	+2988
+1458241075.56710000	+16.49267578	+1.57763672	-2.46533203	+20.87402344	-55.56884766	-97.80029297	+4816	+16.58056641	+4.93505859	-3.34863281	+60.29296875	-52.31689453	-62.90771484	+6236	+15.12158203	+0.37353516	-5.80078125	+50.14160156	-35.55175781	-80.57373047	+2976
+1458241075.57130000	+16.49707031	+1.58642578	-2.46972656	+21.64306641	-55.12939453	-98.43750000	+4804	+16.58935547	+4.92626953	-3.39257813	+60.18310547	-51.98730469	-62.66601563	+6216	+15.09521484	+0.32519531	-5.80517578	+50.11962891	-34.93652344	-80.70556641	+2968
+1458241075.57550000	+16.50585938	+1.59082031	-2.47412109	+22.47802734	-54.71191406	-99.14062500	+4788	+16.59814453	+4.90429688	-3.43652344	+60.00732422	-51.67968750	-62.42431641	+6196	+15.06884766	+0.27246094	-5.81396484	+50.07568359	-34.36523438	-80.81542969	+2960
+1458241075.57960010	+16.51464844	+1.59521484	-2.48291016	+23.31298828	-54.22851563	-99.86572266	+4776	+16.60693359	+4.87792969	-3.48486328	+59.76562500	-51.35009766	-62.13867188	+6180	+15.04248047	+0.22412109	-5.81835938	+50.03173828	-33.81591797	-80.94726563	+2956
+1458241075.58380010	+16.51904297	+1.59960938	-2.50048828	+24.21386719	-53.65722656	-100.61279297	+4760	+16.61572266	+4.86035156	-3.53320313	+59.54589844	-51.02050781	-61.80908203	+6156	+15.01611328	+0.18017578	-5.83154297	+49.96582031	-33.17871094	-80.92529297	+2956
+1458241075.58800010	+16.51904297	+1.59082031	-2.51367188	+24.96093750	-53.10791016	-101.31591797	+4744	+16.62011719	+4.82958984	-3.58593750	+59.23828125	-50.69091797	-61.39160156	+6140	+14.98535156	+0.12744141	-5.84912109	+49.83398438	-32.58544922	-80.83740234	+2960
+1458241075.59209990	+16.52343750	+1.57763672	-2.54882813	+25.66406250	-52.44873047	-101.95312500	+4732	+16.62011719	+4.79882813	-3.64746094	+58.79882813	-50.31738281	-60.84228516	+6124	+14.95898438	+0.07470703	-5.86230469	+49.65820313	-32.03613281	-80.79345703	+2964
+1458241075.59629990	+16.52343750	+1.56445313	-2.58837891	+26.47705078	-51.72363281	-102.65625000	+4724	+16.62011719	+4.76806641	-3.71337891	+58.40332031	-49.96582031	-60.33691406	+6104	+14.93261719	+0.03076172	-5.88427734	+49.50439453	-31.46484375	-80.66162109	+2964
+1458241075.60460000	+16.53662109	+1.52050781	-2.66748047	+27.81738281	-50.36132813	-103.90869141	+4704	+16.62451172	+4.67138672	-3.85400391	+57.34863281	-49.24072266	-59.19433594	+6076	+14.88427734	-0.07910156	-5.91064453	+49.06494141	-30.45410156	-80.37597656	+2968
+1458241075.60879990	+16.54101563	+1.49853516	-2.72021484	+28.52050781	-49.57031250	-104.50195313	+4696	+16.62451172	+4.62744141	-3.93750000	+56.77734375	-48.84521484	-58.57910156	+6064	+14.86669922	-0.12304688	-5.93261719	+48.86718750	-29.94873047	-80.11230469	+2968
+1458241075.61299990	+16.54101563	+1.45458984	-2.77294922	+29.02587891	-48.80126953	-105.05126953	+4692	+16.62890625	+4.56152344	-4.02099609	+56.11816406	-48.42773438	-57.94189453	+6052	+14.84472656	-0.18017578	-5.95458984	+48.60351563	-29.44335938	-79.84863281	+2964
+1458241075.61710000	+16.54101563	+1.40625000	-2.83886719	+29.46533203	-47.94433594	-105.49072266	+4692	+16.62451172	+4.49121094	-4.10888672	+55.41503906	-47.98828125	-57.26074219	+6040	+14.82714844	-0.24169922	-5.96777344	+48.33984375	-28.95996094	-79.60693359	+2960
+1458241075.62130000	+16.53662109	+1.36669922	-2.91357422	+29.92675781	-47.08740234	-105.88623047	+4688	+16.61572266	+4.42529297	-4.20117188	+54.68994141	-47.48291016	-56.51367188	+6028	+14.80517578	-0.29003906	-5.98974609	+48.09814453	-28.47656250	-79.27734375	+2956
+1458241075.62550000	+16.53662109	+1.31835938	-2.98388672	+30.32226563	-46.20849609	-106.21582031	+4688	+16.61132813	+4.35937500	-4.29785156	+53.94287109	-46.99951172	-55.74462891	+6016	+14.78320313	-0.34716797	-6.01171875	+47.81250000	-27.99316406	-78.94775391	+2944
+1458241075.62960000	+16.53662109	+1.27441406	-3.04980469	+30.71777344	-45.37353516	-106.54541016	+4688	+16.60253906	+4.29345703	-4.39013672	+53.21777344	-46.53808594	-55.01953125	+6004	+14.76562500	-0.40429688	-6.02050781	+47.57080078	-27.57568359	-78.66210938	+2932
+1458241075.63380000	+16.53222656	+1.23486328	-3.11132813	+31.17919922	-44.58251953	-106.83105469	+4684	+16.60253906	+4.22314453	-4.46923828	+52.51464844	-46.09863281	-54.36035156	+5988	+14.74804688	-0.45263672	-6.02929688	+47.35107422	-27.15820313	-78.35449219	+2912
+1458241075.63790010	+16.52783203	+1.18212891	-3.17724609	+31.53076172	-43.76953125	-107.09472656	+4684	+16.59375000	+4.13964844	-4.55273438	+51.76757813	-45.65917969	-53.67919922	+5976	+14.73046875	-0.51855469	-6.03808594	+47.08740234	-26.74072266	-78.09082031	+2892
+1458241075.64210010	+16.52783203	+1.12500000	-3.22998047	+31.83837891	-43.00048828	-107.35839844	+4684	+16.58935547	+4.06054688	-4.62304688	+50.99853516	-45.30761719	-53.04199219	+5964	+14.71289063	-0.58007813	-6.04248047	+46.86767578	-26.30126953	-77.84912109	+2868
+1458241075.64630010	+16.52343750	+1.07666016	-3.29589844	+32.18994141	-42.16552734	-107.49023438	+4684	+16.58935547	+3.98144531	-4.70214844	+50.22949219	-44.86816406	-52.29492188	+5948	+14.69531250	-0.63720703	-6.04687500	+46.66992188	-25.86181641	-77.54150391	+2844
+1458241075.65039990	+16.51904297	+1.03271484	-3.36181641	+32.49755859	-41.33056641	-107.53417969	+4684	+16.58496094	+3.90673828	-4.78125000	+49.46044922	-44.42871094	-51.54785156	+5928	+14.67773438	-0.69873047	-6.05566406	+46.45019531	-25.42236328	-77.25585938	+2824
+1458241075.65459990	+16.51025391	+0.98437500	-3.41455078	+32.73925781	-40.60546875	-107.60009766	+4680	+16.57617188	+3.83203125	-4.83398438	+48.75732422	-44.07714844	-50.88867188	+5904	+14.65136719	-0.76025391	-6.06005859	+46.27441406	-24.91699219	-76.97021484	+2800
+1458241075.65879990	+16.50585938	+0.94482422	-3.46289063	+33.04687500	-39.88037109	-107.60009766	+4672	+16.57177734	+3.76171875	-4.88671875	+48.07617188	-43.74755859	-50.22949219	+5880	+14.62060547	-0.81738281	-6.06005859	+46.09863281	-24.45556641	-76.68457031	+2776
+1458241075.66290000	+16.49707031	+0.90527344	-3.51123047	+33.33251953	-39.15527344	-107.53417969	+4664	+16.56298828	+3.69140625	-4.93505859	+47.35107422	-43.43994141	-49.50439453	+5856	+14.59423828	-0.88330078	-6.06005859	+45.90087891	-23.95019531	-76.42089844	+2760
+1458241075.66710000	+16.49267578	+0.86572266	-3.53759766	+33.59619141	-38.58398438	-107.53417969	+4652	+16.55859375	+3.61669922	-4.96582031	+46.64794922	-43.22021484	-48.84521484	+5828	+14.56347656	-0.95361328	-6.06005859	+45.70312500	-23.44482422	-76.17919922	+2740
+1458241075.67129990	+16.48388672	+0.83056641	-3.55957031	+33.92578125	-37.99072266	-107.44628906	+4640	+16.56298828	+3.55078125	-4.99658203	+45.94482422	-43.00048828	-48.14208984	+5800	+14.53271484	-1.01513672	-6.06005859	+45.54931641	-22.91748047	-75.87158203	+2724
+1458241075.67540000	+16.47949219	+0.79541016	-3.59033203	+34.18945313	-37.39746094	-107.33642578	+4624	+16.55859375	+3.48046875	-5.02294922	+45.21972656	-42.78076172	-47.41699219	+5768	+14.50195313	-1.08984375	-6.06005859	+45.35156250	-22.36816406	-75.62988281	+2712
+1458241075.67960000	+16.47070313	+0.75585938	-3.61230469	+34.40917969	-36.82617188	-107.18261719	+4608	+16.55419922	+3.41015625	-5.03613281	+44.53857422	-42.62695313	-46.73583984	+5732	+14.46240234	-1.16015625	-6.06005859	+45.17578125	-21.79687500	-75.36621094	+2708
+1458241075.68380000	+16.46630859	+0.72509766	-3.64746094	+34.62890625	-36.21093750	-106.94091797	+4588	+16.54980469	+3.34863281	-5.05810547	+43.83544922	-42.38525391	-45.92285156	+5696	+14.42724609	-1.23046875	-6.06445313	+44.97802734	-21.18164063	-74.99267578	+2704
+1458241075.68790010	+16.45751953	+0.68994141	-3.68261719	+34.82666016	-35.57373047	-106.65527344	+4568	+16.54980469	+3.27832031	-5.08447266	+43.08837891	-42.12158203	-45.10986328	+5656	+14.38769531	-1.30078125	-6.07324219	+44.75830078	-20.56640625	-74.64111328	+2708
+1458241075.69630000	+16.43554688	+0.61523438	-3.71337891	+35.17822266	-34.51904297	-106.10595703	+4524	+16.53662109	+3.13769531	-5.11523438	+41.59423828	-41.74804688	-43.43994141	+5576	+14.29980469	-1.44140625	-6.08203125	+44.36279297	-19.35791016	-73.85009766	+2720
+1458241075.70040010	+16.42236328	+0.56689453	-3.73095703	+35.28808594	-33.99169922	-105.82031250	+4508	+16.52783203	+3.05859375	-5.12402344	+40.82519531	-41.57226563	-42.60498047	+5536	+14.25585938	-1.52050781	-6.09082031	+44.09912109	-18.74267578	-73.43261719	+2732
+1458241075.70460010	+16.41357422	+0.51855469	-3.75292969	+35.39794922	-33.44238281	-105.51269531	+4496	+16.51904297	+2.97949219	-5.14160156	+39.94628906	-41.39648438	-41.68212891	+5496	+14.22070313	-1.60400391	-6.08642578	+43.83544922	-18.17138672	-73.08105469	+2744
+1458241075.70869990	+16.40478516	+0.47900391	-3.78808594	+35.50781250	-32.84912109	-105.11718750	+4484	+16.51464844	+2.91357422	-5.16796875	+39.13330078	-41.19873047	-40.69335938	+5452	+14.18115234	-1.67431641	-6.09521484	+43.63769531	-17.60009766	-72.59765625	+2756
+1458241075.71289990	+16.39599609	+0.42187500	-3.81884766	+35.57373047	-32.23388672	-104.72167969	+4476	+16.50585938	+2.82568359	-5.18994141	+38.21044922	-41.00097656	-39.70458984	+5412	+14.14160156	-1.74902344	-6.10400391	+43.39599609	-17.00683594	-72.11425781	+2772
+1458241075.71709990	+16.37841797	+0.36474609	-3.85400391	+35.59570313	-31.61865234	-104.32617188	+4468	+16.48828125	+2.72900391	-5.22070313	+37.19970703	-40.73730469	-38.62792969	+5368	+14.10644531	-1.82812500	-6.09521484	+43.15429688	-16.47949219	-71.69677734	+2784
+1458241075.72120000	+16.36083984	+0.31201172	-3.89355469	+35.66162109	-30.95947266	-103.88671875	+4460	+16.47509766	+2.64990234	-5.24267578	+36.29882813	-40.62744141	-37.55126953	+5320	+14.07128906	-1.89404297	-6.10400391	+42.95654297	-15.90820313	-71.12548828	+2796
+1458241075.72540000	+16.34765625	+0.24169922	-3.93750000	+35.63964844	-30.30029297	-103.42529297	+4460	+16.45751953	+2.54443359	-5.26025391	+35.20019531	-40.51757813	-36.43066406	+5276	+14.03173828	-1.96435547	-6.10839844	+42.71484375	-15.35888672	-70.53222656	+2808
+1458241075.72960000	+16.33007813	+0.16699219	-3.98144531	+35.61767578	-29.61914063	-102.98583984	+4452	+16.43554688	+2.43457031	-5.29980469	+33.92578125	-40.31982422	-35.11230469	+5240	+14.00097656	-2.03906250	-6.09960938	+42.49511719	-14.89746094	-70.07080078	+2812
+1458241075.73370000	+16.31250000	+0.10546875	-4.02978516	+35.66162109	-28.93798828	-102.50244141	+4444	+16.42236328	+2.33789063	-5.32177734	+32.76123047	-40.31982422	-33.85986328	+5192	+13.97460938	-2.10498047	-6.09521484	+42.31933594	-14.43603516	-69.49951172	+2812
+1458241075.73790000	+16.29492188	+0.03515625	-4.07812500	+35.70556641	-28.25683594	-102.04101563	+4440	+16.40039063	+2.22802734	-5.33496094	+31.48681641	-40.34179688	-32.51953125	+5148	+13.94384766	-2.17529297	-6.08642578	+42.14355469	-13.95263672	-68.95019531	+2808
+1458241075.74210000	+16.27734375	-0.03515625	-4.13085938	+35.74951172	-27.55371094	-101.60156250	+4428	+16.37841797	+2.11376953	-5.36572266	+30.01464844	-40.34179688	-31.06933594	+5104	+13.91308594	-2.24121094	-6.06884766	+42.01171875	-13.51318359	-68.46679688	+2808
+1458241075.74620010	+16.25976563	-0.09667969	-4.18359375	+35.88134766	-26.85058594	-101.09619141	+4416	+16.36083984	+2.01269531	-5.37011719	+28.67431641	-40.53955078	-29.61914063	+5048	+13.88671875	-2.30273438	-6.05566406	+41.90185547	-13.07373047	-67.89550781	+2796
+1458241075.75040010	+16.24218750	-0.16699219	-4.23632813	+35.99121094	-26.12548828	-100.63476563	+4400	+16.34326172	+1.89404297	-5.37451172	+27.13623047	-40.73730469	-28.05908203	+5000	+13.86035156	-2.36865234	-6.04248047	+41.77001953	-12.59033203	-67.34619141	+2784
+1458241075.75460000	+16.21582031	-0.23291016	-4.28466797	+36.10107422	-25.40039063	-100.17333984	+4384	+16.31689453	+1.76220703	-5.38330078	+25.35644531	-40.89111328	-26.36718750	+4952	+13.83398438	-2.43457031	-6.02050781	+41.68212891	-12.15087891	-66.81884766	+2772
+1458241075.75869990	+16.18945313	-0.29443359	-4.32861328	+36.34277344	-24.76318359	-99.71191406	+4364	+16.29052734	+1.64355469	-5.37011719	+23.68652344	-41.26464844	-24.69726563	+4900	+13.79882813	-2.49169922	-6.00292969	+41.63818359	-11.68945313	-66.24755859	+2752
+1458241075.76290010	+16.15869141	-0.35156250	-4.36816406	+36.56250000	-24.12597656	-99.29443359	+4344	+16.26416016	+1.52490234	-5.34814453	+21.88476563	-41.68212891	-22.91748047	+4852	+13.76806641	-2.55761719	-5.98535156	+41.57226563	-11.18408203	-65.67626953	+2736
+1458241075.76710010	+16.13232422	-0.41308594	-4.40771484	+36.80419922	-23.46679688	-98.85498047	+4320	+16.24218750	+1.40185547	-5.32617188	+19.88525391	-42.09960938	-21.02783203	+4804	+13.73730469	-2.62353516	-5.95898438	+41.52832031	-10.70068359	-65.17089844	+2716
+1458241075.77119990	+16.10595703	-0.46582031	-4.44287109	+37.13378906	-22.91748047	-98.45947266	+4292	+16.22021484	+1.28320313	-5.29101563	+17.92968750	-42.58300781	-19.13818359	+4752	+13.70214844	-2.68066406	-5.93701172	+41.55029297	-10.26123047	-64.62158203	+2696
+1458241075.77539990	+16.07519531	-0.51855469	-4.46923828	+37.46337891	-22.34619141	-98.06396484	+4264	+16.19384766	+1.15576172	-5.24707031	+15.88623047	-43.08837891	-17.20458984	+4708	+13.66699219	-2.75537109	-5.91503906	+41.50634766	-9.71191406	-64.13818359	+2676
+1458241075.77959990	+16.03564453	-0.57128906	-4.49121094	+37.79296875	-21.81884766	-97.69042969	+4236	+16.15869141	+1.03271484	-5.18994141	+13.79882813	-43.59375000	-15.24902344	+4660	+13.62304688	-2.82568359	-5.89306641	+41.48437500	-9.16259766	-63.63281250	+2660
+1458241075.78370000	+16.00048828	-0.61083984	-4.50439453	+38.18847656	-21.33544922	-97.31689453	+4208	+16.12353516	+0.90527344	-5.13720703	+11.66748047	-44.01123047	-13.29345703	+4612	+13.57910156	-2.89160156	-5.87109375	+41.50634766	-8.61328125	-63.08349609	+2644
+1458241075.78790000	+15.96533203	-0.65478516	-4.51318359	+38.56201172	-20.87402344	-96.96533203	+4176	+16.08398438	+0.78222656	-5.08007813	+9.51416016	-44.40673828	-11.31591797	+4568	+13.53515625	-2.97070313	-5.85351563	+41.48437500	-8.02001953	-62.53417969	+2632
+1458241075.79200010	+15.92578125	-0.70312500	-4.52197266	+38.91357422	-20.43457031	-96.56982422	+4152	+16.04882813	+0.65917969	-5.00537109	+7.38281250	-44.89013672	-9.33837891	+4528	+13.48242188	-3.04541016	-5.83593750	+41.48437500	-7.44873047	-62.00683594	+2624
+1458241075.79620000	+15.88183594	-0.75146484	-4.52636719	+39.19921875	-20.01708984	-96.21826172	+4128	+16.00488281	+0.54052734	-4.94824219	+5.27343750	-45.08789063	-7.38281250	+4484	+13.42968750	-3.11572266	-5.82275391	+41.50634766	-6.87744141	-61.41357422	+2616
+1458241075.80040000	+15.84228516	-0.79541016	-4.53076172	+39.50683594	-19.64355469	-95.84472656	+4104	+15.96093750	+0.41748047	-4.88671875	+3.25195313	-45.28564453	-5.58105469	+4440	+13.37255859	-3.19921875	-5.80957031	+41.46240234	-6.24023438	-60.82031250	+2612
+1458241075.80450010	+15.80273438	-0.84375000	-4.51318359	+39.77050781	-19.37988281	-95.49316406	+4084	+15.91699219	+0.30322266	-4.79882813	+1.45019531	-45.63720703	-3.93310547	+4400	+13.31982422	-3.28271484	-5.78759766	+41.41845703	-5.69091797	-60.31494141	+2612
+1458241075.80870010	+15.76318359	-0.89208984	-4.50439453	+39.94628906	-19.05029297	-95.09765625	+4064	+15.86865234	+0.19335938	-4.74609375	-0.26367188	-45.50537109	-2.30712891	+4356	+13.26269531	-3.35742188	-5.76562500	+41.44042969	-5.14160156	-59.69970703	+2616
+1458241075.81290010	+15.72363281	-0.94042969	-4.50000000	+40.12207031	-18.69873047	-94.65820313	+4044	+15.82031250	+0.07470703	-4.70214844	-1.84570313	-45.35156250	-0.87890625	+4324	+13.20556641	-3.44091797	-5.75244141	+41.39648438	-4.57031250	-59.08447266	+2620
+1458241075.81699990	+15.67968750	-0.98876953	-4.47802734	+40.23193359	-18.47900391	-94.26269531	+4028	+15.77197266	-0.02636719	-4.62304688	-3.18603516	-45.41748047	+0.35156250	+4296	+13.14843750	-3.52441406	-5.72167969	+41.35253906	-4.04296875	-58.53515625	+2632
+1458241075.82119990	+15.63574219	-1.05029297	-4.47363281	+40.18798828	-18.06152344	-93.73535156	+4020	+15.71923828	-0.12304688	-4.59228516	-4.37255859	-44.95605469	+1.53808594	+4260	+13.09130859	-3.59912109	-5.70849609	+41.35253906	-3.51562500	-57.83203125	+2644
+1458241075.82540010	+15.59179688	-1.10742188	-4.47363281	+40.14404297	-17.68798828	-93.16406250	+4008	+15.66650391	-0.22851563	-4.56152344	-5.42724609	-44.47265625	+2.50488281	+4232	+13.03417969	-3.67382813	-5.69531250	+41.33056641	-2.98828125	-57.10693359	+2652
+1458241075.82950000	+15.55664063	-1.16894531	-4.45166016	+40.05615234	-17.49023438	-92.70263672	+4000	+15.62255859	-0.32080078	-4.50000000	-6.24023438	-44.25292969	+3.31787109	+4212	+12.98144531	-3.75292969	-5.66015625	+41.28662109	-2.57080078	-56.51367188	+2668
+1458241075.83369990	+15.51708984	-1.23925781	-4.44726563	+39.79248047	-17.11669922	-92.08740234	+3992	+15.57421875	-0.39990234	-4.47802734	-6.89941406	-43.54980469	+4.13085938	+4180	+12.92871094	-3.82324219	-5.63378906	+41.30859375	-2.17529297	-55.81054688	+2680
+1458241075.83789990	+15.47753906	-1.30517578	-4.44287109	+39.55078125	-16.74316406	-91.45019531	+3984	+15.52587891	-0.50097656	-4.46484375	-7.44873047	-42.86865234	+4.68017578	+4160	+12.87597656	-3.89355469	-5.61181641	+41.30859375	-1.75781250	-55.08544922	+2688
+1458241075.84200000	+15.44677734	-1.37548828	-4.42089844	+39.28710938	-16.52343750	-90.90087891	+3976	+15.48193359	-0.58886719	-4.41650391	-7.80029297	-42.38525391	+5.09765625	+4148	+12.83203125	-3.96826172	-5.56347656	+41.30859375	-1.45019531	-54.51416016	+2704
+1458241075.84620000	+15.40722656	-1.44580078	-4.42089844	+38.93554688	-16.08398438	-90.15380859	+3968	+15.43359375	-0.66796875	-4.40771484	-8.02001953	-41.46240234	+5.49316406	+4128	+12.78808594	-4.03417969	-5.52392578	+41.35253906	-1.14257813	-53.78906250	+2716
+1458241075.85450010	+15.33251953	-1.60400391	-4.41650391	+38.14453125	-15.29296875	-88.68164063	+3948	+15.34130859	-0.83496094	-4.38574219	-8.32763672	-39.79248047	+6.10839844	+4096	+12.70458984	-4.15722656	-5.44042969	+41.46240234	-0.59326172	-52.40478516	+2728
+1458241075.85870000	+15.29296875	-1.68310547	-4.41650391	+37.68310547	-14.83154297	-87.89062500	+3940	+15.29296875	-0.90527344	-4.38134766	-8.37158203	-38.80371094	+6.43798828	+4076	+12.66503906	-4.21435547	-5.39648438	+41.57226563	-0.37353516	-51.63574219	+2728
+1458241075.86279990	+15.25341797	-1.76660156	-4.42089844	+37.22167969	-14.39208984	-87.09960938	+3928	+15.24462891	-0.98876953	-4.37695313	-8.41552734	-37.83691406	+6.65771484	+4064	+12.62109375	-4.27148438	-5.35693359	+41.68212891	-0.10986328	-50.88867188	+2724
+1458241075.86700010	+15.21826172	-1.85009766	-4.41210938	+36.76025391	-14.04052734	-86.37451172	+3912	+15.20068359	-1.07226563	-4.35937500	-8.43750000	-37.02392578	+6.89941406	+4052	+12.58593750	-4.32861328	-5.29980469	+41.79199219	+0.04394531	-50.27343750	+2724
+1458241075.87529990	+15.14355469	-1.99951172	-4.39453125	+35.96923828	-13.24951172	-84.81445313	+3872	+15.10839844	-1.21728516	-4.34179688	-8.34960938	-35.11230469	+7.38281250	+4016	+12.51123047	-4.44287109	-5.19433594	+42.05566406	+0.39550781	-48.88916016	+2716
+1458241075.87949990	+15.10400391	-2.07861328	-4.38134766	+35.59570313	-12.87597656	-84.08935547	+3852	+15.06445313	-1.28759766	-4.31982422	-8.30566406	-34.27734375	+7.64648438	+4000	+12.47167969	-4.50000000	-5.13720703	+42.18750000	+0.57128906	-48.25195313	+2708
+1458241075.88369990	+15.06445313	-2.14453125	-4.37255859	+35.26611328	-12.45849609	-83.29833984	+3828	+15.02050781	-1.34912109	-4.30224609	-8.21777344	-33.37646484	+7.91015625	+3980	+12.42773438	-4.55273438	-5.08886719	+42.34130859	+0.74707031	-47.54882813	+2696
+1458241075.88780000	+15.02490234	-2.21923828	-4.36376953	+34.93652344	-12.04101563	-82.55126953	+3804	+14.97216797	-1.41503906	-4.28906250	-8.10791016	-32.47558594	+8.15185547	+3960	+12.38378906	-4.61425781	-5.04931641	+42.49511719	+0.98876953	-46.82373047	+2688
+1458241075.89200000	+14.98095703	-2.28955078	-4.34179688	+34.62890625	-11.68945313	-81.84814453	+3784	+14.92822266	-1.48095703	-4.26269531	-8.04199219	-31.66259766	+8.43750000	+3944	+12.33984375	-4.67578125	-4.99658203	+42.64892578	+1.16455078	-46.16455078	+2676
+1458241075.89619990	+14.93701172	-2.35107422	-4.31542969	+34.40917969	-11.38183594	-81.14501953	+3760	+14.87988281	-1.53808594	-4.23193359	-7.95410156	-30.89355469	+8.74511719	+3924	+12.29150391	-4.73291016	-4.94824219	+42.80273438	+1.36230469	-45.46142578	+2664
+1458241075.90030000	+14.89306641	-2.41259766	-4.28906250	+34.18945313	-11.05224609	-80.48583984	+3740	+14.83593750	-1.59960938	-4.20117188	-7.84423828	-30.14648438	+9.00878906	+3908	+12.23876953	-4.79882813	-4.90429688	+42.91259766	+1.60400391	-44.78027344	+2656
+1458241075.90450000	+14.84472656	-2.46972656	-4.25830078	+34.03564453	-10.76660156	-79.87060547	+3724	+14.79638672	-1.66113281	-4.15722656	-7.73437500	-29.48730469	+9.27246094	+3892	+12.19042969	-4.86474609	-4.85595703	+43.04443359	+1.82373047	-44.14306641	+2652
+1458241075.90870000	+14.80078125	-2.51806641	-4.22314453	+33.94775391	-10.50292969	-79.23339844	+3704	+14.75244141	-1.71826172	-4.11767578	-7.60253906	-28.80615234	+9.55810547	+3876	+12.13330078	-4.93066406	-4.81640625	+43.15429688	+2.06542969	-43.46191406	+2644
+1458241075.91280010	+14.75683594	-2.57958984	-4.18798828	+33.83789063	-10.19531250	-78.61816406	+3688	+14.71289063	-1.77099609	-4.07812500	-7.44873047	-28.12500000	+9.82177734	+3860	+12.07617188	-5.00537109	-4.77685547	+43.26416016	+2.35107422	-42.75878906	+2640
+1458241075.91700010	+14.70849609	-2.63232422	-4.14843750	+33.75000000	-9.90966797	-78.06884766	+3680	+14.66894531	-1.82373047	-4.02978516	-7.27294922	-27.53173828	+10.06347656	+3848	+12.01904297	-5.07568359	-4.73730469	+43.37402344	+2.61474609	-42.12158203	+2640
+1458241075.92120000	+14.66015625	-2.68066406	-4.10888672	+33.75000000	-9.64599609	-77.47558594	+3668	+14.62060547	-1.87207031	-3.98583984	-7.09716797	-26.89453125	+10.34912109	+3832	+11.95751953	-5.14599609	-4.69775391	+43.46191406	+2.85644531	-41.41845703	+2636
+1458241075.92529990	+14.61181641	-2.73339844	-4.07373047	+33.72802734	-9.38232422	-76.90429688	+3660	+14.57666016	-1.92919922	-3.94189453	-6.94335938	-26.27929688	+10.56884766	+3820	+11.89599609	-5.21630859	-4.66699219	+43.59375000	+3.12011719	-40.71533203	+2636
+1458241075.92950010	+14.56347656	-2.78173828	-4.02978516	+33.70605469	-9.14062500	-76.39892578	+3656	+14.53271484	-1.98193359	-3.88916016	-6.78955078	-25.75195313	+10.83251953	+3812	+11.83886719	-5.28662109	-4.61865234	+43.70361328	+3.33984375	-40.12207031	+2640
+1458241075.93370010	+14.51513672	-2.82128906	-3.98583984	+33.79394531	-8.94287109	-75.84960938	+3652	+14.48437500	-2.03027344	-3.84082031	-6.61376953	-25.20263672	+11.09619141	+3800	+11.78173828	-5.35693359	-4.57910156	+43.81347656	+3.53759766	-39.48486328	+2644
+1458241075.93779990	+14.46679688	-2.87402344	-3.94189453	+33.79394531	-8.70117188	-75.34423828	+3652	+14.44042969	-2.08740234	-3.79248047	-6.45996094	-24.67529297	+11.33789063	+3796	+11.72021484	-5.42724609	-4.53955078	+43.96728516	+3.77929688	-38.82568359	+2648
+1458241075.94199990	+14.41845703	-2.92675781	-3.89355469	+33.83789063	-8.48144531	-74.88281250	+3656	+14.39648438	-2.14453125	-3.73974609	-6.30615234	-24.19189453	+11.57958984	+3788	+11.66748047	-5.49316406	-4.49121094	+44.09912109	+3.95507813	-38.27636719	+2656
+1458241075.94610000	+14.37011719	-2.97070313	-3.85839844	+33.94775391	-8.26171875	-74.35546875	+3656	+14.34814453	-2.19287109	-3.69580078	-6.10839844	-23.64257813	+11.84326172	+3780	+11.61035156	-5.56347656	-4.44287109	+44.25292969	+4.10888672	-37.70507813	+2664
+1458241075.95030000	+14.32177734	-3.02343750	-3.81884766	+33.99169922	-8.04199219	-73.82812500	+3656	+14.29980469	-2.25000000	-3.65185547	-5.95458984	-23.09326172	+12.08496094	+3772	+11.55761719	-5.62500000	-4.40332031	+44.45068359	+4.26269531	-37.11181641	+2668
+1458241075.95450000	+14.27783203	-3.07617188	-3.77929688	+34.05761719	-7.82226563	-73.34472656	+3656	+14.25146484	-2.30273438	-3.60791016	-5.80078125	-22.58789063	+12.32666016	+3764	+11.51367188	-5.68652344	-4.34619141	+44.62646484	+4.35058594	-36.62841797	+2672
+1458241075.95860000	+14.22509766	-3.12011719	-3.74414063	+34.16748047	-7.62451172	-72.81738281	+3656	+14.20312500	-2.35107422	-3.56835938	-5.62500000	-22.06054688	+12.59033203	+3756	+11.46533203	-5.74804688	-4.29345703	+44.82421875	+4.43847656	-36.12304688	+2680
+1458241075.96280000	+14.17675781	-3.17724609	-3.70898438	+34.21142578	-7.42675781	-72.29003906	+3656	+14.15039063	-2.40820313	-3.52880859	-5.49316406	-21.55517578	+12.85400391	+3748	+11.42138672	-5.79638672	-4.24072266	+45.08789063	+4.48242188	-35.59570313	+2680
+1458241075.96700000	+14.13281250	-3.22998047	-3.66943359	+34.27734375	-7.25097656	-71.82861328	+3652	+14.10205078	-2.46093750	-3.48486328	-5.36132813	-21.09375000	+13.11767578	+3740	+11.38623047	-5.84912109	-4.17919922	+45.35156250	+4.48242188	-35.22216797	+2684
+1458241075.97110010	+14.08886719	-3.27832031	-3.63427734	+34.38720703	-7.09716797	-71.30126953	+3644	+14.04931641	-2.51367188	-3.44531250	-5.20751953	-20.58837891	+13.42529297	+3728	+11.34228516	-5.90185547	-4.11328125	+45.57128906	+4.48242188	-34.82666016	+2688
+1458241075.97530010	+14.04052734	-3.33105469	-3.59912109	+34.47509766	-6.92138672	-70.81787109	+3636	+14.00097656	-2.56640625	-3.41015625	-5.07568359	-20.10498047	+13.66699219	+3716	+11.30712891	-5.94580078	-4.05615234	+45.87890625	+4.48242188	-34.40917969	+2684
+1458241075.97950010	+13.99658203	-3.38818359	-3.56396484	+34.54101563	-6.78955078	-70.35644531	+3628	+13.95263672	-2.61914063	-3.37060547	-4.94384766	-19.66552734	+13.93066406	+3704	+11.27636719	-5.99414063	-3.98583984	+46.14257813	+4.43847656	-34.07958984	+2684
+1458241075.98359990	+13.95263672	-3.43652344	-3.52880859	+34.62890625	-6.61376953	-69.85107422	+3612	+13.89990234	-2.66748047	-3.33544922	-4.79003906	-19.18212891	+14.21630859	+3688	+11.23681641	-6.04687500	-3.91992188	+46.38427734	+4.41650391	-33.72802734	+2684
+1458241075.98779990	+13.90429688	-3.48925781	-3.49804688	+34.71679688	-6.45996094	-69.34570313	+3596	+13.84716797	-2.72021484	-3.30029297	-4.65820313	-18.69873047	+14.47998047	+3676	+11.20166016	-6.09082031	-3.85839844	+46.69189453	+4.37255859	-33.37646484	+2676
+1458241075.99200010	+13.86035156	-3.53759766	-3.46289063	+34.80468750	-6.35009766	-68.88427734	+3580	+13.79882813	-2.76855469	-3.26074219	-4.52636719	-18.30322266	+14.74365234	+3660	+11.17089844	-6.13476563	-3.79248047	+46.97753906	+4.30664063	-33.06884766	+2672
+1458241075.99609990	+13.81201172	-3.58154297	-3.42773438	+34.91455078	-6.24023438	-68.42285156	+3560	+13.74609375	-2.81250000	-3.21679688	-4.37255859	-17.90771484	+15.02929688	+3640	+11.13574219	-6.17871094	-3.72656250	+47.24121094	+4.26269531	-32.78320313	+2664
+1458241076.00029990	+13.76367188	-3.63427734	-3.38818359	+35.02441406	-6.15234375	-67.98339844	+3540	+13.69335938	-2.86083984	-3.17724609	-4.21875000	-17.53417969	+15.27099609	+3624	+11.09619141	-6.22265625	-3.66503906	+47.50488281	+4.21875000	-32.45361328	+2656
+1458241076.00449990	+13.71972656	-3.68261719	-3.34863281	+35.11230469	-6.08642578	-67.58789063	+3520	+13.64501953	-2.90478516	-3.13330078	-4.08691406	-17.20458984	+15.51269531	+3608	+11.06542969	-6.27099609	-3.60351563	+47.79052734	+4.17480469	-32.18994141	+2648
+1458241076.00860000	+13.67578125	-3.72656250	-3.30468750	+35.22216797	-6.02050781	-67.19238281	+3500	+13.59667969	-2.94873047	-3.08496094	-3.93310547	-16.89697266	+15.77636719	+3592	+11.02587891	-6.31933594	-3.54199219	+48.01025391	+4.13085938	-31.90429688	+2640
+1458241076.01280000	+13.62744141	-3.77050781	-3.26074219	+35.35400391	-5.93261719	-66.84082031	+3476	+13.55273438	-2.99707031	-3.04541016	-3.77929688	-16.56738281	+15.99609375	+3576	+10.98193359	-6.37207031	-3.48486328	+48.22998047	+4.13085938	-31.61865234	+2636
+1458241076.01690010	+13.57910156	-3.81445313	-3.22119141	+35.46386719	-5.86669922	-66.46728516	+3456	+13.50000000	-3.03662109	-2.99707031	-3.62548828	-16.25976563	+16.19384766	+3560	+10.94238281	-6.42041016	-3.43212891	+48.44970703	+4.10888672	-31.28906250	+2624
+1458241076.02110000	+13.53076172	-3.84960938	-3.17724609	+35.63964844	-5.80078125	-66.11572266	+3436	+13.45166016	-3.07617188	-2.94873047	-3.42773438	-15.99609375	+16.39160156	+3544	+10.89404297	-6.47314453	-3.38378906	+48.60351563	+4.10888672	-30.98144531	+2616
+1458241076.02530000	+13.47802734	-3.88916016	-3.13330078	+35.77148438	-5.73486328	-65.78613281	+3416	+13.40332031	-3.11572266	-2.90039063	-3.25195313	-15.73242188	+16.58935547	+3528	+10.84570313	-6.52587891	-3.33544922	+48.80126953	+4.10888672	-30.67382813	+2608
+1458241076.02940010	+13.42968750	-3.92871094	-3.08496094	+35.92529297	-5.71289063	-65.50048828	+3400	+13.35498047	-3.15527344	-2.84765625	-3.05419922	-15.51269531	+16.76513672	+3516	+10.80175781	-6.57861328	-3.29150391	+48.99902344	+4.10888672	-30.34423828	+2600
+1458241076.03360010	+13.38134766	-3.96386719	-3.03222656	+36.10107422	-5.71289063	-65.23681641	+3384	+13.30664063	-3.18603516	-2.79052734	-2.85644531	-15.33691406	+16.94091797	+3500	+10.74902344	-6.63574219	-3.24755859	+49.13085938	+4.10888672	-30.03662109	+2592
+1458241076.03780010	+13.32861328	-3.99902344	-2.97949219	+36.27685547	-5.69091797	-65.01708984	+3372	+13.25830078	-3.22558594	-2.73779297	-2.65869141	-15.16113281	+17.09472656	+3488	+10.69628906	-6.68847656	-3.20361328	+49.28466797	+4.13085938	-29.72900391	+2588
+1458241076.04189990	+13.28027344	-4.03417969	-2.93115234	+36.45263672	-5.66894531	-64.77539063	+3360	+13.20996094	-3.26513672	-2.68505859	-2.48291016	-14.98535156	+17.22656250	+3480	+10.64794922	-6.74560547	-3.16406250	+49.43847656	+4.15283203	-29.39941406	+2580
+1458241076.04609990	+13.22753906	-4.06494141	-2.88281250	+36.65039063	-5.64697266	-64.53369141	+3352	+13.16162109	-3.30029297	-2.63671875	-2.26318359	-14.83154297	+17.35839844	+3468	+10.59082031	-6.80273438	-3.12451172	+49.54833984	+4.17480469	-29.13574219	+2576
+1458241076.05029990	+13.17919922	-4.10009766	-2.83886719	+36.84814453	-5.60302734	-64.31396484	+3344	+13.11328125	-3.33105469	-2.58398438	-2.04345703	-14.65576172	+17.51220703	+3456	+10.54248047	-6.85546875	-3.08496094	+49.70214844	+4.15283203	-28.85009766	+2572
+1458241076.05440000	+13.12646484	-4.13085938	-2.79492188	+37.02392578	-5.58105469	-64.09423828	+3336	+13.06494141	-3.36621094	-2.53564453	-1.84570313	-14.50195313	+17.64404297	+3448	+10.48974609	-6.90820313	-3.04980469	+49.87792969	+4.15283203	-28.54248047	+2564
+1458241076.05859990	+13.07373047	-4.16162109	-2.74658203	+37.24365234	-5.55908203	-63.87451172	+3328	+13.01660156	-3.39257813	-2.48730469	-1.60400391	-14.34814453	+17.77587891	+3436	+10.43701172	-6.96093750	-3.01025391	+50.00976563	+4.15283203	-28.27880859	+2560
+1458241076.06279990	+13.02539063	-4.19238281	-2.70263672	+37.41943359	-5.58105469	-63.69873047	+3324	+12.96386719	-3.42333984	-2.43896484	-1.38427734	-14.23828125	+17.88574219	+3428	+10.38867188	-7.00927734	-2.97070313	+50.18554688	+4.10888672	-28.03710938	+2552
+1458241076.06690000	+12.97265625	-4.22753906	-2.65869141	+37.59521484	-5.58105469	-63.50097656	+3320	+12.91552734	-3.45849609	-2.39501953	-1.18652344	-14.10644531	+18.01757813	+3416	+10.34472656	-7.05322266	-2.93115234	+50.38330078	+4.06494141	-27.81738281	+2544
+1458241076.07110000	+12.92431641	-4.25390625	-2.61474609	+37.79296875	-5.60302734	-63.30322266	+3316	+12.86718750	-3.48486328	-2.34667969	-0.96679688	-13.99658203	+18.14941406	+3404	+10.29638672	-7.10156250	-2.88720703	+50.53710938	+4.04296875	-27.64160156	+2540
+1458241076.07530000	+12.87597656	-4.28906250	-2.57080078	+37.96875000	-5.60302734	-63.12744141	+3312	+12.81884766	-3.51562500	-2.30273438	-0.79101563	-13.88671875	+18.28125000	+3396	+10.25244141	-7.14111328	-2.84765625	+50.75683594	+3.97705078	-27.48779297	+2532
+1458241076.07940010	+12.82763672	-4.31982422	-2.53564453	+38.14453125	-5.60302734	-62.95166016	+3308	+12.77050781	-3.55078125	-2.26318359	-0.59326172	-13.75488281	+18.41308594	+3384	+10.21289063	-7.18505859	-2.79931641	+50.95458984	+3.91113281	-27.35595703	+2524
+1458241076.08360000	+12.77929688	-4.35058594	-2.50048828	+38.32031250	-5.60302734	-62.73193359	+3300	+12.72216797	-3.57714844	-2.22363281	-0.39550781	-13.64501953	+18.54492188	+3368	+10.16894531	-7.22460938	-2.75537109	+51.15234375	+3.86718750	-27.24609375	+2516
+1458241076.08780000	+12.73095703	-4.38134766	-2.46533203	+38.47412109	-5.62500000	-62.53417969	+3292	+12.66943359	-3.60791016	-2.18847656	-0.21972656	-13.53515625	+18.67675781	+3356	+10.13378906	-7.25537109	-2.70703125	+51.41601563	+3.77929688	-27.15820313	+2508
+1458241076.09190010	+12.68261719	-4.40771484	-2.43017578	+38.62792969	-5.64697266	-62.33642578	+3280	+12.62109375	-3.63427734	-2.15332031	-0.04394531	-13.42529297	+18.83056641	+3336	+10.09863281	-7.28613281	-2.65869141	+51.67968750	+3.69140625	-27.07031250	+2496
+1458241076.09610010	+12.63427734	-4.43847656	-2.39501953	+38.78173828	-5.69091797	-62.18261719	+3268	+12.57275391	-3.66064453	-2.11816406	+0.13183594	-13.31542969	+18.96240234	+3320	+10.06347656	-7.32128906	-2.61035156	+51.89941406	+3.62548828	-27.02636719	+2488
+1458241076.10019990	+12.59033203	-4.46923828	-2.35986328	+38.93554688	-5.73486328	-62.00683594	+3256	+12.52001953	-3.69140625	-2.08300781	+0.28564453	-13.22753906	+19.09423828	+3304	+10.02832031	-7.34765625	-2.56640625	+52.16308594	+3.53759766	-26.96044922	+2476
+1458241076.10439990	+12.54638672	-4.49560547	-2.32470703	+39.08935547	-5.75683594	-61.85302734	+3240	+12.47167969	-3.71777344	-2.04785156	+0.43945313	-13.13964844	+19.22607422	+3284	+9.99755859	-7.37841797	-2.51367188	+52.42675781	+3.47167969	-26.93847656	+2464
+1458241076.10859990	+12.49804688	-4.52636719	-2.29394531	+39.24316406	-5.80078125	-61.69921875	+3224	+12.42773438	-3.74853516	-2.01269531	+0.61523438	-13.07373047	+19.33593750	+3268	+9.96240234	-7.40917969	-2.46533203	+52.66845703	+3.40576172	-26.91650391	+2452
+1458241076.11270000	+12.45410156	-4.55273438	-2.25878906	+39.39697266	-5.82275391	-61.56738281	+3204	+12.37939453	-3.77490234	-1.98193359	+0.76904297	-12.98583984	+19.44580078	+3244	+9.92724609	-7.43554688	-2.41699219	+52.91015625	+3.33984375	-26.89453125	+2440
+1458241076.11690000	+12.41015625	-4.57910156	-2.23242188	+39.55078125	-5.82275391	-61.41357422	+3184	+12.33105469	-3.80126953	-1.95117188	+0.92285156	-12.87597656	+19.55566406	+3224	+9.89208984	-7.46630859	-2.37744141	+53.15185547	+3.27392578	-26.82861328	+2424
+1458241076.12109990	+12.36621094	-4.60107422	-2.19726563	+39.70458984	-5.84472656	-61.30371094	+3160	+12.27832031	-3.82763672	-1.92041016	+1.07666016	-12.81005859	+19.64355469	+3204	+9.85253906	-7.49707031	-2.33349609	+53.34960938	+3.25195313	-26.78466797	+2412
+1458241076.12520000	+12.31787109	-4.62744141	-2.16650391	+39.85839844	-5.86669922	-61.19384766	+3140	+12.22998047	-3.84960938	-1.88964844	+1.23046875	-12.72216797	+19.73144531	+3180	+9.81738281	-7.52343750	-2.29394531	+53.56933594	+3.20800781	-26.74072266	+2400
+1458241076.12940000	+12.27392578	-4.65380859	-2.13574219	+40.01220703	-5.86669922	-61.08398438	+3116	+12.18603516	-3.87597656	-1.86328125	+1.38427734	-12.61230469	+19.79736328	+3156	+9.78222656	-7.54980469	-2.25878906	+53.76708984	+3.16406250	-26.65283203	+2384
+1458241076.13360000	+12.22558594	-4.67578125	-2.10498047	+40.16601563	-5.88867188	-61.04003906	+3096	+12.13769531	-3.89794922	-1.83251953	+1.56005859	-12.56835938	+19.84130859	+3136	+9.73828125	-7.58496094	-2.21923828	+53.94287109	+3.14208984	-26.58691406	+2368
+1458241076.13770010	+12.18164063	-4.69775391	-2.07421875	+40.34179688	-5.86669922	-60.97412109	+3072	+12.08935547	-3.92431641	-1.80175781	+1.71386719	-12.52441406	+19.86328125	+3112	+9.69433594	-7.61572266	-2.18847656	+54.09667969	+3.14208984	-26.49902344	+2356
+1458241076.14190010	+12.13769531	-4.71972656	-2.05224609	+40.51757813	-5.82275391	-60.88623047	+3048	+12.04541016	-3.94628906	-1.77539063	+1.86767578	-12.43652344	+19.88525391	+3092	+9.65039063	-7.65087891	-2.15771484	+54.25048828	+3.14208984	-26.38916016	+2340
+1458241076.14610000	+12.08935547	-4.74169922	-2.02148438	+40.69335938	-5.80078125	-60.86425781	+3028	+11.99707031	-3.96826172	-1.74902344	+2.02148438	-12.37060547	+19.88525391	+3068	+9.60205078	-7.68603516	-2.13134766	+54.36035156	+3.14208984	-26.27929688	+2328
+1458241076.15019990	+12.04541016	-4.76367188	-1.99511719	+40.84716797	-5.75683594	-60.84228516	+3008	+11.95312500	-3.99462891	-1.72265625	+2.17529297	-12.30468750	+19.86328125	+3048	+9.55371094	-7.72119141	-2.10498047	+54.47021484	+3.16406250	-26.19140625	+2316
+1458241076.15440010	+11.99707031	-4.78564453	-1.97314453	+41.02294922	-5.66894531	-60.77636719	+2988	+11.90917969	-4.01220703	-1.70068359	+2.32910156	-12.19482422	+19.86328125	+3024	+9.50537109	-7.75634766	-2.08300781	+54.58007813	+3.16406250	-26.03759766	+2300
+1458241076.15860010	+11.94873047	-4.80322266	-1.95117188	+41.17675781	-5.62500000	-60.77636719	+2968	+11.86083984	-4.03417969	-1.67871094	+2.48291016	-12.15087891	+19.81933594	+3004	+9.45263672	-7.79589844	-2.06542969	+54.62402344	+3.18603516	-25.90576172	+2288
+1458241076.16269990	+11.90478516	-4.82519531	-1.92480469	+41.35253906	-5.58105469	-60.79833984	+2952	+11.81689453	-4.05615234	-1.65234375	+2.63671875	-12.12890625	+19.75341797	+2984	+9.40429688	-7.82666016	-2.04345703	+54.73388672	+3.18603516	-25.79589844	+2276
+1458241076.16689990	+11.85644531	-4.84716797	-1.90722656	+41.50634766	-5.49316406	-60.75439453	+2936	+11.77294922	-4.07812500	-1.63476563	+2.76855469	-12.04101563	+19.70947266	+2964	+9.35595703	-7.86181641	-2.02587891	+54.82177734	+3.18603516	-25.66406250	+2260
+1458241076.17100000	+11.81250000	-4.86474609	-1.88525391	+41.68212891	-5.42724609	-60.82031250	+2920	+11.72900391	-4.10009766	-1.61279297	+2.92236328	-12.01904297	+19.62158203	+2944	+9.30761719	-7.90136719	-2.00830078	+54.86572266	+3.22998047	-25.57617188	+2248
+1458241076.17520000	+11.76855469	-4.88671875	-1.86328125	+41.85791016	-5.38330078	-60.86425781	+2904	+11.68505859	-4.12207031	-1.59082031	+3.05419922	-12.01904297	+19.53369141	+2924	+9.25927734	-7.93212891	-1.98632813	+54.95361328	+3.22998047	-25.51025391	+2236
+1458241076.17940000	+11.72460938	-4.90429688	-1.85009766	+42.01171875	-5.29541016	-60.86425781	+2888	+11.64111328	-4.14404297	-1.57763672	+3.18603516	-11.95312500	+19.48974609	+2904	+9.21093750	-7.96728516	-1.97314453	+55.01953125	+3.25195313	-25.42236328	+2220
+1458241076.18350010	+11.68066406	-4.92626953	-1.83691406	+42.16552734	-5.22949219	-60.93017578	+2876	+11.59716797	-4.16601563	-1.56005859	+3.31787109	-11.95312500	+19.37988281	+2884	+9.16259766	-8.00683594	-1.95556641	+55.04150391	+3.27392578	-25.35644531	+2208
+1458241076.18770000	+11.63671875	-4.94384766	-1.81494141	+42.29736328	-5.18554688	-60.99609375	+2864	+11.55322266	-4.18359375	-1.54248047	+3.42773438	-11.97509766	+19.29199219	+2868	+9.11865234	-8.03320313	-1.93359375	+55.15136719	+3.27392578	-25.37841797	+2192
+1458241076.19190000	+11.59716797	-4.96582031	-1.80615234	+42.45117188	-5.14160156	-61.04003906	+2852	+11.51367188	-4.20556641	-1.53369141	+3.55957031	-11.93115234	+19.22607422	+2848	+9.07910156	-8.05957031	-1.92041016	+55.26123047	+3.25195313	-25.33447266	+2176
+1458241076.19600010	+11.55322266	-4.98779297	-1.79296875	+42.58300781	-5.09765625	-61.12792969	+2840	+11.46972656	-4.22753906	-1.52050781	+3.66943359	-11.97509766	+19.09423828	+2828	+9.03955078	-8.09033203	-1.90283203	+55.32714844	+3.27392578	-25.35644531	+2164
+1458241076.20020010	+11.51367188	-5.00976563	-1.77539063	+42.71484375	-5.09765625	-61.25976563	+2828	+11.42578125	-4.24511719	-1.50292969	+3.77929688	-12.04101563	+19.00634766	+2812	+9.00000000	-8.11669922	-1.88085938	+55.45898438	+3.27392578	-25.40039063	+2148
+1458241076.20440010	+11.47851563	-5.02734375	-1.76660156	+42.84667969	-5.07568359	-61.32568359	+2812	+11.38623047	-4.26708984	-1.49853516	+3.88916016	-12.06298828	+18.91845703	+2792	+8.96923828	-8.13867188	-1.86328125	+55.59082031	+3.25195313	-25.46630859	+2132
+1458241076.20849990	+11.43896484	-5.05371094	-1.75781250	+42.95654297	-5.05371094	-61.43554688	+2796	+11.34667969	-4.28906250	-1.48535156	+3.99902344	-12.15087891	+18.80859375	+2772	+8.93408203	-8.16943359	-1.84130859	+55.70068359	+3.27392578	-25.57617188	+2116
+1458241076.21269990	+11.40380859	-5.07568359	-1.74462891	+43.08837891	-5.05371094	-61.56738281	+2780	+11.30712891	-4.30664063	-1.47216797	+4.10888672	-12.23876953	+18.69873047	+2752	+8.90332031	-8.19140625	-1.81494141	+55.83251953	+3.27392578	-25.72998047	+2100
+1458241076.21690010	+11.36425781	-5.09326172	-1.73583984	+43.19824219	-5.05371094	-61.65527344	+2764	+11.26757813	-4.32861328	-1.46777344	+4.19677734	-12.28271484	+18.61083984	+2728	+8.87695313	-8.20898438	-1.79296875	+55.98632813	+3.27392578	-25.83984375	+2084
+1458241076.22100000	+11.32910156	-5.11962891	-1.72705078	+43.26416016	-5.03173828	-61.78710938	+2744	+11.22802734	-4.35058594	-1.46337891	+4.30664063	-12.34863281	+18.50097656	+2708	+8.84619141	-8.23535156	-1.77539063	+56.09619141	+3.27392578	-25.97167969	+2068
+1458241076.22519990	+11.29394531	-5.14160156	-1.71826172	+43.37402344	-5.05371094	-61.89697266	+2724	+11.18847656	-4.36816406	-1.45458984	+4.39453125	-12.43652344	+18.39111328	+2688	+8.81982422	-8.25292969	-1.75341797	+56.25000000	+3.27392578	-26.10351563	+2048
+1458241076.22939990	+11.25878906	-5.15917969	-1.71386719	+43.48388672	-5.05371094	-62.00683594	+2704	+11.15332031	-4.38574219	-1.45019531	+4.50439453	-12.50244141	+18.30322266	+2664	+8.79345703	-8.27490234	-1.73583984	+56.40380859	+3.27392578	-26.23535156	+2028
+1458241076.23350000	+11.22363281	-5.18554688	-1.70507813	+43.57177734	-5.05371094	-62.13867188	+2684	+11.11816406	-4.40771484	-1.44140625	+4.59228516	-12.56835938	+18.19335938	+2640	+8.76708984	-8.29687500	-1.71826172	+56.51367188	+3.29589844	-26.36718750	+2012
+1458241076.23770000	+11.18847656	-5.20312500	-1.70068359	+43.65966797	-5.03173828	-62.24853516	+2660	+11.07861328	-4.42529297	-1.43701172	+4.68017578	-12.63427734	+18.08349609	+2620	+8.74072266	-8.31884766	-1.69628906	+56.64550781	+3.31787109	-26.49902344	+1996
+1458241076.24190000	+11.15771484	-5.22509766	-1.69189453	+43.76953125	-5.03173828	-62.35839844	+2636	+11.04785156	-4.44287109	-1.43261719	+4.79003906	-12.70019531	+17.97363281	+2596	+8.71435547	-8.34082031	-1.68310547	+56.75537109	+3.33984375	-26.60888672	+1976
+1458241076.24600010	+11.12255859	-5.24707031	-1.68750000	+43.83544922	-5.00976563	-62.44628906	+2612	+11.01269531	-4.46484375	-1.42822266	+4.85595703	-12.74414063	+17.88574219	+2572	+8.68359375	-8.36279297	-1.66552734	+56.84326172	+3.38378906	-26.71875000	+1960
+1458241076.25020000	+11.09179688	-5.26464844	-1.68310547	+43.92333984	-4.96582031	-62.53417969	+2588	+10.97753906	-4.48242188	-1.42382813	+4.94384766	-12.78808594	+17.77587891	+2548	+8.65722656	-8.38916016	-1.64794922	+56.93115234	+3.42773438	-26.80664063	+1940
+1458241076.25430010	+11.05664063	-5.28662109	-1.67871094	+44.01123047	-4.92187500	-62.62207031	+2564	+10.94238281	-4.50000000	-1.42382813	+5.05371094	-12.81005859	+17.66601563	+2528	+8.62646484	-8.41113281	-1.63916016	+57.01904297	+3.44970703	-26.82861328	+1924
+1458241076.25850010	+11.02587891	-5.30419922	-1.67431641	+44.07714844	-4.87792969	-62.70996094	+2540	+10.90722656	-4.51757813	-1.41943359	+5.09765625	-12.81005859	+17.55615234	+2508	+8.59130859	-8.43750000	-1.63476563	+57.06298828	+3.47167969	-26.85058594	+1908
+1458241076.26270010	+10.99072266	-5.32177734	-1.67431641	+44.18701172	-4.83398438	-62.77587891	+2516	+10.87646484	-4.53515625	-1.41943359	+5.18554688	-12.81005859	+17.46826172	+2484	+8.55615234	-8.46386719	-1.62597656	+57.10693359	+3.51562500	-26.85058594	+1888
+1458241076.26679990	+10.95996094	-5.33935547	-1.66992188	+44.29687500	-4.79003906	-62.86376953	+2492	+10.84570313	-4.55273438	-1.41503906	+5.27343750	-12.81005859	+17.35839844	+2464	+8.52099609	-8.49023438	-1.62158203	+57.12890625	+3.55957031	-26.85058594	+1872
+1458241076.27099990	+10.92919922	-5.35693359	-1.66552734	+44.36279297	-4.74609375	-62.95166016	+2472	+10.81494141	-4.57031250	-1.41503906	+5.33935547	-12.83203125	+17.24853516	+2444	+8.48583984	-8.51660156	-1.61718750	+57.15087891	+3.58154297	-26.85058594	+1860
+1458241076.27519990	+10.89843750	-5.37451172	-1.66113281	+44.45068359	-4.68017578	-63.01757813	+2448	+10.78417969	-4.58789063	-1.41064453	+5.40527344	-12.81005859	+17.13867188	+2424	+8.44628906	-8.54296875	-1.61279297	+57.12890625	+3.64746094	-26.82861328	+1844
+1458241076.27930000	+10.86767578	-5.38769531	-1.65673828	+44.51660156	-4.61425781	-63.08349609	+2432	+10.75781250	-4.60107422	-1.41064453	+5.49316406	-12.81005859	+17.02880859	+2408	+8.41113281	-8.57373047	-1.61279297	+57.12890625	+3.66943359	-26.78466797	+1828
+1458241076.28350000	+10.83251953	-5.40966797	-1.65673828	+44.58251953	-4.54833984	-63.14941406	+2412	+10.72705078	-4.61865234	-1.41064453	+5.53710938	-12.78808594	+16.91894531	+2392	+8.37158203	-8.60009766	-1.61279297	+57.10693359	+3.69140625	-26.71875000	+1816
+1458241076.28769990	+10.80615234	-5.42285156	-1.65234375	+44.67041016	-4.50439453	-63.21533203	+2396	+10.69628906	-4.63623047	-1.40625000	+5.60302734	-12.78808594	+16.83105469	+2376	+8.33642578	-8.62646484	-1.61279297	+57.08496094	+3.71337891	-26.67480469	+1800
+1458241076.29180000	+10.77539063	-5.43603516	-1.64794922	+44.75830078	-4.46044922	-63.28125000	+2380	+10.66992188	-4.64941406	-1.40625000	+5.66894531	-12.78808594	+16.74316406	+2360	+8.29687500	-8.65283203	-1.61279297	+57.06298828	+3.73535156	-26.63085938	+1788
+1458241076.29600000	+10.74462891	-5.45361328	-1.64794922	+44.80224609	-4.41650391	-63.34716797	+2368	+10.63916016	-4.66699219	-1.40625000	+5.71289063	-12.78808594	+16.63330078	+2344	+8.26171875	-8.67919922	-1.61279297	+57.04101563	+3.75732422	-26.58691406	+1776
+1458241076.30020000	+10.71826172	-5.46679688	-1.64355469	+44.89013672	-4.39453125	-63.41308594	+2356	+10.61279297	-4.68017578	-1.40185547	+5.75683594	-12.81005859	+16.54541016	+2328	+8.22656250	-8.70117188	-1.61279297	+57.04101563	+3.77929688	-26.52099609	+1764
+1458241076.30430010	+10.69189453	-5.47998047	-1.63916016	+44.95605469	-4.37255859	-63.50097656	+2344	+10.58642578	-4.69775391	-1.39746094	+5.80078125	-12.85400391	+16.45751953	+2312	+8.19580078	-8.72753906	-1.60839844	+57.04101563	+3.77929688	-26.52099609	+1748
+1458241076.30850010	+10.66113281	-5.49755859	-1.63476563	+45.00000000	-4.35058594	-63.56689453	+2332	+10.56005859	-4.71093750	-1.39306641	+5.84472656	-12.87597656	+16.36962891	+2300	+8.16503906	-8.74951172	-1.60839844	+57.01904297	+3.80126953	-26.49902344	+1736
+1458241076.31270000	+10.63476563	-5.51513672	-1.63037109	+45.04394531	-4.32861328	-63.61083984	+2320	+10.53369141	-4.72851563	-1.39306641	+5.88867188	-12.91992188	+16.28173828	+2284	+8.13867188	-8.77148438	-1.60400391	+57.04101563	+3.80126953	-26.47705078	+1724
+1458241076.31680010	+10.61279297	-5.52832031	-1.62597656	+45.10986328	-4.32861328	-63.67675781	+2312	+10.51171875	-4.74169922	-1.38867188	+5.93261719	-12.96386719	+16.19384766	+2272	+8.10791016	-8.78906250	-1.59521484	+57.04101563	+3.82324219	-26.47705078	+1712
+1458241076.32100010	+10.58642578	-5.54589844	-1.62597656	+45.13183594	-4.30664063	-63.72070313	+2300	+10.48535156	-4.75488281	-1.38867188	+5.93261719	-12.98583984	+16.12792969	+2256	+8.08593750	-8.81103516	-1.59082031	+57.06298828	+3.82324219	-26.47705078	+1700
+1458241076.32520010	+10.56445313	-5.55908203	-1.62158203	+45.17578125	-4.30664063	-63.74267578	+2288	+10.45898438	-4.76806641	-1.38427734	+5.95458984	-13.00781250	+16.08398438	+2244	+8.06396484	-8.82421875	-1.58203125	+57.12890625	+3.82324219	-26.45507813	+1684
+1458241076.32929990	+10.53808594	-5.57226563	-1.61718750	+45.21972656	-4.30664063	-63.80859375	+2276	+10.43701172	-4.78125000	-1.37988281	+5.97656250	-13.05175781	+16.01806641	+2232	+8.04638672	-8.83740234	-1.57324219	+57.19482422	+3.84521484	-26.47705078	+1672
+1458241076.33349990	+10.51611328	-5.58544922	-1.61718750	+45.24169922	-4.30664063	-63.80859375	+2264	+10.41064453	-4.79443359	-1.37548828	+5.99853516	-13.07373047	+15.97412109	+2216	+8.02880859	-8.85058594	-1.56005859	+57.28271484	+3.86718750	-26.49902344	+1660
+1458241076.33760000	+10.49414063	-5.60302734	-1.61279297	+45.26367188	-4.28466797	-63.80859375	+2248	+10.38867188	-4.80761719	-1.37548828	+5.99853516	-13.07373047	+15.95214844	+2200	+8.01123047	-8.86376953	-1.54687500	+57.34863281	+3.91113281	-26.45507813	+1648
+1458241076.34180000	+10.47216797	-5.61621094	-1.60839844	+45.30761719	-4.28466797	-63.83056641	+2236	+10.36669922	-4.82080078	-1.36669922	+6.02050781	-13.09570313	+15.88623047	+2188	+7.99365234	-8.87695313	-1.53369141	+57.43652344	+3.95507813	-26.45507813	+1636
+1458241076.34600000	+10.45019531	-5.62939453	-1.60839844	+45.30761719	-4.26269531	-63.78662109	+2220	+10.34472656	-4.83398438	-1.36669922	+6.02050781	-13.07373047	+15.88623047	+2172	+7.97607422	-8.88574219	-1.52050781	+57.52441406	+3.97705078	-26.45507813	+1624
+1458241076.35010000	+10.42822266	-5.64257813	-1.60839844	+45.32958984	-4.21875000	-63.74267578	+2204	+10.32275391	-4.84716797	-1.36669922	+6.02050781	-13.00781250	+15.88623047	+2156	+7.96289063	-8.89892578	-1.51171875	+57.61230469	+4.02099609	-26.41113281	+1612
+1458241076.35430000	+10.41064453	-5.65576172	-1.60400391	+45.35156250	-4.17480469	-63.69873047	+2188	+10.29638672	-4.85595703	-1.36230469	+6.04248047	-12.98583984	+15.86425781	+2140	+7.94531250	-8.90771484	-1.49853516	+57.70019531	+4.06494141	-26.34521484	+1600
+1458241076.35850000	+10.38867188	-5.66894531	-1.60400391	+45.37353516	-4.15283203	-63.65478516	+2172	+10.27441406	-4.86914063	-1.36230469	+6.04248047	-12.91992188	+15.88623047	+2124	+7.92773438	-8.91650391	-1.48535156	+57.78808594	+4.10888672	-26.30126953	+1592
+1458241076.36260010	+10.36669922	-5.67773438	-1.59960938	+45.39550781	-4.08691406	-63.56689453	+2156	+10.25244141	-4.87792969	-1.35791016	+6.04248047	-12.83203125	+15.90820313	+2108	+7.91015625	-8.92968750	-1.47656250	+57.87597656	+4.17480469	-26.21337891	+1580
+1458241076.36680010	+10.34472656	-5.68652344	-1.59960938	+45.41748047	-4.04296875	-63.52294922	+2140	+10.23046875	-4.89111328	-1.35351563	+6.06445313	-12.78808594	+15.88623047	+2092	+7.89257813	-8.93847656	-1.46777344	+57.94189453	+4.21875000	-26.12548828	+1572
+1458241076.37100010	+10.32275391	-5.69531250	-1.59521484	+45.46142578	-3.99902344	-63.43505859	+2120	+10.21289063	-4.89990234	-1.35351563	+6.06445313	-12.70019531	+15.90820313	+2076	+7.87500000	-8.94726563	-1.45898438	+58.02978516	+4.26269531	-26.05957031	+1564
+1458241076.37509990	+10.30078125	-5.70849609	-1.59521484	+45.48339844	-3.93310547	-63.34716797	+2104	+10.19091797	-4.90869141	-1.34912109	+6.06445313	-12.59033203	+15.93017578	+2060	+7.85302734	-8.96044922	-1.45019531	+58.07373047	+4.32861328	-25.94970703	+1556
+1458241076.37930010	+10.28320313	-5.71728516	-1.59082031	+45.50537109	-3.86718750	-63.25927734	+2088	+10.16894531	-4.91748047	-1.34472656	+6.08642578	-12.50244141	+15.93017578	+2044	+7.82666016	-8.96923828	-1.44580078	+58.09570313	+4.37255859	-25.81787109	+1548
+1458241076.38350010	+10.26123047	-5.72607422	-1.59082031	+45.52734375	-3.77929688	-63.17138672	+2072	+10.14697266	-4.92626953	-1.34472656	+6.08642578	-12.39257813	+15.95214844	+2032	+7.80468750	-8.98242188	-1.44140625	+58.11767578	+4.41650391	-25.68603516	+1540
+1458241076.38759990	+10.23925781	-5.73046875	-1.58642578	+45.57128906	-3.71337891	-63.08349609	+2056	+10.12939453	-4.93505859	-1.34033203	+6.10839844	-12.28271484	+15.97412109	+2016	+7.77832031	-8.99560547	-1.43701172	+58.13964844	+4.46044922	-25.53222656	+1536
+1458241076.39179990	+10.21728516	-5.73486328	-1.58203125	+45.61523438	-3.64746094	-62.99560547	+2040	+10.10742188	-4.93945313	-1.33593750	+6.13037109	-12.17285156	+15.97412109	+2004	+7.75195313	-9.00439453	-1.43701172	+58.16162109	+4.48242188	-25.37841797	+1528
+1458241076.39599990	+10.19531250	-5.74365234	-1.57763672	+45.61523438	-3.58154297	-62.90771484	+2028	+10.08984375	-4.95263672	-1.33154297	+6.10839844	-12.06298828	+15.97412109	+1992	+7.72558594	-9.01757813	-1.43701172	+58.16162109	+4.50439453	-25.22460938	+1520
+1458241076.40010000	+10.17773438	-5.74804688	-1.57763672	+45.65917969	-3.51562500	-62.79785156	+2016	+10.06787109	-4.95703125	-1.33154297	+6.13037109	-11.95312500	+15.99609375	+1980	+7.69482422	-9.03076172	-1.43701172	+58.13964844	+4.52636719	-25.07080078	+1512
+1458241076.40430000	+10.15576172	-5.75244141	-1.57324219	+45.70312500	-3.44970703	-62.70996094	+2008	+10.05029297	-4.96142578	-1.32275391	+6.15234375	-11.86523438	+15.99609375	+1968	+7.66845703	-9.04394531	-1.43261719	+58.13964844	+4.57031250	-24.91699219	+1504
+1458241076.40840010	+10.13818359	-5.76123047	-1.56884766	+45.70312500	-3.38378906	-62.62207031	+2000	+10.03271484	-4.97021484	-1.31835938	+6.13037109	-11.75537109	+15.99609375	+1960	+7.64208984	-9.05273438	-1.43261719	+58.11767578	+4.57031250	-24.74121094	+1496
+1458241076.41260000	+10.12060547	-5.76562500	-1.56445313	+45.72509766	-3.29589844	-62.51220703	+1988	+10.01513672	-4.97460938	-1.31396484	+6.13037109	-11.64550781	+16.01806641	+1948	+7.61572266	-9.06591797	-1.43261719	+58.09570313	+4.59228516	-24.56542969	+1488
+1458241076.41680000	+10.10302734	-5.77001953	-1.56005859	+45.74707031	-3.22998047	-62.42431641	+1984	+10.00195313	-4.97900391	-1.30517578	+6.13037109	-11.53564453	+16.01806641	+1940	+7.58935547	-9.07470703	-1.43261719	+58.07373047	+4.63623047	-24.38964844	+1476
+1458241076.42090010	+10.08105469	-5.77880859	-1.55566406	+45.72509766	-3.16406250	-62.31445313	+1980	+9.98437500	-4.98779297	-1.30517578	+6.08642578	-11.40380859	+16.04003906	+1932	+7.56298828	-9.08789063	-1.42822266	+58.05175781	+4.65820313	-24.23583984	+1468
+1458241076.42510010	+10.06347656	-5.78320313	-1.55126953	+45.72509766	-3.09814453	-62.18261719	+1972	+9.96679688	-4.99218750	-1.30078125	+6.06445313	-11.27197266	+16.08398438	+1924	+7.54101563	-9.09228516	-1.42822266	+58.07373047	+4.65820313	-24.03808594	+1460
+1458241076.42930010	+10.05029297	-5.78320313	-1.54687500	+45.74707031	-3.03222656	-62.09472656	+1968	+9.95361328	-5.00097656	-1.29199219	+6.04248047	-11.18408203	+16.08398438	+1916	+7.51904297	-9.10107422	-1.41943359	+58.07373047	+4.70214844	-23.88427734	+1448
+1458241076.43339990	+10.03710938	-5.79199219	-1.54248047	+45.72509766	-2.96630859	-61.96289063	+1964	+9.94042969	-5.00976563	-1.28759766	+5.97656250	-11.05224609	+16.10595703	+1908	+7.50146484	-9.10986328	-1.41503906	+58.09570313	+4.74609375	-23.73046875	+1440
+1458241076.43759990	+10.01953125	-5.79638672	-1.53808594	+45.70312500	-2.87841797	-61.83105469	+1956	+9.92285156	-5.01416016	-1.28320313	+5.95458984	-10.92041016	+16.14990234	+1904	+7.48388672	-9.11425781	-1.41064453	+58.11767578	+4.79003906	-23.53271484	+1432
+1458241076.44180010	+10.00634766	-5.80517578	-1.53369141	+45.68115234	-2.81250000	-61.74316406	+1952	+9.91406250	-5.01855469	-1.27441406	+5.91064453	-10.81054688	+16.17187500	+1896	+7.46630859	-9.11865234	-1.39306641	+58.13964844	+4.85595703	-23.40087891	+1424
+1458241076.44590000	+9.99316406	-5.81396484	-1.52490234	+45.61523438	-2.74658203	-61.61132813	+1948	+9.90087891	-5.02734375	-1.27001953	+5.84472656	-10.65673828	+16.21582031	+1888	+7.45312500	-9.12304688	-1.37988281	+58.18359375	+4.92187500	-23.24707031	+1420
+1458241076.45009990	+9.97998047	-5.81835938	-1.52050781	+45.59326172	-2.65869141	-61.45751953	+1940	+9.88769531	-5.03173828	-1.26562500	+5.80078125	-10.52490234	+16.25976563	+1880	+7.44433594	-9.12744141	-1.37109375	+58.24951172	+4.96582031	-23.09326172	+1412
+1458241076.45429990	+9.97119141	-5.82714844	-1.51611328	+45.57128906	-2.59277344	-61.34765625	+1932	+9.87451172	-5.03613281	-1.25683594	+5.75683594	-10.39306641	+16.28173828	+1872	+7.43554688	-9.12744141	-1.35351563	+58.31542969	+5.03173828	-22.96142578	+1408
+1458241076.45840000	+9.95800781	-5.83154297	-1.51171875	+45.52734375	-2.52685547	-61.19384766	+1924	+9.86572266	-5.04492188	-1.25244141	+5.66894531	-10.26123047	+16.32568359	+1868	+7.42236328	-9.13183594	-1.33593750	+58.38134766	+5.09765625	-22.82958984	+1404
+1458241076.46260000	+9.94482422	-5.83593750	-1.50732422	+45.50537109	-2.46093750	-61.06201172	+1916	+9.85253906	-5.04931641	-1.24365234	+5.62500000	-10.10742188	+16.39160156	+1860	+7.41357422	-9.13183594	-1.32275391	+58.44726563	+5.14160156	-22.67578125	+1400
+1458241076.46680000	+9.93603516	-5.84472656	-1.49853516	+45.48339844	-2.39501953	-60.95214844	+1904	+9.84375000	-5.05371094	-1.23925781	+5.58105469	-9.99755859	+16.41357422	+1852	+7.40917969	-9.13183594	-1.30078125	+58.53515625	+5.22949219	-22.56591797	+1396
+1458241076.47090010	+9.92724609	-5.84912109	-1.48974609	+45.46142578	-2.35107422	-60.84228516	+1896	+9.83496094	-5.05810547	-1.23046875	+5.51513672	-9.88769531	+16.45751953	+1844	+7.40039063	-9.13183594	-1.28320313	+58.60107422	+5.27343750	-22.45605469	+1396
+1458241076.47510000	+9.91406250	-5.85351563	-1.48535156	+45.41748047	-2.28515625	-60.73242188	+1884	+9.82617188	-5.06250000	-1.22167969	+5.49316406	-9.75585938	+16.47949219	+1836	+7.39160156	-9.13183594	-1.26562500	+58.66699219	+5.33935547	-22.34619141	+1396
+1458241076.47930000	+9.90527344	-5.86230469	-1.47656250	+45.39550781	-2.21923828	-60.62255859	+1872	+9.81738281	-5.06689453	-1.21289063	+5.44921875	-9.64599609	+16.52343750	+1824	+7.38281250	-9.13623047	-1.24804688	+58.73291016	+5.40527344	-22.21435547	+1396
+1458241076.48340010	+9.89648438	-5.86669922	-1.46777344	+45.35156250	-2.15332031	-60.51269531	+1864	+9.80419922	-5.07128906	-1.20410156	+5.40527344	-9.53613281	+16.54541016	+1816	+7.37402344	-9.13623047	-1.23046875	+58.77685547	+5.44921875	-22.10449219	+1400
+1458241076.48760010	+9.88769531	-5.87109375	-1.45898438	+45.35156250	-2.08740234	-60.40283203	+1852	+9.79980469	-5.07568359	-1.19531250	+5.36132813	-9.40429688	+16.58935547	+1808	+7.36523438	-9.14062500	-1.20849609	+58.82080078	+5.49316406	-21.97265625	+1400
+1458241076.49169990	+9.87890625	-5.87109375	-1.45019531	+45.35156250	-2.04345703	-60.29296875	+1840	+9.79101563	-5.08007813	-1.18652344	+5.33935547	-9.31640625	+16.63330078	+1800	+7.35644531	-9.14062500	-1.19531250	+58.84277344	+5.51513672	-21.84082031	+1404
+1458241076.49589990	+9.86572266	-5.87548828	-1.44140625	+45.32958984	-1.99951172	-60.18310547	+1828	+9.78222656	-5.08447266	-1.17333984	+5.29541016	-9.22851563	+16.65527344	+1792	+7.34326172	-9.14062500	-1.18212891	+58.86474609	+5.51513672	-21.70898438	+1408
+1458241076.50009990	+9.85693359	-5.87548828	-1.43261719	+45.30761719	-1.93359375	-60.09521484	+1820	+9.77343750	-5.08447266	-1.16455078	+5.25146484	-9.11865234	+16.67724609	+1784	+7.33007813	-9.14501953	-1.16894531	+58.88671875	+5.53710938	-21.57714844	+1412
+1458241076.50420000	+9.84814453	-5.87988281	-1.41943359	+45.28564453	-1.88964844	-60.00732422	+1812	+9.76464844	-5.08886719	-1.15136719	+5.22949219	-9.03076172	+16.67724609	+1776	+7.31689453	-9.14941406	-1.15576172	+58.88671875	+5.53710938	-21.44531250	+1416
+1458241076.50840000	+9.83935547	-5.88427734	-1.40625000	+45.26367188	-1.84570313	-59.94140625	+1804	+9.75585938	-5.09326172	-1.13818359	+5.18554688	-8.94287109	+16.69921875	+1772	+7.30371094	-9.15380859	-1.14697266	+58.86474609	+5.53710938	-21.31347656	+1420
+1458241076.51259990	+9.83056641	-5.88427734	-1.39306641	+45.24169922	-1.80175781	-59.85351563	+1796	+9.75146484	-5.09326172	-1.12500000	+5.16357422	-8.85498047	+16.72119141	+1764	+7.28613281	-9.15820313	-1.13378906	+58.84277344	+5.53710938	-21.18164063	+1424
+1458241076.51670000	+9.82177734	-5.88427734	-1.37988281	+45.24169922	-1.75781250	-59.76562500	+1792	+9.74707031	-5.09765625	-1.11181641	+5.14160156	-8.78906250	+16.74316406	+1760	+7.26855469	-9.16259766	-1.12500000	+58.79882813	+5.51513672	-21.02783203	+1428
+1458241076.52090000	+9.81298828	-5.88867188	-1.36669922	+45.19775391	-1.73583984	-59.67773438	+1788	+9.73828125	-5.10205078	-1.09863281	+5.07568359	-8.70117188	+16.76513672	+1756	+7.25537109	-9.16699219	-1.11621094	+58.75488281	+5.47119141	-20.87402344	+1432
+1458241076.52510000	+9.80419922	-5.88867188	-1.35351563	+45.19775391	-1.69189453	-59.61181641	+1784	+9.73388672	-5.10205078	-1.08105469	+5.05371094	-8.65722656	+16.78710938	+1756	+7.23779297	-9.17138672	-1.10742188	+58.73291016	+5.44921875	-20.74218750	+1436
+1458241076.52920010	+9.79980469	-5.88867188	-1.34033203	+45.19775391	-1.69189453	-59.54589844	+1784	+9.72509766	-5.10644531	-1.06787109	+5.00976563	-8.59130859	+16.83105469	+1752	+7.22460938	-9.17138672	-1.09863281	+58.68896484	+5.40527344	-20.63232422	+1440
+1458241076.53340010	+9.79101563	-5.89306641	-1.32275391	+45.15380859	-1.66992188	-59.50195313	+1784	+9.72070313	-5.10644531	-1.05029297	+4.94384766	-8.56933594	+16.83105469	+1752	+7.21142578	-9.17578125	-1.08544922	+58.64501953	+5.38330078	-20.52246094	+1444
+1458241076.53760000	+9.78222656	-5.89306641	-1.30957031	+45.13183594	-1.66992188	-59.45800781	+1784	+9.71630859	-5.11083984	-1.03271484	+4.92187500	-8.54736328	+16.83105469	+1748	+7.19824219	-9.18017578	-1.07666016	+58.60107422	+5.33935547	-20.43457031	+1448
+1458241076.54169990	+9.77783203	-5.89746094	-1.29199219	+45.10986328	-1.66992188	-59.43603516	+1784	+9.71191406	-5.11083984	-1.01953125	+4.87792969	-8.50341797	+16.87500000	+1748	+7.18505859	-9.18457031	-1.06347656	+58.55712891	+5.31738281	-20.34667969	+1452
+1458241076.54590010	+9.77343750	-5.89746094	-1.27441406	+45.06591797	-1.66992188	-59.41406250	+1788	+9.70751953	-5.11523438	-1.00634766	+4.81201172	-8.50341797	+16.87500000	+1748	+7.17187500	-9.18896484	-1.05029297	+58.51318359	+5.29541016	-20.25878906	+1456
+1458241076.55010010	+9.76904297	-5.90185547	-1.25683594	+45.04394531	-1.69189453	-59.41406250	+1788	+9.70312500	-5.11962891	-0.98876953	+4.76806641	-8.52539063	+16.87500000	+1748	+7.16308594	-9.18896484	-1.03710938	+58.51318359	+5.27343750	-20.21484375	+1460
+1458241076.55419990	+9.76464844	-5.90185547	-1.24804688	+45.04394531	-1.69189453	-59.37011719	+1788	+9.70312500	-5.11962891	-0.97558594	+4.72412109	-8.50341797	+16.91894531	+1748	+7.15869141	-9.18896484	-1.02392578	+58.49121094	+5.25146484	-20.17089844	+1460
+1458241076.55839990	+9.76025391	-5.90625000	-1.23486328	+45.00000000	-1.69189453	-59.37011719	+1792	+9.69873047	-5.12402344	-0.96240234	+4.65820313	-8.50341797	+16.89697266	+1748	+7.14990234	-9.19335938	-1.01074219	+58.46923828	+5.25146484	-20.12695313	+1464
+1458241076.56250000	+9.75585938	-5.90625000	-1.22167969	+44.97802734	-1.73583984	-59.39208984	+1792	+9.69433594	-5.12402344	-0.94921875	+4.61425781	-8.56933594	+16.89697266	+1748	+7.14550781	-9.18896484	-0.99316406	+58.46923828	+5.25146484	-20.14892578	+1468
+1458241076.56670000	+9.75585938	-5.91064453	-1.20849609	+44.93408203	-1.73583984	-59.37011719	+1792	+9.69433594	-5.12841797	-0.94042969	+4.57031250	-8.56933594	+16.91894531	+1744	+7.14550781	-9.18896484	-0.97998047	+58.49121094	+5.25146484	-20.12695313	+1476
+1458241076.57090000	+9.75146484	-5.91503906	-1.19970703	+44.89013672	-1.75781250	-59.41406250	+1792	+9.69433594	-5.13281250	-0.93603516	+4.52636719	-8.59130859	+16.89697266	+1744	+7.14111328	-9.18896484	-0.96679688	+58.49121094	+5.27343750	-20.12695313	+1480
+1458241076.57500000	+9.75146484	-5.91943359	-1.19091797	+44.84619141	-1.75781250	-59.45800781	+1788	+9.68994141	-5.13720703	-0.92285156	+4.46044922	-8.61328125	+16.87500000	+1740	+7.14111328	-9.18896484	-0.94921875	+58.51318359	+5.31738281	-20.14892578	+1484
+1458241076.57920000	+9.75146484	-5.91943359	-1.18652344	+44.82421875	-1.73583984	-59.45800781	+1788	+9.68994141	-5.13720703	-0.92285156	+4.41650391	-8.61328125	+16.85302734	+1736	+7.14111328	-9.18896484	-0.94042969	+58.51318359	+5.36132813	-20.12695313	+1492
+1458241076.58340000	+9.74707031	-5.92382813	-1.18212891	+44.75830078	-1.73583984	-59.45800781	+1784	+9.68994141	-5.14160156	-0.91845703	+4.35058594	-8.61328125	+16.85302734	+1732	+7.14111328	-9.18896484	-0.92724609	+58.53515625	+5.40527344	-20.12695313	+1496
+1458241076.58750010	+9.74707031	-5.93261719	-1.17773438	+44.71435547	-1.69189453	-59.47998047	+1780	+9.68554688	-5.14599609	-0.91406250	+4.28466797	-8.61328125	+16.83105469	+1728	+7.14111328	-9.18457031	-0.91406250	+58.55712891	+5.47119141	-20.14892578	+1504
+1458241076.59170010	+9.74707031	-5.93701172	-1.17773438	+44.67041016	-1.66992188	-59.47998047	+1780	+9.68554688	-5.15039063	-0.91406250	+4.21875000	-8.59130859	+16.80908203	+1720	+7.14111328	-9.18457031	-0.90966797	+58.57910156	+5.51513672	-20.12695313	+1508
+1458241076.59590010	+9.74267578	-5.93701172	-1.17773438	+44.62646484	-1.62597656	-59.47998047	+1776	+9.68554688	-5.15478516	-0.91845703	+4.17480469	-8.56933594	+16.78710938	+1716	+7.14111328	-9.18017578	-0.90087891	+58.57910156	+5.55908203	-20.10498047	+1516
+1458241076.59999990	+9.74267578	-5.94140625	-1.17773438	+44.56054688	-1.58203125	-59.50195313	+1772	+9.68554688	-5.15478516	-0.91845703	+4.10888672	-8.54736328	+16.76513672	+1708	+7.14111328	-9.18017578	-0.89648438	+58.57910156	+5.62500000	-20.08300781	+1520
+1458241076.60419990	+9.74267578	-5.95019531	-1.17773438	+44.49462891	-1.53808594	-59.50195313	+1772	+9.68554688	-5.15917969	-0.91845703	+4.04296875	-8.52539063	+16.74316406	+1704	+7.13671875	-9.18017578	-0.88769531	+58.55712891	+5.71289063	-20.03906250	+1528
+1458241076.60840010	+9.74267578	-5.95019531	-1.17773438	+44.45068359	-1.49414063	-59.50195313	+1768	+9.68554688	-5.16357422	-0.91845703	+3.99902344	-8.50341797	+16.72119141	+1696	+7.13232422	-9.18017578	-0.88330078	+58.55712891	+5.77880859	-20.01708984	+1532
+1458241076.61250000	+9.73828125	-5.95458984	-1.17773438	+44.40673828	-1.45019531	-59.50195313	+1768	+9.68554688	-5.16796875	-0.92285156	+3.95507813	-8.48144531	+16.69921875	+1692	+7.12792969	-9.18017578	-0.87890625	+58.53515625	+5.84472656	-19.97314453	+1540
+1458241076.61669990	+9.73828125	-5.95898438	-1.18212891	+44.34082031	-1.40625000	-59.50195313	+1768	+9.68115234	-5.16796875	-0.92285156	+3.88916016	-8.43750000	+16.67724609	+1688	+7.12353516	-9.18017578	-0.87890625	+58.51318359	+5.91064453	-19.90722656	+1544
+1458241076.62089990	+9.73828125	-5.96337891	-1.18212891	+44.29687500	-1.36230469	-59.50195313	+1764	+9.68115234	-5.17236328	-0.92724609	+3.84521484	-8.41552734	+16.67724609	+1680	+7.11914063	-9.18017578	-0.87890625	+58.46923828	+5.95458984	-19.81933594	+1552
+1458241076.62500000	+9.73388672	-5.96777344	-1.18652344	+44.25292969	-1.31835938	-59.50195313	+1764	+9.68115234	-5.17236328	-0.92724609	+3.80126953	-8.37158203	+16.65527344	+1676	+7.11035156	-9.18457031	-0.87890625	+58.42529297	+6.02050781	-19.75341797	+1556
+1458241076.62920000	+9.73388672	-5.96777344	-1.18652344	+44.20898438	-1.27441406	-59.47998047	+1760	+9.68115234	-5.17675781	-0.93164063	+3.73535156	-8.32763672	+16.63330078	+1672	+7.10156250	-9.18457031	-0.87890625	+58.35937500	+6.06445313	-19.66552734	+1560
+1458241076.63340000	+9.72949219	-5.97216797	-1.18652344	+44.16503906	-1.23046875	-59.47998047	+1760	+9.68115234	-5.18115234	-0.93164063	+3.64746094	-8.28369141	+16.61132813	+1668	+7.09277344	-9.18457031	-0.87890625	+58.31542969	+6.10839844	-19.55566406	+1568
+1458241076.63750000	+9.72949219	-5.97216797	-1.18652344	+44.12109375	-1.18652344	-59.47998047	+1756	+9.67675781	-5.18115234	-0.93603516	+3.58154297	-8.23974609	+16.58935547	+1664	+7.07958984	-9.18896484	-0.88330078	+58.22753906	+6.13037109	-19.46777344	+1572
+1458241076.64170000	+9.72509766	-5.97656250	-1.19091797	+44.05517578	-1.14257813	-59.45800781	+1756	+9.67675781	-5.18554688	-0.93603516	+3.49365234	-8.21777344	+16.56738281	+1660	+7.06640625	-9.18896484	-0.88330078	+58.13964844	+6.15234375	-19.35791016	+1576
+1458241076.64580010	+9.72509766	-5.98095703	-1.19091797	+43.98925781	-1.07666016	-59.45800781	+1752	+9.67236328	-5.18994141	-0.93603516	+3.36181641	-8.15185547	+16.52343750	+1656	+7.05322266	-9.18896484	-0.88769531	+58.07373047	+6.19628906	-19.24804688	+1580
+1458241076.65000010	+9.72070313	-5.98095703	-1.19091797	+43.92333984	-1.03271484	-59.43603516	+1752	+9.67236328	-5.19433594	-0.94042969	+3.22998047	-8.08593750	+16.50146484	+1652	+7.04003906	-9.19335938	-0.89208984	+57.98583984	+6.19628906	-19.16015625	+1584
+1458241076.65420010	+9.71630859	-5.98535156	-1.19091797	+43.85742188	-0.98876953	-59.41406250	+1748	+9.67236328	-5.19433594	-0.93603516	+3.12011719	-8.04199219	+16.47949219	+1652	+7.02685547	-9.19335938	-0.89208984	+57.89794922	+6.21826172	-19.05029297	+1584
+1458241076.65829990	+9.71191406	-5.98535156	-1.19091797	+43.76953125	-0.94482422	-59.39208984	+1744	+9.66796875	-5.19873047	-0.93603516	+2.92236328	-7.99804688	+16.45751953	+1652	+7.01367188	-9.19335938	-0.89648438	+57.81005859	+6.21826172	-18.94042969	+1588
+1458241076.66249990	+9.70751953	-5.98974609	-1.19091797	+43.68164063	-0.90087891	-59.37011719	+1744	+9.66357422	-5.19873047	-0.93603516	+2.79052734	-7.95410156	+16.45751953	+1652	+7.00048828	-9.18896484	-0.90087891	+57.74414063	+6.19628906	-18.80859375	+1588
+1458241076.66669990	+9.70751953	-5.98974609	-1.18652344	+43.59375000	-0.85693359	-59.34814453	+1740	+9.66357422	-5.19873047	-0.93164063	+2.65869141	-7.95410156	+16.45751953	+1652	+6.99169922	-9.18896484	-0.90087891	+57.65625000	+6.19628906	-18.72070313	+1588
+1458241076.67080000	+9.70312500	-5.98974609	-1.18652344	+43.48388672	-0.83496094	-59.32617188	+1740	+9.66357422	-5.20312500	-0.92724609	+2.48291016	-7.93212891	+16.45751953	+1652	+6.97851563	-9.18896484	-0.90087891	+57.59033203	+6.19628906	-18.63281250	+1584
+1458241076.67500000	+9.69873047	-5.98974609	-1.18212891	+43.37402344	-0.81298828	-59.28222656	+1736	+9.65917969	-5.20312500	-0.92285156	+2.35107422	-7.93212891	+16.47949219	+1652	+6.97412109	-9.18457031	-0.90087891	+57.54638672	+6.19628906	-18.54492188	+1584
+1458241076.67919990	+9.69433594	-5.99414063	-1.18212891	+43.28613281	-0.79101563	-59.23828125	+1736	+9.65917969	-5.20312500	-0.91845703	+2.21923828	-7.93212891	+16.50146484	+1656	+6.96533203	-9.18017578	-0.90087891	+57.50244141	+6.19628906	-18.47900391	+1580
+1458241076.68330000	+9.68994141	-5.99414063	-1.17773438	+43.15429688	-0.79101563	-59.19433594	+1736	+9.65917969	-5.20312500	-0.91406250	+2.08740234	-7.91015625	+16.52343750	+1656	+6.96093750	-9.17578125	-0.90087891	+57.48046875	+6.21826172	-18.41308594	+1576
+1458241076.68750000	+9.68994141	-5.99414063	-1.17773438	+43.04443359	-0.79101563	-59.15039063	+1736	+9.65917969	-5.20312500	-0.91406250	+1.95556641	-7.91015625	+16.56738281	+1656	+6.95654297	-9.16699219	-0.90087891	+57.45849609	+6.21826172	-18.34716797	+1576
+1458241076.69170000	+9.68994141	-5.99853516	-1.17333984	+42.93457031	-0.79101563	-59.10644531	+1732	+9.65917969	-5.20312500	-0.90966797	+1.84570313	-7.88818359	+16.61132813	+1656	+6.95654297	-9.16259766	-0.89648438	+57.43652344	+6.21826172	-18.28125000	+1572
+1458241076.69580010	+9.68554688	-5.99853516	-1.17333984	+42.82470703	-0.81298828	-59.04052734	+1732	+9.65917969	-5.20312500	-0.90966797	+1.69189453	-7.88818359	+16.65527344	+1656	+6.95214844	-9.15380859	-0.89648438	+57.43652344	+6.21826172	-18.23730469	+1572
+1458241076.70000000	+9.68554688	-5.99853516	-1.16894531	+42.71484375	-0.83496094	-58.99658203	+1728	+9.65917969	-5.20312500	-0.90527344	+1.58203125	-7.88818359	+16.72119141	+1652	+6.95214844	-9.14941406	-0.89208984	+57.43652344	+6.24023438	-18.19335938	+1572
+1458241076.70420000	+9.68554688	-6.00292969	-1.16894531	+42.60498047	-0.85693359	-58.95263672	+1728	+9.65917969	-5.20751953	-0.90527344	+1.45019531	-7.86621094	+16.76513672	+1652	+6.95654297	-9.14062500	-0.88769531	+57.43652344	+6.24023438	-18.17138672	+1572
+1458241076.70830010	+9.68554688	-6.00292969	-1.16455078	+42.49511719	-0.87890625	-58.93066406	+1728	+9.66357422	-5.20751953	-0.90087891	+1.31835938	-7.86621094	+16.80908203	+1648	+6.95654297	-9.13183594	-0.88330078	+57.41455078	+6.26220703	-18.12744141	+1572
+1458241076.71250010	+9.68994141	-6.00732422	-1.16455078	+42.38525391	-0.90087891	-58.88671875	+1728	+9.66357422	-5.21191406	-0.90087891	+1.18652344	-7.86621094	+16.85302734	+1648	+6.95654297	-9.12744141	-0.87890625	+57.41455078	+6.28417969	-18.10546875	+1576
+1458241076.71659990	+9.68994141	-6.00732422	-1.16015625	+42.27539063	-0.92285156	-58.84277344	+1724	+9.66357422	-5.21191406	-0.89648438	+1.05468750	-7.84423828	+16.89697266	+1644	+6.95654297	-9.12304688	-0.87451172	+57.39257813	+6.30615234	-18.06152344	+1576
+1458241076.72079990	+9.68994141	-6.01171875	-1.16015625	+42.16552734	-0.94482422	-58.79882813	+1724	+9.66796875	-5.21191406	-0.89648438	+0.92285156	-7.84423828	+16.94091797	+1640	+6.95654297	-9.11425781	-0.87451172	+57.37060547	+6.30615234	-18.01757813	+1576
+1458241076.72499990	+9.68994141	-6.01611328	-1.16015625	+42.05566406	-0.96679688	-58.75488281	+1724	+9.66796875	-5.21630859	-0.89648438	+0.79101563	-7.82226563	+16.98486328	+1636	+6.95654297	-9.10986328	-0.87011719	+57.34863281	+6.30615234	-17.97363281	+1580
+1458241076.72910000	+9.69433594	-6.01611328	-1.15576172	+41.94580078	-0.98876953	-58.73291016	+1724	+9.67236328	-5.21630859	-0.89208984	+0.68115234	-7.82226563	+17.02880859	+1632	+6.95654297	-9.10546875	-0.87011719	+57.32666016	+6.30615234	-17.92968750	+1580
+1458241076.73330000	+9.69433594	-6.02050781	-1.15136719	+41.83593750	-1.01074219	-58.71093750	+1728	+9.67236328	-5.22070313	-0.89208984	+0.54931641	-7.82226563	+17.05078125	+1632	+6.95214844	-9.10107422	-0.87011719	+57.28271484	+6.30615234	-17.88574219	+1584
+1458241076.73750000	+9.69433594	-6.02050781	-1.15136719	+41.72607422	-1.01074219	-58.68896484	+1728	+9.67236328	-5.22070313	-0.88769531	+0.43945313	-7.82226563	+17.07275391	+1628	+6.94775391	-9.10107422	-0.86572266	+57.23876953	+6.30615234	-17.84179688	+1584
+1458241076.74160000	+9.69433594	-6.02490234	-1.14697266	+41.61621094	-1.03271484	-58.66699219	+1728	+9.67675781	-5.22509766	-0.88769531	+0.32958984	-7.82226563	+17.09472656	+1628	+6.94335938	-9.09667969	-0.87011719	+57.17285156	+6.30615234	-17.77587891	+1584
+1458241076.74580000	+9.69433594	-6.02929688	-1.14697266	+41.50634766	-1.03271484	-58.64501953	+1728	+9.68115234	-5.22949219	-0.88330078	+0.21972656	-7.82226563	+17.09472656	+1624	+6.93896484	-9.09667969	-0.87011719	+57.08496094	+6.28417969	-17.73193359	+1588
+1458241076.75000000	+9.69433594	-6.02929688	-1.14257813	+41.39648438	-1.03271484	-58.64501953	+1732	+9.68115234	-5.22949219	-0.88330078	+0.10986328	-7.82226563	+17.09472656	+1624	+6.93457031	-9.09667969	-0.87451172	+56.99707031	+6.28417969	-17.66601563	+1592
+1458241076.75410010	+9.69433594	-6.03369141	-1.14257813	+41.28662109	-1.03271484	-58.62304688	+1732	+9.68554688	-5.23388672	-0.87890625	+0.00000000	-7.80029297	+17.11669922	+1624	+6.92578125	-9.09667969	-0.87451172	+56.93115234	+6.26220703	-17.60009766	+1592
+1458241076.75830010	+9.69433594	-6.03808594	-1.13818359	+41.19873047	-1.03271484	-58.60107422	+1732	+9.68554688	-5.23828125	-0.87890625	-0.08789063	-7.80029297	+17.09472656	+1624	+6.92138672	-9.10107422	-0.87890625	+56.82128906	+6.24023438	-17.51220703	+1596
+1458241076.76250000	+9.69433594	-6.03808594	-1.13378906	+41.08886719	-1.03271484	-58.60107422	+1736	+9.68994141	-5.23828125	-0.87451172	-0.19775391	-7.77832031	+17.09472656	+1624	+6.91259766	-9.10107422	-0.88330078	+56.73339844	+6.21826172	-17.46826172	+1596
+1458241076.76659990	+9.69433594	-6.04248047	-1.13378906	+41.00097656	-1.03271484	-58.57910156	+1736	+9.68994141	-5.24267578	-0.87451172	-0.28564453	-7.77832031	+17.09472656	+1628	+6.90380859	-9.10107422	-0.88769531	+56.64550781	+6.21826172	-17.40234375	+1596
+1458241076.77080010	+9.69433594	-6.04248047	-1.12939453	+40.91308594	-1.01074219	-58.57910156	+1736	+9.69433594	-5.24707031	-0.87451172	-0.37353516	-7.77832031	+17.09472656	+1632	+6.89941406	-9.10107422	-0.89208984	+56.57958984	+6.19628906	-17.33642578	+1600
+1458241076.77500010	+9.69433594	-6.04687500	-1.12939453	+40.84716797	-1.01074219	-58.57910156	+1740	+9.69433594	-5.24707031	-0.87011719	-0.43945313	-7.75634766	+17.07275391	+1632	+6.89062500	-9.10546875	-0.89648438	+56.49169922	+6.17431641	-17.29248047	+1600
+1458241076.77909990	+9.69433594	-6.04687500	-1.12939453	+40.75927734	-0.98876953	-58.55712891	+1740	+9.69873047	-5.25146484	-0.87011719	-0.52734375	-7.75634766	+17.05078125	+1636	+6.88183594	-9.10546875	-0.89648438	+56.40380859	+6.17431641	-17.24853516	+1600
+1458241076.78329990	+9.69433594	-6.05126953	-1.12500000	+40.69335938	-0.98876953	-58.55712891	+1740	+9.69873047	-5.25585938	-0.87011719	-0.57128906	-7.73437500	+17.05078125	+1640	+6.87744141	-9.10986328	-0.90087891	+56.33789063	+6.15234375	-17.20458984	+1596
+1458241076.78749990	+9.69873047	-6.05126953	-1.12500000	+40.64941406	-0.96679688	-58.53515625	+1744	+9.69873047	-5.25585938	-0.86572266	-0.63720703	-7.71240234	+17.05078125	+1644	+6.87304688	-9.10986328	-0.90527344	+56.27197266	+6.15234375	-17.16064453	+1596
+1458241076.79160000	+9.69873047	-6.05126953	-1.12500000	+40.58349609	-0.96679688	-58.53515625	+1744	+9.70312500	-5.26025391	-0.86572266	-0.68115234	-7.71240234	+17.05078125	+1648	+6.86865234	-9.10986328	-0.90527344	+56.22802734	+6.13037109	-17.13867188	+1596
+1458241076.79580000	+9.69873047	-6.05566406	-1.12500000	+40.56152344	-0.96679688	-58.51318359	+1744	+9.70312500	-5.26025391	-0.86572266	-0.72509766	-7.69042969	+17.05078125	+1652	+6.86425781	-9.11425781	-0.90527344	+56.18408203	+6.13037109	-17.11669922	+1592
+1458241076.79990010	+9.69873047	-6.05566406	-1.12060547	+40.51757813	-0.96679688	-58.51318359	+1744	+9.70312500	-5.26025391	-0.86572266	-0.76904297	-7.69042969	+17.05078125	+1656	+6.86425781	-9.11425781	-0.90527344	+56.16210938	+6.13037109	-17.11669922	+1588
+1458241076.80410000	+9.69873047	-6.05566406	-1.12060547	+40.49560547	-0.96679688	-58.51318359	+1744	+9.70312500	-5.26464844	-0.86572266	-0.79101563	-7.69042969	+17.05078125	+1660	+6.86425781	-9.11425781	-0.90527344	+56.14013672	+6.13037109	-17.11669922	+1588
+1458241076.80830000	+9.69873047	-6.05566406	-1.12060547	+40.47363281	-0.96679688	-58.51318359	+1748	+9.70751953	-5.26464844	-0.86572266	-0.81298828	-7.71240234	+17.07275391	+1664	+6.86425781	-9.11425781	-0.90527344	+56.14013672	+6.13037109	-17.13867188	+1584
+1458241076.81240010	+9.70312500	-6.06005859	-1.12060547	+40.45166016	-0.96679688	-58.51318359	+1748	+9.70751953	-5.26904297	-0.86572266	-0.83496094	-7.71240234	+17.07275391	+1668	+6.86425781	-9.11425781	-0.90087891	+56.11816406	+6.13037109	-17.13867188	+1580
+1458241076.81660010	+9.70312500	-6.06005859	-1.12060547	+40.45166016	-0.98876953	-58.51318359	+1748	+9.70751953	-5.26904297	-0.86572266	-0.85693359	-7.71240234	+17.09472656	+1668	+6.86865234	-9.11425781	-0.89648438	+56.14013672	+6.13037109	-17.16064453	+1580
+1458241076.82080010	+9.70312500	-6.06005859	-1.12060547	+40.42968750	-0.98876953	-58.51318359	+1752	+9.70751953	-5.26904297	-0.86572266	-0.85693359	-7.71240234	+17.09472656	+1672	+6.86865234	-9.11425781	-0.89648438	+56.14013672	+6.15234375	-17.18261719	+1580
+1458241076.82489990	+9.70751953	-6.06445313	-1.11621094	+40.42968750	-0.98876953	-58.51318359	+1752	+9.70751953	-5.26904297	-0.86132813	-0.85693359	-7.73437500	+17.11669922	+1672	+6.86865234	-9.10986328	-0.89208984	+56.14013672	+6.15234375	-17.20458984	+1580
+1458241076.82909990	+9.70751953	-6.06445313	-1.11621094	+40.42968750	-1.01074219	-58.51318359	+1752	+9.71191406	-5.27343750	-0.86132813	-0.85693359	-7.73437500	+17.13867188	+1672	+6.87304688	-9.10986328	-0.89208984	+56.16210938	+6.15234375	-17.22656250	+1580
+1458241076.83330010	+9.70751953	-6.06445313	-1.11621094	+40.42968750	-1.01074219	-58.53515625	+1752	+9.71191406	-5.27343750	-0.86132813	-0.87890625	-7.75634766	+17.13867188	+1672	+6.87304688	-9.10986328	-0.88769531	+56.16210938	+6.15234375	-17.24853516	+1580
+1458241076.83740000	+9.71191406	-6.06884766	-1.11621094	+40.42968750	-1.03271484	-58.53515625	+1756	+9.71191406	-5.27343750	-0.86132813	-0.87890625	-7.77832031	+17.16064453	+1672	+6.87744141	-9.10986328	-0.88769531	+56.18408203	+6.15234375	-17.27050781	+1580
+1458241076.84159990	+9.71191406	-6.06884766	-1.11621094	+40.42968750	-1.03271484	-58.55712891	+1756	+9.71191406	-5.27343750	-0.86132813	-0.87890625	-7.77832031	+17.16064453	+1672	+6.87744141	-9.10986328	-0.88330078	+56.18408203	+6.17431641	-17.29248047	+1580
+1458241076.84579990	+9.71191406	-6.06884766	-1.11181641	+40.42968750	-1.03271484	-58.55712891	+1760	+9.71191406	-5.27343750	-0.86132813	-0.85693359	-7.80029297	+17.16064453	+1672	+6.88183594	-9.10986328	-0.88330078	+56.20605469	+6.17431641	-17.31445313	+1580
+1458241076.84990000	+9.71630859	-6.07324219	-1.11181641	+40.42968750	-1.05468750	-58.57910156	+1760	+9.71630859	-5.27783203	-0.86132813	-0.85693359	-7.82226563	+17.18261719	+1668	+6.88183594	-9.10986328	-0.88330078	+56.20605469	+6.17431641	-17.33642578	+1580
+1458241076.85410000	+9.71630859	-6.07324219	-1.11181641	+40.42968750	-1.05468750	-58.60107422	+1760	+9.71630859	-5.27783203	-0.85693359	-0.85693359	-7.82226563	+17.18261719	+1668	+6.88623047	-9.10986328	-0.87890625	+56.22802734	+6.17431641	-17.33642578	+1580
+1458241076.85830000	+9.71630859	-6.07324219	-1.11181641	+40.42968750	-1.05468750	-58.60107422	+1764	+9.71630859	-5.27783203	-0.85693359	-0.85693359	-7.84423828	+17.18261719	+1668	+6.88623047	-9.10986328	-0.87890625	+56.22802734	+6.17431641	-17.38037109	+1580
+1458241076.86240010	+9.71630859	-6.07324219	-1.11181641	+40.42968750	-1.05468750	-58.62304688	+1764	+9.71630859	-5.27783203	-0.85693359	-0.83496094	-7.86621094	+17.18261719	+1664	+6.89062500	-9.10986328	-0.87451172	+56.22802734	+6.17431641	-17.40234375	+1584
+1458241076.86660000	+9.72070313	-6.07763672	-1.10742188	+40.42968750	-1.05468750	-58.64501953	+1764	+9.71630859	-5.28222656	-0.85693359	-0.83496094	-7.88818359	+17.16064453	+1664	+6.89062500	-9.10986328	-0.87451172	+56.25000000	+6.17431641	-17.44628906	+1584
+1458241076.87069990	+9.72070313	-6.07763672	-1.10742188	+40.42968750	-1.05468750	-58.66699219	+1768	+9.71630859	-5.28222656	-0.85693359	-0.83496094	-7.88818359	+17.16064453	+1660	+6.89501953	-9.11425781	-0.87011719	+56.25000000	+6.19628906	-17.51220703	+1584
+1458241076.87490010	+9.72070313	-6.07763672	-1.10742188	+40.42968750	-1.05468750	-58.68896484	+1768	+9.71630859	-5.28222656	-0.85253906	-0.81298828	-7.91015625	+17.16064453	+1660	+6.89941406	-9.11425781	-0.86572266	+56.25000000	+6.19628906	-17.57812500	+1588
+1458241076.87910010	+9.72070313	-6.08203125	-1.10742188	+40.42968750	-1.05468750	-58.73291016	+1772	+9.72070313	-5.28222656	-0.85253906	-0.81298828	-7.93212891	+17.13867188	+1660	+6.89941406	-9.11865234	-0.86132813	+56.25000000	+6.19628906	-17.62207031	+1588
+1458241076.88319990	+9.72070313	-6.08203125	-1.10302734	+40.45166016	-1.03271484	-58.75488281	+1772	+9.72070313	-5.28662109	-0.85253906	-0.79101563	-7.93212891	+17.11669922	+1656	+6.90380859	-9.12304688	-0.86132813	+56.22802734	+6.19628906	-17.70996094	+1592
+1458241076.88739990	+9.72070313	-6.08642578	-1.10302734	+40.45166016	-1.01074219	-58.77685547	+1772	+9.72070313	-5.28662109	-0.85253906	-0.76904297	-7.95410156	+17.09472656	+1656	+6.90380859	-9.13183594	-0.85693359	+56.20605469	+6.19628906	-17.77587891	+1592
+1458241076.89159990	+9.72070313	-6.08642578	-1.10302734	+40.45166016	-0.98876953	-58.82080078	+1776	+9.72070313	-5.28662109	-0.85253906	-0.74707031	-7.95410156	+17.07275391	+1656	+6.90380859	-9.13623047	-0.85693359	+56.18408203	+6.19628906	-17.81982422	+1592
+1458241076.89570000	+9.72070313	-6.09082031	-1.10302734	+40.47363281	-0.96679688	-58.84277344	+1776	+9.72070313	-5.29101563	-0.85253906	-0.72509766	-7.95410156	+17.02880859	+1656	+6.89941406	-9.14501953	-0.85693359	+56.14013672	+6.19628906	-17.88574219	+1596
+1458241076.89990000	+9.72070313	-6.09082031	-1.10302734	+40.47363281	-0.94482422	-58.88671875	+1776	+9.72070313	-5.29101563	-0.85253906	-0.68115234	-7.97607422	+17.00683594	+1656	+6.89941406	-9.15380859	-0.86132813	+56.09619141	+6.19628906	-17.90771484	+1596
+1458241076.90409990	+9.71630859	-6.09082031	-1.10302734	+40.49560547	-0.90087891	-58.93066406	+1780	+9.72070313	-5.29101563	-0.85253906	-0.65917969	-7.97607422	+16.96289063	+1656	+6.89501953	-9.16259766	-0.86132813	+56.07421875	+6.19628906	-17.95166016	+1600
+1458241076.90820000	+9.71630859	-6.09521484	-1.10302734	+40.51757813	-0.85693359	-58.97460938	+1780	+9.72070313	-5.29541016	-0.85253906	-0.61523438	-7.97607422	+16.89697266	+1656	+6.89062500	-9.16699219	-0.86132813	+56.05224609	+6.21826172	-17.99560547	+1600
+1458241076.91240000	+9.71630859	-6.09521484	-1.10302734	+40.53955078	-0.81298828	-59.01855469	+1784	+9.71630859	-5.29541016	-0.85253906	-0.57128906	-7.97607422	+16.85302734	+1660	+6.89062500	-9.17578125	-0.86132813	+56.05224609	+6.24023438	-18.01757813	+1600
+1458241076.91660000	+9.71191406	-6.09960938	-1.10302734	+40.56152344	-0.76904297	-59.04052734	+1784	+9.71630859	-5.29980469	-0.85253906	-0.50537109	-7.95410156	+16.80908203	+1660	+6.89062500	-9.18017578	-0.86132813	+56.05224609	+6.26220703	-18.03955078	+1600
+1458241076.92070010	+9.71191406	-6.10400391	-1.10742188	+40.58349609	-0.70312500	-59.08447266	+1788	+9.71630859	-5.29980469	-0.85693359	-0.43945313	-7.93212891	+16.74316406	+1664	+6.89062500	-9.18457031	-0.85693359	+56.05224609	+6.30615234	-18.06152344	+1600
+1458241076.92490010	+9.71191406	-6.10400391	-1.10742188	+40.62744141	-0.63720703	-59.10644531	+1788	+9.71630859	-5.30419922	-0.86132813	-0.37353516	-7.91015625	+16.67724609	+1664	+6.89062500	-9.18896484	-0.85693359	+56.09619141	+6.35009766	-18.10546875	+1600
+1458241076.92910000	+9.70751953	-6.10839844	-1.11181641	+40.64941406	-0.59326172	-59.12841797	+1788	+9.71191406	-5.30859375	-0.86132813	-0.30761719	-7.86621094	+16.63330078	+1668	+6.89062500	-9.19335938	-0.85253906	+56.14013672	+6.39404297	-18.12744141	+1600
+1458241076.93319990	+9.70751953	-6.10839844	-1.11181641	+40.69335938	-0.52734375	-59.17236328	+1792	+9.71191406	-5.30859375	-0.86572266	-0.24169922	-7.84423828	+16.58935547	+1672	+6.89501953	-9.19335938	-0.84814453	+56.20605469	+6.45996094	-18.17138672	+1604
+1458241076.93740010	+9.70751953	-6.11279297	-1.11621094	+40.73730469	-0.46142578	-59.19433594	+1792	+9.70751953	-5.31298828	-0.87011719	-0.17578125	-7.80029297	+16.52343750	+1672	+6.89941406	-9.19775391	-0.84375000	+56.27197266	+6.50390625	-18.21533203	+1604
+1458241076.94160010	+9.70751953	-6.11279297	-1.11621094	+40.78125000	-0.39550781	-59.23828125	+1796	+9.70312500	-5.31298828	-0.87451172	-0.08789063	-7.75634766	+16.47949219	+1676	+6.90380859	-9.19775391	-0.83935547	+56.33789063	+6.56982422	-18.28125000	+1608
+1458241076.94569990	+9.70751953	-6.11718750	-1.12060547	+40.80322266	-0.32958984	-59.26025391	+1796	+9.70312500	-5.31738281	-0.88330078	-0.02197266	-7.71240234	+16.43554688	+1676	+6.91259766	-9.19775391	-0.83056641	+56.42578125	+6.65771484	-18.32519531	+1608
+1458241076.94989990	+9.70312500	-6.11718750	-1.12060547	+40.84716797	-0.28564453	-59.28222656	+1796	+9.69873047	-5.31738281	-0.88769531	+0.04394531	-7.69042969	+16.41357422	+1676	+6.91699219	-9.19775391	-0.82177734	+56.49169922	+6.72363281	-18.39111328	+1612
+1458241076.95400000	+9.70312500	-6.12158203	-1.12500000	+40.89111328	-0.21972656	-59.30419922	+1796	+9.69873047	-5.32177734	-0.89208984	+0.13183594	-7.64648438	+16.36962891	+1676	+6.92138672	-9.20214844	-0.81738281	+56.57958984	+6.78955078	-18.43505859	+1616
+1458241076.95820000	+9.70312500	-6.12158203	-1.12939453	+40.93505859	-0.15380859	-59.32617188	+1800	+9.69873047	-5.32177734	-0.89648438	+0.17578125	-7.60253906	+16.34765625	+1676	+6.93017578	-9.20214844	-0.80859375	+56.66748047	+6.85546875	-18.47900391	+1620
+1458241076.96240000	+9.70312500	-6.12597656	-1.12939453	+40.97900391	-0.08789063	-59.34814453	+1800	+9.69433594	-5.32617188	-0.90087891	+0.24169922	-7.58056641	+16.30371094	+1676	+6.93457031	-9.20214844	-0.80419922	+56.73339844	+6.92138672	-18.52294922	+1628
+1458241076.96650000	+9.70312500	-6.12597656	-1.13378906	+41.00097656	-0.04394531	-59.37011719	+1800	+9.69433594	-5.32617188	-0.90087891	+0.30761719	-7.53662109	+16.28173828	+1672	+6.93896484	-9.20214844	-0.79541016	+56.82128906	+6.96533203	-18.56689453	+1632
+1458241076.97070000	+9.70312500	-6.13037109	-1.13378906	+41.04492188	+0.02197266	-59.41406250	+1800	+9.68994141	-5.32617188	-0.90527344	+0.35156250	-7.51464844	+16.25976563	+1672	+6.94335938	-9.20214844	-0.79101563	+56.88720703	+7.03125000	-18.58886719	+1636
+1458241076.97490000	+9.70312500	-6.13037109	-1.13818359	+41.06689453	+0.06591797	-59.43603516	+1800	+9.68994141	-5.33056641	-0.90966797	+0.41748047	-7.49267578	+16.21582031	+1668	+6.94775391	-9.20654297	-0.78662109	+56.93115234	+7.07519531	-18.63281250	+1640
+1458241076.97900010	+9.70312500	-6.13476563	-1.13818359	+41.08886719	+0.13183594	-59.45800781	+1800	+9.68994141	-5.33056641	-0.90966797	+0.46142578	-7.47070313	+16.17187500	+1664	+6.94775391	-9.20654297	-0.78222656	+56.95312500	+7.11914063	-18.65478516	+1640
+1458241076.98320010	+9.70312500	-6.13476563	-1.13818359	+41.11083984	+0.17578125	-59.47998047	+1800	+9.68554688	-5.33056641	-0.90966797	+0.50537109	-7.44873047	+16.14990234	+1660	+6.94775391	-9.21093750	-0.78222656	+56.97509766	+7.14111328	-18.67675781	+1644
+1458241076.98740010	+9.69873047	-6.13916016	-1.14257813	+41.13281250	+0.21972656	-59.52392578	+1800	+9.68554688	-5.33496094	-0.91406250	+0.54931641	-7.44873047	+16.10595703	+1660	+6.94775391	-9.21093750	-0.78222656	+56.99707031	+7.18505859	-18.67675781	+1648
+1458241076.99149990	+9.69873047	-6.13916016	-1.14257813	+41.15478516	+0.26367188	-59.54589844	+1800	+9.68554688	-5.33496094	-0.91406250	+0.59326172	-7.42675781	+16.06201172	+1656	+6.94775391	-9.21533203	-0.78222656	+56.99707031	+7.18505859	-18.67675781	+1648
+1458241076.99569990	+9.69873047	-6.13916016	-1.14257813	+41.15478516	+0.30761719	-59.56787109	+1800	+9.68554688	-5.33496094	-0.91845703	+0.63720703	-7.40478516	+16.04003906	+1656	+6.94335938	-9.21972656	-0.78222656	+56.99707031	+7.18505859	-18.67675781	+1652
+1458241076.99990010	+9.69433594	-6.13916016	-1.14697266	+41.17675781	+0.35156250	-59.58984375	+1796	+9.68115234	-5.33496094	-0.91845703	+0.65917969	-7.40478516	+15.99609375	+1656	+6.93896484	-9.22412109	-0.78662109	+56.97509766	+7.18505859	-18.65478516	+1656
+1458241077.00399990	+9.69433594	-6.14355469	-1.14697266	+41.17675781	+0.39550781	-59.61181641	+1796	+9.68115234	-5.33496094	-0.91845703	+0.68115234	-7.40478516	+15.95214844	+1656	+6.93457031	-9.22851563	-0.79101563	+56.95312500	+7.18505859	-18.65478516	+1656
+1458241077.00819990	+9.68994141	-6.14355469	-1.14697266	+41.17675781	+0.41748047	-59.63378906	+1796	+9.68115234	-5.33496094	-0.91845703	+0.72509766	-7.38281250	+15.90820313	+1656	+6.93457031	-9.22851563	-0.79101563	+56.93115234	+7.18505859	-18.63281250	+1660
+1458241077.01239990	+9.68994141	-6.14355469	-1.14697266	+41.17675781	+0.46142578	-59.65576172	+1792	+9.68115234	-5.33496094	-0.91845703	+0.74707031	-7.38281250	+15.88623047	+1656	+6.93017578	-9.23291016	-0.79541016	+56.90917969	+7.18505859	-18.63281250	+1660
+1458241077.01650000	+9.68994141	-6.14355469	-1.14697266	+41.17675781	+0.48339844	-59.67773438	+1792	+9.68115234	-5.33935547	-0.91845703	+0.76904297	-7.38281250	+15.86425781	+1656	+6.92578125	-9.23730469	-0.79980469	+56.86523438	+7.16308594	-18.61083984	+1660
+1458241077.02070000	+9.68554688	-6.14355469	-1.14697266	+41.17675781	+0.50537109	-59.69970703	+1792	+9.68115234	-5.33935547	-0.91845703	+0.79101563	-7.38281250	+15.82031250	+1656	+6.92138672	-9.24169922	-0.79980469	+56.84326172	+7.16308594	-18.61083984	+1660
+1458241077.02480010	+9.68554688	-6.14355469	-1.14697266	+41.17675781	+0.52734375	-59.72167969	+1788	+9.67675781	-5.33935547	-0.91845703	+0.81298828	-7.38281250	+15.79833984	+1660	+6.91699219	-9.24169922	-0.80419922	+56.82128906	+7.14111328	-18.58886719	+1664
+1458241077.02900000	+9.68554688	-6.14355469	-1.14697266	+41.17675781	+0.54931641	-59.72167969	+1788	+9.67675781	-5.33935547	-0.91845703	+0.83496094	-7.40478516	+15.79833984	+1660	+6.91699219	-9.24609375	-0.80419922	+56.79931641	+7.11914063	-18.58886719	+1664
+1458241077.03320000	+9.68554688	-6.14355469	-1.14697266	+41.17675781	+0.54931641	-59.74365234	+1788	+9.67675781	-5.33935547	-0.91845703	+0.83496094	-7.40478516	+15.77636719	+1664	+6.91259766	-9.24609375	-0.80859375	+56.77734375	+7.09716797	-18.58886719	+1660
+1458241077.03730010	+9.68554688	-6.14355469	-1.14697266	+41.17675781	+0.54931641	-59.76562500	+1784	+9.67675781	-5.33935547	-0.91406250	+0.85693359	-7.42675781	+15.77636719	+1664	+6.91259766	-9.25048828	-0.80859375	+56.77734375	+7.09716797	-18.58886719	+1660
+1458241077.04150010	+9.68554688	-6.14355469	-1.14697266	+41.17675781	+0.57128906	-59.78759766	+1784	+9.67675781	-5.33935547	-0.91406250	+0.87890625	-7.44873047	+15.77636719	+1668	+6.91259766	-9.25048828	-0.80859375	+56.75537109	+7.07519531	-18.58886719	+1660
+1458241077.04570010	+9.68554688	-6.14355469	-1.14697266	+41.17675781	+0.57128906	-59.80957031	+1784	+9.67675781	-5.33935547	-0.91406250	+0.87890625	-7.44873047	+15.77636719	+1668	+6.91259766	-9.25048828	-0.80859375	+56.75537109	+7.07519531	-18.61083984	+1656
+1458241077.04979990	+9.68554688	-6.14355469	-1.14697266	+41.17675781	+0.54931641	-59.80957031	+1780	+9.67675781	-5.33935547	-0.91406250	+0.90087891	-7.47070313	+15.77636719	+1672	+6.91259766	-9.25048828	-0.80859375	+56.77734375	+7.05322266	-18.63281250	+1656
+1458241077.05399990	+9.68554688	-6.14355469	-1.14257813	+41.17675781	+0.54931641	-59.83154297	+1780	+9.68115234	-5.33935547	-0.90966797	+0.90087891	-7.49267578	+15.77636719	+1672	+6.91259766	-9.25048828	-0.80859375	+56.77734375	+7.05322266	-18.65478516	+1656
+1458241077.05819990	+9.68554688	-6.14355469	-1.14257813	+41.15478516	+0.54931641	-59.83154297	+1780	+9.68115234	-5.33496094	-0.90966797	+0.90087891	-7.51464844	+15.79833984	+1672	+6.91259766	-9.24609375	-0.80859375	+56.77734375	+7.05322266	-18.67675781	+1652
+1458241077.06230000	+9.68554688	-6.14355469	-1.14257813	+41.15478516	+0.52734375	-59.85351563	+1780	+9.68115234	-5.33496094	-0.90966797	+0.92285156	-7.51464844	+15.79833984	+1676	+6.91699219	-9.24609375	-0.80419922	+56.79931641	+7.03125000	-18.69873047	+1652
+1458241077.06649990	+9.68554688	-6.14355469	-1.14257813	+41.15478516	+0.52734375	-59.85351563	+1780	+9.68115234	-5.33496094	-0.90966797	+0.92285156	-7.53662109	+15.82031250	+1676	+6.91699219	-9.24609375	-0.80419922	+56.79931641	+7.03125000	-18.72070313	+1652
+1458241077.07069990	+9.68994141	-6.14355469	-1.14257813	+41.15478516	+0.50537109	-59.87548828	+1780	+9.68115234	-5.33496094	-0.90527344	+0.92285156	-7.55859375	+15.84228516	+1676	+6.92138672	-9.24609375	-0.80419922	+56.82128906	+7.03125000	-18.74267578	+1652
+1458241077.07480000	+9.68994141	-6.14355469	-1.13818359	+41.13281250	+0.50537109	-59.87548828	+1780	+9.68115234	-5.33496094	-0.90527344	+0.94482422	-7.58056641	+15.86425781	+1676	+6.92138672	-9.24169922	-0.79980469	+56.82128906	+7.00927734	-18.76464844	+1652
+1458241077.07900000	+9.68994141	-6.14355469	-1.13818359	+41.13281250	+0.48339844	-59.89746094	+1780	+9.68115234	-5.33496094	-0.90527344	+0.94482422	-7.60253906	+15.86425781	+1676	+6.92578125	-9.24169922	-0.79980469	+56.84326172	+7.00927734	-18.80859375	+1656
+1458241077.08320000	+9.68994141	-6.14355469	-1.13818359	+41.13281250	+0.48339844	-59.89746094	+1780	+9.68554688	-5.33496094	-0.90527344	+0.94482422	-7.62451172	+15.88623047	+1676	+6.92578125	-9.24169922	-0.79541016	+56.86523438	+7.00927734	-18.83056641	+1656
+1458241077.08730010	+9.68994141	-6.14355469	-1.13818359	+41.11083984	+0.46142578	-59.91943359	+1780	+9.68554688	-5.33496094	-0.90087891	+0.94482422	-7.64648438	+15.90820313	+1676	+6.93017578	-9.23730469	-0.79541016	+56.86523438	+6.98730469	-18.87451172	+1656
+1458241077.09150000	+9.69433594	-6.14355469	-1.13378906	+41.11083984	+0.46142578	-59.91943359	+1780	+9.68554688	-5.33496094	-0.90087891	+0.96679688	-7.66845703	+15.93017578	+1676	+6.93017578	-9.23730469	-0.79101563	+56.88720703	+6.98730469	-18.89648438	+1656
+1458241077.09570000	+9.69433594	-6.14355469	-1.13378906	+41.08886719	+0.43945313	-59.94140625	+1784	+9.68554688	-5.33496094	-0.89648438	+0.96679688	-7.71240234	+15.97412109	+1676	+6.93457031	-9.23291016	-0.79101563	+56.88720703	+6.96533203	-18.96240234	+1660
+1458241077.10400010	+9.69873047	-6.14355469	-1.12939453	+41.04492188	+0.39550781	-59.98535156	+1784	+9.68994141	-5.33496094	-0.89208984	+0.98876953	-7.77832031	+16.04003906	+1672	+6.94335938	-9.23291016	-0.78662109	+56.90917969	+6.92138672	-19.05029297	+1664
+1458241077.10809990	+9.69873047	-6.14355469	-1.12500000	+41.02294922	+0.35156250	-60.02929688	+1788	+9.69433594	-5.33056641	-0.88769531	+0.98876953	-7.82226563	+16.08398438	+1672	+6.94335938	-9.22851563	-0.78222656	+56.90917969	+6.87744141	-19.11621094	+1664
+1458241077.11229990	+9.70312500	-6.14355469	-1.11621094	+40.97900391	+0.30761719	-60.07324219	+1792	+9.69433594	-5.33056641	-0.88769531	+1.01074219	-7.88818359	+16.12792969	+1672	+6.94775391	-9.22851563	-0.78222656	+56.88720703	+6.83349609	-19.18212891	+1668
+1458241077.11649990	+9.70312500	-6.14355469	-1.11621094	+40.93505859	+0.26367188	-60.11718750	+1792	+9.69873047	-5.33056641	-0.88330078	+1.01074219	-7.93212891	+16.14990234	+1672	+6.94775391	-9.22851563	-0.78222656	+56.86523438	+6.78955078	-19.22607422	+1668
+1458241077.12060000	+9.70751953	-6.13916016	-1.10742188	+40.86914063	+0.21972656	-60.18310547	+1796	+9.69873047	-5.33056641	-0.87890625	+1.03271484	-7.99804688	+16.19384766	+1672	+6.94775391	-9.22412109	-0.78222656	+56.84326172	+6.74560547	-19.29199219	+1672
+1458241077.12480000	+9.70751953	-6.13916016	-1.10302734	+40.82519531	+0.17578125	-60.22705078	+1800	+9.70312500	-5.33056641	-0.87451172	+1.05468750	-8.04199219	+16.23779297	+1672	+6.94775391	-9.22412109	-0.78222656	+56.79931641	+6.67968750	-19.33593750	+1672
+1458241077.12899990	+9.71191406	-6.13916016	-1.09863281	+40.78125000	+0.15380859	-60.27099609	+1804	+9.70312500	-5.33056641	-0.87011719	+1.05468750	-8.08593750	+16.25976563	+1672	+6.94775391	-9.22851563	-0.78662109	+56.75537109	+6.61376953	-19.37988281	+1672
+1458241077.13730000	+9.71630859	-6.13916016	-1.08984375	+40.69335938	+0.08789063	-60.35888672	+1808	+9.70751953	-5.33056641	-0.86132813	+1.07666016	-8.17382813	+16.30371094	+1672	+6.93896484	-9.22851563	-0.79101563	+56.64550781	+6.50390625	-19.42382813	+1676
+1458241077.14150000	+9.71630859	-6.13916016	-1.08544922	+40.64941406	+0.08789063	-60.40283203	+1812	+9.70751953	-5.33056641	-0.85693359	+1.09863281	-8.21777344	+16.30371094	+1676	+6.93896484	-9.22851563	-0.79541016	+56.57958984	+6.45996094	-19.44580078	+1676
+1458241077.14560010	+9.71630859	-6.13476563	-1.08105469	+40.62744141	+0.06591797	-60.42480469	+1812	+9.71191406	-5.33056641	-0.85693359	+1.09863281	-8.26171875	+16.30371094	+1676	+6.93457031	-9.22851563	-0.79980469	+56.53564453	+6.41601563	-19.46777344	+1676
+1458241077.14980010	+9.71630859	-6.13476563	-1.08105469	+40.58349609	+0.04394531	-60.44677734	+1816	+9.71191406	-5.33056641	-0.85253906	+1.12060547	-8.28369141	+16.32568359	+1676	+6.93457031	-9.23291016	-0.79980469	+56.49169922	+6.37207031	-19.46777344	+1680
+1458241077.15400000	+9.72070313	-6.13476563	-1.07666016	+40.56152344	+0.04394531	-60.44677734	+1816	+9.71191406	-5.33056641	-0.84814453	+1.12060547	-8.30566406	+16.32568359	+1680	+6.93017578	-9.23291016	-0.80419922	+56.46972656	+6.32812500	-19.48974609	+1676
+1458241077.15809990	+9.72070313	-6.13476563	-1.07666016	+40.56152344	+0.04394531	-60.46875000	+1816	+9.71191406	-5.33056641	-0.84814453	+1.14257813	-8.32763672	+16.34765625	+1680	+6.93017578	-9.23291016	-0.80419922	+56.44775391	+6.30615234	-19.48974609	+1676
+1458241077.16650010	+9.72070313	-6.13476563	-1.07226563	+40.51757813	+0.02197266	-60.46875000	+1820	+9.71630859	-5.32617188	-0.84375000	+1.14257813	-8.37158203	+16.36962891	+1684	+6.93017578	-9.23291016	-0.80419922	+56.42578125	+6.26220703	-19.53369141	+1676
+1458241077.17059990	+9.72070313	-6.13476563	-1.07226563	+40.51757813	+0.00000000	-60.46875000	+1820	+9.71630859	-5.32617188	-0.84375000	+1.16455078	-8.37158203	+16.36962891	+1684	+6.93457031	-9.22851563	-0.80419922	+56.42578125	+6.26220703	-19.55566406	+1676
+1458241077.17479990	+9.72509766	-6.13476563	-1.07226563	+40.51757813	+0.00000000	-60.46875000	+1820	+9.71630859	-5.32617188	-0.84375000	+1.16455078	-8.39355469	+16.39160156	+1684	+6.93457031	-9.22851563	-0.79980469	+56.44775391	+6.24023438	-19.55566406	+1676
+1458241077.17890000	+9.72509766	-6.13476563	-1.07226563	+40.49560547	+0.00000000	-60.46875000	+1824	+9.71630859	-5.32617188	-0.83935547	+1.16455078	-8.41552734	+16.39160156	+1684	+6.93896484	-9.22851563	-0.79980469	+56.46972656	+6.24023438	-19.57763672	+1676
+1458241077.18310000	+9.72509766	-6.13476563	-1.07226563	+40.49560547	-0.02197266	-60.46875000	+1824	+9.71630859	-5.32617188	-0.83935547	+1.16455078	-8.41552734	+16.41357422	+1684	+6.93896484	-9.22412109	-0.79541016	+56.49169922	+6.24023438	-19.59960938	+1676
+1458241077.18730000	+9.72509766	-6.13476563	-1.07226563	+40.49560547	-0.02197266	-60.46875000	+1824	+9.71630859	-5.32617188	-0.83935547	+1.18652344	-8.43750000	+16.43554688	+1684	+6.94335938	-9.22412109	-0.79541016	+56.49169922	+6.24023438	-19.62158203	+1676
+1458241077.19140010	+9.72949219	-6.13476563	-1.07226563	+40.49560547	-0.04394531	-60.46875000	+1828	+9.71630859	-5.32617188	-0.83935547	+1.18652344	-8.43750000	+16.45751953	+1684	+6.94775391	-9.21972656	-0.79101563	+56.51367188	+6.24023438	-19.64355469	+1676
+1458241077.19560000	+9.72949219	-6.13476563	-1.07226563	+40.49560547	-0.04394531	-60.44677734	+1828	+9.71630859	-5.32617188	-0.83935547	+1.18652344	-8.45947266	+16.47949219	+1684	+6.94775391	-9.21972656	-0.79101563	+56.53564453	+6.24023438	-19.64355469	+1680
+1458241077.20390010	+9.72949219	-6.13476563	-1.07226563	+40.47363281	-0.06591797	-60.44677734	+1832	+9.72070313	-5.32617188	-0.83935547	+1.20849609	-8.45947266	+16.50146484	+1680	+6.95214844	-9.21533203	-0.78662109	+56.57958984	+6.26220703	-19.68750000	+1680
+1458241077.20810010	+9.72949219	-6.13476563	-1.07226563	+40.47363281	-0.08789063	-60.44677734	+1832	+9.72070313	-5.32617188	-0.83935547	+1.20849609	-8.48144531	+16.52343750	+1676	+6.95654297	-9.21533203	-0.78662109	+56.60156250	+6.26220703	-19.68750000	+1684
+1458241077.21230010	+9.73388672	-6.13476563	-1.07226563	+40.47363281	-0.08789063	-60.42480469	+1836	+9.72070313	-5.32617188	-0.83935547	+1.20849609	-8.48144531	+16.54541016	+1676	+6.95654297	-9.21533203	-0.78222656	+56.62353516	+6.26220703	-19.70947266	+1684
+1458241077.21639990	+9.73388672	-6.13476563	-1.07226563	+40.47363281	-0.08789063	-60.42480469	+1836	+9.72070313	-5.32617188	-0.83935547	+1.20849609	-8.48144531	+16.56738281	+1672	+6.96093750	-9.21093750	-0.78222656	+56.64550781	+6.26220703	-19.70947266	+1684
+1458241077.22059990	+9.73388672	-6.13476563	-1.07226563	+40.47363281	-0.08789063	-60.42480469	+1836	+9.72070313	-5.32617188	-0.83935547	+1.20849609	-8.48144531	+16.56738281	+1672	+6.96093750	-9.21093750	-0.78222656	+56.64550781	+6.26220703	-19.73144531	+1688
+1458241077.22480010	+9.73388672	-6.13476563	-1.07226563	+40.47363281	-0.10986328	-60.42480469	+1840	+9.72070313	-5.32617188	-0.83935547	+1.23046875	-8.48144531	+16.58935547	+1668	+6.96093750	-9.21093750	-0.77783203	+56.66748047	+6.26220703	-19.73144531	+1688
+1458241077.22890000	+9.73388672	-6.13476563	-1.07226563	+40.47363281	-0.10986328	-60.42480469	+1840	+9.72070313	-5.32617188	-0.83935547	+1.23046875	-8.50341797	+16.58935547	+1668	+6.96093750	-9.21093750	-0.77783203	+56.66748047	+6.24023438	-19.73144531	+1688
+1458241077.23729990	+9.73388672	-6.13037109	-1.07226563	+40.47363281	-0.10986328	-60.40283203	+1844	+9.72070313	-5.32617188	-0.83935547	+1.23046875	-8.50341797	+16.58935547	+1664	+6.96093750	-9.20654297	-0.77783203	+56.66748047	+6.24023438	-19.73144531	+1688
+1458241077.24140000	+9.73388672	-6.13037109	-1.07226563	+40.45166016	-0.10986328	-60.40283203	+1844	+9.72070313	-5.32617188	-0.83935547	+1.25244141	-8.50341797	+16.58935547	+1664	+6.96093750	-9.20654297	-0.78222656	+56.66748047	+6.24023438	-19.73144531	+1688
+1458241077.24560000	+9.73388672	-6.13037109	-1.07226563	+40.45166016	-0.10986328	-60.40283203	+1848	+9.72070313	-5.32617188	-0.83935547	+1.25244141	-8.50341797	+16.58935547	+1660	+6.96093750	-9.20654297	-0.78222656	+56.66748047	+6.21826172	-19.73144531	+1688
+1458241077.24980000	+9.73388672	-6.13037109	-1.06787109	+40.45166016	-0.10986328	-60.40283203	+1848	+9.72070313	-5.32617188	-0.83935547	+1.25244141	-8.52539063	+16.58935547	+1660	+6.96093750	-9.20654297	-0.78222656	+56.64550781	+6.21826172	-19.70947266	+1692
+1458241077.25390010	+9.73388672	-6.13037109	-1.06787109	+40.45166016	-0.10986328	-60.40283203	+1848	+9.72070313	-5.32617188	-0.83496094	+1.25244141	-8.52539063	+16.58935547	+1660	+6.96093750	-9.21093750	-0.78222656	+56.64550781	+6.21826172	-19.70947266	+1692
+1458241077.25810000	+9.73388672	-6.13037109	-1.06787109	+40.45166016	-0.10986328	-60.40283203	+1848	+9.72070313	-5.32617188	-0.83496094	+1.25244141	-8.52539063	+16.58935547	+1660	+6.96093750	-9.21093750	-0.78222656	+56.64550781	+6.19628906	-19.70947266	+1692
+1458241077.26220010	+9.73388672	-6.13037109	-1.06787109	+40.45166016	-0.10986328	-60.40283203	+1852	+9.72070313	-5.32617188	-0.83496094	+1.27441406	-8.52539063	+16.58935547	+1660	+6.96093750	-9.21093750	-0.78222656	+56.62353516	+6.19628906	-19.70947266	+1692
+1458241077.26640010	+9.73388672	-6.13037109	-1.06787109	+40.45166016	-0.10986328	-60.40283203	+1852	+9.72070313	-5.32617188	-0.83496094	+1.27441406	-8.52539063	+16.58935547	+1660	+6.95654297	-9.21093750	-0.78662109	+56.62353516	+6.19628906	-19.68750000	+1692
+1458241077.27469990	+9.73388672	-6.13037109	-1.06787109	+40.45166016	-0.10986328	-60.40283203	+1852	+9.72070313	-5.32617188	-0.83496094	+1.27441406	-8.52539063	+16.58935547	+1660	+6.95654297	-9.21093750	-0.78662109	+56.62353516	+6.17431641	-19.68750000	+1692
+1458241077.27889990	+9.72949219	-6.13037109	-1.06787109	+40.45166016	-0.10986328	-60.42480469	+1852	+9.72070313	-5.32617188	-0.83496094	+1.27441406	-8.52539063	+16.56738281	+1660	+6.95654297	-9.21093750	-0.78662109	+56.60156250	+6.17431641	-19.68750000	+1692
+1458241077.28309990	+9.72949219	-6.13037109	-1.06787109	+40.45166016	-0.10986328	-60.42480469	+1856	+9.72070313	-5.32617188	-0.83496094	+1.27441406	-8.54736328	+16.56738281	+1660	+6.95654297	-9.21093750	-0.78662109	+56.60156250	+6.17431641	-19.68750000	+1692
+1458241077.28720000	+9.72949219	-6.13037109	-1.06787109	+40.45166016	-0.13183594	-60.42480469	+1856	+9.72070313	-5.32617188	-0.83496094	+1.29638672	-8.54736328	+16.56738281	+1660	+6.95654297	-9.21093750	-0.78662109	+56.60156250	+6.17431641	-19.68750000	+1692
+1458241077.29140000	+9.72949219	-6.13037109	-1.06787109	+40.45166016	-0.13183594	-60.40283203	+1856	+9.72070313	-5.32617188	-0.83496094	+1.29638672	-8.54736328	+16.56738281	+1660	+6.95654297	-9.21093750	-0.79101563	+56.60156250	+6.15234375	-19.66552734	+1688
+1458241077.29559990	+9.72949219	-6.13037109	-1.06787109	+40.45166016	-0.13183594	-60.40283203	+1856	+9.72070313	-5.32617188	-0.83496094	+1.29638672	-8.54736328	+16.58935547	+1660	+6.95654297	-9.21093750	-0.79101563	+56.60156250	+6.15234375	-19.66552734	+1688
+1458241077.30390000	+9.72949219	-6.13037109	-1.06787109	+40.45166016	-0.13183594	-60.40283203	+1856	+9.72070313	-5.32177734	-0.83056641	+1.29638672	-8.54736328	+16.58935547	+1660	+6.95654297	-9.21093750	-0.79101563	+56.60156250	+6.15234375	-19.66552734	+1688
+1458241077.30810000	+9.73388672	-6.13037109	-1.06787109	+40.45166016	-0.13183594	-60.40283203	+1856	+9.72070313	-5.32177734	-0.83056641	+1.29638672	-8.54736328	+16.58935547	+1660	+6.95654297	-9.21093750	-0.79101563	+56.62353516	+6.15234375	-19.66552734	+1688
+1458241077.31220010	+9.73388672	-6.13037109	-1.06787109	+40.45166016	-0.13183594	-60.40283203	+1856	+9.72070313	-5.32177734	-0.83056641	+1.31835938	-8.54736328	+16.58935547	+1660	+6.95654297	-9.21093750	-0.79101563	+56.62353516	+6.15234375	-19.68750000	+1688
+1458241077.31640010	+9.73388672	-6.13037109	-1.06787109	+40.45166016	-0.13183594	-60.40283203	+1856	+9.72070313	-5.32177734	-0.83056641	+1.31835938	-8.56933594	+16.61132813	+1660	+6.95654297	-9.21093750	-0.79101563	+56.62353516	+6.15234375	-19.68750000	+1688
+1458241077.32060000	+9.73388672	-6.13037109	-1.06787109	+40.45166016	-0.13183594	-60.40283203	+1856	+9.72070313	-5.32177734	-0.83056641	+1.31835938	-8.56933594	+16.61132813	+1660	+6.95654297	-9.21093750	-0.79101563	+56.62353516	+6.15234375	-19.68750000	+1688
+1458241077.32470010	+9.73388672	-6.13037109	-1.06787109	+40.45166016	-0.15380859	-60.38085938	+1856	+9.72070313	-5.32177734	-0.83056641	+1.31835938	-8.56933594	+16.63330078	+1660	+6.96093750	-9.21093750	-0.78662109	+56.64550781	+6.15234375	-19.68750000	+1688
+1458241077.32890010	+9.73388672	-6.13037109	-1.06787109	+40.45166016	-0.15380859	-60.38085938	+1860	+9.72070313	-5.32177734	-0.83056641	+1.34033203	-8.56933594	+16.63330078	+1660	+6.96093750	-9.21093750	-0.78662109	+56.64550781	+6.15234375	-19.68750000	+1688
+1458241077.33299990	+9.73388672	-6.13037109	-1.06787109	+40.45166016	-0.15380859	-60.38085938	+1860	+9.72070313	-5.32177734	-0.83056641	+1.34033203	-8.56933594	+16.65527344	+1660	+6.96093750	-9.20654297	-0.78662109	+56.64550781	+6.15234375	-19.68750000	+1688
+1458241077.34139990	+9.73388672	-6.13037109	-1.06787109	+40.47363281	-0.15380859	-60.35888672	+1860	+9.72070313	-5.32177734	-0.83056641	+1.36230469	-8.56933594	+16.67724609	+1660	+6.96093750	-9.20654297	-0.78662109	+56.66748047	+6.15234375	-19.70947266	+1688
+1458241077.34550000	+9.73388672	-6.13037109	-1.06787109	+40.47363281	-0.17578125	-60.35888672	+1860	+9.72070313	-5.32177734	-0.83056641	+1.38427734	-8.56933594	+16.69921875	+1656	+6.96093750	-9.20654297	-0.78662109	+56.66748047	+6.15234375	-19.70947266	+1688
+1458241077.34970000	+9.73388672	-6.13037109	-1.06787109	+40.47363281	-0.17578125	-60.33691406	+1860	+9.72070313	-5.32177734	-0.83056641	+1.38427734	-8.56933594	+16.72119141	+1656	+6.96093750	-9.20654297	-0.78662109	+56.66748047	+6.15234375	-19.70947266	+1688
+1458241077.35390000	+9.73388672	-6.12597656	-1.06787109	+40.49560547	-0.17578125	-60.33691406	+1860	+9.72070313	-5.32177734	-0.83056641	+1.40625000	-8.56933594	+16.74316406	+1656	+6.96533203	-9.20654297	-0.78662109	+56.66748047	+6.15234375	-19.70947266	+1688
+1458241077.35800000	+9.73388672	-6.12597656	-1.06347656	+40.49560547	-0.17578125	-60.33691406	+1860	+9.72070313	-5.32177734	-0.83056641	+1.42822266	-8.56933594	+16.74316406	+1656	+6.96533203	-9.20654297	-0.78662109	+56.68945313	+6.15234375	-19.70947266	+1688
+1458241077.36220000	+9.73388672	-6.12597656	-1.06347656	+40.49560547	-0.17578125	-60.31494141	+1860	+9.72070313	-5.32177734	-0.83056641	+1.42822266	-8.56933594	+16.76513672	+1656	+6.96533203	-9.20654297	-0.78662109	+56.68945313	+6.15234375	-19.70947266	+1688
+1458241077.37050010	+9.73828125	-6.12597656	-1.06347656	+40.51757813	-0.17578125	-60.29296875	+1864	+9.72070313	-5.32177734	-0.83056641	+1.47216797	-8.56933594	+16.76513672	+1656	+6.96533203	-9.20654297	-0.78662109	+56.68945313	+6.15234375	-19.70947266	+1688
+1458241077.37470010	+9.73388672	-6.12597656	-1.06347656	+40.53955078	-0.17578125	-60.29296875	+1864	+9.72070313	-5.31738281	-0.82617188	+1.47216797	-8.56933594	+16.78710938	+1656	+6.96093750	-9.20654297	-0.78662109	+56.68945313	+6.15234375	-19.70947266	+1688
+1458241077.37890010	+9.73388672	-6.12597656	-1.06347656	+40.53955078	-0.17578125	-60.29296875	+1864	+9.72070313	-5.31738281	-0.82617188	+1.49414063	-8.56933594	+16.78710938	+1656	+6.96093750	-9.21093750	-0.78662109	+56.66748047	+6.13037109	-19.70947266	+1688
+1458241077.38299990	+9.73388672	-6.12597656	-1.06347656	+40.56152344	-0.17578125	-60.27099609	+1864	+9.72070313	-5.31738281	-0.82617188	+1.49414063	-8.56933594	+16.78710938	+1660	+6.96093750	-9.21093750	-0.78662109	+56.66748047	+6.13037109	-19.70947266	+1688
+1458241077.38720010	+9.73388672	-6.12597656	-1.06347656	+40.56152344	-0.17578125	-60.27099609	+1864	+9.72070313	-5.31738281	-0.82617188	+1.51611328	-8.56933594	+16.78710938	+1660	+6.96093750	-9.21093750	-0.78662109	+56.66748047	+6.13037109	-19.68750000	+1688
+1458241077.39140010	+9.73388672	-6.12158203	-1.06347656	+40.58349609	-0.17578125	-60.27099609	+1864	+9.72070313	-5.31738281	-0.82617188	+1.51611328	-8.56933594	+16.80908203	+1660	+6.96093750	-9.21093750	-0.79101563	+56.66748047	+6.13037109	-19.68750000	+1688
+1458241077.39549990	+9.73388672	-6.12158203	-1.06347656	+40.58349609	-0.17578125	-60.24902344	+1864	+9.72070313	-5.31738281	-0.82617188	+1.53808594	-8.56933594	+16.80908203	+1664	+6.96093750	-9.21093750	-0.79101563	+56.66748047	+6.10839844	-19.68750000	+1688
+1458241077.40389990	+9.73388672	-6.12158203	-1.06347656	+40.60546875	-0.17578125	-60.22705078	+1864	+9.72070313	-5.31738281	-0.82177734	+1.56005859	-8.56933594	+16.85302734	+1668	+6.96093750	-9.21533203	-0.79101563	+56.64550781	+6.10839844	-19.66552734	+1684
+1458241077.40800000	+9.73388672	-6.12158203	-1.06347656	+40.62744141	-0.17578125	-60.22705078	+1864	+9.72070313	-5.31738281	-0.82177734	+1.56005859	-8.56933594	+16.87500000	+1672	+6.96093750	-9.21533203	-0.79101563	+56.64550781	+6.10839844	-19.66552734	+1684
+1458241077.41220000	+9.73388672	-6.12158203	-1.06347656	+40.62744141	-0.17578125	-60.20507813	+1864	+9.72070313	-5.31738281	-0.82177734	+1.56005859	-8.56933594	+16.89697266	+1672	+6.96093750	-9.21533203	-0.79101563	+56.64550781	+6.08642578	-19.66552734	+1684
+1458241077.41630010	+9.73388672	-6.12158203	-1.06347656	+40.64941406	-0.19775391	-60.18310547	+1864	+9.72070313	-5.31738281	-0.82177734	+1.58203125	-8.56933594	+16.91894531	+1676	+6.96093750	-9.21533203	-0.79101563	+56.66748047	+6.08642578	-19.66552734	+1684
+1458241077.42050000	+9.73388672	-6.12158203	-1.06347656	+40.64941406	-0.19775391	-60.18310547	+1864	+9.72070313	-5.31738281	-0.82177734	+1.58203125	-8.56933594	+16.96289063	+1676	+6.96093750	-9.21533203	-0.79101563	+56.66748047	+6.08642578	-19.66552734	+1684
+1458241077.42470000	+9.73388672	-6.12158203	-1.06347656	+40.67138672	-0.19775391	-60.16113281	+1864	+9.72070313	-5.31738281	-0.82177734	+1.58203125	-8.54736328	+17.00683594	+1676	+6.96093750	-9.21533203	-0.79101563	+56.68945313	+6.08642578	-19.64355469	+1684
+1458241077.42880010	+9.73388672	-6.12158203	-1.06347656	+40.67138672	-0.19775391	-60.13916016	+1864	+9.72070313	-5.31738281	-0.82177734	+1.60400391	-8.54736328	+17.05078125	+1676	+6.96533203	-9.21533203	-0.79101563	+56.71142578	+6.08642578	-19.64355469	+1684
+1458241077.43720010	+9.73828125	-6.12158203	-1.06347656	+40.69335938	-0.21972656	-60.07324219	+1864	+9.72070313	-5.31738281	-0.82177734	+1.60400391	-8.52539063	+17.13867188	+1676	+6.96972656	-9.21533203	-0.78662109	+56.75537109	+6.10839844	-19.64355469	+1684
+1458241077.44129990	+9.73828125	-6.12158203	-1.06347656	+40.71533203	-0.24169922	-60.05126953	+1864	+9.72070313	-5.31738281	-0.82177734	+1.62597656	-8.52539063	+17.20458984	+1676	+6.97412109	-9.21093750	-0.78662109	+56.77734375	+6.10839844	-19.66552734	+1688
+1458241077.44549990	+9.73828125	-6.12597656	-1.06347656	+40.71533203	-0.24169922	-60.00732422	+1864	+9.72070313	-5.31738281	-0.82177734	+1.62597656	-8.52539063	+17.24853516	+1676	+6.97851563	-9.21093750	-0.78662109	+56.82128906	+6.13037109	-19.66552734	+1688
+1458241077.44970010	+9.73828125	-6.12597656	-1.06347656	+40.73730469	-0.26367188	-59.98535156	+1864	+9.72070313	-5.32177734	-0.82177734	+1.62597656	-8.50341797	+17.31445313	+1672	+6.97851563	-9.21093750	-0.78222656	+56.84326172	+6.13037109	-19.66552734	+1688
+1458241077.45799990	+9.73828125	-6.12597656	-1.06347656	+40.73730469	-0.26367188	-59.91943359	+1864	+9.72070313	-5.32177734	-0.82617188	+1.64794922	-8.48144531	+17.40234375	+1668	+6.98291016	-9.21093750	-0.77783203	+56.88720703	+6.17431641	-19.64355469	+1692
+1458241077.46219990	+9.73828125	-6.12597656	-1.06347656	+40.75927734	-0.26367188	-59.87548828	+1868	+9.72070313	-5.32177734	-0.82617188	+1.64794922	-8.45947266	+17.44628906	+1668	+6.98730469	-9.21093750	-0.77783203	+56.90917969	+6.17431641	-19.64355469	+1692
+1458241077.46630000	+9.73828125	-6.12597656	-1.06347656	+40.75927734	-0.28564453	-59.85351563	+1868	+9.72070313	-5.32177734	-0.82617188	+1.64794922	-8.43750000	+17.49023438	+1664	+6.98730469	-9.21093750	-0.77783203	+56.93115234	+6.19628906	-19.64355469	+1692
+1458241077.47050000	+9.73828125	-6.12597656	-1.06347656	+40.75927734	-0.28564453	-59.80957031	+1868	+9.72070313	-5.32177734	-0.82617188	+1.66992188	-8.43750000	+17.51220703	+1660	+6.98730469	-9.21093750	-0.77783203	+56.93115234	+6.19628906	-19.62158203	+1696
+1458241077.47470000	+9.73828125	-6.12597656	-1.06787109	+40.78125000	-0.28564453	-59.78759766	+1868	+9.72070313	-5.32177734	-0.82617188	+1.66992188	-8.41552734	+17.53417969	+1660	+6.98730469	-9.21093750	-0.77783203	+56.93115234	+6.19628906	-19.59960938	+1696
+1458241077.47880010	+9.73388672	-6.12597656	-1.06787109	+40.78125000	-0.28564453	-59.74365234	+1868	+9.72070313	-5.32177734	-0.82177734	+1.66992188	-8.41552734	+17.55615234	+1656	+6.98730469	-9.21093750	-0.77783203	+56.93115234	+6.21826172	-19.59960938	+1696
+1458241077.48709990	+9.73388672	-6.12597656	-1.06787109	+40.80322266	-0.28564453	-59.69970703	+1868	+9.72070313	-5.32177734	-0.82177734	+1.69189453	-8.39355469	+17.57812500	+1656	+6.98291016	-9.21533203	-0.77783203	+56.90917969	+6.21826172	-19.55566406	+1696
+1458241077.49130010	+9.73388672	-6.12597656	-1.06787109	+40.80322266	-0.26367188	-59.67773438	+1868	+9.72070313	-5.32617188	-0.82177734	+1.69189453	-8.37158203	+17.60009766	+1656	+6.98291016	-9.21533203	-0.78222656	+56.88720703	+6.21826172	-19.53369141	+1696
+1458241077.49550010	+9.73388672	-6.12597656	-1.06787109	+40.82519531	-0.26367188	-59.65576172	+1868	+9.72070313	-5.32617188	-0.82177734	+1.69189453	-8.37158203	+17.60009766	+1656	+6.97851563	-9.21972656	-0.78222656	+56.88720703	+6.21826172	-19.51171875	+1696
+1458241077.49959990	+9.73388672	-6.12597656	-1.06787109	+40.82519531	-0.26367188	-59.63378906	+1868	+9.72070313	-5.32617188	-0.82177734	+1.69189453	-8.34960938	+17.62207031	+1656	+6.97851563	-9.21972656	-0.78662109	+56.86523438	+6.19628906	-19.48974609	+1696
+1458241077.50379990	+9.73388672	-6.12597656	-1.06787109	+40.84716797	-0.26367188	-59.61181641	+1868	+9.72070313	-5.32617188	-0.82177734	+1.69189453	-8.34960938	+17.62207031	+1660	+6.97412109	-9.22412109	-0.78662109	+56.84326172	+6.19628906	-19.46777344	+1696
