# Supplementary material for: A direct effect of perception on action when grasping a cup
Source: Sci Rep. 2018 Jan 9;8:171. doi: 10.1038/s41598-017-18591-5 (PMC5760564; doi:10.1038/s41598-017-18591-5)
Supplement: Supplementary file 6 — Supplementary Information [file 41598_2017_18591_MOESM6_ESM.zip › SciRep_Data/S02instruct/S02_100instruct_Tr48.dat]

+1000000000000.00000000	+0.00000000	+0.00000000	+0.00000000	+0.00000000	+0.00000000	+0.00000000	+0	+0.00000000	+0.00000000	+0.00000000	+0.00000000	+0.00000000	+0.00000000	+0	+0.00000000	+0.00000000	+0.00000000	+0.00000000	+0.00000000	+0.00000000	+0
+1458241077.50799990	+9.73388672	-6.12597656	-1.06787109	+40.84716797	-0.28564453	-59.58984375	+1864	+9.72070313	-5.32617188	-0.82177734	+1.69189453	-8.34960938	+17.64404297	+1660	+6.97412109	-9.22412109	-0.79101563	+56.82128906	+6.19628906	-19.46777344	+1696
+1458241077.51630000	+9.72949219	-6.12597656	-1.06787109	+40.86914063	-0.28564453	-59.56787109	+1864	+9.72070313	-5.32617188	-0.82177734	+1.71386719	-8.34960938	+17.66601563	+1664	+6.96972656	-9.22851563	-0.79101563	+56.79931641	+6.17431641	-19.42382813	+1696
+1458241077.52049990	+9.72949219	-6.12597656	-1.06787109	+40.86914063	-0.28564453	-59.54589844	+1864	+9.72070313	-5.32617188	-0.82177734	+1.71386719	-8.32763672	+17.68798828	+1668	+6.96972656	-9.22851563	-0.79101563	+56.79931641	+6.17431641	-19.42382813	+1696
+1458241077.52460000	+9.73388672	-6.12597656	-1.06787109	+40.89111328	-0.28564453	-59.54589844	+1860	+9.72070313	-5.32617188	-0.82177734	+1.71386719	-8.32763672	+17.68798828	+1668	+6.96972656	-9.22851563	-0.79541016	+56.77734375	+6.17431641	-19.40185547	+1692
+1458241077.52880000	+9.73388672	-6.12597656	-1.06787109	+40.89111328	-0.30761719	-59.52392578	+1860	+9.72070313	-5.32617188	-0.82177734	+1.71386719	-8.32763672	+17.70996094	+1672	+6.96972656	-9.22851563	-0.79541016	+56.77734375	+6.17431641	-19.40185547	+1692
+1458241077.53300000	+9.73388672	-6.12597656	-1.06787109	+40.89111328	-0.30761719	-59.50195313	+1860	+9.72070313	-5.32617188	-0.82177734	+1.71386719	-8.34960938	+17.73193359	+1672	+6.96972656	-9.22851563	-0.79541016	+56.77734375	+6.17431641	-19.40185547	+1692
+1458241077.53710010	+9.73388672	-6.12597656	-1.06787109	+40.89111328	-0.32958984	-59.50195313	+1860	+9.72070313	-5.32617188	-0.82177734	+1.71386719	-8.34960938	+17.75390625	+1676	+6.96972656	-9.22851563	-0.79541016	+56.77734375	+6.17431641	-19.40185547	+1688
+1458241081.21050000	+9.79980469	-6.14794922	-1.01953125	+41.85791016	-3.27392578	-57.04101563	+1976	+9.77783203	-5.35253906	-0.72949219	+0.37353516	-9.66796875	+19.55566406	+1724	+7.02246094	-9.26806641	-0.75146484	+56.00830078	+5.95458984	-19.59960938	+1716
+1458241081.22300000	+9.79980469	-6.14794922	-1.01953125	+41.85791016	-3.25195313	-57.04101563	+1976	+9.77783203	-5.35253906	-0.72949219	+0.37353516	-9.66796875	+19.55566406	+1724	+7.01806641	-9.27246094	-0.75146484	+55.96435547	+5.93261719	-19.57763672	+1716
+1458241081.22720000	+9.79980469	-6.14794922	-1.01953125	+41.85791016	-3.25195313	-57.04101563	+1976	+9.77783203	-5.35253906	-0.72949219	+0.37353516	-9.66796875	+19.53369141	+1724	+7.01806641	-9.27246094	-0.75585938	+55.96435547	+5.93261719	-19.57763672	+1716
+1458241081.23550010	+9.79980469	-6.14794922	-1.01953125	+41.85791016	-3.25195313	-57.04101563	+1972	+9.77783203	-5.35253906	-0.72949219	+0.37353516	-9.66796875	+19.53369141	+1724	+7.01367188	-9.27685547	-0.75585938	+55.92041016	+5.93261719	-19.55566406	+1716
+1458241081.24390010	+9.79980469	-6.14794922	-1.01953125	+41.85791016	-3.25195313	-57.04101563	+1972	+9.77783203	-5.35253906	-0.72949219	+0.37353516	-9.66796875	+19.51171875	+1724	+7.00927734	-9.27685547	-0.76025391	+55.87646484	+5.91064453	-19.53369141	+1716
+1458241081.25219990	+9.79980469	-6.14794922	-1.01953125	+41.85791016	-3.25195313	-57.04101563	+1972	+9.77783203	-5.35253906	-0.72949219	+0.37353516	-9.66796875	+19.51171875	+1724	+7.00488281	-9.28125000	-0.76464844	+55.83251953	+5.88867188	-19.51171875	+1716
+1458241081.26050000	+9.79980469	-6.14794922	-1.01953125	+41.85791016	-3.25195313	-57.04101563	+1972	+9.77783203	-5.35253906	-0.72949219	+0.37353516	-9.66796875	+19.51171875	+1728	+7.00488281	-9.28125000	-0.76464844	+55.83251953	+5.88867188	-19.51171875	+1712
+1458241081.26469990	+9.79980469	-6.14794922	-1.01953125	+41.85791016	-3.25195313	-57.01904297	+1972	+9.77783203	-5.35253906	-0.72949219	+0.37353516	-9.66796875	+19.51171875	+1728	+7.00488281	-9.28125000	-0.76464844	+55.83251953	+5.88867188	-19.51171875	+1708
+1458241081.27300000	+9.79980469	-6.14794922	-1.01953125	+41.85791016	-3.25195313	-57.01904297	+1972	+9.77783203	-5.35253906	-0.72949219	+0.37353516	-9.66796875	+19.51171875	+1728	+7.00488281	-9.28125000	-0.76464844	+55.83251953	+5.88867188	-19.53369141	+1708
+1458241081.28130010	+9.79980469	-6.14794922	-1.01953125	+41.85791016	-3.25195313	-57.01904297	+1968	+9.77783203	-5.35253906	-0.72949219	+0.37353516	-9.66796875	+19.51171875	+1732	+7.00927734	-9.28125000	-0.76025391	+55.85449219	+5.91064453	-19.53369141	+1704
+1458241081.28550000	+9.79980469	-6.14794922	-1.01953125	+41.85791016	-3.25195313	-57.01904297	+1968	+9.77783203	-5.35253906	-0.72949219	+0.37353516	-9.66796875	+19.51171875	+1732	+7.00927734	-9.28125000	-0.76025391	+55.85449219	+5.91064453	-19.53369141	+1704
+1458241081.29380010	+9.79980469	-6.14794922	-1.01953125	+41.85791016	-3.25195313	-57.01904297	+1968	+9.77783203	-5.35253906	-0.72949219	+0.37353516	-9.66796875	+19.51171875	+1732	+7.00927734	-9.28125000	-0.76025391	+55.87646484	+5.91064453	-19.55566406	+1704
+1458241081.30220010	+9.79980469	-6.14794922	-1.01953125	+41.85791016	-3.25195313	-57.01904297	+1968	+9.77783203	-5.35253906	-0.72949219	+0.37353516	-9.66796875	+19.51171875	+1732	+7.01367188	-9.28125000	-0.76025391	+55.87646484	+5.91064453	-19.55566406	+1700
+1458241081.31049990	+9.79980469	-6.14794922	-1.01953125	+41.85791016	-3.27392578	-57.01904297	+1968	+9.77783203	-5.35253906	-0.72949219	+0.37353516	-9.66796875	+19.53369141	+1732	+7.01367188	-9.27685547	-0.75585938	+55.89843750	+5.91064453	-19.55566406	+1700
+1458241081.32300000	+9.79980469	-6.14794922	-1.01953125	+41.85791016	-3.27392578	-57.01904297	+1968	+9.77783203	-5.35253906	-0.72949219	+0.37353516	-9.66796875	+19.53369141	+1732	+7.01367188	-9.27685547	-0.75585938	+55.89843750	+5.91064453	-19.55566406	+1700
+1458241081.33130000	+9.79980469	-6.14794922	-1.01953125	+41.85791016	-3.27392578	-57.01904297	+1968	+9.77783203	-5.35253906	-0.72949219	+0.37353516	-9.66796875	+19.53369141	+1732	+7.01367188	-9.28125000	-0.76025391	+55.87646484	+5.91064453	-19.55566406	+1696
+1458241081.33970000	+9.79980469	-6.14794922	-1.01953125	+41.85791016	-3.27392578	-57.01904297	+1968	+9.77783203	-5.35253906	-0.72949219	+0.37353516	-9.66796875	+19.53369141	+1732	+7.01367188	-9.28125000	-0.76025391	+55.87646484	+5.91064453	-19.55566406	+1696
+1458241081.34380010	+9.79980469	-6.14794922	-1.01953125	+41.85791016	-3.27392578	-57.01904297	+1968	+9.77783203	-5.35253906	-0.72949219	+0.37353516	-9.66796875	+19.53369141	+1732	+7.00927734	-9.28125000	-0.76025391	+55.87646484	+5.91064453	-19.55566406	+1696
+1458241081.35220000	+9.79980469	-6.14794922	-1.01953125	+41.85791016	-3.25195313	-57.01904297	+1968	+9.77783203	-5.35253906	-0.72949219	+0.37353516	-9.66796875	+19.53369141	+1732	+7.00927734	-9.28125000	-0.76025391	+55.87646484	+5.91064453	-19.55566406	+1696
+1458241081.36050010	+9.79980469	-6.14794922	-1.01513672	+41.85791016	-3.25195313	-57.01904297	+1968	+9.77783203	-5.35253906	-0.72949219	+0.37353516	-9.66796875	+19.53369141	+1736	+7.00927734	-9.28125000	-0.76025391	+55.85449219	+5.91064453	-19.55566406	+1696
+1458241081.36879990	+9.79980469	-6.14794922	-1.01513672	+41.85791016	-3.25195313	-57.01904297	+1968	+9.77783203	-5.35253906	-0.72949219	+0.37353516	-9.66796875	+19.53369141	+1736	+7.00927734	-9.28125000	-0.76025391	+55.85449219	+5.88867188	-19.55566406	+1692
+1458241081.37710000	+9.79980469	-6.14794922	-1.01513672	+41.85791016	-3.25195313	-57.01904297	+1964	+9.77783203	-5.35253906	-0.72949219	+0.37353516	-9.66796875	+19.53369141	+1736	+7.00927734	-9.28125000	-0.76025391	+55.85449219	+5.91064453	-19.55566406	+1692
+1458241081.38550000	+9.79980469	-6.14794922	-1.01513672	+41.85791016	-3.27392578	-57.01904297	+1964	+9.77783203	-5.35253906	-0.72949219	+0.37353516	-9.66796875	+19.53369141	+1736	+7.00927734	-9.28125000	-0.76025391	+55.87646484	+5.91064453	-19.55566406	+1692
+1458241081.39380000	+9.79980469	-6.14794922	-1.01513672	+41.85791016	-3.27392578	-56.99707031	+1964	+9.77783203	-5.35253906	-0.72949219	+0.37353516	-9.66796875	+19.53369141	+1736	+7.01367188	-9.28125000	-0.76025391	+55.87646484	+5.91064453	-19.55566406	+1692
+1458241081.41050000	+9.79980469	-6.14794922	-1.01513672	+41.85791016	-3.27392578	-56.99707031	+1964	+9.77783203	-5.35253906	-0.72949219	+0.37353516	-9.66796875	+19.55566406	+1736	+7.01367188	-9.27685547	-0.75585938	+55.89843750	+5.91064453	-19.57763672	+1692
+1458241081.41459990	+9.79980469	-6.14794922	-1.01513672	+41.85791016	-3.27392578	-56.99707031	+1964	+9.77783203	-5.35253906	-0.72949219	+0.37353516	-9.66796875	+19.55566406	+1736	+7.01367188	-9.27685547	-0.75585938	+55.92041016	+5.91064453	-19.57763672	+1692
+1458241081.42709990	+9.79980469	-6.14794922	-1.01513672	+41.85791016	-3.27392578	-56.99707031	+1964	+9.77783203	-5.35253906	-0.72949219	+0.37353516	-9.66796875	+19.55566406	+1732	+7.01806641	-9.27685547	-0.75585938	+55.92041016	+5.93261719	-19.57763672	+1692
+1458241081.43540000	+9.79980469	-6.14794922	-1.01513672	+41.85791016	-3.27392578	-56.99707031	+1964	+9.77783203	-5.35253906	-0.72949219	+0.37353516	-9.66796875	+19.55566406	+1732	+7.01806641	-9.27685547	-0.75585938	+55.92041016	+5.93261719	-19.59960938	+1692
+1458241081.44380000	+9.79980469	-6.14794922	-1.01513672	+41.85791016	-3.27392578	-56.99707031	+1964	+9.77783203	-5.35253906	-0.72949219	+0.37353516	-9.64599609	+19.55566406	+1732	+7.01806641	-9.27685547	-0.75585938	+55.92041016	+5.93261719	-19.59960938	+1696
+1458241081.45210000	+9.79980469	-6.14794922	-1.01513672	+41.85791016	-3.27392578	-56.99707031	+1964	+9.77783203	-5.35253906	-0.73388672	+0.37353516	-9.64599609	+19.55566406	+1732	+7.01806641	-9.27685547	-0.75585938	+55.92041016	+5.93261719	-19.59960938	+1696
+1458241081.46040010	+9.79980469	-6.14794922	-1.01513672	+41.85791016	-3.27392578	-56.99707031	+1964	+9.77783203	-5.35253906	-0.73388672	+0.37353516	-9.64599609	+19.53369141	+1732	+7.01367188	-9.27685547	-0.75585938	+55.92041016	+5.93261719	-19.59960938	+1696
+1458241081.46880010	+9.79980469	-6.14794922	-1.01513672	+41.85791016	-3.27392578	-56.99707031	+1964	+9.77783203	-5.35253906	-0.73388672	+0.37353516	-9.64599609	+19.53369141	+1732	+7.01367188	-9.28125000	-0.75585938	+55.89843750	+5.93261719	-19.57763672	+1696
+1458241081.47709990	+9.79980469	-6.14794922	-1.01513672	+41.85791016	-3.27392578	-56.99707031	+1964	+9.77783203	-5.35253906	-0.73388672	+0.37353516	-9.64599609	+19.53369141	+1732	+7.01367188	-9.28125000	-0.75585938	+55.89843750	+5.93261719	-19.57763672	+1696
+1458241081.48540000	+9.79980469	-6.14794922	-1.01513672	+41.85791016	-3.25195313	-56.99707031	+1964	+9.77783203	-5.35253906	-0.73388672	+0.37353516	-9.64599609	+19.53369141	+1732	+7.01367188	-9.28125000	-0.75585938	+55.89843750	+5.93261719	-19.57763672	+1696
+1458241081.49379990	+9.79980469	-6.14794922	-1.01513672	+41.85791016	-3.25195313	-56.99707031	+1964	+9.77783203	-5.35253906	-0.73388672	+0.37353516	-9.64599609	+19.51171875	+1732	+7.01367188	-9.28125000	-0.75585938	+55.89843750	+5.93261719	-19.57763672	+1692
+1458241081.50210000	+9.79980469	-6.14794922	-1.01513672	+41.85791016	-3.25195313	-56.99707031	+1964	+9.77783203	-5.35253906	-0.73388672	+0.37353516	-9.64599609	+19.51171875	+1732	+7.01367188	-9.28125000	-0.75585938	+55.89843750	+5.93261719	-19.57763672	+1692
+1458241081.51040010	+9.79980469	-6.14794922	-1.01513672	+41.85791016	-3.25195313	-56.99707031	+1964	+9.77783203	-5.35253906	-0.73388672	+0.37353516	-9.64599609	+19.51171875	+1732	+7.01367188	-9.28125000	-0.75585938	+55.89843750	+5.93261719	-19.57763672	+1692
+1458241081.51869990	+9.79980469	-6.14794922	-1.01513672	+41.85791016	-3.25195313	-56.99707031	+1964	+9.77783203	-5.35253906	-0.73388672	+0.37353516	-9.64599609	+19.51171875	+1732	+7.01367188	-9.27685547	-0.75585938	+55.92041016	+5.93261719	-19.59960938	+1692
+1458241081.52710010	+9.79980469	-6.14794922	-1.01513672	+41.85791016	-3.25195313	-56.99707031	+1964	+9.77783203	-5.35253906	-0.73388672	+0.37353516	-9.64599609	+19.53369141	+1732	+7.01806641	-9.27685547	-0.75585938	+55.92041016	+5.95458984	-19.59960938	+1696
+1458241081.53539990	+9.79980469	-6.15234375	-1.01513672	+41.85791016	-3.25195313	-56.99707031	+1964	+9.77783203	-5.35253906	-0.73388672	+0.37353516	-9.64599609	+19.53369141	+1732	+7.01806641	-9.27685547	-0.75146484	+55.94238281	+5.95458984	-19.59960938	+1696
+1458241081.54370000	+9.79980469	-6.15234375	-1.01953125	+41.85791016	-3.25195313	-56.99707031	+1964	+9.77783203	-5.35253906	-0.73388672	+0.37353516	-9.64599609	+19.53369141	+1732	+7.01806641	-9.27685547	-0.75146484	+55.94238281	+5.95458984	-19.59960938	+1696
+1458241081.55209990	+9.79980469	-6.15234375	-1.01953125	+41.85791016	-3.25195313	-56.99707031	+1964	+9.77783203	-5.35253906	-0.73388672	+0.37353516	-9.64599609	+19.53369141	+1732	+7.01806641	-9.27685547	-0.75146484	+55.94238281	+5.95458984	-19.62158203	+1696
+1458241081.56040000	+9.79980469	-6.15234375	-1.01953125	+41.85791016	-3.25195313	-56.97509766	+1964	+9.77783203	-5.35253906	-0.73388672	+0.37353516	-9.64599609	+19.51171875	+1732	+7.01806641	-9.27685547	-0.75146484	+55.94238281	+5.95458984	-19.59960938	+1696
+1458241081.56870010	+9.79980469	-6.15234375	-1.01953125	+41.85791016	-3.25195313	-56.97509766	+1964	+9.77783203	-5.35253906	-0.73388672	+0.37353516	-9.64599609	+19.51171875	+1732	+7.01806641	-9.27685547	-0.75146484	+55.94238281	+5.95458984	-19.59960938	+1700
+1458241081.57710000	+9.79980469	-6.15234375	-1.01953125	+41.85791016	-3.25195313	-56.99707031	+1964	+9.77783203	-5.35253906	-0.73388672	+0.37353516	-9.64599609	+19.51171875	+1732	+7.01806641	-9.27685547	-0.75146484	+55.94238281	+5.95458984	-19.59960938	+1700
+1458241081.58540010	+9.79980469	-6.15234375	-1.01953125	+41.85791016	-3.25195313	-56.99707031	+1964	+9.77783203	-5.35253906	-0.73388672	+0.37353516	-9.64599609	+19.51171875	+1732	+7.01367188	-9.27685547	-0.75585938	+55.94238281	+5.95458984	-19.59960938	+1700
+1458241081.58950000	+9.79980469	-6.15234375	-1.01953125	+41.85791016	-3.25195313	-56.99707031	+1964	+9.77783203	-5.35253906	-0.73388672	+0.37353516	-9.64599609	+19.48974609	+1732	+7.01367188	-9.27685547	-0.75585938	+55.94238281	+5.95458984	-19.59960938	+1700
+1458241081.59789990	+9.79980469	-6.15234375	-1.01953125	+41.85791016	-3.22998047	-56.99707031	+1964	+9.77783203	-5.35253906	-0.73388672	+0.37353516	-9.64599609	+19.48974609	+1732	+7.01367188	-9.27685547	-0.75585938	+55.92041016	+5.95458984	-19.57763672	+1700
+1458241081.60620000	+9.79980469	-6.14794922	-1.01953125	+41.85791016	-3.22998047	-56.99707031	+1964	+9.77783203	-5.35253906	-0.73388672	+0.37353516	-9.64599609	+19.48974609	+1732	+7.01367188	-9.27685547	-0.75585938	+55.92041016	+5.95458984	-19.57763672	+1700
+1458241081.61450000	+9.79980469	-6.14794922	-1.01953125	+41.85791016	-3.22998047	-56.99707031	+1964	+9.77783203	-5.35253906	-0.73388672	+0.37353516	-9.64599609	+19.48974609	+1732	+7.01367188	-9.27685547	-0.75585938	+55.92041016	+5.95458984	-19.57763672	+1700
+1458241081.62700010	+9.79980469	-6.14794922	-1.01953125	+41.85791016	-3.22998047	-56.99707031	+1964	+9.77783203	-5.35253906	-0.73388672	+0.37353516	-9.64599609	+19.48974609	+1732	+7.01367188	-9.27685547	-0.75585938	+55.94238281	+5.95458984	-19.57763672	+1700
+1458241081.63540010	+9.79980469	-6.14794922	-1.01953125	+41.85791016	-3.22998047	-56.99707031	+1964	+9.77783203	-5.35253906	-0.73388672	+0.37353516	-9.64599609	+19.48974609	+1732	+7.01806641	-9.27685547	-0.75585938	+55.94238281	+5.95458984	-19.59960938	+1700
+1458241081.64369990	+9.79980469	-6.14794922	-1.01953125	+41.85791016	-3.22998047	-56.99707031	+1964	+9.77783203	-5.35253906	-0.73388672	+0.37353516	-9.64599609	+19.48974609	+1732	+7.01806641	-9.27685547	-0.75146484	+55.96435547	+5.95458984	-19.59960938	+1700
+1458241081.65200000	+9.79980469	-6.14794922	-1.01953125	+41.85791016	-3.22998047	-56.99707031	+1964	+9.77783203	-5.35253906	-0.73388672	+0.37353516	-9.64599609	+19.48974609	+1732	+7.01806641	-9.27685547	-0.75146484	+55.96435547	+5.95458984	-19.62158203	+1700
+1458241081.65619990	+9.79980469	-6.14794922	-1.01953125	+41.85791016	-3.22998047	-56.99707031	+1964	+9.77783203	-5.35253906	-0.73388672	+0.37353516	-9.64599609	+19.48974609	+1732	+7.01806641	-9.27685547	-0.75146484	+55.96435547	+5.95458984	-19.62158203	+1700
+1458241081.66450000	+9.79980469	-6.14794922	-1.01953125	+41.85791016	-3.22998047	-57.01904297	+1964	+9.77783203	-5.35253906	-0.73388672	+0.37353516	-9.64599609	+19.48974609	+1732	+7.01806641	-9.27685547	-0.75146484	+55.98632813	+5.95458984	-19.62158203	+1700
+1458241081.67280010	+9.79980469	-6.14794922	-1.01953125	+41.85791016	-3.22998047	-57.01904297	+1964	+9.77783203	-5.35253906	-0.73388672	+0.37353516	-9.64599609	+19.48974609	+1732	+7.02246094	-9.27246094	-0.75146484	+55.98632813	+5.97656250	-19.62158203	+1704
+1458241081.68120000	+9.79980469	-6.14794922	-1.01953125	+41.85791016	-3.20800781	-57.01904297	+1964	+9.77783203	-5.35253906	-0.73388672	+0.37353516	-9.66796875	+19.46777344	+1732	+7.02246094	-9.27246094	-0.75146484	+55.98632813	+5.95458984	-19.62158203	+1704
+1458241081.68950010	+9.79980469	-6.14794922	-1.01953125	+41.85791016	-3.20800781	-57.01904297	+1964	+9.77783203	-5.35253906	-0.73388672	+0.37353516	-9.66796875	+19.46777344	+1732	+7.01806641	-9.27685547	-0.75146484	+55.98632813	+5.95458984	-19.62158203	+1704
+1458241081.69779990	+9.79980469	-6.14794922	-1.01953125	+41.85791016	-3.20800781	-57.04101563	+1964	+9.77783203	-5.35253906	-0.73388672	+0.37353516	-9.66796875	+19.46777344	+1732	+7.01806641	-9.27685547	-0.75146484	+55.96435547	+5.95458984	-19.62158203	+1704
+1458241081.70619990	+9.79980469	-6.14794922	-1.01953125	+41.85791016	-3.20800781	-57.04101563	+1964	+9.77783203	-5.35253906	-0.73388672	+0.37353516	-9.66796875	+19.46777344	+1732	+7.01806641	-9.27685547	-0.75146484	+55.96435547	+5.93261719	-19.62158203	+1704
+1458241081.73530010	+9.79980469	-6.14794922	-1.01513672	+41.83593750	-3.20800781	-57.10693359	+1968	+9.77783203	-5.35253906	-0.72949219	+0.37353516	-9.68994141	+19.44580078	+1732	+7.01806641	-9.27685547	-0.75585938	+55.94238281	+5.91064453	-19.62158203	+1704
+1458241081.74780010	+9.80419922	-6.14794922	-1.01074219	+41.83593750	-3.25195313	-57.12890625	+1972	+9.77783203	-5.35253906	-0.72949219	+0.35156250	-9.71191406	+19.46777344	+1732	+7.01806641	-9.27246094	-0.75585938	+55.94238281	+5.88867188	-19.64355469	+1708
+1458241081.75609990	+9.80419922	-6.14794922	-1.01074219	+41.83593750	-3.27392578	-57.15087891	+1972	+9.77783203	-5.34814453	-0.72509766	+0.35156250	-9.75585938	+19.46777344	+1736	+7.02246094	-9.27246094	-0.75146484	+55.94238281	+5.84472656	-19.68750000	+1708
+1458241081.76449990	+9.80859375	-6.14355469	-1.00634766	+41.83593750	-3.29589844	-57.17285156	+1972	+9.78222656	-5.34814453	-0.72509766	+0.32958984	-9.77783203	+19.51171875	+1736	+7.02685547	-9.26806641	-0.75146484	+55.96435547	+5.82275391	-19.73144531	+1712
+1458241081.76860000	+9.80859375	-6.14355469	-1.00634766	+41.83593750	-3.31787109	-57.17285156	+1976	+9.78222656	-5.34814453	-0.72070313	+0.30761719	-9.82177734	+19.51171875	+1736	+7.03125000	-9.26367188	-0.74707031	+55.98632813	+5.80078125	-19.75341797	+1712
+1458241081.77700000	+9.81298828	-6.14355469	-1.00195313	+41.81396484	-3.36181641	-57.19482422	+1976	+9.78662109	-5.34375000	-0.72070313	+0.28564453	-9.86572266	+19.55566406	+1740	+7.03564453	-9.25927734	-0.74707031	+55.98632813	+5.73486328	-19.81933594	+1716
+1458241081.78530000	+9.81298828	-6.13916016	-0.99755859	+41.81396484	-3.42773438	-57.21679688	+1980	+9.78662109	-5.34375000	-0.71191406	+0.26367188	-9.93164063	+19.59960938	+1740	+7.04003906	-9.25488281	-0.74707031	+55.98632813	+5.64697266	-19.86328125	+1720
+1458241081.79360010	+9.81738281	-6.13916016	-0.99755859	+41.79199219	-3.47167969	-57.21679688	+1984	+9.79101563	-5.33935547	-0.70751953	+0.21972656	-9.99755859	+19.64355469	+1744	+7.04003906	-9.25488281	-0.75146484	+55.94238281	+5.55908203	-19.88525391	+1720
+1458241081.80200000	+9.81738281	-6.13476563	-0.99316406	+41.79199219	-3.51562500	-57.21679688	+1988	+9.79541016	-5.33496094	-0.70312500	+0.19775391	-10.04150391	+19.66552734	+1748	+7.04003906	-9.25048828	-0.75585938	+55.89843750	+5.42724609	-19.88525391	+1724
+1458241081.81030010	+9.81738281	-6.13037109	-0.98876953	+41.79199219	-3.55957031	-57.21679688	+1992	+9.79980469	-5.33056641	-0.69873047	+0.15380859	-10.06347656	+19.68750000	+1752	+7.03564453	-9.25488281	-0.76464844	+55.81054688	+5.31738281	-19.86328125	+1724
+1458241081.81859990	+9.81738281	-6.12597656	-0.98876953	+41.79199219	-3.62548828	-57.19482422	+1992	+9.80419922	-5.33056641	-0.69433594	+0.13183594	-10.08544922	+19.73144531	+1756	+7.03125000	-9.25488281	-0.77343750	+55.72265625	+5.18554688	-19.81933594	+1724
+1458241081.84780000	+9.82617188	-6.10839844	-0.97558594	+41.85791016	-3.93310547	-57.04101563	+2004	+9.81298828	-5.31298828	-0.68115234	+0.02197266	-10.19531250	+19.95117188	+1772	+7.04003906	-9.24609375	-0.79541016	+55.61279297	+4.79003906	-19.86328125	+1716
+1458241081.86030010	+9.84375000	-6.09521484	-0.96679688	+41.94580078	-4.26269531	-56.93115234	+2016	+9.82617188	-5.29980469	-0.66796875	-0.08789063	-10.37109375	+20.19287109	+1780	+7.06640625	-9.22851563	-0.79541016	+55.67871094	+4.54833984	-20.03906250	+1716
+1458241081.87280010	+9.87011719	-6.07324219	-0.94921875	+42.09960938	-4.83398438	-56.79931641	+2032	+9.84814453	-5.28222656	-0.65039063	-0.30761719	-10.70068359	+20.52246094	+1792	+7.11035156	-9.20654297	-0.79541016	+55.76660156	+4.19677734	-20.34667969	+1724
+1458241081.88109990	+9.89208984	-6.06005859	-0.93603516	+42.20947266	-5.31738281	-56.71142578	+2044	+9.87011719	-5.26464844	-0.63281250	-0.54931641	-10.96435547	+20.78613281	+1804	+7.14550781	-9.18896484	-0.79541016	+55.78857422	+3.86718750	-20.61035156	+1732
+1458241081.88529990	+9.90527344	-6.05126953	-0.92724609	+42.27539063	-5.58105469	-56.66748047	+2052	+9.88330078	-5.25585938	-0.62402344	-0.68115234	-11.11816406	+20.91796875	+1812	+7.16308594	-9.18457031	-0.79980469	+55.76660156	+3.69140625	-20.74218750	+1740
+1458241081.89360000	+9.93164063	-6.02929688	-0.90966797	+42.42919922	-6.10839844	-56.57958984	+2068	+9.90527344	-5.23828125	-0.60205078	-0.98876953	-11.46972656	+21.15966797	+1828	+7.19384766	-9.16699219	-0.81298828	+55.70068359	+3.25195313	-20.98388672	+1748
+1458241081.90190010	+9.95361328	-6.00732422	-0.89648438	+42.60498047	-6.61376953	-56.53564453	+2084	+9.92724609	-5.22070313	-0.58007813	-1.27441406	-11.79931641	+21.37939453	+1848	+7.21582031	-9.15820313	-0.83496094	+55.56884766	+2.81250000	-21.22558594	+1756
+1458241081.91020010	+9.97998047	-5.98535156	-0.88330078	+42.86865234	-7.14111328	-56.44775391	+2100	+9.95361328	-5.20312500	-0.56250000	-1.60400391	-12.15087891	+21.62109375	+1868	+7.23779297	-9.15380859	-0.86132813	+55.37109375	+2.32910156	-21.51123047	+1760
+1458241081.91860010	+10.00195313	-5.96337891	-0.87011719	+43.19824219	-7.66845703	-56.35986328	+2120	+9.97998047	-5.18115234	-0.54052734	-1.91162109	-12.52441406	+21.88476563	+1884	+7.25976563	-9.14941406	-0.89648438	+55.17333984	+1.82373047	-21.75292969	+1760
+1458241081.92689990	+10.02832031	-5.93701172	-0.85693359	+43.59375000	-8.19580078	-56.29394531	+2132	+10.00634766	-5.15478516	-0.51855469	-2.21923828	-12.96386719	+22.14843750	+1908	+7.29052734	-9.13623047	-0.92724609	+55.06347656	+1.29638672	-22.10449219	+1764
+1458241081.93520000	+10.05468750	-5.90625000	-0.84375000	+44.12109375	-8.74511719	-56.25000000	+2148	+10.03271484	-5.12402344	-0.49658203	-2.43896484	-13.46923828	+22.39013672	+1932	+7.32128906	-9.12744141	-0.95800781	+54.97558594	+0.81298828	-22.52197266	+1760
+1458241081.94359990	+10.08105469	-5.87548828	-0.83935547	+44.69238281	-9.27246094	-56.18408203	+2164	+10.06347656	-5.08886719	-0.47900391	-2.59277344	-13.95263672	+22.65380859	+1952	+7.36523438	-9.11865234	-0.98876953	+54.93164063	+0.30761719	-23.00537109	+1756
+1458241081.97270010	+10.21728516	-5.75244141	-0.82177734	+46.99951172	-11.31591797	-56.33789063	+2208	+10.17333984	-4.91748047	-0.41748047	-2.43896484	-16.25976563	+23.35693359	+2028	+7.59814453	-9.03515625	-1.07226563	+55.32714844	-1.47216797	-25.57617188	+1748
+1458241081.98519990	+10.30078125	-5.70410156	-0.83056641	+47.70263672	-12.15087891	-56.68945313	+2228	+10.23046875	-4.82519531	-0.40869141	-2.02148438	-17.40234375	+23.37890625	+2052	+7.72558594	-8.99121094	-1.11181641	+55.45898438	-2.28515625	-26.87255859	+1748
+1458241081.98939990	+10.33593750	-5.68212891	-0.83935547	+47.92236328	-12.39257813	-56.77734375	+2240	+10.25683594	-4.79443359	-0.41748047	-1.84570313	-17.70996094	+23.37890625	+2060	+7.76953125	-8.97363281	-1.13378906	+55.50292969	-2.59277344	-27.29003906	+1748
+1458241081.99770000	+10.40185547	-5.66015625	-0.84375000	+48.03222656	-12.87597656	-57.23876953	+2252	+10.30078125	-4.72851563	-0.41308594	-1.42822266	-18.67675781	+23.15917969	+2076	+7.85302734	-8.94726563	-1.16894531	+55.43701172	-3.12011719	-28.21289063	+1748
+1458241082.00600000	+10.47656250	-5.64697266	-0.85693359	+48.01025391	-13.29345703	-57.74414063	+2264	+10.34912109	-4.66259766	-0.43066406	-0.96679688	-19.53369141	+22.82958984	+2088	+7.94091797	-8.92089844	-1.21728516	+55.26123047	-3.71337891	-29.09179688	+1744
+1458241082.01440000	+10.56005859	-5.61621094	-0.87451172	+47.96630859	-13.64501953	-58.27148438	+2284	+10.41064453	-4.58789063	-0.44824219	-0.37353516	-20.45654297	+22.39013672	+2108	+8.02001953	-8.89013672	-1.27441406	+54.95361328	-4.30664063	-29.92675781	+1744
+1458241082.02270010	+10.64355469	-5.60742188	-0.89208984	+47.59277344	-13.95263672	-58.90869141	+2296	+10.47216797	-4.51757813	-0.46142578	+0.19775391	-21.53320313	+21.77490234	+2124	+8.09912109	-8.86376953	-1.34472656	+54.51416016	-4.85595703	-30.71777344	+1736
+1458241082.03099990	+10.73583984	-5.59863281	-0.90966797	+47.15332031	-14.26025391	-59.61181641	+2308	+10.53808594	-4.44287109	-0.49658203	+0.83496094	-22.54394531	+21.04980469	+2144	+8.17822266	-8.84179688	-1.42382813	+53.98681641	-5.42724609	-31.53076172	+1732
+1458241082.03940010	+10.83691406	-5.58105469	-0.93164063	+46.69189453	-14.54589844	-60.31494141	+2328	+10.61718750	-4.35937500	-0.53173828	+1.62597656	-23.59863281	+20.21484375	+2164	+8.25732422	-8.80664063	-1.50732422	+53.43750000	-5.99853516	-32.29980469	+1740
+1458241082.04769990	+10.94238281	-5.57226563	-0.96240234	+46.07666016	-14.80957031	-60.99609375	+2352	+10.69189453	-4.28466797	-0.57128906	+2.39501953	-24.69726563	+19.27001953	+2184	+8.34521484	-8.77587891	-1.59521484	+52.82226563	-6.50390625	-33.09082031	+1756
+1458241082.05600000	+11.04785156	-5.55468750	-0.99316406	+45.43945313	-15.11718750	-61.67724609	+2380	+10.77539063	-4.20117188	-0.61962891	+3.27392578	-25.72998047	+18.28125000	+2204	+8.43310547	-8.74072266	-1.68750000	+52.20703125	-7.03125000	-33.90380859	+1776
+1458241082.06850000	+11.22363281	-5.52832031	-1.04150391	+44.40673828	-15.60058594	-62.66601563	+2436	+10.91162109	-4.06494141	-0.69873047	+4.72412109	-27.26806641	+16.69921875	+2236	+8.59570313	-8.66162109	-1.81933594	+51.41601563	-7.77832031	-35.20019531	+1816
+1458241082.11019990	+11.85644531	-5.37890625	-1.27001953	+40.51757813	-17.62207031	-65.45654297	+2648	+11.42578125	-3.57275391	-1.06347656	+10.23925781	-31.66259766	+10.96435547	+2356	+9.28125000	-8.27929688	-2.23242188	+49.50439453	-10.43701172	-39.96826172	+1964
+1458241082.11850000	+11.98828125	-5.33935547	-1.31396484	+39.68261719	-18.10546875	-66.04980469	+2688	+11.54443359	-3.46728516	-1.14257813	+11.40380859	-32.51953125	+9.68994141	+2376	+9.42187500	-8.19580078	-2.31591797	+49.06494141	-11.03027344	-40.95703125	+1988
+1458241082.12680010	+12.12451172	-5.29541016	-1.35791016	+38.84765625	-18.56689453	-66.66503906	+2728	+11.66308594	-3.35302734	-1.22607422	+12.67822266	-33.35449219	+8.32763672	+2404	+9.56689453	-8.09912109	-2.41259766	+48.66943359	-11.64550781	-41.85791016	+2012
+1458241082.13100000	+12.18603516	-5.27343750	-1.37548828	+38.45214844	-18.85253906	-67.01660156	+2748	+11.72460938	-3.30029297	-1.26562500	+13.24951172	-33.75000000	+7.66845703	+2412	+9.62841797	-8.05957031	-2.46093750	+48.36181641	-11.93115234	-42.34130859	+2024
+1458241082.13930010	+12.32226563	-5.22509766	-1.41064453	+37.59521484	-19.33593750	-67.74169922	+2792	+11.85205078	-3.18164063	-1.34472656	+14.54589844	-34.62890625	+6.17431641	+2436	+9.76025391	-7.97167969	-2.56640625	+47.83447266	-12.52441406	-43.17626953	+2052
+1458241082.14759990	+12.45849609	-5.17236328	-1.44580078	+36.76025391	-19.84130859	-68.40087891	+2844	+11.97509766	-3.06738281	-1.43261719	+15.75439453	-35.37597656	+4.70214844	+2464	+9.87890625	-7.89257813	-2.68066406	+47.19726563	-13.11767578	-43.96728516	+2080
+1458241082.15599990	+12.59033203	-5.11523438	-1.46777344	+35.88134766	-20.41259766	-69.12597656	+2900	+12.10693359	-2.94873047	-1.50292969	+17.02880859	-36.27685547	+3.14208984	+2488	+10.00195313	-7.80908203	-2.78613281	+46.53808594	-13.75488281	-44.84619141	+2116
+1458241082.16430000	+12.72656250	-5.05810547	-1.48974609	+34.98046875	-21.00585938	-69.85107422	+2960	+12.24316406	-2.82568359	-1.57324219	+18.32519531	-37.17773438	+1.47216797	+2516	+10.13818359	-7.71240234	-2.90478516	+45.96679688	-14.37011719	-45.65917969	+2160
+1458241082.17260000	+12.86279297	-4.99658203	-1.51611328	+34.07958984	-21.59912109	-70.48828125	+3028	+12.37939453	-2.70703125	-1.65234375	+19.46777344	-37.94677734	-0.08789063	+2544	+10.26562500	-7.62011719	-3.02343750	+45.35156250	-15.00732422	-46.47216797	+2208
+1458241082.18100000	+12.99902344	-4.93066406	-1.53808594	+33.15673828	-22.23632813	-71.10351563	+3100	+12.51562500	-2.57958984	-1.71826172	+20.67626953	-38.80371094	-1.75781250	+2572	+10.40185547	-7.52343750	-3.12011719	+44.80224609	-15.71044922	-47.41699219	+2256
+1458241082.19350000	+13.20556641	-4.83398438	-1.58203125	+31.70654297	-23.24707031	-71.87255859	+3208	+12.72656250	-2.39501953	-1.82812500	+22.32421875	-39.96826172	-4.19677734	+2620	+10.63476563	-7.35205078	-3.26513672	+44.18701172	-16.85302734	-48.84521484	+2328
+1458241082.20590000	+13.41210938	-4.73730469	-1.63037109	+30.23437500	-24.27978516	-72.55371094	+3308	+12.93310547	-2.21484375	-1.94238281	+23.84033203	-41.06689453	-6.61376953	+2664	+10.88085938	-7.16308594	-3.39257813	+43.74755859	-18.06152344	-50.36132813	+2392
+1458241082.21429990	+13.54833984	-4.68457031	-1.67431641	+29.22363281	-24.91699219	-72.92724609	+3364	+13.07373047	-2.10498047	-2.01708984	+24.78515625	-41.74804688	-8.28369141	+2692	+11.05664063	-7.03564453	-3.47607422	+43.50585938	-18.87451172	-51.37207031	+2428
+1458241082.22260000	+13.68017578	-4.61425781	-1.71386719	+28.38867188	-25.62011719	-73.30078125	+3416	+13.20996094	-1.98193359	-2.10498047	+25.64208984	-42.27539063	-9.75585938	+2724	+11.21923828	-6.90820313	-3.55078125	+43.28613281	-19.70947266	-52.40478516	+2452
+1458241082.23090000	+13.80761719	-4.53515625	-1.74902344	+27.61962891	-26.36718750	-73.76220703	+3464	+13.35058594	-1.85888672	-2.17089844	+26.56494141	-42.95654297	-11.38183594	+2752	+11.38623047	-6.77197266	-3.61230469	+43.13232422	-20.56640625	-53.50341797	+2468
+1458241082.23930000	+13.93945313	-4.46484375	-1.78857422	+26.87255859	-27.04833984	-74.26757813	+3512	+13.49121094	-1.74902344	-2.23681641	+27.46582031	-43.59375000	-13.09570313	+2780	+11.54882813	-6.65332031	-3.68701172	+42.93457031	-21.26953125	-54.51416016	+2480
+1458241082.24760010	+14.06250000	-4.37695313	-1.81933594	+26.34521484	-27.77343750	-74.83886719	+3560	+13.63183594	-1.62597656	-2.31591797	+28.34472656	-44.05517578	-14.63378906	+2812	+11.69824219	-6.53466797	-3.76611328	+42.69287109	-21.97265625	-55.48095703	+2492
+1458241082.25180010	+14.12402344	-4.33300781	-1.82812500	+26.08154297	-28.16894531	-75.16845703	+3584	+13.70214844	-1.56884766	-2.33789063	+28.85009766	-44.42871094	-15.55664063	+2824	+11.77294922	-6.47314453	-3.80126953	+42.58300781	-22.28027344	-55.98632813	+2496
+1458241082.26009990	+14.24267578	-4.22753906	-1.84130859	+25.75195313	-29.00390625	-75.89355469	+3636	+13.84277344	-1.44140625	-2.39501953	+29.81689453	-44.97802734	-17.20458984	+2852	+11.90478516	-6.35888672	-3.89355469	+42.29736328	-22.85156250	-56.86523438	+2516
+1458241082.26840000	+14.35693359	-4.12207031	-1.84570313	+25.48828125	-29.90478516	-76.70654297	+3692	+13.98339844	-1.30517578	-2.43457031	+30.87158203	-45.65917969	-18.96240234	+2880	+12.03662109	-6.24462891	-3.96826172	+42.07763672	-23.37890625	-57.81005859	+2536
+1458241082.27679990	+14.47558594	-4.01660156	-1.84570313	+25.24658203	-30.76171875	-77.58544922	+3756	+14.12402344	-1.19091797	-2.46972656	+31.86035156	-46.29638672	-20.78613281	+2908	+12.16406250	-6.14355469	-4.05615234	+41.79199219	-23.79638672	-58.71093750	+2564
+1458241082.28090000	+14.52832031	-3.95507813	-1.84130859	+25.18066406	-31.20117188	-77.98095703	+3792	+14.18994141	-1.12060547	-2.49169922	+32.34375000	-46.56005859	-21.55517578	+2928	+12.22558594	-6.08203125	-4.10009766	+41.68212891	-24.03808594	-59.08447266	+2584
+1458241082.29340000	+14.69531250	-3.79687500	-1.83691406	+24.82910156	-32.56347656	-79.18945313	+3900	+14.39648438	-0.93164063	-2.54443359	+33.72802734	-47.41699219	-23.97216797	+2976	+12.41894531	-5.91064453	-4.21875000	+41.39648438	-24.74121094	-60.31494141	+2648
+1458241082.30590010	+14.85791016	-3.64746094	-1.83691406	+24.38964844	-33.85986328	-80.26611328	+4012	+14.60302734	-0.76025391	-2.58837891	+34.89257813	-48.22998047	-26.23535156	+3024	+12.62109375	-5.73046875	-4.31103516	+41.22070313	-25.51025391	-61.54541016	+2716
+1458241082.31839990	+15.01611328	-3.52880859	-1.85888672	+23.66455078	-35.00244141	-81.07910156	+4116	+14.79638672	-0.60205078	-2.64990234	+35.77148438	-48.88916016	-28.12500000	+3072	+12.83642578	-5.54150391	-4.38574219	+41.11083984	-26.41113281	-62.64404297	+2776
+1458241082.32670000	+15.11718750	-3.46289063	-1.88085938	+23.02734375	-35.74951172	-81.51855469	+4172	+14.91503906	-0.50976563	-2.68066406	+36.23291016	-49.35058594	-29.33349609	+3104	+12.98583984	-5.41406250	-4.42089844	+41.06689453	-27.09228516	-63.34716797	+2808
+1458241082.33509990	+15.21826172	-3.39697266	-1.91601563	+22.39013672	-36.38671875	-81.82617188	+4228	+15.04248047	-0.40869141	-2.72021484	+36.62841797	-49.70214844	-30.34423828	+3140	+13.13525391	-5.27783203	-4.45166016	+41.02294922	-27.81738281	-63.96240234	+2828
+1458241082.34340000	+15.31494141	-3.33105469	-1.93359375	+21.73095703	-37.11181641	-82.15576172	+4272	+15.15673828	-0.31201172	-2.74218750	+37.04589844	-50.11962891	-31.39892578	+3172	+13.28027344	-5.14599609	-4.47363281	+41.00097656	-28.54248047	-64.57763672	+2840
+1458241082.34760000	+15.36328125	-3.30468750	-1.94677734	+21.35742188	-37.44140625	-82.28759766	+4292	+15.21826172	-0.26806641	-2.75976563	+37.17773438	-50.27343750	-31.86035156	+3192	+13.35058594	-5.08447266	-4.49121094	+40.95703125	-28.89404297	-64.84130859	+2840
+1458241082.35590000	+15.45117188	-3.24316406	-1.95117188	+20.69824219	-38.21044922	-82.59521484	+4332	+15.32373047	-0.17138672	-2.77294922	+37.61718750	-50.71289063	-32.89306641	+3228	+13.48242188	-4.95703125	-4.51318359	+40.89111328	-29.55322266	-65.36865234	+2840
+1458241082.36420010	+15.53906250	-3.17724609	-1.94238281	+20.06103516	-39.04541016	-82.92480469	+4372	+15.43798828	-0.08349609	-2.76855469	+38.07861328	-51.17431641	-34.03564453	+3272	+13.60986328	-4.84716797	-4.54394531	+40.75927734	-30.14648438	-65.87402344	+2840
+1458241082.37249990	+15.62695313	-3.09814453	-1.91162109	+19.59960938	-40.01220703	-83.32031250	+4416	+15.55224609	+0.01318359	-2.75976563	+38.64990234	-51.61376953	-35.15625000	+3316	+13.73291016	-4.73730469	-4.56152344	+40.67138672	-30.73974609	-66.44531250	+2840
+1458241082.37669990	+15.66650391	-3.06298828	-1.88525391	+19.35791016	-40.53955078	-83.56201172	+4440	+15.60498047	+0.06152344	-2.74658203	+38.97949219	-51.83349609	-35.83740234	+3340	+13.78564453	-4.68896484	-4.57470703	+40.60546875	-30.95947266	-66.73095703	+2840
+1458241082.38500000	+15.74121094	-2.97070313	-1.82812500	+18.98437500	-41.59423828	-84.00146484	+4500	+15.71484375	+0.16259766	-2.72021484	+39.70458984	-52.29492188	-37.08984375	+3396	+13.88671875	-4.59228516	-4.60107422	+40.49560547	-31.42089844	-67.32421875	+2856
+1458241082.39750000	+15.84667969	-2.83447266	-1.70507813	+18.52294922	-43.46191406	-84.70458984	+4604	+15.87744141	+0.30322266	-2.64111328	+41.04492188	-53.06396484	-39.35302734	+3484	+14.02734375	-4.45166016	-4.63623047	+40.40771484	-32.10205078	-68.29101563	+2896
+1458241082.40590000	+15.91699219	-2.74658203	-1.62158203	+18.25927734	-44.71435547	-85.16601563	+4676	+15.98291016	+0.39990234	-2.58398438	+42.01171875	-53.54736328	-40.89111328	+3548	+14.12841797	-4.36376953	-4.64062500	+40.45166016	-32.62939453	-69.08203125	+2936
+1458241082.41420010	+15.97851563	-2.67626953	-1.53808594	+17.86376953	-45.94482422	-85.56152344	+4748	+16.07519531	+0.48339844	-2.52685547	+42.93457031	-53.98681641	-42.49511719	+3608	+14.22070313	-4.28027344	-4.64501953	+40.47363281	-33.15673828	-69.87304688	+2988
+1458241082.42249990	+16.02685547	-2.60156250	-1.46777344	+17.46826172	-47.10937500	-85.84716797	+4824	+16.16748047	+0.56689453	-2.46093750	+43.94531250	-54.47021484	-44.12109375	+3672	+14.31298828	-4.17919922	-4.64941406	+40.58349609	-33.77197266	-70.55419922	+3044
+1458241082.43090010	+16.08398438	-2.54003906	-1.41064453	+16.96289063	-48.20800781	-86.00097656	+4888	+16.24658203	+0.63720703	-2.40820313	+44.80224609	-54.88769531	-45.63720703	+3732	+14.41845703	-4.07373047	-4.63183594	+40.75927734	-34.56298828	-71.32324219	+3104
+1458241082.43919990	+16.12353516	-2.50048828	-1.37109375	+16.30371094	-49.19677734	-86.15478516	+4944	+16.32128906	+0.69433594	-2.35546875	+45.63720703	-55.28320313	-47.17529297	+3788	+14.51953125	-3.98583984	-4.60546875	+40.89111328	-35.39794922	-72.11425781	+3160
+1458241082.44750000	+16.16308594	-2.46093750	-1.35791016	+15.55664063	-50.00976563	-86.11083984	+4988	+16.38720703	+0.75585938	-2.31591797	+46.34033203	-55.61279297	-48.47167969	+3844	+14.62500000	-3.88037109	-4.58349609	+41.06689453	-36.27685547	-72.68554688	+3208
+1458241082.45580010	+16.19384766	-2.43017578	-1.33593750	+14.76562500	-50.84472656	-86.02294922	+5028	+16.43994141	+0.80859375	-2.28076172	+46.99951172	-55.92041016	-49.74609375	+3904	+14.71728516	-3.77050781	-4.56152344	+41.19873047	-37.17773438	-73.23486328	+3244
+1458241082.46000000	+16.20703125	-2.41699219	-1.32714844	+14.34814453	-51.26220703	-85.97900391	+5044	+16.46630859	+0.83056641	-2.26318359	+47.30712891	-56.07421875	-50.36132813	+3936	+14.76562500	-3.72216797	-4.55273438	+41.24267578	-37.63916016	-73.49853516	+3260
+1458241082.46830010	+16.22900391	-2.38183594	-1.30517578	+13.57910156	-52.09716797	-85.89111328	+5076	+16.51904297	+0.87890625	-2.22802734	+47.92236328	-56.38183594	-51.56982422	+4000	+14.85351563	-3.62109375	-4.51757813	+41.41845703	-38.56201172	-74.06982422	+3280
+1458241082.47670010	+16.25537109	-2.35107422	-1.27880859	+12.81005859	-52.93212891	-85.80322266	+5100	+16.56298828	+0.92724609	-2.18408203	+48.64746094	-56.71142578	-52.86621094	+4068	+14.93701172	-3.53759766	-4.48681641	+41.57226563	-39.35302734	-74.66308594	+3296
+1458241082.48499990	+16.27734375	-2.30712891	-1.23046875	+12.15087891	-53.85498047	-85.67138672	+5132	+16.61132813	+0.98437500	-2.13574219	+49.37255859	-56.99707031	-54.07470703	+4136	+15.01611328	-3.45410156	-4.46484375	+41.70410156	-40.10009766	-75.21240234	+3304
+1458241082.49749990	+16.29492188	-2.22363281	-1.09863281	+11.35986328	-55.61279297	-85.56152344	+5196	+16.68164063	+1.06787109	-2.01708984	+50.84472656	-57.59033203	-56.29394531	+4256	+15.10400391	-3.34423828	-4.42089844	+42.03369141	-41.06689453	-76.22314453	+3324
+1458241082.50580000	+16.31250000	-2.16210938	-0.99316406	+10.92041016	-56.86523438	-85.47363281	+5248	+16.72998047	+1.13818359	-1.91162109	+52.09716797	-58.05175781	-57.98583984	+4340	+15.16552734	-3.28271484	-4.38574219	+42.36328125	-41.66015625	-77.05810547	+3348
+1458241082.51410010	+16.32568359	-2.10058594	-0.87451172	+10.48095703	-58.16162109	-85.31982422	+5304	+16.77392578	+1.20410156	-1.79736328	+53.41552734	-58.49121094	-59.78759766	+4420	+15.22265625	-3.23876953	-4.35058594	+42.67089844	-42.16552734	-77.91503906	+3376
+1458241082.52250000	+16.33447266	-2.03906250	-0.74707031	+9.97558594	-59.47998047	-85.05615234	+5364	+16.81347656	+1.27441406	-1.67431641	+54.79980469	-58.90869141	-61.54541016	+4504	+15.26660156	-3.18164063	-4.31542969	+43.02246094	-42.67089844	-78.72802734	+3420
+1458241082.53080010	+16.34326172	-1.98632813	-0.64160156	+9.33837891	-60.66650391	-84.66064453	+5424	+16.84863281	+1.34033203	-1.55566406	+56.14013672	-59.32617188	-63.25927734	+4584	+15.31933594	-3.12890625	-4.27587891	+43.37402344	-43.24218750	-79.54101563	+3468
+1458241082.53500010	+16.34765625	-1.96435547	-0.59326172	+9.00878906	-61.23779297	-84.41894531	+5452	+16.86621094	+1.36669922	-1.49414063	+56.79931641	-59.54589844	-64.13818359	+4624	+15.34130859	-3.10253906	-4.25390625	+43.54980469	-43.52783203	-79.95849609	+3492
+1458241082.53909990	+16.35205078	-1.94238281	-0.54931641	+8.61328125	-61.76513672	-84.15527344	+5480	+16.87939453	+1.39306641	-1.43701172	+57.41455078	-59.72167969	-64.95117188	+4660	+15.36767578	-3.08056641	-4.22753906	+43.74755859	-43.85742188	-80.39794922	+3520
+1458241082.54749990	+16.36083984	-1.91601563	-0.48339844	+7.62451172	-62.64404297	-83.43017578	+5528	+16.90576172	+1.44140625	-1.34033203	+58.46923828	-60.02929688	-66.35742188	+4732	+15.42041016	-3.01904297	-4.19238281	+43.96728516	-44.47265625	-80.90332031	+3576
+1458241082.55160000	+16.36083984	-1.91162109	-0.46142578	+7.03125000	-63.01757813	-83.01269531	+5548	+16.91015625	+1.45458984	-1.30957031	+58.77685547	-60.13916016	-66.86279297	+4764	+15.44238281	-2.99267578	-4.17480469	+44.03320313	-44.80224609	-81.12304688	+3600
+1458241082.55999990	+16.36083984	-1.90722656	-0.44384766	+5.73486328	-63.56689453	-82.04589844	+5584	+16.92333984	+1.48535156	-1.24804688	+59.34814453	-60.42480469	-67.78564453	+4828	+15.48632813	-2.92236328	-4.15722656	+44.09912109	-45.43945313	-81.29882813	+3648
+1458241082.56410000	+16.36962891	-1.91601563	-0.44384766	+5.03173828	-63.78662109	-81.54052734	+5596	+16.92773438	+1.49414063	-1.23486328	+59.43603516	-60.53466797	-68.04931641	+4856	+15.50830078	-2.89160156	-4.13964844	+44.14306641	-45.83496094	-81.43066406	+3668
+1458241082.57250000	+16.38281250	-1.92480469	-0.46142578	+3.62548828	-64.05029297	-80.48583984	+5616	+16.94531250	+1.50292969	-1.20410156	+59.61181641	-60.84228516	-68.55468750	+4912	+15.55664063	-2.82568359	-4.12207031	+44.03320313	-46.51611328	-81.40869141	+3696
+1458241082.57660010	+16.38720703	-1.93359375	-0.46582031	+2.92236328	-64.22607422	-80.00244141	+5628	+16.94970703	+1.50292969	-1.19531250	+59.56787109	-60.97412109	-68.70849609	+4940	+15.57861328	-2.79492188	-4.10888672	+44.01123047	-46.82373047	-81.43066406	+3708
+1458241082.58080010	+16.38720703	-1.94238281	-0.47900391	+2.19726563	-64.29199219	-79.45312500	+5636	+16.95849609	+1.51171875	-1.18652344	+59.61181641	-61.14990234	-68.88427734	+4964	+15.60058594	-2.76416016	-4.10449219	+43.92333984	-47.10937500	-81.32080078	+3716
+1458241082.58909990	+16.39599609	-1.96875000	-0.50537109	+0.72509766	-64.42382813	-78.42041016	+5652	+16.96728516	+1.51171875	-1.17773438	+59.34814453	-61.63330078	-68.88427734	+5020	+15.63574219	-2.70703125	-4.10009766	+43.65966797	-47.63671875	-81.07910156	+3724
+1458241082.60579990	+16.41796875	-1.97753906	-0.50976563	-1.64794922	-64.95117188	-76.61865234	+5660	+17.00683594	+1.52490234	-1.10302734	+59.41406250	-63.17138672	-69.36767578	+5136	+15.70605469	-2.62353516	-4.06494141	+43.26416016	-48.58154297	-80.96923828	+3724
+1458241082.60990000	+16.42675781	-1.97314453	-0.50097656	-2.15332031	-65.08300781	-76.22314453	+5660	+17.02001953	+1.52929688	-1.07226563	+59.52392578	-63.65478516	-69.56542969	+5168	+15.72802734	-2.61474609	-4.05175781	+43.19824219	-48.73535156	-81.03515625	+3724
+1458241082.61830000	+16.43115234	-1.95556641	-0.44384766	-3.09814453	-65.67626953	-75.45410156	+5676	+17.04199219	+1.54687500	-0.99316406	+59.98535156	-64.81933594	-70.13671875	+5228	+15.75000000	-2.59716797	-4.03857422	+43.06640625	-48.93310547	-81.12304688	+3728
+1458241082.62660000	+16.43554688	-1.92041016	-0.37353516	-3.91113281	-66.31347656	-74.68505859	+5700	+17.05957031	+1.57324219	-0.90087891	+60.46875000	-66.13769531	-70.64208984	+5292	+15.77636719	-2.57958984	-4.01660156	+43.02246094	-49.15283203	-81.36474609	+3736
+1458241082.63080000	+16.43994141	-1.90283203	-0.32958984	-4.28466797	-66.70898438	-74.33349609	+5712	+17.07275391	+1.58203125	-0.84814453	+60.88623047	-66.88476563	-71.12548828	+5320	+15.78955078	-2.57080078	-3.99902344	+43.06640625	-49.28466797	-81.56250000	+3744
+1458241082.63490010	+16.44433594	-1.88525391	-0.29003906	-4.61425781	-67.08251953	-74.02587891	+5728	+17.08593750	+1.58642578	-0.79101563	+61.36962891	-67.63183594	-71.69677734	+5352	+15.80273438	-2.56640625	-3.98144531	+43.08837891	-49.39453125	-81.78222656	+3756
+1458241082.64330010	+16.45312500	-1.85009766	-0.20214844	-5.31738281	-67.85156250	-73.36669922	+5760	+17.10791016	+1.59521484	-0.68554688	+62.29248047	-69.10400391	-72.72949219	+5400	+15.82910156	-2.55761719	-3.95068359	+43.17626953	-49.59228516	-82.17773438	+3784
+1458241082.64739990	+16.45751953	-1.83691406	-0.15820313	-5.69091797	-68.22509766	-73.01513672	+5776	+17.11669922	+1.59521484	-0.63281250	+62.79785156	-69.87304688	-73.32275391	+5424	+15.84228516	-2.54882813	-3.93310547	+43.22021484	-49.70214844	-82.35351563	+3800
+1458241082.65580010	+16.45751953	-1.81054688	-0.09228516	-6.30615234	-68.90625000	-72.50976563	+5808	+17.12548828	+1.59521484	-0.54931641	+63.50097656	-71.38916016	-74.15771484	+5464	+15.85986328	-2.52685547	-3.91552734	+43.19824219	-49.89990234	-82.55126953	+3840
+1458241082.65990000	+16.45751953	-1.80175781	-0.05712891	-6.59179688	-69.25781250	-72.31201172	+5824	+17.12988281	+1.58203125	-0.50537109	+64.02832031	-72.20214844	-74.81689453	+5484	+15.86425781	-2.50927734	-3.90234375	+43.19824219	-50.03173828	-82.63916016	+3860
+1458241082.66409990	+16.46191406	-1.79736328	-0.03955078	-6.81152344	-69.47753906	-72.20214844	+5836	+17.13867188	+1.56884766	-0.47900391	+64.18212891	-72.92724609	-75.10253906	+5500	+15.87744141	-2.50048828	-3.88476563	+43.19824219	-50.22949219	-82.77099609	+3880
+1458241082.67240000	+16.46630859	-1.81054688	-0.02636719	-7.25097656	-69.85107422	-72.09228516	+5856	+17.15185547	+1.53808594	-0.42187500	+65.01708984	-74.44335938	-76.24511719	+5536	+15.89941406	-2.46972656	-3.86279297	+43.08837891	-50.58105469	-82.79296875	+3920
+1458241082.67660000	+16.47070313	-1.82812500	-0.03515625	-7.33886719	-69.96093750	-72.24609375	+5868	+17.15185547	+1.51171875	-0.41308594	+65.10498047	-75.16845703	-76.50878906	+5548	+15.91259766	-2.45654297	-3.85839844	+42.95654297	-50.73486328	-82.72705078	+3936
+1458241082.68490000	+16.47070313	-1.85449219	-0.05273438	-7.38281250	-70.18066406	-72.66357422	+5888	+17.14746094	+1.47216797	-0.38232422	+65.83007813	-76.66259766	-77.51953125	+5576	+15.93017578	-2.42138672	-3.85839844	+42.62695313	-51.04248047	-82.44140625	+3964
+1458241082.68910000	+16.47070313	-1.87207031	-0.07470703	-7.22900391	-70.22460938	-73.05908203	+5900	+17.14746094	+1.45019531	-0.38671875	+65.78613281	-77.36572266	-77.62939453	+5588	+15.93457031	-2.39941406	-3.85839844	+42.45117188	-51.19628906	-82.26562500	+3976
+1458241082.69320010	+16.47070313	-1.88964844	-0.09228516	-7.07519531	-70.29052734	-73.47656250	+5908	+17.14746094	+1.42822266	-0.38671875	+66.15966797	-78.11279297	-78.17871094	+5600	+15.94335938	-2.38183594	-3.85839844	+42.25341797	-51.35009766	-82.11181641	+3984
+1458241082.70160010	+16.47949219	-1.93359375	-0.12744141	-6.48193359	-70.44433594	-74.66308594	+5924	+17.14746094	+1.37548828	-0.37353516	+67.30224609	-79.62890625	-79.65087891	+5624	+15.95214844	-2.35546875	-3.85839844	+41.81396484	-51.61376953	-81.73828125	+3992
+1458241082.70569990	+16.48388672	-1.95117188	-0.14501953	-6.06445313	-70.53222656	-75.30029297	+5932	+17.14746094	+1.35791016	-0.37353516	+67.96142578	-80.35400391	-80.41992188	+5636	+15.96093750	-2.34228516	-3.85839844	+41.57226563	-51.72363281	-81.56250000	+3992
+1458241082.70989990	+16.48828125	-1.96435547	-0.15820313	-5.53710938	-70.57617188	-76.04736328	+5936	+17.14746094	+1.34033203	-0.36914063	+68.73046875	-81.07910156	-81.32080078	+5648	+15.96972656	-2.33349609	-3.86279297	+41.33056641	-51.81152344	-81.36474609	+3992
+1458241082.71820000	+16.49267578	-1.98193359	-0.17138672	-4.26269531	-70.86181641	-77.71728516	+5940	+17.14746094	+1.30078125	-0.36035156	+71.21337891	-82.57324219	-84.04541016	+5668	+15.97851563	-2.31152344	-3.87158203	+40.93505859	-51.87744141	-81.05712891	+3984
+1458241082.72240000	+16.49707031	-1.97753906	-0.17578125	-3.51562500	-70.99365234	-78.57421875	+5944	+17.14746094	+1.29199219	-0.35156250	+73.19091797	-83.34228516	-86.06689453	+5676	+15.98730469	-2.30273438	-3.87597656	+40.73730469	-51.89941406	-80.90332031	+3980
+1458241082.73070000	+16.51025391	-1.95556641	-0.14501953	-1.84570313	-71.52099609	-80.37597656	+5952	+17.15185547	+1.27441406	-0.32958984	+79.54101563	-84.90234375	-92.52685547	+5696	+15.99169922	-2.28515625	-3.87158203	+40.47363281	-51.89941406	-80.77148438	+3968
+1458241082.73490000	+16.51464844	-1.93798828	-0.12304688	-0.85693359	-71.78466797	-81.36474609	+5956	+17.15625000	+1.27441406	-0.31201172	+85.01220703	-85.67138672	-98.02001953	+5704	+16.00048828	-2.28076172	-3.86718750	+40.38574219	-51.87744141	-80.77148438	+3964
+1458241082.74320010	+16.52783203	-1.89843750	-0.07031250	+1.25244141	-72.35595703	-83.47412109	+5976	+17.16943359	+1.27001953	-0.26806641	+105.13916016	-86.98974609	-118.19091797	+5724	+16.00927734	-2.28076172	-3.85839844	+40.27587891	-51.76757813	-80.88134766	+3956
+1458241082.74740000	+16.53662109	-1.86328125	-0.04394531	+2.43896484	-72.61962891	-84.59472656	+5988	+17.17382813	+1.27441406	-0.24169922	+122.80517578	-87.40722656	-135.87890625	+5728	+16.01367188	-2.27636719	-3.85400391	+40.25390625	-51.70166016	-80.92529297	+3952
+1458241082.75149990	+16.53662109	-1.82812500	-0.01757813	+3.66943359	-72.90527344	-85.73730469	+6000	+17.17822266	+1.27880859	-0.22851563	+143.39355469	-87.58300781	-156.46728516	+5736	+16.01806641	-2.27197266	-3.84960938	+40.23193359	-51.63574219	-81.01318359	+3952
+1458241082.75990010	+16.54541016	-1.77099609	+0.04833984	+6.19628906	-73.49853516	-88.17626953	+6032	+17.18701172	+1.28759766	-0.17578125	-178.76953125	-86.70410156	+165.71777344	+5748	+16.02685547	-2.26757813	-3.83203125	+40.25390625	-51.52587891	-81.21093750	+3960
+1458241082.76399990	+16.55419922	-1.74902344	+0.07470703	+7.49267578	-73.76220703	-89.42871094	+6044	+17.19140625	+1.29638672	-0.15380859	-167.91503906	-85.97900391	+154.84130859	+5756	+16.03125000	-2.26318359	-3.82324219	+40.25390625	-51.45996094	-81.29882813	+3964
+1458241082.77239990	+16.56298828	-1.70947266	+0.12304688	+10.19531250	-74.20166016	-92.13134766	+6068	+17.20019531	+1.29638672	-0.11425781	-155.63232422	-84.28710938	+142.47070313	+5760	+16.04003906	-2.25878906	-3.80566406	+40.25390625	-51.37207031	-81.49658203	+3984
+1458241082.77650000	+16.56738281	-1.68750000	+0.13183594	+11.60156250	-74.31152344	-93.55957031	+6076	+17.20458984	+1.29199219	-0.09667969	-152.40234375	-83.43017578	+139.13085938	+5764	+16.04443359	-2.25439453	-3.79687500	+40.23193359	-51.35009766	-81.56250000	+3996
+1458241082.78070000	+16.56738281	-1.67431641	+0.13623047	+12.91992188	-74.37744141	-94.92187500	+6084	+17.20458984	+1.27880859	-0.08789063	-149.74365234	-82.61718750	+136.31835938	+5768	+16.04882813	-2.25000000	-3.79248047	+40.18798828	-51.30615234	-81.58447266	+4008
+1458241082.78900000	+16.57177734	-1.68310547	+0.13183594	+15.20507813	-74.39941406	-97.53662109	+6100	+17.20458984	+1.26123047	-0.07031250	-146.25000000	-80.96923828	+132.53906250	+5772	+16.05322266	-2.23242188	-3.77929688	+40.01220703	-51.28417969	-81.49658203	+4036
+1458241082.79320000	+16.57617188	-1.68750000	+0.11865234	+16.30371094	-74.37744141	-98.78906250	+6108	+17.20019531	+1.24365234	-0.07470703	-144.64599609	-80.28808594	+130.71533203	+5780	+16.05761719	-2.22363281	-3.77929688	+39.90234375	-51.30615234	-81.38671875	+4048
+1458241082.80150010	+16.58056641	-1.72265625	+0.08789063	+18.30322266	-74.24560547	-101.22802734	+6124	+17.20019531	+1.19091797	-0.07470703	-143.32763672	-78.88183594	+128.86962891	+5796	+16.05761719	-2.20605469	-3.77490234	+39.55078125	-51.37207031	-81.07910156	+4068
+1458241082.80570010	+16.58056641	-1.74462891	+0.06152344	+19.07226563	-74.04785156	-102.21679688	+6136	+17.19580078	+1.16455078	-0.08789063	-142.40478516	-78.39843750	+127.68310547	+5808	+16.06201172	-2.20166016	-3.77490234	+39.35302734	-51.39404297	-80.90332031	+4080
+1458241082.81399990	+16.58056641	-1.79296875	+0.00439453	+20.47851563	-73.71826172	-104.15039063	+6156	+17.19580078	+1.10302734	-0.10546875	-141.74560547	-77.36572266	+126.43066406	+5832	+16.06640625	-2.17968750	-3.77929688	+38.89160156	-51.48193359	-80.41992188	+4092
+1458241082.81820010	+16.58056641	-1.81494141	-0.02197266	+21.09375000	-73.52050781	-104.98535156	+6168	+17.19140625	+1.06787109	-0.11865234	-141.13037109	-77.03613281	+125.50781250	+5844	+16.07080078	-2.17089844	-3.78369141	+38.64990234	-51.52587891	-80.15625000	+4096
+1458241082.82649990	+16.58496094	-1.85888672	-0.06591797	+22.17041016	-73.21289063	-106.50146484	+6180	+17.19140625	+1.01074219	-0.13623047	-140.69091797	-76.28906250	+124.47509766	+5876	+16.07080078	-2.15332031	-3.78808594	+38.14453125	-51.63574219	-79.60693359	+4100
+1458241082.83069990	+16.58935547	-1.87646484	-0.08789063	+22.67578125	-73.08105469	-107.16064453	+6184	+17.19580078	+0.98437500	-0.14501953	-140.29541016	-76.00341797	+123.81591797	+5892	+16.07080078	-2.14013672	-3.78808594	+37.85888672	-51.70166016	-79.32128906	+4100
+1458241082.83900000	+16.59375000	-1.89404297	-0.10986328	+23.86230469	-72.92724609	-108.61083984	+6192	+17.20458984	+0.94482422	-0.14501953	-140.09765625	-75.38818359	+123.17871094	+5920	+16.07519531	-2.12695313	-3.78808594	+37.37548828	-51.78955078	-78.85986328	+4096
+1458241082.84320000	+16.59814453	-1.90283203	-0.10986328	+24.45556641	-72.88330078	-109.31396484	+6192	+17.20898438	+0.92285156	-0.14941406	-139.85595703	-75.16845703	+122.73925781	+5936	+16.07958984	-2.11816406	-3.78369141	+37.17773438	-51.83349609	-78.66210938	+4092
+1458241082.85150000	+16.60693359	-1.88085938	-0.09667969	+25.86181641	-72.88330078	-110.74218750	+6196	+17.22656250	+0.91845703	-0.14501953	-139.30664063	-74.66308594	+121.97021484	+5956	+16.08398438	-2.10937500	-3.77929688	+36.84814453	-51.87744141	-78.35449219	+4080
+1458241082.85570000	+16.61132813	-1.85888672	-0.07470703	+26.82861328	-72.99316406	-111.64306641	+6200	+17.23974609	+0.91845703	-0.13183594	-139.19677734	-74.33349609	+121.75048828	+5968	+16.08837891	-2.10498047	-3.77050781	+36.73828125	-51.87744141	-78.28857422	+4080
+1458241082.86400010	+16.62890625	-1.81054688	-0.01757813	+28.98193359	-73.23486328	-113.57666016	+6220	+17.25292969	+0.93164063	-0.09667969	-138.93310547	-73.69628906	+121.37695313	+5992	+16.09277344	-2.10058594	-3.75732422	+36.60644531	-51.85546875	-78.26660156	+4076
+1458241082.86820010	+16.64208984	-1.78417969	+0.01318359	+30.10253906	-73.36669922	-114.56542969	+6232	+17.26611328	+0.94042969	-0.07910156	-138.86718750	-73.36669922	+121.26708984	+6000	+16.09716797	-2.10058594	-3.75292969	+36.56250000	-51.85546875	-78.28857422	+4072
+1458241082.87229990	+16.65087891	-1.75781250	+0.04833984	+31.33300781	-73.49853516	-115.66406250	+6244	+17.27929688	+0.95361328	-0.06152344	-138.77929688	-73.01513672	+121.17919922	+6012	+16.10156250	-2.10058594	-3.74414063	+36.56250000	-51.83349609	-78.35449219	+4076
+1458241082.88070010	+16.65966797	-1.70507813	+0.11425781	+33.77197266	-73.71826172	-117.81738281	+6268	+17.29687500	+0.98437500	-0.03076172	-138.55957031	-72.33398438	+120.91552734	+6028	+16.11035156	-2.10498047	-3.72656250	+36.56250000	-51.78955078	-78.50830078	+4080
+1458241082.88480000	+16.66845703	-1.67871094	+0.14941406	+35.11230469	-73.82812500	-119.00390625	+6284	+17.30566406	+0.99316406	-0.00878906	-138.58154297	-71.96044922	+120.89355469	+6032	+16.11474609	-2.10498047	-3.71777344	+36.56250000	-51.74560547	-78.57421875	+4084
+1458241082.89319990	+16.68603516	-1.63037109	+0.20214844	+37.61718750	-73.95996094	-121.15722656	+6308	+17.31884766	+1.01074219	+0.01318359	-138.44970703	-71.27929688	+120.65185547	+6044	+16.12353516	-2.10498047	-3.70458984	+36.56250000	-51.70166016	-78.68408203	+4100
+1458241082.90560010	+16.70800781	-1.60839844	+0.25048828	+40.95703125	-73.95996094	-124.27734375	+6336	+17.33203125	+1.01074219	+0.03076172	-138.55957031	-70.37841797	+120.43212891	+6060	+16.13232422	-2.10498047	-3.69140625	+36.45263672	-51.63574219	-78.72802734	+4128
+1458241082.90980010	+16.71240234	-1.61718750	+0.25488281	+41.79199219	-73.91601563	-125.09033203	+6344	+17.33642578	+1.00195313	+0.02636719	-138.66943359	-70.13671875	+120.38818359	+6064	+16.13671875	-2.10498047	-3.68701172	+36.36474609	-51.63574219	-78.66210938	+4136
+1458241082.91810010	+16.71679688	-1.63916016	+0.22412109	+42.78076172	-73.63037109	-126.05712891	+6360	+17.33642578	+0.97998047	+0.00878906	-138.77929688	-69.74121094	+120.14648438	+6084	+16.14550781	-2.09619141	-3.68701172	+36.12304688	-51.61376953	-78.42041016	+4152
+1458241082.92230010	+16.71679688	-1.66552734	+0.20214844	+43.06640625	-73.47656250	-126.38671875	+6376	+17.33203125	+0.96240234	+0.00000000	-138.82324219	-69.54345703	+120.01464844	+6100	+16.14550781	-2.09179688	-3.69140625	+35.96923828	-51.63574219	-78.22265625	+4160
+1458241082.93059990	+16.72558594	-1.72265625	+0.15380859	+43.39599609	-73.16894531	-126.82617188	+6400	+17.32763672	+0.92724609	-0.01757813	-139.02099609	-69.21386719	+119.81689453	+6128	+16.14990234	-2.07861328	-3.70019531	+35.59570313	-51.67968750	-77.76123047	+4168
+1458241082.93479990	+16.72558594	-1.75341797	+0.12304688	+43.43994141	-72.99316406	-126.95800781	+6408	+17.32324219	+0.91406250	-0.03515625	-139.08691406	-69.08203125	+119.68505859	+6148	+16.14990234	-2.06982422	-3.70458984	+35.37597656	-51.70166016	-77.49755859	+4172
+1458241082.94310000	+16.72558594	-1.81054688	+0.05712891	+43.33007813	-72.66357422	-126.93603516	+6428	+17.32324219	+0.88330078	-0.04833984	-139.37255859	-68.77441406	+119.64111328	+6180	+16.14990234	-2.05224609	-3.71777344	+34.89257813	-51.76757813	-76.88232422	+4176
+1458241082.94730000	+16.72558594	-1.83251953	+0.02197266	+43.15429688	-72.48779297	-126.76025391	+6436	+17.32324219	+0.87451172	-0.05712891	-139.39453125	-68.66455078	+119.55322266	+6200	+16.15429688	-2.03906250	-3.72216797	+34.62890625	-51.81152344	-76.53076172	+4176
+1458241082.95560000	+16.72558594	-1.87207031	-0.02197266	+43.19824219	-72.29003906	-126.80419922	+6444	+17.31884766	+0.85693359	-0.05712891	-139.61425781	-68.31298828	+119.57519531	+6232	+16.14990234	-2.01269531	-3.73974609	+34.07958984	-51.85546875	-75.73974609	+4172
+1458241082.95980000	+16.72558594	-1.87646484	-0.04394531	+43.28613281	-72.20214844	-126.84814453	+6444	+17.31445313	+0.85693359	-0.05712891	-139.63623047	-68.18115234	+119.48730469	+6248	+16.14990234	-1.99951172	-3.74414063	+33.79394531	-51.89941406	-75.38818359	+4168
+1458241082.96810010	+16.73437500	-1.87646484	-0.03955078	+44.07714844	-72.22412109	-127.48535156	+6440	+17.32324219	+0.85253906	-0.04394531	-139.83398438	-67.78564453	+119.59716797	+6276	+16.14990234	-1.97753906	-3.75292969	+33.35449219	-51.92138672	-74.83886719	+4156
+1458241082.97230010	+16.74316406	-1.86328125	-0.03076172	+44.62646484	-72.22412109	-127.83691406	+6444	+17.32763672	+0.85693359	-0.03076172	-139.89990234	-67.58789063	+119.64111328	+6292	+16.15429688	-1.97314453	-3.75292969	+33.20068359	-51.94335938	-74.68505859	+4148
+1458241082.97650000	+16.74755859	-1.84130859	-0.01318359	+45.35156250	-72.29003906	-128.38623047	+6448	+17.33203125	+0.86572266	-0.01318359	-140.07568359	-67.36816406	+119.81689453	+6304	+16.15869141	-1.96435547	-3.74853516	+33.11279297	-51.92138672	-74.59716797	+4144
+1458241082.98480010	+16.76074219	-1.79736328	+0.02636719	+46.66992188	-72.39990234	-129.39697266	+6456	+17.34521484	+0.88330078	+0.00878906	-140.16357422	-67.01660156	+119.92675781	+6328	+16.16308594	-1.95996094	-3.74414063	+33.02490234	-51.87744141	-74.57519531	+4136
+1458241082.98889990	+16.76953125	-1.77099609	+0.05712891	+47.54882813	-72.48779297	-130.07812500	+6464	+17.34960938	+0.89648438	+0.02636719	-140.18554688	-66.84082031	+119.97070313	+6336	+16.16748047	-1.95556641	-3.73974609	+33.02490234	-51.83349609	-74.61914063	+4132
+1458241082.99309990	+16.77832031	-1.74902344	+0.08789063	+48.38378906	-72.59765625	-130.73730469	+6472	+17.35839844	+0.90527344	+0.03955078	-140.25146484	-66.66503906	+120.05859375	+6344	+16.16748047	-1.95556641	-3.73535156	+33.02490234	-51.78955078	-74.66308594	+4128
+1458241083.00140000	+16.80029297	-1.69189453	+0.15820313	+50.38330078	-72.79541016	-132.36328125	+6492	+17.37158203	+0.92285156	+0.07031250	-140.47119141	-66.29150391	+120.27832031	+6352	+16.17187500	-1.95996094	-3.72216797	+33.09082031	-51.74560547	-74.90478516	+4132
+1458241083.00560000	+16.80908203	-1.66992188	+0.18896484	+51.26220703	-72.86132813	-133.04443359	+6500	+17.38037109	+0.93164063	+0.07910156	-140.53710938	-66.13769531	+120.34423828	+6352	+16.17626953	-1.96435547	-3.71337891	+33.11279297	-51.72363281	-75.01464844	+4132
+1458241083.01390000	+16.82666016	-1.62597656	+0.24609375	+52.91015625	-72.97119141	-134.36279297	+6516	+17.40234375	+0.94921875	+0.10107422	-140.69091797	-65.87402344	+120.47607422	+6348	+16.18505859	-1.96875000	-3.70019531	+33.17871094	-51.65771484	-75.23437500	+4140
+1458241083.01810000	+16.83544922	-1.60839844	+0.26806641	+53.61328125	-72.99316406	-134.91210938	+6524	+17.40673828	+0.95361328	+0.10986328	-140.77880859	-65.74218750	+120.56396484	+6344	+16.18945313	-1.96875000	-3.69140625	+33.17871094	-51.61376953	-75.32226563	+4144
+1458241083.02640010	+16.84863281	-1.59960938	+0.29443359	+54.62402344	-73.01513672	-135.72509766	+6532	+17.41992188	+0.95361328	+0.12304688	-140.99853516	-65.52246094	+120.69580078	+6336	+16.19384766	-1.97314453	-3.68261719	+33.13476563	-51.52587891	-75.41015625	+4156
+1458241083.03060010	+16.85302734	-1.60400391	+0.29443359	+54.90966797	-72.97119141	-135.90087891	+6532	+17.42431641	+0.95800781	+0.12304688	-141.06445313	-65.45654297	+120.71777344	+6328	+16.19384766	-1.97314453	-3.67822266	+33.06884766	-51.50390625	-75.41015625	+4164
+1458241083.03889990	+16.86181641	-1.62597656	+0.27685547	+55.01953125	-72.86132813	-135.92285156	+6544	+17.42871094	+0.94482422	+0.11865234	-141.28417969	-65.34667969	+120.78369141	+6316	+16.19824219	-1.96875000	-3.67382813	+32.82714844	-51.48193359	-75.25634766	+4172
+1458241083.04310010	+16.86621094	-1.64355469	+0.24609375	+54.71191406	-72.72949219	-135.54931641	+6552	+17.42871094	+0.94042969	+0.11865234	-141.39404297	-65.30273438	+120.78369141	+6316	+16.19824219	-1.96435547	-3.67382813	+32.67333984	-51.48193359	-75.10253906	+4180
+1458241083.05139990	+16.86181641	-1.70507813	+0.17138672	+53.67919922	-72.48779297	-134.49462891	+6576	+17.42871094	+0.91845703	+0.10107422	-141.56982422	-65.28076172	+120.73974609	+6316	+16.19384766	-1.95117188	-3.67822266	+32.27783203	-51.45996094	-74.64111328	+4188
+1458241083.05559990	+16.85742188	-1.74462891	+0.12744141	+52.95410156	-72.31201172	-133.79150391	+6588	+17.42431641	+0.90527344	+0.09228516	-141.65771484	-65.28076172	+120.69580078	+6320	+16.19384766	-1.94238281	-3.68261719	+32.05810547	-51.45996094	-74.35546875	+4192
+1458241083.05970000	+16.85302734	-1.77539063	+0.07910156	+52.36083984	-72.18017578	-133.15429688	+6600	+17.41992188	+0.89648438	+0.07910156	-141.72363281	-65.30273438	+120.65185547	+6328	+16.18945313	-1.93359375	-3.69140625	+31.81640625	-51.43798828	-74.06982422	+4192
+1458241083.06810000	+16.85742188	-1.82812500	+0.00000000	+51.24023438	-71.91650391	-131.90185547	+6616	+17.41113281	+0.87451172	+0.05712891	-141.83349609	-65.32470703	+120.52001953	+6344	+16.18066406	-1.91601563	-3.70019531	+31.28906250	-51.45996094	-73.41064453	+4192
+1458241083.07220010	+16.85742188	-1.84570313	-0.04394531	+50.73486328	-71.76269531	-131.28662109	+6624	+17.40673828	+0.86572266	+0.04394531	-141.85546875	-65.34667969	+120.41015625	+6352	+16.18066406	-1.90283203	-3.70458984	+31.02539063	-51.45996094	-73.08105469	+4192
+1458241083.08060000	+16.85742188	-1.86767578	-0.08789063	+50.38330078	-71.63085938	-130.67138672	+6628	+17.39355469	+0.84814453	+0.02197266	-141.92138672	-65.36865234	+120.25634766	+6380	+16.17626953	-1.88085938	-3.71337891	+30.52001953	-51.41601563	-72.42187500	+4188
+1458241083.08470010	+16.86621094	-1.86328125	-0.10986328	+50.27343750	-71.54296875	-130.36376953	+6628	+17.39355469	+0.84375000	+0.01318359	-141.89941406	-65.39062500	+120.16845703	+6392	+16.17626953	-1.87207031	-3.71777344	+30.30029297	-51.37207031	-72.15820313	+4184
+1458241083.09310010	+16.87500000	-1.85009766	-0.09228516	+51.10839844	-71.63085938	-130.73730469	+6628	+17.38916016	+0.84375000	+0.00000000	-141.83349609	-65.36865234	+119.97070313	+6420	+16.17187500	-1.85449219	-3.71777344	+30.01464844	-51.28417969	-71.85058594	+4176
+1458241083.09719990	+16.88378906	-1.82373047	-0.07031250	+51.78955078	-71.69677734	-131.11083984	+6632	+17.39355469	+0.85253906	+0.00000000	-141.76757813	-65.34667969	+119.88281250	+6432	+16.17626953	-1.85009766	-3.71337891	+29.94873047	-51.24023438	-71.80664063	+4176
+1458241083.10560010	+16.91015625	-1.76660156	-0.00878906	+53.48144531	-71.87255859	-132.14355469	+6640	+17.39794922	+0.87011719	+0.01318359	-141.70166016	-65.21484375	+119.81689453	+6456	+16.17626953	-1.85009766	-3.69580078	+29.90478516	-51.15234375	-71.89453125	+4172
+1458241083.10970000	+16.92333984	-1.73583984	+0.02197266	+54.38232422	-71.93847656	-132.69287109	+6648	+17.40234375	+0.87890625	+0.02197266	-141.67968750	-65.12695313	+119.79492188	+6468	+16.18066406	-1.85009766	-3.68701172	+29.92675781	-51.10839844	-72.00439453	+4172
+1458241083.11809990	+16.94091797	-1.67431641	+0.10546875	+56.60156250	-72.15820313	-134.25292969	+6664	+17.41552734	+0.90527344	+0.04394531	-141.61376953	-64.99511719	+119.75097656	+6488	+16.18505859	-1.85449219	-3.67382813	+30.01464844	-50.97656250	-72.24609375	+4176
+1458241083.12220000	+16.94970703	-1.64355469	+0.15820313	+57.83203125	-72.26806641	-135.15380859	+6676	+17.42431641	+0.91845703	+0.05273438	-141.54785156	-64.90722656	+119.70703125	+6496	+16.18945313	-1.85449219	-3.66503906	+30.05859375	-50.91064453	-72.37792969	+4180
+1458241083.12640000	+16.95849609	-1.61718750	+0.19335938	+58.82080078	-72.35595703	-135.81298828	+6684	+17.43310547	+0.93164063	+0.06591797	-141.48193359	-64.81933594	+119.68505859	+6500	+16.18945313	-1.85888672	-3.65185547	+30.10253906	-50.86669922	-72.53173828	+4188
+1458241083.13470010	+16.98046875	-1.57763672	+0.27246094	+60.99609375	-72.50976563	-137.41699219	+6696	+17.44628906	+0.96240234	+0.10107422	-141.43798828	-64.59960938	+119.70703125	+6512	+16.18945313	-1.85888672	-3.62548828	+30.21240234	-50.77880859	-72.83935547	+4204
+1458241083.13890000	+16.98486328	-1.56005859	+0.29003906	+61.69921875	-72.53173828	-137.87841797	+6704	+17.45507813	+0.97558594	+0.11425781	-141.41601563	-64.51171875	+119.70703125	+6516	+16.19384766	-1.86328125	-3.61669922	+30.23437500	-50.73486328	-72.97119141	+4212
+1458241083.14299990	+16.98925781	-1.54687500	+0.30322266	+62.20458984	-72.53173828	-138.14208984	+6704	+17.45947266	+0.98437500	+0.12744141	-141.39404297	-64.44580078	+119.68505859	+6516	+16.19384766	-1.86328125	-3.60351563	+30.23437500	-50.69091797	-73.03710938	+4220
+1458241083.14720010	+16.99365234	-1.55566406	+0.30761719	+62.57812500	-72.50976563	-138.33984375	+6708	+17.46826172	+0.99316406	+0.13623047	-141.37207031	-64.40185547	+119.64111328	+6516	+16.19384766	-1.86328125	-3.59912109	+30.21240234	-50.62500000	-73.03710938	+4228
+1458241083.15140010	+16.99365234	-1.56445313	+0.29443359	+62.51220703	-72.46582031	-138.14208984	+6712	+17.47265625	+0.99755859	+0.14062500	-141.32812500	-64.37988281	+119.57519531	+6512	+16.19384766	-1.85888672	-3.59472656	+30.12451172	-50.58105469	-72.99316406	+4236
+1458241083.15549990	+16.98486328	-1.58203125	+0.27246094	+62.42431641	-72.39990234	-137.94433594	+6716	+17.47265625	+0.99755859	+0.14501953	-141.30615234	-64.37988281	+119.50927734	+6512	+16.18945313	-1.85449219	-3.59033203	+30.03662109	-50.53710938	-72.88330078	+4244
+1458241083.15969990	+16.97607422	-1.60400391	+0.25048828	+62.29248047	-72.35595703	-137.74658203	+6724	+17.47265625	+0.99755859	+0.14501953	-141.28417969	-64.37988281	+119.42138672	+6512	+16.18505859	-1.84570313	-3.59033203	+29.90478516	-50.51513672	-72.70751953	+4252
+1458241083.16800000	+16.97167969	-1.64794922	+0.17138672	+61.23779297	-72.18017578	-136.53808594	+6744	+17.47265625	+0.98876953	+0.14062500	-141.24023438	-64.42382813	+119.24560547	+6512	+16.17626953	-1.82812500	-3.59033203	+29.59716797	-50.47119141	-72.29003906	+4264
+1458241083.17220000	+16.97167969	-1.67431641	+0.11865234	+60.57861328	-72.04833984	-135.83496094	+6756	+17.47265625	+0.98437500	+0.13183594	-141.21826172	-64.48974609	+119.13574219	+6516	+16.17187500	-1.82373047	-3.59472656	+29.39941406	-50.47119141	-72.02636719	+4264
+1458241083.17639990	+16.96289063	-1.70068359	+0.07470703	+60.00732422	-71.93847656	-135.21972656	+6764	+17.47265625	+0.97119141	+0.12304688	-141.19628906	-64.55566406	+119.00390625	+6520	+16.16748047	-1.81494141	-3.59912109	+29.20166016	-50.44921875	-71.74072266	+4268
+1458241083.18050000	+16.95410156	-1.73583984	+0.02197266	+59.28222656	-71.78466797	-134.49462891	+6776	+17.46826172	+0.96240234	+0.10546875	-141.15234375	-64.66552734	+118.85009766	+6528	+16.16308594	-1.80615234	-3.60351563	+28.98193359	-50.40527344	-71.41113281	+4268
+1458241083.19720010	+16.92333984	-1.79736328	-0.12744141	+57.56835938	-71.47705078	-132.51708984	+6796	+17.45947266	+0.91845703	+0.04833984	-140.97656250	-65.06103516	+118.25683594	+6568	+16.13671875	-1.76220703	-3.62548828	+28.03710938	-50.27343750	-69.98291016	+4260
+1458241083.20140000	+16.92333984	-1.80175781	-0.13183594	+57.76611328	-71.47705078	-132.62695313	+6792	+17.45947266	+0.91406250	+0.03515625	-140.93261719	-65.14892578	+118.12500000	+6576	+16.13232422	-1.75341797	-3.62988281	+27.86132813	-50.22949219	-69.69726563	+4252
+1458241083.20549990	+16.92333984	-1.81054688	-0.13623047	+57.81005859	-71.45507813	-132.62695313	+6788	+17.45947266	+0.90527344	+0.02636719	-140.88867188	-65.21484375	+118.01513672	+6584	+16.12353516	-1.74902344	-3.62988281	+27.68554688	-50.18554688	-69.45556641	+4244
+1458241083.20970010	+16.92333984	-1.79736328	-0.14062500	+57.96386719	-71.45507813	-132.60498047	+6784	+17.45947266	+0.90087891	+0.01318359	-140.82275391	-65.28076172	+117.88330078	+6592	+16.12353516	-1.74902344	-3.62988281	+27.55371094	-50.14160156	-69.30175781	+4236
+1458241083.21380000	+16.92333984	-1.77978516	-0.12304688	+58.49121094	-71.49902344	-132.95654297	+6784	+17.45947266	+0.89648438	+0.00439453	-140.75683594	-65.32470703	+117.77343750	+6600	+16.11914063	-1.74462891	-3.62988281	+27.46582031	-50.07568359	-69.19189453	+4224
+1458241083.22219990	+16.92333984	-1.74462891	-0.07470703	+59.69970703	-71.63085938	-133.90136719	+6788	+17.45947266	+0.90087891	+0.00000000	-140.64697266	-65.39062500	+117.61962891	+6612	+16.11474609	-1.74902344	-3.62988281	+27.42187500	-49.92187500	-69.19189453	+4208
+1458241083.22630000	+16.92773438	-1.71386719	-0.03515625	+60.57861328	-71.71875000	-134.58251953	+6792	+17.46386719	+0.90527344	+0.00000000	-140.58105469	-65.39062500	+117.57568359	+6612	+16.11035156	-1.74902344	-3.62548828	+27.44384766	-49.83398438	-69.23583984	+4200
+1458241083.23050000	+16.93212891	-1.69189453	-0.00439453	+61.25976563	-71.78466797	-135.10986328	+6796	+17.46826172	+0.90966797	+0.00439453	-140.53710938	-65.36865234	+117.53173828	+6616	+16.10595703	-1.75341797	-3.62109375	+27.46582031	-49.79003906	-69.32373047	+4196
+1458241083.23470000	+16.94091797	-1.66552734	+0.03076172	+62.02880859	-71.87255859	-135.70312500	+6800	+17.46826172	+0.91845703	+0.00878906	-140.49316406	-65.34667969	+117.48779297	+6616	+16.10595703	-1.75781250	-3.61669922	+27.50976563	-49.72412109	-69.43359375	+4192
+1458241083.24300000	+16.95410156	-1.61279297	+0.09667969	+63.43505859	-72.00439453	-136.73583984	+6800	+17.47705078	+0.93603516	+0.02197266	-140.36132813	-65.30273438	+117.42187500	+6616	+16.10595703	-1.76660156	-3.60791016	+27.59765625	-49.59228516	-69.69726563	+4184
+1458241083.24720000	+16.95849609	-1.58642578	+0.12744141	+64.02832031	-72.04833984	-137.17529297	+6804	+17.48144531	+0.94921875	+0.03076172	-140.29541016	-65.25878906	+117.39990234	+6616	+16.10156250	-1.77099609	-3.60791016	+27.66357422	-49.50439453	-69.80712891	+4180
+1458241083.25130010	+16.96728516	-1.56005859	+0.14941406	+64.51171875	-72.09228516	-137.48291016	+6804	+17.48583984	+0.96240234	+0.03515625	-140.20751953	-65.21484375	+117.35595703	+6612	+16.10156250	-1.77099609	-3.60791016	+27.70751953	-49.41650391	-69.89501953	+4180
+1458241083.25550010	+16.97167969	-1.53369141	+0.16699219	+64.90722656	-72.11425781	-137.68066406	+6800	+17.49023438	+0.97998047	+0.04394531	-140.09765625	-65.17089844	+117.31201172	+6608	+16.09716797	-1.77099609	-3.60791016	+27.72949219	-49.32861328	-69.98291016	+4180
+1458241083.25970010	+16.97167969	-1.51611328	+0.18457031	+65.23681641	-72.13623047	-137.85644531	+6800	+17.49023438	+0.99316406	+0.05273438	-139.98779297	-65.14892578	+117.24609375	+6600	+16.09277344	-1.77099609	-3.61230469	+27.75146484	-49.21875000	-70.02685547	+4180
+1458241083.26799990	+16.98486328	-1.49414063	+0.17578125	+65.08300781	-72.11425781	-137.41699219	+6788	+17.49902344	+1.02392578	+0.05712891	-139.70214844	-65.10498047	+117.07031250	+6580	+16.08837891	-1.76660156	-3.62109375	+27.72949219	-48.99902344	-70.02685547	+4180
+1458241083.27220010	+16.98925781	-1.49414063	+0.15820313	+64.70947266	-72.09228516	-136.93359375	+6784	+17.49902344	+1.03710938	+0.05712891	-139.54833984	-65.10498047	+116.93847656	+6572	+16.07958984	-1.76220703	-3.63427734	+27.66357422	-48.88916016	-69.93896484	+4184
+1458241083.27630000	+16.98925781	-1.49853516	+0.12744141	+64.09423828	-72.02636719	-136.23046875	+6780	+17.49902344	+1.04589844	+0.04833984	-139.37255859	-65.14892578	+116.78466797	+6560	+16.07519531	-1.75341797	-3.64306641	+27.59765625	-48.77929688	-69.80712891	+4188
+1458241083.28049990	+16.98925781	-1.50292969	+0.08789063	+63.30322266	-71.91650391	-135.32958984	+6780	+17.49462891	+1.05468750	+0.03515625	-139.19677734	-65.21484375	+116.58691406	+6552	+16.07080078	-1.74462891	-3.66064453	+27.46582031	-48.64746094	-69.60937500	+4192
+1458241083.28469990	+16.98925781	-1.51611328	+0.03515625	+62.35839844	-71.82861328	-134.31884766	+6780	+17.49462891	+1.05908203	+0.01757813	-138.97705078	-65.30273438	+116.36718750	+6544	+16.06201172	-1.73144531	-3.68261719	+27.33398438	-48.49365234	-69.36767578	+4196
+1458241083.29300000	+16.98486328	-1.55566406	-0.08789063	+60.00732422	-71.52099609	-131.83593750	+6788	+17.49023438	+1.06347656	-0.03076172	-138.53759766	-65.52246094	+115.86181641	+6532	+16.04882813	-1.70507813	-3.73095703	+26.98242188	-48.20800781	-68.70849609	+4196
+1458241083.29710010	+16.98046875	-1.57324219	-0.15820313	+58.73291016	-71.36718750	-130.49560547	+6792	+17.48583984	+1.06347656	-0.05712891	-138.31787109	-65.63232422	+115.57617188	+6528	+16.04003906	-1.69189453	-3.75732422	+26.78466797	-48.07617188	-68.35693359	+4196
+1458241083.30130000	+16.98046875	-1.59521484	-0.22851563	+57.54638672	-71.19140625	-129.22119141	+6792	+17.48144531	+1.06347656	-0.08349609	-138.07617188	-65.76416016	+115.29052734	+6524	+16.03125000	-1.67431641	-3.78369141	+26.58691406	-47.92236328	-68.00537109	+4192
+1458241083.30960010	+16.98486328	-1.63476563	-0.39550781	+54.73388672	-70.70800781	-126.21093750	+6796	+17.47705078	+1.05908203	-0.14062500	-137.57080078	-66.02783203	+114.67529297	+6516	+16.01367188	-1.63916016	-3.84521484	+26.12548828	-47.57080078	-67.14843750	+4184
+1458241083.31380010	+16.98486328	-1.64355469	-0.46582031	+53.74511719	-70.51025391	-125.11230469	+6792	+17.47705078	+1.05468750	-0.17138672	-137.26318359	-66.18164063	+114.32373047	+6512	+16.00488281	-1.62158203	-3.88037109	+25.92773438	-47.37304688	-66.75292969	+4176
+1458241083.31800010	+16.98486328	-1.65234375	-0.53173828	+52.82226563	-70.31250000	-124.03564453	+6784	+17.47265625	+1.05468750	-0.20654297	-136.95556641	-66.33544922	+113.97216797	+6508	+15.99169922	-1.60400391	-3.91992188	+25.72998047	-47.13134766	-66.31347656	+4168
+1458241083.32209990	+16.98925781	-1.64355469	-0.58447266	+52.09716797	-70.11474609	-123.11279297	+6776	+17.47265625	+1.05908203	-0.23730469	-136.58203125	-66.48925781	+113.57666016	+6508	+15.98291016	-1.58642578	-3.95507813	+25.55419922	-46.88964844	-65.93994141	+4160
+1458241083.32629990	+16.99365234	-1.63037109	-0.62841797	+51.65771484	-69.98291016	-122.45361328	+6768	+17.46826172	+1.05908203	-0.27246094	-136.18652344	-66.62109375	+113.15917969	+6504	+15.96972656	-1.57324219	-3.99023438	+25.44433594	-46.64794922	-65.63232422	+4148
+1458241083.33460000	+17.02001953	-1.58642578	-0.67675781	+51.28417969	-69.80712891	-121.59667969	+6744	+17.47265625	+1.07666016	-0.34277344	-135.21972656	-66.95068359	+112.19238281	+6504	+15.95214844	-1.54687500	-4.05615234	+25.31250000	-46.16455078	-65.25878906	+4116
+1458241083.33880000	+17.03320313	-1.54687500	-0.68994141	+51.39404297	-69.74121094	-121.39892578	+6736	+17.47265625	+1.08984375	-0.37792969	-134.69238281	-67.10449219	+111.68701172	+6504	+15.94335938	-1.53808594	-4.08691406	+25.31250000	-45.90087891	-65.17089844	+4100
+1458241083.34299990	+17.04638672	-1.51171875	-0.69433594	+51.50390625	-69.69726563	-121.28906250	+6720	+17.47705078	+1.11181641	-0.42187500	-133.96728516	-67.28027344	+111.02783203	+6504	+15.93896484	-1.52929688	-4.11328125	+25.35644531	-45.68115234	-65.10498047	+4084
+1458241083.34710000	+17.06396484	-1.46777344	-0.69873047	+51.67968750	-69.63134766	-121.17919922	+6708	+17.47705078	+1.13818359	-0.46582031	-133.22021484	-67.47802734	+110.36865234	+6504	+15.93017578	-1.52050781	-4.14404297	+25.40039063	-45.41748047	-65.08300781	+4068
+1458241083.35130000	+17.07714844	-1.42382813	-0.70312500	+51.87744141	-69.56542969	-121.06933594	+6700	+17.48144531	+1.16894531	-0.50537109	-132.45117188	-67.63183594	+109.70947266	+6504	+15.92138672	-1.51171875	-4.17480469	+25.46630859	-45.13183594	-65.03906250	+4056
+1458241083.35960010	+17.10791016	-1.34033203	-0.70312500	+52.31689453	-69.45556641	-121.02539063	+6676	+17.49462891	+1.26562500	-0.59765625	-130.45166016	-68.00537109	+108.14941406	+6504	+15.90380859	-1.48535156	-4.23632813	+25.64208984	-44.58251953	-65.03906250	+4032
+1458241083.36380000	+17.12109375	-1.28759766	-0.70751953	+52.53662109	-69.38964844	-120.95947266	+6664	+17.49902344	+1.31396484	-0.64160156	-129.52880859	-68.15917969	+107.42431641	+6500	+15.89501953	-1.47216797	-4.27148438	+25.72998047	-44.29687500	-65.06103516	+4020
+1458241083.36789990	+17.13867188	-1.24365234	-0.71191406	+52.71240234	-69.32373047	-120.87158203	+6652	+17.50781250	+1.37548828	-0.69873047	-128.34228516	-68.35693359	+106.52343750	+6496	+15.88623047	-1.45898438	-4.30664063	+25.83984375	-44.01123047	-65.06103516	+4008
+1458241083.37210010	+17.15185547	-1.19970703	-0.72070313	+52.86621094	-69.23583984	-120.80566406	+6640	+17.51660156	+1.43261719	-0.74707031	-127.33154297	-68.53271484	+105.75439453	+6488	+15.87304688	-1.44140625	-4.34179688	+25.97167969	-43.72558594	-65.06103516	+4000
+1458241083.37630010	+17.16943359	-1.15136719	-0.73828125	+52.88818359	-69.10400391	-120.58593750	+6632	+17.52099609	+1.48535156	-0.79980469	-126.34277344	-68.70849609	+105.02929688	+6480	+15.86425781	-1.42382813	-4.38134766	+26.08154297	-43.41796875	-65.03906250	+3992
+1458241083.38039990	+17.18261719	-1.10742188	-0.76464844	+52.84423828	-68.92822266	-120.27832031	+6624	+17.52099609	+1.53808594	-0.85693359	-125.31005859	-68.92822266	+104.23828125	+6472	+15.85546875	-1.40185547	-4.42968750	+26.21337891	-43.06640625	-64.99511719	+3988
+1458241083.38459990	+17.19580078	-1.06787109	-0.79541016	+52.69042969	-68.75244141	-119.92675781	+6612	+17.52539063	+1.58642578	-0.91406250	-124.40917969	-69.10400391	+103.55712891	+6464	+15.83789063	-1.37109375	-4.47802734	+26.34521484	-42.73681641	-64.88525391	+3984
+1458241083.39290000	+17.21777344	-0.99316406	-0.90527344	+51.85546875	-68.22509766	-118.69628906	+6596	+17.52099609	+1.66552734	-1.03710938	-122.65136719	-69.52148438	+102.12890625	+6440	+15.81152344	-1.30957031	-4.57910156	+26.52099609	-42.09960938	-64.57763672	+3972
+1458241083.39710000	+17.22656250	-0.96240234	-0.97119141	+51.35009766	-67.93945313	-117.99316406	+6588	+17.51660156	+1.70068359	-1.09423828	-121.92626953	-69.69726563	+101.53564453	+6428	+15.79394531	-1.27441406	-4.62744141	+26.63085938	-41.83593750	-64.37988281	+3968
+1458241083.40130000	+17.23535156	-0.93164063	-1.05468750	+50.71289063	-67.58789063	-117.20214844	+6576	+17.50781250	+1.73144531	-1.16015625	-121.15722656	-69.91699219	+100.87646484	+6420	+15.78076172	-1.23925781	-4.67578125	+26.71875000	-41.59423828	-64.18212891	+3956
+1458241083.40540000	+17.23974609	-0.89648438	-1.16015625	+49.89990234	-67.12646484	-116.14746094	+6568	+17.49902344	+1.76220703	-1.22607422	-120.38818359	-70.13671875	+100.21728516	+6408	+15.77197266	-1.20410156	-4.72412109	+26.78466797	-41.37451172	-63.96240234	+3948
+1458241083.40960000	+17.24414063	-0.87451172	-1.26562500	+49.10888672	-66.68701172	-115.20263672	+6556	+17.49023438	+1.79296875	-1.29638672	-119.64111328	-70.35644531	+99.58007813	+6400	+15.75878906	-1.16455078	-4.76806641	+26.87255859	-41.17675781	-63.72070313	+3936
+1458241083.41380000	+17.24414063	-0.85253906	-1.37548828	+48.31787109	-66.22558594	-114.25781250	+6544	+17.47705078	+1.82373047	-1.36230469	-118.87207031	-70.57617188	+98.92089844	+6392	+15.74560547	-1.12060547	-4.81640625	+26.96044922	-40.97900391	-63.45703125	+3920
+1458241083.41790010	+17.23974609	-0.83056641	-1.50732422	+47.39501953	-65.65429688	-113.15917969	+6528	+17.45947266	+1.85888672	-1.43701172	-118.12500000	-70.81787109	+98.28369141	+6384	+15.73242188	-1.07226563	-4.86914063	+27.07031250	-40.78125000	-63.21533203	+3908
+1458241083.42210010	+17.23535156	-0.79980469	-1.62597656	+46.71386719	-65.19287109	-112.30224609	+6512	+17.44189453	+1.89404297	-1.50292969	-117.44384766	-71.01562500	+97.73437500	+6376	+15.71923828	-1.02832031	-4.91748047	+27.20214844	-40.58349609	-62.97363281	+3892
+1458241083.43039990	+17.22656250	-0.73828125	-1.84130859	+45.74707031	-64.37988281	-110.91796875	+6468	+17.40673828	+1.97753906	-1.64355469	-115.99365234	-71.43310547	+96.56982422	+6364	+15.68408203	-0.92724609	-5.00976563	+27.50976563	-40.27587891	-62.55615234	+3852
+1458241083.43460010	+17.21777344	-0.69433594	-1.93359375	+45.54931641	-64.02832031	-110.47851563	+6444	+17.38476563	+2.03027344	-1.70947266	-115.35644531	-71.60888672	+96.15234375	+6360	+15.67089844	-0.88330078	-5.04931641	+27.70751953	-40.16601563	-62.44628906	+3828
+1458241083.43880010	+17.20898438	-0.64599609	-2.00390625	+45.54931641	-63.76464844	-110.21484375	+6412	+17.36718750	+2.08300781	-1.76220703	-114.89501953	-71.76269531	+95.88867188	+6352	+15.65771484	-0.83496094	-5.09326172	+27.92724609	-40.03417969	-62.33642578	+3804
+1458241083.44289990	+17.20458984	-0.58447266	-2.06982422	+45.70312500	-63.50097656	-110.08300781	+6384	+17.34521484	+2.14892578	-1.81933594	-114.41162109	-71.91650391	+95.69091797	+6348	+15.64453125	-0.78222656	-5.13720703	+28.19091797	-39.90234375	-62.31445313	+3780
+1458241083.44709990	+17.20019531	-0.51855469	-2.12255859	+45.96679688	-63.30322266	-110.01708984	+6352	+17.32763672	+2.21484375	-1.86328125	-113.97216797	-72.04833984	+95.53710938	+6344	+15.63134766	-0.73828125	-5.17675781	+28.47656250	-39.77050781	-62.33642578	+3756
+1458241083.45120000	+17.19140625	-0.44824219	-2.15332031	+46.42822266	-63.19335938	-110.17089844	+6320	+17.31005859	+2.28515625	-1.90722656	-113.55468750	-72.15820313	+95.47119141	+6336	+15.61816406	-0.69433594	-5.21630859	+28.78417969	-39.61669922	-62.40234375	+3732
+1458241083.45960000	+17.17822266	-0.28125000	-2.16210938	+48.03222656	-63.21533203	-111.11572266	+6248	+17.27490234	+2.43896484	-1.97753906	-113.09326172	-72.37792969	+95.66894531	+6320	+15.57861328	-0.60644531	-5.29541016	+29.55322266	-39.30908203	-62.77587891	+3684
+1458241083.46370010	+17.17382813	-0.18896484	-2.16210938	+48.91113281	-63.23730469	-111.62109375	+6216	+17.25732422	+2.51367188	-1.99951172	-113.00537109	-72.46582031	+95.91064453	+6312	+15.56542969	-0.56689453	-5.33056641	+29.94873047	-39.19921875	-63.01757813	+3660
+1458241083.46790000	+17.17822266	-0.10546875	-2.15332031	+49.83398438	-63.28125000	-112.25830078	+6180	+17.24414063	+2.59277344	-2.02148438	-113.00537109	-72.53173828	+96.26220703	+6300	+15.54785156	-0.52294922	-5.36572266	+30.43212891	-39.06738281	-63.36914063	+3636
+1458241083.47210000	+17.17822266	-0.01757813	-2.14453125	+50.80078125	-63.30322266	-112.91748047	+6148	+17.22656250	+2.67187500	-2.03906250	-113.07128906	-72.59765625	+96.70166016	+6288	+15.53466797	-0.48779297	-5.39208984	+30.87158203	-38.97949219	-63.72070313	+3616
+1458241083.47620010	+17.16943359	+0.07031250	-2.13134766	+51.78955078	-63.32519531	-113.59863281	+6116	+17.20898438	+2.75097656	-2.06103516	-113.07128906	-72.70751953	+97.07519531	+6276	+15.52148438	-0.44824219	-5.42285156	+31.33300781	-38.86962891	-64.07226563	+3596
+1458241083.48040010	+17.16064453	+0.15380859	-2.11376953	+52.82226563	-63.34716797	-114.32373047	+6084	+17.19140625	+2.82128906	-2.08300781	-113.13720703	-72.81738281	+97.44873047	+6264	+15.50830078	-0.40429688	-5.45361328	+31.88232422	-38.71582031	-64.48974609	+3580
+1458241083.48869990	+17.15185547	+0.31640625	-2.09179688	+54.66796875	-63.36914063	-115.62011719	+6020	+17.15185547	+2.96191406	-2.12695313	-113.29101563	-73.03710938	+98.23974609	+6236	+15.47753906	-0.32519531	-5.51074219	+32.78320313	-38.54003906	-65.12695313	+3552
+1458241083.49289990	+17.14746094	+0.39550781	-2.08740234	+55.54687500	-63.39111328	-116.27929688	+5984	+17.12988281	+3.02783203	-2.14453125	-113.55468750	-73.12500000	+98.76708984	+6216	+15.46435547	-0.27685547	-5.53271484	+33.28857422	-38.47412109	-65.45654297	+3536
+1458241083.49710010	+17.13867188	+0.45703125	-2.08300781	+56.40380859	-63.36914063	-116.93847656	+5948	+17.10791016	+3.08935547	-2.15771484	-113.88427734	-73.21289063	+99.36035156	+6200	+15.44677734	-0.23291016	-5.55468750	+33.72802734	-38.43017578	-65.74218750	+3524
+1458241083.50120000	+17.13427734	+0.51416016	-2.09619141	+57.04101563	-63.28125000	-117.42187500	+5912	+17.08154297	+3.15087891	-2.17968750	-114.12597656	-73.32275391	+99.84375000	+6184	+15.43798828	-0.19775391	-5.56347656	+34.10156250	-38.47412109	-66.04980469	+3508
+1458241083.50539990	+17.12109375	+0.57568359	-2.11816406	+57.54638672	-63.14941406	-117.72949219	+5876	+17.05957031	+3.20800781	-2.20166016	-114.34570313	-73.43261719	+100.30517578	+6168	+15.42919922	-0.14941406	-5.58544922	+34.49707031	-38.47412109	-66.22558594	+3496
+1458241083.51370000	+17.09033203	+0.66357422	-2.17968750	+58.29345703	-62.84179688	-118.23486328	+5804	+17.00244141	+3.31347656	-2.25000000	-114.96093750	-73.69628906	+101.35986328	+6132	+15.40722656	-0.04833984	-5.62500000	+35.20019531	-38.51806641	-66.46728516	+3464
+1458241083.51790000	+17.06835938	+0.70751953	-2.21923828	+58.60107422	-62.66601563	-118.38867188	+5768	+16.96728516	+3.36181641	-2.27197266	-115.31250000	-73.82812500	+101.86523438	+6112	+15.39843750	+0.00000000	-5.64257813	+35.52978516	-38.54003906	-66.55517578	+3448
+1458241083.52200010	+17.04638672	+0.73828125	-2.25878906	+58.79882813	-62.51220703	-118.52050781	+5732	+16.93652344	+3.40576172	-2.29833984	-115.64208984	-73.95996094	+102.34863281	+6096	+15.38085938	+0.04833984	-5.66015625	+35.83740234	-38.58398438	-66.57714844	+3432
+1458241083.52620010	+17.02880859	+0.76904297	-2.30712891	+58.93066406	-62.31445313	-118.54248047	+5696	+16.90576172	+3.44531250	-2.32031250	-116.01562500	-74.06982422	+102.87597656	+6080	+15.37207031	+0.10107422	-5.67333984	+36.12304688	-38.69384766	-66.62109375	+3412
+1458241083.53040000	+17.01123047	+0.79541016	-2.35546875	+59.04052734	-62.13867188	-118.58642578	+5664	+16.87060547	+3.48925781	-2.34228516	-116.36718750	-74.17968750	+103.38134766	+6068	+15.35888672	+0.14941406	-5.68212891	+36.36474609	-38.80371094	-66.64306641	+3388
+1458241083.53870010	+16.96289063	+0.85693359	-2.43896484	+59.41406250	-61.80908203	-118.82812500	+5600	+16.80908203	+3.57714844	-2.37744141	-117.22412109	-74.35546875	+104.56787109	+6040	+15.34130859	+0.24609375	-5.70410156	+36.89208984	-39.00146484	-66.70898438	+3336
+1458241083.54290010	+16.94091797	+0.88769531	-2.47851563	+59.54589844	-61.63330078	-118.85009766	+5572	+16.77832031	+3.62109375	-2.39941406	-117.50976563	-74.48730469	+105.02929688	+6028	+15.33251953	+0.29443359	-5.71289063	+37.15576172	-39.08935547	-66.73095703	+3308
+1458241083.54699990	+16.91455078	+0.92724609	-2.52246094	+59.69970703	-61.45751953	-118.85009766	+5548	+16.74316406	+3.66503906	-2.42138672	-117.72949219	-74.61914063	+105.44677734	+6020	+15.32373047	+0.34277344	-5.72607422	+37.39746094	-39.15527344	-66.73095703	+3284
+1458241083.55119990	+16.89257813	+0.96240234	-2.54882813	+59.98535156	-61.36962891	-119.00390625	+5524	+16.70800781	+3.71337891	-2.43017578	-118.16894531	-74.66308594	+106.06201172	+6008	+15.30615234	+0.39111328	-5.73486328	+37.66113281	-39.22119141	-66.73095703	+3256
+1458241083.55539990	+16.87060547	+1.00195313	-2.56640625	+60.31494141	-61.28173828	-119.24560547	+5500	+16.67724609	+3.75732422	-2.43896484	-118.49853516	-74.75097656	+106.56738281	+6000	+15.29296875	+0.43505859	-5.74365234	+37.90283203	-39.28710938	-66.77490234	+3224
+1458241083.56370000	+16.83105469	+1.09863281	-2.57519531	+61.30371094	-61.25976563	-119.92675781	+5460	+16.62011719	+3.84521484	-2.45214844	-119.22363281	-74.81689453	+107.64404297	+5984	+15.26660156	+0.51855469	-5.74804688	+38.49609375	-39.44091797	-67.01660156	+3160
+1458241083.56789990	+16.82226563	+1.12500000	-2.56640625	+61.63330078	-61.28173828	-120.16845703	+5436	+16.59814453	+3.89794922	-2.45654297	-119.44335938	-74.86083984	+108.06152344	+5976	+15.25341797	+0.55371094	-5.74365234	+38.78173828	-39.50683594	-67.19238281	+3128
+1458241083.57200000	+16.80908203	+1.17333984	-2.56201172	+62.11669922	-61.28173828	-120.49804688	+5416	+16.57177734	+3.95068359	-2.46093750	-119.57519531	-74.90478516	+108.45703125	+5972	+15.24902344	+0.58447266	-5.74365234	+39.08935547	-39.55078125	-67.41210938	+3100
+1458241083.58450010	+16.76953125	+1.36230469	-2.47412109	+64.37988281	-61.52343750	-122.14599609	+5376	+16.51025391	+4.10449219	-2.42578125	-120.52001953	-74.86083984	+110.03906250	+5952	+15.20947266	+0.67675781	-5.73925781	+40.12207031	-39.50683594	-68.20312500	+3032
+1458241083.58870010	+16.75634766	+1.42382813	-2.43457031	+65.21484375	-61.63330078	-122.76123047	+5364	+16.49267578	+4.14843750	-2.41259766	-120.82763672	-74.79492188	+110.54443359	+5944	+15.19628906	+0.70312500	-5.73046875	+40.47363281	-39.52880859	-68.48876953	+3020
+1458241083.59290000	+16.74316406	+1.48974609	-2.39062500	+66.09375000	-61.76513672	-123.44238281	+5356	+16.47509766	+4.19677734	-2.39501953	-121.00341797	-74.75097656	+110.93994141	+5936	+15.18310547	+0.73388672	-5.71728516	+40.82519531	-39.55078125	-68.81835938	+3012
+1458241083.60120010	+16.72558594	+1.60839844	-2.29833984	+67.78564453	-62.02880859	-124.76074219	+5336	+16.44873047	+4.28027344	-2.35546875	-121.59667969	-74.61914063	+111.86279297	+5924	+15.16552734	+0.77783203	-5.69091797	+41.48437500	-39.59472656	-69.47753906	+3012
+1458241083.60529990	+16.71240234	+1.66992188	-2.25439453	+68.55468750	-62.13867188	-125.33203125	+5324	+16.43554688	+4.32421875	-2.33349609	-121.81640625	-74.55322266	+112.28027344	+5916	+15.15673828	+0.79980469	-5.67773438	+41.79199219	-39.59472656	-69.78515625	+3016
+1458241083.60949990	+16.70361328	+1.71826172	-2.21484375	+69.21386719	-62.22656250	-125.83740234	+5312	+16.42236328	+4.36376953	-2.31591797	-122.01416016	-74.48730469	+112.65380859	+5904	+15.15234375	+0.82177734	-5.66455078	+42.09960938	-39.61669922	-70.02685547	+3024
+1458241083.61369990	+16.69482422	+1.76660156	-2.18408203	+69.78515625	-62.31445313	-126.27685547	+5296	+16.40917969	+4.39892578	-2.29833984	-122.18994141	-74.44335938	+112.93945313	+5892	+15.14355469	+0.84814453	-5.65136719	+42.36328125	-39.63867188	-70.29052734	+3032
+1458241083.62200000	+16.67285156	+1.83691406	-2.13574219	+70.62011719	-62.42431641	-126.89208984	+5264	+16.37841797	+4.44726563	-2.26757813	-122.49755859	-74.35546875	+113.44482422	+5872	+15.12158203	+0.90087891	-5.63378906	+42.80273438	-39.68261719	-70.53222656	+3052
+1458241083.62620000	+16.65966797	+1.86328125	-2.12255859	+70.81787109	-62.46826172	-127.02392578	+5244	+16.36523438	+4.46484375	-2.25439453	-122.67333984	-74.33349609	+113.66455078	+5860	+15.11279297	+0.92285156	-5.62060547	+42.95654297	-39.79248047	-70.62011719	+3068
+1458241083.63030000	+16.64648438	+1.88525391	-2.11816406	+70.90576172	-62.49023438	-127.04589844	+5228	+16.34765625	+4.48681641	-2.24560547	-122.73925781	-74.31152344	+113.81835938	+5848	+15.10839844	+0.94921875	-5.61181641	+43.04443359	-39.85839844	-70.62011719	+3076
+1458241083.63450000	+16.63769531	+1.89843750	-2.11816406	+70.90576172	-62.49023438	-127.00195313	+5208	+16.33447266	+4.50000000	-2.23681641	-122.82714844	-74.31152344	+113.97216797	+5840	+15.10400391	+0.97558594	-5.60742188	+43.13232422	-39.92431641	-70.57617188	+3084
+1458241083.63870000	+16.62451172	+1.90722656	-2.12695313	+70.79589844	-62.49023438	-126.89208984	+5192	+16.31689453	+4.51757813	-2.22802734	-122.87109375	-74.28955078	+114.08203125	+5832	+15.09960938	+1.00195313	-5.59863281	+43.19824219	-40.03417969	-70.53222656	+3088
+1458241083.64700010	+16.60253906	+1.92041016	-2.16650391	+70.33447266	-62.40234375	-126.40869141	+5164	+16.28613281	+4.53515625	-2.22802734	-122.73925781	-74.37744141	+113.95019531	+5816	+15.09082031	+1.05468750	-5.59423828	+43.26416016	-40.18798828	-70.29052734	+3088
+1458241083.65120010	+16.58496094	+1.91601563	-2.18847656	+69.98291016	-62.33642578	-126.07910156	+5152	+16.26855469	+4.53955078	-2.22802734	-122.71728516	-74.39941406	+113.92822266	+5808	+15.08642578	+1.08544922	-5.59423828	+43.26416016	-40.25390625	-70.11474609	+3084
+1458241083.65529990	+16.57617188	+1.91601563	-2.20605469	+69.69726563	-62.31445313	-125.79345703	+5140	+16.25097656	+4.54394531	-2.22802734	-122.62939453	-74.44335938	+113.84033203	+5804	+15.07763672	+1.10742188	-5.59423828	+43.26416016	-40.31982422	-69.93896484	+3080
+1458241083.65949990	+16.56298828	+1.91162109	-2.22802734	+69.34570313	-62.27050781	-125.48583984	+5132	+16.23339844	+4.54833984	-2.22802734	-122.47558594	-74.48730469	+113.68652344	+5800	+15.07324219	+1.13378906	-5.59423828	+43.24218750	-40.36376953	-69.76318359	+3068
+1458241083.66370010	+16.54980469	+1.91162109	-2.25439453	+68.99414063	-62.22656250	-125.13427734	+5124	+16.22021484	+4.55712891	-2.22363281	-122.36572266	-74.50927734	+113.57666016	+5800	+15.06445313	+1.16015625	-5.59423828	+43.19824219	-40.45166016	-69.56542969	+3060
+1458241083.67199990	+16.53222656	+1.90722656	-2.29394531	+68.37890625	-62.13867188	-124.56298828	+5112	+16.19384766	+4.57031250	-2.22363281	-121.94824219	-74.57519531	+113.15917969	+5800	+15.06005859	+1.20410156	-5.58984375	+43.15429688	-40.60546875	-69.23583984	+3028
+1458241083.67610000	+16.52343750	+1.90283203	-2.31152344	+68.09326172	-62.11669922	-124.29931641	+5104	+16.18505859	+4.58349609	-2.21923828	-121.79443359	-74.59716797	+113.00537109	+5800	+15.05566406	+1.22607422	-5.58544922	+43.13232422	-40.64941406	-69.08203125	+3008
+1458241083.68030000	+16.51904297	+1.90283203	-2.32031250	+67.87353516	-62.09472656	-124.10156250	+5100	+16.17626953	+4.59228516	-2.21044922	-121.61865234	-74.59716797	+112.85156250	+5804	+15.05126953	+1.24804688	-5.58105469	+43.13232422	-40.69335938	-68.95019531	+2988
+1458241083.70530010	+16.49267578	+1.95996094	-2.28955078	+67.63183594	-62.31445313	-123.83789063	+5072	+16.15869141	+4.68017578	-2.10937500	-120.38818359	-74.42138672	+111.77490234	+5828	+15.02050781	+1.32275391	-5.54150391	+43.26416016	-40.75927734	-68.86230469	+2884
+1458241083.70950010	+16.49267578	+1.97753906	-2.26757813	+67.80761719	-62.42431641	-123.96972656	+5072	+16.16308594	+4.69775391	-2.08300781	-120.19042969	-74.35546875	+111.59912109	+5832	+15.02050781	+1.32714844	-5.52832031	+43.33007813	-40.75927734	-68.97216797	+2876
+1458241083.71779990	+16.49707031	+2.03027344	-2.19287109	+68.40087891	-62.68798828	-124.51904297	+5076	+16.17187500	+4.73291016	-2.02148438	-119.92675781	-74.17968750	+111.40136719	+5836	+15.01171875	+1.33154297	-5.50634766	+43.48388672	-40.71533203	-69.21386719	+2864
+1458241083.72199990	+16.49707031	+2.05664063	-2.14453125	+68.79638672	-62.86376953	-124.89257813	+5076	+16.17626953	+4.75048828	-1.99072266	-119.86083984	-74.06982422	+111.35742188	+5836	+15.00732422	+1.33154297	-5.49316406	+43.54980469	-40.67138672	-69.32373047	+2864
+1458241083.72610000	+16.49707031	+2.08300781	-2.10058594	+69.16992188	-63.01757813	-125.24414063	+5076	+16.18505859	+4.76367188	-1.96435547	-119.66308594	-74.00390625	+111.18164063	+5836	+15.00292969	+1.33593750	-5.47998047	+43.61572266	-40.64941406	-69.45556641	+2868
+1458241083.73029990	+16.50146484	+2.11376953	-2.04785156	+69.60937500	-63.21533203	-125.68359375	+5076	+16.18945313	+4.77685547	-1.93798828	-119.48730469	-73.91601563	+111.02783203	+5836	+14.99853516	+1.33593750	-5.46679688	+43.68164063	-40.64941406	-69.58740234	+2876
+1458241083.73449990	+16.50585938	+2.14013672	-1.99951172	+70.02685547	-63.36914063	-126.10107422	+5076	+16.19384766	+4.78564453	-1.91162109	-119.42138672	-73.82812500	+110.93994141	+5832	+14.99853516	+1.33593750	-5.45361328	+43.74755859	-40.64941406	-69.71923828	+2888
+1458241083.73860000	+16.50585938	+2.15771484	-1.95996094	+70.33447266	-63.50097656	-126.43066406	+5068	+16.19824219	+4.79003906	-1.88964844	-119.28955078	-73.78417969	+110.78613281	+5828	+14.99414063	+1.33593750	-5.43603516	+43.79150391	-40.67138672	-69.82910156	+2900
+1458241083.74280000	+16.50585938	+2.17968750	-1.92919922	+70.55419922	-63.58886719	-126.67236328	+5064	+16.19824219	+4.79882813	-1.87207031	-119.22363281	-73.71826172	+110.69824219	+5820	+14.99414063	+1.34033203	-5.42724609	+43.83544922	-40.67138672	-69.89501953	+2912
+1458241083.74700000	+16.50585938	+2.18847656	-1.90283203	+70.66406250	-63.65478516	-126.82617188	+5052	+16.20263672	+4.79882813	-1.85888672	-119.22363281	-73.67431641	+110.67626953	+5816	+14.99414063	+1.34472656	-5.41845703	+43.85742188	-40.67138672	-69.91699219	+2924
+1458241083.75110010	+16.50585938	+2.19287109	-1.89404297	+70.62011719	-63.67675781	-126.82617188	+5040	+16.19824219	+4.79443359	-1.85009766	-119.04785156	-73.67431641	+110.45654297	+5812	+14.99414063	+1.34912109	-5.40966797	+43.83544922	-40.69335938	-69.87304688	+2940
+1458241083.75530000	+16.50146484	+2.19287109	-1.89404297	+70.48828125	-63.67675781	-126.78222656	+5024	+16.19824219	+4.79003906	-1.84570313	-118.93798828	-73.67431641	+110.28076172	+5808	+14.98974609	+1.35351563	-5.40527344	+43.81347656	-40.69335938	-69.82910156	+2952
+1458241083.75939990	+16.49707031	+2.18847656	-1.89843750	+70.31250000	-63.65478516	-126.67236328	+5012	+16.19384766	+4.78125000	-1.84570313	-118.82812500	-73.65234375	+110.12695313	+5804	+14.98974609	+1.36230469	-5.40087891	+43.76953125	-40.71533203	-69.74121094	+2960
+1458241083.76360010	+16.49707031	+2.17968750	-1.91162109	+70.02685547	-63.61083984	-126.49658203	+5004	+16.18945313	+4.77685547	-1.84570313	-118.69628906	-73.67431641	+109.92919922	+5800	+14.98974609	+1.36669922	-5.40087891	+43.70361328	-40.73730469	-69.63134766	+2972
+1458241083.76780010	+16.49267578	+2.17089844	-1.92480469	+69.76318359	-63.54492188	-126.29882813	+4996	+16.18505859	+4.77246094	-1.85009766	-118.58642578	-73.67431641	+109.77539063	+5800	+14.98974609	+1.37548828	-5.39648438	+43.65966797	-40.75927734	-69.49951172	+2980
+1458241083.77189990	+16.48828125	+2.16210938	-1.94238281	+69.45556641	-63.47900391	-126.07910156	+4992	+16.18066406	+4.76806641	-1.85449219	-118.49853516	-73.69628906	+109.66552734	+5796	+14.98974609	+1.38427734	-5.39648438	+43.57177734	-40.80322266	-69.36767578	+2984
+1458241083.77609990	+16.48388672	+2.15332031	-1.96435547	+69.10400391	-63.39111328	-125.81542969	+4988	+16.17626953	+4.75927734	-1.85888672	-118.41064453	-73.71826172	+109.51171875	+5800	+14.98974609	+1.38867188	-5.39648438	+43.50585938	-40.82519531	-69.23583984	+2984
+1458241083.78029990	+16.48388672	+2.14013672	-1.98632813	+68.79638672	-63.32519531	-125.59570313	+4980	+16.17626953	+4.75488281	-1.86328125	-118.36669922	-73.71826172	+109.42382813	+5800	+14.99414063	+1.39746094	-5.39648438	+43.41796875	-40.84716797	-69.06005859	+2984
+1458241083.78440000	+16.47949219	+2.13134766	-2.00830078	+68.46679688	-63.21533203	-125.35400391	+4980	+16.17187500	+4.75048828	-1.86767578	-118.30078125	-73.74023438	+109.31396484	+5800	+14.99414063	+1.40625000	-5.40087891	+43.33007813	-40.86914063	-68.90625000	+2980
+1458241083.78860000	+16.47509766	+2.11816406	-2.03027344	+68.11523438	-63.12744141	-125.09033203	+4976	+16.16748047	+4.74609375	-1.87207031	-118.21289063	-73.76220703	+109.20410156	+5804	+14.99414063	+1.41503906	-5.40527344	+43.24218750	-40.86914063	-68.70849609	+2976
+1458241083.79279990	+16.47070313	+2.10498047	-2.05224609	+67.80761719	-63.03955078	-124.89257813	+4972	+16.16308594	+4.74169922	-1.87646484	-118.16894531	-73.78417969	+109.13818359	+5804	+14.99414063	+1.42822266	-5.40527344	+43.13232422	-40.89111328	-68.48876953	+2964
+1458241083.79690000	+16.46630859	+2.09619141	-2.06982422	+67.50000000	-62.95166016	-124.67285156	+4972	+16.16308594	+4.73730469	-1.88085938	-118.12500000	-73.78417969	+109.07226563	+5808	+14.99414063	+1.43701172	-5.40966797	+43.02246094	-40.91308594	-68.31298828	+2952
+1458241083.80110000	+16.46630859	+2.08740234	-2.08740234	+67.25830078	-62.88574219	-124.54101563	+4968	+16.15869141	+4.73730469	-1.88085938	-118.10302734	-73.80615234	+109.05029297	+5808	+14.99853516	+1.44140625	-5.40966797	+42.95654297	-40.93505859	-68.15917969	+2940
+1458241083.80530000	+16.46630859	+2.07421875	-2.10498047	+67.01660156	-62.79785156	-124.40917969	+4968	+16.15869141	+4.73291016	-1.88525391	-118.08105469	-73.80615234	+109.02832031	+5808	+14.99853516	+1.45019531	-5.40966797	+42.89062500	-40.95703125	-68.04931641	+2924
+1458241083.80940010	+16.46191406	+2.06982422	-2.11376953	+66.84082031	-62.73193359	-124.34326172	+4964	+16.15869141	+4.73291016	-1.88525391	-118.08105469	-73.80615234	+109.02832031	+5812	+15.00292969	+1.45458984	-5.40966797	+42.84667969	-40.95703125	-67.98339844	+2904
+1458241083.81360010	+16.46191406	+2.06542969	-2.11816406	+66.73095703	-62.68798828	-124.36523438	+4960	+16.15869141	+4.73291016	-1.88085938	-118.10302734	-73.78417969	+109.02832031	+5812	+15.00732422	+1.45458984	-5.40966797	+42.82470703	-40.93505859	-67.93945313	+2884
+1458241083.81780000	+16.46191406	+2.06103516	-2.11816406	+66.70898438	-62.64404297	-124.45312500	+4956	+16.15869141	+4.73291016	-1.88085938	-118.12500000	-73.78417969	+109.05029297	+5816	+15.00732422	+1.45458984	-5.40966797	+42.82470703	-40.93505859	-67.96142578	+2868
+1458241083.82189990	+16.46191406	+2.06542969	-2.10937500	+66.75292969	-62.62207031	-124.60693359	+4952	+16.15869141	+4.73291016	-1.87646484	-118.14697266	-73.76220703	+109.09423828	+5816	+15.00732422	+1.45458984	-5.40966797	+42.86865234	-40.91308594	-68.00537109	+2852
+1458241083.82610010	+16.46630859	+2.06982422	-2.09619141	+66.88476563	-62.62207031	-124.84863281	+4948	+16.16308594	+4.73730469	-1.87207031	-118.19091797	-73.74023438	+109.13818359	+5816	+15.00732422	+1.45019531	-5.40966797	+42.91259766	-40.89111328	-68.09326172	+2836
+1458241083.83020000	+16.47070313	+2.07861328	-2.06982422	+67.14843750	-62.66601563	-125.22216797	+4948	+16.16308594	+4.73730469	-1.86767578	-118.21289063	-73.71826172	+109.18212891	+5820	+15.00732422	+1.45019531	-5.40966797	+42.93457031	-40.86914063	-68.13720703	+2824
+1458241083.83439990	+16.47070313	+2.09179688	-2.03466797	+67.47802734	-62.73193359	-125.63964844	+4952	+16.16308594	+4.74169922	-1.86328125	-118.27880859	-73.69628906	+109.24804688	+5820	+15.00732422	+1.44580078	-5.40527344	+42.95654297	-40.86914063	-68.20312500	+2812
+1458241083.83859990	+16.47509766	+2.10498047	-2.00390625	+67.82958984	-62.77587891	-126.07910156	+4952	+16.16748047	+4.74609375	-1.85888672	-118.32275391	-73.67431641	+109.33593750	+5824	+15.01171875	+1.44580078	-5.40527344	+43.00048828	-40.86914063	-68.26904297	+2804
+1458241083.84270000	+16.47949219	+2.12695313	-1.96435547	+68.26904297	-62.84179688	-126.62841797	+4956	+16.17187500	+4.75048828	-1.85009766	-118.38867188	-73.63037109	+109.42382813	+5824	+15.01171875	+1.44140625	-5.40527344	+43.02246094	-40.86914063	-68.31298828	+2796
+1458241083.84690000	+16.48388672	+2.14453125	-1.92480469	+68.64257813	-62.90771484	-127.08984375	+4956	+16.17187500	+4.75488281	-1.84130859	-118.45458984	-73.60839844	+109.51171875	+5828	+15.01171875	+1.44140625	-5.40527344	+43.02246094	-40.84716797	-68.33496094	+2788
+1458241083.85110000	+16.48388672	+2.16650391	-1.89404297	+68.97216797	-62.95166016	-127.48535156	+4956	+16.17626953	+4.75927734	-1.83691406	-118.49853516	-73.58642578	+109.57763672	+5828	+15.01171875	+1.44140625	-5.40527344	+43.04443359	-40.84716797	-68.35693359	+2784
+1458241083.85520010	+16.48388672	+2.18847656	-1.86328125	+69.30175781	-62.99560547	-127.90283203	+4956	+16.18066406	+4.76367188	-1.82812500	-118.54248047	-73.54248047	+109.66552734	+5828	+15.01171875	+1.43701172	-5.40087891	+43.11035156	-40.84716797	-68.48876953	+2780
+1458241083.85940000	+16.48388672	+2.20166016	-1.83691406	+69.52148438	-63.03955078	-128.25439453	+4952	+16.18066406	+4.76806641	-1.81933594	-118.58642578	-73.52050781	+109.73144531	+5832	+15.01171875	+1.43261719	-5.40087891	+43.19824219	-40.82519531	-68.62060547	+2776
+1458241083.86360000	+16.48388672	+2.20605469	-1.82373047	+69.58740234	-63.03955078	-128.45214844	+4948	+16.18505859	+4.77246094	-1.81494141	-118.63037109	-73.49853516	+109.79736328	+5832	+15.01171875	+1.42822266	-5.40087891	+43.26416016	-40.82519531	-68.75244141	+2780
+1458241083.86770010	+16.48388672	+2.21044922	-1.81933594	+69.47753906	-62.99560547	-128.51806641	+4940	+16.18945313	+4.77685547	-1.80615234	-118.63037109	-73.47656250	+109.84130859	+5832	+15.01171875	+1.41503906	-5.39648438	+43.46191406	-40.84716797	-69.08203125	+2788
+1458241083.87190010	+16.47949219	+2.20605469	-1.82812500	+69.30175781	-62.95166016	-128.49609375	+4936	+16.18945313	+4.77685547	-1.80175781	-118.63037109	-73.45458984	+109.86328125	+5832	+15.01171875	+1.41064453	-5.39648438	+43.61572266	-40.86914063	-69.34570313	+2796
+1458241083.87610010	+16.47509766	+2.20166016	-1.84130859	+68.97216797	-62.86376953	-128.36425781	+4932	+16.19384766	+4.78125000	-1.80175781	-118.60839844	-73.45458984	+109.88525391	+5832	+15.01611328	+1.40625000	-5.39648438	+43.70361328	-40.89111328	-69.49951172	+2808
+1458241083.88019990	+16.47070313	+2.19287109	-1.86328125	+68.55468750	-62.75390625	-128.14453125	+4928	+16.19384766	+4.78125000	-1.80175781	-118.58642578	-73.47656250	+109.86328125	+5828	+15.01611328	+1.40185547	-5.40087891	+43.81347656	-40.93505859	-69.63134766	+2820
+1458241083.88439990	+16.46630859	+2.17529297	-1.89404297	+68.02734375	-62.62207031	-127.83691406	+4928	+16.19384766	+4.78125000	-1.80175781	-118.49853516	-73.49853516	+109.81933594	+5828	+15.01611328	+1.40185547	-5.40966797	+43.85742188	-40.97900391	-69.65332031	+2832
+1458241083.88860010	+16.45751953	+2.15771484	-1.92480469	+67.45605469	-62.49023438	-127.48535156	+4932	+16.19384766	+4.77685547	-1.80615234	-118.41064453	-73.54248047	+109.73144531	+5828	+15.01611328	+1.40625000	-5.41845703	+43.87939453	-41.04492188	-69.63134766	+2844
+1458241083.89270000	+16.45312500	+2.13134766	-1.95996094	+66.84082031	-62.35839844	-127.15576172	+4936	+16.19384766	+4.77685547	-1.81054688	-118.27880859	-73.58642578	+109.62158203	+5828	+15.01611328	+1.40625000	-5.42285156	+43.87939453	-41.11083984	-69.58740234	+2852
+1458241083.89689990	+16.44873047	+2.10937500	-1.99072266	+66.24755859	-62.22656250	-126.82617188	+4940	+16.19384766	+4.77246094	-1.81933594	-118.12500000	-73.65234375	+109.46777344	+5828	+15.01611328	+1.41064453	-5.42724609	+43.85742188	-41.17675781	-69.52148438	+2856
+1458241083.90109990	+16.44433594	+2.08300781	-2.02148438	+65.65429688	-62.09472656	-126.54052734	+4944	+16.18945313	+4.76806641	-1.82812500	-117.99316406	-73.71826172	+109.35791016	+5828	+15.02050781	+1.41503906	-5.43164063	+43.83544922	-41.26464844	-69.45556641	+2860
+1458241083.90520000	+16.43994141	+2.05664063	-2.05224609	+65.03906250	-61.94091797	-126.18896484	+4948	+16.18945313	+4.75927734	-1.83691406	-117.72949219	-73.85009766	+109.11621094	+5832	+15.02050781	+1.41943359	-5.43603516	+43.83544922	-41.33056641	-69.41162109	+2860
+1458241083.90940000	+16.43554688	+2.03906250	-2.08740234	+64.42382813	-61.78710938	-125.83740234	+4952	+16.18505859	+4.75048828	-1.85009766	-117.42187500	-74.00390625	+108.83056641	+5836	+15.02050781	+1.42382813	-5.44042969	+43.81347656	-41.39648438	-69.34570313	+2860
+1458241083.91350010	+16.43115234	+2.02148438	-2.10937500	+63.94042969	-61.67724609	-125.57373047	+4952	+16.18505859	+4.74609375	-1.86328125	-117.15820313	-74.15771484	+108.61083984	+5836	+15.02490234	+1.42382813	-5.44482422	+43.79150391	-41.44042969	-69.27978516	+2856
+1458241083.91770010	+16.42675781	+2.00830078	-2.12695313	+63.50097656	-61.58935547	-125.39794922	+4952	+16.17626953	+4.73291016	-1.88085938	-116.52099609	-74.48730469	+108.06152344	+5840	+15.02490234	+1.42822266	-5.44921875	+43.79150391	-41.50634766	-69.21386719	+2852
+1458241083.92190000	+16.42236328	+1.99951172	-2.14013672	+63.12744141	-61.50146484	-125.24414063	+4952	+16.17187500	+4.72851563	-1.89843750	-115.90576172	-74.77294922	+107.53417969	+5844	+15.02929688	+1.42822266	-5.45361328	+43.79150391	-41.55029297	-69.16992188	+2844
+1458241083.92600010	+16.42236328	+1.99511719	-2.13574219	+62.88574219	-61.47949219	-125.20019531	+4948	+16.17187500	+4.72412109	-1.90283203	-115.55419922	-74.99267578	+107.29248047	+5848	+15.02929688	+1.43261719	-5.45800781	+43.81347656	-41.59423828	-69.14794922	+2840
+1458241083.93020010	+16.42236328	+1.99511719	-2.13134766	+62.66601563	-61.47949219	-125.20019531	+4944	+16.17187500	+4.72412109	-1.90283203	-114.80712891	-75.38818359	+106.74316406	+5848	+15.03369141	+1.43261719	-5.46240234	+43.83544922	-41.66015625	-69.14794922	+2828
+1458241083.93440010	+16.42236328	+2.00390625	-2.11816406	+62.51220703	-61.50146484	-125.20019531	+4940	+16.17626953	+4.73291016	-1.89404297	-114.23583984	-75.69580078	+106.36962891	+5848	+15.03369141	+1.43261719	-5.46679688	+43.87939453	-41.72607422	-69.19189453	+2820
+1458241083.93849990	+16.42236328	+2.01708984	-2.09619141	+62.49023438	-61.54541016	-125.31005859	+4940	+16.18066406	+4.75048828	-1.87646484	-114.08203125	-75.91552734	+106.41357422	+5852	+15.03808594	+1.42822266	-5.46679688	+43.94531250	-41.74804688	-69.25781250	+2812
+1458241083.94269990	+16.42675781	+2.03466797	-2.07421875	+62.46826172	-61.58935547	-125.41992188	+4936	+16.18505859	+4.77246094	-1.86328125	-113.29101563	-76.33300781	+105.90820313	+5856	+15.04248047	+1.42382813	-5.47119141	+44.05517578	-41.79199219	-69.36767578	+2808
+1458241083.94689990	+16.42675781	+2.05664063	-2.04345703	+62.44628906	-61.63330078	-125.50781250	+4936	+16.19384766	+4.79003906	-1.85888672	-112.47802734	-76.72851563	+105.31494141	+5856	+15.04248047	+1.41503906	-5.47558594	+44.16503906	-41.81396484	-69.52148438	+2804
+1458241083.95100000	+16.42675781	+2.07861328	-2.01269531	+62.46826172	-61.72119141	-125.61767578	+4936	+16.19824219	+4.80322266	-1.82812500	-112.43408203	-76.99218750	+105.49072266	+5856	+15.04687500	+1.40625000	-5.47558594	+44.29687500	-41.81396484	-69.67529297	+2800
+1458241083.95520000	+16.42675781	+2.10058594	-1.97753906	+62.44628906	-61.83105469	-125.70556641	+4932	+16.20263672	+4.82080078	-1.80615234	-111.70898438	-77.40966797	+104.98535156	+5860	+15.04687500	+1.39746094	-5.47998047	+44.45068359	-41.79199219	-69.87304688	+2804
+1458241083.95939990	+16.42675781	+2.12255859	-1.94238281	+62.38037109	-61.91894531	-125.77148438	+4928	+16.21142578	+4.83398438	-1.79296875	-111.04980469	-77.84912109	+104.54589844	+5856	+15.04687500	+1.38427734	-5.47998047	+44.60449219	-41.77001953	-70.11474609	+2808
+1458241083.96350000	+16.42675781	+2.14013672	-1.91162109	+62.27050781	-62.02880859	-125.79345703	+4924	+16.22460938	+4.85156250	-1.76660156	-110.83007813	-78.28857422	+104.54589844	+5856	+15.04687500	+1.37109375	-5.47998047	+44.75830078	-41.74804688	-70.33447266	+2816
+1458241083.96770000	+16.43115234	+2.15771484	-1.88085938	+62.09472656	-62.11669922	-125.70556641	+4920	+16.23339844	+4.87353516	-1.76660156	-109.42382813	-78.94775391	+103.40332031	+5856	+15.05126953	+1.35791016	-5.47558594	+44.95605469	-41.74804688	-70.59814453	+2828
+1458241083.97190000	+16.43115234	+2.17089844	-1.85888672	+61.78710938	-62.18261719	-125.52978516	+4912	+16.23779297	+4.89111328	-1.77099609	-107.99560547	-79.62890625	+102.21679688	+5848	+15.05126953	+1.34472656	-5.47558594	+45.13183594	-41.72607422	-70.83984375	+2844
+1458241083.97600010	+16.43115234	+2.17968750	-1.83691406	+61.39160156	-62.27050781	-125.28808594	+4900	+16.24218750	+4.90869141	-1.75341797	-107.29248047	-80.28808594	+101.73339844	+5848	+15.05126953	+1.32714844	-5.47558594	+45.28564453	-41.70410156	-71.05957031	+2860
+1458241083.98020010	+16.43115234	+2.18408203	-1.82373047	+60.84228516	-62.31445313	-124.87060547	+4888	+16.24218750	+4.92187500	-1.76220703	-105.11718750	-81.12304688	+99.79980469	+5844	+15.05126953	+1.31396484	-5.47558594	+45.43945313	-41.68212891	-71.25732422	+2876
+1458241083.98429990	+16.42675781	+2.17968750	-1.81933594	+60.09521484	-62.33642578	-124.32128906	+4876	+16.24658203	+4.93066406	-1.77099609	-102.70019531	-81.97998047	+97.55859375	+5836	+15.05126953	+1.30078125	-5.47998047	+45.57128906	-41.66015625	-71.36718750	+2892
+1458241083.98850010	+16.42675781	+2.16650391	-1.82373047	+59.21630859	-62.38037109	-123.64013672	+4868	+16.25537109	+4.93505859	-1.76660156	-100.81054688	-82.83691406	+95.84472656	+5832	+15.05126953	+1.29199219	-5.47998047	+45.65917969	-41.66015625	-71.43310547	+2912
+1458241083.99270010	+16.42675781	+2.15332031	-1.83251953	+58.18359375	-62.38037109	-122.80517578	+4860	+16.25976563	+4.93945313	-1.78857422	-96.24023438	-83.84765625	+91.40625000	+5832	+15.05126953	+1.28320313	-5.48437500	+45.72509766	-41.68212891	-71.45507813	+2924
+1458241083.99679990	+16.42675781	+2.12695313	-1.85009766	+57.01904297	-62.38037109	-121.86035156	+4852	+16.25537109	+4.95263672	-1.81054688	-90.04394531	-84.83642578	+85.42968750	+5832	+15.05126953	+1.27880859	-5.48437500	+45.79101563	-41.72607422	-71.47705078	+2936
+1458241084.00099990	+16.42675781	+2.10058594	-1.86767578	+55.74462891	-62.40234375	-120.82763672	+4852	+16.25976563	+4.97021484	-1.82373047	-82.55126953	-85.80322266	+78.11279297	+5832	+15.05126953	+1.27001953	-5.48876953	+45.83496094	-41.77001953	-71.47705078	+2948
+1458241084.00519990	+16.42675781	+2.06982422	-1.89404297	+54.22851563	-62.38037109	-119.55322266	+4848	+16.25537109	+4.97900391	-1.85888672	-65.91796875	-86.66015625	+61.67724609	+5832	+15.05126953	+1.26562500	-5.49316406	+45.85693359	-41.83593750	-71.45507813	+2952
+1458241084.00930000	+16.42675781	+2.03466797	-1.92919922	+52.58056641	-62.33642578	-118.16894531	+4852	+16.25537109	+4.98779297	-1.89843750	-40.91308594	-87.14355469	+36.80419922	+5836	+15.05566406	+1.26123047	-5.49755859	+45.90087891	-41.90185547	-71.41113281	+2956
+1458241084.01350000	+16.42675781	+1.99951172	-1.95556641	+50.84472656	-62.35839844	-116.71875000	+4852	+16.25976563	+4.99658203	-1.92041016	-13.66699219	-87.12158203	+9.66796875	+5836	+15.05566406	+1.25683594	-5.50195313	+45.92285156	-41.94580078	-71.32324219	+2952
+1458241084.01770000	+16.42236328	+1.95117188	-1.99072266	+48.69140625	-62.31445313	-114.87304688	+4856	+16.25537109	+5.00097656	-1.95117188	+9.38232422	-86.37451172	-13.27148438	+5844	+15.05566406	+1.25244141	-5.51074219	+45.96679688	-42.03369141	-71.25732422	+2948
+1458241084.02180000	+16.41796875	+1.91162109	-2.03027344	+46.60400391	-62.27050781	-113.04931641	+4860	+16.24658203	+5.01855469	-1.98193359	+23.29101563	-85.25390625	-27.00439453	+5848	+15.05126953	+1.24804688	-5.51513672	+46.01074219	-42.12158203	-71.19140625	+2940
+1458241084.02600000	+16.41796875	+1.87207031	-2.05664063	+44.53857422	-62.29248047	-111.26953125	+4864	+16.24658203	+5.03613281	-2.00830078	+32.23388672	-84.02343750	-35.81542969	+5856	+15.05126953	+1.24804688	-5.52392578	+46.07666016	-42.18750000	-71.12548828	+2928
+1458241084.03020000	+16.41796875	+1.82373047	-2.08300781	+41.96777344	-62.29248047	-109.05029297	+4868	+16.24658203	+5.04931641	-2.03906250	+37.90283203	-82.59521484	-41.37451172	+5864	+15.04687500	+1.23925781	-5.53271484	+46.14257813	-42.31933594	-71.08154297	+2916
+1458241084.03430010	+16.41796875	+1.79296875	-2.10498047	+39.79248047	-62.27050781	-107.13867188	+4868	+16.23779297	+5.07568359	-2.06982422	+41.92382813	-81.10107422	-45.21972656	+5876	+15.04248047	+1.23046875	-5.53710938	+46.25244141	-42.42919922	-71.10351563	+2900
+1458241084.03850010	+16.41357422	+1.76220703	-2.11376953	+37.68310547	-62.33642578	-105.24902344	+4864	+16.23339844	+5.09326172	-2.09619141	+45.00000000	-79.62890625	-48.16406250	+5884	+15.03808594	+1.22167969	-5.54589844	+46.36230469	-42.49511719	-71.12548828	+2880
+1458241084.04270010	+16.40917969	+1.73144531	-2.12695313	+35.46386719	-62.29248047	-103.27148438	+4864	+16.22900391	+5.11523438	-2.11376953	+47.37304688	-78.13476563	-50.40527344	+5892	+15.03369141	+1.20849609	-5.55029297	+46.53808594	-42.58300781	-71.23535156	+2864
+1458241084.04679990	+16.40478516	+1.71386719	-2.14013672	+33.24462891	-62.20458984	-101.25000000	+4856	+16.22021484	+5.14599609	-2.13574219	+49.26269531	-76.66259766	-52.09716797	+5900	+15.02490234	+1.19531250	-5.55468750	+46.71386719	-42.62695313	-71.36718750	+2844
+1458241084.05100010	+16.39599609	+1.69628906	-2.13574219	+31.13525391	-62.18261719	-99.29443359	+4848	+16.22021484	+5.16796875	-2.15771484	+50.75683594	-75.14648438	-53.48144531	+5908	+15.01611328	+1.18212891	-5.56347656	+46.91162109	-42.62695313	-71.52099609	+2828
+1458241084.05520010	+16.38720703	+1.67871094	-2.12695313	+29.04785156	-62.18261719	-97.40478516	+4840	+16.21142578	+5.19433594	-2.16650391	+52.25097656	-73.76220703	-54.77783203	+5916	+15.00292969	+1.16455078	-5.56787109	+47.13134766	-42.62695313	-71.71875000	+2816
+1458241084.05929990	+16.37402344	+1.66552734	-2.11376953	+27.02636719	-62.16064453	-95.55908203	+4832	+16.19824219	+5.22070313	-2.17089844	+53.50341797	-72.37792969	-55.85449219	+5924	+14.98974609	+1.14257813	-5.57226563	+47.35107422	-42.60498047	-71.96044922	+2808
+1458241084.06349990	+16.36962891	+1.65234375	-2.10058594	+25.07080078	-62.09472656	-93.75732422	+4824	+16.19384766	+5.23828125	-2.19726563	+54.25048828	-70.90576172	-56.46972656	+5932	+14.97656250	+1.12060547	-5.57226563	+47.54882813	-42.56103516	-72.22412109	+2804
+1458241084.06760000	+16.36083984	+1.64355469	-2.09179688	+23.13720703	-61.96289063	-91.93359375	+4812	+16.18945313	+5.26464844	-2.20605469	+55.19531250	-69.65332031	-57.23876953	+5936	+14.96337891	+1.09423828	-5.57226563	+47.76855469	-42.49511719	-72.48779297	+2804
+1458241084.07180000	+16.35205078	+1.63476563	-2.08300781	+21.31347656	-61.80908203	-90.26367188	+4796	+16.18505859	+5.28662109	-2.21044922	+56.07421875	-68.37890625	-57.94189453	+5940	+14.95019531	+1.06347656	-5.57666016	+47.98828125	-42.42919922	-72.77343750	+2804
+1458241084.07600000	+16.34326172	+1.63037109	-2.07421875	+19.68750000	-61.61132813	-88.72558594	+4780	+16.17626953	+5.29980469	-2.23681641	+56.51367188	-67.01660156	-58.24951172	+5944	+14.93701172	+1.03710938	-5.57666016	+48.20800781	-42.31933594	-73.03710938	+2812
+1458241084.08010010	+16.33007813	+1.62597656	-2.06982422	+18.12744141	-61.32568359	-87.23144531	+4760	+16.16308594	+5.32617188	-2.25439453	+57.23876953	-65.83007813	-58.75488281	+5944	+14.91943359	+1.01074219	-5.58105469	+48.40576172	-42.16552734	-73.27880859	+2820
+1458241084.08430000	+16.32128906	+1.60839844	-2.06542969	+16.58935547	-61.04003906	-85.84716797	+4744	+16.15429688	+5.33496094	-2.26757813	+57.74414063	-64.66552734	-59.12841797	+5944	+14.90185547	+0.97998047	-5.58984375	+48.53759766	-42.01171875	-73.45458984	+2828
+1458241084.08850000	+16.31689453	+1.59521484	-2.06542969	+15.27099609	-60.68847656	-84.63867188	+4728	+16.14550781	+5.33496094	-2.31152344	+57.83203125	-63.36914063	-59.08447266	+5944	+14.88427734	+0.94921875	-5.58984375	+48.66943359	-41.87988281	-73.60839844	+2840
+1458241084.09260010	+16.30371094	+1.58642578	-2.06982422	+13.99658203	-60.31494141	-83.47412109	+4712	+16.14111328	+5.34375000	-2.34228516	+58.22753906	-62.31445313	-59.30419922	+5944	+14.86669922	+0.91845703	-5.59863281	+48.75732422	-41.70410156	-73.71826172	+2856
+1458241084.09680010	+16.29931641	+1.56445313	-2.07421875	+12.83203125	-59.94140625	-82.48535156	+4696	+16.12792969	+5.34375000	-2.36425781	+58.57910156	-61.28173828	-59.52392578	+5940	+14.84472656	+0.88769531	-5.60742188	+48.80126953	-41.50634766	-73.76220703	+2868
+1458241084.10100010	+16.29492188	+1.54248047	-2.09179688	+11.88720703	-59.47998047	-81.69433594	+4680	+16.12353516	+5.33935547	-2.42578125	+58.53515625	-60.09521484	-59.30419922	+5940	+14.83154297	+0.85693359	-5.61181641	+48.86718750	-41.37451172	-73.87207031	+2880
+1458241084.10509990	+16.29052734	+1.52929688	-2.12255859	+10.98632813	-58.88671875	-80.90332031	+4668	+16.11474609	+5.34375000	-2.47412109	+58.68896484	-59.08447266	-59.26025391	+5936	+14.81835938	+0.83056641	-5.62060547	+48.86718750	-41.17675781	-73.82812500	+2888
+1458241084.10929990	+16.28613281	+1.49853516	-2.15332031	+10.15136719	-58.29345703	-80.26611328	+4660	+16.10156250	+5.33056641	-2.52246094	+58.77685547	-58.09570313	-59.21630859	+5932	+14.80078125	+0.79980469	-5.63378906	+48.82324219	-40.97900391	-73.74023438	+2892
+1458241084.11350010	+16.28173828	+1.46777344	-2.19287109	+9.51416016	-57.63427734	-79.80468750	+4652	+16.08837891	+5.31298828	-2.60595703	+58.57910156	-56.95312500	-58.86474609	+5932	+14.78320313	+0.76904297	-5.64697266	+48.77929688	-40.78125000	-73.60839844	+2896
+1458241084.11760000	+16.27294922	+1.43701172	-2.23681641	+8.92089844	-56.97509766	-79.38720703	+4644	+16.07080078	+5.30859375	-2.67187500	+58.60107422	-55.98632813	-58.66699219	+5928	+14.76123047	+0.73828125	-5.66894531	+48.69140625	-40.51757813	-73.41064453	+2896
+1458241084.12179990	+16.26855469	+1.39746094	-2.28076172	+8.39355469	-56.31591797	-79.07958984	+4640	+16.04882813	+5.29101563	-2.74218750	+58.55712891	-55.04150391	-58.40332031	+5928	+14.73925781	+0.71191406	-5.68652344	+48.58154297	-40.25390625	-73.19091797	+2892
+1458241084.12599990	+16.26416016	+1.36230469	-2.32910156	+7.97607422	-55.61279297	-78.88183594	+4636	+16.03564453	+5.26904297	-2.83886719	+58.27148438	-54.00878906	-57.89794922	+5928	+14.71728516	+0.68554688	-5.69970703	+48.47167969	-40.03417969	-72.97119141	+2880
+1458241084.13010000	+16.26416016	+1.33154297	-2.38183594	+7.62451172	-54.90966797	-78.70605469	+4632	+16.02246094	+5.25146484	-2.91796875	+58.13964844	-53.17382813	-57.59033203	+5924	+14.69091797	+0.65039063	-5.71728516	+48.33984375	-39.77050781	-72.72949219	+2868
+1458241084.13430000	+16.25976563	+1.29638672	-2.43017578	+7.38281250	-54.25048828	-78.64013672	+4628	+16.00927734	+5.23388672	-2.98828125	+58.07373047	-52.38281250	-57.30468750	+5916	+14.67333984	+0.61962891	-5.73486328	+48.22998047	-39.50683594	-72.55371094	+2852
+1458241084.13840010	+16.25097656	+1.26123047	-2.47851563	+7.25097656	-53.54736328	-78.72802734	+4624	+15.98730469	+5.21191406	-3.07617188	+57.87597656	-51.50390625	-56.88720703	+5912	+14.64697266	+0.58886719	-5.74804688	+48.16406250	-39.19921875	-72.35595703	+2832
+1458241084.14260010	+16.24658203	+1.23046875	-2.53125000	+7.18505859	-52.86621094	-78.77197266	+4620	+15.96972656	+5.19433594	-3.15527344	+57.76611328	-50.71289063	-56.51367188	+5904	+14.62500000	+0.55371094	-5.76562500	+48.05419922	-38.84765625	-72.11425781	+2808
+1458241084.14680000	+16.24218750	+1.19531250	-2.57958984	+7.16308594	-52.18505859	-78.92578125	+4616	+15.94775391	+5.17236328	-3.23876953	+57.61230469	-49.92187500	-56.11816406	+5896	+14.60302734	+0.51855469	-5.78320313	+47.94433594	-38.51806641	-71.91650391	+2784
+1458241084.15089990	+16.22900391	+1.16015625	-2.62792969	+7.20703125	-51.52587891	-79.14550781	+4612	+15.92138672	+5.14599609	-3.32666016	+57.34863281	-49.13085938	-55.61279297	+5888	+14.56347656	+0.48339844	-5.80078125	+47.85644531	-38.10058594	-71.69677734	+2760
+1458241084.15510010	+16.22021484	+1.13378906	-2.66308594	+7.31689453	-50.95458984	-79.34326172	+4608	+15.90380859	+5.11962891	-3.39697266	+57.21679688	-48.53759766	-55.28320313	+5876	+14.53271484	+0.44824219	-5.81396484	+47.79052734	-37.70507813	-71.52099609	+2736
+1458241084.15930010	+16.21142578	+1.11181641	-2.69824219	+7.53662109	-50.40527344	-79.62890625	+4596	+15.88183594	+5.09765625	-3.45849609	+57.12890625	-47.96630859	-54.93164063	+5860	+14.50195313	+0.40429688	-5.82714844	+47.72460938	-37.28759766	-71.43310547	+2708
+1458241084.16339990	+16.20263672	+1.08984375	-2.72460938	+7.82226563	-49.89990234	-79.98046875	+4584	+15.85986328	+5.07568359	-3.52441406	+56.99707031	-47.39501953	-54.55810547	+5844	+14.46679688	+0.36474609	-5.83593750	+47.72460938	-36.87011719	-71.36718750	+2684
+1458241084.16759990	+16.19384766	+1.07666016	-2.74218750	+8.12988281	-49.46044922	-80.28808594	+4572	+15.84667969	+5.05371094	-3.57714844	+56.88720703	-46.93359375	-54.25048828	+5824	+14.43603516	+0.32080078	-5.84033203	+47.72460938	-36.43066406	-71.30126953	+2664
+1458241084.17179990	+16.18505859	+1.05908203	-2.75537109	+8.52539063	-49.04296875	-80.70556641	+4552	+15.82910156	+5.02734375	-3.62988281	+56.79931641	-46.47216797	-53.94287109	+5804	+14.40966797	+0.26367188	-5.84472656	+47.70263672	-35.94726563	-71.32324219	+2640
+1458241084.17590000	+16.17187500	+1.04589844	-2.76416016	+8.98681641	-48.62548828	-81.16699219	+4536	+15.80273438	+5.00097656	-3.67822266	+56.68945313	-45.98876953	-53.59130859	+5780	+14.36572266	+0.21093750	-5.85351563	+47.70263672	-35.37597656	-71.30126953	+2624
+1458241084.18010000	+16.15869141	+1.03710938	-2.77294922	+9.47021484	-48.25195313	-81.58447266	+4512	+15.78515625	+4.97460938	-3.72216797	+56.64550781	-45.61523438	-53.30566406	+5752	+14.32617188	+0.15820313	-5.85791016	+47.72460938	-34.82666016	-71.27929688	+2608
+1458241084.18429990	+16.14550781	+1.02392578	-2.78173828	+9.99755859	-47.83447266	-82.06787109	+4492	+15.75878906	+4.94824219	-3.76171875	+56.55761719	-45.24169922	-52.97607422	+5728	+14.28662109	+0.10107422	-5.86669922	+47.70263672	-34.25537109	-71.23535156	+2596
+1458241084.18840000	+16.12792969	+1.01074219	-2.78613281	+10.56884766	-47.43896484	-82.59521484	+4468	+15.73242188	+4.92187500	-3.81005859	+56.40380859	-44.84619141	-52.55859375	+5700	+14.24267578	+0.04394531	-5.86669922	+47.72460938	-33.68408203	-71.23535156	+2584
+1458241084.19260000	+16.11474609	+1.00195313	-2.78613281	+11.22802734	-47.06542969	-83.14453125	+4440	+15.71484375	+4.89111328	-3.84521484	+56.31591797	-44.60449219	-52.22900391	+5672	+14.20312500	-0.00439453	-5.86669922	+47.74658203	-33.13476563	-71.21337891	+2572
+1458241084.19680000	+16.09716797	+0.98876953	-2.78613281	+11.86523438	-46.71386719	-83.69384766	+4412	+15.69287109	+4.85595703	-3.87597656	+56.22802734	-44.34082031	-51.92138672	+5640	+14.15917969	-0.07031250	-5.86230469	+47.74658203	-32.56347656	-71.23535156	+2568
+1458241084.20090010	+16.08398438	+0.97558594	-2.78613281	+12.54638672	-46.31835938	-84.30908203	+4388	+15.66650391	+4.82080078	-3.91552734	+56.07421875	-44.05517578	-51.54785156	+5612	+14.11523438	-0.13183594	-5.85351563	+47.74658203	-31.99218750	-71.27929688	+2564
+1458241084.20510010	+16.07080078	+0.97119141	-2.79931641	+13.29345703	-45.85693359	-84.88037109	+4360	+15.64013672	+4.79443359	-3.95507813	+55.96435547	-43.76953125	-51.15234375	+5580	+14.08007813	-0.18896484	-5.85351563	+47.76855469	-31.39892578	-71.19140625	+2564
+1458241084.20930000	+16.05322266	+0.94921875	-2.80810547	+13.93066406	-45.39550781	-85.45166016	+4340	+15.61376953	+4.75488281	-3.99902344	+55.81054688	-43.50585938	-50.71289063	+5548	+14.03613281	-0.25488281	-5.85351563	+47.72460938	-30.80566406	-71.12548828	+2564
+1458241084.21339990	+16.03125000	+0.92285156	-2.82568359	+14.61181641	-44.86816406	-86.04492188	+4320	+15.57861328	+4.71093750	-4.05615234	+55.54687500	-43.15429688	-50.16357422	+5520	+13.98779297	-0.32080078	-5.84472656	+47.70263672	-30.21240234	-71.08154297	+2564
+1458241084.21760010	+16.00927734	+0.90966797	-2.84765625	+15.33691406	-44.31884766	-86.59423828	+4300	+15.54345703	+4.67138672	-4.10009766	+55.34912109	-42.93457031	-49.65820313	+5488	+13.94384766	-0.37792969	-5.84472656	+47.68066406	-29.64111328	-70.90576172	+2564
+1458241084.22170000	+15.98730469	+0.87451172	-2.86962891	+15.97412109	-43.74755859	-87.14355469	+4284	+15.50830078	+4.62304688	-4.14843750	+55.08544922	-42.71484375	-49.13085938	+5460	+13.89550781	-0.43945313	-5.84033203	+47.61474609	-29.06982422	-70.72998047	+2568
+1458241084.22589990	+15.96972656	+0.84375000	-2.90039063	+16.58935547	-43.11035156	-87.69287109	+4268	+15.47314453	+4.56591797	-4.20996094	+54.71191406	-42.40722656	-48.47167969	+5432	+13.85595703	-0.50097656	-5.83154297	+47.54882813	-28.56445313	-70.62011719	+2564
+1458241084.23009990	+15.95214844	+0.81738281	-2.93554688	+17.27050781	-42.49511719	-88.15429688	+4252	+15.43798828	+4.51757813	-4.26708984	+54.42626953	-42.16552734	-47.85644531	+5404	+13.81640625	-0.54931641	-5.82275391	+47.54882813	-28.05908203	-70.40039063	+2560
+1458241084.23420000	+15.93017578	+0.77783203	-2.97070313	+17.86376953	-41.83593750	-88.65966797	+4236	+15.39843750	+4.46044922	-4.31982422	+54.07470703	-41.94580078	-47.24121094	+5376	+13.77685547	-0.61523438	-5.81396484	+47.46093750	-27.55371094	-70.22460938	+2556
+1458241084.23840000	+15.90820313	+0.73388672	-3.01025391	+18.45703125	-41.13281250	-89.16503906	+4220	+15.35449219	+4.39892578	-4.38134766	+53.65722656	-41.68212891	-46.53808594	+5348	+13.73291016	-0.68115234	-5.80078125	+47.39501953	-27.07031250	-70.04882813	+2548
+1458241084.24260000	+15.88183594	+0.69873047	-3.05419922	+19.11621094	-40.40771484	-89.56054688	+4200	+15.31494141	+4.34179688	-4.43847656	+53.32763672	-41.50634766	-45.87890625	+5316	+13.69335938	-0.73388672	-5.78759766	+47.35107422	-26.60888672	-69.80712891	+2540
+1458241084.24670000	+15.85986328	+0.65039063	-3.09814453	+19.66552734	-39.66064453	-89.97802734	+4184	+15.27539063	+4.27587891	-4.49121094	+52.88818359	-41.33056641	-45.15380859	+5284	+13.64941406	-0.79980469	-5.77880859	+47.28515625	-26.12548828	-69.56542969	+2528
+1458241084.25090000	+15.82910156	+0.60205078	-3.14648438	+20.19287109	-38.89160156	-90.37353516	+4168	+15.22705078	+4.20556641	-4.55273438	+52.38281250	-41.11083984	-44.36279297	+5256	+13.60546875	-0.85693359	-5.76562500	+47.21923828	-25.64208984	-69.34570313	+2512
+1458241084.25510000	+15.79833984	+0.56689453	-3.18164063	+20.83007813	-38.23242188	-90.72509766	+4148	+15.18310547	+4.13525391	-4.60107422	+51.92138672	-41.02294922	-43.65966797	+5220	+13.56591797	-0.91406250	-5.74804688	+47.21923828	-25.22460938	-69.10400391	+2496
+1458241084.25920010	+15.76757813	+0.51855469	-3.22119141	+21.40136719	-37.55126953	-91.07666016	+4128	+15.14355469	+4.06054688	-4.64062500	+51.43798828	-40.95703125	-42.93457031	+5188	+13.52197266	-0.97558594	-5.73486328	+47.17529297	-24.76318359	-68.90625000	+2476
+1458241084.26340010	+15.73681641	+0.46582031	-3.25634766	+21.97265625	-36.87011719	-91.42822266	+4112	+15.09521484	+3.98583984	-4.68017578	+50.86669922	-40.91308594	-42.16552734	+5152	+13.47802734	-1.04150391	-5.71728516	+47.13134766	-24.30175781	-68.70849609	+2456
+1458241084.26760010	+15.70605469	+0.43066406	-3.28271484	+22.65380859	-36.25488281	-91.73583984	+4092	+15.06005859	+3.91113281	-4.70654297	+50.40527344	-41.00097656	-41.50634766	+5112	+13.43408203	-1.09863281	-5.69531250	+47.17529297	-23.90625000	-68.53271484	+2436
+1458241084.27169990	+15.67529297	+0.38671875	-3.30908203	+23.29101563	-35.66162109	-92.06542969	+4072	+15.02050781	+3.83642578	-4.72851563	+49.85595703	-41.11083984	-40.75927734	+5072	+13.39453125	-1.17333984	-5.67333984	+47.13134766	-23.42285156	-68.42285156	+2416
+1458241084.27589990	+15.64013672	+0.34277344	-3.33544922	+23.95019531	-35.02441406	-92.41699219	+4048	+14.97656250	+3.75292969	-4.74609375	+49.15283203	-41.24267578	-39.96826172	+5028	+13.34619141	-1.24365234	-5.65576172	+47.13134766	-22.89550781	-68.29101563	+2396
+1458241084.28010010	+15.60058594	+0.31640625	-3.34863281	+24.71923828	-34.49707031	-92.70263672	+4024	+14.94140625	+3.67382813	-4.74609375	+48.58154297	-41.52832031	-39.24316406	+4980	+13.29345703	-1.30957031	-5.63378906	+47.15332031	-22.43408203	-68.13720703	+2376
+1458241084.28420000	+15.56542969	+0.27685547	-3.36181641	+25.44433594	-33.96972656	-93.03222656	+4000	+14.91064453	+3.59033203	-4.74609375	+47.83447266	-41.81396484	-38.40820313	+4932	+13.24511719	-1.38867188	-5.61621094	+47.13134766	-21.88476563	-68.02734375	+2360
+1458241084.28839990	+15.52148438	+0.23730469	-3.37060547	+26.19140625	-33.44238281	-93.36181641	+3976	+14.87109375	+3.49804688	-4.74609375	+46.91162109	-42.16552734	-37.46337891	+4884	+13.19238281	-1.46337891	-5.59423828	+47.15332031	-21.33544922	-67.91748047	+2344
+1458241084.29250000	+15.48193359	+0.21972656	-3.36621094	+27.11425781	-33.04687500	-93.66943359	+3944	+14.84472656	+3.41015625	-4.72412109	+46.09863281	-42.69287109	-36.60644531	+4832	+13.13964844	-1.52929688	-5.57226563	+47.24121094	-20.83007813	-67.80761719	+2328
+1458241084.29670000	+15.44238281	+0.19335938	-3.36181641	+27.99316406	-32.62939453	-94.02099609	+3912	+14.81835938	+3.31787109	-4.69775391	+45.13183594	-43.24218750	-35.61767578	+4784	+13.08251953	-1.61279297	-5.55029297	+47.24121094	-20.23681641	-67.74169922	+2316
+1458241084.30090000	+15.39404297	+0.16259766	-3.35302734	+28.87207031	-32.18994141	-94.39453125	+3884	+14.79199219	+3.22119141	-4.66699219	+43.94531250	-43.87939453	-34.54101563	+4736	+13.02978516	-1.69628906	-5.52392578	+47.26318359	-19.66552734	-67.69775391	+2312
+1458241084.30500010	+15.35009766	+0.15380859	-3.34423828	+29.92675781	-31.81640625	-94.68017578	+3852	+14.77001953	+3.13330078	-4.62304688	+42.86865234	-44.62646484	-33.44238281	+4680	+12.97265625	-1.77099609	-5.49755859	+47.32910156	-19.09423828	-67.56591797	+2304
+1458241084.30920000	+15.30615234	+0.12304688	-3.33544922	+30.87158203	-31.39892578	-95.00976563	+3824	+14.74804688	+3.02783203	-4.58349609	+41.48437500	-45.32958984	-32.14599609	+4632	+12.91552734	-1.85888672	-5.47998047	+47.30712891	-18.47900391	-67.45605469	+2304
+1458241084.31340000	+15.25341797	+0.09228516	-3.33105469	+31.79443359	-30.91552734	-95.31738281	+3800	+14.71728516	+2.90917969	-4.54394531	+39.83642578	-46.09863281	-30.69580078	+4584	+12.85839844	-1.94238281	-5.45361328	+47.32910156	-17.86376953	-67.36816406	+2304
+1458241084.31750010	+15.20507813	+0.08789063	-3.32666016	+32.91503906	-30.52001953	-95.58105469	+3776	+14.69531250	+2.80810547	-4.49560547	+38.25439453	-46.91162109	-29.15771484	+4528	+12.79687500	-2.01708984	-5.43164063	+47.39501953	-17.27050781	-67.14843750	+2304
+1458241084.32170010	+15.14794922	+0.05273438	-3.31787109	+33.90380859	-30.08056641	-95.82275391	+3756	+14.66894531	+2.68945313	-4.44726563	+36.38671875	-47.70263672	-27.44384766	+4480	+12.73535156	-2.10058594	-5.41406250	+47.39501953	-16.65527344	-66.95068359	+2312
+1458241084.32590010	+15.09521484	+0.02197266	-3.31787109	+34.84863281	-29.61914063	-96.04248047	+3736	+14.64257813	+2.56201172	-4.39013672	+34.25537109	-48.58154297	-25.59814453	+4436	+12.67822266	-2.18408203	-5.38330078	+47.41699219	-16.08398438	-66.81884766	+2320
+1458241084.32999990	+15.04248047	+0.01318359	-3.31347656	+35.99121094	-29.22363281	-96.21826172	+3712	+14.61621094	+2.44335938	-4.32861328	+32.16796875	-49.41650391	-23.66455078	+4380	+12.62109375	-2.25439453	-5.35693359	+47.50488281	-15.55664063	-66.57714844	+2328
+1458241084.33419990	+14.98535156	-0.02197266	-3.30908203	+36.95800781	-28.78417969	-96.39404297	+3696	+14.58984375	+2.30712891	-4.27148438	+29.79492188	-50.22949219	-21.53320313	+4336	+12.55957031	-2.33789063	-5.33056641	+47.48291016	-15.00732422	-66.33544922	+2336
+1458241084.33839990	+14.92822266	-0.06152344	-3.32226563	+37.88085938	-28.27880859	-96.52587891	+3680	+14.55908203	+2.16650391	-4.20117188	+27.18017578	-51.06445313	-19.29199219	+4288	+12.50683594	-2.42138672	-5.29980469	+47.48291016	-14.47998047	-66.13769531	+2348
+1458241084.34250000	+14.87109375	-0.07910156	-3.33105469	+38.93554688	-27.79541016	-96.56982422	+3660	+14.52392578	+2.03466797	-4.14404297	+24.56542969	-51.74560547	-16.89697266	+4236	+12.44970703	-2.49609375	-5.27343750	+47.54882813	-13.99658203	-65.80810547	+2356
+1458241084.34670000	+14.80957031	-0.11865234	-3.34423828	+39.83642578	-27.33398438	-96.56982422	+3644	+14.48437500	+1.88085938	-4.08691406	+21.70898438	-52.36083984	-14.41406250	+4188	+12.39257813	-2.57080078	-5.25146484	+47.54882813	-13.51318359	-65.45654297	+2360
+1458241084.35089990	+14.74804688	-0.16259766	-3.36181641	+40.64941406	-26.85058594	-96.50390625	+3628	+14.44482422	+1.72705078	-4.01220703	+18.80859375	-52.99804688	-11.90917969	+4144	+12.34423828	-2.64990234	-5.21191406	+47.54882813	-13.09570313	-65.21484375	+2368
+1458241084.35500000	+14.68212891	-0.19775391	-3.37500000	+41.52832031	-26.41113281	-96.41601563	+3608	+14.39208984	+1.58203125	-3.95507813	+15.88623047	-53.39355469	-9.36035156	+4092	+12.29150391	-2.71582031	-5.18115234	+47.61474609	-12.70019531	-64.84130859	+2372
+1458241084.35920000	+14.61621094	-0.24609375	-3.39257813	+42.25341797	-25.97167969	-96.30615234	+3588	+14.34375000	+1.42382813	-3.89794922	+12.94189453	-53.74511719	-6.83349609	+4044	+12.23876953	-2.79052734	-5.15039063	+47.63671875	-12.30468750	-64.48974609	+2372
+1458241084.36340000	+14.55468750	-0.29882813	-3.41015625	+42.93457031	-25.55419922	-96.17431641	+3568	+14.29980469	+1.27441406	-3.82324219	+10.04150391	-54.18457031	-4.35058594	+4004	+12.19042969	-2.86523438	-5.11083984	+47.63671875	-11.97509766	-64.20410156	+2376
+1458241084.36750010	+14.49316406	-0.34277344	-3.42773438	+43.65966797	-25.15869141	-95.97656250	+3544	+14.24267578	+1.12939453	-3.76611328	+7.16308594	-54.29443359	-1.86767578	+3952	+12.14208984	-2.93115234	-5.07568359	+47.72460938	-11.66748047	-63.83056641	+2372
+1458241084.37170000	+14.43164063	-0.38671875	-3.44531250	+44.31884766	-24.76318359	-95.75683594	+3516	+14.18994141	+0.97119141	-3.71337891	+4.41650391	-54.36035156	+0.39550781	+3908	+12.09375000	-3.00585938	-5.04492188	+47.72460938	-11.31591797	-63.45703125	+2364
+1458241084.37579990	+14.37011719	-0.43505859	-3.44531250	+44.91210938	-24.52148438	-95.55908203	+3484	+14.13281250	+0.82177734	-3.63427734	+1.95556641	-54.53613281	+2.43896484	+3864	+12.04541016	-3.08056641	-5.00097656	+47.74658203	-10.98632813	-63.14941406	+2364
+1458241084.38000010	+14.30419922	-0.49218750	-3.45849609	+45.28564453	-24.12597656	-95.20751953	+3460	+14.07128906	+0.68554688	-3.59033203	-0.32958984	-54.31640625	+4.37255859	+3820	+11.99267578	-3.14648438	-4.96582031	+47.83447266	-10.67871094	-62.70996094	+2352
+1458241084.38420010	+14.24267578	-0.54492188	-3.47607422	+45.63720703	-23.77441406	-94.83398438	+3428	+14.00976563	+0.54931641	-3.54638672	-2.35107422	-54.07470703	+6.04248047	+3776	+11.94433594	-3.22119141	-4.93505859	+47.83447266	-10.34912109	-62.27050781	+2344
+1458241084.38829990	+14.18115234	-0.60205078	-3.46289063	+45.98876953	-23.57666016	-94.57031250	+3396	+13.95703125	+0.42626953	-3.47607422	-4.04296875	-54.03076172	+7.47070313	+3744	+11.89599609	-3.29589844	-4.88671875	+47.85644531	-10.06347656	-61.94091797	+2336
+1458241084.39249990	+14.12402344	-0.66796875	-3.46289063	+46.09863281	-23.24707031	-94.17480469	+3364	+13.89990234	+0.31201172	-3.43652344	-5.55908203	-53.65722656	+8.78906250	+3700	+11.83886719	-3.36181641	-4.85156250	+47.92236328	-9.79980469	-61.47949219	+2324
+1458241084.39669990	+14.06689453	-0.72070313	-3.46728516	+46.25244141	-22.93945313	-93.75732422	+3332	+13.84716797	+0.19335938	-3.39697266	-6.81152344	-53.26171875	+9.79980469	+3668	+11.78613281	-3.44091797	-4.81640625	+47.92236328	-9.44824219	-61.01806641	+2316
+1458241084.40080000	+14.01416016	-0.77783203	-3.43212891	+46.38427734	-22.82958984	-93.51562500	+3304	+13.79882813	+0.08789063	-3.33105469	-7.73437500	-53.12988281	+10.56884766	+3640	+11.73339844	-3.52001953	-4.77246094	+47.94433594	-9.14062500	-60.64453125	+2308
+1458241084.40500000	+13.96142578	-0.84814453	-3.42333984	+46.27441406	-22.50000000	-93.03222656	+3272	+13.74609375	-0.00439453	-3.29150391	-8.45947266	-52.60253906	+11.27197266	+3600	+11.67626953	-3.59033203	-4.73730469	+47.96630859	-8.83300781	-60.11718750	+2300
+1458241084.40920000	+13.90869141	-0.90527344	-3.41894531	+46.20849609	-22.19238281	-92.52685547	+3240	+13.69775391	-0.10107422	-3.26074219	-8.94287109	-52.11914063	+11.68945313	+3572	+11.61474609	-3.67382813	-4.71093750	+47.94433594	-8.45947266	-59.56787109	+2292
+1458241084.41330000	+13.86035156	-0.96240234	-3.37060547	+46.14257813	-22.10449219	-92.19726563	+3216	+13.65380859	-0.18457031	-3.19921875	-9.14062500	-51.83349609	+11.88720703	+3544	+11.55761719	-3.75292969	-4.66699219	+47.92236328	-8.10791016	-59.10644531	+2292
+1458241084.41750000	+13.80761719	-1.03710938	-3.34863281	+45.79101563	-21.79687500	-91.64794922	+3196	+13.60546875	-0.25927734	-3.16406250	-9.18457031	-51.26220703	+12.06298828	+3512	+11.49169922	-3.82763672	-4.63623047	+47.92236328	-7.80029297	-58.51318359	+2284
+1458241084.42170000	+13.75488281	-1.10742188	-3.32666016	+45.43945313	-21.48925781	-91.09863281	+3172	+13.56152344	-0.33837891	-3.13330078	-9.11865234	-50.71289063	+12.06298828	+3480	+11.42578125	-3.90673828	-4.60986328	+47.87841797	-7.42675781	-57.89794922	+2284
+1458241084.42580010	+13.71093750	-1.17773438	-3.28271484	+45.15380859	-21.31347656	-90.70312500	+3156	+13.52197266	-0.41308594	-3.08496094	-8.98681641	-50.31738281	+12.01904297	+3452	+11.36425781	-3.99023438	-4.56591797	+47.85644531	-7.14111328	-57.41455078	+2288
+1458241084.43000010	+13.66259766	-1.24804688	-3.25634766	+44.75830078	-21.00585938	-90.10986328	+3140	+13.48242188	-0.47900391	-3.04980469	-8.76708984	-49.72412109	+11.97509766	+3420	+11.29833984	-4.06494141	-4.53076172	+47.83447266	-6.85546875	-56.77734375	+2288
+1458241084.43420000	+13.61865234	-1.31835938	-3.23437500	+44.36279297	-20.67626953	-89.53857422	+3120	+13.44287109	-0.55371094	-3.01904297	-8.52539063	-49.13085938	+11.79931641	+3396	+11.23242188	-4.14404297	-4.50439453	+47.81250000	-6.50390625	-56.11816406	+2292
+1458241084.43829990	+13.57470703	-1.38427734	-3.18603516	+43.98925781	-20.47851563	-89.07714844	+3108	+13.40332031	-0.62841797	-2.97070313	-8.21777344	-48.64746094	+11.60156250	+3372	+11.17089844	-4.22314453	-4.46044922	+47.76855469	-6.21826172	-55.59082031	+2304
+1458241084.44250010	+13.52636719	-1.45458984	-3.15966797	+43.52783203	-20.17089844	-88.43994141	+3096	+13.35937500	-0.69433594	-2.94433594	-7.86621094	-47.98828125	+11.40380859	+3344	+11.10937500	-4.30224609	-4.42529297	+47.74658203	-5.95458984	-54.93164063	+2308
+1458241084.44670010	+13.47802734	-1.53369141	-3.13330078	+43.02246094	-19.81933594	-87.80273438	+3088	+13.31542969	-0.76464844	-2.91796875	-7.55859375	-47.30712891	+11.18408203	+3316	+11.04345703	-4.37695313	-4.39453125	+47.74658203	-5.66894531	-54.25048828	+2316
+1458241084.45079990	+13.43408203	-1.60839844	-3.09814453	+42.56103516	-19.51171875	-87.25341797	+3080	+13.27587891	-0.83935547	-2.87841797	-7.29492188	-46.73583984	+11.00830078	+3296	+10.98632813	-4.45166016	-4.34619141	+47.74658203	-5.44921875	-53.72314453	+2324
+1458241084.45499990	+13.39013672	-1.67871094	-3.07617188	+42.14355469	-19.16015625	-86.59423828	+3068	+13.22753906	-0.90527344	-2.84765625	-7.03125000	-46.05468750	+10.87646484	+3268	+10.92480469	-4.52197266	-4.30664063	+47.74658203	-5.25146484	-53.06396484	+2332
+1458241084.45910000	+13.34179688	-1.75781250	-3.05419922	+41.66015625	-18.76464844	-85.93505859	+3060	+13.18359375	-0.98437500	-2.82568359	-6.81152344	-45.35156250	+10.72265625	+3248	+10.86767578	-4.58789063	-4.27148438	+47.79052734	-5.00976563	-52.38281250	+2340
+1458241084.46330000	+13.29785156	-1.83251953	-3.02343750	+41.22070313	-18.43505859	-85.36376953	+3056	+13.14404297	-1.05908203	-2.79052734	-6.65771484	-44.73632813	+10.61279297	+3228	+10.81933594	-4.65820313	-4.21875000	+47.85644531	-4.83398438	-51.87744141	+2348
+1458241084.46750000	+13.25390625	-1.89843750	-3.00585938	+40.86914063	-18.03955078	-84.68261719	+3044	+13.10009766	-1.12939453	-2.76855469	-6.45996094	-43.98925781	+10.54687500	+3204	+10.76220703	-4.72412109	-4.17041016	+47.90039063	-4.68017578	-51.28417969	+2352
+1458241084.47160010	+13.20996094	-1.97753906	-2.98828125	+40.42968750	-17.62207031	-84.00146484	+3036	+13.05175781	-1.20410156	-2.74658203	-6.30615234	-43.22021484	+10.45898438	+3184	+10.71386719	-4.79003906	-4.13085938	+47.98828125	-4.48242188	-50.62500000	+2356
+1458241084.47580000	+13.16601563	-2.05664063	-2.96630859	+40.05615234	-17.24853516	-83.40820313	+3028	+13.00781250	-1.28320313	-2.71582031	-6.21826172	-42.53906250	+10.41503906	+3168	+10.66992188	-4.85595703	-4.07373047	+48.09814453	-4.35058594	-50.11962891	+2364
+1458241084.48000000	+13.11767578	-2.12255859	-2.94873047	+39.72656250	-16.83105469	-82.70507813	+3012	+12.95947266	-1.34912109	-2.69824219	-6.06445313	-41.77001953	+10.43701172	+3148	+10.61718750	-4.92187500	-4.02099609	+48.20800781	-4.19677734	-49.52636719	+2364
+1458241084.48410010	+13.07373047	-2.19726563	-2.93115234	+39.39697266	-16.41357422	-82.04589844	+3004	+12.91552734	-1.42382813	-2.67626953	-5.97656250	-41.00097656	+10.43701172	+3128	+10.57324219	-4.98339844	-3.97705078	+48.33984375	-4.04296875	-48.88916016	+2364
+1458241084.48830010	+13.02978516	-2.27197266	-2.90917969	+39.08935547	-16.01806641	-81.45263672	+2992	+12.86718750	-1.50292969	-2.64990234	-5.93261719	-40.31982422	+10.48095703	+3112	+10.53369141	-5.04052734	-3.91992188	+48.51562500	-3.93310547	-48.38378906	+2360
+1458241084.49250010	+12.98144531	-2.33789063	-2.88720703	+38.86962891	-15.64453125	-80.81542969	+2976	+12.82324219	-1.56884766	-2.62353516	-5.82275391	-39.61669922	+10.56884766	+3096	+10.48095703	-5.10644531	-3.86718750	+48.64746094	-3.80126953	-47.83447266	+2360
+1458241084.49659990	+12.93750000	-2.40820313	-2.86523438	+38.64990234	-15.24902344	-80.20019531	+2964	+12.77490234	-1.63916016	-2.59716797	-5.71289063	-38.91357422	+10.61279297	+3080	+10.43701172	-5.16357422	-3.81884766	+48.80126953	-3.64746094	-47.24121094	+2356
+1458241084.50079990	+12.89355469	-2.47851563	-2.83886719	+38.43017578	-14.89746094	-79.62890625	+2952	+12.73095703	-1.70947266	-2.56640625	-5.64697266	-38.27636719	+10.70068359	+3064	+10.39746094	-5.22509766	-3.76171875	+48.97705078	-3.55957031	-46.75781250	+2352
+1458241084.50500010	+12.84960938	-2.54003906	-2.81250000	+38.29833984	-14.56787109	-79.07958984	+2936	+12.68701172	-1.77099609	-2.54003906	-5.51513672	-37.63916016	+10.81054688	+3048	+10.34912109	-5.29101563	-3.70898438	+49.10888672	-3.42773438	-46.25244141	+2344
+1458241084.50910000	+12.80126953	-2.61035156	-2.78613281	+38.14453125	-14.23828125	-78.53027344	+2924	+12.63867188	-1.84130859	-2.51367188	-5.42724609	-37.00195313	+10.89843750	+3032	+10.30517578	-5.35253906	-3.66064453	+49.28466797	-3.31787109	-45.70312500	+2340
+1458241084.51329990	+12.76171875	-2.67187500	-2.75537109	+38.01269531	-13.90869141	-78.02490234	+2908	+12.59912109	-1.90722656	-2.47851563	-5.31738281	-36.43066406	+10.98632813	+3016	+10.26562500	-5.41406250	-3.61230469	+49.43847656	-3.20800781	-45.19775391	+2332
+1458241084.51749990	+12.71337891	-2.73339844	-2.72021484	+37.94677734	-13.66699219	-77.54150391	+2896	+12.55078125	-1.96435547	-2.43896484	-5.20751953	-35.90332031	+11.09619141	+3000	+10.20849609	-5.47998047	-3.56396484	+49.52636719	-3.07617188	-44.69238281	+2324
+1458241084.52160000	+12.66943359	-2.79492188	-2.68945313	+37.88085938	-13.38134766	-77.10205078	+2880	+12.50683594	-2.02587891	-2.40380859	-5.05371094	-35.39794922	+11.20605469	+2988	+10.16455078	-5.54150391	-3.52001953	+49.68017578	-2.98828125	-44.18701172	+2316
+1458241084.52580000	+12.62548828	-2.85205078	-2.64990234	+37.83691406	-13.16162109	-76.68457031	+2868	+12.46728516	-2.08740234	-2.36425781	-4.92187500	-34.93652344	+11.29394531	+2972	+10.12060547	-5.60302734	-3.47167969	+49.81201172	-2.90039063	-43.70361328	+2308
+1458241084.52990010	+12.57714844	-2.90478516	-2.61035156	+37.83691406	-12.96386719	-76.31103516	+2856	+12.42333984	-2.14013672	-2.32031250	-4.76806641	-34.54101563	+11.38183594	+2960	+10.06347656	-5.67333984	-3.42773438	+49.87792969	-2.79052734	-43.28613281	+2304
+1458241084.53410010	+12.53320313	-2.96630859	-2.57080078	+37.81494141	-12.76611328	-75.93750000	+2848	+12.38378906	-2.19726563	-2.28076172	-4.61425781	-34.14550781	+11.44775391	+2948	+10.01513672	-5.73486328	-3.38818359	+49.98779297	-2.68066406	-42.80273438	+2296
+1458241084.53830000	+12.48925781	-3.02343750	-2.52685547	+37.81494141	-12.56835938	-75.60791016	+2840	+12.34423828	-2.25439453	-2.23681641	-4.46044922	-33.77197266	+11.51367188	+2936	+9.97119141	-5.80078125	-3.34423828	+50.09765625	-2.61474609	-42.38525391	+2292
+1458241084.54239990	+12.44531250	-3.07617188	-2.48730469	+37.81494141	-12.39257813	-75.27832031	+2832	+12.30468750	-2.30712891	-2.19287109	-4.28466797	-33.42041016	+11.60156250	+2924	+9.91406250	-5.87109375	-3.30029297	+50.11962891	-2.50488281	-41.96777344	+2292
+1458241084.54660010	+12.40136719	-3.12890625	-2.44775391	+37.83691406	-12.19482422	-74.94873047	+2824	+12.26074219	-2.36425781	-2.15332031	-4.13085938	-33.04687500	+11.66748047	+2912	+9.86572266	-5.93261719	-3.26513672	+50.22949219	-2.43896484	-41.52832031	+2288
+1458241084.55080010	+12.36181641	-3.18603516	-2.40820313	+37.88085938	-12.01904297	-74.64111328	+2820	+12.22558594	-2.42138672	-2.10937500	-3.97705078	-32.71728516	+11.71142578	+2900	+9.82177734	-5.99853516	-3.22558594	+50.33935547	-2.37304688	-41.13281250	+2284
+1458241084.55489990	+12.31347656	-3.23437500	-2.36865234	+37.94677734	-11.86523438	-74.35546875	+2812	+12.18164063	-2.46972656	-2.06542969	-3.77929688	-32.40966797	+11.77734375	+2888	+9.76904297	-6.06884766	-3.18164063	+50.36132813	-2.28515625	-40.75927734	+2284
+1458241084.55909990	+12.26953125	-3.28710938	-2.32910156	+37.99072266	-11.68945313	-74.06982422	+2812	+12.14208984	-2.52685547	-2.02587891	-3.60351563	-32.08007813	+11.82128906	+2880	+9.72070313	-6.12597656	-3.14648438	+50.47119141	-2.21923828	-40.34179688	+2280
+1458241084.56329990	+12.22998047	-3.33984375	-2.28955078	+38.05664063	-11.53564453	-73.80615234	+2808	+12.10253906	-2.57958984	-1.98193359	-3.42773438	-31.77246094	+11.86523438	+2872	+9.68115234	-6.18750000	-3.10253906	+50.60302734	-2.17529297	-40.03417969	+2280
+1458241084.56740000	+12.19042969	-3.39257813	-2.25439453	+38.14453125	-11.38183594	-73.49853516	+2808	+12.06298828	-2.62792969	-1.94677734	-3.22998047	-31.46484375	+11.95312500	+2860	+9.63281250	-6.25781250	-3.05859375	+50.66894531	-2.10937500	-39.72656250	+2284
+1458241084.57160000	+12.14648438	-3.44531250	-2.21923828	+38.21044922	-11.20605469	-73.21289063	+2804	+12.02343750	-2.68505859	-1.91162109	-3.07617188	-31.11328125	+12.01904297	+2852	+9.58886719	-6.31494141	-3.01904297	+50.82275391	-2.04345703	-39.37500000	+2280
+1458241084.57579990	+12.10693359	-3.49804688	-2.18847656	+38.29833984	-11.05224609	-72.92724609	+2804	+11.98388672	-2.73779297	-1.87207031	-2.92236328	-30.80566406	+12.08496094	+2844	+9.55371094	-6.37646484	-2.97509766	+50.97656250	-2.02148438	-39.08935547	+2280
+1458241084.57990000	+12.06738281	-3.54638672	-2.15332031	+38.40820313	-10.87646484	-72.64160156	+2800	+11.93994141	-2.79052734	-1.84130859	-2.72460938	-30.45410156	+12.19482422	+2836	+9.50976563	-6.43798828	-2.93115234	+51.06445313	-1.95556641	-38.80371094	+2284
+1458241084.58410000	+12.02783203	-3.59472656	-2.12255859	+38.51806641	-10.72265625	-72.33398438	+2796	+11.90039063	-2.84326172	-1.80615234	-2.54882813	-30.10253906	+12.28271484	+2828	+9.47460938	-6.49072266	-2.88720703	+51.28417969	-1.93359375	-38.51806641	+2280
+1458241084.58830000	+11.98828125	-3.64746094	-2.09179688	+38.62792969	-10.59082031	-72.04833984	+2792	+11.86083984	-2.89599609	-1.77539063	-2.39501953	-29.77294922	+12.39257813	+2816	+9.44824219	-6.54345703	-2.84326172	+51.50390625	-1.93359375	-38.29833984	+2276
+1458241084.59240010	+11.94873047	-3.69580078	-2.06103516	+38.73779297	-10.45898438	-71.78466797	+2788	+11.81689453	-2.94433594	-1.74462891	-2.21923828	-29.46533203	+12.52441406	+2808	+9.40869141	-6.60058594	-2.79492188	+51.63574219	-1.91162109	-38.10058594	+2276
+1458241084.59660010	+11.90917969	-3.74414063	-2.03027344	+38.86962891	-10.32714844	-71.49902344	+2784	+11.77734375	-2.99707031	-1.71386719	-2.04345703	-29.13574219	+12.63427734	+2796	+9.38232422	-6.64892578	-2.74658203	+51.89941406	-1.91162109	-37.85888672	+2268
+1458241084.60080000	+11.87402344	-3.79248047	-1.99951172	+38.97949219	-10.19531250	-71.23535156	+2776	+11.73779297	-3.04980469	-1.68310547	-1.88964844	-28.85009766	+12.76611328	+2784	+9.35595703	-6.70166016	-2.69824219	+52.14111328	-1.91162109	-37.68310547	+2264
+1458241084.60489990	+11.83447266	-3.84521484	-1.96875000	+39.11132813	-10.10742188	-70.97167969	+2768	+11.69824219	-3.09814453	-1.65234375	-1.73583984	-28.56445313	+12.89794922	+2776	+9.32519531	-6.75878906	-2.64990234	+52.29492188	-1.88964844	-37.52929688	+2260
+1458241084.60910010	+11.79931641	-3.88916016	-1.93798828	+39.24316406	-9.99755859	-70.72998047	+2760	+11.65869141	-3.14648438	-1.62158203	-1.56005859	-28.27880859	+13.02978516	+2764	+9.30322266	-6.80273438	-2.60156250	+52.55859375	-1.88964844	-37.37548828	+2248
+1458241084.61319990	+11.76416016	-3.93310547	-1.91162109	+39.39697266	-9.88769531	-70.46630859	+2748	+11.61914063	-3.19482422	-1.59521484	-1.38427734	-27.99316406	+13.16162109	+2748	+9.27685547	-6.85107422	-2.55761719	+52.80029297	-1.91162109	-37.17773438	+2240
+1458241084.61739990	+11.72900391	-3.98144531	-1.88085938	+39.50683594	-9.79980469	-70.24658203	+2740	+11.57958984	-3.24316406	-1.56445313	-1.25244141	-27.75146484	+13.29345703	+2736	+9.24609375	-6.90380859	-2.51367188	+52.97607422	-1.91162109	-37.04589844	+2228
+1458241084.62159990	+11.69384766	-4.02539063	-1.85449219	+39.63867188	-9.71191406	-70.02685547	+2728	+11.54003906	-3.28710938	-1.53369141	-1.05468750	-27.50976563	+13.40332031	+2724	+9.21972656	-6.94775391	-2.46972656	+53.21777344	-1.91162109	-36.87011719	+2216
+1458241084.62570000	+11.65869141	-4.06933594	-1.82373047	+39.77050781	-9.64599609	-69.80712891	+2716	+11.50488281	-3.33105469	-1.50732422	-0.87890625	-27.26806641	+13.51318359	+2712	+9.19775391	-6.99169922	-2.42578125	+53.45947266	-1.95556641	-36.71630859	+2204
+1458241084.62990000	+11.61914063	-4.11767578	-1.79296875	+39.88037109	-9.58007813	-69.63134766	+2704	+11.46533203	-3.37500000	-1.47216797	-0.72509766	-27.09228516	+13.60107422	+2696	+9.16699219	-7.04882813	-2.38183594	+53.59130859	-1.93359375	-36.58447266	+2196
+1458241084.63410000	+11.58837891	-4.15722656	-1.76220703	+40.03417969	-9.49218750	-69.47753906	+2688	+11.43017578	-3.41894531	-1.44140625	-0.52734375	-26.89453125	+13.68896484	+2684	+9.13623047	-7.09716797	-2.34228516	+53.78906250	-1.91162109	-36.43066406	+2184
+1458241084.63820000	+11.55322266	-4.19677734	-1.73583984	+40.16601563	-9.40429688	-69.27978516	+2676	+11.39501953	-3.45849609	-1.41503906	-0.32958984	-26.69677734	+13.75488281	+2668	+9.10986328	-7.14550781	-2.30712891	+53.94287109	-1.93359375	-36.23291016	+2168
+1458241084.64240000	+11.51367188	-4.24511719	-1.70507813	+40.27587891	-9.31640625	-69.12597656	+2664	+11.35986328	-3.50244141	-1.38427734	-0.19775391	-26.54296875	+13.79882813	+2656	+9.07470703	-7.19824219	-2.27197266	+54.05273438	-1.91162109	-36.05712891	+2156
+1458241084.64660000	+11.48291016	-4.28466797	-1.67871094	+40.40771484	-9.22851563	-68.99414063	+2652	+11.32470703	-3.54199219	-1.35351563	+0.00000000	-26.36718750	+13.84277344	+2644	+9.03955078	-7.24658203	-2.23681641	+54.18457031	-1.88964844	-35.83740234	+2144
+1458241084.65070010	+11.44775391	-4.31982422	-1.65673828	+40.53955078	-9.11865234	-68.81835938	+2640	+11.29394531	-3.57714844	-1.32714844	+0.19775391	-26.16943359	+13.86474609	+2632	+9.00439453	-7.29492188	-2.21044922	+54.31640625	-1.88964844	-35.59570313	+2132
+1458241084.65490010	+11.40820313	-4.36376953	-1.63037109	+40.64941406	-9.00878906	-68.68652344	+2628	+11.25878906	-3.62109375	-1.30078125	+0.35156250	-26.01562500	+13.88671875	+2620	+8.96484375	-7.35205078	-2.17968750	+54.36035156	-1.84570313	-35.37597656	+2120
+1458241084.65910010	+11.37304688	-4.39892578	-1.60400391	+40.78125000	-8.89892578	-68.55468750	+2620	+11.22363281	-3.65625000	-1.27441406	+0.54931641	-25.83984375	+13.88671875	+2608	+8.92968750	-7.40039063	-2.15332031	+54.44824219	-1.82373047	-35.13427734	+2112
+1458241084.66319990	+11.34228516	-4.43408203	-1.58642578	+40.89111328	-8.78906250	-68.40087891	+2608	+11.19287109	-3.69580078	-1.25244141	+0.72509766	-25.66406250	+13.88671875	+2596	+8.89013672	-7.44873047	-2.12695313	+54.53613281	-1.77978516	-34.89257813	+2100
+1458241084.66739990	+11.30712891	-4.47802734	-1.56445313	+40.97900391	-8.65722656	-68.29101563	+2600	+11.15771484	-3.73535156	-1.22607422	+0.87890625	-25.48828125	+13.86474609	+2584	+8.85058594	-7.50585938	-2.10058594	+54.58007813	-1.73583984	-34.65087891	+2092
+1458241084.67160010	+11.27197266	-4.51318359	-1.54248047	+41.08886719	-8.52539063	-68.18115234	+2592	+11.12695313	-3.77050781	-1.20410156	+1.05468750	-25.31250000	+13.84277344	+2572	+8.81103516	-7.55419922	-2.07861328	+54.62402344	-1.69189453	-34.40917969	+2084
+1458241084.67569990	+11.23681641	-4.54833984	-1.52490234	+41.19873047	-8.37158203	-68.02734375	+2584	+11.09619141	-3.80566406	-1.18652344	+1.20849609	-25.11474609	+13.82080078	+2560	+8.77148438	-7.60253906	-2.05664063	+54.68994141	-1.64794922	-34.12353516	+2076
+1458241084.67989990	+11.20166016	-4.58789063	-1.50732422	+41.26464844	-8.21777344	-67.89550781	+2580	+11.06103516	-3.84521484	-1.16894531	+1.34033203	-24.91699219	+13.79882813	+2552	+8.73193359	-7.65527344	-2.03466797	+54.71191406	-1.58203125	-33.88183594	+2068
+1458241084.68400000	+11.17089844	-4.62304688	-1.49414063	+41.35253906	-8.06396484	-67.76367188	+2572	+11.03027344	-3.88037109	-1.15136719	+1.47216797	-24.71923828	+13.77685547	+2544	+8.69677734	-7.69921875	-2.01269531	+54.77783203	-1.53808594	-33.64013672	+2060
+1458241084.68820000	+11.14013672	-4.65820313	-1.48095703	+41.44042969	-7.91015625	-67.63183594	+2568	+10.99951172	-3.91992188	-1.13818359	+1.60400391	-24.49951172	+13.77685547	+2532	+8.66162109	-7.74755859	-1.99072266	+54.84375000	-1.51611328	-33.39843750	+2052
+1458241084.69240000	+11.10498047	-4.69335938	-1.46777344	+41.48437500	-7.75634766	-67.52197266	+2560	+10.96435547	-3.95507813	-1.12500000	+1.71386719	-24.30175781	+13.77685547	+2520	+8.62207031	-7.79589844	-1.96435547	+54.88769531	-1.42822266	-33.22265625	+2044
+1458241084.69650010	+11.07421875	-4.72851563	-1.45019531	+41.52832031	-7.62451172	-67.41210938	+2556	+10.93359375	-3.99023438	-1.10742188	+1.84570313	-24.08203125	+13.75488281	+2512	+8.59130859	-7.83544922	-1.93798828	+54.97558594	-1.38427734	-33.04687500	+2036
+1458241084.70070000	+11.04345703	-4.76367188	-1.44140625	+41.59423828	-7.47070313	-67.28027344	+2548	+10.90283203	-4.02539063	-1.09863281	+1.93359375	-23.86230469	+13.75488281	+2500	+8.56054688	-7.87939453	-1.91601563	+55.06347656	-1.31835938	-32.84912109	+2024
+1458241084.70490000	+11.01269531	-4.80322266	-1.42822266	+41.59423828	-7.29492188	-67.14843750	+2544	+10.87207031	-4.06494141	-1.08984375	+2.02148438	-23.66455078	+13.75488281	+2488	+8.52978516	-7.91894531	-1.88964844	+55.15136719	-1.25244141	-32.69531250	+2016
+1458241084.70900010	+10.98632813	-4.83837891	-1.41943359	+41.63818359	-7.16308594	-67.03857422	+2536	+10.84570313	-4.09570313	-1.07666016	+2.10937500	-23.46679688	+13.75488281	+2476	+8.50341797	-7.95849609	-1.85888672	+55.26123047	-1.18652344	-32.58544922	+2004
+1458241084.71320010	+10.95556641	-4.87353516	-1.41064453	+41.68212891	-7.00927734	-66.90673828	+2524	+10.81494141	-4.13085938	-1.07226563	+2.17529297	-23.24707031	+13.79882813	+2464	+8.47705078	-7.99365234	-1.83691406	+55.37109375	-1.14257813	-32.43164063	+1992
+1458241084.71740010	+10.92480469	-4.90869141	-1.40185547	+41.68212891	-6.87744141	-66.79687500	+2516	+10.78417969	-4.16601563	-1.06787109	+2.24121094	-23.04931641	+13.79882813	+2452	+8.45068359	-8.03320313	-1.80615234	+55.45898438	-1.07666016	-32.34375000	+1980
+1458241084.72149990	+10.89843750	-4.94384766	-1.38867188	+41.70410156	-6.74560547	-66.70898438	+2504	+10.75341797	-4.19677734	-1.05908203	+2.32910156	-22.85156250	+13.79882813	+2436	+8.42871094	-8.06396484	-1.77978516	+55.61279297	-1.01074219	-32.27783203	+1964
+1458241084.72569990	+10.87207031	-4.97460938	-1.38427734	+41.72607422	-6.61376953	-66.59912109	+2492	+10.72705078	-4.22753906	-1.05468750	+2.39501953	-22.65380859	+13.84277344	+2420	+8.40234375	-8.09912109	-1.75341797	+55.74462891	-0.96679688	-32.18994141	+1948
+1458241084.72989990	+10.84130859	-5.00976563	-1.37548828	+41.70410156	-6.48193359	-66.51123047	+2480	+10.69628906	-4.26269531	-1.04589844	+2.46093750	-22.50000000	+13.84277344	+2408	+8.38037109	-8.12988281	-1.72705078	+55.85449219	-0.90087891	-32.12402344	+1936
+1458241084.73400000	+10.81494141	-5.04492188	-1.36230469	+41.72607422	-6.37207031	-66.44531250	+2464	+10.66992188	-4.29345703	-1.03710938	+2.52685547	-22.34619141	+13.84277344	+2392	+8.35839844	-8.16064453	-1.70068359	+55.96435547	-0.83496094	-32.08007813	+1920
+1458241084.73819990	+10.78417969	-5.07568359	-1.35791016	+41.72607422	-6.24023438	-66.35742188	+2448	+10.64355469	-4.32421875	-1.03271484	+2.59277344	-22.17041016	+13.84277344	+2376	+8.33203125	-8.19580078	-1.67431641	+56.07421875	-0.79101563	-32.01416016	+1904
+1458241084.74239990	+10.75781250	-5.10644531	-1.34912109	+41.70410156	-6.10839844	-66.26953125	+2432	+10.61279297	-4.35498047	-1.02832031	+2.63671875	-22.01660156	+13.84277344	+2360	+8.31005859	-8.22656250	-1.65234375	+56.16210938	-0.72509766	-31.94824219	+1888
+1458241084.74650000	+10.73144531	-5.13720703	-1.34033203	+41.72607422	-5.99853516	-66.20361328	+2416	+10.58642578	-4.38134766	-1.01953125	+2.70263672	-21.88476563	+13.84277344	+2344	+8.28369141	-8.25732422	-1.62597656	+56.25000000	-0.65917969	-31.88232422	+1872
+1458241084.75070000	+10.70068359	-5.16357422	-1.33593750	+41.72607422	-5.88867188	-66.11572266	+2400	+10.56005859	-4.40771484	-1.01513672	+2.79052734	-21.73095703	+13.84277344	+2328	+8.25732422	-8.28808594	-1.60839844	+56.33789063	-0.63720703	-31.79443359	+1856
+1458241084.75490000	+10.67431641	-5.19433594	-1.32714844	+41.72607422	-5.77880859	-66.07177734	+2384	+10.53369141	-4.43408203	-1.00634766	+2.83447266	-21.62109375	+13.82080078	+2312	+8.23095703	-8.31445313	-1.59082031	+56.40380859	-0.59326172	-31.70654297	+1840
+1458241084.75900010	+10.64794922	-5.21630859	-1.31835938	+41.72607422	-5.66894531	-66.02783203	+2368	+10.50732422	-4.46044922	-1.00195313	+2.90039063	-21.48925781	+13.79882813	+2296	+8.20019531	-8.34521484	-1.56884766	+56.42578125	-0.54931641	-31.59667969	+1828
+1458241084.76320000	+10.62158203	-5.24267578	-1.31396484	+41.72607422	-5.55908203	-65.98388672	+2352	+10.48095703	-4.48242188	-0.99316406	+2.98828125	-21.37939453	+13.77685547	+2280	+8.16943359	-8.37597656	-1.55566406	+56.46972656	-0.52734375	-31.48681641	+1816
+1458241084.77150010	+10.56445313	-5.29541016	-1.29638672	+41.72607422	-5.31738281	-65.91796875	+2324	+10.43261719	-4.53076172	-0.97558594	+3.09814453	-21.15966797	+13.68896484	+2252	+8.10791016	-8.44189453	-1.52490234	+56.46972656	-0.43945313	-31.24511719	+1796
+1458241084.77570010	+10.53808594	-5.31738281	-1.28759766	+41.72607422	-5.20751953	-65.87402344	+2312	+10.40625000	-4.55273438	-0.96679688	+3.16406250	-21.04980469	+13.64501953	+2240	+8.07275391	-8.47265625	-1.51611328	+56.44775391	-0.43945313	-31.09130859	+1784
+1458241084.77979990	+10.51171875	-5.33935547	-1.27880859	+41.72607422	-5.09765625	-65.85205078	+2300	+10.37988281	-4.57470703	-0.95800781	+3.22998047	-20.93994141	+13.57910156	+2228	+8.03759766	-8.50341797	-1.50292969	+56.42578125	-0.41748047	-30.93750000	+1776
+1458241084.78399990	+10.48535156	-5.35693359	-1.27001953	+41.72607422	-4.98779297	-65.83007813	+2288	+10.35791016	-4.59228516	-0.94921875	+3.29589844	-20.85205078	+13.53515625	+2216	+8.00683594	-8.52978516	-1.49414063	+56.40380859	-0.39550781	-30.80566406	+1764
+1458241084.78819990	+10.45898438	-5.37890625	-1.26123047	+41.74804688	-4.87792969	-65.80810547	+2280	+10.33593750	-4.61425781	-0.94042969	+3.36181641	-20.76416016	+13.49121094	+2204	+7.97167969	-8.55615234	-1.48095703	+56.38183594	-0.39550781	-30.65185547	+1756
+1458241084.79650000	+10.41064453	-5.41845703	-1.23925781	+41.77001953	-4.68017578	-65.78613281	+2264	+10.28759766	-4.65380859	-0.91845703	+3.49365234	-20.61035156	+13.38134766	+2184	+7.90136719	-8.61328125	-1.45898438	+56.33789063	-0.35156250	-30.38818359	+1736
+1458241084.80069990	+10.38427734	-5.43603516	-1.23046875	+41.77001953	-4.59228516	-65.78613281	+2256	+10.26562500	-4.67138672	-0.90527344	+3.53759766	-20.52246094	+13.33740234	+2176	+7.87060547	-8.63964844	-1.45019531	+56.31591797	-0.32958984	-30.27832031	+1724
+1458241084.80900000	+10.34033203	-5.47119141	-1.20849609	+41.81396484	-4.41650391	-65.76416016	+2244	+10.21728516	-4.70654297	-0.88769531	+3.66943359	-20.34667969	+13.24951172	+2160	+7.81347656	-8.68798828	-1.42382813	+56.33789063	-0.30761719	-30.05859375	+1708
+1458241084.81730010	+10.29199219	-5.50195313	-1.19091797	+41.85791016	-4.24072266	-65.72021484	+2228	+10.17333984	-4.73730469	-0.86572266	+3.77929688	-20.19287109	+13.20556641	+2140	+7.75634766	-8.72753906	-1.39306641	+56.40380859	-0.28564453	-29.88281250	+1688
+1458241084.82150010	+10.27001953	-5.51513672	-1.18212891	+41.90185547	-4.17480469	-65.67626953	+2220	+10.14697266	-4.75488281	-0.85693359	+3.82324219	-20.10498047	+13.18359375	+2132	+7.73437500	-8.74511719	-1.37988281	+56.46972656	-0.26367188	-29.81689453	+1680
+1458241084.82979990	+10.23046875	-5.54589844	-1.16015625	+41.98974609	-4.04296875	-65.63232422	+2204	+10.10302734	-4.78125000	-0.83935547	+3.93310547	-19.95117188	+13.18359375	+2116	+7.69482422	-8.77587891	-1.34033203	+56.64550781	-0.21972656	-29.75097656	+1668
+1458241084.84649990	+10.14257813	-5.59863281	-1.13378906	+42.16552734	-3.73535156	-65.34667969	+2160	+10.01513672	-4.83398438	-0.81298828	+4.15283203	-19.53369141	+13.31542969	+2072	+7.62890625	-8.82861328	-1.26123047	+57.10693359	-0.04394531	-29.57519531	+1644
+1458241084.85480000	+10.09863281	-5.62060547	-1.12060547	+42.27539063	-3.58154297	-65.17089844	+2136	+9.96679688	-4.85595703	-0.79980469	+4.26269531	-19.29199219	+13.40332031	+2048	+7.59814453	-8.85058594	-1.22167969	+57.37060547	+0.06591797	-29.46533203	+1640
+1458241084.86310010	+10.05908203	-5.64257813	-1.11181641	+42.40722656	-3.38378906	-64.97314453	+2116	+9.92285156	-4.87353516	-0.79101563	+4.39453125	-19.00634766	+13.51318359	+2024	+7.56298828	-8.87255859	-1.18652344	+57.59033203	+0.21972656	-29.26757813	+1640
+1458241084.87150000	+10.01513672	-5.66455078	-1.10302734	+42.51708984	-3.18603516	-64.75341797	+2096	+9.88330078	-4.89550781	-0.78222656	+4.50439453	-18.69873047	+13.62304688	+1996	+7.52783203	-8.89892578	-1.15136719	+57.78808594	+0.35156250	-29.02587891	+1640
+1458241084.87980010	+9.97119141	-5.68212891	-1.09863281	+42.58300781	-2.94433594	-64.51171875	+2076	+9.83935547	-4.91308594	-0.77343750	+4.59228516	-18.34716797	+13.73291016	+1972	+7.48388672	-8.92529297	-1.12939453	+57.94189453	+0.50537109	-28.67431641	+1640
+1458241084.88400010	+9.95361328	-5.69091797	-1.09423828	+42.64892578	-2.81250000	-64.37988281	+2068	+9.82177734	-4.92187500	-0.76904297	+4.63623047	-18.17138672	+13.77685547	+1960	+7.45751953	-8.93408203	-1.12060547	+57.98583984	+0.57128906	-28.47656250	+1644
+1458241084.89229990	+9.90966797	-5.71289063	-1.08984375	+42.71484375	-2.54882813	-64.18212891	+2048	+9.78222656	-4.93945313	-0.76464844	+4.72412109	-17.84179688	+13.82080078	+1936	+7.40917969	-8.96484375	-1.10302734	+58.02978516	+0.72509766	-28.05908203	+1644
+1458241084.90060000	+9.87011719	-5.73046875	-1.08105469	+42.80273438	-2.28515625	-64.00634766	+2028	+9.74267578	-4.95263672	-0.75585938	+4.83398438	-17.51220703	+13.86474609	+1916	+7.35644531	-8.99121094	-1.08984375	+58.02978516	+0.85693359	-27.61962891	+1644
+1458241084.90899990	+9.83056641	-5.74804688	-1.07666016	+42.84667969	-1.99951172	-63.83056641	+2008	+9.70751953	-4.97460938	-0.74707031	+4.87792969	-17.18261719	+13.88671875	+1900	+7.30371094	-9.02197266	-1.08105469	+58.00781250	+0.98876953	-27.18017578	+1640
+1458241084.91730000	+9.79541016	-5.76562500	-1.07226563	+42.86865234	-1.73583984	-63.67675781	+1992	+9.67675781	-4.99218750	-0.74267578	+4.92187500	-16.87500000	+13.90869141	+1884	+7.25537109	-9.04833984	-1.07226563	+57.96386719	+1.07666016	-26.74072266	+1636
+1458241084.92140010	+9.77783203	-5.77441406	-1.06787109	+42.91259766	-1.62597656	-63.61083984	+1984	+9.65917969	-4.99658203	-0.73828125	+4.94384766	-16.76513672	+13.90869141	+1876	+7.23339844	-9.06152344	-1.06787109	+57.96386719	+1.14257813	-26.56494141	+1636
+1458241084.93390010	+9.73388672	-5.79638672	-1.05908203	+42.93457031	-1.29638672	-63.43505859	+1960	+9.61962891	-5.02294922	-0.72949219	+4.96582031	-16.41357422	+13.88671875	+1856	+7.17626953	-9.09228516	-1.04589844	+57.94189453	+1.31835938	-26.08154297	+1628
+1458241084.94230010	+9.71191406	-5.81835938	-1.05908203	+42.91259766	-1.07666016	-63.32519531	+1948	+9.59765625	-5.04492188	-0.72509766	+4.92187500	-16.19384766	+13.90869141	+1844	+7.14550781	-9.11425781	-1.02832031	+57.94189453	+1.45019531	-25.81787109	+1620
+1458241084.94639990	+9.70312500	-5.82714844	-1.05468750	+42.93457031	-1.01074219	-63.25927734	+1940	+9.58886719	-5.04931641	-0.72509766	+4.92187500	-16.10595703	+13.90869141	+1836	+7.13671875	-9.11865234	-1.01953125	+57.96386719	+1.51611328	-25.72998047	+1620
+1458241084.95479990	+9.68554688	-5.84912109	-1.05908203	+42.86865234	-0.83496094	-63.17138672	+1924	+9.57568359	-5.07128906	-0.72949219	+4.83398438	-15.90820313	+13.95263672	+1820	+7.12353516	-9.13183594	-1.00195313	+58.00781250	+1.66992188	-25.55419922	+1612
+1458241084.96310000	+9.67675781	-5.86230469	-1.05908203	+42.84667969	-0.70312500	-63.10546875	+1908	+9.57128906	-5.08447266	-0.72949219	+4.79003906	-15.77636719	+13.97460938	+1804	+7.11914063	-9.14062500	-0.97998047	+58.05175781	+1.82373047	-25.46630859	+1608
+1458241084.96729990	+9.67236328	-5.87988281	-1.05908203	+42.73681641	-0.63720703	-63.08349609	+1904	+9.56250000	-5.09765625	-0.72949219	+4.68017578	-15.71044922	+13.95263672	+1796	+7.11914063	-9.14941406	-0.97119141	+58.05175781	+1.91162109	-25.42236328	+1608
+1458241084.97560000	+9.67675781	-5.89306641	-1.06347656	+42.69287109	-0.52734375	-63.01757813	+1888	+9.56689453	-5.11083984	-0.73388672	+4.59228516	-15.57861328	+13.97460938	+1776	+7.11914063	-9.15820313	-0.94921875	+58.02978516	+2.06542969	-25.37841797	+1608
+1458241084.98390010	+9.67236328	-5.91503906	-1.06347656	+42.51708984	-0.43945313	-62.99560547	+1880	+9.56689453	-5.13281250	-0.74267578	+4.39453125	-15.46875000	+13.97460938	+1760	+7.11914063	-9.17138672	-0.93603516	+57.96386719	+2.19726563	-25.35644531	+1608
+1458241084.99219990	+9.68115234	-5.93261719	-1.06787109	+42.40722656	-0.37353516	-62.99560547	+1872	+9.57568359	-5.15039063	-0.74707031	+4.24072266	-15.42480469	+13.95263672	+1740	+7.12353516	-9.18017578	-0.92724609	+57.89794922	+2.28515625	-25.33447266	+1608
+1458241084.99640010	+9.68115234	-5.93701172	-1.06787109	+42.34130859	-0.35156250	-63.01757813	+1868	+9.58007813	-5.15478516	-0.74707031	+4.17480469	-15.42480469	+13.93066406	+1732	+7.12353516	-9.18457031	-0.92285156	+57.81005859	+2.32910156	-25.35644531	+1612
+1458241085.00469990	+9.68554688	-5.95019531	-1.06787109	+42.23144531	-0.32958984	-63.03955078	+1856	+9.58886719	-5.16796875	-0.74707031	+4.04296875	-15.42480469	+13.90869141	+1716	+7.12353516	-9.19775391	-0.91845703	+57.65625000	+2.39501953	-25.35644531	+1612
+1458241085.01309990	+9.69433594	-5.96337891	-1.06787109	+42.12158203	-0.28564453	-63.06152344	+1852	+9.59765625	-5.17675781	-0.74707031	+3.93310547	-15.42480469	+13.88671875	+1700	+7.11914063	-9.21093750	-0.91845703	+57.45849609	+2.41699219	-25.35644531	+1612
+1458241085.01720000	+9.69873047	-5.96777344	-1.06787109	+42.03369141	-0.28564453	-63.08349609	+1848	+9.60205078	-5.18115234	-0.74707031	+3.84521484	-15.44677734	+13.86474609	+1692	+7.11914063	-9.21533203	-0.91845703	+57.37060547	+2.39501953	-25.35644531	+1612
+1458241085.02560000	+9.70751953	-5.98535156	-1.06347656	+41.87988281	-0.28564453	-63.14941406	+1844	+9.61523438	-5.19433594	-0.74267578	+3.69140625	-15.49072266	+13.82080078	+1680	+7.11914063	-9.22412109	-0.91845703	+57.17285156	+2.37304688	-25.37841797	+1608
+1458241085.03390000	+9.73828125	-6.00732422	-1.04589844	+41.55029297	-0.32958984	-63.32519531	+1848	+9.65039063	-5.22070313	-0.72509766	+3.31787109	-15.68847656	+13.71093750	+1680	+7.11474609	-9.23291016	-0.91845703	+56.99707031	+2.35107422	-25.40039063	+1608
+1458241085.04220010	+9.75585938	-6.02050781	-1.02392578	+41.35253906	-0.46142578	-63.50097656	+1852	+9.67675781	-5.22949219	-0.70751953	+3.09814453	-15.88623047	+13.68896484	+1684	+7.11474609	-9.24169922	-0.91406250	+56.79931641	+2.28515625	-25.44433594	+1604
+1458241085.05060010	+9.76904297	-6.02490234	-1.00195313	+41.22070313	-0.63720703	-63.63281250	+1860	+9.69433594	-5.23388672	-0.68994141	+2.94433594	-16.08398438	+13.71093750	+1692	+7.11474609	-9.25048828	-0.91406250	+56.57958984	+2.17529297	-25.51025391	+1604
+1458241085.05890010	+9.78662109	-6.02490234	-0.97998047	+41.19873047	-0.81298828	-63.74267578	+1872	+9.71191406	-5.23388672	-0.66796875	+2.87841797	-16.30371094	+13.73291016	+1700	+7.11914063	-9.25927734	-0.90527344	+56.35986328	+2.04345703	-25.64208984	+1600
+1458241085.06719990	+9.79980469	-6.02490234	-0.96240234	+41.17675781	-1.01074219	-63.85253906	+1884	+9.72070313	-5.23388672	-0.65478516	+2.81250000	-16.47949219	+13.77685547	+1708	+7.13232422	-9.26367188	-0.88769531	+56.22802734	+1.91162109	-25.81787109	+1604
+1458241085.07550000	+9.80859375	-6.02490234	-0.94482422	+41.15478516	-1.16455078	-63.96240234	+1896	+9.73388672	-5.23388672	-0.63720703	+2.72460938	-16.65527344	+13.84277344	+1712	+7.14990234	-9.25927734	-0.86572266	+56.16210938	+1.77978516	-26.03759766	+1608
+1458241085.07970000	+9.81738281	-6.02490234	-0.93603516	+41.17675781	-1.25244141	-63.98437500	+1904	+9.73828125	-5.22949219	-0.63281250	+2.74658203	-16.74316406	+13.86474609	+1716	+7.16308594	-9.25927734	-0.85693359	+56.18408203	+1.73583984	-26.14746094	+1616
+1458241085.08800010	+9.82617188	-6.02050781	-0.92285156	+41.19873047	-1.38427734	-64.05029297	+1916	+9.74267578	-5.22949219	-0.62402344	+2.70263672	-16.87500000	+13.93066406	+1716	+7.18505859	-9.25048828	-0.83496094	+56.27197266	+1.64794922	-26.34521484	+1628
+1458241085.09640000	+9.83056641	-6.02050781	-0.91406250	+41.26464844	-1.49414063	-64.11621094	+1932	+9.74707031	-5.22509766	-0.61523438	+2.72460938	-16.98486328	+13.97460938	+1716	+7.20703125	-9.24169922	-0.81298828	+56.38183594	+1.62597656	-26.54296875	+1644
+1458241085.10470010	+9.83935547	-6.01611328	-0.90966797	+41.30859375	-1.53808594	-64.16015625	+1944	+9.75146484	-5.22509766	-0.61083984	+2.74658203	-17.05078125	+13.99658203	+1712	+7.22021484	-9.23730469	-0.79980469	+56.51367188	+1.60400391	-26.67480469	+1656
+1458241085.11299990	+9.83935547	-6.01611328	-0.90527344	+41.37451172	-1.56005859	-64.18212891	+1956	+9.75146484	-5.22070313	-0.60644531	+2.76855469	-17.07275391	+14.01855469	+1708	+7.23779297	-9.23291016	-0.78222656	+56.62353516	+1.62597656	-26.78466797	+1672
+1458241085.12140010	+9.84375000	-6.01171875	-0.90087891	+41.44042969	-1.58203125	-64.20410156	+1964	+9.75146484	-5.22070313	-0.60644531	+2.81250000	-17.09472656	+14.04052734	+1704	+7.24218750	-9.23291016	-0.77783203	+56.71142578	+1.64794922	-26.82861328	+1680
+1458241085.12550000	+9.84375000	-6.01171875	-0.90087891	+41.46240234	-1.58203125	-64.20410156	+1972	+9.75146484	-5.22070313	-0.60644531	+2.83447266	-17.09472656	+14.04052734	+1704	+7.24218750	-9.22851563	-0.77343750	+56.75537109	+1.64794922	-26.85058594	+1684
+1458241085.13389990	+9.84375000	-6.01171875	-0.90087891	+41.52832031	-1.56005859	-64.22607422	+1980	+9.75146484	-5.21630859	-0.60205078	+2.85644531	-17.09472656	+14.04052734	+1700	+7.24658203	-9.23291016	-0.77343750	+56.79931641	+1.66992188	-26.85058594	+1688
+1458241085.14220000	+9.83935547	-6.00732422	-0.90087891	+41.55029297	-1.56005859	-64.22607422	+1984	+9.74707031	-5.21630859	-0.60205078	+2.87841797	-17.09472656	+14.01855469	+1696	+7.24218750	-9.23291016	-0.77343750	+56.82128906	+1.66992188	-26.82861328	+1692
+1458241085.15050010	+9.83935547	-6.00732422	-0.90087891	+41.59423828	-1.53808594	-64.22607422	+1992	+9.74707031	-5.21630859	-0.60205078	+2.90039063	-17.07275391	+14.01855469	+1696	+7.23779297	-9.23730469	-0.77343750	+56.82128906	+1.66992188	-26.80664063	+1696
+1458241085.15879990	+9.83935547	-6.00732422	-0.90087891	+41.61621094	-1.53808594	-64.22607422	+1996	+9.74707031	-5.21191406	-0.60205078	+2.92236328	-17.07275391	+14.01855469	+1692	+7.23339844	-9.23730469	-0.77783203	+56.82128906	+1.66992188	-26.78466797	+1700
+1458241085.16720010	+9.83935547	-6.00292969	-0.90087891	+41.66015625	-1.51611328	-64.22607422	+2004	+9.74707031	-5.21191406	-0.59765625	+2.94433594	-17.07275391	+14.01855469	+1692	+7.22900391	-9.24169922	-0.77783203	+56.82128906	+1.66992188	-26.74072266	+1704
+1458241085.17549990	+9.83496094	-5.99853516	-0.89648438	+41.72607422	-1.51611328	-64.24804688	+2008	+9.74267578	-5.20751953	-0.59765625	+3.01025391	-17.07275391	+13.99658203	+1692	+7.22460938	-9.24169922	-0.78222656	+56.82128906	+1.64794922	-26.71875000	+1704
+1458241085.18380000	+9.83056641	-5.99414063	-0.89208984	+41.85791016	-1.49414063	-64.24804688	+2012	+9.73828125	-5.20312500	-0.58886719	+3.12011719	-17.07275391	+13.99658203	+1692	+7.21582031	-9.24609375	-0.78222656	+56.84326172	+1.62597656	-26.67480469	+1704
+1458241085.18800000	+9.83056641	-5.99414063	-0.89208984	+41.92382813	-1.49414063	-64.27001953	+2012	+9.73388672	-5.20312500	-0.58886719	+3.16406250	-17.07275391	+13.99658203	+1692	+7.21582031	-9.25048828	-0.78222656	+56.84326172	+1.62597656	-26.65283203	+1704
+1458241085.19630000	+9.82617188	-5.98974609	-0.88769531	+42.05566406	-1.49414063	-64.27001953	+2016	+9.72949219	-5.20312500	-0.58007813	+3.22998047	-17.11669922	+14.01855469	+1696	+7.21142578	-9.25048828	-0.78222656	+56.88720703	+1.60400391	-26.63085938	+1704
+1458241085.20470000	+9.82617188	-5.98974609	-0.88330078	+42.12158203	-1.53808594	-64.29199219	+2016	+9.72949219	-5.20312500	-0.57568359	+3.25195313	-17.13867188	+14.06250000	+1700	+7.21582031	-9.25488281	-0.77343750	+56.95312500	+1.60400391	-26.63085938	+1704
+1458241085.21300010	+9.82617188	-5.98974609	-0.87451172	+42.16552734	-1.58203125	-64.31396484	+2020	+9.72949219	-5.20312500	-0.57128906	+3.25195313	-17.18261719	+14.12841797	+1704	+7.22460938	-9.25488281	-0.76464844	+57.04101563	+1.60400391	-26.67480469	+1708
+1458241085.21720000	+9.83056641	-5.99414063	-0.87451172	+42.18750000	-1.60400391	-64.31396484	+2024	+9.72949219	-5.20312500	-0.57128906	+3.25195313	-17.20458984	+14.15039063	+1704	+7.22900391	-9.25488281	-0.76025391	+57.08496094	+1.60400391	-26.69677734	+1712
+1458241085.22550010	+9.83056641	-5.99414063	-0.87011719	+42.20947266	-1.64794922	-64.31396484	+2028	+9.72949219	-5.20751953	-0.56689453	+3.22998047	-17.24853516	+14.19433594	+1708	+7.23779297	-9.25488281	-0.74707031	+57.15087891	+1.60400391	-26.76269531	+1716
+1458241085.24210000	+9.83056641	-5.99853516	-0.86572266	+42.23144531	-1.71386719	-64.33593750	+2036	+9.72949219	-5.21191406	-0.55810547	+3.20800781	-17.33642578	+14.26025391	+1712	+7.24658203	-9.25927734	-0.72949219	+57.23876953	+1.58203125	-26.89453125	+1728
+1458241085.24630000	+9.83496094	-5.99853516	-0.86132813	+42.23144531	-1.73583984	-64.35791016	+2040	+9.72949219	-5.21191406	-0.55810547	+3.20800781	-17.33642578	+14.28222656	+1712	+7.24658203	-9.26367188	-0.72509766	+57.23876953	+1.56005859	-26.91650391	+1732
+1458241085.25460000	+9.83496094	-6.00292969	-0.86132813	+42.23144531	-1.75781250	-64.35791016	+2044	+9.72949219	-5.21630859	-0.55371094	+3.18603516	-17.38037109	+14.30419922	+1716	+7.24658203	-9.26806641	-0.72509766	+57.21679688	+1.51611328	-26.93847656	+1736
+1458241085.26300000	+9.83496094	-6.00292969	-0.85693359	+42.25341797	-1.80175781	-64.37988281	+2048	+9.72949219	-5.21630859	-0.55371094	+3.18603516	-17.42431641	+14.30419922	+1720	+7.24218750	-9.27685547	-0.72509766	+57.17285156	+1.47216797	-26.96044922	+1740
+1458241085.27130010	+9.83056641	-6.00292969	-0.85253906	+42.25341797	-1.82373047	-64.40185547	+2056	+9.73388672	-5.21630859	-0.54931641	+3.18603516	-17.46826172	+14.30419922	+1720	+7.23339844	-9.28125000	-0.72509766	+57.10693359	+1.42822266	-26.93847656	+1744
+1458241085.27550010	+9.83056641	-6.00292969	-0.85253906	+42.27539063	-1.84570313	-64.40185547	+2056	+9.73388672	-5.21630859	-0.54492188	+3.20800781	-17.46826172	+14.32617188	+1724	+7.22900391	-9.28564453	-0.72949219	+57.06298828	+1.40625000	-26.93847656	+1748
+1458241085.28379990	+9.83056641	-6.00732422	-0.84814453	+42.27539063	-1.86767578	-64.42382813	+2060	+9.73388672	-5.22070313	-0.54052734	+3.20800781	-17.51220703	+14.30419922	+1728	+7.22021484	-9.29443359	-0.73388672	+56.99707031	+1.34033203	-26.91650391	+1752
+1458241085.29210000	+9.83056641	-6.00732422	-0.84375000	+42.29736328	-1.88964844	-64.42382813	+2064	+9.73388672	-5.22070313	-0.54052734	+3.20800781	-17.53417969	+14.30419922	+1732	+7.21142578	-9.29882813	-0.73828125	+56.93115234	+1.29638672	-26.89453125	+1752
+1458241085.30040000	+9.83056641	-6.00732422	-0.84375000	+42.31933594	-1.88964844	-64.44580078	+2068	+9.73388672	-5.22070313	-0.53613281	+3.20800781	-17.55615234	+14.30419922	+1736	+7.20703125	-9.30322266	-0.74267578	+56.90917969	+1.27441406	-26.87255859	+1752
+1458241085.30880000	+9.82617188	-6.00732422	-0.83935547	+42.34130859	-1.91162109	-64.44580078	+2072	+9.73388672	-5.22070313	-0.53613281	+3.22998047	-17.55615234	+14.32617188	+1740	+7.20703125	-9.30761719	-0.74267578	+56.93115234	+1.27441406	-26.85058594	+1748
+1458241085.31290010	+9.82617188	-6.01171875	-0.83935547	+42.34130859	-1.91162109	-64.44580078	+2072	+9.72949219	-5.22509766	-0.53173828	+3.22998047	-17.55615234	+14.32617188	+1740	+7.20703125	-9.30761719	-0.74267578	+56.95312500	+1.27441406	-26.85058594	+1748
+1458241085.32130000	+9.82617188	-6.01171875	-0.83935547	+42.38525391	-1.91162109	-64.42382813	+2072	+9.72949219	-5.22509766	-0.53173828	+3.22998047	-17.55615234	+14.34814453	+1744	+7.21142578	-9.30761719	-0.73828125	+56.99707031	+1.29638672	-26.87255859	+1748
+1458241085.32960010	+9.82617188	-6.01171875	-0.83935547	+42.40722656	-1.91162109	-64.42382813	+2076	+9.72949219	-5.22509766	-0.53173828	+3.22998047	-17.55615234	+14.37011719	+1748	+7.21582031	-9.30322266	-0.73388672	+57.08496094	+1.31835938	-26.87255859	+1752
+1458241085.33789990	+9.82617188	-6.01171875	-0.83935547	+42.42919922	-1.93359375	-64.40185547	+2076	+9.72949219	-5.22509766	-0.53173828	+3.25195313	-17.55615234	+14.41406250	+1748	+7.22021484	-9.30322266	-0.72949219	+57.17285156	+1.34033203	-26.89453125	+1756
+1458241085.35040000	+9.82617188	-6.01171875	-0.84375000	+42.47314453	-1.93359375	-64.35791016	+2080	+9.72509766	-5.22509766	-0.53613281	+3.27392578	-17.51220703	+14.45800781	+1752	+7.23339844	-9.29443359	-0.72070313	+57.32666016	+1.38427734	-26.91650391	+1764
+1458241085.35879990	+9.82617188	-6.00732422	-0.84375000	+42.51708984	-1.93359375	-64.33593750	+2080	+9.72509766	-5.22509766	-0.53613281	+3.29589844	-17.49023438	+14.50195313	+1752	+7.23779297	-9.29443359	-0.71630859	+57.41455078	+1.42822266	-26.91650391	+1768
+1458241085.36290000	+9.82617188	-6.00732422	-0.84375000	+42.53906250	-1.91162109	-64.33593750	+2080	+9.72070313	-5.22070313	-0.54052734	+3.31787109	-17.46826172	+14.52392578	+1752	+7.24218750	-9.29003906	-0.71630859	+57.48046875	+1.45019531	-26.91650391	+1772
+1458241085.37130000	+9.82617188	-6.00732422	-0.84375000	+42.58300781	-1.91162109	-64.31396484	+2084	+9.72070313	-5.22070313	-0.54052734	+3.36181641	-17.42431641	+14.56787109	+1752	+7.24658203	-9.29003906	-0.71191406	+57.54638672	+1.47216797	-26.89453125	+1776
+1458241085.38369990	+9.82177734	-6.00292969	-0.84814453	+42.67089844	-1.86767578	-64.24804688	+2084	+9.71191406	-5.21191406	-0.54492188	+3.44970703	-17.35839844	+14.58984375	+1748	+7.24218750	-9.28564453	-0.71630859	+57.63427734	+1.49414063	-26.82861328	+1780
+1458241085.38790010	+9.82177734	-5.99853516	-0.84814453	+42.69287109	-1.84570313	-64.24804688	+2084	+9.71191406	-5.21191406	-0.54492188	+3.47167969	-17.33642578	+14.56787109	+1748	+7.24218750	-9.29003906	-0.71630859	+57.65625000	+1.51611328	-26.80664063	+1784
+1458241085.39619990	+9.81738281	-5.99414063	-0.85253906	+42.75878906	-1.77978516	-64.20410156	+2084	+9.70751953	-5.20751953	-0.54492188	+3.53759766	-17.29248047	+14.56787109	+1748	+7.23779297	-9.29003906	-0.72070313	+57.70019531	+1.51611328	-26.71875000	+1784
+1458241085.40459990	+9.80859375	-5.98974609	-0.85253906	+42.82470703	-1.73583984	-64.18212891	+2084	+9.70751953	-5.20312500	-0.54492188	+3.60351563	-17.24853516	+14.54589844	+1748	+7.23339844	-9.29003906	-0.72509766	+57.70019531	+1.51611328	-26.65283203	+1788
+1458241085.41290000	+9.80859375	-5.98535156	-0.85253906	+42.89062500	-1.69189453	-64.16015625	+2084	+9.70312500	-5.19873047	-0.54492188	+3.66943359	-17.22656250	+14.52392578	+1748	+7.22460938	-9.29003906	-0.73388672	+57.72216797	+1.53808594	-26.56494141	+1784
+1458241085.42120000	+9.80419922	-5.98095703	-0.85693359	+42.95654297	-1.64794922	-64.13818359	+2080	+9.70312500	-5.19873047	-0.54492188	+3.71337891	-17.20458984	+14.52392578	+1744	+7.22021484	-9.29443359	-0.73388672	+57.74414063	+1.53808594	-26.52099609	+1784
+1458241085.42960000	+9.79980469	-5.97656250	-0.85693359	+43.00048828	-1.62597656	-64.11621094	+2076	+9.70312500	-5.19433594	-0.54052734	+3.73535156	-17.18261719	+14.54589844	+1744	+7.22021484	-9.29003906	-0.73828125	+57.78808594	+1.56005859	-26.47705078	+1780
+1458241085.43790010	+9.80419922	-5.97216797	-0.85693359	+43.06640625	-1.62597656	-64.11621094	+2072	+9.69873047	-5.19433594	-0.54492188	+3.75732422	-17.18261719	+14.56787109	+1744	+7.22460938	-9.29003906	-0.73388672	+57.85400391	+1.60400391	-26.47705078	+1776
+1458241085.44210000	+9.80419922	-5.97216797	-0.85693359	+43.08837891	-1.62597656	-64.09423828	+2072	+9.69873047	-5.18994141	-0.54492188	+3.75732422	-17.18261719	+14.58984375	+1740	+7.22460938	-9.29003906	-0.73388672	+57.89794922	+1.60400391	-26.47705078	+1776
+1458241085.45040010	+9.80419922	-5.97216797	-0.85693359	+43.11035156	-1.62597656	-64.07226563	+2068	+9.69873047	-5.18994141	-0.54492188	+3.77929688	-17.16064453	+14.63378906	+1736	+7.22900391	-9.28564453	-0.72949219	+57.98583984	+1.64794922	-26.49902344	+1776
+1458241085.45869990	+9.80419922	-5.97216797	-0.85693359	+43.13232422	-1.64794922	-64.05029297	+2064	+9.69873047	-5.18994141	-0.54931641	+3.77929688	-17.13867188	+14.69970703	+1736	+7.23779297	-9.28125000	-0.72070313	+58.07373047	+1.66992188	-26.52099609	+1780
+1458241085.46700000	+9.80859375	-5.97216797	-0.85693359	+43.17626953	-1.64794922	-64.02832031	+2060	+9.69873047	-5.18994141	-0.54931641	+3.75732422	-17.13867188	+14.74365234	+1732	+7.24218750	-9.27685547	-0.71630859	+58.13964844	+1.69189453	-26.54296875	+1780
+1458241085.47540000	+9.80859375	-5.97216797	-0.86132813	+43.17626953	-1.66992188	-64.00634766	+2060	+9.69873047	-5.18994141	-0.54931641	+3.75732422	-17.11669922	+14.78759766	+1728	+7.25097656	-9.27246094	-0.71191406	+58.20556641	+1.71386719	-26.56494141	+1784
+1458241085.48370000	+9.80859375	-5.97216797	-0.86132813	+43.19824219	-1.66992188	-63.98437500	+2056	+9.69873047	-5.18994141	-0.55371094	+3.75732422	-17.11669922	+14.83154297	+1720	+7.25097656	-9.27246094	-0.71191406	+58.24951172	+1.73583984	-26.56494141	+1788
+1458241085.48790000	+9.80859375	-5.97216797	-0.86132813	+43.22021484	-1.69189453	-63.98437500	+2056	+9.69873047	-5.18554688	-0.55371094	+3.73535156	-17.11669922	+14.85351563	+1720	+7.25537109	-9.27246094	-0.70751953	+58.27148438	+1.73583984	-26.58691406	+1788
+1458241085.49620010	+9.80859375	-5.97216797	-0.86132813	+43.22021484	-1.69189453	-63.96240234	+2052	+9.69873047	-5.18554688	-0.55371094	+3.73535156	-17.11669922	+14.87548828	+1716	+7.25537109	-9.27246094	-0.70751953	+58.29345703	+1.73583984	-26.56494141	+1792
+1458241085.50449990	+9.80859375	-5.97216797	-0.86132813	+43.24218750	-1.69189453	-63.94042969	+2048	+9.69873047	-5.18554688	-0.54931641	+3.73535156	-17.11669922	+14.89746094	+1712	+7.25537109	-9.27246094	-0.70751953	+58.29345703	+1.73583984	-26.56494141	+1792
+1458241085.51290010	+9.80859375	-5.96777344	-0.86132813	+43.24218750	-1.71386719	-63.94042969	+2048	+9.69873047	-5.18554688	-0.54931641	+3.71337891	-17.11669922	+14.89746094	+1712	+7.25097656	-9.27246094	-0.71191406	+58.29345703	+1.73583984	-26.54296875	+1796
+1458241085.52119990	+9.80859375	-5.96777344	-0.86132813	+43.24218750	-1.71386719	-63.94042969	+2044	+9.69873047	-5.18554688	-0.54931641	+3.71337891	-17.11669922	+14.91943359	+1708	+7.25097656	-9.27246094	-0.71191406	+58.27148438	+1.71386719	-26.54296875	+1796
+1458241085.52950000	+9.80859375	-5.96777344	-0.85693359	+43.24218750	-1.71386719	-63.91845703	+2040	+9.69873047	-5.18554688	-0.54492188	+3.71337891	-17.11669922	+14.91943359	+1708	+7.24658203	-9.27246094	-0.71191406	+58.24951172	+1.71386719	-26.52099609	+1796
+1458241085.53780010	+9.80419922	-5.96777344	-0.85693359	+43.24218750	-1.71386719	-63.91845703	+2040	+9.69873047	-5.18554688	-0.54492188	+3.71337891	-17.13867188	+14.91943359	+1708	+7.24218750	-9.27246094	-0.71630859	+58.22753906	+1.69189453	-26.49902344	+1796
+1458241085.54620000	+9.80419922	-5.96777344	-0.85693359	+43.24218750	-1.73583984	-63.91845703	+2040	+9.69873047	-5.18554688	-0.54052734	+3.69140625	-17.13867188	+14.91943359	+1708	+7.24218750	-9.27685547	-0.71630859	+58.20556641	+1.66992188	-26.49902344	+1796
+1458241085.55450010	+9.80419922	-5.96777344	-0.85693359	+43.24218750	-1.73583984	-63.89648438	+2036	+9.69873047	-5.18554688	-0.54052734	+3.66943359	-17.13867188	+14.94140625	+1708	+7.23779297	-9.27685547	-0.71630859	+58.20556641	+1.66992188	-26.47705078	+1796
+1458241085.56279990	+9.80419922	-5.96777344	-0.85693359	+43.22021484	-1.75781250	-63.89648438	+2036	+9.69873047	-5.18554688	-0.54052734	+3.64746094	-17.16064453	+14.96337891	+1708	+7.23779297	-9.27685547	-0.71630859	+58.18359375	+1.64794922	-26.47705078	+1796
+1458241085.56699990	+9.80419922	-5.96777344	-0.85693359	+43.22021484	-1.77978516	-63.87451172	+2036	+9.69873047	-5.18554688	-0.53613281	+3.64746094	-17.16064453	+14.98535156	+1708	+7.23779297	-9.27685547	-0.71630859	+58.18359375	+1.64794922	-26.47705078	+1796
+1458241085.57530000	+9.80419922	-5.96777344	-0.85253906	+43.19824219	-1.80175781	-63.85253906	+2036	+9.69873047	-5.18554688	-0.53613281	+3.60351563	-17.18261719	+15.05126953	+1712	+7.23779297	-9.27246094	-0.71630859	+58.20556641	+1.64794922	-26.49902344	+1796
+1458241085.58369990	+9.80859375	-5.96777344	-0.85253906	+43.17626953	-1.82373047	-63.83056641	+2036	+9.69873047	-5.18554688	-0.53173828	+3.53759766	-17.20458984	+15.11718750	+1712	+7.24218750	-9.27246094	-0.71630859	+58.20556641	+1.62597656	-26.49902344	+1796
+1458241085.59200000	+9.80859375	-5.96777344	-0.85253906	+43.15429688	-1.86767578	-63.78662109	+2036	+9.69873047	-5.18554688	-0.53173828	+3.49365234	-17.22656250	+15.20507813	+1712	+7.24218750	-9.27246094	-0.71191406	+58.22753906	+1.62597656	-26.52099609	+1796
+1458241085.60030010	+9.80859375	-5.96777344	-0.85253906	+43.11035156	-1.91162109	-63.76464844	+2040	+9.70312500	-5.18554688	-0.52734375	+3.42773438	-17.22656250	+15.27099609	+1712	+7.24218750	-9.26806641	-0.71191406	+58.22753906	+1.62597656	-26.52099609	+1796
+1458241085.60859990	+9.80859375	-5.96777344	-0.84814453	+43.06640625	-1.95556641	-63.72070313	+2040	+9.70312500	-5.18554688	-0.52734375	+3.36181641	-17.24853516	+15.33691406	+1712	+7.24658203	-9.26806641	-0.70751953	+58.24951172	+1.60400391	-26.52099609	+1800
+1458241085.61700010	+9.80859375	-5.96777344	-0.84814453	+43.02246094	-1.97753906	-63.69873047	+2044	+9.70312500	-5.18554688	-0.52294922	+3.33984375	-17.24853516	+15.35888672	+1712	+7.24658203	-9.26367188	-0.70751953	+58.24951172	+1.58203125	-26.52099609	+1800
+1458241085.63360000	+9.80419922	-5.96777344	-0.84375000	+42.97851563	-1.99951172	-63.65478516	+2052	+9.70751953	-5.18554688	-0.51855469	+3.29589844	-17.27050781	+15.40283203	+1712	+7.24218750	-9.26367188	-0.71191406	+58.22753906	+1.51611328	-26.47705078	+1800
+1458241085.64200000	+9.80419922	-5.96337891	-0.84375000	+42.95654297	-2.02148438	-63.63281250	+2052	+9.70751953	-5.18115234	-0.51855469	+3.29589844	-17.27050781	+15.38085938	+1712	+7.23779297	-9.26367188	-0.71630859	+58.20556641	+1.49414063	-26.45507813	+1800
+1458241085.64610000	+9.80419922	-5.96337891	-0.84375000	+42.95654297	-2.02148438	-63.63281250	+2052	+9.70751953	-5.18115234	-0.51416016	+3.29589844	-17.24853516	+15.38085938	+1716	+7.23339844	-9.26367188	-0.72070313	+58.18359375	+1.47216797	-26.43310547	+1800
+1458241085.65450000	+9.80419922	-5.95898438	-0.83935547	+42.95654297	-2.02148438	-63.61083984	+2056	+9.70751953	-5.18115234	-0.51416016	+3.29589844	-17.24853516	+15.38085938	+1716	+7.22900391	-9.26367188	-0.72509766	+58.13964844	+1.42822266	-26.38916016	+1800
+1458241085.66280010	+9.80419922	-5.95898438	-0.83935547	+42.97851563	-2.02148438	-63.61083984	+2056	+9.70751953	-5.17675781	-0.51416016	+3.29589844	-17.24853516	+15.40283203	+1716	+7.22460938	-9.26367188	-0.72949219	+58.11767578	+1.38427734	-26.34521484	+1800
+1458241085.67109990	+9.80419922	-5.95898438	-0.83935547	+42.97851563	-2.02148438	-63.58886719	+2056	+9.70751953	-5.17675781	-0.51416016	+3.29589844	-17.24853516	+15.40283203	+1716	+7.22460938	-9.25927734	-0.73388672	+58.11767578	+1.36230469	-26.32324219	+1796
+1458241085.67950010	+9.80419922	-5.95898438	-0.83935547	+42.97851563	-2.04345703	-63.58886719	+2056	+9.70312500	-5.17675781	-0.51416016	+3.27392578	-17.24853516	+15.42480469	+1720	+7.22460938	-9.25927734	-0.73388672	+58.13964844	+1.34033203	-26.30126953	+1796
+1458241085.68359990	+9.80419922	-5.95458984	-0.83935547	+42.97851563	-2.04345703	-63.56689453	+2056	+9.70312500	-5.17675781	-0.51416016	+3.27392578	-17.24853516	+15.42480469	+1720	+7.22460938	-9.25927734	-0.73388672	+58.16162109	+1.34033203	-26.30126953	+1796
+1458241085.69190000	+9.80419922	-5.95458984	-0.83935547	+43.00048828	-2.06542969	-63.56689453	+2060	+9.70312500	-5.17675781	-0.51416016	+3.27392578	-17.24853516	+15.44677734	+1720	+7.22900391	-9.25488281	-0.72949219	+58.18359375	+1.34033203	-26.30126953	+1792
+1458241085.70030000	+9.80419922	-5.95458984	-0.83935547	+43.00048828	-2.06542969	-63.56689453	+2060	+9.70312500	-5.17675781	-0.51416016	+3.27392578	-17.24853516	+15.46875000	+1720	+7.23339844	-9.25048828	-0.72949219	+58.22753906	+1.34033203	-26.32324219	+1792
+1458241085.70860000	+9.80859375	-5.95458984	-0.83935547	+43.02246094	-2.08740234	-63.54492188	+2060	+9.70312500	-5.17675781	-0.51416016	+3.27392578	-17.24853516	+15.49072266	+1720	+7.23339844	-9.25048828	-0.72509766	+58.27148438	+1.36230469	-26.34521484	+1796
+1458241085.71690010	+9.80859375	-5.95458984	-0.83935547	+43.02246094	-2.10937500	-63.54492188	+2060	+9.70312500	-5.17236328	-0.51416016	+3.25195313	-17.24853516	+15.51269531	+1720	+7.23779297	-9.24609375	-0.72070313	+58.31542969	+1.36230469	-26.34521484	+1796
+1458241085.72530010	+9.80859375	-5.95458984	-0.83496094	+43.04443359	-2.10937500	-63.54492188	+2060	+9.70312500	-5.17236328	-0.51416016	+3.25195313	-17.24853516	+15.51269531	+1720	+7.24218750	-9.24609375	-0.72070313	+58.33740234	+1.36230469	-26.36718750	+1796
+1458241085.73359990	+9.80859375	-5.95458984	-0.83496094	+43.04443359	-2.13134766	-63.54492188	+2060	+9.70312500	-5.17236328	-0.51416016	+3.25195313	-17.24853516	+15.53466797	+1720	+7.24218750	-9.24609375	-0.71630859	+58.35937500	+1.36230469	-26.36718750	+1800
+1458241085.74190000	+9.80859375	-5.95019531	-0.83496094	+43.04443359	-2.13134766	-63.54492188	+2060	+9.70312500	-5.17236328	-0.51416016	+3.25195313	-17.24853516	+15.53466797	+1720	+7.24658203	-9.24609375	-0.71630859	+58.38134766	+1.36230469	-26.36718750	+1800
+1458241085.74609990	+9.80859375	-5.95019531	-0.83496094	+43.04443359	-2.13134766	-63.54492188	+2064	+9.70312500	-5.17236328	-0.51416016	+3.25195313	-17.24853516	+15.53466797	+1720	+7.24218750	-9.24609375	-0.71630859	+58.38134766	+1.36230469	-26.36718750	+1800
+1458241085.75440000	+9.80859375	-5.95019531	-0.83496094	+43.06640625	-2.13134766	-63.52294922	+2064	+9.70312500	-5.17236328	-0.51416016	+3.25195313	-17.24853516	+15.53466797	+1720	+7.24218750	-9.24609375	-0.71630859	+58.35937500	+1.34033203	-26.34521484	+1800
+1458241085.76270010	+9.80859375	-5.95019531	-0.83496094	+43.06640625	-2.13134766	-63.52294922	+2064	+9.70312500	-5.17236328	-0.51416016	+3.27392578	-17.24853516	+15.53466797	+1720	+7.24218750	-9.24609375	-0.72070313	+58.35937500	+1.34033203	-26.34521484	+1800
+1458241085.77110000	+9.80859375	-5.95019531	-0.83496094	+43.06640625	-2.13134766	-63.52294922	+2064	+9.70312500	-5.17236328	-0.51416016	+3.27392578	-17.24853516	+15.53466797	+1720	+7.23779297	-9.24609375	-0.72070313	+58.33740234	+1.31835938	-26.32324219	+1800
+1458241085.77940010	+9.80859375	-5.95019531	-0.83496094	+43.06640625	-2.13134766	-63.52294922	+2064	+9.70312500	-5.17236328	-0.51416016	+3.27392578	-17.24853516	+15.53466797	+1720	+7.23779297	-9.24609375	-0.72509766	+58.33740234	+1.31835938	-26.30126953	+1800
+1458241085.78360010	+9.80859375	-5.95019531	-0.83496094	+43.06640625	-2.13134766	-63.52294922	+2064	+9.70312500	-5.17236328	-0.51416016	+3.27392578	-17.24853516	+15.53466797	+1720	+7.23779297	-9.24609375	-0.72509766	+58.31542969	+1.31835938	-26.30126953	+1796
+1458241085.79189990	+9.80859375	-5.95019531	-0.83496094	+43.06640625	-2.15332031	-63.52294922	+2064	+9.70312500	-5.16796875	-0.50976563	+3.27392578	-17.24853516	+15.53466797	+1720	+7.23339844	-9.24609375	-0.72509766	+58.31542969	+1.29638672	-26.27929688	+1796
+1458241085.80020000	+9.80859375	-5.95019531	-0.83496094	+43.06640625	-2.15332031	-63.50097656	+2064	+9.70312500	-5.16796875	-0.50976563	+3.27392578	-17.24853516	+15.55664063	+1720	+7.23339844	-9.24609375	-0.72509766	+58.31542969	+1.29638672	-26.27929688	+1796
+1458241085.80859990	+9.80859375	-5.95019531	-0.83496094	+43.06640625	-2.17529297	-63.50097656	+2064	+9.70312500	-5.16796875	-0.50976563	+3.27392578	-17.27050781	+15.57861328	+1720	+7.23339844	-9.24609375	-0.72509766	+58.31542969	+1.29638672	-26.27929688	+1796
+1458241085.81690000	+9.80859375	-5.95019531	-0.83496094	+43.06640625	-2.17529297	-63.47900391	+2064	+9.70312500	-5.16796875	-0.50976563	+3.25195313	-17.27050781	+15.60058594	+1724	+7.23779297	-9.24609375	-0.72509766	+58.33740234	+1.29638672	-26.30126953	+1792
+1458241085.82520010	+9.80859375	-5.95019531	-0.83056641	+43.06640625	-2.19726563	-63.47900391	+2064	+9.70312500	-5.16796875	-0.50976563	+3.25195313	-17.27050781	+15.64453125	+1724	+7.23779297	-9.24609375	-0.72070313	+58.35937500	+1.27441406	-26.30126953	+1796
+1458241085.83360000	+9.80859375	-5.95019531	-0.83056641	+43.06640625	-2.21923828	-63.45703125	+2064	+9.70312500	-5.16796875	-0.50537109	+3.25195313	-17.29248047	+15.68847656	+1724	+7.24218750	-9.24169922	-0.72070313	+58.38134766	+1.27441406	-26.32324219	+1796
+1458241085.84190010	+9.80859375	-5.95019531	-0.83056641	+43.04443359	-2.24121094	-63.43505859	+2064	+9.70312500	-5.16796875	-0.50537109	+3.22998047	-17.31445313	+15.75439453	+1720	+7.24218750	-9.24169922	-0.72070313	+58.38134766	+1.27441406	-26.34521484	+1796
+1458241085.85019990	+9.80859375	-5.94580078	-0.83056641	+43.04443359	-2.28515625	-63.43505859	+2064	+9.70312500	-5.16357422	-0.50537109	+3.22998047	-17.33642578	+15.79833984	+1720	+7.24218750	-9.24169922	-0.71630859	+58.40332031	+1.27441406	-26.34521484	+1796
+1458241085.85439990	+9.81298828	-5.94580078	-0.83056641	+43.04443359	-2.28515625	-63.41308594	+2064	+9.70312500	-5.16357422	-0.50097656	+3.22998047	-17.33642578	+15.82031250	+1720	+7.24218750	-9.24169922	-0.71630859	+58.40332031	+1.27441406	-26.34521484	+1796
+1458241085.86270000	+9.81298828	-5.94580078	-0.83056641	+43.04443359	-2.30712891	-63.39111328	+2068	+9.70751953	-5.16357422	-0.50097656	+3.20800781	-17.35839844	+15.84228516	+1720	+7.24218750	-9.24169922	-0.71630859	+58.40332031	+1.27441406	-26.36718750	+1796
+1458241085.87100010	+9.80859375	-5.94580078	-0.83056641	+43.04443359	-2.32910156	-63.39111328	+2068	+9.70751953	-5.16357422	-0.50097656	+3.20800781	-17.35839844	+15.86425781	+1720	+7.24218750	-9.24169922	-0.71630859	+58.40332031	+1.25244141	-26.34521484	+1796
+1458241085.87940000	+9.80859375	-5.94580078	-0.83056641	+43.04443359	-2.32910156	-63.39111328	+2068	+9.70751953	-5.16357422	-0.49658203	+3.20800781	-17.35839844	+15.86425781	+1720	+7.24218750	-9.24169922	-0.72070313	+58.40332031	+1.25244141	-26.34521484	+1800
+1458241085.88770010	+9.80859375	-5.94140625	-0.82617188	+43.04443359	-2.35107422	-63.36914063	+2068	+9.70751953	-5.16357422	-0.49658203	+3.20800781	-17.35839844	+15.86425781	+1720	+7.24218750	-9.24169922	-0.72070313	+58.38134766	+1.23046875	-26.34521484	+1800
+1458241085.89599990	+9.80859375	-5.94140625	-0.82617188	+43.04443359	-2.35107422	-63.36914063	+2068	+9.70751953	-5.16357422	-0.49658203	+3.20800781	-17.38037109	+15.86425781	+1724	+7.23779297	-9.24169922	-0.72509766	+58.35937500	+1.20849609	-26.32324219	+1800
+1458241085.90850000	+9.80859375	-5.94140625	-0.82617188	+43.04443359	-2.35107422	-63.36914063	+2072	+9.70751953	-5.16357422	-0.49218750	+3.20800781	-17.38037109	+15.86425781	+1724	+7.23779297	-9.24169922	-0.72509766	+58.33740234	+1.18652344	-26.30126953	+1796
+1458241085.91680000	+9.80859375	-5.94140625	-0.82617188	+43.04443359	-2.37304688	-63.36914063	+2072	+9.70751953	-5.16357422	-0.49218750	+3.20800781	-17.38037109	+15.88623047	+1728	+7.23779297	-9.24169922	-0.72509766	+58.33740234	+1.18652344	-26.30126953	+1796
+1458241085.92100000	+9.80859375	-5.94140625	-0.82617188	+43.04443359	-2.37304688	-63.36914063	+2072	+9.70751953	-5.16357422	-0.49218750	+3.18603516	-17.38037109	+15.88623047	+1728	+7.23779297	-9.24169922	-0.72509766	+58.33740234	+1.16455078	-26.30126953	+1796
+1458241085.93350010	+9.80859375	-5.94140625	-0.82617188	+43.06640625	-2.39501953	-63.34716797	+2072	+9.70751953	-5.16357422	-0.49218750	+3.18603516	-17.40234375	+15.90820313	+1728	+7.23779297	-9.24169922	-0.72509766	+58.35937500	+1.16455078	-26.30126953	+1792
+1458241085.93770000	+9.81298828	-5.94140625	-0.82617188	+43.06640625	-2.39501953	-63.34716797	+2072	+9.70751953	-5.16357422	-0.49218750	+3.18603516	-17.40234375	+15.93017578	+1732	+7.23779297	-9.23730469	-0.72509766	+58.35937500	+1.16455078	-26.30126953	+1792
+1458241085.94600010	+9.81298828	-5.93701172	-0.82617188	+43.06640625	-2.41699219	-63.34716797	+2072	+9.70751953	-5.16357422	-0.49218750	+3.18603516	-17.40234375	+15.93017578	+1732	+7.24218750	-9.23730469	-0.72509766	+58.38134766	+1.16455078	-26.32324219	+1792
+1458241085.95429990	+9.81298828	-5.93701172	-0.82617188	+43.06640625	-2.43896484	-63.34716797	+2072	+9.70751953	-5.16357422	-0.49218750	+3.18603516	-17.42431641	+15.97412109	+1732	+7.24218750	-9.23730469	-0.72070313	+58.40332031	+1.16455078	-26.32324219	+1792
+1458241085.96269990	+9.81298828	-5.93701172	-0.82617188	+43.06640625	-2.43896484	-63.34716797	+2076	+9.70751953	-5.16357422	-0.49218750	+3.18603516	-17.42431641	+15.99609375	+1732	+7.24658203	-9.23730469	-0.72070313	+58.40332031	+1.16455078	-26.32324219	+1792
+1458241085.97100000	+9.81738281	-5.93701172	-0.82177734	+43.06640625	-2.46093750	-63.34716797	+2076	+9.70751953	-5.16357422	-0.48779297	+3.18603516	-17.44628906	+15.99609375	+1732	+7.24658203	-9.23730469	-0.72070313	+58.42529297	+1.16455078	-26.34521484	+1796
+1458241085.97930000	+9.81738281	-5.93701172	-0.82177734	+43.06640625	-2.48291016	-63.34716797	+2076	+9.70751953	-5.15917969	-0.48779297	+3.18603516	-17.44628906	+16.01806641	+1732	+7.24658203	-9.23730469	-0.72070313	+58.42529297	+1.14257813	-26.34521484	+1796
+1458241085.98770000	+9.81738281	-5.93701172	-0.82177734	+43.06640625	-2.48291016	-63.34716797	+2076	+9.70751953	-5.15917969	-0.48779297	+3.18603516	-17.44628906	+16.01806641	+1732	+7.24658203	-9.23730469	-0.72070313	+58.42529297	+1.14257813	-26.34521484	+1796
+1458241085.99600010	+9.81738281	-5.93701172	-0.82177734	+43.06640625	-2.50488281	-63.34716797	+2080	+9.71191406	-5.15917969	-0.48779297	+3.20800781	-17.46826172	+16.01806641	+1732	+7.24658203	-9.23730469	-0.72070313	+58.40332031	+1.12060547	-26.34521484	+1796
+1458241086.00850010	+9.81738281	-5.93701172	-0.82177734	+43.06640625	-2.50488281	-63.36914063	+2080	+9.71191406	-5.15917969	-0.48779297	+3.20800781	-17.46826172	+16.01806641	+1736	+7.24218750	-9.23730469	-0.72070313	+58.38134766	+1.09863281	-26.32324219	+1796
+1458241086.01679990	+9.81738281	-5.93701172	-0.82177734	+43.06640625	-2.50488281	-63.36914063	+2080	+9.71191406	-5.15917969	-0.48779297	+3.20800781	-17.46826172	+16.01806641	+1736	+7.24218750	-9.23730469	-0.72509766	+58.38134766	+1.07666016	-26.32324219	+1796
+1458241086.02510000	+9.81738281	-5.93701172	-0.81738281	+43.06640625	-2.50488281	-63.36914063	+2080	+9.71191406	-5.15917969	-0.48339844	+3.20800781	-17.46826172	+16.01806641	+1736	+7.24218750	-9.23730469	-0.72509766	+58.35937500	+1.07666016	-26.32324219	+1792
+1458241086.03350000	+9.81738281	-5.93701172	-0.81738281	+43.06640625	-2.50488281	-63.36914063	+2080	+9.71191406	-5.15917969	-0.48339844	+3.20800781	-17.49023438	+16.01806641	+1736	+7.24218750	-9.23730469	-0.72509766	+58.35937500	+1.05468750	-26.32324219	+1792
+1458241086.04180000	+9.81738281	-5.93701172	-0.81738281	+43.06640625	-2.52685547	-63.36914063	+2080	+9.71191406	-5.15917969	-0.48339844	+3.20800781	-17.49023438	+16.01806641	+1736	+7.24218750	-9.23730469	-0.72509766	+58.35937500	+1.05468750	-26.32324219	+1792
+1458241086.05010010	+9.81738281	-5.93701172	-0.81738281	+43.06640625	-2.52685547	-63.36914063	+2084	+9.71191406	-5.15917969	-0.48339844	+3.20800781	-17.49023438	+16.01806641	+1736	+7.24218750	-9.23730469	-0.72509766	+58.35937500	+1.03271484	-26.34521484	+1792
+1458241086.05850010	+9.81738281	-5.93701172	-0.81738281	+43.06640625	-2.54882813	-63.36914063	+2084	+9.71191406	-5.15917969	-0.48339844	+3.20800781	-17.51220703	+16.04003906	+1736	+7.24218750	-9.23730469	-0.72070313	+58.38134766	+1.03271484	-26.36718750	+1792
+1458241086.06680010	+9.82177734	-5.93701172	-0.81738281	+43.06640625	-2.54882813	-63.36914063	+2084	+9.71191406	-5.15917969	-0.48339844	+3.20800781	-17.51220703	+16.06201172	+1736	+7.24658203	-9.23730469	-0.72070313	+58.40332031	+1.03271484	-26.38916016	+1792
+1458241086.07509990	+9.82177734	-5.93701172	-0.81738281	+43.06640625	-2.57080078	-63.36914063	+2084	+9.71191406	-5.15917969	-0.48339844	+3.18603516	-17.53417969	+16.08398438	+1736	+7.25097656	-9.23291016	-0.72070313	+58.40332031	+1.03271484	-26.41113281	+1792
+1458241086.08340000	+9.82177734	-5.93701172	-0.81738281	+43.06640625	-2.59277344	-63.36914063	+2088	+9.71191406	-5.15917969	-0.47900391	+3.18603516	-17.55615234	+16.10595703	+1736	+7.25537109	-9.23291016	-0.71630859	+58.42529297	+1.01074219	-26.43310547	+1796
+1458241086.09180000	+9.82177734	-5.93701172	-0.81298828	+43.04443359	-2.61474609	-63.39111328	+2088	+9.71630859	-5.16357422	-0.47900391	+3.16406250	-17.57812500	+16.14990234	+1736	+7.25537109	-9.23291016	-0.71630859	+58.44726563	+1.01074219	-26.43310547	+1796
+1458241086.10010000	+9.82177734	-5.93701172	-0.81298828	+43.04443359	-2.63671875	-63.39111328	+2088	+9.71630859	-5.16357422	-0.47900391	+3.16406250	-17.60009766	+16.17187500	+1736	+7.25537109	-9.23291016	-0.71630859	+58.44726563	+0.98876953	-26.45507813	+1796
+1458241086.10840010	+9.82177734	-5.93701172	-0.81298828	+43.02246094	-2.63671875	-63.39111328	+2092	+9.71630859	-5.16357422	-0.47460938	+3.16406250	-17.60009766	+16.17187500	+1736	+7.25537109	-9.23291016	-0.71630859	+58.42529297	+0.96679688	-26.45507813	+1796
+1458241086.11680010	+9.82177734	-5.93701172	-0.80859375	+43.02246094	-2.65869141	-63.41308594	+2092	+9.71630859	-5.16357422	-0.47460938	+3.16406250	-17.62207031	+16.17187500	+1740	+7.25537109	-9.23291016	-0.72070313	+58.40332031	+0.94482422	-26.45507813	+1800
+1458241086.12509990	+9.82177734	-5.93701172	-0.80859375	+43.00048828	-2.65869141	-63.41308594	+2092	+9.71630859	-5.16357422	-0.47460938	+3.16406250	-17.62207031	+16.17187500	+1740	+7.25097656	-9.23730469	-0.72070313	+58.38134766	+0.92285156	-26.43310547	+1800
+1458241086.13340000	+9.82177734	-5.93701172	-0.80859375	+43.00048828	-2.68066406	-63.41308594	+2096	+9.72070313	-5.16357422	-0.47021484	+3.16406250	-17.64404297	+16.17187500	+1740	+7.25097656	-9.23730469	-0.72509766	+58.33740234	+0.90087891	-26.41113281	+1800
+1458241086.14179990	+9.82177734	-5.93701172	-0.80419922	+43.00048828	-2.68066406	-63.41308594	+2096	+9.72070313	-5.16357422	-0.47021484	+3.16406250	-17.64404297	+16.17187500	+1744	+7.24658203	-9.23730469	-0.72509766	+58.31542969	+0.87890625	-26.41113281	+1796
+1458241086.14590000	+9.82177734	-5.93701172	-0.80419922	+43.00048828	-2.70263672	-63.41308594	+2096	+9.72070313	-5.16357422	-0.47021484	+3.16406250	-17.64404297	+16.19384766	+1744	+7.24658203	-9.23730469	-0.72509766	+58.31542969	+0.87890625	-26.41113281	+1796
+1458241086.15420010	+9.82177734	-5.93701172	-0.80419922	+43.00048828	-2.70263672	-63.41308594	+2100	+9.72070313	-5.16357422	-0.47021484	+3.16406250	-17.64404297	+16.19384766	+1744	+7.24658203	-9.23730469	-0.72509766	+58.31542969	+0.85693359	-26.41113281	+1796
+1458241086.16260000	+9.82617188	-5.93701172	-0.80419922	+43.00048828	-2.72460938	-63.41308594	+2100	+9.72070313	-5.16357422	-0.47021484	+3.16406250	-17.66601563	+16.21582031	+1744	+7.24658203	-9.23730469	-0.72949219	+58.29345703	+0.85693359	-26.41113281	+1796
+1458241086.16669990	+9.82617188	-5.93701172	-0.80419922	+43.00048828	-2.72460938	-63.41308594	+2100	+9.72070313	-5.16357422	-0.47021484	+3.16406250	-17.66601563	+16.21582031	+1748	+7.24658203	-9.23730469	-0.72509766	+58.31542969	+0.85693359	-26.41113281	+1796
+1458241086.17510010	+9.82617188	-5.93701172	-0.80419922	+42.97851563	-2.74658203	-63.41308594	+2104	+9.72070313	-5.16357422	-0.47021484	+3.14208984	-17.66601563	+16.23779297	+1748	+7.25097656	-9.23730469	-0.72509766	+58.31542969	+0.85693359	-26.41113281	+1796
+1458241086.18339990	+9.82617188	-5.93701172	-0.80419922	+42.97851563	-2.74658203	-63.41308594	+2104	+9.72070313	-5.16357422	-0.47021484	+3.14208984	-17.66601563	+16.25976563	+1748	+7.25097656	-9.23730469	-0.72509766	+58.31542969	+0.85693359	-26.41113281	+1796
+1458241086.19170000	+9.82617188	-5.93701172	-0.80419922	+42.97851563	-2.76855469	-63.41308594	+2104	+9.72070313	-5.16357422	-0.47021484	+3.14208984	-17.66601563	+16.28173828	+1748	+7.25097656	-9.23730469	-0.72509766	+58.33740234	+0.85693359	-26.43310547	+1796
+1458241086.20840000	+9.83056641	-5.94140625	-0.80419922	+42.97851563	-2.79052734	-63.39111328	+2108	+9.72070313	-5.16357422	-0.47021484	+3.12011719	-17.66601563	+16.30371094	+1748	+7.25537109	-9.23291016	-0.72070313	+58.35937500	+0.87890625	-26.43310547	+1796
+1458241086.21670010	+9.83056641	-5.94140625	-0.80419922	+42.97851563	-2.79052734	-63.39111328	+2108	+9.72070313	-5.16357422	-0.47021484	+3.09814453	-17.66601563	+16.32568359	+1748	+7.25537109	-9.23291016	-0.72070313	+58.35937500	+0.87890625	-26.43310547	+1796
+1458241086.22510000	+9.83056641	-5.94140625	-0.79980469	+42.97851563	-2.79052734	-63.39111328	+2112	+9.72070313	-5.16357422	-0.47021484	+3.09814453	-17.66601563	+16.32568359	+1748	+7.25537109	-9.23291016	-0.72070313	+58.35937500	+0.85693359	-26.43310547	+1796
