# Supplementary material for: A direct effect of perception on action when grasping a cup
Source: Sci Rep. 2018 Jan 9;8:171. doi: 10.1038/s41598-017-18591-5 (PMC5760564; doi:10.1038/s41598-017-18591-5)
Supplement: Supplementary file 6 — Supplementary Information [file 41598_2017_18591_MOESM6_ESM.zip › SciRep_Data/S02instruct/S02_100instruct_Tr49.dat]

+1000000000000.00000000	+0.00000000	+0.00000000	+0.00000000	+0.00000000	+0.00000000	+0.00000000	+0	+0.00000000	+0.00000000	+0.00000000	+0.00000000	+0.00000000	+0.00000000	+0	+0.00000000	+0.00000000	+0.00000000	+0.00000000	+0.00000000	+0.00000000	+0
+1458241086.23340010	+9.83056641	-5.94140625	-0.79980469	+42.97851563	-2.79052734	-63.39111328	+2112	+9.72070313	-5.16357422	-0.47021484	+3.09814453	-17.66601563	+16.32568359	+1752	+7.25537109	-9.23291016	-0.72070313	+58.35937500	+0.85693359	-26.43310547	+1800
+1458241086.23750000	+9.83056641	-5.94140625	-0.79980469	+42.97851563	-2.79052734	-63.39111328	+2112	+9.72070313	-5.16357422	-0.47021484	+3.09814453	-17.66601563	+16.32568359	+1752	+7.25537109	-9.23291016	-0.72070313	+58.33740234	+0.85693359	-26.43310547	+1800
+1458241086.24589990	+9.83056641	-5.94140625	-0.79980469	+42.97851563	-2.79052734	-63.39111328	+2112	+9.72070313	-5.16357422	-0.47021484	+3.09814453	-17.66601563	+16.32568359	+1752	+7.25537109	-9.23730469	-0.72070313	+58.33740234	+0.85693359	-26.41113281	+1800
+1458241086.25420000	+9.83056641	-5.94140625	-0.79980469	+42.97851563	-2.79052734	-63.39111328	+2112	+9.72070313	-5.16357422	-0.47021484	+3.09814453	-17.66601563	+16.32568359	+1752	+7.25097656	-9.23730469	-0.72509766	+58.31542969	+0.85693359	-26.41113281	+1800
+1458241086.26250000	+9.83056641	-5.94140625	-0.79980469	+42.97851563	-2.76855469	-63.39111328	+2112	+9.72070313	-5.16357422	-0.47021484	+3.09814453	-17.66601563	+16.32568359	+1752	+7.25097656	-9.23730469	-0.72509766	+58.31542969	+0.85693359	-26.41113281	+1800
+1458241086.27090000	+9.83056641	-5.94140625	-0.80419922	+42.97851563	-2.76855469	-63.39111328	+2116	+9.72070313	-5.16357422	-0.47021484	+3.09814453	-17.64404297	+16.32568359	+1752	+7.25097656	-9.23730469	-0.72509766	+58.31542969	+0.85693359	-26.38916016	+1796
+1458241086.27920010	+9.83056641	-5.94140625	-0.80419922	+42.97851563	-2.76855469	-63.39111328	+2116	+9.72070313	-5.16357422	-0.47021484	+3.09814453	-17.64404297	+16.34765625	+1752	+7.25097656	-9.23730469	-0.72509766	+58.29345703	+0.85693359	-26.38916016	+1796
+1458241091.26040010	+9.91845703	-5.90185547	-0.70751953	+45.74707031	-7.16308594	-61.69921875	+2264	+9.77783203	-5.14599609	-0.34277344	+2.59277344	-19.22607422	+19.62158203	+1932	+7.38281250	-9.24609375	-0.66796875	+59.01855469	-0.10986328	-26.93847656	+1880
+1458241091.26449990	+9.91845703	-5.90185547	-0.70751953	+45.74707031	-7.16308594	-61.69921875	+2264	+9.77783203	-5.14599609	-0.34277344	+2.59277344	-19.22607422	+19.62158203	+1932	+7.37841797	-9.24609375	-0.67236328	+58.99658203	-0.10986328	-26.91650391	+1880
+1458241091.26869990	+9.91845703	-5.90185547	-0.70312500	+45.74707031	-7.16308594	-61.69921875	+2264	+9.77783203	-5.14599609	-0.34277344	+2.59277344	-19.22607422	+19.62158203	+1932	+7.37841797	-9.24609375	-0.67236328	+58.99658203	-0.10986328	-26.91650391	+1880
+1458241091.27700000	+9.91845703	-5.90185547	-0.70312500	+45.76904297	-7.14111328	-61.69921875	+2264	+9.77783203	-5.14599609	-0.33837891	+2.59277344	-19.22607422	+19.59960938	+1932	+7.36962891	-9.25048828	-0.67675781	+58.93066406	-0.13183594	-26.87255859	+1880
+1458241091.28119990	+9.91406250	-5.90185547	-0.70312500	+45.76904297	-7.14111328	-61.72119141	+2260	+9.77783203	-5.14599609	-0.33837891	+2.61474609	-19.22607422	+19.57763672	+1932	+7.36962891	-9.25048828	-0.68115234	+58.90869141	-0.15380859	-26.85058594	+1880
+1458241091.28539990	+9.91406250	-5.90185547	-0.70312500	+45.76904297	-7.14111328	-61.72119141	+2260	+9.77783203	-5.14599609	-0.33837891	+2.61474609	-19.22607422	+19.57763672	+1928	+7.36523438	-9.25488281	-0.68115234	+58.88671875	-0.17578125	-26.85058594	+1880
+1458241091.28950000	+9.91406250	-5.90185547	-0.70312500	+45.76904297	-7.14111328	-61.72119141	+2260	+9.77783203	-5.14599609	-0.33837891	+2.61474609	-19.22607422	+19.55566406	+1928	+7.35644531	-9.25927734	-0.68994141	+58.84277344	-0.19775391	-26.80664063	+1884
+1458241091.29370000	+9.91406250	-5.90185547	-0.70312500	+45.76904297	-7.14111328	-61.72119141	+2260	+9.77783203	-5.14599609	-0.33837891	+2.61474609	-19.22607422	+19.55566406	+1928	+7.35205078	-9.25927734	-0.69433594	+58.79882813	-0.21972656	-26.78466797	+1884
+1458241091.30200000	+9.91406250	-5.90185547	-0.70312500	+45.76904297	-7.11914063	-61.72119141	+2260	+9.77343750	-5.14599609	-0.33837891	+2.61474609	-19.22607422	+19.53369141	+1928	+7.33886719	-9.26806641	-0.70312500	+58.71093750	-0.26367188	-26.71875000	+1880
+1458241091.30620000	+9.91406250	-5.90185547	-0.70312500	+45.79101563	-7.11914063	-61.74316406	+2256	+9.77343750	-5.14599609	-0.33837891	+2.63671875	-19.22607422	+19.53369141	+1924	+7.33447266	-9.27246094	-0.70751953	+58.68896484	-0.28564453	-26.69677734	+1880
+1458241091.31040000	+9.90966797	-5.90185547	-0.70312500	+45.79101563	-7.11914063	-61.74316406	+2256	+9.77343750	-5.14599609	-0.33837891	+2.63671875	-19.22607422	+19.53369141	+1924	+7.33007813	-9.27246094	-0.71191406	+58.66699219	-0.30761719	-26.69677734	+1876
+1458241091.31450010	+9.90966797	-5.90185547	-0.70312500	+45.79101563	-7.11914063	-61.74316406	+2256	+9.77343750	-5.14599609	-0.33837891	+2.63671875	-19.22607422	+19.51171875	+1924	+7.33007813	-9.27246094	-0.71191406	+58.66699219	-0.32958984	-26.69677734	+1872
+1458241091.31870010	+9.90966797	-5.89746094	-0.70312500	+45.79101563	-7.14111328	-61.74316406	+2256	+9.77343750	-5.14599609	-0.33398438	+2.63671875	-19.24804688	+19.51171875	+1924	+7.33007813	-9.27246094	-0.71191406	+58.68896484	-0.32958984	-26.69677734	+1868
+1458241091.32290010	+9.90966797	-5.89746094	-0.70312500	+45.81298828	-7.14111328	-61.74316406	+2256	+9.77343750	-5.14599609	-0.33398438	+2.63671875	-19.24804688	+19.51171875	+1924	+7.33007813	-9.27246094	-0.71191406	+58.71093750	-0.32958984	-26.71875000	+1864
+1458241091.32699990	+9.90966797	-5.89746094	-0.70312500	+45.81298828	-7.14111328	-61.72119141	+2256	+9.77343750	-5.14599609	-0.33398438	+2.63671875	-19.24804688	+19.51171875	+1920	+7.33447266	-9.27246094	-0.70751953	+58.75488281	-0.32958984	-26.74072266	+1860
+1458241091.33530000	+9.90966797	-5.89746094	-0.70312500	+45.81298828	-7.16308594	-61.72119141	+2252	+9.77343750	-5.14599609	-0.33398438	+2.63671875	-19.24804688	+19.53369141	+1920	+7.33886719	-9.26806641	-0.70312500	+58.82080078	-0.32958984	-26.76269531	+1856
+1458241091.33950000	+9.90966797	-5.89746094	-0.70312500	+45.83496094	-7.16308594	-61.72119141	+2252	+9.77343750	-5.14599609	-0.33398438	+2.63671875	-19.24804688	+19.53369141	+1920	+7.34326172	-9.26806641	-0.70312500	+58.84277344	-0.32958984	-26.78466797	+1852
+1458241091.35620000	+9.90966797	-5.89746094	-0.70312500	+45.85693359	-7.20703125	-61.69921875	+2252	+9.77343750	-5.14599609	-0.33398438	+2.63671875	-19.24804688	+19.55566406	+1916	+7.35205078	-9.26367188	-0.69433594	+58.93066406	-0.32958984	-26.82861328	+1848
+1458241091.36450000	+9.90966797	-5.89746094	-0.70312500	+45.87890625	-7.22900391	-61.67724609	+2252	+9.77343750	-5.14599609	-0.33398438	+2.63671875	-19.27001953	+19.57763672	+1916	+7.35205078	-9.26367188	-0.69433594	+58.95263672	-0.32958984	-26.82861328	+1844
+1458241091.36870000	+9.90966797	-5.89746094	-0.70312500	+45.90087891	-7.25097656	-61.67724609	+2252	+9.77343750	-5.14160156	-0.33398438	+2.65869141	-19.27001953	+19.57763672	+1916	+7.35205078	-9.26367188	-0.69433594	+58.97460938	-0.32958984	-26.82861328	+1844
+1458241091.37280010	+9.90966797	-5.89746094	-0.69873047	+45.92285156	-7.25097656	-61.67724609	+2252	+9.77343750	-5.14160156	-0.33398438	+2.65869141	-19.27001953	+19.57763672	+1916	+7.35644531	-9.26367188	-0.69433594	+58.97460938	-0.32958984	-26.82861328	+1844
+1458241091.38120010	+9.90966797	-5.89306641	-0.69873047	+45.94482422	-7.27294922	-61.65527344	+2252	+9.77343750	-5.14160156	-0.33398438	+2.65869141	-19.27001953	+19.59960938	+1916	+7.35644531	-9.26367188	-0.69433594	+58.99658203	-0.32958984	-26.82861328	+1840
+1458241091.38529990	+9.90966797	-5.89306641	-0.69873047	+45.96679688	-7.29492188	-61.65527344	+2252	+9.77343750	-5.14160156	-0.33398438	+2.68066406	-19.29199219	+19.59960938	+1916	+7.35644531	-9.26367188	-0.69433594	+58.99658203	-0.32958984	-26.82861328	+1840
+1458241091.38949990	+9.90966797	-5.89306641	-0.69873047	+45.98876953	-7.29492188	-61.65527344	+2252	+9.76904297	-5.14160156	-0.33398438	+2.68066406	-19.29199219	+19.59960938	+1916	+7.35644531	-9.26367188	-0.69433594	+58.99658203	-0.35156250	-26.82861328	+1840
+1458241091.39369990	+9.90966797	-5.89306641	-0.69873047	+46.01074219	-7.31689453	-61.65527344	+2252	+9.76904297	-5.14160156	-0.32958984	+2.68066406	-19.29199219	+19.59960938	+1916	+7.35644531	-9.26367188	-0.69433594	+58.99658203	-0.35156250	-26.80664063	+1840
+1458241091.40200000	+9.90966797	-5.88867188	-0.69433594	+46.03271484	-7.33886719	-61.65527344	+2252	+9.76904297	-5.13720703	-0.32958984	+2.70263672	-19.31396484	+19.59960938	+1920	+7.35205078	-9.26367188	-0.69873047	+59.01855469	-0.37353516	-26.80664063	+1836
+1458241091.41030000	+9.90966797	-5.88867188	-0.69433594	+46.07666016	-7.36083984	-61.65527344	+2252	+9.76904297	-5.13720703	-0.32519531	+2.72460938	-19.31396484	+19.62158203	+1920	+7.35205078	-9.26367188	-0.69873047	+59.01855469	-0.39550781	-26.78466797	+1836
+1458241091.41450000	+9.90966797	-5.88427734	-0.69433594	+46.09863281	-7.38281250	-61.63330078	+2252	+9.76904297	-5.13720703	-0.32519531	+2.74658203	-19.31396484	+19.62158203	+1920	+7.35205078	-9.26367188	-0.69873047	+59.01855469	-0.41748047	-26.76269531	+1836
+1458241091.41860010	+9.90966797	-5.88427734	-0.69433594	+46.12060547	-7.38281250	-61.63330078	+2252	+9.76904297	-5.13720703	-0.32519531	+2.74658203	-19.33593750	+19.62158203	+1920	+7.35205078	-9.26367188	-0.70312500	+59.01855469	-0.43945313	-26.76269531	+1832
+1458241091.42280010	+9.90966797	-5.88427734	-0.68994141	+46.14257813	-7.40478516	-61.63330078	+2252	+9.76904297	-5.13281250	-0.32519531	+2.76855469	-19.33593750	+19.62158203	+1920	+7.35205078	-9.26367188	-0.70312500	+59.04052734	-0.43945313	-26.74072266	+1832
+1458241091.43109990	+9.90966797	-5.87988281	-0.68994141	+46.16455078	-7.42675781	-61.63330078	+2252	+9.76904297	-5.13281250	-0.32519531	+2.76855469	-19.33593750	+19.64355469	+1916	+7.35205078	-9.26367188	-0.70312500	+59.06250000	-0.46142578	-26.74072266	+1828
+1458241091.43530010	+9.90966797	-5.87988281	-0.68994141	+46.18652344	-7.44873047	-61.61132813	+2252	+9.76904297	-5.13281250	-0.32080078	+2.79052734	-19.35791016	+19.66552734	+1916	+7.35644531	-9.26367188	-0.70312500	+59.08447266	-0.48339844	-26.74072266	+1828
+1458241091.43950010	+9.90966797	-5.87988281	-0.68994141	+46.20849609	-7.47070313	-61.61132813	+2252	+9.76904297	-5.13281250	-0.32080078	+2.79052734	-19.35791016	+19.66552734	+1916	+7.35644531	-9.26367188	-0.70312500	+59.10644531	-0.48339844	-26.74072266	+1828
+1458241091.44359990	+9.90966797	-5.87988281	-0.68994141	+46.20849609	-7.49267578	-61.61132813	+2252	+9.76904297	-5.13281250	-0.32080078	+2.79052734	-19.35791016	+19.68750000	+1916	+7.36083984	-9.26367188	-0.70312500	+59.15039063	-0.50537109	-26.74072266	+1828
+1458241091.44779990	+9.90966797	-5.87988281	-0.68994141	+46.23046875	-7.49267578	-61.58935547	+2252	+9.76904297	-5.13281250	-0.32080078	+2.79052734	-19.35791016	+19.70947266	+1916	+7.36083984	-9.25927734	-0.70312500	+59.17236328	-0.50537109	-26.74072266	+1828
+1458241091.46450000	+9.91406250	-5.87988281	-0.68554688	+46.27441406	-7.58056641	-61.56738281	+2252	+9.76904297	-5.13281250	-0.32080078	+2.81250000	-19.40185547	+19.77539063	+1916	+7.37402344	-9.25488281	-0.69433594	+59.32617188	-0.52734375	-26.78466797	+1828
+1458241091.46860000	+9.91406250	-5.87988281	-0.68554688	+46.29638672	-7.60253906	-61.56738281	+2252	+9.77343750	-5.13281250	-0.32080078	+2.81250000	-19.42382813	+19.77539063	+1916	+7.37841797	-9.25488281	-0.69433594	+59.34814453	-0.52734375	-26.80664063	+1832
+1458241091.47700000	+9.91845703	-5.87988281	-0.68554688	+46.31835938	-7.64648438	-61.54541016	+2256	+9.76904297	-5.12841797	-0.31640625	+2.83447266	-19.42382813	+19.81933594	+1916	+7.38281250	-9.25488281	-0.68994141	+59.41406250	-0.52734375	-26.82861328	+1836
+1458241091.48110010	+9.91845703	-5.87988281	-0.68554688	+46.34033203	-7.64648438	-61.54541016	+2256	+9.76904297	-5.12841797	-0.31640625	+2.83447266	-19.44580078	+19.81933594	+1916	+7.38720703	-9.25048828	-0.68554688	+59.45800781	-0.52734375	-26.85058594	+1836
+1458241091.48939990	+9.91845703	-5.87988281	-0.68554688	+46.36230469	-7.69042969	-61.52343750	+2256	+9.76904297	-5.12841797	-0.31640625	+2.83447266	-19.46777344	+19.84130859	+1920	+7.39160156	-9.25048828	-0.68554688	+59.50195313	-0.54931641	-26.85058594	+1840
+1458241091.49359990	+9.91845703	-5.87548828	-0.68554688	+46.36230469	-7.69042969	-61.52343750	+2256	+9.76904297	-5.12841797	-0.31640625	+2.85644531	-19.46777344	+19.84130859	+1920	+7.39160156	-9.25048828	-0.68554688	+59.50195313	-0.57128906	-26.87255859	+1840
+1458241091.49780010	+9.91845703	-5.87548828	-0.68554688	+46.38427734	-7.71240234	-61.52343750	+2256	+9.76904297	-5.12841797	-0.31201172	+2.85644531	-19.48974609	+19.84130859	+1920	+7.39160156	-9.25048828	-0.68554688	+59.52392578	-0.57128906	-26.87255859	+1840
+1458241091.50190000	+9.91845703	-5.87548828	-0.68554688	+46.38427734	-7.71240234	-61.52343750	+2256	+9.76904297	-5.12841797	-0.31201172	+2.85644531	-19.48974609	+19.84130859	+1920	+7.39160156	-9.25048828	-0.68554688	+59.52392578	-0.59326172	-26.87255859	+1844
+1458241091.51029990	+9.91845703	-5.87548828	-0.68115234	+46.40625000	-7.73437500	-61.52343750	+2260	+9.76904297	-5.12841797	-0.31201172	+2.87841797	-19.48974609	+19.84130859	+1920	+7.39160156	-9.25048828	-0.68994141	+59.52392578	-0.61523438	-26.85058594	+1844
+1458241091.51440000	+9.91845703	-5.87548828	-0.68115234	+46.42822266	-7.73437500	-61.52343750	+2260	+9.76904297	-5.12841797	-0.31201172	+2.87841797	-19.51171875	+19.84130859	+1920	+7.39160156	-9.25048828	-0.68994141	+59.50195313	-0.63720703	-26.85058594	+1848
+1458241091.51860000	+9.91845703	-5.87548828	-0.68115234	+46.42822266	-7.73437500	-61.52343750	+2260	+9.76904297	-5.12841797	-0.31201172	+2.90039063	-19.51171875	+19.84130859	+1924	+7.38720703	-9.25488281	-0.68994141	+59.50195313	-0.63720703	-26.85058594	+1848
+1458241091.52280000	+9.91845703	-5.87109375	-0.68115234	+46.45019531	-7.73437500	-61.52343750	+2260	+9.76904297	-5.12841797	-0.30761719	+2.90039063	-19.51171875	+19.84130859	+1924	+7.38720703	-9.25488281	-0.69433594	+59.50195313	-0.65917969	-26.85058594	+1848
+1458241091.53110000	+9.91845703	-5.87109375	-0.68115234	+46.45019531	-7.73437500	-61.54541016	+2260	+9.77343750	-5.12402344	-0.30761719	+2.90039063	-19.51171875	+19.81933594	+1924	+7.38281250	-9.25488281	-0.69433594	+59.47998047	-0.68115234	-26.82861328	+1848
+1458241091.53530000	+9.91845703	-5.87109375	-0.68115234	+46.45019531	-7.75634766	-61.54541016	+2260	+9.77343750	-5.12402344	-0.30761719	+2.90039063	-19.53369141	+19.81933594	+1924	+7.38281250	-9.25927734	-0.69433594	+59.45800781	-0.70312500	-26.82861328	+1848
+1458241091.53940010	+9.91845703	-5.87109375	-0.68115234	+46.47216797	-7.75634766	-61.54541016	+2260	+9.77343750	-5.12402344	-0.30761719	+2.92236328	-19.53369141	+19.81933594	+1924	+7.38281250	-9.25927734	-0.69873047	+59.45800781	-0.72509766	-26.82861328	+1848
+1458241091.54360010	+9.91845703	-5.87109375	-0.68115234	+46.47216797	-7.75634766	-61.54541016	+2260	+9.77343750	-5.12402344	-0.30761719	+2.92236328	-19.53369141	+19.81933594	+1924	+7.38281250	-9.25927734	-0.69873047	+59.45800781	-0.72509766	-26.82861328	+1848
+1458241091.54780010	+9.91845703	-5.87109375	-0.68115234	+46.47216797	-7.75634766	-61.54541016	+2260	+9.77343750	-5.12402344	-0.30761719	+2.92236328	-19.53369141	+19.81933594	+1924	+7.38281250	-9.25927734	-0.69873047	+59.45800781	-0.74707031	-26.82861328	+1848
+1458241091.55609990	+9.91845703	-5.87109375	-0.68115234	+46.47216797	-7.75634766	-61.54541016	+2260	+9.77343750	-5.12402344	-0.30761719	+2.92236328	-19.53369141	+19.81933594	+1924	+7.38281250	-9.25927734	-0.69873047	+59.45800781	-0.76904297	-26.85058594	+1848
+1458241091.56030010	+9.91845703	-5.87109375	-0.68115234	+46.47216797	-7.77832031	-61.56738281	+2260	+9.77343750	-5.12402344	-0.30761719	+2.92236328	-19.55566406	+19.81933594	+1924	+7.38281250	-9.25927734	-0.69873047	+59.47998047	-0.76904297	-26.87255859	+1848
+1458241091.56440000	+9.91845703	-5.87109375	-0.68115234	+46.49414063	-7.77832031	-61.56738281	+2260	+9.77343750	-5.12402344	-0.30761719	+2.92236328	-19.55566406	+19.81933594	+1924	+7.38720703	-9.25927734	-0.69873047	+59.47998047	-0.76904297	-26.89453125	+1848
+1458241091.57270000	+9.91845703	-5.87109375	-0.68115234	+46.49414063	-7.77832031	-61.56738281	+2260	+9.77343750	-5.12402344	-0.30322266	+2.94433594	-19.55566406	+19.81933594	+1924	+7.39160156	-9.25927734	-0.69433594	+59.52392578	-0.79101563	-26.93847656	+1852
+1458241091.57690000	+9.91845703	-5.87109375	-0.67675781	+46.49414063	-7.80029297	-61.56738281	+2260	+9.77343750	-5.12402344	-0.30322266	+2.94433594	-19.57763672	+19.84130859	+1924	+7.39160156	-9.25488281	-0.69433594	+59.54589844	-0.79101563	-26.93847656	+1852
+1458241091.58110000	+9.91845703	-5.87109375	-0.67675781	+46.49414063	-7.80029297	-61.58935547	+2260	+9.77343750	-5.12402344	-0.30322266	+2.94433594	-19.57763672	+19.84130859	+1924	+7.39599609	-9.25488281	-0.68994141	+59.56787109	-0.79101563	-26.98242188	+1852
+1458241091.58520010	+9.92285156	-5.87109375	-0.67675781	+46.49414063	-7.80029297	-61.58935547	+2260	+9.77343750	-5.12402344	-0.30322266	+2.94433594	-19.59960938	+19.84130859	+1928	+7.40039063	-9.25488281	-0.68994141	+59.56787109	-0.79101563	-27.00439453	+1856
+1458241091.59360000	+9.92285156	-5.87109375	-0.67675781	+46.49414063	-7.84423828	-61.61132813	+2260	+9.77343750	-5.12402344	-0.30322266	+2.94433594	-19.62158203	+19.84130859	+1928	+7.40478516	-9.25048828	-0.68554688	+59.61181641	-0.81298828	-27.04833984	+1860
+1458241091.59770010	+9.92285156	-5.87109375	-0.67675781	+46.49414063	-7.84423828	-61.61132813	+2260	+9.77343750	-5.12402344	-0.30322266	+2.94433594	-19.62158203	+19.84130859	+1928	+7.40917969	-9.25048828	-0.68115234	+59.63378906	-0.81298828	-27.07031250	+1860
+1458241091.60190010	+9.92285156	-5.87109375	-0.67236328	+46.51611328	-7.86621094	-61.63330078	+2260	+9.77343750	-5.12402344	-0.30322266	+2.96630859	-19.64355469	+19.84130859	+1928	+7.40917969	-9.25048828	-0.68115234	+59.63378906	-0.81298828	-27.09228516	+1864
+1458241091.60610010	+9.92285156	-5.87109375	-0.67236328	+46.51611328	-7.88818359	-61.63330078	+2260	+9.77343750	-5.12402344	-0.30322266	+2.96630859	-19.66552734	+19.86328125	+1928	+7.40917969	-9.25048828	-0.68115234	+59.65576172	-0.83496094	-27.11425781	+1864
+1458241091.61019990	+9.92724609	-5.87109375	-0.67236328	+46.51611328	-7.88818359	-61.65527344	+2264	+9.77343750	-5.12402344	-0.29882813	+2.96630859	-19.68750000	+19.86328125	+1932	+7.41357422	-9.25048828	-0.68115234	+59.65576172	-0.85693359	-27.13623047	+1864
+1458241091.61439990	+9.92724609	-5.87109375	-0.67236328	+46.51611328	-7.91015625	-61.67724609	+2264	+9.77783203	-5.11962891	-0.29882813	+2.96630859	-19.70947266	+19.86328125	+1932	+7.41357422	-9.25048828	-0.68115234	+59.63378906	-0.85693359	-27.15820313	+1864
+1458241091.62270000	+9.92724609	-5.87109375	-0.66796875	+46.51611328	-7.93212891	-61.72119141	+2268	+9.77783203	-5.11962891	-0.29882813	+2.96630859	-19.75341797	+19.84130859	+1936	+7.41357422	-9.25048828	-0.68115234	+59.61181641	-0.90087891	-27.18017578	+1868
+1458241091.62690000	+9.92724609	-5.86669922	-0.66796875	+46.51611328	-7.95410156	-61.74316406	+2268	+9.77783203	-5.11962891	-0.29443359	+2.98828125	-19.77539063	+19.84130859	+1936	+7.41357422	-9.25048828	-0.68554688	+59.58984375	-0.92285156	-27.20214844	+1868
+1458241091.63109990	+9.92724609	-5.86669922	-0.66357422	+46.51611328	-7.97607422	-61.76513672	+2268	+9.77783203	-5.11962891	-0.29443359	+2.98828125	-19.79736328	+19.84130859	+1936	+7.40917969	-9.25048828	-0.68554688	+59.56787109	-0.94482422	-27.20214844	+1868
+1458241091.63520000	+9.92724609	-5.86669922	-0.66357422	+46.51611328	-7.97607422	-61.78710938	+2272	+9.78222656	-5.11962891	-0.29443359	+2.98828125	-19.81933594	+19.81933594	+1940	+7.40917969	-9.25488281	-0.68994141	+59.54589844	-0.96679688	-27.20214844	+1868
+1458241091.64350010	+9.92724609	-5.86669922	-0.65917969	+46.51611328	-7.99804688	-61.83105469	+2276	+9.78222656	-5.11523438	-0.29003906	+2.98828125	-19.86328125	+19.81933594	+1940	+7.40478516	-9.25488281	-0.69433594	+59.47998047	-1.01074219	-27.22412109	+1872
+1458241091.64770010	+9.93164063	-5.86230469	-0.65917969	+46.51611328	-8.02001953	-61.85302734	+2276	+9.78222656	-5.11523438	-0.28564453	+2.98828125	-19.90722656	+19.79736328	+1944	+7.40039063	-9.25488281	-0.69433594	+59.43603516	-1.03271484	-27.22412109	+1872
+1458241091.65190010	+9.93164063	-5.86230469	-0.65478516	+46.51611328	-8.04199219	-61.87500000	+2280	+9.78662109	-5.11523438	-0.28564453	+2.98828125	-19.92919922	+19.79736328	+1944	+7.40039063	-9.25927734	-0.69873047	+59.41406250	-1.05468750	-27.22412109	+1872
+1458241091.65599990	+9.93164063	-5.86230469	-0.65478516	+46.51611328	-8.04199219	-61.91894531	+2280	+9.78662109	-5.11523438	-0.28125000	+2.96630859	-19.95117188	+19.77539063	+1944	+7.40039063	-9.25927734	-0.69873047	+59.39208984	-1.07666016	-27.22412109	+1868
+1458241091.66020010	+9.93164063	-5.86230469	-0.65039063	+46.51611328	-8.06396484	-61.94091797	+2284	+9.78662109	-5.11523438	-0.28125000	+2.96630859	-19.97314453	+19.77539063	+1948	+7.39599609	-9.25927734	-0.69873047	+59.37011719	-1.09863281	-27.24609375	+1868
+1458241091.67269990	+9.93603516	-5.85791016	-0.64599609	+46.51611328	-8.10791016	-61.98486328	+2288	+9.79101563	-5.11523438	-0.27685547	+2.94433594	-20.06103516	+19.77539063	+1952	+7.40039063	-9.25927734	-0.69873047	+59.34814453	-1.14257813	-27.31201172	+1864
+1458241091.67689990	+9.93603516	-5.85791016	-0.64599609	+46.51611328	-8.12988281	-62.00683594	+2292	+9.79101563	-5.11523438	-0.27685547	+2.92236328	-20.08300781	+19.77539063	+1952	+7.40039063	-9.25488281	-0.69873047	+59.34814453	-1.14257813	-27.33398438	+1864
+1458241091.68520000	+9.94042969	-5.85791016	-0.64160156	+46.51611328	-8.17382813	-62.02880859	+2296	+9.79101563	-5.11083984	-0.27246094	+2.90039063	-20.14892578	+19.81933594	+1956	+7.40917969	-9.25488281	-0.69433594	+59.39208984	-1.14257813	-27.39990234	+1864
+1458241091.68940000	+9.94042969	-5.85351563	-0.64160156	+46.51611328	-8.19580078	-62.05078125	+2296	+9.79101563	-5.11083984	-0.27246094	+2.87841797	-20.17089844	+19.81933594	+1956	+7.41357422	-9.25048828	-0.68994141	+59.39208984	-1.14257813	-27.44384766	+1864
+1458241091.69350000	+9.94482422	-5.85351563	-0.64160156	+46.51611328	-8.21777344	-62.05078125	+2300	+9.79541016	-5.11083984	-0.27246094	+2.87841797	-20.19287109	+19.84130859	+1956	+7.41357422	-9.25048828	-0.68554688	+59.41406250	-1.14257813	-27.46582031	+1868
+1458241091.69770000	+9.94482422	-5.85351563	-0.64160156	+46.51611328	-8.23974609	-62.07275391	+2300	+9.79541016	-5.11083984	-0.26806641	+2.85644531	-20.21484375	+19.86328125	+1960	+7.41796875	-9.24609375	-0.68554688	+59.43603516	-1.14257813	-27.50976563	+1868
+1458241091.70190000	+9.94921875	-5.85351563	-0.63720703	+46.51611328	-8.26171875	-62.07275391	+2304	+9.79541016	-5.11083984	-0.26806641	+2.83447266	-20.23681641	+19.88525391	+1960	+7.42675781	-9.24169922	-0.68115234	+59.45800781	-1.16455078	-27.55371094	+1872
+1458241091.70600010	+9.94921875	-5.85351563	-0.63720703	+46.51611328	-8.28369141	-62.07275391	+2304	+9.79541016	-5.11083984	-0.26806641	+2.83447266	-20.25878906	+19.90722656	+1964	+7.43115234	-9.24169922	-0.67675781	+59.47998047	-1.16455078	-27.59765625	+1872
+1458241091.71440010	+9.95361328	-5.85351563	-0.63720703	+46.51611328	-8.34960938	-62.09472656	+2312	+9.79980469	-5.10644531	-0.26806641	+2.79052734	-20.30273438	+19.95117188	+1968	+7.43994141	-9.23730469	-0.67236328	+59.52392578	-1.16455078	-27.68554688	+1876
+1458241091.71849990	+9.95361328	-5.84912109	-0.63720703	+46.51611328	-8.37158203	-62.09472656	+2312	+9.79980469	-5.10644531	-0.26367188	+2.76855469	-20.32470703	+19.97314453	+1968	+7.43994141	-9.23291016	-0.66796875	+59.52392578	-1.18652344	-27.72949219	+1880
+1458241091.72270010	+9.95800781	-5.84912109	-0.63281250	+46.51611328	-8.39355469	-62.11669922	+2316	+9.80419922	-5.10644531	-0.26367188	+2.76855469	-20.34667969	+19.99511719	+1972	+7.44433594	-9.23291016	-0.66796875	+59.52392578	-1.20849609	-27.75146484	+1880
+1458241091.72680000	+9.95800781	-5.84912109	-0.63281250	+46.51611328	-8.41552734	-62.11669922	+2320	+9.80419922	-5.10644531	-0.26367188	+2.74658203	-20.36865234	+19.99511719	+1972	+7.44433594	-9.22851563	-0.66796875	+59.52392578	-1.23046875	-27.79541016	+1884
+1458241091.73099990	+9.96240234	-5.84912109	-0.63281250	+46.51611328	-8.43750000	-62.13867188	+2324	+9.80859375	-5.10205078	-0.25927734	+2.72460938	-20.39062500	+20.01708984	+1976	+7.44433594	-9.22851563	-0.66796875	+59.50195313	-1.25244141	-27.79541016	+1884
+1458241091.73519990	+9.96240234	-5.84472656	-0.62841797	+46.49414063	-8.45947266	-62.13867188	+2324	+9.80859375	-5.10205078	-0.25927734	+2.70263672	-20.41259766	+20.03906250	+1976	+7.44433594	-9.22851563	-0.66796875	+59.45800781	-1.27441406	-27.81738281	+1884
+1458241091.73930000	+9.96240234	-5.84472656	-0.62841797	+46.49414063	-8.50341797	-62.13867188	+2328	+9.81298828	-5.10205078	-0.25927734	+2.68066406	-20.43457031	+20.03906250	+1980	+7.44433594	-9.22851563	-0.67236328	+59.41406250	-1.31835938	-27.81738281	+1884
+1458241091.74350000	+9.96240234	-5.84472656	-0.62841797	+46.49414063	-8.52539063	-62.13867188	+2332	+9.81298828	-5.10205078	-0.25488281	+2.65869141	-20.43457031	+20.06103516	+1980	+7.44433594	-9.22851563	-0.67236328	+59.37011719	-1.34033203	-27.81738281	+1884
+1458241091.74770000	+9.96240234	-5.84472656	-0.62402344	+46.49414063	-8.54736328	-62.13867188	+2332	+9.81738281	-5.09765625	-0.25488281	+2.63671875	-20.45654297	+20.08300781	+1984	+7.43994141	-9.22851563	-0.67675781	+59.30419922	-1.38427734	-27.81738281	+1888
+1458241091.75180010	+9.96679688	-5.84033203	-0.62402344	+46.49414063	-8.56933594	-62.16064453	+2336	+9.82177734	-5.09765625	-0.25048828	+2.59277344	-20.47851563	+20.10498047	+1984	+7.43554688	-9.22851563	-0.68115234	+59.26025391	-1.42822266	-27.79541016	+1888
+1458241091.75600000	+9.96679688	-5.84033203	-0.62402344	+46.49414063	-8.59130859	-62.16064453	+2336	+9.82177734	-5.09765625	-0.25048828	+2.57080078	-20.50048828	+20.12695313	+1988	+7.43554688	-9.22851563	-0.68554688	+59.19433594	-1.47216797	-27.79541016	+1888
+1458241091.76020000	+9.96679688	-5.84033203	-0.61962891	+46.49414063	-8.61328125	-62.16064453	+2340	+9.82617188	-5.09326172	-0.24609375	+2.52685547	-20.50048828	+20.14892578	+1992	+7.43115234	-9.23291016	-0.68994141	+59.12841797	-1.51611328	-27.77343750	+1888
+1458241091.76430010	+9.96679688	-5.83593750	-0.61962891	+46.49414063	-8.65722656	-62.16064453	+2344	+9.83056641	-5.09326172	-0.24169922	+2.48291016	-20.52246094	+20.17089844	+1992	+7.43115234	-9.23291016	-0.69433594	+59.08447266	-1.53808594	-27.77343750	+1884
+1458241091.76850010	+9.97119141	-5.83593750	-0.61523438	+46.49414063	-8.67919922	-62.13867188	+2344	+9.83056641	-5.09326172	-0.24169922	+2.43896484	-20.52246094	+20.21484375	+1996	+7.42675781	-9.23291016	-0.69873047	+59.01855469	-1.58203125	-27.75146484	+1884
+1458241091.77270010	+9.97119141	-5.83593750	-0.61523438	+46.49414063	-8.72314453	-62.13867188	+2348	+9.83496094	-5.09326172	-0.24169922	+2.39501953	-20.52246094	+20.25878906	+1996	+7.42675781	-9.23291016	-0.70312500	+58.97460938	-1.62597656	-27.75146484	+1880
+1458241091.77679990	+9.97558594	-5.83154297	-0.61523438	+46.49414063	-8.76708984	-62.11669922	+2348	+9.83935547	-5.08886719	-0.23730469	+2.32910156	-20.54443359	+20.32470703	+2000	+7.43115234	-9.23291016	-0.70312500	+58.93066406	-1.64794922	-27.75146484	+1880
+1458241091.78099990	+9.97558594	-5.83154297	-0.61523438	+46.51611328	-8.81103516	-62.07275391	+2352	+9.84375000	-5.08886719	-0.23730469	+2.26318359	-20.54443359	+20.41259766	+2004	+7.43115234	-9.22851563	-0.70751953	+58.88671875	-1.69189453	-27.75146484	+1876
+1458241091.78520010	+9.97998047	-5.83154297	-0.61083984	+46.51611328	-8.87695313	-62.05078125	+2352	+9.84814453	-5.08447266	-0.23291016	+2.19726563	-20.54443359	+20.47851563	+2008	+7.43554688	-9.22851563	-0.70751953	+58.86474609	-1.71386719	-27.75146484	+1876
+1458241091.78930000	+9.98437500	-5.82714844	-0.61083984	+46.53808594	-8.96484375	-62.00683594	+2356	+9.85253906	-5.08447266	-0.23291016	+2.10937500	-20.56640625	+20.58837891	+2012	+7.44433594	-9.22412109	-0.70751953	+58.86474609	-1.75781250	-27.77343750	+1872
+1458241091.79349990	+9.99316406	-5.82714844	-0.61083984	+46.58203125	-9.05273438	-61.98486328	+2360	+9.85693359	-5.08007813	-0.23291016	+2.02148438	-20.58837891	+20.69824219	+2016	+7.44873047	-9.21972656	-0.70751953	+58.84277344	-1.77978516	-27.79541016	+1872
+1458241091.79760000	+9.99755859	-5.82275391	-0.61083984	+46.60400391	-9.14062500	-61.94091797	+2364	+9.86132813	-5.08007813	-0.22851563	+1.95556641	-20.58837891	+20.80810547	+2020	+7.46191406	-9.21972656	-0.70751953	+58.86474609	-1.80175781	-27.83935547	+1872
+1458241091.80180000	+10.00634766	-5.82275391	-0.60644531	+46.66992188	-9.27246094	-61.87500000	+2368	+9.87011719	-5.07568359	-0.22851563	+1.84570313	-20.61035156	+20.93994141	+2024	+7.47509766	-9.21093750	-0.70751953	+58.86474609	-1.84570313	-27.90527344	+1876
+1458241091.80600000	+10.01513672	-5.81835938	-0.60644531	+46.71386719	-9.40429688	-61.80908203	+2372	+9.87451172	-5.07568359	-0.22851563	+1.75781250	-20.65429688	+21.07177734	+2028	+7.48828125	-9.20654297	-0.70312500	+58.88671875	-1.91162109	-27.97119141	+1876
+1458241091.81010010	+10.02392578	-5.81396484	-0.60644531	+46.77978516	-9.55810547	-61.74316406	+2376	+9.88330078	-5.07128906	-0.22412109	+1.66992188	-20.69824219	+21.22558594	+2036	+7.50585938	-9.20214844	-0.70312500	+58.90869141	-1.95556641	-28.03710938	+1880
+1458241091.81430010	+10.03271484	-5.80957031	-0.60205078	+46.86767578	-9.75585938	-61.67724609	+2384	+9.89208984	-5.06689453	-0.21972656	+1.53808594	-20.76416016	+21.37939453	+2040	+7.52343750	-9.19335938	-0.69873047	+58.93066406	-2.04345703	-28.14697266	+1884
+1458241091.81850000	+10.04589844	-5.80517578	-0.59765625	+46.95556641	-9.95361328	-61.63330078	+2392	+9.89648438	-5.06250000	-0.21533203	+1.42822266	-20.85205078	+21.51123047	+2048	+7.54541016	-9.18457031	-0.69873047	+58.95263672	-2.13134766	-28.25683594	+1892
+1458241091.82259990	+10.05468750	-5.80078125	-0.59326172	+47.04345703	-10.15136719	-61.61132813	+2400	+9.90527344	-5.05371094	-0.21093750	+1.31835938	-20.93994141	+21.64306641	+2056	+7.56298828	-9.18017578	-0.69873047	+58.97460938	-2.24121094	-28.36669922	+1896
+1458241091.82680010	+10.06787109	-5.79199219	-0.58886719	+47.17529297	-10.41503906	-61.58935547	+2408	+9.91845703	-5.04931641	-0.20214844	+1.16455078	-21.07177734	+21.79687500	+2064	+7.58496094	-9.17138672	-0.69873047	+58.97460938	-2.39501953	-28.49853516	+1900
+1458241091.83100010	+10.08105469	-5.78320313	-0.58447266	+47.30712891	-10.65673828	-61.56738281	+2420	+9.92724609	-5.04492188	-0.19335938	+1.03271484	-21.22558594	+21.92871094	+2076	+7.60253906	-9.16699219	-0.69873047	+58.95263672	-2.54882813	-28.67431641	+1904
+1458241091.83509990	+10.08984375	-5.77880859	-0.57568359	+47.41699219	-10.89843750	-61.56738281	+2428	+9.93603516	-5.03613281	-0.18457031	+0.92285156	-21.35742188	+22.08251953	+2084	+7.61572266	-9.16259766	-0.70312500	+58.90869141	-2.72460938	-28.78417969	+1908
+1458241091.83929990	+10.10302734	-5.76562500	-0.56689453	+47.59277344	-11.18408203	-61.56738281	+2440	+9.94921875	-5.03173828	-0.17578125	+0.74707031	-21.55517578	+22.23632813	+2096	+7.62890625	-9.15820313	-0.71630859	+58.82080078	-2.96630859	-28.93798828	+1912
+1458241091.84349990	+10.11621094	-5.75683594	-0.55810547	+47.76855469	-11.46972656	-61.61132813	+2452	+9.95800781	-5.02294922	-0.16259766	+0.61523438	-21.79687500	+22.36816406	+2104	+7.64648438	-9.15380859	-0.72070313	+58.75488281	-3.18603516	-29.11376953	+1916
+1458241091.84760000	+10.12500000	-5.74804688	-0.54931641	+47.92236328	-11.75537109	-61.65527344	+2464	+9.97119141	-5.01416016	-0.15380859	+0.48339844	-21.99462891	+22.52197266	+2116	+7.65966797	-9.15380859	-0.73388672	+58.68896484	-3.42773438	-29.26757813	+1920
+1458241091.85180000	+10.13818359	-5.73486328	-0.54052734	+48.16406250	-12.08496094	-61.69921875	+2476	+9.97998047	-5.00537109	-0.13623047	+0.35156250	-22.25830078	+22.63183594	+2128	+7.67285156	-9.14941406	-0.74707031	+58.57910156	-3.71337891	-29.48730469	+1920
+1458241091.85599990	+10.14697266	-5.72167969	-0.52734375	+48.40576172	-12.37060547	-61.76513672	+2488	+9.99316406	-4.99218750	-0.12304688	+0.24169922	-22.54394531	+22.74169922	+2140	+7.68603516	-9.14941406	-0.75585938	+58.49121094	-3.95507813	-29.72900391	+1920
+1458241091.86010000	+10.16015625	-5.70849609	-0.51855469	+48.64746094	-12.67822266	-61.83105469	+2500	+10.00634766	-4.98339844	-0.10986328	+0.10986328	-22.80761719	+22.89550781	+2152	+7.69921875	-9.14501953	-0.76904297	+58.40332031	-4.24072266	-29.92675781	+1920
+1458241091.87680010	+10.21289063	-5.65576172	-0.47900391	+49.81201172	-13.88671875	-62.27050781	+2548	+10.05468750	-4.92626953	-0.05273438	-0.10986328	-24.19189453	+23.29101563	+2204	+7.76513672	-9.13623047	-0.82617188	+58.07373047	-5.40527344	-30.95947266	+1912
+1458241091.88089990	+10.23046875	-5.64257813	-0.47460938	+50.16357422	-14.17236328	-62.42431641	+2560	+10.06787109	-4.90869141	-0.03955078	-0.06591797	-24.60937500	+23.33496094	+2216	+7.78710938	-9.13183594	-0.83935547	+58.02978516	-5.71289063	-31.31103516	+1908
+1458241091.88930010	+10.26562500	-5.61621094	-0.46582031	+50.80078125	-14.69970703	-62.70996094	+2584	+10.09423828	-4.86914063	-0.01757813	+0.04394531	-25.37841797	+23.42285156	+2240	+7.83544922	-9.11865234	-0.86572266	+57.96386719	-6.28417969	-31.99218750	+1904
+1458241091.89340000	+10.28320313	-5.60302734	-0.46142578	+51.13037109	-14.91943359	-62.88574219	+2592	+10.10742188	-4.84716797	-0.00439453	+0.17578125	-25.83984375	+23.40087891	+2252	+7.86621094	-9.10986328	-0.87451172	+57.96386719	-6.54785156	-32.38769531	+1900
+1458241091.90179990	+10.33154297	-5.58984375	-0.46582031	+51.65771484	-15.31494141	-63.19335938	+2612	+10.13818359	-4.80761719	+0.00000000	+0.46142578	-26.58691406	+23.35693359	+2272	+7.92773438	-9.09667969	-0.90087891	+57.89794922	-7.09716797	-33.13476563	+1892
+1458241091.90590000	+10.35351563	-5.57666016	-0.46582031	+51.92138672	-15.51269531	-63.39111328	+2620	+10.15576172	-4.78125000	+0.00439453	+0.68115234	-27.02636719	+23.26904297	+2280	+7.96289063	-9.08789063	-0.91406250	+57.91992188	-7.33886719	-33.55224609	+1888
+1458241091.91010000	+10.38427734	-5.56347656	-0.47900391	+52.16308594	-15.64453125	-63.50097656	+2636	+10.17333984	-4.75927734	+0.00000000	+0.90087891	-27.33398438	+23.20312500	+2292	+8.00244141	-9.07470703	-0.92724609	+57.94189453	-7.60253906	-33.94775391	+1888
+1458241091.91430000	+10.40625000	-5.57226563	-0.48779297	+52.18505859	-15.77636719	-63.69873047	+2640	+10.19091797	-4.73730469	-0.00439453	+1.14257813	-27.77343750	+23.04931641	+2296	+8.04199219	-9.06591797	-0.94042969	+57.91992188	-7.84423828	-34.38720703	+1884
+1458241091.91840000	+10.43701172	-5.55908203	-0.49658203	+52.33886719	-15.88623047	-63.87451172	+2652	+10.20849609	-4.70654297	-0.00439453	+1.42822266	-28.19091797	+22.87353516	+2304	+8.08154297	-9.05273438	-0.95361328	+57.91992188	-8.06396484	-34.80468750	+1884
+1458241091.92260000	+10.47216797	-5.54589844	-0.50976563	+52.49267578	-15.99609375	-64.02832031	+2664	+10.23486328	-4.67578125	-0.01757813	+1.73583984	-28.49853516	+22.71972656	+2316	+8.12548828	-9.04394531	-0.97119141	+57.89794922	-8.28369141	-35.22216797	+1884
+1458241091.92680000	+10.50292969	-5.55908203	-0.51855469	+52.38281250	-16.08398438	-64.27001953	+2672	+10.25244141	-4.65820313	-0.02197266	+1.93359375	-28.91601563	+22.47802734	+2320	+8.16503906	-9.03515625	-0.98437500	+57.83203125	-8.48144531	-35.66162109	+1880
+1458241091.93090010	+10.53808594	-5.55468750	-0.52734375	+52.38281250	-16.17187500	-64.51171875	+2680	+10.27880859	-4.63183594	-0.03076172	+2.24121094	-29.33349609	+22.21435547	+2324	+8.20898438	-9.02197266	-1.00195313	+57.78808594	-8.67919922	-36.07910156	+1880
+1458241091.93510010	+10.57763672	-5.55029297	-0.54931641	+52.38281250	-16.23779297	-64.68750000	+2692	+10.30517578	-4.60107422	-0.05273438	+2.54882813	-29.57519531	+21.97265625	+2332	+8.25292969	-9.01318359	-1.02392578	+57.72216797	-8.92089844	-36.45263672	+1880
+1458241091.93930010	+10.61279297	-5.55908203	-0.56250000	+52.18505859	-16.30371094	-64.92919922	+2696	+10.33154297	-4.58349609	-0.07031250	+2.74658203	-29.94873047	+21.64306641	+2336	+8.29248047	-9.00878906	-1.04589844	+57.56835938	-9.09667969	-36.87011719	+1876
+1458241091.94339990	+10.65234375	-5.55468750	-0.58007813	+52.07519531	-16.36962891	-65.17089844	+2708	+10.35791016	-4.55273438	-0.08789063	+3.07617188	-30.32226563	+21.29150391	+2340	+8.33203125	-8.99560547	-1.06787109	+57.48046875	-9.29443359	-37.28759766	+1876
+1458241091.94759990	+10.69628906	-5.55029297	-0.59765625	+51.98730469	-16.43554688	-65.43457031	+2720	+10.39306641	-4.51757813	-0.11425781	+3.40576172	-30.62988281	+20.96191406	+2344	+8.38037109	-8.98242188	-1.09863281	+57.34863281	-9.49218750	-37.66113281	+1876
+1458241091.95170000	+10.73583984	-5.56347656	-0.61083984	+51.72363281	-16.50146484	-65.76416016	+2728	+10.42382813	-4.50000000	-0.13623047	+3.60351563	-31.02539063	+20.52246094	+2344	+8.41552734	-8.98242188	-1.12500000	+57.15087891	-9.66796875	-38.07861328	+1872
+1458241091.95590000	+10.77978516	-5.56347656	-0.62402344	+51.54785156	-16.56738281	-66.09375000	+2736	+10.45898438	-4.46923828	-0.15380859	+3.93310547	-31.42089844	+20.08300781	+2348	+8.45947266	-8.96923828	-1.15576172	+56.95312500	-9.86572266	-38.45214844	+1868
+1458241091.96009990	+10.82812500	-5.55908203	-0.63720703	+51.35009766	-16.63330078	-66.42333984	+2744	+10.49853516	-4.44287109	-0.18896484	+4.26269531	-31.70654297	+19.66552734	+2356	+8.49902344	-8.96484375	-1.19091797	+56.73339844	-10.06347656	-38.80371094	+1868
+1458241091.96420000	+10.87207031	-5.56787109	-0.65478516	+51.06445313	-16.69921875	-66.77490234	+2752	+10.52929688	-4.42089844	-0.21533203	+4.50439453	-32.10205078	+19.13818359	+2356	+8.53417969	-8.96044922	-1.22607422	+56.44775391	-10.23925781	-39.17724609	+1860
+1458241091.96840000	+10.92041016	-5.56347656	-0.66796875	+50.84472656	-16.76513672	-67.14843750	+2760	+10.56884766	-4.39013672	-0.24169922	+4.87792969	-32.47558594	+18.61083984	+2360	+8.57373047	-8.95166016	-1.26562500	+56.20605469	-10.43701172	-39.55078125	+1856
+1458241091.97260000	+10.96875000	-5.56347656	-0.68115234	+50.62500000	-16.87500000	-67.52197266	+2768	+10.61279297	-4.35937500	-0.27685547	+5.25146484	-32.82714844	+18.08349609	+2368	+8.61767578	-8.94287109	-1.30957031	+55.94238281	-10.63476563	-39.90234375	+1856
+1458241091.97670010	+11.01708984	-5.56347656	-0.69873047	+50.31738281	-16.98486328	-67.91748047	+2776	+10.65234375	-4.33300781	-0.30761719	+5.58105469	-33.22265625	+17.49023438	+2372	+8.65283203	-8.93847656	-1.34912109	+55.61279297	-10.83251953	-40.25390625	+1852
+1458241091.98920010	+11.17529297	-5.55908203	-0.73388672	+49.48242188	-17.38037109	-69.14794922	+2800	+10.78857422	-4.24072266	-0.40869141	+6.85546875	-34.38720703	+15.64453125	+2388	+8.78466797	-8.91210938	-1.48095703	+54.73388672	-11.42578125	-41.37451172	+1868
+1458241091.99340010	+11.22802734	-5.55468750	-0.75146484	+49.19677734	-17.51220703	-69.52148438	+2808	+10.83251953	-4.20556641	-0.44824219	+7.31689453	-34.76074219	+14.98535156	+2396	+8.82861328	-8.89892578	-1.52929688	+54.47021484	-11.62353516	-41.70410156	+1876
+1458241091.99760010	+11.28515625	-5.55468750	-0.76025391	+48.88916016	-17.66601563	-69.96093750	+2816	+10.88525391	-4.17041016	-0.47900391	+7.84423828	-35.17822266	+14.32617188	+2400	+8.87695313	-8.88574219	-1.56884766	+54.18457031	-11.82128906	-42.09960938	+1884
+1458241092.00169990	+11.33789063	-5.54589844	-0.77343750	+48.58154297	-17.84179688	-70.29052734	+2828	+10.93359375	-4.13964844	-0.51855469	+8.26171875	-35.50781250	+13.68896484	+2404	+8.92529297	-8.87695313	-1.61279297	+53.87695313	-12.01904297	-42.49511719	+1896
+1458241092.00589990	+11.39501953	-5.54589844	-0.79541016	+48.22998047	-17.99560547	-70.62011719	+2840	+10.98193359	-4.10449219	-0.56250000	+8.76708984	-35.83740234	+13.05175781	+2412	+8.98242188	-8.85498047	-1.66113281	+53.65722656	-12.21679688	-42.82470703	+1908
+1458241092.01009990	+11.45214844	-5.54150391	-0.80419922	+47.90039063	-18.19335938	-71.01562500	+2852	+11.03906250	-4.06933594	-0.59765625	+9.33837891	-36.25488281	+12.34863281	+2416	+9.04394531	-8.83300781	-1.69628906	+53.43750000	-12.43652344	-43.26416016	+1920
+1458241092.01420000	+11.51367188	-5.53271484	-0.81738281	+47.54882813	-18.39111328	-71.30126953	+2864	+11.08740234	-4.03417969	-0.63720703	+9.77783203	-36.56250000	+11.73339844	+2420	+9.10107422	-8.81542969	-1.73583984	+53.19580078	-12.63427734	-43.70361328	+1932
+1458241092.01840000	+11.57080078	-5.53271484	-0.83935547	+47.15332031	-18.58886719	-71.56494141	+2880	+11.14013672	-3.99902344	-0.68554688	+10.28320313	-36.84814453	+11.11816406	+2428	+9.16699219	-8.78906250	-1.77978516	+53.02001953	-12.85400391	-44.07714844	+1948
+1458241092.02259990	+11.63232422	-5.52832031	-0.84814453	+46.77978516	-18.78662109	-71.91650391	+2892	+11.19726563	-3.95947266	-0.71630859	+10.83251953	-37.26562500	+10.41503906	+2432	+9.23291016	-8.76269531	-1.81054688	+52.86621094	-13.05175781	-44.53857422	+1960
+1458241092.02670000	+11.68945313	-5.51953125	-0.87011719	+46.38427734	-19.00634766	-72.13623047	+2908	+11.25439453	-3.92871094	-0.76025391	+11.25000000	-37.52929688	+9.84375000	+2440	+9.29882813	-8.73632813	-1.84130859	+52.66845703	-13.27148438	-45.00000000	+1972
+1458241092.03090000	+11.75097656	-5.51513672	-0.89208984	+45.96679688	-19.18212891	-72.31201172	+2924	+11.30712891	-3.88916016	-0.80859375	+11.71142578	-37.77099609	+9.25048828	+2444	+9.36914063	-8.70556641	-1.88085938	+52.51464844	-13.49121094	-45.39550781	+1984
+1458241092.03500010	+11.81250000	-5.51074219	-0.90966797	+45.54931641	-19.40185547	-72.57568359	+2936	+11.36865234	-3.85400391	-0.84375000	+12.26074219	-38.14453125	+8.56933594	+2452	+9.44384766	-8.67480469	-1.91162109	+52.38281250	-13.71093750	-45.83496094	+1996
+1458241092.03920010	+11.87402344	-5.49755859	-0.92724609	+45.15380859	-19.62158203	-72.75146484	+2952	+11.42578125	-3.81884766	-0.88769531	+12.63427734	-38.38623047	+8.02001953	+2456	+9.50976563	-8.64404297	-1.94238281	+52.18505859	-13.95263672	-46.29638672	+2008
+1458241092.04340000	+11.93554688	-5.49316406	-0.95361328	+44.69238281	-19.81933594	-72.92724609	+2968	+11.48291016	-3.78369141	-0.94042969	+13.05175781	-38.60595703	+7.44873047	+2464	+9.58447266	-8.60888672	-1.98193359	+52.05322266	-14.17236328	-46.66992188	+2020
+1458241092.04749990	+11.99707031	-5.48437500	-0.96679688	+44.25292969	-20.06103516	-73.14697266	+2984	+11.54882813	-3.74414063	-0.97119141	+13.53515625	-38.97949219	+6.78955078	+2472	+9.66357422	-8.57373047	-2.01269531	+51.92138672	-14.41406250	-47.13134766	+2028
+1458241092.05170010	+12.05859375	-5.47119141	-0.98437500	+43.85742188	-20.28076172	-73.34472656	+2996	+11.61035156	-3.70898438	-1.01074219	+13.88671875	-39.24316406	+6.26220703	+2480	+9.72949219	-8.53857422	-2.04785156	+51.74560547	-14.65576172	-47.59277344	+2036
+1458241092.05590010	+12.12451172	-5.46679688	-1.00634766	+43.41796875	-20.50048828	-73.52050781	+3012	+11.67187500	-3.66943359	-1.05908203	+14.28222656	-39.44091797	+5.71289063	+2488	+9.80419922	-8.50341797	-2.08300781	+51.56982422	-14.87548828	-47.96630859	+2044
+1458241092.05999990	+12.18603516	-5.45361328	-1.02392578	+42.97851563	-20.72021484	-73.71826172	+3028	+11.73779297	-3.62988281	-1.08984375	+14.72167969	-39.81445313	+5.05371094	+2496	+9.87451172	-8.46826172	-2.11816406	+51.39404297	-15.11718750	-48.38378906	+2052
+1458241092.06419990	+12.24755859	-5.43603516	-1.04150391	+42.60498047	-20.96191406	-73.91601563	+3044	+11.79931641	-3.59472656	-1.12939453	+15.02929688	-40.05615234	+4.52636719	+2504	+9.94042969	-8.43310547	-2.15771484	+51.15234375	-15.35888672	-48.80126953	+2056
+1458241092.06839990	+12.31347656	-5.42724609	-1.06347656	+42.18750000	-21.15966797	-74.09179688	+3064	+11.86523438	-3.55517578	-1.17333984	+15.38085938	-40.29785156	+3.99902344	+2512	+10.00634766	-8.39794922	-2.19726563	+50.93261719	-15.57861328	-49.15283203	+2064
+1458241092.07250000	+12.37500000	-5.40966797	-1.07666016	+41.77001953	-21.40136719	-74.31152344	+3080	+11.93554688	-3.51562500	-1.19970703	+15.77636719	-40.67138672	+3.36181641	+2520	+10.07226563	-8.35839844	-2.24560547	+50.69091797	-15.82031250	-49.48242188	+2076
+1458241092.07670000	+12.43652344	-5.38769531	-1.08984375	+41.41845703	-21.64306641	-74.55322266	+3100	+12.00146484	-3.47607422	-1.23486328	+16.06201172	-40.95703125	+2.83447266	+2532	+10.12939453	-8.32324219	-2.28955078	+50.40527344	-16.04003906	-49.85595703	+2084
+1458241092.08090000	+12.50244141	-5.37011719	-1.10742188	+41.06689453	-21.88476563	-74.77294922	+3120	+12.06738281	-3.43652344	-1.27441406	+16.34765625	-41.22070313	+2.30712891	+2544	+10.19091797	-8.28808594	-2.33789063	+50.14160156	-16.23779297	-50.14160156	+2096
+1458241092.08500000	+12.56396484	-5.35253906	-1.11621094	+40.69335938	-22.14843750	-75.05859375	+3140	+12.13769531	-3.39697266	-1.29638672	+16.69921875	-41.63818359	+1.66992188	+2552	+10.25683594	-8.25292969	-2.38623047	+49.85595703	-16.45751953	-50.49316406	+2108
+1458241092.08920000	+12.62548828	-5.32177734	-1.12500000	+40.40771484	-22.41210938	-75.32226563	+3164	+12.20800781	-3.35742188	-1.32714844	+16.98486328	-41.94580078	+1.16455078	+2568	+10.30957031	-8.22216797	-2.43017578	+49.54833984	-16.65527344	-50.84472656	+2120
+1458241092.09340000	+12.69140625	-5.29980469	-1.13818359	+40.07812500	-22.67578125	-75.58593750	+3188	+12.27832031	-3.31787109	-1.36230469	+17.22656250	-42.25341797	+0.63720703	+2580	+10.36669922	-8.18701172	-2.48291016	+49.24072266	-16.85302734	-51.13037109	+2140
+1458241092.09750010	+12.75292969	-5.27783203	-1.14697266	+39.72656250	-22.93945313	-75.87158203	+3212	+12.35302734	-3.27832031	-1.37988281	+17.51220703	-42.67089844	+0.02197266	+2588	+10.42822266	-8.15185547	-2.53125000	+48.95507813	-17.05078125	-51.45996094	+2156
+1458241092.10170010	+12.81884766	-5.24707031	-1.16015625	+39.46289063	-23.20312500	-76.13525391	+3244	+12.42333984	-3.23437500	-1.40625000	+17.75390625	-43.02246094	-0.43945313	+2604	+10.48095703	-8.11669922	-2.57958984	+48.60351563	-17.24853516	-51.76757813	+2176
+1458241092.10579990	+12.88037109	-5.22070313	-1.17333984	+39.17724609	-23.46679688	-76.39892578	+3272	+12.49365234	-3.19482422	-1.43701172	+17.92968750	-43.35205078	-0.94482422	+2620	+10.54248047	-8.07714844	-2.63671875	+48.31787109	-17.44628906	-52.00927734	+2200
+1458241092.11420010	+13.00781250	-5.15478516	-1.18652344	+38.64990234	-24.08203125	-76.99218750	+3336	+12.63867188	-3.11132813	-1.47656250	+18.36914063	-44.16503906	-1.95556641	+2648	+10.66113281	-8.00244141	-2.72460938	+47.76855469	-17.86376953	-52.66845703	+2244
+1458241092.11830000	+13.06933594	-5.12841797	-1.19531250	+38.36425781	-24.38964844	-77.27783203	+3368	+12.70898438	-3.07177734	-1.50292969	+18.50097656	-44.51660156	-2.41699219	+2660	+10.72705078	-7.95849609	-2.77734375	+47.52685547	-18.06152344	-52.93212891	+2272
+1458241092.12249990	+13.13525391	-5.10205078	-1.19970703	+38.07861328	-24.71923828	-77.60742188	+3400	+12.77929688	-3.03662109	-1.51171875	+18.69873047	-44.97802734	-2.96630859	+2672	+10.79296875	-7.91894531	-2.80810547	+47.32910156	-18.28125000	-53.34960938	+2296
+1458241092.12669990	+13.20117188	-5.06689453	-1.20849609	+37.83691406	-25.04882813	-77.84912109	+3436	+12.85400391	-2.98828125	-1.53369141	+18.85253906	-45.35156250	-3.38378906	+2692	+10.85888672	-7.87500000	-2.84326172	+47.08740234	-18.52294922	-53.72314453	+2320
+1458241092.13080000	+13.26269531	-5.04052734	-1.22167969	+37.52929688	-25.35644531	-78.11279297	+3468	+12.92431641	-2.95312500	-1.56005859	+18.94042969	-45.70312500	-3.82324219	+2704	+10.93359375	-7.82666016	-2.88720703	+46.91162109	-18.76464844	-54.03076172	+2348
+1458241092.13500000	+13.32861328	-5.01416016	-1.23046875	+37.22167969	-25.68603516	-78.37646484	+3500	+12.99023438	-2.91796875	-1.57763672	+19.07226563	-46.12060547	-4.32861328	+2720	+11.00830078	-7.77832031	-2.91796875	+46.75781250	-19.00634766	-54.42626953	+2372
+1458241092.13920000	+13.39013672	-4.97900391	-1.23925781	+36.95800781	-25.99365234	-78.59619141	+3536	+13.06054688	-2.86962891	-1.59960938	+19.18212891	-46.47216797	-4.70214844	+2736	+11.07861328	-7.72558594	-2.94873047	+46.58203125	-19.29199219	-54.77783203	+2396
+1458241092.14330010	+13.45605469	-4.95263672	-1.25683594	+36.62841797	-26.32324219	-78.81591797	+3568	+13.13085938	-2.83447266	-1.62597656	+19.27001953	-46.80175781	-5.09765625	+2752	+11.15771484	-7.67285156	-2.98388672	+46.47216797	-19.57763672	-55.10742188	+2420
+1458241092.14750000	+13.51757813	-4.92626953	-1.26562500	+36.32080078	-26.67480469	-79.07958984	+3600	+13.19677734	-2.79931641	-1.63916016	+19.37988281	-47.19726563	-5.60302734	+2768	+11.24121094	-7.61572266	-3.00585938	+46.38427734	-19.88525391	-55.56884766	+2440
+1458241092.15170000	+13.57910156	-4.89550781	-1.27441406	+36.03515625	-27.02636719	-79.29931641	+3632	+13.26708984	-2.75537109	-1.66113281	+19.48974609	-47.54882813	-5.97656250	+2784	+11.31591797	-7.56298828	-3.02343750	+46.29638672	-20.19287109	-55.98632813	+2460
+1458241092.15580010	+13.64062500	-4.87353516	-1.29199219	+35.70556641	-27.35595703	-79.51904297	+3660	+13.33740234	-2.72021484	-1.68750000	+19.55566406	-47.85644531	-6.39404297	+2800	+11.39941406	-7.50585938	-3.04980469	+46.20849609	-20.50048828	-56.33789063	+2476
+1458241092.16000010	+13.70214844	-4.85156250	-1.30078125	+35.35400391	-27.68554688	-79.78271484	+3688	+13.40332031	-2.68505859	-1.70507813	+19.68750000	-48.22998047	-6.89941406	+2816	+11.48291016	-7.44433594	-3.07177734	+46.12060547	-20.83007813	-56.77734375	+2492
+1458241092.16420010	+13.76806641	-4.81640625	-1.31396484	+35.06835938	-28.03710938	-79.98046875	+3720	+13.47363281	-2.63671875	-1.72705078	+19.79736328	-48.53759766	-7.29492188	+2836	+11.55761719	-7.38720703	-3.08935547	+46.03271484	-21.15966797	-57.15087891	+2504
+1458241092.16829990	+13.83398438	-4.79003906	-1.33593750	+34.71679688	-28.34472656	-80.15625000	+3748	+13.53955078	-2.59716797	-1.75341797	+19.90722656	-48.80126953	-7.71240234	+2856	+11.64111328	-7.33007813	-3.12011719	+45.92285156	-21.46728516	-57.48046875	+2516
+1458241092.17249990	+13.89111328	-4.76367188	-1.34472656	+34.40917969	-28.67431641	-80.39794922	+3772	+13.60546875	-2.55761719	-1.77099609	+20.06103516	-49.15283203	-8.21777344	+2872	+11.72021484	-7.26855469	-3.14208984	+45.83496094	-21.77490234	-57.83203125	+2528
+1458241092.17670010	+13.94824219	-4.72851563	-1.35351563	+34.14550781	-29.02587891	-80.61767578	+3800	+13.67138672	-2.50927734	-1.78857422	+20.25878906	-49.46044922	-8.65722656	+2892	+11.79492188	-7.20703125	-3.16406250	+45.72509766	-22.10449219	-58.18359375	+2536
+1458241092.18080000	+14.00976563	-4.69775391	-1.36669922	+33.83789063	-29.35546875	-80.83740234	+3824	+13.74169922	-2.46972656	-1.81054688	+20.39062500	-49.72412109	-9.14062500	+2912	+11.86962891	-7.14990234	-3.19482422	+45.61523438	-22.39013672	-58.51318359	+2544
+1458241092.19330000	+14.18994141	-4.58789063	-1.37988281	+33.11279297	-30.36621094	-81.65039063	+3904	+13.94824219	-2.33349609	-1.85009766	+21.04980469	-50.69091797	-10.74462891	+2968	+12.08056641	-6.98730469	-3.27392578	+45.21972656	-23.22509766	-59.47998047	+2568
+1458241092.19750000	+14.24707031	-4.55273438	-1.37548828	+32.91503906	-30.76171875	-82.00195313	+3932	+14.01416016	-2.28515625	-1.85449219	+21.35742188	-51.04248047	-11.38183594	+2992	+12.14648438	-6.93457031	-3.30468750	+45.04394531	-23.44482422	-59.78759766	+2580
+1458241092.20160010	+14.30419922	-4.50439453	-1.37109375	+32.73925781	-31.13525391	-82.28759766	+3964	+14.08447266	-2.22802734	-1.86767578	+21.68701172	-51.35009766	-11.90917969	+3016	+12.20800781	-6.87744141	-3.33544922	+44.89013672	-23.66455078	-60.05126953	+2592
+1458241092.20580010	+14.36572266	-4.46044922	-1.36669922	+32.54150391	-31.46484375	-82.57324219	+3996	+14.15039063	-2.17968750	-1.87646484	+21.95068359	-51.63574219	-12.48046875	+3036	+12.26953125	-6.83349609	-3.37500000	+44.67041016	-23.86230469	-60.29296875	+2604
+1458241092.21000000	+14.41845703	-4.41650391	-1.35791016	+32.38769531	-31.86035156	-82.92480469	+4032	+14.22070313	-2.13134766	-1.87646484	+22.30224609	-52.00927734	-13.16162109	+3060	+12.32666016	-6.78076172	-3.40576172	+44.49462891	-24.08203125	-60.57861328	+2620
+1458241092.21830010	+14.52832031	-4.31982422	-1.33154297	+32.10205078	-32.60742188	-83.60595703	+4104	+14.35693359	-2.03027344	-1.88085938	+23.00537109	-52.64648438	-14.41406250	+3112	+12.44091797	-6.68408203	-3.47607422	+44.09912109	-24.45556641	-61.06201172	+2656
+1458241092.22250010	+14.58544922	-4.28027344	-1.30957031	+31.97021484	-33.04687500	-84.00146484	+4144	+14.42724609	-1.98193359	-1.87207031	+23.40087891	-52.99804688	-15.13916016	+3140	+12.49804688	-6.63574219	-3.49804688	+43.94531250	-24.63134766	-61.41357422	+2672
+1458241092.22659990	+14.63818359	-4.22314453	-1.29638672	+31.86035156	-33.44238281	-84.30908203	+4188	+14.49755859	-1.92480469	-1.87207031	+23.79638672	-53.28369141	-15.75439453	+3164	+12.55957031	-6.58740234	-3.52441406	+43.79150391	-24.85107422	-61.69921875	+2696
+1458241092.23079990	+14.69531250	-4.18359375	-1.28320313	+31.68457031	-33.81591797	-84.61669922	+4224	+14.56347656	-1.87646484	-1.87646484	+24.14794922	-53.54736328	-16.39160156	+3192	+12.61669922	-6.54345703	-3.55517578	+43.59375000	-25.02685547	-61.94091797	+2720
+1458241092.23499990	+14.74804688	-4.14404297	-1.26562500	+31.50878906	-34.21142578	-84.96826172	+4268	+14.62939453	-1.82812500	-1.86767578	+24.56542969	-53.87695313	-17.11669922	+3220	+12.67382813	-6.49511719	-3.57714844	+43.43994141	-25.20263672	-62.27050781	+2744
+1458241092.23910000	+14.80078125	-4.10009766	-1.25244141	+31.33300781	-34.58496094	-85.23193359	+4312	+14.69531250	-1.76660156	-1.87207031	+24.96093750	-54.11865234	-17.70996094	+3252	+12.73535156	-6.44238281	-3.60351563	+43.28613281	-25.42236328	-62.51220703	+2772
+1458241092.24330000	+14.84912109	-4.06054688	-1.23925781	+31.09130859	-34.95849609	-85.47363281	+4352	+14.76123047	-1.72265625	-1.87207031	+25.29052734	-54.36035156	-18.32519531	+3276	+12.79248047	-6.38964844	-3.62988281	+43.15429688	-25.64208984	-62.73193359	+2800
+1458241092.24749990	+14.89746094	-4.02539063	-1.22607422	+30.84960938	-35.33203125	-85.73730469	+4396	+14.82275391	-1.68310547	-1.86767578	+25.64208984	-54.64599609	-19.00634766	+3304	+12.86279297	-6.34130859	-3.63867188	+43.06640625	-25.90576172	-63.08349609	+2824
+1458241092.25160000	+14.95019531	-3.97705078	-1.21728516	+30.65185547	-35.68359375	-85.93505859	+4436	+14.88427734	-1.62597656	-1.87207031	+25.99365234	-54.84375000	-19.57763672	+3332	+12.92871094	-6.27978516	-3.65185547	+43.02246094	-26.19140625	-63.36914063	+2852
+1458241092.25580000	+14.99853516	-3.94628906	-1.21289063	+30.36621094	-36.03515625	-86.13281250	+4472	+14.94580078	-1.58642578	-1.87207031	+26.32324219	-55.04150391	-20.19287109	+3360	+12.99462891	-6.22265625	-3.66943359	+42.93457031	-26.45507813	-63.63281250	+2876
+1458241092.25990010	+15.05126953	-3.91992188	-1.20410156	+30.05859375	-36.38671875	-86.33056641	+4512	+15.00732422	-1.54248047	-1.87207031	+26.67480469	-55.28320313	-20.83007813	+3384	+13.06494141	-6.16992188	-3.66943359	+42.91259766	-26.76269531	-64.00634766	+2900
+1458241092.26410010	+15.09960938	-3.88476563	-1.20849609	+29.72900391	-36.67236328	-86.41845703	+4544	+15.06445313	-1.48535156	-1.88085938	+27.02636719	-55.41503906	-21.33544922	+3416	+13.13964844	-6.10400391	-3.67382813	+42.89062500	-27.09228516	-64.24804688	+2924
+1458241092.26830010	+15.14794922	-3.86279297	-1.21728516	+29.33349609	-36.95800781	-86.48437500	+4576	+15.12158203	-1.44580078	-1.89404297	+27.29003906	-55.54687500	-21.86279297	+3440	+13.21435547	-6.04248047	-3.68261719	+42.86865234	-27.42187500	-64.48974609	+2944
+1458241092.27239990	+15.19189453	-3.83642578	-1.22607422	+28.91601563	-37.22167969	-86.52832031	+4608	+15.17431641	-1.40625000	-1.89843750	+27.57568359	-55.72265625	-22.43408203	+3468	+13.28466797	-5.98095703	-3.68701172	+42.84667969	-27.75146484	-64.75341797	+2964
+1458241092.27659990	+15.23583984	-3.80126953	-1.23486328	+28.58642578	-37.50732422	-86.59423828	+4640	+15.23144531	-1.35351563	-1.90722656	+27.92724609	-55.85449219	-22.93945313	+3496	+13.35498047	-5.91064453	-3.69140625	+42.84667969	-28.12500000	-64.99511719	+2980
+1458241092.28490000	+15.32373047	-3.74853516	-1.24804688	+27.86132813	-38.14453125	-86.77001953	+4696	+15.33251953	-1.27001953	-1.92480469	+28.52050781	-56.14013672	-24.03808594	+3548	+13.50000000	-5.77880859	-3.70458984	+42.84667969	-28.80615234	-65.45654297	+3008
+1458241092.28909990	+15.37207031	-3.71337891	-1.25244141	+27.53173828	-38.45214844	-86.81396484	+4724	+15.38525391	-1.21728516	-1.93359375	+28.85009766	-56.27197266	-24.52148438	+3576	+13.57031250	-5.70849609	-3.70458984	+42.91259766	-29.17968750	-65.69824219	+3020
+1458241092.29329990	+15.41601563	-3.68701172	-1.25683594	+27.15820313	-38.71582031	-86.87988281	+4748	+15.43798828	-1.17333984	-1.94238281	+29.17968750	-56.38183594	-25.07080078	+3604	+13.64062500	-5.65136719	-3.70898438	+42.86865234	-29.50927734	-65.93994141	+3028
+1458241092.29740000	+15.45996094	-3.66064453	-1.26123047	+26.78466797	-39.00146484	-86.96777344	+4776	+15.48632813	-1.12939453	-1.94238281	+29.57519531	-56.51367188	-25.70800781	+3632	+13.70654297	-5.59423828	-3.71777344	+42.84667969	-29.79492188	-66.15966797	+3036
+1458241092.30160000	+15.49951172	-3.62548828	-1.26562500	+26.47705078	-39.30908203	-87.03369141	+4800	+15.53906250	-1.07226563	-1.95117188	+29.97070313	-56.62353516	-26.23535156	+3660	+13.76806641	-5.52832031	-3.72656250	+42.84667969	-30.10253906	-66.35742188	+3044
+1458241092.30580000	+15.54345703	-3.58593750	-1.27001953	+26.19140625	-39.61669922	-87.12158203	+4824	+15.58740234	-1.02392578	-1.95556641	+30.34423828	-56.73339844	-26.78466797	+3688	+13.82958984	-5.47119141	-3.73535156	+42.78076172	-30.38818359	-66.53320313	+3048
+1458241092.31410000	+15.62255859	-3.50244141	-1.24365234	+25.75195313	-40.40771484	-87.40722656	+4880	+15.68408203	-0.91845703	-1.95117188	+31.24511719	-57.01904297	-27.99316406	+3744	+13.93505859	-5.35693359	-3.76171875	+42.71484375	-30.89355469	-66.92871094	+3064
+1458241092.31830000	+15.66650391	-3.46289063	-1.22607422	+25.55419922	-40.82519531	-87.60498047	+4908	+15.73242188	-0.87011719	-1.95117188	+31.75048828	-57.17285156	-28.65234375	+3772	+13.98779297	-5.31298828	-3.77490234	+42.62695313	-31.09130859	-67.17041016	+3072
+1458241092.32660010	+15.74560547	-3.37500000	-1.16455078	+25.29052734	-41.77001953	-88.11035156	+4972	+15.82910156	-0.75585938	-1.92480469	+32.89306641	-57.52441406	-30.08056641	+3832	+14.08007813	-5.22070313	-3.80126953	+42.51708984	-31.46484375	-67.65380859	+3100
+1458241092.33080010	+15.78515625	-3.33105469	-1.13378906	+25.15869141	-42.20947266	-88.33007813	+5008	+15.87744141	-0.70312500	-1.91162109	+33.42041016	-57.67822266	-30.78369141	+3860	+14.12841797	-5.18554688	-3.81884766	+42.42919922	-31.61865234	-67.89550781	+3116
+1458241092.33489990	+15.82031250	-3.28271484	-1.10742188	+25.00488281	-42.64892578	-88.54980469	+5040	+15.92138672	-0.65039063	-1.89404297	+34.03564453	-57.85400391	-31.53076172	+3892	+14.16796875	-5.14160156	-3.83203125	+42.36328125	-31.75048828	-68.13720703	+3132
+1458241092.33909990	+15.85546875	-3.22998047	-1.07666016	+24.93896484	-43.11035156	-88.79150391	+5080	+15.96533203	-0.58886719	-1.88085938	+34.69482422	-57.98583984	-32.25585938	+3924	+14.20751953	-5.09765625	-3.84521484	+42.31933594	-31.92626953	-68.37890625	+3156
+1458241092.34320000	+15.89062500	-3.18603516	-1.04589844	+24.82910156	-43.57177734	-89.01123047	+5116	+16.00927734	-0.53613281	-1.86767578	+35.28808594	-58.16162109	-32.98095703	+3948	+14.24707031	-5.05810547	-3.85839844	+42.25341797	-32.08007813	-68.62060547	+3184
+1458241092.34740000	+15.92578125	-3.13769531	-1.00634766	+24.74121094	-44.12109375	-89.27490234	+5152	+16.04882813	-0.48339844	-1.84570313	+35.90332031	-58.33740234	-33.72802734	+3976	+14.28662109	-5.01855469	-3.86718750	+42.18750000	-32.25585938	-68.90625000	+3208
+1458241092.35159990	+15.95654297	-3.08935547	-0.96240234	+24.67529297	-44.64843750	-89.49462891	+5192	+16.09277344	-0.42187500	-1.82812500	+36.54052734	-58.51318359	-34.43115234	+4004	+14.33056641	-4.97460938	-3.87597656	+42.20947266	-32.43164063	-69.16992188	+3236
+1458241092.35570000	+15.98730469	-3.05419922	-0.92285156	+24.52148438	-45.15380859	-89.73632813	+5228	+16.13671875	-0.37353516	-1.80615234	+37.15576172	-58.68896484	-35.20019531	+4032	+14.37011719	-4.93066406	-3.88916016	+42.16552734	-32.60742188	-69.43359375	+3268
+1458241092.35990000	+16.01806641	-3.01464844	-0.88769531	+24.36767578	-45.61523438	-89.95605469	+5264	+16.17626953	-0.32080078	-1.78417969	+37.81494141	-58.86474609	-35.99121094	+4060	+14.41406250	-4.89111328	-3.88476563	+42.18750000	-32.82714844	-69.78515625	+3300
+1458241092.36410000	+16.04882813	-2.97070313	-0.86572266	+24.21386719	-46.03271484	-90.08789063	+5300	+16.21582031	-0.26367188	-1.77099609	+38.43017578	-58.95263672	-36.67236328	+4088	+14.45800781	-4.83837891	-3.88916016	+42.23144531	-33.04687500	-70.00488281	+3336
+1458241092.36820010	+16.07958984	-2.93554688	-0.83935547	+23.99414063	-46.45019531	-90.19775391	+5336	+16.25097656	-0.21533203	-1.76220703	+38.97949219	-59.06250000	-37.33154297	+4112	+14.50195313	-4.79003906	-3.89355469	+42.25341797	-33.28857422	-70.22460938	+3368
+1458241092.37240000	+16.10595703	-2.90039063	-0.82617188	+23.70849609	-46.82373047	-90.21972656	+5368	+16.28173828	-0.16699219	-1.75341797	+39.46289063	-59.15039063	-37.92480469	+4136	+14.54589844	-4.73730469	-3.88916016	+42.27539063	-33.55224609	-70.46630859	+3400
+1458241092.37660000	+16.13232422	-2.86083984	-0.82177734	+23.42285156	-47.13134766	-90.19775391	+5396	+16.31250000	-0.11425781	-1.74462891	+39.99023438	-59.21630859	-38.49609375	+4160	+14.59423828	-4.67578125	-3.89355469	+42.36328125	-33.83789063	-70.64208984	+3432
+1458241092.38070010	+16.15429688	-2.84326172	-0.81738281	+23.00537109	-47.46093750	-90.15380859	+5424	+16.34326172	-0.07470703	-1.74023438	+40.47363281	-59.30419922	-39.11132813	+4184	+14.63818359	-4.61865234	-3.89355469	+42.40722656	-34.14550781	-70.83984375	+3464
+1458241092.38490010	+16.18066406	-2.82128906	-0.80859375	+22.60986328	-47.81250000	-90.13183594	+5448	+16.37402344	-0.03076172	-1.73144531	+40.93505859	-59.39208984	-39.70458984	+4208	+14.68652344	-4.56591797	-3.88476563	+42.49511719	-34.49707031	-71.08154297	+3492
+1458241092.38910010	+16.20703125	-2.79492188	-0.80419922	+22.23632813	-48.12011719	-90.04394531	+5472	+16.40478516	+0.01318359	-1.73144531	+41.35253906	-59.43603516	-40.20996094	+4232	+14.73925781	-4.50000000	-3.87597656	+42.60498047	-34.84863281	-71.23535156	+3520
+1458241092.39319990	+16.22900391	-2.77734375	-0.80419922	+21.81884766	-48.40576172	-89.95605469	+5492	+16.43554688	+0.05273438	-1.73144531	+41.74804688	-59.47998047	-40.73730469	+4252	+14.78759766	-4.44287109	-3.87158203	+42.67089844	-35.17822266	-71.41113281	+3540
+1458241092.39739990	+16.25097656	-2.75976563	-0.80859375	+21.33544922	-48.64746094	-89.80224609	+5512	+16.45751953	+0.09228516	-1.72705078	+42.16552734	-59.52392578	-41.26464844	+4276	+14.83154297	-4.38574219	-3.86718750	+42.71484375	-35.50781250	-71.56494141	+3560
+1458241092.40159990	+16.27734375	-2.73339844	-0.82617188	+20.87402344	-48.82324219	-89.60449219	+5536	+16.48388672	+0.13623047	-1.73144531	+42.56103516	-59.50195313	-41.72607422	+4300	+14.87988281	-4.31982422	-3.86279297	+42.80273438	-35.83740234	-71.65283203	+3576
+1458241092.40990000	+16.32128906	-2.70703125	-0.85253906	+19.81933594	-49.24072266	-89.16503906	+5572	+16.53662109	+0.21093750	-1.73583984	+43.26416016	-59.52392578	-42.60498047	+4348	+14.96777344	-4.20556641	-3.86279297	+42.84667969	-36.49658203	-71.78466797	+3600
+1458241092.41409990	+16.33886719	-2.68066406	-0.85693359	+19.40185547	-49.52636719	-88.98925781	+5588	+16.56298828	+0.25048828	-1.73144531	+43.63769531	-59.56787109	-43.08837891	+4372	+15.00732422	-4.14843750	-3.86279297	+42.91259766	-36.82617188	-71.87255859	+3608
+1458241092.41820000	+16.36083984	-2.66748047	-0.85693359	+18.94042969	-49.76806641	-88.83544922	+5600	+16.58935547	+0.29003906	-1.72705078	+44.03320313	-59.61181641	-43.59375000	+4396	+15.04687500	-4.10009766	-3.86279297	+42.93457031	-37.11181641	-71.98242188	+3612
+1458241092.42240000	+16.37841797	-2.65429688	-0.84814453	+18.52294922	-50.11962891	-88.76953125	+5616	+16.61572266	+0.32519531	-1.71386719	+44.51660156	-59.69970703	-44.20898438	+4420	+15.08642578	-4.05175781	-3.86279297	+42.95654297	-37.37548828	-72.11425781	+3616
+1458241092.42650010	+16.40478516	-2.63232422	-0.83496094	+18.19335938	-50.44921875	-88.65966797	+5632	+16.64208984	+0.36914063	-1.70068359	+44.95605469	-59.74365234	-44.73632813	+4448	+15.12597656	-4.00341797	-3.85839844	+43.02246094	-37.66113281	-72.24609375	+3624
+1458241092.43070010	+16.42675781	-2.60595703	-0.82177734	+17.86376953	-50.77880859	-88.54980469	+5648	+16.67285156	+0.40869141	-1.69189453	+45.41748047	-59.78759766	-45.26367188	+4472	+15.16113281	-3.96826172	-3.85839844	+43.04443359	-37.90283203	-72.39990234	+3624
+1458241092.43490000	+16.43994141	-2.57958984	-0.79980469	+17.55615234	-51.13037109	-88.46191406	+5664	+16.69482422	+0.45263672	-1.67431641	+45.94482422	-59.85351563	-45.83496094	+4500	+15.18750000	-3.92871094	-3.87158203	+43.00048828	-38.05664063	-72.48779297	+3632
+1458241092.43899990	+16.45312500	-2.54882813	-0.77343750	+17.31445313	-51.52587891	-88.39599609	+5688	+16.72119141	+0.50097656	-1.64794922	+46.51611328	-59.96337891	-46.51611328	+4528	+15.21386719	-3.88916016	-3.88037109	+43.02246094	-38.23242188	-72.61962891	+3636
+1458241092.44320010	+16.47070313	-2.51806641	-0.74707031	+17.05078125	-51.94335938	-88.30810547	+5712	+16.74316406	+0.54492188	-1.62158203	+47.10937500	-60.07324219	-47.17529297	+4552	+15.24023438	-3.85839844	-3.88476563	+43.02246094	-38.38623047	-72.77343750	+3644
+1458241092.44740010	+16.48388672	-2.48730469	-0.70751953	+16.83105469	-52.42675781	-88.28613281	+5736	+16.76513672	+0.58886719	-1.59082031	+47.72460938	-60.22705078	-47.90039063	+4580	+15.26660156	-3.82324219	-3.88916016	+43.04443359	-38.54003906	-72.97119141	+3652
+1458241092.45149990	+16.50146484	-2.44775391	-0.65478516	+16.74316406	-52.97607422	-88.28613281	+5768	+16.79150391	+0.63720703	-1.55566406	+48.40576172	-60.35888672	-48.60351563	+4608	+15.29296875	-3.78808594	-3.88916016	+43.11035156	-38.73779297	-73.23486328	+3664
+1458241092.45569990	+16.51464844	-2.41259766	-0.60205078	+16.63330078	-53.52539063	-88.33007813	+5796	+16.81347656	+0.68554688	-1.52050781	+49.06494141	-60.51269531	-49.35058594	+4636	+15.31494141	-3.76611328	-3.88476563	+43.15429688	-38.86962891	-73.52050781	+3680
+1458241092.45989990	+16.52783203	-2.38183594	-0.55371094	+16.47949219	-54.05273438	-88.33007813	+5828	+16.83544922	+0.72949219	-1.48535156	+49.74609375	-60.64453125	-50.09765625	+4660	+15.33691406	-3.74414063	-3.88476563	+43.19824219	-39.02343750	-73.80615234	+3696
+1458241092.46400000	+16.54101563	-2.34228516	-0.51416016	+16.32568359	-54.51416016	-88.24218750	+5860	+16.85302734	+0.77783203	-1.45019531	+50.47119141	-60.77636719	-50.84472656	+4688	+15.36328125	-3.71337891	-3.88916016	+43.28613281	-39.15527344	-74.02587891	+3716
+1458241092.46820000	+16.54980469	-2.31152344	-0.47460938	+16.10595703	-54.95361328	-88.15429688	+5892	+16.87500000	+0.82177734	-1.41503906	+51.15234375	-60.90820313	-51.61376953	+4716	+15.38525391	-3.68701172	-3.88916016	+43.33007813	-39.30908203	-74.26757813	+3740
+1458241092.47240000	+16.55859375	-2.27636719	-0.43945313	+15.86425781	-55.37109375	-88.00048828	+5928	+16.88818359	+0.86132813	-1.38427734	+51.76757813	-61.04003906	-52.29492188	+4740	+15.40722656	-3.65625000	-3.88916016	+43.39599609	-39.48486328	-74.50927734	+3764
+1458241092.47650000	+16.56738281	-2.23681641	-0.40429688	+15.71044922	-55.83251953	-87.89062500	+5964	+16.90136719	+0.90527344	-1.34912109	+52.40478516	-61.17187500	-52.99804688	+4768	+15.42480469	-3.62109375	-3.88916016	+43.48388672	-39.63867188	-74.70703125	+3792
+1458241092.48070000	+16.57177734	-2.21484375	-0.36474609	+15.44677734	-56.31591797	-87.75878906	+5996	+16.91015625	+0.93603516	-1.31835938	+52.99804688	-61.30371094	-53.70117188	+4796	+15.44238281	-3.59033203	-3.88476563	+43.54980469	-39.83642578	-74.92675781	+3820
+1458241092.48490000	+16.58496094	-2.19287109	-0.33837891	+15.11718750	-56.71142578	-87.56103516	+6024	+16.92333984	+0.97119141	-1.29199219	+53.50341797	-61.41357422	-54.31640625	+4820	+15.46875000	-3.55957031	-3.87158203	+43.63769531	-40.12207031	-75.21240234	+3848
+1458241092.48900010	+16.59375000	-2.17089844	-0.32080078	+14.74365234	-57.04101563	-87.29736328	+6052	+16.93212891	+1.01074219	-1.27441406	+54.03076172	-61.52343750	-54.84375000	+4844	+15.49951172	-3.52441406	-3.86279297	+43.74755859	-40.38574219	-75.41015625	+3880
+1458241092.49320010	+16.60253906	-2.15771484	-0.30761719	+14.32617188	-57.32666016	-87.01171875	+6080	+16.94531250	+1.03271484	-1.25683594	+54.44824219	-61.58935547	-55.39306641	+4868	+15.52587891	-3.48925781	-3.85400391	+43.81347656	-40.67138672	-75.58593750	+3908
+1458241092.49729990	+16.60693359	-2.14892578	-0.31201172	+13.82080078	-57.52441406	-86.68212891	+6100	+16.95410156	+1.05029297	-1.24365234	+54.77783203	-61.67724609	-55.85449219	+4888	+15.55224609	-3.45849609	-3.84521484	+43.85742188	-40.95703125	-75.76171875	+3932
+1458241092.50149990	+16.61572266	-2.13574219	-0.32080078	+13.31542969	-57.70019531	-86.30859375	+6124	+16.96289063	+1.06787109	-1.23486328	+55.08544922	-61.74316406	-56.25000000	+4908	+15.58300781	-3.41455078	-3.84521484	+43.90136719	-41.24267578	-75.78369141	+3956
+1458241092.50570010	+16.62011719	-2.13574219	-0.32958984	+12.72216797	-57.87597656	-85.89111328	+6144	+16.96728516	+1.08105469	-1.23046875	+55.30517578	-61.80908203	-56.62353516	+4928	+15.60937500	-3.37500000	-3.84521484	+43.92333984	-41.55029297	-75.78369141	+3976
+1458241092.50980000	+16.62451172	-2.14013672	-0.34277344	+12.10693359	-58.00781250	-85.45166016	+6164	+16.97167969	+1.09423828	-1.23046875	+55.43701172	-61.87500000	-56.88720703	+4948	+15.63574219	-3.33544922	-3.83642578	+43.94531250	-41.87988281	-75.84960938	+3996
+1458241092.51399990	+16.62890625	-2.13574219	-0.35156250	+11.51367188	-58.18359375	-85.05615234	+6176	+16.97607422	+1.11181641	-1.23046875	+55.63476563	-61.96289063	-57.17285156	+4968	+15.66210938	-3.29589844	-3.82763672	+43.98925781	-42.25341797	-75.89355469	+4012
+1458241092.51819990	+16.63330078	-2.14013672	-0.36474609	+10.92041016	-58.35937500	-84.66064453	+6192	+16.98486328	+1.12060547	-1.22607422	+55.74462891	-62.05078125	-57.43652344	+4984	+15.68408203	-3.26074219	-3.81884766	+43.98925781	-42.58300781	-75.95947266	+4024
+1458241092.52230000	+16.63769531	-2.14892578	-0.37792969	+10.32714844	-58.51318359	-84.26513672	+6204	+16.99365234	+1.12500000	-1.22167969	+55.89843750	-62.18261719	-57.72216797	+5004	+15.71044922	-3.22998047	-3.80566406	+43.98925781	-42.93457031	-76.02539063	+4036
+1458241092.52650000	+16.64648438	-2.15332031	-0.39111328	+9.71191406	-58.64501953	-83.86962891	+6212	+17.00244141	+1.13378906	-1.22167969	+56.00830078	-62.29248047	-57.98583984	+5020	+15.73681641	-3.19042969	-3.80126953	+43.98925781	-43.28613281	-76.04736328	+4040
+1458241092.53070000	+16.65527344	-2.15771484	-0.40429688	+9.11865234	-58.77685547	-83.47412109	+6220	+17.01123047	+1.14257813	-1.21728516	+56.14013672	-62.42431641	-58.22753906	+5040	+15.76757813	-3.15966797	-3.79248047	+43.96728516	-43.59375000	-76.06933594	+4044
+1458241092.53480010	+16.65966797	-2.15771484	-0.41308594	+8.56933594	-58.95263672	-83.14453125	+6228	+17.01562500	+1.14697266	-1.20849609	+56.27197266	-62.60009766	-58.51318359	+5056	+15.78955078	-3.12451172	-3.78808594	+43.96728516	-43.87939453	-76.04736328	+4044
+1458241092.53900000	+16.66406250	-2.15771484	-0.40869141	+8.08593750	-59.19433594	-82.81494141	+6232	+17.02441406	+1.15136719	-1.19531250	+56.44775391	-62.77587891	-58.86474609	+5076	+15.80712891	-3.09375000	-3.78369141	+43.96728516	-44.16503906	-76.13525391	+4044
+1458241092.54320000	+16.66845703	-2.15332031	-0.40429688	+7.62451172	-59.41406250	-82.50732422	+6236	+17.02880859	+1.16455078	-1.17773438	+56.64550781	-62.97363281	-59.17236328	+5096	+15.82470703	-3.07177734	-3.77490234	+43.94531250	-44.42871094	-76.22314453	+4040
+1458241092.54730010	+16.66845703	-2.14453125	-0.39111328	+7.20703125	-59.74365234	-82.24365234	+6240	+17.03759766	+1.17773438	-1.15136719	+56.93115234	-63.25927734	-59.61181641	+5116	+15.84228516	-3.04980469	-3.76611328	+43.94531250	-44.67041016	-76.31103516	+4040
+1458241092.55150010	+16.67724609	-2.14013672	-0.36474609	+6.81152344	-60.13916016	-81.97998047	+6248	+17.04638672	+1.19091797	-1.12060547	+57.26074219	-63.52294922	-60.07324219	+5140	+15.85546875	-3.02783203	-3.74853516	+43.98925781	-44.93408203	-76.53076172	+4036
+1458241092.55570010	+16.68164063	-2.12255859	-0.33837891	+6.52587891	-60.49072266	-81.80419922	+6256	+17.05957031	+1.20410156	-1.08544922	+57.67822266	-63.80859375	-60.60058594	+5164	+15.87304688	-3.01464844	-3.73535156	+44.03320313	-45.15380859	-76.75048828	+4036
+1458241092.55979990	+16.69042969	-2.10498047	-0.30322266	+6.30615234	-60.93017578	-81.69433594	+6268	+17.06835938	+1.22167969	-1.04150391	+58.18359375	-64.16015625	-61.25976563	+5188	+15.88623047	-2.99707031	-3.73095703	+44.07714844	-45.30761719	-76.94824219	+4036
+1458241092.56399990	+16.69482422	-2.07861328	-0.26367188	+6.13037109	-61.34765625	-81.56250000	+6280	+17.07714844	+1.23486328	-0.99316406	+58.66699219	-64.48974609	-61.85302734	+5212	+15.89941406	-2.98388672	-3.72216797	+44.12109375	-45.43945313	-77.16796875	+4036
+1458241092.56820010	+16.70361328	-2.05664063	-0.22412109	+5.93261719	-61.76513672	-81.43066406	+6292	+17.08593750	+1.25244141	-0.94921875	+59.17236328	-64.84130859	-62.49023438	+5236	+15.91259766	-2.97070313	-3.71777344	+44.14306641	-45.57128906	-77.38769531	+4040
+1458241092.57230000	+16.70361328	-2.03466797	-0.18017578	+5.75683594	-62.22656250	-81.32080078	+6308	+17.09472656	+1.27441406	-0.90087891	+59.67773438	-65.19287109	-63.10546875	+5260	+15.92138672	-2.96191406	-3.70898438	+44.20898438	-45.70312500	-77.62939453	+4044
+1458241092.57649990	+16.69921875	-2.00390625	-0.13623047	+5.62500000	-62.70996094	-81.18896484	+6324	+17.10351563	+1.29199219	-0.84814453	+60.27099609	-65.56640625	-63.78662109	+5288	+15.93017578	-2.94873047	-3.69580078	+44.27490234	-45.81298828	-77.91503906	+4056
+1458241092.58060000	+16.69921875	-1.97753906	-0.08789063	+5.51513672	-63.17138672	-81.10107422	+6344	+17.11230469	+1.30957031	-0.79541016	+60.88623047	-65.96191406	-64.53369141	+5312	+15.93457031	-2.93994141	-3.68261719	+44.31884766	-45.92285156	-78.20068359	+4068
+1458241092.58480000	+16.70800781	-1.95117188	-0.04394531	+5.44921875	-63.63281250	-81.05712891	+6360	+17.12109375	+1.32275391	-0.74267578	+61.47949219	-66.40136719	-65.23681641	+5336	+15.94335938	-2.93554688	-3.67382813	+44.38476563	-46.05468750	-78.48632813	+4084
+1458241092.58900000	+16.71240234	-1.92041016	+0.00000000	+5.38330078	-64.07226563	-80.99121094	+6380	+17.12988281	+1.34033203	-0.69433594	+62.05078125	-66.81884766	-65.91796875	+5360	+15.95654297	-2.91796875	-3.66943359	+44.42871094	-46.16455078	-78.68408203	+4100
+1458241092.59310010	+16.71240234	-1.90283203	+0.04394531	+5.29541016	-64.48974609	-80.96923828	+6400	+17.13867188	+1.35351563	-0.64599609	+62.66601563	-67.25830078	-66.59912109	+5384	+15.96972656	-2.90917969	-3.66503906	+44.47265625	-46.25244141	-78.88183594	+4120
+1458241092.59730010	+16.71679688	-1.88964844	+0.07031250	+5.18554688	-64.81933594	-80.90332031	+6416	+17.14306641	+1.36669922	-0.60644531	+63.10546875	-67.65380859	-67.14843750	+5404	+15.98291016	-2.89599609	-3.65625000	+44.51660156	-46.38427734	-79.10156250	+4140
+1458241092.60150000	+16.71240234	-1.86328125	+0.08789063	+5.09765625	-65.06103516	-80.81542969	+6432	+17.15625000	+1.39306641	-0.55371094	+63.89648438	-68.31298828	-68.02734375	+5428	+15.99609375	-2.87841797	-3.65625000	+44.49462891	-46.45019531	-79.16748047	+4164
+1458241092.60560010	+16.71240234	-1.85888672	+0.10546875	+4.89990234	-65.30273438	-80.68359375	+6444	+17.16064453	+1.39306641	-0.51416016	+64.31396484	-68.77441406	-68.55468750	+5444	+16.00048828	-2.86523438	-3.65625000	+44.45068359	-46.56005859	-79.21142578	+4184
+1458241092.60980010	+16.71240234	-1.85449219	+0.11425781	+4.72412109	-65.50048828	-80.59570313	+6456	+17.16503906	+1.38867188	-0.49658203	+64.37988281	-69.21386719	-68.73046875	+5456	+16.00927734	-2.85205078	-3.64746094	+44.40673828	-46.71386719	-79.32128906	+4208
+1458241092.61400010	+16.71240234	-1.84570313	+0.11865234	+4.57031250	-65.69824219	-80.50781250	+6464	+17.16503906	+1.39746094	-0.47900391	+64.70947266	-69.71923828	-69.10400391	+5472	+16.02246094	-2.83447266	-3.64746094	+44.38476563	-46.86767578	-79.32128906	+4228
+1458241092.61809990	+16.70800781	-1.85449219	+0.12744141	+4.35058594	-65.89599609	-80.46386719	+6476	+17.16503906	+1.38867188	-0.45703125	+64.99511719	-70.20263672	-69.49951172	+5488	+16.03125000	-2.81250000	-3.64306641	+44.36279297	-47.02148438	-79.34326172	+4248
+1458241092.62229990	+16.71679688	-1.86767578	+0.11425781	+4.13085938	-65.96191406	-80.41992188	+6484	+17.16503906	+1.37988281	-0.44824219	+64.97314453	-70.66406250	-69.56542969	+5500	+16.04882813	-2.79492188	-3.63427734	+44.29687500	-47.24121094	-79.34326172	+4264
+1458241092.62649990	+16.72119141	-1.87207031	+0.09667969	+3.95507813	-65.98388672	-80.35400391	+6492	+17.16943359	+1.37548828	-0.44824219	+65.03906250	-71.14746094	-69.69726563	+5512	+16.06640625	-2.77294922	-3.63867188	+44.23095703	-47.41699219	-79.25537109	+4280
+1458241092.63060000	+16.72119141	-1.88964844	+0.07470703	+3.75732422	-66.00585938	-80.31005859	+6500	+17.16503906	+1.36230469	-0.44384766	+65.06103516	-71.63085938	-69.80712891	+5524	+16.08398438	-2.75537109	-3.63867188	+44.09912109	-47.59277344	-79.12353516	+4288
+1458241092.63480000	+16.71679688	-1.90722656	+0.04833984	+3.60351563	-66.00585938	-80.33203125	+6508	+17.16503906	+1.34912109	-0.44384766	+64.99511719	-72.13623047	-69.80712891	+5536	+16.09716797	-2.73779297	-3.63867188	+44.01123047	-47.74658203	-79.03564453	+4296
+1458241092.63899990	+16.71679688	-1.92480469	+0.02636719	+3.49365234	-66.04980469	-80.39794922	+6512	+17.15625000	+1.34033203	-0.43505859	+65.23681641	-72.68554688	-70.13671875	+5544	+16.10595703	-2.72021484	-3.63427734	+43.94531250	-47.90039063	-78.96972656	+4304
+1458241092.64310000	+16.71240234	-1.93798828	+0.00878906	+3.40576172	-66.11572266	-80.48583984	+6516	+17.15185547	+1.32275391	-0.42626953	+65.41259766	-73.25683594	-70.44433594	+5560	+16.11914063	-2.69824219	-3.62988281	+43.85742188	-48.09814453	-78.88183594	+4308
+1458241092.64730000	+16.71240234	-1.95117188	-0.01318359	+3.38378906	-66.13769531	-80.61767578	+6516	+17.14746094	+1.30517578	-0.41748047	+65.50048828	-73.82812500	-70.62011719	+5572	+16.12792969	-2.68066406	-3.62988281	+43.76953125	-48.27392578	-78.79394531	+4308
+1458241092.65140010	+16.71679688	-1.95996094	-0.02636719	+3.42773438	-66.26953125	-80.81542969	+6512	+17.14306641	+1.28759766	-0.40869141	+65.69824219	-74.42138672	-70.97167969	+5588	+16.14111328	-2.66308594	-3.62109375	+43.70361328	-48.47167969	-78.77197266	+4308
+1458241092.65560010	+16.71679688	-1.96875000	-0.03955078	+3.58154297	-66.40136719	-81.10107422	+6504	+17.13867188	+1.27880859	-0.39990234	+66.04980469	-74.99267578	-71.38916016	+5600	+16.15429688	-2.64990234	-3.61230469	+43.68164063	-48.64746094	-78.79394531	+4304
+1458241092.65980010	+16.71679688	-1.97314453	-0.04394531	+3.80126953	-66.55517578	-81.45263672	+6500	+17.13427734	+1.27001953	-0.38232422	+66.57714844	-75.56396484	-72.00439453	+5612	+16.16748047	-2.63232422	-3.60351563	+43.65966797	-48.82324219	-78.81591797	+4300
+1458241092.66389990	+16.71679688	-1.98193359	-0.03955078	+4.02099609	-66.75292969	-81.84814453	+6492	+17.13427734	+1.26123047	-0.36035156	+67.30224609	-76.15722656	-72.83935547	+5624	+16.17626953	-2.62353516	-3.59472656	+43.65966797	-48.95507813	-78.88183594	+4296
+1458241092.66810010	+16.71679688	-1.96875000	-0.03955078	+4.43847656	-66.95068359	-82.30957031	+6484	+17.12988281	+1.25244141	-0.33837891	+68.09326172	-76.77246094	-73.74023438	+5636	+16.18505859	-2.61474609	-3.58593750	+43.63769531	-49.06494141	-78.96972656	+4292
+1458241092.67230010	+16.70800781	-1.95117188	-0.02636719	+4.94384766	-67.23632813	-82.85888672	+6484	+17.12548828	+1.24804688	-0.31640625	+68.97216797	-77.36572266	-74.70703125	+5652	+16.19384766	-2.60156250	-3.57714844	+43.65966797	-49.13085938	-79.05761719	+4288
+1458241092.67639990	+16.70800781	-1.93359375	+0.00439453	+5.51513672	-67.63183594	-83.49609375	+6484	+17.12109375	+1.23486328	-0.28564453	+70.18066406	-78.00292969	-76.04736328	+5664	+16.19824219	-2.59716797	-3.56835938	+43.70361328	-49.19677734	-79.23339844	+4284
+1458241092.68059990	+16.70361328	-1.91162109	+0.03515625	+6.15234375	-68.00537109	-84.17724609	+6484	+17.11669922	+1.23925781	-0.25488281	+71.63085938	-78.61816406	-77.58544922	+5680	+16.20263672	-2.58837891	-3.55078125	+43.79150391	-49.26269531	-79.45312500	+4284
+1458241092.68479990	+16.70361328	-1.88525391	+0.07470703	+6.85546875	-68.44482422	-84.92431641	+6488	+17.12109375	+1.24365234	-0.22851563	+73.19091797	-79.23339844	-79.18945313	+5692	+16.20263672	-2.58398438	-3.53759766	+43.87939453	-49.32861328	-79.73876953	+4284
+1458241092.68890000	+16.70800781	-1.86328125	+0.11425781	+7.58056641	-68.88427734	-85.69335938	+6492	+17.12548828	+1.24365234	-0.19335938	+75.12451172	-79.84863281	-81.23291016	+5704	+16.20703125	-2.57958984	-3.52001953	+43.98925781	-49.37255859	-80.00244141	+4284
+1458241092.69310000	+16.70800781	-1.82812500	+0.15820313	+8.43750000	-69.32373047	-86.57226563	+6500	+17.12548828	+1.25244141	-0.15820313	+77.38769531	-80.44189453	-83.56201172	+5716	+16.21142578	-2.57958984	-3.50683594	+44.09912109	-49.39453125	-80.33203125	+4288
+1458241092.69730000	+16.70800781	-1.79296875	+0.20214844	+9.40429688	-69.76318359	-87.51708984	+6512	+17.12988281	+1.25683594	-0.12744141	+79.76074219	-81.03515625	-86.04492188	+5724	+16.21582031	-2.57958984	-3.48925781	+44.23095703	-49.39453125	-80.66162109	+4296
+1458241092.70140000	+16.70361328	-1.76220703	+0.24609375	+10.30517578	-70.18066406	-88.48388672	+6520	+17.12988281	+1.26123047	-0.09667969	+82.70507813	-81.60644531	-89.03320313	+5732	+16.22021484	-2.57519531	-3.47607422	+44.36279297	-49.35058594	-80.99121094	+4308
+1458241092.70560000	+16.69921875	-1.73583984	+0.29443359	+11.18408203	-70.62011719	-89.42871094	+6532	+17.13427734	+1.26562500	-0.06152344	+85.93505859	-82.17773438	-92.35107422	+5740	+16.22021484	-2.57080078	-3.46289063	+44.47265625	-49.32861328	-81.27685547	+4320
+1458241092.70980000	+16.70361328	-1.71386719	+0.32958984	+12.01904297	-70.99365234	-90.30761719	+6540	+17.13427734	+1.27001953	-0.03955078	+89.03320313	-82.72705078	-95.53710938	+5748	+16.22460938	-2.57080078	-3.44970703	+44.56054688	-49.30664063	-81.56250000	+4336
+1458241092.71390010	+16.70361328	-1.68750000	+0.36914063	+12.87597656	-71.36718750	-91.23046875	+6552	+17.13867188	+1.27001953	-0.02197266	+92.90039063	-83.25439453	-99.47021484	+5756	+16.22460938	-2.56640625	-3.43652344	+44.64843750	-49.30664063	-81.80419922	+4352
+1458241092.71810010	+16.70361328	-1.66992188	+0.40429688	+13.71093750	-71.74072266	-92.17529297	+6560	+17.13867188	+1.27441406	+0.00000000	+97.42675781	-83.73779297	-104.06250000	+5764	+16.22460938	-2.56201172	-3.42773438	+44.71435547	-49.28466797	-82.04589844	+4368
+1458241092.72230010	+16.70800781	-1.66113281	+0.43066406	+14.52392578	-72.04833984	-93.09814453	+6564	+17.14746094	+1.27880859	+0.02636719	+102.83203125	-84.19921875	-109.55566406	+5768	+16.22460938	-2.55761719	-3.41455078	+44.78027344	-49.32861328	-82.28759766	+4388
+1458241092.72639990	+16.70800781	-1.64794922	+0.44824219	+15.18310547	-72.24609375	-93.88916016	+6568	+17.14746094	+1.28759766	+0.04394531	+108.54492188	-84.57275391	-115.24658203	+5776	+16.23339844	-2.55322266	-3.40576172	+44.80224609	-49.32861328	-82.41943359	+4408
+1458241092.73060010	+16.70800781	-1.65673828	+0.45703125	+15.71044922	-72.42187500	-94.63623047	+6572	+17.14746094	+1.27441406	+0.06152344	+114.87304688	-84.90234375	-121.70654297	+5780	+16.23779297	-2.54882813	-3.40136719	+44.75830078	-49.35058594	-82.48535156	+4424
+1458241092.73470000	+16.71240234	-1.66113281	+0.45703125	+16.08398438	-72.53173828	-95.18554688	+6572	+17.14746094	+1.26123047	+0.06591797	+120.98144531	-85.18798828	-127.90283203	+5784	+16.23779297	-2.54003906	-3.40136719	+44.69238281	-49.37255859	-82.50732422	+4444
+1458241092.73889990	+16.70800781	-1.67431641	+0.44824219	+16.34765625	-72.59765625	-95.69091797	+6572	+17.14306641	+1.25244141	+0.05712891	+126.67236328	-85.45166016	-133.63769531	+5788	+16.24218750	-2.53564453	-3.40136719	+44.62646484	-49.41650391	-82.46337891	+4460
+1458241092.74309990	+16.70800781	-1.69189453	+0.43505859	+16.50146484	-72.66357422	-96.13037109	+6576	+17.13427734	+1.24365234	+0.04833984	+132.86865234	-85.67138672	-139.85595703	+5792	+16.24218750	-2.52246094	-3.40136719	+44.51660156	-49.46044922	-82.39746094	+4472
+1458241092.74720000	+16.71240234	-1.71386719	+0.42187500	+16.65527344	-72.72949219	-96.54785156	+6580	+17.12988281	+1.23046875	+0.04833984	+140.16357422	-85.73730469	-147.19482422	+5796	+16.24658203	-2.51367188	-3.40576172	+44.38476563	-49.52636719	-82.26562500	+4484
+1458241092.75140000	+16.71240234	-1.74023438	+0.39990234	+16.58935547	-72.68554688	-96.83349609	+6584	+17.12548828	+1.22167969	+0.04394531	+146.93115234	-85.80322266	-153.94042969	+5800	+16.24658203	-2.50048828	-3.41015625	+44.25292969	-49.59228516	-82.15576172	+4496
+1458241092.75560000	+16.71240234	-1.76220703	+0.37353516	+16.54541016	-72.64160156	-97.09716797	+6584	+17.12109375	+1.20410156	+0.03955078	+153.30322266	-85.75927734	-160.35644531	+5804	+16.25097656	-2.49169922	-3.41455078	+44.09912109	-49.65820313	-82.02392578	+4504
+1458241092.75970010	+16.71240234	-1.78417969	+0.35156250	+16.47949219	-72.64160156	-97.36083984	+6584	+17.11230469	+1.18652344	+0.03955078	+159.12597656	-85.64941406	-166.24511719	+5808	+16.25097656	-2.48291016	-3.41894531	+43.94531250	-49.74609375	-81.89208984	+4508
+1458241092.76390000	+16.71240234	-1.81494141	+0.31640625	+16.12792969	-72.50976563	-97.38281250	+6588	+17.10791016	+1.17773438	+0.02197266	+163.82812500	-85.67138672	-170.88134766	+5812	+16.25537109	-2.47412109	-3.42333984	+43.81347656	-49.81201172	-81.76025391	+4508
+1458241092.76810000	+16.70800781	-1.83251953	+0.28125000	+15.79833984	-72.37792969	-97.40478516	+6588	+17.09912109	+1.16894531	+0.00000000	+168.28857422	-85.64941406	-175.31982422	+5820	+16.25976563	-2.46093750	-3.42773438	+43.65966797	-49.87792969	-81.62841797	+4508
+1458241092.77220010	+16.70361328	-1.85009766	+0.25927734	+15.57861328	-72.35595703	-97.49267578	+6584	+17.08593750	+1.15576172	-0.00878906	+172.33154297	-85.51757813	-179.31884766	+5824	+16.25976563	-2.44775391	-3.43652344	+43.50585938	-49.94384766	-81.45263672	+4508
+1458241092.77640010	+16.70361328	-1.87207031	+0.23730469	+15.22705078	-72.31201172	-97.53662109	+6584	+17.07714844	+1.14257813	-0.02197266	+175.93505859	-85.40771484	+177.09960938	+5832	+16.25976563	-2.43896484	-3.44531250	+43.35205078	-49.98779297	-81.32080078	+4504
+1458241092.78060010	+16.69921875	-1.87646484	+0.21533203	+14.98535156	-72.24609375	-97.58056641	+6580	+17.06396484	+1.13818359	-0.03515625	+179.23095703	-85.29785156	+173.89160156	+5836	+16.25976563	-2.42578125	-3.45410156	+43.22021484	-50.00976563	-81.23291016	+4496
+1458241092.78469990	+16.69482422	-1.88085938	+0.21533203	+14.89746094	-72.33398438	-97.77832031	+6572	+17.05957031	+1.13818359	-0.03076172	-177.82470703	-85.03417969	+171.05712891	+5840	+16.25976563	-2.41699219	-3.45849609	+43.11035156	-50.03173828	-81.16699219	+4488
+1458241092.78889990	+16.69482422	-1.88085938	+0.20654297	+14.63378906	-72.29003906	-97.80029297	+6564	+17.05517578	+1.13818359	-0.03076172	-175.18798828	-84.83642578	+168.53027344	+5844	+16.25537109	-2.40820313	-3.46289063	+43.00048828	-50.07568359	-81.14501953	+4476
+1458241092.79310010	+16.69921875	-1.87207031	+0.19335938	+14.50195313	-72.22412109	-97.86621094	+6560	+17.05517578	+1.14257813	-0.03076172	-172.92480469	-84.61669922	+166.37695313	+5848	+16.25976563	-2.40380859	-3.46289063	+42.93457031	-50.09765625	-81.21093750	+4464
+1458241092.79720000	+16.69042969	-1.85449219	+0.20654297	+14.52392578	-72.35595703	-98.08593750	+6556	+17.05078125	+1.14697266	-0.02197266	-171.16699219	-84.37500000	+164.77294922	+5852	+16.25976563	-2.39941406	-3.46289063	+42.91259766	-50.07568359	-81.29882813	+4456
+1458241092.80139990	+16.69042969	-1.83691406	+0.21972656	+14.52392578	-72.42187500	-98.26171875	+6556	+17.04638672	+1.15136719	-0.02197266	-169.56298828	-84.17724609	+163.30078125	+5856	+16.25537109	-2.39501953	-3.46289063	+42.91259766	-50.03173828	-81.45263672	+4444
+1458241092.80550000	+16.69042969	-1.81054688	+0.23730469	+14.56787109	-72.50976563	-98.41552734	+6560	+17.04199219	+1.16894531	-0.02197266	-167.91503906	-83.97949219	+161.80664063	+5856	+16.25537109	-2.39501953	-3.46289063	+42.91259766	-49.96582031	-81.62841797	+4432
+1458241092.80970000	+16.69042969	-1.78417969	+0.26367188	+14.78759766	-72.64160156	-98.76708984	+6564	+17.04199219	+1.18212891	-0.00878906	-166.53076172	-83.71582031	+160.59814453	+5860	+16.25097656	-2.39062500	-3.46289063	+42.95654297	-49.87792969	-81.80419922	+4424
+1458241092.81390000	+16.69042969	-1.75341797	+0.29003906	+15.09521484	-72.79541016	-99.16259766	+6572	+17.04199219	+1.19091797	+0.00878906	-165.41015625	-83.36425781	+159.60937500	+5864	+16.24658203	-2.39062500	-3.45849609	+43.00048828	-49.79003906	-82.08984375	+4420
+1458241092.81800010	+16.68603516	-1.72705078	+0.32080078	+15.40283203	-72.92724609	-99.58007813	+6576	+17.04199219	+1.20410156	+0.03515625	-164.48730469	-83.01269531	+158.79638672	+5868	+16.24218750	-2.39501953	-3.44970703	+43.08837891	-49.72412109	-82.39746094	+4416
+1458241092.82220010	+16.69042969	-1.70507813	+0.35595703	+15.79833984	-73.08105469	-100.08544922	+6580	+17.04638672	+1.21728516	+0.05273438	-163.54248047	-82.70507813	+157.98339844	+5872	+16.23779297	-2.39941406	-3.43652344	+43.19824219	-49.65820313	-82.74902344	+4416
+1458241092.82640000	+16.69042969	-1.67431641	+0.38671875	+16.21582031	-73.21289063	-100.56884766	+6588	+17.05078125	+1.22607422	+0.06591797	-162.61962891	-82.41943359	+157.19238281	+5872	+16.23779297	-2.39941406	-3.42333984	+43.33007813	-49.57031250	-83.18847656	+4420
+1458241092.83049990	+16.69042969	-1.65234375	+0.41748047	+16.67724609	-73.30078125	-101.09619141	+6592	+17.05517578	+1.23925781	+0.07470703	-161.78466797	-82.13378906	+156.46728516	+5872	+16.23339844	-2.39941406	-3.41015625	+43.43994141	-49.50439453	-83.56201172	+4428
+1458241092.83470010	+16.69042969	-1.62597656	+0.43505859	+17.13867188	-73.30078125	-101.62353516	+6600	+17.05517578	+1.25244141	+0.08349609	-160.99365234	-81.87011719	+155.80810547	+5872	+16.23339844	-2.39941406	-3.39697266	+43.54980469	-49.41650391	-83.86962891	+4436
+1458241092.83890010	+16.69042969	-1.59960938	+0.45703125	+17.75390625	-73.36669922	-102.30468750	+6604	+17.05078125	+1.25683594	+0.09667969	-160.35644531	-81.58447266	+155.21484375	+5872	+16.22900391	-2.39501953	-3.38818359	+43.61572266	-49.32861328	-84.15527344	+4448
+1458241092.84299990	+16.68603516	-1.59521484	+0.47900391	+18.23730469	-73.47656250	-102.94189453	+6608	+17.04638672	+1.26123047	+0.10986328	-159.74121094	-81.29882813	+154.64355469	+5872	+16.22021484	-2.39062500	-3.38378906	+43.63769531	-49.26269531	-84.37500000	+4456
+1458241092.84719990	+16.69042969	-1.59521484	+0.47900391	+18.56689453	-73.38867188	-103.44726563	+6604	+17.04638672	+1.26562500	+0.11425781	-158.95019531	-81.05712891	+153.87451172	+5872	+16.21582031	-2.39062500	-3.37500000	+43.63769531	-49.24072266	-84.55078125	+4468
+1458241092.85139990	+16.69042969	-1.59082031	+0.47900391	+18.98437500	-73.36669922	-104.01855469	+6600	+17.04199219	+1.26562500	+0.11865234	-158.22509766	-80.81542969	+153.14941406	+5868	+16.21582031	-2.38623047	-3.37060547	+43.61572266	-49.26269531	-84.70458984	+4480
+1458241092.85550000	+16.68603516	-1.60400391	+0.47900391	+19.37988281	-73.30078125	-104.63378906	+6600	+17.04199219	+1.26123047	+0.11865234	-157.65380859	-80.57373047	+152.53417969	+5864	+16.21142578	-2.37744141	-3.36181641	+43.59375000	-49.28466797	-84.81445313	+4492
+1458241092.85970000	+16.68603516	-1.61718750	+0.46142578	+19.55566406	-73.12500000	-105.05126953	+6600	+17.04199219	+1.25683594	+0.11425781	-157.06054688	-80.37597656	+151.89697266	+5860	+16.20703125	-2.36865234	-3.35742188	+43.52783203	-49.35058594	-84.85839844	+4504
+1458241092.86389990	+16.68603516	-1.63037109	+0.43505859	+19.77539063	-72.92724609	-105.49072266	+6600	+17.03759766	+1.25244141	+0.10986328	-156.81884766	-80.33203125	+151.65527344	+5860	+16.20703125	-2.35546875	-3.35742188	+43.41796875	-49.37255859	-84.81445313	+4512
+1458241092.86800000	+16.68603516	-1.64794922	+0.40869141	+19.92919922	-72.77343750	-105.88623047	+6600	+17.03320313	+1.24804688	+0.10107422	-156.46728516	-80.28808594	+151.23779297	+5856	+16.20263672	-2.34228516	-3.36181641	+43.28613281	-49.41650391	-84.70458984	+4516
+1458241092.87220000	+16.68164063	-1.66552734	+0.36914063	+19.95117188	-72.50976563	-106.14990234	+6600	+17.02880859	+1.24365234	+0.09228516	-156.02783203	-80.22216797	+150.75439453	+5856	+16.19824219	-2.32910156	-3.37500000	+43.08837891	-49.46044922	-84.52880859	+4524
+1458241092.87640000	+16.67285156	-1.68750000	+0.33837891	+20.10498047	-72.35595703	-106.54541016	+6596	+17.00244141	+1.21728516	+0.05712891	-154.42382813	-79.98046875	+148.95263672	+5860	+16.19384766	-2.32031250	-3.38378906	+42.91259766	-49.48242188	-84.39697266	+4524
+1458241092.88050010	+16.66845703	-1.71386719	+0.30761719	+20.21484375	-72.20214844	-106.96289063	+6592	+16.99365234	+1.20849609	+0.03515625	-153.74267578	-79.87060547	+148.16162109	+5860	+16.18945313	-2.30712891	-3.39257813	+42.71484375	-49.54833984	-84.24316406	+4524
+1458241092.88470010	+16.66406250	-1.74462891	+0.27685547	+20.28076172	-72.04833984	-107.29248047	+6592	+16.98486328	+1.19531250	+0.02197266	-153.23730469	-79.73876953	+147.54638672	+5860	+16.18066406	-2.29394531	-3.40136719	+42.51708984	-49.61425781	-84.08935547	+4524
+1458241092.88879990	+16.66406250	-1.76660156	+0.25048828	+20.36865234	-71.91650391	-107.62207031	+6584	+16.98046875	+1.18652344	+0.00000000	-152.55615234	-79.69482422	+146.79931641	+5860	+16.17626953	-2.28515625	-3.41015625	+42.34130859	-49.68017578	-83.93554688	+4516
+1458241092.89299990	+16.66406250	-1.77978516	+0.21972656	+20.54443359	-71.78466797	-107.99560547	+6576	+16.97607422	+1.17773438	-0.02197266	-151.98486328	-79.67285156	+146.11816406	+5860	+16.17626953	-2.27197266	-3.41455078	+42.16552734	-49.76806641	-83.80371094	+4508
+1458241092.89720010	+16.65527344	-1.78857422	+0.19775391	+20.78613281	-71.67480469	-108.41308594	+6564	+16.96728516	+1.16455078	-0.03515625	-151.67724609	-79.58496094	+145.74462891	+5856	+16.17187500	-2.25878906	-3.42333984	+42.01171875	-49.81201172	-83.69384766	+4500
+1458241092.90130000	+16.65087891	-1.79736328	+0.18457031	+21.07177734	-71.63085938	-108.89648438	+6552	+16.95849609	+1.15576172	-0.04394531	-151.39160156	-79.54101563	+145.39306641	+5856	+16.16748047	-2.25000000	-3.43212891	+41.85791016	-49.83398438	-83.60595703	+4488
+1458241092.91380000	+16.63769531	-1.78857422	+0.18457031	+22.50000000	-71.76269531	-110.63232422	+6512	+16.94970703	+1.16455078	-0.06152344	-150.66650391	-79.23339844	+144.66796875	+5856	+16.15429688	-2.23242188	-3.45410156	+41.52832031	-49.87792969	-83.56201172	+4452
+1458241092.92630000	+16.63330078	-1.72705078	+0.25488281	+24.98291016	-72.29003906	-113.24707031	+6492	+16.94970703	+1.18652344	-0.04394531	-150.62255859	-78.72802734	+144.73388672	+5856	+16.14990234	-2.22802734	-3.44970703	+41.59423828	-49.94384766	-84.19921875	+4416
+1458241092.93050000	+16.63330078	-1.69189453	+0.28564453	+25.92773438	-72.46582031	-114.16992188	+6488	+16.94970703	+1.19531250	-0.03515625	-150.68847656	-78.55224609	+144.84375000	+5856	+16.14990234	-2.22802734	-3.44531250	+41.68212891	-49.94384766	-84.50683594	+4408
+1458241092.93470000	+16.62890625	-1.66113281	+0.31201172	+26.85058594	-72.61962891	-115.07080078	+6484	+16.94970703	+1.20849609	-0.02636719	-150.77636719	-78.37646484	+145.01953125	+5852	+16.14990234	-2.22802734	-3.44091797	+41.77001953	-49.92187500	-84.81445313	+4400
+1458241092.93880010	+16.62011719	-1.63037109	+0.34277344	+27.97119141	-72.83935547	-116.16943359	+6480	+16.94970703	+1.22167969	-0.01318359	-151.01806641	-78.13476563	+145.30517578	+5848	+16.14990234	-2.22802734	-3.43652344	+41.90185547	-49.89990234	-85.18798828	+4396
+1458241092.94300010	+16.61572266	-1.59960938	+0.37792969	+29.02587891	-73.05908203	-117.24609375	+6480	+16.94970703	+1.23486328	+0.00439453	-151.25976563	-77.87109375	+145.63476563	+5844	+16.14990234	-2.22802734	-3.42773438	+42.05566406	-49.89990234	-85.58349609	+4396
+1458241092.94720010	+16.61572266	-1.57324219	+0.40429688	+29.94873047	-73.23486328	-118.16894531	+6476	+16.94970703	+1.25244141	+0.01318359	-151.36962891	-77.67333984	+145.78857422	+5840	+16.14550781	-2.22802734	-3.42333984	+42.18750000	-49.89990234	-85.95703125	+4396
+1458241092.95129990	+16.61132813	-1.55126953	+0.43066406	+30.93750000	-73.43261719	-119.20166016	+6468	+16.95410156	+1.25683594	+0.01757813	-151.39160156	-77.60742188	+145.85449219	+5828	+16.14550781	-2.22802734	-3.41455078	+42.34130859	-49.92187500	-86.37451172	+4396
+1458241092.95549990	+16.60693359	-1.52929688	+0.45703125	+31.92626953	-73.60839844	-120.25634766	+6464	+16.95410156	+1.26123047	+0.02197266	-151.47949219	-77.51953125	+145.94238281	+5820	+16.14550781	-2.22363281	-3.41015625	+42.51708984	-49.94384766	-86.77001953	+4400
+1458241092.95960000	+16.60693359	-1.50732422	+0.46142578	+32.60742188	-73.65234375	-120.98144531	+6456	+16.95410156	+1.26562500	+0.02197266	-151.56738281	-77.40966797	+146.05224609	+5812	+16.14550781	-2.22363281	-3.40576172	+42.62695313	-49.98779297	-87.12158203	+4404
+1458241092.96380000	+16.60693359	-1.50292969	+0.46142578	+32.78320313	-73.67431641	-121.17919922	+6448	+16.94970703	+1.27441406	+0.02636719	-151.69921875	-77.25585938	+146.22802734	+5804	+16.14550781	-2.21484375	-3.41015625	+42.71484375	-49.98779297	-87.38525391	+4412
+1458241092.96799990	+16.60693359	-1.49853516	+0.46142578	+33.04687500	-73.67431641	-121.48681641	+6436	+16.94970703	+1.28320313	+0.02636719	-151.85302734	-77.08007813	+146.40380859	+5796	+16.14111328	-2.20605469	-3.41455078	+42.75878906	-50.03173828	-87.53906250	+4420
+1458241092.97210000	+16.60253906	-1.49414063	+0.44824219	+33.28857422	-73.65234375	-121.79443359	+6428	+16.94531250	+1.29199219	+0.02636719	-151.98486328	-76.92626953	+146.55761719	+5788	+16.13671875	-2.19287109	-3.42773438	+42.73681641	-50.07568359	-87.62695313	+4428
+1458241092.97630000	+16.59814453	-1.48974609	+0.43505859	+33.55224609	-73.63037109	-122.21191406	+6420	+16.94091797	+1.30517578	+0.01757813	-152.20458984	-76.70654297	+146.79931641	+5780	+16.13232422	-2.17968750	-3.44531250	+42.67089844	-50.09765625	-87.62695313	+4436
+1458241092.98050000	+16.58935547	-1.49414063	+0.41308594	+33.77197266	-73.58642578	-122.58544922	+6412	+16.93652344	+1.31396484	+0.00878906	-152.40234375	-76.53076172	+146.99707031	+5772	+16.12353516	-2.16650391	-3.46289063	+42.58300781	-50.14160156	-87.58300781	+4440
+1458241092.98460010	+16.58935547	-1.49853516	+0.38671875	+33.88183594	-73.52050781	-122.89306641	+6404	+16.92773438	+1.32275391	-0.00439453	-152.57812500	-76.37695313	+147.12890625	+5768	+16.11914063	-2.15332031	-3.48486328	+42.45117188	-50.20751953	-87.51708984	+4444
+1458241092.98880000	+16.58496094	-1.50732422	+0.33837891	+33.85986328	-73.38867188	-123.11279297	+6400	+16.91894531	+1.33154297	-0.02636719	-152.73193359	-76.20117188	+147.23876953	+5764	+16.11474609	-2.14013672	-3.51123047	+42.29736328	-50.27343750	-87.36328125	+4444
+1458241092.99300000	+16.58496094	-1.51611328	+0.29003906	+33.75000000	-73.21289063	-123.24462891	+6392	+16.91015625	+1.33593750	-0.05712891	-152.88574219	-76.09130859	+147.32666016	+5760	+16.11035156	-2.12255859	-3.54199219	+42.12158203	-50.29541016	-87.18750000	+4440
+1458241092.99710010	+16.58496094	-1.52929688	+0.23291016	+33.57421875	-73.01513672	-123.31054688	+6388	+16.90136719	+1.34033203	-0.07910156	-153.08349609	-76.00341797	+147.45849609	+5756	+16.10595703	-2.10498047	-3.57714844	+41.92382813	-50.31738281	-86.96777344	+4436
+1458241093.00130010	+16.58056641	-1.54248047	+0.16699219	+33.26660156	-72.72949219	-123.24462891	+6384	+16.89257813	+1.34472656	-0.10986328	-153.25927734	-75.93750000	+147.56835938	+5752	+16.10156250	-2.08740234	-3.61230469	+41.72607422	-50.31738281	-86.72607422	+4432
+1458241093.00550010	+16.58056641	-1.55126953	+0.09667969	+32.93701172	-72.46582031	-123.15673828	+6376	+16.88378906	+1.34912109	-0.14062500	-153.39111328	-75.91552734	+147.61230469	+5748	+16.09716797	-2.06542969	-3.65185547	+41.48437500	-50.31738281	-86.41845703	+4424
+1458241093.00959990	+16.58056641	-1.56005859	+0.03955078	+32.69531250	-72.24609375	-123.13476563	+6368	+16.87939453	+1.35351563	-0.16699219	-153.47900391	-75.89355469	+147.63427734	+5748	+16.08837891	-2.04345703	-3.69140625	+41.26464844	-50.29541016	-86.13281250	+4416
+1458241093.01379990	+16.58056641	-1.56884766	-0.01757813	+32.45361328	-72.02636719	-123.06884766	+6356	+16.87500000	+1.35791016	-0.20214844	-153.52294922	-75.93750000	+147.59033203	+5744	+16.07958984	-2.03027344	-3.73095703	+41.04492188	-50.27343750	-85.89111328	+4400
+1458241093.01799990	+16.58056641	-1.56884766	-0.07031250	+32.27783203	-71.82861328	-123.04687500	+6344	+16.87060547	+1.36669922	-0.23730469	-153.50097656	-75.98144531	+147.50244141	+5744	+16.07519531	-2.00830078	-3.77050781	+40.84716797	-50.20751953	-85.67138672	+4384
+1458241093.02210000	+16.58935547	-1.56445313	-0.11865234	+32.21191406	-71.65283203	-123.13476563	+6328	+16.86621094	+1.37988281	-0.26367188	-153.54492188	-75.98144531	+147.50244141	+5744	+16.07080078	-1.99072266	-3.81005859	+40.69335938	-50.11962891	-85.49560547	+4368
+1458241093.02630000	+16.59814453	-1.55566406	-0.16259766	+32.16796875	-71.45507813	-123.15673828	+6312	+16.87060547	+1.39746094	-0.30761719	-153.54492188	-76.06933594	+147.37060547	+5748	+16.06640625	-1.97314453	-3.84521484	+40.53955078	-50.03173828	-85.34179688	+4348
+1458241093.03049990	+16.60693359	-1.53369141	-0.20654297	+32.18994141	-71.25732422	-123.20068359	+6300	+16.87060547	+1.42382813	-0.34277344	-153.43505859	-76.13525391	+147.23876953	+5748	+16.06640625	-1.95117188	-3.88476563	+40.42968750	-49.92187500	-85.20996094	+4332
+1458241093.03460000	+16.61132813	-1.50292969	-0.23730469	+32.40966797	-71.12548828	-123.39843750	+6284	+16.87939453	+1.45019531	-0.36914063	-153.39111328	-76.17919922	+147.21679688	+5748	+16.06201172	-1.92919922	-3.92431641	+40.38574219	-49.76806641	-85.12207031	+4312
+1458241093.03880000	+16.62011719	-1.47216797	-0.26367188	+32.67333984	-70.99365234	-123.59619141	+6272	+16.88378906	+1.47656250	-0.39990234	-153.23730469	-76.31103516	+147.04101563	+5748	+16.04443359	-1.89404297	-3.99023438	+40.31982422	-49.43847656	-85.07812500	+4300
+1458241093.04290010	+16.62451172	-1.43261719	-0.28564453	+32.95898438	-70.88378906	-123.81591797	+6256	+16.89257813	+1.50732422	-0.43505859	-152.92968750	-76.46484375	+146.75537109	+5752	+16.04003906	-1.87207031	-4.03417969	+40.31982422	-49.19677734	-85.12207031	+4288
+1458241093.04710010	+16.63769531	-1.38867188	-0.30322266	+33.31054688	-70.81787109	-124.07958984	+6244	+16.90576172	+1.54248047	-0.46142578	-152.73193359	-76.55273438	+146.60156250	+5752	+16.03125000	-1.85009766	-4.06933594	+40.38574219	-48.97705078	-85.16601563	+4272
+1458241093.05130000	+16.65087891	-1.34033203	-0.31640625	+33.68408203	-70.72998047	-124.34326172	+6232	+16.91894531	+1.57324219	-0.49218750	-152.51220703	-76.68457031	+146.35986328	+5752	+16.02685547	-1.83251953	-4.10009766	+40.45166016	-48.77929688	-85.29785156	+4252
+1458241093.05539990	+16.66406250	-1.28759766	-0.32958984	+34.14550781	-70.66406250	-124.62890625	+6220	+16.92773438	+1.61718750	-0.52294922	-152.29248047	-76.83837891	+146.18408203	+5756	+16.02685547	-1.80615234	-4.13085938	+40.60546875	-48.55957031	-85.47363281	+4240
+1458241093.05960010	+16.67285156	-1.23046875	-0.34277344	+34.65087891	-70.55419922	-124.98046875	+6208	+16.94091797	+1.65673828	-0.55810547	-152.07275391	-76.99218750	+146.00830078	+5756	+16.02246094	-1.77539063	-4.16162109	+40.75927734	-48.31787109	-85.62744141	+4232
+1458241093.06380010	+16.68603516	-1.17333984	-0.36035156	+35.13427734	-70.42236328	-125.26611328	+6200	+16.95410156	+1.69628906	-0.59765625	-151.76513672	-77.23388672	+145.72265625	+5756	+16.02246094	-1.74462891	-4.20117188	+40.89111328	-48.03222656	-85.69335938	+4228
+1458241093.06789990	+16.69482422	-1.11621094	-0.38232422	+35.57373047	-70.26855469	-125.55175781	+6192	+16.96289063	+1.74023438	-0.63720703	-151.45751953	-77.47558594	+145.45898438	+5760	+16.01367188	-1.71826172	-4.24072266	+40.95703125	-47.76855469	-85.75927734	+4224
+1458241093.07209990	+16.70800781	-1.05468750	-0.40869141	+35.92529297	-70.09277344	-125.70556641	+6184	+16.97607422	+1.78417969	-0.68554688	-151.14990234	-77.73925781	+145.17333984	+5764	+16.00488281	-1.69189453	-4.28027344	+41.00097656	-47.50488281	-85.78125000	+4220
+1458241093.07629990	+16.71679688	-0.99755859	-0.43945313	+36.23291016	-69.89501953	-125.88134766	+6176	+16.98046875	+1.82373047	-0.73828125	-150.88623047	-78.00292969	+144.95361328	+5764	+15.99169922	-1.66552734	-4.31982422	+41.06689453	-47.21923828	-85.80322266	+4220
+1458241093.08040000	+16.72998047	-0.94482422	-0.47460938	+36.51855469	-69.67529297	-126.01318359	+6168	+16.98925781	+1.86328125	-0.78662109	-150.66650391	-78.28857422	+144.73388672	+5768	+15.97851563	-1.62597656	-4.36376953	+41.13281250	-46.97753906	-85.78125000	+4220
+1458241093.08460000	+16.74316406	-0.89648438	-0.51416016	+36.76025391	-69.41162109	-126.12304688	+6160	+16.99804688	+1.90722656	-0.83935547	-150.31494141	-78.59619141	+144.42626953	+5772	+15.97851563	-1.59082031	-4.40332031	+41.17675781	-46.77978516	-85.75927734	+4216
+1458241093.08880000	+16.75634766	-0.84814453	-0.56689453	+36.91406250	-69.10400391	-126.18896484	+6152	+17.00244141	+1.94677734	-0.89648438	-150.00732422	-78.88183594	+144.11865234	+5776	+15.97851563	-1.55126953	-4.45605469	+41.17675781	-46.56005859	-85.58349609	+4220
+1458241093.09290000	+16.76513672	-0.80859375	-0.61962891	+37.06787109	-68.77441406	-126.25488281	+6140	+17.00683594	+1.98193359	-0.94921875	-149.91943359	-79.16748047	+144.00878906	+5776	+15.97412109	-1.51171875	-4.50878906	+41.15478516	-46.34033203	-85.42968750	+4216
+1458241093.09710000	+16.77832031	-0.76904297	-0.68554688	+37.06787109	-68.37890625	-126.18896484	+6132	+17.00244141	+2.01708984	-1.01953125	-149.65576172	-79.58496094	+143.74511719	+5780	+15.96972656	-1.48095703	-4.55712891	+41.08886719	-46.14257813	-85.25390625	+4212
+1458241093.10130000	+16.78710938	-0.73388672	-0.76025391	+37.00195313	-67.91748047	-126.07910156	+6120	+16.99804688	+2.04785156	-1.08544922	-149.47998047	-79.93652344	+143.56933594	+5784	+15.96093750	-1.44140625	-4.61865234	+40.97900391	-45.87890625	-84.94628906	+4212
+1458241093.10540010	+16.79589844	-0.70751953	-0.83935547	+36.89208984	-67.47802734	-125.94726563	+6108	+16.99365234	+2.08300781	-1.15576172	-149.21630859	-80.31005859	+143.30566406	+5788	+15.94775391	-1.40185547	-4.68017578	+40.84716797	-45.65917969	-84.59472656	+4208
+1458241093.10960010	+16.80468750	-0.68115234	-0.92285156	+36.71630859	-67.01660156	-125.77148438	+6096	+16.98925781	+2.12255859	-1.23046875	-148.86474609	-80.68359375	+142.97607422	+5796	+15.93896484	-1.35791016	-4.74169922	+40.69335938	-45.48339844	-84.24316406	+4196
+1458241093.11369990	+16.81347656	-0.65917969	-1.00634766	+36.58447266	-66.55517578	-125.66162109	+6080	+16.98486328	+2.15332031	-1.29638672	-148.71093750	-80.99121094	+142.80029297	+5800	+15.93457031	-1.31835938	-4.79882813	+40.60546875	-45.32958984	-83.95751953	+4184
+1458241093.11789990	+16.82226563	-0.63281250	-1.08984375	+36.51855469	-66.11572266	-125.59570313	+6060	+16.97607422	+2.19287109	-1.35791016	-148.68896484	-81.27685547	+142.77832031	+5804	+15.93017578	-1.27441406	-4.85156250	+40.53955078	-45.17578125	-83.69384766	+4168
+1458241093.12210010	+16.82666016	-0.61083984	-1.17333984	+36.45263672	-65.67626953	-125.52978516	+6040	+16.97167969	+2.22802734	-1.42382813	-148.57910156	-81.58447266	+142.69042969	+5812	+15.92578125	-1.23046875	-4.90429688	+40.47363281	-45.02197266	-83.45214844	+4148
+1458241093.12620000	+16.83544922	-0.58447266	-1.25244141	+36.43066406	-65.25878906	-125.50781250	+6016	+16.96289063	+2.26757813	-1.48535156	-148.53515625	-81.89208984	+142.66845703	+5816	+15.92578125	-1.18652344	-4.95703125	+40.40771484	-44.89013672	-83.21044922	+4124
+1458241093.13039990	+16.83984375	-0.55371094	-1.33154297	+36.45263672	-64.84130859	-125.48583984	+5992	+16.95849609	+2.30712891	-1.55126953	-148.46923828	-82.17773438	+142.66845703	+5820	+15.92578125	-1.14697266	-5.00976563	+40.36376953	-44.75830078	-82.99072266	+4100
+1458241093.13459990	+16.84423828	-0.52294922	-1.40185547	+36.47460938	-64.46777344	-125.48583984	+5968	+16.94970703	+2.34667969	-1.60839844	-148.51318359	-82.41943359	+142.75634766	+5824	+15.91699219	-1.10302734	-5.06250000	+40.34179688	-44.58251953	-82.79296875	+4076
+1458241093.13870000	+16.84863281	-0.48779297	-1.46777344	+36.60644531	-64.16015625	-125.57373047	+5944	+16.94531250	+2.38623047	-1.66113281	-148.75488281	-82.63916016	+143.02001953	+5828	+15.90820313	-1.06787109	-5.10644531	+40.36376953	-44.45068359	-82.70507813	+4048
+1458241093.14290000	+16.84863281	-0.44384766	-1.52929688	+36.78222656	-63.87451172	-125.63964844	+5916	+16.93652344	+2.44335938	-1.70947266	-148.79882813	-82.81494141	+143.17382813	+5832	+15.90380859	-1.02392578	-5.15039063	+40.45166016	-44.31884766	-82.63916016	+4020
+1458241093.14710000	+16.85302734	-0.39990234	-1.57763672	+37.06787109	-63.67675781	-125.81542969	+5888	+16.93652344	+2.49609375	-1.74902344	-149.06250000	-82.94677734	+143.54736328	+5836	+15.89941406	-0.97558594	-5.18994141	+40.58349609	-44.16503906	-82.59521484	+3992
+1458241093.15120010	+16.85742188	-0.35156250	-1.60839844	+37.46337891	-63.54492188	-126.10107422	+5860	+16.93652344	+2.55322266	-1.78417969	-149.45800781	-83.05664063	+144.05273438	+5836	+15.89501953	-0.93603516	-5.21191406	+40.80322266	-44.12109375	-82.74902344	+3956
+1458241093.15540000	+16.85742188	-0.29003906	-1.63476563	+37.96875000	-63.45703125	-126.43066406	+5828	+16.93212891	+2.61035156	-1.81494141	-149.94140625	-83.12255859	+144.66796875	+5840	+15.90380859	-0.89648438	-5.23828125	+41.06689453	-44.01123047	-82.99072266	+3924
+1458241093.15960000	+16.85742188	-0.22412109	-1.65234375	+38.54003906	-63.41308594	-126.80419922	+5800	+16.92773438	+2.67187500	-1.84130859	-150.57861328	-83.16650391	+145.43701172	+5840	+15.89941406	-0.85253906	-5.26025391	+41.37451172	-43.90136719	-83.23242188	+3896
+1458241093.16370010	+16.85742188	-0.15380859	-1.66552734	+39.17724609	-63.41308594	-127.22167969	+5772	+16.92773438	+2.72460938	-1.86328125	-151.21582031	-83.23242188	+146.18408203	+5840	+15.89501953	-0.81298828	-5.27783203	+41.68212891	-43.79150391	-83.49609375	+3872
+1458241093.16790010	+16.85742188	-0.07910156	-1.67431641	+39.83642578	-63.41308594	-127.63916016	+5748	+16.92773438	+2.79492188	-1.88964844	-151.65527344	-83.27636719	+146.79931641	+5840	+15.89501953	-0.76904297	-5.29980469	+42.01171875	-43.65966797	-83.73779297	+3848
+1458241093.17210010	+16.85742188	+0.00000000	-1.67431641	+40.56152344	-63.45703125	-128.07861328	+5720	+16.92333984	+2.86083984	-1.90722656	-152.24853516	-83.27636719	+147.56835938	+5836	+15.89062500	-0.72509766	-5.32177734	+42.36328125	-43.52783203	-84.00146484	+3828
+1458241093.17619990	+16.85302734	+0.07910156	-1.66552734	+41.35253906	-63.54492188	-128.60595703	+5696	+16.91894531	+2.93115234	-1.92041016	-152.92968750	-83.25439453	+148.42529297	+5836	+15.88623047	-0.68115234	-5.33496094	+42.75878906	-43.43994141	-84.37500000	+3808
+1458241093.18039990	+16.84863281	+0.15380859	-1.65673828	+42.16552734	-63.63281250	-129.15527344	+5676	+16.91894531	+2.99267578	-1.92919922	-153.69873047	-83.21044922	+149.34814453	+5832	+15.87744141	-0.63720703	-5.33935547	+43.17626953	-43.35205078	-84.74853516	+3792
+1458241093.18460010	+16.84863281	+0.23291016	-1.65234375	+42.93457031	-63.69873047	-129.68261719	+5652	+16.91455078	+3.05419922	-1.94238281	-154.46777344	-83.18847656	+150.27099609	+5828	+15.87744141	-0.59326172	-5.34375000	+43.59375000	-43.33007813	-85.14404297	+3776
+1458241093.18870000	+16.84863281	+0.31201172	-1.64794922	+43.70361328	-63.76464844	-130.16601563	+5632	+16.91015625	+3.11572266	-1.95556641	-155.21484375	-83.16650391	+151.17187500	+5828	+15.87744141	-0.54492188	-5.35693359	+43.98925781	-43.26416016	-85.47363281	+3764
+1458241093.19289990	+16.84423828	+0.38671875	-1.64794922	+44.45068359	-63.83056641	-130.67138672	+5608	+16.90136719	+3.17724609	-1.96875000	-156.07177734	-83.14453125	+152.16064453	+5824	+15.87744141	-0.50097656	-5.36572266	+44.36279297	-43.19824219	-85.78125000	+3756
+1458241093.19700000	+16.83984375	+0.45703125	-1.64794922	+45.17578125	-63.85253906	-131.15478516	+5584	+16.89257813	+3.23437500	-1.97753906	-156.84082031	-83.10058594	+153.06152344	+5820	+15.87744141	-0.46142578	-5.37451172	+44.69238281	-43.17626953	-86.08886719	+3748
+1458241093.20120000	+16.83105469	+0.52734375	-1.65234375	+45.83496094	-63.85253906	-131.59423828	+5564	+16.88378906	+3.29150391	-1.99072266	-157.52197266	-83.07861328	+153.89648438	+5816	+15.87744141	-0.41308594	-5.39648438	+44.97802734	-43.06640625	-86.22070313	+3744
+1458241093.20540000	+16.82666016	+0.58447266	-1.65673828	+46.38427734	-63.85253906	-131.98974609	+5540	+16.87500000	+3.34423828	-2.00390625	-158.26904297	-83.07861328	+154.75341797	+5808	+15.86865234	-0.36035156	-5.41845703	+45.19775391	-43.02246094	-86.30859375	+3740
+1458241093.20950010	+16.82226563	+0.63281250	-1.67431641	+46.82373047	-63.78662109	-132.27539063	+5516	+16.86181641	+3.39257813	-2.02148438	-159.08203125	-83.07861328	+155.67626953	+5804	+15.86425781	-0.31640625	-5.43603516	+45.39550781	-43.02246094	-86.39648438	+3736
+1458241093.21370010	+16.81347656	+0.68115234	-1.69628906	+47.19726563	-63.72070313	-132.51708984	+5496	+16.84423828	+3.44531250	-2.03466797	-159.85107422	-83.05664063	+156.57714844	+5804	+15.86425781	-0.26367188	-5.45361328	+45.59326172	-43.02246094	-86.41845703	+3728
+1458241093.21790000	+16.80468750	+0.71630859	-1.72265625	+47.48291016	-63.63281250	-132.73681641	+5472	+16.83105469	+3.48486328	-2.04785156	-160.77392578	-83.01269531	+157.56591797	+5800	+15.85986328	-0.21533203	-5.47558594	+45.76904297	-43.04443359	-86.44042969	+3720
+1458241093.22199990	+16.80029297	+0.75146484	-1.75341797	+47.70263672	-63.50097656	-132.91259766	+5444	+16.81787109	+3.52441406	-2.06542969	-161.54296875	-83.01269531	+158.37890625	+5796	+15.85986328	-0.17138672	-5.49316406	+45.87890625	-43.11035156	-86.44042969	+3708
+1458241093.22620010	+16.79589844	+0.77783203	-1.79296875	+47.83447266	-63.34716797	-133.00048828	+5420	+16.80468750	+3.56396484	-2.08740234	-162.24609375	-83.03466797	+159.14794922	+5796	+15.86425781	-0.12304688	-5.52832031	+45.92285156	-43.13232422	-86.26464844	+3696
+1458241093.23040010	+16.79150391	+0.80419922	-1.83251953	+47.92236328	-63.19335938	-133.06640625	+5396	+16.79150391	+3.59912109	-2.10937500	-162.90527344	-83.07861328	+159.87304688	+5796	+15.86425781	-0.07910156	-5.55908203	+45.92285156	-43.13232422	-86.06689453	+3680
+1458241093.23449990	+16.78710938	+0.83056641	-1.86767578	+48.03222656	-63.03955078	-133.17626953	+5376	+16.76953125	+3.63867188	-2.12255859	-163.63037109	-83.07861328	+160.68603516	+5796	+15.85986328	-0.03515625	-5.58544922	+45.94482422	-43.17626953	-85.91308594	+3660
+1458241093.23869990	+16.77832031	+0.85693359	-1.90283203	+48.12011719	-62.90771484	-133.24218750	+5356	+16.75195313	+3.68261719	-2.14013672	-164.26757813	-83.07861328	+161.43310547	+5796	+15.85546875	+0.00878906	-5.61181641	+45.96679688	-43.19824219	-85.75927734	+3640
+1458241093.24289990	+16.76953125	+0.87451172	-1.93798828	+48.16406250	-62.77587891	-133.28613281	+5336	+16.72998047	+3.71777344	-2.15771484	-164.81689453	-83.10058594	+162.04833984	+5800	+15.84667969	+0.05712891	-5.63818359	+45.98876953	-43.26416016	-85.56152344	+3616
+1458241093.24700000	+16.76513672	+0.89648438	-1.96875000	+48.20800781	-62.64404297	-133.33007813	+5324	+16.71679688	+3.74853516	-2.16650391	-165.27832031	-83.07861328	+162.55371094	+5800	+15.84228516	+0.10546875	-5.65576172	+46.03271484	-43.33007813	-85.38574219	+3592
+1458241093.25120000	+16.76074219	+0.91406250	-1.99951172	+48.22998047	-62.55615234	-133.37402344	+5312	+16.70361328	+3.77929688	-2.17529297	-165.76171875	-83.07861328	+163.08105469	+5804	+15.83789063	+0.15380859	-5.67333984	+46.07666016	-43.39599609	-85.25390625	+3560
+1458241093.25539990	+16.75634766	+0.94042969	-2.03027344	+48.29589844	-62.44628906	-133.39599609	+5304	+16.68603516	+3.81884766	-2.18847656	-166.20117188	-83.07861328	+163.58642578	+5812	+15.83789063	+0.19335938	-5.69091797	+46.12060547	-43.46191406	-85.18798828	+3528
+1458241093.25950000	+16.75195313	+0.97119141	-2.04785156	+48.49365234	-62.40234375	-133.54980469	+5296	+16.67285156	+3.85400391	-2.18408203	-166.53076172	-82.96875000	+164.00390625	+5816	+15.83789063	+0.23291016	-5.69970703	+46.23046875	-43.50585938	-85.16601563	+3496
+1458241093.26370000	+16.74755859	+1.00634766	-2.06103516	+48.69140625	-62.35839844	-133.68164063	+5288	+16.66406250	+3.89794922	-2.18847656	-166.79443359	-82.96875000	+164.37744141	+5820	+15.83789063	+0.26806641	-5.70410156	+46.34033203	-43.54980469	-85.16601563	+3464
+1458241093.26780010	+16.74316406	+1.04589844	-2.07421875	+48.91113281	-62.33642578	-133.79150391	+5280	+16.64648438	+3.94189453	-2.19287109	-166.86035156	-82.99072266	+164.55322266	+5828	+15.84228516	+0.30761719	-5.71289063	+46.49414063	-43.59375000	-85.20996094	+3432
+1458241093.27200010	+16.73437500	+1.08544922	-2.06982422	+49.21875000	-62.38037109	-133.98925781	+5276	+16.63330078	+3.98583984	-2.18408203	-166.92626953	-82.88085938	+164.72900391	+5832	+15.83349609	+0.35595703	-5.71289063	+46.71386719	-43.59375000	-85.25390625	+3404
+1458241093.27620010	+16.72998047	+1.12939453	-2.06103516	+49.54833984	-62.46826172	-134.23095703	+5272	+16.62451172	+4.02539063	-2.17089844	-167.05810547	-82.79296875	+164.94873047	+5840	+15.82470703	+0.39550781	-5.70410156	+46.97753906	-43.63769531	-85.45166016	+3380
+1458241093.28029990	+16.72119141	+1.17333984	-2.04785156	+49.94384766	-62.55615234	-134.47265625	+5272	+16.62011719	+4.06494141	-2.15332031	-167.12402344	-82.68310547	+165.10253906	+5852	+15.82470703	+0.43066406	-5.69091797	+47.26318359	-43.65966797	-85.67138672	+3360
+1458241093.28449990	+16.71679688	+1.22607422	-2.02587891	+50.38330078	-62.70996094	-134.78027344	+5272	+16.61572266	+4.10888672	-2.12695313	-167.05810547	-82.50732422	+165.12451172	+5860	+15.82470703	+0.47021484	-5.67773438	+47.57080078	-43.68164063	-85.93505859	+3348
+1458241093.28870010	+16.71240234	+1.27441406	-2.00390625	+50.82275391	-62.84179688	-135.06591797	+5272	+16.61572266	+4.15722656	-2.10498047	-166.99218750	-82.37548828	+165.14648438	+5868	+15.82470703	+0.50537109	-5.66015625	+47.90039063	-43.70361328	-86.22070313	+3340
+1458241093.29279990	+16.71240234	+1.33154297	-1.97753906	+51.32812500	-62.97363281	-135.35156250	+5272	+16.61572266	+4.19677734	-2.08300781	-166.94824219	-82.24365234	+165.19042969	+5876	+15.83349609	+0.53613281	-5.64257813	+48.22998047	-43.72558594	-86.57226563	+3332
+1458241093.29699990	+16.70800781	+1.38867188	-1.94677734	+51.87744141	-63.14941406	-135.72509766	+5272	+16.61132813	+4.24072266	-2.05664063	-166.94824219	-82.11181641	+165.27832031	+5884	+15.83349609	+0.56689453	-5.62060547	+48.60351563	-43.72558594	-86.94580078	+3332
+1458241093.30119990	+16.70361328	+1.44580078	-1.91601563	+52.40478516	-63.32519531	-136.05468750	+5268	+16.60693359	+4.28027344	-2.03466797	-166.92626953	-82.00195313	+165.36621094	+5892	+15.83349609	+0.59765625	-5.59863281	+48.95507813	-43.72558594	-87.25341797	+3332
+1458241093.30530000	+16.69482422	+1.49414063	-1.88085938	+52.91015625	-63.50097656	-136.40625000	+5268	+16.60693359	+4.31982422	-2.01708984	-166.88232422	-81.91406250	+165.41015625	+5896	+15.83349609	+0.63281250	-5.57666016	+49.28466797	-43.72558594	-87.53906250	+3340
+1458241093.30950000	+16.69042969	+1.54248047	-1.85009766	+53.39355469	-63.67675781	-136.73583984	+5264	+16.60253906	+4.35937500	-1.99072266	-166.83837891	-81.78222656	+165.43212891	+5904	+15.83349609	+0.66796875	-5.55908203	+49.57031250	-43.74755859	-87.78076172	+3352
+1458241093.31370000	+16.68603516	+1.58642578	-1.81933594	+53.81103516	-63.83056641	-137.02148438	+5256	+16.60253906	+4.39453125	-1.95996094	-166.75048828	-81.62841797	+165.41015625	+5908	+15.82910156	+0.70312500	-5.54150391	+49.85595703	-43.74755859	-88.02246094	+3368
+1458241093.31780000	+16.68603516	+1.62597656	-1.79296875	+54.20654297	-63.96240234	-137.28515625	+5248	+16.60253906	+4.42089844	-1.92919922	-166.77246094	-81.45263672	+165.45410156	+5912	+15.82470703	+0.72509766	-5.52832031	+50.07568359	-43.74755859	-88.24218750	+3384
+1458241093.32200000	+16.68164063	+1.66552734	-1.76660156	+54.58007813	-64.09423828	-137.54882813	+5240	+16.60253906	+4.44726563	-1.90722656	-166.77246094	-81.34277344	+165.47607422	+5916	+15.83349609	+0.74707031	-5.50634766	+50.27343750	-43.83544922	-88.50585938	+3400
+1458241093.32620000	+16.67724609	+1.70507813	-1.74902344	+54.86572266	-64.18212891	-137.74658203	+5228	+16.59814453	+4.47363281	-1.89404297	-166.70654297	-81.29882813	+165.45410156	+5920	+15.84667969	+0.77783203	-5.49755859	+50.42724609	-43.85742188	-88.57177734	+3412
+1458241093.33030010	+16.67724609	+1.73144531	-1.73583984	+55.08544922	-64.27001953	-137.90039063	+5216	+16.59375000	+4.49560547	-1.88085938	-166.68457031	-81.25488281	+165.47607422	+5920	+15.84667969	+0.80419922	-5.49316406	+50.51513672	-43.90136719	-88.57177734	+3424
+1458241093.33450010	+16.67285156	+1.75341797	-1.72705078	+55.23925781	-64.33593750	-137.98828125	+5204	+16.58496094	+4.51757813	-1.87207031	-166.72851563	-81.21093750	+165.52001953	+5920	+15.85107422	+0.83056641	-5.48876953	+50.53710938	-43.94531250	-88.52783203	+3432
+1458241093.33870010	+16.66845703	+1.77099609	-1.72265625	+55.28320313	-64.35791016	-138.03222656	+5188	+16.57617188	+4.53515625	-1.85888672	-166.72851563	-81.16699219	+165.54199219	+5924	+15.85107422	+0.85693359	-5.49755859	+50.53710938	-43.94531250	-88.37402344	+3440
+1458241093.34279990	+16.66406250	+1.77978516	-1.72265625	+55.26123047	-64.35791016	-138.03222656	+5176	+16.56298828	+4.54833984	-1.84570313	-166.70654297	-81.12304688	+165.54199219	+5928	+15.84228516	+0.87890625	-5.50634766	+50.44921875	-43.96728516	-88.15429688	+3444
+1458241093.34699990	+16.66406250	+1.78417969	-1.72705078	+55.17333984	-64.35791016	-137.98828125	+5160	+16.55419922	+4.55712891	-1.83691406	-166.68457031	-81.07910156	+165.49804688	+5928	+15.84228516	+0.90087891	-5.51513672	+50.31738281	-44.05517578	-87.93457031	+3448
+1458241093.35110000	+16.65966797	+1.78857422	-1.73144531	+55.08544922	-64.33593750	-137.90039063	+5152	+16.54101563	+4.57031250	-1.83251953	-166.61865234	-81.05712891	+165.43212891	+5932	+15.84228516	+0.91406250	-5.52392578	+50.20751953	-44.09912109	-87.75878906	+3444
+1458241093.35529990	+16.65966797	+1.79296875	-1.74023438	+54.95361328	-64.31396484	-137.81250000	+5144	+16.53222656	+4.57910156	-1.82812500	-166.55273438	-81.05712891	+165.36621094	+5936	+15.84667969	+0.93603516	-5.53271484	+50.09765625	-44.16503906	-87.53906250	+3440
+1458241093.35949990	+16.65527344	+1.79296875	-1.75341797	+54.79980469	-64.27001953	-137.72460938	+5136	+16.51904297	+4.58789063	-1.81933594	-166.46484375	-81.05712891	+165.27832031	+5944	+15.84667969	+0.95800781	-5.53710938	+49.98779297	-44.25292969	-87.31933594	+3432
+1458241093.36360000	+16.65087891	+1.79736328	-1.76220703	+54.64599609	-64.24804688	-137.61474609	+5132	+16.50585938	+4.59228516	-1.81933594	-166.39892578	-81.05712891	+165.21240234	+5948	+15.84667969	+0.97558594	-5.54589844	+49.89990234	-44.29687500	-87.12158203	+3420
+1458241093.36780000	+16.65087891	+1.79296875	-1.77539063	+54.47021484	-64.20410156	-137.48291016	+5128	+16.49267578	+4.60107422	-1.81494141	-166.31103516	-81.10107422	+165.10253906	+5956	+15.85107422	+0.99755859	-5.55468750	+49.76806641	-44.34082031	-86.85791016	+3404
+1458241093.37200000	+16.64648438	+1.79296875	-1.78417969	+54.27246094	-64.16015625	-137.32910156	+5124	+16.47949219	+4.60986328	-1.81054688	-166.20117188	-81.10107422	+164.99267578	+5964	+15.84667969	+1.01953125	-5.56787109	+49.63623047	-44.36279297	-86.57226563	+3388
+1458241093.37610010	+16.64208984	+1.79296875	-1.79296875	+54.09667969	-64.11621094	-137.21923828	+5124	+16.46630859	+4.61865234	-1.80615234	-166.06933594	-81.10107422	+164.86083984	+5976	+15.83789063	+1.03271484	-5.57226563	+49.50439453	-44.40673828	-86.35253906	+3368
+1458241093.38030000	+16.63769531	+1.79296875	-1.80615234	+53.94287109	-64.09423828	-137.08740234	+5124	+16.45751953	+4.63183594	-1.79736328	-165.87158203	-81.10107422	+164.66308594	+5984	+15.83789063	+1.05029297	-5.57666016	+49.41650391	-44.42871094	-86.15478516	+3348
+1458241093.38450000	+16.63330078	+1.79736328	-1.81054688	+53.81103516	-64.07226563	-136.97753906	+5128	+16.44873047	+4.64501953	-1.78857422	-165.56396484	-81.10107422	+164.37744141	+5996	+15.83349609	+1.07226563	-5.58105469	+49.35058594	-44.47265625	-86.00097656	+3328
+1458241093.38860010	+16.63330078	+1.80175781	-1.81494141	+53.72314453	-64.07226563	-136.91162109	+5128	+16.43994141	+4.65820313	-1.77539063	-165.27832031	-81.07910156	+164.06982422	+6008	+15.82910156	+1.08984375	-5.57666016	+49.32861328	-44.53857422	-85.89111328	+3312
+1458241093.39280010	+16.62890625	+1.81054688	-1.81494141	+53.65722656	-64.07226563	-136.84570313	+5132	+16.43554688	+4.67138672	-1.76660156	-164.94873047	-81.07910156	+163.74023438	+6020	+15.82910156	+1.10742188	-5.56787109	+49.35058594	-44.58251953	-85.86914063	+3292
+1458241093.39700010	+16.62451172	+1.81933594	-1.81054688	+53.65722656	-64.11621094	-136.84570313	+5132	+16.43115234	+4.68457031	-1.74902344	-164.57519531	-81.05712891	+163.34472656	+6036	+15.82910156	+1.12939453	-5.55468750	+49.41650391	-44.60449219	-85.86914063	+3276
+1458241093.40109990	+16.62451172	+1.83251953	-1.80175781	+53.67919922	-64.13818359	-136.84570313	+5140	+16.43115234	+4.70654297	-1.73144531	-164.15771484	-81.01318359	+162.92724609	+6048	+15.82910156	+1.14257813	-5.54150391	+49.50439453	-44.60449219	-85.93505859	+3260
+1458241093.40529990	+16.62011719	+1.85009766	-1.79296875	+53.72314453	-64.18212891	-136.84570313	+5144	+16.43115234	+4.72412109	-1.70947266	-163.67431641	-80.99121094	+162.42187500	+6060	+15.82470703	+1.15576172	-5.52832031	+49.61425781	-44.60449219	-86.00097656	+3252
+1458241093.40949990	+16.61572266	+1.86767578	-1.77539063	+53.81103516	-64.24804688	-136.88964844	+5148	+16.43115234	+4.74169922	-1.69189453	-163.10302734	-80.96923828	+161.87255859	+6072	+15.82470703	+1.16894531	-5.51074219	+49.74609375	-44.60449219	-86.11083984	+3244
+1458241093.41360000	+16.61572266	+1.88964844	-1.75781250	+53.96484375	-64.33593750	-136.97753906	+5152	+16.43554688	+4.76806641	-1.66992188	-162.44384766	-80.94726563	+161.23535156	+6084	+15.82031250	+1.18212891	-5.48876953	+49.87792969	-44.60449219	-86.26464844	+3240
+1458241093.41779990	+16.61132813	+1.91162109	-1.73583984	+54.11865234	-64.42382813	-137.08740234	+5160	+16.43994141	+4.78564453	-1.64794922	-161.82861328	-80.92529297	+160.59814453	+6096	+15.82031250	+1.19531250	-5.46240234	+50.05371094	-44.60449219	-86.44042969	+3244
+1458241093.42190000	+16.61132813	+1.93798828	-1.70947266	+54.33837891	-64.53369141	-137.19726563	+5164	+16.44873047	+4.80322266	-1.62597656	-161.23535156	-80.90332031	+159.98291016	+6104	+15.82031250	+1.20849609	-5.43164063	+50.25146484	-44.62646484	-86.66015625	+3248
+1458241093.42610000	+16.61132813	+1.96875000	-1.67871094	+54.58007813	-64.66552734	-137.35107422	+5168	+16.45312500	+4.82519531	-1.60400391	-160.53222656	-80.88134766	+159.32373047	+6116	+15.82470703	+1.22607422	-5.39648438	+50.51513672	-44.62646484	-86.94580078	+3264
+1458241093.43030000	+16.61132813	+1.99951172	-1.64794922	+54.82177734	-64.77539063	-137.50488281	+5168	+16.46191406	+4.84277344	-1.58203125	-159.91699219	-80.85937500	+158.68652344	+6120	+15.82470703	+1.23925781	-5.36572266	+50.71289063	-44.62646484	-87.16552734	+3276
+1458241093.43440010	+16.61132813	+2.02587891	-1.61718750	+55.04150391	-64.88525391	-137.63671875	+5172	+16.46630859	+4.85156250	-1.56445313	-159.32373047	-80.88134766	+158.07128906	+6128	+15.82470703	+1.25244141	-5.33496094	+50.86669922	-44.60449219	-87.34130859	+3292
+1458241093.43860010	+16.61132813	+2.06103516	-1.58203125	+55.28320313	-65.01708984	-137.79052734	+5172	+16.47070313	+4.86914063	-1.55126953	-158.66455078	-80.92529297	+157.45605469	+6132	+15.82031250	+1.26562500	-5.31298828	+50.99853516	-44.53857422	-87.47314453	+3308
+1458241093.44280000	+16.61132813	+2.08740234	-1.55126953	+55.48095703	-65.12695313	-137.90039063	+5168	+16.47070313	+4.87792969	-1.54248047	-158.04931641	-80.99121094	+156.84082031	+6136	+15.81591797	+1.27441406	-5.29101563	+51.06445313	-44.49462891	-87.49511719	+3328
+1458241093.44689990	+16.61132813	+2.10937500	-1.52929688	+55.59082031	-65.19287109	-137.94433594	+5164	+16.47509766	+4.88671875	-1.53808594	-157.43408203	-81.07910156	+156.24755859	+6136	+15.81152344	+1.28320313	-5.27783203	+51.06445313	-44.49462891	-87.45117188	+3348
+1458241093.45110010	+16.61132813	+2.13134766	-1.50732422	+55.63476563	-65.23681641	-137.94433594	+5156	+16.47509766	+4.89550781	-1.53369141	-156.84082031	-81.14501953	+155.67626953	+6140	+15.81152344	+1.29638672	-5.27343750	+50.99853516	-44.47265625	-87.29736328	+3364
+1458241093.45530010	+16.61132813	+2.14453125	-1.49414063	+55.61279297	-65.25878906	-137.92236328	+5148	+16.47509766	+4.89990234	-1.52929688	-156.33544922	-81.21093750	+155.17089844	+6140	+15.80712891	+1.30517578	-5.26904297	+50.88867188	-44.47265625	-87.12158203	+3376
+1458241093.45939990	+16.61572266	+2.15332031	-1.48974609	+55.50292969	-65.23681641	-137.83447266	+5136	+16.47070313	+4.89990234	-1.53369141	-155.80810547	-81.32080078	+154.64355469	+6140	+15.80273438	+1.31396484	-5.27343750	+50.73486328	-44.45068359	-86.87988281	+3388
+1458241093.46359990	+16.61572266	+2.16210938	-1.48974609	+55.32714844	-65.17089844	-137.68066406	+5124	+16.47070313	+4.89550781	-1.53808594	-155.32470703	-81.43066406	+154.13818359	+6144	+15.80273438	+1.32275391	-5.28222656	+50.58105469	-44.40673828	-86.61621094	+3396
+1458241093.46779990	+16.61572266	+2.16210938	-1.49853516	+55.08544922	-65.10498047	-137.46093750	+5116	+16.46630859	+4.89550781	-1.54687500	-154.77539063	-81.54052734	+153.56689453	+6148	+15.79833984	+1.33154297	-5.29541016	+50.36132813	-44.36279297	-86.24267578	+3404
+1458241093.47190000	+16.61572266	+2.15771484	-1.51611328	+54.75585938	-64.97314453	-137.19726563	+5108	+16.45751953	+4.89550781	-1.56005859	-154.13818359	-81.69433594	+152.95166016	+6152	+15.78955078	+1.34033203	-5.31298828	+50.11962891	-44.29687500	-85.82519531	+3412
+1458241093.47610000	+16.61572266	+2.14892578	-1.53369141	+54.44824219	-64.86328125	-136.97753906	+5108	+16.44873047	+4.89550781	-1.57324219	-153.61083984	-81.80419922	+152.42431641	+6160	+15.78076172	+1.34912109	-5.33496094	+49.83398438	-44.25292969	-85.36376953	+3412
+1458241093.48029990	+16.61572266	+2.14013672	-1.55126953	+54.14062500	-64.73144531	-136.71386719	+5104	+16.43994141	+4.89111328	-1.58203125	-153.10546875	-81.91406250	+151.87500000	+6164	+15.77197266	+1.36230469	-5.35693359	+49.57031250	-44.20898438	-84.92431641	+3412
+1458241093.48440000	+16.61572266	+2.13134766	-1.57763672	+53.76708984	-64.57763672	-136.42822266	+5108	+16.43554688	+4.88671875	-1.59521484	-152.49023438	-82.02392578	+151.25976563	+6172	+15.76757813	+1.37109375	-5.37451172	+49.30664063	-44.18701172	-84.48486328	+3408
+1458241093.48860000	+16.61572266	+2.12255859	-1.59960938	+53.45947266	-64.44580078	-136.18652344	+5108	+16.42675781	+4.88232422	-1.60839844	-151.96289063	-82.11181641	+150.68847656	+6180	+15.75878906	+1.38867188	-5.39208984	+48.99902344	-44.18701172	-83.91357422	+3396
+1458241093.49280000	+16.61572266	+2.10937500	-1.62158203	+53.12988281	-64.29199219	-135.92285156	+5116	+16.42236328	+4.87792969	-1.61718750	-151.36962891	-82.17773438	+150.05126953	+6188	+15.75878906	+1.39746094	-5.40966797	+48.75732422	-44.16503906	-83.51806641	+3384
+1458241093.49690010	+16.61572266	+2.10058594	-1.64794922	+52.82226563	-64.13818359	-135.70312500	+5120	+16.41796875	+4.87353516	-1.63037109	-150.77636719	-82.24365234	+149.41406250	+6196	+15.75439453	+1.40625000	-5.42724609	+48.55957031	-44.09912109	-83.14453125	+3364
+1458241093.50110010	+16.61132813	+2.09179688	-1.66552734	+52.58056641	-64.00634766	-135.50537109	+5128	+16.41357422	+4.87353516	-1.63476563	-150.27099609	-82.30957031	+148.88671875	+6208	+15.75000000	+1.41064453	-5.44042969	+48.40576172	-44.05517578	-82.85888672	+3344
+1458241093.50519990	+16.61132813	+2.08740234	-1.68750000	+52.33886719	-63.87451172	-135.32958984	+5132	+16.40917969	+4.86914063	-1.64355469	-149.76562500	-82.33154297	+148.33740234	+6216	+15.74560547	+1.41503906	-5.44921875	+48.29589844	-43.98925781	-82.61718750	+3324
+1458241093.50939990	+16.60693359	+2.07861328	-1.70068359	+52.14111328	-63.76464844	-135.17578125	+5140	+16.40478516	+4.86914063	-1.64794922	-149.23828125	-82.35351563	+147.78808594	+6224	+15.74121094	+1.42382813	-5.45361328	+48.25195313	-43.94531250	-82.44140625	+3300
+1458241093.51360010	+16.60693359	+2.07421875	-1.71386719	+51.98730469	-63.69873047	-135.08789063	+5144	+16.40478516	+4.87353516	-1.64355469	-148.79882813	-82.33154297	+147.30468750	+6228	+15.73681641	+1.42382813	-5.44921875	+48.25195313	-43.94531250	-82.41943359	+3280
+1458241093.51770000	+16.60693359	+2.07421875	-1.71826172	+51.89941406	-63.63281250	-135.02197266	+5148	+16.40917969	+4.87353516	-1.63916016	-148.38134766	-82.30957031	+146.84326172	+6236	+15.74121094	+1.42382813	-5.44042969	+48.29589844	-43.92333984	-82.46337891	+3264
+1458241093.52189990	+16.60253906	+2.07861328	-1.71826172	+51.87744141	-63.61083984	-135.02197266	+5156	+16.40917969	+4.87353516	-1.63037109	-148.05175781	-82.24365234	+146.46972656	+6244	+15.74121094	+1.41943359	-5.43164063	+48.38378906	-43.90136719	-82.57324219	+3248
+1458241093.52609990	+16.60253906	+2.08300781	-1.71386719	+51.89941406	-63.61083984	-135.04394531	+5160	+16.41796875	+4.87792969	-1.61718750	-147.76611328	-82.15576172	+146.16210938	+6252	+15.74121094	+1.41503906	-5.41845703	+48.47167969	-43.87939453	-82.68310547	+3236
+1458241093.53020000	+16.60253906	+2.09179688	-1.70507813	+51.96533203	-63.61083984	-135.10986328	+5164	+16.42236328	+4.88232422	-1.60400391	-147.50244141	-82.08984375	+145.87646484	+6260	+15.74560547	+1.41064453	-5.40966797	+48.55957031	-43.85742188	-82.83691406	+3228
+1458241093.53440000	+16.60253906	+2.10058594	-1.69189453	+52.03125000	-63.65478516	-135.17578125	+5168	+16.43115234	+4.89111328	-1.58642578	-147.32666016	-81.97998047	+145.67871094	+6264	+15.75000000	+1.40185547	-5.39648438	+48.69140625	-43.79150391	-83.01269531	+3224
+1458241093.53860000	+16.59814453	+2.10937500	-1.67871094	+52.16308594	-63.69873047	-135.28564453	+5172	+16.43554688	+4.89990234	-1.56884766	-147.17285156	-81.89208984	+145.52490234	+6272	+15.75000000	+1.39746094	-5.38769531	+48.77929688	-43.76953125	-83.14453125	+3220
+1458241093.54270010	+16.59814453	+2.11816406	-1.66113281	+52.31689453	-63.78662109	-135.41748047	+5176	+16.44433594	+4.90429688	-1.54687500	-147.10693359	-81.78222656	+145.43701172	+6276	+15.75000000	+1.39306641	-5.37451172	+48.88916016	-43.72558594	-83.32031250	+3220
+1458241093.54690000	+16.59814453	+2.13134766	-1.63916016	+52.47070313	-63.87451172	-135.57128906	+5180	+16.45751953	+4.91308594	-1.52050781	-147.10693359	-81.67236328	+145.41503906	+6280	+15.75000000	+1.38427734	-5.36132813	+48.99902344	-43.70361328	-83.49609375	+3228
+1458241093.55110000	+16.59814453	+2.14892578	-1.61279297	+52.62451172	-63.98437500	-135.72509766	+5184	+16.46630859	+4.91748047	-1.49853516	-147.15087891	-81.58447266	+145.41503906	+6284	+15.75000000	+1.37988281	-5.34375000	+49.13085938	-43.68164063	-83.67187500	+3236
+1458241093.55520010	+16.59814453	+2.16210938	-1.59082031	+52.80029297	-64.09423828	-135.85693359	+5184	+16.47509766	+4.92626953	-1.47216797	-147.23876953	-81.49658203	+145.50292969	+6284	+15.75000000	+1.37109375	-5.33056641	+49.24072266	-43.65966797	-83.86962891	+3244
+1458241093.55940010	+16.59814453	+2.17529297	-1.56445313	+52.93212891	-64.22607422	-135.98876953	+5180	+16.48388672	+4.93066406	-1.45458984	-147.43652344	-81.43066406	+145.65673828	+6280	+15.75000000	+1.35791016	-5.31298828	+49.35058594	-43.63769531	-84.06738281	+3260
+1458241093.56360010	+16.59814453	+2.18847656	-1.54248047	+53.06396484	-64.35791016	-136.09863281	+5180	+16.49267578	+4.93505859	-1.43701172	-147.61230469	-81.40869141	+145.83251953	+6280	+15.75439453	+1.34912109	-5.30419922	+49.46044922	-43.61572266	-84.22119141	+3276
+1458241093.56769990	+16.59814453	+2.19726563	-1.52050781	+53.10791016	-64.48974609	-136.16455078	+5176	+16.50146484	+4.93945313	-1.42382813	-147.89794922	-81.43066406	+146.09619141	+6276	+15.75439453	+1.34472656	-5.29541016	+49.52636719	-43.57177734	-84.30908203	+3288
+1458241093.57189990	+16.59814453	+2.20605469	-1.50292969	+53.06396484	-64.59960938	-136.16455078	+5168	+16.50585938	+4.93945313	-1.41503906	-148.31542969	-81.49658203	+146.46972656	+6268	+15.75000000	+1.33593750	-5.29101563	+49.54833984	-43.54980469	-84.35302734	+3304
+1458241093.57600000	+16.59814453	+2.20605469	-1.48974609	+52.93212891	-64.68750000	-136.05468750	+5160	+16.50585938	+4.93505859	-1.41503906	-148.75488281	-81.60644531	+146.90917969	+6260	+15.75000000	+1.33154297	-5.29101563	+49.54833984	-43.52783203	-84.35302734	+3320
+1458241093.58020000	+16.59814453	+2.20605469	-1.48535156	+52.69042969	-64.77539063	-135.90087891	+5152	+16.50585938	+4.93505859	-1.41503906	-149.32617188	-81.73828125	+147.43652344	+6256	+15.74560547	+1.32714844	-5.29101563	+49.54833984	-43.50585938	-84.28710938	+3332
+1458241093.58439990	+16.59814453	+2.19726563	-1.48535156	+52.33886719	-64.84130859	-135.63720703	+5140	+16.50585938	+4.92626953	-1.41943359	-150.07324219	-81.91406250	+148.16162109	+6248	+15.74560547	+1.32714844	-5.29101563	+49.48242188	-43.50585938	-84.19921875	+3344
+1458241093.58850000	+16.59814453	+2.18847656	-1.48974609	+51.89941406	-64.88525391	-135.28564453	+5136	+16.50146484	+4.92187500	-1.43261719	-150.99609375	-82.15576172	+149.06250000	+6244	+15.74560547	+1.32275391	-5.29980469	+49.43847656	-43.50585938	-84.08935547	+3356
+1458241093.59270000	+16.59814453	+2.17529297	-1.50292969	+51.32812500	-64.92919922	-134.82421875	+5132	+16.50146484	+4.91308594	-1.45019531	-152.09472656	-82.44140625	+150.13916016	+6244	+15.74560547	+1.32275391	-5.30419922	+49.37255859	-43.48388672	-83.95751953	+3364
+1458241093.59690000	+16.60253906	+2.15771484	-1.52050781	+50.69091797	-64.95117188	-134.29687500	+5128	+16.49707031	+4.90429688	-1.46777344	-153.58886719	-82.72705078	+151.58935547	+6240	+15.74121094	+1.32275391	-5.31298828	+49.30664063	-43.48388672	-83.82568359	+3368
+1458241093.60100010	+16.60253906	+2.13574219	-1.53808594	+49.92187500	-64.97314453	-133.63769531	+5128	+16.49267578	+4.89550781	-1.49853516	-156.33544922	-83.27636719	+154.33593750	+6244	+15.74121094	+1.32275391	-5.32617188	+49.24072266	-43.46191406	-83.60595703	+3372
+1458241093.60520010	+16.60253906	+2.11376953	-1.56445313	+49.02099609	-64.97314453	-132.86865234	+5132	+16.48388672	+4.88671875	-1.53369141	-159.32373047	-83.80371094	+157.34619141	+6244	+15.74121094	+1.32714844	-5.33935547	+49.15283203	-43.43994141	-83.40820313	+3372
+1458241093.60940000	+16.60253906	+2.08740234	-1.59082031	+48.05419922	-64.99511719	-131.98974609	+5136	+16.47949219	+4.87792969	-1.56005859	-163.03710938	-84.19921875	+161.05957031	+6244	+15.73681641	+1.33154297	-5.35253906	+49.06494141	-43.41796875	-83.16650391	+3368
+1458241093.61350010	+16.60693359	+2.05224609	-1.62597656	+46.53808594	-65.03906250	-130.62744141	+5144	+16.47070313	+4.86035156	-1.59960938	-171.93603516	-84.96826172	+169.98046875	+6252	+15.73242188	+1.33593750	-5.37890625	+48.93310547	-43.37402344	-82.74902344	+3360
+1458241093.61770010	+16.60693359	+2.02587891	-1.66113281	+45.02197266	-65.08300781	-129.22119141	+5152	+16.46191406	+4.86474609	-1.63037109	-179.01123047	-85.38574219	+177.09960938	+6256	+15.72802734	+1.33593750	-5.39648438	+48.86718750	-43.35205078	-82.50732422	+3348
+1458241093.62190010	+16.61572266	+1.99511719	-1.68750000	+43.50585938	-65.19287109	-127.79296875	+5160	+16.46630859	+4.86914063	-1.63037109	+173.69384766	-85.49560547	-175.51757813	+6256	+15.72802734	+1.33593750	-5.40527344	+48.88916016	-43.33007813	-82.37548828	+3328
+1458241093.62599990	+16.62890625	+1.95117188	-1.72265625	+40.64941406	-65.39062500	-125.06835938	+5172	+16.47070313	+4.87353516	-1.65234375	+163.47656250	-85.78125000	-165.21240234	+6260	+15.72802734	+1.33593750	-5.40966797	+48.93310547	-43.28613281	-82.33154297	+3308
+1458241093.63019990	+16.63769531	+1.92919922	-1.74902344	+38.34228516	-65.54443359	-122.73925781	+5180	+16.47070313	+4.88671875	-1.67871094	+152.22656250	-85.91308594	-153.87451172	+6264	+15.73242188	+1.33154297	-5.40966797	+49.04296875	-43.26416016	-82.37548828	+3284
+1458241093.63439990	+16.64648438	+1.92041016	-1.75341797	+36.18896484	-65.80810547	-120.54199219	+5176	+16.47509766	+4.89990234	-1.66992188	+143.19580078	-85.64941406	-144.71191406	+6268	+15.73242188	+1.33154297	-5.40966797	+49.21875000	-43.15429688	-82.44140625	+3260
+1458241093.63850000	+16.65966797	+1.90722656	-1.74462891	+32.62939453	-66.20361328	-116.85058594	+5172	+16.47949219	+4.90869141	-1.66992188	+132.71484375	-85.36376953	-134.14306641	+6268	+15.72802734	+1.32714844	-5.40527344	+49.37255859	-43.08837891	-82.61718750	+3244
+1458241093.64270000	+16.67285156	+1.90722656	-1.74023438	+29.99267578	-66.42333984	-114.10400391	+5168	+16.47949219	+4.93505859	-1.67431641	+123.64013672	-84.94628906	-124.91455078	+6272	+15.72363281	+1.31835938	-5.39648438	+49.57031250	-43.00048828	-82.81494141	+3232
+1458241093.64689990	+16.69042969	+1.90722656	-1.71826172	+27.26806641	-66.73095703	-111.26953125	+5160	+16.48828125	+4.96142578	-1.65673828	+117.50976563	-84.35302734	-118.65234375	+6276	+15.71923828	+1.30957031	-5.38330078	+49.76806641	-42.91259766	-83.05664063	+3220
+1458241093.65100000	+16.70361328	+1.90283203	-1.70068359	+24.38964844	-66.90673828	-108.28125000	+5152	+16.49707031	+4.98339844	-1.65673828	+110.45654297	-83.69384766	-111.42333984	+6280	+15.71484375	+1.29638672	-5.37011719	+49.96582031	-42.84667969	-83.29833984	+3216
+1458241093.65520000	+16.71240234	+1.90283203	-1.68750000	+21.33544922	-66.99462891	-105.11718750	+5140	+16.50585938	+5.00976563	-1.66113281	+104.85351563	-82.94677734	-105.66650391	+6280	+15.71484375	+1.28320313	-5.35693359	+50.18554688	-42.75878906	-83.58398438	+3216
+1458241093.65930010	+16.72998047	+1.90722656	-1.65234375	+18.19335938	-67.17041016	-101.84326172	+5128	+16.51904297	+5.03173828	-1.64794922	+101.29394531	-82.08984375	-101.99707031	+6284	+15.71044922	+1.27001953	-5.33935547	+50.40527344	-42.67089844	-83.89160156	+3220
+1458241093.66350010	+16.73437500	+1.90722656	-1.63916016	+14.91943359	-67.06054688	-98.48144531	+5108	+16.51904297	+5.05810547	-1.65673828	+96.98730469	-81.12304688	-97.55859375	+6288	+15.70605469	+1.25683594	-5.32617188	+50.66894531	-42.51708984	-84.22119141	+3228
+1458241093.66770010	+16.73876953	+1.89843750	-1.62597656	+11.57958984	-66.81884766	-95.05371094	+5088	+16.52343750	+5.08447266	-1.66552734	+93.60351563	-80.11230469	-94.04296875	+6288	+15.69726563	+1.23925781	-5.31298828	+50.88867188	-42.38525391	-84.48486328	+3236
+1458241093.67179990	+16.74755859	+1.89404297	-1.62158203	+8.30566406	-66.51123047	-91.64794922	+5064	+16.53222656	+5.11083984	-1.66552734	+91.23046875	-79.01367188	-91.53808594	+6292	+15.68847656	+1.22167969	-5.30419922	+51.06445313	-42.23144531	-84.68261719	+3248
+1458241093.67600010	+16.74316406	+1.88964844	-1.63037109	+5.11962891	-66.00585938	-88.39599609	+5044	+16.53222656	+5.13720703	-1.67871094	+88.83544922	-77.87109375	-89.01123047	+6296	+15.67529297	+1.20410156	-5.29541016	+51.26220703	-41.98974609	-84.88037109	+3264
+1458241093.68020010	+16.74316406	+1.86328125	-1.63916016	+2.04345703	-65.39062500	-85.34179688	+5028	+16.53662109	+5.15039063	-1.68750000	+86.85791016	-76.68457031	-86.98974609	+6296	+15.65771484	+1.18212891	-5.29541016	+51.32812500	-41.79199219	-84.94628906	+3284
+1458241093.68429990	+16.74755859	+1.84130859	-1.65234375	-0.61523438	-64.73144531	-82.66113281	+5012	+16.54980469	+5.16357422	-1.71386719	+84.94628906	-75.43212891	-85.03417969	+6300	+15.64892578	+1.16015625	-5.29101563	+51.35009766	-41.68212891	-84.99023438	+3304
+1458241093.68849990	+16.74755859	+1.82373047	-1.68750000	-3.05419922	-63.83056641	-80.22216797	+5000	+16.54980469	+5.18115234	-1.74902344	+83.05664063	-74.11376953	-83.07861328	+6304	+15.64453125	+1.14257813	-5.29980469	+51.30615234	-41.52832031	-84.85839844	+3320
+1458241093.69269990	+16.74755859	+1.78417969	-1.72265625	-5.22949219	-62.92968750	-78.15673828	+4992	+16.55419922	+5.18554688	-1.78857422	+81.51855469	-72.77343750	-81.49658203	+6308	+15.63134766	+1.12939453	-5.31298828	+51.19628906	-41.37451172	-84.66064453	+3332
+1458241093.69680000	+16.74755859	+1.75341797	-1.76660156	-6.96533203	-61.96289063	-76.50878906	+4984	+16.55859375	+5.18554688	-1.84130859	+79.93652344	-71.36718750	-79.93652344	+6316	+15.62255859	+1.11181641	-5.33056641	+51.06445313	-41.22070313	-84.39697266	+3344
+1458241093.70100000	+16.74316406	+1.72705078	-1.82812500	-8.45947266	-60.84228516	-75.05859375	+4980	+16.55419922	+5.18994141	-1.88964844	+78.72802734	-69.98291016	-78.66210938	+6320	+15.60937500	+1.09423828	-5.36132813	+50.84472656	-40.97900391	-83.95751953	+3356
+1458241093.70520000	+16.73876953	+1.67871094	-1.89404297	-9.82177734	-59.74365234	-73.87207031	+4980	+16.54980469	+5.18115234	-1.94238281	+77.56347656	-68.57666016	-77.51953125	+6328	+15.59179688	+1.08105469	-5.39208984	+50.58105469	-40.75927734	-83.49609375	+3360
+1458241093.70930000	+16.74755859	+1.63476563	-1.95556641	-10.78857422	-58.66699219	-73.05908203	+4984	+16.55419922	+5.16796875	-2.01708984	+76.11328125	-67.10449219	-76.11328125	+6340	+15.57861328	+1.06347656	-5.41845703	+50.33935547	-40.60546875	-83.03466797	+3360
+1458241093.71350000	+16.74755859	+1.60400391	-2.02148438	-11.62353516	-57.59033203	-72.31201172	+4992	+16.55419922	+5.15917969	-2.08300781	+75.21240234	-65.76416016	-75.21240234	+6348	+15.56542969	+1.04589844	-5.44921875	+50.03173828	-40.38574219	-82.52929688	+3356
+1458241093.71770000	+16.75195313	+1.55566406	-2.08300781	-12.23876953	-56.57958984	-71.82861328	+4996	+16.55419922	+5.14160156	-2.14453125	+74.33349609	-64.40185547	-74.35546875	+6360	+15.55664063	+1.02832031	-5.47558594	+49.74609375	-40.16601563	-82.08984375	+3348
+1458241093.72180010	+16.76074219	+1.51611328	-2.14453125	-12.59033203	-55.63476563	-71.60888672	+5004	+16.55859375	+5.11962891	-2.22802734	+73.16894531	-63.01757813	-73.25683594	+6372	+15.54345703	+1.01074219	-5.49316406	+49.52636719	-39.96826172	-81.67236328	+3336
+1458241093.72600010	+16.77392578	+1.48095703	-2.20605469	-12.85400391	-54.66796875	-71.45507813	+5012	+16.56298828	+5.11083984	-2.30273438	+72.46582031	-61.76513672	-72.48779297	+6380	+15.53027344	+0.98876953	-5.51953125	+49.21875000	-39.70458984	-81.23291016	+3316
+1458241093.73009990	+16.78710938	+1.45019531	-2.26757813	-12.94189453	-53.74511719	-71.45507813	+5016	+16.56298828	+5.09326172	-2.37304688	+71.71875000	-60.53466797	-71.71875000	+6388	+15.52587891	+0.96679688	-5.54589844	+48.95507813	-39.41894531	-80.81542969	+3296
+1458241093.73429990	+16.79150391	+1.41943359	-2.31591797	-12.81005859	-52.93212891	-71.65283203	+5020	+16.56298828	+5.07128906	-2.46093750	+70.77392578	-59.30419922	-70.75195313	+6396	+15.50390625	+0.94921875	-5.56787109	+48.75732422	-39.08935547	-80.41992188	+3268
+1458241093.73850010	+16.80029297	+1.39746094	-2.35986328	-12.65625000	-52.16308594	-71.80664063	+5024	+16.56738281	+5.06250000	-2.52685547	+70.29052734	-58.24951172	-70.18066406	+6396	+15.48193359	+0.91845703	-5.58984375	+48.51562500	-38.69384766	-80.09033203	+3244
+1458241093.74260000	+16.80908203	+1.37988281	-2.39941406	-12.37060547	-51.43798828	-72.11425781	+5024	+16.56738281	+5.04931641	-2.59277344	+69.74121094	-57.21679688	-69.49951172	+6400	+15.46875000	+0.89208984	-5.61181641	+48.31787109	-38.29833984	-79.80468750	+3220
+1458241093.74679990	+16.81787109	+1.36230469	-2.43017578	-11.93115234	-50.84472656	-72.53173828	+5024	+16.56738281	+5.03173828	-2.66748047	+69.01611328	-56.25000000	-68.70849609	+6404	+15.44677734	+0.86572266	-5.62060547	+48.18603516	-37.90283203	-79.58496094	+3192
+1458241093.75099990	+16.83105469	+1.35351563	-2.44775391	-11.49169922	-50.29541016	-72.88330078	+5024	+16.58056641	+5.02734375	-2.72021484	+68.64257813	-55.43701172	-68.20312500	+6400	+15.42480469	+0.82617188	-5.62500000	+47.98828125	-37.48535156	-79.45312500	+3172
+1458241093.75510000	+16.84423828	+1.35351563	-2.46093750	-10.83251953	-49.81201172	-73.41064453	+5016	+16.58496094	+5.02294922	-2.76855469	+68.26904297	-54.66796875	-67.65380859	+6396	+15.41162109	+0.78662109	-5.62939453	+47.85644531	-37.00195313	-79.40917969	+3148
+1458241093.75930000	+16.85302734	+1.35791016	-2.46972656	-10.04150391	-49.37255859	-74.06982422	+5008	+16.59375000	+5.01416016	-2.82128906	+67.76367188	-53.92089844	-66.99462891	+6388	+15.38525391	+0.74707031	-5.62939453	+47.79052734	-36.47460938	-79.38720703	+3128
+1458241093.76350000	+16.86181641	+1.37109375	-2.48291016	-9.18457031	-48.91113281	-74.70703125	+5000	+16.60253906	+5.01855469	-2.86962891	+67.45605469	-53.28369141	-66.44531250	+6376	+15.36328125	+0.71191406	-5.63818359	+47.68066406	-35.99121094	-79.32128906	+3112
+1458241093.76760010	+16.87060547	+1.37548828	-2.49169922	-8.30566406	-48.47167969	-75.43212891	+4984	+16.60693359	+5.01416016	-2.91796875	+67.01660156	-52.66845703	-65.78613281	+6364	+15.34130859	+0.66796875	-5.64697266	+47.54882813	-35.37597656	-79.27734375	+3100
+1458241093.77180000	+16.87060547	+1.37988281	-2.49609375	-7.27294922	-48.05419922	-76.31103516	+4972	+16.60253906	+5.00097656	-2.97509766	+66.46728516	-52.05322266	-64.99511719	+6352	+15.31054688	+0.62402344	-5.64697266	+47.46093750	-34.76074219	-79.25537109	+3088
+1458241093.77600000	+16.87500000	+1.39306641	-2.50048828	-6.19628906	-47.68066406	-77.10205078	+4960	+16.60693359	+4.99658203	-3.01464844	+66.15966797	-51.56982422	-64.42382813	+6336	+15.27539063	+0.56689453	-5.65136719	+47.32910156	-33.96972656	-79.23339844	+3084
+1458241093.78010010	+16.87500000	+1.40625000	-2.49609375	-5.03173828	-47.30712891	-78.04687500	+4948	+16.60693359	+4.98339844	-3.05419922	+65.74218750	-51.13037109	-63.76464844	+6324	+15.24023438	+0.50976563	-5.65136719	+47.17529297	-33.26660156	-79.23339844	+3084
+1458241093.78430010	+16.88378906	+1.41503906	-2.50488281	-3.77929688	-46.88964844	-79.07958984	+4932	+16.61132813	+4.96142578	-3.11132813	+65.10498047	-50.64697266	-62.90771484	+6312	+15.20947266	+0.45263672	-5.64257813	+47.06542969	-32.62939453	-79.27734375	+3084
+1458241093.78850010	+16.89257813	+1.43701172	-2.51806641	-2.43896484	-46.45019531	-80.06835938	+4920	+16.62011719	+4.95263672	-3.16406250	+64.62158203	-50.22949219	-62.11669922	+6296	+15.18310547	+0.39990234	-5.64697266	+46.88964844	-31.90429688	-79.16748047	+3088
+1458241093.79259990	+16.90136719	+1.43261719	-2.53125000	-1.16455078	-46.01074219	-81.14501953	+4904	+16.62451172	+4.92187500	-3.22119141	+64.02832031	-49.83398438	-61.28173828	+6284	+15.14794922	+0.33837891	-5.65136719	+46.71386719	-31.15722656	-79.07958984	+3092
+1458241093.79679990	+16.90576172	+1.42382813	-2.55761719	+0.19775391	-45.46142578	-82.37548828	+4892	+16.62451172	+4.88232422	-3.29589844	+63.23730469	-49.37255859	-60.27099609	+6268	+15.11718750	+0.27685547	-5.65136719	+46.53808594	-30.45410156	-79.03564453	+3092
+1458241093.80100010	+16.91015625	+1.43261719	-2.58398438	+1.69189453	-44.89013672	-83.51806641	+4880	+16.62011719	+4.85595703	-3.36621094	+62.60009766	-49.02099609	-59.34814453	+6252	+15.08642578	+0.22851563	-5.66015625	+46.38427734	-29.66308594	-78.81591797	+3096
+1458241093.80510000	+16.91015625	+1.41064453	-2.61914063	+3.05419922	-44.25292969	-84.70458984	+4872	+16.62011719	+4.80322266	-3.43652344	+61.78710938	-48.64746094	-58.31542969	+6240	+15.05126953	+0.16699219	-5.67333984	+46.12060547	-28.89404297	-78.55224609	+3104
+1458241093.80929990	+16.91455078	+1.39306641	-2.66748047	+4.43847656	-43.50585938	-85.93505859	+4868	+16.61572266	+4.74609375	-3.52880859	+60.77636719	-48.22998047	-57.08496094	+6228	+15.01611328	+0.10107422	-5.67333984	+45.87890625	-28.21289063	-78.35449219	+3104
+1458241093.81340000	+16.91894531	+1.38427734	-2.71142578	+5.88867188	-42.84667969	-87.09960938	+4856	+16.61572266	+4.69335938	-3.60791016	+59.89746094	-47.94433594	-56.00830078	+6212	+14.98974609	+0.05273438	-5.67773438	+45.65917969	-27.48779297	-78.02490234	+3104
+1458241093.81760000	+16.91894531	+1.34472656	-2.75537109	+7.22900391	-42.12158203	-88.26416016	+4852	+16.61572266	+4.61865234	-3.68701172	+58.88671875	-47.65869141	-54.86572266	+6200	+14.95898438	-0.01318359	-5.68652344	+45.37353516	-26.78466797	-77.69531250	+3104
+1458241093.82180000	+16.92333984	+1.30517578	-2.81689453	+8.52539063	-41.28662109	-89.40673828	+4848	+16.61132813	+4.54394531	-3.78369141	+57.74414063	-47.35107422	-53.61328125	+6188	+14.93261719	-0.07910156	-5.68212891	+45.10986328	-26.12548828	-77.43164063	+3100
+1458241093.82590010	+16.92773438	+1.27880859	-2.87841797	+9.88769531	-40.45166016	-90.48339844	+4840	+16.61572266	+4.46923828	-3.86718750	+56.64550781	-47.10937500	-52.40478516	+6172	+14.90625000	-0.13183594	-5.69091797	+44.89013672	-25.42236328	-76.99218750	+3096
+1458241093.83010010	+16.93212891	+1.23046875	-2.94433594	+11.09619141	-39.55078125	-91.51611328	+4836	+16.61572266	+4.38574219	-3.95507813	+55.45898438	-46.86767578	-51.15234375	+6152	+14.87988281	-0.19775391	-5.69970703	+44.60449219	-24.71923828	-76.53076172	+3088
+1458241093.83430000	+16.92333984	+1.17773438	-3.01464844	+12.23876953	-38.60595703	-92.48291016	+4836	+16.60693359	+4.29785156	-4.03857422	+54.18457031	-46.64794922	-49.83398438	+6136	+14.84912109	-0.26367188	-5.69970703	+44.31884766	-24.06005859	-76.13525391	+3076
+1458241093.83839990	+16.91455078	+1.13818359	-3.07617188	+13.49121094	-37.74902344	-93.36181641	+4832	+16.60253906	+4.20556641	-4.10449219	+52.99804688	-46.53808594	-48.64746094	+6112	+14.81835938	-0.31640625	-5.69970703	+44.12109375	-23.42285156	-75.65185547	+3060
+1458241093.84260010	+16.90136719	+1.08984375	-3.13769531	+14.63378906	-36.84814453	-94.17480469	+4832	+16.59375000	+4.11328125	-4.17480469	+51.70166016	-46.42822266	-47.35107422	+6088	+14.79199219	-0.38671875	-5.69531250	+43.83544922	-22.78564453	-75.19042969	+3040
+1458241093.84680010	+16.89257813	+1.03271484	-3.20361328	+15.64453125	-35.92529297	-94.87792969	+4836	+16.58496094	+4.01660156	-4.23193359	+50.29541016	-46.38427734	-46.01074219	+6064	+14.75683594	-0.45263672	-5.68652344	+43.57177734	-22.17041016	-74.77294922	+3020
+1458241093.85089990	+16.88378906	+0.99316406	-3.25634766	+16.74316406	-35.13427734	-95.53710938	+4832	+16.58496094	+3.91113281	-4.28027344	+48.93310547	-46.40625000	-44.78027344	+6036	+14.72607422	-0.50976563	-5.67773438	+43.37402344	-21.59912109	-74.28955078	+2996
+1458241093.85509990	+16.87060547	+0.94042969	-3.30908203	+17.73193359	-34.29931641	-96.13037109	+4832	+16.57617188	+3.81445313	-4.31982422	+47.52685547	-46.42822266	-43.52783203	+6004	+14.69531250	-0.58886719	-5.66894531	+43.11035156	-20.96191406	-73.87207031	+2976
+1458241093.85929990	+16.84863281	+0.88330078	-3.35302734	+18.63281250	-33.50830078	-96.63574219	+4828	+16.56738281	+3.71337891	-4.34619141	+46.09863281	-46.56005859	-42.27539063	+5972	+14.66015625	-0.66357422	-5.65576172	+42.84667969	-20.34667969	-73.45458984	+2956
+1458241093.86340000	+16.83105469	+0.84375000	-3.38818359	+19.64355469	-32.80517578	-97.09716797	+4820	+16.56738281	+3.60791016	-4.36376953	+44.67041016	-46.69189453	-41.06689453	+5936	+14.62060547	-0.72949219	-5.63818359	+42.67089844	-19.75341797	-72.99316406	+2932
+1458241093.86760000	+16.80908203	+0.79980469	-3.42333984	+20.61035156	-32.05810547	-97.47070313	+4816	+16.55859375	+3.50683594	-4.37695313	+43.22021484	-46.84570313	-39.79248047	+5900	+14.58544922	-0.81298828	-5.62500000	+42.42919922	-19.13818359	-72.59765625	+2916
+1458241093.87179990	+16.77832031	+0.75146484	-3.45410156	+21.46728516	-31.35498047	-97.77832031	+4804	+16.54541016	+3.41015625	-4.38134766	+41.66015625	-47.06542969	-38.43017578	+5860	+14.53710938	-0.89208984	-5.61181641	+42.20947266	-18.50097656	-72.15820313	+2896
+1458241093.87590000	+16.74755859	+0.72070313	-3.46728516	+22.43408203	-30.80566406	-98.04199219	+4792	+16.53662109	+3.30468750	-4.36816406	+40.12207031	-47.37304688	-37.19970703	+5816	+14.48876953	-0.96240234	-5.59423828	+42.03369141	-17.88574219	-71.74072266	+2880
+1458241093.88010000	+16.71679688	+0.67675781	-3.48486328	+23.33496094	-30.25634766	-98.28369141	+4776	+16.52783203	+3.19482422	-4.35498047	+38.51806641	-47.70263672	-35.88134766	+5776	+14.43603516	-1.05468750	-5.57666016	+41.79199219	-17.22656250	-71.34521484	+2872
+1458241093.88420010	+16.68603516	+0.63281250	-3.48925781	+24.16992188	-29.75097656	-98.48144531	+4760	+16.51904297	+3.08496094	-4.33300781	+36.84814453	-48.05419922	-34.51904297	+5740	+14.38769531	-1.14697266	-5.55468750	+41.55029297	-16.63330078	-71.01562500	+2868
+1458241093.88840010	+16.65966797	+0.60205078	-3.48486328	+25.07080078	-29.31152344	-98.65722656	+4736	+16.51025391	+2.97509766	-4.30224609	+35.17822266	-48.44970703	-33.20068359	+5700	+14.33935547	-1.22607422	-5.53271484	+41.39648438	-16.01806641	-70.62011719	+2864
+1458241093.89260010	+16.62890625	+0.55810547	-3.48486328	+25.92773438	-28.85009766	-98.81103516	+4712	+16.50585938	+2.86523438	-4.26708984	+33.44238281	-48.84521484	-31.81640625	+5660	+14.28662109	-1.32275391	-5.51074219	+41.17675781	-15.38085938	-70.24658203	+2868
+1458241093.89669990	+16.59375000	+0.50976563	-3.47607422	+26.74072266	-28.41064453	-98.96484375	+4692	+16.49267578	+2.75097656	-4.24072266	+31.55273438	-49.19677734	-30.30029297	+5616	+14.23388672	-1.41503906	-5.48437500	+40.95703125	-14.76562500	-69.91699219	+2872
+1458241093.90089990	+16.55419922	+0.47900391	-3.46728516	+27.61962891	-27.99316406	-99.05273438	+4672	+16.48388672	+2.63671875	-4.20117188	+29.70703125	-49.63623047	-28.80615234	+5572	+14.17675781	-1.49853516	-5.46679688	+40.82519531	-14.12841797	-69.45556641	+2880
+1458241093.90510010	+16.51904297	+0.42626953	-3.46289063	+28.38867188	-27.55371094	-99.09667969	+4656	+16.47070313	+2.51367188	-4.16162109	+27.68554688	-50.05371094	-27.20214844	+5532	+14.11962891	-1.59082031	-5.44921875	+40.60546875	-13.49121094	-69.01611328	+2888
+1458241093.90920000	+16.47949219	+0.37353516	-3.45410156	+29.11376953	-27.13623047	-99.14062500	+4644	+16.45751953	+2.38623047	-4.12646484	+25.53222656	-50.42724609	-25.48828125	+5488	+14.06689453	-1.68750000	-5.41845703	+40.40771484	-12.91992188	-68.66455078	+2904
+1458241093.91339990	+16.44433594	+0.33398438	-3.44970703	+29.90478516	-26.74072266	-99.16259766	+4632	+16.43994141	+2.25878906	-4.08251953	+23.37890625	-50.88867188	-23.79638672	+5444	+14.01416016	-1.76660156	-5.39208984	+40.29785156	-12.37060547	-68.18115234	+2916
+1458241093.91759990	+16.40917969	+0.27246094	-3.44091797	+30.58593750	-26.32324219	-99.16259766	+4624	+16.42236328	+2.12255859	-4.03857422	+21.11572266	-51.28417969	-22.03857422	+5404	+13.95703125	-1.85888672	-5.37011719	+40.12207031	-11.77734375	-67.74169922	+2932
+1458241093.92170000	+16.37402344	+0.20654297	-3.43212891	+31.24511719	-25.92773438	-99.18457031	+4616	+16.40478516	+1.98193359	-3.99902344	+18.69873047	-51.65771484	-20.14892578	+5360	+13.91308594	-1.95117188	-5.32617188	+39.94628906	-11.31591797	-67.41210938	+2952
+1458241093.92590000	+16.33447266	+0.15380859	-3.43212891	+31.92626953	-25.44433594	-99.07470703	+4608	+16.38720703	+1.84570313	-3.95947266	+16.28173828	-51.96533203	-18.21533203	+5312	+13.86914063	-2.03027344	-5.29541016	+39.88037109	-10.83251953	-66.88476563	+2964
+1458241093.93010000	+16.29492188	+0.08349609	-3.44091797	+32.49755859	-24.93896484	-98.94287109	+4604	+16.36523438	+1.69189453	-3.92431641	+13.75488281	-52.25097656	-16.25976563	+5264	+13.82080078	-2.11816406	-5.26464844	+39.74853516	-10.34912109	-66.35742188	+2980
+1458241093.93420000	+16.25537109	+0.01318359	-3.44531250	+33.00292969	-24.45556641	-98.76708984	+4600	+16.33007813	+1.54248047	-3.88476563	+11.18408203	-52.47070313	-14.26025391	+5216	+13.77685547	-2.20605469	-5.21630859	+39.61669922	-9.93164063	-65.91796875	+2992
+1458241093.93840000	+16.21142578	-0.05273438	-3.46289063	+33.48632813	-23.92822266	-98.52539063	+4592	+16.29052734	+1.40185547	-3.85400391	+8.65722656	-52.58056641	-12.26074219	+5164	+13.72851563	-2.27636719	-5.18115234	+39.59472656	-9.53613281	-65.36865234	+3000
+1458241093.94260000	+16.16748047	-0.13183594	-3.47607422	+33.90380859	-23.40087891	-98.26171875	+4584	+16.24658203	+1.23925781	-3.82324219	+6.08642578	-52.62451172	-10.26123047	+5116	+13.68457031	-2.35546875	-5.14160156	+39.52880859	-9.16259766	-64.81933594	+3004
+1458241093.94670010	+16.12353516	-0.21093750	-3.48486328	+34.27734375	-22.96142578	-97.99804688	+4576	+16.20263672	+1.08544922	-3.78369141	+3.55957031	-52.71240234	-8.32763672	+5072	+13.64501953	-2.43896484	-5.08447266	+39.46289063	-8.87695313	-64.35791016	+3012
+1458241093.95090010	+16.07958984	-0.29003906	-3.49365234	+34.60693359	-22.45605469	-97.69042969	+4564	+16.15869141	+0.94482422	-3.75732422	+1.14257813	-52.62451172	-6.41601563	+5020	+13.60107422	-2.50488281	-5.03613281	+39.50683594	-8.61328125	-63.80859375	+3012
+1458241093.95510010	+16.03564453	-0.36474609	-3.50683594	+34.91455078	-21.99462891	-97.33886719	+4544	+16.11035156	+0.78662109	-3.72656250	-1.16455078	-52.53662109	-4.65820313	+4976	+13.56152344	-2.58398438	-4.98339844	+39.46289063	-8.34960938	-63.30322266	+3008
+1458241093.95919990	+15.98730469	-0.43945313	-3.50244141	+35.15625000	-21.64306641	-96.96533203	+4524	+16.05322266	+0.63720703	-3.66943359	-3.27392578	-52.55859375	-3.05419922	+4936	+13.51757813	-2.66308594	-4.92187500	+39.41894531	-8.10791016	-62.84179688	+3008
+1458241093.96339990	+15.93896484	-0.52294922	-3.51123047	+35.26611328	-21.15966797	-96.54785156	+4504	+15.99609375	+0.50976563	-3.64306641	-5.11962891	-52.20703125	-1.51611328	+4888	+13.47363281	-2.72900391	-4.86914063	+39.50683594	-7.88818359	-62.29248047	+3000
+1458241093.96750000	+15.89062500	-0.59765625	-3.52001953	+35.37597656	-20.72021484	-96.08642578	+4480	+15.93896484	+0.37353516	-3.62109375	-6.85546875	-51.87744141	-0.17578125	+4848	+13.42968750	-2.81250000	-4.81640625	+39.50683594	-7.64648438	-61.78710938	+2992
+1458241093.97170000	+15.83789063	-0.67236328	-3.50683594	+35.46386719	-20.45654297	-95.66894531	+4452	+15.87744141	+0.24169922	-3.55957031	-8.30566406	-51.76757813	+0.96679688	+4816	+13.38134766	-2.88720703	-4.75927734	+39.50683594	-7.44873047	-61.28173828	+2984
+1458241093.97589990	+15.78955078	-0.76025391	-3.48925781	+35.37597656	-20.10498047	-95.25146484	+4428	+15.81591797	+0.13623047	-3.52880859	-9.51416016	-51.30615234	+2.06542969	+4776	+13.32861328	-2.95312500	-4.70214844	+39.61669922	-7.27294922	-60.75439453	+2972
+1458241093.98000000	+15.73681641	-0.83056641	-3.47607422	+35.33203125	-19.79736328	-94.81201172	+4396	+15.75439453	+0.01757813	-3.49804688	-10.56884766	-50.88867188	+2.94433594	+4748	+13.27587891	-3.03662109	-4.64941406	+39.61669922	-7.05322266	-60.29296875	+2960
+1458241093.98420000	+15.68408203	-0.90527344	-3.43212891	+35.28808594	-19.66552734	-94.43847656	+4372	+15.70166016	-0.09228516	-3.42333984	-11.42578125	-50.77880859	+3.66943359	+4724	+13.22314453	-3.12011719	-4.58789063	+39.63867188	-6.87744141	-59.85351563	+2956
+1458241093.98840000	+15.63574219	-0.98437500	-3.40136719	+35.11230469	-19.40185547	-93.99902344	+4348	+15.64892578	-0.17578125	-3.37939453	-11.99707031	-50.27343750	+4.35058594	+4688	+13.16601563	-3.19042969	-4.53076172	+39.74853516	-6.67968750	-59.34814453	+2944
+1458241093.99250010	+15.58300781	-1.05468750	-3.37060547	+34.95849609	-19.13818359	-93.55957031	+4320	+15.59619141	-0.27246094	-3.33984375	-12.43652344	-49.81201172	+4.81201172	+4664	+13.10888672	-3.28271484	-4.48242188	+39.74853516	-6.41601563	-58.86474609	+2940
+1458241093.99670000	+15.53027344	-1.12500000	-3.30908203	+34.82666016	-19.05029297	-93.20800781	+4304	+15.53906250	-0.36474609	-3.26074219	-12.70019531	-49.63623047	+5.16357422	+4644	+13.04736328	-3.37500000	-4.42529297	+39.74853516	-6.15234375	-58.44726563	+2936
+1458241094.00090000	+15.47753906	-1.19970703	-3.26513672	+34.56298828	-18.83056641	-92.74658203	+4284	+15.48632813	-0.43066406	-3.20800781	-12.72216797	-49.08691406	+5.44921875	+4616	+12.97705078	-3.44970703	-4.37695313	+39.83642578	-5.88867188	-57.89794922	+2932
+1458241094.00500010	+15.42041016	-1.27441406	-3.22558594	+34.27734375	-18.56689453	-92.28515625	+4268	+15.42919922	-0.51416016	-3.16406250	-12.70019531	-48.51562500	+5.62500000	+4592	+12.91113281	-3.54199219	-4.33300781	+39.85839844	-5.58105469	-57.34863281	+2932
+1458241094.00920010	+15.36328125	-1.34912109	-3.15966797	+34.03564453	-18.45703125	-91.93359375	+4260	+15.38085938	-0.58886719	-3.09375000	-12.67822266	-48.18603516	+5.80078125	+4576	+12.84521484	-3.63427734	-4.27148438	+39.90234375	-5.33935547	-56.93115234	+2936
+1458241094.01340010	+15.31054688	-1.41943359	-3.10253906	+33.77197266	-18.23730469	-91.47216797	+4248	+15.32812500	-0.65478516	-3.03662109	-12.50244141	-47.63671875	+5.97656250	+4552	+12.77490234	-3.71337891	-4.22753906	+39.99023438	-5.07568359	-56.33789063	+2936
+1458241094.01749990	+15.25341797	-1.49414063	-3.04980469	+33.50830078	-18.01757813	-91.01074219	+4240	+15.27539063	-0.72949219	-2.98388672	-12.32666016	-47.10937500	+6.04248047	+4532	+12.70458984	-3.80566406	-4.18359375	+40.01220703	-4.74609375	-55.78857422	+2944
+1458241094.02169990	+15.20068359	-1.56884766	-2.97949219	+33.24462891	-17.90771484	-90.65917969	+4240	+15.22265625	-0.80859375	-2.90917969	-12.19482422	-46.71386719	+6.10839844	+4520	+12.63427734	-3.89794922	-4.12207031	+40.05615234	-4.50439453	-55.34912109	+2956
+1458241094.02589990	+15.14355469	-1.63037109	-2.93115234	+33.04687500	-17.62207031	-90.10986328	+4232	+15.16992188	-0.87011719	-2.85644531	-11.90917969	-46.07666016	+6.19628906	+4496	+12.56396484	-3.98144531	-4.07373047	+40.16601563	-4.24072266	-54.73388672	+2964
+1458241094.03000000	+15.09082031	-1.70947266	-2.88720703	+32.73925781	-17.31445313	-89.58251953	+4228	+15.11279297	-0.94482422	-2.80810547	-11.66748047	-45.46142578	+6.24023438	+4480	+12.49804688	-4.06933594	-4.02978516	+40.23193359	-3.93310547	-54.14062500	+2976
+1458241094.03420000	+15.02929688	-1.78417969	-2.82568359	+32.47558594	-17.09472656	-89.14306641	+4232	+15.06005859	-1.01953125	-2.74658203	-11.51367188	-44.95605469	+6.32812500	+4464	+12.43212891	-4.15722656	-3.96386719	+40.31982422	-3.73535156	-53.65722656	+2992
+1458241094.03839990	+14.97216797	-1.85009766	-2.78173828	+32.29980469	-16.78710938	-88.57177734	+4228	+14.99853516	-1.08105469	-2.69824219	-11.27197266	-44.29687500	+6.43798828	+4444	+12.36181641	-4.23193359	-3.91113281	+40.45166016	-3.51562500	-53.02001953	+3000
+1458241094.04250000	+14.91064453	-1.92919922	-2.73779297	+32.01416016	-16.47949219	-88.02246094	+4232	+14.93701172	-1.16015625	-2.64990234	-11.11816406	-43.63769531	+6.52587891	+4428	+12.29150391	-4.31103516	-3.86279297	+40.60546875	-3.29589844	-52.38281250	+3012
+1458241094.04670000	+14.85351563	-2.00830078	-2.68945313	+31.79443359	-16.21582031	-87.51708984	+4232	+14.87988281	-1.23486328	-2.60156250	-11.00830078	-43.04443359	+6.65771484	+4412	+12.23437500	-4.39013672	-3.79248047	+40.73730469	-3.18603516	-51.92138672	+3024
+1458241094.05080010	+14.79638672	-2.06542969	-2.64990234	+31.68457031	-15.88623047	-86.87988281	+4224	+14.81396484	-1.30078125	-2.56201172	-10.83251953	-42.34130859	+6.83349609	+4392	+12.16845703	-4.45605469	-3.72656250	+40.95703125	-3.09814453	-51.32812500	+3032
+1458241094.05500010	+14.73925781	-2.14892578	-2.61474609	+31.46484375	-15.53466797	-86.30859375	+4220	+14.75244141	-1.37988281	-2.52685547	-10.72265625	-41.63818359	+6.96533203	+4372	+12.11132813	-4.52636719	-3.66943359	+41.17675781	-2.96630859	-50.73486328	+3040
+1458241094.05920000	+14.68212891	-2.22802734	-2.57080078	+31.26708984	-15.24902344	-85.75927734	+4216	+14.69091797	-1.45458984	-2.47851563	-10.65673828	-41.02294922	+7.14111328	+4356	+12.05419922	-4.60107422	-3.59472656	+41.37451172	-2.92236328	-50.29541016	+3048
+1458241094.06329990	+14.62060547	-2.28955078	-2.54003906	+31.20117188	-14.87548828	-85.10009766	+4204	+14.62500000	-1.52050781	-2.44775391	-10.50292969	-40.29785156	+7.36083984	+4332	+11.99707031	-4.66259766	-3.52441406	+41.63818359	-2.85644531	-49.72412109	+3052
+1458241094.06750010	+14.55908203	-2.36425781	-2.51367188	+31.04736328	-14.50195313	-84.48486328	+4192	+14.55908203	-1.59521484	-2.41259766	-10.39306641	-39.59472656	+7.53662109	+4312	+11.93994141	-4.72851563	-3.46289063	+41.90185547	-2.76855469	-49.17480469	+3056
+1458241094.07170010	+14.49755859	-2.43896484	-2.47851563	+30.91552734	-14.17236328	-83.89160156	+4180	+14.49316406	-1.66992188	-2.37744141	-10.34912109	-38.93554688	+7.75634766	+4292	+11.88720703	-4.79443359	-3.38818359	+42.18750000	-2.76855469	-48.71337891	+3056
+1458241094.07579990	+14.43603516	-2.49609375	-2.44775391	+30.93750000	-13.82080078	-83.23242188	+4164	+14.42285156	-1.73144531	-2.34667969	-10.19531250	-38.21044922	+8.02001953	+4268	+11.82568359	-4.85156250	-3.31787109	+42.49511719	-2.74658203	-48.18603516	+3056
+1458241094.07999990	+14.37011719	-2.56640625	-2.41699219	+30.87158203	-13.46923828	-82.61718750	+4148	+14.35693359	-1.80175781	-2.31591797	-10.08544922	-37.50732422	+8.21777344	+4244	+11.76855469	-4.91308594	-3.25195313	+42.80273438	-2.68066406	-47.63671875	+3052
+1458241094.08419990	+14.30859375	-2.63671875	-2.38183594	+30.84960938	-13.16162109	-82.06787109	+4128	+14.28662109	-1.87207031	-2.27636719	-10.01953125	-36.91406250	+8.45947266	+4224	+11.71582031	-4.97900391	-3.17724609	+43.11035156	-2.65869141	-47.21923828	+3052
+1458241094.08830000	+14.24707031	-2.68945313	-2.34667969	+30.95947266	-12.85400391	-81.43066406	+4104	+14.22070313	-1.92919922	-2.24121094	-9.82177734	-36.23291016	+8.72314453	+4196	+11.65429688	-5.03613281	-3.10693359	+43.41796875	-2.61474609	-46.73583984	+3044
+1458241094.09250000	+14.18554688	-2.75537109	-2.31591797	+31.00341797	-12.50244141	-80.85937500	+4084	+14.15478516	-1.99072266	-2.21044922	-9.66796875	-35.55175781	+8.94287109	+4172	+11.59716797	-5.10205078	-3.04541016	+43.74755859	-2.52685547	-46.20849609	+3040
+1458241094.09670000	+14.11523438	-2.82128906	-2.27636719	+31.06933594	-12.19482422	-80.35400391	+4060	+14.08886719	-2.05224609	-2.16650391	-9.51416016	-35.00244141	+9.18457031	+4148	+11.54003906	-5.16796875	-2.97949219	+44.05517578	-2.43896484	-45.74707031	+3036
+1458241094.10080000	+14.04931641	-2.86523438	-2.24121094	+31.26708984	-11.90917969	-79.76074219	+4036	+14.01855469	-2.10058594	-2.12695313	-9.29443359	-34.38720703	+9.44824219	+4120	+11.46972656	-5.22949219	-2.92236328	+44.34082031	-2.35107422	-45.24169922	+3028
+1458241094.10500000	+13.97900391	-2.92236328	-2.20605469	+31.39892578	-11.57958984	-79.21142578	+4012	+13.95263672	-2.15771484	-2.09179688	-9.09667969	-33.77197266	+9.66796875	+4096	+11.40820313	-5.29541016	-2.86962891	+44.67041016	-2.21923828	-44.69238281	+3020
+1458241094.10920000	+13.91308594	-2.97949219	-2.16650391	+31.55273438	-11.31591797	-78.72802734	+3992	+13.88232422	-2.21484375	-2.04345703	-8.89892578	-33.24462891	+9.90966797	+4076	+11.34667969	-5.36132813	-2.81250000	+44.97802734	-2.10937500	-44.20898438	+3016
+1458241094.11330010	+13.84277344	-3.01904297	-2.12255859	+31.86035156	-11.09619141	-78.24462891	+3968	+13.81640625	-2.25439453	-1.99511719	-8.61328125	-32.71728516	+10.17333984	+4048	+11.27197266	-5.43164063	-2.75976563	+45.24169922	-2.02148438	-43.70361328	+3008
+1458241094.11750010	+13.77685547	-3.07177734	-2.08300781	+32.08007813	-10.85449219	-77.80517578	+3948	+13.74609375	-2.30712891	-1.95117188	-8.34960938	-32.21191406	+10.39306641	+4028	+11.20605469	-5.50195313	-2.71582031	+45.52734375	-1.86767578	-43.15429688	+3004
+1458241094.12159990	+13.70654297	-3.12011719	-2.03466797	+32.29980469	-10.63476563	-77.40966797	+3932	+13.68017578	-2.35986328	-1.89843750	-8.10791016	-31.79443359	+10.59082031	+4008	+11.14013672	-5.57226563	-2.66748047	+45.81298828	-1.73583984	-42.67089844	+2996
+1458241094.12579990	+13.64062500	-3.16406250	-1.98632813	+32.62939453	-10.43701172	-76.99218750	+3912	+13.61425781	-2.39501953	-1.85009766	-7.77832031	-31.33300781	+10.83251953	+3984	+11.06542969	-5.64697266	-2.61914063	+46.03271484	-1.60400391	-42.16552734	+2992
+1458241094.13000010	+13.57031250	-3.21240234	-1.94238281	+32.89306641	-10.23925781	-76.59667969	+3900	+13.54394531	-2.44775391	-1.80175781	-7.49267578	-30.87158203	+11.03027344	+3964	+10.99511719	-5.71728516	-2.57958984	+46.29638672	-1.47216797	-41.66015625	+2988
+1458241094.13410000	+13.50439453	-3.26074219	-1.90283203	+33.13476563	-10.01953125	-76.22314453	+3884	+13.47802734	-2.49609375	-1.74902344	-7.22900391	-30.47607422	+11.25000000	+3944	+10.92919922	-5.78320313	-2.53564453	+46.58203125	-1.36230469	-41.15478516	+2984
+1458241094.13829990	+13.43408203	-3.30029297	-1.85888672	+33.46435547	-9.84375000	-75.82763672	+3868	+13.40771484	-2.53125000	-1.70068359	-6.89941406	-30.05859375	+11.46972656	+3924	+10.85449219	-5.85791016	-2.49609375	+46.77978516	-1.25244141	-40.67138672	+2980
+1458241094.14249990	+13.36376953	-3.34423828	-1.81933594	+33.75000000	-9.66796875	-75.45410156	+3856	+13.33740234	-2.58398438	-1.65673828	-6.65771484	-29.66308594	+11.66748047	+3908	+10.78417969	-5.92382813	-2.46093750	+47.06542969	-1.16455078	-40.16601563	+2976
+1458241094.14660000	+13.29785156	-3.39257813	-1.77539063	+34.01367188	-9.53613281	-75.10253906	+3844	+13.27148438	-2.63232422	-1.60400391	-6.41601563	-29.31152344	+11.88720703	+3888	+10.72265625	-5.98535156	-2.41699219	+47.37304688	-1.09863281	-39.72656250	+2972
+1458241094.15080000	+13.22753906	-3.43212891	-1.73144531	+34.32128906	-9.40429688	-74.77294922	+3832	+13.20117188	-2.67187500	-1.56005859	-6.08642578	-28.95996094	+12.10693359	+3868	+10.64794922	-6.06005859	-2.37304688	+47.57080078	-1.03271484	-39.33105469	+2968
+1458241094.15500000	+13.16162109	-3.48046875	-1.69189453	+34.58496094	-9.25048828	-74.44335938	+3820	+13.13085938	-2.72021484	-1.51611328	-5.84472656	-28.60839844	+12.30468750	+3848	+10.58642578	-6.12158203	-2.33349609	+47.87841797	-0.98876953	-38.89160156	+2964
+1458241094.15910010	+13.09570313	-3.52880859	-1.65673828	+34.82666016	-9.11865234	-74.11376953	+3812	+13.06494141	-2.76855469	-1.47216797	-5.60302734	-28.27880859	+12.50244141	+3832	+10.52490234	-6.18310547	-2.28955078	+48.16406250	-0.96679688	-38.51806641	+2956
+1458241094.16330000	+13.02978516	-3.57275391	-1.62158203	+35.11230469	-8.96484375	-73.71826172	+3796	+12.99462891	-2.81250000	-1.43261719	-5.33935547	-27.88330078	+12.74414063	+3808	+10.45898438	-6.24902344	-2.24560547	+48.38378906	-0.94482422	-38.16650391	+2952
+1458241094.16750000	+12.96386719	-3.62109375	-1.59082031	+35.35400391	-8.81103516	-73.34472656	+3784	+12.92871094	-2.86523438	-1.39746094	-5.14160156	-27.50976563	+12.94189453	+3788	+10.40185547	-6.30175781	-2.20166016	+48.73535156	-0.94482422	-37.79296875	+2944
+1458241094.17160010	+12.90234375	-3.66503906	-1.56005859	+35.59570313	-8.70117188	-72.99316406	+3768	+12.86279297	-2.91357422	-1.36230469	-4.94384766	-27.15820313	+13.16162109	+3768	+10.34912109	-6.35449219	-2.15771484	+49.08691406	-0.98876953	-37.48535156	+2936
+1458241094.17580010	+12.83642578	-3.70898438	-1.53369141	+35.83740234	-8.56933594	-72.59765625	+3748	+12.79248047	-2.95751953	-1.33154297	-4.70214844	-26.80664063	+13.40332031	+3740	+10.28759766	-6.41162109	-2.10937500	+49.35058594	-0.98876953	-37.19970703	+2928
+1458241094.18000010	+12.77490234	-3.75732422	-1.50732422	+36.05712891	-8.43750000	-72.24609375	+3732	+12.72216797	-3.00585938	-1.29638672	-4.50439453	-26.45507813	+13.62304688	+3720	+10.23486328	-6.45996094	-2.06542969	+49.72412109	-1.03271484	-36.91406250	+2916
+1458241094.18409990	+12.71337891	-3.80566406	-1.47656250	+36.27685547	-8.34960938	-71.89453125	+3712	+12.66064453	-3.05419922	-1.26562500	-4.32861328	-26.14746094	+13.84277344	+3692	+10.19091797	-6.50830078	-2.01708984	+50.11962891	-1.07666016	-36.67236328	+2904
+1458241094.18829990	+12.65185547	-3.84521484	-1.45019531	+36.51855469	-8.26171875	-71.54296875	+3688	+12.59033203	-3.09814453	-1.23925781	-4.10888672	-25.81787109	+14.08447266	+3668	+10.13818359	-6.56542969	-1.96875000	+50.38330078	-1.09863281	-36.47460938	+2896
+1458241094.19250010	+12.59033203	-3.89355469	-1.42382813	+36.73828125	-8.12988281	-71.19140625	+3664	+12.52880859	-3.14648438	-1.21289063	-3.93310547	-25.46630859	+14.28222656	+3640	+10.08984375	-6.61376953	-1.92041016	+50.75683594	-1.14257813	-36.25488281	+2880
+1458241094.19660000	+12.53320313	-3.93750000	-1.39746094	+36.95800781	-8.02001953	-70.83984375	+3640	+12.46289063	-3.19482422	-1.18212891	-3.73535156	-25.15869141	+14.47998047	+3612	+10.04589844	-6.65771484	-1.87646484	+51.15234375	-1.18652344	-36.01318359	+2864
+1458241094.20079990	+12.47167969	-3.98144531	-1.37548828	+37.19970703	-7.93212891	-70.51025391	+3612	+12.39697266	-3.23876953	-1.15576172	-3.53759766	-24.85107422	+14.69970703	+3584	+9.99316406	-6.71484375	-1.83251953	+51.41601563	-1.20849609	-35.81542969	+2848
+1458241094.20490000	+12.41455078	-4.02539063	-1.35351563	+37.44140625	-7.84423828	-70.18066406	+3584	+12.33544922	-3.28271484	-1.12939453	-3.33984375	-24.56542969	+14.87548828	+3556	+9.94482422	-6.75878906	-1.78857422	+51.78955078	-1.23046875	-35.61767578	+2832
+1458241094.20910000	+12.35302734	-4.06494141	-1.32714844	+37.66113281	-7.75634766	-69.87304688	+3556	+12.27392578	-3.32666016	-1.10742188	-3.14208984	-24.27978516	+15.07324219	+3524	+9.90527344	-6.80712891	-1.75341797	+52.14111328	-1.27441406	-35.39794922	+2812
+1458241094.21330000	+12.29150391	-4.10449219	-1.30078125	+37.92480469	-7.71240234	-69.60937500	+3524	+12.20800781	-3.36621094	-1.07666016	-2.90039063	-24.03808594	+15.22705078	+3496	+9.84814453	-6.85986328	-1.71386719	+52.38281250	-1.29638672	-35.22216797	+2796
+1458241094.21740010	+12.23437500	-4.14404297	-1.27441406	+38.16650391	-7.62451172	-69.34570313	+3496	+12.14648438	-3.41015625	-1.05029297	-2.68066406	-23.81835938	+15.38085938	+3464	+9.80419922	-6.91259766	-1.67431641	+52.69042969	-1.31835938	-35.04638672	+2776
+1458241094.22160010	+12.17724609	-4.18359375	-1.25244141	+38.38623047	-7.55859375	-69.08203125	+3468	+12.08935547	-3.44970703	-1.02392578	-2.46093750	-23.59863281	+15.53466797	+3436	+9.75585938	-6.96093750	-1.64355469	+52.99804688	-1.34033203	-34.82666016	+2752
+1458241094.22580000	+12.12011719	-4.22314453	-1.22607422	+38.62792969	-7.51464844	-68.86230469	+3440	+12.02783203	-3.48925781	-0.99755859	-2.21923828	-23.40087891	+15.66650391	+3408	+9.69873047	-7.02246094	-1.61279297	+53.19580078	-1.34033203	-34.62890625	+2736
+1458241094.22989990	+12.06298828	-4.26269531	-1.20410156	+38.89160156	-7.42675781	-68.64257813	+3408	+11.97070313	-3.52880859	-0.97119141	-1.99951172	-23.20312500	+15.77636719	+3380	+9.64599609	-7.07519531	-1.58203125	+53.43750000	-1.34033203	-34.45312500	+2716
+1458241094.23410010	+12.00585938	-4.29785156	-1.18212891	+39.15527344	-7.36083984	-68.42285156	+3380	+11.91357422	-3.56396484	-0.94482422	-1.75781250	-22.98339844	+15.88623047	+3348	+9.59765625	-7.12792969	-1.56445313	+53.65722656	-1.36230469	-34.21142578	+2692
+1458241094.23830010	+11.94873047	-4.33300781	-1.16015625	+39.39697266	-7.31689453	-68.22509766	+3356	+11.85644531	-3.59912109	-0.91845703	-1.53808594	-22.82958984	+15.97412109	+3320	+9.53613281	-7.18945313	-1.54248047	+53.78906250	-1.36230469	-33.99169922	+2672
+1458241094.24239990	+11.89160156	-4.36816406	-1.13818359	+39.63867188	-7.25097656	-68.02734375	+3328	+11.79931641	-3.63867188	-0.89648438	-1.27441406	-22.65380859	+16.06201172	+3296	+9.48339844	-7.24218750	-1.52050781	+53.98681641	-1.36230469	-33.79394531	+2652
+1458241094.24659990	+11.83886719	-4.40332031	-1.11621094	+39.88037109	-7.20703125	-67.85156250	+3304	+11.74658203	-3.67382813	-0.87011719	-1.05468750	-22.50000000	+16.17187500	+3268	+9.43066406	-7.29931641	-1.50292969	+54.18457031	-1.38427734	-33.55224609	+2632
+1458241094.25079990	+11.77734375	-4.43847656	-1.09423828	+40.10009766	-7.16308594	-67.67578125	+3284	+11.68945313	-3.70898438	-0.84814453	-0.83496094	-22.34619141	+16.25976563	+3240	+9.36914063	-7.36083984	-1.48535156	+54.25048828	-1.38427734	-33.35449219	+2612
+1458241094.25490000	+11.72460938	-4.47363281	-1.07226563	+40.34179688	-7.09716797	-67.50000000	+3260	+11.63671875	-3.74414063	-0.82617188	-0.59326172	-22.17041016	+16.32568359	+3216	+9.31640625	-7.41357422	-1.46777344	+54.40429688	-1.38427734	-33.15673828	+2596
+1458241094.25910000	+11.67626953	-4.50439453	-1.05908203	+40.56152344	-7.03125000	-67.32421875	+3240	+11.58837891	-3.77490234	-0.80419922	-0.37353516	-22.01660156	+16.41357422	+3192	+9.26367188	-7.47070313	-1.45019531	+54.55810547	-1.40625000	-32.93701172	+2576
+1458241094.26329990	+11.61914063	-4.53955078	-1.04150391	+40.75927734	-6.96533203	-67.14843750	+3220	+11.53564453	-3.81005859	-0.78662109	-0.17578125	-21.84082031	+16.50146484	+3168	+9.20654297	-7.53222656	-1.43701172	+54.62402344	-1.38427734	-32.73925781	+2560
+1458241094.26740000	+11.57080078	-4.57470703	-1.02832031	+40.97900391	-6.92138672	-66.95068359	+3204	+11.48291016	-3.84521484	-0.76904297	+0.02197266	-21.66503906	+16.58935547	+3144	+9.15380859	-7.58056641	-1.41943359	+54.77783203	-1.40625000	-32.54150391	+2540
+1458241094.27160000	+11.52246094	-4.60546875	-1.01513672	+41.19873047	-6.85546875	-66.75292969	+3184	+11.43457031	-3.87597656	-0.75585938	+0.19775391	-21.48925781	+16.69921875	+3120	+9.10546875	-7.62890625	-1.40625000	+54.93164063	-1.42822266	-32.34375000	+2520
+1458241094.27570010	+11.46972656	-4.64062500	-1.00195313	+41.37451172	-6.81152344	-66.57714844	+3164	+11.38623047	-3.91113281	-0.74267578	+0.37353516	-21.31347656	+16.80908203	+3096	+9.05273438	-7.68603516	-1.39306641	+54.99755859	-1.40625000	-32.18994141	+2504
+1458241094.27990010	+11.42138672	-4.67578125	-0.98876953	+41.55029297	-6.76757813	-66.40136719	+3148	+11.33789063	-3.94628906	-0.72949219	+0.57128906	-21.13769531	+16.89697266	+3072	+9.00878906	-7.72998047	-1.37548828	+55.17333984	-1.42822266	-32.03613281	+2484
+1458241094.28410010	+11.37744141	-4.70654297	-0.97998047	+41.74804688	-6.72363281	-66.22558594	+3128	+11.29394531	-3.97705078	-0.71630859	+0.74707031	-20.96191406	+17.02880859	+3048	+8.96484375	-7.77832031	-1.36230469	+55.34912109	-1.42822266	-31.88232422	+2464
+1458241094.28819990	+11.33349609	-4.74609375	-0.97119141	+41.90185547	-6.67968750	-66.02783203	+3112	+11.24560547	-4.01220703	-0.70751953	+0.87890625	-20.80810547	+17.13867188	+3024	+8.92089844	-7.82666016	-1.34033203	+55.45898438	-1.40625000	-31.79443359	+2448
+1458241094.29239990	+11.28955078	-4.77685547	-0.96240234	+42.07763672	-6.63574219	-65.85205078	+3092	+11.19726563	-4.04296875	-0.69873047	+1.03271484	-20.65429688	+17.24853516	+3004	+8.88134766	-7.86621094	-1.32275391	+55.63476563	-1.40625000	-31.68457031	+2428
+1458241094.29660010	+11.25000000	-4.80761719	-0.95800781	+42.27539063	-6.59179688	-65.65429688	+3068	+11.15332031	-4.07373047	-0.68994141	+1.16455078	-20.47851563	+17.38037109	+2980	+8.84619141	-7.90576172	-1.30517578	+55.83251953	-1.42822266	-31.59667969	+2408
+1458241094.30069990	+11.20605469	-4.84277344	-0.95361328	+42.40722656	-6.56982422	-65.47851563	+3048	+11.10937500	-4.10888672	-0.68554688	+1.29638672	-20.32470703	+17.51220703	+2956	+8.81103516	-7.95410156	-1.28320313	+55.96435547	-1.40625000	-31.50878906	+2392
+1458241094.30489990	+11.16650391	-4.87353516	-0.94482422	+42.58300781	-6.54785156	-65.32470703	+3024	+11.06542969	-4.13964844	-0.67675781	+1.42822266	-20.17089844	+17.64404297	+2928	+8.78027344	-7.98925781	-1.26562500	+56.18408203	-1.40625000	-31.46484375	+2372
+1458241094.30909990	+11.12695313	-4.90429688	-0.94042969	+42.73681641	-6.52587891	-65.14892578	+3000	+11.02587891	-4.16601563	-0.67236328	+1.56005859	-20.01708984	+17.79785156	+2904	+8.74951172	-8.02001953	-1.24804688	+56.40380859	-1.40625000	-31.39892578	+2356
+1458241094.31320000	+11.08740234	-4.93945313	-0.93603516	+42.86865234	-6.52587891	-65.01708984	+2976	+10.98193359	-4.20117188	-0.66357422	+1.64794922	-19.92919922	+17.90771484	+2880	+8.71435547	-8.06396484	-1.23046875	+56.55761719	-1.38427734	-31.35498047	+2344
+1458241094.31740000	+11.04785156	-4.96582031	-0.93164063	+43.04443359	-6.52587891	-64.86328125	+2952	+10.93798828	-4.22753906	-0.65478516	+1.77978516	-19.81933594	+18.03955078	+2856	+8.68798828	-8.09912109	-1.20849609	+56.73339844	-1.38427734	-31.33300781	+2328
+1458241094.32160000	+11.01269531	-4.99658203	-0.92724609	+43.19824219	-6.52587891	-64.73144531	+2924	+10.89843750	-4.25830078	-0.65039063	+1.88964844	-19.73144531	+18.14941406	+2828	+8.65722656	-8.12988281	-1.19091797	+56.90917969	-1.38427734	-31.28906250	+2316
+1458241094.32570000	+10.97753906	-5.02734375	-0.91845703	+43.33007813	-6.54785156	-64.62158203	+2904	+10.85888672	-4.28906250	-0.64160156	+1.95556641	-19.64355469	+18.25927734	+2804	+8.62646484	-8.16943359	-1.17333984	+57.04101563	-1.36230469	-31.26708984	+2304
+1458241094.32990000	+10.94238281	-5.05371094	-0.91406250	+43.48388672	-6.56982422	-64.51171875	+2880	+10.82373047	-4.31542969	-0.63281250	+2.06542969	-19.57763672	+18.39111328	+2780	+8.59570313	-8.20458984	-1.15136719	+57.17285156	-1.36230469	-31.24511719	+2292
+1458241094.33410000	+10.90722656	-5.08007813	-0.90527344	+43.63769531	-6.59179688	-64.40185547	+2860	+10.78417969	-4.34179688	-0.62841797	+2.19726563	-19.51171875	+18.50097656	+2752	+8.56494141	-8.23974609	-1.14257813	+57.32666016	-1.36230469	-31.17919922	+2280
+1458241094.33820010	+10.87207031	-5.11083984	-0.90087891	+43.74755859	-6.61376953	-64.31396484	+2840	+10.74462891	-4.37255859	-0.61962891	+2.21923828	-19.44580078	+18.58886719	+2728	+8.53417969	-8.27929688	-1.12939453	+57.39257813	-1.36230469	-31.11328125	+2272
+1458241094.34240010	+10.83691406	-5.13281250	-0.89208984	+43.90136719	-6.63574219	-64.22607422	+2820	+10.71386719	-4.39453125	-0.61083984	+2.32910156	-19.40185547	+18.69873047	+2704	+8.49902344	-8.31445313	-1.11621094	+57.45849609	-1.36230469	-31.06933594	+2264
+1458241094.34660010	+10.80175781	-5.15917969	-0.88769531	+44.05517578	-6.65771484	-64.13818359	+2800	+10.67871094	-4.42089844	-0.60205078	+2.41699219	-19.37988281	+18.78662109	+2680	+8.46386719	-8.34960938	-1.10742188	+57.52441406	-1.38427734	-30.98144531	+2252
+1458241094.35069990	+10.76660156	-5.18554688	-0.87890625	+44.14306641	-6.70166016	-64.07226563	+2784	+10.64355469	-4.44726563	-0.59326172	+2.43896484	-19.35791016	+18.85253906	+2660	+8.42871094	-8.38916016	-1.10302734	+57.56835938	-1.40625000	-30.89355469	+2244
+1458241094.35489990	+10.73583984	-5.20751953	-0.87011719	+44.27490234	-6.72363281	-63.98437500	+2768	+10.60839844	-4.46923828	-0.58447266	+2.52685547	-19.33593750	+18.91845703	+2636	+8.38916016	-8.42871094	-1.09423828	+57.56835938	-1.42822266	-30.80566406	+2236
+1458241094.35900000	+10.70068359	-5.22509766	-0.86132813	+44.40673828	-6.76757813	-63.91845703	+2752	+10.57763672	-4.49121094	-0.57128906	+2.61474609	-19.31396484	+18.98437500	+2612	+8.34960938	-8.46386719	-1.08984375	+57.54638672	-1.45019531	-30.69580078	+2224
+1458241094.36319990	+10.66992188	-5.25146484	-0.85253906	+44.49462891	-6.78955078	-63.85253906	+2736	+10.54687500	-4.51757813	-0.56250000	+2.61474609	-19.27001953	+19.05029297	+2592	+8.31005859	-8.50341797	-1.08544922	+57.52441406	-1.47216797	-30.58593750	+2216
+1458241094.36739990	+10.63916016	-5.27343750	-0.84814453	+44.58251953	-6.81152344	-63.76464844	+2720	+10.51611328	-4.53955078	-0.55371094	+2.65869141	-19.24804688	+19.11621094	+2572	+8.27050781	-8.53857422	-1.08105469	+57.48046875	-1.51611328	-30.47607422	+2208
+1458241094.37150000	+10.60400391	-5.29101563	-0.83935547	+44.69238281	-6.85546875	-63.69873047	+2704	+10.48535156	-4.56152344	-0.54492188	+2.72460938	-19.22607422	+19.18212891	+2548	+8.23095703	-8.57373047	-1.07666016	+57.43652344	-1.56005859	-30.34423828	+2196
+1458241094.37570000	+10.57324219	-5.31738281	-0.83056641	+44.75830078	-6.87744141	-63.61083984	+2692	+10.45458984	-4.58349609	-0.53613281	+2.70263672	-19.18212891	+19.22607422	+2532	+8.19140625	-8.60888672	-1.07666016	+57.37060547	-1.60400391	-30.21240234	+2188
+1458241094.37990000	+10.54248047	-5.33496094	-0.82177734	+44.84619141	-6.89941406	-63.52294922	+2676	+10.42382813	-4.60546875	-0.52734375	+2.70263672	-19.16015625	+19.29199219	+2512	+8.14746094	-8.64404297	-1.07226563	+57.32666016	-1.64794922	-30.10253906	+2176
+1458241094.38400010	+10.51171875	-5.35253906	-0.81298828	+44.93408203	-6.94335938	-63.47900391	+2664	+10.39746094	-4.62304688	-0.51855469	+2.72460938	-19.13818359	+19.33593750	+2492	+8.10791016	-8.67480469	-1.06787109	+57.26074219	-1.69189453	-29.99267578	+2168
+1458241094.38820000	+10.48535156	-5.37451172	-0.80419922	+44.97802734	-6.98730469	-63.39111328	+2652	+10.37109375	-4.64941406	-0.50537109	+2.70263672	-19.11621094	+19.37988281	+2476	+8.07275391	-8.70996094	-1.06347656	+57.21679688	-1.73583984	-29.88281250	+2156
+1458241094.39240000	+10.45458984	-5.39648438	-0.79541016	+45.04394531	-7.00927734	-63.30322266	+2640	+10.34033203	-4.66699219	-0.49658203	+2.70263672	-19.09423828	+19.44580078	+2460	+8.03759766	-8.73632813	-1.05468750	+57.17285156	-1.75781250	-29.79492188	+2144
+1458241094.39650010	+10.42822266	-5.41406250	-0.78662109	+45.10986328	-7.05322266	-63.21533203	+2624	+10.31396484	-4.68457031	-0.48779297	+2.68066406	-19.07226563	+19.48974609	+2440	+7.99804688	-8.76708984	-1.04589844	+57.15087891	-1.80175781	-29.70703125	+2136
+1458241094.40070010	+10.40185547	-5.43603516	-0.77783203	+45.13183594	-7.09716797	-63.12744141	+2612	+10.28759766	-4.70654297	-0.47900391	+2.61474609	-19.05029297	+19.55566406	+2424	+7.96728516	-8.79345703	-1.03710938	+57.10693359	-1.82373047	-29.61914063	+2124
+1458241094.40490010	+10.37109375	-5.45361328	-0.76904297	+45.17578125	-7.14111328	-63.03955078	+2600	+10.26123047	-4.72412109	-0.47021484	+2.59277344	-19.00634766	+19.62158203	+2408	+7.93652344	-8.81982422	-1.02832031	+57.12890625	-1.86767578	-29.55322266	+2116
+1458241094.40899990	+10.34912109	-5.47558594	-0.76025391	+45.19775391	-7.18505859	-62.95166016	+2592	+10.23486328	-4.74169922	-0.46582031	+2.54882813	-18.98437500	+19.68750000	+2392	+7.90576172	-8.84179688	-1.01953125	+57.15087891	-1.88964844	-29.50927734	+2104
+1458241094.41319990	+10.32275391	-5.49316406	-0.75146484	+45.21972656	-7.22900391	-62.86376953	+2580	+10.20849609	-4.76367188	-0.45263672	+2.46093750	-18.98437500	+19.75341797	+2380	+7.87939453	-8.86376953	-1.00634766	+57.17285156	-1.91162109	-29.46533203	+2096
+1458241094.41739990	+10.29638672	-5.51513672	-0.74267578	+45.24169922	-7.27294922	-62.79785156	+2572	+10.18212891	-4.77685547	-0.44384766	+2.41699219	-18.96240234	+19.79736328	+2364	+7.85302734	-8.88134766	-0.99316406	+57.21679688	-1.91162109	-29.42138672	+2088
+1458241094.42150000	+10.27441406	-5.53271484	-0.73828125	+45.26367188	-7.31689453	-62.70996094	+2564	+10.15576172	-4.79443359	-0.43945313	+2.35107422	-18.94042969	+19.86328125	+2348	+7.82666016	-8.90332031	-0.97998047	+57.26074219	-1.91162109	-29.39941406	+2080
+1458241094.42569990	+10.24804688	-5.55468750	-0.72949219	+45.26367188	-7.36083984	-62.62207031	+2556	+10.13378906	-4.81640625	-0.43066406	+2.26318359	-18.91845703	+19.92919922	+2336	+7.80468750	-8.92089844	-0.96240234	+57.30468750	-1.91162109	-29.37744141	+2076
+1458241094.42980000	+10.22607422	-5.57226563	-0.72070313	+45.26367188	-7.38281250	-62.53417969	+2548	+10.10742188	-4.82958984	-0.42626953	+2.17529297	-18.89648438	+19.99511719	+2320	+7.78271484	-8.93847656	-0.94482422	+57.34863281	-1.88964844	-29.33349609	+2068
+1458241094.43400000	+10.20410156	-5.58984375	-0.71630859	+45.26367188	-7.40478516	-62.42431641	+2540	+10.08544922	-4.84716797	-0.42187500	+2.08740234	-18.85253906	+20.06103516	+2304	+7.76074219	-8.95605469	-0.93603516	+57.41455078	-1.88964844	-29.28955078	+2060
+1458241094.43820000	+10.17773438	-5.60742188	-0.71630859	+45.24169922	-7.40478516	-62.33642578	+2532	+10.05908203	-4.86474609	-0.41748047	+1.99951172	-18.83056641	+20.10498047	+2292	+7.73876953	-8.97363281	-0.92285156	+57.45849609	-1.84570313	-29.24560547	+2056
+1458241094.44230010	+10.15576172	-5.62500000	-0.71191406	+45.24169922	-7.40478516	-62.22656250	+2524	+10.03710938	-4.88232422	-0.41308594	+1.91162109	-18.78662109	+20.14892578	+2280	+7.71679688	-8.99121094	-0.90966797	+57.50244141	-1.82373047	-29.17968750	+2048
+1458241094.44650010	+10.13378906	-5.64257813	-0.71191406	+45.24169922	-7.38281250	-62.11669922	+2520	+10.01513672	-4.89550781	-0.41308594	+1.82373047	-18.72070313	+20.21484375	+2264	+7.69482422	-9.00439453	-0.90527344	+57.54638672	-1.77978516	-29.09179688	+2044
+1458241094.45070000	+10.11181641	-5.66015625	-0.70751953	+45.21972656	-7.38281250	-62.02880859	+2512	+9.99316406	-4.91308594	-0.40869141	+1.73583984	-18.67675781	+20.23681641	+2252	+7.67285156	-9.02197266	-0.89648438	+57.59033203	-1.73583984	-29.02587891	+2040
+1458241094.45479990	+10.08984375	-5.67773438	-0.70751953	+45.21972656	-7.33886719	-61.94091797	+2504	+9.97119141	-4.93066406	-0.40869141	+1.64794922	-18.63281250	+20.25878906	+2240	+7.64648438	-9.03955078	-0.88769531	+57.59033203	-1.66992188	-28.95996094	+2032
+1458241094.45900010	+10.07226563	-5.69531250	-0.71191406	+45.21972656	-7.27294922	-61.80908203	+2500	+9.95361328	-4.94384766	-0.40869141	+1.58203125	-18.52294922	+20.28076172	+2228	+7.62011719	-9.05712891	-0.88330078	+57.61230469	-1.62597656	-28.82812500	+2028
+1458241094.46320010	+10.05029297	-5.71289063	-0.71630859	+45.21972656	-7.22900391	-61.69921875	+2496	+9.93164063	-4.96142578	-0.41308594	+1.49414063	-18.45703125	+20.30273438	+2216	+7.59375000	-9.07910156	-0.88330078	+57.59033203	-1.56005859	-28.71826172	+2024
+1458241094.46729990	+10.02832031	-5.72607422	-0.72070313	+45.21972656	-7.14111328	-61.58935547	+2488	+9.90966797	-4.97460938	-0.41308594	+1.42822266	-18.36914063	+20.30273438	+2204	+7.56738281	-9.09667969	-0.87890625	+57.56835938	-1.49414063	-28.60839844	+2016
+1458241094.47149990	+10.00634766	-5.74365234	-0.72949219	+45.21972656	-7.07519531	-61.45751953	+2484	+9.89208984	-4.99218750	-0.42187500	+1.36230469	-18.23730469	+20.32470703	+2196	+7.54101563	-9.11425781	-0.88769531	+57.54638672	-1.45019531	-28.43261719	+2012
+1458241094.47569990	+9.98437500	-5.75683594	-0.73828125	+45.19775391	-6.98730469	-61.36962891	+2480	+9.87011719	-5.00537109	-0.42626953	+1.31835938	-18.14941406	+20.30273438	+2184	+7.51025391	-9.13623047	-0.89208984	+57.50244141	-1.38427734	-28.25683594	+2008
+1458241094.47980000	+9.96240234	-5.77001953	-0.74267578	+45.21972656	-6.89941406	-61.25976563	+2472	+9.85253906	-5.01855469	-0.43066406	+1.27441406	-18.06152344	+20.30273438	+2172	+7.47949219	-9.15380859	-0.89648438	+57.45849609	-1.31835938	-28.12500000	+2000
+1458241094.48400000	+9.94482422	-5.78320313	-0.75146484	+45.24169922	-6.81152344	-61.14990234	+2468	+9.83496094	-5.03613281	-0.43505859	+1.23046875	-17.92968750	+20.28076172	+2164	+7.45312500	-9.17578125	-0.90527344	+57.41455078	-1.27441406	-27.94921875	+1996
+1458241094.48819990	+9.92285156	-5.80078125	-0.75585938	+45.24169922	-6.72363281	-61.06201172	+2460	+9.81738281	-5.04931641	-0.44384766	+1.20849609	-17.84179688	+20.28076172	+2152	+7.42236328	-9.19775391	-0.91406250	+57.34863281	-1.20849609	-27.79541016	+1988
+1458241094.49230000	+9.90527344	-5.81396484	-0.76464844	+45.26367188	-6.63574219	-60.97412109	+2452	+9.79980469	-5.06250000	-0.44824219	+1.18652344	-17.73193359	+20.25878906	+2140	+7.39160156	-9.21533203	-0.91845703	+57.28271484	-1.14257813	-27.64160156	+1980
+1458241094.49650000	+9.88769531	-5.82714844	-0.77343750	+45.30761719	-6.56982422	-60.88623047	+2444	+9.78222656	-5.07568359	-0.45703125	+1.16455078	-17.62207031	+20.25878906	+2128	+7.36523438	-9.23730469	-0.93164063	+57.21679688	-1.07666016	-27.48779297	+1972
+1458241094.50070000	+9.87011719	-5.84033203	-0.78222656	+45.28564453	-6.48193359	-60.77636719	+2436	+9.76464844	-5.09326172	-0.46142578	+1.12060547	-17.51220703	+20.23681641	+2120	+7.33447266	-9.25927734	-0.94042969	+57.15087891	-1.01074219	-27.31201172	+1964
+1458241094.50480010	+9.85253906	-5.85351563	-0.78662109	+45.30761719	-6.39404297	-60.68847656	+2428	+9.74707031	-5.10205078	-0.47021484	+1.12060547	-17.42431641	+20.23681641	+2112	+7.31250000	-9.27246094	-0.94921875	+57.10693359	-0.96679688	-27.18017578	+1956
+1458241094.50900010	+9.83935547	-5.86230469	-0.79541016	+45.35156250	-6.35009766	-60.60058594	+2416	+9.73388672	-5.11523438	-0.47460938	+1.12060547	-17.33642578	+20.23681641	+2100	+7.29052734	-9.29003906	-0.95800781	+57.08496094	-0.90087891	-27.07031250	+1944
+1458241094.51309990	+9.82177734	-5.87988281	-0.79980469	+45.30761719	-6.28417969	-60.53466797	+2408	+9.72070313	-5.12841797	-0.47900391	+1.05468750	-17.24853516	+20.21484375	+2092	+7.26855469	-9.31201172	-0.96240234	+57.04101563	-0.85693359	-26.93847656	+1932
+1458241094.51729990	+9.80859375	-5.89306641	-0.80419922	+45.32958984	-6.24023438	-60.44677734	+2396	+9.70751953	-5.14160156	-0.48339844	+1.05468750	-17.16064453	+20.21484375	+2080	+7.25097656	-9.32519531	-0.97119141	+56.99707031	-0.79101563	-26.82861328	+1916
+1458241094.52150010	+9.79541016	-5.90625000	-0.80859375	+45.35156250	-6.19628906	-60.40283203	+2384	+9.69873047	-5.15039063	-0.48779297	+1.05468750	-17.11669922	+20.21484375	+2068	+7.23339844	-9.34277344	-0.97119141	+56.97509766	-0.72509766	-26.76269531	+1904
+1458241094.52560000	+9.78222656	-5.92382813	-0.81298828	+45.28564453	-6.15234375	-60.31494141	+2376	+9.68554688	-5.16796875	-0.49658203	+0.98876953	-17.02880859	+20.21484375	+2060	+7.21582031	-9.36035156	-0.97119141	+56.95312500	-0.65917969	-26.67480469	+1888
+1458241094.52979990	+9.77343750	-5.93701172	-0.81738281	+45.26367188	-6.13037109	-60.22705078	+2368	+9.67675781	-5.18115234	-0.50097656	+0.96679688	-16.96289063	+20.23681641	+2048	+7.20703125	-9.37353516	-0.97558594	+56.93115234	-0.57128906	-26.63085938	+1872
+1458241094.53399990	+9.76464844	-5.95019531	-0.82177734	+45.26367188	-6.10839844	-60.16113281	+2356	+9.66796875	-5.18994141	-0.50537109	+0.94482422	-16.89697266	+20.25878906	+2040	+7.19384766	-9.38671875	-0.97119141	+56.93115234	-0.50537109	-26.58691406	+1856
+1458241094.53810000	+9.75585938	-5.96777344	-0.82617188	+45.15380859	-6.08642578	-60.07324219	+2348	+9.65917969	-5.20751953	-0.50976563	+0.83496094	-16.85302734	+20.25878906	+2032	+7.18505859	-9.39990234	-0.97119141	+56.90917969	-0.43945313	-26.54296875	+1840
+1458241094.54230000	+9.74707031	-5.98095703	-0.83056641	+45.10986328	-6.08642578	-60.00732422	+2340	+9.65039063	-5.21630859	-0.50976563	+0.79101563	-16.80908203	+20.28076172	+2020	+7.18066406	-9.41308594	-0.96679688	+56.90917969	-0.37353516	-26.54296875	+1828
+1458241094.54650000	+9.74267578	-5.99414063	-0.83056641	+45.08789063	-6.08642578	-59.96337891	+2328	+9.64599609	-5.22949219	-0.51416016	+0.74707031	-16.78710938	+20.30273438	+2012	+7.17626953	-9.42187500	-0.96240234	+56.90917969	-0.30761719	-26.54296875	+1812
+1458241094.55060010	+9.73388672	-6.01611328	-0.83056641	+44.97802734	-6.08642578	-59.91943359	+2320	+9.63720703	-5.24707031	-0.51855469	+0.63720703	-16.74316406	+20.32470703	+2000	+7.17187500	-9.43505859	-0.95800781	+56.90917969	-0.21972656	-26.54296875	+1800
+1458241094.55480000	+9.72949219	-6.02929688	-0.83496094	+44.91210938	-6.10839844	-59.87548828	+2312	+9.63720703	-5.26025391	-0.51855469	+0.57128906	-16.74316406	+20.32470703	+1992	+7.16748047	-9.44824219	-0.94921875	+56.88720703	-0.15380859	-26.56494141	+1792
+1458241094.55900000	+9.72949219	-6.04248047	-0.83496094	+44.84619141	-6.13037109	-59.85351563	+2304	+9.63281250	-5.27343750	-0.51855469	+0.50537109	-16.72119141	+20.34667969	+1984	+7.16308594	-9.45703125	-0.94482422	+56.84326172	-0.08789063	-26.58691406	+1780
+1458241094.56310010	+9.72509766	-6.06005859	-0.83496094	+44.75830078	-6.13037109	-59.83154297	+2296	+9.63281250	-5.28222656	-0.52294922	+0.41748047	-16.72119141	+20.34667969	+1972	+7.15869141	-9.46582031	-0.94042969	+56.82128906	-0.04394531	-26.60888672	+1768
+1458241094.56730010	+9.72509766	-6.07324219	-0.83496094	+44.67041016	-6.15234375	-59.80957031	+2292	+9.62841797	-5.29541016	-0.52294922	+0.32958984	-16.72119141	+20.34667969	+1964	+7.15869141	-9.47900391	-0.93603516	+56.75537109	+0.00000000	-26.65283203	+1760
+1458241094.57150010	+9.72509766	-6.08642578	-0.83496094	+44.60449219	-6.17431641	-59.78759766	+2284	+9.62841797	-5.30419922	-0.52294922	+0.24169922	-16.74316406	+20.34667969	+1956	+7.15429688	-9.48779297	-0.92724609	+56.71142578	+0.02197266	-26.67480469	+1748
+1458241094.57559990	+9.72070313	-6.09960938	-0.83496094	+44.53857422	-6.19628906	-59.78759766	+2280	+9.62841797	-5.31298828	-0.52294922	+0.17578125	-16.76513672	+20.34667969	+1948	+7.14990234	-9.49658203	-0.92724609	+56.64550781	+0.04394531	-26.69677734	+1740
+1458241094.57979990	+9.72070313	-6.11279297	-0.83056641	+44.45068359	-6.21826172	-59.78759766	+2276	+9.62841797	-5.32617188	-0.52294922	+0.10986328	-16.78710938	+20.32470703	+1944	+7.14550781	-9.50976563	-0.92285156	+56.57958984	+0.06591797	-26.74072266	+1732
+1458241094.58390000	+9.72070313	-6.12597656	-0.83056641	+44.38476563	-6.26220703	-59.83154297	+2272	+9.62841797	-5.33496094	-0.52294922	+0.02197266	-16.80908203	+20.30273438	+1936	+7.14111328	-9.51855469	-0.91845703	+56.49169922	+0.08789063	-26.78466797	+1724
+1458241094.58810000	+9.72070313	-6.13476563	-0.82617188	+44.29687500	-6.28417969	-59.85351563	+2268	+9.62841797	-5.34375000	-0.51855469	-0.02197266	-16.85302734	+20.30273438	+1932	+7.13671875	-9.52734375	-0.91845703	+56.40380859	+0.08789063	-26.80664063	+1716
+1458241094.59229990	+9.72070313	-6.14794922	-0.82177734	+44.23095703	-6.32812500	-59.87548828	+2268	+9.62841797	-5.34814453	-0.51855469	-0.08789063	-16.87500000	+20.28076172	+1928	+7.13232422	-9.54052734	-0.91406250	+56.29394531	+0.08789063	-26.85058594	+1712
+1458241094.59640000	+9.72070313	-6.15673828	-0.81738281	+44.16503906	-6.35009766	-59.91943359	+2264	+9.62841797	-5.35693359	-0.51855469	-0.15380859	-16.91894531	+20.25878906	+1924	+7.12353516	-9.55371094	-0.90966797	+56.16210938	+0.08789063	-26.89453125	+1704
+1458241094.60060000	+9.72070313	-6.16992188	-0.81298828	+44.07714844	-6.39404297	-59.98535156	+2264	+9.62841797	-5.37011719	-0.51416016	-0.26367188	-16.98486328	+20.21484375	+1924	+7.11474609	-9.56689453	-0.90966797	+56.03027344	+0.06591797	-26.93847656	+1696
+1458241094.60480000	+9.72070313	-6.18310547	-0.80859375	+43.98925781	-6.43798828	-60.02929688	+2264	+9.63281250	-5.38330078	-0.50976563	-0.35156250	-17.05078125	+20.17089844	+1920	+7.10595703	-9.58007813	-0.90966797	+55.89843750	+0.06591797	-26.98242188	+1692
+1458241094.60890010	+9.72070313	-6.19628906	-0.80419922	+43.90136719	-6.48193359	-60.11718750	+2268	+9.63281250	-5.39208984	-0.50537109	-0.43945313	-17.13867188	+20.12695313	+1924	+7.09716797	-9.59326172	-0.90527344	+55.74462891	+0.02197266	-27.02636719	+1684
+1458241094.61310010	+9.72070313	-6.21386719	-0.79101563	+43.76953125	-6.54785156	-60.22705078	+2272	+9.64160156	-5.41845703	-0.49218750	-0.65917969	-17.33642578	+19.99511719	+1928	+7.08837891	-9.60644531	-0.90527344	+55.59082031	+0.00000000	-27.07031250	+1676
+1458241094.61730000	+9.72509766	-6.22705078	-0.78222656	+43.65966797	-6.61376953	-60.33691406	+2276	+9.64599609	-5.44042969	-0.48339844	-0.83496094	-17.46826172	+19.88525391	+1936	+7.07958984	-9.61962891	-0.90527344	+55.41503906	-0.04394531	-27.13623047	+1672
+1458241094.62140010	+9.72509766	-6.24462891	-0.77343750	+43.57177734	-6.67968750	-60.44677734	+2280	+9.65039063	-5.45361328	-0.47460938	-0.96679688	-17.62207031	+19.77539063	+1944	+7.07080078	-9.63281250	-0.90087891	+55.23925781	-0.06591797	-27.20214844	+1664
+1458241094.62560010	+9.72949219	-6.26220703	-0.76025391	+43.43994141	-6.74560547	-60.62255859	+2288	+9.65917969	-5.47558594	-0.46142578	-1.14257813	-17.81982422	+19.62158203	+1952	+7.06201172	-9.65039063	-0.89648438	+55.04150391	-0.10986328	-27.29003906	+1660
+1458241094.62980010	+9.72949219	-6.27539063	-0.74707031	+43.35205078	-6.81152344	-60.73242188	+2296	+9.66357422	-5.48876953	-0.45263672	-1.25244141	-17.92968750	+19.51171875	+1960	+7.05322266	-9.66357422	-0.89208984	+54.86572266	-0.15380859	-27.37792969	+1652
+1458241094.63389990	+9.73388672	-6.28857422	-0.73828125	+43.26416016	-6.83349609	-60.86425781	+2304	+9.66796875	-5.49755859	-0.44824219	-1.34033203	-18.03955078	+19.42382813	+1968	+7.04443359	-9.68115234	-0.88769531	+54.68994141	-0.19775391	-27.46582031	+1644
+1458241094.63809990	+9.73828125	-6.29736328	-0.72509766	+43.19824219	-6.87744141	-60.99609375	+2312	+9.67675781	-5.50634766	-0.43945313	-1.40625000	-18.14941406	+19.33593750	+1976	+7.03564453	-9.69433594	-0.88330078	+54.51416016	-0.24169922	-27.55371094	+1640
+1458241094.64229990	+9.74267578	-6.30615234	-0.71630859	+43.11035156	-6.92138672	-61.10595703	+2320	+9.68115234	-5.51953125	-0.43066406	-1.49414063	-18.25927734	+19.22607422	+1984	+7.03564453	-9.70751953	-0.87451172	+54.38232422	-0.28564453	-27.66357422	+1632
+1458241094.64640000	+9.74267578	-6.31933594	-0.70751953	+43.06640625	-6.96533203	-61.21582031	+2328	+9.68554688	-5.52832031	-0.42626953	-1.58203125	-18.34716797	+19.13818359	+1996	+7.03125000	-9.71630859	-0.86572266	+54.25048828	-0.32958984	-27.79541016	+1624
+1458241094.65060000	+9.75146484	-6.32373047	-0.69433594	+43.02246094	-7.00927734	-61.34765625	+2340	+9.68994141	-5.53271484	-0.42187500	-1.62597656	-18.43505859	+19.07226563	+2004	+7.03125000	-9.72509766	-0.85253906	+54.16259766	-0.32958984	-27.92724609	+1620
+1458241094.65479990	+9.75585938	-6.33251953	-0.68554688	+42.97851563	-7.03125000	-61.45751953	+2348	+9.69433594	-5.54150391	-0.41308594	-1.66992188	-18.52294922	+18.96240234	+2012	+7.03564453	-9.73388672	-0.83935547	+54.09667969	-0.35156250	-28.08105469	+1616
+1458241094.65890000	+9.75585938	-6.34130859	-0.67675781	+42.93457031	-7.03125000	-61.56738281	+2360	+9.69873047	-5.55029297	-0.40869141	-1.73583984	-18.58886719	+18.89648438	+2024	+7.04003906	-9.74267578	-0.82617188	+54.05273438	-0.35156250	-28.21289063	+1608
+1458241094.66310000	+9.76025391	-6.35009766	-0.67236328	+42.93457031	-7.05322266	-61.67724609	+2368	+9.70312500	-5.55029297	-0.40429688	-1.75781250	-18.65478516	+18.80859375	+2032	+7.04882813	-9.74707031	-0.81298828	+54.03076172	-0.35156250	-28.36669922	+1608
+1458241094.66720010	+9.76464844	-6.35449219	-0.66357422	+42.91259766	-7.05322266	-61.76513672	+2380	+9.70751953	-5.55908203	-0.40429688	-1.77978516	-18.72070313	+18.74267578	+2040	+7.05322266	-9.75146484	-0.79541016	+54.03076172	-0.35156250	-28.52050781	+1604
+1458241094.67140010	+9.76904297	-6.36328125	-0.65917969	+42.89062500	-7.07519531	-61.85302734	+2392	+9.70751953	-5.56347656	-0.39990234	-1.82373047	-18.76464844	+18.67675781	+2048	+7.06201172	-9.75585938	-0.78222656	+54.05273438	-0.32958984	-28.65234375	+1604
+1458241094.67560010	+9.77343750	-6.36328125	-0.65478516	+42.91259766	-7.07519531	-61.94091797	+2400	+9.71191406	-5.56347656	-0.39990234	-1.80175781	-18.80859375	+18.61083984	+2060	+7.07519531	-9.76025391	-0.76464844	+54.09667969	-0.30761719	-28.80615234	+1604
+1458241094.67969990	+9.77783203	-6.36767578	-0.65039063	+42.93457031	-7.05322266	-62.02880859	+2412	+9.71630859	-5.56787109	-0.39990234	-1.80175781	-18.85253906	+18.52294922	+2068	+7.08398438	-9.76025391	-0.75146484	+54.14062500	-0.28564453	-28.93798828	+1608
+1458241094.68390010	+9.78222656	-6.37207031	-0.64599609	+42.93457031	-7.05322266	-62.11669922	+2424	+9.71630859	-5.57226563	-0.39990234	-1.80175781	-18.89648438	+18.43505859	+2076	+7.09277344	-9.76464844	-0.73828125	+54.18457031	-0.26367188	-29.06982422	+1608
+1458241094.68810010	+9.78662109	-6.37207031	-0.64160156	+42.95654297	-7.03125000	-62.18261719	+2432	+9.72070313	-5.57226563	-0.39550781	-1.77978516	-18.91845703	+18.36914063	+2084	+7.10156250	-9.76464844	-0.72509766	+54.22851563	-0.21972656	-29.20166016	+1612
+1458241094.69219990	+9.78662109	-6.37646484	-0.63720703	+42.97851563	-7.00927734	-62.27050781	+2444	+9.72070313	-5.57226563	-0.39550781	-1.73583984	-18.94042969	+18.30322266	+2092	+7.11035156	-9.76464844	-0.70751953	+54.29443359	-0.19775391	-29.33349609	+1616
+1458241094.69639990	+9.79101563	-6.37646484	-0.63720703	+43.00048828	-6.96533203	-62.33642578	+2452	+9.72070313	-5.57226563	-0.39550781	-1.71386719	-18.96240234	+18.21533203	+2100	+7.11914063	-9.76464844	-0.69873047	+54.33837891	-0.15380859	-29.42138672	+1616
+1458241094.70059990	+9.79101563	-6.37646484	-0.63720703	+43.04443359	-6.92138672	-62.38037109	+2464	+9.72509766	-5.57226563	-0.39550781	-1.66992188	-18.96240234	+18.14941406	+2108	+7.12353516	-9.76904297	-0.68994141	+54.38232422	-0.13183594	-29.50927734	+1620
+1458241094.70470000	+9.79541016	-6.38085938	-0.63720703	+43.06640625	-6.89941406	-62.44628906	+2472	+9.72509766	-5.57226563	-0.39990234	-1.62597656	-18.98437500	+18.08349609	+2116	+7.13232422	-9.76904297	-0.68115234	+54.42626953	-0.08789063	-29.57519531	+1624
+1458241094.70890000	+9.79541016	-6.38085938	-0.63720703	+43.11035156	-6.83349609	-62.49023438	+2480	+9.72509766	-5.57226563	-0.39990234	-1.56005859	-18.98437500	+17.99560547	+2124	+7.13232422	-9.76904297	-0.67236328	+54.49218750	-0.06591797	-29.61914063	+1624
+1458241094.71310000	+9.79980469	-6.37646484	-0.63720703	+43.13232422	-6.78955078	-62.55615234	+2488	+9.72949219	-5.56787109	-0.39990234	-1.51611328	-18.98437500	+17.92968750	+2132	+7.13671875	-9.76904297	-0.66796875	+54.51416016	-0.04394531	-29.66308594	+1624
+1458241094.71720000	+9.79980469	-6.37646484	-0.63720703	+43.17626953	-6.74560547	-62.60009766	+2496	+9.72949219	-5.56787109	-0.39990234	-1.45019531	-18.98437500	+17.84179688	+2140	+7.13671875	-9.76904297	-0.66796875	+54.55810547	+0.00000000	-29.70703125	+1624
+1458241094.72140000	+9.79980469	-6.37646484	-0.63720703	+43.22021484	-6.67968750	-62.66601563	+2504	+9.72949219	-5.56787109	-0.39990234	-1.38427734	-18.98437500	+17.75390625	+2144	+7.13671875	-9.77343750	-0.66357422	+54.58007813	+0.02197266	-29.70703125	+1628
+1458241094.72560000	+9.79980469	-6.37207031	-0.63720703	+43.26416016	-6.63574219	-62.68798828	+2508	+9.72949219	-5.56347656	-0.39990234	-1.31835938	-18.98437500	+17.70996094	+2152	+7.13671875	-9.77343750	-0.66357422	+54.60205078	+0.04394531	-29.72900391	+1624
+1458241094.72970010	+9.79980469	-6.37207031	-0.63720703	+43.28613281	-6.56982422	-62.73193359	+2516	+9.72949219	-5.56347656	-0.39990234	-1.23046875	-18.98437500	+17.62207031	+2156	+7.13671875	-9.77783203	-0.66357422	+54.62402344	+0.06591797	-29.72900391	+1624
+1458241094.73390010	+9.79980469	-6.37207031	-0.64160156	+43.35205078	-6.52587891	-62.77587891	+2520	+9.72949219	-5.55908203	-0.39990234	-1.16455078	-18.96240234	+17.55615234	+2160	+7.13671875	-9.77783203	-0.66357422	+54.64599609	+0.10986328	-29.72900391	+1624
+1458241094.73799990	+9.79980469	-6.36767578	-0.64160156	+43.39599609	-6.45996094	-62.79785156	+2524	+9.72949219	-5.55468750	-0.40429688	-1.09863281	-18.96240234	+17.51220703	+2164	+7.13232422	-9.77783203	-0.66357422	+54.66796875	+0.13183594	-29.70703125	+1624
+1458241094.74219990	+9.79980469	-6.36328125	-0.64160156	+43.43994141	-6.41601563	-62.84179688	+2528	+9.72949219	-5.55468750	-0.40429688	-1.01074219	-18.94042969	+17.44628906	+2168	+7.13232422	-9.78222656	-0.66796875	+54.68994141	+0.15380859	-29.70703125	+1624
+1458241094.74640010	+9.79980469	-6.36328125	-0.64599609	+43.48388672	-6.35009766	-62.86376953	+2532	+9.72949219	-5.55029297	-0.40429688	-0.92285156	-18.91845703	+17.38037109	+2172	+7.12792969	-9.78222656	-0.66796875	+54.73388672	+0.17578125	-29.68505859	+1620
+1458241094.75050000	+9.79980469	-6.35888672	-0.64599609	+43.54980469	-6.30615234	-62.88574219	+2536	+9.72949219	-5.54589844	-0.40429688	-0.85693359	-18.91845703	+17.31445313	+2176	+7.12792969	-9.78222656	-0.66796875	+54.77783203	+0.19775391	-29.68505859	+1620
+1458241094.75469990	+9.79541016	-6.35449219	-0.64599609	+43.61572266	-6.24023438	-62.90771484	+2540	+9.72949219	-5.54150391	-0.40869141	-0.76904297	-18.89648438	+17.27050781	+2180	+7.12792969	-9.78662109	-0.67236328	+54.82177734	+0.21972656	-29.66308594	+1620
+1458241094.75889990	+9.79541016	-6.35009766	-0.65039063	+43.68164063	-6.19628906	-62.95166016	+2540	+9.72949219	-5.54150391	-0.40869141	-0.65917969	-18.87451172	+17.20458984	+2180	+7.12792969	-9.78662109	-0.67236328	+54.86572266	+0.26367188	-29.66308594	+1616
+1458241094.76300000	+9.79541016	-6.34570313	-0.65039063	+43.74755859	-6.13037109	-62.95166016	+2544	+9.72949219	-5.53710938	-0.40869141	-0.54931641	-18.85253906	+17.16064453	+2184	+7.12792969	-9.78662109	-0.67236328	+54.93164063	+0.28564453	-29.66308594	+1612
+1458241094.76720000	+9.79541016	-6.34130859	-0.65478516	+43.83544922	-6.06445313	-62.97363281	+2544	+9.72509766	-5.53271484	-0.41308594	-0.43945313	-18.83056641	+17.09472656	+2184	+7.12792969	-9.78662109	-0.67236328	+54.99755859	+0.32958984	-29.66308594	+1608
+1458241094.77140000	+9.79541016	-6.33691406	-0.65917969	+43.92333984	-6.02050781	-62.99560547	+2544	+9.72509766	-5.52832031	-0.41748047	-0.32958984	-18.80859375	+17.05078125	+2184	+7.13232422	-9.78662109	-0.67236328	+55.08544922	+0.37353516	-29.66308594	+1608
+1458241094.77550010	+9.79101563	-6.33251953	-0.65917969	+44.03320313	-5.95458984	-63.01757813	+2544	+9.72070313	-5.51953125	-0.41748047	-0.17578125	-18.76464844	+16.98486328	+2184	+7.13671875	-9.78662109	-0.66796875	+55.19531250	+0.39550781	-29.68505859	+1604
+1458241094.77970000	+9.79101563	-6.32373047	-0.66357422	+44.14306641	-5.88867188	-63.01757813	+2548	+9.72070313	-5.51513672	-0.42187500	-0.04394531	-18.74267578	+16.94091797	+2184	+7.14111328	-9.78222656	-0.66796875	+55.30517578	+0.43945313	-29.68505859	+1604
+1458241094.78390000	+9.79101563	-6.31933594	-0.66796875	+44.23095703	-5.84472656	-63.03955078	+2548	+9.71630859	-5.51074219	-0.42626953	+0.08789063	-18.72070313	+16.91894531	+2184	+7.14990234	-9.78222656	-0.66357422	+55.43701172	+0.48339844	-29.72900391	+1604
+1458241094.78800010	+9.79101563	-6.31494141	-0.67236328	+44.36279297	-5.80078125	-63.03955078	+2548	+9.71630859	-5.50634766	-0.43066406	+0.21972656	-18.69873047	+16.87500000	+2184	+7.15429688	-9.77783203	-0.65478516	+55.59082031	+0.54931641	-29.75097656	+1608
+1458241094.79220010	+9.79101563	-6.31054688	-0.67675781	+44.45068359	-5.75683594	-63.03955078	+2544	+9.71191406	-5.50195313	-0.43505859	+0.35156250	-18.67675781	+16.85302734	+2184	+7.16748047	-9.77343750	-0.65039063	+55.72265625	+0.59326172	-29.79492188	+1608
+1458241094.79640010	+9.79101563	-6.30615234	-0.67675781	+44.56054688	-5.73486328	-63.06152344	+2544	+9.71191406	-5.49755859	-0.43945313	+0.46142578	-18.65478516	+16.83105469	+2180	+7.17626953	-9.77343750	-0.64160156	+55.87646484	+0.63720703	-29.83886719	+1612
+1458241094.80049990	+9.79101563	-6.30175781	-0.68115234	+44.64843750	-5.71289063	-63.06152344	+2544	+9.70751953	-5.49316406	-0.43945313	+0.57128906	-18.65478516	+16.80908203	+2180	+7.18505859	-9.76904297	-0.63720703	+56.03027344	+0.70312500	-29.88281250	+1616
+1458241094.80469990	+9.79101563	-6.29736328	-0.68115234	+44.73632813	-5.69091797	-63.06152344	+2544	+9.70751953	-5.49316406	-0.44384766	+0.65917969	-18.63281250	+16.80908203	+2176	+7.19384766	-9.76464844	-0.62841797	+56.18408203	+0.74707031	-29.92675781	+1620
+1458241094.80890010	+9.79101563	-6.29296875	-0.68554688	+44.80224609	-5.69091797	-63.08349609	+2540	+9.70312500	-5.48876953	-0.44384766	+0.74707031	-18.63281250	+16.78710938	+2172	+7.20263672	-9.76025391	-0.62402344	+56.31591797	+0.79101563	-29.97070313	+1624
+1458241094.81300000	+9.79101563	-6.29296875	-0.68554688	+44.86816406	-5.66894531	-63.08349609	+2540	+9.70312500	-5.48437500	-0.44824219	+0.83496094	-18.65478516	+16.76513672	+2172	+7.21142578	-9.76025391	-0.61523438	+56.44775391	+0.81298828	-30.01464844	+1628
+1458241094.81719990	+9.79101563	-6.28857422	-0.68554688	+44.93408203	-5.66894531	-63.10546875	+2536	+9.69873047	-5.48437500	-0.44824219	+0.90087891	-18.65478516	+16.74316406	+2168	+7.22021484	-9.75585938	-0.61083984	+56.55761719	+0.85693359	-30.05859375	+1632
+1458241094.82130000	+9.79101563	-6.28857422	-0.68994141	+45.00000000	-5.64697266	-63.12744141	+2536	+9.69873047	-5.47998047	-0.44824219	+0.98876953	-18.67675781	+16.72119141	+2164	+7.22460938	-9.75585938	-0.60205078	+56.66748047	+0.87890625	-30.08056641	+1636
+1458241094.82550000	+9.79101563	-6.28417969	-0.68994141	+45.04394531	-5.64697266	-63.14941406	+2532	+9.69873047	-5.47998047	-0.44824219	+1.05468750	-18.67675781	+16.69921875	+2160	+7.22900391	-9.75146484	-0.60205078	+56.75537109	+0.90087891	-30.10253906	+1640
+1458241094.82970000	+9.79101563	-6.28417969	-0.68994141	+45.08789063	-5.64697266	-63.17138672	+2532	+9.69873047	-5.47998047	-0.44824219	+1.09863281	-18.69873047	+16.65527344	+2160	+7.23339844	-9.75585938	-0.59765625	+56.82128906	+0.92285156	-30.12451172	+1640
+1458241094.83380010	+9.79101563	-6.28417969	-0.68554688	+45.13183594	-5.62500000	-63.17138672	+2528	+9.69873047	-5.47998047	-0.44824219	+1.18652344	-18.69873047	+16.63330078	+2156	+7.23339844	-9.75585938	-0.59326172	+56.88720703	+0.94482422	-30.12451172	+1644
+1458241094.83800010	+9.79101563	-6.28417969	-0.68554688	+45.15380859	-5.62500000	-63.19335938	+2528	+9.69873047	-5.47558594	-0.44824219	+1.23046875	-18.72070313	+16.58935547	+2152	+7.23339844	-9.75585938	-0.59326172	+56.90917969	+0.94482422	-30.10253906	+1644
+1458241094.84220000	+9.79101563	-6.27978516	-0.68554688	+45.19775391	-5.62500000	-63.21533203	+2524	+9.69433594	-5.47558594	-0.44824219	+1.27441406	-18.74267578	+16.56738281	+2148	+7.23339844	-9.76025391	-0.59765625	+56.93115234	+0.94482422	-30.10253906	+1648
+1458241094.84629990	+9.78662109	-6.27978516	-0.68554688	+45.21972656	-5.60302734	-63.25927734	+2524	+9.69433594	-5.47558594	-0.44384766	+1.34033203	-18.74267578	+16.52343750	+2144	+7.22900391	-9.76025391	-0.59765625	+56.95312500	+0.94482422	-30.08056641	+1648
+1458241094.85050010	+9.78662109	-6.27978516	-0.68554688	+45.24169922	-5.60302734	-63.28125000	+2520	+9.69433594	-5.47558594	-0.44384766	+1.38427734	-18.76464844	+16.47949219	+2140	+7.22460938	-9.76464844	-0.60205078	+56.95312500	+0.92285156	-30.05859375	+1652
+1458241094.85470010	+9.78662109	-6.27978516	-0.68554688	+45.26367188	-5.60302734	-63.30322266	+2520	+9.69433594	-5.47558594	-0.43945313	+1.42822266	-18.78662109	+16.43554688	+2140	+7.22021484	-9.76904297	-0.60205078	+56.95312500	+0.92285156	-30.05859375	+1652
+1458241094.85879990	+9.78662109	-6.27539063	-0.68115234	+45.30761719	-5.58105469	-63.34716797	+2516	+9.69433594	-5.47558594	-0.43945313	+1.47216797	-18.80859375	+16.39160156	+2136	+7.21582031	-9.76904297	-0.60644531	+56.93115234	+0.90087891	-30.03662109	+1656
+1458241094.86299990	+9.78222656	-6.27539063	-0.68115234	+45.32958984	-5.58105469	-63.36914063	+2516	+9.69433594	-5.47558594	-0.43945313	+1.49414063	-18.83056641	+16.36962891	+2132	+7.21142578	-9.77343750	-0.61083984	+56.90917969	+0.87890625	-30.01464844	+1656
+1458241094.86719990	+9.78222656	-6.27539063	-0.68115234	+45.32958984	-5.58105469	-63.39111328	+2512	+9.69433594	-5.47558594	-0.43505859	+1.51611328	-18.85253906	+16.32568359	+2128	+7.20703125	-9.77783203	-0.61523438	+56.88720703	+0.85693359	-29.99267578	+1656
+1458241094.87130000	+9.78222656	-6.27539063	-0.68115234	+45.35156250	-5.55908203	-63.41308594	+2512	+9.69433594	-5.47558594	-0.43505859	+1.56005859	-18.87451172	+16.28173828	+2124	+7.20263672	-9.78222656	-0.61523438	+56.88720703	+0.83496094	-29.97070313	+1656
+1458241094.87550000	+9.78222656	-6.27539063	-0.67675781	+45.37353516	-5.55908203	-63.43505859	+2512	+9.69433594	-5.47558594	-0.43505859	+1.58203125	-18.89648438	+16.25976563	+2124	+7.19824219	-9.78662109	-0.61962891	+56.86523438	+0.81298828	-29.94873047	+1656
+1458241094.87969990	+9.77783203	-6.27539063	-0.67675781	+45.39550781	-5.55908203	-63.45703125	+2508	+9.69433594	-5.47558594	-0.43066406	+1.60400391	-18.91845703	+16.23779297	+2120	+7.19384766	-9.78662109	-0.62402344	+56.86523438	+0.79101563	-29.94873047	+1656
+1458241094.88380000	+9.77783203	-6.27539063	-0.67675781	+45.41748047	-5.58105469	-63.47900391	+2508	+9.68994141	-5.47558594	-0.43066406	+1.62597656	-18.94042969	+16.19384766	+2116	+7.18945313	-9.79101563	-0.62402344	+56.84326172	+0.76904297	-29.94873047	+1656
+1458241094.88800000	+9.77783203	-6.27539063	-0.67675781	+45.41748047	-5.58105469	-63.50097656	+2504	+9.68994141	-5.47998047	-0.43066406	+1.64794922	-18.98437500	+16.17187500	+2116	+7.18945313	-9.79541016	-0.62402344	+56.86523438	+0.74707031	-29.94873047	+1652
+1458241094.89210010	+9.77783203	-6.27539063	-0.67675781	+45.43945313	-5.58105469	-63.52294922	+2504	+9.68994141	-5.47998047	-0.42626953	+1.64794922	-19.00634766	+16.14990234	+2112	+7.18945313	-9.79541016	-0.62402344	+56.86523438	+0.74707031	-29.97070313	+1652
+1458241094.89630010	+9.77783203	-6.27539063	-0.67236328	+45.43945313	-5.58105469	-63.54492188	+2504	+9.68994141	-5.47998047	-0.42626953	+1.66992188	-19.02832031	+16.12792969	+2108	+7.18945313	-9.79541016	-0.62402344	+56.88720703	+0.72509766	-29.99267578	+1648
+1458241094.90050010	+9.77783203	-6.27539063	-0.67236328	+45.43945313	-5.60302734	-63.56689453	+2504	+9.68994141	-5.47998047	-0.42626953	+1.66992188	-19.05029297	+16.12792969	+2108	+7.18945313	-9.79541016	-0.61962891	+56.90917969	+0.72509766	-30.01464844	+1648
+1458241094.90459990	+9.77783203	-6.27539063	-0.67236328	+45.46142578	-5.60302734	-63.58886719	+2504	+9.68994141	-5.47998047	-0.42626953	+1.69189453	-19.09423828	+16.10595703	+2104	+7.19384766	-9.79541016	-0.61962891	+56.95312500	+0.70312500	-30.05859375	+1648
+1458241094.90879990	+9.77783203	-6.27539063	-0.67236328	+45.46142578	-5.62500000	-63.58886719	+2500	+9.68994141	-5.47998047	-0.42187500	+1.69189453	-19.11621094	+16.10595703	+2104	+7.19824219	-9.79541016	-0.61523438	+56.97509766	+0.70312500	-30.10253906	+1648
+1458241094.91300010	+9.77783203	-6.27539063	-0.67236328	+45.46142578	-5.64697266	-63.61083984	+2500	+9.68994141	-5.47998047	-0.42187500	+1.69189453	-19.13818359	+16.10595703	+2104	+7.20263672	-9.79541016	-0.61083984	+57.01904297	+0.70312500	-30.14648438	+1648
+1458241094.91710000	+9.77783203	-6.27539063	-0.66796875	+45.48339844	-5.66894531	-63.63281250	+2504	+9.68994141	-5.48437500	-0.42187500	+1.69189453	-19.18212891	+16.10595703	+2104	+7.20703125	-9.79541016	-0.60644531	+57.06298828	+0.70312500	-30.21240234	+1648
+1458241094.92129990	+9.77783203	-6.27978516	-0.66796875	+45.48339844	-5.69091797	-63.65478516	+2504	+9.68994141	-5.48437500	-0.42187500	+1.69189453	-19.20410156	+16.10595703	+2100	+7.21142578	-9.79541016	-0.60205078	+57.10693359	+0.70312500	-30.25634766	+1652
+1458241094.92549990	+9.77783203	-6.27978516	-0.66796875	+45.48339844	-5.69091797	-63.67675781	+2504	+9.68994141	-5.48437500	-0.41748047	+1.69189453	-19.24804688	+16.08398438	+2100	+7.22021484	-9.79541016	-0.59765625	+57.15087891	+0.70312500	-30.32226563	+1652
+1458241094.92960000	+9.78222656	-6.27978516	-0.66796875	+45.48339844	-5.71289063	-63.69873047	+2504	+9.68994141	-5.48437500	-0.41748047	+1.69189453	-19.27001953	+16.08398438	+2100	+7.22460938	-9.79541016	-0.58886719	+57.19482422	+0.70312500	-30.36621094	+1656
+1458241094.93380000	+9.78222656	-6.27978516	-0.66357422	+45.48339844	-5.73486328	-63.72070313	+2504	+9.68994141	-5.48437500	-0.41748047	+1.69189453	-19.29199219	+16.08398438	+2100	+7.22900391	-9.79541016	-0.58447266	+57.21679688	+0.70312500	-30.43212891	+1656
+1458241094.93800000	+9.78222656	-6.27978516	-0.66357422	+45.48339844	-5.75683594	-63.72070313	+2508	+9.68994141	-5.48437500	-0.41748047	+1.69189453	-19.33593750	+16.08398438	+2100	+7.23339844	-9.79101563	-0.58007813	+57.26074219	+0.70312500	-30.47607422	+1660
+1458241094.94210000	+9.78222656	-6.27978516	-0.66357422	+45.50537109	-5.77880859	-63.74267578	+2508	+9.68994141	-5.48437500	-0.41308594	+1.69189453	-19.35791016	+16.08398438	+2104	+7.23779297	-9.79101563	-0.57568359	+57.28271484	+0.70312500	-30.54199219	+1660
+1458241094.94630000	+9.78222656	-6.27978516	-0.65917969	+45.50537109	-5.80078125	-63.78662109	+2512	+9.68994141	-5.48876953	-0.41308594	+1.69189453	-19.40185547	+16.08398438	+2104	+7.24218750	-9.79101563	-0.57128906	+57.30468750	+0.70312500	-30.58593750	+1664
+1458241094.95050000	+9.78662109	-6.28417969	-0.65917969	+45.50537109	-5.84472656	-63.80859375	+2512	+9.68994141	-5.48876953	-0.41308594	+1.66992188	-19.42382813	+16.08398438	+2104	+7.24218750	-9.79101563	-0.57128906	+57.32666016	+0.70312500	-30.62988281	+1664
+1458241094.95460010	+9.78662109	-6.28417969	-0.65478516	+45.50537109	-5.86669922	-63.83056641	+2516	+9.68994141	-5.48876953	-0.40869141	+1.66992188	-19.44580078	+16.08398438	+2104	+7.24658203	-9.79101563	-0.56689453	+57.32666016	+0.70312500	-30.67382813	+1668
+1458241094.95880010	+9.78662109	-6.28417969	-0.65478516	+45.50537109	-5.88867188	-63.85253906	+2520	+9.69433594	-5.48876953	-0.40869141	+1.66992188	-19.48974609	+16.06201172	+2108	+7.24658203	-9.79541016	-0.56250000	+57.32666016	+0.68115234	-30.69580078	+1668
+1458241094.96300010	+9.78662109	-6.28417969	-0.65039063	+45.50537109	-5.91064453	-63.89648438	+2520	+9.69433594	-5.48876953	-0.40429688	+1.66992188	-19.51171875	+16.06201172	+2108	+7.24658203	-9.79541016	-0.56250000	+57.32666016	+0.68115234	-30.71777344	+1668
+1458241094.96709990	+9.78662109	-6.28417969	-0.65039063	+45.50537109	-5.93261719	-63.91845703	+2524	+9.69433594	-5.48876953	-0.40429688	+1.66992188	-19.53369141	+16.06201172	+2108	+7.24658203	-9.79541016	-0.56250000	+57.30468750	+0.65917969	-30.73974609	+1668
+1458241094.97129990	+9.78662109	-6.28417969	-0.64599609	+45.50537109	-5.95458984	-63.94042969	+2528	+9.69433594	-5.48876953	-0.40429688	+1.66992188	-19.55566406	+16.06201172	+2112	+7.24218750	-9.79541016	-0.56250000	+57.28271484	+0.63720703	-30.76171875	+1668
+1458241094.97540000	+9.78662109	-6.28417969	-0.64599609	+45.52734375	-5.97656250	-63.96240234	+2528	+9.69433594	-5.48876953	-0.39990234	+1.66992188	-19.57763672	+16.04003906	+2112	+7.24218750	-9.79980469	-0.56689453	+57.28271484	+0.61523438	-30.76171875	+1668
+1458241094.97960000	+9.78662109	-6.28417969	-0.64160156	+45.52734375	-5.99853516	-63.98437500	+2532	+9.69433594	-5.48876953	-0.39990234	+1.66992188	-19.59960938	+16.04003906	+2112	+7.23779297	-9.79980469	-0.56689453	+57.26074219	+0.59326172	-30.76171875	+1672
+1458241094.98379990	+9.78662109	-6.28417969	-0.64160156	+45.52734375	-6.02050781	-64.00634766	+2536	+9.69433594	-5.48876953	-0.39990234	+1.66992188	-19.62158203	+16.04003906	+2116	+7.23339844	-9.79980469	-0.56689453	+57.21679688	+0.57128906	-30.76171875	+1672
+1458241094.98790000	+9.79101563	-6.27978516	-0.63720703	+45.52734375	-6.02050781	-64.02832031	+2536	+9.69433594	-5.48876953	-0.39550781	+1.66992188	-19.64355469	+16.01806641	+2116	+7.23339844	-9.80419922	-0.57128906	+57.19482422	+0.57128906	-30.76171875	+1672
+1458241094.99210000	+9.79101563	-6.27978516	-0.63720703	+45.52734375	-6.04248047	-64.05029297	+2540	+9.69433594	-5.48876953	-0.39550781	+1.66992188	-19.64355469	+16.01806641	+2120	+7.22900391	-9.80419922	-0.57128906	+57.17285156	+0.54931641	-30.76171875	+1672
+1458241094.99630000	+9.79101563	-6.27978516	-0.63281250	+45.52734375	-6.06445313	-64.05029297	+2540	+9.69433594	-5.48876953	-0.39550781	+1.66992188	-19.66552734	+16.01806641	+2120	+7.22460938	-9.80419922	-0.57568359	+57.15087891	+0.52734375	-30.76171875	+1672
+1458241095.00040010	+9.78662109	-6.27978516	-0.63281250	+45.52734375	-6.06445313	-64.07226563	+2544	+9.69433594	-5.48876953	-0.39550781	+1.66992188	-19.66552734	+16.01806641	+2120	+7.22460938	-9.80419922	-0.57568359	+57.12890625	+0.50537109	-30.73974609	+1668
+1458241095.00460000	+9.78662109	-6.27978516	-0.63281250	+45.54931641	-6.08642578	-64.07226563	+2544	+9.69873047	-5.48876953	-0.39111328	+1.66992188	-19.68750000	+16.01806641	+2124	+7.22021484	-9.80419922	-0.58007813	+57.10693359	+0.48339844	-30.73974609	+1668
+1458241095.00880000	+9.79101563	-6.27978516	-0.63281250	+45.54931641	-6.08642578	-64.07226563	+2548	+9.69873047	-5.48876953	-0.39111328	+1.66992188	-19.68750000	+16.01806641	+2124	+7.22021484	-9.80859375	-0.58007813	+57.10693359	+0.48339844	-30.73974609	+1668
+1458241095.01290010	+9.79101563	-6.27978516	-0.63281250	+45.54931641	-6.10839844	-64.09423828	+2548	+9.69873047	-5.48876953	-0.39111328	+1.66992188	-19.68750000	+16.01806641	+2124	+7.21582031	-9.80859375	-0.58007813	+57.08496094	+0.46142578	-30.73974609	+1668
+1458241095.01710010	+9.79101563	-6.27539063	-0.63281250	+45.54931641	-6.10839844	-64.09423828	+2552	+9.69873047	-5.48437500	-0.39111328	+1.66992188	-19.70947266	+16.01806641	+2124	+7.21582031	-9.80859375	-0.58007813	+57.08496094	+0.43945313	-30.73974609	+1664
+1458241095.02130010	+9.79101563	-6.27539063	-0.62841797	+45.57128906	-6.10839844	-64.09423828	+2552	+9.69873047	-5.48437500	-0.39111328	+1.66992188	-19.70947266	+16.01806641	+2128	+7.21582031	-9.80859375	-0.58007813	+57.08496094	+0.43945313	-30.73974609	+1664
+1458241095.02539990	+9.79101563	-6.27539063	-0.62841797	+45.57128906	-6.13037109	-64.09423828	+2556	+9.69873047	-5.48437500	-0.39111328	+1.66992188	-19.70947266	+16.04003906	+2128	+7.21582031	-9.80859375	-0.58007813	+57.08496094	+0.43945313	-30.73974609	+1660
+1458241095.02959990	+9.79101563	-6.27539063	-0.62841797	+45.57128906	-6.13037109	-64.09423828	+2556	+9.69873047	-5.48437500	-0.39111328	+1.66992188	-19.70947266	+16.04003906	+2128	+7.21582031	-9.80419922	-0.58007813	+57.08496094	+0.43945313	-30.73974609	+1660
+1458241095.03379990	+9.79101563	-6.27539063	-0.62841797	+45.57128906	-6.15234375	-64.09423828	+2556	+9.69873047	-5.48437500	-0.39111328	+1.66992188	-19.73144531	+16.04003906	+2128	+7.22021484	-9.80419922	-0.58007813	+57.10693359	+0.41748047	-30.76171875	+1660
+1458241095.03790000	+9.79101563	-6.27539063	-0.62841797	+45.57128906	-6.15234375	-64.09423828	+2560	+9.69873047	-5.48437500	-0.39111328	+1.66992188	-19.73144531	+16.04003906	+2132	+7.22021484	-9.80419922	-0.58007813	+57.10693359	+0.41748047	-30.76171875	+1656
+1458241095.04210000	+9.79101563	-6.27539063	-0.62841797	+45.59326172	-6.15234375	-64.09423828	+2560	+9.69873047	-5.48437500	-0.39111328	+1.66992188	-19.73144531	+16.06201172	+2132	+7.22021484	-9.80419922	-0.58007813	+57.12890625	+0.41748047	-30.76171875	+1656
+1458241095.04620000	+9.79101563	-6.27539063	-0.62841797	+45.59326172	-6.17431641	-64.09423828	+2564	+9.69873047	-5.48437500	-0.38671875	+1.66992188	-19.73144531	+16.06201172	+2132	+7.22021484	-9.80419922	-0.58007813	+57.15087891	+0.41748047	-30.78369141	+1656
+1458241095.05040000	+9.79101563	-6.27099609	-0.62841797	+45.59326172	-6.17431641	-64.09423828	+2564	+9.69873047	-5.48437500	-0.38671875	+1.66992188	-19.73144531	+16.06201172	+2132	+7.22460938	-9.79980469	-0.57568359	+57.15087891	+0.41748047	-30.78369141	+1656
+1458241095.05460000	+9.79101563	-6.27099609	-0.62841797	+45.59326172	-6.17431641	-64.09423828	+2564	+9.69873047	-5.48437500	-0.38671875	+1.66992188	-19.73144531	+16.08398438	+2132	+7.22460938	-9.79980469	-0.57568359	+57.17285156	+0.41748047	-30.78369141	+1656
+1458241095.05870010	+9.79101563	-6.27099609	-0.62841797	+45.61523438	-6.19628906	-64.09423828	+2568	+9.69873047	-5.48437500	-0.38671875	+1.66992188	-19.75341797	+16.08398438	+2136	+7.22460938	-9.79980469	-0.57568359	+57.17285156	+0.41748047	-30.78369141	+1656
+1458241095.06290010	+9.79101563	-6.27099609	-0.62841797	+45.61523438	-6.19628906	-64.09423828	+2568	+9.69873047	-5.47998047	-0.38671875	+1.66992188	-19.75341797	+16.10595703	+2136	+7.22460938	-9.79980469	-0.57568359	+57.19482422	+0.41748047	-30.80566406	+1656
+1458241095.06710000	+9.79101563	-6.27099609	-0.62841797	+45.63720703	-6.21826172	-64.09423828	+2572	+9.69433594	-5.47998047	-0.38671875	+1.66992188	-19.75341797	+16.12792969	+2136	+7.22900391	-9.79980469	-0.57568359	+57.21679688	+0.41748047	-30.80566406	+1656
+1458241095.07119990	+9.79101563	-6.27099609	-0.62841797	+45.63720703	-6.21826172	-64.09423828	+2572	+9.69433594	-5.47998047	-0.38671875	+1.66992188	-19.77539063	+16.14990234	+2136	+7.22900391	-9.79980469	-0.57568359	+57.21679688	+0.41748047	-30.80566406	+1656
+1458241095.07540010	+9.79101563	-6.26660156	-0.62402344	+45.65917969	-6.24023438	-64.09423828	+2572	+9.69433594	-5.47558594	-0.38671875	+1.66992188	-19.77539063	+16.17187500	+2140	+7.22900391	-9.79541016	-0.57128906	+57.23876953	+0.41748047	-30.80566406	+1656
+1458241095.07960010	+9.79101563	-6.26660156	-0.62402344	+45.65917969	-6.24023438	-64.09423828	+2576	+9.69433594	-5.47558594	-0.38232422	+1.66992188	-19.77539063	+16.19384766	+2140	+7.22900391	-9.79541016	-0.57128906	+57.26074219	+0.41748047	-30.80566406	+1656
+1458241095.08369990	+9.79101563	-6.26660156	-0.62402344	+45.68115234	-6.26220703	-64.09423828	+2576	+9.69433594	-5.47558594	-0.38232422	+1.66992188	-19.79736328	+16.21582031	+2140	+7.23339844	-9.79541016	-0.57128906	+57.26074219	+0.41748047	-30.80566406	+1656
+1458241095.08789990	+9.79101563	-6.26220703	-0.62402344	+45.70312500	-6.26220703	-64.09423828	+2580	+9.69433594	-5.47119141	-0.38232422	+1.69189453	-19.79736328	+16.23779297	+2140	+7.23339844	-9.79541016	-0.57128906	+57.28271484	+0.41748047	-30.80566406	+1652
+1458241095.09209990	+9.79101563	-6.26220703	-0.62402344	+45.72509766	-6.28417969	-64.07226563	+2580	+9.69433594	-5.47119141	-0.37792969	+1.69189453	-19.79736328	+16.25976563	+2140	+7.23339844	-9.79541016	-0.57128906	+57.28271484	+0.39550781	-30.80566406	+1652
+1458241095.09620000	+9.79101563	-6.26220703	-0.62402344	+45.72509766	-6.28417969	-64.07226563	+2580	+9.69433594	-5.46679688	-0.37792969	+1.71386719	-19.81933594	+16.25976563	+2144	+7.23339844	-9.79101563	-0.57128906	+57.30468750	+0.39550781	-30.80566406	+1652
+1458241095.10040000	+9.79101563	-6.25781250	-0.61962891	+45.74707031	-6.30615234	-64.07226563	+2580	+9.69433594	-5.46240234	-0.37792969	+1.71386719	-19.81933594	+16.28173828	+2144	+7.23339844	-9.79101563	-0.57568359	+57.30468750	+0.39550781	-30.80566406	+1652
+1458241095.10460000	+9.79101563	-6.25781250	-0.61962891	+45.76904297	-6.30615234	-64.07226563	+2584	+9.69433594	-5.46240234	-0.37792969	+1.73583984	-19.81933594	+16.28173828	+2144	+7.22900391	-9.79101563	-0.57568359	+57.30468750	+0.37353516	-30.78369141	+1652
+1458241095.10870000	+9.79101563	-6.25341797	-0.61962891	+45.79101563	-6.30615234	-64.07226563	+2584	+9.69433594	-5.46240234	-0.37353516	+1.75781250	-19.81933594	+16.30371094	+2144	+7.22900391	-9.79101563	-0.57568359	+57.30468750	+0.37353516	-30.78369141	+1652
+1458241095.11290000	+9.79101563	-6.25341797	-0.61962891	+45.81298828	-6.32812500	-64.07226563	+2584	+9.69433594	-5.45800781	-0.37353516	+1.75781250	-19.81933594	+16.30371094	+2144	+7.22900391	-9.79101563	-0.57568359	+57.30468750	+0.37353516	-30.76171875	+1652
+1458241095.12120010	+9.78662109	-6.24902344	-0.61962891	+45.85693359	-6.32812500	-64.05029297	+2584	+9.68994141	-5.45800781	-0.37353516	+1.77978516	-19.81933594	+16.30371094	+2140	+7.22460938	-9.79101563	-0.58007813	+57.32666016	+0.35156250	-30.73974609	+1652
+1458241095.12540010	+9.78662109	-6.24462891	-0.61962891	+45.87890625	-6.32812500	-64.05029297	+2580	+9.68994141	-5.45361328	-0.36914063	+1.80175781	-19.81933594	+16.30371094	+2140	+7.22460938	-9.79101563	-0.58007813	+57.32666016	+0.32958984	-30.71777344	+1652
+1458241095.12949990	+9.78662109	-6.24462891	-0.61962891	+45.90087891	-6.35009766	-64.05029297	+2580	+9.68994141	-5.45361328	-0.36914063	+1.80175781	-19.81933594	+16.30371094	+2140	+7.22460938	-9.79101563	-0.58447266	+57.32666016	+0.32958984	-30.71777344	+1652
+1458241095.13369990	+9.78662109	-6.24023438	-0.61962891	+45.92285156	-6.35009766	-64.05029297	+2580	+9.68994141	-5.45361328	-0.36914063	+1.80175781	-19.81933594	+16.32568359	+2140	+7.22460938	-9.79101563	-0.58447266	+57.32666016	+0.32958984	-30.69580078	+1652
+1458241095.13790010	+9.78662109	-6.24023438	-0.61962891	+45.94482422	-6.35009766	-64.02832031	+2580	+9.68994141	-5.45361328	-0.36914063	+1.82373047	-19.81933594	+16.32568359	+2136	+7.22021484	-9.78662109	-0.58447266	+57.34863281	+0.30761719	-30.69580078	+1648
+1458241095.14200000	+9.78662109	-6.24023438	-0.61962891	+45.96679688	-6.37207031	-64.02832031	+2576	+9.68994141	-5.45361328	-0.36914063	+1.82373047	-19.81933594	+16.34765625	+2136	+7.22021484	-9.78662109	-0.58447266	+57.37060547	+0.30761719	-30.69580078	+1648
+1458241095.14619990	+9.78662109	-6.24023438	-0.61962891	+45.98876953	-6.37207031	-64.02832031	+2576	+9.68994141	-5.44921875	-0.36914063	+1.82373047	-19.81933594	+16.34765625	+2136	+7.22460938	-9.78662109	-0.58447266	+57.39257813	+0.30761719	-30.67382813	+1648
+1458241095.15039990	+9.78662109	-6.23583984	-0.61523438	+45.98876953	-6.39404297	-64.02832031	+2576	+9.68554688	-5.44921875	-0.36914063	+1.82373047	-19.81933594	+16.36962891	+2132	+7.22460938	-9.78222656	-0.58447266	+57.41455078	+0.30761719	-30.69580078	+1648
+1458241095.15870000	+9.79101563	-6.23583984	-0.61523438	+46.03271484	-6.43798828	-64.02832031	+2572	+9.68554688	-5.44921875	-0.36914063	+1.82373047	-19.84130859	+16.41357422	+2132	+7.22900391	-9.78222656	-0.58007813	+57.48046875	+0.30761719	-30.69580078	+1648
+1458241095.16290000	+9.79101563	-6.23583984	-0.61523438	+46.03271484	-6.45996094	-64.00634766	+2572	+9.68554688	-5.44921875	-0.36914063	+1.80175781	-19.84130859	+16.43554688	+2128	+7.22900391	-9.77783203	-0.57568359	+57.52441406	+0.30761719	-30.71777344	+1652
+1458241095.16700010	+9.79101563	-6.23583984	-0.61523438	+46.05468750	-6.45996094	-64.00634766	+2572	+9.68554688	-5.44921875	-0.36914063	+1.80175781	-19.84130859	+16.45751953	+2128	+7.23339844	-9.77783203	-0.57568359	+57.54638672	+0.30761719	-30.71777344	+1652
+1458241095.17120000	+9.79101563	-6.23583984	-0.61523438	+46.05468750	-6.48193359	-64.00634766	+2568	+9.68554688	-5.44921875	-0.36914063	+1.80175781	-19.84130859	+16.47949219	+2128	+7.23779297	-9.77343750	-0.57128906	+57.59033203	+0.30761719	-30.73974609	+1656
+1458241095.17540000	+9.79101563	-6.23583984	-0.61523438	+46.07666016	-6.50390625	-63.98437500	+2568	+9.68554688	-5.44921875	-0.36914063	+1.80175781	-19.84130859	+16.50146484	+2128	+7.23779297	-9.77343750	-0.57128906	+57.63427734	+0.30761719	-30.73974609	+1656
+1458241095.18370010	+9.79101563	-6.23144531	-0.61523438	+46.09863281	-6.54785156	-63.98437500	+2568	+9.68554688	-5.44482422	-0.36914063	+1.77978516	-19.86328125	+16.56738281	+2124	+7.24218750	-9.76904297	-0.56689453	+57.70019531	+0.30761719	-30.76171875	+1660
+1458241095.18790010	+9.79101563	-6.23144531	-0.61523438	+46.09863281	-6.56982422	-63.98437500	+2568	+9.68554688	-5.44482422	-0.36914063	+1.77978516	-19.86328125	+16.58935547	+2124	+7.24658203	-9.76464844	-0.56689453	+57.72216797	+0.30761719	-30.78369141	+1664
+1458241095.19199990	+9.79101563	-6.23144531	-0.61523438	+46.12060547	-6.59179688	-63.96240234	+2568	+9.68554688	-5.44482422	-0.36914063	+1.77978516	-19.86328125	+16.61132813	+2124	+7.24658203	-9.76464844	-0.56689453	+57.74414063	+0.30761719	-30.78369141	+1664
+1458241095.19619990	+9.79101563	-6.23144531	-0.61523438	+46.12060547	-6.61376953	-63.96240234	+2572	+9.68554688	-5.44482422	-0.36474609	+1.77978516	-19.86328125	+16.63330078	+2124	+7.24658203	-9.76464844	-0.56250000	+57.74414063	+0.28564453	-30.78369141	+1668
+1458241095.20030000	+9.79101563	-6.23144531	-0.61523438	+46.14257813	-6.63574219	-63.94042969	+2572	+9.68554688	-5.44482422	-0.36474609	+1.77978516	-19.86328125	+16.65527344	+2124	+7.24658203	-9.76464844	-0.56250000	+57.76611328	+0.28564453	-30.78369141	+1668
+1458241095.20450000	+9.79101563	-6.23144531	-0.61523438	+46.14257813	-6.63574219	-63.94042969	+2572	+9.68554688	-5.44482422	-0.36474609	+1.77978516	-19.86328125	+16.67724609	+2124	+7.24658203	-9.76025391	-0.56250000	+57.76611328	+0.28564453	-30.78369141	+1672
+1458241095.21280000	+9.79101563	-6.23144531	-0.61523438	+46.18652344	-6.67968750	-63.89648438	+2572	+9.68115234	-5.44042969	-0.36474609	+1.75781250	-19.88525391	+16.69921875	+2124	+7.24658203	-9.76025391	-0.56689453	+57.76611328	+0.26367188	-30.76171875	+1672
+1458241095.21700000	+9.78662109	-6.22705078	-0.61523438	+46.20849609	-6.70166016	-63.89648438	+2572	+9.68115234	-5.44042969	-0.36474609	+1.75781250	-19.88525391	+16.72119141	+2120	+7.24658203	-9.76025391	-0.56689453	+57.76611328	+0.26367188	-30.76171875	+1676
+1458241095.22120000	+9.78662109	-6.22705078	-0.61083984	+46.20849609	-6.72363281	-63.87451172	+2572	+9.68115234	-5.44042969	-0.36474609	+1.75781250	-19.88525391	+16.72119141	+2120	+7.24218750	-9.76025391	-0.56689453	+57.74414063	+0.24169922	-30.73974609	+1676
+1458241095.22530010	+9.78662109	-6.22705078	-0.61083984	+46.25244141	-6.72363281	-63.87451172	+2572	+9.68115234	-5.44042969	-0.36035156	+1.75781250	-19.88525391	+16.74316406	+2120	+7.24218750	-9.76464844	-0.57128906	+57.74414063	+0.24169922	-30.71777344	+1680
+1458241095.22950010	+9.78662109	-6.22705078	-0.61083984	+46.27441406	-6.74560547	-63.85253906	+2572	+9.68115234	-5.44042969	-0.36035156	+1.75781250	-19.88525391	+16.74316406	+2120	+7.23779297	-9.76464844	-0.57128906	+57.72216797	+0.21972656	-30.71777344	+1680
+1458241095.23370000	+9.78222656	-6.22705078	-0.61083984	+46.29638672	-6.76757813	-63.83056641	+2572	+9.68115234	-5.44042969	-0.36035156	+1.75781250	-19.88525391	+16.76513672	+2120	+7.23779297	-9.76464844	-0.57128906	+57.72216797	+0.21972656	-30.69580078	+1680
+1458241095.23779990	+9.78222656	-6.22265625	-0.61083984	+46.31835938	-6.78955078	-63.80859375	+2568	+9.68115234	-5.44042969	-0.36035156	+1.75781250	-19.86328125	+16.76513672	+2120	+7.23339844	-9.76464844	-0.57568359	+57.70019531	+0.21972656	-30.69580078	+1680
+1458241095.24200010	+9.78222656	-6.22265625	-0.61083984	+46.36230469	-6.81152344	-63.76464844	+2568	+9.68115234	-5.44042969	-0.36035156	+1.75781250	-19.86328125	+16.78710938	+2120	+7.23339844	-9.76464844	-0.57568359	+57.70019531	+0.21972656	-30.67382813	+1684
+1458241095.25029990	+9.78222656	-6.22265625	-0.61083984	+46.42822266	-6.87744141	-63.72070313	+2564	+9.67675781	-5.43603516	-0.35595703	+1.73583984	-19.86328125	+16.83105469	+2116	+7.22900391	-9.76464844	-0.57568359	+57.67822266	+0.19775391	-30.65185547	+1684
+1458241095.25449990	+9.77783203	-6.22265625	-0.61083984	+46.47216797	-6.89941406	-63.67675781	+2564	+9.67675781	-5.43603516	-0.35595703	+1.73583984	-19.86328125	+16.85302734	+2116	+7.22900391	-9.76464844	-0.58007813	+57.67822266	+0.19775391	-30.62988281	+1684
+1458241095.25869990	+9.77783203	-6.22265625	-0.61083984	+46.51611328	-6.94335938	-63.65478516	+2564	+9.67675781	-5.43603516	-0.35595703	+1.73583984	-19.86328125	+16.87500000	+2116	+7.22460938	-9.76464844	-0.58007813	+57.67822266	+0.19775391	-30.62988281	+1680
+1458241095.26280000	+9.77783203	-6.22265625	-0.61083984	+46.56005859	-6.96533203	-63.58886719	+2560	+9.67675781	-5.43603516	-0.35595703	+1.73583984	-19.86328125	+16.89697266	+2116	+7.22460938	-9.76464844	-0.58007813	+57.67822266	+0.19775391	-30.62988281	+1680
+1458241095.26700000	+9.77783203	-6.21826172	-0.61083984	+46.60400391	-7.00927734	-63.54492188	+2560	+9.67675781	-5.43603516	-0.35595703	+1.73583984	-19.86328125	+16.91894531	+2116	+7.22460938	-9.76464844	-0.57568359	+57.70019531	+0.19775391	-30.60791016	+1680
+1458241095.27119990	+9.77783203	-6.21826172	-0.61083984	+46.64794922	-7.05322266	-63.50097656	+2556	+9.67675781	-5.43603516	-0.35595703	+1.71386719	-19.84130859	+16.96289063	+2116	+7.22900391	-9.76464844	-0.57568359	+57.70019531	+0.21972656	-30.60791016	+1680
+1458241095.27530000	+9.78222656	-6.21826172	-0.61083984	+46.69189453	-7.09716797	-63.43505859	+2556	+9.67675781	-5.43603516	-0.35595703	+1.71386719	-19.84130859	+17.00683594	+2116	+7.22900391	-9.76464844	-0.57568359	+57.72216797	+0.21972656	-30.60791016	+1680
+1458241095.28360010	+9.78222656	-6.21826172	-0.61523438	+46.77978516	-7.18505859	-63.32519531	+2556	+9.67236328	-5.43164063	-0.35595703	+1.69189453	-19.84130859	+17.07275391	+2116	+7.23339844	-9.76025391	-0.57128906	+57.76611328	+0.21972656	-30.60791016	+1684
+1458241095.28780010	+9.78222656	-6.21826172	-0.61523438	+46.82373047	-7.22900391	-63.28125000	+2556	+9.67236328	-5.43164063	-0.35595703	+1.69189453	-19.84130859	+17.11669922	+2116	+7.23339844	-9.76025391	-0.57128906	+57.78808594	+0.24169922	-30.60791016	+1684
+1458241095.29200010	+9.78222656	-6.21826172	-0.61523438	+46.84570313	-7.27294922	-63.21533203	+2556	+9.67236328	-5.43164063	-0.35595703	+1.66992188	-19.84130859	+17.16064453	+2116	+7.23779297	-9.76025391	-0.57128906	+57.81005859	+0.24169922	-30.60791016	+1684
+1458241095.29609990	+9.78222656	-6.21826172	-0.61523438	+46.88964844	-7.29492188	-63.14941406	+2556	+9.67236328	-5.43164063	-0.35595703	+1.64794922	-19.81933594	+17.18261719	+2116	+7.23779297	-9.76025391	-0.56689453	+57.83203125	+0.26367188	-30.60791016	+1688
+1458241095.30029990	+9.78222656	-6.21826172	-0.61962891	+46.91162109	-7.31689453	-63.10546875	+2556	+9.67236328	-5.43164063	-0.35595703	+1.64794922	-19.81933594	+17.22656250	+2116	+7.24218750	-9.75585938	-0.56689453	+57.85400391	+0.26367188	-30.60791016	+1688
+1458241095.30450010	+9.78222656	-6.21826172	-0.61962891	+46.95556641	-7.33886719	-63.06152344	+2556	+9.66796875	-5.43164063	-0.35595703	+1.62597656	-19.81933594	+17.24853516	+2116	+7.24218750	-9.75585938	-0.56250000	+57.87597656	+0.26367188	-30.60791016	+1688
+1458241095.31279990	+9.78222656	-6.21386719	-0.62402344	+46.99951172	-7.36083984	-62.97363281	+2556	+9.66796875	-5.43164063	-0.35595703	+1.60400391	-19.84130859	+17.29248047	+2116	+7.24658203	-9.75585938	-0.56250000	+57.91992188	+0.28564453	-30.60791016	+1692
+1458241095.31699990	+9.78222656	-6.21386719	-0.62402344	+47.02148438	-7.36083984	-62.95166016	+2556	+9.66796875	-5.43164063	-0.35595703	+1.60400391	-19.84130859	+17.31445313	+2116	+7.24658203	-9.75585938	-0.56250000	+57.91992188	+0.30761719	-30.58593750	+1692
+1458241095.32110000	+9.78222656	-6.21386719	-0.62402344	+47.04345703	-7.36083984	-62.90771484	+2556	+9.66796875	-5.43164063	-0.35595703	+1.58203125	-19.84130859	+17.31445313	+2116	+7.24658203	-9.75146484	-0.56250000	+57.94189453	+0.30761719	-30.58593750	+1696
+1458241095.32530000	+9.78222656	-6.21386719	-0.62402344	+47.06542969	-7.33886719	-62.88574219	+2556	+9.66796875	-5.43164063	-0.35595703	+1.56005859	-19.84130859	+17.31445313	+2116	+7.24658203	-9.75146484	-0.56250000	+57.94189453	+0.30761719	-30.56396484	+1696
+1458241095.32950000	+9.78222656	-6.21386719	-0.62402344	+47.08740234	-7.33886719	-62.86376953	+2552	+9.66796875	-5.43164063	-0.35595703	+1.56005859	-19.86328125	+17.31445313	+2116	+7.24658203	-9.75146484	-0.56250000	+57.94189453	+0.30761719	-30.54199219	+1696
+1458241095.33360000	+9.78222656	-6.21386719	-0.62841797	+47.10937500	-7.31689453	-62.84179688	+2552	+9.66796875	-5.43164063	-0.35156250	+1.53808594	-19.86328125	+17.33642578	+2116	+7.24658203	-9.75585938	-0.56250000	+57.94189453	+0.30761719	-30.52001953	+1696
+1458241095.34200000	+9.78222656	-6.21386719	-0.62841797	+47.10937500	-7.27294922	-62.81982422	+2548	+9.66357422	-5.42724609	-0.35156250	+1.53808594	-19.88525391	+17.31445313	+2116	+7.24218750	-9.75585938	-0.56689453	+57.91992188	+0.30761719	-30.45410156	+1700
+1458241095.34610010	+9.78222656	-6.21386719	-0.62841797	+47.13134766	-7.25097656	-62.81982422	+2548	+9.66357422	-5.42724609	-0.35156250	+1.51611328	-19.88525391	+17.31445313	+2116	+7.23779297	-9.75585938	-0.56689453	+57.91992188	+0.30761719	-30.43212891	+1700
+1458241095.35030010	+9.78222656	-6.20947266	-0.62841797	+47.13134766	-7.22900391	-62.79785156	+2544	+9.66357422	-5.42724609	-0.34716797	+1.51611328	-19.88525391	+17.31445313	+2116	+7.23779297	-9.75585938	-0.57128906	+57.89794922	+0.30761719	-30.41015625	+1704
+1458241095.35439990	+9.77783203	-6.20947266	-0.62841797	+47.13134766	-7.20703125	-62.79785156	+2544	+9.66357422	-5.42724609	-0.34716797	+1.51611328	-19.90722656	+17.31445313	+2116	+7.23339844	-9.75585938	-0.57128906	+57.89794922	+0.30761719	-30.38818359	+1704
+1458241095.35859990	+9.77783203	-6.20947266	-0.62841797	+47.13134766	-7.18505859	-62.79785156	+2540	+9.66357422	-5.42724609	-0.34716797	+1.49414063	-19.90722656	+17.31445313	+2116	+7.23339844	-9.76025391	-0.57568359	+57.87597656	+0.30761719	-30.36621094	+1704
+1458241095.36690000	+9.77783203	-6.20947266	-0.63281250	+47.13134766	-7.16308594	-62.77587891	+2536	+9.66357422	-5.42724609	-0.34716797	+1.49414063	-19.92919922	+17.31445313	+2112	+7.22900391	-9.76025391	-0.57568359	+57.85400391	+0.30761719	-30.32226563	+1704
+1458241095.37529990	+9.77783203	-6.21386719	-0.63281250	+47.13134766	-7.14111328	-62.75390625	+2532	+9.66357422	-5.42724609	-0.34716797	+1.47216797	-19.92919922	+17.31445313	+2112	+7.22460938	-9.76025391	-0.58007813	+57.85400391	+0.30761719	-30.27832031	+1700
+1458241095.37940000	+9.77783203	-6.21386719	-0.63281250	+47.13134766	-7.14111328	-62.75390625	+2532	+9.66357422	-5.42724609	-0.34277344	+1.47216797	-19.92919922	+17.31445313	+2112	+7.22460938	-9.76025391	-0.58007813	+57.85400391	+0.30761719	-30.27832031	+1700
+1458241095.38360000	+9.77783203	-6.21386719	-0.63281250	+47.13134766	-7.11914063	-62.75390625	+2528	+9.66357422	-5.42724609	-0.34277344	+1.45019531	-19.95117188	+17.31445313	+2112	+7.22460938	-9.76025391	-0.58007813	+57.87597656	+0.30761719	-30.25634766	+1696
+1458241095.38780000	+9.77783203	-6.21386719	-0.63281250	+47.13134766	-7.11914063	-62.73193359	+2528	+9.66357422	-5.42724609	-0.34277344	+1.45019531	-19.95117188	+17.31445313	+2112	+7.22460938	-9.76025391	-0.58007813	+57.87597656	+0.30761719	-30.25634766	+1696
+1458241095.39610000	+9.77783203	-6.21386719	-0.63281250	+47.13134766	-7.11914063	-62.73193359	+2524	+9.66357422	-5.42724609	-0.34277344	+1.42822266	-19.95117188	+17.31445313	+2112	+7.22900391	-9.76025391	-0.57568359	+57.91992188	+0.32958984	-30.25634766	+1696
+1458241095.40030000	+9.77783203	-6.21386719	-0.63281250	+47.13134766	-7.11914063	-62.73193359	+2524	+9.66357422	-5.42724609	-0.34716797	+1.42822266	-19.95117188	+17.33642578	+2112	+7.22900391	-9.75585938	-0.57568359	+57.91992188	+0.32958984	-30.25634766	+1696
+1458241095.40440010	+9.77783203	-6.21386719	-0.63281250	+47.13134766	-7.11914063	-62.73193359	+2520	+9.66357422	-5.42724609	-0.34716797	+1.40625000	-19.95117188	+17.33642578	+2112	+7.23339844	-9.75585938	-0.57568359	+57.94189453	+0.32958984	-30.25634766	+1696
+1458241095.40860010	+9.77783203	-6.21386719	-0.63720703	+47.13134766	-7.11914063	-62.70996094	+2520	+9.66357422	-5.42724609	-0.34716797	+1.40625000	-19.95117188	+17.33642578	+2112	+7.23339844	-9.75585938	-0.57128906	+57.96386719	+0.35156250	-30.27832031	+1696
+1458241095.41280010	+9.77783203	-6.21386719	-0.63720703	+47.13134766	-7.11914063	-62.70996094	+2520	+9.66357422	-5.42724609	-0.34716797	+1.40625000	-19.95117188	+17.35839844	+2112	+7.23779297	-9.75585938	-0.57128906	+57.98583984	+0.35156250	-30.27832031	+1696
+1458241095.41689990	+9.77783203	-6.21386719	-0.63720703	+47.13134766	-7.11914063	-62.70996094	+2516	+9.66357422	-5.42724609	-0.34716797	+1.38427734	-19.95117188	+17.35839844	+2112	+7.23779297	-9.75585938	-0.56689453	+58.00781250	+0.35156250	-30.27832031	+1696
+1458241095.42529990	+9.77783203	-6.21386719	-0.63720703	+47.13134766	-7.09716797	-62.70996094	+2516	+9.66357422	-5.42724609	-0.34716797	+1.38427734	-19.97314453	+17.35839844	+2112	+7.24218750	-9.75146484	-0.56689453	+58.02978516	+0.37353516	-30.30029297	+1696
+1458241095.42940000	+9.77783203	-6.21386719	-0.63720703	+47.13134766	-7.09716797	-62.70996094	+2516	+9.66357422	-5.43164063	-0.34716797	+1.38427734	-19.97314453	+17.35839844	+2112	+7.24658203	-9.75146484	-0.56250000	+58.05175781	+0.37353516	-30.30029297	+1696
+1458241095.43359990	+9.77783203	-6.21386719	-0.63720703	+47.13134766	-7.09716797	-62.70996094	+2512	+9.66357422	-5.43164063	-0.34716797	+1.36230469	-19.97314453	+17.35839844	+2112	+7.24658203	-9.75146484	-0.56250000	+58.05175781	+0.37353516	-30.32226563	+1696
+1458241095.43770000	+9.77783203	-6.21386719	-0.63720703	+47.13134766	-7.09716797	-62.70996094	+2512	+9.66357422	-5.43164063	-0.34716797	+1.36230469	-19.97314453	+17.35839844	+2112	+7.24658203	-9.75146484	-0.56250000	+58.07373047	+0.37353516	-30.32226563	+1696
+1458241095.44190000	+9.77783203	-6.21386719	-0.63720703	+47.13134766	-7.09716797	-62.73193359	+2512	+9.66357422	-5.43164063	-0.34716797	+1.36230469	-19.99511719	+17.35839844	+2112	+7.24658203	-9.75146484	-0.56250000	+58.07373047	+0.37353516	-30.32226563	+1696
+1458241095.44610000	+9.77783203	-6.21386719	-0.63720703	+47.13134766	-7.09716797	-62.73193359	+2512	+9.66357422	-5.43164063	-0.34716797	+1.36230469	-19.99511719	+17.33642578	+2112	+7.24658203	-9.75146484	-0.56250000	+58.07373047	+0.37353516	-30.32226563	+1696
+1458241095.45440010	+9.77783203	-6.21386719	-0.63281250	+47.10937500	-7.09716797	-62.73193359	+2512	+9.66357422	-5.43164063	-0.34716797	+1.36230469	-19.99511719	+17.33642578	+2112	+7.24658203	-9.75146484	-0.56250000	+58.07373047	+0.37353516	-30.32226563	+1696
+1458241095.45860000	+9.77783203	-6.21386719	-0.63281250	+47.10937500	-7.09716797	-62.73193359	+2508	+9.66357422	-5.43164063	-0.34277344	+1.36230469	-20.01708984	+17.31445313	+2112	+7.24658203	-9.75146484	-0.56250000	+58.05175781	+0.37353516	-30.32226563	+1696
+1458241095.46269990	+9.77783203	-6.21386719	-0.63281250	+47.10937500	-7.09716797	-62.75390625	+2508	+9.66357422	-5.43164063	-0.34277344	+1.36230469	-20.01708984	+17.29248047	+2116	+7.24658203	-9.75585938	-0.56250000	+58.05175781	+0.37353516	-30.32226563	+1696
+1458241095.46690010	+9.77783203	-6.21386719	-0.63281250	+47.10937500	-7.09716797	-62.75390625	+2508	+9.66357422	-5.43164063	-0.34277344	+1.36230469	-20.03906250	+17.29248047	+2116	+7.24218750	-9.75585938	-0.56250000	+58.05175781	+0.37353516	-30.32226563	+1696
+1458241095.47110010	+9.77783203	-6.21386719	-0.63281250	+47.10937500	-7.07519531	-62.75390625	+2508	+9.66357422	-5.43164063	-0.34277344	+1.36230469	-20.03906250	+17.27050781	+2116	+7.24218750	-9.75585938	-0.56250000	+58.05175781	+0.37353516	-30.32226563	+1696
+1458241095.47939990	+9.77783203	-6.21386719	-0.63281250	+47.10937500	-7.07519531	-62.77587891	+2508	+9.66357422	-5.43164063	-0.34277344	+1.36230469	-20.06103516	+17.22656250	+2116	+7.24218750	-9.75585938	-0.56250000	+58.02978516	+0.35156250	-30.32226563	+1696
+1458241095.48359990	+9.77783203	-6.21386719	-0.63281250	+47.08740234	-7.07519531	-62.77587891	+2508	+9.66357422	-5.43164063	-0.33837891	+1.36230469	-20.08300781	+17.20458984	+2116	+7.24218750	-9.75585938	-0.56250000	+58.02978516	+0.35156250	-30.32226563	+1696
+1458241095.48770000	+9.77783203	-6.21386719	-0.63281250	+47.08740234	-7.05322266	-62.79785156	+2508	+9.66357422	-5.43164063	-0.33837891	+1.36230469	-20.08300781	+17.18261719	+2116	+7.24218750	-9.75585938	-0.56689453	+58.00781250	+0.35156250	-30.32226563	+1696
+1458241095.49190000	+9.77783203	-6.21386719	-0.63281250	+47.08740234	-7.05322266	-62.81982422	+2508	+9.66357422	-5.43164063	-0.33837891	+1.36230469	-20.10498047	+17.16064453	+2116	+7.23779297	-9.75585938	-0.56689453	+58.00781250	+0.35156250	-30.32226563	+1696
+1458241095.49609990	+9.77783203	-6.21826172	-0.63281250	+47.06542969	-7.03125000	-62.84179688	+2508	+9.66357422	-5.43164063	-0.33837891	+1.36230469	-20.12695313	+17.13867188	+2116	+7.23779297	-9.75585938	-0.56689453	+58.00781250	+0.35156250	-30.32226563	+1696
+1458241095.50440000	+9.77783203	-6.21826172	-0.62841797	+47.02148438	-7.00927734	-62.88574219	+2508	+9.66796875	-5.43164063	-0.33837891	+1.36230469	-20.14892578	+17.09472656	+2116	+7.23779297	-9.75585938	-0.56689453	+58.00781250	+0.32958984	-30.32226563	+1696
+1458241095.50850010	+9.77783203	-6.21826172	-0.62841797	+47.02148438	-7.00927734	-62.90771484	+2508	+9.66796875	-5.43164063	-0.33837891	+1.36230469	-20.14892578	+17.09472656	+2112	+7.23779297	-9.75585938	-0.56689453	+58.00781250	+0.32958984	-30.34423828	+1696
+1458241095.51270010	+9.78222656	-6.21826172	-0.62841797	+46.99951172	-6.98730469	-62.95166016	+2508	+9.66796875	-5.43603516	-0.33837891	+1.36230469	-20.17089844	+17.07275391	+2112	+7.23779297	-9.75585938	-0.56689453	+58.00781250	+0.32958984	-30.34423828	+1696
+1458241095.51690010	+9.78222656	-6.22265625	-0.62841797	+46.97753906	-6.98730469	-62.99560547	+2512	+9.66796875	-5.43603516	-0.33837891	+1.36230469	-20.17089844	+17.07275391	+2112	+7.23779297	-9.75585938	-0.56689453	+58.00781250	+0.32958984	-30.34423828	+1696
+1458241095.52099990	+9.78222656	-6.22265625	-0.62402344	+46.95556641	-6.98730469	-63.01757813	+2512	+9.66796875	-5.43603516	-0.33837891	+1.36230469	-20.19287109	+17.05078125	+2112	+7.23779297	-9.75585938	-0.56689453	+58.00781250	+0.32958984	-30.36621094	+1696
+1458241095.52940010	+9.78222656	-6.22265625	-0.62402344	+46.88964844	-6.96533203	-63.10546875	+2512	+9.66796875	-5.43603516	-0.33837891	+1.36230469	-20.21484375	+17.05078125	+2112	+7.24218750	-9.75585938	-0.56250000	+58.02978516	+0.32958984	-30.38818359	+1696
+1458241095.53350000	+9.78662109	-6.22705078	-0.62402344	+46.86767578	-6.94335938	-63.12744141	+2516	+9.66796875	-5.43603516	-0.33837891	+1.36230469	-20.21484375	+17.02880859	+2112	+7.24218750	-9.75585938	-0.56250000	+58.02978516	+0.32958984	-30.38818359	+1696
+1458241095.53769990	+9.78662109	-6.22705078	-0.61962891	+46.84570313	-6.94335938	-63.17138672	+2516	+9.66796875	-5.44042969	-0.33837891	+1.36230469	-20.23681641	+17.02880859	+2116	+7.24218750	-9.75585938	-0.56250000	+58.02978516	+0.32958984	-30.41015625	+1696
+1458241095.54189990	+9.78662109	-6.22705078	-0.61962891	+46.82373047	-6.94335938	-63.19335938	+2516	+9.66796875	-5.44042969	-0.33837891	+1.36230469	-20.23681641	+17.02880859	+2116	+7.24658203	-9.75585938	-0.56250000	+58.05175781	+0.32958984	-30.41015625	+1696
+1458241095.54600000	+9.78662109	-6.22705078	-0.61962891	+46.80175781	-6.92138672	-63.23730469	+2520	+9.66796875	-5.44042969	-0.33837891	+1.36230469	-20.25878906	+17.00683594	+2116	+7.24658203	-9.75585938	-0.56250000	+58.05175781	+0.32958984	-30.43212891	+1696
+1458241095.55020000	+9.78662109	-6.22705078	-0.61523438	+46.77978516	-6.92138672	-63.28125000	+2520	+9.66796875	-5.44042969	-0.33837891	+1.36230469	-20.25878906	+16.98486328	+2116	+7.24658203	-9.75585938	-0.55810547	+58.05175781	+0.32958984	-30.45410156	+1696
+1458241095.55850010	+9.79101563	-6.23144531	-0.61523438	+46.73583984	-6.89941406	-63.34716797	+2524	+9.67236328	-5.44042969	-0.33837891	+1.36230469	-20.28076172	+16.94091797	+2116	+7.24658203	-9.75585938	-0.55810547	+58.07373047	+0.30761719	-30.47607422	+1696
+1458241095.56270000	+9.79101563	-6.23144531	-0.61523438	+46.71386719	-6.87744141	-63.39111328	+2528	+9.67236328	-5.44042969	-0.33837891	+1.36230469	-20.30273438	+16.91894531	+2120	+7.24658203	-9.75585938	-0.55810547	+58.05175781	+0.30761719	-30.47607422	+1696
+1458241095.56690000	+9.79101563	-6.23144531	-0.61083984	+46.71386719	-6.85546875	-63.41308594	+2528	+9.67236328	-5.44042969	-0.33837891	+1.36230469	-20.30273438	+16.89697266	+2120	+7.24658203	-9.75585938	-0.55810547	+58.05175781	+0.30761719	-30.49804688	+1696
+1458241095.57100010	+9.79101563	-6.22705078	-0.61083984	+46.69189453	-6.83349609	-63.43505859	+2528	+9.67236328	-5.44042969	-0.33837891	+1.38427734	-20.30273438	+16.85302734	+2120	+7.24658203	-9.75585938	-0.55810547	+58.05175781	+0.30761719	-30.49804688	+1696
+1458241095.57520010	+9.79101563	-6.22705078	-0.61083984	+46.66992188	-6.81152344	-63.47900391	+2532	+9.67236328	-5.44042969	-0.33837891	+1.38427734	-20.32470703	+16.80908203	+2120	+7.24658203	-9.76025391	-0.55810547	+58.02978516	+0.28564453	-30.49804688	+1696
+1458241095.57940010	+9.79101563	-6.22705078	-0.61083984	+46.64794922	-6.78955078	-63.50097656	+2532	+9.67236328	-5.44042969	-0.33837891	+1.40625000	-20.32470703	+16.78710938	+2124	+7.24658203	-9.76025391	-0.56250000	+58.02978516	+0.28564453	-30.49804688	+1696
+1458241095.58769990	+9.79101563	-6.22705078	-0.61083984	+46.62597656	-6.74560547	-63.54492188	+2532	+9.67236328	-5.44042969	-0.33837891	+1.42822266	-20.34667969	+16.67724609	+2124	+7.24218750	-9.76025391	-0.56689453	+57.98583984	+0.24169922	-30.49804688	+1696
+1458241095.59180000	+9.79101563	-6.22705078	-0.61083984	+46.60400391	-6.72363281	-63.56689453	+2532	+9.67675781	-5.44042969	-0.33837891	+1.45019531	-20.36865234	+16.63330078	+2124	+7.23779297	-9.76464844	-0.56689453	+57.96386719	+0.24169922	-30.49804688	+1696
+1458241095.59600000	+9.79101563	-6.22705078	-0.61083984	+46.58203125	-6.70166016	-63.58886719	+2532	+9.67675781	-5.44042969	-0.33837891	+1.45019531	-20.36865234	+16.58935547	+2128	+7.23779297	-9.76464844	-0.56689453	+57.94189453	+0.21972656	-30.49804688	+1696
+1458241095.60019990	+9.78662109	-6.22705078	-0.61083984	+46.56005859	-6.67968750	-63.61083984	+2532	+9.67675781	-5.44042969	-0.33837891	+1.47216797	-20.36865234	+16.54541016	+2128	+7.23339844	-9.76464844	-0.57128906	+57.91992188	+0.21972656	-30.49804688	+1696
+1458241095.60430000	+9.78662109	-6.22705078	-0.61083984	+46.53808594	-6.65771484	-63.63281250	+2532	+9.67675781	-5.44042969	-0.33837891	+1.47216797	-20.36865234	+16.52343750	+2128	+7.23339844	-9.76904297	-0.57128906	+57.89794922	+0.19775391	-30.49804688	+1696
+1458241095.60850000	+9.78662109	-6.22705078	-0.61083984	+46.49414063	-6.63574219	-63.63281250	+2532	+9.67675781	-5.44482422	-0.33837891	+1.49414063	-20.36865234	+16.47949219	+2128	+7.22900391	-9.76904297	-0.57568359	+57.87597656	+0.19775391	-30.49804688	+1696
+1458241095.61680010	+9.78662109	-6.22705078	-0.61523438	+46.45019531	-6.59179688	-63.65478516	+2536	+9.67675781	-5.44482422	-0.33837891	+1.49414063	-20.39062500	+16.41357422	+2132	+7.22900391	-9.76904297	-0.57568359	+57.85400391	+0.17578125	-30.49804688	+1692
+1458241095.62100010	+9.78662109	-6.22705078	-0.61523438	+46.42822266	-6.56982422	-63.67675781	+2536	+9.67675781	-5.44482422	-0.33837891	+1.51611328	-20.39062500	+16.39160156	+2132	+7.22900391	-9.76904297	-0.57568359	+57.85400391	+0.17578125	-30.49804688	+1688
+1458241095.62520000	+9.78662109	-6.22705078	-0.61523438	+46.40625000	-6.56982422	-63.67675781	+2536	+9.67675781	-5.44482422	-0.33837891	+1.51611328	-20.39062500	+16.36962891	+2132	+7.22900391	-9.76904297	-0.57568359	+57.85400391	+0.17578125	-30.52001953	+1688
+1458241095.62930010	+9.78662109	-6.23144531	-0.61523438	+46.38427734	-6.54785156	-63.69873047	+2536	+9.67675781	-5.44482422	-0.33837891	+1.51611328	-20.41259766	+16.34765625	+2132	+7.22900391	-9.76904297	-0.57568359	+57.85400391	+0.17578125	-30.52001953	+1688
+1458241095.63350010	+9.79101563	-6.23144531	-0.61523438	+46.34033203	-6.52587891	-63.69873047	+2536	+9.67675781	-5.44482422	-0.33837891	+1.51611328	-20.41259766	+16.34765625	+2136	+7.22900391	-9.76904297	-0.57568359	+57.87597656	+0.17578125	-30.54199219	+1684
+1458241095.64179990	+9.79101563	-6.23144531	-0.61523438	+46.29638672	-6.50390625	-63.72070313	+2540	+9.67675781	-5.44482422	-0.33837891	+1.51611328	-20.41259766	+16.30371094	+2136	+7.23339844	-9.76904297	-0.57128906	+57.87597656	+0.17578125	-30.56396484	+1684
+1458241095.64599990	+9.79101563	-6.23144531	-0.61523438	+46.27441406	-6.50390625	-63.74267578	+2540	+9.67675781	-5.44482422	-0.34277344	+1.51611328	-20.41259766	+16.30371094	+2140	+7.23339844	-9.76904297	-0.57128906	+57.89794922	+0.17578125	-30.56396484	+1684
+1458241095.65019990	+9.79101563	-6.23583984	-0.61523438	+46.25244141	-6.48193359	-63.76464844	+2540	+9.67675781	-5.44921875	-0.34277344	+1.51611328	-20.43457031	+16.28173828	+2140	+7.23779297	-9.76904297	-0.56689453	+57.91992188	+0.17578125	-30.58593750	+1684
+1458241095.65430000	+9.79101563	-6.23583984	-0.61523438	+46.20849609	-6.48193359	-63.78662109	+2540	+9.67675781	-5.44921875	-0.34277344	+1.53808594	-20.43457031	+16.28173828	+2140	+7.23779297	-9.76904297	-0.56689453	+57.91992188	+0.17578125	-30.60791016	+1684
+1458241095.66269990	+9.79541016	-6.23583984	-0.61523438	+46.16455078	-6.45996094	-63.80859375	+2544	+9.68115234	-5.44921875	-0.34277344	+1.53808594	-20.43457031	+16.23779297	+2144	+7.24218750	-9.76464844	-0.56250000	+57.94189453	+0.19775391	-30.62988281	+1684
+1458241095.66680000	+9.79541016	-6.23583984	-0.61523438	+46.14257813	-6.43798828	-63.83056641	+2544	+9.68115234	-5.44921875	-0.34277344	+1.53808594	-20.43457031	+16.21582031	+2144	+7.24218750	-9.76464844	-0.56250000	+57.94189453	+0.19775391	-30.62988281	+1684
+1458241095.67100000	+9.79541016	-6.23583984	-0.61523438	+46.12060547	-6.41601563	-63.85253906	+2548	+9.68115234	-5.44921875	-0.34277344	+1.56005859	-20.45654297	+16.19384766	+2144	+7.24218750	-9.76464844	-0.56250000	+57.96386719	+0.19775391	-30.65185547	+1684
+1458241095.67510010	+9.79541016	-6.23583984	-0.61523438	+46.07666016	-6.41601563	-63.87451172	+2548	+9.68115234	-5.44921875	-0.34716797	+1.56005859	-20.45654297	+16.14990234	+2144	+7.24218750	-9.76464844	-0.56250000	+57.96386719	+0.19775391	-30.65185547	+1684
+1458241095.67930010	+9.79541016	-6.23583984	-0.61523438	+46.05468750	-6.39404297	-63.89648438	+2548	+9.68115234	-5.44921875	-0.34716797	+1.58203125	-20.45654297	+16.12792969	+2148	+7.24218750	-9.76464844	-0.56250000	+57.96386719	+0.19775391	-30.65185547	+1684
+1458241095.68350010	+9.79541016	-6.23583984	-0.61083984	+46.03271484	-6.37207031	-63.91845703	+2552	+9.68115234	-5.44921875	-0.34716797	+1.58203125	-20.45654297	+16.08398438	+2148	+7.24218750	-9.76464844	-0.56250000	+57.96386719	+0.19775391	-30.67382813	+1684
+1458241095.68759990	+9.79541016	-6.24023438	-0.61083984	+46.01074219	-6.35009766	-63.94042969	+2552	+9.68554688	-5.44921875	-0.34716797	+1.60400391	-20.45654297	+16.04003906	+2148	+7.24218750	-9.76464844	-0.56250000	+57.96386719	+0.19775391	-30.67382813	+1684
+1458241095.69600010	+9.79541016	-6.24023438	-0.61083984	+45.94482422	-6.30615234	-63.98437500	+2556	+9.68554688	-5.44921875	-0.34716797	+1.62597656	-20.47851563	+15.95214844	+2148	+7.24218750	-9.76464844	-0.56250000	+57.96386719	+0.19775391	-30.67382813	+1684
+1458241095.70009990	+9.79541016	-6.24023438	-0.61083984	+45.92285156	-6.28417969	-64.00634766	+2556	+9.68554688	-5.44921875	-0.34716797	+1.64794922	-20.47851563	+15.90820313	+2148	+7.24218750	-9.76464844	-0.56250000	+57.96386719	+0.17578125	-30.67382813	+1684
+1458241095.70429990	+9.79541016	-6.24023438	-0.61083984	+45.90087891	-6.26220703	-64.02832031	+2556	+9.68554688	-5.44921875	-0.34716797	+1.64794922	-20.47851563	+15.84228516	+2148	+7.24218750	-9.76464844	-0.56250000	+57.94189453	+0.17578125	-30.67382813	+1684
+1458241095.70849990	+9.79101563	-6.24023438	-0.61083984	+45.87890625	-6.26220703	-64.05029297	+2560	+9.68554688	-5.44921875	-0.34716797	+1.66992188	-20.47851563	+15.79833984	+2148	+7.24218750	-9.76464844	-0.56250000	+57.94189453	+0.17578125	-30.67382813	+1684
+1458241095.71260000	+9.79101563	-6.24023438	-0.60644531	+45.85693359	-6.24023438	-64.07226563	+2560	+9.68554688	-5.44921875	-0.34716797	+1.66992188	-20.47851563	+15.75439453	+2148	+7.23779297	-9.76464844	-0.56689453	+57.94189453	+0.17578125	-30.65185547	+1684
+1458241095.71680000	+9.79101563	-6.23583984	-0.60644531	+45.83496094	-6.21826172	-64.07226563	+2560	+9.68554688	-5.44921875	-0.34277344	+1.66992188	-20.47851563	+15.68847656	+2148	+7.23779297	-9.76464844	-0.56689453	+57.91992188	+0.17578125	-30.65185547	+1684
+1458241095.72510000	+9.79101563	-6.23583984	-0.60644531	+45.79101563	-6.19628906	-64.09423828	+2560	+9.68994141	-5.44921875	-0.34277344	+1.69189453	-20.47851563	+15.62255859	+2148	+7.23779297	-9.76904297	-0.56689453	+57.91992188	+0.15380859	-30.65185547	+1684
+1458241095.72930000	+9.79101563	-6.23583984	-0.60644531	+45.79101563	-6.17431641	-64.11621094	+2560	+9.68994141	-5.44921875	-0.34277344	+1.69189453	-20.47851563	+15.57861328	+2148	+7.23779297	-9.76904297	-0.56689453	+57.89794922	+0.15380859	-30.65185547	+1684
+1458241095.73350000	+9.79101563	-6.24023438	-0.60644531	+45.76904297	-6.17431641	-64.11621094	+2560	+9.68994141	-5.44921875	-0.34277344	+1.69189453	-20.50048828	+15.55664063	+2148	+7.23339844	-9.76904297	-0.56689453	+57.89794922	+0.15380859	-30.65185547	+1684
+1458241095.73760010	+9.79101563	-6.24023438	-0.60644531	+45.74707031	-6.15234375	-64.11621094	+2564	+9.68994141	-5.44921875	-0.34277344	+1.69189453	-20.50048828	+15.53466797	+2144	+7.23339844	-9.76904297	-0.57128906	+57.89794922	+0.15380859	-30.65185547	+1680
+1458241095.74180010	+9.79101563	-6.24023438	-0.60644531	+45.74707031	-6.15234375	-64.13818359	+2564	+9.68994141	-5.44921875	-0.34277344	+1.69189453	-20.50048828	+15.53466797	+2144	+7.23339844	-9.76904297	-0.57128906	+57.89794922	+0.15380859	-30.65185547	+1680
+1458241095.74589990	+9.79101563	-6.24023438	-0.60644531	+45.72509766	-6.15234375	-64.13818359	+2564	+9.68994141	-5.44921875	-0.34277344	+1.69189453	-20.50048828	+15.51269531	+2144	+7.23339844	-9.76904297	-0.57128906	+57.89794922	+0.15380859	-30.65185547	+1680
+1458241095.75009990	+9.79101563	-6.24023438	-0.60644531	+45.72509766	-6.15234375	-64.13818359	+2564	+9.68994141	-5.44921875	-0.34277344	+1.69189453	-20.52246094	+15.51269531	+2144	+7.23339844	-9.76904297	-0.57128906	+57.89794922	+0.15380859	-30.65185547	+1680
+1458241095.75840000	+9.79101563	-6.24023438	-0.60644531	+45.70312500	-6.15234375	-64.13818359	+2568	+9.68994141	-5.44921875	-0.34277344	+1.69189453	-20.52246094	+15.51269531	+2144	+7.23779297	-9.76904297	-0.57128906	+57.89794922	+0.15380859	-30.65185547	+1680
+1458241095.76259990	+9.79101563	-6.24023438	-0.60644531	+45.68115234	-6.15234375	-64.13818359	+2568	+9.68994141	-5.44921875	-0.34277344	+1.69189453	-20.52246094	+15.51269531	+2144	+7.23779297	-9.76904297	-0.56689453	+57.89794922	+0.15380859	-30.65185547	+1680
+1458241095.76679990	+9.79101563	-6.24023438	-0.60644531	+45.68115234	-6.17431641	-64.13818359	+2568	+9.68994141	-5.44921875	-0.34277344	+1.69189453	-20.54443359	+15.51269531	+2144	+7.23779297	-9.76904297	-0.56689453	+57.91992188	+0.15380859	-30.65185547	+1680
+1458241095.77090000	+9.79101563	-6.24023438	-0.60644531	+45.68115234	-6.17431641	-64.13818359	+2568	+9.68994141	-5.44921875	-0.34277344	+1.69189453	-20.54443359	+15.51269531	+2148	+7.23779297	-9.76464844	-0.56689453	+57.91992188	+0.15380859	-30.67382813	+1680
+1458241095.77510000	+9.79101563	-6.24023438	-0.60644531	+45.65917969	-6.17431641	-64.13818359	+2572	+9.68994141	-5.45361328	-0.34277344	+1.69189453	-20.54443359	+15.51269531	+2148	+7.23779297	-9.76464844	-0.56689453	+57.91992188	+0.15380859	-30.67382813	+1680
+1458241095.77930000	+9.79101563	-6.24023438	-0.60644531	+45.65917969	-6.17431641	-64.13818359	+2572	+9.68994141	-5.45361328	-0.34277344	+1.69189453	-20.54443359	+15.51269531	+2148	+7.23779297	-9.76464844	-0.56689453	+57.91992188	+0.15380859	-30.67382813	+1680
+1458241095.78760000	+9.79541016	-6.24462891	-0.60644531	+45.63720703	-6.17431641	-64.16015625	+2576	+9.68994141	-5.45361328	-0.34277344	+1.69189453	-20.56640625	+15.51269531	+2148	+7.24218750	-9.76464844	-0.56689453	+57.94189453	+0.15380859	-30.67382813	+1680
+1458241095.79180000	+9.79541016	-6.24462891	-0.60644531	+45.63720703	-6.17431641	-64.16015625	+2576	+9.68994141	-5.45361328	-0.34277344	+1.69189453	-20.56640625	+15.51269531	+2148	+7.24218750	-9.76464844	-0.56689453	+57.94189453	+0.15380859	-30.69580078	+1680
+1458241095.79590010	+9.79541016	-6.24462891	-0.60644531	+45.63720703	-6.17431641	-64.16015625	+2580	+9.68994141	-5.45361328	-0.34277344	+1.69189453	-20.56640625	+15.51269531	+2148	+7.24218750	-9.76464844	-0.56689453	+57.94189453	+0.15380859	-30.69580078	+1680
+1458241095.80010010	+9.79541016	-6.24462891	-0.60644531	+45.63720703	-6.17431641	-64.16015625	+2580	+9.68994141	-5.45361328	-0.34277344	+1.69189453	-20.56640625	+15.51269531	+2148	+7.24218750	-9.76464844	-0.56689453	+57.94189453	+0.15380859	-30.69580078	+1680
+1458241095.80430010	+9.79541016	-6.24462891	-0.60644531	+45.61523438	-6.17431641	-64.16015625	+2580	+9.68994141	-5.45361328	-0.34277344	+1.66992188	-20.56640625	+15.51269531	+2152	+7.24218750	-9.76464844	-0.56689453	+57.94189453	+0.13183594	-30.69580078	+1680
+1458241095.80839990	+9.79541016	-6.24462891	-0.60644531	+45.61523438	-6.17431641	-64.18212891	+2584	+9.68994141	-5.45361328	-0.34277344	+1.66992188	-20.56640625	+15.49072266	+2152	+7.24218750	-9.76464844	-0.56689453	+57.94189453	+0.13183594	-30.69580078	+1680
+1458241095.81680010	+9.79541016	-6.24462891	-0.60644531	+45.61523438	-6.17431641	-64.18212891	+2584	+9.68994141	-5.45361328	-0.34277344	+1.66992188	-20.56640625	+15.49072266	+2152	+7.24218750	-9.76464844	-0.56689453	+57.94189453	+0.13183594	-30.69580078	+1680
+1458241095.82090000	+9.79541016	-6.24462891	-0.60644531	+45.61523438	-6.15234375	-64.18212891	+2584	+9.68994141	-5.45361328	-0.34277344	+1.66992188	-20.56640625	+15.49072266	+2152	+7.24218750	-9.76464844	-0.56689453	+57.94189453	+0.13183594	-30.67382813	+1680
+1458241095.82509990	+9.79101563	-6.24462891	-0.60205078	+45.59326172	-6.15234375	-64.20410156	+2588	+9.68994141	-5.45361328	-0.34277344	+1.66992188	-20.56640625	+15.49072266	+2152	+7.24218750	-9.76464844	-0.56689453	+57.91992188	+0.13183594	-30.67382813	+1680
+1458241095.82920000	+9.79101563	-6.24462891	-0.60205078	+45.59326172	-6.15234375	-64.20410156	+2588	+9.68994141	-5.45361328	-0.34277344	+1.66992188	-20.56640625	+15.46875000	+2152	+7.24218750	-9.76464844	-0.56689453	+57.91992188	+0.13183594	-30.67382813	+1680
+1458241095.83340000	+9.79101563	-6.24462891	-0.60205078	+45.59326172	-6.15234375	-64.20410156	+2588	+9.68994141	-5.45361328	-0.34277344	+1.66992188	-20.56640625	+15.46875000	+2152	+7.23779297	-9.76464844	-0.57128906	+57.91992188	+0.13183594	-30.67382813	+1680
+1458241095.83760000	+9.79101563	-6.24462891	-0.60205078	+45.59326172	-6.15234375	-64.22607422	+2588	+9.68994141	-5.45361328	-0.34277344	+1.66992188	-20.56640625	+15.46875000	+2152	+7.23779297	-9.76464844	-0.57128906	+57.89794922	+0.10986328	-30.67382813	+1680
+1458241095.84590010	+9.79101563	-6.24462891	-0.60205078	+45.59326172	-6.13037109	-64.22607422	+2588	+9.68994141	-5.45361328	-0.34277344	+1.66992188	-20.56640625	+15.46875000	+2156	+7.23779297	-9.76904297	-0.57128906	+57.89794922	+0.10986328	-30.65185547	+1680
+1458241095.85010000	+9.79101563	-6.24462891	-0.60205078	+45.59326172	-6.13037109	-64.22607422	+2588	+9.68994141	-5.45361328	-0.34277344	+1.66992188	-20.56640625	+15.46875000	+2156	+7.23779297	-9.76904297	-0.57128906	+57.87597656	+0.10986328	-30.65185547	+1680
+1458241095.85419990	+9.79101563	-6.24462891	-0.60205078	+45.59326172	-6.13037109	-64.22607422	+2592	+9.68994141	-5.45361328	-0.34277344	+1.66992188	-20.56640625	+15.46875000	+2156	+7.23339844	-9.76904297	-0.57128906	+57.87597656	+0.10986328	-30.65185547	+1680
+1458241095.85840010	+9.79101563	-6.24462891	-0.60205078	+45.59326172	-6.13037109	-64.22607422	+2592	+9.68994141	-5.45361328	-0.34277344	+1.66992188	-20.56640625	+15.46875000	+2156	+7.23339844	-9.76904297	-0.57128906	+57.87597656	+0.10986328	-30.65185547	+1680
+1458241095.86260010	+9.79101563	-6.24462891	-0.60205078	+45.59326172	-6.13037109	-64.24804688	+2592	+9.68994141	-5.45361328	-0.34277344	+1.66992188	-20.56640625	+15.46875000	+2156	+7.23339844	-9.76904297	-0.57128906	+57.87597656	+0.10986328	-30.65185547	+1680
+1458241095.86669990	+9.79101563	-6.24462891	-0.60205078	+45.59326172	-6.13037109	-64.24804688	+2592	+9.68994141	-5.45361328	-0.34277344	+1.66992188	-20.56640625	+15.46875000	+2156	+7.23339844	-9.76904297	-0.57128906	+57.87597656	+0.10986328	-30.65185547	+1680
+1458241095.87509990	+9.79101563	-6.24462891	-0.60205078	+45.59326172	-6.13037109	-64.24804688	+2592	+9.68994141	-5.45361328	-0.34277344	+1.66992188	-20.56640625	+15.46875000	+2156	+7.23339844	-9.76904297	-0.57128906	+57.87597656	+0.10986328	-30.65185547	+1676
+1458241095.87920000	+9.79101563	-6.24462891	-0.60205078	+45.59326172	-6.13037109	-64.24804688	+2592	+9.68994141	-5.45361328	-0.34277344	+1.66992188	-20.56640625	+15.46875000	+2156	+7.23779297	-9.76904297	-0.57128906	+57.87597656	+0.10986328	-30.65185547	+1676
+1458241095.88340000	+9.79101563	-6.24462891	-0.60205078	+45.59326172	-6.13037109	-64.24804688	+2592	+9.68994141	-5.45361328	-0.34277344	+1.66992188	-20.56640625	+15.46875000	+2156	+7.23779297	-9.76904297	-0.57128906	+57.87597656	+0.10986328	-30.67382813	+1676
+1458241095.88759990	+9.79101563	-6.24462891	-0.60205078	+45.59326172	-6.13037109	-64.24804688	+2592	+9.68994141	-5.45361328	-0.34277344	+1.64794922	-20.56640625	+15.46875000	+2156	+7.23779297	-9.76904297	-0.57128906	+57.89794922	+0.10986328	-30.67382813	+1676
+1458241095.89170000	+9.79101563	-6.24462891	-0.60205078	+45.59326172	-6.13037109	-64.24804688	+2592	+9.68994141	-5.45361328	-0.34277344	+1.64794922	-20.56640625	+15.46875000	+2156	+7.23779297	-9.76904297	-0.57128906	+57.89794922	+0.13183594	-30.67382813	+1676
+1458241095.89590000	+9.79101563	-6.24462891	-0.60205078	+45.59326172	-6.13037109	-64.22607422	+2592	+9.68994141	-5.45361328	-0.34277344	+1.64794922	-20.56640625	+15.49072266	+2156	+7.23779297	-9.76904297	-0.57128906	+57.89794922	+0.13183594	-30.67382813	+1680
+1458241095.90000010	+9.79101563	-6.24462891	-0.60205078	+45.57128906	-6.13037109	-64.22607422	+2592	+9.68994141	-5.45361328	-0.34277344	+1.64794922	-20.54443359	+15.49072266	+2156	+7.23779297	-9.76464844	-0.57128906	+57.89794922	+0.13183594	-30.67382813	+1680
+1458241095.90840010	+9.79101563	-6.24902344	-0.60205078	+45.57128906	-6.15234375	-64.22607422	+2592	+9.68994141	-5.45361328	-0.34277344	+1.64794922	-20.54443359	+15.49072266	+2156	+7.24218750	-9.76464844	-0.56689453	+57.91992188	+0.13183594	-30.69580078	+1680
+1458241095.91249990	+9.79101563	-6.24902344	-0.60205078	+45.57128906	-6.15234375	-64.22607422	+2592	+9.68994141	-5.45361328	-0.34277344	+1.64794922	-20.54443359	+15.49072266	+2156	+7.24218750	-9.76464844	-0.56689453	+57.91992188	+0.13183594	-30.69580078	+1680
+1458241095.91669990	+9.79101563	-6.24902344	-0.60205078	+45.57128906	-6.15234375	-64.22607422	+2592	+9.68994141	-5.45361328	-0.34277344	+1.64794922	-20.54443359	+15.49072266	+2156	+7.24218750	-9.76464844	-0.56689453	+57.91992188	+0.13183594	-30.69580078	+1680
+1458241095.92090010	+9.79101563	-6.24902344	-0.60205078	+45.57128906	-6.15234375	-64.22607422	+2592	+9.68994141	-5.45361328	-0.34277344	+1.62597656	-20.54443359	+15.49072266	+2156	+7.24218750	-9.76464844	-0.56689453	+57.91992188	+0.13183594	-30.69580078	+1680
+1458241095.92500000	+9.79101563	-6.24902344	-0.60205078	+45.57128906	-6.15234375	-64.22607422	+2592	+9.68994141	-5.45361328	-0.34277344	+1.62597656	-20.56640625	+15.49072266	+2156	+7.24218750	-9.76464844	-0.56689453	+57.91992188	+0.13183594	-30.69580078	+1680
+1458241095.92919990	+9.79101563	-6.24902344	-0.60205078	+45.57128906	-6.15234375	-64.22607422	+2592	+9.68994141	-5.45361328	-0.34277344	+1.62597656	-20.56640625	+15.51269531	+2156	+7.24218750	-9.76464844	-0.56689453	+57.91992188	+0.13183594	-30.69580078	+1680
+1458241095.93339990	+9.79101563	-6.24902344	-0.60205078	+45.57128906	-6.15234375	-64.22607422	+2592	+9.68994141	-5.45361328	-0.34277344	+1.62597656	-20.56640625	+15.51269531	+2156	+7.24218750	-9.76464844	-0.56689453	+57.89794922	+0.13183594	-30.69580078	+1680
+1458241095.94170000	+9.79101563	-6.24902344	-0.60205078	+45.57128906	-6.15234375	-64.22607422	+2592	+9.68994141	-5.45361328	-0.34277344	+1.62597656	-20.56640625	+15.51269531	+2156	+7.23779297	-9.76464844	-0.56689453	+57.89794922	+0.13183594	-30.69580078	+1680
+1458241095.94590000	+9.79101563	-6.24902344	-0.60205078	+45.57128906	-6.15234375	-64.22607422	+2592	+9.68994141	-5.45361328	-0.34277344	+1.62597656	-20.56640625	+15.51269531	+2156	+7.23779297	-9.76464844	-0.56689453	+57.89794922	+0.13183594	-30.69580078	+1680
+1458241095.95000000	+9.79101563	-6.24902344	-0.60205078	+45.57128906	-6.15234375	-64.22607422	+2592	+9.68994141	-5.45361328	-0.34277344	+1.62597656	-20.56640625	+15.49072266	+2156	+7.23779297	-9.76464844	-0.57128906	+57.87597656	+0.10986328	-30.69580078	+1680
+1458241095.95420000	+9.79101563	-6.24902344	-0.60205078	+45.57128906	-6.15234375	-64.22607422	+2592	+9.68994141	-5.45361328	-0.34277344	+1.62597656	-20.56640625	+15.49072266	+2156	+7.23779297	-9.76464844	-0.57128906	+57.87597656	+0.10986328	-30.69580078	+1680
+1458241095.95840000	+9.79101563	-6.24902344	-0.60205078	+45.57128906	-6.15234375	-64.22607422	+2592	+9.68994141	-5.45361328	-0.34277344	+1.62597656	-20.56640625	+15.49072266	+2156	+7.23779297	-9.76904297	-0.57128906	+57.87597656	+0.10986328	-30.69580078	+1680
+1458241095.96250010	+9.79101563	-6.24902344	-0.60205078	+45.57128906	-6.15234375	-64.24804688	+2592	+9.68994141	-5.45361328	-0.34277344	+1.62597656	-20.56640625	+15.49072266	+2156	+7.23339844	-9.76904297	-0.57128906	+57.85400391	+0.10986328	-30.67382813	+1680
+1458241095.97090010	+9.79101563	-6.24902344	-0.60205078	+45.57128906	-6.15234375	-64.24804688	+2592	+9.68994141	-5.45361328	-0.34277344	+1.62597656	-20.56640625	+15.49072266	+2156	+7.23339844	-9.76904297	-0.57128906	+57.85400391	+0.10986328	-30.67382813	+1680
+1458241095.97499990	+9.79101563	-6.24902344	-0.60205078	+45.57128906	-6.15234375	-64.24804688	+2592	+9.68994141	-5.45361328	-0.34277344	+1.62597656	-20.56640625	+15.51269531	+2156	+7.23339844	-9.76904297	-0.57128906	+57.85400391	+0.10986328	-30.67382813	+1680
+1458241095.97919990	+9.79101563	-6.24902344	-0.60205078	+45.57128906	-6.15234375	-64.24804688	+2592	+9.68994141	-5.45361328	-0.34277344	+1.62597656	-20.56640625	+15.51269531	+2156	+7.23339844	-9.76904297	-0.57128906	+57.85400391	+0.08789063	-30.67382813	+1680
+1458241095.98330000	+9.79101563	-6.24902344	-0.60205078	+45.57128906	-6.15234375	-64.24804688	+2592	+9.68994141	-5.45361328	-0.34277344	+1.60400391	-20.56640625	+15.51269531	+2156	+7.23339844	-9.76904297	-0.57128906	+57.85400391	+0.08789063	-30.67382813	+1680
+1458241095.98750000	+9.79101563	-6.24902344	-0.60205078	+45.57128906	-6.15234375	-64.24804688	+2592	+9.68994141	-5.45361328	-0.34277344	+1.60400391	-20.56640625	+15.51269531	+2160	+7.23339844	-9.76464844	-0.57128906	+57.85400391	+0.08789063	-30.67382813	+1680
+1458241095.99580000	+9.79101563	-6.24902344	-0.60205078	+45.57128906	-6.15234375	-64.24804688	+2592	+9.68994141	-5.45361328	-0.34277344	+1.60400391	-20.56640625	+15.53466797	+2160	+7.23339844	-9.76464844	-0.57128906	+57.85400391	+0.08789063	-30.67382813	+1676
+1458241096.00000000	+9.79101563	-6.24902344	-0.60205078	+45.57128906	-6.17431641	-64.24804688	+2592	+9.68994141	-5.45361328	-0.34277344	+1.60400391	-20.56640625	+15.53466797	+2160	+7.23339844	-9.76464844	-0.57128906	+57.85400391	+0.08789063	-30.67382813	+1676
+1458241096.00420000	+9.79101563	-6.24902344	-0.60205078	+45.57128906	-6.17431641	-64.24804688	+2592	+9.68994141	-5.45361328	-0.34277344	+1.60400391	-20.56640625	+15.53466797	+2160	+7.23779297	-9.76464844	-0.57128906	+57.85400391	+0.08789063	-30.69580078	+1676
+1458241096.00830010	+9.79101563	-6.24902344	-0.60205078	+45.54931641	-6.17431641	-64.22607422	+2592	+9.68994141	-5.45361328	-0.34277344	+1.58203125	-20.56640625	+15.55664063	+2160	+7.23779297	-9.76464844	-0.57128906	+57.87597656	+0.08789063	-30.69580078	+1680
+1458241096.01250000	+9.79101563	-6.24902344	-0.60205078	+45.54931641	-6.17431641	-64.22607422	+2592	+9.68994141	-5.45361328	-0.34277344	+1.58203125	-20.56640625	+15.55664063	+2160	+7.23779297	-9.76464844	-0.57128906	+57.87597656	+0.08789063	-30.69580078	+1680
+1458241096.01670000	+9.79101563	-6.24902344	-0.60205078	+45.54931641	-6.17431641	-64.22607422	+2592	+9.68994141	-5.45361328	-0.34277344	+1.58203125	-20.56640625	+15.57861328	+2160	+7.23779297	-9.76464844	-0.57128906	+57.87597656	+0.08789063	-30.69580078	+1680
+1458241096.02080010	+9.79101563	-6.24902344	-0.60205078	+45.54931641	-6.17431641	-64.22607422	+2592	+9.68994141	-5.45361328	-0.34277344	+1.58203125	-20.56640625	+15.57861328	+2160	+7.23779297	-9.76464844	-0.56689453	+57.89794922	+0.08789063	-30.69580078	+1680
+1458241096.02920010	+9.79101563	-6.24902344	-0.60205078	+45.54931641	-6.19628906	-64.22607422	+2592	+9.68994141	-5.45361328	-0.34277344	+1.56005859	-20.56640625	+15.60058594	+2160	+7.24218750	-9.76025391	-0.56689453	+57.89794922	+0.10986328	-30.71777344	+1680
+1458241096.03329990	+9.79541016	-6.24902344	-0.60205078	+45.54931641	-6.19628906	-64.22607422	+2592	+9.68994141	-5.45361328	-0.34277344	+1.56005859	-20.56640625	+15.62255859	+2160	+7.24218750	-9.76025391	-0.56689453	+57.89794922	+0.10986328	-30.71777344	+1680
+1458241096.03749990	+9.79541016	-6.24902344	-0.60205078	+45.54931641	-6.19628906	-64.22607422	+2592	+9.68994141	-5.45361328	-0.34277344	+1.56005859	-20.56640625	+15.62255859	+2164	+7.24218750	-9.76025391	-0.56689453	+57.91992188	+0.08789063	-30.71777344	+1680
+1458241096.04169990	+9.79541016	-6.24902344	-0.60205078	+45.54931641	-6.19628906	-64.22607422	+2592	+9.68994141	-5.45361328	-0.33837891	+1.56005859	-20.58837891	+15.64453125	+2164	+7.24218750	-9.76025391	-0.56689453	+57.91992188	+0.08789063	-30.71777344	+1680
+1458241096.04580000	+9.79541016	-6.24902344	-0.60205078	+45.54931641	-6.19628906	-64.22607422	+2592	+9.68994141	-5.45361328	-0.33837891	+1.56005859	-20.58837891	+15.64453125	+2164	+7.24218750	-9.76025391	-0.56689453	+57.91992188	+0.08789063	-30.73974609	+1684
+1458241096.05410000	+9.79541016	-6.24902344	-0.60205078	+45.54931641	-6.21826172	-64.22607422	+2592	+9.68994141	-5.45361328	-0.33837891	+1.53808594	-20.58837891	+15.64453125	+2164	+7.24218750	-9.76025391	-0.56689453	+57.89794922	+0.08789063	-30.73974609	+1684
+1458241096.05830000	+9.79541016	-6.24902344	-0.59765625	+45.54931641	-6.21826172	-64.22607422	+2592	+9.68994141	-5.45361328	-0.33837891	+1.53808594	-20.61035156	+15.64453125	+2164	+7.24218750	-9.76025391	-0.56689453	+57.89794922	+0.08789063	-30.73974609	+1684
+1458241096.06250000	+9.79541016	-6.24462891	-0.59765625	+45.54931641	-6.21826172	-64.20410156	+2592	+9.68994141	-5.45361328	-0.33837891	+1.53808594	-20.61035156	+15.64453125	+2168	+7.24218750	-9.76025391	-0.56689453	+57.89794922	+0.08789063	-30.73974609	+1684
+1458241096.06660010	+9.79541016	-6.24462891	-0.59765625	+45.54931641	-6.24023438	-64.20410156	+2592	+9.68994141	-5.45361328	-0.33837891	+1.56005859	-20.61035156	+15.64453125	+2168	+7.24218750	-9.76025391	-0.56689453	+57.87597656	+0.06591797	-30.71777344	+1684
+1458241096.07080010	+9.79541016	-6.24462891	-0.59765625	+45.57128906	-6.24023438	-64.20410156	+2592	+9.68994141	-5.45361328	-0.33398438	+1.56005859	-20.61035156	+15.64453125	+2168	+7.23779297	-9.76025391	-0.56689453	+57.87597656	+0.06591797	-30.71777344	+1684
+1458241096.07500000	+9.79541016	-6.24462891	-0.59765625	+45.57128906	-6.24023438	-64.20410156	+2592	+9.68994141	-5.45361328	-0.33398438	+1.56005859	-20.61035156	+15.66650391	+2168	+7.23779297	-9.76025391	-0.57128906	+57.87597656	+0.06591797	-30.71777344	+1684
+1458241096.08330010	+9.79541016	-6.24462891	-0.59765625	+45.57128906	-6.26220703	-64.20410156	+2592	+9.68994141	-5.44921875	-0.33398438	+1.56005859	-20.63232422	+15.66650391	+2168	+7.23779297	-9.76025391	-0.57128906	+57.85400391	+0.04394531	-30.71777344	+1684
+1458241096.08750010	+9.79541016	-6.24462891	-0.59765625	+45.57128906	-6.26220703	-64.20410156	+2592	+9.68994141	-5.44921875	-0.33398438	+1.56005859	-20.63232422	+15.66650391	+2172	+7.23779297	-9.76025391	-0.57128906	+57.85400391	+0.04394531	-30.71777344	+1684
+1458241096.09159990	+9.79541016	-6.24462891	-0.59765625	+45.57128906	-6.26220703	-64.20410156	+2592	+9.68994141	-5.44921875	-0.33398438	+1.56005859	-20.63232422	+15.66650391	+2172	+7.23339844	-9.76025391	-0.57128906	+57.83203125	+0.04394531	-30.71777344	+1684
+1458241096.09579990	+9.79541016	-6.24462891	-0.59765625	+45.57128906	-6.28417969	-64.20410156	+2592	+9.68994141	-5.44921875	-0.33398438	+1.56005859	-20.63232422	+15.66650391	+2172	+7.23339844	-9.76025391	-0.57128906	+57.83203125	+0.04394531	-30.71777344	+1684
+1458241096.09999990	+9.79541016	-6.24462891	-0.59765625	+45.57128906	-6.28417969	-64.20410156	+2592	+9.68994141	-5.44921875	-0.33398438	+1.56005859	-20.63232422	+15.66650391	+2172	+7.23339844	-9.76025391	-0.57128906	+57.83203125	+0.02197266	-30.71777344	+1684
+1458241096.10410000	+9.79541016	-6.24462891	-0.59765625	+45.57128906	-6.28417969	-64.20410156	+2592	+9.68994141	-5.44921875	-0.33398438	+1.56005859	-20.63232422	+15.68847656	+2172	+7.23339844	-9.76025391	-0.57128906	+57.83203125	+0.02197266	-30.71777344	+1684
+1458241096.11250000	+9.79541016	-6.24462891	-0.59765625	+45.57128906	-6.30615234	-64.20410156	+2592	+9.68994141	-5.44921875	-0.33398438	+1.56005859	-20.63232422	+15.68847656	+2172	+7.23779297	-9.76025391	-0.57128906	+57.83203125	+0.02197266	-30.73974609	+1684
+1458241096.11660000	+9.79541016	-6.24462891	-0.59765625	+45.57128906	-6.30615234	-64.18212891	+2592	+9.69433594	-5.44921875	-0.33398438	+1.53808594	-20.63232422	+15.71044922	+2172	+7.23779297	-9.76025391	-0.57128906	+57.83203125	+0.02197266	-30.73974609	+1684
+1458241096.12080000	+9.79541016	-6.24462891	-0.59765625	+45.57128906	-6.32812500	-64.18212891	+2592	+9.69433594	-5.44921875	-0.33398438	+1.53808594	-20.65429688	+15.73242188	+2176	+7.23779297	-9.76025391	-0.57128906	+57.85400391	+0.02197266	-30.73974609	+1684
+1458241096.12500000	+9.79541016	-6.24462891	-0.59765625	+45.57128906	-6.32812500	-64.18212891	+2592	+9.69433594	-5.44921875	-0.33398438	+1.53808594	-20.65429688	+15.73242188	+2176	+7.23779297	-9.76025391	-0.57128906	+57.85400391	+0.02197266	-30.76171875	+1684
+1458241096.12910010	+9.79541016	-6.24462891	-0.59765625	+45.59326172	-6.35009766	-64.18212891	+2592	+9.69433594	-5.44921875	-0.33398438	+1.53808594	-20.65429688	+15.75439453	+2176	+7.23779297	-9.76025391	-0.57128906	+57.85400391	+0.02197266	-30.76171875	+1684
+1458241096.13330010	+9.79541016	-6.24462891	-0.59765625	+45.59326172	-6.35009766	-64.16015625	+2596	+9.69433594	-5.44921875	-0.33398438	+1.53808594	-20.65429688	+15.77636719	+2176	+7.24218750	-9.76025391	-0.57128906	+57.87597656	+0.02197266	-30.76171875	+1684
+1458241096.14159990	+9.79980469	-6.24462891	-0.59765625	+45.59326172	-6.37207031	-64.16015625	+2596	+9.69433594	-5.44921875	-0.33398438	+1.53808594	-20.65429688	+15.79833984	+2176	+7.24218750	-9.76025391	-0.56689453	+57.87597656	+0.02197266	-30.78369141	+1684
+1458241096.14580010	+9.79980469	-6.24462891	-0.59326172	+45.59326172	-6.37207031	-64.16015625	+2596	+9.69433594	-5.44921875	-0.33398438	+1.53808594	-20.65429688	+15.82031250	+2176	+7.24218750	-9.75585938	-0.56689453	+57.89794922	+0.02197266	-30.78369141	+1684
+1458241096.14990000	+9.79980469	-6.24462891	-0.59326172	+45.59326172	-6.39404297	-64.16015625	+2596	+9.69433594	-5.44921875	-0.33398438	+1.51611328	-20.63232422	+15.84228516	+2176	+7.24658203	-9.75585938	-0.56689453	+57.89794922	+0.02197266	-30.78369141	+1688
+1458241096.15409990	+9.79980469	-6.24023438	-0.59326172	+45.59326172	-6.39404297	-64.13818359	+2600	+9.69433594	-5.44921875	-0.33398438	+1.51611328	-20.63232422	+15.84228516	+2180	+7.24658203	-9.75585938	-0.56689453	+57.89794922	+0.02197266	-30.78369141	+1688
+1458241096.15829990	+9.79980469	-6.24023438	-0.59326172	+45.59326172	-6.39404297	-64.13818359	+2600	+9.69433594	-5.44921875	-0.33398438	+1.51611328	-20.63232422	+15.86425781	+2180	+7.24658203	-9.75585938	-0.56689453	+57.91992188	+0.02197266	-30.78369141	+1688
+1458241096.16240000	+9.79980469	-6.24023438	-0.59326172	+45.59326172	-6.39404297	-64.13818359	+2600	+9.69433594	-5.44921875	-0.33398438	+1.51611328	-20.63232422	+15.86425781	+2180	+7.24658203	-9.75585938	-0.56689453	+57.91992188	+0.02197266	-30.78369141	+1688
+1458241096.17080000	+9.79980469	-6.24023438	-0.59326172	+45.59326172	-6.41601563	-64.13818359	+2604	+9.69433594	-5.44921875	-0.33398438	+1.51611328	-20.63232422	+15.86425781	+2180	+7.24658203	-9.75585938	-0.56689453	+57.91992188	+0.00000000	-30.78369141	+1688
+1458241096.17490010	+9.79980469	-6.24023438	-0.59326172	+45.59326172	-6.41601563	-64.13818359	+2604	+9.69433594	-5.44921875	-0.33398438	+1.51611328	-20.63232422	+15.86425781	+2180	+7.24658203	-9.75585938	-0.56689453	+57.91992188	+0.00000000	-30.78369141	+1692
+1458241096.17910000	+9.79980469	-6.24023438	-0.59326172	+45.61523438	-6.41601563	-64.13818359	+2604	+9.69433594	-5.44482422	-0.33398438	+1.51611328	-20.63232422	+15.86425781	+2180	+7.24658203	-9.75585938	-0.56689453	+57.91992188	+0.00000000	-30.78369141	+1692
+1458241096.18330000	+9.79980469	-6.24023438	-0.59326172	+45.61523438	-6.41601563	-64.13818359	+2604	+9.69433594	-5.44482422	-0.33398438	+1.51611328	-20.63232422	+15.86425781	+2180	+7.24658203	-9.75585938	-0.56689453	+57.89794922	+0.00000000	-30.78369141	+1692
+1458241096.18740010	+9.79980469	-6.23583984	-0.59326172	+45.59326172	-6.41601563	-64.11621094	+2604	+9.69433594	-5.44482422	-0.33398438	+1.51611328	-20.63232422	+15.86425781	+2180	+7.24658203	-9.75585938	-0.56689453	+57.89794922	+0.00000000	-30.78369141	+1692
+1458241096.19160010	+9.79980469	-6.23583984	-0.59326172	+45.59326172	-6.41601563	-64.11621094	+2604	+9.69873047	-5.44482422	-0.32958984	+1.51611328	-20.63232422	+15.86425781	+2180	+7.24658203	-9.75585938	-0.57128906	+57.89794922	+0.00000000	-30.76171875	+1692
+1458241096.19580010	+9.79980469	-6.23583984	-0.59326172	+45.59326172	-6.41601563	-64.11621094	+2604	+9.69873047	-5.44482422	-0.32958984	+1.51611328	-20.61035156	+15.86425781	+2180	+7.24218750	-9.75585938	-0.57128906	+57.89794922	+0.00000000	-30.76171875	+1692
+1458241096.20409990	+9.79980469	-6.23583984	-0.59326172	+45.59326172	-6.39404297	-64.11621094	+2604	+9.69873047	-5.44482422	-0.32958984	+1.51611328	-20.61035156	+15.86425781	+2180	+7.24218750	-9.75585938	-0.57568359	+57.87597656	-0.02197266	-30.73974609	+1692
+1458241096.20820000	+9.79980469	-6.23583984	-0.59326172	+45.59326172	-6.39404297	-64.11621094	+2604	+9.69873047	-5.44482422	-0.32958984	+1.51611328	-20.61035156	+15.86425781	+2180	+7.24218750	-9.75585938	-0.57568359	+57.85400391	-0.02197266	-30.73974609	+1692
+1458241096.21240000	+9.79980469	-6.23583984	-0.59326172	+45.59326172	-6.39404297	-64.11621094	+2604	+9.69873047	-5.44482422	-0.32958984	+1.51611328	-20.61035156	+15.86425781	+2180	+7.24218750	-9.75585938	-0.57568359	+57.85400391	-0.02197266	-30.73974609	+1692
+1458241096.21659990	+9.79980469	-6.23583984	-0.59326172	+45.59326172	-6.39404297	-64.11621094	+2604	+9.69873047	-5.44482422	-0.32958984	+1.51611328	-20.61035156	+15.86425781	+2180	+7.24218750	-9.75146484	-0.57568359	+57.85400391	-0.04394531	-30.73974609	+1692
+1458241096.22490000	+9.79980469	-6.23583984	-0.59326172	+45.57128906	-6.39404297	-64.11621094	+2604	+9.69873047	-5.44482422	-0.32958984	+1.49414063	-20.61035156	+15.86425781	+2176	+7.23779297	-9.75146484	-0.57568359	+57.83203125	-0.04394531	-30.73974609	+1692
+1458241096.22910000	+9.80419922	-6.23583984	-0.59326172	+45.57128906	-6.41601563	-64.11621094	+2604	+9.69873047	-5.44482422	-0.32958984	+1.49414063	-20.61035156	+15.86425781	+2176	+7.24218750	-9.75146484	-0.57568359	+57.83203125	-0.04394531	-30.73974609	+1692
+1458241096.23320010	+9.80419922	-6.23583984	-0.59326172	+45.57128906	-6.41601563	-64.11621094	+2604	+9.69873047	-5.44482422	-0.32958984	+1.49414063	-20.63232422	+15.86425781	+2176	+7.24218750	-9.75146484	-0.57568359	+57.83203125	-0.04394531	-30.73974609	+1692
+1458241096.23740010	+9.80419922	-6.23583984	-0.59326172	+45.57128906	-6.41601563	-64.11621094	+2604	+9.69873047	-5.44482422	-0.32958984	+1.49414063	-20.63232422	+15.86425781	+2176	+7.24218750	-9.75146484	-0.57568359	+57.85400391	-0.02197266	-30.76171875	+1692
+1458241096.24160000	+9.80419922	-6.23583984	-0.59326172	+45.57128906	-6.41601563	-64.11621094	+2604	+9.69873047	-5.44482422	-0.32958984	+1.47216797	-20.63232422	+15.86425781	+2176	+7.24658203	-9.75146484	-0.57568359	+57.85400391	-0.02197266	-30.76171875	+1692
+1458241096.24569990	+9.80419922	-6.23583984	-0.59326172	+45.57128906	-6.41601563	-64.11621094	+2604	+9.69873047	-5.44482422	-0.32958984	+1.47216797	-20.63232422	+15.88623047	+2176	+7.24658203	-9.74707031	-0.57568359	+57.87597656	-0.02197266	-30.78369141	+1692
+1458241096.25410010	+9.80419922	-6.23583984	-0.59326172	+45.57128906	-6.41601563	-64.11621094	+2604	+9.69873047	-5.44482422	-0.32958984	+1.47216797	-20.63232422	+15.88623047	+2176	+7.25097656	-9.74707031	-0.57128906	+57.89794922	+0.00000000	-30.80566406	+1696
+1458241096.25819990	+9.80419922	-6.23583984	-0.59326172	+45.54931641	-6.43798828	-64.11621094	+2604	+9.69873047	-5.44482422	-0.32958984	+1.45019531	-20.63232422	+15.88623047	+2176	+7.25097656	-9.74707031	-0.57128906	+57.89794922	+0.00000000	-30.82763672	+1696
+1458241096.26239990	+9.80419922	-6.23583984	-0.59326172	+45.54931641	-6.43798828	-64.11621094	+2604	+9.69873047	-5.44482422	-0.32958984	+1.45019531	-20.65429688	+15.88623047	+2176	+7.25537109	-9.74707031	-0.56689453	+57.89794922	+0.00000000	-30.82763672	+1696
+1458241096.26659990	+9.80419922	-6.23583984	-0.59326172	+45.54931641	-6.43798828	-64.11621094	+2604	+9.69873047	-5.44482422	-0.32958984	+1.45019531	-20.65429688	+15.88623047	+2172	+7.25537109	-9.74707031	-0.56689453	+57.91992188	+0.00000000	-30.84960938	+1700
