# Supplementary material for: A direct effect of perception on action when grasping a cup
Source: Sci Rep. 2018 Jan 9;8:171. doi: 10.1038/s41598-017-18591-5 (PMC5760564; doi:10.1038/s41598-017-18591-5)
Supplement: Supplementary file 6 — Supplementary Information [file 41598_2017_18591_MOESM6_ESM.zip › SciRep_Data/S02instruct/S02_100instruct_Tr5.dat]

+1000000000000.00000000	+0.00000000	+0.00000000	+0.00000000	+0.00000000	+0.00000000	+0.00000000	+0	+0.00000000	+0.00000000	+0.00000000	+0.00000000	+0.00000000	+0.00000000	+0	+0.00000000	+0.00000000	+0.00000000	+0.00000000	+0.00000000	+0.00000000	+0
+1458240569.76840000	+9.01318359	-5.40966797	-1.32275391	+58.29345703	-1.05468750	-61.89697266	+1288	+9.02197266	-4.60107422	-1.09863281	+9.18457031	-6.19628906	+17.81982422	+1264	+6.90380859	-8.95166016	-0.93603516	+64.02832031	+7.11914063	-21.13769531	+1504
+1458240569.78510000	+9.00878906	-5.39648438	-1.31396484	+58.33740234	-0.98876953	-62.00683594	+1288	+9.01318359	-4.58789063	-1.09423828	+9.22851563	-6.26220703	+17.77587891	+1260	+6.87744141	-8.94287109	-0.94921875	+64.00634766	+7.00927734	-21.11572266	+1516
+1458240569.78930000	+9.00439453	-5.39208984	-1.31396484	+58.33740234	-0.98876953	-62.00683594	+1288	+9.01318359	-4.58789063	-1.09423828	+9.22851563	-6.26220703	+17.77587891	+1256	+6.87304688	-8.93847656	-0.95361328	+64.00634766	+6.98730469	-21.09375000	+1520
+1458240569.79340000	+9.00439453	-5.38769531	-1.31396484	+58.35937500	-0.96679688	-62.02880859	+1288	+9.00878906	-4.58349609	-1.09423828	+9.22851563	-6.26220703	+17.77587891	+1256	+6.86865234	-8.93847656	-0.95800781	+64.00634766	+6.96533203	-21.07177734	+1520
+1458240569.79760000	+9.00000000	-5.38330078	-1.31396484	+58.38134766	-0.94482422	-62.02880859	+1288	+9.00878906	-4.57910156	-1.09423828	+9.25048828	-6.26220703	+17.75390625	+1256	+6.86425781	-8.93408203	-0.95800781	+64.02832031	+6.96533203	-21.07177734	+1520
+1458240569.80180000	+9.00000000	-5.38330078	-1.31396484	+58.38134766	-0.94482422	-62.02880859	+1292	+9.00439453	-4.57910156	-1.09423828	+9.25048828	-6.26220703	+17.75390625	+1256	+6.85986328	-8.93408203	-0.95800781	+64.02832031	+6.96533203	-21.07177734	+1516
+1458240569.80590010	+8.99560547	-5.37890625	-1.31396484	+58.40332031	-0.92285156	-62.05078125	+1292	+9.00439453	-4.57470703	-1.09423828	+9.25048828	-6.26220703	+17.75390625	+1256	+6.85546875	-8.93408203	-0.95800781	+64.05029297	+6.96533203	-21.07177734	+1516
+1458240581.33430000	+9.08349609	-5.59423828	-1.38427734	+55.34912109	+1.51611328	-63.39111328	+1316	+9.12304688	-4.76806641	-1.19531250	+7.14111328	-6.10839844	+17.11669922	+1272	+6.81591797	-8.99560547	-0.83935547	+62.77587891	+9.14062500	-21.68701172	+1644
+1458240581.33850000	+9.08349609	-5.59423828	-1.38427734	+55.34912109	+1.49414063	-63.39111328	+1316	+9.12304688	-4.76806641	-1.19531250	+7.14111328	-6.10839844	+17.11669922	+1272	+6.81591797	-8.99560547	-0.83935547	+62.77587891	+9.14062500	-21.68701172	+1644
+1458240581.34260010	+9.08349609	-5.59423828	-1.38427734	+55.34912109	+1.49414063	-63.39111328	+1316	+9.12304688	-4.76806641	-1.19531250	+7.14111328	-6.10839844	+17.11669922	+1272	+6.82031250	-8.99560547	-0.83935547	+62.79785156	+9.14062500	-21.70898438	+1644
+1458240581.34680010	+9.08349609	-5.59423828	-1.38427734	+55.34912109	+1.49414063	-63.39111328	+1316	+9.12304688	-4.76806641	-1.19531250	+7.14111328	-6.13037109	+17.11669922	+1272	+6.82031250	-8.99560547	-0.83496094	+62.79785156	+9.14062500	-21.70898438	+1644
+1458240581.35100010	+9.08349609	-5.59423828	-1.38427734	+55.34912109	+1.49414063	-63.39111328	+1316	+9.12304688	-4.76806641	-1.19531250	+7.14111328	-6.13037109	+17.13867188	+1272	+6.82031250	-8.99560547	-0.83496094	+62.81982422	+9.16259766	-21.73095703	+1644
+1458240581.35509990	+9.08349609	-5.59423828	-1.38427734	+55.34912109	+1.49414063	-63.39111328	+1316	+9.12304688	-4.76806641	-1.19531250	+7.14111328	-6.13037109	+17.13867188	+1272	+6.82470703	-8.99560547	-0.83496094	+62.84179688	+9.16259766	-21.73095703	+1644
+1458240581.35929990	+9.08349609	-5.59423828	-1.38427734	+55.34912109	+1.47216797	-63.39111328	+1312	+9.12304688	-4.76806641	-1.19531250	+7.14111328	-6.13037109	+17.13867188	+1272	+6.82910156	-8.99121094	-0.83056641	+62.88574219	+9.18457031	-21.75292969	+1648
+1458240581.36340000	+9.08349609	-5.59423828	-1.38427734	+55.34912109	+1.47216797	-63.39111328	+1312	+9.12304688	-4.76806641	-1.19531250	+7.14111328	-6.13037109	+17.13867188	+1272	+6.83349609	-8.98681641	-0.82617188	+62.92968750	+9.18457031	-21.79687500	+1648
+1458240581.36760000	+9.08349609	-5.59423828	-1.38427734	+55.34912109	+1.47216797	-63.39111328	+1312	+9.12304688	-4.76806641	-1.19531250	+7.14111328	-6.13037109	+17.13867188	+1272	+6.84228516	-8.98681641	-0.82617188	+62.95166016	+9.20654297	-21.79687500	+1652
+1458240581.37179990	+9.08349609	-5.59423828	-1.38427734	+55.34912109	+1.47216797	-63.39111328	+1312	+9.12304688	-4.76806641	-1.19531250	+7.14111328	-6.15234375	+17.13867188	+1272	+6.84667969	-8.98681641	-0.82177734	+62.99560547	+9.20654297	-21.84082031	+1656
+1458240581.37590000	+9.08349609	-5.59423828	-1.38427734	+55.34912109	+1.47216797	-63.39111328	+1308	+9.12304688	-4.76806641	-1.19531250	+7.14111328	-6.15234375	+17.16064453	+1272	+6.85107422	-8.98242188	-0.82177734	+63.01757813	+9.20654297	-21.84082031	+1660
+1458240581.38010000	+9.08349609	-5.59423828	-1.38427734	+55.37109375	+1.45019531	-63.39111328	+1308	+9.12304688	-4.76806641	-1.19531250	+7.16308594	-6.15234375	+17.16064453	+1272	+6.85107422	-8.98242188	-0.81738281	+63.03955078	+9.20654297	-21.86279297	+1660
+1458240581.38430000	+9.08349609	-5.59423828	-1.38427734	+55.37109375	+1.45019531	-63.39111328	+1308	+9.12304688	-4.76806641	-1.19531250	+7.16308594	-6.15234375	+17.16064453	+1272	+6.85107422	-8.98242188	-0.81738281	+63.03955078	+9.20654297	-21.86279297	+1660
+1458240581.38840010	+9.08789063	-5.59423828	-1.38427734	+55.37109375	+1.45019531	-63.39111328	+1304	+9.12304688	-4.76806641	-1.19531250	+7.16308594	-6.15234375	+17.16064453	+1272	+6.85107422	-8.98242188	-0.82177734	+63.01757813	+9.18457031	-21.86279297	+1664
+1458240581.39260010	+9.08789063	-5.59423828	-1.38427734	+55.37109375	+1.45019531	-63.39111328	+1304	+9.12744141	-4.76806641	-1.19531250	+7.16308594	-6.15234375	+17.16064453	+1272	+6.84667969	-8.98681641	-0.82177734	+62.99560547	+9.18457031	-21.84082031	+1664
+1458240581.39680000	+9.08789063	-5.59423828	-1.38427734	+55.37109375	+1.45019531	-63.39111328	+1304	+9.12744141	-4.76806641	-1.19531250	+7.16308594	-6.15234375	+17.16064453	+1272	+6.84667969	-8.98681641	-0.82617188	+62.99560547	+9.16259766	-21.84082031	+1668
+1458240581.40089990	+9.08789063	-5.59423828	-1.38427734	+55.37109375	+1.45019531	-63.41308594	+1304	+9.12744141	-4.76806641	-1.19531250	+7.16308594	-6.15234375	+17.16064453	+1272	+6.84667969	-8.98681641	-0.82617188	+62.97363281	+9.16259766	-21.81884766	+1668
+1458240581.40510010	+9.08789063	-5.59423828	-1.38427734	+55.37109375	+1.45019531	-63.41308594	+1300	+9.12744141	-4.76806641	-1.19531250	+7.16308594	-6.17431641	+17.16064453	+1272	+6.84228516	-8.98681641	-0.82617188	+62.95166016	+9.14062500	-21.81884766	+1668
+1458240581.40930010	+9.08789063	-5.59423828	-1.38427734	+55.37109375	+1.45019531	-63.41308594	+1300	+9.12744141	-4.76806641	-1.19531250	+7.16308594	-6.17431641	+17.16064453	+1272	+6.84228516	-8.98681641	-0.83056641	+62.95166016	+9.14062500	-21.81884766	+1668
+1458240581.41339990	+9.08789063	-5.59423828	-1.38427734	+55.37109375	+1.45019531	-63.41308594	+1300	+9.12744141	-4.76806641	-1.19091797	+7.16308594	-6.17431641	+17.16064453	+1272	+6.84228516	-8.99121094	-0.83056641	+62.95166016	+9.14062500	-21.81884766	+1668
+1458240581.41759990	+9.08789063	-5.59423828	-1.38427734	+55.37109375	+1.45019531	-63.41308594	+1300	+9.12744141	-4.76806641	-1.19091797	+7.16308594	-6.17431641	+17.16064453	+1272	+6.83789063	-8.99121094	-0.83056641	+62.92968750	+9.14062500	-21.79687500	+1672
+1458240581.42179990	+9.08789063	-5.59423828	-1.38427734	+55.39306641	+1.45019531	-63.41308594	+1300	+9.12744141	-4.76806641	-1.19091797	+7.16308594	-6.17431641	+17.16064453	+1272	+6.83789063	-8.99121094	-0.83056641	+62.92968750	+9.11865234	-21.79687500	+1672
+1458240581.42590000	+9.08789063	-5.59423828	-1.38427734	+55.39306641	+1.45019531	-63.41308594	+1300	+9.12744141	-4.76806641	-1.19091797	+7.16308594	-6.17431641	+17.16064453	+1272	+6.83789063	-8.99121094	-0.83056641	+62.92968750	+9.11865234	-21.79687500	+1668
+1458240581.43010000	+9.08789063	-5.59423828	-1.38427734	+55.39306641	+1.45019531	-63.41308594	+1300	+9.12744141	-4.76806641	-1.19091797	+7.16308594	-6.17431641	+17.16064453	+1272	+6.83789063	-8.99121094	-0.83056641	+62.92968750	+9.11865234	-21.79687500	+1668
+1458240581.43429990	+9.08789063	-5.59423828	-1.38427734	+55.39306641	+1.45019531	-63.41308594	+1300	+9.12744141	-4.76806641	-1.19091797	+7.16308594	-6.17431641	+17.16064453	+1272	+6.83789063	-8.99121094	-0.83056641	+62.90771484	+9.11865234	-21.79687500	+1668
+1458240581.43840000	+9.08789063	-5.59423828	-1.38427734	+55.39306641	+1.45019531	-63.41308594	+1296	+9.12744141	-4.76806641	-1.19091797	+7.18505859	-6.17431641	+17.16064453	+1272	+6.83789063	-8.99121094	-0.83056641	+62.90771484	+9.11865234	-21.79687500	+1668
+1458240581.44260000	+9.08789063	-5.59423828	-1.38427734	+55.39306641	+1.45019531	-63.41308594	+1296	+9.12744141	-4.76806641	-1.19091797	+7.18505859	-6.17431641	+17.16064453	+1272	+6.83789063	-8.99121094	-0.83056641	+62.90771484	+9.11865234	-21.79687500	+1668
+1458240581.44670010	+9.08789063	-5.59423828	-1.38427734	+55.39306641	+1.42822266	-63.41308594	+1296	+9.12744141	-4.76806641	-1.19091797	+7.18505859	-6.17431641	+17.16064453	+1272	+6.83789063	-8.99121094	-0.83056641	+62.90771484	+9.11865234	-21.79687500	+1668
+1458240581.45090010	+9.08789063	-5.59423828	-1.38427734	+55.39306641	+1.42822266	-63.41308594	+1296	+9.12744141	-4.76806641	-1.19091797	+7.18505859	-6.17431641	+17.16064453	+1272	+6.83789063	-8.99121094	-0.83056641	+62.90771484	+9.11865234	-21.79687500	+1668
+1458240581.45510010	+9.08789063	-5.59423828	-1.38427734	+55.41503906	+1.42822266	-63.41308594	+1296	+9.12744141	-4.76806641	-1.19091797	+7.18505859	-6.17431641	+17.16064453	+1272	+6.83789063	-8.99121094	-0.83056641	+62.92968750	+9.11865234	-21.79687500	+1668
+1458240581.45919990	+9.08789063	-5.59423828	-1.38427734	+55.41503906	+1.42822266	-63.41308594	+1296	+9.12744141	-4.76806641	-1.19091797	+7.18505859	-6.17431641	+17.16064453	+1272	+6.83789063	-8.99121094	-0.83056641	+62.92968750	+9.11865234	-21.79687500	+1668
+1458240581.46339990	+9.08789063	-5.59423828	-1.38427734	+55.41503906	+1.42822266	-63.41308594	+1296	+9.12744141	-4.76806641	-1.19091797	+7.18505859	-6.17431641	+17.16064453	+1272	+6.83789063	-8.99121094	-0.83056641	+62.92968750	+9.11865234	-21.79687500	+1668
+1458240581.46760010	+9.08789063	-5.59423828	-1.38427734	+55.41503906	+1.42822266	-63.41308594	+1296	+9.12744141	-4.76806641	-1.19091797	+7.18505859	-6.17431641	+17.18261719	+1272	+6.83789063	-8.99121094	-0.83056641	+62.92968750	+9.11865234	-21.79687500	+1668
+1458240581.47170000	+9.08789063	-5.59423828	-1.38427734	+55.41503906	+1.42822266	-63.39111328	+1296	+9.12744141	-4.76806641	-1.19091797	+7.18505859	-6.17431641	+17.18261719	+1272	+6.83789063	-8.99121094	-0.83056641	+62.92968750	+9.11865234	-21.79687500	+1668
+1458240581.47589990	+9.08789063	-5.59423828	-1.38427734	+55.41503906	+1.42822266	-63.39111328	+1296	+9.12744141	-4.76806641	-1.19091797	+7.18505859	-6.17431641	+17.18261719	+1272	+6.83789063	-8.99121094	-0.83056641	+62.92968750	+9.11865234	-21.79687500	+1668
+1458240581.48009990	+9.08789063	-5.59423828	-1.38427734	+55.41503906	+1.42822266	-63.39111328	+1296	+9.12744141	-4.76806641	-1.19091797	+7.18505859	-6.17431641	+17.18261719	+1272	+6.84228516	-8.99121094	-0.83056641	+62.92968750	+9.11865234	-21.79687500	+1668
+1458240581.48420000	+9.08789063	-5.59423828	-1.38427734	+55.41503906	+1.42822266	-63.39111328	+1292	+9.12744141	-4.76806641	-1.19091797	+7.20703125	-6.17431641	+17.18261719	+1272	+6.84228516	-8.99121094	-0.83056641	+62.95166016	+9.11865234	-21.79687500	+1668
+1458240581.48840000	+9.08789063	-5.59423828	-1.38427734	+55.43701172	+1.42822266	-63.39111328	+1292	+9.12744141	-4.76806641	-1.19091797	+7.20703125	-6.17431641	+17.18261719	+1272	+6.84228516	-8.99121094	-0.83056641	+62.95166016	+9.14062500	-21.79687500	+1668
+1458240581.49260000	+9.08789063	-5.59423828	-1.38427734	+55.43701172	+1.42822266	-63.39111328	+1292	+9.12744141	-4.76806641	-1.19091797	+7.20703125	-6.19628906	+17.18261719	+1272	+6.84228516	-8.99121094	-0.83056641	+62.92968750	+9.11865234	-21.79687500	+1668
+1458240581.49670000	+9.08789063	-5.59423828	-1.38427734	+55.43701172	+1.42822266	-63.39111328	+1292	+9.12744141	-4.76806641	-1.19091797	+7.20703125	-6.19628906	+17.18261719	+1272	+6.84228516	-8.99121094	-0.83056641	+62.92968750	+9.11865234	-21.79687500	+1668
+1458240581.50090000	+9.08789063	-5.59423828	-1.38427734	+55.43701172	+1.42822266	-63.39111328	+1292	+9.12744141	-4.76806641	-1.19091797	+7.20703125	-6.19628906	+17.18261719	+1272	+6.83789063	-8.99121094	-0.83056641	+62.92968750	+9.11865234	-21.79687500	+1668
+1458240581.50510000	+9.08789063	-5.59423828	-1.38427734	+55.43701172	+1.42822266	-63.39111328	+1292	+9.12744141	-4.76806641	-1.19091797	+7.20703125	-6.19628906	+17.18261719	+1272	+6.83789063	-8.99121094	-0.83056641	+62.92968750	+9.11865234	-21.79687500	+1668
+1458240581.50920010	+9.08789063	-5.59423828	-1.38427734	+55.43701172	+1.40625000	-63.39111328	+1292	+9.12744141	-4.76806641	-1.19091797	+7.20703125	-6.19628906	+17.18261719	+1272	+6.83789063	-8.99121094	-0.83056641	+62.92968750	+9.11865234	-21.79687500	+1668
+1458240581.51340010	+9.08789063	-5.59423828	-1.38427734	+55.43701172	+1.40625000	-63.39111328	+1292	+9.12744141	-4.76806641	-1.19091797	+7.20703125	-6.19628906	+17.18261719	+1272	+6.83789063	-8.99121094	-0.83056641	+62.92968750	+9.11865234	-21.79687500	+1668
+1458240581.51749990	+9.08789063	-5.59423828	-1.38427734	+55.43701172	+1.40625000	-63.39111328	+1292	+9.12744141	-4.76806641	-1.19091797	+7.20703125	-6.19628906	+17.18261719	+1272	+6.83789063	-8.99121094	-0.83056641	+62.90771484	+9.11865234	-21.79687500	+1668
+1458240581.52169990	+9.08789063	-5.59423828	-1.38427734	+55.43701172	+1.40625000	-63.39111328	+1292	+9.12744141	-4.76806641	-1.19091797	+7.20703125	-6.19628906	+17.18261719	+1272	+6.83789063	-8.99560547	-0.83056641	+62.90771484	+9.11865234	-21.79687500	+1664
+1458240581.52589990	+9.08789063	-5.59423828	-1.38427734	+55.43701172	+1.40625000	-63.39111328	+1292	+9.12744141	-4.76806641	-1.19091797	+7.20703125	-6.19628906	+17.18261719	+1272	+6.83789063	-8.99560547	-0.83056641	+62.90771484	+9.11865234	-21.79687500	+1664
+1458240581.53000000	+9.08789063	-5.59423828	-1.38427734	+55.43701172	+1.40625000	-63.39111328	+1292	+9.12744141	-4.76806641	-1.19091797	+7.20703125	-6.19628906	+17.18261719	+1272	+6.83349609	-8.99560547	-0.83056641	+62.88574219	+9.09667969	-21.79687500	+1664
+1458240581.53420000	+9.08789063	-5.59423828	-1.38427734	+55.43701172	+1.40625000	-63.39111328	+1292	+9.12744141	-4.76806641	-1.19091797	+7.20703125	-6.19628906	+17.18261719	+1272	+6.83349609	-8.99560547	-0.83056641	+62.88574219	+9.09667969	-21.79687500	+1664
+1458240581.53839990	+9.08789063	-5.59423828	-1.38427734	+55.43701172	+1.40625000	-63.39111328	+1292	+9.12744141	-4.76806641	-1.19091797	+7.20703125	-6.19628906	+17.18261719	+1272	+6.83349609	-8.99560547	-0.83056641	+62.88574219	+9.09667969	-21.79687500	+1664
+1458240581.54250000	+9.08789063	-5.59423828	-1.37988281	+55.43701172	+1.40625000	-63.39111328	+1292	+9.12744141	-4.76806641	-1.19091797	+7.20703125	-6.19628906	+17.18261719	+1272	+6.83349609	-8.99560547	-0.83496094	+62.86376953	+9.09667969	-21.77490234	+1664
+1458240581.54670000	+9.08789063	-5.59423828	-1.37988281	+55.43701172	+1.40625000	-63.39111328	+1296	+9.12744141	-4.76806641	-1.19091797	+7.20703125	-6.19628906	+17.18261719	+1272	+6.83349609	-8.99560547	-0.83496094	+62.86376953	+9.09667969	-21.77490234	+1664
+1458240581.55090000	+9.08789063	-5.59423828	-1.37988281	+55.43701172	+1.40625000	-63.41308594	+1296	+9.12744141	-4.76806641	-1.19091797	+7.20703125	-6.19628906	+17.18261719	+1272	+6.83349609	-8.99560547	-0.83496094	+62.86376953	+9.09667969	-21.77490234	+1664
+1458240581.55500010	+9.08789063	-5.59423828	-1.37988281	+55.43701172	+1.40625000	-63.41308594	+1296	+9.12744141	-4.76806641	-1.19091797	+7.20703125	-6.19628906	+17.18261719	+1272	+6.83349609	-8.99560547	-0.83496094	+62.86376953	+9.07470703	-21.77490234	+1664
+1458240581.55920000	+9.08789063	-5.59423828	-1.37988281	+55.43701172	+1.40625000	-63.41308594	+1296	+9.12744141	-4.76806641	-1.19091797	+7.20703125	-6.19628906	+17.18261719	+1272	+6.83349609	-8.99560547	-0.83496094	+62.86376953	+9.07470703	-21.77490234	+1660
+1458240581.56340000	+9.08789063	-5.59423828	-1.37988281	+55.43701172	+1.40625000	-63.39111328	+1296	+9.12744141	-4.76806641	-1.19091797	+7.20703125	-6.19628906	+17.18261719	+1272	+6.83349609	-8.99560547	-0.83496094	+62.86376953	+9.07470703	-21.79687500	+1660
+1458240581.56750010	+9.08789063	-5.59423828	-1.37988281	+55.43701172	+1.40625000	-63.39111328	+1296	+9.12744141	-4.76806641	-1.19091797	+7.20703125	-6.19628906	+17.18261719	+1276	+6.83349609	-8.99560547	-0.83496094	+62.86376953	+9.07470703	-21.79687500	+1660
+1458240581.57170010	+9.08789063	-5.59423828	-1.37988281	+55.43701172	+1.40625000	-63.39111328	+1296	+9.12744141	-4.76806641	-1.19091797	+7.20703125	-6.19628906	+17.18261719	+1276	+6.83349609	-8.99560547	-0.83496094	+62.86376953	+9.07470703	-21.79687500	+1660
+1458240581.57590010	+9.08789063	-5.59423828	-1.37988281	+55.43701172	+1.40625000	-63.39111328	+1296	+9.12744141	-4.76806641	-1.19091797	+7.20703125	-6.19628906	+17.18261719	+1276	+6.83349609	-8.99560547	-0.83496094	+62.86376953	+9.09667969	-21.79687500	+1660
+1458240581.57999990	+9.08789063	-5.59423828	-1.37988281	+55.43701172	+1.40625000	-63.39111328	+1296	+9.12744141	-4.76806641	-1.19091797	+7.18505859	-6.19628906	+17.18261719	+1276	+6.83349609	-8.99560547	-0.83056641	+62.86376953	+9.09667969	-21.79687500	+1660
+1458240581.58419990	+9.08789063	-5.59423828	-1.37988281	+55.43701172	+1.40625000	-63.39111328	+1296	+9.12744141	-4.76806641	-1.19091797	+7.18505859	-6.19628906	+17.18261719	+1276	+6.83349609	-8.99560547	-0.83056641	+62.86376953	+9.09667969	-21.79687500	+1660
+1458240581.58839990	+9.08789063	-5.59423828	-1.37988281	+55.43701172	+1.40625000	-63.39111328	+1296	+9.12744141	-4.76806641	-1.19091797	+7.18505859	-6.19628906	+17.18261719	+1276	+6.83349609	-8.99560547	-0.83056641	+62.86376953	+9.09667969	-21.79687500	+1660
+1458240581.59250000	+9.08789063	-5.59423828	-1.37988281	+55.43701172	+1.40625000	-63.39111328	+1296	+9.12744141	-4.76806641	-1.19091797	+7.18505859	-6.19628906	+17.18261719	+1276	+6.83349609	-8.99560547	-0.83056641	+62.86376953	+9.09667969	-21.79687500	+1660
+1458240581.59670000	+9.08789063	-5.59423828	-1.37988281	+55.43701172	+1.40625000	-63.39111328	+1296	+9.12744141	-4.76806641	-1.19091797	+7.18505859	-6.19628906	+17.18261719	+1276	+6.83789063	-8.99560547	-0.83056641	+62.86376953	+9.09667969	-21.79687500	+1660
+1458240581.60080000	+9.08789063	-5.59423828	-1.37988281	+55.43701172	+1.40625000	-63.39111328	+1296	+9.12744141	-4.76806641	-1.19091797	+7.18505859	-6.19628906	+17.18261719	+1276	+6.83789063	-8.99560547	-0.83056641	+62.88574219	+9.09667969	-21.79687500	+1660
+1458240581.60500000	+9.08789063	-5.59423828	-1.37988281	+55.43701172	+1.40625000	-63.39111328	+1296	+9.12744141	-4.76806641	-1.19091797	+7.18505859	-6.19628906	+17.18261719	+1276	+6.83789063	-8.99560547	-0.83056641	+62.88574219	+9.09667969	-21.79687500	+1660
+1458240581.60920000	+9.08789063	-5.59423828	-1.37988281	+55.43701172	+1.40625000	-63.39111328	+1296	+9.12744141	-4.76806641	-1.19091797	+7.18505859	-6.19628906	+17.18261719	+1276	+6.83789063	-8.99560547	-0.83056641	+62.86376953	+9.09667969	-21.79687500	+1660
+1458240581.61330010	+9.08789063	-5.59423828	-1.37988281	+55.43701172	+1.40625000	-63.41308594	+1296	+9.12744141	-4.76806641	-1.19091797	+7.18505859	-6.19628906	+17.18261719	+1276	+6.83789063	-8.99560547	-0.83056641	+62.86376953	+9.09667969	-21.79687500	+1660
+1458240581.61750010	+9.08789063	-5.59423828	-1.37988281	+55.43701172	+1.40625000	-63.41308594	+1296	+9.12744141	-4.77246094	-1.19091797	+7.18505859	-6.19628906	+17.18261719	+1276	+6.83789063	-8.99560547	-0.83056641	+62.86376953	+9.09667969	-21.79687500	+1656
+1458240581.62170000	+9.08789063	-5.59423828	-1.37988281	+55.43701172	+1.40625000	-63.41308594	+1296	+9.12744141	-4.77246094	-1.19091797	+7.18505859	-6.19628906	+17.18261719	+1276	+6.83349609	-8.99560547	-0.83056641	+62.86376953	+9.09667969	-21.79687500	+1656
+1458240581.62579990	+9.08789063	-5.59423828	-1.37988281	+55.43701172	+1.40625000	-63.41308594	+1296	+9.12744141	-4.77246094	-1.19091797	+7.18505859	-6.19628906	+17.18261719	+1276	+6.83349609	-8.99560547	-0.83056641	+62.86376953	+9.09667969	-21.79687500	+1656
+1458240581.63000010	+9.08789063	-5.59423828	-1.37988281	+55.43701172	+1.40625000	-63.41308594	+1296	+9.12744141	-4.77246094	-1.19091797	+7.18505859	-6.19628906	+17.18261719	+1276	+6.83349609	-8.99560547	-0.83056641	+62.84179688	+9.09667969	-21.79687500	+1656
+1458240581.63420010	+9.08789063	-5.59423828	-1.37988281	+55.43701172	+1.40625000	-63.41308594	+1300	+9.12744141	-4.77246094	-1.19091797	+7.18505859	-6.19628906	+17.18261719	+1280	+6.83349609	-8.99560547	-0.83496094	+62.84179688	+9.09667969	-21.77490234	+1656
+1458240581.63829990	+9.08789063	-5.59423828	-1.37988281	+55.43701172	+1.40625000	-63.41308594	+1300	+9.12744141	-4.77246094	-1.19091797	+7.18505859	-6.19628906	+17.18261719	+1280	+6.83349609	-8.99560547	-0.83496094	+62.84179688	+9.09667969	-21.77490234	+1656
+1458240581.64249990	+9.08789063	-5.59423828	-1.37988281	+55.43701172	+1.42822266	-63.41308594	+1300	+9.12744141	-4.77246094	-1.19091797	+7.18505859	-6.19628906	+17.18261719	+1280	+6.83349609	-9.00000000	-0.83496094	+62.81982422	+9.09667969	-21.77490234	+1656
+1458240581.64669990	+9.08789063	-5.59423828	-1.37988281	+55.43701172	+1.42822266	-63.41308594	+1300	+9.12744141	-4.77246094	-1.19091797	+7.18505859	-6.19628906	+17.18261719	+1280	+6.82910156	-9.00000000	-0.83496094	+62.81982422	+9.09667969	-21.77490234	+1656
+1458240581.65080000	+9.08789063	-5.59423828	-1.37988281	+55.43701172	+1.42822266	-63.41308594	+1300	+9.12744141	-4.77246094	-1.19091797	+7.18505859	-6.17431641	+17.18261719	+1280	+6.82910156	-9.00000000	-0.83496094	+62.81982422	+9.09667969	-21.77490234	+1656
+1458240581.65500000	+9.08789063	-5.59423828	-1.37988281	+55.43701172	+1.42822266	-63.41308594	+1300	+9.12744141	-4.77246094	-1.19091797	+7.18505859	-6.17431641	+17.16064453	+1280	+6.82910156	-9.00000000	-0.83496094	+62.81982422	+9.09667969	-21.75292969	+1656
+1458240581.65920000	+9.08789063	-5.59423828	-1.38427734	+55.43701172	+1.42822266	-63.41308594	+1300	+9.12744141	-4.77246094	-1.19091797	+7.18505859	-6.17431641	+17.16064453	+1280	+6.82910156	-9.00000000	-0.83496094	+62.79785156	+9.09667969	-21.75292969	+1656
+1458240581.66330000	+9.08789063	-5.59423828	-1.38427734	+55.43701172	+1.42822266	-63.41308594	+1300	+9.12744141	-4.77246094	-1.19091797	+7.18505859	-6.17431641	+17.16064453	+1280	+6.82910156	-9.00000000	-0.83496094	+62.79785156	+9.09667969	-21.75292969	+1656
+1458240581.66750000	+9.08789063	-5.59423828	-1.38427734	+55.43701172	+1.45019531	-63.41308594	+1304	+9.12744141	-4.77246094	-1.19091797	+7.18505859	-6.17431641	+17.16064453	+1280	+6.82910156	-9.00000000	-0.83496094	+62.79785156	+9.09667969	-21.75292969	+1656
+1458240581.67170000	+9.08789063	-5.59423828	-1.38427734	+55.43701172	+1.45019531	-63.39111328	+1304	+9.12744141	-4.77246094	-1.19091797	+7.18505859	-6.17431641	+17.16064453	+1280	+6.82910156	-9.00000000	-0.83496094	+62.79785156	+9.11865234	-21.75292969	+1652
+1458240581.67580010	+9.08789063	-5.59423828	-1.38427734	+55.43701172	+1.45019531	-63.39111328	+1304	+9.12744141	-4.77246094	-1.19091797	+7.18505859	-6.17431641	+17.16064453	+1280	+6.82910156	-9.00000000	-0.83496094	+62.79785156	+9.11865234	-21.75292969	+1652
+1458240581.68000010	+9.08789063	-5.59423828	-1.38427734	+55.41503906	+1.45019531	-63.39111328	+1304	+9.12744141	-4.77246094	-1.19091797	+7.18505859	-6.17431641	+17.16064453	+1280	+6.82910156	-9.00000000	-0.83496094	+62.79785156	+9.11865234	-21.75292969	+1652
+1458240581.68409990	+9.08789063	-5.59863281	-1.38427734	+55.41503906	+1.45019531	-63.39111328	+1304	+9.12744141	-4.77246094	-1.19531250	+7.18505859	-6.15234375	+17.16064453	+1280	+6.82910156	-9.00000000	-0.83496094	+62.79785156	+9.11865234	-21.75292969	+1652
+1458240581.68829990	+9.08789063	-5.59863281	-1.38427734	+55.41503906	+1.45019531	-63.39111328	+1304	+9.12744141	-4.77246094	-1.19531250	+7.18505859	-6.15234375	+17.16064453	+1284	+6.82910156	-9.00000000	-0.83496094	+62.79785156	+9.14062500	-21.75292969	+1652
+1458240581.69250010	+9.08789063	-5.59863281	-1.38427734	+55.41503906	+1.45019531	-63.39111328	+1304	+9.12744141	-4.77246094	-1.19531250	+7.18505859	-6.15234375	+17.13867188	+1284	+6.82910156	-9.00000000	-0.83496094	+62.79785156	+9.14062500	-21.75292969	+1652
+1458240581.69660000	+9.08789063	-5.59863281	-1.38427734	+55.41503906	+1.45019531	-63.39111328	+1304	+9.12744141	-4.77246094	-1.19531250	+7.18505859	-6.15234375	+17.13867188	+1284	+6.82910156	-9.00000000	-0.83496094	+62.79785156	+9.16259766	-21.77490234	+1652
+1458240581.70079990	+9.08789063	-5.59863281	-1.38427734	+55.41503906	+1.47216797	-63.39111328	+1308	+9.12744141	-4.77246094	-1.19531250	+7.18505859	-6.15234375	+17.13867188	+1284	+6.82910156	-9.00000000	-0.83056641	+62.79785156	+9.16259766	-21.77490234	+1652
+1458240581.70499990	+9.08789063	-5.59863281	-1.38427734	+55.41503906	+1.47216797	-63.39111328	+1308	+9.12744141	-4.77685547	-1.19531250	+7.18505859	-6.15234375	+17.13867188	+1284	+6.83349609	-9.00000000	-0.83056641	+62.81982422	+9.18457031	-21.77490234	+1652
+1458240581.70910000	+9.08789063	-5.59863281	-1.38427734	+55.41503906	+1.47216797	-63.39111328	+1308	+9.12744141	-4.77685547	-1.19531250	+7.18505859	-6.13037109	+17.13867188	+1284	+6.83349609	-9.00000000	-0.83056641	+62.81982422	+9.18457031	-21.77490234	+1652
+1458240581.71330000	+9.08789063	-5.59863281	-1.38427734	+55.41503906	+1.47216797	-63.39111328	+1308	+9.12744141	-4.77685547	-1.19531250	+7.18505859	-6.13037109	+17.13867188	+1284	+6.83349609	-9.00000000	-0.83056641	+62.81982422	+9.20654297	-21.77490234	+1652
+1458240581.71750000	+9.08789063	-5.59863281	-1.38427734	+55.41503906	+1.47216797	-63.39111328	+1308	+9.12744141	-4.77685547	-1.19531250	+7.18505859	-6.13037109	+17.11669922	+1284	+6.83349609	-9.00000000	-0.83056641	+62.81982422	+9.20654297	-21.77490234	+1652
+1458240581.72160010	+9.08789063	-5.59863281	-1.38427734	+55.41503906	+1.49414063	-63.39111328	+1308	+9.12744141	-4.77685547	-1.19970703	+7.18505859	-6.13037109	+17.11669922	+1284	+6.83349609	-9.00439453	-0.83056641	+62.81982422	+9.22851563	-21.77490234	+1652
+1458240581.72580000	+9.08789063	-5.59863281	-1.38867188	+55.41503906	+1.49414063	-63.39111328	+1308	+9.12744141	-4.77685547	-1.19970703	+7.18505859	-6.13037109	+17.11669922	+1284	+6.83349609	-9.00439453	-0.83056641	+62.81982422	+9.25048828	-21.77490234	+1652
+1458240581.73000000	+9.08789063	-5.60302734	-1.38867188	+55.41503906	+1.49414063	-63.39111328	+1308	+9.12744141	-4.77685547	-1.19970703	+7.18505859	-6.10839844	+17.09472656	+1284	+6.83349609	-9.00439453	-0.83056641	+62.81982422	+9.25048828	-21.77490234	+1656
+1458240581.73410010	+9.08789063	-5.60302734	-1.38867188	+55.41503906	+1.51611328	-63.39111328	+1308	+9.12744141	-4.77685547	-1.19970703	+7.18505859	-6.10839844	+17.09472656	+1284	+6.82910156	-9.00439453	-0.83056641	+62.79785156	+9.25048828	-21.77490234	+1656
+1458240581.73830010	+9.08789063	-5.60302734	-1.38867188	+55.41503906	+1.51611328	-63.41308594	+1308	+9.12744141	-4.77685547	-1.19970703	+7.18505859	-6.10839844	+17.09472656	+1284	+6.82910156	-9.00439453	-0.83056641	+62.77587891	+9.25048828	-21.75292969	+1656
+1458240581.74250010	+9.08789063	-5.60302734	-1.38867188	+55.41503906	+1.51611328	-63.41308594	+1308	+9.12744141	-4.78125000	-1.19970703	+7.18505859	-6.08642578	+17.07275391	+1284	+6.82910156	-9.00878906	-0.83056641	+62.77587891	+9.27246094	-21.75292969	+1656
+1458240581.74659990	+9.08789063	-5.60302734	-1.38867188	+55.41503906	+1.53808594	-63.41308594	+1308	+9.12744141	-4.78125000	-1.19970703	+7.18505859	-6.08642578	+17.07275391	+1284	+6.82470703	-9.00878906	-0.83496094	+62.75390625	+9.27246094	-21.73095703	+1656
+1458240581.75079990	+9.08789063	-5.60302734	-1.38867188	+55.41503906	+1.53808594	-63.41308594	+1308	+9.12744141	-4.78125000	-1.20410156	+7.18505859	-6.08642578	+17.05078125	+1284	+6.82470703	-9.01318359	-0.83496094	+62.73193359	+9.27246094	-21.73095703	+1656
+1458240581.75490000	+9.08349609	-5.60302734	-1.38867188	+55.41503906	+1.56005859	-63.41308594	+1308	+9.12744141	-4.78125000	-1.20410156	+7.18505859	-6.06445313	+17.05078125	+1284	+6.82031250	-9.01318359	-0.83935547	+62.70996094	+9.27246094	-21.70898438	+1656
+1458240581.75910000	+9.08349609	-5.60302734	-1.38867188	+55.41503906	+1.56005859	-63.41308594	+1308	+9.12744141	-4.78125000	-1.20410156	+7.18505859	-6.06445313	+17.02880859	+1284	+6.81591797	-9.01318359	-0.83935547	+62.68798828	+9.27246094	-21.70898438	+1656
+1458240581.76329990	+9.08349609	-5.60302734	-1.38867188	+55.41503906	+1.58203125	-63.41308594	+1312	+9.12744141	-4.78125000	-1.20410156	+7.18505859	-6.06445313	+17.02880859	+1284	+6.81591797	-9.01757813	-0.83935547	+62.66601563	+9.27246094	-21.68701172	+1656
+1458240581.76740000	+9.08349609	-5.60302734	-1.38867188	+55.41503906	+1.58203125	-63.41308594	+1312	+9.12744141	-4.78125000	-1.20410156	+7.18505859	-6.04248047	+17.00683594	+1284	+6.81152344	-9.01757813	-0.84375000	+62.64404297	+9.27246094	-21.68701172	+1656
+1458240581.77160000	+9.08349609	-5.60742188	-1.38867188	+55.41503906	+1.60400391	-63.41308594	+1312	+9.12744141	-4.78564453	-1.20410156	+7.18505859	-6.04248047	+17.00683594	+1288	+6.81152344	-9.01757813	-0.84375000	+62.64404297	+9.27246094	-21.68701172	+1656
+1458240581.77580000	+9.08349609	-5.60742188	-1.38867188	+55.41503906	+1.60400391	-63.43505859	+1316	+9.12744141	-4.78564453	-1.20849609	+7.18505859	-6.04248047	+17.00683594	+1288	+6.81152344	-9.02197266	-0.84375000	+62.62207031	+9.29443359	-21.68701172	+1652
+1458240581.77990010	+9.08349609	-5.60742188	-1.38867188	+55.41503906	+1.62597656	-63.43505859	+1316	+9.12744141	-4.78564453	-1.20849609	+7.18505859	-6.04248047	+16.98486328	+1288	+6.81152344	-9.02197266	-0.84375000	+62.62207031	+9.29443359	-21.68701172	+1652
+1458240581.78410010	+9.08349609	-5.60742188	-1.39306641	+55.41503906	+1.62597656	-63.43505859	+1316	+9.12744141	-4.78564453	-1.20849609	+7.18505859	-6.02050781	+16.98486328	+1288	+6.81152344	-9.02197266	-0.84375000	+62.62207031	+9.31640625	-21.68701172	+1652
+1458240581.78830000	+9.08349609	-5.60742188	-1.39306641	+55.41503906	+1.62597656	-63.43505859	+1316	+9.12744141	-4.78564453	-1.20849609	+7.20703125	-6.02050781	+16.98486328	+1288	+6.81152344	-9.02197266	-0.84375000	+62.62207031	+9.31640625	-21.70898438	+1652
+1458240581.79239990	+9.08349609	-5.60742188	-1.39306641	+55.41503906	+1.62597656	-63.43505859	+1320	+9.12744141	-4.78564453	-1.20849609	+7.20703125	-6.02050781	+16.96289063	+1288	+6.81591797	-9.02197266	-0.83935547	+62.64404297	+9.33837891	-21.70898438	+1652
+1458240581.79660010	+9.08349609	-5.60742188	-1.39306641	+55.41503906	+1.64794922	-63.43505859	+1320	+9.12744141	-4.78564453	-1.20849609	+7.20703125	-6.02050781	+16.96289063	+1288	+6.81591797	-9.02197266	-0.83935547	+62.64404297	+9.33837891	-21.73095703	+1652
+1458240581.80080010	+9.08349609	-5.60742188	-1.39306641	+55.41503906	+1.64794922	-63.43505859	+1320	+9.12744141	-4.78564453	-1.20849609	+7.20703125	-6.04248047	+16.96289063	+1288	+6.81591797	-9.02197266	-0.83935547	+62.66601563	+9.36035156	-21.75292969	+1652
+1458240581.80489990	+9.08349609	-5.61181641	-1.39306641	+55.41503906	+1.64794922	-63.45703125	+1320	+9.12744141	-4.79003906	-1.20849609	+7.20703125	-6.04248047	+16.96289063	+1288	+6.82031250	-9.02197266	-0.83496094	+62.68798828	+9.36035156	-21.77490234	+1652
+1458240581.80909990	+9.08789063	-5.61181641	-1.39306641	+55.41503906	+1.64794922	-63.45703125	+1320	+9.12744141	-4.79003906	-1.20849609	+7.20703125	-6.04248047	+16.94091797	+1288	+6.82470703	-9.01757813	-0.83496094	+62.68798828	+9.38232422	-21.79687500	+1652
+1458240581.81329990	+9.08789063	-5.61181641	-1.39306641	+55.41503906	+1.64794922	-63.45703125	+1320	+9.12744141	-4.79003906	-1.20849609	+7.20703125	-6.04248047	+16.94091797	+1288	+6.82470703	-9.01757813	-0.83056641	+62.70996094	+9.38232422	-21.81884766	+1656
+1458240581.81740000	+9.08789063	-5.61181641	-1.39306641	+55.41503906	+1.64794922	-63.45703125	+1320	+9.12744141	-4.79003906	-1.20849609	+7.20703125	-6.06445313	+16.94091797	+1288	+6.82910156	-9.01757813	-0.83056641	+62.73193359	+9.38232422	-21.84082031	+1656
+1458240581.82160000	+9.08789063	-5.61181641	-1.39306641	+55.41503906	+1.62597656	-63.47900391	+1320	+9.12744141	-4.79003906	-1.20849609	+7.20703125	-6.06445313	+16.94091797	+1288	+6.83349609	-9.01757813	-0.82617188	+62.73193359	+9.38232422	-21.86279297	+1656
+1458240581.82579990	+9.08789063	-5.61181641	-1.39306641	+55.41503906	+1.62597656	-63.47900391	+1316	+9.12744141	-4.79003906	-1.20849609	+7.20703125	-6.08642578	+16.94091797	+1288	+6.83349609	-9.01757813	-0.82617188	+62.75390625	+9.38232422	-21.88476563	+1660
+1458240581.82990000	+9.08789063	-5.61181641	-1.39306641	+55.41503906	+1.62597656	-63.47900391	+1316	+9.13183594	-4.79003906	-1.20849609	+7.20703125	-6.08642578	+16.94091797	+1288	+6.83789063	-9.01757813	-0.82617188	+62.75390625	+9.38232422	-21.88476563	+1660
+1458240581.83410000	+9.09228516	-5.61181641	-1.39306641	+55.41503906	+1.60400391	-63.50097656	+1316	+9.13183594	-4.79003906	-1.20849609	+7.20703125	-6.10839844	+16.94091797	+1288	+6.83789063	-9.01318359	-0.82617188	+62.75390625	+9.36035156	-21.90673828	+1660
+1458240581.83820010	+9.09228516	-5.61181641	-1.39306641	+55.41503906	+1.60400391	-63.50097656	+1316	+9.13183594	-4.79003906	-1.20849609	+7.20703125	-6.10839844	+16.94091797	+1284	+6.83789063	-9.01318359	-0.82617188	+62.75390625	+9.36035156	-21.92871094	+1664
+1458240581.84240010	+9.09228516	-5.61181641	-1.38867188	+55.41503906	+1.60400391	-63.52294922	+1316	+9.13183594	-4.79003906	-1.20410156	+7.20703125	-6.13037109	+16.94091797	+1284	+6.83789063	-9.01318359	-0.82617188	+62.73193359	+9.33837891	-21.95068359	+1664
+1458240581.84660010	+9.09228516	-5.61181641	-1.38867188	+55.41503906	+1.58203125	-63.52294922	+1316	+9.13183594	-4.79003906	-1.20410156	+7.20703125	-6.15234375	+16.94091797	+1288	+6.84228516	-9.01318359	-0.82617188	+62.73193359	+9.29443359	-21.97265625	+1664
+1458240581.85069990	+9.09228516	-5.61181641	-1.38867188	+55.41503906	+1.56005859	-63.54492188	+1316	+9.13623047	-4.79003906	-1.20410156	+7.20703125	-6.17431641	+16.94091797	+1288	+6.84228516	-9.01318359	-0.82617188	+62.70996094	+9.27246094	-21.99462891	+1664
+1458240581.85489990	+9.09667969	-5.61181641	-1.38867188	+55.41503906	+1.56005859	-63.56689453	+1316	+9.13623047	-4.79003906	-1.20410156	+7.20703125	-6.19628906	+16.94091797	+1288	+6.83789063	-9.01318359	-0.83056641	+62.68798828	+9.22851563	-21.99462891	+1664
+1458240581.85910010	+9.09667969	-5.61181641	-1.38427734	+55.41503906	+1.53808594	-63.56689453	+1316	+9.13623047	-4.78564453	-1.19970703	+7.20703125	-6.24023438	+16.94091797	+1288	+6.83789063	-9.01318359	-0.83056641	+62.64404297	+9.18457031	-22.01660156	+1664
+1458240581.86319990	+9.09667969	-5.60742188	-1.38427734	+55.41503906	+1.51611328	-63.58886719	+1320	+9.14062500	-4.78564453	-1.19970703	+7.20703125	-6.26220703	+16.94091797	+1288	+6.83789063	-9.01318359	-0.83496094	+62.62207031	+9.11865234	-22.03857422	+1664
+1458240581.86739990	+9.09667969	-5.60742188	-1.37988281	+55.41503906	+1.47216797	-63.61083984	+1320	+9.14062500	-4.78564453	-1.19531250	+7.20703125	-6.30615234	+16.94091797	+1288	+6.83789063	-9.01757813	-0.83496094	+62.57812500	+9.07470703	-22.06054688	+1664
+1458240581.87159990	+9.10107422	-5.60742188	-1.37988281	+55.41503906	+1.45019531	-63.63281250	+1320	+9.14062500	-4.78564453	-1.19531250	+7.20703125	-6.35009766	+16.96289063	+1292	+6.83789063	-9.01318359	-0.83935547	+62.53417969	+8.96484375	-22.10449219	+1664
+1458240581.87570000	+9.10107422	-5.60302734	-1.37548828	+55.41503906	+1.40625000	-63.65478516	+1324	+9.14501953	-4.78125000	-1.19091797	+7.20703125	-6.39404297	+16.96289063	+1292	+6.83349609	-9.01318359	-0.84375000	+62.49023438	+8.87695313	-22.14843750	+1664
+1458240581.87990000	+9.10546875	-5.60302734	-1.37548828	+55.41503906	+1.38427734	-63.69873047	+1328	+9.14501953	-4.78125000	-1.18652344	+7.20703125	-6.43798828	+16.98486328	+1296	+6.83789063	-9.01318359	-0.84814453	+62.44628906	+8.78906250	-22.19238281	+1664
+1458240581.88410000	+9.10546875	-5.60302734	-1.37109375	+55.41503906	+1.31835938	-63.72070313	+1332	+9.14941406	-4.78125000	-1.18212891	+7.20703125	-6.52587891	+16.98486328	+1296	+6.83789063	-9.01318359	-0.85253906	+62.40234375	+8.65722656	-22.28027344	+1660
+1458240581.88820000	+9.10986328	-5.59863281	-1.36669922	+55.43701172	+1.25244141	-63.76464844	+1332	+9.15380859	-4.77685547	-1.17773438	+7.20703125	-6.59179688	+17.00683594	+1300	+6.84228516	-9.00878906	-0.85253906	+62.35839844	+8.54736328	-22.36816406	+1660
+1458240581.89240000	+9.11425781	-5.59423828	-1.36230469	+55.43701172	+1.18652344	-63.78662109	+1336	+9.15820313	-4.77246094	-1.17333984	+7.20703125	-6.67968750	+17.02880859	+1304	+6.84667969	-9.00439453	-0.85253906	+62.35839844	+8.43750000	-22.45605469	+1660
+1458240581.89660000	+9.11865234	-5.59423828	-1.35791016	+55.43701172	+1.09863281	-63.83056641	+1340	+9.16259766	-4.77246094	-1.16455078	+7.20703125	-6.78955078	+17.07275391	+1308	+6.85546875	-9.00000000	-0.85253906	+62.35839844	+8.30566406	-22.58789063	+1660
+1458240581.90070010	+9.12304688	-5.58984375	-1.34912109	+55.45898438	+0.98876953	-63.89648438	+1348	+9.16699219	-4.76806641	-1.15576172	+7.20703125	-6.89941406	+17.11669922	+1312	+6.86865234	-8.99121094	-0.85253906	+62.35839844	+8.19580078	-22.71972656	+1660
+1458240581.90490010	+9.12744141	-5.58544922	-1.34472656	+55.45898438	+0.87890625	-63.94042969	+1352	+9.17138672	-4.76367188	-1.15136719	+7.22900391	-7.03125000	+17.16064453	+1316	+6.88183594	-8.98681641	-0.85253906	+62.40234375	+8.08593750	-22.85156250	+1664
+1458240581.90899990	+9.13623047	-5.58105469	-1.33593750	+55.48095703	+0.72509766	-64.00634766	+1356	+9.18017578	-4.75488281	-1.13818359	+7.22900391	-7.18505859	+17.22656250	+1320	+6.89501953	-8.97802734	-0.84814453	+62.42431641	+7.95410156	-23.02734375	+1668
+1458240581.91319990	+9.14062500	-5.57666016	-1.32714844	+55.50292969	+0.57128906	-64.07226563	+1360	+9.18457031	-4.75048828	-1.12939453	+7.22900391	-7.36083984	+17.27050781	+1324	+6.90820313	-8.96923828	-0.84375000	+62.44628906	+7.82226563	-23.18115234	+1672
+1458240581.91739990	+9.14941406	-5.56787109	-1.31835938	+55.50292969	+0.39550781	-64.13818359	+1364	+9.19335938	-4.74609375	-1.11621094	+7.22900391	-7.51464844	+17.35839844	+1328	+6.92138672	-8.96044922	-0.83935547	+62.46826172	+7.71240234	-23.33496094	+1676
+1458240581.92150000	+9.16259766	-5.56347656	-1.30957031	+55.52490234	+0.17578125	-64.22607422	+1368	+9.20214844	-4.73730469	-1.10302734	+7.22900391	-7.73437500	+17.44628906	+1336	+6.93896484	-8.95605469	-0.83935547	+62.46826172	+7.55859375	-23.48876953	+1680
+1458240581.92569990	+9.17138672	-5.55468750	-1.29638672	+55.54687500	-0.04394531	-64.31396484	+1372	+9.21093750	-4.72851563	-1.09423828	+7.22900391	-7.93212891	+17.53417969	+1340	+6.95214844	-8.94726563	-0.83496094	+62.46826172	+7.42675781	-23.64257813	+1684
+1458240581.92989990	+9.18457031	-5.55029297	-1.28759766	+55.54687500	-0.24169922	-64.37988281	+1376	+9.21972656	-4.72412109	-1.08105469	+7.20703125	-8.10791016	+17.64404297	+1344	+6.96533203	-8.94287109	-0.83935547	+62.44628906	+7.27294922	-23.77441406	+1688
+1458240581.93400000	+9.19775391	-5.54150391	-1.27441406	+55.54687500	-0.50537109	-64.48974609	+1380	+9.23291016	-4.71533203	-1.06347656	+7.18505859	-8.34960938	+17.75390625	+1352	+6.97412109	-8.93408203	-0.83935547	+62.40234375	+7.07519531	-23.90625000	+1692
+1458240581.94240000	+9.21972656	-5.52832031	-1.25683594	+55.56884766	-0.96679688	-64.64355469	+1384	+9.25488281	-4.70214844	-1.04150391	+7.14111328	-8.74511719	+17.97363281	+1360	+6.99169922	-8.92529297	-0.84814453	+62.27050781	+6.72363281	-24.12597656	+1696
+1458240581.94650010	+9.23291016	-5.51953125	-1.24365234	+55.59082031	-1.20849609	-64.70947266	+1388	+9.26806641	-4.69335938	-1.02392578	+7.09716797	-8.96484375	+18.10546875	+1364	+6.99609375	-8.92089844	-0.85693359	+62.16064453	+6.50390625	-24.23583984	+1700
+1458240581.95070000	+9.24169922	-5.51074219	-1.23046875	+55.59082031	-1.40625000	-64.79736328	+1392	+9.27685547	-4.68896484	-1.01513672	+7.05322266	-9.16259766	+18.21533203	+1368	+7.00048828	-8.92089844	-0.86572266	+62.05078125	+6.32812500	-24.32373047	+1700
+1458240581.95490000	+9.25488281	-5.50195313	-1.22167969	+55.61279297	-1.62597656	-64.84130859	+1396	+9.29003906	-4.68457031	-1.00195313	+7.03125000	-9.33837891	+18.34716797	+1372	+7.00488281	-8.91650391	-0.87451172	+61.94091797	+6.10839844	-24.38964844	+1704
+1458240581.95900010	+9.26367188	-5.49316406	-1.21289063	+55.63476563	-1.84570313	-64.90722656	+1400	+9.29882813	-4.67578125	-0.99316406	+6.96533203	-9.51416016	+18.47900391	+1380	+7.00488281	-8.91650391	-0.88769531	+61.78710938	+5.88867188	-24.45556641	+1704
+1458240581.96320010	+9.27685547	-5.48437500	-1.20410156	+55.65673828	-2.04345703	-64.97314453	+1404	+9.31201172	-4.67138672	-0.97998047	+6.92138672	-9.71191406	+18.61083984	+1384	+7.00927734	-8.91210938	-0.90087891	+61.67724609	+5.69091797	-24.54345703	+1704
+1458240581.96740010	+9.28564453	-5.47998047	-1.19531250	+55.67871094	-2.26318359	-65.01708984	+1412	+9.32080078	-4.66259766	-0.97119141	+6.87744141	-9.86572266	+18.74267578	+1388	+7.01367188	-8.90771484	-0.91406250	+61.56738281	+5.49316406	-24.60937500	+1704
+1458240581.97149990	+9.29882813	-5.47119141	-1.18652344	+55.70068359	-2.46093750	-65.08300781	+1416	+9.33398438	-4.65820313	-0.96240234	+6.83349609	-10.06347656	+18.89648438	+1392	+7.01806641	-8.90771484	-0.92724609	+61.43554688	+5.29541016	-24.67529297	+1704
+1458240581.97569990	+9.30761719	-5.46240234	-1.18212891	+55.74462891	-2.65869141	-65.14892578	+1424	+9.34277344	-4.64941406	-0.94921875	+6.76757813	-10.23925781	+19.02832031	+1396	+7.02246094	-8.90332031	-0.93603516	+61.32568359	+5.09765625	-24.78515625	+1700
+1458240581.97989990	+9.32080078	-5.45361328	-1.17333984	+55.78857422	-2.87841797	-65.21484375	+1432	+9.35595703	-4.64501953	-0.94482422	+6.72363281	-10.39306641	+19.18212891	+1400	+7.02685547	-8.89892578	-0.94921875	+61.23779297	+4.92187500	-24.85107422	+1700
+1458240581.98400000	+9.32958984	-5.44482422	-1.16894531	+55.83251953	-3.07617188	-65.25878906	+1436	+9.36914063	-4.64062500	-0.93603516	+6.67968750	-10.56884766	+19.31396484	+1404	+7.03564453	-8.89453125	-0.96240234	+61.12792969	+4.74609375	-24.96093750	+1696
+1458240581.99230000	+9.35595703	-5.42724609	-1.16015625	+55.94238281	-3.51562500	-65.36865234	+1452	+9.39111328	-4.62304688	-0.92285156	+6.56982422	-10.92041016	+19.64355469	+1416	+7.05761719	-8.88574219	-0.98437500	+60.99609375	+4.41650391	-25.20263672	+1692
+1458240581.99650000	+9.36474609	-5.41845703	-1.15576172	+56.00830078	-3.73535156	-65.43457031	+1460	+9.39990234	-4.61865234	-0.91845703	+6.52587891	-11.11816406	+19.77539063	+1420	+7.07080078	-8.88134766	-0.99755859	+60.93017578	+4.28466797	-25.35644531	+1688
+1458240582.00070000	+9.37792969	-5.40966797	-1.15136719	+56.07421875	-3.97705078	-65.50048828	+1464	+9.41308594	-4.60986328	-0.90966797	+6.48193359	-11.33789063	+19.92919922	+1424	+7.09277344	-8.87255859	-1.00195313	+60.93017578	+4.13085938	-25.53222656	+1688
+1458240582.00480010	+9.39111328	-5.40087891	-1.15136719	+56.14013672	-4.21875000	-65.56640625	+1472	+9.42626953	-4.60107422	-0.90527344	+6.43798828	-11.51367188	+20.10498047	+1428	+7.11035156	-8.86376953	-1.01513672	+60.90820313	+3.99902344	-25.70800781	+1688
+1458240582.00900010	+9.40869141	-5.39208984	-1.14697266	+56.20605469	-4.46044922	-65.65429688	+1476	+9.43945313	-4.59228516	-0.90527344	+6.37207031	-11.73339844	+20.23681641	+1428	+7.13232422	-8.85498047	-1.01953125	+60.88623047	+3.88916016	-25.90576172	+1684
+1458240582.01320000	+9.42187500	-5.38769531	-1.14697266	+56.27197266	-4.72412109	-65.74218750	+1480	+9.45263672	-4.58349609	-0.89648438	+6.32812500	-11.97509766	+20.36865234	+1432	+7.15429688	-8.84619141	-1.02392578	+60.88623047	+3.77929688	-26.16943359	+1684
+1458240582.01729990	+9.43945313	-5.37890625	-1.14697266	+56.35986328	-4.96582031	-65.83007813	+1484	+9.46582031	-4.57470703	-0.90087891	+6.28417969	-12.17285156	+20.54443359	+1436	+7.17626953	-8.83740234	-1.03710938	+60.88623047	+3.64746094	-26.36718750	+1684
+1458240582.02150010	+9.45703125	-5.37011719	-1.15136719	+56.42578125	-5.25146484	-65.93994141	+1484	+9.47900391	-4.57031250	-0.89648438	+6.21826172	-12.43652344	+20.65429688	+1440	+7.20263672	-8.83300781	-1.04589844	+60.86425781	+3.53759766	-26.58691406	+1684
+1458240582.02570010	+9.47460938	-5.36132813	-1.15136719	+56.49169922	-5.53710938	-66.07177734	+1488	+9.49658203	-4.56152344	-0.89208984	+6.17431641	-12.70019531	+20.78613281	+1444	+7.22900391	-8.81982422	-1.05468750	+60.86425781	+3.42773438	-26.87255859	+1684
+1458240582.02979990	+9.49218750	-5.35253906	-1.15576172	+56.55761719	-5.80078125	-66.18164063	+1488	+9.51416016	-4.55273438	-0.89648438	+6.13037109	-12.94189453	+20.91796875	+1444	+7.25537109	-8.81103516	-1.06787109	+60.86425781	+3.27392578	-27.11425781	+1684
+1458240582.03819990	+9.53173828	-5.33935547	-1.16015625	+56.68945313	-6.39404297	-66.55517578	+1492	+9.54931641	-4.53515625	-0.89648438	+6.02050781	-13.57910156	+21.07177734	+1452	+7.30371094	-8.79785156	-1.09423828	+60.75439453	+3.03222656	-27.75146484	+1684
+1458240582.04230000	+9.55371094	-5.33056641	-1.16894531	+56.75537109	-6.67968750	-66.70898438	+1492	+9.57128906	-4.52636719	-0.90527344	+5.97656250	-13.86474609	+21.18164063	+1456	+7.33447266	-8.78906250	-1.11181641	+60.73242188	+2.87841797	-28.01513672	+1684
+1458240582.04650000	+9.58007813	-5.32617188	-1.17333984	+56.77734375	-6.98730469	-66.97265625	+1492	+9.58886719	-4.52197266	-0.90527344	+5.91064453	-14.26025391	+21.20361328	+1460	+7.35644531	-8.78906250	-1.12939453	+60.62255859	+2.74658203	-28.34472656	+1680
+1458240582.05069990	+9.60205078	-5.31738281	-1.17773438	+56.86523438	-7.25097656	-67.25830078	+1496	+9.61083984	-4.51318359	-0.90527344	+5.88867188	-14.65576172	+21.22558594	+1464	+7.38281250	-8.78027344	-1.14257813	+60.51269531	+2.63671875	-28.74023438	+1680
+1458240582.05480000	+9.62841797	-5.30859375	-1.18652344	+56.93115234	-7.53662109	-67.47802734	+1500	+9.63720703	-4.50439453	-0.91845703	+5.84472656	-14.96337891	+21.26953125	+1472	+7.40917969	-8.77587891	-1.17333984	+60.42480469	+2.43896484	-29.02587891	+1680
+1458240582.05900000	+9.65478516	-5.30859375	-1.19531250	+56.93115234	-7.82226563	-67.85156250	+1500	+9.65917969	-4.50000000	-0.92285156	+5.77880859	-15.40283203	+21.20361328	+1476	+7.43115234	-8.77587891	-1.19970703	+60.22705078	+2.30712891	-29.35546875	+1672
+1458240582.06730010	+9.71191406	-5.28662109	-1.21728516	+57.06298828	-8.32763672	-68.48876953	+1516	+9.71191406	-4.47802734	-0.94482422	+5.75683594	-16.19384766	+21.13769531	+1492	+7.47949219	-8.76269531	-1.25683594	+59.94140625	+1.95556641	-30.12451172	+1664
+1458240582.07150010	+9.73828125	-5.28662109	-1.22607422	+57.04101563	-8.54736328	-68.90625000	+1520	+9.73828125	-4.47802734	-0.95361328	+5.71289063	-16.67724609	+21.00585938	+1496	+7.50146484	-8.76269531	-1.28759766	+59.72167969	+1.80175781	-30.52001953	+1656
+1458240582.07559990	+9.76904297	-5.27343750	-1.23046875	+57.10693359	-8.78906250	-69.32373047	+1528	+9.76464844	-4.46484375	-0.95800781	+5.71289063	-17.18261719	+20.87402344	+1508	+7.52783203	-8.75830078	-1.31835938	+59.52392578	+1.64794922	-31.00341797	+1648
+1458240582.07979990	+9.80419922	-5.26464844	-1.24804688	+57.15087891	-9.00878906	-69.69726563	+1540	+9.79541016	-4.45605469	-0.97998047	+5.71289063	-17.60009766	+20.78613281	+1516	+7.55419922	-8.75390625	-1.35791016	+59.34814453	+1.45019531	-31.42089844	+1640
+1458240582.08400010	+9.83496094	-5.26464844	-1.25683594	+57.10693359	-9.20654297	-70.18066406	+1548	+9.82617188	-4.44726563	-0.99316406	+5.69091797	-18.12744141	+20.61035156	+1528	+7.57617188	-8.75390625	-1.39306641	+59.08447266	+1.31835938	-31.86035156	+1628
+1458240582.08810000	+9.86572266	-5.25146484	-1.27001953	+57.15087891	-9.42626953	-70.66406250	+1564	+9.85693359	-4.43408203	-1.00195313	+5.73486328	-18.67675781	+20.43457031	+1540	+7.60693359	-8.74511719	-1.42822266	+58.88671875	+1.16455078	-32.34375000	+1624
+1458240582.09229990	+9.90527344	-5.24267578	-1.29199219	+57.17285156	-9.64599609	-71.10351563	+1576	+9.89208984	-4.42529297	-1.02392578	+5.77880859	-19.16015625	+20.28076172	+1552	+7.64208984	-8.74072266	-1.46777344	+58.71093750	+0.96679688	-32.80517578	+1620
+1458240582.09649990	+9.94042969	-5.23828125	-1.30957031	+57.08496094	-9.82177734	-71.60888672	+1592	+9.92285156	-4.41650391	-1.04589844	+5.75683594	-19.70947266	+20.06103516	+1564	+7.66845703	-8.73632813	-1.50732422	+58.44726563	+0.83496094	-33.31054688	+1620
+1458240582.10060000	+9.97998047	-5.22509766	-1.32714844	+57.08496094	-10.01953125	-72.13623047	+1608	+9.95800781	-4.40332031	-1.06347656	+5.80078125	-20.25878906	+19.84130859	+1580	+7.70361328	-8.72314453	-1.54687500	+58.27148438	+0.68115234	-33.83789063	+1620
+1458240582.10480000	+10.01953125	-5.21630859	-1.34912109	+57.08496094	-10.19531250	-72.64160156	+1624	+9.99316406	-4.38574219	-1.08544922	+5.86669922	-20.83007813	+19.62158203	+1592	+7.74316406	-8.71435547	-1.58642578	+58.07373047	+0.52734375	-34.38720703	+1620
+1458240582.11310010	+10.10302734	-5.19873047	-1.39306641	+56.90917969	-10.54687500	-73.69628906	+1660	+10.06787109	-4.35937500	-1.13378906	+5.93261719	-21.92871094	+19.16015625	+1624	+7.82666016	-8.68798828	-1.66552734	+57.70019531	+0.26367188	-35.48583984	+1628
+1458240582.11730000	+10.14697266	-5.18994141	-1.41943359	+56.84326172	-10.70068359	-74.20166016	+1680	+10.11181641	-4.34179688	-1.16015625	+5.99853516	-22.50000000	+18.91845703	+1640	+7.87500000	-8.67041016	-1.70068359	+57.56835938	+0.13183594	-36.07910156	+1632
+1458240582.12150000	+10.19091797	-5.18554688	-1.45019531	+56.68945313	-10.85449219	-74.70703125	+1696	+10.14697266	-4.32861328	-1.19091797	+5.97656250	-23.02734375	+18.67675781	+1652	+7.91894531	-8.65722656	-1.73583984	+57.37060547	+0.02197266	-36.65039063	+1636
+1458240582.12560010	+10.23486328	-5.17236328	-1.48095703	+56.57958984	-11.00830078	-75.19042969	+1712	+10.19091797	-4.31103516	-1.22607422	+6.02050781	-23.53271484	+18.43505859	+1672	+7.97167969	-8.63525391	-1.77978516	+57.21679688	-0.10986328	-37.19970703	+1644
+1458240582.12980010	+10.28320313	-5.15917969	-1.50732422	+56.49169922	-11.16210938	-75.73974609	+1732	+10.23486328	-4.29345703	-1.25244141	+6.08642578	-24.08203125	+18.17138672	+1688	+8.02441406	-8.61767578	-1.81494141	+57.08496094	-0.21972656	-37.77099609	+1652
+1458240582.13400010	+10.33154297	-5.15478516	-1.54248047	+56.31591797	-11.31591797	-76.22314453	+1748	+10.27441406	-4.28027344	-1.28759766	+6.02050781	-24.58740234	+17.95166016	+1704	+8.07275391	-8.59570313	-1.85009766	+56.88720703	-0.30761719	-38.36425781	+1656
+1458240582.13809990	+10.37548828	-5.14160156	-1.57763672	+56.18408203	-11.42578125	-76.68457031	+1764	+10.31835938	-4.25830078	-1.32714844	+6.02050781	-25.04882813	+17.70996094	+1724	+8.12548828	-8.57373047	-1.89404297	+56.75537109	-0.41748047	-38.86962891	+1664
+1458240582.14229990	+10.42822266	-5.12841797	-1.60839844	+56.05224609	-11.55761719	-77.23388672	+1780	+10.36669922	-4.24072266	-1.35791016	+6.04248047	-25.57617188	+17.42431641	+1740	+8.18261719	-8.54736328	-1.93359375	+56.60156250	-0.50537109	-39.44091797	+1668
+1458240582.14640000	+10.47656250	-5.11962891	-1.64794922	+55.87646484	-11.68945313	-77.69531250	+1796	+10.41064453	-4.22753906	-1.39746094	+5.93261719	-26.03759766	+17.20458984	+1752	+8.23535156	-8.52539063	-1.96875000	+56.40380859	-0.59326172	-39.99023438	+1672
+1458240582.15060000	+10.52929688	-5.10644531	-1.68750000	+55.70068359	-11.79931641	-78.11279297	+1812	+10.45898438	-4.20996094	-1.44140625	+5.88867188	-26.45507813	+16.98486328	+1772	+8.29248047	-8.49902344	-2.01708984	+56.20605469	-0.68115234	-40.45166016	+1680
+1458240582.15890000	+10.63037109	-5.08007813	-1.75781250	+55.37109375	-12.06298828	-79.10156250	+1840	+10.56005859	-4.17480469	-1.51171875	+5.73486328	-27.37792969	+16.45751953	+1804	+8.39355469	-8.45507813	-2.10058594	+55.76660156	-0.85693359	-41.44042969	+1688
+1458240582.16310000	+10.68310547	-5.06250000	-1.79736328	+55.21728516	-12.15087891	-79.51904297	+1856	+10.61279297	-4.15283203	-1.56005859	+5.64697266	-27.77343750	+16.21582031	+1824	+8.44628906	-8.42431641	-2.15332031	+55.54687500	-0.92285156	-41.85791016	+1692
+1458240582.16730000	+10.74023438	-5.04492188	-1.82812500	+55.08544922	-12.28271484	-80.06835938	+1868	+10.66992188	-4.13525391	-1.59082031	+5.60302734	-28.27880859	+15.93017578	+1840	+8.50341797	-8.39794922	-2.20166016	+55.30517578	-1.01074219	-42.29736328	+1700
+1458240582.17140010	+10.79296875	-5.03173828	-1.86328125	+54.90966797	-12.41455078	-80.55175781	+1884	+10.71826172	-4.11767578	-1.63037109	+5.47119141	-28.71826172	+15.68847656	+1856	+8.54736328	-8.37597656	-2.25000000	+54.99755859	-1.07666016	-42.73681641	+1704
+1458240582.17560010	+10.84570313	-5.00976563	-1.90722656	+54.75585938	-12.50244141	-80.99121094	+1900	+10.77539063	-4.09570313	-1.67431641	+5.38330078	-29.11376953	+15.42480469	+1876	+8.59130859	-8.34960938	-2.30273438	+54.73388672	-1.16455078	-43.11035156	+1712
+1458240582.17980000	+10.90722656	-4.99218750	-1.93359375	+54.62402344	-12.61230469	-81.54052734	+1916	+10.83251953	-4.07373047	-1.70947266	+5.31738281	-29.61914063	+15.09521484	+1892	+8.64404297	-8.32324219	-2.35546875	+54.44824219	-1.23046875	-43.54980469	+1720
+1458240582.18390010	+10.95996094	-4.97460938	-1.96875000	+54.42626953	-12.74414063	-82.02392578	+1932	+10.88964844	-4.05175781	-1.74902344	+5.27343750	-30.08056641	+14.83154297	+1908	+8.68359375	-8.30126953	-2.40380859	+54.07470703	-1.29638672	-43.94531250	+1728
+1458240582.18810010	+11.02148438	-4.94824219	-2.00390625	+54.27246094	-12.83203125	-82.48535156	+1952	+10.94677734	-4.02539063	-1.78857422	+5.20751953	-30.49804688	+14.54589844	+1924	+8.73193359	-8.27490234	-2.46533203	+53.78906250	-1.38427734	-44.31884766	+1740
+1458240582.19230010	+11.08300781	-4.92626953	-2.03027344	+54.14062500	-12.96386719	-83.05664063	+1972	+11.00830078	-4.00341797	-1.82373047	+5.18554688	-31.00341797	+14.19433594	+1944	+8.78027344	-8.24414063	-2.51806641	+53.48144531	-1.49414063	-44.71435547	+1752
+1458240582.19639990	+11.14013672	-4.90429688	-2.06103516	+53.87695313	-13.07373047	-83.56201172	+1992	+11.06542969	-3.97265625	-1.85888672	+5.22949219	-31.48681641	+13.88671875	+1960	+8.81982422	-8.22216797	-2.57080078	+53.10791016	-1.58203125	-45.13183594	+1764
+1458240582.20059990	+11.20166016	-4.88232422	-2.09619141	+53.67919922	-13.16162109	-84.02343750	+2016	+11.12255859	-3.94628906	-1.89843750	+5.25146484	-31.94824219	+13.53515625	+1980	+8.86816406	-8.19140625	-2.63232422	+52.82226563	-1.71386719	-45.48339844	+1780
+1458240582.20479990	+11.26318359	-4.85595703	-2.11376953	+53.48144531	-13.29345703	-84.63867188	+2036	+11.18408203	-3.91992188	-1.92919922	+5.33935547	-32.47558594	+13.11767578	+1996	+8.92529297	-8.16064453	-2.68066406	+52.53662109	-1.82373047	-45.96679688	+1796
+1458240582.20890000	+11.32470703	-4.83837891	-2.14453125	+53.12988281	-13.38134766	-85.12207031	+2060	+11.24560547	-3.88037109	-1.96435547	+5.51513672	-32.98095703	+12.76611328	+2012	+8.96923828	-8.13427734	-2.72900391	+52.18505859	-1.95556641	-46.42822266	+1812
+1458240582.21310000	+11.39062500	-4.81201172	-2.18408203	+52.82226563	-13.42529297	-85.56152344	+2088	+11.30712891	-3.84960938	-2.00390625	+5.69091797	-33.44238281	+12.32666016	+2032	+9.02636719	-8.09912109	-2.78613281	+51.94335938	-2.10937500	-46.84570313	+1832
+1458240582.22140000	+11.52685547	-4.77246094	-2.23242188	+51.98730469	-13.57910156	-86.57226563	+2136	+11.43017578	-3.77490234	-2.06982422	+6.26220703	-34.47509766	+11.40380859	+2064	+9.14062500	-8.03320313	-2.87402344	+51.35009766	-2.43896484	-47.83447266	+1868
+1458240582.22560000	+11.59277344	-4.75048828	-2.27197266	+51.50390625	-13.60107422	-86.96777344	+2164	+11.49169922	-3.73974609	-2.10937500	+6.59179688	-34.91455078	+10.89843750	+2084	+9.20214844	-7.99365234	-2.93115234	+51.15234375	-2.65869141	-48.27392578	+1892
+1458240582.22970010	+11.66748047	-4.72851563	-2.28955078	+51.02050781	-13.66699219	-87.51708984	+2192	+11.55322266	-3.70458984	-2.14453125	+7.00927734	-35.41992188	+10.30517578	+2096	+9.27246094	-7.95410156	-2.96630859	+50.95458984	-2.87841797	-48.84521484	+1908
+1458240582.23390010	+11.73339844	-4.71533203	-2.32470703	+50.31738281	-13.66699219	-87.89062500	+2216	+11.61474609	-3.65185547	-2.17968750	+7.51464844	-35.88134766	+9.77783203	+2116	+9.33837891	-7.91894531	-3.00585938	+50.69091797	-3.12011719	-49.39453125	+1924
+1458240582.23810010	+11.80371094	-4.69775391	-2.36425781	+49.63623047	-13.62304688	-88.24218750	+2244	+11.67626953	-3.61230469	-2.22363281	+7.99804688	-36.27685547	+9.18457031	+2132	+9.40869141	-7.87060547	-3.04980469	+50.51513672	-3.38378906	-49.87792969	+1944
+1458240582.24219990	+11.88281250	-4.68017578	-2.38183594	+48.95507813	-13.66699219	-88.74755859	+2268	+11.73779297	-3.57275391	-2.25439453	+8.59130859	-36.73828125	+8.50341797	+2148	+9.48779297	-7.83105469	-3.08056641	+50.33935547	-3.64746094	-50.49316406	+1956
+1458240582.24640010	+11.95312500	-4.67138672	-2.41259766	+48.09814453	-13.66699219	-89.07714844	+2292	+11.79931641	-3.52001953	-2.29394531	+9.22851563	-37.13378906	+7.88818359	+2164	+9.55810547	-7.79150391	-3.11132813	+50.11962891	-3.93310547	-51.08642578	+1968
+1458240582.25060010	+12.02783203	-4.66259766	-2.45214844	+47.21923828	-13.60107422	-89.38476563	+2316	+11.86083984	-3.47607422	-2.33789063	+9.88769531	-37.48535156	+7.22900391	+2180	+9.63720703	-7.74316406	-3.15087891	+49.94384766	-4.21875000	-51.56982422	+1984
+1458240582.25469990	+12.10693359	-4.65380859	-2.47412109	+46.31835938	-13.60107422	-89.84619141	+2340	+11.92236328	-3.42333984	-2.36865234	+10.61279297	-37.90283203	+6.45996094	+2196	+9.71630859	-7.69921875	-3.18164063	+49.76806641	-4.52636719	-52.14111328	+1992
+1458240582.25889990	+12.18164063	-4.64062500	-2.50048828	+45.37353516	-13.57910156	-90.17578125	+2360	+11.98388672	-3.37060547	-2.40820313	+11.33789063	-38.23242188	+5.77880859	+2212	+9.78662109	-7.65527344	-3.21679688	+49.52636719	-4.83398438	-52.64648438	+2000
+1458240582.26309990	+12.25634766	-4.63623047	-2.53125000	+44.38476563	-13.53515625	-90.52734375	+2384	+12.04541016	-3.32226563	-2.45214844	+12.06298828	-38.49609375	+5.07568359	+2228	+9.86132813	-7.61132813	-3.26074219	+49.32861328	-5.14160156	-53.10791016	+2008
+1458240582.26720000	+12.33544922	-4.63183594	-2.54882813	+43.37402344	-13.55712891	-90.96679688	+2400	+12.10693359	-3.26953125	-2.47851563	+12.89794922	-38.89160156	+4.24072266	+2240	+9.94042969	-7.56298828	-3.28710938	+49.13085938	-5.47119141	-53.65722656	+2012
+1458240582.27140000	+12.41455078	-4.60986328	-2.57080078	+42.42919922	-13.60107422	-91.31835938	+2424	+12.16845703	-3.21240234	-2.52246094	+13.64501953	-39.15527344	+3.53759766	+2256	+10.01074219	-7.51904297	-3.31787109	+48.88916016	-5.80078125	-54.16259766	+2012
+1458240582.27560000	+12.49365234	-4.60986328	-2.59277344	+41.39648438	-13.62304688	-91.69189453	+2440	+12.23437500	-3.15966797	-2.56201172	+14.41406250	-39.37500000	+2.76855469	+2272	+10.08105469	-7.47509766	-3.35742188	+48.64746094	-6.08642578	-54.60205078	+2016
+1458240582.27970000	+12.56835938	-4.60546875	-2.60156250	+40.31982422	-13.71093750	-92.15332031	+2460	+12.29589844	-3.10253906	-2.58837891	+15.27099609	-39.74853516	+1.91162109	+2284	+10.15576172	-7.43115234	-3.39257813	+48.42773438	-6.39404297	-55.08544922	+2020
+1458240582.28390000	+12.64746094	-4.57910156	-2.61474609	+39.44091797	-13.84277344	-92.52685547	+2484	+12.36181641	-3.04541016	-2.62353516	+16.04003906	-39.99023438	+1.14257813	+2300	+10.21728516	-7.39160156	-3.42773438	+48.14208984	-6.70166016	-55.50292969	+2020
+1458240582.28810000	+12.73095703	-4.57470703	-2.62792969	+38.43017578	-13.97460938	-92.92236328	+2504	+12.42773438	-2.99267578	-2.66308594	+16.83105469	-40.18798828	+0.37353516	+2312	+10.27880859	-7.35205078	-3.47607422	+47.83447266	-6.96533203	-55.85449219	+2028
+1458240582.29220010	+12.80566406	-4.56591797	-2.62792969	+37.41943359	-14.12841797	-93.36181641	+2528	+12.49365234	-2.93115234	-2.68066406	+17.68798828	-40.51757813	-0.50537109	+2324	+10.34472656	-7.31250000	-3.51123047	+47.52685547	-7.25097656	-56.25000000	+2032
+1458240582.29640010	+12.88037109	-4.53076172	-2.62792969	+36.60644531	-14.37011719	-93.73535156	+2556	+12.55957031	-2.87402344	-2.71142578	+18.45703125	-40.71533203	-1.29638672	+2340	+10.39746094	-7.26855469	-3.55078125	+47.19726563	-7.53662109	-56.62353516	+2036
+1458240582.30469990	+13.03417969	-4.50439453	-2.62353516	+34.71679688	-14.94140625	-94.57031250	+2616	+12.69140625	-2.75976563	-2.75976563	+20.06103516	-41.24267578	-3.03222656	+2364	+10.51611328	-7.19384766	-3.63427734	+46.58203125	-8.08593750	-57.30468750	+2056
+1458240582.30890010	+13.10888672	-4.46923828	-2.61474609	+33.94775391	-15.29296875	-94.89990234	+2652	+12.76171875	-2.69384766	-2.78173828	+20.85205078	-41.44042969	-3.84521484	+2380	+10.56884766	-7.14990234	-3.67382813	+46.25244141	-8.39355469	-57.63427734	+2068
+1458240582.31300000	+13.18359375	-4.45166016	-2.61035156	+33.04687500	-15.62255859	-95.20751953	+2684	+12.82763672	-2.64111328	-2.80810547	+21.64306641	-41.61621094	-4.72412109	+2392	+10.62597656	-7.11035156	-3.72216797	+45.92285156	-8.67919922	-57.91992188	+2084
+1458240582.31719990	+13.25830078	-4.43847656	-2.59277344	+32.12402344	-16.04003906	-95.58105469	+2724	+12.89355469	-2.57958984	-2.82128906	+22.52197266	-41.87988281	-5.66894531	+2404	+10.68750000	-7.07080078	-3.75732422	+45.59326172	-8.96484375	-58.27148438	+2100
+1458240582.32139990	+13.32861328	-4.40332031	-2.58398438	+31.33300781	-16.43554688	-95.82275391	+2764	+12.96386719	-2.51367188	-2.84326172	+23.33496094	-42.03369141	-6.52587891	+2416	+10.74023438	-7.03125000	-3.79687500	+45.28564453	-9.29443359	-58.53515625	+2120
+1458240582.32550000	+13.39892578	-4.39013672	-2.57519531	+30.43212891	-16.85302734	-96.06445313	+2800	+13.02978516	-2.45654297	-2.86523438	+24.14794922	-42.16552734	-7.42675781	+2432	+10.79736328	-6.98730469	-3.84521484	+44.95605469	-9.62402344	-58.75488281	+2144
+1458240582.32970000	+13.46923828	-4.37255859	-2.55322266	+29.50927734	-17.31445313	-96.30615234	+2840	+13.09570313	-2.39941406	-2.87841797	+25.00488281	-42.36328125	-8.41552734	+2440	+10.86328125	-6.94775391	-3.87158203	+44.67041016	-9.99755859	-59.10644531	+2160
+1458240582.33390000	+13.53955078	-4.34179688	-2.54003906	+28.69628906	-17.79785156	-96.45996094	+2884	+13.16162109	-2.33349609	-2.89599609	+25.90576172	-42.49511719	-9.31640625	+2456	+10.92041016	-6.89941406	-3.90673828	+44.38476563	-10.39306641	-59.39208984	+2184
+1458240582.33800010	+13.60546875	-4.33300781	-2.53125000	+27.70751953	-18.25927734	-96.59179688	+2924	+13.22753906	-2.27636719	-2.91357422	+26.76269531	-42.58300781	-10.28320313	+2468	+10.98632813	-6.85107422	-3.94189453	+44.12109375	-10.81054688	-59.63378906	+2208
+1458240582.34220000	+13.67578125	-4.32861328	-2.51367188	+26.69677734	-18.74267578	-96.74560547	+2960	+13.28906250	-2.21923828	-2.92675781	+27.66357422	-42.71484375	-11.29394531	+2480	+11.06103516	-6.80273438	-3.96386719	+43.87939453	-11.25000000	-60.00732422	+2228
+1458240582.34640000	+13.74169922	-4.30664063	-2.50048828	+25.81787109	-19.24804688	-96.78955078	+3004	+13.35498047	-2.15332031	-2.94433594	+28.56445313	-42.78076172	-12.21679688	+2492	+11.13134766	-6.75000000	-3.98583984	+43.68164063	-11.73339844	-60.31494141	+2248
+1458240582.35050010	+13.80761719	-4.30664063	-2.49169922	+24.78515625	-19.73144531	-96.83349609	+3036	+13.41650391	-2.09619141	-2.96630859	+29.44335938	-42.80273438	-13.18359375	+2504	+11.20166016	-6.69726563	-4.01220703	+43.46191406	-12.23876953	-60.55664063	+2268
+1458240582.35470010	+13.86914063	-4.30664063	-2.47851563	+23.70849609	-20.17089844	-96.85546875	+3068	+13.47802734	-2.03906250	-2.97949219	+30.36621094	-42.84667969	-14.19433594	+2516	+11.28076172	-6.64892578	-4.02978516	+43.24218750	-12.74414063	-60.90820313	+2284
+1458240582.35890010	+13.93066406	-4.28466797	-2.46533203	+22.80761719	-20.69824219	-96.85546875	+3108	+13.53515625	-1.97314453	-3.00146484	+31.26708984	-42.84667969	-15.13916016	+2532	+11.35546875	-6.59179688	-4.04296875	+43.06640625	-13.31542969	-61.23779297	+2296
+1458240582.36299990	+13.99218750	-4.28906250	-2.45654297	+21.77490234	-21.20361328	-96.83349609	+3136	+13.59228516	-1.92041016	-3.02343750	+32.14599609	-42.82470703	-16.10595703	+2544	+11.43017578	-6.53906250	-4.06054688	+42.89062500	-13.86474609	-61.52343750	+2308
+1458240582.36719990	+14.04931641	-4.28906250	-2.45214844	+20.72021484	-21.66503906	-96.81152344	+3168	+13.64941406	-1.86328125	-3.03222656	+33.02490234	-42.86865234	-17.11669922	+2552	+11.50927734	-6.48193359	-4.07373047	+42.73681641	-14.43603516	-61.85302734	+2316
+1458240582.37130000	+14.10644531	-4.27148438	-2.43457031	+19.86328125	-22.21435547	-96.78955078	+3200	+13.70654297	-1.80175781	-3.04980469	+33.92578125	-42.86865234	-18.03955078	+2568	+11.58837891	-6.42041016	-4.08251953	+42.62695313	-15.02929688	-62.20458984	+2324
+1458240582.37969990	+14.21630859	-4.27148438	-2.41259766	+17.92968750	-23.24707031	-96.78955078	+3252	+13.82080078	-1.69189453	-3.07177734	+35.63964844	-42.93457031	-19.99511719	+2588	+11.74218750	-6.31494141	-4.10009766	+42.31933594	-16.14990234	-62.84179688	+2332
+1458240582.38380000	+14.26904297	-4.24951172	-2.39062500	+17.20458984	-23.86230469	-96.78955078	+3284	+13.87792969	-1.63037109	-3.08496094	+36.49658203	-42.93457031	-20.91796875	+2604	+11.81250000	-6.25341797	-4.10888672	+42.20947266	-16.74316406	-63.17138672	+2332
+1458240582.38800000	+14.32617188	-4.24072266	-2.36865234	+16.39160156	-24.43359375	-96.78955078	+3312	+13.93066406	-1.57324219	-3.09375000	+37.30957031	-42.95654297	-21.84082031	+2612	+11.88720703	-6.20507813	-4.12207031	+42.05566406	-17.29248047	-63.47900391	+2328
+1458240582.39220000	+14.37011719	-4.23193359	-2.35107422	+15.55664063	-24.98291016	-96.78955078	+3340	+13.98339844	-1.51611328	-3.09375000	+38.12255859	-43.06640625	-22.80761719	+2628	+11.95312500	-6.15234375	-4.13085938	+41.92382813	-17.79785156	-63.76464844	+2324
+1458240582.39630010	+14.42285156	-4.20117188	-2.32470703	+14.98535156	-25.64208984	-96.81152344	+3372	+14.04052734	-1.45458984	-3.09375000	+38.91357422	-43.13232422	-23.73046875	+2644	+12.01904297	-6.09960938	-4.14404297	+41.81396484	-18.32519531	-64.09423828	+2324
+1458240582.40050010	+14.46679688	-4.17919922	-2.29394531	+14.30419922	-26.27929688	-96.81152344	+3404	+14.09326172	-1.40185547	-3.09375000	+39.68261719	-43.22021484	-24.65332031	+2660	+12.08056641	-6.05126953	-4.15722656	+41.66015625	-18.80859375	-64.37988281	+2320
+1458240582.40470000	+14.51074219	-4.16162109	-2.25878906	+13.64501953	-26.96044922	-96.87744141	+3440	+14.15039063	-1.34472656	-3.07617188	+40.49560547	-43.39599609	-25.66406250	+2680	+12.14208984	-6.00292969	-4.17041016	+41.50634766	-19.27001953	-64.66552734	+2320
+1458240582.40879990	+14.55908203	-4.11767578	-2.21923828	+13.18359375	-27.66357422	-96.85546875	+3480	+14.20751953	-1.28320313	-3.06298828	+41.28662109	-43.54980469	-26.56494141	+2700	+12.19921875	-5.95019531	-4.18359375	+41.41845703	-19.75341797	-64.92919922	+2324
+1458240582.41300010	+14.60742188	-4.09130859	-2.17968750	+12.67822266	-28.34472656	-96.85546875	+3516	+14.26464844	-1.22607422	-3.04980469	+42.05566406	-43.70361328	-27.50976563	+2720	+12.25195313	-5.91064453	-4.20556641	+41.22070313	-20.14892578	-65.19287109	+2324
+1458240582.41720010	+14.64697266	-4.06054688	-2.13134766	+12.12890625	-29.09179688	-96.87744141	+3556	+14.31738281	-1.16894531	-3.02343750	+42.84667969	-43.92333984	-28.49853516	+2744	+12.30468750	-5.87109375	-4.21875000	+41.06689453	-20.54443359	-65.45654297	+2328
+1458240582.42129990	+14.68652344	-4.01220703	-2.08740234	+11.71142578	-29.79492188	-96.81152344	+3604	+14.37451172	-1.10302734	-3.00585938	+43.59375000	-44.07714844	-29.37744141	+2764	+12.35742188	-5.82275391	-4.23632813	+40.93505859	-20.98388672	-65.67626953	+2340
+1458240582.42969990	+14.76562500	-3.95068359	-1.99511719	+10.70068359	-31.22314453	-96.65771484	+3692	+14.47998047	-0.99316406	-2.95312500	+45.02197266	-44.49462891	-31.20117188	+2812	+12.45849609	-5.74365234	-4.27148438	+40.60546875	-21.77490234	-66.09375000	+2364
+1458240582.43380000	+14.80078125	-3.90673828	-1.95117188	+10.26123047	-31.90429688	-96.48193359	+3740	+14.53710938	-0.93164063	-2.92675781	+45.70312500	-44.67041016	-32.03613281	+2836	+12.50683594	-5.69531250	-4.28906250	+40.49560547	-22.19238281	-66.26953125	+2384
+1458240582.44219990	+14.87548828	-3.84521484	-1.86767578	+9.22851563	-33.26660156	-96.15234375	+3836	+14.63818359	-0.82617188	-2.86962891	+47.02148438	-45.08789063	-33.79394531	+2884	+12.60791016	-5.61621094	-4.31542969	+40.20996094	-23.00537109	-66.68701172	+2424
+1458240582.44630000	+14.91503906	-3.80566406	-1.82812500	+8.76708984	-33.88183594	-95.91064453	+3888	+14.69091797	-0.76904297	-2.84326172	+47.63671875	-45.24169922	-34.56298828	+2908	+12.66064453	-5.56347656	-4.32421875	+40.12207031	-23.44482422	-66.84082031	+2448
+1458240582.45050000	+14.95019531	-3.78369141	-1.78857422	+8.19580078	-34.47509766	-95.64697266	+3932	+14.74365234	-0.72070313	-2.82128906	+48.18603516	-45.41748047	-35.33203125	+2932	+12.71337891	-5.52392578	-4.34179688	+39.99023438	-23.86230469	-66.97265625	+2472
+1458240582.45460010	+14.98095703	-3.76171875	-1.76220703	+7.62451172	-35.00244141	-95.40527344	+3976	+14.79199219	-0.67236328	-2.79492188	+48.71337891	-45.59326172	-36.07910156	+2952	+12.77050781	-5.47998047	-4.34179688	+39.88037109	-24.32373047	-67.17041016	+2500
+1458240582.45880010	+15.01171875	-3.73095703	-1.73583984	+7.07519531	-35.52978516	-95.09765625	+4020	+14.83593750	-0.61962891	-2.78173828	+49.15283203	-45.72509766	-36.71630859	+2976	+12.83203125	-5.43164063	-4.35058594	+39.81445313	-24.80712891	-67.30224609	+2524
+1458240582.46300010	+15.04248047	-3.71777344	-1.70947266	+6.45996094	-36.01318359	-94.79003906	+4064	+14.87988281	-0.58007813	-2.76416016	+49.54833984	-45.85693359	-37.35351563	+2992	+12.88916016	-5.37890625	-4.35498047	+39.74853516	-25.29052734	-67.41210938	+2548
+1458240582.46709990	+15.07763672	-3.70458984	-1.69628906	+5.84472656	-36.45263672	-94.50439453	+4100	+14.92822266	-0.53613281	-2.75097656	+49.89990234	-46.01074219	-37.96875000	+3012	+12.95068359	-5.32617188	-4.35498047	+39.72656250	-25.81787109	-67.60986328	+2576
+1458240582.47129990	+15.11279297	-3.67822266	-1.67871094	+5.31738281	-36.91406250	-94.19677734	+4136	+14.97216797	-0.49218750	-2.73779297	+50.22949219	-46.16455078	-38.54003906	+3032	+13.01660156	-5.26464844	-4.34619141	+39.72656250	-26.36718750	-67.78564453	+2596
+1458240582.47550010	+15.14355469	-3.66503906	-1.66552734	+4.76806641	-37.33154297	-93.91113281	+4168	+15.01611328	-0.45703125	-2.72460938	+50.49316406	-46.31835938	-39.11132813	+3052	+13.07812500	-5.21630859	-4.34179688	+39.68261719	-26.89453125	-67.96142578	+2620
+1458240582.48379990	+15.20507813	-3.63427734	-1.64355469	+3.75732422	-38.10058594	-93.42773438	+4228	+15.10400391	-0.38671875	-2.71142578	+50.95458984	-46.62597656	-40.14404297	+3088	+13.20556641	-5.10205078	-4.32861328	+39.72656250	-27.92724609	-68.33496094	+2652
+1458240582.48799990	+15.23144531	-3.62109375	-1.63476563	+3.27392578	-38.49609375	-93.20800781	+4252	+15.14355469	-0.34716797	-2.70263672	+51.15234375	-46.77978516	-40.62744141	+3104	+13.27148438	-5.04931641	-4.32421875	+39.72656250	-28.43261719	-68.51074219	+2664
+1458240582.49210000	+15.25781250	-3.60351563	-1.62597656	+2.79052734	-38.82568359	-93.03222656	+4276	+15.18310547	-0.31201172	-2.69384766	+51.30615234	-46.97753906	-41.11083984	+3124	+13.33300781	-4.99218750	-4.31982422	+39.74853516	-28.89404297	-68.68652344	+2672
+1458240582.49630000	+15.28417969	-3.57714844	-1.61718750	+2.46093750	-39.22119141	-92.83447266	+4300	+15.22265625	-0.27246094	-2.68505859	+51.50390625	-47.19726563	-41.57226563	+3144	+13.39013672	-4.93505859	-4.31103516	+39.81445313	-29.37744141	-68.90625000	+2680
+1458240582.50050000	+15.31494141	-3.55078125	-1.60400391	+2.10937500	-39.61669922	-92.68066406	+4324	+15.26660156	-0.23730469	-2.67626953	+51.63574219	-47.43896484	-42.05566406	+3164	+13.44726563	-4.88232422	-4.30224609	+39.83642578	-29.83886719	-69.10400391	+2688
+1458240582.50460000	+15.34130859	-3.52880859	-1.59082031	+1.77978516	-40.03417969	-92.52685547	+4344	+15.30175781	-0.20654297	-2.66308594	+51.76757813	-47.70263672	-42.53906250	+3184	+13.50000000	-4.82958984	-4.29785156	+39.88037109	-30.25634766	-69.32373047	+2692
+1458240582.50880000	+15.36767578	-3.49365234	-1.56884766	+1.56005859	-40.51757813	-92.39501953	+4368	+15.34570313	-0.16699219	-2.64550781	+51.98730469	-47.98828125	-43.04443359	+3208	+13.55273438	-4.77246094	-4.28906250	+39.94628906	-30.69580078	-69.56542969	+2692
+1458240582.51300000	+15.39843750	-3.45849609	-1.54687500	+1.36230469	-40.95703125	-92.28515625	+4392	+15.38525391	-0.12744141	-2.62792969	+52.18505859	-48.29589844	-43.57177734	+3232	+13.60986328	-4.73291016	-4.28906250	+39.96826172	-31.04736328	-69.80712891	+2692
+1458240582.51710010	+15.42041016	-3.42333984	-1.52050781	+1.16455078	-41.44042969	-92.19726563	+4420	+15.42480469	-0.08789063	-2.60156250	+52.44873047	-48.62548828	-44.16503906	+3256	+13.65380859	-4.68896484	-4.28906250	+39.99023438	-31.33300781	-70.02685547	+2692
+1458240582.52130010	+15.44677734	-3.37939453	-1.48974609	+1.05468750	-41.92382813	-92.08740234	+4448	+15.46875000	-0.03955078	-2.57519531	+52.73437500	-48.97705078	-44.71435547	+3280	+13.69775391	-4.64501953	-4.28906250	+40.01220703	-31.64062500	-70.24658203	+2696
+1458240582.52959990	+15.49511719	-3.28710938	-1.42382813	+0.79101563	-42.93457031	-91.86767578	+4508	+15.54785156	+0.04833984	-2.50927734	+53.30566406	-49.72412109	-45.83496094	+3332	+13.77685547	-4.56591797	-4.30224609	+40.03417969	-32.12402344	-70.66406250	+2704
+1458240582.53379990	+15.51708984	-3.23437500	-1.38427734	+0.74707031	-43.48388672	-91.71386719	+4544	+15.58300781	+0.09667969	-2.46972656	+53.63525391	-50.11962891	-46.40625000	+3360	+13.81201172	-4.52197266	-4.30224609	+40.07812500	-32.36572266	-70.86181641	+2712
+1458240582.53790000	+15.53466797	-3.18603516	-1.34472656	+0.65917969	-44.01123047	-91.58203125	+4580	+15.62255859	+0.13623047	-2.43017578	+53.92089844	-50.51513672	-46.99951172	+3388	+13.84716797	-4.48681641	-4.31103516	+40.07812500	-32.56347656	-71.08154297	+2724
+1458240582.54210000	+15.56103516	-3.13769531	-1.30078125	+0.57128906	-44.58251953	-91.47216797	+4616	+15.66210938	+0.17578125	-2.38623047	+54.25048828	-50.93261719	-47.65869141	+3416	+13.88232422	-4.45605469	-4.31103516	+40.10009766	-32.78320313	-71.34521484	+2740
+1458240582.54629990	+15.58300781	-3.08496094	-1.26562500	+0.50537109	-45.08789063	-91.29638672	+4656	+15.70166016	+0.22412109	-2.34667969	+54.58007813	-51.30615234	-48.18603516	+3444	+13.92187500	-4.41650391	-4.31542969	+40.12207031	-33.00292969	-71.52099609	+2756
+1458240582.55040000	+15.60498047	-3.04541016	-1.22607422	+0.39550781	-45.57128906	-91.16455078	+4692	+15.73681641	+0.26806641	-2.31152344	+54.88769531	-51.67968750	-48.73535156	+3468	+13.95703125	-4.38574219	-4.32421875	+40.12207031	-33.17871094	-71.69677734	+2776
+1458240582.55460000	+15.62695313	-3.00146484	-1.19091797	+0.28564453	-46.05468750	-91.01074219	+4732	+15.77197266	+0.31201172	-2.26318359	+55.23925781	-52.09716797	-49.32861328	+3496	+13.99218750	-4.35058594	-4.32421875	+40.12207031	-33.37646484	-71.91650391	+2800
+1458240582.55880000	+15.64453125	-2.95312500	-1.16015625	+0.17578125	-46.47216797	-90.83496094	+4768	+15.80712891	+0.36035156	-2.22363281	+55.52490234	-52.47070313	-49.83398438	+3520	+14.02734375	-4.31103516	-4.32861328	+40.16601563	-33.57421875	-72.02636719	+2828
+1458240582.56290010	+15.66210938	-2.92236328	-1.12939453	+0.00000000	-46.88964844	-90.61523438	+4808	+15.83789063	+0.39111328	-2.18847656	+55.74462891	-52.84423828	-50.31738281	+3544	+14.05810547	-4.26708984	-4.33300781	+40.18798828	-33.79394531	-72.13623047	+2856
+1458240582.56710000	+15.68408203	-2.88720703	-1.10742188	-0.17578125	-47.24121094	-90.41748047	+4844	+15.86865234	+0.42187500	-2.15332031	+55.89843750	-53.19580078	-50.75683594	+3568	+14.09326172	-4.22753906	-4.32861328	+40.20996094	-34.05761719	-72.31201172	+2888
+1458240582.57130000	+15.70166016	-2.85205078	-1.08544922	-0.32958984	-47.61474609	-90.21972656	+4880	+15.89941406	+0.45703125	-2.12695313	+56.05224609	-53.52539063	-51.13037109	+3588	+14.13720703	-4.18359375	-4.32421875	+40.27587891	-34.34326172	-72.44384766	+2920
+1458240582.57960010	+15.74560547	-2.80371094	-1.05908203	-0.76904297	-48.22998047	-89.84619141	+4940	+15.95214844	+0.50976563	-2.07861328	+56.22802734	-54.16259766	-51.85546875	+3632	+14.21630859	-4.10009766	-4.30664063	+40.31982422	-34.98046875	-72.72949219	+2976
+1458240582.58380010	+15.76757813	-2.78613281	-1.06347656	-0.98876953	-48.40576172	-89.64843750	+4964	+15.97851563	+0.54052734	-2.06103516	+56.27197266	-54.42626953	-52.09716797	+3652	+14.26025391	-4.05175781	-4.30224609	+40.36376953	-35.31005859	-72.81738281	+3004
+1458240582.58789990	+15.79394531	-2.76855469	-1.06787109	-1.27441406	-48.58154297	-89.45068359	+4984	+16.00488281	+0.56250000	-2.04785156	+56.27197266	-54.71191406	-52.31689453	+3672	+14.30419922	-4.00341797	-4.29345703	+40.40771484	-35.66162109	-72.86132813	+3032
+1458240582.59209990	+15.81152344	-2.75537109	-1.07666016	-1.53808594	-48.73535156	-89.27490234	+5004	+16.02685547	+0.58447266	-2.03906250	+56.22802734	-54.97558594	-52.51464844	+3692	+14.34375000	-3.95068359	-4.28466797	+40.42968750	-35.99121094	-72.92724609	+3052
+1458240582.59629990	+15.83349609	-2.73339844	-1.08105469	-1.75781250	-48.93310547	-89.07714844	+5020	+16.04443359	+0.61083984	-2.02587891	+56.20605469	-55.23925781	-52.71240234	+3712	+14.38330078	-3.89794922	-4.27587891	+40.51757813	-36.36474609	-72.97119141	+3072
+1458240582.60040000	+15.85107422	-2.72021484	-1.08544922	-1.97753906	-49.13085938	-88.87939453	+5036	+16.06201172	+0.62402344	-2.01708984	+56.14013672	-55.52490234	-52.91015625	+3736	+14.42285156	-3.84960938	-4.26708984	+40.53955078	-36.73828125	-73.01513672	+3088
+1458240582.60460000	+15.87304688	-2.70263672	-1.09423828	-2.19726563	-49.28466797	-88.72558594	+5052	+16.07958984	+0.64160156	-2.00830078	+56.05224609	-55.76660156	-53.08593750	+3756	+14.46240234	-3.80126953	-4.25830078	+40.56152344	-37.08984375	-73.08105469	+3100
+1458240582.60870000	+15.89941406	-2.68066406	-1.10302734	-2.37304688	-49.43847656	-88.57177734	+5064	+16.10156250	+0.66357422	-2.00390625	+55.98632813	-56.00830078	-53.19580078	+3780	+14.50634766	-3.75292969	-4.24511719	+40.60546875	-37.48535156	-73.14697266	+3108
+1458240582.61290000	+15.92578125	-2.66308594	-1.11621094	-2.52685547	-49.57031250	-88.43994141	+5072	+16.12353516	+0.68115234	-1.99951172	+55.96435547	-56.25000000	-53.37158203	+3804	+14.54589844	-3.71337891	-4.23632813	+40.62744141	-37.81494141	-73.23486328	+3116
+1458240582.61710000	+15.94335938	-2.64111328	-1.12060547	-2.70263672	-49.76806641	-88.28613281	+5076	+16.14111328	+0.70312500	-1.98632813	+56.00830078	-56.51367188	-53.63525391	+3828	+14.58105469	-3.66943359	-4.23193359	+40.64941406	-38.07861328	-73.27880859	+3116
+1458240582.62120010	+15.96533203	-2.61914063	-1.12500000	-2.87841797	-49.94384766	-88.13232422	+5084	+16.16308594	+0.72509766	-1.97314453	+56.07421875	-56.75537109	-53.85498047	+3856	+14.61181641	-3.62109375	-4.22753906	+40.71533203	-38.36425781	-73.34472656	+3120
+1458240582.62540010	+15.98291016	-2.59277344	-1.12939453	-2.98828125	-50.11962891	-88.00048828	+5092	+16.18066406	+0.75146484	-1.95996094	+56.14013672	-57.01904297	-54.09667969	+3880	+14.64697266	-3.58593750	-4.22753906	+40.73730469	-38.62792969	-73.41064453	+3120
+1458240582.62960000	+15.99609375	-2.56201172	-1.12060547	-3.12011719	-50.36132813	-87.86865234	+5100	+16.19824219	+0.77343750	-1.93798828	+56.25000000	-57.28271484	-54.40429688	+3908	+14.67333984	-3.54199219	-4.23193359	+40.75927734	-38.80371094	-73.41064453	+3120
+1458240582.63369990	+16.01367188	-2.52685547	-1.10742188	-3.16406250	-50.66894531	-87.73681641	+5112	+16.22021484	+0.79980469	-1.91162109	+56.42578125	-57.56835938	-54.73388672	+3940	+14.69970703	-3.50244141	-4.23193359	+40.80322266	-39.02343750	-73.52050781	+3124
+1458240582.63790010	+16.02685547	-2.48730469	-1.08984375	-3.18603516	-50.97656250	-87.62695313	+5128	+16.24218750	+0.82617188	-1.88525391	+56.64550781	-57.85400391	-55.10742188	+3968	+14.72167969	-3.48046875	-4.23193359	+40.80322266	-39.17724609	-73.69628906	+3124
+1458240582.64210010	+16.04003906	-2.45214844	-1.06347656	-3.22998047	-51.35009766	-87.53906250	+5144	+16.26416016	+0.85693359	-1.85009766	+56.97509766	-58.13964844	-55.61279297	+4000	+14.74365234	-3.45410156	-4.23193359	+40.82519531	-39.28710938	-73.85009766	+3124
+1458240582.65039990	+16.07080078	-2.37744141	-1.01074219	-3.25195313	-52.03125000	-87.31933594	+5180	+16.31250000	+0.92724609	-1.78857422	+57.63427734	-58.64501953	-56.51367188	+4060	+14.78759766	-3.40576172	-4.23632813	+40.91308594	-39.50683594	-74.15771484	+3140
+1458240582.65459990	+16.07958984	-2.33789063	-0.97998047	-3.27392578	-52.40478516	-87.23144531	+5200	+16.33447266	+0.95800781	-1.74462891	+58.07373047	-58.90869141	-57.08496094	+4092	+14.80517578	-3.37939453	-4.24511719	+40.97900391	-39.55078125	-74.31152344	+3152
+1458240582.65870000	+16.08837891	-2.29394531	-0.94482422	-3.27392578	-52.77832031	-87.12158203	+5228	+16.35644531	+0.99316406	-1.70068359	+58.46923828	-59.17236328	-57.61230469	+4124	+14.82275391	-3.34863281	-4.24951172	+41.04492188	-39.59472656	-74.46533203	+3168
+1458240582.66290000	+16.09277344	-2.25439453	-0.91406250	-3.29589844	-53.15185547	-86.98974609	+5252	+16.37402344	+1.02392578	-1.66113281	+58.86474609	-59.43603516	-58.13964844	+4156	+14.83593750	-3.32666016	-4.25390625	+41.08886719	-39.66064453	-74.61914063	+3184
+1458240582.66710000	+16.10156250	-2.21923828	-0.87890625	-3.31787109	-53.52539063	-86.87988281	+5280	+16.39599609	+1.05908203	-1.62158203	+59.23828125	-59.67773438	-58.64501953	+4184	+14.85351563	-3.30468750	-4.25390625	+41.13281250	-39.74853516	-74.81689453	+3204
+1458240582.67120000	+16.11035156	-2.17968750	-0.84814453	-3.33984375	-53.89892578	-86.79199219	+5304	+16.41357422	+1.08984375	-1.58642578	+59.61181641	-59.89746094	-59.12841797	+4212	+14.87109375	-3.28271484	-4.25390625	+41.22070313	-39.85839844	-74.99267578	+3224
+1458240582.67540000	+16.11914063	-2.14892578	-0.81738281	-3.36181641	-54.25048828	-86.68212891	+5332	+16.43554688	+1.11621094	-1.55126953	+59.96337891	-60.11718750	-59.63378906	+4240	+14.88867188	-3.25634766	-4.24951172	+41.28662109	-39.94628906	-75.16845703	+3248
+1458240582.67950010	+16.13232422	-2.12255859	-0.79101563	-3.40576172	-54.58007813	-86.61621094	+5356	+16.45312500	+1.14697266	-1.51611328	+60.29296875	-60.31494141	-60.11718750	+4268	+14.90625000	-3.23437500	-4.24072266	+41.35253906	-40.07812500	-75.41015625	+3272
+1458240582.68370010	+16.14111328	-2.09179688	-0.77343750	-3.47167969	-54.79980469	-86.50634766	+5376	+16.47070313	+1.17773438	-1.48974609	+60.57861328	-60.49072266	-60.49072266	+4296	+14.93261719	-3.20361328	-4.24072266	+41.44042969	-40.20996094	-75.49804688	+3300
+1458240582.68790010	+16.14990234	-2.07421875	-0.76025391	-3.60351563	-55.01953125	-86.35253906	+5396	+16.48828125	+1.19970703	-1.46777344	+60.77636719	-60.66650391	-60.84228516	+4320	+14.95019531	-3.17285156	-4.24072266	+41.50634766	-40.36376953	-75.56396484	+3324
+1458240582.69199990	+16.16308594	-2.05664063	-0.75585938	-3.77929688	-55.19531250	-86.22070313	+5412	+16.50146484	+1.21728516	-1.45019531	+60.88623047	-60.82031250	-61.08398438	+4340	+14.97656250	-3.13769531	-4.23193359	+41.55029297	-40.58349609	-75.65185547	+3348
+1458240582.69619990	+16.16748047	-2.04345703	-0.75585938	-3.95507813	-55.32714844	-86.06689453	+5424	+16.51025391	+1.23925781	-1.43701172	+60.97412109	-60.95214844	-61.28173828	+4364	+15.00292969	-3.10253906	-4.22753906	+41.59423828	-40.80322266	-75.67382813	+3372
+1458240582.70040010	+16.17626953	-2.03906250	-0.75585938	-4.21875000	-55.48095703	-85.86914063	+5432	+16.51904297	+1.24804688	-1.42822266	+60.97412109	-61.08398438	-61.45751953	+4388	+15.02050781	-3.06738281	-4.22314453	+41.59423828	-41.04492188	-75.67382813	+3392
+1458240582.70450000	+16.18945313	-2.03466797	-0.76464844	-4.48242188	-55.59082031	-85.69335938	+5440	+16.52783203	+1.25244141	-1.41943359	+60.88623047	-61.21582031	-61.58935547	+4408	+15.04687500	-3.03662109	-4.20996094	+41.61621094	-41.35253906	-75.71777344	+3408
+1458240582.70869990	+16.20263672	-2.03466797	-0.77343750	-4.76806641	-55.65673828	-85.49560547	+5444	+16.53662109	+1.26562500	-1.41943359	+60.79833984	-61.32568359	-61.61132813	+4432	+15.07763672	-2.99707031	-4.20117188	+41.59423828	-41.66015625	-75.67382813	+3420
+1458240582.71700000	+16.22900391	-2.03906250	-0.79541016	-5.36132813	-55.78857422	-85.10009766	+5444	+16.55859375	+1.27880859	-1.41943359	+60.57861328	-61.52343750	-61.72119141	+4472	+15.13476563	-2.92675781	-4.18798828	+41.57226563	-42.23144531	-75.56396484	+3436
+1458240582.72120000	+16.23779297	-2.03906250	-0.81298828	-5.66894531	-55.78857422	-84.88037109	+5444	+16.56738281	+1.28759766	-1.42382813	+60.44677734	-61.61132813	-61.69921875	+4496	+15.16113281	-2.88720703	-4.18359375	+41.55029297	-42.49511719	-75.45410156	+3444
+1458240582.72540000	+16.25097656	-2.04345703	-0.83056641	-6.04248047	-55.78857422	-84.61669922	+5440	+16.57617188	+1.28759766	-1.42382813	+60.22705078	-61.72119141	-61.65527344	+4516	+15.18310547	-2.85205078	-4.17919922	+41.48437500	-42.78076172	-75.32226563	+3444
+1458240582.72950010	+16.25537109	-2.04785156	-0.83935547	-6.43798828	-55.85449219	-84.30908203	+5436	+16.58056641	+1.29199219	-1.41943359	+60.11718750	-61.85302734	-61.69921875	+4540	+15.20507813	-2.82128906	-4.17919922	+41.39648438	-43.02246094	-75.16845703	+3444
+1458240582.73370000	+16.26855469	-2.05224609	-0.84375000	-6.83349609	-55.94238281	-83.97949219	+5428	+16.58496094	+1.29199219	-1.41064453	+60.05126953	-61.98486328	-61.76513672	+4564	+15.22705078	-2.78613281	-4.17480469	+41.30859375	-43.28613281	-75.05859375	+3440
+1458240582.73790000	+16.27734375	-2.04785156	-0.84814453	-7.14111328	-56.03027344	-83.71582031	+5420	+16.59375000	+1.30078125	-1.40185547	+60.00732422	-62.09472656	-61.87500000	+4592	+15.24902344	-2.76416016	-4.17480469	+41.22070313	-43.50585938	-74.99267578	+3432
+1458240582.74200010	+16.28613281	-2.04785156	-0.83496094	-7.47070313	-56.20605469	-83.45214844	+5412	+16.60693359	+1.30517578	-1.38427734	+60.02929688	-62.24853516	-62.05078125	+4616	+15.26660156	-2.74218750	-4.17041016	+41.17675781	-43.70361328	-74.94873047	+3428
+1458240582.75040010	+16.30810547	-2.02587891	-0.81738281	-7.95410156	-56.46972656	-82.90283203	+5404	+16.64208984	+1.32714844	-1.35351563	+60.16113281	-62.53417969	-62.35839844	+4668	+15.30615234	-2.70703125	-4.15722656	+41.11083984	-44.03320313	-75.01464844	+3424
+1458240582.75449990	+16.31689453	-2.01269531	-0.79541016	-8.21777344	-56.71142578	-82.59521484	+5408	+16.65527344	+1.34472656	-1.31835938	+60.46875000	-62.73193359	-62.77587891	+4696	+15.31933594	-2.68945313	-4.16162109	+41.08886719	-44.09912109	-74.99267578	+3420
+1458240582.76280000	+16.32568359	-1.97314453	-0.72949219	-8.67919922	-57.23876953	-81.97998047	+5424	+16.67724609	+1.37988281	-1.24365234	+61.08398438	-63.10546875	-63.52294922	+4756	+15.34570313	-2.67187500	-4.16162109	+41.02294922	-44.20898438	-75.12451172	+3424
+1458240582.76700000	+16.33007813	-1.95117188	-0.69433594	-8.87695313	-57.54638672	-81.69433594	+5436	+16.69042969	+1.39746094	-1.19970703	+61.41357422	-63.30322266	-63.94042969	+4784	+15.35449219	-2.66308594	-4.15722656	+41.02294922	-44.27490234	-75.25634766	+3428
+1458240582.77119990	+16.33886719	-1.92480469	-0.65478516	-9.05273438	-57.85400391	-81.40869141	+5452	+16.70361328	+1.41064453	-1.16015625	+61.76513672	-63.47900391	-64.35791016	+4812	+15.36328125	-2.65869141	-4.14404297	+41.06689453	-44.34082031	-75.45410156	+3440
+1458240582.77530000	+16.34326172	-1.90283203	-0.61523438	-9.20654297	-58.18359375	-81.14501953	+5472	+16.72119141	+1.43261719	-1.11621094	+62.18261719	-63.67675781	-64.86328125	+4840	+15.37646484	-2.65429688	-4.13525391	+41.11083984	-44.40673828	-75.67382813	+3452
+1458240582.77950000	+16.35205078	-1.87646484	-0.57128906	-9.36035156	-58.51318359	-80.90332031	+5492	+16.73437500	+1.45019531	-1.07226563	+62.62207031	-63.87451172	-65.39062500	+4864	+15.38964844	-2.64990234	-4.12207031	+41.17675781	-44.49462891	-75.89355469	+3468
+1458240582.78370000	+16.35644531	-1.85449219	-0.53173828	-9.51416016	-58.79882813	-80.63964844	+5516	+16.75195313	+1.46777344	-1.03710938	+62.99560547	-64.05029297	-65.83007813	+4892	+15.40283203	-2.64111328	-4.11328125	+41.22070313	-44.53857422	-76.02539063	+3484
+1458240582.78780010	+16.36523438	-1.83251953	-0.49218750	-9.71191406	-59.08447266	-80.35400391	+5536	+16.76513672	+1.48974609	-0.99755859	+63.36914063	-64.20410156	-66.24755859	+4912	+15.41162109	-2.63232422	-4.10888672	+41.24267578	-44.60449219	-76.15722656	+3504
+1458240582.79200010	+16.36523438	-1.81494141	-0.45703125	-9.90966797	-59.34814453	-80.09033203	+5560	+16.77392578	+1.50732422	-0.96240234	+63.67675781	-64.37988281	-66.62109375	+4936	+15.42480469	-2.62792969	-4.10009766	+41.26464844	-44.67041016	-76.28906250	+3524
+1458240582.79620000	+16.36523438	-1.79296875	-0.42626953	-10.12939453	-59.58984375	-79.80468750	+5584	+16.78271484	+1.52050781	-0.93164063	+63.98437500	-64.53369141	-66.99462891	+4960	+15.43798828	-2.61474609	-4.09130859	+41.28662109	-44.75830078	-76.35498047	+3548
+1458240582.80029990	+16.36962891	-1.78417969	-0.39111328	-10.43701172	-59.83154297	-79.49707031	+5608	+16.79150391	+1.52929688	-0.89648438	+64.27001953	-64.70947266	-67.39013672	+4980	+15.44238281	-2.60156250	-4.08251953	+41.30859375	-44.86816406	-76.42089844	+3572
+1458240582.80450010	+16.37402344	-1.77978516	-0.37353516	-10.70068359	-60.00732422	-79.21142578	+5628	+16.80029297	+1.53369141	-0.87451172	+64.40185547	-64.86328125	-67.60986328	+5000	+15.45996094	-2.58837891	-4.06494141	+41.30859375	-45.06591797	-76.50878906	+3592
+1458240582.80870010	+16.38281250	-1.77539063	-0.36035156	-10.98632813	-60.09521484	-78.94775391	+5644	+16.80468750	+1.53808594	-0.85693359	+64.46777344	-64.99511719	-67.78564453	+5016	+15.47753906	-2.57080078	-4.05175781	+41.33056641	-45.26367188	-76.53076172	+3616
+1458240582.81279990	+16.38720703	-1.78417969	-0.35595703	-11.35986328	-60.18310547	-78.66210938	+5660	+16.81347656	+1.53369141	-0.84375000	+64.48974609	-65.12695313	-67.91748047	+5032	+15.49072266	-2.55322266	-4.03857422	+41.30859375	-45.48339844	-76.50878906	+3636
+1458240582.81699990	+16.39160156	-1.79736328	-0.35156250	-11.75537109	-60.20507813	-78.37646484	+5676	+16.82226563	+1.52929688	-0.83935547	+64.40185547	-65.25878906	-67.98339844	+5048	+15.50830078	-2.53564453	-4.02539063	+41.26464844	-45.72509766	-76.48681641	+3652
+1458240582.82119990	+16.39599609	-1.80615234	-0.36035156	-12.10693359	-60.18310547	-78.13476563	+5688	+16.82666016	+1.52490234	-0.83496094	+64.29199219	-65.34667969	-67.98339844	+5064	+15.52587891	-2.51806641	-4.01660156	+41.19873047	-45.92285156	-76.37695313	+3668
+1458240582.82950000	+16.40039063	-1.84570313	-0.37792969	-12.94189453	-60.09521484	-77.58544922	+5712	+16.83105469	+1.50732422	-0.83935547	+63.87451172	-65.58837891	-67.80761719	+5096	+15.55224609	-2.47412109	-4.00341797	+41.00097656	-46.36230469	-76.02539063	+3688
+1458240582.83360000	+16.40478516	-1.86328125	-0.39111328	-13.33740234	-60.05126953	-77.32177734	+5720	+16.83544922	+1.49414063	-0.84375000	+63.65478516	-65.72021484	-67.71972656	+5112	+15.56542969	-2.45654297	-3.99462891	+40.89111328	-46.60400391	-75.87158203	+3696
+1458240582.83780000	+16.40917969	-1.88525391	-0.40429688	-13.73291016	-60.00732422	-77.08007813	+5728	+16.83544922	+1.48095703	-0.84375000	+63.43505859	-65.85205078	-67.65380859	+5132	+15.57861328	-2.43896484	-3.98144531	+40.80322266	-46.84570313	-75.73974609	+3700
+1458240582.84200000	+16.41357422	-1.90722656	-0.41308594	-14.15039063	-59.98535156	-76.81640625	+5736	+16.83984375	+1.46777344	-0.84375000	+63.23730469	-66.00585938	-67.58789063	+5148	+15.59179688	-2.42138672	-3.96826172	+40.71533203	-47.10937500	-75.62988281	+3700
+1458240582.84610010	+16.41796875	-1.92480469	-0.42187500	-14.52392578	-59.96337891	-76.57470703	+5736	+16.84423828	+1.45458984	-0.84375000	+63.08349609	-66.18164063	-67.54394531	+5164	+15.60498047	-2.40380859	-3.95507813	+40.62744141	-47.35107422	-75.52001953	+3700
+1458240582.85030010	+16.42236328	-1.94238281	-0.43066406	-14.85351563	-59.96337891	-76.37695313	+5736	+16.84863281	+1.44580078	-0.84375000	+62.92968750	-66.33544922	-67.52197266	+5180	+15.61816406	-2.39062500	-3.94628906	+40.53955078	-47.57080078	-75.43212891	+3700
+1458240582.85450010	+16.42236328	-1.95996094	-0.43505859	-15.13916016	-59.94140625	-76.20117188	+5740	+16.85302734	+1.44140625	-0.83496094	+62.84179688	-66.51123047	-67.54394531	+5196	+15.62695313	-2.38183594	-3.93750000	+40.45166016	-47.72460938	-75.32226563	+3696
+1458240582.85859990	+16.42675781	-1.96875000	-0.43505859	-15.40283203	-60.00732422	-76.04736328	+5736	+16.85302734	+1.43261719	-0.82617188	+62.84179688	-66.68701172	-67.63183594	+5212	+15.63574219	-2.37304688	-3.92431641	+40.36376953	-47.87841797	-75.30029297	+3692
+1458240582.86279990	+16.42675781	-1.97314453	-0.43066406	-15.60058594	-60.09521484	-75.89355469	+5736	+16.85742188	+1.43261719	-0.81298828	+62.88574219	-66.90673828	-67.76367188	+5228	+15.64453125	-2.36865234	-3.91552734	+40.31982422	-48.01025391	-75.30029297	+3688
+1458240582.86700010	+16.42675781	-1.97314453	-0.41308594	-15.79833984	-60.27099609	-75.71777344	+5736	+16.86181641	+1.43261719	-0.79101563	+63.08349609	-67.14843750	-68.00537109	+5248	+15.64892578	-2.35986328	-3.90673828	+40.29785156	-48.12011719	-75.32226563	+3688
+1458240582.87109990	+16.42675781	-1.96875000	-0.38671875	-15.95214844	-60.49072266	-75.54199219	+5740	+16.86621094	+1.43701172	-0.76025391	+63.36914063	-67.39013672	-68.37890625	+5264	+15.65332031	-2.35546875	-3.89355469	+40.29785156	-48.20800781	-75.41015625	+3684
+1458240582.87529990	+16.42675781	-1.95556641	-0.35595703	-16.04003906	-60.75439453	-75.38818359	+5748	+16.87060547	+1.44580078	-0.72509766	+63.76464844	-67.67578125	-68.84033203	+5284	+15.66210938	-2.35546875	-3.88037109	+40.34179688	-48.29589844	-75.58593750	+3684
+1458240582.87949990	+16.42675781	-1.94238281	-0.32080078	-16.08398438	-61.06201172	-75.25634766	+5756	+16.87939453	+1.45458984	-0.68554688	+64.22607422	-67.96142578	-69.34570313	+5304	+15.66650391	-2.35986328	-3.86718750	+40.38574219	-48.36181641	-75.80566406	+3688
+1458240582.88780000	+16.42675781	-1.91601563	-0.25488281	-16.10595703	-61.58935547	-75.08056641	+5780	+16.89257813	+1.48095703	-0.60644531	+65.21484375	-68.48876953	-70.40039063	+5340	+15.67968750	-2.36865234	-3.83642578	+40.51757813	-48.42773438	-76.24511719	+3696
+1458240582.89200000	+16.42675781	-1.89404297	-0.21533203	-16.08398438	-61.89697266	-75.03662109	+5792	+16.89697266	+1.49853516	-0.56250000	+65.76416016	-68.77441406	-70.99365234	+5360	+15.68408203	-2.37304688	-3.82324219	+40.60546875	-48.44970703	-76.48681641	+3704
+1458240582.89610000	+16.42236328	-1.87646484	-0.18457031	-16.01806641	-62.18261719	-74.97070313	+5808	+16.90576172	+1.51171875	-0.51855469	+66.37939453	-69.06005859	-71.63085938	+5376	+15.68847656	-2.37304688	-3.81005859	+40.67138672	-48.47167969	-76.72851563	+3716
+1458240582.90030000	+16.42236328	-1.85888672	-0.14501953	-15.95214844	-62.49023438	-74.92675781	+5824	+16.91015625	+1.52490234	-0.47460938	+67.01660156	-69.36767578	-72.31201172	+5396	+15.69287109	-2.37744141	-3.79687500	+40.78125000	-48.47167969	-76.97021484	+3728
+1458240582.90450000	+16.42236328	-1.84130859	-0.10986328	-15.86425781	-62.84179688	-74.90478516	+5844	+16.91455078	+1.53808594	-0.43066406	+67.58789063	-69.65332031	-72.90527344	+5412	+15.69287109	-2.37744141	-3.77929688	+40.86914063	-48.51562500	-77.23388672	+3744
+1458240582.90860010	+16.41796875	-1.81933594	-0.07031250	-15.75439453	-63.14941406	-74.88281250	+5860	+16.91894531	+1.55126953	-0.39111328	+68.15917969	-69.96093750	-73.49853516	+5424	+15.70166016	-2.37744141	-3.76611328	+40.95703125	-48.55957031	-77.45361328	+3760
+1458240582.91280010	+16.41796875	-1.80615234	-0.03515625	-15.64453125	-63.45703125	-74.90478516	+5880	+16.92333984	+1.56005859	-0.35156250	+68.68652344	-70.26855469	-74.09179688	+5436	+15.70605469	-2.37304688	-3.74853516	+41.04492188	-48.60351563	-77.67333984	+3776
+1458240582.91689990	+16.41796875	-1.79296875	-0.00439453	-15.49072266	-63.74267578	-74.97070313	+5896	+16.93212891	+1.56445313	-0.32080078	+69.10400391	-70.55419922	-74.55322266	+5448	+15.71044922	-2.37304688	-3.73095703	+41.08886719	-48.66943359	-77.84912109	+3792
+1458240582.92109990	+16.41357422	-1.77978516	+0.01757813	-15.29296875	-63.98437500	-75.10253906	+5912	+16.93212891	+1.57324219	-0.29443359	+69.49951172	-70.88378906	-74.99267578	+5460	+15.71923828	-2.36865234	-3.71777344	+41.11083984	-48.73535156	-77.93701172	+3812
+1458240582.92529990	+16.41357422	-1.77539063	+0.03515625	-15.09521484	-64.20410156	-75.25634766	+5924	+16.93652344	+1.57324219	-0.26806641	+69.78515625	-71.21337891	-75.36621094	+5468	+15.72363281	-2.35986328	-3.70898438	+41.08886719	-48.80126953	-77.95898438	+3828
+1458240582.92940000	+16.41357422	-1.77539063	+0.04833984	-14.89746094	-64.37988281	-75.45410156	+5936	+16.93652344	+1.56884766	-0.25488281	+69.87304688	-71.52099609	-75.52001953	+5476	+15.72802734	-2.35107422	-3.70019531	+41.04492188	-48.88916016	-77.91503906	+3848
+1458240582.93359990	+16.41357422	-1.77978516	+0.05712891	-14.63378906	-64.57763672	-75.69580078	+5944	+16.93652344	+1.56445313	-0.24609375	+69.91699219	-71.89453125	-75.62988281	+5480	+15.73242188	-2.33789063	-3.69140625	+40.97900391	-48.97705078	-77.84912109	+3860
+1458240582.93779990	+16.41357422	-1.78417969	+0.06152344	-14.34814453	-64.75341797	-75.98144531	+5952	+16.93652344	+1.55126953	-0.23730469	+69.91699219	-72.26806641	-75.69580078	+5492	+15.73681641	-2.32470703	-3.68261719	+40.89111328	-49.08691406	-77.73925781	+3876
+1458240582.94610000	+16.41796875	-1.81054688	+0.05273438	-13.46923828	-65.03906250	-76.94824219	+5964	+16.93652344	+1.52050781	-0.23730469	+69.58740234	-73.14697266	-75.56396484	+5508	+15.74560547	-2.30273438	-3.66503906	+40.69335938	-49.35058594	-77.47558594	+3896
+1458240582.95030000	+16.42236328	-1.83251953	+0.04394531	-12.91992188	-65.12695313	-77.56347656	+5972	+16.93652344	+1.50292969	-0.23730469	+69.41162109	-73.60839844	-75.47607422	+5516	+15.75000000	-2.28955078	-3.65625000	+40.53955078	-49.46044922	-77.29980469	+3904
+1458240582.95440010	+16.42675781	-1.85009766	+0.02636719	-12.34863281	-65.21484375	-78.22265625	+5976	+16.93652344	+1.48095703	-0.24169922	+69.10400391	-74.06982422	-75.25634766	+5524	+15.75878906	-2.27636719	-3.65185547	+40.40771484	-49.57031250	-77.12402344	+3908
+1458240582.95860000	+16.42675781	-1.87646484	+0.01318359	-11.40380859	-65.39062500	-79.25537109	+5976	+16.93652344	+1.45898438	-0.24169922	+68.90625000	-74.66308594	-75.12451172	+5536	+15.76318359	-2.26757813	-3.64306641	+40.25390625	-49.68017578	-76.90429688	+3912
+1458240582.96280000	+16.43115234	-1.88964844	+0.00439453	-10.56884766	-65.52246094	-80.11230469	+5976	+16.93212891	+1.44140625	-0.24169922	+68.77441406	-75.23437500	-75.05859375	+5544	+15.76318359	-2.25439453	-3.63867188	+40.10009766	-49.79003906	-76.70654297	+3912
+1458240582.96690010	+16.43115234	-1.90283203	+0.00000000	-9.68994141	-65.69824219	-81.01318359	+5972	+16.93212891	+1.42382813	-0.23730469	+68.57666016	-75.82763672	-74.92675781	+5552	+15.76757813	-2.24121094	-3.62988281	+39.94628906	-49.87792969	-76.50878906	+3912
+1458240582.97110010	+16.43554688	-1.90722656	+0.00878906	-8.54736328	-66.02783203	-82.15576172	+5968	+16.93212891	+1.40185547	-0.22851563	+68.70849609	-76.55273438	-75.12451172	+5564	+15.77197266	-2.23242188	-3.62109375	+39.77050781	-49.98779297	-76.31103516	+3912
+1458240582.97530010	+16.43994141	-1.90283203	+0.02197266	-7.36083984	-66.31347656	-83.27636719	+5964	+16.93212891	+1.38867188	-0.21093750	+69.06005859	-77.25585938	-75.52001953	+5572	+15.77636719	-2.22363281	-3.60791016	+39.63867188	-50.09765625	-76.17919922	+3912
+1458240582.97939990	+16.44433594	-1.89404297	+0.03955078	-6.10839844	-66.64306641	-84.48486328	+5964	+16.93212891	+1.37988281	-0.19335938	+69.52148438	-77.93701172	-75.98144531	+5580	+15.77636719	-2.21484375	-3.59472656	+39.52880859	-50.16357422	-76.06933594	+3908
+1458240582.98359990	+16.44873047	-1.88525391	+0.06591797	-4.76806641	-66.99462891	-85.71533203	+5964	+16.93652344	+1.36669922	-0.16259766	+70.42236328	-78.72802734	-76.92626953	+5588	+15.78076172	-2.21044922	-3.58593750	+39.41894531	-50.20751953	-76.00341797	+3904
+1458240582.98770000	+16.45312500	-1.86328125	+0.09228516	-3.29589844	-67.34619141	-87.03369141	+5968	+16.94091797	+1.36669922	-0.13623047	+71.47705078	-79.47509766	-78.00292969	+5596	+15.78515625	-2.21044922	-3.57275391	+39.33105469	-50.22949219	-75.98144531	+3904
+1458240582.99190000	+16.44873047	-1.84130859	+0.12304688	-1.77978516	-67.74169922	-88.41796875	+5972	+16.94091797	+1.36669922	-0.10546875	+72.59765625	-80.17822266	-79.10156250	+5600	+15.78515625	-2.21044922	-3.56396484	+39.26513672	-50.20751953	-75.95947266	+3904
+1458240582.99609990	+16.44873047	-1.81054688	+0.16699219	-0.13183594	-68.20312500	-89.86816406	+5984	+16.94531250	+1.35791016	-0.07470703	+74.31152344	-80.96923828	-80.88134766	+5604	+15.78955078	-2.21044922	-3.55517578	+39.24316406	-50.18554688	-75.98144531	+3904
+1458240583.00440000	+16.45312500	-1.74902344	+0.25488281	+3.33984375	-69.06005859	-92.94433594	+6008	+16.94531250	+1.37548828	-0.00439453	+78.77197266	-82.37548828	-85.34179688	+5616	+15.78955078	-2.21484375	-3.53320313	+39.19921875	-50.09765625	-76.11328125	+3908
+1458240583.00860000	+16.45751953	-1.71386719	+0.29443359	+5.18554688	-69.43359375	-94.54833984	+6020	+16.94970703	+1.37548828	+0.03076172	+81.65039063	-83.10058594	-88.33007813	+5620	+15.78955078	-2.21484375	-3.52441406	+39.17724609	-50.05371094	-76.20117188	+3912
+1458240583.01270010	+16.46191406	-1.68750000	+0.32958984	+7.03125000	-69.78515625	-96.19628906	+6028	+16.95410156	+1.37988281	+0.06152344	+85.03417969	-83.73779297	-91.77978516	+5624	+15.78955078	-2.21923828	-3.51562500	+39.17724609	-50.00976563	-76.26708984	+3920
+1458240583.01690010	+16.46191406	-1.65673828	+0.36474609	+8.85498047	-70.09277344	-97.80029297	+6040	+16.95849609	+1.38867188	+0.08789063	+88.90136719	-84.28710938	-95.71289063	+5624	+15.78955078	-2.21923828	-3.50683594	+39.15527344	-49.96582031	-76.35498047	+3928
+1458240583.02110000	+16.46191406	-1.63916016	+0.38232422	+9.95361328	-70.24658203	-98.78906250	+6048	+16.95849609	+1.38867188	+0.10546875	+92.02148438	-84.79248047	-99.00878906	+5624	+15.78955078	-2.22363281	-3.49804688	+39.13330078	-49.87792969	-76.42089844	+3936
+1458240583.02519990	+16.46191406	-1.62597656	+0.40429688	+11.31591797	-70.44433594	-100.01953125	+6056	+16.95410156	+1.38867188	+0.11425781	+95.60302734	-85.25390625	-102.72216797	+5624	+15.78955078	-2.22363281	-3.49365234	+39.11132813	-49.81201172	-76.44287109	+3948
+1458240583.02940010	+16.46191406	-1.60839844	+0.41748047	+12.78808594	-70.59814453	-101.33789063	+6064	+16.95410156	+1.39306641	+0.13183594	+100.70068359	-85.67138672	-107.99560547	+5624	+15.78955078	-2.22363281	-3.48925781	+39.04541016	-49.74609375	-76.44287109	+3956
+1458240583.03360010	+16.46191406	-1.58642578	+0.42626953	+14.45800781	-70.70800781	-102.83203125	+6072	+16.94970703	+1.39306641	+0.14501953	+105.11718750	-86.06689453	-112.60986328	+5624	+15.78955078	-2.21923828	-3.48486328	+38.97949219	-49.68017578	-76.39892578	+3968
+1458240583.03769990	+16.46191406	-1.58203125	+0.43505859	+15.93017578	-70.81787109	-104.21630859	+6076	+16.94531250	+1.38427734	+0.14941406	+110.23681641	-86.39648438	-117.99316406	+5624	+15.78515625	-2.21484375	-3.48046875	+38.86962891	-49.63623047	-76.33300781	+3980
+1458240583.04189990	+16.46630859	-1.58203125	+0.43066406	+17.29248047	-70.83984375	-105.46875000	+6076	+16.94531250	+1.37548828	+0.15820313	+115.77392578	-86.63818359	-123.79394531	+5628	+15.78515625	-2.21484375	-3.48046875	+38.75976563	-49.61425781	-76.24511719	+3992
+1458240583.04609990	+16.47070313	-1.58642578	+0.41748047	+18.58886719	-70.77392578	-106.69921875	+6080	+16.94531250	+1.37109375	+0.14062500	+118.56445313	-86.92382813	-126.78222656	+5632	+15.78515625	-2.20605469	-3.47607422	+38.62792969	-49.63623047	-76.09130859	+4004
+1458240583.05440000	+16.47070313	-1.61718750	+0.36914063	+20.63232422	-70.53222656	-108.76464844	+6088	+16.93652344	+1.34033203	+0.11425781	+126.23291016	-87.38525391	-135.02197266	+5644	+15.78955078	-2.18847656	-3.47607422	+38.29833984	-49.65820313	-75.65185547	+4020
+1458240583.05859990	+16.46630859	-1.63037109	+0.34277344	+21.59912109	-70.40039063	-109.73144531	+6088	+16.93212891	+1.33154297	+0.10107422	+129.41894531	-87.56103516	-138.40576172	+5648	+15.78955078	-2.17968750	-3.47607422	+38.12255859	-49.68017578	-75.38818359	+4028
+1458240583.06270000	+16.46630859	-1.65234375	+0.31640625	+22.50000000	-70.24658203	-110.67626953	+6092	+16.92773438	+1.30957031	+0.08349609	+133.06640625	-87.78076172	-142.31689453	+5656	+15.78515625	-2.16650391	-3.47607422	+37.92480469	-49.70214844	-75.10253906	+4032
+1458240583.06690000	+16.46191406	-1.66992188	+0.28564453	+23.40087891	-70.07080078	-111.59912109	+6092	+16.92333984	+1.29199219	+0.07031250	+138.66943359	-87.95654297	-148.18359375	+5664	+15.78515625	-2.14892578	-3.48046875	+37.72705078	-49.74609375	-74.77294922	+4036
+1458240583.07100010	+16.46191406	-1.69189453	+0.25927734	+24.36767578	-69.91699219	-112.58789063	+6092	+16.91894531	+1.27880859	+0.06152344	+144.16259766	-88.11035156	-153.87451172	+5672	+15.78515625	-2.13134766	-3.48046875	+37.50732422	-49.83398438	-74.42138672	+4036
+1458240583.07520010	+16.46191406	-1.70507813	+0.23291016	+25.40039063	-69.76318359	-113.59863281	+6088	+16.91894531	+1.26562500	+0.05273438	+150.66650391	-88.24218750	-160.57617188	+5680	+15.78515625	-2.11816406	-3.48046875	+37.28759766	-49.89990234	-74.06982422	+4036
+1458240583.07940010	+16.46191406	-1.71826172	+0.21533203	+26.52099609	-69.65332031	-114.67529297	+6080	+16.91894531	+1.24804688	+0.04394531	+158.13720703	-88.33007813	-168.22265625	+5684	+15.78076172	-2.10058594	-3.48046875	+37.11181641	-49.96582031	-73.76220703	+4032
+1458240583.08349990	+16.46191406	-1.73144531	+0.20214844	+27.68554688	-69.52148438	-115.83984375	+6076	+16.91894531	+1.23486328	+0.02636719	+169.49707031	-88.41796875	-179.82421875	+5692	+15.78076172	-2.08300781	-3.47607422	+36.89208984	-50.05371094	-73.36669922	+4028
+1458240583.09190010	+16.45312500	-1.73144531	+0.18457031	+30.12451172	-69.32373047	-118.12500000	+6056	+16.91894531	+1.22607422	+0.01757813	-170.70556641	-88.35205078	+160.11474609	+5704	+15.78076172	-2.04785156	-3.47607422	+36.51855469	-50.14160156	-72.72949219	+4012
+1458240583.09600000	+16.44873047	-1.72265625	+0.18896484	+31.53076172	-69.27978516	-119.39941406	+6048	+16.91894531	+1.22167969	+0.03515625	-162.86132813	-88.11035156	+152.16064453	+5712	+15.77636719	-2.03466797	-3.48046875	+36.36474609	-50.16357422	-72.48779297	+4004
+1458240583.10019990	+16.44433594	-1.70507813	+0.19335938	+33.00292969	-69.25781250	-120.67382813	+6044	+16.92333984	+1.22607422	+0.05273438	-156.53320313	-87.82470703	+145.76660156	+5720	+15.77197266	-2.03027344	-3.48046875	+36.23291016	-50.16357422	-72.29003906	+3992
+1458240583.10439990	+16.44433594	-1.68310547	+0.21093750	+34.56298828	-69.27978516	-122.03613281	+6044	+16.92773438	+1.23046875	+0.06152344	-151.12792969	-87.58300781	+140.29541016	+5728	+15.77197266	-2.02148438	-3.47607422	+36.14501953	-50.14160156	-72.15820313	+3984
+1458240583.10850000	+16.44433594	-1.66113281	+0.22851563	+36.05712891	-69.27978516	-123.35449219	+6040	+16.94091797	+1.23925781	+0.07470703	-146.97509766	-87.29736328	+136.05468750	+5732	+15.76757813	-2.02148438	-3.47167969	+36.07910156	-50.14160156	-72.09228516	+3972
+1458240583.11270000	+16.44433594	-1.63037109	+0.25048828	+37.59521484	-69.27978516	-124.65087891	+6040	+16.94531250	+1.25244141	+0.08789063	-144.00878906	-86.98974609	+133.06640625	+5740	+15.76757813	-2.02148438	-3.46728516	+36.03515625	-50.11962891	-72.09228516	+3964
+1458240583.11690000	+16.44433594	-1.59521484	+0.27685547	+39.17724609	-69.32373047	-125.99121094	+6044	+16.94970703	+1.26562500	+0.10546875	-142.14111328	-86.66015625	+131.15478516	+5748	+15.76757813	-2.02587891	-3.46289063	+35.99121094	-50.07568359	-72.09228516	+3960
+1458240583.12100010	+16.44433594	-1.56445313	+0.29443359	+40.47363281	-69.32373047	-127.06787109	+6048	+16.94970703	+1.27880859	+0.12304688	-140.55908203	-86.33056641	+129.55078125	+5752	+15.76318359	-2.02587891	-3.46289063	+35.96923828	-50.03173828	-72.09228516	+3956
+1458240583.12520000	+16.43994141	-1.53808594	+0.31640625	+41.72607422	-69.30175781	-128.07861328	+6048	+16.95410156	+1.28759766	+0.14501953	-139.17480469	-86.00097656	+128.14453125	+5756	+15.76318359	-2.03027344	-3.46289063	+35.92529297	-49.96582031	-72.09228516	+3952
+1458240583.12940000	+16.43994141	-1.50732422	+0.33398438	+42.95654297	-69.32373047	-129.08935547	+6052	+16.96289063	+1.30078125	+0.15820313	-137.94433594	-85.69335938	+126.87011719	+5760	+15.75878906	-2.03466797	-3.46289063	+35.88134766	-49.89990234	-72.09228516	+3952
+1458240583.13770010	+16.43994141	-1.46337891	+0.36474609	+44.84619141	-69.32373047	-130.67138672	+6056	+16.97167969	+1.32275391	+0.18457031	-136.14257813	-85.12207031	+125.00244141	+5768	+15.75439453	-2.04345703	-3.45849609	+35.81542969	-49.79003906	-72.13623047	+3956
+1458240583.14190010	+16.44433594	-1.44140625	+0.37792969	+45.76904297	-69.34570313	-131.39648438	+6060	+16.97607422	+1.33154297	+0.18896484	-135.28564453	-84.90234375	+124.07958984	+5768	+15.75439453	-2.04785156	-3.45849609	+35.77148438	-49.74609375	-72.15820313	+3956
+1458240583.14599990	+16.44433594	-1.42822266	+0.38671875	+46.27441406	-69.30175781	-131.81396484	+6060	+16.97607422	+1.34472656	+0.19335938	-134.27490234	-84.70458984	+123.09082031	+5768	+15.75000000	-2.05224609	-3.45410156	+35.72753906	-49.70214844	-72.15820313	+3960
+1458240583.15019990	+16.44873047	-1.42382813	+0.38671875	+46.69189453	-69.27978516	-132.18750000	+6056	+16.98046875	+1.34472656	+0.19335938	-133.59375000	-84.50683594	+122.36572266	+5764	+15.75000000	-2.05664063	-3.45410156	+35.68359375	-49.65820313	-72.15820313	+3964
+1458240583.15430000	+16.44873047	-1.42382813	+0.38232422	+46.99951172	-69.23583984	-132.42919922	+6052	+16.98046875	+1.34472656	+0.18457031	-132.86865234	-84.35302734	+121.59667969	+5764	+15.74560547	-2.05664063	-3.45410156	+35.59570313	-49.61425781	-72.11425781	+3972
+1458240583.15850000	+16.44873047	-1.42822266	+0.37353516	+47.08740234	-69.16992188	-132.51708984	+6052	+16.97607422	+1.34912109	+0.18017578	-132.25341797	-84.19921875	+120.95947266	+5760	+15.74560547	-2.05664063	-3.45410156	+35.50781250	-49.59228516	-72.02636719	+3976
+1458240583.16269990	+16.44873047	-1.43701172	+0.36035156	+47.06542969	-69.10400391	-132.51708984	+6052	+16.97607422	+1.34033203	+0.17138672	-131.70410156	-84.04541016	+120.34423828	+5760	+15.74121094	-2.05224609	-3.45849609	+35.39794922	-49.57031250	-71.91650391	+3980
+1458240583.16680000	+16.44873047	-1.45019531	+0.34277344	+46.97753906	-69.03808594	-132.45117188	+6056	+16.97167969	+1.33154297	+0.14941406	-130.47363281	-83.95751953	+119.06982422	+5764	+15.74121094	-2.04785156	-3.45849609	+35.28808594	-49.54833984	-71.78466797	+3984
+1458240583.17100000	+16.44873047	-1.46337891	+0.32519531	+46.80175781	-68.97216797	-132.34130859	+6056	+16.96728516	+1.32714844	+0.13183594	-129.72656250	-83.82568359	+118.25683594	+5764	+15.74121094	-2.04345703	-3.46289063	+35.15625000	-49.57031250	-71.60888672	+3988
+1458240583.17520000	+16.44873047	-1.48095703	+0.30322266	+46.58203125	-68.88427734	-132.20947266	+6056	+16.96289063	+1.31396484	+0.11425781	-129.15527344	-83.69384766	+117.61962891	+5764	+15.73681641	-2.03027344	-3.46289063	+35.02441406	-49.59228516	-71.41113281	+3992
+1458240583.18350010	+16.44873047	-1.52050781	+0.26367188	+46.05468750	-68.75244141	-131.85791016	+6056	+16.94970703	+1.29199219	+0.08789063	-128.43017578	-83.43017578	+116.78466797	+5768	+15.73681641	-2.00830078	-3.46728516	+34.73876953	-49.65820313	-70.97167969	+3996
+1458240583.18770000	+16.44873047	-1.53808594	+0.24169922	+45.74707031	-68.68652344	-131.61621094	+6052	+16.94531250	+1.28320313	+0.07470703	-128.07861328	-83.27636719	+116.38916016	+5768	+15.73681641	-1.99511719	-3.47167969	+34.58496094	-49.72412109	-70.70800781	+3992
+1458240583.19180010	+16.44873047	-1.55566406	+0.21972656	+45.41748047	-68.62060547	-131.39648438	+6052	+16.93652344	+1.27441406	+0.05712891	-127.63916016	-83.12255859	+115.90576172	+5772	+15.73242188	-1.98193359	-3.47607422	+34.40917969	-49.76806641	-70.44433594	+3992
+1458240583.20020010	+16.44433594	-1.57763672	+0.18896484	+44.93408203	-68.51074219	-131.04492188	+6044	+16.92333984	+1.25244141	+0.03515625	-127.33154297	-82.77099609	+115.48828125	+5776	+15.72802734	-1.94677734	-3.48925781	+34.03564453	-49.85595703	-69.78515625	+3984
+1458240583.20429990	+16.44433594	-1.58642578	+0.17138672	+44.71435547	-68.46679688	-130.91308594	+6040	+16.91455078	+1.24804688	+0.03515625	-127.46337891	-82.52929688	+115.59814453	+5776	+15.72802734	-1.92919922	-3.49365234	+33.88183594	-49.89990234	-69.52148438	+3976
+1458240583.20849990	+16.43994141	-1.59521484	+0.16259766	+44.58251953	-68.44482422	-130.82519531	+6032	+16.91015625	+1.24365234	+0.03515625	-127.57324219	-82.30957031	+115.68603516	+5776	+15.72363281	-1.91162109	-3.49804688	+33.75000000	-49.94384766	-69.30175781	+3968
+1458240583.21269990	+16.43994141	-1.59960938	+0.15820313	+44.49462891	-68.42285156	-130.78125000	+6028	+16.90576172	+1.24365234	+0.03515625	-127.68310547	-82.06787109	+115.81787109	+5776	+15.72363281	-1.90283203	-3.50244141	+33.61816406	-49.96582031	-69.14794922	+3956
+1458240583.21680000	+16.43994141	-1.59960938	+0.15380859	+44.42871094	-68.42285156	-130.75927734	+6020	+16.90576172	+1.24804688	+0.04833984	-128.32031250	-81.80419922	+116.49902344	+5776	+15.71923828	-1.89404297	-3.50683594	+33.53027344	-49.96582031	-69.06005859	+3948
+1458240583.22100000	+16.43994141	-1.59960938	+0.14941406	+44.42871094	-68.42285156	-130.75927734	+6012	+16.90576172	+1.24804688	+0.06152344	-128.67187500	-81.58447266	+116.85058594	+5776	+15.71923828	-1.89404297	-3.51123047	+33.46435547	-49.94384766	-69.03808594	+3936
+1458240583.22510000	+16.43994141	-1.59960938	+0.14941406	+44.45068359	-68.42285156	-130.80322266	+6004	+16.90576172	+1.26123047	+0.07031250	-128.91357422	-81.36474609	+117.13623047	+5780	+15.71484375	-1.89404297	-3.51562500	+33.42041016	-49.89990234	-69.01611328	+3924
+1458240583.23350000	+16.43994141	-1.58642578	+0.15820313	+44.58251953	-68.44482422	-130.93505859	+5992	+16.90576172	+1.28320313	+0.09667969	-129.39697266	-80.92529297	+117.72949219	+5784	+15.71044922	-1.89404297	-3.52441406	+33.35449219	-49.79003906	-69.08203125	+3908
+1458240583.23760010	+16.43994141	-1.58203125	+0.16259766	+44.69238281	-68.48876953	-131.04492188	+5988	+16.90576172	+1.29199219	+0.10986328	-129.57275391	-80.72753906	+117.97119141	+5784	+15.70605469	-1.89843750	-3.52880859	+33.33251953	-49.72412109	-69.14794922	+3904
+1458240583.24180010	+16.43994141	-1.57324219	+0.16699219	+44.82421875	-68.51074219	-131.17675781	+5980	+16.91455078	+1.30957031	+0.12744141	-129.94628906	-80.50781250	+118.41064453	+5784	+15.70605469	-1.90283203	-3.53320313	+33.31054688	-49.65820313	-69.23583984	+3896
+1458240583.24600010	+16.43994141	-1.56445313	+0.18017578	+45.00000000	-68.55468750	-131.35253906	+5980	+16.91894531	+1.31835938	+0.13623047	-130.07812500	-80.37597656	+118.58642578	+5784	+15.70166016	-1.90722656	-3.53759766	+33.31054688	-49.61425781	-69.32373047	+3892
+1458240583.25009990	+16.43994141	-1.55126953	+0.18896484	+45.21972656	-68.59863281	-131.55029297	+5976	+16.92333984	+1.33154297	+0.14501953	-130.18798828	-80.24414063	+118.74023438	+5784	+15.70166016	-1.91162109	-3.54199219	+33.31054688	-49.54833984	-69.41162109	+3888
+1458240583.25850010	+16.43994141	-1.51611328	+0.21972656	+45.87890625	-68.73046875	-132.18750000	+5976	+16.93212891	+1.34912109	+0.15820313	-130.36376953	-80.06835938	+118.95996094	+5776	+15.69726563	-1.92480469	-3.55957031	+33.28857422	-49.37255859	-69.65332031	+3884
+1458240583.26259990	+16.43994141	-1.49414063	+0.24169922	+46.29638672	-68.79638672	-132.58300781	+5980	+16.93212891	+1.35791016	+0.15820313	-130.38574219	-80.00244141	+119.00390625	+5772	+15.69287109	-1.92480469	-3.56835938	+33.28857422	-49.26269531	-69.76318359	+3888
+1458240583.26679990	+16.43994141	-1.47216797	+0.25488281	+46.62597656	-68.84033203	-132.91259766	+5980	+16.93652344	+1.36230469	+0.14941406	-130.20996094	-79.98046875	+118.80615234	+5768	+15.68847656	-1.92919922	-3.57714844	+33.26660156	-49.17480469	-69.82910156	+3888
+1458240583.27099990	+16.44433594	-1.44580078	+0.27246094	+47.06542969	-68.88427734	-133.37402344	+5984	+16.94091797	+1.36669922	+0.14062500	-129.99023438	-79.98046875	+118.58642578	+5768	+15.68847656	-1.92480469	-3.59472656	+33.22265625	-49.04296875	-69.91699219	+3888
+1458240583.27510000	+16.44433594	-1.42822266	+0.28125000	+47.37304688	-68.90625000	-133.72558594	+5984	+16.94091797	+1.36669922	+0.12744141	-129.81445313	-79.98046875	+118.36669922	+5764	+15.68408203	-1.92041016	-3.60791016	+33.20068359	-48.95507813	-69.96093750	+3892
+1458240583.27930000	+16.44873047	-1.41943359	+0.28125000	+47.50488281	-68.88427734	-133.92333984	+5980	+16.94531250	+1.36669922	+0.10986328	-129.57275391	-80.02441406	+118.08105469	+5764	+15.67968750	-1.91601563	-3.62109375	+33.13476563	-48.91113281	-69.98291016	+3892
+1458240583.28350000	+16.44873047	-1.41503906	+0.26367188	+47.46093750	-68.79638672	-133.96728516	+5980	+16.94531250	+1.36669922	+0.08789063	-129.33105469	-80.06835938	+117.79541016	+5760	+15.67968750	-1.90722656	-3.63867188	+33.06884766	-48.86718750	-69.91699219	+3896
+1458240583.29180000	+16.45312500	-1.41943359	+0.20214844	+46.91162109	-68.48876953	-133.63769531	+5984	+16.94531250	+1.36230469	+0.03515625	-128.67187500	-80.22216797	+116.98242188	+5764	+15.67529297	-1.87646484	-3.67382813	+32.89306641	-48.80126953	-69.65332031	+3896
+1458240583.29600000	+16.45751953	-1.42822266	+0.15820313	+46.53808594	-68.33496094	-133.37402344	+5984	+16.94531250	+1.35791016	+0.00439453	-128.23242188	-80.31005859	+116.45507813	+5764	+15.67089844	-1.86328125	-3.69140625	+32.82714844	-48.75732422	-69.52148438	+3896
+1458240583.30010010	+16.45751953	-1.44140625	+0.11425781	+46.09863281	-68.15917969	-133.08837891	+5984	+16.94091797	+1.35351563	-0.03076172	-127.74902344	-80.41992188	+115.90576172	+5764	+15.67089844	-1.84570313	-3.70898438	+32.73925781	-48.75732422	-69.34570313	+3892
+1458240583.30430010	+16.45751953	-1.45458984	+0.06591797	+45.63720703	-67.96142578	-132.73681641	+5988	+16.94091797	+1.35351563	-0.07031250	-127.15576172	-80.52978516	+115.24658203	+5768	+15.66650391	-1.82373047	-3.72656250	+32.65136719	-48.73535156	-69.16992188	+3888
+1458240583.30839990	+16.46191406	-1.46777344	+0.01318359	+45.13183594	-67.74169922	-132.36328125	+5988	+16.94091797	+1.35351563	-0.11425781	-126.38671875	-80.66162109	+114.41162109	+5772	+15.66210938	-1.80615234	-3.74414063	+32.56347656	-48.71337891	-68.99414063	+3884
+1458240583.31259990	+16.46630859	-1.47656250	-0.03955078	+44.67041016	-67.52197266	-132.01171875	+5984	+16.94091797	+1.35351563	-0.16259766	-125.66162109	-80.81542969	+113.62060547	+5776	+15.66210938	-1.79296875	-3.76611328	+32.47558594	-48.69140625	-68.84033203	+3876
+1458240583.32090000	+16.47509766	-1.48535156	-0.14501953	+43.90136719	-67.08251953	-131.35253906	+5976	+16.94091797	+1.36669922	-0.26367188	-124.14550781	-81.07910156	+111.99462891	+5784	+15.65771484	-1.76220703	-3.81445313	+32.34375000	-48.58154297	-68.55468750	+3860
+1458240583.32509990	+16.48388672	-1.48095703	-0.19775391	+43.57177734	-66.88476563	-131.06689453	+5972	+16.94091797	+1.37988281	-0.31640625	-123.28857422	-81.21093750	+111.11572266	+5788	+15.65332031	-1.74902344	-3.84082031	+32.27783203	-48.49365234	-68.44482422	+3852
+1458240583.32929990	+16.48828125	-1.47656250	-0.24609375	+43.33007813	-66.68701172	-130.84716797	+5964	+16.94531250	+1.39306641	-0.36035156	-122.49755859	-81.32080078	+110.34667969	+5792	+15.65332031	-1.73144531	-3.87158203	+32.21191406	-48.36181641	-68.35693359	+3844
+1458240583.33340000	+16.49267578	-1.46337891	-0.29003906	+43.22021484	-66.53320313	-130.71533203	+5956	+16.94970703	+1.41064453	-0.40429688	-121.72851563	-81.40869141	+109.59960938	+5796	+15.64892578	-1.72265625	-3.90673828	+32.18994141	-48.20800781	-68.29101563	+3836
+1458240583.33760000	+16.50146484	-1.44140625	-0.32519531	+43.22021484	-66.42333984	-130.64941406	+5948	+16.95849609	+1.43701172	-0.44384766	-121.02539063	-81.49658203	+108.94042969	+5796	+15.64453125	-1.71386719	-3.94189453	+32.16796875	-48.03222656	-68.31298828	+3828
+1458240583.34180000	+16.51025391	-1.41943359	-0.35595703	+43.30810547	-66.31347656	-130.67138672	+5940	+16.96728516	+1.46337891	-0.48339844	-120.32226563	-81.56250000	+108.28125000	+5800	+15.64013672	-1.70947266	-3.98144531	+32.16796875	-47.85644531	-68.35693359	+3820
+1458240583.34590010	+16.51904297	-1.38427734	-0.38232422	+43.48388672	-66.20361328	-130.71533203	+5928	+16.97607422	+1.49414063	-0.52294922	-119.50927734	-81.65039063	+107.55615234	+5800	+15.63574219	-1.70507813	-4.02539063	+32.18994141	-47.59277344	-68.46679688	+3812
+1458240583.35010000	+16.52783203	-1.34912109	-0.40869141	+43.70361328	-66.09375000	-130.78125000	+5920	+16.98925781	+1.52490234	-0.55810547	-118.71826172	-81.71630859	+106.85302734	+5800	+15.63574219	-1.70507813	-4.06933594	+32.25585938	-47.35107422	-68.59863281	+3808
+1458240583.35840010	+16.54541016	-1.27441406	-0.45263672	+44.23095703	-65.93994141	-130.95703125	+5904	+17.00683594	+1.58203125	-0.62402344	-117.53173828	-81.82617188	+105.79833984	+5792	+15.62695313	-1.70068359	-4.17480469	+32.38769531	-46.69189453	-68.90625000	+3804
+1458240583.36260010	+16.55419922	-1.23486328	-0.47021484	+44.51660156	-65.89599609	-131.08886719	+5896	+17.01562500	+1.61279297	-0.65478516	-117.00439453	-81.84814453	+105.38085938	+5788	+15.62255859	-1.69628906	-4.23193359	+32.47558594	-46.36230469	-69.08203125	+3808
+1458240583.36680010	+16.56298828	-1.19531250	-0.49218750	+44.78027344	-65.80810547	-131.17675781	+5888	+17.02441406	+1.64355469	-0.68994141	-116.12548828	-81.91406250	+104.58984375	+5784	+15.61816406	-1.69189453	-4.28027344	+32.56347656	-46.07666016	-69.21386719	+3808
+1458240583.37089990	+16.57177734	-1.15576172	-0.51416016	+45.06591797	-65.74218750	-131.28662109	+5884	+17.03320313	+1.67871094	-0.73388672	-115.29052734	-81.95800781	+103.82080078	+5780	+15.61376953	-1.68310547	-4.33740234	+32.65136719	-45.76904297	-69.34570313	+3812
+1458240583.37920000	+16.58935547	-1.08544922	-0.57128906	+45.52734375	-65.56640625	-131.44042969	+5868	+17.04638672	+1.73144531	-0.81738281	-113.64257813	-82.11181641	+102.30468750	+5772	+15.60937500	-1.66113281	-4.43408203	+32.82714844	-45.30761719	-69.54345703	+3820
+1458240583.38340000	+16.60253906	-1.05029297	-0.61083984	+45.63720703	-65.43457031	-131.39648438	+5860	+17.04638672	+1.75781250	-0.87011719	-112.67578125	-82.17773438	+101.42578125	+5764	+15.60937500	-1.64794922	-4.48681641	+32.87109375	-45.08789063	-69.54345703	+3824
+1458240583.39170000	+16.62011719	-1.01074219	-0.70751953	+45.50537109	-65.08300781	-131.06689453	+5848	+17.04638672	+1.79296875	-0.97558594	-110.72021484	-82.35351563	+99.49218750	+5752	+15.60498047	-1.59960938	-4.58789063	+32.89306641	-44.75830078	-69.30175781	+3836
+1458240583.40010000	+16.63330078	-0.97998047	-0.83496094	+45.06591797	-64.64355469	-130.51757813	+5832	+17.03320313	+1.82373047	-1.08984375	-108.85253906	-82.52929688	+97.64648438	+5744	+15.59179688	-1.54687500	-4.68896484	+32.84912109	-44.49462891	-68.92822266	+3836
+1458240583.40840010	+16.64648438	-0.96240234	-0.99316406	+44.47265625	-64.11621094	-129.81445313	+5816	+17.01562500	+1.85888672	-1.23486328	-105.77636719	-82.79296875	+94.61425781	+5740	+15.58740234	-1.49414063	-4.78564453	+32.76123047	-44.36279297	-68.51074219	+3824
+1458240583.41669990	+16.65966797	-0.94482422	-1.15576172	+43.81347656	-63.54492188	-129.11132813	+5792	+16.99804688	+1.88964844	-1.37548828	-103.22753906	-83.01269531	+92.13134766	+5732	+15.58740234	-1.43261719	-4.88232422	+32.71728516	-44.23095703	-68.09326172	+3804
+1458240583.42090010	+16.66406250	-0.93603516	-1.25244141	+43.43994141	-63.23730469	-128.71582031	+5784	+16.98925781	+1.90722656	-1.44140625	-102.10693359	-83.12255859	+91.03271484	+5728	+15.58300781	-1.39746094	-4.93505859	+32.69531250	-44.14306641	-67.87353516	+3792
+1458240583.42510010	+16.66845703	-0.91845703	-1.34033203	+43.13232422	-62.92968750	-128.36425781	+5772	+16.98486328	+1.92919922	-1.50292969	-100.96435547	-83.23242188	+89.93408203	+5724	+15.57861328	-1.36669922	-4.99218750	+32.65136719	-44.03320313	-67.65380859	+3780
+1458240583.43339990	+16.67724609	-0.88330078	-1.51171875	+42.71484375	-62.38037109	-127.79296875	+5740	+16.97167969	+1.97753906	-1.63476563	-98.50341797	-83.43017578	+87.56103516	+5716	+15.56103516	-1.30078125	-5.10205078	+32.65136719	-43.83544922	-67.30224609	+3744
+1458240583.43759990	+16.67724609	-0.85253906	-1.58642578	+42.67089844	-62.16064453	-127.66113281	+5724	+16.96289063	+2.01708984	-1.69628906	-97.27294922	-83.51806641	+86.48437500	+5712	+15.55224609	-1.27441406	-5.15478516	+32.69531250	-43.72558594	-67.23632813	+3724
+1458240583.44170000	+16.68164063	-0.81738281	-1.64355469	+42.78076172	-62.02880859	-127.63916016	+5708	+16.96289063	+2.06103516	-1.74902344	-96.83349609	-83.60595703	+86.22070313	+5708	+15.54785156	-1.24365234	-5.20751953	+32.80517578	-43.59375000	-67.23632813	+3700
+1458240583.45009990	+16.69482422	-0.72949219	-1.74023438	+43.28613281	-61.80908203	-127.85888672	+5668	+16.96289063	+2.14453125	-1.84570313	-95.60302734	-83.78173828	+85.23193359	+5696	+15.53906250	-1.19970703	-5.30859375	+33.11279297	-43.33007813	-67.47802734	+3656
+1458240583.45420000	+16.69921875	-0.68115234	-1.77978516	+43.61572266	-61.74316406	-128.01269531	+5648	+16.96289063	+2.19287109	-1.88964844	-95.31738281	-83.86962891	+85.07812500	+5688	+15.53027344	-1.17773438	-5.36132813	+33.31054688	-43.13232422	-67.65380859	+3636
+1458240583.45840000	+16.69921875	-0.62402344	-1.81494141	+44.05517578	-61.69921875	-128.23242188	+5628	+16.96289063	+2.23681641	-1.93359375	-95.09765625	-83.95751953	+85.01220703	+5676	+15.52148438	-1.15576172	-5.41406250	+33.57421875	-42.89062500	-67.91748047	+3616
+1458240583.46250010	+16.70361328	-0.56250000	-1.84570313	+44.51660156	-61.69921875	-128.47412109	+5608	+16.95849609	+2.29394531	-1.97314453	-94.76806641	-84.04541016	+84.88037109	+5672	+15.51269531	-1.13378906	-5.46240234	+33.83789063	-42.69287109	-68.15917969	+3600
+1458240583.46670010	+16.70800781	-0.49658203	-1.86767578	+45.08789063	-61.72119141	-128.80371094	+5588	+16.95849609	+2.35546875	-2.00830078	-94.92187500	-84.11132813	+85.25390625	+5664	+15.50390625	-1.11181641	-5.50634766	+34.10156250	-42.53906250	-68.42285156	+3580
+1458240583.47499990	+16.71679688	-0.36914063	-1.88964844	+46.38427734	-61.83105469	-129.68261719	+5544	+16.95849609	+2.46093750	-2.07421875	-95.31738281	-84.28710938	+85.97900391	+5644	+15.48632813	-1.06787109	-5.58105469	+34.76074219	-42.23144531	-69.12597656	+3552
+1458240583.47919990	+16.72119141	-0.31201172	-1.90283203	+46.99951172	-61.87500000	-130.07812500	+5524	+16.95410156	+2.51806641	-2.10498047	-95.62500000	-84.37500000	+86.44042969	+5636	+15.48632813	-1.04589844	-5.61181641	+35.06835938	-42.12158203	-69.49951172	+3536
+1458240583.48750000	+16.72119141	-0.18896484	-1.94677734	+48.05419922	-61.89697266	-130.71533203	+5484	+16.94970703	+2.61914063	-2.17529297	-95.55908203	-84.61669922	+86.70410156	+5620	+15.47314453	-0.98437500	-5.69091797	+35.68359375	-41.85791016	-69.98291016	+3524
+1458240583.49169990	+16.72119141	-0.13183594	-1.97753906	+48.49365234	-61.87500000	-130.95703125	+5464	+16.94091797	+2.67187500	-2.21484375	-95.27343750	-84.74853516	+86.55029297	+5612	+15.46875000	-0.95361328	-5.72607422	+35.94726563	-41.74804688	-70.20263672	+3520
+1458240583.49589990	+16.71679688	-0.07910156	-2.00830078	+48.91113281	-61.83105469	-131.19873047	+5444	+16.92773438	+2.72021484	-2.25439453	-95.07568359	-84.88037109	+86.50634766	+5608	+15.46435547	-0.91845703	-5.76562500	+36.18896484	-41.63818359	-70.31250000	+3516
+1458240583.50000000	+16.71240234	-0.03955078	-2.03906250	+49.24072266	-61.78710938	-131.41845703	+5424	+16.91455078	+2.76416016	-2.29394531	-94.94384766	-84.99023438	+86.50634766	+5604	+15.44677734	-0.87890625	-5.80078125	+36.40869141	-41.57226563	-70.40039063	+3508
+1458240583.50840000	+16.70361328	+0.03515625	-2.12255859	+49.65820313	-61.56738281	-131.66015625	+5376	+16.88818359	+2.84765625	-2.37744141	-94.13085938	-85.25390625	+85.91308594	+5596	+15.45117188	-0.80419922	-5.86669922	+36.69433594	-41.61621094	-70.46630859	+3492
+1458240583.51250000	+16.69482422	+0.06152344	-2.17529297	+49.76806641	-61.43554688	-131.72607422	+5352	+16.87500000	+2.87841797	-2.42138672	-93.60351563	-85.42968750	+85.45166016	+5592	+15.44677734	-0.76025391	-5.90625000	+36.82617188	-41.63818359	-70.42236328	+3480
+1458240583.51670000	+16.68603516	+0.08349609	-2.22802734	+49.81201172	-61.28173828	-131.74804688	+5328	+16.85742188	+2.90917969	-2.46972656	-92.90039063	-85.58349609	+84.77050781	+5592	+15.44677734	-0.71630859	-5.94140625	+36.95800781	-41.66015625	-70.37841797	+3468
+1458240583.52090000	+16.67724609	+0.10546875	-2.28515625	+49.79003906	-61.08398438	-131.70410156	+5304	+16.83984375	+2.94433594	-2.51806641	-91.73583984	-85.75927734	+83.69384766	+5588	+15.44238281	-0.67236328	-5.97656250	+37.04589844	-41.66015625	-70.26855469	+3456
+1458240583.52500010	+16.66845703	+0.12744141	-2.34667969	+49.72412109	-60.88623047	-131.61621094	+5280	+16.82226563	+2.97509766	-2.56640625	-90.32958984	-85.91308594	+82.35351563	+5588	+15.43798828	-0.62402344	-6.01611328	+37.11181641	-41.66015625	-70.11474609	+3440
+1458240583.52920010	+16.65527344	+0.14941406	-2.40380859	+49.72412109	-60.71044922	-131.57226563	+5252	+16.80029297	+3.01025391	-2.60595703	-89.82421875	-86.04492188	+81.95800781	+5588	+15.43359375	-0.57568359	-6.05566406	+37.17773438	-41.68212891	-69.93896484	+3424
+1458240583.53329990	+16.64648438	+0.16699219	-2.45214844	+49.76806641	-60.57861328	-131.61621094	+5224	+16.78271484	+3.04101563	-2.64111328	-89.01123047	-86.19873047	+81.18896484	+5588	+15.42480469	-0.53613281	-6.08642578	+37.24365234	-41.72607422	-69.85107422	+3400
+1458240583.53749990	+16.63330078	+0.18896484	-2.50048828	+49.83398438	-60.42480469	-131.66015625	+5204	+16.76074219	+3.07177734	-2.68066406	-88.13232422	-86.35253906	+80.35400391	+5588	+15.42480469	-0.49218750	-6.11718750	+37.33154297	-41.77001953	-69.80712891	+3376
+1458240583.54580000	+16.62011719	+0.23291016	-2.58398438	+49.98779297	-60.22705078	-131.81396484	+5164	+16.73876953	+3.14208984	-2.73779297	-88.04443359	-86.59423828	+80.39794922	+5584	+15.42041016	-0.41308594	-6.16552734	+37.59521484	-41.92382813	-69.80712891	+3320
+1458240583.55000000	+16.61132813	+0.26806641	-2.62353516	+50.11962891	-60.11718750	-131.85791016	+5148	+16.72558594	+3.17724609	-2.76855469	-87.51708984	-86.72607422	+79.95849609	+5584	+15.42919922	-0.37353516	-6.18750000	+37.72705078	-41.98974609	-69.87304688	+3292
+1458240583.55419990	+16.60253906	+0.30761719	-2.64990234	+50.38330078	-60.07324219	-132.05566406	+5132	+16.71240234	+3.22119141	-2.78173828	-88.92333984	-86.85791016	+81.45263672	+5580	+15.42480469	-0.33398438	-6.21386719	+37.94677734	-41.96777344	-69.91699219	+3268
+1458240583.55830000	+16.59375000	+0.34277344	-2.66308594	+50.71289063	-60.07324219	-132.29736328	+5112	+16.70361328	+3.25634766	-2.79492188	-90.00000000	-87.01171875	+82.63916016	+5576	+15.42041016	-0.29882813	-6.23583984	+38.16650391	-41.96777344	-70.09277344	+3240
+1458240583.56250000	+16.58496094	+0.39111328	-2.67626953	+51.08642578	-60.09521484	-132.53906250	+5096	+16.69042969	+3.30468750	-2.80810547	-90.70312500	-87.12158203	+83.45214844	+5576	+15.41601563	-0.26806641	-6.25341797	+38.40820313	-41.96777344	-70.29052734	+3216
+1458240583.56670000	+16.58056641	+0.44384766	-2.67626953	+51.54785156	-60.18310547	-132.86865234	+5080	+16.68603516	+3.35302734	-2.80810547	-93.09814453	-87.18750000	+85.97900391	+5572	+15.41162109	-0.23291016	-6.26660156	+38.69384766	-41.94580078	-70.53222656	+3188
+1458240583.57080010	+16.57617188	+0.50097656	-2.67187500	+52.07519531	-60.29296875	-133.24218750	+5060	+16.68164063	+3.40136719	-2.80810547	-95.44921875	-87.27539063	+88.43994141	+5568	+15.41162109	-0.20214844	-6.27539063	+39.02343750	-41.96777344	-70.86181641	+3164
+1458240583.57500000	+16.57177734	+0.56250000	-2.65869141	+52.64648438	-60.42480469	-133.63769531	+5044	+16.67724609	+3.44970703	-2.80810547	-98.08593750	-87.34130859	+91.23046875	+5568	+15.41162109	-0.17578125	-6.27978516	+39.37500000	-41.96777344	-71.25732422	+3136
+1458240583.57920000	+16.57177734	+0.62402344	-2.64550781	+53.28369141	-60.57861328	-134.12109375	+5028	+16.67285156	+3.49804688	-2.79492188	-102.50244141	-87.38525391	+95.77880859	+5568	+15.41601563	-0.14941406	-6.27978516	+39.77050781	-41.98974609	-71.69677734	+3116
+1458240583.58750010	+16.56298828	+0.75146484	-2.61474609	+54.49218750	-60.82031250	-134.93408203	+4992	+16.66406250	+3.59912109	-2.77294922	-109.53369141	-87.47314453	+103.09570313	+5564	+15.41601563	-0.08789063	-6.28857422	+40.56152344	-41.92382813	-72.46582031	+3084
+1458240583.59170010	+16.55859375	+0.81738281	-2.59716797	+55.12939453	-60.95214844	-135.35156250	+4972	+16.65966797	+3.64746094	-2.76855469	-112.58789063	-87.51708984	+106.25976563	+5564	+15.41162109	-0.05712891	-6.29296875	+40.93505859	-41.87988281	-72.79541016	+3072
+1458240583.59579990	+16.54980469	+0.88330078	-2.57958984	+55.72265625	-61.08398438	-135.76904297	+4952	+16.65087891	+3.69140625	-2.76416016	-115.75195313	-87.53906250	+109.57763672	+5564	+15.40722656	-0.02636719	-6.29736328	+41.30859375	-41.81396484	-73.14697266	+3064
+1458240583.60419990	+16.54101563	+0.99755859	-2.55322266	+56.82128906	-61.32568359	-136.56005859	+4908	+16.63330078	+3.78369141	-2.75537109	-120.93750000	-87.56103516	+115.00488281	+5564	+15.39843750	+0.03515625	-6.29296875	+41.96777344	-41.83593750	-73.78417969	+3060
+1458240583.60830000	+16.53662109	+1.05029297	-2.54882813	+57.26074219	-61.39160156	-136.84570313	+4884	+16.62011719	+3.83203125	-2.75537109	-122.98095703	-87.56103516	+117.18017578	+5564	+15.40283203	+0.07910156	-6.29736328	+42.34130859	-41.85791016	-74.04785156	+3064
+1458240583.61660000	+16.52783203	+1.13378906	-2.54882813	+57.96386719	-61.45751953	-137.35107422	+4836	+16.60693359	+3.89355469	-2.75537109	-128.40820313	-87.60498047	+122.76123047	+5560	+15.40283203	+0.13623047	-6.29736328	+42.75878906	-41.94580078	-74.35546875	+3072
+1458240583.62080000	+16.51904297	+1.17333984	-2.56201172	+58.18359375	-61.41357422	-137.46093750	+4812	+16.58935547	+3.92871094	-2.75976563	-130.29785156	-87.64892578	+124.76074219	+5560	+15.40722656	+0.17578125	-6.31494141	+42.91259766	-41.94580078	-74.33349609	+3076
+1458240583.62500000	+16.50585938	+1.19531250	-2.57958984	+58.29345703	-61.36962891	-137.52685547	+4792	+16.57617188	+3.95947266	-2.76855469	-131.61621094	-87.71484375	+126.16699219	+5564	+15.39843750	+0.21533203	-6.32812500	+43.00048828	-41.96777344	-74.20166016	+3080
+1458240583.62910010	+16.49707031	+1.21728516	-2.59716797	+58.33740234	-61.30371094	-137.54882813	+4772	+16.55859375	+3.98583984	-2.78613281	-131.70410156	-87.80273438	+126.29882813	+5564	+15.39404297	+0.25488281	-6.33691406	+43.04443359	-42.03369141	-74.11376953	+3080
+1458240583.63330010	+16.49267578	+1.23486328	-2.61914063	+58.33740234	-61.23779297	-137.54882813	+4756	+16.54101563	+4.01660156	-2.80371094	-131.87988281	-87.89062500	+126.54052734	+5572	+15.39404297	+0.29443359	-6.34570313	+43.11035156	-42.12158203	-74.00390625	+3080
+1458240583.63750000	+16.48388672	+1.24804688	-2.64550781	+58.31542969	-61.14990234	-137.52685547	+4744	+16.52783203	+4.03857422	-2.82128906	-132.20947266	-87.95654297	+126.93603516	+5576	+15.38964844	+0.32958984	-6.35449219	+43.13232422	-42.20947266	-73.87207031	+3072
+1458240583.64159990	+16.47509766	+1.26123047	-2.66748047	+58.29345703	-61.06201172	-137.52685547	+4732	+16.51464844	+4.06494141	-2.83007813	-133.70361328	-87.97851563	+128.49609375	+5580	+15.39404297	+0.36035156	-6.35449219	+43.15429688	-42.34130859	-73.78417969	+3064
+1458240583.64580010	+16.46630859	+1.27001953	-2.69384766	+58.22753906	-60.97412109	-137.48291016	+4720	+16.50146484	+4.08691406	-2.83886719	-134.23095703	-88.02246094	+129.06738281	+5580	+15.39843750	+0.39550781	-6.36328125	+43.13232422	-42.45117188	-73.60839844	+3048
+1458240583.65409990	+16.45312500	+1.29199219	-2.73779297	+58.11767578	-60.82031250	-137.41699219	+4704	+16.47509766	+4.13085938	-2.85644531	-135.59326172	-88.11035156	+130.51757813	+5588	+15.39843750	+0.46142578	-6.38525391	+43.13232422	-42.56103516	-73.27880859	+3008
+1458240583.65829990	+16.44433594	+1.30078125	-2.75097656	+58.09570313	-60.77636719	-137.41699219	+4700	+16.46630859	+4.14843750	-2.86083984	-136.09863281	-88.13232422	+131.08886719	+5592	+15.39404297	+0.49218750	-6.38964844	+43.13232422	-42.60498047	-73.14697266	+2984
+1458240583.66249990	+16.43554688	+1.30957031	-2.76416016	+58.07373047	-60.73242188	-137.39501953	+4692	+16.45312500	+4.17480469	-2.86962891	-135.50537109	-88.17626953	+130.56152344	+5596	+15.39404297	+0.52294922	-6.39843750	+43.15429688	-42.64892578	-73.01513672	+2960
+1458240583.66660000	+16.43115234	+1.32714844	-2.77294922	+58.09570313	-60.73242188	-137.43896484	+4688	+16.44433594	+4.20556641	-2.86523438	-135.41748047	-88.15429688	+130.58349609	+5600	+15.38525391	+0.55810547	-6.39843750	+43.22021484	-42.71484375	-72.92724609	+2936
+1458240583.67080000	+16.42675781	+1.34033203	-2.77294922	+58.16162109	-60.75439453	-137.50488281	+4684	+16.43554688	+4.23193359	-2.86083984	-135.26367188	-88.15429688	+130.49560547	+5604	+15.38525391	+0.58007813	-6.38964844	+43.28613281	-42.78076172	-72.97119141	+2912
+1458240583.67500000	+16.41796875	+1.36230469	-2.77294922	+58.29345703	-60.77636719	-137.59277344	+4680	+16.42675781	+4.25830078	-2.86083984	-135.15380859	-88.13232422	+130.45166016	+5608	+15.38964844	+0.59765625	-6.38085938	+43.41796875	-42.84667969	-73.08105469	+2892
+1458240583.67910000	+16.41357422	+1.38867188	-2.75976563	+58.51318359	-60.88623047	-137.79052734	+4680	+16.42675781	+4.28466797	-2.84326172	-136.29638672	-88.04443359	+131.68212891	+5616	+15.38964844	+0.62402344	-6.37646484	+43.57177734	-42.84667969	-73.19091797	+2872
+1458240583.68330000	+16.41357422	+1.41064453	-2.74218750	+58.75488281	-60.97412109	-137.98828125	+4684	+16.42236328	+4.31542969	-2.82128906	-137.10937500	-87.97851563	+132.56103516	+5624	+15.38964844	+0.63720703	-6.37207031	+43.70361328	-42.84667969	-73.30078125	+2852
+1458240583.69160010	+16.40478516	+1.48095703	-2.69384766	+59.37011719	-61.23779297	-138.42773438	+4684	+16.41796875	+4.38574219	-2.77734375	-137.37304688	-87.80273438	+133.04443359	+5636	+15.38085938	+0.68554688	-6.35888672	+44.05517578	-42.78076172	-73.56445313	+2828
+1458240583.69580010	+16.40039063	+1.51611328	-2.66308594	+59.69970703	-61.39160156	-138.66943359	+4688	+16.41796875	+4.41650391	-2.75537109	-137.43896484	-87.71484375	+133.22021484	+5644	+15.37646484	+0.70751953	-6.34570313	+44.29687500	-42.75878906	-73.76220703	+2824
+1458240583.69989990	+16.40039063	+1.55126953	-2.63232422	+60.07324219	-61.54541016	-138.93310547	+4688	+16.41357422	+4.45166016	-2.73339844	-137.57080078	-87.62695313	+133.43994141	+5652	+15.36767578	+0.72509766	-6.33251953	+44.51660156	-42.73681641	-73.95996094	+2828
+1458240583.70409990	+16.39599609	+1.59082031	-2.59716797	+60.44677734	-61.72119141	-139.21875000	+4688	+16.41357422	+4.48681641	-2.70263672	-137.85644531	-87.51708984	+133.81347656	+5656	+15.36767578	+0.74707031	-6.31494141	+44.71435547	-42.75878906	-74.20166016	+2832
+1458240583.70830010	+16.39160156	+1.63037109	-2.56201172	+60.84228516	-61.89697266	-139.50439453	+4692	+16.41357422	+4.51757813	-2.67626953	-138.12011719	-87.40722656	+134.16503906	+5664	+15.36767578	+0.76464844	-6.29736328	+44.91210938	-42.78076172	-74.42138672	+2848
+1458240583.71240000	+16.39160156	+1.66992188	-2.52685547	+61.23779297	-62.07275391	-139.79003906	+4692	+16.41796875	+4.54833984	-2.64550781	-138.55957031	-87.29736328	+134.67041016	+5672	+15.36767578	+0.78662109	-6.27978516	+45.10986328	-42.80273438	-74.64111328	+2860
+1458240583.71659990	+16.38720703	+1.70947266	-2.49169922	+61.63330078	-62.22656250	-140.05371094	+4688	+16.41796875	+4.57470703	-2.61474609	-139.13085938	-87.18750000	+135.28564453	+5676	+15.36767578	+0.80419922	-6.26660156	+45.28564453	-42.80273438	-74.86083984	+2876
+1458240583.72079990	+16.38720703	+1.74902344	-2.46093750	+62.00683594	-62.38037109	-140.31738281	+4688	+16.41796875	+4.60546875	-2.58398438	-139.68017578	-87.09960938	+135.90087891	+5680	+15.36767578	+0.82617188	-6.25781250	+45.46142578	-42.80273438	-74.97070313	+2896
+1458240583.72490000	+16.38281250	+1.77978516	-2.43017578	+62.33642578	-62.53417969	-140.55908203	+4684	+16.41796875	+4.63183594	-2.55322266	-140.25146484	-87.01171875	+136.51611328	+5684	+15.35888672	+0.85253906	-6.25341797	+45.57128906	-42.78076172	-74.99267578	+2916
+1458240583.73330000	+16.37402344	+1.83691406	-2.39062500	+62.73193359	-62.73193359	-140.84472656	+4668	+16.40917969	+4.66699219	-2.51367188	-140.71289063	-86.94580078	+136.97753906	+5688	+15.35888672	+0.89648438	-6.23144531	+45.68115234	-42.93457031	-75.01464844	+2956
+1458240583.73740010	+16.36962891	+1.85449219	-2.37744141	+62.84179688	-62.79785156	-140.93261719	+4660	+16.40478516	+4.67578125	-2.49609375	-141.24023438	-86.90185547	+137.48291016	+5688	+15.35888672	+0.91845703	-6.22265625	+45.70312500	-43.02246094	-74.97070313	+2972
+1458240583.74160000	+16.36523438	+1.87207031	-2.36865234	+62.90771484	-62.84179688	-140.99853516	+4652	+16.40039063	+4.68017578	-2.47851563	-141.98730469	-86.87988281	+138.16406250	+5688	+15.36328125	+0.94042969	-6.20947266	+45.68115234	-43.15429688	-74.90478516	+2988
+1458240583.74580000	+16.36083984	+1.88085938	-2.36425781	+62.88574219	-62.86376953	-140.99853516	+4640	+16.39599609	+4.68457031	-2.46093750	-142.64648438	-86.85791016	+138.75732422	+5688	+15.36767578	+0.96240234	-6.20947266	+45.63720703	-43.24218750	-74.81689453	+3000
+1458240583.74990010	+16.35644531	+1.88964844	-2.36865234	+62.84179688	-62.86376953	-140.97656250	+4632	+16.39160156	+4.68896484	-2.44775391	-143.34960938	-86.85791016	+139.41650391	+5688	+15.37207031	+0.98437500	-6.20507813	+45.59326172	-43.33007813	-74.66308594	+3004
+1458240583.75410010	+16.35205078	+1.89404297	-2.37304688	+62.73193359	-62.84179688	-140.93261719	+4624	+16.38720703	+4.68896484	-2.43457031	-143.96484375	-86.87988281	+139.96582031	+5688	+15.37646484	+1.01074219	-6.20068359	+45.52734375	-43.43994141	-74.50927734	+3008
+1458240583.75830010	+16.34765625	+1.89404297	-2.37744141	+62.60009766	-62.81982422	-140.86669922	+4620	+16.37841797	+4.68896484	-2.43017578	-144.51416016	-86.92382813	+140.44921875	+5688	+15.37646484	+1.02832031	-6.19628906	+45.48339844	-43.52783203	-74.37744141	+3004
+1458240583.76239990	+16.33886719	+1.89404297	-2.38623047	+62.46826172	-62.77587891	-140.77880859	+4616	+16.36962891	+4.68896484	-2.42578125	-144.97558594	-86.96777344	+140.84472656	+5688	+15.37646484	+1.05468750	-6.19628906	+45.41748047	-43.61572266	-74.20166016	+3000
+1458240583.77070000	+16.32568359	+1.88964844	-2.40380859	+62.16064453	-62.70996094	-140.64697266	+4612	+16.35644531	+4.68457031	-2.41259766	-145.85449219	-87.03369141	+141.59179688	+5692	+15.37646484	+1.10302734	-6.18310547	+45.28564453	-43.87939453	-73.87207031	+2984
+1458240583.77490000	+16.32128906	+1.88964844	-2.40820313	+62.02880859	-62.68798828	-140.58105469	+4612	+16.34765625	+4.68896484	-2.40820313	-146.29394531	-87.05566406	+141.96533203	+5696	+15.38085938	+1.12500000	-6.17431641	+45.24169922	-43.98925781	-73.74023438	+2972
+1458240583.77909990	+16.31689453	+1.88964844	-2.41259766	+61.94091797	-62.66601563	-140.58105469	+4616	+16.34326172	+4.69335938	-2.39501953	-146.97509766	-87.05566406	+142.62451172	+5700	+15.38085938	+1.14257813	-6.16113281	+45.21972656	-44.09912109	-73.65234375	+2956
+1458240583.78320000	+16.31250000	+1.88964844	-2.41259766	+61.87500000	-62.66601563	-140.58105469	+4620	+16.33886719	+4.69775391	-2.38183594	-147.61230469	-87.05566406	+143.21777344	+5708	+15.38525391	+1.16455078	-6.15234375	+45.19775391	-44.20898438	-73.58642578	+2936
+1458240583.78740000	+16.30810547	+1.89843750	-2.41259766	+61.83105469	-62.66601563	-140.58105469	+4624	+16.33447266	+4.71093750	-2.36865234	-147.98583984	-87.07763672	+143.61328125	+5716	+15.38964844	+1.18212891	-6.14355469	+45.19775391	-44.29687500	-73.54248047	+2920
+1458240583.79160000	+16.29931641	+1.90283203	-2.40820313	+61.85302734	-62.68798828	-140.64697266	+4628	+16.33007813	+4.71972656	-2.35546875	-148.24951172	-87.07763672	+143.85498047	+5724	+15.38525391	+1.20410156	-6.13037109	+45.24169922	-44.34082031	-73.52050781	+2900
+1458240583.79570010	+16.29492188	+1.91162109	-2.39501953	+61.89697266	-62.75390625	-140.73486328	+4636	+16.32568359	+4.73291016	-2.33789063	-148.51318359	-87.05566406	+144.14062500	+5732	+15.38525391	+1.21728516	-6.11718750	+45.30761719	-44.38476563	-73.58642578	+2884
+1458240583.79990010	+16.29052734	+1.92919922	-2.37744141	+62.00683594	-62.81982422	-140.84472656	+4644	+16.32128906	+4.75048828	-2.31591797	-148.60107422	-87.03369141	+144.25048828	+5744	+15.38085938	+1.22607422	-6.09960938	+45.39550781	-44.40673828	-73.69628906	+2872
+1458240583.80410000	+16.28613281	+1.94677734	-2.35986328	+62.18261719	-62.90771484	-140.99853516	+4656	+16.32128906	+4.76806641	-2.29394531	-148.77685547	-86.96777344	+144.47021484	+5756	+15.38085938	+1.23486328	-6.08203125	+45.50537109	-44.42871094	-73.82812500	+2864
+1458240583.80819990	+16.28613281	+1.96875000	-2.33349609	+62.42431641	-63.01757813	-141.19628906	+4664	+16.32128906	+4.79443359	-2.26318359	-148.88671875	-86.87988281	+144.62402344	+5768	+15.38085938	+1.24365234	-6.06445313	+45.61523438	-44.42871094	-74.00390625	+2856
+1458240583.81660010	+16.28173828	+2.01708984	-2.27197266	+62.97363281	-63.28125000	-141.65771484	+4684	+16.32568359	+4.83398438	-2.20166016	-149.19433594	-86.70410156	+145.04150391	+5792	+15.38085938	+1.25244141	-6.02929688	+45.90087891	-44.42871094	-74.39941406	+2856
+1458240583.82069990	+16.28173828	+2.04345703	-2.23681641	+63.25927734	-63.43505859	-141.89941406	+4692	+16.33007813	+4.85156250	-2.17089844	-149.32617188	-86.63818359	+145.21728516	+5804	+15.38085938	+1.26123047	-6.01171875	+46.05468750	-44.40673828	-74.64111328	+2864
+1458240583.82489990	+16.28173828	+2.07421875	-2.20166016	+63.54492188	-63.56689453	-142.09716797	+4700	+16.33007813	+4.86914063	-2.14013672	-149.26025391	-86.57226563	+145.19531250	+5816	+15.37646484	+1.26562500	-5.99414063	+46.20849609	-44.38476563	-74.83886719	+2872
+1458240583.82909990	+16.27734375	+2.10058594	-2.17089844	+63.83056641	-63.72070313	-142.29492188	+4704	+16.33447266	+4.88671875	-2.11376953	-148.93066406	-86.50634766	+144.90966797	+5824	+15.37646484	+1.27441406	-5.97656250	+46.34033203	-44.36279297	-75.01464844	+2888
+1458240583.83320000	+16.27734375	+2.12695313	-2.14013672	+64.09423828	-63.85253906	-142.47070313	+4708	+16.33886719	+4.90429688	-2.08740234	-148.51318359	-86.44042969	+144.53613281	+5832	+15.37207031	+1.27880859	-5.95458984	+46.47216797	-44.34082031	-75.19042969	+2908
+1458240583.83740000	+16.27734375	+2.14892578	-2.10498047	+64.31396484	-63.98437500	-142.62451172	+4708	+16.33886719	+4.91308594	-2.06103516	-148.24951172	-86.37451172	+144.29443359	+5840	+15.36767578	+1.28320313	-5.93701172	+46.56005859	-44.31884766	-75.34423828	+2928
+1458240583.84150000	+16.27734375	+2.17089844	-2.08300781	+64.48974609	-64.11621094	-142.73437500	+4708	+16.34326172	+4.91748047	-2.03906250	-147.89794922	-86.33056641	+143.92089844	+5848	+15.37207031	+1.28759766	-5.91943359	+46.60400391	-44.36279297	-75.47607422	+2952
+1458240583.84570000	+16.27734375	+2.18847656	-2.06103516	+64.59960938	-64.18212891	-142.77832031	+4704	+16.34326172	+4.92187500	-2.02148438	-147.45849609	-86.30859375	+143.48144531	+5852	+15.37207031	+1.29199219	-5.90625000	+46.62597656	-44.38476563	-75.47607422	+2976
+1458240583.84990000	+16.28173828	+2.19726563	-2.04785156	+64.64355469	-64.27001953	-142.77832031	+4696	+16.34326172	+4.92626953	-2.00830078	-146.99707031	-86.28662109	+143.02001953	+5856	+15.37207031	+1.30517578	-5.90185547	+46.58203125	-44.40673828	-75.41015625	+2996
+1458240583.85400010	+16.28173828	+2.20166016	-2.03906250	+64.57763672	-64.31396484	-142.71240234	+4688	+16.34326172	+4.92187500	-1.99951172	-146.25000000	-86.30859375	+142.27294922	+5856	+15.37207031	+1.30957031	-5.89746094	+46.51611328	-44.42871094	-75.30029297	+3012
+1458240583.85820010	+16.28173828	+2.20605469	-2.03466797	+64.46777344	-64.33593750	-142.60253906	+4680	+16.33886719	+4.92187500	-1.99511719	-145.50292969	-86.33056641	+141.54785156	+5860	+15.37207031	+1.31835938	-5.89306641	+46.42822266	-44.45068359	-75.14648438	+3028
+1458240583.86649990	+16.27734375	+2.19726563	-2.03906250	+64.07226563	-64.33593750	-142.25097656	+4664	+16.32568359	+4.91308594	-1.99072266	-143.48144531	-86.39648438	+139.46044922	+5864	+15.36767578	+1.34033203	-5.89746094	+46.16455078	-44.53857422	-74.72900391	+3048
+1458240583.87069990	+16.27734375	+2.19287109	-2.04345703	+63.89648438	-64.33593750	-142.07519531	+4660	+16.32128906	+4.90869141	-1.99072266	-142.42675781	-86.44042969	+138.40576172	+5868	+15.36767578	+1.34912109	-5.89306641	+46.03271484	-44.60449219	-74.50927734	+3052
+1458240583.87490010	+16.27734375	+2.18408203	-2.05224609	+63.67675781	-64.33593750	-141.87744141	+4656	+16.31250000	+4.89990234	-1.99511719	-141.28417969	-86.48437500	+137.24121094	+5872	+15.36767578	+1.35791016	-5.89306641	+45.90087891	-44.67041016	-74.28955078	+3056
+1458240583.87899990	+16.27734375	+2.17529297	-2.06103516	+63.43505859	-64.31396484	-141.67968750	+4652	+16.30810547	+4.89550781	-1.99511719	-140.07568359	-86.52832031	+136.01074219	+5880	+15.36767578	+1.37109375	-5.89306641	+45.74707031	-44.73632813	-74.04785156	+3056
+1458240583.88319990	+16.27734375	+2.17089844	-2.06542969	+63.23730469	-64.29199219	-141.50390625	+4652	+16.29931641	+4.89111328	-1.99951172	-139.04296875	-86.55029297	+134.95605469	+5884	+15.36767578	+1.38867188	-5.89746094	+45.50537109	-44.84619141	-73.67431641	+3048
+1458240583.88739990	+16.27734375	+2.16210938	-2.07421875	+62.99560547	-64.29199219	-141.30615234	+4648	+16.29492188	+4.88671875	-2.00390625	-137.79052734	-86.59423828	+133.72558594	+5888	+15.36767578	+1.40185547	-5.89746094	+45.30761719	-44.93408203	-73.32275391	+3036
+1458240583.89150000	+16.27734375	+2.15332031	-2.08300781	+62.75390625	-64.27001953	-141.08642578	+4648	+16.28613281	+4.88232422	-2.00390625	-136.45019531	-86.61621094	+132.38525391	+5892	+15.36328125	+1.41943359	-5.90185547	+45.13183594	-44.97802734	-72.99316406	+3024
+1458240583.89570000	+16.27734375	+2.14453125	-2.09179688	+62.53417969	-64.24804688	-140.91064453	+4652	+16.27734375	+4.88232422	-2.00390625	-135.19775391	-86.63818359	+131.13281250	+5900	+15.35888672	+1.43701172	-5.90185547	+44.93408203	-45.06591797	-72.59765625	+3008
+1458240583.89990000	+16.27294922	+2.14013672	-2.10058594	+62.31445313	-64.24804688	-140.71289063	+4652	+16.26855469	+4.87792969	-2.00390625	-133.87939453	-86.66015625	+129.83642578	+5904	+15.35449219	+1.45019531	-5.90185547	+44.80224609	-45.13183594	-72.37792969	+2988
+1458240583.90400000	+16.27294922	+2.13574219	-2.10498047	+62.09472656	-64.24804688	-140.51513672	+4652	+16.25976563	+4.87792969	-2.00390625	-132.69287109	-86.66015625	+128.64990234	+5912	+15.35009766	+1.46337891	-5.89746094	+44.73632813	-45.17578125	-72.22412109	+2972
+1458240583.91240000	+16.27294922	+2.12255859	-2.10937500	+61.63330078	-64.29199219	-140.09765625	+4656	+16.24658203	+4.88232422	-1.99511719	-130.36376953	-86.63818359	+126.34277344	+5924	+15.35009766	+1.46777344	-5.87548828	+44.73632813	-45.26367188	-72.22412109	+2936
+1458240583.91650010	+16.26855469	+2.12255859	-2.10937500	+61.43554688	-64.33593750	-139.89990234	+4660	+16.24218750	+4.88671875	-1.98193359	-129.48486328	-86.59423828	+125.52978516	+5932	+15.35009766	+1.47216797	-5.87109375	+44.78027344	-45.24169922	-72.26806641	+2924
+1458240583.92070010	+16.26855469	+2.12255859	-2.10498047	+61.23779297	-64.40185547	-139.70214844	+4660	+16.23779297	+4.89550781	-1.96875000	-128.64990234	-86.55029297	+124.73876953	+5940	+15.35009766	+1.47216797	-5.86669922	+44.82421875	-45.21972656	-72.31201172	+2912
+1458240583.92479990	+16.26416016	+2.12695313	-2.10058594	+61.06201172	-64.48974609	-139.50439453	+4664	+16.23779297	+4.90429688	-1.95117188	-127.96875000	-86.50634766	+124.07958984	+5948	+15.34570313	+1.47216797	-5.86230469	+44.86816406	-45.17578125	-72.39990234	+2904
+1458240583.92899990	+16.26416016	+2.13574219	-2.08740234	+60.95214844	-64.59960938	-139.37255859	+4668	+16.23339844	+4.91308594	-1.93359375	-127.46337891	-86.44042969	+123.64013672	+5956	+15.34130859	+1.47216797	-5.85791016	+44.95605469	-45.13183594	-72.48779297	+2900
+1458240583.93319990	+16.25976563	+2.14453125	-2.06542969	+60.86425781	-64.75341797	-139.24072266	+4676	+16.23339844	+4.92626953	-1.90722656	-127.11181641	-86.35253906	+123.35449219	+5964	+15.34130859	+1.47216797	-5.84912109	+45.02197266	-45.13183594	-72.57568359	+2896
+1458240583.93730000	+16.25537109	+2.15771484	-2.04345703	+60.84228516	-64.90722656	-139.17480469	+4680	+16.23779297	+4.93505859	-1.88085938	-127.06787109	-86.26464844	+123.33251953	+5972	+15.33691406	+1.46777344	-5.84033203	+45.10986328	-45.10986328	-72.72949219	+2900
+1458240583.94149990	+16.25537109	+2.17089844	-2.01708984	+60.86425781	-65.08300781	-139.13085938	+4688	+16.23779297	+4.94384766	-1.85449219	-127.15576172	-86.17675781	+123.46435547	+5976	+15.33251953	+1.46337891	-5.82714844	+45.19775391	-45.10986328	-72.88330078	+2908
+1458240583.94569990	+16.25097656	+2.18847656	-1.98632813	+60.90820313	-65.30273438	-139.10888672	+4692	+16.24218750	+4.95263672	-1.82812500	-127.28759766	-86.11083984	+123.61816406	+5980	+15.33251953	+1.45898438	-5.81835938	+45.28564453	-45.08789063	-73.05908203	+2920
+1458240583.94980000	+16.24658203	+2.20605469	-1.95556641	+60.97412109	-65.47851563	-139.10888672	+4696	+16.24658203	+4.96142578	-1.80175781	-127.46337891	-86.04492188	+123.83789063	+5984	+15.33251953	+1.45898438	-5.80517578	+45.37353516	-45.08789063	-73.21289063	+2932
+1458240583.95400000	+16.24218750	+2.21923828	-1.92919922	+61.01806641	-65.65429688	-139.10888672	+4696	+16.25097656	+4.96582031	-1.77978516	-127.66113281	-86.00097656	+124.05761719	+5988	+15.32812500	+1.45458984	-5.79638672	+45.46142578	-45.06591797	-73.36669922	+2948
+1458240583.96230010	+16.23779297	+2.24121094	-1.88085938	+61.10595703	-65.98388672	-139.13085938	+4696	+16.25097656	+4.97460938	-1.73583984	-128.40820313	-85.91308594	+124.82666016	+5988	+15.31933594	+1.45458984	-5.77001953	+45.68115234	-45.06591797	-73.67431641	+2984
+1458240583.96650000	+16.23339844	+2.24121094	-1.86328125	+61.04003906	-66.09375000	-139.08691406	+4688	+16.25097656	+4.97021484	-1.72265625	-128.60595703	-85.91308594	+125.02441406	+5992	+15.31494141	+1.45458984	-5.75683594	+45.72509766	-45.08789063	-73.74023438	+3004
+1458240583.97070000	+16.22900391	+2.24121094	-1.85449219	+60.93017578	-66.18164063	-138.99902344	+4684	+16.25097656	+4.96582031	-1.71386719	-128.80371094	-85.93505859	+125.17822266	+5992	+15.31494141	+1.45898438	-5.74365234	+45.72509766	-45.15380859	-73.76220703	+3024
+1458240583.97480010	+16.22900391	+2.23681641	-1.85009766	+60.77636719	-66.24755859	-138.91113281	+4676	+16.24658203	+4.95703125	-1.70507813	-129.11132813	-85.93505859	+125.44189453	+5992	+15.31054688	+1.46337891	-5.73486328	+45.72509766	-45.24169922	-73.74023438	+3044
+1458240583.97900010	+16.22460938	+2.23242188	-1.85009766	+60.55664063	-66.31347656	-138.75732422	+4672	+16.24218750	+4.94824219	-1.69628906	-129.30908203	-85.95703125	+125.61767578	+5992	+15.31054688	+1.47216797	-5.72607422	+45.68115234	-45.30761719	-73.69628906	+3060
+1458240583.98320010	+16.22460938	+2.22363281	-1.85449219	+60.33691406	-66.33544922	-138.60351563	+4668	+16.23779297	+4.93945313	-1.69628906	-129.39697266	-86.00097656	+125.63964844	+5992	+15.31054688	+1.47656250	-5.72607422	+45.63720703	-45.37353516	-73.60839844	+3072
+1458240583.98729990	+16.22021484	+2.21484375	-1.85888672	+60.05126953	-66.33544922	-138.40576172	+4664	+16.23339844	+4.92626953	-1.69628906	-129.46289063	-86.04492188	+125.68359375	+5992	+15.31054688	+1.48535156	-5.72607422	+45.57128906	-45.43945313	-73.47656250	+3076
+1458240583.99560000	+16.21582031	+2.18847656	-1.87646484	+59.47998047	-66.33544922	-138.01025391	+4660	+16.21582031	+4.90869141	-1.70068359	-129.59472656	-86.17675781	+125.72753906	+5996	+15.31054688	+1.49853516	-5.72607422	+45.43945313	-45.54931641	-73.25683594	+3080
+1458240584.00399990	+16.20703125	+2.16210938	-1.89843750	+58.86474609	-66.35742188	-137.61474609	+4664	+16.19824219	+4.88671875	-1.70507813	-129.77050781	-86.26464844	+125.81542969	+6004	+15.30615234	+1.50292969	-5.72607422	+45.39550781	-45.59326172	-73.14697266	+3080
+1458240584.00810000	+16.20263672	+2.15332031	-1.90722656	+58.53515625	-66.35742188	-137.39501953	+4668	+16.18945313	+4.88232422	-1.70947266	-129.74853516	-86.33056641	+125.79345703	+6008	+15.30615234	+1.50732422	-5.72607422	+45.32958984	-45.65917969	-73.03710938	+3076
+1458240584.01230000	+16.19824219	+2.14013672	-1.91601563	+58.22753906	-66.35742188	-137.15332031	+4668	+16.18505859	+4.87353516	-1.70947266	-129.68261719	-86.37451172	+125.68359375	+6012	+15.30615234	+1.51611328	-5.72607422	+45.26367188	-45.70312500	-72.92724609	+3072
+1458240584.01650000	+16.19384766	+2.13134766	-1.92480469	+57.94189453	-66.40136719	-136.97753906	+4672	+16.17626953	+4.86914063	-1.71386719	-129.74853516	-86.41845703	+125.72753906	+6016	+15.30175781	+1.52050781	-5.72167969	+45.21972656	-45.76904297	-72.83935547	+3064
+1458240584.02060010	+16.18945313	+2.12695313	-1.92480469	+57.65625000	-66.42333984	-136.75781250	+4676	+16.16748047	+4.86474609	-1.70947266	-129.90234375	-86.46240234	+125.85937500	+6020	+15.30175781	+1.52929688	-5.72167969	+45.13183594	-45.85693359	-72.70751953	+3056
+1458240584.02480010	+16.18505859	+2.12255859	-1.92919922	+57.37060547	-66.48925781	-136.53808594	+4676	+16.15869141	+4.86035156	-1.70947266	-129.99023438	-86.48437500	+125.92529297	+6024	+15.29736328	+1.53369141	-5.71728516	+45.08789063	-45.92285156	-72.61962891	+3044
+1458240584.02900000	+16.18066406	+2.11816406	-1.92480469	+57.10693359	-66.57714844	-136.36230469	+4680	+16.14990234	+4.86474609	-1.70507813	-130.18798828	-86.50634766	+126.12304688	+6028	+15.29296875	+1.54248047	-5.71289063	+45.06591797	-45.96679688	-72.57568359	+3032
+1458240584.03309990	+16.17626953	+2.11816406	-1.91162109	+56.82128906	-66.68701172	-136.14257813	+4680	+16.14111328	+4.86914063	-1.69189453	-130.45166016	-86.50634766	+126.40869141	+6032	+15.28857422	+1.54687500	-5.70410156	+45.08789063	-46.01074219	-72.59765625	+3020
+1458240584.03730010	+16.17187500	+2.12255859	-1.89843750	+56.60156250	-66.81884766	-135.94482422	+4684	+16.13671875	+4.87792969	-1.67871094	-130.69335938	-86.50634766	+126.67236328	+6036	+15.28417969	+1.54687500	-5.69531250	+45.15380859	-46.03271484	-72.68554688	+3008
+1458240584.04559990	+16.16308594	+2.14453125	-1.84570313	+56.22802734	-67.21435547	-135.63720703	+4696	+16.13232422	+4.89990234	-1.63476563	-131.92382813	-86.46240234	+127.99072266	+6048	+15.27978516	+1.54248047	-5.67333984	+45.32958984	-46.05468750	-72.94921875	+2992
+1458240584.04979990	+16.15869141	+2.15771484	-1.81054688	+56.03027344	-67.43408203	-135.43945313	+4700	+16.13232422	+4.91748047	-1.60839844	-132.47314453	-86.46240234	+128.58398438	+6048	+15.27978516	+1.53808594	-5.66455078	+45.41748047	-46.05468750	-73.12500000	+2984
+1458240584.05399990	+16.15869141	+2.17529297	-1.77978516	+55.85449219	-67.63183594	-135.28564453	+4704	+16.13232422	+4.93066406	-1.58203125	-133.28613281	-86.44042969	+129.44091797	+6052	+15.27978516	+1.53369141	-5.65136719	+45.54931641	-46.03271484	-73.30078125	+2984
+1458240584.05810000	+16.15429688	+2.19726563	-1.74023438	+55.59082031	-67.87353516	-135.04394531	+4704	+16.13232422	+4.95263672	-1.55566406	-133.92333984	-86.46240234	+130.18798828	+6052	+15.27539063	+1.52929688	-5.64257813	+45.68115234	-45.98876953	-73.49853516	+2984
+1458240584.06230000	+16.14990234	+2.21044922	-1.70068359	+55.28320313	-68.07128906	-134.80224609	+4704	+16.13671875	+4.96582031	-1.52929688	-134.29687500	-86.52832031	+130.64941406	+6052	+15.27099609	+1.52490234	-5.62939453	+45.81298828	-45.94482422	-73.69628906	+2988
+1458240584.06649990	+16.14990234	+2.21923828	-1.67431641	+54.93164063	-68.22509766	-134.51660156	+4704	+16.13671875	+4.97900391	-1.50732422	-135.02197266	-86.59423828	+131.44042969	+6048	+15.26660156	+1.52050781	-5.61621094	+45.92285156	-45.90087891	-73.89404297	+2992
+1458240584.07060000	+16.14550781	+2.22802734	-1.64355469	+54.49218750	-68.37890625	-134.16503906	+4700	+16.13671875	+4.99218750	-1.48974609	-135.39550781	-86.72607422	+131.96777344	+6040	+15.26220703	+1.51611328	-5.60302734	+46.07666016	-45.83496094	-74.13574219	+3004
+1458240584.07480000	+16.14111328	+2.23681641	-1.62158203	+54.05273438	-68.51074219	-133.85742188	+4692	+16.14111328	+5.00097656	-1.47656250	-136.14257813	-86.85791016	+132.78076172	+6036	+15.25781250	+1.51171875	-5.58984375	+46.20849609	-45.76904297	-74.33349609	+3016
+1458240584.07890010	+16.14111328	+2.24121094	-1.60839844	+53.54736328	-68.55468750	-133.46191406	+4684	+16.14111328	+5.00097656	-1.46777344	-137.02148438	-87.03369141	+133.72558594	+6024	+15.25341797	+1.50732422	-5.57666016	+46.29638672	-45.72509766	-74.48730469	+3028
+1458240584.08730010	+16.13671875	+2.23681641	-1.60839844	+52.27294922	-68.51074219	-132.47314453	+4664	+16.13232422	+5.00537109	-1.47216797	-137.81250000	-87.58300781	+134.69238281	+6004	+15.24023438	+1.50292969	-5.55908203	+46.40625000	-45.59326172	-74.61914063	+3056
+1458240584.09139990	+16.13671875	+2.22363281	-1.62158203	+51.48193359	-68.42285156	-131.90185547	+4660	+16.12792969	+5.00537109	-1.48535156	-138.07617188	-87.91259766	+135.04394531	+5996	+15.23583984	+1.50292969	-5.55468750	+46.38427734	-45.52734375	-74.57519531	+3064
+1458240584.09559990	+16.13232422	+2.21484375	-1.63916016	+50.77880859	-68.31298828	-131.37451172	+4656	+16.12353516	+5.00097656	-1.49853516	-138.51562500	-88.26416016	+135.54931641	+5988	+15.22705078	+1.50732422	-5.55468750	+46.31835938	-45.48339844	-74.46533203	+3076
+1458240584.09980010	+16.12792969	+2.19726563	-1.65673828	+50.09765625	-68.22509766	-130.89111328	+4656	+16.11474609	+4.99218750	-1.51171875	-139.28466797	-88.59375000	+136.34033203	+5984	+15.21826172	+1.50732422	-5.55468750	+46.25244141	-45.43945313	-74.31152344	+3084
+1458240584.10390000	+16.12353516	+2.18408203	-1.67871094	+49.41650391	-68.04931641	-130.38574219	+4656	+16.11035156	+4.98339844	-1.52929688	-140.11962891	-88.94531250	+137.19726563	+5984	+15.21386719	+1.51611328	-5.55908203	+46.14257813	-45.41748047	-74.13574219	+3088
+1458240584.10809990	+16.11914063	+2.17529297	-1.70068359	+48.91113281	-67.91748047	-129.99023438	+4660	+16.10156250	+4.97021484	-1.55126953	-142.14111328	-89.34082031	+139.17480469	+5980	+15.20507813	+1.52050781	-5.55908203	+46.01074219	-45.41748047	-73.93798828	+3088
+1458240584.11229990	+16.11914063	+2.15771484	-1.72265625	+48.38378906	-67.78564453	-129.59472656	+4660	+16.09716797	+4.96582031	-1.57324219	-149.89746094	-89.69238281	+146.86523438	+5980	+15.20507813	+1.52490234	-5.56347656	+45.90087891	-45.43945313	-73.74023438	+3088
+1458240584.11640000	+16.11474609	+2.14453125	-1.74902344	+47.90039063	-67.60986328	-129.24316406	+4668	+16.09277344	+4.96142578	-1.59082031	+103.51318359	-89.91210938	-105.97412109	+5980	+15.19628906	+1.52929688	-5.56787109	+45.76904297	-45.41748047	-73.52050781	+3084
+1458240584.12480000	+16.11035156	+2.11816406	-1.78857422	+47.19726563	-67.36816406	-128.71582031	+4676	+16.08837891	+4.95263672	-1.62597656	+52.36083984	-89.20898438	-55.12939453	+5980	+15.18750000	+1.54248047	-5.57666016	+45.50537109	-45.41748047	-73.08105469	+3064
+1458240584.12890010	+16.10595703	+2.10498047	-1.80615234	+46.88964844	-67.23632813	-128.49609375	+4684	+16.08398438	+4.94824219	-1.63476563	+52.11914063	-88.87939453	-54.90966797	+5980	+15.18310547	+1.54687500	-5.58105469	+45.39550781	-45.41748047	-72.86132813	+3048
+1458240584.13310000	+16.10595703	+2.10058594	-1.81494141	+46.73583984	-67.17041016	-128.36425781	+4688	+16.08398438	+4.93505859	-1.64794922	+52.20703125	-88.52783203	-55.08544922	+5980	+15.17871094	+1.55126953	-5.58105469	+45.26367188	-45.41748047	-72.66357422	+3032
+1458240584.13730000	+16.10156250	+2.09619141	-1.82373047	+46.64794922	-67.10449219	-128.27636719	+4688	+16.08398438	+4.93945313	-1.65234375	+52.77832031	-88.22021484	-55.67871094	+5980	+15.17431641	+1.55126953	-5.58544922	+45.19775391	-45.43945313	-72.53173828	+3012
+1458240584.14140010	+16.09716797	+2.09179688	-1.82812500	+46.60400391	-67.08251953	-128.23242188	+4692	+16.09277344	+4.94384766	-1.63916016	+56.09619141	-87.97851563	-59.04052734	+5984	+15.16992188	+1.55126953	-5.58105469	+45.15380859	-45.43945313	-72.46582031	+2996
+1458240584.14560010	+16.09716797	+2.09179688	-1.82812500	+46.62597656	-67.06054688	-128.23242188	+4692	+16.10595703	+4.94824219	-1.63476563	+57.19482422	-87.60498047	-60.16113281	+5984	+15.16992188	+1.54687500	-5.58105469	+45.13183594	-45.41748047	-72.46582031	+2976
+1458240584.14969990	+16.09716797	+2.09619141	-1.82373047	+46.66992188	-67.06054688	-128.25439453	+4692	+16.11474609	+4.96582031	-1.63037109	+58.29345703	-87.25341797	-61.23779297	+5984	+15.16552734	+1.54248047	-5.57666016	+45.13183594	-45.41748047	-72.48779297	+2960
+1458240584.15389990	+16.09716797	+2.09619141	-1.81933594	+46.77978516	-67.08251953	-128.29833984	+4696	+16.11914063	+4.97900391	-1.60839844	+61.21582031	-86.94580078	-64.13818359	+5988	+15.16552734	+1.53808594	-5.57666016	+45.17578125	-45.37353516	-72.55371094	+2944
+1458240584.15809990	+16.09277344	+2.10058594	-1.81494141	+46.86767578	-67.10449219	-128.34228516	+4696	+16.12792969	+4.99218750	-1.59960938	+62.20458984	-86.50634766	-65.14892578	+5992	+15.16552734	+1.52929688	-5.57226563	+45.21972656	-45.35156250	-72.61962891	+2932
+1458240584.16640000	+16.09277344	+2.11376953	-1.79736328	+47.13134766	-67.17041016	-128.47412109	+4696	+16.14550781	+5.00976563	-1.56445313	+65.30273438	-85.67138672	-68.26904297	+6000	+15.16113281	+1.51611328	-5.56787109	+45.32958984	-45.26367188	-72.83935547	+2916
+1458240584.17059990	+16.09277344	+2.12255859	-1.78857422	+47.28515625	-67.21435547	-128.54003906	+4696	+16.15429688	+5.02734375	-1.55566406	+65.39062500	-85.12207031	-68.33496094	+6000	+15.16113281	+1.51171875	-5.56787109	+45.39550781	-45.24169922	-72.94921875	+2912
+1458240584.17470000	+16.08837891	+2.13134766	-1.77539063	+47.43896484	-67.25830078	-128.60595703	+4692	+16.16308594	+5.04492188	-1.54687500	+65.89599609	-84.52880859	-68.77441406	+6004	+15.15673828	+1.50732422	-5.56347656	+45.46142578	-45.19775391	-73.05908203	+2908
+1458240584.17890000	+16.08837891	+2.14013672	-1.76660156	+47.63671875	-67.30224609	-128.69384766	+4692	+16.17187500	+5.06250000	-1.52929688	+67.28027344	-83.97949219	-70.13671875	+6008	+15.15673828	+1.49853516	-5.55908203	+45.54931641	-45.17578125	-73.21289063	+2908
+1458240584.18310000	+16.08837891	+2.15332031	-1.74902344	+47.90039063	-67.36816406	-128.78173828	+4688	+16.17626953	+5.08886719	-1.52050781	+67.34619141	-83.27636719	-70.13671875	+6008	+15.15673828	+1.48974609	-5.55908203	+45.63720703	-45.13183594	-73.34472656	+2912
+1458240584.18720010	+16.08837891	+2.17089844	-1.73583984	+48.12011719	-67.43408203	-128.86962891	+4688	+16.18066406	+5.09765625	-1.52050781	+67.39013672	-82.57324219	-70.15869141	+6008	+15.15673828	+1.48535156	-5.55468750	+45.72509766	-45.08789063	-73.47656250	+2916
+1458240584.19140010	+16.08398438	+2.18408203	-1.72265625	+48.29589844	-67.50000000	-128.86962891	+4680	+16.18505859	+5.10644531	-1.52050781	+67.47802734	-81.82617188	-70.22460938	+6008	+15.15673828	+1.47656250	-5.55468750	+45.81298828	-45.06591797	-73.60839844	+2920
+1458240584.19560000	+16.07958984	+2.20166016	-1.70507813	+48.49365234	-67.58789063	-128.82568359	+4676	+16.18505859	+5.12402344	-1.53369141	+66.97265625	-80.96923828	-69.60937500	+6012	+15.15673828	+1.47216797	-5.55468750	+45.90087891	-45.02197266	-73.74023438	+2928
+1458240584.19970010	+16.07958984	+2.21484375	-1.69628906	+48.53759766	-67.63183594	-128.67187500	+4668	+16.18066406	+5.13281250	-1.55126953	+66.53320313	-80.11230469	-69.12597656	+6016	+15.15234375	+1.46337891	-5.55468750	+45.98876953	-44.97802734	-73.85009766	+2936
+1458240584.20810010	+16.07519531	+2.22363281	-1.70068359	+48.14208984	-67.65380859	-127.94677734	+4644	+16.18505859	+5.14599609	-1.59521484	+65.80810547	-78.28857422	-68.29101563	+6024	+15.15234375	+1.45458984	-5.55468750	+46.12060547	-44.93408203	-73.98193359	+2952
+1458240584.21219990	+16.07519531	+2.21923828	-1.71386719	+47.65869141	-67.63183594	-127.37548828	+4636	+16.18505859	+5.15478516	-1.62597656	+65.41259766	-77.34375000	-67.82958984	+6028	+15.15234375	+1.45019531	-5.55468750	+46.16455078	-44.93408203	-74.02587891	+2960
+1458240584.21639990	+16.07519531	+2.21044922	-1.72705078	+47.06542969	-67.60986328	-126.73828125	+4628	+16.18505859	+5.15917969	-1.65673828	+64.95117188	-76.35498047	-67.32421875	+6036	+15.15234375	+1.45019531	-5.55908203	+46.18652344	-44.93408203	-74.04785156	+2964
+1458240584.22059990	+16.07519531	+2.19726563	-1.74902344	+46.29638672	-67.56591797	-125.96923828	+4624	+16.18066406	+5.16357422	-1.69189453	+64.57763672	-75.36621094	-66.84082031	+6044	+15.15234375	+1.44580078	-5.56347656	+46.18652344	-44.93408203	-74.02587891	+2968
+1458240584.22470000	+16.07519531	+2.17968750	-1.77099609	+45.37353516	-67.52197266	-125.09033203	+4620	+16.18066406	+5.16796875	-1.73144531	+64.11621094	-74.37744141	-66.31347656	+6052	+15.15234375	+1.44580078	-5.56787109	+46.18652344	-44.93408203	-74.00390625	+2968
+1458240584.22890000	+16.07519531	+2.16210938	-1.79296875	+44.34082031	-67.47802734	-124.10156250	+4620	+16.18066406	+5.16796875	-1.77099609	+63.65478516	-73.36669922	-65.80810547	+6056	+15.14794922	+1.44140625	-5.57226563	+46.18652344	-44.93408203	-73.95996094	+2968
+1458240584.23300000	+16.07519531	+2.13574219	-1.81933594	+43.08837891	-67.43408203	-122.95898438	+4620	+16.18066406	+5.16796875	-1.80615234	+63.41308594	-72.44384766	-65.47851563	+6064	+15.14794922	+1.44140625	-5.57666016	+46.18652344	-44.93408203	-73.91601563	+2968
+1458240584.23720000	+16.07519531	+2.11376953	-1.84570313	+41.74804688	-67.39013672	-121.75048828	+4624	+16.17626953	+5.17236328	-1.83691406	+63.21533203	-71.52099609	-65.19287109	+6072	+15.14355469	+1.44140625	-5.58105469	+46.16455078	-44.93408203	-73.87207031	+2964
+1458240584.24550010	+16.07958984	+2.05664063	-1.89404297	+38.40820313	-67.36816406	-118.76220703	+4628	+16.18505859	+5.17675781	-1.89404297	+62.95166016	-69.74121094	-64.79736328	+6088	+15.13916016	+1.43701172	-5.58984375	+46.14257813	-44.93408203	-73.80615234	+2948
+1458240584.24970010	+16.08398438	+2.03466797	-1.91162109	+36.60644531	-67.34619141	-117.13623047	+4632	+16.18505859	+5.18554688	-1.91601563	+62.95166016	-68.90625000	-64.68750000	+6096	+15.13916016	+1.43261719	-5.59863281	+46.14257813	-44.93408203	-73.78417969	+2936
+1458240584.25390010	+16.08398438	+2.01708984	-1.92480469	+34.89257813	-67.36816406	-115.59814453	+4632	+16.18945313	+5.19433594	-1.93798828	+62.86376953	-68.09326172	-64.53369141	+6100	+15.13476563	+1.42822266	-5.60302734	+46.16455078	-44.89013672	-73.78417969	+2928
+1458240584.25799990	+16.08398438	+1.99511719	-1.92919922	+32.45361328	-67.36816406	-113.35693359	+4632	+16.19384766	+5.20312500	-1.94677734	+63.06152344	-67.39013672	-64.62158203	+6104	+15.13037109	+1.41943359	-5.61181641	+46.20849609	-44.84619141	-73.80615234	+2916
+1458240584.26220010	+16.08398438	+1.98632813	-1.93359375	+30.52001953	-67.36816406	-111.57714844	+4628	+16.19824219	+5.21630859	-1.95117188	+63.19335938	-66.73095703	-64.66552734	+6112	+15.12158203	+1.41503906	-5.61621094	+46.25244141	-44.78027344	-73.85009766	+2904
+1458240584.26640010	+16.08398438	+1.98193359	-1.92480469	+28.80615234	-67.41210938	-109.99511719	+4624	+16.20263672	+5.22949219	-1.96435547	+63.19335938	-66.02783203	-64.53369141	+6116	+15.11718750	+1.40625000	-5.62500000	+46.31835938	-44.69238281	-73.91601563	+2892
+1458240584.27049990	+16.08837891	+1.97753906	-1.91601563	+26.71875000	-67.43408203	-108.01757813	+4616	+16.21142578	+5.23828125	-1.95996094	+63.43505859	-65.47851563	-64.70947266	+6120	+15.10839844	+1.39306641	-5.62939453	+46.38427734	-44.58251953	-74.02587891	+2884
+1458240584.27469990	+16.09277344	+1.97753906	-1.90722656	+25.09277344	-67.43408203	-106.45751953	+4608	+16.21582031	+5.25585938	-1.95556641	+63.69873047	-64.95117188	-64.86328125	+6124	+15.09960938	+1.37988281	-5.63378906	+46.49414063	-44.45068359	-74.15771484	+2876
+1458240584.27889990	+16.09277344	+1.97753906	-1.89404297	+23.59863281	-67.39013672	-105.05126953	+4596	+16.22460938	+5.26464844	-1.96435547	+63.72070313	-64.35791016	-64.75341797	+6124	+15.09082031	+1.36669922	-5.63378906	+46.58203125	-44.31884766	-74.33349609	+2872
+1458240584.28300000	+16.09277344	+1.98193359	-1.88964844	+22.03857422	-67.30224609	-103.51318359	+4584	+16.22900391	+5.28662109	-1.96875000	+63.91845703	-63.87451172	-64.77539063	+6128	+15.08203125	+1.34912109	-5.63818359	+46.69189453	-44.14306641	-74.50927734	+2872
+1458240584.29140000	+16.09716797	+1.97753906	-1.88964844	+19.33593750	-66.99462891	-100.96435547	+4552	+16.23779297	+5.31298828	-1.99951172	+63.94042969	-62.79785156	-64.46777344	+6128	+15.06005859	+1.30957031	-5.65576172	+46.86767578	-43.72558594	-74.77294922	+2880
+1458240584.29550000	+16.09277344	+1.98193359	-1.89404297	+18.10546875	-66.79687500	-99.75585938	+4536	+16.24218750	+5.32177734	-2.01269531	+64.00634766	-62.35839844	-64.37988281	+6128	+15.04687500	+1.28759766	-5.66455078	+46.95556641	-43.46191406	-74.88281250	+2892
+1458240584.29970000	+16.09716797	+1.97314453	-1.89843750	+16.89697266	-66.59912109	-98.63525391	+4520	+16.24218750	+5.32617188	-2.02587891	+64.00634766	-61.91894531	-64.27001953	+6124	+15.02929688	+1.27001953	-5.67773438	+46.97753906	-43.17626953	-74.94873047	+2908
+1458240584.30380010	+16.10156250	+1.96435547	-1.92041016	+15.82031250	-66.26953125	-97.62451172	+4508	+16.24658203	+5.33056641	-2.06982422	+63.72070313	-61.39160156	-63.80859375	+6128	+15.01171875	+1.24804688	-5.69091797	+46.97753906	-42.95654297	-74.97070313	+2924
+1458240584.30800010	+16.10595703	+1.95556641	-1.94677734	+14.80957031	-65.93994141	-96.67968750	+4496	+16.24658203	+5.34375000	-2.10937500	+63.56689453	-60.90820313	-63.45703125	+6128	+14.99853516	+1.22607422	-5.70849609	+46.93359375	-42.69287109	-74.92675781	+2944
+1458240584.31220010	+16.11035156	+1.93359375	-1.96875000	+13.84277344	-65.61035156	-95.88867188	+4488	+16.25097656	+5.33935547	-2.14892578	+63.41308594	-60.44677734	-63.14941406	+6128	+14.98535156	+1.20849609	-5.72607422	+46.84570313	-42.45117188	-74.81689453	+2964
+1458240584.32049990	+16.11035156	+1.89404297	-2.05664063	+12.48046875	-64.73144531	-94.74609375	+4472	+16.24658203	+5.33056641	-2.28515625	+62.68798828	-59.32617188	-62.05078125	+6128	+14.95898438	+1.17333984	-5.77441406	+46.56005859	-41.96777344	-74.44335938	+2996
+1458240584.32880000	+16.11474609	+1.83251953	-2.15771484	+11.20605469	-63.72070313	-93.82324219	+4472	+16.23779297	+5.29980469	-2.43457031	+61.76513672	-58.18359375	-60.84228516	+6136	+14.92382813	+1.14257813	-5.83593750	+46.16455078	-41.48437500	-73.82812500	+3016
+1458240584.33299990	+16.11914063	+1.81054688	-2.21044922	+10.76660156	-63.25927734	-93.49365234	+4472	+16.23339844	+5.28662109	-2.50927734	+61.36962891	-57.67822266	-60.29296875	+6140	+14.91064453	+1.12939453	-5.86669922	+45.92285156	-41.22070313	-73.47656250	+3020
+1458240584.33719990	+16.11914063	+1.77539063	-2.26318359	+10.32714844	-62.79785156	-93.25195313	+4476	+16.23339844	+5.26464844	-2.58398438	+60.95214844	-57.19482422	-59.76562500	+6140	+14.89306641	+1.11181641	-5.90185547	+45.68115234	-41.00097656	-73.12500000	+3020
+1458240584.34130000	+16.12353516	+1.74023438	-2.32031250	+9.99755859	-62.27050781	-93.09814453	+4480	+16.22900391	+5.24707031	-2.66308594	+60.49072266	-56.66748047	-59.15039063	+6144	+14.87988281	+1.09423828	-5.92822266	+45.43945313	-40.75927734	-72.79541016	+3016
+1458240584.34550000	+16.12792969	+1.71826172	-2.36865234	+9.79980469	-61.85302734	-93.01025391	+4484	+16.22900391	+5.22949219	-2.74658203	+60.02929688	-56.16210938	-58.53515625	+6144	+14.86669922	+1.07226563	-5.96337891	+45.15380859	-40.49560547	-72.39990234	+3008
+1458240584.34970000	+16.13232422	+1.68750000	-2.42138672	+9.62402344	-61.36962891	-92.96630859	+4488	+16.22900391	+5.20751953	-2.83007813	+59.56787109	-55.65673828	-57.94189453	+6144	+14.85351563	+1.05029297	-5.99853516	+44.89013672	-40.20996094	-72.04833984	+2996
+1458240584.35800000	+16.13671875	+1.63476563	-2.51367188	+9.51416016	-60.51269531	-93.05419922	+4496	+16.22460938	+5.15917969	-2.97949219	+58.68896484	-54.71191406	-56.82128906	+6140	+14.81835938	+0.99755859	-6.06884766	+44.34082031	-39.52880859	-71.32324219	+2960
+1458240584.36220000	+16.13671875	+1.60839844	-2.56201172	+9.51416016	-60.07324219	-93.14208984	+4496	+16.22460938	+5.13720703	-3.05859375	+58.22753906	-54.25048828	-56.20605469	+6136	+14.80078125	+0.96679688	-6.09960938	+44.07714844	-39.15527344	-71.01562500	+2936
+1458240584.36630010	+16.14111328	+1.58642578	-2.60156250	+9.58007813	-59.65576172	-93.27392578	+4500	+16.22460938	+5.11523438	-3.11572266	+57.78808594	-53.92089844	-55.65673828	+6132	+14.77880859	+0.93603516	-6.12597656	+43.90136719	-38.80371094	-70.77392578	+2908
+1458240584.37050010	+16.14550781	+1.56445313	-2.63671875	+9.66796875	-59.26025391	-93.38378906	+4500	+16.23339844	+5.09326172	-3.16845703	+57.37060547	-53.61328125	-55.12939453	+6120	+14.75683594	+0.89648438	-6.15234375	+43.65966797	-38.36425781	-70.55419922	+2888
+1458240584.37470010	+16.14550781	+1.55126953	-2.67187500	+9.82177734	-58.86474609	-93.53759766	+4500	+16.23779297	+5.07568359	-3.22119141	+56.97509766	-53.30566406	-54.60205078	+6112	+14.73925781	+0.85253906	-6.17431641	+43.48388672	-37.94677734	-70.44433594	+2868
+1458240584.37879990	+16.14990234	+1.53369141	-2.69824219	+10.06347656	-58.53515625	-93.75732422	+4496	+16.24658203	+5.05810547	-3.26953125	+56.57958984	-53.02001953	-54.07470703	+6096	+14.71289063	+0.80859375	-6.19189453	+43.35205078	-37.50732422	-70.35644531	+2848
+1458240584.38299990	+16.15429688	+1.52050781	-2.72460938	+10.37109375	-58.13964844	-93.99902344	+4488	+16.25097656	+5.04052734	-3.32226563	+56.16210938	-52.71240234	-53.50341797	+6084	+14.69091797	+0.76025391	-6.21826172	+43.19824219	-36.95800781	-70.22460938	+2832
+1458240584.38710000	+16.15429688	+1.51171875	-2.75097656	+10.70068359	-57.72216797	-94.24072266	+4480	+16.25537109	+5.01855469	-3.37500000	+55.67871094	-52.38281250	-52.88818359	+6068	+14.66455078	+0.71191406	-6.24023438	+43.02246094	-36.43066406	-70.11474609	+2816
+1458240584.39549990	+16.15869141	+1.48974609	-2.79931641	+11.55761719	-56.75537109	-94.83398438	+4460	+16.26416016	+4.97460938	-3.45410156	+54.75585938	-51.92138672	-51.72363281	+6028	+14.59863281	+0.61523438	-6.27978516	+42.71484375	-35.24414063	-69.82910156	+2804
+1458240584.39960000	+16.16308594	+1.47656250	-2.83007813	+11.99707031	-56.20605469	-95.11962891	+4448	+16.26855469	+4.94824219	-3.49365234	+54.25048828	-51.67968750	-51.13037109	+6008	+14.56347656	+0.56689453	-6.30175781	+42.53906250	-34.65087891	-69.67529297	+2800
+1458240584.40380000	+16.16748047	+1.46337891	-2.85205078	+12.41455078	-55.72265625	-95.42724609	+4432	+16.27734375	+4.92187500	-3.54199219	+53.67919922	-51.41601563	-50.44921875	+5988	+14.52832031	+0.51855469	-6.31494141	+42.38525391	-34.10156250	-69.56542969	+2800
+1458240584.41210010	+16.17626953	+1.43701172	-2.92675781	+13.46923828	-54.29443359	-96.06445313	+4404	+16.28613281	+4.86474609	-3.65185547	+52.49267578	-50.80078125	-48.99902344	+5948	+14.47119141	+0.42187500	-6.35888672	+42.01171875	-32.89306641	-69.16992188	+2804
+1458240584.42050000	+16.18066406	+1.39746094	-3.01025391	+14.45800781	-52.73437500	-96.63574219	+4372	+16.28173828	+4.79443359	-3.77490234	+51.21826172	-50.09765625	-47.48291016	+5904	+14.40527344	+0.32519531	-6.40283203	+41.61621094	-31.61865234	-68.66455078	+2812
+1458240584.42880010	+16.18945313	+1.32275391	-3.11572266	+15.05126953	-51.06445313	-97.05322266	+4348	+16.27294922	+4.69775391	-3.91552734	+49.68017578	-49.30664063	-45.79101563	+5860	+14.33056641	+0.22412109	-6.44238281	+41.11083984	-30.38818359	-67.98339844	+2812
+1458240584.43709990	+16.19824219	+1.25244141	-3.26074219	+15.62255859	-49.06494141	-97.27294922	+4332	+16.26416016	+4.58789063	-4.07373047	+48.07617188	-48.44970703	-44.03320313	+5820	+14.26464844	+0.13623047	-6.48193359	+40.62744141	-29.15771484	-67.17041016	+2800
+1458240584.44549990	+16.21142578	+1.16455078	-3.40576172	+16.17187500	-46.95556641	-97.47070313	+4320	+16.24658203	+4.46484375	-4.25830078	+46.34033203	-47.46093750	-42.09960938	+5780	+14.20312500	+0.04833984	-6.51269531	+40.14404297	-27.97119141	-66.33544922	+2772
+1458240584.45380000	+16.22021484	+1.06347656	-3.56835938	+16.61132813	-44.67041016	-97.55859375	+4308	+16.22021484	+4.32421875	-4.43847656	+44.51660156	-46.47216797	-40.12207031	+5732	+14.13720703	-0.06152344	-6.53906250	+39.61669922	-26.69677734	-65.47851563	+2740
+1458240584.46210000	+16.22460938	+0.96679688	-3.73974609	+17.07275391	-42.18750000	-97.40478516	+4300	+16.18945313	+4.17919922	-4.60546875	+42.64892578	-45.52734375	-38.12255859	+5684	+14.06689453	-0.16259766	-6.56542969	+39.15527344	-25.33447266	-64.51171875	+2696
+1458240584.47040010	+16.22900391	+0.87011719	-3.88916016	+17.57812500	-39.81445313	-97.16308594	+4288	+16.16308594	+4.02539063	-4.76806641	+40.62744141	-44.64843750	-35.99121094	+5628	+13.98779297	-0.26367188	-6.57421875	+38.78173828	-23.99414063	-63.58886719	+2640
+1458240584.47880010	+16.22900391	+0.77783203	-4.02978516	+18.17138672	-37.39746094	-96.87744141	+4272	+16.12792969	+3.87597656	-4.89990234	+38.64990234	-43.87939453	-33.85986328	+5568	+13.90869141	-0.39111328	-6.57861328	+38.38623047	-22.50000000	-62.81982422	+2592
+1458240584.48709990	+16.22460938	+0.71191406	-4.16162109	+18.94042969	-34.98046875	-96.41601563	+4244	+16.10156250	+3.73095703	-5.00976563	+36.62841797	-43.17626953	-31.70654297	+5496	+13.82519531	-0.52734375	-6.59179688	+38.05664063	-20.87402344	-61.96289063	+2548
+1458240584.49540000	+16.20263672	+0.65478516	-4.25390625	+19.79736328	-32.73925781	-95.84472656	+4208	+16.06201172	+3.58593750	-5.08886719	+34.56298828	-42.58300781	-29.48730469	+5420	+13.71533203	-0.66357422	-6.59179688	+37.81494141	-19.09423828	-61.10595703	+2516
+1458240584.49959990	+16.18945313	+0.62402344	-4.30224609	+20.25878906	-31.59667969	-95.53710938	+4188	+16.04443359	+3.51562500	-5.12402344	+33.50830078	-42.29736328	-28.36669922	+5380	+13.66259766	-0.74267578	-6.60058594	+37.66113281	-18.17138672	-60.68847656	+2504
+1458240584.50790000	+16.16748047	+0.56689453	-4.38574219	+21.22558594	-29.39941406	-94.85595703	+4152	+16.00048828	+3.37060547	-5.17236328	+31.35498047	-41.81396484	-26.05957031	+5296	+13.55273438	-0.88769531	-6.59179688	+37.48535156	-16.39160156	-59.83154297	+2484
+1458240584.51630000	+16.13232422	+0.50537109	-4.46484375	+22.25830078	-27.20214844	-94.15283203	+4128	+15.95654297	+3.22558594	-5.21191406	+29.17968750	-41.35253906	-23.73046875	+5208	+13.44287109	-1.06347656	-6.58300781	+37.22167969	-14.54589844	-59.04052734	+2480
+1458240584.52460000	+16.08398438	+0.44384766	-4.55273438	+23.35693359	-24.98291016	-93.25195313	+4120	+15.90380859	+3.07617188	-5.25146484	+26.96044922	-40.73730469	-21.33544922	+5120	+13.31982422	-1.22167969	-6.58300781	+37.06787109	-12.65625000	-57.94189453	+2480
+1458240584.53290010	+16.03564453	+0.36474609	-4.64941406	+24.38964844	-22.76367188	-92.26318359	+4120	+15.83789063	+2.92236328	-5.27783203	+24.65332031	-40.14404297	-18.87451172	+5028	+13.20556641	-1.37548828	-6.55664063	+36.95800781	-10.98632813	-56.86523438	+2484
+1458240584.54119990	+15.97851563	+0.25048828	-4.75048828	+25.26855469	-20.58837891	-91.20849609	+4132	+15.77197266	+2.75097656	-5.29101563	+22.32421875	-39.55078125	-16.47949219	+4936	+13.09570313	-1.54248047	-6.50830078	+36.80419922	-9.47021484	-55.83251953	+2492
+1458240584.54539990	+15.95214844	+0.20654297	-4.80761719	+25.81787109	-19.48974609	-90.57128906	+4132	+15.73681641	+2.67187500	-5.31298828	+21.18164063	-39.11132813	-15.27099609	+4888	+13.04736328	-1.60839844	-6.48632813	+36.84814453	-8.78906250	-55.19531250	+2492
+1458240584.55370000	+15.88623047	+0.07031250	-4.92626953	+26.65283203	-17.31445313	-89.31884766	+4140	+15.64892578	+2.49169922	-5.34375000	+18.85253906	-38.25439453	-12.89794922	+4796	+12.94628906	-1.76660156	-6.42041016	+36.78222656	-7.49267578	-54.05273438	+2492
+1458240584.56209990	+15.80712891	-0.05273438	-5.04492188	+27.61962891	-15.29296875	-87.91259766	+4128	+15.55664063	+2.30712891	-5.36572266	+16.63330078	-37.28759766	-10.65673828	+4696	+12.84521484	-1.89404297	-6.35009766	+36.93603516	-6.35009766	-52.71240234	+2480
+1458240584.57040000	+15.71923828	-0.18017578	-5.14160156	+28.54248047	-13.51318359	-86.41845703	+4100	+15.45996094	+2.12255859	-5.36572266	+14.50195313	-36.36474609	-8.52539063	+4596	+12.75732422	-2.02148438	-6.24902344	+37.15576172	-5.44921875	-51.52587891	+2468
+1458240584.57870010	+15.62255859	-0.30761719	-5.21630859	+29.53125000	-11.93115234	-84.99023438	+4056	+15.35449219	+1.93798828	-5.35253906	+12.56835938	-35.41992188	-6.61376953	+4492	+12.66503906	-2.16650391	-6.14355469	+37.33154297	-4.54833984	-50.44921875	+2456
+1458240584.58290000	+15.57421875	-0.35595703	-5.24267578	+30.16845703	-11.27197266	-84.22119141	+4024	+15.30615234	+1.85449219	-5.34814453	+11.68945313	-34.87060547	-5.69091797	+4440	+12.61669922	-2.22363281	-6.09521484	+37.52929688	-4.15283203	-49.81201172	+2444
+1458240584.59120010	+15.45996094	-0.46582031	-5.28222656	+31.31103516	-10.04150391	-82.74902344	+3956	+15.19189453	+1.67871094	-5.31298828	+10.04150391	-33.90380859	-4.04296875	+4328	+12.51123047	-2.36865234	-5.98974609	+37.81494141	-3.25195313	-48.71337891	+2424
+1458240584.59960010	+15.34130859	-0.54931641	-5.27343750	+32.67333984	-9.27246094	-81.38671875	+3876	+15.08203125	+1.51171875	-5.26025391	+8.59130859	-32.93701172	-2.57080078	+4220	+12.39257813	-2.50488281	-5.88867188	+38.21044922	-2.39501953	-47.57080078	+2404
+1458240584.60789990	+15.21386719	-0.61523438	-5.23388672	+34.14550781	-8.72314453	-80.09033203	+3792	+14.97656250	+1.35791016	-5.17675781	+7.33886719	-32.10205078	-1.23046875	+4116	+12.27392578	-2.64990234	-5.77880859	+38.60595703	-1.51611328	-46.51611328	+2388
+1458240584.61620000	+15.08642578	-0.68994141	-5.17236328	+35.59570313	-8.32763672	-78.99169922	+3724	+14.86230469	+1.20410156	-5.08447266	+6.24023438	-31.26708984	-0.04394531	+4012	+12.14648438	-2.82128906	-5.67333984	+38.91357422	-0.52734375	-45.52734375	+2388
+1458240584.62450000	+14.95458984	-0.74707031	-5.09326172	+37.19970703	-8.08593750	-77.82714844	+3664	+14.75244141	+1.05908203	-4.99658203	+5.29541016	-30.27832031	+1.07666016	+3908	+12.01025391	-2.97509766	-5.58544922	+39.33105469	+0.46142578	-44.31884766	+2384
+1458240584.63290000	+14.81396484	-0.80859375	-5.00097656	+38.73779297	-7.97607422	-76.70654297	+3620	+14.63818359	+0.92285156	-4.88232422	+4.48242188	-29.39941406	+2.15332031	+3816	+11.87841797	-3.12890625	-5.46679688	+39.77050781	+1.29638672	-43.17626953	+2392
+1458240584.64120010	+14.67773438	-0.88769531	-4.89550781	+40.10009766	-7.95410156	-75.67382813	+3592	+14.52392578	+0.77343750	-4.75927734	+3.66943359	-28.56445313	+3.14208984	+3740	+11.74658203	-3.29589844	-5.35253906	+40.12207031	+2.15332031	-42.09960938	+2408
+1458240584.64949990	+14.54589844	-0.95800781	-4.80322266	+41.50634766	-7.88818359	-74.44335938	+3560	+14.40966797	+0.63720703	-4.64941406	+3.05419922	-27.50976563	+4.15283203	+3664	+11.61914063	-3.44091797	-5.23388672	+40.62744141	+2.85644531	-40.82519531	+2420
+1458240584.65370010	+14.47558594	-1.00634766	-4.74609375	+42.07763672	-7.95410156	-73.91601563	+3552	+14.34814453	+0.56689453	-4.57910156	+2.76855469	-27.09228516	+4.61425781	+3632	+11.56201172	-3.52001953	-5.15478516	+40.82519531	+3.09814453	-40.31982422	+2432
+1458240584.66199990	+14.33935547	-1.08984375	-4.66259766	+43.19824219	-7.86621094	-72.53173828	+3524	+14.22509766	+0.43945313	-4.46484375	+2.32910156	-26.03759766	+5.58105469	+3568	+11.44335938	-3.64306641	-5.02294922	+41.41845703	+3.55957031	-39.02343750	+2444
+1458240584.67039990	+14.20751953	-1.18212891	-4.55273438	+44.12109375	-7.97607422	-71.25732422	+3492	+14.10205078	+0.31640625	-4.32861328	+1.99951172	-25.13671875	+6.54785156	+3508	+11.34228516	-3.76611328	-4.84716797	+42.01171875	+3.71337891	-37.99072266	+2456
+1458240584.67870000	+14.08447266	-1.28320313	-4.43408203	+44.93408203	-8.12988281	-70.02685547	+3452	+13.97460938	+0.18017578	-4.18798828	+1.73583984	-24.30175781	+7.38281250	+3456	+11.24560547	-3.88916016	-4.67578125	+42.62695313	+3.82324219	-37.02392578	+2464
+1458240584.68700000	+13.95703125	-1.37548828	-4.33300781	+45.65917969	-8.15185547	-68.64257813	+3404	+13.84716797	+0.06591797	-4.05615234	+1.69189453	-23.31298828	+8.21777344	+3396	+11.14892578	-3.99462891	-4.51318359	+43.33007813	+3.88916016	-35.92529297	+2464
+1458240584.69120000	+13.89111328	-1.42382813	-4.26269531	+45.96679688	-8.23974609	-68.09326172	+3380	+13.78125000	+0.00000000	-3.97705078	+1.64794922	-22.96142578	+8.59130859	+3376	+11.10498047	-4.05175781	-4.41650391	+43.65966797	+3.84521484	-35.52978516	+2468
+1458240584.69950010	+13.76367188	-1.51611328	-4.13964844	+46.60400391	-8.32763672	-66.79687500	+3324	+13.64941406	-0.10986328	-3.84082031	+1.71386719	-22.03857422	+9.38232422	+3320	+10.99951172	-4.15722656	-4.24951172	+44.40673828	+3.86718750	-34.54101563	+2464
+1458240584.70779990	+13.63183594	-1.59521484	-3.99462891	+47.30712891	-8.50341797	-65.69824219	+3268	+13.52636719	-0.21972656	-3.67822266	+1.80175781	-21.29150391	+10.10742188	+3276	+10.90283203	-4.26708984	-4.06933594	+45.10986328	+3.82324219	-33.70605469	+2464
+1458240584.71620010	+13.49560547	-1.68750000	-3.84521484	+47.92236328	-8.59130859	-64.68750000	+3216	+13.39892578	-0.33398438	-3.52001953	+1.84570313	-20.54443359	+10.76660156	+3232	+10.80175781	-4.39013672	-3.90234375	+45.79101563	+3.95507813	-32.82714844	+2468
+1458240584.72449990	+13.35937500	-1.76220703	-3.70019531	+48.66943359	-8.67919922	-63.65478516	+3168	+13.27587891	-0.44384766	-3.37500000	+1.97753906	-19.64355469	+11.44775391	+3188	+10.68310547	-4.51318359	-3.76171875	+46.47216797	+4.13085938	-31.75048828	+2468
+1458240584.73280000	+13.21435547	-1.83251953	-3.54638672	+49.48242188	-8.81103516	-62.77587891	+3128	+13.15283203	-0.54931641	-3.21240234	+2.04345703	-18.96240234	+12.12890625	+3152	+10.56884766	-4.63623047	-3.60791016	+47.08740234	+4.28466797	-30.84960938	+2476
+1458240584.74120000	+13.07373047	-1.91162109	-3.38818359	+50.22949219	-8.92089844	-62.00683594	+3100	+13.02978516	-0.66357422	-3.04980469	+2.06542969	-18.32519531	+12.76611328	+3116	+10.45458984	-4.76806641	-3.46728516	+47.72460938	+4.48242188	-29.90478516	+2484
+1458240584.74530010	+13.00341797	-1.93798828	-3.31347656	+50.71289063	-9.00878906	-61.63330078	+3084	+12.96826172	-0.70751953	-2.97070313	+2.13134766	-17.99560547	+13.09570313	+3100	+10.39306641	-4.83398438	-3.40136719	+48.01025391	+4.57031250	-29.44335938	+2488
+1458240584.75370000	+12.86718750	-2.02148438	-3.15966797	+51.45996094	-9.09667969	-60.97412109	+3064	+12.84960938	-0.82617188	-2.81250000	+2.08740234	-17.40234375	+13.71093750	+3068	+10.28320313	-4.95703125	-3.26953125	+48.66943359	+4.68017578	-28.54248047	+2492
+1458240584.76200010	+12.72656250	-2.08740234	-3.01025391	+52.27294922	-9.25048828	-60.40283203	+3044	+12.73095703	-0.93603516	-2.66308594	+2.10937500	-16.87500000	+14.32617188	+3036	+10.16894531	-5.07568359	-3.13769531	+49.35058594	+4.74609375	-27.70751953	+2496
+1458240584.77029990	+12.59472656	-2.15332031	-2.86523438	+53.08593750	-9.42626953	-59.98535156	+3020	+12.61230469	-1.04150391	-2.51367188	+2.08740234	-16.47949219	+14.94140625	+3008	+10.07226563	-5.18994141	-2.99707031	+50.03173828	+4.68017578	-27.11425781	+2500
+1458240584.77860000	+12.46289063	-2.22802734	-2.72021484	+53.78906250	-9.55810547	-59.67773438	+2996	+12.49804688	-1.16455078	-2.36865234	+1.97753906	-16.12792969	+15.44677734	+2980	+9.98437500	-5.28662109	-2.86083984	+50.88867188	+4.57031250	-26.58691406	+2500
+1458240584.78280000	+12.40136719	-2.25878906	-2.65429688	+54.16259766	-9.62402344	-59.52392578	+2980	+12.44091797	-1.21728516	-2.30273438	+1.97753906	-15.93017578	+15.71044922	+2964	+9.93603516	-5.34375000	-2.79052734	+51.24023438	+4.52636719	-26.38916016	+2500
+1458240584.79110000	+12.27832031	-2.33349609	-2.52246094	+54.82177734	-9.64599609	-59.30419922	+2944	+12.32666016	-1.34033203	-2.17529297	+1.86767578	-15.57861328	+16.19384766	+2936	+9.86572266	-5.42724609	-2.65429688	+52.20703125	+4.35058594	-26.01562500	+2492
+1458240584.79950000	+12.15087891	-2.40380859	-2.40380859	+55.43701172	-9.62402344	-59.12841797	+2904	+12.21240234	-1.45019531	-2.05664063	+1.86767578	-15.20507813	+16.63330078	+2904	+9.78222656	-5.51953125	-2.52246094	+53.10791016	+4.21875000	-25.72998047	+2484
+1458240584.80360010	+12.09375000	-2.43896484	-2.34228516	+55.72265625	-9.58007813	-59.08447266	+2880	+12.15966797	-1.51171875	-1.99951172	+1.84570313	-15.07324219	+16.83105469	+2888	+9.75146484	-5.56347656	-2.45654297	+53.61328125	+4.15283203	-25.62011719	+2476
+1458240584.81200000	+11.97509766	-2.51367188	-2.23242188	+56.25000000	-9.40429688	-58.95263672	+2832	+12.04541016	-1.61718750	-1.89404297	+1.97753906	-14.65576172	+17.20458984	+2852	+9.67236328	-5.65576172	-2.32910156	+54.51416016	+4.08691406	-25.37841797	+2464
+1458240584.82030010	+11.85644531	-2.58837891	-2.13134766	+56.73339844	-9.14062500	-58.86474609	+2780	+11.93115234	-1.71386719	-1.79296875	+2.21923828	-14.26025391	+17.49023438	+2816	+9.59326172	-5.74804688	-2.21484375	+55.37109375	+4.06494141	-25.11474609	+2448
+1458240584.82859990	+11.73779297	-2.66308594	-2.03466797	+57.12890625	-8.76708984	-58.73291016	+2724	+11.82128906	-1.81933594	-1.70068359	+2.48291016	-13.82080078	+17.70996094	+2784	+9.51416016	-5.83593750	-2.11816406	+56.27197266	+4.04296875	-24.76318359	+2428
+1458240584.83279990	+11.68066406	-2.69824219	-1.99072266	+57.30468750	-8.59130859	-58.71093750	+2700	+11.76416016	-1.85888672	-1.65673828	+2.79052734	-13.64501953	+17.81982422	+2760	+9.47021484	-5.88867188	-2.06982422	+56.60156250	+4.06494141	-24.60937500	+2420
+1458240584.84110000	+11.56201172	-2.77294922	-1.90283203	+57.63427734	-8.12988281	-58.64501953	+2652	+11.64990234	-1.95117188	-1.57324219	+3.22998047	-13.24951172	+17.90771484	+2728	+9.38232422	-5.98535156	-1.99072266	+57.37060547	+4.06494141	-24.25781250	+2400
+1458240584.84940000	+11.45214844	-2.84765625	-1.82373047	+57.94189453	-7.64648438	-58.64501953	+2608	+11.54003906	-2.03027344	-1.48974609	+3.86718750	-12.91992188	+17.99560547	+2688	+9.29003906	-6.09082031	-1.91601563	+57.98583984	+4.08691406	-23.95019531	+2380
+1458240584.85360000	+11.39501953	-2.88281250	-1.78857422	+58.05175781	-7.38281250	-58.60107422	+2584	+11.48291016	-2.07421875	-1.45898438	+4.15283203	-12.70019531	+18.01757813	+2668	+9.24609375	-6.13916016	-1.88525391	+58.33740234	+4.06494141	-23.73046875	+2364
+1458240584.86190010	+11.28076172	-2.95751953	-1.71386719	+58.29345703	-6.92138672	-58.64501953	+2548	+11.37304688	-2.14892578	-1.38427734	+4.85595703	-12.43652344	+18.03955078	+2628	+9.14941406	-6.24023438	-1.82812500	+58.88671875	+4.04296875	-23.44482422	+2344
+1458240584.87030010	+11.17529297	-3.02783203	-1.64794922	+58.53515625	-6.45996094	-58.66699219	+2512	+11.26318359	-2.21923828	-1.32275391	+5.51513672	-12.17285156	+18.06152344	+2588	+9.06152344	-6.34130859	-1.77539063	+59.41406250	+3.97705078	-23.18115234	+2316
+1458240584.87439990	+11.12255859	-3.06298828	-1.61718750	+58.64501953	-6.24023438	-58.71093750	+2496	+11.21044922	-2.25878906	-1.29199219	+5.84472656	-12.08496094	+18.03955078	+2568	+9.02197266	-6.38525391	-1.74462891	+59.72167969	+3.93310547	-23.11523438	+2304
+1458240584.88280010	+11.02148438	-3.13330078	-1.56445313	+58.84277344	-5.84472656	-58.73291016	+2464	+11.10498047	-2.33349609	-1.24365234	+6.48193359	-11.84326172	+18.08349609	+2524	+8.93408203	-6.48193359	-1.69628906	+60.22705078	+3.84521484	-22.93945313	+2276
+1458240584.89109990	+10.92480469	-3.20800781	-1.51611328	+59.04052734	-5.49316406	-58.75488281	+2428	+11.00390625	-2.40380859	-1.19531250	+7.07519531	-11.62353516	+18.14941406	+2484	+8.86376953	-6.56103516	-1.64794922	+60.86425781	+3.73535156	-22.85156250	+2244
+1458240584.89529990	+10.87207031	-3.24316406	-1.49414063	+59.12841797	-5.33935547	-58.79882813	+2412	+10.95117188	-2.43896484	-1.17333984	+7.36083984	-11.55761719	+18.17138672	+2464	+8.82861328	-6.60498047	-1.62158203	+61.10595703	+3.69140625	-22.82958984	+2232
+1458240584.90360000	+10.77978516	-3.31347656	-1.45458984	+59.30419922	-5.05371094	-58.84277344	+2376	+10.85449219	-2.50927734	-1.13378906	+7.88818359	-11.40380859	+18.25927734	+2420	+8.76269531	-6.67529297	-1.57324219	+61.72119141	+3.58154297	-22.80761719	+2196
+1458240584.91190000	+10.69189453	-3.38378906	-1.41503906	+59.47998047	-4.83398438	-58.90869141	+2336	+10.75781250	-2.57519531	-1.09863281	+8.34960938	-11.27197266	+18.34716797	+2376	+8.69677734	-6.75439453	-1.52050781	+62.24853516	+3.51562500	-22.87353516	+2164
+1458240584.92030000	+10.60400391	-3.45410156	-1.38427734	+59.61181641	-4.63623047	-58.93066406	+2292	+10.66552734	-2.64550781	-1.06347656	+8.78906250	-11.14013672	+18.47900391	+2332	+8.63525391	-6.82470703	-1.48095703	+62.73193359	+3.44970703	-22.87353516	+2128
+1458240584.92440010	+10.56005859	-3.48486328	-1.37109375	+59.67773438	-4.54833984	-58.95263672	+2272	+10.62158203	-2.67626953	-1.05029297	+8.98681641	-11.09619141	+18.52294922	+2312	+8.60449219	-6.85986328	-1.45898438	+62.99560547	+3.42773438	-22.89550781	+2108
+1458240584.93269990	+10.47656250	-3.55517578	-1.34033203	+59.80957031	-4.41650391	-58.99658203	+2224	+10.53369141	-2.74658203	-1.01953125	+9.33837891	-11.00830078	+18.65478516	+2268	+8.54296875	-6.93457031	-1.41943359	+63.41308594	+3.33984375	-22.89550781	+2072
+1458240584.93689990	+10.43261719	-3.59033203	-1.32714844	+59.87548828	-4.37255859	-59.04052734	+2204	+10.48974609	-2.78173828	-1.00634766	+9.51416016	-10.98632813	+18.69873047	+2248	+8.50781250	-6.96972656	-1.40185547	+63.61083984	+3.31787109	-22.89550781	+2056
+1458240584.94520000	+10.35351563	-3.65625000	-1.30078125	+59.96337891	-4.28466797	-59.12841797	+2160	+10.40625000	-2.84765625	-0.97558594	+9.79980469	-10.94238281	+18.78662109	+2208	+8.43750000	-7.04443359	-1.37548828	+63.89648438	+3.22998047	-22.85156250	+2020
+1458240584.95359990	+10.27441406	-3.72216797	-1.27441406	+60.07324219	-4.24072266	-59.21630859	+2120	+10.32714844	-2.91357422	-0.94921875	+10.08544922	-10.92041016	+18.87451172	+2168	+8.36279297	-7.12353516	-1.35791016	+64.13818359	+3.14208984	-22.78564453	+1984
+1458240584.96190000	+10.19091797	-3.78808594	-1.24804688	+60.16113281	-4.21875000	-59.34814453	+2084	+10.24365234	-2.97949219	-0.92285156	+10.28320313	-10.92041016	+18.94042969	+2132	+8.28369141	-7.20703125	-1.34033203	+64.27001953	+3.03222656	-22.69775391	+1956
+1458240584.96610000	+10.15576172	-3.81884766	-1.23046875	+60.22705078	-4.21875000	-59.43603516	+2068	+10.20849609	-3.01025391	-0.90966797	+10.39306641	-10.94238281	+18.98437500	+2112	+8.24414063	-7.24218750	-1.33593750	+64.33593750	+2.96630859	-22.63183594	+1940
+1458240584.97440000	+10.08105469	-3.88476563	-1.20849609	+60.29296875	-4.24072266	-59.56787109	+2040	+10.13378906	-3.07617188	-0.88330078	+10.59082031	-10.96435547	+19.02832031	+2080	+8.16503906	-7.32568359	-1.32714844	+64.37988281	+2.83447266	-22.54394531	+1916
+1458240584.98270010	+10.00634766	-3.94628906	-1.18212891	+60.35888672	-4.28466797	-59.67773438	+2012	+10.05908203	-3.14208984	-0.86132813	+10.76660156	-11.00830078	+19.09423828	+2048	+8.08154297	-7.40917969	-1.31835938	+64.42382813	+2.70263672	-22.43408203	+1892
+1458240584.99110010	+9.93603516	-4.00781250	-1.16015625	+60.44677734	-4.32861328	-59.76562500	+1988	+9.98876953	-3.20361328	-0.83935547	+10.94238281	-11.03027344	+19.16015625	+2016	+8.01123047	-7.47949219	-1.30957031	+64.51171875	+2.57080078	-22.32421875	+1864
+1458240584.99519990	+9.90087891	-4.03857422	-1.15136719	+60.46875000	-4.35058594	-59.80957031	+1980	+9.95361328	-3.23437500	-0.83056641	+10.98632813	-11.03027344	+19.18212891	+2000	+7.97167969	-7.51904297	-1.30517578	+64.53369141	+2.52685547	-22.28027344	+1852
+1458240585.00350000	+9.83496094	-4.09570313	-1.13378906	+60.53466797	-4.39453125	-59.87548828	+1956	+9.88330078	-3.29150391	-0.80859375	+11.14013672	-11.05224609	+19.27001953	+1972	+7.90136719	-7.58935547	-1.29199219	+64.66552734	+2.41699219	-22.21435547	+1828
+1458240585.01189990	+9.77343750	-4.15722656	-1.12060547	+60.57861328	-4.46044922	-59.89746094	+1932	+9.81738281	-3.35302734	-0.79541016	+11.27197266	-11.05224609	+19.33593750	+1940	+7.84423828	-7.65527344	-1.27441406	+64.79736328	+2.37304688	-22.21435547	+1808
+1458240585.02020000	+9.71191406	-4.21435547	-1.11181641	+60.60058594	-4.50439453	-59.87548828	+1908	+9.75146484	-3.41015625	-0.78222656	+11.35986328	-11.00830078	+19.44580078	+1912	+7.78710938	-7.71679688	-1.26123047	+64.97314453	+2.35107422	-22.19238281	+1788
+1458240585.02850010	+9.65478516	-4.27148438	-1.10302734	+60.66650391	-4.52636719	-59.83154297	+1876	+9.69433594	-3.46289063	-0.77783203	+11.46972656	-10.96435547	+19.55566406	+1880	+7.73437500	-7.77392578	-1.24365234	+65.19287109	+2.32910156	-22.21435547	+1772
+1458240585.03690000	+9.59326172	-4.32861328	-1.09863281	+60.68847656	-4.57031250	-59.80957031	+1848	+9.63281250	-3.52001953	-0.76904297	+11.55761719	-10.96435547	+19.62158203	+1848	+7.68603516	-7.83105469	-1.22607422	+65.32470703	+2.35107422	-22.28027344	+1760
+1458240585.04520010	+9.54052734	-4.38574219	-1.09863281	+60.73242188	-4.57031250	-59.80957031	+1816	+9.57568359	-3.57275391	-0.76464844	+11.60156250	-10.92041016	+19.70947266	+1816	+7.63769531	-7.89257813	-1.21289063	+65.45654297	+2.37304688	-22.34619141	+1748
+1458240585.04940010	+9.51416016	-4.40771484	-1.09423828	+60.75439453	-4.59228516	-59.80957031	+1796	+9.54931641	-3.59912109	-0.76464844	+11.64550781	-10.92041016	+19.75341797	+1804	+7.61132813	-7.91894531	-1.19970703	+65.52246094	+2.39501953	-22.41210938	+1744
+1458240585.05769990	+9.46142578	-4.46484375	-1.09863281	+60.79833984	-4.59228516	-59.80957031	+1768	+9.49658203	-3.65185547	-0.76464844	+11.71142578	-10.87646484	+19.81933594	+1772	+7.56298828	-7.98046875	-1.19970703	+65.56640625	+2.37304688	-22.45605469	+1732
+1458240585.06600000	+9.41308594	-4.50878906	-1.09863281	+60.86425781	-4.63623047	-59.87548828	+1732	+9.44824219	-3.69580078	-0.76904297	+11.79931641	-10.89843750	+19.86328125	+1740	+7.51025391	-8.03759766	-1.19531250	+65.56640625	+2.35107422	-22.54394531	+1724
+1458240585.07439990	+9.36914063	-4.55712891	-1.09863281	+60.93017578	-4.63623047	-59.98535156	+1704	+9.39990234	-3.74414063	-0.76464844	+11.86523438	-10.96435547	+19.84130859	+1712	+7.45312500	-8.10351563	-1.19531250	+65.47851563	+2.32910156	-22.65380859	+1716
+1458240585.08270000	+9.32080078	-4.60107422	-1.09863281	+60.99609375	-4.65820313	-60.07324219	+1680	+9.35156250	-3.78808594	-0.76904297	+11.93115234	-10.98632813	+19.84130859	+1688	+7.39599609	-8.16503906	-1.20410156	+65.36865234	+2.26318359	-22.74169922	+1704
+1458240585.09100010	+9.27685547	-4.64062500	-1.10302734	+61.10595703	-4.65820313	-60.18310547	+1656	+9.30761719	-3.83203125	-0.77343750	+12.01904297	-11.05224609	+19.81933594	+1660	+7.33886719	-8.22216797	-1.21289063	+65.25878906	+2.19726563	-22.82958984	+1696
+1458240585.09929990	+9.23291016	-4.68457031	-1.10302734	+61.19384766	-4.68017578	-60.27099609	+1640	+9.26367188	-3.87158203	-0.77343750	+12.10693359	-11.11816406	+19.77539063	+1636	+7.28613281	-8.27929688	-1.22607422	+65.14892578	+2.10937500	-22.91748047	+1684
+1458240585.10349990	+9.21093750	-4.70214844	-1.10302734	+61.23779297	-4.70214844	-60.33691406	+1632	+9.24169922	-3.88916016	-0.77783203	+12.15087891	-11.16210938	+19.75341797	+1628	+7.25976563	-8.30566406	-1.22607422	+65.10498047	+2.10937500	-22.98339844	+1676
+1458240585.11180000	+9.16699219	-4.74169922	-1.10742188	+61.34765625	-4.72412109	-60.42480469	+1616	+9.19775391	-3.92871094	-0.77783203	+12.23876953	-11.20605469	+19.73144531	+1604	+7.21582031	-8.35839844	-1.23046875	+65.03906250	+2.06542969	-23.07128906	+1660
+1458240585.12019990	+9.12744141	-4.77685547	-1.11181641	+61.41357422	-4.74609375	-60.49072266	+1604	+9.15380859	-3.96386719	-0.78222656	+12.32666016	-11.25000000	+19.70947266	+1588	+7.17187500	-8.40673828	-1.23486328	+64.99511719	+2.06542969	-23.20312500	+1640
+1458240585.12430000	+9.10986328	-4.79443359	-1.11181641	+61.47949219	-4.76806641	-60.53466797	+1596	+9.13623047	-3.98144531	-0.78222656	+12.39257813	-11.27197266	+19.70947266	+1576	+7.15429688	-8.42871094	-1.23486328	+65.01708984	+2.06542969	-23.24707031	+1628
+1458240585.13270000	+9.07031250	-4.82958984	-1.11621094	+61.54541016	-4.81201172	-60.60058594	+1584	+9.09667969	-4.01220703	-0.78222656	+12.45849609	-11.33789063	+19.68750000	+1556	+7.12353516	-8.46826172	-1.23046875	+65.10498047	+2.10937500	-23.40087891	+1608
+1458240585.14100000	+9.03515625	-4.86474609	-1.12060547	+61.65527344	-4.87792969	-60.64453125	+1564	+9.05712891	-4.04296875	-0.78662109	+12.56835938	-11.40380859	+19.68750000	+1536	+7.09716797	-8.50781250	-1.22167969	+65.19287109	+2.15332031	-23.55468750	+1592
+1458240585.14520000	+9.01757813	-4.88232422	-1.12060547	+61.65527344	-4.89990234	-60.68847656	+1556	+9.03955078	-4.06494141	-0.78662109	+12.59033203	-11.42578125	+19.68750000	+1528	+7.08837891	-8.52978516	-1.21728516	+65.23681641	+2.19726563	-23.64257813	+1584
+1458240585.15350010	+8.98681641	-4.91308594	-1.12060547	+61.76513672	-4.96582031	-60.73242188	+1536	+9.00439453	-4.09130859	-0.78662109	+12.67822266	-11.46972656	+19.68750000	+1508	+7.06640625	-8.56494141	-1.21289063	+65.32470703	+2.24121094	-23.77441406	+1568
+1458240585.16179990	+8.95166016	-4.94824219	-1.12500000	+61.80908203	-5.03173828	-60.77636719	+1512	+8.96923828	-4.12207031	-0.78662109	+12.76611328	-11.53564453	+19.68750000	+1488	+7.04443359	-8.60009766	-1.20849609	+65.41259766	+2.28515625	-23.90625000	+1552
+1458240585.17010000	+8.92529297	-4.97900391	-1.12500000	+61.87500000	-5.09765625	-60.84228516	+1492	+8.93847656	-4.15283203	-0.78662109	+12.81005859	-11.60156250	+19.66552734	+1468	+7.01806641	-8.63964844	-1.19970703	+65.45654297	+2.35107422	-24.06005859	+1544
+1458240585.17430000	+8.91210938	-4.99218750	-1.12500000	+61.91894531	-5.14160156	-60.86425781	+1480	+8.92529297	-4.17041016	-0.78662109	+12.85400391	-11.62353516	+19.66552734	+1456	+7.00488281	-8.65722656	-1.19970703	+65.43457031	+2.37304688	-24.12597656	+1536
+1458240585.18260000	+8.88574219	-5.02734375	-1.12500000	+61.96289063	-5.18554688	-60.90820313	+1460	+8.89892578	-4.20117188	-0.78662109	+12.91992188	-11.66748047	+19.64355469	+1440	+6.97851563	-8.69677734	-1.19970703	+65.36865234	+2.39501953	-24.21386719	+1528
+1458240585.19100000	+8.86376953	-5.04931641	-1.12939453	+62.05078125	-5.22949219	-60.93017578	+1440	+8.87695313	-4.22753906	-0.78662109	+13.00781250	-11.68945313	+19.62158203	+1420	+6.94775391	-8.73632813	-1.20410156	+65.28076172	+2.39501953	-24.25781250	+1516
+1458240585.19930010	+8.84179688	-5.08007813	-1.12939453	+62.09472656	-5.25146484	-60.95214844	+1424	+8.85058594	-4.25830078	-0.79101563	+13.02978516	-11.71142578	+19.59960938	+1404	+6.91259766	-8.77587891	-1.21289063	+65.12695313	+2.39501953	-24.30175781	+1508
+1458240585.20760010	+8.82421875	-5.10644531	-1.12939453	+62.13867188	-5.25146484	-60.99609375	+1412	+8.83740234	-4.28906250	-0.79101563	+13.05175781	-11.71142578	+19.57763672	+1392	+6.88623047	-8.81542969	-1.21728516	+64.95117188	+2.41699219	-24.32373047	+1492
+1458240585.21180010	+8.81542969	-5.11962891	-1.13378906	+62.16064453	-5.27343750	-60.97412109	+1408	+8.82861328	-4.30224609	-0.79541016	+13.07373047	-11.71142578	+19.55566406	+1388	+6.86865234	-8.83740234	-1.21728516	+64.88525391	+2.41699219	-24.30175781	+1488
+1458240585.22009990	+8.80664063	-5.14599609	-1.13818359	+62.20458984	-5.25146484	-60.97412109	+1400	+8.81542969	-4.33300781	-0.79980469	+13.07373047	-11.68945313	+19.51171875	+1376	+6.84667969	-8.87695313	-1.22167969	+64.70947266	+2.46093750	-24.30175781	+1472
+1458240585.22849990	+8.79785156	-5.17236328	-1.14257813	+62.24853516	-5.25146484	-60.97412109	+1392	+8.81103516	-4.35498047	-0.80419922	+13.11767578	-11.66748047	+19.48974609	+1364	+6.82910156	-8.90771484	-1.22607422	+64.57763672	+2.52685547	-24.27978516	+1452
+1458240585.23260000	+8.79345703	-5.18554688	-1.14257813	+62.24853516	-5.25146484	-60.97412109	+1392	+8.80664063	-4.36816406	-0.80859375	+13.07373047	-11.64550781	+19.46777344	+1360	+6.82470703	-8.92529297	-1.22167969	+64.51171875	+2.57080078	-24.30175781	+1444
+1458240585.24090000	+8.78906250	-5.21191406	-1.14697266	+62.29248047	-5.22949219	-60.97412109	+1384	+8.80664063	-4.39453125	-0.81298828	+13.09570313	-11.62353516	+19.40185547	+1352	+6.82031250	-8.95605469	-1.21728516	+64.44580078	+2.65869141	-24.32373047	+1428
+1458240585.24930000	+8.78906250	-5.23388672	-1.15136719	+62.29248047	-5.20751953	-60.97412109	+1380	+8.80664063	-4.41650391	-0.81738281	+13.05175781	-11.62353516	+19.33593750	+1340	+6.82910156	-8.98242188	-1.20410156	+64.42382813	+2.79052734	-24.38964844	+1412
+1458240585.25340010	+8.79345703	-5.24707031	-1.15136719	+62.29248047	-5.20751953	-60.97412109	+1376	+8.81103516	-4.42529297	-0.82177734	+13.05175781	-11.62353516	+19.31396484	+1336	+6.83349609	-8.99121094	-1.19970703	+64.42382813	+2.85644531	-24.43359375	+1404
+1458240585.26180010	+8.79785156	-5.26904297	-1.15576172	+62.29248047	-5.16357422	-60.99609375	+1364	+8.81103516	-4.44287109	-0.82177734	+13.02978516	-11.62353516	+19.22607422	+1324	+6.85107422	-9.01318359	-1.18212891	+64.42382813	+2.96630859	-24.52148438	+1396
+1458240585.27010010	+8.80664063	-5.29541016	-1.16015625	+62.27050781	-5.14160156	-61.04003906	+1356	+8.81982422	-4.46044922	-0.82617188	+12.98583984	-11.62353516	+19.13818359	+1312	+6.86865234	-9.03076172	-1.16455078	+64.42382813	+3.07617188	-24.65332031	+1388
+1458240585.27430010	+8.81103516	-5.30419922	-1.16015625	+62.27050781	-5.11962891	-61.06201172	+1348	+8.82421875	-4.46923828	-0.82617188	+12.98583984	-11.62353516	+19.07226563	+1308	+6.87744141	-9.03955078	-1.15576172	+64.40185547	+3.14208984	-24.71923828	+1388
+1458240585.28259990	+8.82421875	-5.32617188	-1.16015625	+62.22656250	-5.05371094	-61.14990234	+1336	+8.83740234	-4.49121094	-0.83056641	+12.94189453	-11.64550781	+18.94042969	+1296	+6.89062500	-9.05273438	-1.13818359	+64.37988281	+3.20800781	-24.87304688	+1388
+1458240585.29090000	+8.84179688	-5.34375000	-1.16015625	+62.20458984	-4.98779297	-61.25976563	+1324	+8.85058594	-4.50439453	-0.83056641	+12.87597656	-11.68945313	+18.78662109	+1288	+6.90380859	-9.07031250	-1.12060547	+64.27001953	+3.25195313	-25.02685547	+1388
+1458240585.29930000	+8.85498047	-5.36132813	-1.15576172	+62.16064453	-4.89990234	-61.39160156	+1312	+8.86816406	-4.52636719	-0.83056641	+12.81005859	-11.73339844	+18.56689453	+1280	+6.91259766	-9.08349609	-1.11181641	+64.18212891	+3.25195313	-25.15869141	+1392
+1458240585.30760000	+8.87255859	-5.37011719	-1.14697266	+62.11669922	-4.81201172	-61.54541016	+1304	+8.89013672	-4.53955078	-0.82617188	+12.76611328	-11.79931641	+18.32519531	+1272	+6.91699219	-9.09228516	-1.09863281	+64.02832031	+3.22998047	-25.31250000	+1396
+1458240585.31590010	+8.88574219	-5.38330078	-1.13818359	+62.07275391	-4.72412109	-61.69921875	+1300	+8.90332031	-4.55273438	-0.81738281	+12.72216797	-11.86523438	+18.08349609	+1268	+6.91259766	-9.10546875	-1.08544922	+63.83056641	+3.18603516	-25.44433594	+1400
+1458240585.32010010	+8.89453125	-5.38330078	-1.13378906	+62.07275391	-4.68017578	-61.78710938	+1300	+8.91650391	-4.55712891	-0.81298828	+12.72216797	-11.88720703	+17.97363281	+1268	+6.91259766	-9.10986328	-1.08105469	+63.76464844	+3.16406250	-25.51025391	+1400
+1458240585.32839990	+8.90332031	-5.38769531	-1.12060547	+62.05078125	-4.59228516	-61.96289063	+1300	+8.92968750	-4.56152344	-0.80419922	+12.70019531	-11.97509766	+17.75390625	+1264	+6.91259766	-9.11865234	-1.06787109	+63.61083984	+3.07617188	-25.66406250	+1404
+1458240585.33670000	+8.91650391	-5.38769531	-1.10742188	+62.07275391	-4.52636719	-62.13867188	+1308	+8.93847656	-4.56152344	-0.79541016	+12.74414063	-12.06298828	+17.55615234	+1264	+6.91259766	-9.12304688	-1.05908203	+63.52294922	+3.01025391	-25.79589844	+1408
+1458240585.34509990	+8.92529297	-5.38769531	-1.09863281	+62.11669922	-4.48242188	-62.31445313	+1312	+8.94726563	-4.56152344	-0.78662109	+12.78808594	-12.17285156	+17.35839844	+1268	+6.91699219	-9.12304688	-1.04589844	+63.43505859	+2.96630859	-25.97167969	+1412
+1458240585.35340000	+8.93408203	-5.38330078	-1.08544922	+62.13867188	-4.41650391	-62.49023438	+1320	+8.95605469	-4.56152344	-0.77343750	+12.83203125	-12.26074219	+17.16064453	+1268	+6.92578125	-9.12304688	-1.02832031	+63.41308594	+2.92236328	-26.12548828	+1416
+1458240585.35760000	+8.93847656	-5.38330078	-1.08105469	+62.16064453	-4.39453125	-62.55615234	+1324	+8.96044922	-4.55712891	-0.77343750	+12.85400391	-12.30468750	+17.09472656	+1268	+6.93017578	-9.12304688	-1.02392578	+63.43505859	+2.90039063	-26.21337891	+1420
+1458240585.36590000	+8.94287109	-5.37890625	-1.07226563	+62.20458984	-4.35058594	-62.73193359	+1328	+8.96484375	-4.55273438	-0.76464844	+12.91992188	-12.41455078	+16.94091797	+1272	+6.94335938	-9.11865234	-1.00634766	+63.47900391	+2.90039063	-26.36718750	+1432
+1458240585.37010000	+8.94726563	-5.37890625	-1.06787109	+62.22656250	-4.32861328	-62.79785156	+1328	+8.96923828	-4.55273438	-0.76464844	+12.94189453	-12.43652344	+16.85302734	+1268	+6.95214844	-9.11425781	-0.99755859	+63.52294922	+2.90039063	-26.43310547	+1436
+1458240585.37420010	+8.95166016	-5.37451172	-1.06787109	+62.24853516	-4.30664063	-62.86376953	+1328	+8.96923828	-4.54833984	-0.76025391	+12.96386719	-12.48046875	+16.78710938	+1268	+6.95654297	-9.10986328	-0.98876953	+63.54492188	+2.92236328	-26.52099609	+1444
+1458240585.38260010	+8.95605469	-5.37451172	-1.06347656	+62.27050781	-4.26269531	-62.99560547	+1328	+8.97363281	-4.54394531	-0.75585938	+13.02978516	-12.54638672	+16.65527344	+1268	+6.97412109	-9.10107422	-0.97558594	+63.63281250	+2.96630859	-26.63085938	+1456
+1458240585.38669990	+8.96044922	-5.37011719	-1.05908203	+62.27050781	-4.24072266	-63.06152344	+1328	+8.97802734	-4.53955078	-0.75585938	+13.02978516	-12.59033203	+16.56738281	+1268	+6.98291016	-9.09667969	-0.96679688	+63.67675781	+2.98828125	-26.69677734	+1464
+1458240585.39500000	+8.96044922	-5.36572266	-1.05908203	+62.29248047	-4.17480469	-63.17138672	+1324	+8.97802734	-4.53515625	-0.75585938	+13.07373047	-12.63427734	+16.43554688	+1264	+6.99609375	-9.08789063	-0.95361328	+63.76464844	+3.03222656	-26.80664063	+1480
+1458240585.39920000	+8.96484375	-5.36572266	-1.05468750	+62.29248047	-4.15283203	-63.23730469	+1320	+8.98242188	-4.53076172	-0.75585938	+13.07373047	-12.65625000	+16.36962891	+1260	+7.00048828	-9.08349609	-0.94482422	+63.80859375	+3.05419922	-26.85058594	+1488
+1458240585.40339990	+8.96484375	-5.36572266	-1.05468750	+62.29248047	-4.10888672	-63.28125000	+1316	+8.98242188	-4.52636719	-0.75585938	+13.09570313	-12.67822266	+16.30371094	+1260	+7.00488281	-9.07910156	-0.94042969	+63.83056641	+3.07617188	-26.89453125	+1496
+1458240585.41170000	+8.96923828	-5.36132813	-1.05468750	+62.27050781	-4.04296875	-63.41308594	+1308	+8.98242188	-4.52197266	-0.75585938	+13.09570313	-12.74414063	+16.17187500	+1256	+7.00927734	-9.07031250	-0.93164063	+63.87451172	+3.12011719	-26.96044922	+1508
+1458240585.41590000	+8.96923828	-5.35693359	-1.05468750	+62.27050781	-4.02099609	-63.45703125	+1308	+8.98681641	-4.51757813	-0.75585938	+13.09570313	-12.76611328	+16.08398438	+1252	+7.01367188	-9.06591797	-0.92724609	+63.89648438	+3.12011719	-26.98242188	+1516
+1458240585.42420010	+8.96923828	-5.35253906	-1.05029297	+62.24853516	-3.93310547	-63.58886719	+1300	+8.98681641	-4.51318359	-0.75585938	+13.09570313	-12.78808594	+15.95214844	+1248	+7.01367188	-9.05712891	-0.92285156	+63.91845703	+3.14208984	-27.02636719	+1524
+1458240585.42840000	+8.96923828	-5.34814453	-1.05029297	+62.22656250	-3.88916016	-63.63281250	+1296	+8.98681641	-4.50878906	-0.75585938	+13.09570313	-12.81005859	+15.88623047	+1248	+7.01367188	-9.05712891	-0.92285156	+63.91845703	+3.16406250	-27.02636719	+1532
+1458240585.43249990	+8.96923828	-5.34375000	-1.05029297	+62.22656250	-3.84521484	-63.72070313	+1296	+8.98681641	-4.50439453	-0.75585938	+13.09570313	-12.83203125	+15.82031250	+1248	+7.01367188	-9.05273438	-0.92285156	+63.91845703	+3.16406250	-27.04833984	+1536
+1458240585.44090010	+8.96923828	-5.33935547	-1.04589844	+62.20458984	-3.75732422	-63.83056641	+1292	+8.98242188	-4.50000000	-0.75585938	+13.09570313	-12.87597656	+15.68847656	+1244	+7.00488281	-9.04833984	-0.91845703	+63.89648438	+3.18603516	-27.07031250	+1540
+1458240585.44499990	+8.96923828	-5.33496094	-1.04589844	+62.18261719	-3.71337891	-63.89648438	+1292	+8.98242188	-4.50000000	-0.75585938	+13.09570313	-12.87597656	+15.62255859	+1244	+7.00048828	-9.04394531	-0.91845703	+63.87451172	+3.18603516	-27.09228516	+1544
+1458240585.45339990	+8.96484375	-5.32617188	-1.04150391	+62.16064453	-3.62548828	-64.02832031	+1292	+8.97802734	-4.49560547	-0.75585938	+13.07373047	-12.89794922	+15.51269531	+1240	+6.99169922	-9.03955078	-0.91845703	+63.83056641	+3.18603516	-27.09228516	+1548
+1458240585.45750000	+8.96044922	-5.32617188	-1.04150391	+62.13867188	-3.58154297	-64.07226563	+1292	+8.97802734	-4.49121094	-0.75585938	+13.07373047	-12.91992188	+15.46875000	+1240	+6.98291016	-9.03515625	-0.91845703	+63.80859375	+3.20800781	-27.11425781	+1552
+1458240585.46580000	+8.96044922	-5.32177734	-1.03710938	+62.11669922	-3.49365234	-64.16015625	+1292	+8.97363281	-4.49121094	-0.75585938	+13.05175781	-12.91992188	+15.38085938	+1240	+6.96972656	-9.02636719	-0.92285156	+63.78662109	+3.20800781	-27.11425781	+1556
+1458240585.47000000	+8.95605469	-5.31738281	-1.03710938	+62.11669922	-3.47167969	-64.20410156	+1292	+8.97363281	-4.48681641	-0.75585938	+13.05175781	-12.94189453	+15.35888672	+1240	+6.96533203	-9.02197266	-0.92285156	+63.78662109	+3.22998047	-27.13623047	+1556
+1458240585.47830010	+8.95166016	-5.31738281	-1.03710938	+62.07275391	-3.40576172	-64.27001953	+1296	+8.96923828	-4.48681641	-0.75585938	+13.02978516	-12.94189453	+15.29296875	+1236	+6.95654297	-9.01757813	-0.91845703	+63.80859375	+3.29589844	-27.18017578	+1560
+1458240585.48250010	+8.95166016	-5.31738281	-1.03710938	+62.05078125	-3.36181641	-64.29199219	+1296	+8.96923828	-4.48681641	-0.75585938	+13.00781250	-12.94189453	+15.24902344	+1236	+6.95654297	-9.01318359	-0.91406250	+63.83056641	+3.31787109	-27.20214844	+1560
+1458240585.49079990	+8.95166016	-5.31738281	-1.03710938	+62.00683594	-3.31787109	-64.33593750	+1296	+8.96484375	-4.48681641	-0.75585938	+12.96386719	-12.94189453	+15.20507813	+1236	+6.95654297	-9.00878906	-0.90966797	+63.89648438	+3.38378906	-27.24609375	+1564
+1458240585.49499990	+8.94726563	-5.31738281	-1.03710938	+61.98486328	-3.29589844	-64.35791016	+1296	+8.96484375	-4.48681641	-0.75585938	+12.96386719	-12.94189453	+15.18310547	+1236	+6.96093750	-9.00439453	-0.90527344	+63.91845703	+3.40576172	-27.26806641	+1568
+1458240585.49920010	+8.94726563	-5.31738281	-1.03710938	+61.96289063	-3.27392578	-64.37988281	+1296	+8.96484375	-4.48681641	-0.75585938	+12.91992188	-12.94189453	+15.16113281	+1236	+6.96093750	-9.00439453	-0.90087891	+63.94042969	+3.44970703	-27.29003906	+1572
+1458240585.50749990	+8.94726563	-5.32177734	-1.04150391	+61.89697266	-3.25195313	-64.42382813	+1296	+8.96484375	-4.48681641	-0.76025391	+12.87597656	-12.96386719	+15.11718750	+1232	+6.96972656	-9.00000000	-0.89208984	+64.00634766	+3.49365234	-27.35595703	+1580
+1458240585.51169990	+8.95166016	-5.32177734	-1.04150391	+61.87500000	-3.22998047	-64.44580078	+1292	+8.96484375	-4.48681641	-0.76025391	+12.85400391	-12.96386719	+15.09521484	+1232	+6.96972656	-8.99560547	-0.88769531	+64.00634766	+3.53759766	-27.37792969	+1584
+1458240585.52000000	+8.95166016	-5.32617188	-1.04150391	+61.80908203	-3.20800781	-64.48974609	+1288	+8.96923828	-4.49121094	-0.76025391	+12.78808594	-12.98583984	+15.02929688	+1228	+6.97412109	-8.99560547	-0.87890625	+64.02832031	+3.58154297	-27.42187500	+1592
+1458240585.52420000	+8.95166016	-5.32617188	-1.04150391	+61.76513672	-3.18603516	-64.51171875	+1288	+8.96923828	-4.49121094	-0.76025391	+12.74414063	-13.00781250	+15.00732422	+1228	+6.97412109	-8.99560547	-0.87451172	+64.02832031	+3.58154297	-27.46582031	+1596
+1458240585.52830000	+8.95166016	-5.33056641	-1.04150391	+61.72119141	-3.18603516	-64.53369141	+1288	+8.96923828	-4.49560547	-0.76025391	+12.72216797	-13.00781250	+14.96337891	+1228	+6.97412109	-8.99560547	-0.87451172	+64.00634766	+3.60351563	-27.48779297	+1600
+1458240585.53670000	+8.95605469	-5.33496094	-1.04150391	+61.63330078	-3.14208984	-64.59960938	+1284	+8.97363281	-4.50000000	-0.76025391	+12.63427734	-13.05175781	+14.87548828	+1224	+6.97412109	-8.99560547	-0.87011719	+63.98437500	+3.62548828	-27.50976563	+1608
+1458240585.54080010	+8.95605469	-5.33496094	-1.04150391	+61.58935547	-3.12011719	-64.64355469	+1280	+8.97802734	-4.50439453	-0.76025391	+12.59033203	-13.07373047	+14.83154297	+1224	+6.97412109	-8.99560547	-0.87011719	+63.94042969	+3.62548828	-27.53173828	+1612
+1458240585.54909990	+8.96044922	-5.34375000	-1.04150391	+61.45751953	-3.07617188	-64.73144531	+1280	+8.98681641	-4.50878906	-0.76025391	+12.45849609	-13.11767578	+14.69970703	+1224	+6.96972656	-9.00000000	-0.87011719	+63.87451172	+3.64746094	-27.57568359	+1616
+1458240585.55329990	+8.96044922	-5.34375000	-1.03710938	+61.41357422	-3.05419922	-64.79736328	+1280	+8.98681641	-4.51318359	-0.76025391	+12.39257813	-13.13964844	+14.63378906	+1224	+6.96533203	-9.00000000	-0.87011719	+63.83056641	+3.64746094	-27.57568359	+1620
+1458240585.56160000	+8.96484375	-5.35253906	-1.03710938	+61.25976563	-2.98828125	-64.90722656	+1280	+8.99560547	-4.52197266	-0.76025391	+12.26074219	-13.18359375	+14.47998047	+1224	+6.96093750	-9.00439453	-0.87011719	+63.76464844	+3.64746094	-27.59765625	+1624
+1458240585.56580000	+8.96923828	-5.35693359	-1.03710938	+61.17187500	-2.94433594	-64.97314453	+1280	+9.00000000	-4.52636719	-0.76025391	+12.21679688	-13.20556641	+14.41406250	+1224	+6.95654297	-9.00439453	-0.87011719	+63.69873047	+3.64746094	-27.59765625	+1628
+1458240585.57410000	+8.97363281	-5.36572266	-1.03271484	+61.01806641	-2.85644531	-65.10498047	+1288	+9.00878906	-4.53515625	-0.76025391	+12.08496094	-13.24951172	+14.28222656	+1228	+6.95214844	-9.00878906	-0.87011719	+63.61083984	+3.64746094	-27.64160156	+1628
+1458240585.57830000	+8.97363281	-5.37011719	-1.03271484	+60.95214844	-2.83447266	-65.14892578	+1288	+9.01318359	-4.53955078	-0.76464844	+12.04101563	-13.24951172	+14.23828125	+1228	+6.94775391	-9.01318359	-0.87011719	+63.54492188	+3.64746094	-27.64160156	+1632
+1458240585.58660010	+8.97802734	-5.37451172	-1.03271484	+60.82031250	-2.76855469	-65.23681641	+1296	+9.01757813	-4.54833984	-0.76464844	+11.95312500	-13.24951172	+14.15039063	+1228	+6.93896484	-9.01757813	-0.87011719	+63.43505859	+3.66943359	-27.68554688	+1632
+1458240585.59080000	+8.98242188	-5.37890625	-1.03710938	+60.75439453	-2.72460938	-65.25878906	+1300	+9.01757813	-4.54833984	-0.76464844	+11.88720703	-13.24951172	+14.10644531	+1232	+6.93457031	-9.01757813	-0.87011719	+63.36914063	+3.66943359	-27.68554688	+1632
+1458240585.59910010	+8.98681641	-5.38330078	-1.03710938	+60.64453125	-2.68066406	-65.30273438	+1304	+9.02197266	-4.55273438	-0.76904297	+11.82128906	-13.24951172	+14.06250000	+1232	+6.93017578	-9.02197266	-0.86572266	+63.25927734	+3.71337891	-27.75146484	+1632
+1458240585.60330010	+8.98681641	-5.38769531	-1.03710938	+60.60058594	-2.65869141	-65.32470703	+1308	+9.02636719	-4.55712891	-0.76904297	+11.77734375	-13.22753906	+14.04052734	+1236	+6.93017578	-9.02636719	-0.86572266	+63.23730469	+3.73535156	-27.77343750	+1632
+1458240585.61159990	+8.98681641	-5.39648438	-1.04150391	+60.51269531	-2.61474609	-65.34667969	+1308	+9.02636719	-4.56152344	-0.77343750	+11.73339844	-13.22753906	+13.99658203	+1236	+6.92578125	-9.02636719	-0.86132813	+63.17138672	+3.77929688	-27.83935547	+1636
+1458240585.61579990	+8.99121094	-5.39648438	-1.04150391	+60.46875000	-2.59277344	-65.36865234	+1312	+9.02636719	-4.56591797	-0.77783203	+11.68945313	-13.20556641	+13.97460938	+1236	+6.92578125	-9.02636719	-0.85693359	+63.14941406	+3.82324219	-27.86132813	+1636
+1458240585.61990000	+8.99121094	-5.40087891	-1.04589844	+60.44677734	-2.57080078	-65.36865234	+1312	+9.03076172	-4.56591797	-0.77783203	+11.66748047	-13.18359375	+13.95263672	+1236	+6.92578125	-9.02636719	-0.85253906	+63.12744141	+3.86718750	-27.88330078	+1636
+1458240585.62830000	+8.99121094	-5.40527344	-1.04589844	+60.35888672	-2.52685547	-65.36865234	+1308	+9.03076172	-4.57031250	-0.78222656	+11.62353516	-13.16162109	+13.90869141	+1240	+6.93017578	-9.03076172	-0.84814453	+63.12744141	+3.93310547	-27.92724609	+1640
+1458240585.63240000	+8.99121094	-5.40966797	-1.05029297	+60.33691406	-2.50488281	-65.36865234	+1308	+9.03076172	-4.57031250	-0.78222656	+11.60156250	-13.13964844	+13.90869141	+1240	+6.93017578	-9.03076172	-0.84375000	+63.12744141	+3.97705078	-27.94921875	+1640
+1458240585.64080000	+8.99121094	-5.41406250	-1.05029297	+60.27099609	-2.43896484	-65.36865234	+1304	+9.03076172	-4.57470703	-0.78662109	+11.55761719	-13.09570313	+13.86474609	+1240	+6.93017578	-9.03076172	-0.83935547	+63.12744141	+4.04296875	-27.97119141	+1644
+1458240585.64490010	+8.99121094	-5.41406250	-1.05468750	+60.24902344	-2.41699219	-65.36865234	+1304	+9.03076172	-4.57910156	-0.79101563	+11.53564453	-13.07373047	+13.84277344	+1240	+6.93017578	-9.03076172	-0.83496094	+63.10546875	+4.08691406	-27.97119141	+1648
+1458240585.64910010	+8.99121094	-5.41845703	-1.05468750	+60.22705078	-2.39501953	-65.36865234	+1300	+9.03076172	-4.57910156	-0.79101563	+11.51367188	-13.05175781	+13.82080078	+1240	+6.93017578	-9.03076172	-0.83496094	+63.10546875	+4.10888672	-27.97119141	+1652
+1458240585.65739990	+8.99121094	-5.42285156	-1.05908203	+60.18310547	-2.32910156	-65.36865234	+1296	+9.03076172	-4.58349609	-0.79541016	+11.46972656	-13.00781250	+13.77685547	+1240	+6.92578125	-9.03515625	-0.83056641	+63.08349609	+4.17480469	-27.97119141	+1656
+1458240585.66160010	+8.99121094	-5.42285156	-1.05908203	+60.16113281	-2.28515625	-65.34667969	+1296	+9.03076172	-4.58789063	-0.79541016	+11.46972656	-12.98583984	+13.75488281	+1240	+6.92578125	-9.03515625	-0.83056641	+63.06152344	+4.19677734	-27.94921875	+1656
+1458240585.66989990	+8.99121094	-5.42724609	-1.06347656	+60.11718750	-2.21923828	-65.34667969	+1292	+9.03076172	-4.58789063	-0.79980469	+11.42578125	-12.91992188	+13.68896484	+1240	+6.92138672	-9.03955078	-0.83056641	+63.01757813	+4.26269531	-27.92724609	+1660
+1458240585.67409990	+8.98681641	-5.42724609	-1.06347656	+60.11718750	-2.19726563	-65.34667969	+1292	+9.03076172	-4.59228516	-0.79980469	+11.40380859	-12.89794922	+13.66699219	+1240	+6.91699219	-9.03955078	-0.83056641	+62.99560547	+4.28466797	-27.90527344	+1664
+1458240585.67829990	+8.98681641	-5.42724609	-1.06347656	+60.09521484	-2.15332031	-65.32470703	+1292	+9.02636719	-4.59228516	-0.80419922	+11.38183594	-12.85400391	+13.64501953	+1240	+6.91259766	-9.03955078	-0.83056641	+62.97363281	+4.30664063	-27.88330078	+1664
+1458240585.68660000	+8.98681641	-5.43164063	-1.06787109	+60.05126953	-2.08740234	-65.30273438	+1292	+9.02636719	-4.59667969	-0.80859375	+11.35986328	-12.78808594	+13.60107422	+1244	+6.90380859	-9.04833984	-0.83496094	+62.88574219	+4.35058594	-27.79541016	+1668
+1458240585.69080000	+8.98681641	-5.43164063	-1.06787109	+60.02929688	-2.04345703	-65.30273438	+1292	+9.02636719	-4.60107422	-0.80859375	+11.33789063	-12.76611328	+13.57910156	+1244	+6.89941406	-9.04833984	-0.83496094	+62.86376953	+4.39453125	-27.77343750	+1668
+1458240585.69910000	+8.98242188	-5.43603516	-1.07226563	+59.98535156	-1.97753906	-65.28076172	+1296	+9.02636719	-4.60107422	-0.81298828	+11.29394531	-12.70019531	+13.53515625	+1248	+6.88623047	-9.05712891	-0.83935547	+62.77587891	+4.46044922	-27.66357422	+1672
+1458240585.70320010	+8.98242188	-5.43603516	-1.07226563	+59.98535156	-1.95556641	-65.25878906	+1296	+9.02636719	-4.60546875	-0.81738281	+11.29394531	-12.65625000	+13.51318359	+1248	+6.87744141	-9.05712891	-0.83935547	+62.73193359	+4.48242188	-27.61962891	+1672
+1458240585.71160010	+8.97802734	-5.44042969	-1.07666016	+59.94140625	-1.88964844	-65.23681641	+1300	+9.02197266	-4.60546875	-0.81738281	+11.25000000	-12.61230469	+13.49121094	+1252	+6.86865234	-9.06152344	-0.83935547	+62.66601563	+4.59228516	-27.50976563	+1672
+1458240585.71569990	+8.97802734	-5.44042969	-1.07666016	+59.91943359	-1.86767578	-65.21484375	+1300	+9.02197266	-4.60986328	-0.82177734	+11.25000000	-12.56835938	+13.49121094	+1252	+6.86425781	-9.06591797	-0.83935547	+62.66601563	+4.63623047	-27.48779297	+1668
+1458240585.71989990	+8.97802734	-5.44042969	-1.08105469	+59.89746094	-1.84570313	-65.19287109	+1300	+9.02197266	-4.60986328	-0.82177734	+11.22802734	-12.54638672	+13.49121094	+1256	+6.86425781	-9.06591797	-0.83935547	+62.66601563	+4.68017578	-27.44384766	+1668
+1458240585.72820000	+8.97802734	-5.44482422	-1.08105469	+59.87548828	-1.80175781	-65.14892578	+1304	+9.02197266	-4.60986328	-0.82617188	+11.20605469	-12.50244141	+13.46923828	+1256	+6.86425781	-9.06591797	-0.83496094	+62.66601563	+4.76806641	-27.39990234	+1664
+1458240585.73239990	+8.97802734	-5.44482422	-1.08544922	+59.85351563	-1.77978516	-65.14892578	+1304	+9.02197266	-4.60986328	-0.82617188	+11.18408203	-12.48046875	+13.46923828	+1256	+6.86425781	-9.06591797	-0.83056641	+62.68798828	+4.81201172	-27.37792969	+1664
+1458240585.74070000	+8.97363281	-5.44921875	-1.08544922	+59.83154297	-1.75781250	-65.12695313	+1304	+9.02197266	-4.61425781	-0.83056641	+11.18408203	-12.43652344	+13.46923828	+1256	+6.86865234	-9.06591797	-0.82617188	+62.75390625	+4.89990234	-27.37792969	+1664
+1458240585.74490000	+8.97363281	-5.44921875	-1.08544922	+59.80957031	-1.73583984	-65.10498047	+1304	+9.02197266	-4.61425781	-0.83056641	+11.16210938	-12.41455078	+13.46923828	+1256	+6.86865234	-9.06152344	-0.82177734	+62.77587891	+4.94384766	-27.37792969	+1668
+1458240585.75320010	+8.97363281	-5.44921875	-1.08984375	+59.78759766	-1.71386719	-65.08300781	+1304	+9.02197266	-4.61425781	-0.83056641	+11.16210938	-12.39257813	+13.46923828	+1256	+6.87304688	-9.06152344	-0.81738281	+62.81982422	+5.00976563	-27.35595703	+1668
+1458240585.75740000	+8.97363281	-5.44921875	-1.08984375	+59.76562500	-1.71386719	-65.06103516	+1304	+9.02197266	-4.61425781	-0.83496094	+11.14013672	-12.37060547	+13.46923828	+1256	+6.87304688	-9.06152344	-0.81738281	+62.81982422	+5.03173828	-27.35595703	+1668
+1458240585.76570010	+8.97363281	-5.45361328	-1.08984375	+59.74365234	-1.69189453	-65.03906250	+1300	+9.01757813	-4.61425781	-0.83496094	+11.14013672	-12.34863281	+13.46923828	+1256	+6.87304688	-9.06152344	-0.81298828	+62.84179688	+5.07568359	-27.33398438	+1672
+1458240585.76990010	+8.97363281	-5.45361328	-1.08984375	+59.74365234	-1.69189453	-65.03906250	+1300	+9.01757813	-4.61425781	-0.83496094	+11.11816406	-12.32666016	+13.46923828	+1256	+6.87304688	-9.06152344	-0.81298828	+62.84179688	+5.07568359	-27.31201172	+1672
+1458240585.77399990	+8.97363281	-5.45361328	-1.09423828	+59.72167969	-1.66992188	-65.03906250	+1300	+9.01757813	-4.61425781	-0.83496094	+11.11816406	-12.30468750	+13.46923828	+1256	+6.87304688	-9.06152344	-0.81738281	+62.84179688	+5.09765625	-27.31201172	+1672
+1458240585.78239990	+8.97363281	-5.45361328	-1.09423828	+59.69970703	-1.64794922	-65.01708984	+1296	+9.01757813	-4.61865234	-0.83496094	+11.09619141	-12.28271484	+13.46923828	+1252	+6.86865234	-9.06152344	-0.81738281	+62.81982422	+5.09765625	-27.26806641	+1672
+1458240585.79070000	+8.96923828	-5.45800781	-1.09423828	+59.67773438	-1.62597656	-64.99511719	+1296	+9.01757813	-4.61865234	-0.83935547	+11.09619141	-12.26074219	+13.46923828	+1252	+6.85986328	-9.06152344	-0.82177734	+62.77587891	+5.11962891	-27.20214844	+1676
+1458240585.79489990	+8.96923828	-5.45800781	-1.09423828	+59.67773438	-1.60400391	-64.99511719	+1296	+9.01757813	-4.61865234	-0.83935547	+11.07421875	-12.23876953	+13.44726563	+1252	+6.85546875	-9.06591797	-0.82177734	+62.75390625	+5.11962891	-27.18017578	+1676
+1458240585.80320000	+8.96923828	-5.45800781	-1.09423828	+59.65576172	-1.58203125	-64.97314453	+1296	+9.01757813	-4.61865234	-0.83935547	+11.07421875	-12.21679688	+13.44726563	+1252	+6.85107422	-9.06591797	-0.83056641	+62.70996094	+5.11962891	-27.11425781	+1676
+1458240585.80740000	+8.96923828	-5.45800781	-1.09863281	+59.65576172	-1.58203125	-64.95117188	+1296	+9.01757813	-4.61865234	-0.83935547	+11.07421875	-12.19482422	+13.44726563	+1252	+6.84667969	-9.06591797	-0.83056641	+62.68798828	+5.11962891	-27.09228516	+1676
+1458240585.81570010	+8.96923828	-5.45800781	-1.09863281	+59.63378906	-1.53808594	-64.95117188	+1296	+9.01757813	-4.61865234	-0.84375000	+11.05224609	-12.15087891	+13.44726563	+1252	+6.83789063	-9.07031250	-0.83496094	+62.64404297	+5.11962891	-27.02636719	+1676
+1458240585.82399990	+8.96484375	-5.45800781	-1.09863281	+59.61181641	-1.51611328	-64.92919922	+1296	+9.01757813	-4.62304688	-0.84375000	+11.03027344	-12.12890625	+13.42529297	+1252	+6.83349609	-9.07031250	-0.83935547	+62.62207031	+5.11962891	-26.98242188	+1672
+1458240585.82820010	+8.96484375	-5.45800781	-1.10302734	+59.61181641	-1.49414063	-64.90722656	+1296	+9.01757813	-4.62304688	-0.84375000	+11.03027344	-12.10693359	+13.42529297	+1252	+6.83349609	-9.07470703	-0.83935547	+62.62207031	+5.14160156	-26.96044922	+1672
+1458240585.83649990	+8.96484375	-5.46240234	-1.10302734	+59.58984375	-1.47216797	-64.88525391	+1296	+9.01318359	-4.62304688	-0.84814453	+11.03027344	-12.08496094	+13.42529297	+1252	+6.82910156	-9.07470703	-0.83935547	+62.62207031	+5.16357422	-26.91650391	+1668
+1458240585.84069990	+8.96484375	-5.46240234	-1.10302734	+59.58984375	-1.47216797	-64.88525391	+1296	+9.01318359	-4.62304688	-0.84814453	+11.00830078	-12.06298828	+13.42529297	+1252	+6.82910156	-9.07470703	-0.83935547	+62.64404297	+5.18554688	-26.91650391	+1664
+1458240585.84900000	+8.96484375	-5.46240234	-1.10742188	+59.56787109	-1.45019531	-64.86328125	+1300	+9.01318359	-4.62304688	-0.84814453	+11.00830078	-12.04101563	+13.42529297	+1252	+6.83349609	-9.07031250	-0.83496094	+62.66601563	+5.20751953	-26.91650391	+1664
+1458240585.85730000	+8.96044922	-5.46240234	-1.10742188	+59.56787109	-1.42822266	-64.84130859	+1300	+9.01318359	-4.62744141	-0.84814453	+11.00830078	-12.01904297	+13.42529297	+1252	+6.83789063	-9.07031250	-0.83496094	+62.70996094	+5.25146484	-26.89453125	+1660
+1458240585.86570000	+8.96044922	-5.46679688	-1.10742188	+59.54589844	-1.42822266	-64.81933594	+1296	+9.01318359	-4.62744141	-0.85253906	+11.00830078	-11.99707031	+13.42529297	+1252	+6.83789063	-9.07031250	-0.83056641	+62.75390625	+5.27343750	-26.91650391	+1660
+1458240585.87400010	+8.96044922	-5.46679688	-1.10742188	+59.52392578	-1.40625000	-64.81933594	+1296	+9.01318359	-4.62744141	-0.85253906	+11.00830078	-11.97509766	+13.42529297	+1252	+6.84228516	-9.06591797	-0.82617188	+62.79785156	+5.29541016	-26.91650391	+1664
+1458240585.87820010	+8.96044922	-5.46679688	-1.11181641	+59.52392578	-1.40625000	-64.79736328	+1296	+9.01318359	-4.62744141	-0.85253906	+11.00830078	-11.95312500	+13.42529297	+1248	+6.84228516	-9.06591797	-0.82617188	+62.79785156	+5.31738281	-26.91650391	+1664
+1458240585.88649990	+8.96044922	-5.46679688	-1.11181641	+59.52392578	-1.38427734	-64.79736328	+1296	+9.00878906	-4.62744141	-0.85253906	+11.00830078	-11.93115234	+13.42529297	+1248	+6.84228516	-9.06591797	-0.82617188	+62.81982422	+5.33935547	-26.91650391	+1664
+1458240585.89479990	+8.96044922	-5.46679688	-1.11181641	+59.52392578	-1.38427734	-64.77539063	+1292	+9.00878906	-4.62744141	-0.85693359	+11.00830078	-11.90917969	+13.42529297	+1248	+6.84228516	-9.06591797	-0.82617188	+62.84179688	+5.33935547	-26.89453125	+1664
+1458240585.89899990	+8.96044922	-5.46679688	-1.11181641	+59.52392578	-1.36230469	-64.77539063	+1292	+9.00878906	-4.62744141	-0.85693359	+11.00830078	-11.90917969	+13.42529297	+1248	+6.84228516	-9.06591797	-0.82617188	+62.84179688	+5.33935547	-26.89453125	+1664
+1458240585.90730000	+8.95605469	-5.47119141	-1.11181641	+59.52392578	-1.36230469	-64.77539063	+1292	+9.00878906	-4.62744141	-0.85693359	+11.00830078	-11.88720703	+13.42529297	+1244	+6.83789063	-9.06591797	-0.82617188	+62.84179688	+5.33935547	-26.87255859	+1664
+1458240585.91150000	+8.95605469	-5.47119141	-1.11181641	+59.52392578	-1.36230469	-64.77539063	+1292	+9.00878906	-4.62744141	-0.85693359	+11.03027344	-11.86523438	+13.42529297	+1244	+6.83789063	-9.07031250	-0.82617188	+62.81982422	+5.33935547	-26.87255859	+1664
+1458240585.91980000	+8.95605469	-5.47119141	-1.11181641	+59.52392578	-1.34033203	-64.77539063	+1292	+9.00439453	-4.62744141	-0.85693359	+11.03027344	-11.84326172	+13.42529297	+1244	+6.83349609	-9.07031250	-0.83056641	+62.81982422	+5.33935547	-26.82861328	+1664
+1458240585.92810010	+8.95605469	-5.47119141	-1.11621094	+59.52392578	-1.31835938	-64.75341797	+1292	+9.00439453	-4.62744141	-0.85693359	+11.03027344	-11.82128906	+13.42529297	+1244	+6.82910156	-9.07031250	-0.83496094	+62.79785156	+5.31738281	-26.80664063	+1664
+1458240585.93230010	+8.95605469	-5.47119141	-1.11621094	+59.52392578	-1.31835938	-64.75341797	+1292	+9.00439453	-4.62744141	-0.86132813	+11.05224609	-11.79931641	+13.40332031	+1244	+6.82470703	-9.07470703	-0.83496094	+62.79785156	+5.31738281	-26.80664063	+1664
+1458240585.94479990	+8.95166016	-5.47119141	-1.11621094	+59.52392578	-1.29638672	-64.75341797	+1292	+9.00000000	-4.62744141	-0.86132813	+11.07421875	-11.75537109	+13.40332031	+1244	+6.82470703	-9.07470703	-0.83496094	+62.79785156	+5.31738281	-26.78466797	+1660
+1458240585.95310000	+8.95166016	-5.47119141	-1.11621094	+59.52392578	-1.29638672	-64.75341797	+1292	+9.00000000	-4.62744141	-0.86132813	+11.07421875	-11.73339844	+13.40332031	+1244	+6.82031250	-9.07470703	-0.83496094	+62.79785156	+5.31738281	-26.76269531	+1656
+1458240585.95729990	+8.95166016	-5.47119141	-1.11621094	+59.52392578	-1.27441406	-64.75341797	+1292	+9.00000000	-4.62744141	-0.86132813	+11.09619141	-11.73339844	+13.40332031	+1244	+6.82470703	-9.07470703	-0.83496094	+62.81982422	+5.31738281	-26.76269531	+1656
+1458240585.96560000	+8.94726563	-5.47119141	-1.11621094	+59.52392578	-1.27441406	-64.75341797	+1292	+8.99560547	-4.62744141	-0.86132813	+11.09619141	-11.73339844	+13.40332031	+1244	+6.82470703	-9.07470703	-0.83496094	+62.86376953	+5.31738281	-26.78466797	+1656
+1458240585.96980000	+8.94726563	-5.47119141	-1.11621094	+59.52392578	-1.27441406	-64.75341797	+1292	+8.99560547	-4.62744141	-0.86132813	+11.09619141	-11.71142578	+13.40332031	+1240	+6.82470703	-9.07470703	-0.83056641	+62.86376953	+5.31738281	-26.78466797	+1656
+1458240585.97810010	+8.94726563	-5.47119141	-1.11621094	+59.54589844	-1.27441406	-64.75341797	+1292	+8.99560547	-4.62744141	-0.86132813	+11.11816406	-11.71142578	+13.40332031	+1240	+6.82910156	-9.07031250	-0.83056641	+62.90771484	+5.31738281	-26.80664063	+1652
+1458240585.98230000	+8.94726563	-5.47119141	-1.11621094	+59.54589844	-1.27441406	-64.75341797	+1292	+8.99560547	-4.62744141	-0.86132813	+11.11816406	-11.73339844	+13.40332031	+1240	+6.82910156	-9.07031250	-0.82617188	+62.92968750	+5.31738281	-26.80664063	+1652
+1458240585.98650000	+8.94726563	-5.47119141	-1.11621094	+59.54589844	-1.27441406	-64.77539063	+1292	+8.99560547	-4.62744141	-0.86132813	+11.11816406	-11.73339844	+13.40332031	+1240	+6.83349609	-9.07031250	-0.82617188	+62.92968750	+5.31738281	-26.80664063	+1652
+1458240585.99480010	+8.94726563	-5.47119141	-1.11621094	+59.54589844	-1.29638672	-64.77539063	+1288	+8.99560547	-4.62744141	-0.86132813	+11.11816406	-11.73339844	+13.40332031	+1240	+6.83349609	-9.07031250	-0.82617188	+62.95166016	+5.31738281	-26.80664063	+1652
+1458240585.99900010	+8.94726563	-5.47119141	-1.11621094	+59.54589844	-1.29638672	-64.77539063	+1288	+8.99560547	-4.62744141	-0.86132813	+11.11816406	-11.73339844	+13.40332031	+1236	+6.83349609	-9.07031250	-0.82617188	+62.97363281	+5.31738281	-26.82861328	+1652
+1458240586.00729990	+8.94726563	-5.47119141	-1.11621094	+59.54589844	-1.29638672	-64.77539063	+1288	+8.99560547	-4.62744141	-0.86132813	+11.14013672	-11.73339844	+13.40332031	+1236	+6.83349609	-9.07031250	-0.82617188	+62.97363281	+5.31738281	-26.82861328	+1652
+1458240586.01140000	+8.94726563	-5.47119141	-1.11621094	+59.54589844	-1.29638672	-64.77539063	+1288	+8.99560547	-4.62744141	-0.86132813	+11.14013672	-11.73339844	+13.40332031	+1236	+6.83349609	-9.07031250	-0.82617188	+62.97363281	+5.31738281	-26.82861328	+1652
+1458240586.01560000	+8.94726563	-5.47119141	-1.11621094	+59.54589844	-1.29638672	-64.77539063	+1284	+8.99121094	-4.62744141	-0.86132813	+11.14013672	-11.75537109	+13.40332031	+1236	+6.83349609	-9.07031250	-0.82617188	+62.97363281	+5.31738281	-26.82861328	+1652
+1458240586.02390000	+8.94726563	-5.47119141	-1.11621094	+59.54589844	-1.29638672	-64.79736328	+1284	+8.99121094	-4.62744141	-0.85693359	+11.14013672	-11.75537109	+13.40332031	+1236	+6.83349609	-9.07031250	-0.82617188	+62.97363281	+5.29541016	-26.82861328	+1652
+1458240586.02810000	+8.94726563	-5.47119141	-1.11181641	+59.54589844	-1.29638672	-64.79736328	+1284	+8.99121094	-4.62744141	-0.85693359	+11.14013672	-11.75537109	+13.40332031	+1236	+6.83349609	-9.07031250	-0.82617188	+62.97363281	+5.29541016	-26.82861328	+1652
+1458240586.03230000	+8.94726563	-5.47119141	-1.11181641	+59.54589844	-1.29638672	-64.79736328	+1284	+8.99121094	-4.62744141	-0.85693359	+11.14013672	-11.75537109	+13.40332031	+1236	+6.83349609	-9.07031250	-0.82617188	+62.97363281	+5.27343750	-26.82861328	+1652
+1458240586.04060010	+8.94726563	-5.47119141	-1.11181641	+59.54589844	-1.29638672	-64.79736328	+1284	+8.99121094	-4.62744141	-0.85693359	+11.14013672	-11.75537109	+13.40332031	+1236	+6.82910156	-9.07031250	-0.82617188	+62.95166016	+5.27343750	-26.82861328	+1652
+1458240586.04480000	+8.94726563	-5.47119141	-1.11181641	+59.54589844	-1.29638672	-64.79736328	+1284	+8.99121094	-4.62744141	-0.85693359	+11.14013672	-11.75537109	+13.40332031	+1236	+6.82910156	-9.07031250	-0.83056641	+62.95166016	+5.25146484	-26.82861328	+1652
+1458240586.06559990	+8.94726563	-5.47119141	-1.11181641	+59.54589844	-1.31835938	-64.81933594	+1284	+8.99560547	-4.62744141	-0.85693359	+11.14013672	-11.77734375	+13.40332031	+1236	+6.82910156	-9.07031250	-0.83056641	+62.92968750	+5.20751953	-26.82861328	+1648
+1458240586.07390000	+8.94726563	-5.47119141	-1.11181641	+59.52392578	-1.31835938	-64.81933594	+1284	+8.99560547	-4.62744141	-0.85693359	+11.14013672	-11.77734375	+13.40332031	+1236	+6.82910156	-9.07031250	-0.83056641	+62.92968750	+5.18554688	-26.82861328	+1648
+1458240586.07810000	+8.94726563	-5.47119141	-1.11181641	+59.52392578	-1.31835938	-64.81933594	+1284	+8.99560547	-4.62744141	-0.85253906	+11.14013672	-11.77734375	+13.40332031	+1236	+6.82910156	-9.07031250	-0.83056641	+62.92968750	+5.18554688	-26.85058594	+1648
+1458240586.08640000	+8.94726563	-5.47119141	-1.11181641	+59.52392578	-1.34033203	-64.84130859	+1280	+8.99560547	-4.62744141	-0.85253906	+11.14013672	-11.79931641	+13.40332031	+1236	+6.82910156	-9.06591797	-0.83056641	+62.95166016	+5.16357422	-26.85058594	+1648
+1458240586.09060000	+8.94726563	-5.47119141	-1.11181641	+59.52392578	-1.34033203	-64.84130859	+1280	+8.99560547	-4.62744141	-0.85253906	+11.14013672	-11.79931641	+13.40332031	+1236	+6.82910156	-9.06591797	-0.82617188	+62.95166016	+5.16357422	-26.87255859	+1648
+1458240586.09890010	+8.94726563	-5.47119141	-1.10742188	+59.52392578	-1.34033203	-64.84130859	+1280	+8.99560547	-4.62744141	-0.85253906	+11.14013672	-11.79931641	+13.40332031	+1236	+6.83349609	-9.06591797	-0.82617188	+62.97363281	+5.16357422	-26.87255859	+1648
+1458240586.10310010	+8.94726563	-5.47119141	-1.10742188	+59.52392578	-1.34033203	-64.84130859	+1280	+8.99560547	-4.62744141	-0.85253906	+11.14013672	-11.79931641	+13.42529297	+1236	+6.83349609	-9.06591797	-0.82617188	+62.97363281	+5.16357422	-26.89453125	+1648
+1458240586.10719990	+8.94726563	-5.47119141	-1.10742188	+59.52392578	-1.36230469	-64.84130859	+1280	+8.99560547	-4.62744141	-0.85253906	+11.14013672	-11.82128906	+13.42529297	+1236	+6.83349609	-9.06591797	-0.82617188	+62.97363281	+5.16357422	-26.89453125	+1648
+1458240586.11560010	+8.94726563	-5.47119141	-1.10742188	+59.50195313	-1.36230469	-64.86328125	+1280	+8.99560547	-4.62744141	-0.85253906	+11.14013672	-11.82128906	+13.42529297	+1236	+6.83789063	-9.06591797	-0.82617188	+62.99560547	+5.14160156	-26.89453125	+1652
+1458240586.11970000	+8.94726563	-5.47119141	-1.10742188	+59.50195313	-1.36230469	-64.86328125	+1280	+8.99560547	-4.62744141	-0.85253906	+11.14013672	-11.82128906	+13.42529297	+1236	+6.83789063	-9.06591797	-0.82617188	+62.99560547	+5.14160156	-26.91650391	+1652
+1458240586.12389990	+8.94726563	-5.47119141	-1.10742188	+59.50195313	-1.36230469	-64.86328125	+1280	+8.99560547	-4.62744141	-0.85253906	+11.14013672	-11.82128906	+13.42529297	+1236	+6.83789063	-9.06152344	-0.82617188	+62.99560547	+5.14160156	-26.91650391	+1652
+1458240586.13220000	+8.94726563	-5.47119141	-1.10742188	+59.50195313	-1.38427734	-64.86328125	+1280	+8.99560547	-4.62744141	-0.84814453	+11.14013672	-11.84326172	+13.42529297	+1236	+6.83349609	-9.06152344	-0.82617188	+62.99560547	+5.11962891	-26.91650391	+1652
+1458240586.13640000	+8.94726563	-5.47119141	-1.10742188	+59.50195313	-1.38427734	-64.86328125	+1276	+8.99560547	-4.62744141	-0.84814453	+11.14013672	-11.84326172	+13.42529297	+1236	+6.83349609	-9.06152344	-0.82617188	+62.97363281	+5.11962891	-26.91650391	+1652
+1458240586.14470010	+8.94726563	-5.47119141	-1.10742188	+59.50195313	-1.38427734	-64.88525391	+1276	+8.99560547	-4.62744141	-0.84814453	+11.11816406	-11.86523438	+13.42529297	+1236	+6.83349609	-9.06591797	-0.82617188	+62.97363281	+5.09765625	-26.91650391	+1656
+1458240586.14890000	+8.94726563	-5.47119141	-1.10742188	+59.50195313	-1.38427734	-64.88525391	+1276	+8.99560547	-4.62744141	-0.84814453	+11.11816406	-11.86523438	+13.42529297	+1236	+6.83349609	-9.06591797	-0.82617188	+62.95166016	+5.07568359	-26.91650391	+1656
+1458240586.15720010	+8.94726563	-5.47119141	-1.10302734	+59.50195313	-1.38427734	-64.90722656	+1276	+8.99560547	-4.62744141	-0.84375000	+11.11816406	-11.86523438	+13.42529297	+1236	+6.82910156	-9.06591797	-0.83056641	+62.92968750	+5.05371094	-26.91650391	+1656
+1458240586.16140010	+8.94726563	-5.47119141	-1.10302734	+59.50195313	-1.40625000	-64.90722656	+1276	+8.99560547	-4.62744141	-0.84375000	+11.11816406	-11.88720703	+13.42529297	+1236	+6.82910156	-9.06591797	-0.83056641	+62.90771484	+5.05371094	-26.89453125	+1656
+1458240586.16969990	+8.94726563	-5.47119141	-1.10302734	+59.47998047	-1.40625000	-64.92919922	+1280	+8.99560547	-4.62744141	-0.84375000	+11.11816406	-11.88720703	+13.42529297	+1240	+6.82470703	-9.06591797	-0.83056641	+62.88574219	+5.03173828	-26.91650391	+1656
+1458240586.17389990	+8.94726563	-5.47119141	-1.10302734	+59.47998047	-1.40625000	-64.92919922	+1280	+9.00000000	-4.62744141	-0.84375000	+11.11816406	-11.88720703	+13.42529297	+1240	+6.82470703	-9.06591797	-0.83496094	+62.88574219	+5.00976563	-26.91650391	+1656
+1458240586.18220000	+8.94726563	-5.47119141	-1.10302734	+59.47998047	-1.42822266	-64.95117188	+1280	+9.00000000	-4.62744141	-0.84375000	+11.11816406	-11.90917969	+13.42529297	+1240	+6.82470703	-9.06591797	-0.83496094	+62.88574219	+5.00976563	-26.91650391	+1656
+1458240586.18639990	+8.95166016	-5.47119141	-1.10302734	+59.47998047	-1.42822266	-64.97314453	+1280	+9.00000000	-4.62744141	-0.83935547	+11.11816406	-11.90917969	+13.42529297	+1240	+6.82470703	-9.06591797	-0.83496094	+62.88574219	+5.00976563	-26.91650391	+1656
+1458240586.19470000	+8.95166016	-5.47119141	-1.09863281	+59.47998047	-1.45019531	-64.99511719	+1280	+9.00000000	-4.62744141	-0.83935547	+11.09619141	-11.93115234	+13.42529297	+1240	+6.82470703	-9.06591797	-0.83056641	+62.88574219	+4.98779297	-26.93847656	+1656
+1458240586.19890000	+8.95166016	-5.47119141	-1.09863281	+59.47998047	-1.45019531	-64.99511719	+1280	+9.00000000	-4.62744141	-0.83935547	+11.09619141	-11.93115234	+13.42529297	+1240	+6.82470703	-9.06591797	-0.83056641	+62.88574219	+4.98779297	-26.96044922	+1656
+1458240586.20300010	+8.95166016	-5.47119141	-1.09863281	+59.45800781	-1.45019531	-65.01708984	+1280	+9.00000000	-4.62744141	-0.83935547	+11.09619141	-11.95312500	+13.42529297	+1240	+6.82910156	-9.06591797	-0.83056641	+62.90771484	+4.98779297	-26.96044922	+1656
+1458240586.21140000	+8.95166016	-5.47119141	-1.09863281	+59.45800781	-1.47216797	-65.03906250	+1280	+9.00000000	-4.62744141	-0.83496094	+11.09619141	-11.97509766	+13.42529297	+1240	+6.82910156	-9.06152344	-0.83056641	+62.90771484	+4.98779297	-26.98242188	+1656
+1458240586.21550010	+8.95605469	-5.47119141	-1.09863281	+59.45800781	-1.49414063	-65.06103516	+1280	+9.00000000	-4.62744141	-0.83496094	+11.09619141	-11.97509766	+13.42529297	+1240	+6.82910156	-9.06152344	-0.83056641	+62.90771484	+4.98779297	-26.98242188	+1656
+1458240586.21970010	+8.95605469	-5.47119141	-1.09863281	+59.43603516	-1.49414063	-65.06103516	+1280	+9.00439453	-4.62744141	-0.83496094	+11.07421875	-11.99707031	+13.44726563	+1240	+6.83349609	-9.06152344	-0.82617188	+62.92968750	+4.98779297	-27.00439453	+1660
+1458240586.22799990	+8.95605469	-5.47119141	-1.09423828	+59.43603516	-1.53808594	-65.08300781	+1276	+9.00439453	-4.62744141	-0.83496094	+11.07421875	-12.01904297	+13.44726563	+1240	+6.83349609	-9.06152344	-0.82617188	+62.92968750	+4.98779297	-27.00439453	+1660
+1458240586.23219990	+8.95605469	-5.47119141	-1.09423828	+59.43603516	-1.53808594	-65.10498047	+1276	+9.00439453	-4.63183594	-0.83496094	+11.07421875	-12.01904297	+13.44726563	+1240	+6.83349609	-9.06152344	-0.82617188	+62.92968750	+4.98779297	-27.02636719	+1660
+1458240586.23630000	+8.95605469	-5.47119141	-1.09423828	+59.41406250	-1.56005859	-65.10498047	+1276	+9.00439453	-4.63183594	-0.83056641	+11.07421875	-12.04101563	+13.44726563	+1240	+6.83349609	-9.06152344	-0.82617188	+62.92968750	+4.98779297	-27.02636719	+1660
+1458240586.24470000	+8.96044922	-5.47119141	-1.09423828	+59.41406250	-1.58203125	-65.12695313	+1276	+9.00439453	-4.63183594	-0.83056641	+11.05224609	-12.06298828	+13.44726563	+1240	+6.83349609	-9.06152344	-0.82617188	+62.92968750	+4.96582031	-27.02636719	+1664
+1458240586.25720000	+8.96044922	-5.47119141	-1.08984375	+59.39208984	-1.60400391	-65.17089844	+1276	+9.00878906	-4.63183594	-0.82617188	+11.03027344	-12.08496094	+13.44726563	+1240	+6.83349609	-9.06152344	-0.82617188	+62.90771484	+4.94384766	-27.04833984	+1664
+1458240586.26550010	+8.96044922	-5.47119141	-1.08544922	+59.37011719	-1.60400391	-65.19287109	+1276	+9.00878906	-4.63183594	-0.82617188	+11.03027344	-12.10693359	+13.42529297	+1244	+6.83349609	-9.06152344	-0.82617188	+62.86376953	+4.92187500	-27.04833984	+1664
+1458240586.26970010	+8.96484375	-5.47119141	-1.08544922	+59.37011719	-1.62597656	-65.21484375	+1276	+9.01318359	-4.63183594	-0.82617188	+11.00830078	-12.12890625	+13.42529297	+1244	+6.83349609	-9.06591797	-0.82617188	+62.86376953	+4.92187500	-27.04833984	+1664
+1458240586.27379990	+8.96484375	-5.47119141	-1.08544922	+59.37011719	-1.62597656	-65.23681641	+1276	+9.01318359	-4.63183594	-0.82177734	+11.00830078	-12.12890625	+13.42529297	+1244	+6.83349609	-9.06591797	-0.82617188	+62.84179688	+4.89990234	-27.04833984	+1664
+1458240586.27800010	+8.96484375	-5.47119141	-1.08544922	+59.34814453	-1.62597656	-65.23681641	+1280	+9.01318359	-4.63183594	-0.82177734	+11.00830078	-12.15087891	+13.42529297	+1244	+6.82910156	-9.06591797	-0.83056641	+62.84179688	+4.89990234	-27.04833984	+1664
+1458240586.28629990	+8.96484375	-5.47119141	-1.08105469	+59.34814453	-1.64794922	-65.25878906	+1280	+9.01757813	-4.63183594	-0.81738281	+10.98632813	-12.17285156	+13.42529297	+1244	+6.82910156	-9.06591797	-0.83056641	+62.79785156	+4.87792969	-27.04833984	+1660
+1458240586.29049990	+8.96484375	-5.47119141	-1.08105469	+59.32617188	-1.66992188	-65.28076172	+1284	+9.01757813	-4.63183594	-0.81738281	+10.98632813	-12.19482422	+13.42529297	+1248	+6.82910156	-9.06591797	-0.83056641	+62.79785156	+4.85595703	-27.04833984	+1660
+1458240586.29469990	+8.96484375	-5.47119141	-1.08105469	+59.32617188	-1.66992188	-65.28076172	+1284	+9.01757813	-4.63183594	-0.81738281	+10.98632813	-12.21679688	+13.42529297	+1248	+6.82910156	-9.06591797	-0.83056641	+62.77587891	+4.85595703	-27.07031250	+1660
+1458240586.30300000	+8.96923828	-5.47119141	-1.07666016	+59.30419922	-1.69189453	-65.30273438	+1288	+9.02197266	-4.63183594	-0.81298828	+10.96435547	-12.23876953	+13.42529297	+1248	+6.82910156	-9.06591797	-0.83056641	+62.77587891	+4.83398438	-27.09228516	+1660
+1458240586.30720000	+8.96923828	-5.47119141	-1.07666016	+59.30419922	-1.71386719	-65.30273438	+1288	+9.02197266	-4.63183594	-0.81298828	+10.96435547	-12.26074219	+13.42529297	+1252	+6.83349609	-9.06591797	-0.83056641	+62.77587891	+4.81201172	-27.11425781	+1660
+1458240586.31130000	+8.96923828	-5.47119141	-1.07666016	+59.30419922	-1.73583984	-65.32470703	+1288	+9.02197266	-4.63183594	-0.81298828	+10.94238281	-12.28271484	+13.42529297	+1252	+6.83349609	-9.06591797	-0.83056641	+62.77587891	+4.81201172	-27.13623047	+1660
+1458240586.31550000	+8.97363281	-5.47119141	-1.07666016	+59.28222656	-1.73583984	-65.32470703	+1288	+9.02197266	-4.63183594	-0.81298828	+10.94238281	-12.28271484	+13.42529297	+1252	+6.83789063	-9.06152344	-0.82617188	+62.77587891	+4.79003906	-27.13623047	+1660
+1458240586.32380010	+8.97363281	-5.47119141	-1.07666016	+59.26025391	-1.77978516	-65.34667969	+1292	+9.02636719	-4.63183594	-0.80859375	+10.94238281	-12.32666016	+13.44726563	+1252	+6.84228516	-9.06152344	-0.82617188	+62.79785156	+4.79003906	-27.20214844	+1660
+1458240586.32800010	+8.97363281	-5.47119141	-1.07666016	+59.26025391	-1.77978516	-65.34667969	+1292	+9.02636719	-4.63183594	-0.80859375	+10.92041016	-12.32666016	+13.44726563	+1252	+6.84667969	-9.06152344	-0.82177734	+62.79785156	+4.79003906	-27.22412109	+1664
+1458240586.33209990	+8.97802734	-5.47119141	-1.07226563	+59.26025391	-1.80175781	-65.34667969	+1292	+9.02636719	-4.63183594	-0.80859375	+10.92041016	-12.34863281	+13.44726563	+1252	+6.84667969	-9.05712891	-0.82177734	+62.81982422	+4.76806641	-27.24609375	+1664
+1458240586.34050010	+8.97802734	-5.47119141	-1.07226563	+59.23828125	-1.82373047	-65.36865234	+1292	+9.03076172	-4.63183594	-0.80859375	+10.92041016	-12.37060547	+13.44726563	+1252	+6.85107422	-9.05712891	-0.81738281	+62.84179688	+4.76806641	-27.29003906	+1668
