# Supplementary material for: A direct effect of perception on action when grasping a cup
Source: Sci Rep. 2018 Jan 9;8:171. doi: 10.1038/s41598-017-18591-5 (PMC5760564; doi:10.1038/s41598-017-18591-5)
Supplement: Supplementary file 6 — Supplementary Information [file 41598_2017_18591_MOESM6_ESM.zip › SciRep_Data/S02instruct/S02_100instruct_Tr50.dat]

+1000000000000.00000000	+0.00000000	+0.00000000	+0.00000000	+0.00000000	+0.00000000	+0.00000000	+0	+0.00000000	+0.00000000	+0.00000000	+0.00000000	+0.00000000	+0.00000000	+0	+0.00000000	+0.00000000	+0.00000000	+0.00000000	+0.00000000	+0.00000000	+0
+1458241096.27070000	+9.80419922	-6.23583984	-0.59326172	+45.54931641	-6.43798828	-64.11621094	+2604	+9.70312500	-5.44482422	-0.32958984	+1.45019531	-20.65429688	+15.88623047	+2172	+7.25537109	-9.74707031	-0.56689453	+57.91992188	+0.02197266	-30.84960938	+1700
+1458241096.27909990	+9.80859375	-6.23583984	-0.58886719	+45.54931641	-6.43798828	-64.11621094	+2604	+9.70312500	-5.44921875	-0.32958984	+1.45019531	-20.67626953	+15.88623047	+2176	+7.25537109	-9.74707031	-0.56250000	+57.91992188	+0.02197266	-30.87158203	+1700
+1458241096.28320000	+9.80859375	-6.24023438	-0.58886719	+45.54931641	-6.45996094	-64.11621094	+2604	+9.70312500	-5.44921875	-0.32958984	+1.45019531	-20.67626953	+15.88623047	+2176	+7.25976563	-9.74707031	-0.56250000	+57.91992188	+0.02197266	-30.87158203	+1700
+1458241096.28740000	+9.80859375	-6.24023438	-0.58886719	+45.57128906	-6.45996094	-64.13818359	+2604	+9.70312500	-5.44921875	-0.32958984	+1.45019531	-20.67626953	+15.86425781	+2176	+7.25537109	-9.75146484	-0.56250000	+57.89794922	+0.02197266	-30.89355469	+1700
+1458241096.29150010	+9.80859375	-6.24023438	-0.58886719	+45.57128906	-6.45996094	-64.13818359	+2608	+9.70312500	-5.44921875	-0.32958984	+1.45019531	-20.69824219	+15.86425781	+2176	+7.25537109	-9.75146484	-0.56250000	+57.89794922	+0.02197266	-30.89355469	+1704
+1458241096.29570010	+9.80859375	-6.24023438	-0.58886719	+45.57128906	-6.45996094	-64.16015625	+2608	+9.70312500	-5.45361328	-0.32958984	+1.45019531	-20.69824219	+15.86425781	+2176	+7.25537109	-9.75146484	-0.56250000	+57.87597656	+0.02197266	-30.89355469	+1704
+1458241096.29990010	+9.80859375	-6.24023438	-0.58886719	+45.57128906	-6.48193359	-64.16015625	+2608	+9.70751953	-5.45361328	-0.32958984	+1.47216797	-20.72021484	+15.84228516	+2176	+7.25537109	-9.75585938	-0.56250000	+57.87597656	+0.02197266	-30.89355469	+1704
+1458241107.16190000	+9.87451172	-6.14794922	-0.43066406	+47.87841797	-9.71191406	-64.31396484	+2912	+9.74267578	-5.38769531	-0.14941406	+1.51611328	-23.26904297	+17.68798828	+2432	+7.36962891	-9.75585938	-0.50097656	+58.24951172	-1.66992188	-32.36572266	+1760
+1458241107.17020010	+9.87451172	-6.14794922	-0.43066406	+47.87841797	-9.73388672	-64.31396484	+2912	+9.74267578	-5.38769531	-0.14941406	+1.51611328	-23.26904297	+17.70996094	+2432	+7.36962891	-9.75585938	-0.49658203	+58.29345703	-1.66992188	-32.38769531	+1764
+1458241107.17849990	+9.87890625	-6.14794922	-0.43066406	+47.87841797	-9.75585938	-64.31396484	+2912	+9.74267578	-5.38769531	-0.14941406	+1.51611328	-23.26904297	+17.73193359	+2432	+7.37402344	-9.75585938	-0.49218750	+58.31542969	-1.64794922	-32.40966797	+1764
+1458241107.18269990	+9.87890625	-6.15234375	-0.43066406	+47.87841797	-9.75585938	-64.29199219	+2912	+9.74267578	-5.38769531	-0.15380859	+1.49414063	-23.26904297	+17.75390625	+2432	+7.37841797	-9.75146484	-0.48779297	+58.33740234	-1.64794922	-32.43164063	+1764
+1458241107.19100000	+9.87890625	-6.15234375	-0.43505859	+47.90039063	-9.77783203	-64.29199219	+2912	+9.74267578	-5.38769531	-0.15380859	+1.49414063	-23.29101563	+17.79785156	+2432	+7.38281250	-9.75146484	-0.48339844	+58.38134766	-1.62597656	-32.45361328	+1768
+1458241107.19930010	+9.87890625	-6.15234375	-0.43505859	+47.90039063	-9.79980469	-64.27001953	+2916	+9.74267578	-5.38769531	-0.15380859	+1.47216797	-23.29101563	+17.84179688	+2436	+7.39160156	-9.74707031	-0.47900391	+58.46923828	-1.60400391	-32.49755859	+1772
+1458241107.20770000	+9.87890625	-6.15234375	-0.43505859	+47.90039063	-9.82177734	-64.27001953	+2916	+9.74267578	-5.38769531	-0.15380859	+1.47216797	-23.29101563	+17.86376953	+2436	+7.39599609	-9.74267578	-0.47460938	+58.51318359	-1.60400391	-32.51953125	+1780
+1458241107.21600010	+9.87890625	-6.15234375	-0.43505859	+47.92236328	-9.82177734	-64.24804688	+2920	+9.74267578	-5.38769531	-0.14941406	+1.47216797	-23.29101563	+17.88574219	+2436	+7.40039063	-9.74267578	-0.47460938	+58.51318359	-1.60400391	-32.51953125	+1780
+1458241107.22429990	+9.87890625	-6.15234375	-0.43505859	+47.92236328	-9.82177734	-64.24804688	+2920	+9.74267578	-5.38769531	-0.14941406	+1.47216797	-23.29101563	+17.86376953	+2440	+7.39599609	-9.74267578	-0.47900391	+58.49121094	-1.62597656	-32.49755859	+1784
+1458241107.23270010	+9.87890625	-6.15234375	-0.43505859	+47.92236328	-9.82177734	-64.24804688	+2920	+9.74267578	-5.38769531	-0.14941406	+1.47216797	-23.29101563	+17.86376953	+2440	+7.39599609	-9.74267578	-0.47900391	+58.46923828	-1.62597656	-32.49755859	+1788
+1458241107.24099990	+9.87890625	-6.15234375	-0.43505859	+47.92236328	-9.82177734	-64.24804688	+2920	+9.74267578	-5.38769531	-0.14941406	+1.47216797	-23.29101563	+17.86376953	+2440	+7.39160156	-9.74707031	-0.48339844	+58.44726563	-1.62597656	-32.47558594	+1788
+1458241107.24519990	+9.87890625	-6.15234375	-0.43505859	+47.92236328	-9.82177734	-64.24804688	+2920	+9.74267578	-5.38769531	-0.14941406	+1.49414063	-23.29101563	+17.86376953	+2440	+7.39160156	-9.74707031	-0.48339844	+58.44726563	-1.62597656	-32.47558594	+1788
+1458241107.25350000	+9.87890625	-6.15234375	-0.43505859	+47.92236328	-9.82177734	-64.22607422	+2924	+9.74267578	-5.38769531	-0.14941406	+1.49414063	-23.29101563	+17.86376953	+2444	+7.39160156	-9.74707031	-0.48339844	+58.42529297	-1.64794922	-32.47558594	+1788
+1458241107.26180010	+9.87890625	-6.15234375	-0.43505859	+47.92236328	-9.82177734	-64.22607422	+2924	+9.74267578	-5.38769531	-0.14501953	+1.49414063	-23.29101563	+17.86376953	+2444	+7.38720703	-9.74707031	-0.48339844	+58.42529297	-1.64794922	-32.45361328	+1788
+1458241107.27010010	+9.87890625	-6.15234375	-0.43505859	+47.92236328	-9.82177734	-64.22607422	+2924	+9.74267578	-5.38769531	-0.14501953	+1.49414063	-23.29101563	+17.86376953	+2444	+7.38720703	-9.74707031	-0.48339844	+58.42529297	-1.64794922	-32.45361328	+1788
+1458241107.28259990	+9.87890625	-6.15234375	-0.43505859	+47.94433594	-9.84375000	-64.22607422	+2924	+9.74267578	-5.38769531	-0.14501953	+1.49414063	-23.29101563	+17.86376953	+2444	+7.38720703	-9.74707031	-0.48339844	+58.42529297	-1.64794922	-32.47558594	+1788
+1458241107.29099990	+9.87890625	-6.15234375	-0.43505859	+47.94433594	-9.84375000	-64.22607422	+2924	+9.74267578	-5.38769531	-0.14501953	+1.47216797	-23.29101563	+17.86376953	+2444	+7.38720703	-9.74707031	-0.48339844	+58.42529297	-1.64794922	-32.47558594	+1788
+1458241107.29930000	+9.87890625	-6.15234375	-0.43505859	+47.94433594	-9.84375000	-64.22607422	+2924	+9.74267578	-5.38769531	-0.14941406	+1.47216797	-23.29101563	+17.88574219	+2444	+7.39160156	-9.74707031	-0.48339844	+58.42529297	-1.64794922	-32.47558594	+1788
+1458241107.30760000	+9.87890625	-6.14794922	-0.43505859	+47.94433594	-9.84375000	-64.22607422	+2924	+9.74267578	-5.38769531	-0.14941406	+1.47216797	-23.29101563	+17.88574219	+2444	+7.39160156	-9.74707031	-0.48339844	+58.44726563	-1.62597656	-32.47558594	+1788
+1458241107.31600000	+9.87890625	-6.14794922	-0.43505859	+47.94433594	-9.84375000	-64.22607422	+2924	+9.74267578	-5.38769531	-0.14941406	+1.47216797	-23.29101563	+17.88574219	+2444	+7.39160156	-9.74707031	-0.48339844	+58.44726563	-1.62597656	-32.49755859	+1788
+1458241107.32430010	+9.87890625	-6.14794922	-0.43505859	+47.94433594	-9.86572266	-64.22607422	+2924	+9.74267578	-5.38769531	-0.14941406	+1.47216797	-23.29101563	+17.88574219	+2444	+7.39160156	-9.74707031	-0.48339844	+58.44726563	-1.62597656	-32.49755859	+1788
+1458241107.32850000	+9.87890625	-6.14794922	-0.43505859	+47.94433594	-9.86572266	-64.22607422	+2924	+9.74267578	-5.38769531	-0.14941406	+1.47216797	-23.29101563	+17.88574219	+2444	+7.39160156	-9.74707031	-0.48339844	+58.42529297	-1.64794922	-32.49755859	+1788
+1458241107.33680010	+9.87890625	-6.14794922	-0.43505859	+47.94433594	-9.86572266	-64.22607422	+2928	+9.74267578	-5.38769531	-0.14941406	+1.49414063	-23.29101563	+17.88574219	+2444	+7.38720703	-9.74707031	-0.48339844	+58.42529297	-1.64794922	-32.49755859	+1788
+1458241107.34509990	+9.87890625	-6.14794922	-0.43505859	+47.94433594	-9.86572266	-64.22607422	+2928	+9.74267578	-5.38769531	-0.14941406	+1.49414063	-23.29101563	+17.88574219	+2444	+7.38720703	-9.74707031	-0.48339844	+58.42529297	-1.64794922	-32.47558594	+1788
+1458241107.35340000	+9.87890625	-6.14794922	-0.43505859	+47.94433594	-9.84375000	-64.22607422	+2928	+9.74267578	-5.38769531	-0.14501953	+1.49414063	-23.29101563	+17.88574219	+2444	+7.38720703	-9.74707031	-0.48779297	+58.40332031	-1.64794922	-32.47558594	+1788
+1458241107.36180000	+9.87890625	-6.14794922	-0.43505859	+47.94433594	-9.84375000	-64.22607422	+2928	+9.74707031	-5.38769531	-0.14501953	+1.49414063	-23.29101563	+17.86376953	+2444	+7.38281250	-9.75146484	-0.48779297	+58.38134766	-1.66992188	-32.47558594	+1788
+1458241107.36590000	+9.87890625	-6.14794922	-0.43505859	+47.94433594	-9.84375000	-64.22607422	+2928	+9.74707031	-5.38769531	-0.14501953	+1.49414063	-23.29101563	+17.86376953	+2444	+7.38281250	-9.75146484	-0.48779297	+58.38134766	-1.66992188	-32.45361328	+1788
+1458241107.37430000	+9.87890625	-6.14794922	-0.43505859	+47.96630859	-9.84375000	-64.24804688	+2928	+9.74707031	-5.38769531	-0.14501953	+1.49414063	-23.29101563	+17.86376953	+2444	+7.38281250	-9.75146484	-0.48779297	+58.35937500	-1.66992188	-32.45361328	+1788
+1458241107.38260010	+9.87890625	-6.14794922	-0.43505859	+47.96630859	-9.84375000	-64.24804688	+2928	+9.74707031	-5.38769531	-0.14501953	+1.49414063	-23.29101563	+17.86376953	+2444	+7.37841797	-9.75146484	-0.49218750	+58.35937500	-1.66992188	-32.45361328	+1788
+1458241107.39089990	+9.87890625	-6.14794922	-0.43505859	+47.96630859	-9.84375000	-64.24804688	+2928	+9.74707031	-5.38769531	-0.14501953	+1.51611328	-23.31298828	+17.84179688	+2444	+7.37841797	-9.75146484	-0.49218750	+58.33740234	-1.69189453	-32.45361328	+1784
+1458241107.39930010	+9.87890625	-6.14794922	-0.43505859	+47.96630859	-9.84375000	-64.24804688	+2928	+9.74707031	-5.38769531	-0.14501953	+1.51611328	-23.31298828	+17.84179688	+2444	+7.37841797	-9.75146484	-0.49218750	+58.35937500	-1.69189453	-32.45361328	+1784
+1458241107.41179990	+9.87890625	-6.14794922	-0.43505859	+47.94433594	-9.84375000	-64.24804688	+2928	+9.74707031	-5.38769531	-0.14501953	+1.51611328	-23.31298828	+17.84179688	+2444	+7.38281250	-9.75146484	-0.49218750	+58.35937500	-1.66992188	-32.45361328	+1780
+1458241107.41590000	+9.87890625	-6.14794922	-0.43505859	+47.94433594	-9.84375000	-64.24804688	+2928	+9.74707031	-5.38769531	-0.14501953	+1.51611328	-23.31298828	+17.84179688	+2444	+7.38281250	-9.75146484	-0.49218750	+58.35937500	-1.66992188	-32.45361328	+1780
+1458241107.42420010	+9.87890625	-6.14794922	-0.43505859	+47.94433594	-9.84375000	-64.24804688	+2928	+9.74707031	-5.38769531	-0.14501953	+1.51611328	-23.31298828	+17.84179688	+2444	+7.38281250	-9.75146484	-0.48779297	+58.35937500	-1.66992188	-32.47558594	+1780
+1458241107.43260000	+9.87890625	-6.14794922	-0.43505859	+47.94433594	-9.84375000	-64.24804688	+2928	+9.74707031	-5.38769531	-0.14501953	+1.51611328	-23.31298828	+17.84179688	+2444	+7.38281250	-9.75146484	-0.48779297	+58.38134766	-1.66992188	-32.47558594	+1780
+1458241107.44090010	+9.87890625	-6.14794922	-0.43505859	+47.94433594	-9.84375000	-64.24804688	+2928	+9.74707031	-5.38330078	-0.14501953	+1.51611328	-23.31298828	+17.84179688	+2440	+7.38281250	-9.75146484	-0.48779297	+58.38134766	-1.66992188	-32.47558594	+1780
+1458241107.44919990	+9.87890625	-6.14794922	-0.43505859	+47.94433594	-9.84375000	-64.24804688	+2928	+9.74707031	-5.38330078	-0.14501953	+1.51611328	-23.31298828	+17.84179688	+2440	+7.38281250	-9.75146484	-0.48779297	+58.38134766	-1.66992188	-32.47558594	+1780
+1458241107.45760010	+9.87890625	-6.14794922	-0.43505859	+47.94433594	-9.84375000	-64.27001953	+2928	+9.74707031	-5.38330078	-0.14501953	+1.51611328	-23.31298828	+17.81982422	+2440	+7.38281250	-9.75146484	-0.48779297	+58.35937500	-1.66992188	-32.47558594	+1776
+1458241107.46170000	+9.87890625	-6.14794922	-0.43505859	+47.94433594	-9.84375000	-64.27001953	+2928	+9.74707031	-5.38330078	-0.14501953	+1.53808594	-23.31298828	+17.81982422	+2440	+7.38281250	-9.75146484	-0.48779297	+58.35937500	-1.69189453	-32.47558594	+1776
+1458241107.47009990	+9.87890625	-6.14794922	-0.43505859	+47.94433594	-9.84375000	-64.27001953	+2928	+9.74707031	-5.38330078	-0.14501953	+1.53808594	-23.31298828	+17.81982422	+2440	+7.37841797	-9.75146484	-0.49218750	+58.33740234	-1.69189453	-32.45361328	+1776
+1458241107.47840000	+9.87890625	-6.14794922	-0.43505859	+47.94433594	-9.84375000	-64.27001953	+2928	+9.74707031	-5.38330078	-0.14501953	+1.53808594	-23.31298828	+17.79785156	+2440	+7.37841797	-9.75146484	-0.49218750	+58.33740234	-1.69189453	-32.45361328	+1776
+1458241107.48670010	+9.87890625	-6.14794922	-0.43505859	+47.94433594	-9.84375000	-64.29199219	+2928	+9.74707031	-5.38330078	-0.14501953	+1.53808594	-23.31298828	+17.77587891	+2440	+7.37841797	-9.75585938	-0.49218750	+58.31542969	-1.69189453	-32.45361328	+1776
+1458241107.49510000	+9.87890625	-6.14794922	-0.43066406	+47.94433594	-9.84375000	-64.29199219	+2928	+9.74707031	-5.38330078	-0.14501953	+1.53808594	-23.33496094	+17.77587891	+2440	+7.37402344	-9.75585938	-0.49218750	+58.31542969	-1.69189453	-32.45361328	+1776
+1458241107.50340010	+9.87890625	-6.14794922	-0.43066406	+47.94433594	-9.84375000	-64.29199219	+2928	+9.74707031	-5.38330078	-0.14501953	+1.56005859	-23.33496094	+17.75390625	+2440	+7.37402344	-9.75585938	-0.49218750	+58.31542969	-1.71386719	-32.45361328	+1772
+1458241107.51169990	+9.87890625	-6.14794922	-0.43066406	+47.94433594	-9.84375000	-64.31396484	+2928	+9.74707031	-5.38330078	-0.14501953	+1.56005859	-23.33496094	+17.75390625	+2440	+7.37402344	-9.75585938	-0.49218750	+58.31542969	-1.71386719	-32.45361328	+1772
+1458241107.52000000	+9.87890625	-6.14794922	-0.43066406	+47.94433594	-9.84375000	-64.31396484	+2928	+9.74707031	-5.38330078	-0.14501953	+1.56005859	-23.33496094	+17.75390625	+2440	+7.37402344	-9.75585938	-0.49218750	+58.31542969	-1.71386719	-32.45361328	+1772
+1458241107.52839990	+9.87890625	-6.14794922	-0.43066406	+47.94433594	-9.84375000	-64.31396484	+2928	+9.74707031	-5.38330078	-0.14501953	+1.56005859	-23.33496094	+17.75390625	+2440	+7.37841797	-9.75585938	-0.49218750	+58.31542969	-1.71386719	-32.47558594	+1772
+1458241107.53670000	+9.87890625	-6.14794922	-0.43066406	+47.94433594	-9.84375000	-64.31396484	+2928	+9.74707031	-5.38330078	-0.14501953	+1.53808594	-23.33496094	+17.75390625	+2440	+7.37841797	-9.75585938	-0.49218750	+58.33740234	-1.71386719	-32.47558594	+1772
+1458241107.54500010	+9.87890625	-6.14794922	-0.43066406	+47.92236328	-9.84375000	-64.31396484	+2928	+9.74707031	-5.38330078	-0.14501953	+1.53808594	-23.33496094	+17.75390625	+2440	+7.37841797	-9.75146484	-0.48779297	+58.33740234	-1.69189453	-32.49755859	+1772
+1458241107.54920010	+9.87890625	-6.14794922	-0.43066406	+47.92236328	-9.84375000	-64.31396484	+2928	+9.74707031	-5.38330078	-0.14501953	+1.53808594	-23.33496094	+17.75390625	+2440	+7.38281250	-9.75146484	-0.48779297	+58.35937500	-1.69189453	-32.49755859	+1772
+1458241107.55749990	+9.87890625	-6.14794922	-0.43066406	+47.92236328	-9.86572266	-64.31396484	+2928	+9.74707031	-5.38330078	-0.14501953	+1.53808594	-23.33496094	+17.75390625	+2440	+7.38281250	-9.75146484	-0.48779297	+58.35937500	-1.69189453	-32.49755859	+1772
+1458241107.56590010	+9.87890625	-6.14794922	-0.43066406	+47.94433594	-9.86572266	-64.33593750	+2928	+9.74707031	-5.38330078	-0.14501953	+1.53808594	-23.33496094	+17.75390625	+2440	+7.38281250	-9.75146484	-0.48779297	+58.35937500	-1.69189453	-32.51953125	+1772
+1458241107.56999990	+9.87890625	-6.14794922	-0.43066406	+47.94433594	-9.86572266	-64.33593750	+2928	+9.74707031	-5.38330078	-0.14501953	+1.53808594	-23.33496094	+17.75390625	+2440	+7.38281250	-9.75146484	-0.48779297	+58.35937500	-1.69189453	-32.51953125	+1772
+1458241107.57830000	+9.87890625	-6.14794922	-0.43066406	+47.94433594	-9.86572266	-64.33593750	+2928	+9.74707031	-5.38330078	-0.14501953	+1.53808594	-23.33496094	+17.75390625	+2440	+7.38281250	-9.75585938	-0.48779297	+58.33740234	-1.71386719	-32.51953125	+1772
+1458241107.58670000	+9.87890625	-6.14794922	-0.43066406	+47.94433594	-9.84375000	-64.33593750	+2928	+9.74707031	-5.38330078	-0.14501953	+1.56005859	-23.33496094	+17.75390625	+2440	+7.37841797	-9.75585938	-0.48779297	+58.33740234	-1.71386719	-32.49755859	+1772
+1458241107.59500000	+9.87890625	-6.14794922	-0.43066406	+47.94433594	-9.84375000	-64.33593750	+2928	+9.74707031	-5.38330078	-0.14501953	+1.56005859	-23.33496094	+17.73193359	+2440	+7.37841797	-9.75585938	-0.49218750	+58.31542969	-1.71386719	-32.49755859	+1768
+1458241107.60750010	+9.87890625	-6.14794922	-0.43066406	+47.94433594	-9.84375000	-64.33593750	+2928	+9.74707031	-5.38769531	-0.14501953	+1.56005859	-23.33496094	+17.73193359	+2440	+7.37402344	-9.75585938	-0.49218750	+58.29345703	-1.73583984	-32.49755859	+1768
+1458241107.61579990	+9.87890625	-6.14794922	-0.43066406	+47.96630859	-9.84375000	-64.33593750	+2928	+9.74707031	-5.38769531	-0.14501953	+1.56005859	-23.33496094	+17.73193359	+2440	+7.37402344	-9.75585938	-0.49218750	+58.29345703	-1.73583984	-32.49755859	+1768
+1458241107.62420010	+9.87890625	-6.14794922	-0.43066406	+47.96630859	-9.84375000	-64.33593750	+2928	+9.74707031	-5.38769531	-0.14501953	+1.56005859	-23.33496094	+17.73193359	+2440	+7.37402344	-9.76025391	-0.49218750	+58.27148438	-1.73583984	-32.49755859	+1768
+1458241107.63249990	+9.87890625	-6.14794922	-0.43066406	+47.96630859	-9.84375000	-64.33593750	+2928	+9.74707031	-5.38769531	-0.14501953	+1.56005859	-23.33496094	+17.73193359	+2440	+7.37402344	-9.76025391	-0.49218750	+58.27148438	-1.73583984	-32.49755859	+1768
+1458241107.64080000	+9.87890625	-6.14794922	-0.43066406	+47.96630859	-9.84375000	-64.33593750	+2928	+9.74707031	-5.38769531	-0.14501953	+1.53808594	-23.33496094	+17.73193359	+2440	+7.37402344	-9.76025391	-0.49218750	+58.29345703	-1.73583984	-32.49755859	+1764
+1458241107.64920000	+9.87890625	-6.14794922	-0.43066406	+47.96630859	-9.84375000	-64.33593750	+2928	+9.74707031	-5.38769531	-0.14501953	+1.53808594	-23.33496094	+17.75390625	+2440	+7.37841797	-9.76025391	-0.49218750	+58.29345703	-1.73583984	-32.51953125	+1764
+1458241107.65750000	+9.87890625	-6.14794922	-0.43066406	+47.98828125	-9.84375000	-64.33593750	+2928	+9.74707031	-5.38769531	-0.14501953	+1.53808594	-23.33496094	+17.75390625	+2440	+7.37841797	-9.75585938	-0.48779297	+58.29345703	-1.73583984	-32.51953125	+1764
+1458241107.66580010	+9.87890625	-6.14794922	-0.43066406	+47.98828125	-9.86572266	-64.33593750	+2928	+9.74707031	-5.38769531	-0.14501953	+1.51611328	-23.33496094	+17.77587891	+2444	+7.37841797	-9.75585938	-0.48779297	+58.31542969	-1.73583984	-32.54150391	+1768
+1458241107.67000010	+9.87890625	-6.14794922	-0.43066406	+47.98828125	-9.86572266	-64.33593750	+2932	+9.74707031	-5.38769531	-0.14501953	+1.51611328	-23.33496094	+17.79785156	+2444	+7.37841797	-9.75585938	-0.48779297	+58.31542969	-1.73583984	-32.54150391	+1768
+1458241107.67829990	+9.87890625	-6.14794922	-0.43066406	+47.98828125	-9.86572266	-64.33593750	+2932	+9.74707031	-5.38769531	-0.14501953	+1.51611328	-23.33496094	+17.81982422	+2444	+7.38281250	-9.75585938	-0.48779297	+58.31542969	-1.73583984	-32.54150391	+1768
+1458241107.68660000	+9.87890625	-6.14794922	-0.43066406	+48.01025391	-9.86572266	-64.33593750	+2932	+9.74707031	-5.38330078	-0.14501953	+1.47216797	-23.31298828	+17.86376953	+2444	+7.38281250	-9.75585938	-0.48779297	+58.31542969	-1.73583984	-32.54150391	+1768
+1458241107.69499990	+9.87890625	-6.14794922	-0.43066406	+48.01025391	-9.88769531	-64.33593750	+2932	+9.74707031	-5.38330078	-0.14062500	+1.40625000	-23.31298828	+17.95166016	+2448	+7.38281250	-9.75585938	-0.48779297	+58.31542969	-1.75781250	-32.54150391	+1768
+1458241107.70330000	+9.87890625	-6.14355469	-0.43066406	+48.03222656	-9.88769531	-64.31396484	+2932	+9.75146484	-5.37890625	-0.14062500	+1.31835938	-23.29101563	+18.03955078	+2448	+7.38281250	-9.75585938	-0.49218750	+58.29345703	-1.77978516	-32.51953125	+1768
+1458241107.71160010	+9.88330078	-6.14355469	-0.43066406	+48.03222656	-9.90966797	-64.29199219	+2932	+9.76025391	-5.37451172	-0.13183594	+1.09863281	-23.26904297	+18.17138672	+2452	+7.38281250	-9.75585938	-0.49658203	+58.24951172	-1.82373047	-32.47558594	+1768
+1458241107.72000000	+9.88769531	-6.13916016	-0.42626953	+48.05419922	-9.97558594	-64.24804688	+2932	+9.77783203	-5.37011719	-0.12744141	+0.76904297	-23.24707031	+18.32519531	+2460	+7.37841797	-9.75146484	-0.50537109	+58.13964844	-1.93359375	-32.43164063	+1768
+1458241107.72410010	+9.89208984	-6.13916016	-0.42626953	+48.07617188	-10.01953125	-64.20410156	+2936	+9.78662109	-5.36572266	-0.12304688	+0.59326172	-23.22509766	+18.41308594	+2464	+7.38281250	-9.75146484	-0.50976563	+58.05175781	-1.99951172	-32.38769531	+1768
+1458241107.73239990	+9.90966797	-6.13037109	-0.42187500	+48.07617188	-10.23925781	-64.02832031	+2940	+9.81298828	-5.36572266	-0.11865234	+0.06591797	-23.24707031	+18.61083984	+2472	+7.39160156	-9.74707031	-0.52734375	+57.85400391	-2.21923828	-32.27783203	+1772
+1458241107.74079990	+9.93603516	-6.12597656	-0.41308594	+48.07617188	-10.54687500	-63.78662109	+2948	+9.83935547	-5.35693359	-0.11425781	-0.39550781	-23.26904297	+18.78662109	+2484	+7.40917969	-9.73388672	-0.54052734	+57.63427734	-2.46093750	-32.21191406	+1776
+1458241107.74910000	+9.97998047	-6.12158203	-0.39990234	+47.96630859	-11.09619141	-63.30322266	+2960	+9.86572266	-5.35253906	-0.10986328	-0.98876953	-23.29101563	+19.00634766	+2500	+7.44873047	-9.71191406	-0.55371094	+57.39257813	-2.79052734	-32.16796875	+1784
+1458241107.75330000	+9.99755859	-6.12158203	-0.39990234	+47.94433594	-11.27197266	-63.14941406	+2968	+9.88330078	-5.34814453	-0.10986328	-1.25244141	-23.29101563	+19.11621094	+2508	+7.47070313	-9.70312500	-0.55810547	+57.32666016	-2.92236328	-32.16796875	+1788
+1458241107.76160000	+10.03271484	-6.12158203	-0.39990234	+47.83447266	-11.66748047	-62.70996094	+2984	+9.91406250	-5.33935547	-0.10986328	-1.80175781	-23.33496094	+19.35791016	+2528	+7.51904297	-9.67675781	-0.56689453	+57.15087891	-3.22998047	-32.18994141	+1800
+1458241107.76990010	+10.06787109	-6.12158203	-0.39990234	+47.70263672	-11.99707031	-62.35839844	+3000	+9.95361328	-5.32177734	-0.10986328	-2.24121094	-23.40087891	+19.59960938	+2556	+7.56738281	-9.65039063	-0.58886719	+56.95312500	-3.53759766	-32.18994141	+1812
+1458241107.77830000	+10.11181641	-6.11718750	-0.40429688	+47.59277344	-12.28271484	-61.89697266	+3024	+9.99316406	-5.30859375	-0.10986328	-2.59277344	-23.42285156	+19.79736328	+2580	+7.60693359	-9.62841797	-0.61523438	+56.66748047	-3.84521484	-32.16796875	+1824
+1458241107.78239990	+10.12939453	-6.12597656	-0.40869141	+47.41699219	-12.41455078	-61.67724609	+3032	+10.01513672	-5.28662109	-0.10986328	-2.59277344	-23.46679688	+19.86328125	+2596	+7.62890625	-9.61962891	-0.63720703	+56.44775391	-4.02099609	-32.12402344	+1828
+1458241107.79080010	+10.18212891	-6.11718750	-0.42187500	+47.21923828	-12.63427734	-61.12792969	+3060	+10.06787109	-5.26025391	-0.11865234	-2.63671875	-23.53271484	+19.99511719	+2620	+7.66406250	-9.59326172	-0.68554688	+56.00830078	-4.39453125	-32.01416016	+1840
+1458241107.79909990	+10.23486328	-6.12158203	-0.43945313	+46.77978516	-12.76611328	-60.64453125	+3080	+10.12060547	-5.21630859	-0.11865234	-2.30712891	-23.68652344	+20.01708984	+2648	+7.69482422	-9.57568359	-0.74267578	+55.43701172	-4.74609375	-31.86035156	+1844
+1458241107.80329990	+10.26562500	-6.12158203	-0.45263672	+46.60400391	-12.81005859	-60.33691406	+3096	+10.15136719	-5.19433594	-0.12744141	-2.13134766	-23.68652344	+20.01708984	+2664	+7.70800781	-9.56689453	-0.77783203	+55.12939453	-4.92187500	-31.75048828	+1848
+1458241107.81160000	+10.33154297	-6.13476563	-0.47900391	+46.01074219	-12.81005859	-59.83154297	+3112	+10.21289063	-5.14160156	-0.14062500	-1.60400391	-23.79638672	+19.92919922	+2688	+7.74316406	-9.54492188	-0.84375000	+54.42626953	-5.22949219	-31.50878906	+1848
+1458241107.81990000	+10.40625000	-6.14794922	-0.52294922	+45.28564453	-12.70019531	-59.23828125	+3132	+10.28320313	-5.09765625	-0.16699219	-1.14257813	-23.75244141	+19.81933594	+2708	+7.78271484	-9.52294922	-0.92285156	+53.65722656	-5.47119141	-31.20117188	+1848
+1458241107.82820010	+10.48974609	-6.15673828	-0.57128906	+44.56054688	-12.52441406	-58.62304688	+3148	+10.36669922	-5.02734375	-0.20654297	-0.52734375	-23.66455078	+19.66552734	+2732	+7.83105469	-9.48779297	-1.00634766	+52.91015625	-5.64697266	-30.87158203	+1848
+1458241107.83660010	+10.57763672	-6.17871094	-0.61962891	+43.65966797	-12.26074219	-58.20556641	+3156	+10.45019531	-4.97900391	-0.25048828	-0.28564453	-23.55468750	+19.48974609	+2744	+7.88818359	-9.45263672	-1.08105469	+52.14111328	-5.69091797	-30.56396484	+1840
+1458241107.84069990	+10.63037109	-6.18310547	-0.65478516	+43.22021484	-12.08496094	-57.91992188	+3160	+10.50292969	-4.94384766	-0.27685547	-0.08789063	-23.42285156	+19.42382813	+2756	+7.91894531	-9.43066406	-1.11621094	+51.76757813	-5.69091797	-30.43212891	+1840
+1458241107.84910010	+10.73583984	-6.20507813	-0.72070313	+42.23144531	-11.73339844	-57.45849609	+3160	+10.59960938	-4.90429688	-0.33837891	-0.26367188	-23.18115234	+19.22607422	+2760	+8.00244141	-9.38232422	-1.18652344	+51.04248047	-5.60302734	-30.16845703	+1832
+1458241107.85739990	+10.85009766	-6.22265625	-0.79541016	+41.26464844	-11.33789063	-56.99707031	+3160	+10.70947266	-4.85595703	-0.41308594	-0.54931641	-22.89550781	+19.07226563	+2764	+8.09472656	-9.32958984	-1.25244141	+50.36132813	-5.47119141	-29.97070313	+1828
+1458241107.86570000	+10.97314453	-6.23144531	-0.86572266	+40.29785156	-10.96435547	-56.66748047	+3156	+10.83251953	-4.79443359	-0.48779297	-0.85693359	-22.65380859	+18.89648438	+2772	+8.20898438	-9.25488281	-1.30957031	+49.79003906	-5.36132813	-29.86083984	+1828
+1458241107.87410000	+11.10058594	-6.24023438	-0.93603516	+39.37500000	-10.59082031	-56.38183594	+3148	+10.95556641	-4.74609375	-0.56689453	-1.51611328	-22.45605469	+18.69873047	+2780	+8.32324219	-9.18017578	-1.36230469	+49.13085938	-5.20751953	-29.81689453	+1832
+1458241107.87820010	+11.16650391	-6.24023438	-0.97119141	+38.89160156	-10.43701172	-56.25000000	+3144	+11.02148438	-4.71972656	-0.60205078	-1.82373047	-22.39013672	+18.61083984	+2784	+8.38476563	-9.13623047	-1.39306641	+48.82324219	-5.16357422	-29.79492188	+1832
+1458241107.88649990	+11.30273438	-6.23144531	-1.04589844	+38.01269531	-10.12939453	-55.96435547	+3132	+11.15332031	-4.66259766	-0.68115234	-2.46093750	-22.25830078	+18.43505859	+2800	+8.50781250	-9.05712891	-1.45019531	+48.14208984	-5.09765625	-29.77294922	+1840
+1458241107.89490010	+11.43896484	-6.21386719	-1.10742188	+37.15576172	-9.90966797	-55.72265625	+3120	+11.28955078	-4.59228516	-0.74707031	-2.98828125	-22.23632813	+18.28125000	+2812	+8.63085938	-8.96484375	-1.51171875	+47.41699219	-5.11962891	-29.72900391	+1852
+1458241107.90739990	+11.64550781	-6.16552734	-1.19091797	+35.99121094	-9.62402344	-55.34912109	+3104	+11.50488281	-4.47802734	-0.83935547	-3.64746094	-22.32421875	+18.10546875	+2836	+8.80664063	-8.82421875	-1.61279297	+46.23046875	-5.16357422	-29.61914063	+1872
+1458241107.91150000	+11.71582031	-6.14794922	-1.22167969	+35.59570313	-9.53613281	-55.19531250	+3100	+11.57519531	-4.44726563	-0.87011719	-3.84521484	-22.32421875	+18.06152344	+2840	+8.86376953	-8.77587891	-1.65234375	+45.83496094	-5.18554688	-29.50927734	+1884
+1458241107.91989990	+11.84765625	-6.09960938	-1.27001953	+34.87060547	-9.44824219	-54.90966797	+3104	+11.71582031	-4.35498047	-0.91406250	-4.04296875	-22.43408203	+18.01757813	+2856	+8.97363281	-8.67919922	-1.73144531	+44.93408203	-5.25146484	-29.28955078	+1904
+1458241107.92400000	+11.91357422	-6.07324219	-1.29199219	+34.51904297	-9.40429688	-54.73388672	+3108	+11.79052734	-4.31103516	-0.94042969	-4.13085938	-22.41210938	+18.03955078	+2864	+9.03076172	-8.63085938	-1.77539063	+44.51660156	-5.27343750	-29.13574219	+1916
+1458241107.93240000	+12.04980469	-6.01171875	-1.33593750	+33.90380859	-9.40429688	-54.38232422	+3124	+11.93554688	-4.20996094	-0.96679688	-4.19677734	-22.58789063	+18.08349609	+2880	+9.13623047	-8.52539063	-1.85009766	+43.61572266	-5.33935547	-28.89404297	+1940
+1458241107.93650010	+12.12011719	-5.98095703	-1.35351563	+33.59619141	-9.42626953	-54.22851563	+3132	+12.00585938	-4.16162109	-0.98876953	-4.24072266	-22.58789063	+18.12744141	+2888	+9.19335938	-8.47265625	-1.88964844	+43.19824219	-5.36132813	-28.71826172	+1952
+1458241107.94070010	+12.18603516	-5.95019531	-1.36669922	+33.26660156	-9.49218750	-54.07470703	+3144	+12.08056641	-4.11328125	-0.99316406	-4.28466797	-22.69775391	+18.17138672	+2896	+9.25048828	-8.41552734	-1.92480469	+42.80273438	-5.38330078	-28.60839844	+1968
+1458241107.94899990	+12.31787109	-5.86669922	-1.40185547	+32.80517578	-9.66796875	-53.65722656	+3180	+12.22558594	-3.99902344	-1.02392578	-4.28466797	-22.71972656	+18.36914063	+2916	+9.36474609	-8.30126953	-1.99511719	+41.94580078	-5.42724609	-28.30078125	+1996
+1458241107.95320010	+12.38378906	-5.83154297	-1.41503906	+32.51953125	-9.79980469	-53.41552734	+3196	+12.29589844	-3.94628906	-1.02832031	-4.30664063	-22.78564453	+18.47900391	+2924	+9.42626953	-8.23535156	-2.02148438	+41.57226563	-5.47119141	-28.19091797	+2012
+1458241107.95740010	+12.44970703	-5.77880859	-1.42822266	+32.38769531	-9.97558594	-53.21777344	+3216	+12.37060547	-3.88476563	-1.03710938	-4.30664063	-22.80761719	+18.61083984	+2936	+9.48339844	-8.17822266	-2.04785156	+41.15478516	-5.51513672	-28.08105469	+2024
+1458241107.96569990	+12.58593750	-5.69970703	-1.45019531	+31.97021484	-10.48095703	-52.77832031	+3252	+12.51123047	-3.77490234	-1.05029297	-4.41650391	-22.89550781	+18.91845703	+2960	+9.62402344	-8.03759766	-2.09619141	+40.53955078	-5.64697266	-27.88330078	+2060
+1458241107.96980000	+12.65625000	-5.64257813	-1.45898438	+31.90429688	-10.78857422	-52.58056641	+3272	+12.58593750	-3.71337891	-1.05468750	-4.43847656	-22.93945313	+19.09423828	+2972	+9.68554688	-7.96728516	-2.10937500	+40.18798828	-5.71289063	-27.81738281	+2072
+1458241107.97820000	+12.78808594	-5.55029297	-1.46777344	+31.61865234	-11.53564453	-52.18505859	+3308	+12.72656250	-3.60351563	-1.06347656	-4.63623047	-23.00537109	+19.44580078	+3000	+9.83496094	-7.81347656	-2.14013672	+39.66064453	-5.91064453	-27.68554688	+2108
+1458241107.98230000	+12.85400391	-5.49316406	-1.47216797	+31.59667969	-11.95312500	-51.96533203	+3328	+12.79687500	-3.54199219	-1.06347656	-4.70214844	-23.02734375	+19.64355469	+3016	+9.90087891	-7.74316406	-2.15332031	+39.33105469	-5.99853516	-27.59765625	+2120
+1458241107.98650000	+12.91992188	-5.44482422	-1.47216797	+31.48681641	-12.41455078	-51.72363281	+3344	+12.86279297	-3.48925781	-1.07226563	-4.83398438	-23.02734375	+19.84130859	+3028	+9.97558594	-7.66406250	-2.17089844	+39.11132813	-6.13037109	-27.50976563	+2136
+1458241107.99480010	+13.05175781	-5.33496094	-1.48095703	+31.37695313	-13.38134766	-51.30615234	+3380	+12.99902344	-3.36621094	-1.07226563	-5.03173828	-23.11523438	+20.23681641	+3056	+10.11621094	-7.50146484	-2.18847656	+38.58398438	-6.37207031	-27.39990234	+2168
+1458241107.99900010	+13.11767578	-5.28222656	-1.47216797	+31.31103516	-13.93066406	-51.15234375	+3396	+13.06494141	-3.31347656	-1.06787109	-5.18554688	-23.18115234	+20.41259766	+3072	+10.18652344	-7.41796875	-2.20166016	+38.34228516	-6.50390625	-27.31201172	+2180
+1458241108.01149990	+13.30224609	-5.11523438	-1.45898438	+31.22314453	-15.57861328	-50.66894531	+3444	+13.26269531	-3.13330078	-1.06347656	-5.49316406	-23.29101563	+20.93994141	+3120	+10.38867188	-7.18505859	-2.23242188	+37.57324219	-6.85546875	-27.02636719	+2220
+1458241108.01979990	+13.42089844	-5.00097656	-1.45458984	+31.20117188	-16.69921875	-50.38330078	+3480	+13.38574219	-3.00585938	-1.05468750	-5.62500000	-23.37890625	+21.24755859	+3156	+10.50732422	-7.03125000	-2.26318359	+36.97998047	-7.03125000	-26.74072266	+2240
+1458241108.02399990	+13.47802734	-4.94384766	-1.44580078	+31.22314453	-17.29248047	-50.31738281	+3500	+13.44726563	-2.94873047	-1.05029297	-5.71289063	-23.42285156	+21.40136719	+3172	+10.56445313	-6.96093750	-2.28076172	+36.69433594	-7.09716797	-26.56494141	+2252
+1458241108.03230000	+13.58789063	-4.82080078	-1.42822266	+31.33300781	-18.47900391	-50.18554688	+3544	+13.56591797	-2.81689453	-1.03710938	-5.73486328	-23.53271484	+21.64306641	+3212	+10.67431641	-6.81591797	-2.31152344	+36.07910156	-7.20703125	-26.25732422	+2272
+1458241108.03650000	+13.64062500	-4.76367188	-1.41503906	+31.39892578	-19.09423828	-50.18554688	+3568	+13.62304688	-2.75537109	-1.02832031	-5.77880859	-23.57666016	+21.75292969	+3232	+10.72265625	-6.75000000	-2.33349609	+35.74951172	-7.20703125	-26.05957031	+2284
+1458241108.04480000	+13.74609375	-4.64501953	-1.39746094	+31.57470703	-20.28076172	-50.16357422	+3620	+13.74169922	-2.61474609	-1.01074219	-5.71289063	-23.64257813	+21.97265625	+3272	+10.81933594	-6.61816406	-2.37304688	+35.11230469	-7.18505859	-25.68603516	+2304
+1458241108.04900000	+13.79443359	-4.58349609	-1.38867188	+31.70654297	-20.89599609	-50.18554688	+3648	+13.79882813	-2.55322266	-1.00195313	-5.71289063	-23.64257813	+22.08251953	+3292	+10.86767578	-6.55664063	-2.39501953	+34.80468750	-7.16308594	-25.46630859	+2316
+1458241108.05730010	+13.89111328	-4.45166016	-1.37988281	+32.01416016	-22.06054688	-50.20751953	+3704	+13.90429688	-2.41699219	-0.98876953	-5.55908203	-23.64257813	+22.25830078	+3332	+10.95556641	-6.42480469	-2.43017578	+34.23339844	-7.11914063	-25.09277344	+2336
+1458241108.06150010	+13.93945313	-4.39453125	-1.37109375	+32.18994141	-22.69775391	-50.25146484	+3732	+13.95703125	-2.35107422	-0.97998047	-5.51513672	-23.64257813	+22.36816406	+3352	+11.00390625	-6.35888672	-2.44775391	+33.99169922	-7.07519531	-24.87304688	+2348
+1458241108.06979990	+14.03613281	-4.26708984	-1.35351563	+32.56347656	-23.92822266	-50.36132813	+3792	+14.06250000	-2.21044922	-0.96679688	-5.31738281	-23.59863281	+22.56591797	+3392	+11.09619141	-6.22705078	-2.46972656	+33.55224609	-7.00927734	-24.56542969	+2364
+1458241108.07399990	+14.08007813	-4.20996094	-1.34472656	+32.71728516	-24.49951172	-50.42724609	+3820	+14.11083984	-2.14892578	-0.95800781	-5.25146484	-23.57666016	+22.65380859	+3412	+11.14453125	-6.15673828	-2.48291016	+33.35449219	-6.98730469	-24.38964844	+2376
+1458241108.08229990	+14.16796875	-4.08691406	-1.34033203	+33.09082031	-25.62011719	-50.49316406	+3872	+14.21191406	-2.01269531	-0.94921875	-5.03173828	-23.44482422	+22.85156250	+3448	+11.24560547	-6.01611328	-2.49169922	+33.04687500	-6.96533203	-24.14794922	+2396
+1458241108.08649990	+14.21630859	-4.02539063	-1.34472656	+33.24462891	-26.12548828	-50.47119141	+3900	+14.25585938	-1.94677734	-0.94921875	-4.96582031	-23.37890625	+22.96142578	+3468	+11.29394531	-5.94580078	-2.49609375	+32.93701172	-6.96533203	-23.99414063	+2404
+1458241108.09480000	+14.29980469	-3.89794922	-1.34033203	+33.59619141	-27.18017578	-50.49316406	+3948	+14.34375000	-1.81494141	-0.94042969	-4.72412109	-23.20312500	+23.18115234	+3500	+11.39941406	-5.79199219	-2.48291016	+32.80517578	-7.03125000	-23.81835938	+2428
+1458241108.09900000	+14.34375000	-3.84082031	-1.34472656	+33.72802734	-27.66357422	-50.49316406	+3968	+14.38769531	-1.75341797	-0.93603516	-4.63623047	-23.13720703	+23.29101563	+3516	+11.45214844	-5.71289063	-2.47851563	+32.76123047	-7.07519531	-23.70849609	+2440
+1458241108.10730000	+14.43164063	-3.72216797	-1.33593750	+34.01367188	-28.63037109	-50.51513672	+4008	+14.47558594	-1.62597656	-0.92724609	-4.43847656	-23.00537109	+23.51074219	+3552	+11.55761719	-5.55908203	-2.45214844	+32.71728516	-7.20703125	-23.57666016	+2468
+1458241108.11560010	+14.51074219	-3.61230469	-1.33593750	+34.21142578	-29.42138672	-50.47119141	+4044	+14.55908203	-1.51171875	-0.91406250	-4.30664063	-22.87353516	+23.73046875	+3580	+11.65869141	-5.40966797	-2.43017578	+32.69531250	-7.31689453	-23.44482422	+2492
+1458241108.11980010	+14.55029297	-3.55078125	-1.33593750	+34.32128906	-29.79492188	-50.38330078	+4060	+14.59863281	-1.45019531	-0.90966797	-4.19677734	-22.78564453	+23.84033203	+3596	+11.70703125	-5.33496094	-2.41699219	+32.67333984	-7.36083984	-23.35693359	+2504
+1458241108.12389990	+14.58984375	-3.49365234	-1.34033203	+34.38720703	-30.12451172	-50.29541016	+4076	+14.63378906	-1.38867188	-0.90527344	-4.13085938	-22.71972656	+23.95019531	+3612	+11.75537109	-5.26464844	-2.40380859	+32.65136719	-7.42675781	-23.26904297	+2516
+1458241108.13229990	+14.66894531	-3.37939453	-1.31835938	+34.60693359	-30.82763672	-50.29541016	+4104	+14.71289063	-1.27001953	-0.88330078	-3.99902344	-22.65380859	+24.16992188	+3644	+11.84765625	-5.12402344	-2.38183594	+32.62939453	-7.51464844	-23.09326172	+2536
+1458241108.13640000	+14.70849609	-3.32666016	-1.31396484	+34.67285156	-31.09130859	-50.25146484	+4120	+14.75244141	-1.21289063	-0.87011719	-3.95507813	-22.63183594	+24.27978516	+3660	+11.89160156	-5.06250000	-2.37304688	+32.54150391	-7.53662109	-22.98339844	+2548
+1458241108.14479990	+14.78320313	-3.21679688	-1.28759766	+34.84863281	-31.66259766	-50.25146484	+4152	+14.82714844	-1.10302734	-0.83496094	-3.86718750	-22.63183594	+24.45556641	+3696	+11.97070313	-4.94384766	-2.36425781	+32.40966797	-7.53662109	-22.74169922	+2560
+1458241108.14890000	+14.81835938	-3.15966797	-1.28320313	+34.89257813	-31.83837891	-50.16357422	+4164	+14.86230469	-1.05029297	-0.81738281	-3.84521484	-22.63183594	+24.54345703	+3712	+12.01025391	-4.89111328	-2.35986328	+32.29980469	-7.53662109	-22.63183594	+2568
+1458241108.15730000	+14.88427734	-3.05419922	-1.24365234	+35.04638672	-32.27783203	-50.18554688	+4200	+14.93261719	-0.93603516	-0.78222656	-3.73535156	-22.67578125	+24.69726563	+3752	+12.08496094	-4.79003906	-2.36425781	+32.08007813	-7.47070313	-22.32421875	+2576
+1458241108.16140010	+14.91943359	-3.00146484	-1.23046875	+35.09033203	-32.43164063	-50.16357422	+4216	+14.96337891	-0.88330078	-0.76025391	-3.71337891	-22.71972656	+24.76318359	+3768	+12.12011719	-4.74169922	-2.36425781	+31.94824219	-7.42675781	-22.14843750	+2580
+1458241108.16980000	+14.98974609	-2.89599609	-1.17773438	+35.20019531	-32.80517578	-50.20751953	+4260	+15.03808594	-0.77783203	-0.71630859	-3.64746094	-22.82958984	+24.89501953	+3808	+12.19042969	-4.64941406	-2.36425781	+31.68457031	-7.36083984	-21.88476563	+2588
+1458241108.17389990	+15.02490234	-2.85205078	-1.16015625	+35.17822266	-32.91503906	-50.18554688	+4280	+15.07324219	-0.72949219	-0.68994141	-3.62548828	-22.89550781	+24.96093750	+3828	+12.22558594	-4.60986328	-2.36425781	+31.53076172	-7.33886719	-21.75292969	+2588
+1458241108.18230010	+15.08642578	-2.75976563	-1.11181641	+35.15625000	-33.13476563	-50.18554688	+4328	+15.13916016	-0.62841797	-0.63720703	-3.55957031	-23.04931641	+25.07080078	+3868	+12.29150391	-4.52197266	-2.36865234	+31.26708984	-7.29492188	-21.46728516	+2596
+1458241108.18639990	+15.11718750	-2.71582031	-1.08984375	+35.09033203	-33.22265625	-50.11962891	+4348	+15.16992188	-0.58007813	-0.61083984	-3.53759766	-23.13720703	+25.13671875	+3888	+12.32666016	-4.47802734	-2.36865234	+31.13525391	-7.27294922	-21.33544922	+2604
+1458241108.19059990	+15.15234375	-2.67187500	-1.06787109	+35.04638672	-33.33251953	-50.09765625	+4372	+15.20068359	-0.53613281	-0.58886719	-3.51562500	-23.15917969	+25.18066406	+3904	+12.36181641	-4.43408203	-2.36425781	+31.02539063	-7.29492188	-21.22558594	+2608
+1458241108.19890000	+15.21386719	-2.59277344	-1.02392578	+34.87060547	-33.50830078	-49.96582031	+4420	+15.26660156	-0.44384766	-0.53613281	-3.42773438	-23.33496094	+25.31250000	+3940	+12.43652344	-4.33740234	-2.35107422	+30.84960938	-7.38281250	-21.02783203	+2624
+1458241108.20720010	+15.28857422	-2.51367188	-0.97998047	+34.65087891	-33.64013672	-49.81201172	+4460	+15.32812500	-0.35595703	-0.48779297	-3.38378906	-23.48876953	+25.44433594	+3976	+12.51123047	-4.23632813	-2.31591797	+30.73974609	-7.58056641	-20.93994141	+2644
+1458241108.21970010	+15.38085938	-2.41259766	-0.93603516	+34.14550781	-33.75000000	-49.43847656	+4512	+15.41601563	-0.23291016	-0.42187500	-3.31787109	-23.66455078	+25.62011719	+4024	+12.62109375	-4.07812500	-2.25439453	+30.69580078	-7.97607422	-20.83007813	+2680
+1458241108.22810010	+15.43798828	-2.34228516	-0.90966797	+33.81591797	-33.83789063	-49.17480469	+4536	+15.46435547	-0.16259766	-0.38232422	-3.29589844	-23.73046875	+25.75195313	+4052	+12.69580078	-3.96386719	-2.20605469	+30.69580078	-8.30566406	-20.78613281	+2708
+1458241108.23219990	+15.46875000	-2.30712891	-0.89208984	+33.68408203	-33.92578125	-49.08691406	+4552	+15.49072266	-0.12304688	-0.36474609	-3.27392578	-23.77441406	+25.83984375	+4064	+12.73095703	-3.90673828	-2.17968750	+30.73974609	-8.50341797	-20.80810547	+2724
+1458241108.24060010	+15.52587891	-2.24560547	-0.85693359	+33.35449219	-34.01367188	-48.91113281	+4572	+15.54345703	-0.05273438	-0.32080078	-3.27392578	-23.90625000	+25.92773438	+4092	+12.79687500	-3.80566406	-2.12255859	+30.69580078	-8.85498047	-20.80810547	+2752
+1458241108.24470000	+15.55224609	-2.21044922	-0.83935547	+33.24462891	-34.07958984	-48.84521484	+4580	+15.56982422	-0.01757813	-0.29882813	-3.22998047	-23.97216797	+25.97167969	+4108	+12.83203125	-3.75732422	-2.09619141	+30.71777344	-9.03076172	-20.80810547	+2768
+1458241108.25309990	+15.60498047	-2.14892578	-0.81298828	+32.95898438	-34.12353516	-48.69140625	+4600	+15.60937500	+0.05273438	-0.26367188	-3.16406250	-24.08203125	+26.03759766	+4136	+12.89355469	-3.66503906	-2.05664063	+30.65185547	-9.31640625	-20.78613281	+2788
+1458241108.25720000	+15.62695313	-2.11376953	-0.79101563	+32.84912109	-34.21142578	-48.66943359	+4612	+15.63134766	+0.08789063	-0.24169922	-3.14208984	-24.16992188	+26.05957031	+4152	+12.91992188	-3.61669922	-2.03906250	+30.62988281	-9.44824219	-20.76416016	+2800
+1458241108.26560000	+15.66650391	-2.05224609	-0.74707031	+32.62939453	-34.36523438	-48.69140625	+4636	+15.67089844	+0.15380859	-0.19335938	-3.09814453	-24.38964844	+26.08154297	+4184	+12.97265625	-3.54638672	-2.01708984	+30.43212891	-9.64599609	-20.69824219	+2816
+1458241108.26970010	+15.68847656	-2.02148438	-0.71630859	+32.56347656	-34.47509766	-48.75732422	+4648	+15.69287109	+0.18896484	-0.16699219	-3.07617188	-24.54345703	+26.10351563	+4204	+12.99902344	-3.51123047	-2.00830078	+30.36621094	-9.75585938	-20.67626953	+2824
+1458241108.27800010	+15.72802734	-1.97314453	-0.66357422	+32.34375000	-34.60693359	-48.88916016	+4680	+15.73242188	+0.25488281	-0.10986328	-3.03222656	-24.85107422	+26.08154297	+4240	+13.04296875	-3.46728516	-1.99511719	+30.03662109	-9.86572266	-20.58837891	+2832
+1458241108.28220010	+15.75000000	-1.94238281	-0.64160156	+32.25585938	-34.67285156	-48.93310547	+4696	+15.75439453	+0.28564453	-0.08349609	-3.03222656	-25.00488281	+26.05957031	+4260	+13.06494141	-3.44091797	-1.99511719	+29.90478516	-9.88769531	-20.54443359	+2832
+1458241108.28640010	+15.76757813	-1.91601563	-0.61523438	+32.14599609	-34.71679688	-48.99902344	+4716	+15.77636719	+0.31201172	-0.05712891	-3.03222656	-25.15869141	+26.03759766	+4280	+13.08691406	-3.42333984	-1.99511719	+29.72900391	-9.90966797	-20.47851563	+2836
+1458241108.29469990	+15.80273438	-1.86328125	-0.56250000	+31.94824219	-34.89257813	-49.13085938	+4756	+15.81152344	+0.36914063	-0.00439453	-3.07617188	-25.46630859	+26.03759766	+4320	+13.13085938	-3.37939453	-2.00390625	+29.42138672	-9.93164063	-20.34667969	+2840
+1458241108.29889990	+15.81591797	-1.84570313	-0.53173828	+31.79443359	-34.98046875	-49.19677734	+4780	+15.82910156	+0.39111328	+0.02636719	-3.16406250	-25.66406250	+26.03759766	+4340	+13.14843750	-3.36181641	-2.00830078	+29.24560547	-9.93164063	-20.28076172	+2840
+1458241108.30720000	+15.85546875	-1.81054688	-0.48339844	+31.48681641	-35.09033203	-49.26269531	+4824	+15.86865234	+0.43945313	+0.08349609	-3.31787109	-26.01562500	+26.05957031	+4380	+13.18798828	-3.32226563	-2.00830078	+28.95996094	-9.97558594	-20.19287109	+2840
+1458241108.31550000	+15.89501953	-1.77539063	-0.44824219	+31.13525391	-35.11230469	-49.24072266	+4868	+15.90380859	+0.47900391	+0.12744141	-3.51562500	-26.25732422	+26.10351563	+4420	+13.22753906	-3.27832031	-2.00390625	+28.69628906	-10.04150391	-20.10498047	+2844
+1458241108.31970000	+15.91259766	-1.75781250	-0.43945313	+30.95947266	-35.09033203	-49.17480469	+4888	+15.92138672	+0.49658203	+0.14501953	-3.69140625	-26.38916016	+26.12548828	+4436	+13.24511719	-3.25195313	-1.99951172	+28.63037109	-10.06347656	-20.06103516	+2844
+1458241108.32800010	+15.94775391	-1.73144531	-0.41748047	+30.43212891	-35.04638672	-48.97705078	+4924	+15.95214844	+0.52294922	+0.18017578	-4.08691406	-26.58691406	+26.27929688	+4472	+13.28466797	-3.18603516	-1.99072266	+28.54248047	-10.17333984	-19.97314453	+2852
+1458241108.33640000	+15.98730469	-1.70507813	-0.41308594	+29.92675781	-34.95849609	-48.69140625	+4956	+15.98291016	+0.54931641	+0.21093750	-4.54833984	-26.74072266	+26.47705078	+4508	+13.31982422	-3.11572266	-1.95996094	+28.54248047	-10.39306641	-19.95117188	+2868
+1458241108.34050010	+16.00927734	-1.69628906	-0.41308594	+29.64111328	-34.87060547	-48.51562500	+4968	+16.00048828	+0.56250000	+0.21972656	-4.79003906	-26.78466797	+26.56494141	+4524	+13.33740234	-3.08056641	-1.94238281	+28.54248047	-10.48095703	-19.97314453	+2880
+1458241108.34470010	+16.03125000	-1.68310547	-0.41748047	+29.37744141	-34.73876953	-48.33984375	+4980	+16.01806641	+0.56689453	+0.22412109	-5.07568359	-26.78466797	+26.67480469	+4536	+13.35498047	-3.04101563	-1.92480469	+28.58642578	-10.59082031	-19.95117188	+2888
+1458241108.35299990	+16.06640625	-1.65673828	-0.43505859	+28.82812500	-34.47509766	-47.92236328	+5000	+16.04443359	+0.58886719	+0.22851563	-5.66894531	-26.74072266	+26.91650391	+4560	+13.39013672	-2.96630859	-1.89843750	+28.65234375	-10.76660156	-19.90722656	+2908
+1458241108.35719990	+16.08398438	-1.64355469	-0.43945313	+28.56445313	-34.36523438	-47.74658203	+5008	+16.05761719	+0.59765625	+0.23291016	-5.99853516	-26.74072266	+27.04833984	+4576	+13.40771484	-2.93115234	-1.88525391	+28.71826172	-10.85449219	-19.90722656	+2916
+1458241108.36550000	+16.11474609	-1.62597656	-0.45263672	+28.01513672	-34.12353516	-47.39501953	+5024	+16.08398438	+0.60644531	+0.23730469	-6.72363281	-26.71875000	+27.31201172	+4604	+13.43847656	-2.86523438	-1.85888672	+28.74023438	-10.98632813	-19.88525391	+2936
+1458241108.36970000	+16.13232422	-1.61279297	-0.45263672	+27.75146484	-34.01367188	-47.26318359	+5028	+16.09716797	+0.60644531	+0.24169922	-7.11914063	-26.71875000	+27.46582031	+4616	+13.45166016	-2.83007813	-1.85009766	+28.76220703	-11.05224609	-19.88525391	+2944
+1458241108.37800000	+16.16308594	-1.59082031	-0.46142578	+27.31201172	-33.72802734	-47.08740234	+5044	+16.12792969	+0.61962891	+0.24169922	-7.84423828	-26.69677734	+27.66357422	+4644	+13.48242188	-2.79052734	-1.83691406	+28.65234375	-11.11816406	-19.86328125	+2956
+1458241108.38220000	+16.17626953	-1.58203125	-0.45703125	+27.09228516	-33.64013672	-47.06542969	+5052	+16.14550781	+0.62841797	+0.24609375	-8.19580078	-26.71875000	+27.75146484	+4660	+13.49560547	-2.76855469	-1.84130859	+28.58642578	-11.09619141	-19.81933594	+2960
+1458241108.39050010	+16.19824219	-1.56884766	-0.44824219	+26.63085938	-33.44238281	-46.99951172	+5072	+16.17626953	+0.62841797	+0.25927734	-9.00878906	-26.78466797	+27.97119141	+4692	+13.51757813	-2.74658203	-1.85449219	+28.34472656	-11.00830078	-19.75341797	+2968
+1458241108.39470010	+16.20703125	-1.56005859	-0.43505859	+26.43310547	-33.42041016	-47.04345703	+5088	+16.18945313	+0.62841797	+0.27246094	-9.40429688	-26.87255859	+28.08105469	+4708	+13.53076172	-2.73779297	-1.86328125	+28.21289063	-10.94238281	-19.70947266	+2968
+1458241108.40300010	+16.22900391	-1.55126953	-0.40429688	+26.01562500	-33.35449219	-47.19726563	+5124	+16.22021484	+0.62841797	+0.29882813	-10.21728516	-27.11425781	+28.23486328	+4748	+13.54833984	-2.73779297	-1.88525391	+27.83935547	-10.83251953	-19.68750000	+2972
+1458241108.40720010	+16.23779297	-1.54687500	-0.38671875	+25.83984375	-33.35449219	-47.30712891	+5144	+16.23779297	+0.63281250	+0.32080078	-10.56884766	-27.26806641	+28.30078125	+4772	+13.56152344	-2.73339844	-1.89843750	+27.66357422	-10.76660156	-19.66552734	+2972
+1458241108.41549990	+16.25537109	-1.54248047	-0.35595703	+25.42236328	-33.28857422	-47.48291016	+5188	+16.26855469	+0.63281250	+0.35595703	-11.33789063	-27.55371094	+28.43261719	+4816	+13.57910156	-2.74218750	-1.92480469	+27.24609375	-10.63476563	-19.62158203	+2972
+1458241108.41969990	+16.26416016	-1.53808594	-0.33837891	+25.24658203	-33.26660156	-47.57080078	+5212	+16.28613281	+0.63720703	+0.37353516	-11.66748047	-27.68554688	+28.49853516	+4840	+13.58789063	-2.74218750	-1.93798828	+27.07031250	-10.56884766	-19.62158203	+2968
+1458241108.42800000	+16.27734375	-1.54248047	-0.30322266	+24.76318359	-33.28857422	-47.70263672	+5264	+16.31250000	+0.63281250	+0.40429688	-12.41455078	-27.94921875	+28.67431641	+4884	+13.60546875	-2.73779297	-1.95996094	+26.74072266	-10.52490234	-19.62158203	+2968
+1458241108.43210010	+16.29052734	-1.53808594	-0.29003906	+24.58740234	-33.28857422	-47.74658203	+5288	+16.32128906	+0.63720703	+0.42187500	-12.78808594	-28.12500000	+28.78417969	+4908	+13.61425781	-2.72900391	-1.96435547	+26.60888672	-10.54687500	-19.62158203	+2964
+1458241108.43630000	+16.29492188	-1.53808594	-0.27685547	+24.36767578	-33.28857422	-47.81250000	+5312	+16.33447266	+0.63281250	+0.43945313	-13.16162109	-28.30078125	+28.89404297	+4928	+13.62304688	-2.72021484	-1.96875000	+26.49902344	-10.56884766	-19.64355469	+2964
+1458241108.44460010	+16.32128906	-1.53808594	-0.26806641	+23.92822266	-33.15673828	-47.76855469	+5356	+16.35644531	+0.63281250	+0.46142578	-13.88671875	-28.47656250	+29.09179688	+4972	+13.64501953	-2.69824219	-1.95996094	+26.32324219	-10.72265625	-19.70947266	+2960
+1458241108.44880010	+16.33007813	-1.54248047	-0.26806641	+23.66455078	-33.09082031	-47.70263672	+5376	+16.36962891	+0.63281250	+0.46142578	-14.28222656	-28.49853516	+29.20166016	+4992	+13.65380859	-2.68066406	-1.95556641	+26.30126953	-10.83251953	-19.73144531	+2964
+1458241108.45709990	+16.34765625	-1.53808594	-0.28564453	+23.20312500	-32.91503906	-47.50488281	+5412	+16.38720703	+0.62402344	+0.45263672	-15.09521484	-28.45458984	+29.48730469	+5032	+13.67578125	-2.63671875	-1.94238281	+26.27929688	-11.07421875	-19.79736328	+2972
+1458241108.46129990	+16.35644531	-1.53369141	-0.29443359	+22.98339844	-32.82714844	-47.39501953	+5428	+16.38720703	+0.61962891	+0.44824219	-15.51269531	-28.45458984	+29.68505859	+5052	+13.68457031	-2.61035156	-1.93359375	+26.30126953	-11.20605469	-19.81933594	+2976
+1458241108.46960000	+16.38281250	-1.52490234	-0.31640625	+22.58789063	-32.62939453	-47.15332031	+5448	+16.40478516	+0.61083984	+0.43945313	-16.45751953	-28.38867188	+30.08056641	+5088	+13.70654297	-2.55322266	-1.90283203	+26.36718750	-11.53564453	-19.90722656	+2992
+1458241108.47379990	+16.39599609	-1.52929688	-0.32958984	+22.36816406	-32.51953125	-47.06542969	+5456	+16.41357422	+0.60644531	+0.43505859	-16.91894531	-28.34472656	+30.27832031	+5108	+13.71533203	-2.53125000	-1.88525391	+26.38916016	-11.71142578	-19.95117188	+3000
+1458241108.48210000	+16.41357422	-1.52490234	-0.36035156	+22.01660156	-32.27783203	-46.84570313	+5472	+16.42675781	+0.59326172	+0.41308594	-17.92968750	-28.16894531	+30.69580078	+5144	+13.73291016	-2.48291016	-1.86767578	+26.45507813	-11.95312500	-20.01708984	+3016
+1458241108.48630000	+16.42236328	-1.52050781	-0.37353516	+21.86279297	-32.18994141	-46.73583984	+5476	+16.43554688	+0.58447266	+0.39990234	-18.45703125	-28.03710938	+30.91552734	+5164	+13.74169922	-2.46093750	-1.85888672	+26.45507813	-12.06298828	-20.03906250	+3024
+1458241108.49460010	+16.43554688	-1.50732422	-0.38671875	+21.62109375	-32.12402344	-46.62597656	+5480	+16.44433594	+0.56250000	+0.39550781	-19.64355469	-27.94921875	+31.46484375	+5196	+13.75927734	-2.42138672	-1.85449219	+26.45507813	-12.23876953	-20.06103516	+3036
+1458241108.49880000	+16.43994141	-1.50732422	-0.38671875	+21.51123047	-32.10205078	-46.62597656	+5480	+16.45312500	+0.55810547	+0.39990234	-20.23681641	-27.94921875	+31.77246094	+5212	+13.77246094	-2.41259766	-1.85449219	+26.38916016	-12.32666016	-20.08300781	+3036
+1458241108.50710010	+16.45312500	-1.50292969	-0.37792969	+21.37939453	-32.10205078	-46.69189453	+5488	+16.47070313	+0.54052734	+0.41748047	-21.53320313	-27.97119141	+32.43164063	+5244	+13.78564453	-2.40380859	-1.86328125	+26.21337891	-12.37060547	-20.14892578	+3044
+1458241108.51539990	+16.46630859	-1.49414063	-0.35595703	+21.31347656	-32.16796875	-46.86767578	+5504	+16.48828125	+0.52734375	+0.43945313	-22.91748047	-27.97119141	+33.13476563	+5276	+13.80322266	-2.40820313	-1.88085938	+25.94970703	-12.32666016	-20.17089844	+3048
+1458241108.51959990	+16.46191406	-1.48974609	-0.34277344	+21.31347656	-32.23388672	-46.97753906	+5516	+16.49707031	+0.50976563	+0.46142578	-23.73046875	-28.03710938	+33.55224609	+5296	+13.80761719	-2.41259766	-1.89404297	+25.81787109	-12.28271484	-20.17089844	+3048
+1458241108.52379990	+16.46630859	-1.48535156	-0.32519531	+21.29150391	-32.32177734	-47.06542969	+5528	+16.50146484	+0.50976563	+0.48339844	-24.47753906	-28.05908203	+33.99169922	+5312	+13.81640625	-2.41699219	-1.91162109	+25.64208984	-12.26074219	-20.19287109	+3048
+1458241108.52790000	+16.46630859	-1.47656250	-0.30761719	+21.29150391	-32.40966797	-47.19726563	+5544	+16.51464844	+0.50537109	+0.50537109	-25.24658203	-28.08105469	+34.47509766	+5328	+13.82519531	-2.42578125	-1.92480469	+25.48828125	-12.21679688	-20.21484375	+3048
+1458241108.53629990	+16.47509766	-1.46777344	-0.26806641	+21.33544922	-32.56347656	-47.43896484	+5576	+16.53662109	+0.48339844	+0.55810547	-27.07031250	-28.14697266	+35.52978516	+5360	+13.83837891	-2.43896484	-1.94677734	+25.18066406	-12.17285156	-20.25878906	+3048
+1458241108.54040000	+16.47949219	-1.46337891	-0.25048828	+21.35742188	-32.67333984	-47.59277344	+5596	+16.54541016	+0.47460938	+0.58007813	-27.97119141	-28.12500000	+36.10107422	+5376	+13.84277344	-2.44775391	-1.95556641	+25.02685547	-12.15087891	-20.30273438	+3044
+1458241108.54460000	+16.48388672	-1.45898438	-0.23291016	+21.37939453	-32.67333984	-47.68066406	+5616	+16.55419922	+0.45703125	+0.60205078	-28.98193359	-28.05908203	+36.65039063	+5392	+13.85156250	-2.45214844	-1.96435547	+24.91699219	-12.15087891	-20.32470703	+3044
+1458241108.54880000	+16.48828125	-1.45019531	-0.22412109	+21.40136719	-32.69531250	-47.72460938	+5632	+16.56298828	+0.44824219	+0.61962891	-29.94873047	-27.94921875	+37.24365234	+5408	+13.86035156	-2.45654297	-1.97314453	+24.82910156	-12.12890625	-20.32470703	+3040
+1458241108.55710010	+16.49267578	-1.43261719	-0.20654297	+21.40136719	-32.71728516	-47.76855469	+5668	+16.57617188	+0.42626953	+0.64160156	-31.97021484	-27.59765625	+38.43017578	+5436	+13.87353516	-2.45214844	-1.98193359	+24.65332031	-12.19482422	-20.36865234	+3032
+1458241108.56130000	+16.49267578	-1.43261719	-0.20214844	+21.37939453	-32.69531250	-47.76855469	+5684	+16.58056641	+0.40869141	+0.65478516	-33.02490234	-27.42187500	+39.06738281	+5448	+13.88232422	-2.44335938	-1.98193359	+24.63134766	-12.26074219	-20.41259766	+3028
+1458241108.56539990	+16.50146484	-1.42822266	-0.19335938	+21.33544922	-32.71728516	-47.74658203	+5700	+16.58496094	+0.38671875	+0.65917969	-34.10156250	-27.15820313	+39.70458984	+5460	+13.89111328	-2.43457031	-1.97314453	+24.60937500	-12.39257813	-20.45654297	+3032
+1458241108.56960010	+16.51025391	-1.42382813	-0.19335938	+21.29150391	-32.65136719	-47.70263672	+5712	+16.58935547	+0.36474609	+0.65917969	-35.20019531	-26.87255859	+40.31982422	+5472	+13.89990234	-2.42138672	-1.96435547	+24.65332031	-12.50244141	-20.50048828	+3032
+1458241108.57380010	+16.51904297	-1.41943359	-0.19775391	+21.26953125	-32.58544922	-47.61474609	+5720	+16.59814453	+0.33837891	+0.65917969	-36.29882813	-26.54296875	+40.91308594	+5484	+13.90869141	-2.40820313	-1.95556641	+24.67529297	-12.63427734	-20.52246094	+3036
+1458241108.58209990	+16.53222656	-1.41064453	-0.20654297	+21.18164063	-32.38769531	-47.43896484	+5740	+16.59814453	+0.29003906	+0.65039063	-38.47412109	-25.83984375	+42.07763672	+5508	+13.92626953	-2.37744141	-1.92919922	+24.74121094	-12.89794922	-20.58837891	+3044
+1458241108.58620000	+16.54101563	-1.40625000	-0.21533203	+21.11572266	-32.23388672	-47.30712891	+5748	+16.59814453	+0.26367188	+0.63720703	-39.57275391	-25.42236328	+42.62695313	+5524	+13.93505859	-2.35986328	-1.91601563	+24.80712891	-13.05175781	-20.63232422	+3052
+1458241108.59040000	+16.54541016	-1.40185547	-0.22412109	+21.04980469	-32.12402344	-47.17529297	+5752	+16.59814453	+0.23291016	+0.62841797	-40.67138672	-25.00488281	+43.17626953	+5536	+13.94384766	-2.33789063	-1.90283203	+24.87304688	-13.22753906	-20.65429688	+3060
+1458241108.59460000	+16.55419922	-1.40185547	-0.22851563	+20.98388672	-32.01416016	-47.04345703	+5752	+16.59814453	+0.20214844	+0.62402344	-41.77001953	-24.63134766	+43.76953125	+5548	+13.95263672	-2.32031250	-1.88964844	+24.93896484	-13.35937500	-20.69824219	+3068
+1458241108.60290000	+16.57177734	-1.39746094	-0.23291016	+20.89599609	-31.79443359	-46.82373047	+5752	+16.60253906	+0.14062500	+0.62402344	-43.98925781	-23.88427734	+44.91210938	+5572	+13.97021484	-2.28955078	-1.85888672	+25.02685547	-13.68896484	-20.78613281	+3084
+1458241108.60710000	+16.58056641	-1.39306641	-0.23291016	+20.85205078	-31.68457031	-46.73583984	+5748	+16.60253906	+0.10546875	+0.62841797	-45.08789063	-23.46679688	+45.48339844	+5580	+13.97900391	-2.27636719	-1.84570313	+25.04882813	-13.82080078	-20.83007813	+3092
+1458241108.61120010	+16.58935547	-1.39306641	-0.23730469	+20.80810547	-31.55273438	-46.66992188	+5744	+16.60693359	+0.08349609	+0.62402344	-46.12060547	-23.02734375	+45.96679688	+5592	+13.98779297	-2.26757813	-1.83251953	+25.04882813	-13.93066406	-20.85205078	+3100
+1458241108.61540010	+16.59814453	-1.38867188	-0.23730469	+20.78613281	-31.42089844	-46.60400391	+5736	+16.60693359	+0.05712891	+0.62402344	-47.17529297	-22.60986328	+46.51611328	+5604	+13.99658203	-2.25878906	-1.82373047	+25.04882813	-14.01855469	-20.89599609	+3104
+1458241108.61960010	+16.60253906	-1.38867188	-0.23730469	+20.76416016	-31.31103516	-46.56005859	+5732	+16.60693359	+0.03515625	+0.63281250	-48.20800781	-22.21435547	+47.04345703	+5612	+14.00537109	-2.25878906	-1.81933594	+25.00488281	-14.08447266	-20.91796875	+3108
+1458241108.62369990	+16.60693359	-1.38427734	-0.23291016	+20.74218750	-31.17919922	-46.53808594	+5728	+16.60693359	+0.00878906	+0.63720703	-49.21875000	-21.77490234	+47.57080078	+5624	+14.00976563	-2.25878906	-1.81494141	+24.93896484	-14.15039063	-20.93994141	+3112
+1458241108.63210010	+16.61572266	-1.38427734	-0.20654297	+20.76416016	-31.09130859	-46.60400391	+5728	+16.61572266	-0.03515625	+0.66357422	-51.28417969	-20.96191406	+48.69140625	+5648	+14.02734375	-2.26757813	-1.81933594	+24.74121094	-14.17236328	-20.98388672	+3120
+1458241108.63620000	+16.62011719	-1.37988281	-0.18896484	+20.80810547	-31.06933594	-46.66992188	+5728	+16.62011719	-0.05273438	+0.67675781	-52.27294922	-20.52246094	+49.21875000	+5656	+14.03173828	-2.28076172	-1.82373047	+24.60937500	-14.15039063	-21.00585938	+3124
+1458241108.64039990	+16.62451172	-1.37988281	-0.17138672	+20.85205078	-31.00341797	-46.77978516	+5732	+16.62451172	-0.07031250	+0.69433594	-53.26171875	-20.10498047	+49.74609375	+5668	+14.04052734	-2.29394531	-1.82812500	+24.45556641	-14.12841797	-21.04980469	+3128
+1458241108.64459990	+16.62890625	-1.37548828	-0.15380859	+20.89599609	-30.93750000	-46.86767578	+5740	+16.62890625	-0.07910156	+0.70751953	-54.14062500	-19.66552734	+50.20751953	+5676	+14.04492188	-2.31152344	-1.83691406	+24.27978516	-14.08447266	-21.04980469	+3136
+1458241108.65290000	+16.63769531	-1.37109375	-0.12744141	+21.00585938	-30.76171875	-47.04345703	+5756	+16.63769531	-0.11865234	+0.72070313	-55.98632813	-18.69873047	+51.02050781	+5696	+14.05810547	-2.34228516	-1.85888672	+23.95019531	-13.93066406	-21.07177734	+3144
+1458241108.65710000	+16.63769531	-1.36669922	-0.10986328	+21.07177734	-30.67382813	-47.10937500	+5768	+16.63769531	-0.13183594	+0.72509766	-56.82128906	-18.23730469	+51.43798828	+5704	+14.06689453	-2.35986328	-1.87207031	+23.77441406	-13.84277344	-21.07177734	+3148
+1458241108.66120000	+16.63769531	-1.36230469	-0.09667969	+21.13769531	-30.60791016	-47.19726563	+5784	+16.63769531	-0.15380859	+0.72949219	-57.67822266	-17.75390625	+51.83349609	+5716	+14.07128906	-2.37744141	-1.88525391	+23.62060547	-13.75488281	-21.07177734	+3152
+1458241108.66950010	+16.64648438	-1.35351563	-0.06591797	+21.29150391	-30.43212891	-47.37304688	+5816	+16.64648438	-0.18457031	+0.74267578	-59.28222656	-16.80908203	+52.55859375	+5732	+14.08447266	-2.39941406	-1.89843750	+23.35693359	-13.66699219	-21.11572266	+3152
+1458241108.67370010	+16.65527344	-1.34912109	-0.05273438	+21.37939453	-30.32226563	-47.41699219	+5836	+16.65087891	-0.21972656	+0.74267578	-60.11718750	-16.34765625	+52.84423828	+5740	+14.08886719	-2.40820313	-1.90283203	+23.26904297	-13.62304688	-21.11572266	+3152
+1458241108.67790010	+16.65966797	-1.34912109	-0.04833984	+21.42333984	-30.19042969	-47.46093750	+5852	+16.65087891	-0.25048828	+0.73388672	-60.95214844	-15.86425781	+53.06396484	+5756	+14.09765625	-2.41699219	-1.90283203	+23.15917969	-13.60107422	-21.13769531	+3152
+1458241108.68199990	+16.66845703	-1.34033203	-0.05273438	+21.51123047	-29.97070313	-47.43896484	+5868	+16.65087891	-0.27246094	+0.72509766	-61.63330078	-15.38085938	+53.30566406	+5764	+14.10644531	-2.42138672	-1.90283203	+23.11523438	-13.60107422	-21.13769531	+3152
+1458241108.68619990	+16.67724609	-1.34033203	-0.05712891	+21.53320313	-29.72900391	-47.37304688	+5884	+16.65087891	-0.30322266	+0.71630859	-62.38037109	-14.89746094	+53.50341797	+5776	+14.11083984	-2.41699219	-1.90283203	+23.09326172	-13.62304688	-21.15966797	+3152
+1458241108.69039990	+16.68164063	-1.34033203	-0.06591797	+21.57714844	-29.50927734	-47.30712891	+5896	+16.65087891	-0.33398438	+0.69873047	-63.12744141	-14.41406250	+53.67919922	+5792	+14.11962891	-2.41259766	-1.89404297	+23.09326172	-13.64501953	-21.15966797	+3152
+1458241108.69450000	+16.68603516	-1.33154297	-0.07470703	+21.66503906	-29.28955078	-47.21923828	+5912	+16.65087891	-0.36474609	+0.68994141	-63.85253906	-13.95263672	+53.92089844	+5804	+14.12402344	-2.40820313	-1.88525391	+23.11523438	-13.71093750	-21.18164063	+3156
+1458241108.70289990	+16.69921875	-1.32714844	-0.08349609	+21.79687500	-28.89404297	-47.08740234	+5928	+16.65527344	-0.44384766	+0.66796875	-65.36865234	-13.05175781	+54.31640625	+5832	+14.14160156	-2.39062500	-1.85888672	+23.20312500	-13.88671875	-21.24755859	+3172
+1458241108.70700000	+16.71240234	-1.32275391	-0.09228516	+21.86279297	-28.63037109	-46.97753906	+5936	+16.65527344	-0.47900391	+0.65917969	-66.09375000	-12.59033203	+54.51416016	+5844	+14.14599609	-2.38183594	-1.84130859	+23.24707031	-13.99658203	-21.26953125	+3180
+1458241108.71120000	+16.72558594	-1.32275391	-0.10546875	+21.90673828	-28.36669922	-46.84570313	+5940	+16.65527344	-0.51855469	+0.64599609	-66.79687500	-12.15087891	+54.68994141	+5860	+14.15917969	-2.36865234	-1.82373047	+23.29101563	-14.10644531	-21.31347656	+3188
+1458241108.71950010	+16.73437500	-1.32714844	-0.13623047	+22.01660156	-27.83935547	-46.62597656	+5944	+16.65087891	-0.59765625	+0.61523438	-68.26904297	-11.22802734	+55.01953125	+5892	+14.17236328	-2.35546875	-1.79736328	+23.37890625	-14.28222656	-21.40136719	+3208
+1458241108.72370000	+16.73876953	-1.32275391	-0.14501953	+22.12646484	-27.59765625	-46.56005859	+5944	+16.65087891	-0.63281250	+0.60644531	-68.97216797	-10.78857422	+55.21728516	+5908	+14.18115234	-2.34667969	-1.77978516	+23.42285156	-14.39208984	-21.44531250	+3220
+1458241108.72790000	+16.74316406	-1.31835938	-0.15380859	+22.21435547	-27.37792969	-46.47216797	+5940	+16.65087891	-0.66796875	+0.59765625	-69.69726563	-10.32714844	+55.43701172	+5920	+14.18994141	-2.33789063	-1.77099609	+23.48876953	-14.47998047	-21.48925781	+3228
+1458241108.73620010	+16.75195313	-1.31835938	-0.14062500	+22.41210938	-27.13623047	-46.49414063	+5932	+16.64648438	-0.74267578	+0.59765625	-71.16943359	-9.44824219	+55.98632813	+5952	+14.20751953	-2.32910156	-1.74462891	+23.51074219	-14.65576172	-21.59912109	+3248
+1458241108.74029990	+16.75195313	-1.31835938	-0.13623047	+22.52197266	-26.98242188	-46.53808594	+5932	+16.64648438	-0.77783203	+0.59765625	-71.91650391	-9.00878906	+56.22802734	+5968	+14.21630859	-2.33349609	-1.74023438	+23.46679688	-14.69970703	-21.64306641	+3256
+1458241108.74449990	+16.75634766	-1.32275391	-0.13183594	+22.58789063	-26.82861328	-46.58203125	+5932	+16.64648438	-0.81298828	+0.59765625	-72.64160156	-8.59130859	+56.49169922	+5984	+14.22509766	-2.34228516	-1.73583984	+23.42285156	-14.72167969	-21.70898438	+3268
+1458241108.74869990	+16.76074219	-1.31835938	-0.12744141	+22.67578125	-26.65283203	-46.64794922	+5932	+16.65087891	-0.83935547	+0.59765625	-73.30078125	-8.12988281	+56.73339844	+6000	+14.23388672	-2.35107422	-1.73583984	+23.33496094	-14.74365234	-21.77490234	+3276
+1458241108.75280000	+16.75634766	-1.31396484	-0.11865234	+22.80761719	-26.52099609	-46.73583984	+5936	+16.64648438	-0.86132813	+0.60205078	-73.98193359	-7.69042969	+56.99707031	+6016	+14.24267578	-2.36425781	-1.74023438	+23.22509766	-14.72167969	-21.84082031	+3284
+1458241108.76120000	+16.74316406	-1.31835938	-0.08789063	+22.87353516	-26.32324219	-46.99951172	+5952	+16.63769531	-0.91406250	+0.62402344	-75.34423828	-6.83349609	+57.65625000	+6056	+14.25585938	-2.40380859	-1.76220703	+22.93945313	-14.63378906	-21.97265625	+3304
+1458241108.76530000	+16.74316406	-1.31396484	-0.06591797	+22.98339844	-26.27929688	-47.19726563	+5964	+16.63769531	-0.94482422	+0.63281250	-76.04736328	-6.41601563	+57.96386719	+6072	+14.26464844	-2.42578125	-1.77539063	+22.78564453	-14.58984375	-22.03857422	+3312
+1458241108.76950000	+16.74316406	-1.31835938	-0.04833984	+22.96142578	-26.10351563	-47.30712891	+5976	+16.64208984	-0.96240234	+0.64599609	-76.66259766	-5.99853516	+58.29345703	+6092	+14.27343750	-2.44775391	-1.78857422	+22.58789063	-14.54589844	-22.12646484	+3324
+1458241108.77370000	+16.74755859	-1.32275391	-0.03955078	+22.93945313	-25.90576172	-47.41699219	+5988	+16.64208984	-0.98876953	+0.65917969	-77.27783203	-5.60302734	+58.60107422	+6112	+14.27783203	-2.47412109	-1.79736328	+22.39013672	-14.47998047	-22.19238281	+3332
+1458241108.77780010	+16.74316406	-1.32714844	-0.02197266	+22.91748047	-25.77392578	-47.57080078	+6004	+16.64208984	-1.01513672	+0.66796875	-77.91503906	-5.18554688	+58.86474609	+6128	+14.28662109	-2.50048828	-1.81054688	+22.19238281	-14.43603516	-22.28027344	+3340
+1458241108.78200010	+16.74316406	-1.34033203	-0.01318359	+22.78564453	-25.44433594	-47.65869141	+6020	+16.64208984	-1.03271484	+0.67675781	-78.46435547	-4.79003906	+59.15039063	+6148	+14.29541016	-2.52685547	-1.82373047	+21.99462891	-14.39208984	-22.34619141	+3348
+1458241108.79029990	+16.73876953	-1.34472656	+0.00000000	+22.58789063	-24.91699219	-47.79052734	+6056	+16.63769531	-1.08544922	+0.68994141	-79.62890625	-3.91113281	+59.65576172	+6184	+14.30419922	-2.56640625	-1.83691406	+21.68701172	-14.34814453	-22.50000000	+3356
+1458241108.79450010	+16.73437500	-1.35351563	+0.00000000	+22.41210938	-24.52148438	-47.76855469	+6072	+16.63330078	-1.10302734	+0.69433594	-80.13427734	-3.49365234	+59.94140625	+6204	+14.30859375	-2.57958984	-1.84130859	+21.57714844	-14.37011719	-22.56591797	+3360
+1458241108.79870010	+16.73437500	-1.36669922	-0.00439453	+22.21435547	-24.12597656	-47.72460938	+6092	+16.63330078	-1.13378906	+0.70312500	-80.68359375	-3.09814453	+60.18310547	+6220	+14.31738281	-2.58837891	-1.84130859	+21.48925781	-14.39208984	-22.63183594	+3360
+1458241108.80279990	+16.74316406	-1.37988281	+0.00000000	+22.01660156	-23.77441406	-47.72460938	+6112	+16.63330078	-1.16455078	+0.70312500	-81.23291016	-2.65869141	+60.38085938	+6236	+14.32177734	-2.59716797	-1.83251953	+21.40136719	-14.50195313	-22.69775391	+3368
+1458241108.80699990	+16.75195313	-1.38867188	-0.01318359	+21.79687500	-23.26904297	-47.61474609	+6128	+16.62890625	-1.18652344	+0.70312500	-81.69433594	-2.24121094	+60.57861328	+6252	+14.32617188	-2.59716797	-1.82373047	+21.35742188	-14.58984375	-22.76367188	+3372
+1458241108.81119990	+16.75634766	-1.40625000	-0.02636719	+21.55517578	-22.76367188	-47.48291016	+6144	+16.62890625	-1.21728516	+0.69873047	-82.17773438	-1.77978516	+60.73242188	+6268	+14.33496094	-2.60156250	-1.81054688	+21.31347656	-14.69970703	-22.80761719	+3376
+1458241108.81950000	+16.76513672	-1.43261719	-0.06152344	+21.09375000	-21.70898438	-47.19726563	+6168	+16.62011719	-1.27441406	+0.67675781	-83.12255859	-0.87890625	+60.97412109	+6304	+14.34814453	-2.59716797	-1.78417969	+21.29150391	-14.91943359	-22.89550781	+3388
+1458241108.82360010	+16.76953125	-1.44140625	-0.07910156	+20.89599609	-21.18164063	-47.02148438	+6176	+16.61572266	-1.30078125	+0.66357422	-83.58398438	-0.39550781	+61.06201172	+6320	+14.35253906	-2.59277344	-1.77099609	+21.31347656	-15.05126953	-22.93945313	+3400
+1458241108.82780000	+16.77832031	-1.45458984	-0.10546875	+20.67626953	-20.63232422	-46.84570313	+6184	+16.60693359	-1.33154297	+0.65039063	-84.04541016	+0.06591797	+61.14990234	+6332	+14.35693359	-2.58398438	-1.75781250	+21.35742188	-15.18310547	-22.98339844	+3408
+1458241108.83200000	+16.78710938	-1.46337891	-0.11865234	+20.52246094	-20.19287109	-46.71386719	+6188	+16.60253906	-1.35351563	+0.64160156	-84.44091797	+0.50537109	+61.28173828	+6344	+14.36132813	-2.57080078	-1.74023438	+21.40136719	-15.31494141	-23.02734375	+3420
+1458241108.83610010	+16.80029297	-1.47656250	-0.12744141	+20.32470703	-19.75341797	-46.58203125	+6188	+16.59814453	-1.38427734	+0.63281250	-84.85839844	+0.94482422	+61.39160156	+6356	+14.36572266	-2.56640625	-1.72265625	+21.42333984	-15.46875000	-23.07128906	+3432
+1458241108.84450010	+16.81787109	-1.49853516	-0.15820313	+20.01708984	-18.85253906	-46.34033203	+6184	+16.59375000	-1.43261719	+0.60205078	-85.62744141	+1.75781250	+61.50146484	+6380	+14.37890625	-2.55761719	-1.69628906	+21.44531250	-15.71044922	-23.18115234	+3452
+1458241108.84859990	+16.82666016	-1.50732422	-0.16699219	+19.92919922	-18.45703125	-46.25244141	+6180	+16.58935547	-1.45019531	+0.58447266	-85.97900391	+2.15332031	+61.54541016	+6392	+14.38330078	-2.55761719	-1.68310547	+21.46728516	-15.82031250	-23.22509766	+3464
+1458241108.85279990	+16.83105469	-1.51171875	-0.19335938	+19.81933594	-17.97363281	-46.09863281	+6176	+16.58496094	-1.46777344	+0.57128906	-86.33056641	+2.52685547	+61.61132813	+6404	+14.38769531	-2.55761719	-1.67431641	+21.46728516	-15.90820313	-23.26904297	+3472
+1458241108.85700010	+16.83105469	-1.51611328	-0.20214844	+19.77539063	-17.70996094	-46.07666016	+6172	+16.58056641	-1.48535156	+0.56250000	-86.63818359	+2.90039063	+61.69921875	+6408	+14.39208984	-2.55761719	-1.66992188	+21.46728516	-15.95214844	-23.31298828	+3480
+1458241108.86110000	+16.83544922	-1.52050781	-0.20214844	+19.70947266	-17.44628906	-46.03271484	+6168	+16.58056641	-1.49414063	+0.54931641	-86.92382813	+3.22998047	+61.76513672	+6416	+14.39648438	-2.56201172	-1.66992188	+21.44531250	-16.01806641	-23.37890625	+3492
+1458241108.86529990	+16.83984375	-1.52929688	-0.21093750	+19.62158203	-17.13867188	-45.98876953	+6164	+16.57617188	-1.50292969	+0.55371094	-87.18750000	+3.49365234	+61.91894531	+6420	+14.40087891	-2.57080078	-1.66992188	+21.40136719	-16.04003906	-23.44482422	+3500
+1458241108.86949990	+16.84423828	-1.53369141	-0.20214844	+19.62158203	-16.98486328	-46.01074219	+6164	+16.57617188	-1.51171875	+0.55810547	-87.45117188	+3.75732422	+62.09472656	+6424	+14.40087891	-2.58398438	-1.67431641	+21.31347656	-16.06201172	-23.51074219	+3508
+1458241108.87780000	+16.84423828	-1.55126953	-0.19335938	+19.53369141	-16.61132813	-46.03271484	+6172	+16.58056641	-1.52050781	+0.57568359	-87.93457031	+4.21875000	+62.42431641	+6432	+14.40966797	-2.62353516	-1.69189453	+21.09375000	-16.01806641	-23.66455078	+3532
+1458241108.88200000	+16.83984375	-1.55566406	-0.19335938	+19.53369141	-16.41357422	-46.03271484	+6176	+16.58056641	-1.52490234	+0.58007813	-88.15429688	+4.41650391	+62.53417969	+6440	+14.41406250	-2.65429688	-1.70947266	+20.93994141	-15.93017578	-23.73046875	+3548
+1458241108.88610010	+16.83984375	-1.56445313	-0.19335938	+19.51171875	-16.23779297	-46.01074219	+6188	+16.58496094	-1.52929688	+0.58007813	-88.37402344	+4.61425781	+62.62207031	+6444	+14.41845703	-2.68505859	-1.73144531	+20.76416016	-15.84228516	-23.81835938	+3560
+1458241108.89030000	+16.83544922	-1.57324219	-0.19775391	+19.48974609	-16.04003906	-45.96679688	+6200	+16.58056641	-1.52929688	+0.59326172	-88.59375000	+4.79003906	+62.79785156	+6448	+14.41845703	-2.71142578	-1.75341797	+20.61035156	-15.73242188	-23.88427734	+3572
+1458241108.89860010	+16.82226563	-1.59521484	-0.19335938	+19.46777344	-15.79833984	-45.92285156	+6236	+16.57617188	-1.53808594	+0.62841797	-89.05517578	+5.07568359	+63.17138672	+6460	+14.42285156	-2.78173828	-1.79736328	+20.25878906	-15.49072266	-24.03808594	+3596
+1458241108.90280010	+16.82226563	-1.61279297	-0.18457031	+19.42382813	-15.73242188	-45.87890625	+6260	+16.58056641	-1.54248047	+0.64160156	-89.29687500	+5.18554688	+63.32519531	+6468	+14.42285156	-2.81689453	-1.81933594	+20.08300781	-15.40283203	-24.12597656	+3604
+1458241108.90689990	+16.82226563	-1.62158203	-0.18017578	+19.44580078	-15.55664063	-45.81298828	+6280	+16.58056641	-1.55126953	+0.65039063	-89.56054688	+5.29541016	+63.41308594	+6476	+14.42724609	-2.85205078	-1.83691406	+19.92919922	-15.31494141	-24.21386719	+3616
+1458241108.91529990	+16.82226563	-1.66113281	-0.19335938	+19.35791016	-15.16113281	-45.54931641	+6332	+16.58496094	-1.58203125	+0.65039063	-90.19775391	+5.47119141	+63.50097656	+6492	+14.43164063	-2.90478516	-1.86767578	+19.70947266	-15.13916016	-24.34570313	+3628
+1458241108.91940000	+16.82226563	-1.67871094	-0.21093750	+19.33593750	-14.91943359	-45.39550781	+6356	+16.58056641	-1.59521484	+0.64160156	-90.50537109	+5.55908203	+63.47900391	+6504	+14.43164063	-2.92675781	-1.88085938	+19.64355469	-15.07324219	-24.41162109	+3632
+1458241108.92360000	+16.82226563	-1.69189453	-0.22851563	+19.31396484	-14.69970703	-45.21972656	+6380	+16.57617188	-1.61718750	+0.62841797	-90.85693359	+5.62500000	+63.45703125	+6516	+14.43164063	-2.93994141	-1.88964844	+19.62158203	-15.02929688	-24.45556641	+3636
+1458241108.92779990	+16.82666016	-1.70507813	-0.24609375	+19.29199219	-14.47998047	-45.02197266	+6400	+16.57617188	-1.64355469	+0.61083984	-91.23046875	+5.66894531	+63.39111328	+6528	+14.43603516	-2.95312500	-1.88964844	+19.62158203	-15.02929688	-24.52148438	+3636
+1458241108.93190000	+16.83544922	-1.71826172	-0.25488281	+19.31396484	-14.30419922	-44.82421875	+6420	+16.57617188	-1.66552734	+0.59326172	-91.58203125	+5.71289063	+63.34716797	+6540	+14.44042969	-2.96191406	-1.88964844	+19.64355469	-15.05126953	-24.58740234	+3636
+1458241108.93610000	+16.83984375	-1.74023438	-0.26367188	+19.27001953	-14.12841797	-44.67041016	+6436	+16.57617188	-1.69628906	+0.57568359	-91.95556641	+5.71289063	+63.28125000	+6556	+14.44042969	-2.97070313	-1.88964844	+19.66552734	-15.07324219	-24.65332031	+3636
+1458241108.94030000	+16.85302734	-1.76220703	-0.29003906	+19.24804688	-13.86474609	-44.47265625	+6448	+16.58056641	-1.72265625	+0.54492188	-92.32910156	+5.69091797	+63.12744141	+6572	+14.44482422	-2.97509766	-1.88525391	+19.70947266	-15.09521484	-24.74121094	+3640
+1458241108.94860010	+16.87500000	-1.79736328	-0.34716797	+19.20410156	-13.33740234	-44.07714844	+6472	+16.58496094	-1.78417969	+0.47021484	-93.07617188	+5.64697266	+62.75390625	+6604	+14.44921875	-2.98388672	-1.87207031	+19.84130859	-15.16113281	-24.87304688	+3644
+1458241108.95280000	+16.87939453	-1.81054688	-0.39111328	+19.18212891	-12.96386719	-43.81347656	+6476	+16.58056641	-1.82373047	+0.42187500	-93.49365234	+5.62500000	+62.51220703	+6620	+14.45361328	-2.98828125	-1.87207031	+19.92919922	-15.16113281	-24.93896484	+3644
+1458241108.95689990	+16.88818359	-1.82812500	-0.42187500	+19.18212891	-12.74414063	-43.65966797	+6480	+16.57617188	-1.85449219	+0.38671875	-93.80126953	+5.58105469	+62.35839844	+6636	+14.45800781	-2.98828125	-1.87207031	+19.99511719	-15.18310547	-25.00488281	+3648
+1458241108.96110010	+16.89697266	-1.84570313	-0.44824219	+19.20410156	-12.54638672	-43.52783203	+6480	+16.57617188	-1.88085938	+0.34716797	-94.08691406	+5.53710938	+62.22656250	+6652	+14.45800781	-2.99267578	-1.86767578	+20.06103516	-15.18310547	-25.07080078	+3652
+1458241108.96939990	+16.91455078	-1.88085938	-0.50537109	+19.20410156	-12.17285156	-43.33007813	+6472	+16.58496094	-1.92919922	+0.27685547	-94.59228516	+5.42724609	+61.96289063	+6680	+14.46679688	-3.01025391	-1.87207031	+20.19287109	-15.18310547	-25.24658203	+3660
+1458241108.97770000	+16.93212891	-1.93359375	-0.56250000	+19.18212891	-11.75537109	-43.22021484	+6468	+16.58496094	-1.99511719	+0.20654297	-95.14160156	+5.31738281	+61.69921875	+6708	+14.47119141	-3.04101563	-1.88085938	+20.23681641	-15.09521484	-25.42236328	+3676
+1458241108.98190000	+16.93652344	-1.95117188	-0.59326172	+19.18212891	-11.60156250	-43.19824219	+6464	+16.58935547	-2.01269531	+0.18017578	-95.29541016	+5.25146484	+61.65527344	+6720	+14.47558594	-3.06738281	-1.89843750	+20.19287109	-14.96337891	-25.53222656	+3688
+1458241108.99440000	+16.94970703	-2.01708984	-0.67675781	+19.22607422	-11.16210938	-43.26416016	+6464	+16.59375000	-2.07861328	+0.11865234	-95.77880859	+5.18554688	+61.61132813	+6752	+14.47558594	-3.18603516	-1.97753906	+19.90722656	-14.41406250	-25.86181641	+3732
+1458241109.00270010	+16.95849609	-2.07861328	-0.70751953	+19.22607422	-11.07421875	-43.48388672	+6476	+16.59814453	-2.12255859	+0.09667969	-96.06445313	+5.16357422	+61.76513672	+6772	+14.47998047	-3.28710938	-2.04345703	+19.55566406	-13.99658203	-26.12548828	+3768
+1458241109.00690010	+16.96289063	-2.10937500	-0.72509766	+19.20410156	-11.00830078	-43.59375000	+6488	+16.60693359	-2.14013672	+0.09228516	-96.17431641	+5.16357422	+61.85302734	+6780	+14.47998047	-3.35742188	-2.08300781	+19.31396484	-13.73291016	-26.30126953	+3788
+1458241109.01110010	+16.97167969	-2.14453125	-0.74267578	+19.18212891	-10.94238281	-43.74755859	+6504	+16.61572266	-2.16650391	+0.08789063	-96.30615234	+5.16357422	+61.94091797	+6788	+14.47998047	-3.41894531	-2.12255859	+19.09423828	-13.51318359	-26.43310547	+3804
+1458241109.01939990	+16.98046875	-2.22363281	-0.79541016	+19.13818359	-10.72265625	-44.05517578	+6544	+16.62890625	-2.22363281	+0.06591797	-96.61376953	+5.16357422	+62.09472656	+6812	+14.47998047	-3.54199219	-2.20605469	+18.63281250	-13.00781250	-26.76269531	+3836
+1458241109.02360010	+16.98925781	-2.26318359	-0.81738281	+19.13818359	-10.63476563	-44.23095703	+6568	+16.63769531	-2.25000000	+0.05712891	-96.76757813	+5.18554688	+62.20458984	+6820	+14.47998047	-3.59472656	-2.24121094	+18.47900391	-12.81005859	-26.91650391	+3848
+1458241109.02769990	+16.99804688	-2.30273438	-0.84814453	+19.11621094	-10.54687500	-44.38476563	+6592	+16.64648438	-2.28076172	+0.04833984	-96.89941406	+5.20751953	+62.29248047	+6832	+14.48437500	-3.64306641	-2.27197266	+18.32519531	-12.67822266	-27.11425781	+3860
+1458241109.03609990	+17.02001953	-2.40820313	-0.89648438	+19.02832031	-10.45898438	-44.86816406	+6652	+16.67285156	-2.35546875	+0.02197266	-97.25097656	+5.20751953	+62.51220703	+6852	+14.49316406	-3.74414063	-2.32031250	+18.06152344	-12.48046875	-27.57568359	+3876
+1458241109.04020000	+17.03320313	-2.45654297	-0.92724609	+18.98437500	-10.34912109	-45.08789063	+6680	+16.68603516	-2.39941406	+0.00000000	-97.44873047	+5.18554688	+62.53417969	+6868	+14.50195313	-3.79248047	-2.34667969	+17.95166016	-12.41455078	-27.79541016	+3880
+1458241109.04440000	+17.05078125	-2.50927734	-0.96679688	+18.94042969	-10.19531250	-45.30761719	+6708	+16.69921875	-2.45214844	-0.03515625	-97.66845703	+5.14160156	+62.53417969	+6884	+14.50634766	-3.84082031	-2.36425781	+17.86376953	-12.37060547	-28.05908203	+3888
+1458241109.05270000	+17.08593750	-2.60595703	-1.06787109	+18.87451172	-9.79980469	-45.61523438	+6752	+16.71679688	-2.54882813	-0.11425781	-98.08593750	+5.05371094	+62.42431641	+6916	+14.52832031	-3.91113281	-2.39941406	+17.84179688	-12.34863281	-28.54248047	+3896
+1458241109.05690000	+17.10351563	-2.64990234	-1.11621094	+18.89648438	-9.71191406	-45.83496094	+6772	+16.72558594	-2.60595703	-0.16699219	-98.28369141	+4.96582031	+62.38037109	+6936	+14.53710938	-3.94628906	-2.41259766	+17.81982422	-12.39257813	-28.85009766	+3896
+1458241109.06100010	+17.11669922	-2.69824219	-1.15576172	+18.87451172	-9.64599609	-46.05468750	+6784	+16.72998047	-2.65869141	-0.21093750	-98.50341797	+4.89990234	+62.33642578	+6956	+14.54589844	-3.97705078	-2.42138672	+17.86376953	-12.43652344	-29.15771484	+3900
+1458241109.06940010	+17.16503906	-2.80371094	-1.24804688	+18.87451172	-9.51416016	-46.53808594	+6800	+16.75634766	-2.76416016	-0.31640625	-98.85498047	+4.68017578	+62.20458984	+6992	+14.57666016	-4.04736328	-2.43457031	+17.90771484	-12.59033203	-29.83886719	+3908
+1458241109.09850000	+17.32763672	-3.23876953	-1.57763672	+18.94042969	-9.33837891	-48.99902344	+6792	+16.83544922	-3.17285156	-0.69433594	-99.99755859	+3.93310547	+61.78710938	+7144	+14.68652344	-4.40771484	-2.57519531	+17.64404297	-12.65625000	-32.43164063	+3984
+1458241109.10690000	+17.37597656	-3.39697266	-1.64355469	+18.91845703	-9.58007813	-50.03173828	+6796	+16.87500000	-3.29589844	-0.76904297	-100.30517578	+3.77929688	+61.94091797	+7180	+14.71289063	-4.57031250	-2.65429688	+17.29248047	-12.39257813	-33.26660156	+4020
+1458241109.11940000	+17.43310547	-3.62988281	-1.74462891	+19.02832031	-9.97558594	-51.83349609	+6824	+16.94091797	-3.48925781	-0.87451172	-100.83251953	+3.62548828	+62.18261719	+7240	+14.75683594	-4.84716797	-2.81250000	+16.61132813	-11.84326172	-34.56298828	+4072
+1458241109.12350010	+17.45068359	-3.71337891	-1.76660156	+19.05029297	-10.19531250	-52.49267578	+6844	+16.96728516	-3.54638672	-0.90527344	-100.96435547	+3.60351563	+62.29248047	+7260	+14.77001953	-4.94384766	-2.86523438	+16.34765625	-11.64550781	-35.00244141	+4092
+1458241109.12770010	+17.47705078	-3.80126953	-1.79296875	+19.11621094	-10.43701172	-53.15185547	+6864	+16.99804688	-3.60351563	-0.93164063	-101.09619141	+3.55957031	+62.46826172	+7276	+14.78320313	-5.04492188	-2.92236328	+16.10595703	-11.46972656	-35.46386719	+4108
+1458241109.13179990	+17.49902344	-3.89355469	-1.81054688	+19.11621094	-10.70068359	-53.85498047	+6892	+17.02880859	-3.66943359	-0.94921875	-101.27197266	+3.51562500	+62.66601563	+7292	+14.79638672	-5.15039063	-2.97949219	+15.77636719	-11.27197266	-35.96923828	+4128
+1458241109.13599990	+17.51660156	-3.97705078	-1.83251953	+19.16015625	-10.94238281	-54.58007813	+6924	+17.05517578	-3.73974609	-0.97119141	-101.49169922	+3.44970703	+62.86376953	+7312	+14.80517578	-5.25585938	-3.04101563	+15.49072266	-11.05224609	-36.45263672	+4144
+1458241109.14019990	+17.55175781	-4.06494141	-1.85449219	+19.24804688	-11.20605469	-55.32714844	+6956	+17.09033203	-3.81884766	-1.00195313	-101.71142578	+3.36181641	+62.99560547	+7332	+14.82275391	-5.36572266	-3.09375000	+15.20507813	-10.89843750	-36.97998047	+4160
+1458241109.14430000	+17.58251953	-4.15722656	-1.88964844	+19.29199219	-11.33789063	-55.98632813	+6996	+17.12109375	-3.89794922	-1.02832031	-101.99707031	+3.29589844	+63.19335938	+7352	+14.83593750	-5.47558594	-3.15087891	+14.91943359	-10.72265625	-37.48535156	+4180
+1458241109.15269990	+17.64843750	-4.32421875	-1.95996094	+19.48974609	-11.73339844	-57.32666016	+7076	+17.18701172	-4.05615234	-1.09863281	-102.48046875	+3.05419922	+63.45703125	+7396	+14.87109375	-5.67333984	-3.25634766	+14.45800781	-10.48095703	-38.49609375	+4208
+1458241109.15680000	+17.67919922	-4.42529297	-2.00830078	+19.46777344	-11.79931641	-57.94189453	+7124	+17.21337891	-4.13964844	-1.14257813	-102.72216797	+2.92236328	+63.56689453	+7420	+14.88867188	-5.77441406	-3.30468750	+14.23828125	-10.39306641	-39.00146484	+4220
+1458241109.16100000	+17.70556641	-4.51757813	-2.05664063	+19.48974609	-11.93115234	-58.53515625	+7164	+17.24414063	-4.23193359	-1.19091797	-103.00781250	+2.76855469	+63.67675781	+7448	+14.90185547	-5.86230469	-3.35742188	+14.06250000	-10.32714844	-39.48486328	+4232
+1458241109.16520000	+17.76269531	-4.61865234	-2.09179688	+19.53369141	-12.15087891	-59.17236328	+7200	+17.27929688	-4.32421875	-1.24365234	-103.29345703	+2.57080078	+63.76464844	+7472	+14.93261719	-5.95458984	-3.38818359	+13.88671875	-10.39306641	-40.03417969	+4240
+1458241109.16930010	+17.81542969	-4.71972656	-2.15332031	+19.53369141	-12.19482422	-59.67773438	+7236	+17.31005859	-4.42529297	-1.29199219	-103.62304688	+2.35107422	+63.87451172	+7500	+14.95898438	-6.04687500	-3.42333984	+13.75488281	-10.41503906	-40.53955078	+4248
+1458241109.17350010	+17.86376953	-4.82519531	-2.22802734	+19.53369141	-12.17285156	-60.18310547	+7268	+17.34521484	-4.53955078	-1.34912109	-103.97460938	+2.08740234	+63.96240234	+7528	+14.98974609	-6.13037109	-3.45849609	+13.64501953	-10.43701172	-41.04492188	+4256
+1458241109.17770000	+17.91650391	-4.93066406	-2.28515625	+19.55566406	-12.23876953	-60.73242188	+7292	+17.37597656	-4.65380859	-1.41943359	-104.34814453	+1.77978516	+63.96240234	+7556	+15.02050781	-6.21826172	-3.48925781	+13.51318359	-10.52490234	-41.57226563	+4260
+1458241109.18179990	+17.96484375	-5.04931641	-2.36865234	+19.42382813	-12.10693359	-61.17187500	+7316	+17.40234375	-4.76806641	-1.49414063	-104.69970703	+1.47216797	+63.94042969	+7588	+15.05126953	-6.30175781	-3.52880859	+13.40332031	-10.54687500	-42.03369141	+4268
+1458241109.19020010	+18.07031250	-5.28222656	-2.52685547	+19.24804688	-12.04101563	-62.07275391	+7336	+17.46386719	-4.98779297	-1.65234375	-105.31494141	+0.81298828	+63.94042969	+7644	+15.12158203	-6.45996094	-3.59472656	+13.24951172	-10.72265625	-42.97851563	+4268
+1458241109.19429990	+18.11865234	-5.40966797	-2.60156250	+19.11621094	-11.97509766	-62.51220703	+7340	+17.49462891	-5.10644531	-1.72705078	-105.64453125	+0.46142578	+63.96240234	+7672	+15.15234375	-6.54785156	-3.62548828	+13.13964844	-10.78857422	-43.43994141	+4272
+1458241109.19849990	+18.16699219	-5.52832031	-2.68945313	+19.02832031	-11.88720703	-62.97363281	+7336	+17.52539063	-5.22070313	-1.80615234	-105.95214844	+0.06591797	+63.96240234	+7700	+15.18750000	-6.64013672	-3.66503906	+13.00781250	-10.83251953	-43.92333984	+4272
+1458241109.21100000	+18.33837891	-5.91503906	-2.90917969	+18.72070313	-11.68945313	-64.46777344	+7288	+17.63525391	-5.57666016	-2.02587891	-106.80908203	-1.14257813	+64.09423828	+7768	+15.29296875	-6.93457031	-3.78369141	+12.59033203	-10.92041016	-45.39550781	+4280
+1458241109.21510000	+18.37792969	-6.04248047	-2.98388672	+18.63281250	-11.60156250	-64.99511719	+7268	+17.67480469	-5.68652344	-2.08740234	-107.05078125	-1.53808594	+64.22607422	+7788	+15.31933594	-7.03564453	-3.83642578	+12.43652344	-10.83251953	-45.87890625	+4284
+1458241109.22350000	+18.45263672	-6.27978516	-3.12011719	+18.52294922	-11.42578125	-66.11572266	+7224	+17.75830078	-5.89746094	-2.21484375	-107.44628906	-2.32910156	+64.37988281	+7816	+15.36328125	-7.27294922	-3.96386719	+11.93115234	-10.59082031	-46.82373047	+4300
+1458241109.22760010	+18.49218750	-6.39404297	-3.16845703	+18.54492188	-11.46972656	-66.73095703	+7200	+17.80664063	-5.99853516	-2.26757813	-107.62207031	-2.70263672	+64.55566406	+7828	+15.38525391	-7.39599609	-4.02539063	+11.71142578	-10.45898438	-47.35107422	+4304
+1458241109.23600010	+18.58447266	-6.61376953	-3.26513672	+18.63281250	-11.51367188	-68.04931641	+7156	+17.91210938	-6.19628906	-2.37304688	-107.97363281	-3.44970703	+64.90722656	+7836	+15.42041016	-7.66406250	-4.16601563	+11.11816406	-10.04150391	-48.42773438	+4312
+1458241109.24850010	+18.68554688	-6.93457031	-3.40576172	+18.83056641	-11.42578125	-70.07080078	+7128	+18.07910156	-6.49951172	-2.51806641	-108.47900391	-4.50439453	+65.45654297	+7832	+15.44677734	-8.07275391	-4.42089844	+10.19531250	-9.20654297	-49.94384766	+4324
+1458241109.25260000	+18.72070313	-7.03564453	-3.44970703	+18.94042969	-11.46972656	-70.72998047	+7124	+18.13183594	-6.59619141	-2.57519531	-108.67675781	-4.83398438	+65.61035156	+7828	+15.45117188	-8.20898438	-4.50439453	+9.90966797	-8.92089844	-50.47119141	+4328
+1458241109.25679990	+18.75585938	-7.13671875	-3.50244141	+19.00634766	-11.42578125	-71.36718750	+7128	+18.18457031	-6.70605469	-2.63671875	-108.89648438	-5.18554688	+65.74218750	+7820	+15.45996094	-8.34082031	-4.59228516	+9.62402344	-8.61328125	-50.95458984	+4336
+1458241109.26099990	+18.78662109	-7.23339844	-3.55078125	+19.11621094	-11.42578125	-72.00439453	+7132	+18.23291016	-6.80273438	-2.69824219	-109.07226563	-5.53710938	+65.87402344	+7812	+15.46435547	-8.46826172	-4.68017578	+9.36035156	-8.32763672	-51.45996094	+4344
+1458241109.26510000	+18.83056641	-7.33447266	-3.59472656	+19.24804688	-11.49169922	-72.68554688	+7136	+18.29443359	-6.90820313	-2.76416016	-109.24804688	-5.88867188	+66.02783203	+7800	+15.47314453	-8.60449219	-4.75048828	+9.07470703	-8.12988281	-52.00927734	+4348
+1458241109.26930000	+18.87011719	-7.44873047	-3.65185547	+19.27001953	-11.42578125	-73.30078125	+7144	+18.34716797	-7.02246094	-2.83447266	-109.51171875	-6.24023438	+66.13769531	+7788	+15.49072266	-8.73193359	-4.82519531	+8.83300781	-7.93212891	-52.51464844	+4348
+1458241109.27350000	+18.90966797	-7.57177734	-3.71337891	+19.27001953	-11.35986328	-73.91601563	+7152	+18.39111328	-7.14550781	-2.90917969	-109.79736328	-6.65771484	+66.20361328	+7776	+15.50390625	-8.84619141	-4.89990234	+8.63525391	-7.75634766	-53.02001953	+4352
+1458241109.27760000	+18.95361328	-7.69482422	-3.77490234	+19.29199219	-11.29394531	-74.55322266	+7160	+18.43505859	-7.26855469	-2.99267578	-110.08300781	-7.07519531	+66.26953125	+7764	+15.52148438	-8.96484375	-4.96142578	+8.41552734	-7.64648438	-53.56933594	+4352
+1458241109.28180000	+18.98876953	-7.83105469	-3.87158203	+19.18212891	-11.05224609	-75.03662109	+7168	+18.47460938	-7.40478516	-3.08496094	-110.43457031	-7.51464844	+66.24755859	+7748	+15.54785156	-9.07910156	-5.03613281	+8.23974609	-7.49267578	-54.05273438	+4348
+1458241109.28590010	+19.02392578	-7.96289063	-3.96826172	+19.07226563	-10.87646484	-75.49804688	+7172	+18.50976563	-7.53662109	-3.18603516	-110.76416016	-7.99804688	+66.22558594	+7736	+15.56982422	-9.18017578	-5.10205078	+8.08593750	-7.40478516	-54.51416016	+4340
+1458241109.29430010	+19.10742188	-8.25292969	-4.17041016	+18.80859375	-10.54687500	-76.48681641	+7152	+18.57568359	-7.81347656	-3.38818359	-111.44531250	-9.09667969	+66.20361328	+7700	+15.63574219	-9.39990234	-5.18994141	+7.77832031	-7.49267578	-55.59082031	+4312
+1458241109.29839990	+19.14697266	-8.40673828	-4.28027344	+18.63281250	-10.30517578	-76.99218750	+7136	+18.60205078	-7.95410156	-3.48925781	-111.77490234	-9.68994141	+66.18164063	+7684	+15.66650391	-9.49658203	-5.22949219	+7.66845703	-7.58056641	-56.14013672	+4292
+1458241109.30259990	+19.19531250	-8.56494141	-4.37695313	+18.50097656	-10.12939453	-77.58544922	+7104	+18.63281250	-8.09033203	-3.58154297	-112.10449219	-10.32714844	+66.24755859	+7660	+15.70605469	-9.60205078	-5.26464844	+7.53662109	-7.71240234	-56.73339844	+4264
+1458241109.30679990	+19.23925781	-8.74511719	-4.49121094	+18.23730469	-9.82177734	-78.09082031	+7072	+18.66796875	-8.23974609	-3.68261719	-112.47802734	-10.98632813	+66.26953125	+7636	+15.74560547	-9.71191406	-5.30419922	+7.40478516	-7.82226563	-57.30468750	+4232
+1458241109.31090000	+19.28320313	-8.91210938	-4.61865234	+18.01757813	-9.49218750	-78.59619141	+7028	+18.69433594	-8.39355469	-3.79248047	-112.85156250	-11.73339844	+66.22558594	+7612	+15.78955078	-9.81738281	-5.34814453	+7.27294922	-7.88818359	-57.87597656	+4200
+1458241109.31510000	+19.31396484	-9.07470703	-4.73730469	+17.79785156	-9.18457031	-79.12353516	+6976	+18.71191406	-8.54736328	-3.88916016	-113.22509766	-12.50244141	+66.22558594	+7588	+15.82031250	-9.92724609	-5.39208984	+7.16308594	-7.93212891	-58.46923828	+4164
+1458241109.31929990	+19.34912109	-9.24169922	-4.85595703	+17.57812500	-8.85498047	-79.67285156	+6916	+18.72509766	-8.70117188	-3.99023438	-113.62060547	-13.31542969	+66.22558594	+7560	+15.85546875	-10.03710938	-5.44042969	+7.03125000	-7.95410156	-59.06250000	+4128
+1458241109.32760000	+19.41064453	-9.54492188	-5.07568359	+17.24853516	-8.26171875	-80.81542969	+6776	+18.77783203	-8.94726563	-4.17919922	-114.12597656	-14.89746094	+66.33544922	+7496	+15.91259766	-10.25683594	-5.54150391	+6.76757813	-8.02001953	-60.27099609	+4052
+1458241109.34430000	+19.52490234	-10.12939453	-5.41845703	+16.83105469	-7.11914063	-83.69384766	+6464	+18.90527344	-9.45263672	-4.50439453	-115.20263672	-18.28125000	+66.75292969	+7340	+15.98730469	-10.75781250	-5.80078125	+6.13037109	-7.51464844	-62.95166016	+3912
+1458241109.35260010	+19.56445313	-10.34472656	-5.56787109	+16.80908203	-6.52587891	-85.10009766	+6316	+18.98437500	-9.65478516	-4.66259766	-115.57617188	-19.88525391	+66.92871094	+7252	+15.98730469	-11.02587891	-5.97656250	+5.73486328	-6.89941406	-64.22607422	+3852
+1458241109.35669990	+19.58203125	-10.45019531	-5.62939453	+16.80908203	-6.28417969	-85.84716797	+6252	+19.02392578	-9.75585938	-4.73291016	-115.75195313	-20.69824219	+67.06054688	+7208	+15.97851563	-11.15771484	-6.06445313	+5.53710938	-6.54785156	-64.88525391	+3824
+1458241109.36089990	+19.59521484	-10.54687500	-5.68652344	+16.85302734	-6.04248047	-86.61621094	+6192	+19.06347656	-9.84375000	-4.79882813	-115.92773438	-21.46728516	+67.23632813	+7156	+15.96972656	-11.28515625	-6.15673828	+5.36132813	-6.17431641	-65.54443359	+3800
+1458241109.36509990	+19.62158203	-10.64794922	-5.71728516	+16.91894531	-5.91064453	-87.47314453	+6136	+19.11621094	-9.93603516	-4.85595703	-116.12548828	-22.21435547	+67.50000000	+7108	+15.95654297	-11.42138672	-6.23144531	+5.16357422	-5.88867188	-66.26953125	+3776
+1458241109.36920000	+19.65234375	-10.75341797	-5.76562500	+16.91894531	-5.69091797	-88.22021484	+6092	+19.16894531	-10.03710938	-4.93066406	-116.32324219	-22.96142578	+67.63183594	+7060	+15.94775391	-11.55322266	-6.32373047	+4.94384766	-5.51513672	-66.92871094	+3760
+1458241109.37340000	+19.67871094	-10.85449219	-5.81835938	+16.91894531	-5.42724609	-88.98925781	+6048	+19.21289063	-10.14257813	-5.00976563	-116.56494141	-23.75244141	+67.76367188	+7008	+15.93896484	-11.68945313	-6.41601563	+4.74609375	-5.11962891	-67.58789063	+3744
+1458241109.37760000	+19.69628906	-10.95556641	-5.86669922	+16.94091797	-5.18554688	-89.75830078	+6016	+19.25683594	-10.25244141	-5.08447266	-116.85058594	-24.47753906	+67.89550781	+6956	+15.92578125	-11.82568359	-6.50390625	+4.52636719	-4.72412109	-68.26904297	+3740
+1458241109.38590000	+19.72705078	-11.16210938	-6.00732422	+16.83105469	-4.57031250	-91.05468750	+5968	+19.33154297	-10.47656250	-5.24707031	-117.44384766	-25.94970703	+68.11523438	+6856	+15.90380859	-12.05859375	-6.68847656	+4.21875000	-3.97705078	-69.41162109	+3728
+1458241109.39010000	+19.75781250	-11.27197266	-6.06445313	+16.76513672	-4.39453125	-91.75781250	+5944	+19.37548828	-10.58203125	-5.32617188	-117.72949219	-26.69677734	+68.29101563	+6804	+15.89941406	-12.18164063	-6.75439453	+3.97705078	-3.80126953	-70.07080078	+3724
+1458241109.39420010	+19.78417969	-11.39941406	-6.13476563	+16.61132813	-4.15283203	-92.43896484	+5924	+19.41064453	-10.69628906	-5.40527344	-118.08105469	-27.46582031	+68.48876953	+6752	+15.90380859	-12.30029297	-6.82031250	+3.80126953	-3.62548828	-70.68603516	+3720
+1458241109.39840010	+19.81054688	-11.54443359	-6.19628906	+16.41357422	-3.95507813	-93.16406250	+5900	+19.43701172	-10.83251953	-5.47558594	-118.52050781	-28.27880859	+68.75244141	+6700	+15.90820313	-12.40576172	-6.88183594	+3.62548828	-3.49365234	-71.30126953	+3712
+1458241109.40260000	+19.84570313	-11.69824219	-6.27099609	+16.23779297	-3.71337891	-93.91113281	+5876	+19.45898438	-10.97314453	-5.56787109	-118.98193359	-29.04785156	+68.92822266	+6648	+15.93017578	-12.53320313	-6.92578125	+3.42773438	-3.49365234	-72.02636719	+3700
+1458241109.40669990	+19.87646484	-11.86083984	-6.38525391	+15.97412109	-3.33984375	-94.48242188	+5848	+19.47216797	-11.13134766	-5.68212891	-119.46533203	-29.86083984	+68.99414063	+6604	+15.96972656	-12.64746094	-6.98291016	+3.29589844	-3.47167969	-72.59765625	+3680
+1458241109.41090010	+19.89843750	-12.02783203	-6.49511719	+15.66650391	-2.98828125	-95.05371094	+5816	+19.48095703	-11.28515625	-5.80078125	-119.92675781	-30.69580078	+69.06005859	+6556	+16.00048828	-12.75732422	-7.03125000	+3.14208984	-3.53759766	-73.21289063	+3656
+1458241109.41510010	+19.91601563	-12.20361328	-6.60498047	+15.33691406	-2.65869141	-95.64697266	+5776	+19.48095703	-11.43457031	-5.91503906	-120.41015625	-31.53076172	+69.12597656	+6508	+16.02685547	-12.87158203	-7.07080078	+2.94433594	-3.62548828	-73.82812500	+3624
+1458241109.41919990	+19.92919922	-12.38378906	-6.72363281	+14.96337891	-2.28515625	-96.24023438	+5728	+19.48535156	-11.57958984	-6.02050781	-120.89355469	-32.40966797	+69.30175781	+6460	+16.06201172	-12.98144531	-7.11474609	+2.79052734	-3.71337891	-74.39941406	+3588
+1458241109.42759990	+19.96875000	-12.76611328	-6.93017578	+14.23828125	-1.80175781	-97.53662109	+5604	+19.47216797	-11.88281250	-6.22265625	-121.99218750	-34.12353516	+69.76318359	+6364	+16.13671875	-13.20117188	-7.16748047	+2.39501953	-4.19677734	-75.65185547	+3492
+1458241109.43170000	+19.99951172	-12.95947266	-7.02246094	+13.90869141	-1.60400391	-98.26171875	+5528	+19.46337891	-12.04541016	-6.34130859	-122.56347656	-34.98046875	+69.93896484	+6320	+16.17626953	-13.32421875	-7.18505859	+2.17529297	-4.50439453	-76.35498047	+3436
+1458241109.44000010	+20.03027344	-13.31982422	-7.22460938	+13.29345703	-1.01074219	-99.68994141	+5360	+19.45019531	-12.34423828	-6.56103516	-123.70605469	-36.71630859	+70.42236328	+6228	+16.24218750	-13.57910156	-7.25537109	+1.75781250	-4.85595703	-77.73925781	+3316
+1458241109.44420000	+20.04785156	-13.49121094	-7.33886719	+13.00781250	-0.68115234	-100.32714844	+5268	+19.45458984	-12.48486328	-6.66210938	-124.23339844	-37.55126953	+70.70800781	+6180	+16.26855469	-13.69775391	-7.30371094	+1.56005859	-4.96582031	-78.37646484	+3252
+1458241109.44840000	+20.06542969	-13.64501953	-7.46191406	+12.78808594	-0.35156250	-100.96435547	+5172	+19.45898438	-12.61669922	-6.76757813	-124.73876953	-38.40820313	+70.99365234	+6132	+16.29492188	-13.82519531	-7.35644531	+1.36230469	-5.05371094	-79.01367188	+3192
+1458241109.45250010	+20.06982422	-13.80322266	-7.53222656	+12.50244141	-0.15380859	-101.64550781	+5072	+19.45458984	-12.74414063	-6.85107422	-125.33203125	-39.26513672	+71.38916016	+6084	+16.29931641	-13.93505859	-7.41357422	+1.14257813	-5.09765625	-79.62890625	+3132
+1458241109.46090010	+20.11816406	-14.04931641	-7.61572266	+12.28271484	+0.02197266	-103.27148438	+4872	+19.47656250	-12.95947266	-7.01367188	-126.36474609	-40.82519531	+72.20214844	+5984	+16.29492188	-14.18554688	-7.51025391	+0.68115234	-5.09765625	-81.10107422	+3024
+1458241109.46499990	+20.14013672	-14.16357422	-7.64208984	+12.17285156	+0.10986328	-104.10644531	+4776	+19.51171875	-13.07373047	-7.05322266	-127.06787109	-41.55029297	+72.92724609	+5928	+16.28173828	-14.29980469	-7.57177734	+0.52734375	-4.98779297	-81.84814453	+2976
+1458241109.46919990	+20.17529297	-14.25585938	-7.66845703	+12.19482422	+0.19775391	-104.91943359	+4684	+19.56005859	-13.17919922	-7.10595703	-127.68310547	-42.23144531	+73.56445313	+5868	+16.27734375	-14.40966797	-7.62890625	+0.39550781	-4.85595703	-82.61718750	+2928
+1458241109.47340010	+20.21484375	-14.32617188	-7.71240234	+12.23876953	+0.37353516	-105.68847656	+4596	+19.60400391	-13.27587891	-7.16308594	-128.29833984	-42.95654297	+74.15771484	+5808	+16.26416016	-14.53271484	-7.70800781	+0.28564453	-4.57031250	-83.38623047	+2884
+1458241109.47750000	+20.23681641	-14.38769531	-7.72119141	+12.26074219	+0.48339844	-106.47949219	+4520	+19.64355469	-13.36376953	-7.19384766	-128.97949219	-43.65966797	+74.88281250	+5744	+16.23339844	-14.63818359	-7.78271484	+0.13183594	-4.24072266	-84.11132813	+2848
+1458241109.48169990	+20.26757813	-14.44482422	-7.74316406	+12.30468750	+0.61523438	-107.18261719	+4448	+19.68750000	-13.43847656	-7.23339844	-129.55078125	-44.31884766	+75.52001953	+5680	+16.21142578	-14.73486328	-7.87060547	+0.02197266	-3.88916016	-84.74853516	+2820
+1458241109.48589990	+20.28955078	-14.51074219	-7.75195313	+12.32666016	+0.68115234	-107.92968750	+4388	+19.73583984	-13.51757813	-7.25976563	-130.20996094	-44.93408203	+76.24511719	+5616	+16.18505859	-14.82714844	-7.94970703	-0.08789063	-3.53759766	-85.38574219	+2792
+1458241109.49420000	+20.34228516	-14.63818359	-7.72558594	+12.32666016	+0.68115234	-109.48974609	+4300	+19.85449219	-13.69775391	-7.32128906	-131.66015625	-46.07666016	+77.82714844	+5476	+16.14111328	-14.99853516	-8.05957031	-0.19775391	-3.01025391	-86.81396484	+2764
+1458241109.49840000	+20.36865234	-14.69970703	-7.71240234	+12.34863281	+0.68115234	-110.30273438	+4268	+19.90283203	-13.79003906	-7.35644531	-132.40722656	-46.69189453	+78.59619141	+5408	+16.11474609	-15.08642578	-8.11230469	-0.26367188	-2.72460938	-87.51708984	+2768
+1458241109.50250010	+20.40380859	-14.76123047	-7.70800781	+12.39257813	+0.72509766	-111.09375000	+4244	+19.95117188	-13.88671875	-7.38281250	-133.26416016	-47.28515625	+79.43115234	+5336	+16.10595703	-15.18750000	-8.15185547	-0.35156250	-2.52685547	-88.30810547	+2776
+1458241109.50670000	+20.42138672	-14.84472656	-7.75195313	+12.30468750	+0.92285156	-111.68701172	+4228	+19.99951172	-13.97460938	-7.41796875	-134.01123047	-47.83447266	+80.20019531	+5268	+16.10595703	-15.27539063	-8.22216797	-0.39550781	-2.26318359	-88.85742188	+2788
+1458241109.51079990	+20.43457031	-14.95019531	-7.79150391	+12.17285156	+1.07666016	-112.30224609	+4212	+20.04345703	-14.08447266	-7.45312500	-134.84619141	-48.44970703	+80.96923828	+5200	+16.10156250	-15.37207031	-8.27929688	-0.52734375	-2.08740234	-89.42871094	+2800
+1458241109.51500010	+20.43896484	-15.05126953	-7.84423828	+12.01904297	+1.29638672	-112.89550781	+4204	+20.06103516	-14.18554688	-7.51464844	-135.59326172	-49.06494141	+81.58447266	+5136	+16.10156250	-15.48193359	-8.32324219	-0.68115234	-1.99951172	-90.04394531	+2812
+1458241109.51920010	+20.42578125	-15.16552734	-7.91455078	+11.79931641	+1.56005859	-113.42285156	+4200	+20.06542969	-14.29541016	-7.59375000	-136.29638672	-49.68017578	+82.06787109	+5076	+16.11474609	-15.56982422	-8.37597656	-0.76904297	-1.91162109	-90.50537109	+2820
+1458241109.52329990	+20.41259766	-15.31933594	-7.96289063	+11.49169922	+1.69189453	-114.01611328	+4188	+20.06103516	-14.42285156	-7.66845703	-137.10937500	-50.31738281	+82.63916016	+5020	+16.12353516	-15.65771484	-8.39794922	-0.90087891	-2.02148438	-91.01074219	+2820
+1458241109.52749990	+20.40380859	-15.48193359	-8.03320313	+11.18408203	+1.82373047	-114.60937500	+4176	+20.05224609	-14.55908203	-7.74316406	-137.96630859	-50.95458984	+83.23242188	+4968	+16.15429688	-15.76757813	-8.41552734	-1.07666016	-2.24121094	-91.60400391	+2820
+1458241109.53169990	+20.39062500	-15.65771484	-8.12109375	+10.83251953	+2.02148438	-115.11474609	+4156	+20.04785156	-14.68212891	-7.81787109	-138.82324219	-51.54785156	+83.86962891	+4912	+16.18945313	-15.88183594	-8.44628906	-1.23046875	-2.46093750	-92.08740234	+2804
+1458241109.54830000	+20.28515625	-16.39599609	-8.59570313	+9.42626953	+3.38378906	-116.93847656	+4008	+19.90283203	-15.20507813	-8.19140625	-141.85546875	-54.31640625	+85.62744141	+4756	+16.30810547	-16.38720703	-8.59130859	-2.24121094	-3.38378906	-93.82324219	+2680
+1458241109.55670000	+20.20166016	-16.77392578	-8.77587891	+8.65722656	+3.80126953	-117.81738281	+3896	+19.81494141	-15.44677734	-8.34960938	-143.39355469	-55.48095703	+86.59423828	+4688	+16.33447266	-16.60253906	-8.65722656	-2.83447266	-3.86718750	-94.57031250	+2608
+1458241109.56080010	+20.17089844	-16.93212891	-8.86376953	+8.37158203	+3.97705078	-118.25683594	+3840	+19.77099609	-15.56542969	-8.42871094	-144.18457031	-56.05224609	+87.12158203	+4660	+16.34326172	-16.71240234	-8.68798828	-3.07617188	-4.10888672	-94.96582031	+2568
+1458241109.56500010	+20.14892578	-17.09912109	-8.92968750	+8.08593750	+4.10888672	-118.76220703	+3780	+19.73144531	-15.68847656	-8.47705078	-145.17333984	-56.60156250	+87.84667969	+4636	+16.35205078	-16.82226563	-8.72314453	-3.36181641	-4.30664063	-95.36132813	+2532
+1458241109.56920000	+20.15771484	-17.24853516	-8.99121094	+7.91015625	+4.17480469	-119.20166016	+3720	+19.71386719	-15.79394531	-8.53857422	-145.89843750	-57.06298828	+88.37402344	+4608	+16.36523438	-16.94091797	-8.74511719	-3.62548828	-4.54833984	-95.84472656	+2496
+1458241109.57329990	+20.14892578	-17.37158203	-9.07470703	+7.75634766	+4.41650391	-119.59716797	+3660	+19.70507813	-15.88623047	-8.60009766	-146.57958984	-57.50244141	+88.92333984	+4580	+16.38281250	-17.05957031	-8.80224609	-3.84521484	-4.57031250	-96.30615234	+2468
+1458241109.57750010	+20.12255859	-17.49902344	-9.10107422	+7.49267578	+4.54833984	-120.03662109	+3604	+19.70068359	-15.97851563	-8.63525391	-147.41455078	-57.89794922	+89.62646484	+4548	+16.36523438	-17.14746094	-8.84179688	-4.06494141	-4.50439453	-96.72363281	+2436
+1458241109.58170010	+20.12695313	-17.59130859	-9.11425781	+7.40478516	+4.59228516	-120.45410156	+3548	+19.70507813	-16.06640625	-8.68798828	-148.05175781	-58.24951172	+90.15380859	+4520	+16.35205078	-17.22216797	-8.87255859	-4.21875000	-4.43847656	-97.16308594	+2404
+1458241109.58579990	+20.14013672	-17.65722656	-9.11425781	+7.33886719	+4.54833984	-120.87158203	+3488	+19.71826172	-16.14550781	-8.72753906	-148.75488281	-58.53515625	+90.74707031	+4488	+16.34326172	-17.30126953	-8.92089844	-4.32861328	-4.28466797	-97.58056641	+2372
+1458241109.58999990	+20.15771484	-17.73193359	-9.07910156	+7.22900391	+4.39453125	-121.33300781	+3440	+19.74462891	-16.23779297	-8.74072266	-149.65576172	-58.73291016	+91.56005859	+4452	+16.31689453	-17.35839844	-8.96044922	-4.46044922	-4.10888672	-97.97607422	+2340
+1458241109.59410000	+20.20605469	-17.77148438	-9.03076172	+7.29492188	+4.13085938	-121.79443359	+3392	+19.79296875	-16.30810547	-8.74072266	-150.51269531	-58.88671875	+92.43896484	+4408	+16.30371094	-17.41113281	-8.97363281	-4.48242188	-3.99902344	-98.52539063	+2304
+1458241109.59830000	+20.23681641	-17.78906250	-8.99121094	+7.36083984	+4.04296875	-122.21191406	+3344	+19.83691406	-16.38720703	-8.74511719	-151.39160156	-59.06250000	+93.31787109	+4368	+16.29052734	-17.46386719	-9.00000000	-4.48242188	-3.77929688	-99.07470703	+2276
+1458241109.60250000	+20.28076172	-17.81982422	-8.95166016	+7.42675781	+3.93310547	-122.69531250	+3300	+19.88964844	-16.47070313	-8.73632813	-152.35839844	-59.23828125	+94.32861328	+4328	+16.27734375	-17.51660156	-9.01757813	-4.48242188	-3.53759766	-99.64599609	+2252
+1458241109.60660000	+20.33789063	-17.84179688	-8.91210938	+7.53662109	+3.82324219	-123.13476563	+3264	+19.94677734	-16.56738281	-8.75390625	-153.17138672	-59.41406250	+95.07568359	+4280	+16.26855469	-17.56933594	-9.05712891	-4.48242188	-3.27392578	-100.12939453	+2240
+1458241109.61080000	+20.39501953	-17.87255859	-8.87255859	+7.62451172	+3.71337891	-123.59619141	+3228	+20.00830078	-16.64648438	-8.77148438	-153.96240234	-59.56787109	+95.82275391	+4224	+16.25537109	-17.62646484	-9.09667969	-4.50439453	-2.94433594	-100.59082031	+2232
+1458241109.61500000	+20.43017578	-17.89013672	-8.81982422	+7.69042969	+3.58154297	-124.01367188	+3200	+20.05224609	-16.72119141	-8.79345703	-154.68750000	-59.72167969	+96.48193359	+4164	+16.22460938	-17.67041016	-9.13183594	-4.54833984	-2.59277344	-101.05224609	+2232
+1458241109.61910010	+20.46093750	-17.90771484	-8.77148438	+7.71240234	+3.49365234	-124.36523438	+3172	+20.10058594	-16.78710938	-8.80224609	-155.47851563	-59.85351563	+97.27294922	+4104	+16.20263672	-17.69238281	-9.17138672	-4.52636719	-2.26318359	-101.40380859	+2232
+1458241109.62330010	+20.49169922	-17.93408203	-8.70996094	+7.73437500	+3.29589844	-124.78271484	+3156	+20.13574219	-16.88378906	-8.80664063	-156.42333984	-59.98535156	+98.10791016	+4048	+16.17626953	-17.72314453	-9.18017578	-4.54833984	-2.10937500	-101.84326172	+2240
+1458241109.63159990	+20.57519531	-18.00439453	-8.66601563	+7.86621094	+3.12011719	-125.55175781	+3128	+20.20605469	-17.08154297	-8.81103516	-158.42285156	-60.22705078	+99.88769531	+3928	+16.17626953	-17.84179688	-9.23291016	-4.65820313	-1.95556641	-102.67822266	+2268
+1458241109.64000010	+20.61914063	-18.14062500	-8.67919922	+7.82226563	+3.22998047	-126.29882813	+3112	+20.21044922	-17.28808594	-8.86816406	-160.37841797	-60.71044922	+101.40380859	+3824	+16.17626953	-17.99560547	-9.26367188	-4.87792969	-1.93359375	-103.55712891	+2304
+1458241109.64410000	+20.61035156	-18.23730469	-8.72753906	+7.66845703	+3.42773438	-126.58447266	+3108	+20.18847656	-17.38037109	-8.92529297	-161.16943359	-61.01806641	+101.93115234	+3780	+16.18066406	-18.08789063	-9.32080078	-5.09765625	-1.86767578	-103.73291016	+2324
+1458241109.64829990	+20.59716797	-18.36474609	-8.77587891	+7.40478516	+3.60351563	-126.89208984	+3108	+20.17089844	-17.49023438	-8.98242188	-162.00439453	-61.28173828	+102.50244141	+3736	+16.18066406	-18.18896484	-9.34277344	-5.36132813	-2.02148438	-103.99658203	+2328
+1458241109.66080000	+20.49169922	-18.77343750	-8.97363281	+6.54785156	+4.24072266	-127.70507813	+3084	+20.03466797	-17.77587891	-9.13183594	-164.39941406	-62.02880859	+103.95263672	+3624	+16.21582031	-18.51416016	-9.40429688	-6.24023438	-2.83447266	-104.65576172	+2316
+1458241109.66490010	+20.45654297	-18.92285156	-9.06591797	+6.26220703	+4.50439453	-127.99072266	+3068	+19.97753906	-17.89013672	-9.19335938	-165.32226563	-62.35839844	+104.50195313	+3600	+16.23779297	-18.64160156	-9.40429688	-6.52587891	-3.20800781	-104.94140625	+2312
+1458241109.66910000	+20.41699219	-19.08544922	-9.17138672	+5.95458984	+4.83398438	-128.23242188	+3060	+19.92480469	-17.99121094	-9.26367188	-166.02539063	-62.66601563	+104.85351563	+3576	+16.25976563	-18.77783203	-9.41748047	-6.87744141	-3.55957031	-105.16113281	+2300
+1458241109.67330000	+20.36865234	-19.25244141	-9.29003906	+5.62500000	+5.22949219	-128.45214844	+3048	+19.87646484	-18.08789063	-9.34277344	-166.68457031	-62.99560547	+105.18310547	+3556	+16.26855469	-18.92285156	-9.45263672	-7.25097656	-3.75732422	-105.33691406	+2288
+1458241109.67740010	+20.30712891	-19.41503906	-9.40429688	+5.25146484	+5.58105469	-128.64990234	+3036	+19.82812500	-18.18457031	-9.41308594	-167.36572266	-63.30322266	+105.57861328	+3536	+16.26855469	-19.05468750	-9.47021484	-7.62451172	-3.95507813	-105.51269531	+2272
+1458241109.68160010	+20.25439453	-19.56884766	-9.51416016	+4.92187500	+5.93261719	-128.78173828	+3024	+19.79296875	-18.25488281	-9.47900391	-167.82714844	-63.56689453	+105.79833984	+3516	+16.28173828	-19.17333984	-9.48339844	-7.93212891	-4.19677734	-105.66650391	+2256
+1458241109.68580010	+20.20166016	-19.71386719	-9.61962891	+4.57031250	+6.24023438	-128.91357422	+3012	+19.75341797	-18.33837891	-9.54492188	-168.35449219	-63.80859375	+106.06201172	+3500	+16.29492188	-19.29199219	-9.49218750	-8.23974609	-4.46044922	-105.82031250	+2240
+1458241109.68989990	+20.14892578	-19.85449219	-9.69873047	+4.21875000	+6.48193359	-129.08935547	+2992	+19.72265625	-18.43505859	-9.58886719	-168.99169922	-64.00634766	+106.45751953	+3484	+16.29052734	-19.38427734	-9.50976563	-8.52539063	-4.63623047	-105.93017578	+2216
+1458241109.69409990	+20.12255859	-19.95556641	-9.75146484	+4.04296875	+6.61376953	-129.26513672	+2964	+19.70947266	-18.50976563	-9.62841797	-169.47509766	-64.13818359	+106.78710938	+3468	+16.29931641	-19.45019531	-9.48779297	-8.65722656	-4.87792969	-106.19384766	+2192
+1458241109.69829990	+20.10498047	-20.03027344	-9.80419922	+3.93310547	+6.76757813	-129.44091797	+2928	+19.70068359	-18.57568359	-9.65917969	-169.98046875	-64.24804688	+107.13867188	+3452	+16.31689453	-19.52490234	-9.50537109	-8.74511719	-4.87792969	-106.43554688	+2164
+1458241109.70240000	+20.10058594	-20.11376953	-9.83496094	+3.80126953	+6.85546875	-129.61669922	+2896	+19.71826172	-18.66357422	-9.66357422	-170.74951172	-64.27001953	+107.77587891	+3436	+16.32128906	-19.57763672	-9.50537109	-8.81103516	-4.83398438	-106.69921875	+2144
+1458241109.70660000	+20.11816406	-20.17529297	-9.85253906	+3.73535156	+6.87744141	-129.77050781	+2860	+19.75341797	-18.73388672	-9.65478516	-171.34277344	-64.24804688	+108.34716797	+3412	+16.33007813	-19.62597656	-9.49658203	-8.83300781	-4.81201172	-106.94091797	+2124
+1458241109.71079990	+20.14013672	-20.22363281	-9.87011719	+3.66943359	+6.89941406	-129.92431641	+2824	+19.80175781	-18.80419922	-9.64160156	-171.93603516	-64.18212891	+108.89648438	+3388	+16.33886719	-19.67431641	-9.50537109	-8.83300781	-4.65820313	-107.22656250	+2104
+1458241109.71490000	+20.15332031	-20.25878906	-9.86132813	+3.58154297	+6.85546875	-130.07812500	+2792	+19.85449219	-18.87451172	-9.62841797	-172.48535156	-64.09423828	+109.44580078	+3360	+16.33007813	-19.70068359	-9.51855469	-8.87695313	-4.41650391	-107.44628906	+2092
+1458241109.71910000	+20.17529297	-20.27197266	-9.83935547	+3.58154297	+6.78955078	-130.18798828	+2764	+19.90283203	-18.92285156	-9.60644531	-172.92480469	-63.96240234	+109.88525391	+3328	+16.32128906	-19.70507813	-9.52294922	-8.83300781	-4.21875000	-107.66601563	+2080
+1458241109.72330000	+20.20605469	-20.27197266	-9.79980469	+3.58154297	+6.63574219	-130.34179688	+2740	+19.95996094	-18.97119141	-9.58007813	-173.38623047	-63.80859375	+110.36865234	+3296	+16.32128906	-19.70507813	-9.51416016	-8.76708984	-4.04296875	-107.92968750	+2072
+1458241109.72740010	+20.25000000	-20.27636719	-9.74267578	+3.62548828	+6.41601563	-130.49560547	+2716	+20.02587891	-19.02832031	-9.53173828	-173.93554688	-63.56689453	+110.98388672	+3268	+16.31689453	-19.69628906	-9.50097656	-8.67919922	-3.88916016	-108.19335938	+2068
+1458241109.73160000	+20.29833984	-20.27197266	-9.68994141	+3.69140625	+6.19628906	-130.67138672	+2696	+20.09179688	-19.08105469	-9.47900391	-174.48486328	-63.32519531	+111.55517578	+3240	+16.31689453	-19.68750000	-9.48339844	-8.59130859	-3.75732422	-108.47900391	+2064
+1458241109.73580000	+20.35107422	-20.26757813	-9.62841797	+3.80126953	+5.99853516	-130.89111328	+2680	+20.16650391	-19.13818359	-9.42626953	-175.03417969	-63.08349609	+112.12646484	+3212	+16.30810547	-19.68310547	-9.46582031	-8.52539063	-3.53759766	-108.76464844	+2068
+1458241109.73990010	+20.40380859	-20.25439453	-9.56689453	+3.88916016	+5.80078125	-131.08886719	+2668	+20.23681641	-19.19091797	-9.39111328	-175.47363281	-62.90771484	+112.60986328	+3184	+16.29931641	-19.68310547	-9.45703125	-8.48144531	-3.31787109	-109.07226563	+2080
+1458241109.74410010	+20.44775391	-20.25000000	-9.52294922	+3.95507813	+5.64697266	-131.24267578	+2660	+20.29833984	-19.23046875	-9.36914063	-175.84716797	-62.75390625	+112.98339844	+3156	+16.28173828	-19.69628906	-9.46582031	-8.50341797	-3.05419922	-109.27001953	+2092
+1458241109.74819990	+20.49609375	-20.25878906	-9.47021484	+3.99902344	+5.47119141	-131.39648438	+2660	+20.35107422	-19.27880859	-9.34716797	-176.19873047	-62.62207031	+113.35693359	+3132	+16.26416016	-19.71826172	-9.46582031	-8.59130859	-2.90039063	-109.46777344	+2112
+1458241109.75659990	+20.55322266	-20.27636719	-9.39990234	+4.02099609	+5.22949219	-131.66015625	+2660	+20.42138672	-19.35791016	-9.32519531	-176.83593750	-62.42431641	+113.95019531	+3080	+16.22900391	-19.77978516	-9.47021484	-8.87695313	-2.74658203	-109.75341797	+2152
+1458241109.76070000	+20.57080078	-20.30712891	-9.36914063	+3.97705078	+5.14160156	-131.79199219	+2664	+20.43896484	-19.40625000	-9.32080078	-177.20947266	-62.40234375	+114.25781250	+3056	+16.20703125	-19.81494141	-9.46142578	-9.07470703	-2.76855469	-109.86328125	+2176
+1458241109.76490000	+20.58837891	-20.35107422	-9.36035156	+3.95507813	+5.09765625	-131.94580078	+2668	+20.44775391	-19.45458984	-9.33837891	-177.51708984	-62.44628906	+114.47753906	+3032	+16.20703125	-19.87646484	-9.45703125	-9.29443359	-2.90039063	-110.03906250	+2200
+1458241109.76910000	+20.60156250	-20.41259766	-9.36914063	+3.88916016	+5.11962891	-132.07763672	+2672	+20.44335938	-19.50292969	-9.36474609	-177.86865234	-62.53417969	+114.69726563	+3012	+16.20703125	-19.95117188	-9.47021484	-9.53613281	-3.01025391	-110.10498047	+2212
+1458241109.77320000	+20.60595703	-20.49609375	-9.38671875	+3.77929688	+5.16357422	-132.23144531	+2680	+20.42578125	-19.56445313	-9.39550781	-178.24218750	-62.66601563	+114.93896484	+2996	+16.19824219	-20.04785156	-9.48779297	-9.86572266	-3.14208984	-110.14892578	+2228
+1458241109.77740000	+20.59716797	-20.58398438	-9.41748047	+3.62548828	+5.29541016	-132.36328125	+2688	+20.39501953	-19.62597656	-9.43945313	-178.63769531	-62.86376953	+115.15869141	+2980	+16.18945313	-20.15332031	-9.51855469	-10.26123047	-3.27392578	-110.17089844	+2236
+1458241109.78160000	+20.57080078	-20.69824219	-9.47460938	+3.40576172	+5.49316406	-132.45117188	+2696	+20.35546875	-19.68750000	-9.48779297	-178.96728516	-63.10546875	+115.33447266	+2968	+16.18066406	-20.25439453	-9.55371094	-10.63476563	-3.38378906	-110.14892578	+2244
+1458241109.78570010	+20.53564453	-20.82568359	-9.54052734	+3.14208984	+5.69091797	-132.51708984	+2708	+20.31152344	-19.74902344	-9.54492188	-179.34082031	-63.34716797	+115.51025391	+2956	+16.17187500	-20.36425781	-9.58007813	-11.03027344	-3.58154297	-110.10498047	+2244
+1458241109.78990010	+20.49169922	-20.96630859	-9.61962891	+2.85644531	+5.93261719	-132.56103516	+2720	+20.25878906	-19.81933594	-9.58886719	-179.75830078	-63.58886719	+115.72998047	+2944	+16.16748047	-20.47851563	-9.60644531	-11.46972656	-3.82324219	-110.06103516	+2240
+1458241109.79410000	+20.44775391	-21.12890625	-9.70312500	+2.54882813	+6.19628906	-132.64892578	+2732	+20.21044922	-19.88964844	-9.62402344	+179.75830078	-63.78662109	+115.99365234	+2932	+16.16308594	-20.58837891	-9.62402344	-11.86523438	-4.13085938	-110.06103516	+2232
+1458241109.79819990	+20.39501953	-21.27392578	-9.78662109	+2.26318359	+6.48193359	-132.75878906	+2744	+20.15771484	-19.96435547	-9.65917969	+179.20898438	-64.00634766	+116.32324219	+2920	+16.15429688	-20.70263672	-9.64599609	-12.28271484	-4.35058594	-110.06103516	+2216
+1458241109.80240010	+20.35107422	-21.42773438	-9.85693359	+1.95556641	+6.72363281	-132.91259766	+2752	+20.10937500	-20.04345703	-9.69433594	+178.61572266	-64.22607422	+116.67480469	+2908	+16.14111328	-20.81250000	-9.68115234	-12.67822266	-4.54833984	-110.03906250	+2196
+1458241109.80660010	+20.31591797	-21.59472656	-9.92724609	+1.64794922	+6.96533203	-133.06640625	+2764	+20.06103516	-20.12255859	-9.72949219	+178.08837891	-64.44580078	+117.00439453	+2896	+16.13671875	-20.92236328	-9.70751953	-13.05175781	-4.74609375	-110.08300781	+2176
+1458241109.81069990	+20.28515625	-21.74414063	-9.99316406	+1.34033203	+7.18505859	-133.22021484	+2776	+20.02148438	-20.18847656	-9.76904297	+177.64892578	-64.62158203	+117.26806641	+2884	+16.13671875	-21.02343750	-9.74267578	-13.35937500	-4.87792969	-110.10498047	+2152
+1458241109.81489990	+20.24121094	-21.87597656	-10.04589844	+1.03271484	+7.38281250	-133.30810547	+2780	+19.99072266	-20.25439453	-9.78662109	+177.16552734	-64.73144531	+117.57568359	+2872	+16.12792969	-21.09375000	-9.76904297	-13.60107422	-4.92187500	-110.10498047	+2128
+1458241109.81900000	+20.20605469	-21.98144531	-10.08105469	+0.76904297	+7.51464844	-133.41796875	+2784	+19.97753906	-20.31152344	-9.79101563	+176.77001953	-64.79736328	+117.86132813	+2856	+16.11914063	-21.13769531	-9.77783203	-13.77685547	-4.96582031	-110.17089844	+2100
+1458241109.82320000	+20.17529297	-22.05175781	-10.10742188	+0.57128906	+7.62451172	-133.50585938	+2784	+19.96875000	-20.36425781	-9.78222656	+176.35253906	-64.79736328	+118.14697266	+2844	+16.11914063	-21.16845703	-9.78222656	-13.86474609	-4.96582031	-110.25878906	+2072
+1458241109.82740000	+20.15771484	-22.11767578	-10.09863281	+0.37353516	+7.64648438	-133.61572266	+2780	+19.97314453	-20.41259766	-9.76904297	+175.97900391	-64.75341797	+118.41064453	+2828	+16.11474609	-21.18164063	-9.78662109	-13.90869141	-4.89990234	-110.34667969	+2048
+1458241109.83150010	+20.16650391	-22.14843750	-10.06787109	+0.28564453	+7.55859375	-133.74755859	+2772	+19.99072266	-20.45214844	-9.75146484	+175.69335938	-64.68750000	+118.67431641	+2812	+16.11474609	-21.18603516	-9.77783203	-13.88671875	-4.87792969	-110.47851563	+2020
+1458241109.83570000	+20.19287109	-22.15722656	-10.01513672	+0.24169922	+7.44873047	-133.90136719	+2768	+20.01708984	-20.47851563	-9.72949219	+175.45166016	-64.57763672	+118.89404297	+2796	+16.11914063	-21.18164063	-9.77343750	-13.82080078	-4.74609375	-110.65429688	+2000
+1458241109.83990000	+20.21484375	-22.14404297	-9.96240234	+0.24169922	+7.29492188	-134.05517578	+2764	+20.05224609	-20.49169922	-9.70312500	+175.25390625	-64.44580078	+119.11376953	+2784	+16.11914063	-21.16845703	-9.77343750	-13.71093750	-4.52636719	-110.83007813	+1988
+1458241109.84400010	+20.23242188	-22.11767578	-9.92285156	+0.24169922	+7.20703125	-134.09912109	+2760	+20.09179688	-20.50048828	-9.68115234	+175.18798828	-64.29199219	+119.22363281	+2768	+16.11914063	-21.14208984	-9.77783203	-13.60107422	-4.35058594	-110.93994141	+1980
+1458241109.84820010	+20.25000000	-22.08691406	-9.87890625	+0.26367188	+7.09716797	-134.14306641	+2752	+20.13574219	-20.50488281	-9.65917969	+175.18798828	-64.16015625	+119.24560547	+2756	+16.12353516	-21.11132813	-9.77343750	-13.46923828	-4.15283203	-111.04980469	+1976
+1458241109.85240010	+20.26757813	-22.05175781	-9.83496094	+0.28564453	+6.98730469	-134.16503906	+2744	+20.18408203	-20.50927734	-9.63720703	+175.23193359	-64.00634766	+119.24560547	+2740	+16.12353516	-21.06738281	-9.76904297	-13.33740234	-3.93310547	-111.15966797	+1976
+1458241109.85649990	+20.28076172	-22.01220703	-9.79980469	+0.32958984	+6.89941406	-134.16503906	+2732	+20.22363281	-20.50927734	-9.61523438	+175.25390625	-63.87451172	+119.24560547	+2724	+16.12353516	-21.02783203	-9.76464844	-13.20556641	-3.73535156	-111.24755859	+1976
+1458241109.86069990	+20.29833984	-21.96826172	-9.75146484	+0.39550781	+6.76757813	-134.18701172	+2724	+20.26318359	-20.50927734	-9.58886719	+175.25390625	-63.74267578	+119.28955078	+2708	+16.11474609	-20.98828125	-9.75585938	-13.09570313	-3.51562500	-111.35742188	+1980
+1458241109.86490010	+20.32470703	-21.91552734	-9.70312500	+0.48339844	+6.63574219	-134.23095703	+2720	+20.30273438	-20.50488281	-9.57128906	+175.25390625	-63.61083984	+119.33349609	+2692	+16.11035156	-20.95312500	-9.75146484	-12.98583984	-3.31787109	-111.48925781	+1984
+1458241109.86900000	+20.34667969	-21.87597656	-9.66357422	+0.57128906	+6.52587891	-134.25292969	+2716	+20.33349609	-20.50488281	-9.55810547	+175.27587891	-63.50097656	+119.33349609	+2672	+16.10595703	-20.91357422	-9.75146484	-12.85400391	-3.07617188	-111.59912109	+1996
+1458241109.87319990	+20.36865234	-21.84082031	-9.63281250	+0.63720703	+6.41601563	-134.27490234	+2712	+20.36425781	-20.50927734	-9.55371094	+175.29785156	-63.43505859	+119.33349609	+2652	+16.09716797	-20.87841797	-9.75146484	-12.76611328	-2.87841797	-111.68701172	+2008
+1458241109.87739990	+20.38623047	-21.80566406	-9.60644531	+0.70312500	+6.35009766	-134.25292969	+2708	+20.38623047	-20.51367188	-9.55371094	+175.34179688	-63.41308594	+119.28955078	+2632	+16.09716797	-20.85205078	-9.75585938	-12.67822266	-2.70263672	-111.75292969	+2024
+1458241109.88150000	+20.39501953	-21.78369141	-9.59326172	+0.74707031	+6.32812500	-134.25292969	+2704	+20.39501953	-20.51806641	-9.56250000	+175.34179688	-63.41308594	+119.26757813	+2608	+16.08837891	-20.83447266	-9.77783203	-12.65625000	-2.50488281	-111.75292969	+2040
+1458241109.88570000	+20.39501953	-21.77050781	-9.58447266	+0.79101563	+6.30615234	-134.23095703	+2700	+20.39501953	-20.53564453	-9.57128906	+175.27587891	-63.43505859	+119.24560547	+2592	+16.07519531	-20.83447266	-9.79541016	-12.70019531	-2.39501953	-111.75292969	+2052
+1458241109.88990000	+20.39941406	-21.76611328	-9.58447266	+0.81298828	+6.30615234	-134.20898438	+2692	+20.38623047	-20.56201172	-9.58886719	+175.20996094	-63.47900391	+119.22363281	+2576	+16.07080078	-20.85644531	-9.81298828	-12.78808594	-2.37304688	-111.70898438	+2064
+1458241109.89400010	+20.39941406	-21.77050781	-9.58447266	+0.81298828	+6.30615234	-134.20898438	+2684	+20.36865234	-20.58837891	-9.60644531	+175.10009766	-63.54492188	+119.22363281	+2560	+16.06640625	-20.88281250	-9.82617188	-12.87597656	-2.41699219	-111.68701172	+2076
+1458241109.89820000	+20.39941406	-21.78369141	-9.58886719	+0.81298828	+6.30615234	-134.20898438	+2676	+20.35107422	-20.61474609	-9.62841797	+174.99023438	-63.61083984	+119.24560547	+2548	+16.06201172	-20.91796875	-9.83496094	-13.00781250	-2.48291016	-111.66503906	+2084
+1458241109.90229990	+20.39941406	-21.80126953	-9.59765625	+0.81298828	+6.32812500	-134.20898438	+2668	+20.32470703	-20.64550781	-9.65039063	+174.83642578	-63.72070313	+119.28955078	+2540	+16.06201172	-20.96630859	-9.84814453	-13.13964844	-2.61474609	-111.64306641	+2088
+1458241109.90650010	+20.39501953	-21.82763672	-9.61523438	+0.79101563	+6.37207031	-134.20898438	+2660	+20.29833984	-20.67626953	-9.67675781	+174.70458984	-63.83056641	+119.31152344	+2532	+16.06201172	-21.01025391	-9.86132813	-13.24951172	-2.70263672	-111.62109375	+2096
+1458241109.91070010	+20.38623047	-21.86279297	-9.64160156	+0.76904297	+6.45996094	-134.18701172	+2652	+20.26757813	-20.71142578	-9.70312500	+174.55078125	-63.94042969	+119.33349609	+2532	+16.06201172	-21.05859375	-9.87890625	-13.38134766	-2.81250000	-111.59912109	+2096
+1458241109.91479990	+20.36865234	-21.90234375	-9.67236328	+0.70312500	+6.54785156	-134.16503906	+2644	+20.22802734	-20.75097656	-9.73828125	+174.37500000	-64.07226563	+119.35546875	+2532	+16.05761719	-21.10693359	-9.89208984	-13.55712891	-2.92236328	-111.53320313	+2100
+1458241109.91899990	+20.35107422	-21.95507813	-9.71630859	+0.63720703	+6.65771484	-134.14306641	+2640	+20.18847656	-20.79492188	-9.76904297	+174.19921875	-64.22607422	+119.37744141	+2532	+16.05322266	-21.17285156	-9.90966797	-13.75488281	-3.09814453	-111.48925781	+2100
+1458241109.92319990	+20.33349609	-22.01220703	-9.76025391	+0.57128906	+6.76757813	-134.09912109	+2632	+20.14892578	-20.83007813	-9.79980469	+174.02343750	-64.35791016	+119.39941406	+2536	+16.05322266	-21.23876953	-9.91845703	-13.95263672	-3.27392578	-111.44531250	+2096
+1458241109.92730000	+20.31591797	-22.06933594	-9.80419922	+0.52734375	+6.87744141	-134.07714844	+2620	+20.10937500	-20.86962891	-9.83056641	+173.82568359	-64.46777344	+119.44335938	+2540	+16.04443359	-21.30908203	-9.92724609	-14.17236328	-3.47167969	-111.42333984	+2092
+1458241109.93150000	+20.29394531	-22.15283203	-9.86572266	+0.43945313	+7.03125000	-134.03320313	+2616	+20.07421875	-20.91357422	-9.85693359	+173.62792969	-64.59960938	+119.50927734	+2548	+16.04003906	-21.41894531	-9.92724609	-14.45800781	-3.82324219	-111.40136719	+2092
+1458241109.93569990	+20.27197266	-22.23193359	-9.93164063	+0.37353516	+7.18505859	-133.98925781	+2612	+20.03906250	-20.94873047	-9.88330078	+173.45214844	-64.68750000	+119.55322266	+2556	+16.04003906	-21.51123047	-9.93164063	-14.69970703	-4.08691406	-111.42333984	+2088
+1458241109.93980000	+20.25000000	-22.29785156	-9.98876953	+0.30761719	+7.33886719	-133.94531250	+2608	+20.00830078	-20.98388672	-9.90527344	+173.27636719	-64.79736328	+119.61914063	+2564	+16.03564453	-21.58154297	-9.92724609	-14.87548828	-4.28466797	-111.44531250	+2080
+1458241109.94400000	+20.22802734	-22.37255859	-10.05468750	+0.26367188	+7.49267578	-133.87939453	+2608	+19.98193359	-21.01904297	-9.92724609	+173.10058594	-64.88525391	+119.66308594	+2572	+16.03125000	-21.63427734	-9.91406250	-14.98535156	-4.46044922	-111.48925781	+2072
+1458241109.94820000	+20.21484375	-22.41650391	-10.11181641	+0.24169922	+7.62451172	-133.79150391	+2604	+19.95996094	-21.04980469	-9.94482422	+172.99072266	-64.95117188	+119.70703125	+2580	+16.03564453	-21.66943359	-9.90527344	-15.02929688	-4.50439453	-111.55517578	+2064
+1458241109.95230010	+20.20605469	-22.44287109	-10.15136719	+0.24169922	+7.71240234	-133.70361328	+2600	+19.94238281	-21.07617188	-9.95800781	+172.85888672	-64.97314453	+119.72900391	+2588	+16.03564453	-21.68261719	-9.89208984	-15.02929688	-4.48242188	-111.62109375	+2052
+1458241109.95650010	+20.20166016	-22.44726563	-10.16894531	+0.26367188	+7.75634766	-133.63769531	+2592	+19.93798828	-21.09814453	-9.96240234	+172.79296875	-64.97314453	+119.77294922	+2592	+16.03564453	-21.67382813	-9.88330078	-14.98535156	-4.46044922	-111.66503906	+2040
+1458241109.96070000	+20.20605469	-22.42968750	-10.16894531	+0.30761719	+7.71240234	-133.59375000	+2584	+19.94238281	-21.11132813	-9.95800781	+172.74902344	-64.95117188	+119.79492188	+2596	+16.04003906	-21.65185547	-9.86132813	-14.89746094	-4.39453125	-111.70898438	+2036
+1458241109.96479990	+20.22363281	-22.40332031	-10.15136719	+0.39550781	+7.64648438	-133.57177734	+2576	+19.95117188	-21.11572266	-9.94921875	+172.70507813	-64.88525391	+119.81689453	+2600	+16.04443359	-21.62548828	-9.84375000	-14.74365234	-4.30664063	-111.79687500	+2032
+1458241109.96900010	+20.23681641	-22.38134766	-10.12939453	+0.43945313	+7.58056641	-133.57177734	+2572	+19.96435547	-21.12011719	-9.94042969	+172.70507813	-64.81933594	+119.83886719	+2604	+16.04882813	-21.60791016	-9.83496094	-14.67773438	-4.26269531	-111.84082031	+2028
+1458241109.97309990	+20.25000000	-22.35058594	-10.10302734	+0.50537109	+7.49267578	-133.57177734	+2564	+19.98193359	-21.12451172	-9.92724609	+172.70507813	-64.75341797	+119.86083984	+2612	+16.05322266	-21.59033203	-9.82177734	-14.56787109	-4.19677734	-111.88476563	+2024
+1458241109.97729990	+20.26757813	-22.31542969	-10.07666016	+0.59326172	+7.42675781	-133.57177734	+2560	+19.99951172	-21.12011719	-9.91406250	+172.72705078	-64.68750000	+119.88281250	+2616	+16.05761719	-21.56396484	-9.81738281	-14.45800781	-4.10888672	-111.92871094	+2020
+1458241109.98149990	+20.27636719	-22.28906250	-10.06347656	+0.61523438	+7.38281250	-133.57177734	+2556	+20.01708984	-21.12011719	-9.90087891	+172.74902344	-64.62158203	+119.88281250	+2620	+16.06201172	-21.53320313	-9.81298828	-14.34814453	-3.97705078	-111.95068359	+2020
+1458241109.98560000	+20.28515625	-22.26708984	-10.04589844	+0.65917969	+7.33886719	-133.54980469	+2552	+20.03906250	-21.11572266	-9.88769531	+172.79296875	-64.55566406	+119.88281250	+2620	+16.06640625	-21.50244141	-9.80419922	-14.21630859	-3.86718750	-111.97265625	+2020
+1458241109.98980000	+20.29394531	-22.24072266	-10.02392578	+0.70312500	+7.27294922	-133.54980469	+2548	+20.06103516	-21.10693359	-9.87451172	+172.85888672	-64.46777344	+119.88281250	+2624	+16.07080078	-21.46728516	-9.79980469	-14.10644531	-3.75732422	-111.99462891	+2020
+1458241109.99400000	+20.30273438	-22.21875000	-10.01074219	+0.72509766	+7.25097656	-133.54980469	+2544	+20.07861328	-21.10253906	-9.86132813	+172.92480469	-64.40185547	+119.86083984	+2624	+16.07958984	-21.40136719	-9.79101563	-13.82080078	-3.51562500	-112.01660156	+2028
+1458241109.99810000	+20.31152344	-22.20556641	-9.99316406	+0.74707031	+7.20703125	-133.57177734	+2544	+20.09619141	-21.09814453	-9.84375000	+172.96875000	-64.33593750	+119.86083984	+2628	+16.08837891	-21.33984375	-9.78222656	-13.60107422	-3.31787109	-112.03857422	+2040
+1458241110.00230000	+20.31591797	-22.18798828	-9.97998047	+0.76904297	+7.16308594	-133.57177734	+2540	+20.11376953	-21.09375000	-9.83056641	+173.01269531	-64.27001953	+119.86083984	+2628	+16.09716797	-21.29150391	-9.76904297	-13.38134766	-3.18603516	-112.06054688	+2048
+1458241110.00650000	+20.32470703	-22.17480469	-9.96679688	+0.79101563	+7.11914063	-133.57177734	+2540	+20.12695313	-21.08935547	-9.82177734	+173.05664063	-64.20410156	+119.86083984	+2624	+16.11474609	-21.25195313	-9.76904297	-13.18359375	-3.05419922	-112.03857422	+2060
+1458241110.01060010	+20.32910156	-22.16601563	-9.96240234	+0.81298828	+7.11914063	-133.54980469	+2540	+20.14013672	-21.08496094	-9.81298828	+173.10058594	-64.18212891	+119.86083984	+2624	+16.13232422	-21.22998047	-9.76904297	-13.05175781	-2.98828125	-111.97265625	+2072
+1458241110.01480010	+20.32910156	-22.16162109	-9.95800781	+0.81298828	+7.11914063	-133.54980469	+2536	+20.14892578	-21.08056641	-9.80419922	+173.14453125	-64.13818359	+119.83886719	+2620	+16.14550781	-21.22998047	-9.77783203	-12.98583984	-2.98828125	-111.88476563	+2080
+1458241110.01900010	+20.32910156	-22.16162109	-9.96240234	+0.81298828	+7.14111328	-133.52783203	+2532	+20.15332031	-21.08056641	-9.79980469	+173.18847656	-64.11621094	+119.81689453	+2616	+16.15429688	-21.23437500	-9.79101563	-12.98583984	-2.98828125	-111.79687500	+2088
+1458241110.02309990	+20.32470703	-22.16601563	-9.97119141	+0.81298828	+7.16308594	-133.50585938	+2532	+20.15771484	-21.08056641	-9.79101563	+173.21044922	-64.09423828	+119.79492188	+2612	+16.15869141	-21.24316406	-9.79980469	-13.00781250	-3.05419922	-111.70898438	+2092
+1458241110.02729990	+20.32031250	-22.17041016	-9.97998047	+0.79101563	+7.18505859	-133.46191406	+2532	+20.15771484	-21.08056641	-9.79101563	+173.25439453	-64.07226563	+119.77294922	+2608	+16.17187500	-21.26513672	-9.80859375	-13.05175781	-3.18603516	-111.59912109	+2092
+1458241110.03150010	+20.32031250	-22.17919922	-9.98876953	+0.79101563	+7.20703125	-133.46191406	+2528	+20.15332031	-21.08056641	-9.78662109	+173.27636719	-64.07226563	+119.75097656	+2604	+16.17187500	-21.27392578	-9.80859375	-13.07373047	-3.22998047	-111.57714844	+2092
+1458241110.03559990	+20.31591797	-22.18798828	-9.99755859	+0.79101563	+7.22900391	-133.43994141	+2528	+20.14892578	-21.08496094	-9.78662109	+173.29833984	-64.05029297	+119.72900391	+2600	+16.17626953	-21.28271484	-9.80859375	-13.09570313	-3.29589844	-111.55517578	+2092
+1458241110.03979990	+20.31152344	-22.19677734	-10.00634766	+0.76904297	+7.25097656	-133.41796875	+2524	+20.14453125	-21.08496094	-9.79101563	+173.32031250	-64.07226563	+119.68505859	+2600	+16.18066406	-21.29589844	-9.80859375	-13.11767578	-3.33984375	-111.53320313	+2092
+1458241110.04399990	+20.30712891	-22.20556641	-10.01513672	+0.76904297	+7.27294922	-133.39599609	+2520	+20.14013672	-21.08935547	-9.79101563	+173.34228516	-64.07226563	+119.66308594	+2596	+16.18066406	-21.30468750	-9.80859375	-13.13964844	-3.40576172	-111.48925781	+2092
+1458241110.04810000	+20.30273438	-22.21435547	-10.02832031	+0.74707031	+7.31689453	-133.35205078	+2520	+20.13134766	-21.09375000	-9.79101563	+173.36425781	-64.07226563	+119.61914063	+2592	+16.18505859	-21.31347656	-9.81298828	-13.16162109	-3.44970703	-111.46728516	+2088
+1458241110.05230000	+20.29833984	-22.22314453	-10.03710938	+0.74707031	+7.33886719	-133.33007813	+2516	+20.12695313	-21.09375000	-9.79541016	+173.40820313	-64.09423828	+119.57519531	+2592	+16.18505859	-21.32226563	-9.81298828	-13.20556641	-3.51562500	-111.42333984	+2084
+1458241110.05640010	+20.28515625	-22.24511719	-10.05908203	+0.72509766	+7.36083984	-133.26416016	+2516	+20.11376953	-21.09814453	-9.79980469	+173.45214844	-64.09423828	+119.48730469	+2592	+16.19384766	-21.37060547	-9.81738281	-13.38134766	-3.82324219	-111.20361328	+2080
+1458241110.06060000	+20.27636719	-22.26269531	-10.07666016	+0.70312500	+7.38281250	-133.19824219	+2512	+20.10498047	-21.10253906	-9.80419922	+173.51806641	-64.11621094	+119.39941406	+2592	+16.20263672	-21.40136719	-9.81738281	-13.51318359	-4.08691406	-110.98388672	+2068
+1458241110.06480000	+20.26757813	-22.27587891	-10.08544922	+0.70312500	+7.38281250	-133.13232422	+2504	+20.09619141	-21.10253906	-9.80419922	+173.58398438	-64.11621094	+119.31152344	+2592	+16.20703125	-21.42333984	-9.81298828	-13.62304688	-4.28466797	-110.78613281	+2056
+1458241110.06890010	+20.26318359	-22.29345703	-10.08984375	+0.72509766	+7.36083984	-133.00048828	+2500	+20.08740234	-21.10693359	-9.80859375	+173.71582031	-64.11621094	+119.15771484	+2592	+16.21142578	-21.44091797	-9.79541016	-13.77685547	-4.61425781	-110.47851563	+2044
+1458241110.07310010	+20.25878906	-22.30224609	-10.08984375	+0.72509766	+7.29492188	-132.89062500	+2496	+20.07861328	-21.10693359	-9.80859375	+173.86962891	-64.09423828	+118.95996094	+2592	+16.21582031	-21.43652344	-9.79101563	-13.86474609	-4.74609375	-110.23681641	+2024
+1458241110.07730010	+20.25878906	-22.30224609	-10.08105469	+0.74707031	+7.22900391	-132.75878906	+2492	+20.07421875	-21.10253906	-9.80859375	+174.04541016	-64.07226563	+118.76220703	+2596	+16.20703125	-21.41015625	-9.79101563	-13.86474609	-4.74609375	-109.99511719	+2012
+1458241110.08139990	+20.25439453	-22.28466797	-10.05908203	+0.79101563	+7.07519531	-132.53906250	+2492	+20.06982422	-21.09814453	-9.80859375	+174.41894531	-64.02832031	+118.34472656	+2600	+16.19824219	-21.36621094	-9.79541016	-13.82080078	-4.63623047	-109.79736328	+2004
+1458241110.08559990	+20.26318359	-22.25830078	-10.02392578	+0.85693359	+6.89941406	-132.34130859	+2496	+20.07421875	-21.08496094	-9.80419922	+174.83642578	-63.96240234	+117.86132813	+2604	+16.18945313	-21.31347656	-9.79541016	-13.75488281	-4.48242188	-109.59960938	+1996
+1458241110.08979990	+20.27636719	-22.22753906	-9.97558594	+0.92285156	+6.67968750	-132.12158203	+2500	+20.08300781	-21.06738281	-9.79541016	+175.31982422	-63.87451172	+117.37792969	+2616	+16.18066406	-21.24755859	-9.79541016	-13.66699219	-4.30664063	-109.40185547	+1992
+1458241110.09390000	+20.30273438	-22.15722656	-9.89208984	+1.07666016	+6.28417969	-131.81396484	+2512	+20.11376953	-21.02343750	-9.77783203	+176.22070313	-63.65478516	+116.45507813	+2628	+16.17187500	-21.19482422	-9.79101563	-13.57910156	-4.15283203	-109.24804688	+1988
+1458241110.09809990	+20.33349609	-22.08251953	-9.79980469	+1.20849609	+5.91064453	-131.52832031	+2520	+20.14892578	-20.97949219	-9.75585938	+177.05566406	-63.43505859	+115.62011719	+2644	+16.16308594	-21.14208984	-9.78662109	-13.49121094	-3.99902344	-109.11621094	+1988
+1458241110.10229990	+20.36425781	-21.99902344	-9.72070313	+1.38427734	+5.55908203	-131.24267578	+2536	+20.18847656	-20.93115234	-9.72949219	+177.86865234	-63.21533203	+114.85107422	+2664	+16.14990234	-21.08496094	-9.78222656	-13.40332031	-3.80126953	-108.98437500	+1992
+1458241110.10640000	+20.41259766	-21.86718750	-9.61962891	+1.62597656	+5.09765625	-130.75927734	+2556	+20.25878906	-20.84326172	-9.68554688	+179.18701172	-62.84179688	+113.59863281	+2692	+16.13671875	-21.02783203	-9.78662109	-13.29345703	-3.60351563	-108.78662109	+2004
+1458241110.11060000	+20.45654297	-21.76171875	-9.53613281	+1.82373047	+4.70214844	-130.31982422	+2572	+20.32470703	-20.76855469	-9.64160156	-179.62646484	-62.51220703	+112.52197266	+2720	+16.12792969	-20.97070313	-9.79101563	-13.20556641	-3.38378906	-108.58886719	+2016
+1458241110.11480000	+20.48730469	-21.66064453	-9.48339844	+2.02148438	+4.39453125	-129.88037109	+2588	+20.38183594	-20.68945313	-9.61523438	-178.52783203	-62.24853516	+111.48925781	+2744	+16.11474609	-20.90917969	-9.79980469	-13.13964844	-3.20800781	-108.34716797	+2028
+1458241110.11890010	+20.50927734	-21.54638672	-9.44384766	+2.21923828	+4.08691406	-129.28710938	+2604	+20.42578125	-20.59716797	-9.59326172	-177.20947266	-61.96289063	+110.17089844	+2764	+16.10156250	-20.82128906	-9.82617188	-13.02978516	-2.92236328	-107.88574219	+2052
+1458241110.12310000	+20.51806641	-21.46728516	-9.42187500	+2.35107422	+3.82324219	-128.75976563	+2612	+20.44775391	-20.52685547	-9.57568359	-176.19873047	-61.72119141	+109.11621094	+2784	+16.08398438	-20.74658203	-9.83935547	-13.00781250	-2.76855469	-107.44628906	+2068
+1458241110.12730000	+20.53125000	-21.41455078	-9.42626953	+2.46093750	+3.60351563	-128.29833984	+2616	+20.44335938	-20.47412109	-9.56689453	-175.36376953	-61.54541016	+108.17138672	+2796	+16.07519531	-20.69824219	-9.83935547	-13.00781250	-2.74658203	-107.02880859	+2084
+1458241110.13140010	+20.53564453	-21.37939453	-9.45703125	+2.54882813	+3.40576172	-127.79296875	+2620	+20.43457031	-20.41259766	-9.55810547	-174.57275391	-61.39160156	+107.31445313	+2804	+16.07958984	-20.64990234	-9.84375000	-13.02978516	-2.87841797	-106.45751953	+2096
+1458241110.13560010	+20.52685547	-21.37500000	-9.50976563	+2.57080078	+3.33984375	-127.33154297	+2620	+20.40820313	-20.36865234	-9.55371094	-173.89160156	-61.30371094	+106.54541016	+2812	+16.09277344	-20.61474609	-9.83935547	-13.07373047	-3.05419922	-105.95214844	+2104
+1458241110.13969990	+20.50048828	-21.37939453	-9.59326172	+2.57080078	+3.36181641	-126.82617188	+2620	+20.36425781	-20.32910156	-9.56250000	-173.25439453	-61.25976563	+105.75439453	+2816	+16.10595703	-20.58837891	-9.83496094	-13.16162109	-3.29589844	-105.44677734	+2108
+1458241110.14389990	+20.46972656	-21.38818359	-9.69873047	+2.52685547	+3.47167969	-126.27685547	+2624	+20.30712891	-20.30273438	-9.58447266	-172.57324219	-61.25976563	+104.87548828	+2828	+16.12353516	-20.56201172	-9.84375000	-13.29345703	-3.58154297	-104.74365234	+2108
+1458241110.14809990	+20.43457031	-21.40576172	-9.80859375	+2.43896484	+3.53759766	-125.70556641	+2628	+20.24121094	-20.28515625	-9.61083984	-171.93603516	-61.28173828	+103.93066406	+2840	+16.14550781	-20.54003906	-9.84375000	-13.44726563	-3.91113281	-104.06250000	+2100
+1458241110.15220000	+20.39501953	-21.42773438	-9.90087891	+2.32910156	+3.51562500	-125.13427734	+2624	+20.16650391	-20.26757813	-9.63720703	-171.27685547	-61.25976563	+102.94189453	+2848	+16.15429688	-20.51367188	-9.84375000	-13.62304688	-4.26269531	-103.38134766	+2092
+1458241110.15640000	+20.35546875	-21.44091797	-9.97998047	+2.21923828	+3.44970703	-124.51904297	+2624	+20.08740234	-20.24121094	-9.65917969	-170.57373047	-61.21582031	+101.90917969	+2856	+16.16748047	-20.46972656	-9.82617188	-13.82080078	-4.76806641	-102.50244141	+2076
+1458241110.16059990	+20.32031250	-21.44531250	-10.05468750	+2.13134766	+3.38378906	-123.92578125	+2620	+20.00830078	-20.20605469	-9.67675781	-169.84863281	-61.12792969	+100.87646484	+2864	+16.17187500	-20.43017578	-9.81298828	-13.99658203	-5.11962891	-101.79931641	+2060
+1458241110.16470000	+20.28515625	-21.44970703	-10.12939453	+2.02148438	+3.33984375	-123.31054688	+2616	+19.94238281	-20.17089844	-9.68115234	-169.21142578	-60.99609375	+99.95361328	+2872	+16.17626953	-20.39062500	-9.78662109	-14.15039063	-5.44921875	-101.18408203	+2044
+1458241110.16890000	+20.26757813	-21.44091797	-10.20410156	+1.97753906	+3.25195313	-122.60742188	+2616	+19.89404297	-20.11376953	-9.68554688	-168.33251953	-60.79833984	+98.85498047	+2872	+16.18945313	-20.34228516	-9.74267578	-14.26025391	-5.80078125	-100.54687500	+2028
+1458241110.17720010	+20.23681641	-21.34863281	-10.31396484	+1.91162109	+3.07617188	-121.20117188	+2616	+19.84570313	-19.97753906	-9.67236328	-166.44287109	-60.33691406	+96.63574219	+2880	+16.22021484	-20.18847656	-9.74707031	-14.19433594	-5.88867188	-99.22851563	+2004
+1458241110.18140010	+20.23681641	-21.26074219	-10.31396484	+1.93359375	+2.85644531	-120.38818359	+2620	+19.83251953	-19.89404297	-9.65478516	-165.30029297	-60.00732422	+95.31738281	+2888	+16.22460938	-20.07421875	-9.74707031	-14.08447266	-5.80078125	-98.56933594	+1996
+1458241110.18560000	+20.25000000	-21.14648438	-10.29638672	+1.99951172	+2.57080078	-119.61914063	+2624	+19.83691406	-19.79736328	-9.62841797	-164.26757813	-59.61181641	+94.13085938	+2892	+16.22460938	-19.97314453	-9.75585938	-13.97460938	-5.64697266	-97.93212891	+1988
+1458241110.18969990	+20.26757813	-21.02343750	-10.25244141	+2.04345703	+2.24121094	-118.85009766	+2624	+19.84570313	-19.70068359	-9.59326172	-163.27880859	-59.19433594	+93.05419922	+2892	+16.21142578	-19.85449219	-9.76025391	-13.82080078	-5.42724609	-97.29492188	+1980
+1458241110.19390010	+20.30273438	-20.85205078	-10.16455078	+2.21923828	+1.71386719	-118.05908203	+2640	+19.88964844	-19.55126953	-9.54052734	-162.09228516	-58.64501953	+91.93359375	+2900	+16.20703125	-19.72705078	-9.73828125	-13.57910156	-5.25146484	-96.81152344	+1968
+1458241110.19810010	+20.33789063	-20.67626953	-10.08105469	+2.39501953	+1.29638672	-117.35595703	+2652	+19.94677734	-19.39306641	-9.47900391	-160.97167969	-58.09570313	+90.94482422	+2904	+16.20263672	-19.59521484	-9.73388672	-13.31542969	-4.94384766	-96.35009766	+1964
+1458241110.20219990	+20.36865234	-20.49609375	-9.98437500	+2.61474609	+0.92285156	-116.74072266	+2668	+20.01708984	-19.24365234	-9.40869141	-159.91699219	-57.54638672	+90.13183594	+2912	+16.19824219	-19.47216797	-9.73828125	-13.02978516	-4.59228516	-95.91064453	+1964
+1458241110.20639990	+20.41699219	-20.28076172	-9.88769531	+2.90039063	+0.52734375	-116.01562500	+2692	+20.10937500	-19.08544922	-9.33398438	-158.75244141	-56.90917969	+89.20898438	+2920	+16.20263672	-19.34033203	-9.74707031	-12.70019531	-4.24072266	-95.42724609	+1972
+1458241110.21050000	+20.46093750	-20.08300781	-9.78222656	+3.14208984	+0.10986328	-115.35644531	+2712	+20.18408203	-18.94042969	-9.27246094	-157.74169922	-56.38183594	+88.35205078	+2928	+16.20263672	-19.21728516	-9.75146484	-12.37060547	-3.91113281	-94.94384766	+1984
+1458241110.21470000	+20.48730469	-19.87646484	-9.68115234	+3.36181641	-0.28564453	-114.69726563	+2732	+20.23242188	-18.78662109	-9.22851563	-156.66503906	-55.92041016	+87.38525391	+2928	+16.18066406	-19.08105469	-9.77343750	-12.10693359	-3.53759766	-94.39453125	+2004
+1458241110.21890000	+20.50488281	-19.64355469	-9.56689453	+3.60351563	-0.70312500	-114.03808594	+2752	+20.27197266	-18.60644531	-9.17578125	-155.56640625	-55.43701172	+86.44042969	+2932	+16.16308594	-18.92724609	-9.80859375	-11.77734375	-3.09814453	-93.73535156	+2032
+1458241110.22300000	+20.51367188	-19.45458984	-9.44384766	+3.77929688	-1.16455078	-113.48876953	+2772	+20.30273438	-18.45703125	-9.11425781	-154.68750000	-54.95361328	+85.69335938	+2928	+16.12353516	-18.79101563	-9.80859375	-11.57958984	-2.85644531	-93.18603516	+2056
+1458241110.22720000	+20.52246094	-19.27880859	-9.37353516	+3.93310547	-1.51611328	-112.91748047	+2784	+20.32470703	-18.30322266	-9.07031250	-153.80859375	-54.49218750	+84.94628906	+2924	+16.10595703	-18.68994141	-9.80859375	-11.40380859	-2.70263672	-92.72460938	+2080
+1458241110.23140000	+20.53564453	-19.10742188	-9.30761719	+4.10888672	-1.86767578	-112.34619141	+2800	+20.35986328	-18.14062500	-9.01757813	-152.92968750	-54.00878906	+84.26513672	+2920	+16.10156250	-18.56250000	-9.80419922	-11.14013672	-2.59277344	-92.13134766	+2112
+1458241110.23550010	+20.53564453	-18.96240234	-9.24609375	+4.21875000	-2.19726563	-111.84082031	+2816	+20.38183594	-18.00878906	-8.96923828	-152.11669922	-53.63525391	+83.60595703	+2916	+16.09277344	-18.44824219	-9.77783203	-10.92041016	-2.61474609	-91.62597656	+2140
+1458241110.23970010	+20.53125000	-18.80419922	-9.22412109	+4.37255859	-2.35107422	-111.33544922	+2832	+20.37304688	-17.86376953	-8.95605469	-151.21582031	-53.30566406	+82.77099609	+2908	+16.10156250	-18.36474609	-9.76464844	-10.76660156	-2.72460938	-91.14257813	+2164
+1458241110.24390010	+20.51806641	-18.66796875	-9.24169922	+4.46044922	-2.39501953	-110.65429688	+2844	+20.35107422	-17.72314453	-8.95166016	-150.24902344	-52.99804688	+81.82617188	+2904	+16.12353516	-18.25488281	-9.77343750	-10.56884766	-2.79052734	-90.35156250	+2192
+1458241110.24799990	+20.49169922	-18.58007813	-9.24609375	+4.39453125	-2.52685547	-110.03906250	+2844	+20.30712891	-17.60449219	-8.94287109	-149.50195313	-52.73437500	+81.01318359	+2900	+16.13671875	-18.15380859	-9.74707031	-10.48095703	-3.05419922	-89.67041016	+2204
+1458241110.25219990	+20.44335938	-18.49658203	-9.28564453	+4.26269531	-2.61474609	-109.33593750	+2836	+20.23242188	-17.47705078	-8.96044922	-148.64501953	-52.51464844	+80.02441406	+2896	+16.12792969	-18.04394531	-9.73388672	-10.45898438	-3.27392578	-88.92333984	+2208
+1458241110.25640010	+20.40380859	-18.39990234	-9.31201172	+4.19677734	-2.74658203	-108.67675781	+2824	+20.17089844	-17.31884766	-8.96923828	-147.72216797	-52.27294922	+79.07958984	+2900	+16.13671875	-17.91650391	-9.71191406	-10.32714844	-3.55957031	-88.17626953	+2212
+1458241110.26050000	+20.37304688	-18.30322266	-9.33837891	+4.17480469	-2.87841797	-108.03955078	+2812	+20.10937500	-17.19140625	-8.96923828	-146.93115234	-51.98730469	+78.24462891	+2908	+16.13671875	-17.79345703	-9.67236328	-10.23925781	-3.86718750	-87.47314453	+2204
+1458241110.26469990	+20.35107422	-18.20654297	-9.36474609	+4.19677734	-2.98828125	-107.46826172	+2796	+20.05224609	-17.06396484	-8.97802734	-146.14013672	-51.72363281	+77.43164063	+2916	+16.14990234	-17.69238281	-9.62402344	-10.17333984	-4.26269531	-86.85791016	+2196
+1458241110.26889990	+20.34667969	-18.09667969	-9.39550781	+4.28466797	-3.09814453	-106.80908203	+2780	+20.01269531	-16.91455078	-8.98681641	-145.17333984	-51.37207031	+76.50878906	+2936	+16.18945313	-17.56933594	-9.57128906	-9.97558594	-4.70214844	-86.19873047	+2188
+1458241110.27300000	+20.32470703	-18.00878906	-9.43066406	+4.28466797	-3.12011719	-106.19384766	+2764	+19.96435547	-16.77392578	-9.00000000	-144.29443359	-51.10839844	+75.60791016	+2952	+16.22021484	-17.45068359	-9.52294922	-9.79980469	-5.03173828	-85.56152344	+2184
+1458241110.27720000	+20.27636719	-17.89892578	-9.47900391	+4.28466797	-3.07617188	-105.51269531	+2740	+19.89843750	-16.62890625	-9.01318359	-143.41552734	-50.86669922	+74.68505859	+2976	+16.22460938	-17.29687500	-9.50537109	-9.58007813	-5.18554688	-84.83642578	+2180
+1458241110.28140000	+20.25000000	-17.75390625	-9.51855469	+4.39453125	-3.05419922	-104.76562500	+2724	+19.85009766	-16.46191406	-9.02197266	-142.44873047	-50.58105469	+73.78417969	+3004	+16.23339844	-17.13427734	-9.47460938	-9.31640625	-5.36132813	-84.15527344	+2172
+1458241110.28550000	+20.23242188	-17.60449219	-9.54492188	+4.54833984	-3.07617188	-104.10644531	+2704	+19.80615234	-16.29492188	-9.01757813	-141.61376953	-50.20751953	+73.03710938	+3032	+16.23779297	-16.98486328	-9.44824219	-9.05273438	-5.49316406	-83.49609375	+2160
+1458241110.28970000	+20.20166016	-17.45947266	-9.51855469	+4.61425781	-3.25195313	-103.49121094	+2676	+19.76660156	-16.13232422	-8.98681641	-140.88867188	-49.81201172	+72.39990234	+3064	+16.22460938	-16.81347656	-9.42626953	-8.74511719	-5.53710938	-82.81494141	+2148
+1458241110.29380010	+20.20166016	-17.26171875	-9.43945313	+4.89990234	-3.60351563	-102.96386719	+2656	+19.76220703	-15.94335938	-8.94726563	-140.05371094	-49.32861328	+71.82861328	+3100	+16.22900391	-16.63769531	-9.37353516	-8.34960938	-5.66894531	-82.35351563	+2136
+1458241110.29800010	+20.20166016	-17.04199219	-9.38232422	+5.25146484	-3.80126953	-102.45849609	+2640	+19.75781250	-15.74560547	-8.89892578	-139.24072266	-48.86718750	+71.30126953	+3140	+16.23779297	-16.48388672	-9.33837891	-7.91015625	-5.64697266	-81.91406250	+2120
+1458241110.30220010	+20.20605469	-16.82226563	-9.32080078	+5.69091797	-3.93310547	-102.04101563	+2624	+19.77099609	-15.56542969	-8.84619141	-138.51562500	-48.38378906	+70.90576172	+3180	+16.22900391	-16.30810547	-9.33837891	-7.38281250	-5.47119141	-81.43066406	+2112
+1458241110.30629990	+20.23242188	-16.58056641	-9.25927734	+6.21826172	-4.10888672	-101.57958984	+2612	+19.80615234	-15.36328125	-8.78466797	-137.74658203	-47.87841797	+70.57617188	+3220	+16.22460938	-16.13232422	-9.32958984	-6.85546875	-5.29541016	-80.96923828	+2100
+1458241110.31049990	+20.24121094	-16.34765625	-9.19335938	+6.67968750	-4.21875000	-101.16210938	+2600	+19.82812500	-15.16113281	-8.71435547	-137.02148438	-47.37304688	+70.29052734	+3260	+16.21582031	-15.96972656	-9.33837891	-6.32812500	-5.00976563	-80.52978516	+2092
+1458241110.31469990	+20.21044922	-16.10595703	-9.10986328	+7.00927734	-4.37255859	-100.67871094	+2588	+19.83691406	-14.95019531	-8.61767578	-136.36230469	-46.84570313	+70.04882813	+3304	+16.17626953	-15.78076172	-9.34716797	-5.80078125	-4.61425781	-80.02441406	+2080
+1458241110.31880000	+20.20605469	-15.83349609	-8.99560547	+7.51464844	-4.65820313	-100.28320313	+2600	+19.85888672	-14.71728516	-8.51660156	-135.61523438	-46.27441406	+69.87304688	+3352	+16.14990234	-15.58740234	-9.34277344	-5.20751953	-4.30664063	-79.58496094	+2068
+1458241110.32300000	+20.21484375	-15.54785156	-8.88134766	+8.08593750	-5.00976563	-99.86572266	+2628	+19.88525391	-14.50195313	-8.40234375	-134.97802734	-45.65917969	+69.78515625	+3396	+16.11914063	-15.40722656	-9.32519531	-4.65820313	-4.06494141	-79.18945313	+2060
+1458241110.32719990	+20.23681641	-15.27539063	-8.75830078	+8.72314453	-5.38330078	-99.53613281	+2668	+19.91601563	-14.29541016	-8.30566406	-134.31884766	-45.06591797	+69.67529297	+3440	+16.08398438	-15.23583984	-9.32080078	-4.13085938	-3.77929688	-78.77197266	+2064
+1458241110.33130000	+20.25439453	-15.00292969	-8.63525391	+9.36035156	-5.75683594	-99.22851563	+2716	+19.95117188	-14.08007813	-8.20458984	-133.65966797	-44.45068359	+69.65332031	+3484	+16.07080078	-15.05566406	-9.31640625	-3.53759766	-3.55957031	-78.33251953	+2076
+1458241110.33550000	+20.25000000	-14.75244141	-8.52539063	+9.90966797	-5.99853516	-98.92089844	+2772	+19.96875000	-13.87792969	-8.10351563	-133.04443359	-43.92333984	+69.58740234	+3524	+16.04003906	-14.88427734	-9.31640625	-3.01025391	-3.29589844	-77.91503906	+2096
+1458241110.33970000	+20.22802734	-14.50634766	-8.44628906	+10.41503906	-6.13037109	-98.56933594	+2832	+19.95996094	-13.67138672	-8.00683594	-132.42919922	-43.39599609	+69.45556641	+3564	+16.00048828	-14.72167969	-9.29003906	-2.54882813	-3.07617188	-77.54150391	+2120
+1458241110.34380010	+20.21923828	-14.25146484	-8.39355469	+10.96435547	-6.24023438	-98.08593750	+2900	+19.96435547	-13.45166016	-7.91894531	-131.66015625	-42.84667969	+69.25781250	+3608	+15.98291016	-14.53271484	-9.28125000	-2.02148438	-2.85644531	-76.92626953	+2160
+1458241110.34800000	+20.21484375	-14.02734375	-8.31884766	+11.44775391	-6.48193359	-97.66845703	+2968	+19.95556641	-13.26708984	-7.82226563	-131.06689453	-42.29736328	+69.10400391	+3644	+15.95214844	-14.35693359	-9.25048828	-1.56005859	-2.74658203	-76.39892578	+2196
+1458241110.35220000	+20.19287109	-13.80322266	-8.25732422	+11.90917969	-6.67968750	-97.20703125	+3036	+19.91601563	-13.07373047	-7.75195313	-130.40771484	-41.74804688	+68.81835938	+3680	+15.92138672	-14.19433594	-9.21093750	-1.20849609	-2.72460938	-75.89355469	+2232
+1458241110.35630010	+20.15771484	-13.58789063	-8.20898438	+12.28271484	-6.83349609	-96.67968750	+3100	+19.87207031	-12.88037109	-7.68603516	-129.72656250	-41.22070313	+68.46679688	+3716	+15.91259766	-14.01416016	-9.16699219	-0.74707031	-2.76855469	-75.27832031	+2272
+1458241110.36050010	+20.10937500	-13.40771484	-8.16064453	+12.59033203	-6.96533203	-96.17431641	+3164	+19.82373047	-12.70898438	-7.62011719	-129.13330078	-40.69335938	+68.15917969	+3752	+15.89501953	-13.83837891	-9.11425781	-0.37353516	-2.87841797	-74.72900391	+2308
+1458241110.36459990	+20.07861328	-13.23632813	-8.13867188	+12.91992188	-7.05322266	-95.71289063	+3228	+19.76660156	-12.53759766	-7.58056641	-128.49609375	-40.18798828	+67.76367188	+3784	+15.88623047	-13.68457031	-9.03955078	-0.06591797	-3.07617188	-74.24560547	+2344
+1458241110.36879990	+20.05224609	-13.07373047	-8.13427734	+13.24951172	-7.09716797	-95.16357422	+3284	+19.71386719	-12.36181641	-7.54541016	-127.79296875	-39.66064453	+67.30224609	+3820	+15.89941406	-13.51318359	-8.98242188	+0.28564453	-3.29589844	-73.54248047	+2376
+1458241110.37299990	+20.02148438	-12.93310547	-8.12548828	+13.49121094	-7.11914063	-94.63623047	+3328	+19.65234375	-12.19921875	-7.51464844	-127.13378906	-39.17724609	+66.81884766	+3856	+15.89941406	-13.35058594	-8.92529297	+0.61523438	-3.47167969	-72.86132813	+2396
+1458241110.37710000	+19.96435547	-12.78808594	-8.12109375	+13.68896484	-7.09716797	-94.08691406	+3372	+19.56884766	-12.03222656	-7.47949219	-126.54052734	-38.69384766	+66.33544922	+3892	+15.89062500	-13.19238281	-8.84179688	+0.85693359	-3.71337891	-72.24609375	+2416
+1458241110.38130000	+19.91162109	-12.64306641	-8.13867188	+13.84277344	-7.00927734	-93.40576172	+3408	+19.48974609	-11.86523438	-7.46191406	-125.83740234	-38.18847656	+65.65429688	+3936	+15.89941406	-13.02099609	-8.76708984	+1.16455078	-3.95507813	-71.49902344	+2432
+1458241110.38550000	+19.85888672	-12.50683594	-8.14306641	+13.99658203	-7.00927734	-92.74658203	+3436	+19.41503906	-11.70263672	-7.44433594	-125.17822266	-37.63916016	+65.03906250	+3980	+15.89941406	-12.85400391	-8.68798828	+1.45019531	-4.21875000	-70.79589844	+2444
+1458241110.38960000	+19.80615234	-12.37500000	-8.13427734	+14.10644531	-7.07519531	-92.13134766	+3456	+19.34033203	-11.54882813	-7.42236328	-124.58496094	-37.08984375	+64.48974609	+4024	+15.89501953	-12.68701172	-8.61328125	+1.71386719	-4.46044922	-70.07080078	+2444
+1458241110.39380000	+19.76660156	-12.23437500	-8.11230469	+14.30419922	-7.18505859	-91.56005859	+3468	+19.27880859	-11.38623047	-7.39599609	-123.94775391	-36.54052734	+63.96240234	+4068	+15.89941406	-12.51562500	-8.54296875	+2.02148438	-4.70214844	-69.34570313	+2448
+1458241110.39800000	+19.72265625	-12.08056641	-8.09472656	+14.52392578	-7.25097656	-90.96679688	+3480	+19.22167969	-11.21484375	-7.36962891	-123.28857422	-35.96923828	+63.43505859	+4116	+15.89941406	-12.35742188	-8.47265625	+2.28515625	-4.89990234	-68.66455078	+2448
+1458241110.40210010	+19.67871094	-11.93554688	-8.05078125	+14.72167969	-7.36083984	-90.43945313	+3488	+19.16455078	-11.04785156	-7.31689453	-122.76123047	-35.39794922	+63.10546875	+4160	+15.88623047	-12.20361328	-8.39355469	+2.57080078	-5.09765625	-68.00537109	+2448
+1458241110.40630010	+19.65234375	-11.77734375	-8.01562500	+14.96337891	-7.47070313	-89.86816406	+3496	+19.12500000	-10.88525391	-7.26855469	-122.18994141	-34.78271484	+62.64404297	+4208	+15.88623047	-12.04101563	-8.32324219	+2.87841797	-5.27343750	-67.28027344	+2448
+1458241110.41050000	+19.62158203	-11.60156250	-7.97607422	+15.24902344	-7.60253906	-89.29687500	+3504	+19.08105469	-10.71386719	-7.22460938	-121.59667969	-34.18945313	+62.22656250	+4252	+15.87744141	-11.88720703	-8.25732422	+3.18603516	-5.40527344	-66.59912109	+2444
+1458241110.41459990	+19.56445313	-11.42138672	-7.91015625	+15.46875000	-7.75634766	-88.72558594	+3516	+19.03271484	-10.54248047	-7.16308594	-121.06933594	-33.59619141	+61.85302734	+4300	+15.84667969	-11.71582031	-8.20898438	+3.51562500	-5.40527344	-65.83007813	+2444
+1458241110.41880010	+19.52490234	-11.22802734	-7.83105469	+15.75439453	-7.97607422	-88.17626953	+3532	+18.99755859	-10.36230469	-7.09716797	-120.49804688	-32.98095703	+61.52343750	+4348	+15.81591797	-11.55322266	-8.15625000	+3.82324219	-5.42724609	-65.19287109	+2440
+1458241110.42300010	+19.48974609	-11.00830078	-7.75634766	+16.12792969	-8.21777344	-87.62695313	+3556	+18.96240234	-10.17333984	-7.02685547	-119.92675781	-32.32177734	+61.25976563	+4396	+15.78955078	-11.40380859	-8.10351563	+4.15283203	-5.42724609	-64.57763672	+2440
+1458241110.42709990	+19.45458984	-10.80615234	-7.65087891	+16.45751953	-8.54736328	-87.14355469	+3588	+18.94042969	-9.99755859	-6.93017578	-119.44335938	-31.66259766	+61.14990234	+4448	+15.75000000	-11.25000000	-8.05957031	+4.46044922	-5.40527344	-63.94042969	+2440
+1458241110.43129990	+19.43701172	-10.59521484	-7.53222656	+16.87500000	-8.96484375	-86.72607422	+3628	+18.92724609	-9.81738281	-6.82470703	-118.98193359	-31.00341797	+61.10595703	+4500	+15.71484375	-11.10498047	-8.01562500	+4.79003906	-5.38330078	-63.34716797	+2444
+1458241110.43549990	+19.41503906	-10.37109375	-7.41796875	+17.31445313	-9.29443359	-86.33056641	+3672	+18.91406250	-9.62841797	-6.72363281	-118.47656250	-30.38818359	+61.04003906	+4552	+15.67529297	-10.96875000	-7.96728516	+5.09765625	-5.33935547	-62.81982422	+2448
+1458241110.43960000	+19.37109375	-10.14697266	-7.29492188	+17.70996094	-9.62402344	-85.93505859	+3728	+18.88330078	-9.43945313	-6.61376953	-118.01513672	-29.77294922	+60.99609375	+4604	+15.62255859	-10.82812500	-7.93652344	+5.38330078	-5.25146484	-62.24853516	+2456
+1458241110.44380000	+19.33154297	-9.92724609	-7.18945313	+18.10546875	-9.90966797	-85.47363281	+3788	+18.86132813	-9.25927734	-6.51269531	-117.53173828	-29.15771484	+60.90820313	+4652	+15.57861328	-10.68310547	-7.90136719	+5.69091797	-5.16357422	-61.67724609	+2472
+1458241110.44790010	+19.29638672	-9.70751953	-7.07519531	+18.47900391	-10.21728516	-85.03417969	+3852	+18.83056641	-9.07910156	-6.40722656	-117.07031250	-28.56445313	+60.84228516	+4704	+15.53466797	-10.53369141	-7.86621094	+6.04248047	-5.11962891	-61.10595703	+2496
+1458241110.45210000	+19.25683594	-9.50097656	-6.96533203	+18.80859375	-10.56884766	-84.59472656	+3920	+18.79541016	-8.90771484	-6.31054688	-116.63085938	-27.97119141	+60.75439453	+4748	+15.48632813	-10.38867188	-7.83105469	+6.35009766	-5.03173828	-60.53466797	+2524
+1458241110.45630000	+19.20849609	-9.30322266	-6.85546875	+19.09423828	-10.87646484	-84.17724609	+3992	+18.76025391	-8.73632813	-6.20947266	-116.21337891	-27.39990234	+60.73242188	+4796	+15.44238281	-10.24365234	-7.80029297	+6.63574219	-4.96582031	-59.98535156	+2552
+1458241110.46040010	+19.16455078	-9.11425781	-6.75000000	+19.37988281	-11.18408203	-83.78173828	+4064	+18.72509766	-8.56494141	-6.11279297	-115.77392578	-26.85058594	+60.68847656	+4844	+15.39404297	-10.10742188	-7.76074219	+6.92138672	-4.96582031	-59.45800781	+2584
+1458241110.46460010	+19.12939453	-8.93847656	-6.64453125	+19.66552734	-11.53564453	-83.43017578	+4144	+18.68994141	-8.39794922	-6.01171875	-115.35644531	-26.32324219	+60.71044922	+4892	+15.35449219	-9.98437500	-7.70800781	+7.11914063	-5.05371094	-59.01855469	+2620
+1458241110.46880010	+19.09423828	-8.77148438	-6.56103516	+19.86328125	-11.77734375	-82.99072266	+4216	+18.65478516	-8.24414063	-5.91943359	-114.98291016	-25.81787109	+60.64453125	+4940	+15.33251953	-9.85693359	-7.65527344	+7.40478516	-5.16357422	-58.49121094	+2656
+1458241110.47289990	+19.05029297	-8.61767578	-6.47753906	+20.01708984	-11.99707031	-82.55126953	+4288	+18.61083984	-8.09912109	-5.83154297	-114.60937500	-25.35644531	+60.55664063	+4984	+15.30615234	-9.70751953	-7.60693359	+7.69042969	-5.25146484	-57.96386719	+2696
+1458241110.47709990	+19.01074219	-8.47265625	-6.40283203	+20.17089844	-12.19482422	-82.11181641	+4360	+18.56250000	-7.94970703	-5.75683594	-114.23583984	-24.87304688	+60.42480469	+5028	+15.27978516	-9.57568359	-7.54101563	+7.95410156	-5.40527344	-57.48046875	+2736
+1458241110.48130010	+18.95361328	-8.34082031	-6.36328125	+20.17089844	-12.23876953	-81.54052734	+4420	+18.50537109	-7.81347656	-5.69531250	-113.86230469	-24.43359375	+60.18310547	+5068	+15.26660156	-9.43505859	-7.48388672	+8.21777344	-5.53710938	-56.88720703	+2772
+1458241110.48540000	+18.90527344	-8.22216797	-6.31933594	+20.17089844	-12.37060547	-80.96923828	+4476	+18.44384766	-7.68603516	-5.63818359	-113.48876953	-23.97216797	+59.94140625	+5112	+15.24902344	-9.28564453	-7.42675781	+8.50341797	-5.71289063	-56.29394531	+2808
+1458241110.48959990	+18.87011719	-8.11230469	-6.26660156	+20.17089844	-12.56835938	-80.46386719	+4524	+18.39550781	-7.56298828	-5.57226563	-113.18115234	-23.53271484	+59.78759766	+5156	+15.23583984	-9.15380859	-7.33886719	+8.72314453	-6.04248047	-55.81054688	+2840
+1458241110.49379990	+18.83056641	-8.00683594	-6.22265625	+20.12695313	-12.70019531	-79.89257813	+4568	+18.33837891	-7.45312500	-5.51513672	-112.91748047	-23.11523438	+59.58984375	+5196	+15.23144531	-9.01757813	-7.25976563	+8.94287109	-6.32812500	-55.28320313	+2872
+1458241110.49790000	+18.78222656	-7.90136719	-6.18750000	+20.08300781	-12.78808594	-79.32128906	+4608	+18.28564453	-7.33447266	-5.46240234	-112.58789063	-22.69775391	+59.37011719	+5240	+15.22265625	-8.88574219	-7.18066406	+9.18457031	-6.61376953	-54.75585938	+2900
+1458241110.50210000	+18.75146484	-7.80468750	-6.13476563	+20.08300781	-12.96386719	-78.83789063	+4644	+18.23730469	-7.22021484	-5.39648438	-112.30224609	-22.28027344	+59.23828125	+5284	+15.22265625	-8.75830078	-7.08398438	+9.40429688	-6.96533203	-54.29443359	+2924
+1458241110.50630000	+18.71630859	-7.71240234	-6.09082031	+20.01708984	-13.07373047	-78.31054688	+4672	+18.18896484	-7.11035156	-5.34814453	-112.01660156	-21.88476563	+58.99658203	+5328	+15.22265625	-8.63085938	-7.00048828	+9.62402344	-7.29492188	-53.76708984	+2944
+1458241110.51040010	+18.68994141	-7.60693359	-6.04687500	+20.01708984	-13.22753906	-77.76123047	+4700	+18.14062500	-7.00048828	-5.29541016	-111.70898438	-21.46728516	+58.79882813	+5368	+15.22265625	-8.49462891	-6.91699219	+9.86572266	-7.60253906	-53.23974609	+2964
+1458241110.51460000	+18.65478516	-7.50146484	-5.99414063	+20.01708984	-13.40332031	-77.21191406	+4720	+18.09228516	-6.89501953	-5.23828125	-111.44531250	-21.04980469	+58.62304688	+5412	+15.21826172	-8.35839844	-6.83349609	+10.12939453	-7.88818359	-52.69042969	+2976
+1458241110.51869990	+18.61523438	-7.40039063	-5.94140625	+19.97314453	-13.55712891	-76.68457031	+4740	+18.04394531	-6.79833984	-5.18115234	-111.22558594	-20.63232422	+58.46923828	+5452	+15.20507813	-8.23095703	-6.75878906	+10.34912109	-8.10791016	-52.18505859	+2988
+1458241110.52290010	+18.57568359	-7.28613281	-5.89306641	+19.99511719	-13.71093750	-76.15722656	+4760	+17.99560547	-6.69287109	-5.12402344	-110.98388672	-20.21484375	+58.33740234	+5496	+15.19189453	-8.10791016	-6.68408203	+10.54687500	-8.37158203	-51.67968750	+2996
+1458241110.52710010	+18.54052734	-7.17626953	-5.82275391	+20.03906250	-13.97460938	-75.69580078	+4780	+17.95605469	-6.59179688	-5.05371094	-110.74218750	-19.79736328	+58.29345703	+5540	+15.18310547	-7.98925781	-6.60498047	+10.76660156	-8.65722656	-51.21826172	+3004
+1458241110.53119990	+18.51416016	-7.07080078	-5.73046875	+20.12695313	-14.32617188	-75.36621094	+4804	+17.92529297	-6.49072266	-4.97460938	-110.54443359	-19.42382813	+58.35937500	+5588	+15.16552734	-7.88378906	-6.52587891	+10.92041016	-8.92089844	-50.82275391	+3008
+1458241110.53539990	+18.49218750	-6.94335938	-5.64257813	+20.30273438	-14.61181641	-75.05859375	+4828	+17.89453125	-6.37646484	-4.89990234	-110.28076172	-19.02832031	+58.40332031	+5632	+15.15673828	-7.77832031	-6.45117188	+11.11816406	-9.14062500	-50.42724609	+3016
+1458241110.53959990	+18.46582031	-6.82031250	-5.55029297	+20.47851563	-14.91943359	-74.75097656	+4860	+17.86816406	-6.26220703	-4.81640625	-109.99511719	-18.63281250	+58.49121094	+5676	+15.13916016	-7.66845703	-6.39843750	+11.33789063	-9.25048828	-50.00976563	+3020
+1458241110.54370000	+18.43066406	-6.70166016	-5.46240234	+20.61035156	-15.20507813	-74.44335938	+4888	+17.84179688	-6.15234375	-4.73730469	-109.77539063	-18.25927734	+58.55712891	+5720	+15.11279297	-7.57177734	-6.34570313	+11.49169922	-9.33837891	-49.63623047	+3024
+1458241110.54790000	+18.40429688	-6.57421875	-5.37890625	+20.80810547	-15.46875000	-74.13574219	+4924	+17.81103516	-6.04248047	-4.65820313	-109.51171875	-17.88574219	+58.64501953	+5764	+15.09082031	-7.47509766	-6.29736328	+11.66748047	-9.42626953	-49.26269531	+3028
+1458241110.55209990	+18.36474609	-6.44677734	-5.28662109	+20.98388672	-15.75439453	-73.85009766	+4964	+17.78466797	-5.92822266	-4.56591797	-109.27001953	-17.51220703	+58.82080078	+5804	+15.06445313	-7.37841797	-6.25341797	+11.84326172	-9.47021484	-48.86718750	+3036
+1458241110.55620000	+18.32080078	-6.32373047	-5.18554688	+21.18164063	-16.08398438	-73.63037109	+5008	+17.75830078	-5.82275391	-4.46923828	-109.05029297	-17.16064453	+59.04052734	+5844	+15.03369141	-7.29492188	-6.20947266	+11.97509766	-9.51416016	-48.55957031	+3044
+1458241110.56040000	+18.28564453	-6.19628906	-5.08886719	+21.40136719	-16.39160156	-73.45458984	+5056	+17.73632813	-5.70849609	-4.37695313	-108.78662109	-16.80908203	+59.23828125	+5888	+15.00292969	-7.21142578	-6.16992188	+12.12890625	-9.53613281	-48.27392578	+3052
+1458241110.56460000	+18.25927734	-6.07763672	-4.98339844	+21.66503906	-16.74316406	-73.32275391	+5108	+17.72314453	-5.59863281	-4.28027344	-108.50097656	-16.47949219	+59.47998047	+5924	+14.98095703	-7.12792969	-6.12158203	+12.26074219	-9.60205078	-48.01025391	+3068
+1458241110.56870010	+18.23291016	-5.96337891	-4.89111328	+21.86279297	-17.02880859	-73.12500000	+5160	+17.70996094	-5.49316406	-4.18798828	-108.25927734	-16.17187500	+59.67773438	+5960	+14.95898438	-7.05322266	-6.08203125	+12.39257813	-9.64599609	-47.72460938	+3080
+1458241110.57290010	+18.20214844	-5.85791016	-4.80322266	+22.03857422	-17.27050781	-72.94921875	+5216	+17.69238281	-5.38330078	-4.10449219	-107.97363281	-15.86425781	+59.85351563	+5992	+14.93261719	-6.97412109	-6.04248047	+12.52441406	-9.64599609	-47.43896484	+3100
+1458241110.57710000	+18.17138672	-5.75244141	-4.71533203	+22.23632813	-17.53417969	-72.77343750	+5272	+17.67480469	-5.27783203	-4.01660156	-107.68798828	-15.60058594	+60.05126953	+6024	+14.91064453	-6.89941406	-5.99414063	+12.65625000	-9.68994141	-47.17529297	+3120
+1458241110.58119990	+18.13183594	-5.64697266	-4.64941406	+22.36816406	-17.66601563	-72.48779297	+5328	+17.64843750	-5.17675781	-3.93750000	-107.42431641	-15.31494141	+60.13916016	+6056	+14.88867188	-6.82031250	-5.95458984	+12.76611328	-9.68994141	-46.86767578	+3140
+1458241110.58540010	+18.09667969	-5.55029297	-4.58349609	+22.50000000	-17.84179688	-72.18017578	+5384	+17.62646484	-5.08007813	-3.86718750	-107.16064453	-15.05126953	+60.20507813	+6080	+14.86669922	-6.73242188	-5.91503906	+12.94189453	-9.68994141	-46.53808594	+3160
+1458241110.58960010	+18.07031250	-5.45361328	-4.50878906	+22.63183594	-18.06152344	-71.91650391	+5440	+17.60449219	-4.99218750	-3.79248047	-106.91894531	-14.76562500	+60.31494141	+6104	+14.85791016	-6.65332031	-5.85351563	+13.09570313	-9.84375000	-46.27441406	+3184
+1458241110.59369990	+18.03955078	-5.36572266	-4.44726563	+22.74169922	-18.21533203	-71.60888672	+5496	+17.57812500	-4.90869141	-3.72216797	-106.69921875	-14.52392578	+60.33691406	+6128	+14.84912109	-6.57421875	-5.79638672	+13.22753906	-9.95361328	-45.96679688	+3212
+1458241110.59789990	+18.01318359	-5.28222656	-4.38574219	+22.80761719	-18.36914063	-71.30126953	+5544	+17.55615234	-4.82519531	-3.66064453	-106.45751953	-14.28222656	+60.35888672	+6148	+14.83593750	-6.48632813	-5.73925781	+13.40332031	-10.06347656	-45.65917969	+3236
+1458241110.60200000	+17.99560547	-5.20751953	-4.31982422	+22.89550781	-18.58886719	-71.03759766	+5592	+17.53857422	-4.74609375	-3.59472656	-106.23779297	-14.04052734	+60.42480469	+6168	+14.83154297	-6.40283203	-5.66455078	+13.55712891	-10.28320313	-45.41748047	+3264
+1458241110.60620000	+17.97802734	-5.13281250	-4.28466797	+22.89550781	-18.63281250	-70.59814453	+5632	+17.51220703	-4.67138672	-3.54199219	-106.01806641	-13.82080078	+60.35888672	+6188	+14.83154297	-6.31933594	-5.59863281	+13.71093750	-10.45898438	-45.06591797	+3292
+1458241110.61040000	+17.95605469	-5.05810547	-4.24951172	+22.91748047	-18.67675781	-70.13671875	+5668	+17.48583984	-4.60107422	-3.49365234	-105.79833984	-13.60107422	+60.29296875	+6204	+14.83154297	-6.22265625	-5.53271484	+13.90869141	-10.63476563	-44.69238281	+3316
+1458241110.61450000	+17.93408203	-4.98339844	-4.20996094	+22.93945313	-18.76464844	-69.69726563	+5700	+17.45507813	-4.53076172	-3.44970703	-105.57861328	-13.35937500	+60.20507813	+6220	+14.83593750	-6.13476563	-5.46240234	+14.10644531	-10.85449219	-44.36279297	+3340
+1458241110.61870000	+17.90771484	-4.91748047	-4.17041016	+22.91748047	-18.83056641	-69.27978516	+5728	+17.41992188	-4.46923828	-3.40576172	-105.40283203	-13.16162109	+60.07324219	+6236	+14.83154297	-6.04687500	-5.39208984	+14.28222656	-11.05224609	-44.03320313	+3360
+1458241110.62290000	+17.89013672	-4.84277344	-4.13085938	+22.93945313	-18.94042969	-68.84033203	+5752	+17.38916016	-4.40332031	-3.36621094	-105.20507813	-12.94189453	+59.96337891	+6252	+14.83593750	-5.95019531	-5.32177734	+14.50195313	-11.29394531	-43.70361328	+3384
+1458241110.62700010	+17.87695313	-4.77246094	-4.08691406	+22.96142578	-19.07226563	-68.42285156	+5772	+17.37158203	-4.34179688	-3.31787109	-105.02929688	-12.72216797	+59.94140625	+6272	+14.84033203	-5.85351563	-5.24707031	+14.72167969	-11.53564453	-43.37402344	+3404
+1458241110.63120010	+17.85937500	-4.70654297	-4.04296875	+22.96142578	-19.20410156	-68.02734375	+5788	+17.34521484	-4.28466797	-3.26513672	-104.85351563	-12.52441406	+59.94140625	+6288	+14.83593750	-5.77001953	-5.17675781	+14.89746094	-11.77734375	-43.06640625	+3420
+1458241110.63540010	+17.84619141	-4.63623047	-4.00781250	+22.98339844	-19.27001953	-67.63183594	+5800	+17.32324219	-4.21875000	-3.21240234	-104.65576172	-12.32666016	+59.94140625	+6308	+14.84033203	-5.68212891	-5.11083984	+15.07324219	-11.99707031	-42.75878906	+3436
+1458241110.63949990	+17.82861328	-4.57031250	-3.95947266	+23.02734375	-19.37988281	-67.25830078	+5812	+17.29687500	-4.15283203	-3.16406250	-104.45800781	-12.12890625	+59.89746094	+6328	+14.84033203	-5.59863281	-5.04931641	+15.27099609	-12.19482422	-42.47314453	+3448
+1458241110.64369990	+17.80664063	-4.50439453	-3.90673828	+23.04931641	-19.51171875	-66.95068359	+5824	+17.27490234	-4.08691406	-3.11572266	-104.26025391	-11.95312500	+59.87548828	+6344	+14.83593750	-5.52392578	-4.99218750	+15.42480469	-12.34863281	-42.18750000	+3460
+1458241110.64790010	+17.79345703	-4.43408203	-3.85839844	+23.09326172	-19.64355469	-66.64306641	+5832	+17.25732422	-4.02099609	-3.07177734	-104.04052734	-11.77734375	+59.85351563	+6364	+14.83154297	-5.44482422	-4.93505859	+15.57861328	-12.52441406	-41.90185547	+3468
+1458241110.65200000	+17.77148438	-4.35937500	-3.81005859	+23.15917969	-19.75341797	-66.31347656	+5844	+17.23974609	-3.95068359	-3.01904297	-103.82080078	-11.60156250	+59.87548828	+6384	+14.82714844	-5.36572266	-4.88671875	+15.75439453	-12.61230469	-41.61621094	+3476
+1458241110.65619990	+17.74951172	-4.28906250	-3.74853516	+23.24707031	-19.92919922	-66.09375000	+5856	+17.22216797	-3.88916016	-2.96191406	-103.64501953	-11.42578125	+59.96337891	+6400	+14.81396484	-5.29980469	-4.84277344	+15.86425781	-12.70019531	-41.39648438	+3480
+1458241110.66039990	+17.72314453	-4.21435547	-3.69140625	+23.35693359	-20.10498047	-65.87402344	+5872	+17.20458984	-3.81445313	-2.90039063	-103.40332031	-11.25000000	+60.05126953	+6424	+14.80078125	-5.24267578	-4.79882813	+15.95214844	-12.76611328	-41.19873047	+3484
+1458241110.66450000	+17.70556641	-4.13964844	-3.62109375	+23.51074219	-20.32470703	-65.72021484	+5888	+17.19580078	-3.73974609	-2.83447266	-103.16162109	-11.09619141	+60.20507813	+6444	+14.79638672	-5.18115234	-4.75927734	+16.08398438	-12.83203125	-41.00097656	+3488
+1458241110.66870000	+17.68798828	-4.06494141	-3.54199219	+23.66455078	-20.56640625	-65.61035156	+5912	+17.19140625	-3.66943359	-2.76416016	-102.91992188	-10.92041016	+60.35888672	+6460	+14.78320313	-5.12841797	-4.72412109	+16.17187500	-12.83203125	-40.82519531	+3492
+1458241110.67280010	+17.67041016	-3.99023438	-3.46728516	+23.84033203	-20.76416016	-65.52246094	+5936	+17.18701172	-3.59472656	-2.69824219	-102.67822266	-10.78857422	+60.49072266	+6476	+14.77441406	-5.08007813	-4.68896484	+16.23779297	-12.81005859	-40.64941406	+3492
+1458241110.67700000	+17.65283203	-3.91552734	-3.39257813	+24.03808594	-20.96191406	-65.43457031	+5964	+17.17822266	-3.52441406	-2.63671875	-102.41455078	-10.63476563	+60.60058594	+6492	+14.76123047	-5.03613281	-4.65820313	+16.30371094	-12.78808594	-40.47363281	+3496
+1458241110.68120000	+17.63085938	-3.84521484	-3.32666016	+24.21386719	-21.11572266	-65.32470703	+5992	+17.16503906	-3.45410156	-2.57958984	-102.19482422	-10.50292969	+60.66650391	+6508	+14.74365234	-4.99658203	-4.62744141	+16.34765625	-12.72216797	-40.31982422	+3500
+1458241110.68530010	+17.60888672	-3.77050781	-3.25634766	+24.36767578	-21.29150391	-65.19287109	+6024	+17.15185547	-3.37939453	-2.52685547	-101.93115234	-10.34912109	+60.71044922	+6520	+14.73046875	-4.94824219	-4.60107422	+16.41357422	-12.67822266	-40.14404297	+3504
+1458241110.68950010	+17.59130859	-3.70458984	-3.18164063	+24.54345703	-21.51123047	-65.12695313	+6056	+17.14746094	-3.30908203	-2.45214844	-101.68945313	-10.19531250	+60.90820313	+6536	+14.72167969	-4.90429688	-4.56152344	+16.50146484	-12.67822266	-40.01220703	+3508
+1458241110.69370010	+17.57373047	-3.63427734	-3.11132813	+24.71923828	-21.70898438	-65.01708984	+6092	+17.14306641	-3.24316406	-2.38183594	-101.42578125	-10.06347656	+61.04003906	+6548	+14.71289063	-4.86035156	-4.53076172	+16.54541016	-12.63427734	-39.83642578	+3516
+1458241110.69779990	+17.55175781	-3.56396484	-3.04101563	+24.91699219	-21.88476563	-64.90722656	+6128	+17.13427734	-3.18164063	-2.31591797	-101.22802734	-9.93164063	+61.17187500	+6556	+14.69970703	-4.81640625	-4.50000000	+16.63330078	-12.59033203	-39.68261719	+3520
+1458241110.70199990	+17.54296875	-3.49804688	-2.97070313	+25.11474609	-22.12646484	-64.84130859	+6164	+17.12988281	-3.12011719	-2.25439453	-101.00830078	-9.82177734	+61.23779297	+6564	+14.69531250	-4.77685547	-4.45166016	+16.69921875	-12.63427734	-39.55078125	+3528
+1458241110.70619990	+17.53417969	-3.43652344	-2.90478516	+25.26855469	-22.25830078	-64.68750000	+6196	+17.11669922	-3.06298828	-2.20166016	-100.81054688	-9.71191406	+61.25976563	+6568	+14.69531250	-4.73730469	-4.41210938	+16.78710938	-12.61230469	-39.39697266	+3540
+1458241110.71030000	+17.52099609	-3.37939453	-2.84326172	+25.37841797	-22.39013672	-64.53369141	+6228	+17.10351563	-3.01025391	-2.15332031	-100.61279297	-9.60205078	+61.25976563	+6576	+14.69091797	-4.68457031	-4.37255859	+16.89697266	-12.63427734	-39.19921875	+3548
+1458241110.71450000	+17.51220703	-3.33105469	-2.79052734	+25.46630859	-22.52197266	-64.33593750	+6256	+17.09472656	-2.95751953	-2.10058594	-100.43701172	-9.51416016	+61.30371094	+6580	+14.68652344	-4.63623047	-4.31982422	+16.98486328	-12.72216797	-39.04541016	+3560
+1458241110.71869990	+17.49902344	-3.27832031	-2.75097656	+25.51025391	-22.54394531	-64.07226563	+6280	+17.08154297	-2.90478516	-2.05224609	-100.23925781	-9.42626953	+61.28173828	+6584	+14.68652344	-4.58349609	-4.27148438	+17.11669922	-12.78808594	-38.84765625	+3572
+1458241110.72280000	+17.48583984	-3.22998047	-2.71582031	+25.53222656	-22.60986328	-63.78662109	+6300	+17.06396484	-2.86523438	-2.00390625	-100.08544922	-9.31640625	+61.25976563	+6588	+14.68212891	-4.52197266	-4.21875000	+17.27050781	-12.87597656	-38.62792969	+3584
+1458241110.72700000	+17.47705078	-3.18164063	-2.67626953	+25.57617188	-22.69775391	-63.50097656	+6320	+17.05517578	-2.82128906	-1.96435547	-99.93164063	-9.25048828	+61.21582031	+6588	+14.68652344	-4.46044922	-4.16162109	+17.44628906	-13.02978516	-38.43017578	+3600
+1458241110.73120000	+17.47265625	-3.13769531	-2.63671875	+25.59814453	-22.78564453	-63.21533203	+6332	+17.04199219	-2.78173828	-1.92041016	-99.79980469	-9.16259766	+61.19384766	+6592	+14.69091797	-4.39892578	-4.10009766	+17.60009766	-13.18359375	-38.23242188	+3612
+1458241110.73530010	+17.46386719	-3.09375000	-2.60156250	+25.62011719	-22.85156250	-62.92968750	+6340	+17.02880859	-2.75097656	-1.88085938	-99.71191406	-9.11865234	+61.14990234	+6592	+14.69531250	-4.33740234	-4.04296875	+17.79785156	-13.31542969	-38.01269531	+3620
+1458241110.73950000	+17.45947266	-3.05419922	-2.57519531	+25.62011719	-22.87353516	-62.62207031	+6348	+17.01562500	-2.72021484	-1.85009766	-99.60205078	-9.05273438	+61.06201172	+6588	+14.69970703	-4.28027344	-3.98144531	+17.95166016	-13.49121094	-37.81494141	+3632
+1458241110.74370000	+17.45507813	-3.01464844	-2.55322266	+25.57617188	-22.82958984	-62.24853516	+6344	+16.99804688	-2.68945313	-1.82373047	-99.49218750	-9.00878906	+60.93017578	+6588	+14.69970703	-4.21875000	-3.92431641	+18.12744141	-13.62304688	-37.61718750	+3644
+1458241110.74780010	+17.44628906	-2.97509766	-2.54003906	+25.55419922	-22.78564453	-61.89697266	+6344	+16.98046875	-2.65429688	-1.79296875	-99.36035156	-8.96484375	+60.82031250	+6588	+14.69970703	-4.15283203	-3.86718750	+18.30322266	-13.77685547	-37.39746094	+3652
+1458241110.75200010	+17.43750000	-2.93554688	-2.52246094	+25.53222656	-22.74169922	-61.52343750	+6336	+16.96728516	-2.61914063	-1.76660156	-99.22851563	-8.92089844	+60.71044922	+6588	+14.70410156	-4.08691406	-3.81445313	+18.50097656	-13.90869141	-37.15576172	+3664
+1458241110.75609990	+17.42431641	-2.89599609	-2.50048828	+25.51025391	-22.76367188	-61.23779297	+6332	+16.95410156	-2.58398438	-1.73583984	-99.11865234	-8.87695313	+60.64453125	+6588	+14.69970703	-4.02978516	-3.76171875	+18.65478516	-14.04052734	-36.95800781	+3668
+1458241110.76029990	+17.41113281	-2.85644531	-2.47412109	+25.51025391	-22.76367188	-60.93017578	+6324	+16.94091797	-2.55322266	-1.70068359	-99.00878906	-8.83300781	+60.57861328	+6588	+14.69970703	-3.97265625	-3.70898438	+18.80859375	-14.15039063	-36.78222656	+3676
+1458241110.76449990	+17.40234375	-2.81689453	-2.44775391	+25.53222656	-22.78564453	-60.66650391	+6316	+16.92773438	-2.52246094	-1.66992188	-98.89892578	-8.76708984	+60.49072266	+6588	+14.69970703	-3.91992188	-3.66064453	+18.96240234	-14.23828125	-36.60644531	+3680
+1458241110.76860000	+17.39355469	-2.77294922	-2.42138672	+25.55419922	-22.82958984	-60.40283203	+6308	+16.91894531	-2.49169922	-1.63916016	-98.81103516	-8.72314453	+60.46875000	+6588	+14.69531250	-3.87597656	-3.61669922	+19.05029297	-14.30419922	-36.43066406	+3684
+1458241110.77280000	+17.38916016	-2.72900391	-2.39062500	+25.62011719	-22.85156250	-60.18310547	+6300	+16.90576172	-2.45214844	-1.60400391	-98.65722656	-8.67919922	+60.42480469	+6588	+14.69531250	-3.83203125	-3.57275391	+19.13818359	-14.34814453	-36.25488281	+3684
+1458241110.77700000	+17.37597656	-2.68505859	-2.35546875	+25.70800781	-22.87353516	-60.00732422	+6296	+16.89697266	-2.41259766	-1.56884766	-98.52539063	-8.61328125	+60.42480469	+6592	+14.69091797	-3.79248047	-3.54199219	+19.22607422	-14.34814453	-36.07910156	+3684
+1458241110.78110000	+17.36279297	-2.64550781	-2.31591797	+25.77392578	-22.93945313	-59.85351563	+6292	+16.88818359	-2.37304688	-1.52929688	-98.37158203	-8.56933594	+60.40283203	+6596	+14.68212891	-3.75732422	-3.50683594	+19.27001953	-14.32617188	-35.94726563	+3684
+1458241110.78530000	+17.34521484	-2.60156250	-2.27197266	+25.83984375	-23.00537109	-59.72167969	+6292	+16.87939453	-2.33349609	-1.48974609	-98.21777344	-8.50341797	+60.40283203	+6600	+14.67333984	-3.73095703	-3.47167969	+19.29199219	-14.32617188	-35.81542969	+3684
+1458241110.78950000	+17.33642578	-2.56201172	-2.22802734	+25.92773438	-23.07128906	-59.61181641	+6296	+16.87500000	-2.28955078	-1.44580078	-98.06396484	-8.41552734	+60.42480469	+6604	+14.66894531	-3.70019531	-3.44531250	+19.33593750	-14.28222656	-35.68359375	+3684
+1458241110.79360010	+17.32324219	-2.51367188	-2.17089844	+26.05957031	-23.26904297	-59.56787109	+6304	+16.87060547	-2.25000000	-1.39306641	-97.93212891	-8.34960938	+60.55664063	+6608	+14.65576172	-3.67822266	-3.41894531	+19.31396484	-14.23828125	-35.57373047	+3680
+1458241110.79780010	+17.31445313	-2.47412109	-2.10937500	+26.21337891	-23.46679688	-59.54589844	+6312	+16.86621094	-2.20605469	-1.33593750	-97.80029297	-8.26171875	+60.68847656	+6612	+14.65136719	-3.66064453	-3.39257813	+19.29199219	-14.19433594	-35.48583984	+3680
+1458241110.80200000	+17.30566406	-2.43017578	-2.04785156	+26.34521484	-23.66455078	-59.54589844	+6324	+16.86621094	-2.16210938	-1.27880859	-97.64648438	-8.17382813	+60.82031250	+6616	+14.64257813	-3.64306641	-3.36181641	+19.27001953	-14.15039063	-35.39794922	+3676
+1458241110.80609990	+17.29248047	-2.39501953	-1.98632813	+26.45507813	-23.81835938	-59.52392578	+6340	+16.86181641	-2.12255859	-1.22607422	-97.51464844	-8.08593750	+60.90820313	+6620	+14.63818359	-3.62548828	-3.33544922	+19.22607422	-14.10644531	-35.31005859	+3676
+1458241110.81030010	+17.28369141	-2.35107422	-1.92919922	+26.56494141	-23.99414063	-59.47998047	+6356	+16.86181641	-2.08300781	-1.17773438	-97.38281250	-7.99804688	+60.99609375	+6620	+14.63378906	-3.60791016	-3.30908203	+19.20410156	-14.08447266	-35.20019531	+3676
+1458241110.81450010	+17.27050781	-2.31152344	-1.87207031	+26.67480469	-24.14794922	-59.43603516	+6372	+16.85742188	-2.04345703	-1.12939453	-97.27294922	-7.91015625	+61.06201172	+6624	+14.62939453	-3.58593750	-3.28271484	+19.18212891	-14.04052734	-35.09033203	+3676
+1458241110.81859990	+17.25732422	-2.27197266	-1.81494141	+26.78466797	-24.32373047	-59.41406250	+6392	+16.85302734	-2.00390625	-1.07226563	-97.16308594	-7.82226563	+61.19384766	+6628	+14.62500000	-3.56835938	-3.25634766	+19.16015625	-14.01855469	-35.00244141	+3676
+1458241110.82279990	+17.24414063	-2.24121094	-1.75781250	+26.87255859	-24.52148438	-59.39208984	+6412	+16.84863281	-1.96875000	-1.01513672	-97.07519531	-7.71240234	+61.34765625	+6628	+14.61621094	-3.54199219	-3.22558594	+19.16015625	-14.01855469	-34.89257813	+3676
+1458241110.82690000	+17.23974609	-2.21044922	-1.70507813	+26.93847656	-24.69726563	-59.30419922	+6428	+16.84423828	-1.93359375	-0.96679688	-96.98730469	-7.58056641	+61.45751953	+6628	+14.61621094	-3.52001953	-3.19042969	+19.16015625	-14.08447266	-34.80468750	+3676
+1458241110.83110000	+17.23535156	-2.17529297	-1.66113281	+26.98242188	-24.85107422	-59.19433594	+6448	+16.83984375	-1.89843750	-0.91845703	-96.89941406	-7.47070313	+61.58935547	+6628	+14.61621094	-3.49804688	-3.15527344	+19.16015625	-14.12841797	-34.69482422	+3680
+1458241110.83530000	+17.22656250	-2.14453125	-1.61718750	+27.02636719	-25.00488281	-59.08447266	+6460	+16.83544922	-1.87646484	-0.86572266	-96.87744141	-7.38281250	+61.69921875	+6624	+14.61181641	-3.46289063	-3.12451172	+19.20410156	-14.17236328	-34.56298828	+3684
+1458241110.83940010	+17.22216797	-2.11816406	-1.57763672	+27.04833984	-25.15869141	-58.95263672	+6476	+16.83105469	-1.85009766	-0.83056641	-96.83349609	-7.27294922	+61.72119141	+6620	+14.61181641	-3.43212891	-3.08496094	+19.24804688	-14.26025391	-34.45312500	+3688
+1458241110.84360000	+17.21337891	-2.08740234	-1.54687500	+27.04833984	-25.22460938	-58.75488281	+6484	+16.82226563	-1.83251953	-0.79541016	-96.83349609	-7.16308594	+61.74316406	+6616	+14.61621094	-3.39697266	-3.04541016	+19.31396484	-14.37011719	-34.32128906	+3696
+1458241110.84780000	+17.20458984	-2.06542969	-1.52050781	+27.00439453	-25.26855469	-58.53515625	+6492	+16.81347656	-1.81494141	-0.76025391	-96.83349609	-7.03125000	+61.78710938	+6616	+14.62060547	-3.35302734	-3.00585938	+19.42382813	-14.47998047	-34.16748047	+3704
+1458241110.85190010	+17.20019531	-2.03906250	-1.50732422	+26.93847656	-25.26855469	-58.27148438	+6496	+16.80468750	-1.79736328	-0.73388672	-96.83349609	-6.92138672	+61.74316406	+6608	+14.62060547	-3.30908203	-2.96630859	+19.53369141	-14.61181641	-34.01367188	+3708
+1458241110.85610010	+17.19140625	-2.01708984	-1.48974609	+26.91650391	-25.31250000	-58.05175781	+6496	+16.79150391	-1.77978516	-0.70312500	-96.85546875	-6.81152344	+61.80908203	+6604	+14.61621094	-3.26513672	-2.92236328	+19.64355469	-14.76562500	-33.88183594	+3716
+1458241110.86030010	+17.18701172	-1.99951172	-1.47216797	+26.85058594	-25.37841797	-57.83203125	+6496	+16.78271484	-1.76660156	-0.66796875	-96.87744141	-6.67968750	+61.89697266	+6600	+14.61621094	-3.22119141	-2.88281250	+19.75341797	-14.89746094	-33.75000000	+3724
+1458241110.86439990	+17.18261719	-1.98193359	-1.45019531	+26.78466797	-25.46630859	-57.61230469	+6492	+16.77832031	-1.75341797	-0.64160156	-96.89941406	-6.54785156	+61.91894531	+6592	+14.62060547	-3.17724609	-2.83886719	+19.88525391	-15.07324219	-33.61816406	+3732
+1458241110.86859990	+17.18261719	-1.96435547	-1.43261719	+26.71875000	-25.51025391	-57.39257813	+6484	+16.76953125	-1.74023438	-0.61962891	-96.92138672	-6.43798828	+61.91894531	+6588	+14.62060547	-3.13330078	-2.79052734	+20.01708984	-15.24902344	-33.50830078	+3736
+1458241110.87280010	+17.17822266	-1.94677734	-1.41503906	+26.65283203	-25.55419922	-57.19482422	+6476	+16.76074219	-1.73583984	-0.59765625	-96.96533203	-6.32812500	+61.89697266	+6580	+14.62500000	-3.09375000	-2.74658203	+20.12695313	-15.42480469	-33.39843750	+3744
+1458241110.87690000	+17.16943359	-1.92919922	-1.40185547	+26.60888672	-25.55419922	-56.97509766	+6464	+16.75634766	-1.72705078	-0.57568359	-97.00927734	-6.24023438	+61.85302734	+6572	+14.62500000	-3.05419922	-2.71142578	+20.23681641	-15.53466797	-33.28857422	+3748
+1458241110.88109990	+17.16064453	-1.91162109	-1.38427734	+26.54296875	-25.57617188	-56.79931641	+6452	+16.74755859	-1.72265625	-0.55371094	-97.05322266	-6.13037109	+61.87500000	+6568	+14.62060547	-3.01904297	-2.67187500	+20.32470703	-15.64453125	-33.17871094	+3756
+1458241110.88529990	+17.15625000	-1.89404297	-1.36230469	+26.54296875	-25.62011719	-56.64550781	+6440	+16.73876953	-1.70507813	-0.53173828	-97.05322266	-5.99853516	+61.89697266	+6564	+14.62060547	-2.98388672	-2.63671875	+20.41259766	-15.75439453	-33.06884766	+3760
+1458241110.88940000	+17.15185547	-1.87207031	-1.34033203	+26.54296875	-25.66406250	-56.49169922	+6432	+16.73437500	-1.68310547	-0.50097656	-97.05322266	-5.86669922	+61.96289063	+6560	+14.61621094	-2.95312500	-2.60595703	+20.50048828	-15.84228516	-32.95898438	+3760
+1458241110.89360000	+17.14306641	-1.85449219	-1.30517578	+26.54296875	-25.81787109	-56.42578125	+6420	+16.72998047	-1.66552734	-0.47021484	-97.03125000	-5.75683594	+62.02880859	+6556	+14.61181641	-2.92675781	-2.57080078	+20.54443359	-15.95214844	-32.91503906	+3764
+1458241110.89780000	+17.14306641	-1.83251953	-1.26562500	+26.56494141	-25.94970703	-56.40380859	+6416	+16.72558594	-1.64794922	-0.43945313	-97.00927734	-5.64697266	+62.11669922	+6552	+14.61181641	-2.90917969	-2.54003906	+20.52246094	-16.01806641	-32.87109375	+3764
+1458241110.90190010	+17.13427734	-1.81494141	-1.22167969	+26.60888672	-26.10351563	-56.40380859	+6408	+16.72119141	-1.63037109	-0.40429688	-97.00927734	-5.53710938	+62.20458984	+6548	+14.60742188	-2.89599609	-2.51806641	+20.52246094	-16.06201172	-32.82714844	+3760
+1458241110.90610000	+17.12988281	-1.79736328	-1.17333984	+26.67480469	-26.25732422	-56.42578125	+6408	+16.72119141	-1.61279297	-0.37353516	-96.98730469	-5.42724609	+62.24853516	+6544	+14.60742188	-2.88281250	-2.49609375	+20.50048828	-16.06201172	-32.76123047	+3760
+1458241110.91020010	+17.12988281	-1.77099609	-1.12500000	+26.80664063	-26.41113281	-56.44775391	+6408	+16.71679688	-1.58642578	-0.33837891	-96.92138672	-5.31738281	+62.31445313	+6544	+14.60302734	-2.87841797	-2.47412109	+20.45654297	-16.08398438	-32.71728516	+3756
+1458241110.91440010	+17.12109375	-1.74023438	-1.08105469	+26.91650391	-26.54296875	-56.44775391	+6408	+16.71679688	-1.55566406	-0.30761719	-96.85546875	-5.20751953	+62.40234375	+6544	+14.59863281	-2.86962891	-2.46533203	+20.43457031	-15.99609375	-32.62939453	+3752
+1458241110.91860010	+17.11230469	-1.71826172	-1.03710938	+27.00439453	-26.69677734	-56.51367188	+6416	+16.71240234	-1.52490234	-0.26806641	-96.76757813	-5.09765625	+62.53417969	+6544	+14.59423828	-2.86083984	-2.45654297	+20.36865234	-15.95214844	-32.58544922	+3744
+1458241110.92269990	+17.10351563	-1.69189453	-0.98876953	+27.11425781	-26.85058594	-56.55761719	+6424	+16.70800781	-1.49853516	-0.22412109	-96.67968750	-4.96582031	+62.66601563	+6548	+14.58544922	-2.85644531	-2.44775391	+20.30273438	-15.90820313	-32.54150391	+3740
+1458241110.92689990	+17.09912109	-1.66552734	-0.93164063	+27.24609375	-27.07031250	-56.64550781	+6436	+16.70361328	-1.46777344	-0.18896484	-96.61376953	-4.85595703	+62.75390625	+6548	+14.58544922	-2.85205078	-2.43457031	+20.25878906	-15.88623047	-32.49755859	+3732
+1458241110.93109990	+17.09912109	-1.63476563	-0.87890625	+27.39990234	-27.26806641	-56.71142578	+6448	+16.70361328	-1.44140625	-0.14941406	-96.50390625	-4.72412109	+62.86376953	+6548	+14.58105469	-2.85205078	-2.42138672	+20.21484375	-15.86425781	-32.47558594	+3728
+1458241110.93520000	+17.09472656	-1.61279297	-0.82177734	+27.50976563	-27.48779297	-56.79931641	+6464	+16.69921875	-1.41503906	-0.11425781	-96.43798828	-4.61425781	+62.97363281	+6548	+14.58105469	-2.84765625	-2.41259766	+20.14892578	-15.84228516	-32.45361328	+3720
+1458241110.93940000	+17.09033203	-1.59082031	-0.77783203	+27.61962891	-27.61962891	-56.84326172	+6476	+16.69921875	-1.39306641	-0.08349609	-96.37207031	-4.52636719	+63.03955078	+6548	+14.57666016	-2.84326172	-2.39941406	+20.10498047	-15.82031250	-32.43164063	+3716
+1458241110.94359990	+17.08593750	-1.57324219	-0.74707031	+27.66357422	-27.68554688	-56.82128906	+6488	+16.69921875	-1.37109375	-0.05712891	-96.28417969	-4.46044922	+63.08349609	+6548	+14.57666016	-2.83886719	-2.39062500	+20.06103516	-15.79833984	-32.38769531	+3708
+1458241110.94770000	+17.07714844	-1.55126953	-0.72070313	+27.72949219	-27.72949219	-56.79931641	+6500	+16.69482422	-1.34912109	-0.03076172	-96.21826172	-4.35058594	+63.14941406	+6544	+14.57226563	-2.83007813	-2.38183594	+20.06103516	-15.79833984	-32.34375000	+3704
+1458241110.95190000	+17.07275391	-1.52490234	-0.69873047	+27.77343750	-27.77343750	-56.71142578	+6512	+16.69482422	-1.32714844	-0.01757813	-96.15234375	-4.28466797	+63.10546875	+6540	+14.56787109	-2.81689453	-2.36865234	+20.06103516	-15.79833984	-32.27783203	+3704
+1458241110.95610000	+17.06835938	-1.50292969	-0.68115234	+27.81738281	-27.77343750	-56.64550781	+6524	+16.69042969	-1.30957031	+0.00000000	-96.06445313	-4.19677734	+63.14941406	+6536	+14.56787109	-2.80371094	-2.35546875	+20.08300781	-15.82031250	-32.23388672	+3700
+1458241110.96020010	+17.06396484	-1.48974609	-0.66357422	+27.81738281	-27.81738281	-56.53564453	+6532	+16.68603516	-1.29638672	+0.02197266	-96.04248047	-4.13085938	+63.19335938	+6532	+14.56787109	-2.78173828	-2.33789063	+20.12695313	-15.88623047	-32.18994141	+3700
+1458241110.96440010	+17.06396484	-1.47656250	-0.65039063	+27.79541016	-27.83935547	-56.40380859	+6540	+16.68164063	-1.28759766	+0.03076172	-96.02050781	-4.06494141	+63.17138672	+6528	+14.56787109	-2.76416016	-2.31152344	+20.17089844	-15.99609375	-32.14599609	+3700
+1458241110.96860000	+17.06396484	-1.45898438	-0.64599609	+27.79541016	-27.79541016	-56.25000000	+6544	+16.68164063	-1.28320313	+0.03955078	-96.02050781	-3.99902344	+63.14941406	+6520	+14.56787109	-2.74218750	-2.28515625	+20.25878906	-16.12792969	-32.10205078	+3700
+1458241110.97270010	+17.05957031	-1.45019531	-0.64160156	+27.75146484	-27.77343750	-56.09619141	+6544	+16.68164063	-1.27880859	+0.04833984	-96.02050781	-3.93310547	+63.12744141	+6512	+14.56787109	-2.71582031	-2.25878906	+20.34667969	-16.25976563	-32.05810547	+3704
+1458241110.97690010	+17.05957031	-1.44140625	-0.65039063	+27.68554688	-27.66357422	-55.87646484	+6540	+16.67724609	-1.27441406	+0.04833984	-96.02050781	-3.88916016	+63.08349609	+6504	+14.56787109	-2.68945313	-2.22802734	+20.43457031	-16.39160156	-31.99218750	+3708
+1458241110.98099990	+17.05517578	-1.43261719	-0.65917969	+27.59765625	-27.55371094	-55.67871094	+6536	+16.67285156	-1.27001953	+0.05273438	-96.02050781	-3.84521484	+63.03955078	+6492	+14.57226563	-2.66308594	-2.20166016	+20.54443359	-16.54541016	-31.94824219	+3712
+1458241110.98519990	+17.05517578	-1.41943359	-0.67236328	+27.50976563	-27.44384766	-55.43701172	+6528	+16.66845703	-1.27001953	+0.05712891	-96.04248047	-3.77929688	+63.01757813	+6484	+14.57226563	-2.63232422	-2.17089844	+20.67626953	-16.69921875	-31.88232422	+3716
+1458241110.98939990	+17.05078125	-1.41064453	-0.68554688	+27.44384766	-27.35595703	-55.21728516	+6520	+16.66406250	-1.26562500	+0.05712891	-96.06445313	-3.71337891	+62.97363281	+6476	+14.57226563	-2.60156250	-2.14453125	+20.78613281	-16.85302734	-31.81640625	+3724
+1458241110.99350000	+17.05078125	-1.39746094	-0.68554688	+27.39990234	-27.35595703	-55.04150391	+6508	+16.65966797	-1.26562500	+0.06152344	-96.08642578	-3.66943359	+62.97363281	+6468	+14.57226563	-2.57080078	-2.11376953	+20.91796875	-17.02880859	-31.77246094	+3728
+1458241110.99770000	+17.05078125	-1.39306641	-0.68115234	+27.35595703	-27.37792969	-54.88769531	+6492	+16.65527344	-1.26562500	+0.07031250	-96.13037109	-3.58154297	+62.99560547	+6464	+14.57226563	-2.54443359	-2.08300781	+21.02783203	-17.18261719	-31.72851563	+3736
+1458241111.00190000	+17.05078125	-1.38427734	-0.67675781	+27.29003906	-27.37792969	-54.75585938	+6476	+16.64648438	-1.26562500	+0.08349609	-96.17431641	-3.51562500	+63.03955078	+6456	+14.57226563	-2.52246094	-2.05224609	+21.11572266	-17.35839844	-31.68457031	+3740
+1458241111.00600000	+17.04638672	-1.37988281	-0.66796875	+27.24609375	-27.39990234	-54.64599609	+6460	+16.64208984	-1.26562500	+0.09667969	-96.21826172	-3.44970703	+63.10546875	+6452	+14.57226563	-2.50048828	-2.02587891	+21.18164063	-17.49023438	-31.64062500	+3744
+1458241111.01020000	+17.04638672	-1.37109375	-0.65917969	+27.22412109	-27.42187500	-54.53613281	+6440	+16.64208984	-1.26562500	+0.10986328	-96.24023438	-3.38378906	+63.17138672	+6448	+14.57226563	-2.48291016	-2.00390625	+21.22558594	-17.62207031	-31.61865234	+3748
+1458241111.01440000	+17.04199219	-1.36230469	-0.65039063	+27.20214844	-27.44384766	-54.44824219	+6424	+16.63330078	-1.26123047	+0.12304688	-96.26220703	-3.29589844	+63.21533203	+6444	+14.57226563	-2.46972656	-1.98632813	+21.26953125	-17.68798828	-31.57470703	+3748
+1458241111.01850010	+17.03759766	-1.35791016	-0.63281250	+27.18017578	-27.53173828	-54.42626953	+6408	+16.62890625	-1.25683594	+0.14062500	-96.28417969	-3.20800781	+63.30322266	+6440	+14.57226563	-2.45654297	-1.97314453	+21.26953125	-17.73193359	-31.53076172	+3748
+1458241111.02270010	+17.03320313	-1.34912109	-0.61083984	+27.20214844	-27.66357422	-54.40429688	+6396	+16.62451172	-1.24804688	+0.15820313	-96.30615234	-3.12011719	+63.36914063	+6436	+14.57226563	-2.45214844	-1.96435547	+21.24755859	-17.75390625	-31.50878906	+3744
+1458241111.02690010	+17.02880859	-1.33593750	-0.58447266	+27.24609375	-27.81738281	-54.44824219	+6388	+16.62011719	-1.23925781	+0.18017578	-96.30615234	-3.01025391	+63.50097656	+6436	+14.56787109	-2.44775391	-1.95996094	+21.20361328	-17.77587891	-31.46484375	+3744
+1458241111.03099990	+17.02001953	-1.32714844	-0.54931641	+27.29003906	-27.99316406	-54.49218750	+6380	+16.61572266	-1.22607422	+0.20654297	-96.30615234	-2.90039063	+63.65478516	+6436	+14.56787109	-2.44775391	-1.95556641	+21.15966797	-17.77587891	-31.44287109	+3740
+1458241111.03520010	+17.01562500	-1.31835938	-0.51416016	+27.33398438	-28.21289063	-54.60205078	+6376	+16.61572266	-1.21728516	+0.24169922	-96.28417969	-2.79052734	+63.85253906	+6436	+14.56347656	-2.44775391	-1.95117188	+21.09375000	-17.79785156	-31.44287109	+3736
+1458241111.03940010	+17.01123047	-1.30957031	-0.47460938	+27.39990234	-28.38867188	-54.68994141	+6372	+16.61132813	-1.20410156	+0.27246094	-96.28417969	-2.68066406	+64.02832031	+6436	+14.56347656	-2.45654297	-1.94677734	+20.98388672	-17.77587891	-31.42089844	+3732
+1458241111.04349990	+17.00683594	-1.30517578	-0.44384766	+27.42187500	-28.54248047	-54.77783203	+6368	+16.61132813	-1.18652344	+0.30322266	-96.26220703	-2.57080078	+64.18212891	+6436	+14.56347656	-2.46093750	-1.95117188	+20.91796875	-17.75390625	-31.42089844	+3728
+1458241111.04769990	+16.99804688	-1.29638672	-0.41308594	+27.46582031	-28.71826172	-54.86572266	+6372	+16.61132813	-1.17333984	+0.32958984	-96.21826172	-2.46093750	+64.31396484	+6436	+14.56347656	-2.46972656	-1.95117188	+20.83007813	-17.70996094	-31.39892578	+3724
+1458241111.05189990	+16.99365234	-1.28759766	-0.38232422	+27.53173828	-28.87207031	-54.93164063	+6372	+16.61132813	-1.15576172	+0.35595703	-96.17431641	-2.35107422	+64.42382813	+6432	+14.56347656	-2.47412109	-1.95556641	+20.74218750	-17.66601563	-31.37695313	+3720
+1458241111.05600000	+16.98486328	-1.27441406	-0.35595703	+27.57568359	-29.02587891	-55.01953125	+6376	+16.60693359	-1.13818359	+0.38232422	-96.13037109	-2.24121094	+64.57763672	+6432	+14.55908203	-2.47851563	-1.95996094	+20.65429688	-17.62207031	-31.35498047	+3716
+1458241111.06020000	+16.98046875	-1.27001953	-0.32519531	+27.59765625	-29.20166016	-55.08544922	+6384	+16.60693359	-1.12500000	+0.40869141	-96.10839844	-2.10937500	+64.70947266	+6428	+14.55908203	-2.48291016	-1.96435547	+20.58837891	-17.57812500	-31.33300781	+3712
+1458241111.06430010	+16.97167969	-1.26123047	-0.29443359	+27.64160156	-29.37744141	-55.15136719	+6392	+16.60693359	-1.11181641	+0.43505859	-96.08642578	-1.99951172	+64.86328125	+6428	+14.55908203	-2.48730469	-1.96435547	+20.50048828	-17.53417969	-31.31103516	+3708
+1458241111.06850000	+16.97167969	-1.25683594	-0.26806641	+27.66357422	-29.50927734	-55.19531250	+6396	+16.60693359	-1.09863281	+0.45703125	-96.06445313	-1.91162109	+64.95117188	+6420	+14.55468750	-2.49169922	-1.96435547	+20.43457031	-17.51220703	-31.28906250	+3700
+1458241111.07270000	+16.96728516	-1.25244141	-0.24609375	+27.66357422	-29.64111328	-55.23925781	+6404	+16.60693359	-1.09423828	+0.47460938	-96.06445313	-1.80175781	+65.01708984	+6416	+14.55468750	-2.49609375	-1.96435547	+20.36865234	-17.51220703	-31.26708984	+3696
+1458241111.07680010	+16.96289063	-1.24804688	-0.22851563	+27.64160156	-29.72900391	-55.23925781	+6412	+16.60693359	-1.08984375	+0.48339844	-96.06445313	-1.71386719	+65.03906250	+6408	+14.55468750	-2.49609375	-1.96435547	+20.32470703	-17.51220703	-31.24511719	+3692
+1458241111.08100010	+16.95849609	-1.24365234	-0.21972656	+27.61962891	-29.79492188	-55.21728516	+6416	+16.60693359	-1.08984375	+0.48779297	-96.08642578	-1.64794922	+65.03906250	+6396	+14.55468750	-2.49609375	-1.95996094	+20.28076172	-17.51220703	-31.20117188	+3684
+1458241111.08520010	+16.95849609	-1.24365234	-0.21093750	+27.57568359	-29.81689453	-55.15136719	+6420	+16.60253906	-1.09423828	+0.48779297	-96.10839844	-1.56005859	+64.99511719	+6388	+14.55468750	-2.49169922	-1.95556641	+20.25878906	-17.51220703	-31.15722656	+3684
+1458241111.08929990	+16.95849609	-1.24365234	-0.21093750	+27.50976563	-29.81689453	-55.06347656	+6424	+16.60253906	-1.09863281	+0.48779297	-96.17431641	-1.49414063	+64.97314453	+6380	+14.55468750	-2.48291016	-1.94677734	+20.25878906	-17.55615234	-31.11328125	+3680
+1458241111.09349990	+16.95849609	-1.24365234	-0.21093750	+27.44384766	-29.83886719	-54.95361328	+6424	+16.59814453	-1.10302734	+0.48779297	-96.21826172	-1.42822266	+64.95117188	+6368	+14.55468750	-2.46972656	-1.93798828	+20.28076172	-17.60009766	-31.06933594	+3680
+1458241111.09770010	+16.95849609	-1.24365234	-0.21093750	+27.35595703	-29.86083984	-54.84375000	+6424	+16.59375000	-1.10742188	+0.49218750	-96.26220703	-1.36230469	+64.95117188	+6360	+14.55468750	-2.46093750	-1.92041016	+20.30273438	-17.68798828	-31.02539063	+3680
+1458241111.10180000	+16.95849609	-1.24804688	-0.21093750	+27.26806641	-29.86083984	-54.73388672	+6420	+16.59375000	-1.11621094	+0.48779297	-96.32812500	-1.29638672	+64.90722656	+6352	+14.55029297	-2.44335938	-1.90722656	+20.34667969	-17.77587891	-30.98144531	+3680
+1458241111.10599990	+16.96289063	-1.24804688	-0.21533203	+27.15820313	-29.83886719	-54.58007813	+6416	+16.58935547	-1.12500000	+0.48779297	-96.37207031	-1.25244141	+64.88525391	+6348	+14.55029297	-2.42578125	-1.88525391	+20.41259766	-17.90771484	-30.91552734	+3680
+1458241111.11019990	+16.96728516	-1.25244141	-0.21972656	+27.04833984	-29.81689453	-54.42626953	+6412	+16.58935547	-1.13378906	+0.48339844	-96.43798828	-1.20849609	+64.81933594	+6340	+14.55029297	-2.40820313	-1.85888672	+20.50048828	-18.03955078	-30.87158203	+3684
+1458241111.11430000	+16.96728516	-1.25683594	-0.22851563	+26.93847656	-29.77294922	-54.27246094	+6404	+16.58496094	-1.14697266	+0.47900391	-96.48193359	-1.16455078	+64.77539063	+6336	+14.55029297	-2.38623047	-1.84130859	+20.56640625	-18.14941406	-30.80566406	+3688
+1458241111.11850000	+16.97167969	-1.26123047	-0.23730469	+26.82861328	-29.72900391	-54.09667969	+6392	+16.58056641	-1.15136719	+0.47460938	-96.54785156	-1.12060547	+64.75341797	+6328	+14.55029297	-2.36425781	-1.81494141	+20.67626953	-18.28125000	-30.73974609	+3692
+1458241111.12270000	+16.97167969	-1.26562500	-0.24169922	+26.71875000	-29.72900391	-53.92089844	+6380	+16.58056641	-1.16015625	+0.47460938	-96.59179688	-1.09863281	+64.70947266	+6320	+14.55029297	-2.34667969	-1.79296875	+20.74218750	-18.41308594	-30.69580078	+3696
+1458241111.12680010	+16.97167969	-1.27001953	-0.24609375	+26.60888672	-29.70703125	-53.78906250	+6368	+16.57617188	-1.16455078	+0.47021484	-96.61376953	-1.05468750	+64.70947266	+6316	+14.55029297	-2.32910156	-1.77539063	+20.83007813	-18.52294922	-30.65185547	+3700
+1458241111.13100000	+16.97167969	-1.27001953	-0.24609375	+26.49902344	-29.75097656	-53.65722656	+6352	+16.57617188	-1.16894531	+0.47460938	-96.65771484	-1.01074219	+64.70947266	+6312	+14.55029297	-2.31591797	-1.75781250	+20.87402344	-18.63281250	-30.60791016	+3700
+1458241111.13509990	+16.97607422	-1.27441406	-0.24169922	+26.43310547	-29.79492188	-53.54736328	+6336	+16.57177734	-1.17333984	+0.47460938	-96.67968750	-0.98876953	+64.70947266	+6304	+14.55029297	-2.30712891	-1.74023438	+20.89599609	-18.72070313	-30.58593750	+3700
+1458241111.13930010	+16.97607422	-1.27441406	-0.23291016	+26.36718750	-29.86083984	-53.50341797	+6320	+16.57177734	-1.17773438	+0.47900391	-96.67968750	-0.94482422	+64.73144531	+6300	+14.55029297	-2.30273438	-1.72705078	+20.89599609	-18.76464844	-30.54199219	+3700
+1458241111.14350010	+16.97167969	-1.27880859	-0.22412109	+26.34521484	-29.92675781	-53.45947266	+6304	+16.57177734	-1.17773438	+0.48339844	-96.67968750	-0.92285156	+64.75341797	+6296	+14.55029297	-2.30273438	-1.72265625	+20.87402344	-18.78662109	-30.54199219	+3696
+1458241111.14759990	+16.97167969	-1.27880859	-0.21093750	+26.30126953	-29.97070313	-53.43750000	+6292	+16.56738281	-1.17773438	+0.49218750	-96.67968750	-0.87890625	+64.77539063	+6292	+14.55029297	-2.30712891	-1.72265625	+20.80810547	-18.78662109	-30.52001953	+3696
+1458241111.15179990	+16.96728516	-1.27441406	-0.20214844	+26.30126953	-30.03662109	-53.43750000	+6280	+16.56738281	-1.17333984	+0.50097656	-96.67968750	-0.85693359	+64.81933594	+6288	+14.55029297	-2.31152344	-1.72265625	+20.76416016	-18.76464844	-30.49804688	+3692
+1458241111.15599990	+16.96289063	-1.27441406	-0.18896484	+26.30126953	-30.12451172	-53.48144531	+6272	+16.56738281	-1.17333984	+0.50976563	-96.65771484	-0.83496094	+64.86328125	+6284	+14.54589844	-2.32031250	-1.72705078	+20.69824219	-18.74267578	-30.47607422	+3692
+1458241111.16010000	+16.95849609	-1.27001953	-0.16699219	+26.30126953	-30.23437500	-53.52539063	+6268	+16.56738281	-1.16894531	+0.51855469	-96.63574219	-0.81298828	+64.92919922	+6280	+14.54589844	-2.32910156	-1.73144531	+20.63232422	-18.69873047	-30.47607422	+3688
+1458241111.16430000	+16.95410156	-1.27001953	-0.14941406	+26.34521484	-30.36621094	-53.61328125	+6264	+16.56298828	-1.16455078	+0.53173828	-96.61376953	-0.76904297	+64.99511719	+6280	+14.54589844	-2.33789063	-1.73583984	+20.54443359	-18.65478516	-30.47607422	+3688
+1458241111.16849990	+16.94970703	-1.26562500	-0.13183594	+26.36718750	-30.43212891	-53.67919922	+6264	+16.56298828	-1.16015625	+0.54492188	-96.56982422	-0.74707031	+65.08300781	+6276	+14.54589844	-2.34667969	-1.74023438	+20.47851563	-18.63281250	-30.47607422	+3688
+1458241111.17260000	+16.94531250	-1.26562500	-0.11425781	+26.38916016	-30.52001953	-53.74511719	+6264	+16.56298828	-1.16015625	+0.55810547	-96.54785156	-0.72509766	+65.14892578	+6272	+14.54589844	-2.35546875	-1.74023438	+20.41259766	-18.58886719	-30.45410156	+3684
+1458241111.17680000	+16.94091797	-1.26123047	-0.09667969	+26.43310547	-30.60791016	-53.81103516	+6268	+16.56298828	-1.15576172	+0.57128906	-96.52587891	-0.70312500	+65.23681641	+6272	+14.54150391	-2.36425781	-1.74902344	+20.32470703	-18.56689453	-30.45410156	+3684
+1458241111.18100000	+16.93652344	-1.26123047	-0.08349609	+26.45507813	-30.65185547	-53.87695313	+6272	+16.56298828	-1.15136719	+0.58447266	-96.48193359	-0.68115234	+65.30273438	+6268	+14.54150391	-2.37304688	-1.74902344	+20.28076172	-18.52294922	-30.45410156	+3680
+1458241111.18510010	+16.93212891	-1.26123047	-0.07031250	+26.47705078	-30.71777344	-53.92089844	+6276	+16.56298828	-1.15136719	+0.59765625	-96.45996094	-0.68115234	+65.39062500	+6268	+14.54150391	-2.38183594	-1.75341797	+20.23681641	-18.50097656	-30.45410156	+3680
+1458241111.18930010	+16.93212891	-1.25683594	-0.06152344	+26.49902344	-30.76171875	-53.98681641	+6284	+16.56298828	-1.14697266	+0.61083984	-96.41601563	-0.65917969	+65.45654297	+6264	+14.53710938	-2.38623047	-1.75781250	+20.17089844	-18.45703125	-30.45410156	+3676
+1458241111.19350000	+16.92773438	-1.25244141	-0.04833984	+26.54296875	-30.80566406	-54.03076172	+6292	+16.56298828	-1.14697266	+0.62402344	-96.39404297	-0.63720703	+65.52246094	+6264	+14.53710938	-2.39501953	-1.76220703	+20.12695313	-18.43505859	-30.43212891	+3676
+1458241111.19759990	+16.92333984	-1.25244141	-0.03955078	+26.56494141	-30.82763672	-54.05273438	+6300	+16.55859375	-1.14697266	+0.64160156	-96.37207031	-0.63720703	+65.58837891	+6260	+14.53710938	-2.39941406	-1.76220703	+20.08300781	-18.43505859	-30.43212891	+3672
+1458241111.20180010	+16.92333984	-1.25244141	-0.03076172	+26.56494141	-30.84960938	-54.09667969	+6308	+16.55859375	-1.15136719	+0.65039063	-96.35009766	-0.63720703	+65.65429688	+6256	+14.53271484	-2.40380859	-1.76220703	+20.06103516	-18.41308594	-30.43212891	+3672
+1458241111.20600010	+16.91894531	-1.25244141	-0.02636719	+26.56494141	-30.87158203	-54.09667969	+6316	+16.55859375	-1.15136719	+0.66357422	-96.30615234	-0.63720703	+65.69824219	+6256	+14.53271484	-2.40820313	-1.76220703	+20.01708984	-18.41308594	-30.41015625	+3668
+1458241111.21009990	+16.91894531	-1.25683594	-0.02197266	+26.56494141	-30.87158203	-54.09667969	+6324	+16.55419922	-1.15576172	+0.67236328	-96.28417969	-0.63720703	+65.72021484	+6252	+14.53271484	-2.41259766	-1.76220703	+20.01708984	-18.41308594	-30.41015625	+3664
+1458241111.21429990	+16.91894531	-1.25683594	-0.02197266	+26.54296875	-30.84960938	-54.07470703	+6332	+16.55419922	-1.16015625	+0.68115234	-96.28417969	-0.65917969	+65.74218750	+6248	+14.52832031	-2.41259766	-1.75781250	+20.01708984	-18.43505859	-30.41015625	+3664
+1458241111.21840000	+16.91894531	-1.25683594	-0.02197266	+26.54296875	-30.84960938	-54.03076172	+6340	+16.54980469	-1.16894531	+0.68554688	-96.26220703	-0.70312500	+65.74218750	+6248	+14.52832031	-2.41259766	-1.75341797	+20.01708984	-18.43505859	-30.38818359	+3660
+1458241111.22260000	+16.91894531	-1.26123047	-0.02636719	+26.52099609	-30.82763672	-53.98681641	+6348	+16.54541016	-1.17773438	+0.68554688	-96.24023438	-0.72509766	+65.72021484	+6244	+14.52832031	-2.40820313	-1.74902344	+20.03906250	-18.45703125	-30.36621094	+3660
+1458241111.22680000	+16.91894531	-1.26123047	-0.03076172	+26.47705078	-30.80566406	-53.92089844	+6352	+16.54541016	-1.18652344	+0.68554688	-96.24023438	-0.76904297	+65.69824219	+6244	+14.52392578	-2.40380859	-1.74462891	+20.06103516	-18.50097656	-30.36621094	+3660
+1458241111.23090000	+16.92333984	-1.26562500	-0.03515625	+26.45507813	-30.78369141	-53.85498047	+6356	+16.54101563	-1.19531250	+0.68554688	-96.21826172	-0.83496094	+65.67626953	+6240	+14.52392578	-2.39941406	-1.73583984	+20.12695313	-18.54492188	-30.34423828	+3660
+1458241111.23510000	+16.92333984	-1.27001953	-0.03955078	+26.41113281	-30.78369141	-53.78906250	+6360	+16.53662109	-1.20410156	+0.68554688	-96.17431641	-0.90087891	+65.63232422	+6240	+14.52392578	-2.39062500	-1.72265625	+20.19287109	-18.61083984	-30.32226563	+3660
+1458241111.23930000	+16.92333984	-1.27441406	-0.04394531	+26.34521484	-30.76171875	-53.70117188	+6360	+16.53222656	-1.21289063	+0.68115234	-96.15234375	-0.98876953	+65.58837891	+6240	+14.51953125	-2.38623047	-1.71386719	+20.25878906	-18.65478516	-30.30029297	+3660
+1458241111.24340010	+16.92333984	-1.27880859	-0.04833984	+26.27929688	-30.76171875	-53.56933594	+6360	+16.52783203	-1.22167969	+0.67675781	-96.10839844	-1.12060547	+65.52246094	+6240	+14.51953125	-2.37304688	-1.69628906	+20.36865234	-18.76464844	-30.27832031	+3664
+1458241111.24760010	+16.92333984	-1.28759766	-0.05712891	+26.21337891	-30.76171875	-53.43750000	+6360	+16.52343750	-1.23046875	+0.67236328	-96.04248047	-1.25244141	+65.45654297	+6240	+14.51513672	-2.35986328	-1.67871094	+20.45654297	-18.85253906	-30.25634766	+3668
+1458241111.25180010	+16.92333984	-1.29199219	-0.06152344	+26.14746094	-30.76171875	-53.30566406	+6356	+16.51904297	-1.23486328	+0.66796875	-95.99853516	-1.38427734	+65.39062500	+6240	+14.51513672	-2.35107422	-1.66552734	+20.56640625	-18.91845703	-30.23437500	+3672
+1458241111.25589990	+16.92333984	-1.29638672	-0.06591797	+26.05957031	-30.80566406	-53.12988281	+6352	+16.51464844	-1.23925781	+0.66796875	-95.88867188	-1.58203125	+65.36865234	+6240	+14.51074219	-2.33789063	-1.65673828	+20.65429688	-18.98437500	-30.19042969	+3672
+1458241111.26009990	+16.91894531	-1.30078125	-0.06591797	+25.97167969	-30.87158203	-52.99804688	+6344	+16.51464844	-1.23925781	+0.66796875	-95.75683594	-1.75781250	+65.34667969	+6240	+14.50634766	-2.33349609	-1.64794922	+20.72021484	-19.02832031	-30.16845703	+3676
+1458241111.26430010	+16.91455078	-1.30517578	-0.06591797	+25.90576172	-30.95947266	-52.88818359	+6336	+16.51464844	-1.23486328	+0.67675781	-95.62500000	-1.93359375	+65.39062500	+6240	+14.50634766	-2.33349609	-1.64355469	+20.76416016	-19.05029297	-30.14648438	+3672
+1458241111.26840000	+16.91015625	-1.30957031	-0.05273438	+25.86181641	-31.09130859	-52.80029297	+6332	+16.51464844	-1.22607422	+0.68994141	-95.42724609	-2.17529297	+65.43457031	+6244	+14.50195313	-2.33349609	-1.64355469	+20.78613281	-19.05029297	-30.14648438	+3672
+1458241111.27259990	+16.90576172	-1.31396484	-0.03955078	+25.81787109	-31.22314453	-52.75634766	+6328	+16.51464844	-1.21728516	+0.70751953	-95.22949219	-2.39501953	+65.50048828	+6248	+14.50195313	-2.33789063	-1.64355469	+20.76416016	-19.05029297	-30.14648438	+3672
+1458241111.27679990	+16.89697266	-1.31396484	-0.02636719	+25.79589844	-31.37695313	-52.73437500	+6324	+16.51464844	-1.20849609	+0.72070313	-95.05371094	-2.61474609	+65.56640625	+6252	+14.49755859	-2.35107422	-1.64794922	+20.69824219	-19.00634766	-30.14648438	+3672
+1458241111.28090000	+16.89257813	-1.31396484	-0.00878906	+25.79589844	-31.48681641	-52.73437500	+6320	+16.51904297	-1.19091797	+0.73828125	-94.74609375	-2.92236328	+65.61035156	+6256	+14.49755859	-2.35986328	-1.65234375	+20.65429688	-18.96240234	-30.14648438	+3672
+1458241111.28510000	+16.88378906	-1.31396484	+0.00878906	+25.81787109	-31.59667969	-52.73437500	+6324	+16.52343750	-1.18212891	+0.75585938	-94.48242188	-3.18603516	+65.65429688	+6260	+14.49316406	-2.37304688	-1.66113281	+20.61035156	-18.89648438	-30.14648438	+3676
+1458241111.28920010	+16.87939453	-1.30957031	+0.03076172	+25.83984375	-31.70654297	-52.75634766	+6324	+16.52783203	-1.17333984	+0.77343750	-94.26269531	-3.47167969	+65.72021484	+6264	+14.49316406	-2.38183594	-1.66992188	+20.54443359	-18.85253906	-30.14648438	+3676
+1458241111.29340000	+16.87060547	-1.30957031	+0.04833984	+25.83984375	-31.81640625	-52.75634766	+6328	+16.52783203	-1.14697266	+0.80419922	-93.86718750	-3.86718750	+65.85205078	+6272	+14.48876953	-2.39062500	-1.67871094	+20.50048828	-18.80859375	-30.12451172	+3676
+1458241111.29760000	+16.86181641	-1.30957031	+0.06591797	+25.86181641	-31.88232422	-52.77832031	+6336	+16.53222656	-1.13818359	+0.83496094	-93.55957031	-4.19677734	+65.93994141	+6276	+14.48876953	-2.40380859	-1.68310547	+20.43457031	-18.74267578	-30.12451172	+3676
+1458241111.30170010	+16.85742188	-1.30957031	+0.08349609	+25.86181641	-31.97021484	-52.80029297	+6344	+16.53662109	-1.13378906	+0.85693359	-93.29589844	-4.57031250	+66.00585938	+6280	+14.48437500	-2.41259766	-1.69189453	+20.39062500	-18.69873047	-30.14648438	+3676
+1458241111.30590010	+16.85302734	-1.30517578	+0.10107422	+25.88378906	-32.01416016	-52.82226563	+6352	+16.54541016	-1.11621094	+0.87451172	-92.85644531	-4.98779297	+66.00585938	+6284	+14.48437500	-2.42138672	-1.69628906	+20.34667969	-18.65478516	-30.14648438	+3672
+1458241111.31010010	+16.84863281	-1.30517578	+0.11425781	+25.88378906	-32.01416016	-52.80029297	+6360	+16.54980469	-1.11181641	+0.88330078	-92.54882813	-5.40527344	+65.96191406	+6288	+14.47998047	-2.43017578	-1.70068359	+20.30273438	-18.61083984	-30.14648438	+3672
+1458241111.31419990	+16.84423828	-1.30517578	+0.12304688	+25.86181641	-31.99218750	-52.77832031	+6368	+16.55419922	-1.11621094	+0.89208984	-92.24121094	-5.84472656	+65.91796875	+6288	+14.47998047	-2.43896484	-1.70507813	+20.28076172	-18.56689453	-30.14648438	+3668
+1458241111.31839990	+16.83984375	-1.30517578	+0.12744141	+25.81787109	-31.90429688	-52.69042969	+6376	+16.55859375	-1.10302734	+0.90527344	-91.82373047	-6.30615234	+65.87402344	+6292	+14.47558594	-2.44775391	-1.70947266	+20.25878906	-18.52294922	-30.12451172	+3668
+1458241111.32259990	+16.83984375	-1.30517578	+0.12304688	+25.77392578	-31.79443359	-52.58056641	+6384	+16.55859375	-1.10302734	+0.91406250	-91.45019531	-6.78955078	+65.80810547	+6292	+14.47558594	-2.45214844	-1.71386719	+20.23681641	-18.50097656	-30.12451172	+3664
+1458241111.32670000	+16.83544922	-1.30517578	+0.11865234	+25.70800781	-31.66259766	-52.44873047	+6392	+16.56298828	-1.10742188	+0.91845703	-91.07666016	-7.31689453	+65.72021484	+6296	+14.47119141	-2.45654297	-1.71826172	+20.25878906	-18.47900391	-30.10253906	+3664
+1458241111.33090000	+16.83544922	-1.30517578	+0.10546875	+25.59814453	-31.46484375	-52.27294922	+6400	+16.56738281	-1.09863281	+0.92724609	-90.61523438	-7.84423828	+65.63232422	+6296	+14.46679688	-2.45654297	-1.71826172	+20.28076172	-18.45703125	-30.08056641	+3656
+1458241111.33509990	+16.83544922	-1.30957031	+0.08789063	+25.48828125	-31.24511719	-52.07519531	+6404	+16.57177734	-1.10302734	+0.93164063	-90.19775391	-8.39355469	+65.52246094	+6296	+14.46679688	-2.45214844	-1.71386719	+20.32470703	-18.45703125	-30.05859375	+3656
+1458241111.33920000	+16.83984375	-1.31396484	+0.07031250	+25.35644531	-31.00341797	-51.87744141	+6408	+16.58056641	-1.10742188	+0.92724609	-89.78027344	-8.96484375	+65.34667969	+6300	+14.46240234	-2.45214844	-1.70947266	+20.39062500	-18.47900391	-30.03662109	+3652
+1458241111.34340000	+16.84423828	-1.31835938	+0.03955078	+25.18066406	-30.62988281	-51.56982422	+6412	+16.58496094	-1.10302734	+0.91845703	-89.25292969	-9.51416016	+65.10498047	+6300	+14.45800781	-2.44335938	-1.70507813	+20.50048828	-18.50097656	-29.97070313	+3648
+1458241111.34760000	+16.84863281	-1.32275391	+0.00439453	+25.00488281	-30.30029297	-51.30615234	+6412	+16.58935547	-1.10742188	+0.90527344	-88.74755859	-10.08544922	+64.84130859	+6304	+14.45361328	-2.43457031	-1.69628906	+20.61035156	-18.52294922	-29.92675781	+3648
+1458241111.35170010	+16.85302734	-1.32714844	-0.02636719	+24.82910156	-29.97070313	-51.04248047	+6408	+16.59375000	-1.11181641	+0.89208984	-88.26416016	-10.67871094	+64.59960938	+6308	+14.44921875	-2.42138672	-1.68750000	+20.72021484	-18.54492188	-29.86083984	+3648
+1458241111.35590000	+16.85302734	-1.33593750	-0.06591797	+24.60937500	-29.59716797	-50.73486328	+6404	+16.59375000	-1.11181641	+0.88769531	-87.71484375	-11.27197266	+64.40185547	+6308	+14.44482422	-2.40380859	-1.67871094	+20.89599609	-18.58886719	-29.77294922	+3652
+1458241111.36010000	+16.85302734	-1.34033203	-0.09667969	+24.43359375	-29.26757813	-50.49316406	+6396	+16.59814453	-1.10742188	+0.88769531	-87.16552734	-11.84326172	+64.20410156	+6312	+14.43603516	-2.39062500	-1.66992188	+21.02783203	-18.61083984	-29.68505859	+3652
+1458241111.36420010	+16.85742188	-1.34472656	-0.11865234	+24.27978516	-29.00390625	-50.31738281	+6384	+16.60693359	-1.10742188	+0.88330078	-86.59423828	-12.39257813	+64.00634766	+6312	+14.43164063	-2.38183594	-1.66113281	+21.13769531	-18.63281250	-29.61914063	+3652
+1458241111.36840010	+16.86181641	-1.34912109	-0.14062500	+24.10400391	-28.74023438	-50.14160156	+6368	+16.61132813	-1.09863281	+0.87890625	-86.00097656	-12.96386719	+63.74267578	+6316	+14.42724609	-2.36865234	-1.65673828	+21.24755859	-18.63281250	-29.53125000	+3652
+1458241111.37249990	+16.86621094	-1.35791016	-0.15380859	+23.95019531	-28.49853516	-50.03173828	+6352	+16.62011719	-1.09423828	+0.87011719	-85.38574219	-13.51318359	+63.45703125	+6316	+14.42285156	-2.36865234	-1.65234375	+21.31347656	-18.63281250	-29.46533203	+3648
+1458241111.37669990	+16.86621094	-1.36669922	-0.16699219	+23.79638672	-28.27880859	-49.94384766	+6340	+16.62451172	-1.09423828	+0.86572266	-84.79248047	-14.06250000	+63.21533203	+6320	+14.41845703	-2.36865234	-1.65234375	+21.33544922	-18.56689453	-29.39941406	+3648
+1458241111.38089990	+16.86181641	-1.37988281	-0.17578125	+23.62060547	-28.03710938	-49.85595703	+6328	+16.62890625	-1.08984375	+0.86572266	-84.17724609	-14.61181641	+63.01757813	+6324	+14.41406250	-2.37304688	-1.66113281	+21.35742188	-18.47900391	-29.33349609	+3648
+1458241111.38500000	+16.85742188	-1.38427734	-0.18457031	+23.46679688	-27.81738281	-49.79003906	+6316	+16.63330078	-1.07666016	+0.86572266	-83.51806641	-15.13916016	+62.77587891	+6328	+14.40966797	-2.38183594	-1.66992188	+21.33544922	-18.36914063	-29.26757813	+3648
+1458241111.38920000	+16.85742188	-1.38427734	-0.18457031	+23.35693359	-27.61962891	-49.76806641	+6304	+16.64208984	-1.05908203	+0.87890625	-82.83691406	-15.66650391	+62.62207031	+6336	+14.40527344	-2.39062500	-1.68310547	+21.31347656	-18.23730469	-29.22363281	+3648
+1458241111.39340000	+16.85302734	-1.38427734	-0.18017578	+23.24707031	-27.42187500	-49.74609375	+6296	+16.64208984	-1.03710938	+0.89648438	-82.15576172	-16.21582031	+62.49023438	+6344	+14.40087891	-2.39941406	-1.69189453	+21.26953125	-18.12744141	-29.17968750	+3644
+1458241111.39750000	+16.84863281	-1.38867188	-0.17578125	+23.11523438	-27.22412109	-49.76806641	+6288	+16.65087891	-1.02392578	+0.90966797	-81.49658203	-16.74316406	+62.35839844	+6352	+14.39208984	-2.41259766	-1.70507813	+21.22558594	-17.99560547	-29.13574219	+3644
+1458241111.40170000	+16.84863281	-1.39306641	-0.16699219	+23.00537109	-27.07031250	-49.81201172	+6284	+16.65966797	-1.00634766	+0.93164063	-80.81542969	-17.24853516	+62.22656250	+6360	+14.38769531	-2.43017578	-1.71826172	+21.13769531	-17.86376953	-29.09179688	+3644
+1458241111.40590000	+16.84863281	-1.40185547	-0.16259766	+22.85156250	-26.80664063	-49.79003906	+6284	+16.66845703	-0.99316406	+0.94482422	-80.15625000	-17.77587891	+62.05078125	+6368	+14.38330078	-2.44335938	-1.73144531	+21.09375000	-17.73193359	-29.04785156	+3644
+1458241111.41000010	+16.85302734	-1.40185547	-0.16259766	+22.71972656	-26.54296875	-49.76806641	+6284	+16.67285156	-0.97119141	+0.95800781	-79.43115234	-18.28125000	+61.83105469	+6372	+14.37890625	-2.45654297	-1.74902344	+21.02783203	-17.57812500	-29.00390625	+3644
+1458241111.41420010	+16.84863281	-1.40185547	-0.16259766	+22.60986328	-26.27929688	-49.76806641	+6288	+16.67724609	-0.94921875	+0.97119141	-78.70605469	-18.76464844	+61.61132813	+6380	+14.37451172	-2.47412109	-1.76220703	+20.98388672	-17.40234375	-28.95996094	+3644
+1458241111.41840000	+16.84423828	-1.40185547	-0.16699219	+22.47802734	-25.92773438	-49.74609375	+6296	+16.68164063	-0.92724609	+0.98876953	-77.95898438	-19.29199219	+61.45751953	+6392	+14.37011719	-2.48291016	-1.77978516	+20.93994141	-17.24853516	-28.91601563	+3640
+1458241111.42249990	+16.83984375	-1.39746094	-0.17138672	+22.36816406	-25.62011719	-49.68017578	+6304	+16.68164063	-0.90527344	+1.00634766	-77.21191406	-19.77539063	+61.28173828	+6400	+14.36572266	-2.49609375	-1.79296875	+20.91796875	-17.09472656	-28.85009766	+3636
+1458241111.42670010	+16.84423828	-1.39306641	-0.17578125	+22.25830078	-25.31250000	-49.61425781	+6312	+16.69042969	-0.88330078	+1.01513672	-76.44287109	-20.25878906	+61.04003906	+6404	+14.36132813	-2.50488281	-1.80615234	+20.89599609	-16.96289063	-28.80615234	+3632
+1458241111.43090010	+16.84863281	-1.38427734	-0.18896484	+22.14843750	-24.89501953	-49.50439453	+6320	+16.69921875	-0.86132813	+1.01953125	-75.62988281	-20.72021484	+60.75439453	+6412	+14.35693359	-2.51367188	-1.81494141	+20.89599609	-16.83105469	-28.76220703	+3624
+1458241111.43499990	+16.84863281	-1.38867188	-0.21093750	+21.99462891	-24.47753906	-49.39453125	+6328	+16.70361328	-0.84814453	+1.01953125	-74.86083984	-21.18164063	+60.42480469	+6412	+14.35253906	-2.51806641	-1.82373047	+20.93994141	-16.72119141	-28.69628906	+3616
+1458241111.43919990	+16.85302734	-1.38867188	-0.22412109	+21.81884766	-24.08203125	-49.26269531	+6336	+16.70800781	-0.83496094	+1.01074219	-74.06982422	-21.62109375	+60.02929688	+6416	+14.34814453	-2.51806641	-1.82812500	+20.98388672	-16.63330078	-28.63037109	+3608
+1458241111.44330000	+16.86181641	-1.38867188	-0.25048828	+21.68701172	-23.62060547	-49.08691406	+6344	+16.71240234	-0.82177734	+1.00195313	-73.25683594	-22.06054688	+59.63378906	+6424	+14.34375000	-2.51806641	-1.83251953	+21.07177734	-16.54541016	-28.56445313	+3600
+1458241111.44750000	+16.86621094	-1.38867188	-0.27685547	+21.55517578	-23.15917969	-48.88916016	+6348	+16.71240234	-0.81298828	+0.98876953	-72.42187500	-22.45605469	+59.21630859	+6428	+14.34375000	-2.50927734	-1.83251953	+21.20361328	-16.45751953	-28.49853516	+3592
+1458241111.45170000	+16.87060547	-1.38427734	-0.30761719	+21.40136719	-22.63183594	-48.69140625	+6352	+16.71679688	-0.79980469	+0.96679688	-71.56494141	-22.80761719	+58.71093750	+6432	+14.33935547	-2.50048828	-1.83251953	+21.33544922	-16.41357422	-28.41064453	+3584
+1458241111.45580010	+16.87060547	-1.37988281	-0.34277344	+21.31347656	-22.14843750	-48.49365234	+6356	+16.71679688	-0.78222656	+0.94482422	-70.66406250	-23.18115234	+58.22753906	+6436	+14.33496094	-2.48730469	-1.82812500	+21.53320313	-16.36962891	-28.32275391	+3580
+1458241111.46000000	+16.87060547	-1.37988281	-0.37353516	+21.18164063	-21.68701172	-48.31787109	+6352	+16.71679688	-0.77343750	+0.91845703	-69.76318359	-23.53271484	+57.72216797	+6444	+14.33056641	-2.46972656	-1.82373047	+21.70898438	-16.36962891	-28.25683594	+3572
+1458241111.46420000	+16.87500000	-1.37988281	-0.39990234	+21.07177734	-21.22558594	-48.12011719	+6348	+16.71679688	-0.76904297	+0.89648438	-68.90625000	-23.88427734	+57.23876953	+6448	+14.33056641	-2.45654297	-1.81494141	+21.90673828	-16.34765625	-28.16894531	+3568
+1458241111.46830010	+16.88378906	-1.37988281	-0.42626953	+20.98388672	-20.80810547	-47.94433594	+6340	+16.72119141	-0.76464844	+0.87451172	-68.04931641	-24.23583984	+56.73339844	+6448	+14.32617188	-2.43896484	-1.80615234	+22.14843750	-16.36962891	-28.10302734	+3568
+1458241111.47250010	+16.89697266	-1.38427734	-0.44824219	+20.85205078	-20.36865234	-47.76855469	+6332	+16.72558594	-0.75146484	+0.85253906	-67.17041016	-24.54345703	+56.20605469	+6452	+14.32177734	-2.42138672	-1.79736328	+22.32421875	-16.36962891	-28.03710938	+3564
+1458241111.47670010	+16.89697266	-1.38867188	-0.47900391	+20.74218750	-19.88525391	-47.59277344	+6320	+16.72558594	-0.74267578	+0.83056641	-66.26953125	-24.82910156	+55.70068359	+6456	+14.32177734	-2.41259766	-1.79296875	+22.52197266	-16.34765625	-27.97119141	+3560
+1458241111.48079990	+16.90136719	-1.38867188	-0.50537109	+20.67626953	-19.48974609	-47.48291016	+6308	+16.72119141	-0.73828125	+0.80859375	-65.43457031	-25.13671875	+55.21728516	+6456	+14.31738281	-2.39941406	-1.78417969	+22.69775391	-16.32568359	-27.90527344	+3556
+1458241111.48499990	+16.90136719	-1.38427734	-0.52294922	+20.63232422	-19.11621094	-47.35107422	+6292	+16.71679688	-0.72070313	+0.79101563	-64.53369141	-25.42236328	+54.73388672	+6460	+14.31298828	-2.39062500	-1.78417969	+22.87353516	-16.30371094	-27.83935547	+3552
+1458241111.48920010	+16.89697266	-1.37988281	-0.54052734	+20.61035156	-18.74267578	-47.24121094	+6280	+16.71679688	-0.70312500	+0.77783203	-63.63281250	-25.70800781	+54.31640625	+6464	+14.30859375	-2.38183594	-1.78417969	+23.04931641	-16.25976563	-27.77343750	+3544
+1458241111.49330000	+16.89257813	-1.37109375	-0.54931641	+20.63232422	-18.43505859	-47.15332031	+6260	+16.71679688	-0.68994141	+0.77343750	-62.81982422	-26.01562500	+53.94287109	+6460	+14.30419922	-2.37744141	-1.78417969	+23.18115234	-16.19384766	-27.70751953	+3540
+1458241111.49749990	+16.89257813	-1.37109375	-0.55810547	+20.61035156	-18.14941406	-47.13134766	+6244	+16.71679688	-0.66796875	+0.76904297	-61.94091797	-26.34521484	+53.54736328	+6460	+14.29980469	-2.38183594	-1.78857422	+23.26904297	-16.12792969	-27.66357422	+3536
+1458241111.50169990	+16.89257813	-1.37548828	-0.56250000	+20.61035156	-17.86376953	-47.08740234	+6228	+16.71679688	-0.64599609	+0.77783203	-61.10595703	-26.67480469	+53.23974609	+6464	+14.29541016	-2.38623047	-1.79296875	+23.33496094	-16.01806641	-27.61962891	+3532
+1458241111.50580000	+16.89257813	-1.37109375	-0.56250000	+20.63232422	-17.57812500	-47.06542969	+6212	+16.71679688	-0.62841797	+0.79101563	-60.33691406	-26.98242188	+52.93212891	+6464	+14.29101563	-2.39501953	-1.80175781	+23.40087891	-15.90820313	-27.57568359	+3532
+1458241111.51000000	+16.89257813	-1.36230469	-0.56689453	+20.69824219	-17.29248047	-47.02148438	+6200	+16.71679688	-0.60205078	+0.79980469	-59.50195313	-27.26806641	+52.62451172	+6464	+14.28662109	-2.40820313	-1.81054688	+23.44482422	-15.77636719	-27.53173828	+3528
+1458241111.51420000	+16.87939453	-1.35351563	-0.57128906	+20.74218750	-17.00683594	-46.99951172	+6192	+16.71679688	-0.57568359	+0.80419922	-58.66699219	-27.50976563	+52.31689453	+6468	+14.27783203	-2.42138672	-1.82812500	+23.46679688	-15.62255859	-27.46582031	+3528
+1458241111.51830010	+16.86621094	-1.34033203	-0.58007813	+20.85205078	-16.69921875	-46.97753906	+6184	+16.71240234	-0.55371094	+0.81738281	-57.89794922	-27.77343750	+52.03125000	+6468	+14.27343750	-2.43457031	-1.84130859	+23.46679688	-15.44677734	-27.39990234	+3524
+1458241111.52250000	+16.85302734	-1.32714844	-0.58447266	+20.96191406	-16.41357422	-46.91162109	+6180	+16.71240234	-0.52294922	+0.82617188	-57.08496094	-28.03710938	+51.74560547	+6468	+14.26464844	-2.44775391	-1.85888672	+23.48876953	-15.27099609	-27.31201172	+3524
+1458241111.52659990	+16.84423828	-1.31835938	-0.58886719	+21.02783203	-16.17187500	-46.84570313	+6176	+16.71240234	-0.49658203	+0.83935547	-56.29394531	-28.25683594	+51.52587891	+6468	+14.25585938	-2.46093750	-1.87646484	+23.53271484	-15.11718750	-27.24609375	+3520
+1458241111.53080010	+16.83544922	-1.29638672	-0.59326172	+21.22558594	-15.90820313	-46.75781250	+6176	+16.71240234	-0.47460938	+0.85253906	-55.54687500	-28.47656250	+51.26220703	+6468	+14.25146484	-2.46972656	-1.88964844	+23.57666016	-14.94140625	-27.15820313	+3516
+1458241111.53500010	+16.83105469	-1.28759766	-0.59765625	+21.35742188	-15.64453125	-46.66992188	+6172	+16.71240234	-0.45263672	+0.86572266	-54.82177734	-28.67431641	+50.99853516	+6468	+14.24267578	-2.48730469	-1.90722656	+23.59863281	-14.74365234	-27.07031250	+3512
+1458241111.53909990	+16.81787109	-1.27880859	-0.61083984	+21.46728516	-15.33691406	-46.53808594	+6176	+16.71679688	-0.43505859	+0.87451172	-54.11865234	-28.82812500	+50.75683594	+6464	+14.23388672	-2.50048828	-1.91601563	+23.59863281	-14.58984375	-26.98242188	+3508
+1458241111.54329990	+16.81347656	-1.25683594	-0.63720703	+21.73095703	-14.94140625	-46.34033203	+6180	+16.71679688	-0.42187500	+0.87451172	-53.41552734	-28.89404297	+50.40527344	+6460	+14.22949219	-2.51367188	-1.93359375	+23.66455078	-14.39208984	-26.85058594	+3500
+1458241111.54749990	+16.80029297	-1.23925781	-0.65917969	+21.92871094	-14.58984375	-46.09863281	+6184	+16.71240234	-0.40429688	+0.86572266	-52.71240234	-28.93798828	+50.05371094	+6456	+14.22070313	-2.51806641	-1.94677734	+23.75244141	-14.21630859	-26.69677734	+3492
+1458241111.55160000	+16.79150391	-1.22607422	-0.68994141	+22.12646484	-14.21630859	-45.81298828	+6188	+16.71240234	-0.39111328	+0.85693359	-52.00927734	-28.93798828	+49.72412109	+6448	+14.21191406	-2.51806641	-1.95556641	+23.84033203	-14.08447266	-26.54296875	+3480
+1458241111.55580000	+16.78271484	-1.19531250	-0.71630859	+22.50000000	-13.93066406	-45.52734375	+6192	+16.71240234	-0.37792969	+0.84814453	-51.32812500	-28.91601563	+49.39453125	+6444	+14.20312500	-2.51806641	-1.95996094	+23.97216797	-13.93066406	-26.34521484	+3468
+1458241111.55999990	+16.77392578	-1.18212891	-0.73828125	+22.76367188	-13.64501953	-45.19775391	+6188	+16.71240234	-0.37353516	+0.83496094	-50.69091797	-28.87207031	+49.06494141	+6436	+14.18994141	-2.50927734	-1.96435547	+24.12597656	-13.79882813	-26.16943359	+3460
+1458241111.56410000	+16.77392578	-1.17333984	-0.77343750	+23.00537109	-13.33740234	-44.80224609	+6184	+16.71240234	-0.36914063	+0.83056641	-50.07568359	-28.82812500	+48.77929688	+6428	+14.18115234	-2.50048828	-1.95556641	+24.27978516	-13.75488281	-26.01562500	+3448
+1458241111.56830000	+16.77832031	-1.13818359	-0.80859375	+23.44482422	-13.05175781	-44.40673828	+6180	+16.71240234	-0.36914063	+0.81738281	-49.50439453	-28.69628906	+48.40576172	+6416	+14.17675781	-2.48730469	-1.95117188	+24.49951172	-13.66699219	-25.79589844	+3440
+1458241111.57250000	+16.77832031	-1.12500000	-0.83935547	+23.79638672	-12.78808594	-43.98925781	+6172	+16.70800781	-0.36914063	+0.79980469	-48.91113281	-28.56445313	+48.05419922	+6408	+14.16796875	-2.47412109	-1.94238281	+24.69726563	-13.57910156	-25.59814453	+3428
+1458241111.57660010	+16.76953125	-1.10742188	-0.88330078	+24.14794922	-12.48046875	-43.50585938	+6160	+16.70800781	-0.36914063	+0.77783203	-48.33984375	-28.41064453	+47.68066406	+6400	+14.15478516	-2.46093750	-1.93359375	+24.87304688	-13.53515625	-25.40039063	+3420
+1458241111.58080010	+16.76513672	-1.07666016	-0.91845703	+24.63134766	-12.28271484	-43.08837891	+6144	+16.70361328	-0.37353516	+0.75585938	-47.76855469	-28.21289063	+47.28515625	+6392	+14.14599609	-2.44775391	-1.92480469	+25.07080078	-13.46923828	-25.15869141	+3412
+1458241111.58500000	+16.76074219	-1.05029297	-0.94482422	+25.09277344	-12.12890625	-42.62695313	+6128	+16.69921875	-0.36914063	+0.72949219	-47.21923828	-28.01513672	+46.93359375	+6384	+14.13720703	-2.43017578	-1.91601563	+25.29052734	-13.40332031	-24.93896484	+3404
+1458241111.58909990	+16.75634766	-1.02832031	-0.98437500	+25.51025391	-11.95312500	-42.09960938	+6104	+16.69482422	-0.36914063	+0.70751953	-46.64794922	-27.81738281	+46.60400391	+6376	+14.12841797	-2.40820313	-1.90283203	+25.51025391	-13.35937500	-24.71923828	+3400
+1458241111.59330010	+16.75195313	-0.99755859	-1.00634766	+26.03759766	-11.95312500	-41.68212891	+6076	+16.69042969	-0.37792969	+0.69433594	-46.20849609	-27.66357422	+46.31835938	+6364	+14.11523438	-2.39062500	-1.88964844	+25.70800781	-13.31542969	-24.49951172	+3396
+1458241111.59740000	+16.74755859	-0.97119141	-1.01953125	+26.54296875	-11.97509766	-41.28662109	+6048	+16.68603516	-0.37353516	+0.68554688	-45.72509766	-27.50976563	+46.05468750	+6352	+14.10644531	-2.38183594	-1.88085938	+25.88378906	-13.27148438	-24.30175781	+3388
+1458241111.60159990	+16.73437500	-0.94482422	-1.05029297	+27.02636719	-11.90917969	-40.82519531	+6016	+16.68164063	-0.37353516	+0.67236328	-45.24169922	-27.37792969	+45.76904297	+6344	+14.09326172	-2.36865234	-1.86767578	+26.03759766	-13.20556641	-24.10400391	+3384
+1458241111.60579990	+16.72558594	-0.91406250	-1.06347656	+27.55371094	-11.99707031	-40.47363281	+5984	+16.67724609	-0.37792969	+0.66357422	-44.82421875	-27.22412109	+45.48339844	+6332	+14.08447266	-2.35986328	-1.86328125	+26.16943359	-13.09570313	-23.88427734	+3380
+1458241111.60990000	+16.71679688	-0.88769531	-1.07226563	+28.10302734	-12.10693359	-40.12207031	+5948	+16.67285156	-0.36914063	+0.65039063	-44.34082031	-27.07031250	+45.19775391	+6320	+14.07128906	-2.35986328	-1.85888672	+26.27929688	-13.00781250	-23.66455078	+3372
+1458241111.61410000	+16.70361328	-0.85693359	-1.09863281	+28.60839844	-12.12890625	-39.70458984	+5916	+16.66845703	-0.36035156	+0.64160156	-43.85742188	-26.91650391	+44.93408203	+6312	+14.06250000	-2.35546875	-1.85888672	+26.41113281	-12.83203125	-23.42285156	+3368
+1458241111.61830000	+16.68603516	-0.83056641	-1.10302734	+29.13574219	-12.34863281	-39.44091797	+5884	+16.65966797	-0.36035156	+0.63720703	-43.46191406	-26.82861328	+44.71435547	+6300	+14.04931641	-2.35546875	-1.86328125	+26.47705078	-12.67822266	-23.20312500	+3360
+1458241111.62240000	+16.66845703	-0.79980469	-1.10742188	+29.66308594	-12.56835938	-39.17724609	+5852	+16.65527344	-0.34716797	+0.63720703	-43.02246094	-26.76269531	+44.51660156	+6288	+14.03613281	-2.36425781	-1.86767578	+26.52099609	-12.50244141	-23.00537109	+3356
+1458241111.62660000	+16.65087891	-0.76904297	-1.11621094	+30.19042969	-12.74414063	-38.89160156	+5820	+16.65087891	-0.33837891	+0.64160156	-42.58300781	-26.69677734	+44.31884766	+6280	+14.02294922	-2.36865234	-1.87646484	+26.58691406	-12.30468750	-22.80761719	+3352
+1458241111.63080000	+16.62890625	-0.73828125	-1.11181641	+30.73974609	-13.09570313	-38.69384766	+5788	+16.64648438	-0.32958984	+0.65039063	-42.23144531	-26.67480469	+44.16503906	+6268	+14.00976563	-2.37304688	-1.88525391	+26.63085938	-12.08496094	-22.58789063	+3348
+1458241111.63490010	+16.61132813	-0.71630859	-1.09863281	+31.24511719	-13.42529297	-38.56201172	+5760	+16.64208984	-0.31640625	+0.65917969	-41.83593750	-26.65283203	+44.01123047	+6260	+13.99658203	-2.39062500	-1.89404297	+26.63085938	-11.86523438	-22.39013672	+3348
+1458241111.63910010	+16.59375000	-0.69433594	-1.10742188	+31.72851563	-13.66699219	-38.34228516	+5732	+16.64208984	-0.29882813	+0.66357422	-41.41845703	-26.60888672	+43.81347656	+6252	+13.98779297	-2.40820313	-1.91162109	+26.63085938	-11.62353516	-22.21435547	+3344
+1458241111.64330010	+16.57177734	-0.67236328	-1.10742188	+32.23388672	-13.99658203	-38.18847656	+5708	+16.64208984	-0.28564453	+0.66796875	-41.00097656	-26.52099609	+43.61572266	+6244	+13.97460938	-2.42138672	-1.92480469	+26.63085938	-11.35986328	-21.99462891	+3340
+1458241111.64739990	+16.55419922	-0.65039063	-1.10742188	+32.73925781	-14.34814453	-38.05664063	+5684	+16.63769531	-0.27246094	+0.66796875	-40.60546875	-26.43310547	+43.41796875	+6232	+13.96582031	-2.43896484	-1.94238281	+26.65283203	-11.09619141	-21.77490234	+3336
+1458241111.65159990	+16.53222656	-0.62402344	-1.11181641	+33.22265625	-14.65576172	-37.85888672	+5664	+16.63330078	-0.25927734	+0.66796875	-40.23193359	-26.34521484	+43.22021484	+6224	+13.95263672	-2.45214844	-1.95556641	+26.69677734	-10.83251953	-21.59912109	+3332
+1458241111.65580010	+16.51025391	-0.60205078	-1.10742188	+33.70605469	-15.07324219	-37.77099609	+5644	+16.63330078	-0.25048828	+0.66796875	-39.88037109	-26.25732422	+43.06640625	+6216	+13.93945313	-2.46093750	-1.96875000	+26.74072266	-10.56884766	-21.37939453	+3324
+1458241111.65990000	+16.48828125	-0.58447266	-1.09863281	+34.18945313	-15.49072266	-37.66113281	+5624	+16.62890625	-0.24169922	+0.66796875	-39.55078125	-26.16943359	+42.91259766	+6208	+13.93066406	-2.47412109	-1.98193359	+26.82861328	-10.30517578	-21.20361328	+3316
+1458241111.66409990	+16.47509766	-0.56250000	-1.10302734	+34.65087891	-15.88623047	-37.52929688	+5608	+16.62890625	-0.22851563	+0.66357422	-39.19921875	-26.01562500	+42.78076172	+6196	+13.91748047	-2.48291016	-1.99072266	+26.89453125	-10.10742188	-21.02783203	+3308
+1458241111.66829990	+16.46191406	-0.54492188	-1.09863281	+35.09033203	-16.32568359	-37.44140625	+5588	+16.62890625	-0.21533203	+0.65478516	-38.82568359	-25.81787109	+42.60498047	+6192	+13.91308594	-2.49169922	-1.99511719	+27.00439453	-9.88769531	-20.85205078	+3296
+1458241111.67240000	+16.44433594	-0.52734375	-1.09423828	+35.52978516	-16.76513672	-37.35351563	+5568	+16.62890625	-0.21533203	+0.64599609	-38.51806641	-25.62011719	+42.47314453	+6180	+13.90429688	-2.49609375	-1.99951172	+27.15820313	-9.68994141	-20.67626953	+3284
+1458241111.67660000	+16.43554688	-0.51416016	-1.09863281	+35.92529297	-17.16064453	-37.22167969	+5548	+16.62451172	-0.21093750	+0.62841797	-38.21044922	-25.35644531	+42.31933594	+6176	+13.89550781	-2.49609375	-1.99511719	+27.29003906	-9.53613281	-20.50048828	+3272
+1458241111.68070010	+16.41796875	-0.50097656	-1.10302734	+36.32080078	-17.57812500	-37.11181641	+5528	+16.62451172	-0.20654297	+0.61083984	-37.90283203	-25.07080078	+42.18750000	+6168	+13.88671875	-2.49609375	-1.99072266	+27.48779297	-9.38232422	-20.34667969	+3260
+1458241111.68490000	+16.40478516	-0.47460938	-1.10742188	+36.73828125	-18.03955078	-36.97998047	+5508	+16.62011719	-0.21093750	+0.58886719	-37.63916016	-24.76318359	+42.09960938	+6164	+13.88232422	-2.48730469	-1.98632813	+27.72949219	-9.25048828	-20.17089844	+3248
+1458241111.68910000	+16.39599609	-0.45263672	-1.11181641	+37.15576172	-18.50097656	-36.82617188	+5488	+16.62011719	-0.21093750	+0.56250000	-37.37548828	-24.41162109	+42.01171875	+6156	+13.87353516	-2.47412109	-1.97753906	+27.99316406	-9.16259766	-20.03906250	+3240
+1458241111.69320010	+16.38720703	-0.43945313	-1.10742188	+37.52929688	-19.05029297	-36.78222656	+5464	+16.61132813	-0.21093750	+0.54052734	-37.13378906	-24.08203125	+41.98974609	+6152	+13.86474609	-2.46093750	-1.95996094	+28.25683594	-9.09667969	-19.90722656	+3236
+1458241111.69740010	+16.37841797	-0.42187500	-1.09423828	+37.90283203	-19.59960938	-36.76025391	+5436	+16.60693359	-0.21533203	+0.52294922	-36.91406250	-23.77441406	+41.96777344	+6144	+13.86035156	-2.44775391	-1.94677734	+28.52050781	-9.03076172	-19.79736328	+3228
+1458241111.70160010	+16.37402344	-0.40429688	-1.09423828	+38.27636719	-20.10498047	-36.69433594	+5412	+16.60253906	-0.21533203	+0.50097656	-36.71630859	-23.40087891	+41.98974609	+6136	+13.85595703	-2.43896484	-1.92919922	+28.78417969	-8.98681641	-19.68750000	+3224
+1458241111.70569990	+16.36962891	-0.39550781	-1.08984375	+38.54003906	-20.63232422	-36.67236328	+5380	+16.59814453	-0.21972656	+0.47900391	-36.51855469	-23.04931641	+42.01171875	+6128	+13.85156250	-2.42578125	-1.91162109	+29.04785156	-8.96484375	-19.59960938	+3220
+1458241111.70989990	+16.36083984	-0.38232422	-1.08544922	+38.84765625	-21.18164063	-36.65039063	+5352	+16.59375000	-0.21972656	+0.46142578	-36.32080078	-22.71972656	+42.07763672	+6124	+13.85156250	-2.41259766	-1.88964844	+29.33349609	-8.94287109	-19.51171875	+3220
+1458241111.71409990	+16.35644531	-0.36914063	-1.08544922	+39.15527344	-21.68701172	-36.60644531	+5320	+16.58935547	-0.21972656	+0.44384766	-36.12304688	-22.39013672	+42.12158203	+6112	+13.84716797	-2.39941406	-1.88085938	+29.61914063	-8.87695313	-19.37988281	+3216
+1458241111.71820000	+16.34326172	-0.36474609	-1.07226563	+39.39697266	-22.30224609	-36.69433594	+5292	+16.58056641	-0.22851563	+0.42626953	-35.99121094	-22.08251953	+42.16552734	+6108	+13.84277344	-2.38623047	-1.86328125	+29.86083984	-8.83300781	-19.31396484	+3212
+1458241111.72240000	+16.33447266	-0.34716797	-1.05908203	+39.68261719	-22.91748047	-36.80419922	+5264	+16.57177734	-0.22851563	+0.41308594	-35.81542969	-21.75292969	+42.23144531	+6100	+13.83398438	-2.37744141	-1.85009766	+30.10253906	-8.78906250	-19.24804688	+3212
+1458241111.72659990	+16.33007813	-0.33398438	-1.04150391	+39.99023438	-23.51074219	-36.91406250	+5236	+16.56738281	-0.22412109	+0.40429688	-35.66162109	-21.48925781	+42.29736328	+6088	+13.83398438	-2.37304688	-1.84130859	+30.32226563	-8.72314453	-19.16015625	+3208
+1458241111.73070000	+16.32128906	-0.33398438	-1.02392578	+40.18798828	-24.12597656	-37.08984375	+5204	+16.55859375	-0.22412109	+0.39990234	-35.55175781	-21.26953125	+42.40722656	+6072	+13.82958984	-2.36865234	-1.83251953	+30.49804688	-8.67919922	-19.11621094	+3204
+1458241111.73490000	+16.31250000	-0.33398438	-1.00634766	+40.38574219	-24.71923828	-37.30957031	+5180	+16.55419922	-0.21972656	+0.39990234	-35.39794922	-21.07177734	+42.47314453	+6064	+13.82958984	-2.37744141	-1.82373047	+30.62988281	-8.61328125	-19.07226563	+3200
+1458241111.73910000	+16.30810547	-0.32958984	-0.98876953	+40.62744141	-25.24658203	-37.57324219	+5152	+16.54980469	-0.21533203	+0.40429688	-35.24414063	-20.93994141	+42.51708984	+6052	+13.82958984	-2.38623047	-1.82812500	+30.73974609	-8.48144531	-18.98437500	+3196
+1458241111.74320010	+16.29492188	-0.34277344	-0.96679688	+40.73730469	-25.77392578	-37.85888672	+5132	+16.54541016	-0.21972656	+0.40429688	-35.15625000	-20.76416016	+42.53906250	+6040	+13.82519531	-2.39941406	-1.82812500	+30.82763672	-8.34960938	-18.91845703	+3196
+1458241111.74740000	+16.28613281	-0.33837891	-0.94921875	+40.93505859	-26.27929688	-38.14453125	+5108	+16.54101563	-0.21093750	+0.40429688	-35.00244141	-20.58837891	+42.53906250	+6032	+13.82080078	-2.41259766	-1.83251953	+30.89355469	-8.23974609	-18.87451172	+3192
+1458241111.75160000	+16.27734375	-0.33837891	-0.92724609	+41.17675781	-26.80664063	-38.51806641	+5092	+16.53662109	-0.20654297	+0.40869141	-34.87060547	-20.47851563	+42.49511719	+6020	+13.82080078	-2.42578125	-1.84570313	+30.98144531	-8.06396484	-18.78662109	+3188
+1458241111.75570010	+16.26416016	-0.34277344	-0.90527344	+41.30859375	-27.26806641	-38.86962891	+5076	+16.52783203	-0.20214844	+0.41748047	-34.73876953	-20.39062500	+42.47314453	+6012	+13.81640625	-2.43896484	-1.85449219	+31.00341797	-7.88818359	-18.72070313	+3188
+1458241111.75990010	+16.25537109	-0.34716797	-0.88330078	+41.48437500	-27.70751953	-39.26513672	+5060	+16.52343750	-0.19775391	+0.42626953	-34.62890625	-20.32470703	+42.42919922	+6000	+13.81201172	-2.46093750	-1.86767578	+31.02539063	-7.73437500	-18.65478516	+3184
+1458241111.76399990	+16.25097656	-0.34716797	-0.84814453	+41.72607422	-28.19091797	-39.77050781	+5052	+16.52343750	-0.19335938	+0.43505859	-34.49707031	-20.28076172	+42.38525391	+5992	+13.81201172	-2.48291016	-1.87646484	+31.04736328	-7.58056641	-18.58886719	+3184
+1458241111.76819990	+16.24658203	-0.35595703	-0.82617188	+41.83593750	-28.54248047	-40.14404297	+5044	+16.52343750	-0.18896484	+0.44824219	-34.36523438	-20.21484375	+42.31933594	+5984	+13.80761719	-2.50488281	-1.88525391	+31.06933594	-7.44873047	-18.54492188	+3180
+1458241111.77239990	+16.24218750	-0.36474609	-0.80859375	+41.94580078	-28.85009766	-40.53955078	+5036	+16.52783203	-0.18896484	+0.45703125	-34.23339844	-20.19287109	+42.25341797	+5976	+13.80761719	-2.52246094	-1.89404297	+31.11328125	-7.29492188	-18.50097656	+3172
+1458241111.77650000	+16.23779297	-0.37353516	-0.78222656	+42.12158203	-29.17968750	-41.02294922	+5032	+16.52783203	-0.18896484	+0.46582031	-34.10156250	-20.12695313	+42.16552734	+5968	+13.80761719	-2.53564453	-1.90283203	+31.15722656	-7.16308594	-18.45703125	+3168
+1458241111.78070000	+16.23339844	-0.38671875	-0.76464844	+42.20947266	-29.37744141	-41.37451172	+5028	+16.52783203	-0.18017578	+0.47021484	-33.90380859	-20.08300781	+42.05566406	+5960	+13.80322266	-2.55322266	-1.91162109	+31.22314453	-7.00927734	-18.41308594	+3164
+1458241111.78490000	+16.22900391	-0.38671875	-0.75585938	+42.34130859	-29.57519531	-41.70410156	+5024	+16.52343750	-0.18017578	+0.47460938	-33.75000000	-20.01708984	+41.94580078	+5952	+13.80322266	-2.56201172	-1.92041016	+31.33300781	-6.87744141	-18.32519531	+3160
+1458241111.78900000	+16.22900391	-0.38671875	-0.72070313	+42.53906250	-29.88281250	-42.18750000	+5024	+16.52783203	-0.18017578	+0.47460938	-33.57421875	-19.90722656	+41.83593750	+5944	+13.80322266	-2.57080078	-1.91601563	+31.42089844	-6.81152344	-18.30322266	+3152
+1458241111.79320000	+16.23339844	-0.38671875	-0.70751953	+42.60498047	-30.01464844	-42.45117188	+5016	+16.52343750	-0.17578125	+0.47900391	-33.39843750	-19.86328125	+41.77001953	+5936	+13.80322266	-2.57519531	-1.91162109	+31.57470703	-6.78955078	-18.28125000	+3144
+1458241111.79740000	+16.23339844	-0.39111328	-0.69873047	+42.64892578	-30.12451172	-42.69287109	+5012	+16.52343750	-0.17578125	+0.48339844	-33.24462891	-19.81933594	+41.72607422	+5932	+13.80322266	-2.57519531	-1.90722656	+31.75048828	-6.72363281	-18.25927734	+3140
+1458241111.80150010	+16.24218750	-0.39990234	-0.67675781	+42.75878906	-30.30029297	-43.04443359	+5012	+16.52783203	-0.18017578	+0.48339844	-33.09082031	-19.73144531	+41.63818359	+5920	+13.80761719	-2.57080078	-1.88964844	+31.90429688	-6.74560547	-18.28125000	+3136
+1458241111.80570010	+16.24658203	-0.40869141	-0.67236328	+42.71484375	-30.30029297	-43.17626953	+5004	+16.53222656	-0.18017578	+0.47900391	-32.89306641	-19.59960938	+41.55029297	+5916	+13.80761719	-2.57080078	-1.87207031	+32.10205078	-6.76757813	-18.28125000	+3136
+1458241111.80990000	+16.25097656	-0.40869141	-0.67236328	+42.71484375	-30.30029297	-43.30810547	+4996	+16.53222656	-0.18017578	+0.47021484	-32.71728516	-19.46777344	+41.44042969	+5908	+13.81201172	-2.55761719	-1.85888672	+32.34375000	-6.78955078	-18.25927734	+3136
+1458241111.81399990	+16.25537109	-0.40869141	-0.65917969	+42.73681641	-30.34423828	-43.50585938	+4988	+16.53222656	-0.18457031	+0.45263672	-32.51953125	-19.27001953	+41.33056641	+5904	+13.81640625	-2.54882813	-1.83691406	+32.58544922	-6.81152344	-18.25927734	+3140
+1458241111.81820010	+16.25976563	-0.41308594	-0.65917969	+42.69287109	-30.30029297	-43.54980469	+4980	+16.52783203	-0.18896484	+0.43945313	-32.38769531	-19.11621094	+41.26464844	+5896	+13.81640625	-2.54003906	-1.81933594	+32.80517578	-6.83349609	-18.25927734	+3144
+1458241111.82240010	+16.26416016	-0.41748047	-0.66357422	+42.62695313	-30.23437500	-43.59375000	+4968	+16.52343750	-0.18896484	+0.42626953	-32.23388672	-18.94042969	+41.17675781	+5892	+13.82080078	-2.52685547	-1.80175781	+33.04687500	-6.87744141	-18.25927734	+3148
+1458241111.82649990	+16.27294922	-0.41748047	-0.65478516	+42.58300781	-30.19042969	-43.70361328	+4956	+16.52783203	-0.19335938	+0.41308594	-32.08007813	-18.78662109	+41.11083984	+5888	+13.82519531	-2.51367188	-1.77978516	+33.28857422	-6.94335938	-18.28125000	+3152
+1458241111.83069990	+16.27734375	-0.41748047	-0.65478516	+42.49511719	-30.12451172	-43.72558594	+4944	+16.52783203	-0.19775391	+0.39990234	-31.97021484	-18.63281250	+41.04492188	+5880	+13.83398438	-2.50488281	-1.75341797	+33.50830078	-6.98730469	-18.28125000	+3160
+1458241111.83480000	+16.28173828	-0.42187500	-0.65917969	+42.40722656	-30.03662109	-43.72558594	+4932	+16.53222656	-0.20654297	+0.38671875	-31.86035156	-18.47900391	+40.97900391	+5876	+13.83837891	-2.49609375	-1.73144531	+33.70605469	-7.05322266	-18.32519531	+3168
+1458241111.83900000	+16.29052734	-0.42626953	-0.65917969	+42.29736328	-29.90478516	-43.76953125	+4920	+16.53662109	-0.21533203	+0.37353516	-31.75048828	-18.32519531	+40.84716797	+5872	+13.84277344	-2.49169922	-1.71386719	+33.90380859	-7.05322266	-18.30322266	+3172
+1458241111.84320000	+16.30371094	-0.44384766	-0.66357422	+41.94580078	-29.57519531	-43.81347656	+4908	+16.53662109	-0.22412109	+0.35595703	-31.66259766	-18.17138672	+40.73730469	+5868	+13.84716797	-2.48730469	-1.70507813	+34.05761719	-7.03125000	-18.30322266	+3180
+1458241111.84730010	+16.31689453	-0.45263672	-0.67236328	+41.68212891	-29.24560547	-43.83544922	+4900	+16.54101563	-0.23730469	+0.33837891	-31.55273438	-18.01757813	+40.62744141	+5868	+13.85156250	-2.49169922	-1.69189453	+34.16748047	-7.03125000	-18.28125000	+3184
+1458241111.85150000	+16.32568359	-0.45703125	-0.67236328	+41.48437500	-28.98193359	-43.90136719	+4888	+16.54541016	-0.24609375	+0.32519531	-31.42089844	-17.88574219	+40.47363281	+5864	+13.85595703	-2.49169922	-1.68750000	+34.29931641	-6.96533203	-18.23730469	+3184
+1458241111.85570000	+16.33007813	-0.46142578	-0.67236328	+41.28662109	-28.74023438	-43.92333984	+4880	+16.54980469	-0.25488281	+0.32080078	-31.33300781	-17.86376953	+40.36376953	+5860	+13.86035156	-2.49609375	-1.68310547	+34.36523438	-6.89941406	-18.23730469	+3188
+1458241111.85980010	+16.33886719	-0.47460938	-0.67675781	+41.04492188	-28.45458984	-43.98925781	+4872	+16.55419922	-0.26806641	+0.32080078	-31.24511719	-17.86376953	+40.25390625	+5856	+13.86474609	-2.50927734	-1.68310547	+34.40917969	-6.85546875	-18.23730469	+3192
+1458241111.86400010	+16.34326172	-0.48339844	-0.67675781	+40.82519531	-28.14697266	-44.09912109	+4864	+16.56298828	-0.28125000	+0.32080078	-31.15722656	-17.90771484	+40.10009766	+5852	+13.86914063	-2.52246094	-1.68750000	+34.43115234	-6.74560547	-18.19335938	+3196
+1458241111.86820010	+16.36083984	-0.50976563	-0.66796875	+40.27587891	-27.53173828	-44.31884766	+4864	+16.57177734	-0.29003906	+0.32519531	-31.00341797	-17.97363281	+39.92431641	+5848	+13.87353516	-2.54003906	-1.69189453	+34.40917969	-6.63574219	-18.19335938	+3204
+1458241111.87229990	+16.36962891	-0.52294922	-0.66796875	+39.94628906	-27.09228516	-44.47265625	+4864	+16.58496094	-0.29882813	+0.32958984	-30.84960938	-18.06152344	+39.72656250	+5848	+13.87792969	-2.56201172	-1.69628906	+34.38720703	-6.54785156	-18.17138672	+3208
+1458241111.87649990	+16.37841797	-0.54052734	-0.65917969	+39.66064453	-26.69677734	-44.67041016	+4868	+16.59375000	-0.31201172	+0.33837891	-30.69580078	-18.17138672	+39.48486328	+5848	+13.88232422	-2.58398438	-1.70947266	+34.34326172	-6.39404297	-18.14941406	+3212
+1458241111.88070010	+16.38720703	-0.56250000	-0.65478516	+39.24316406	-26.21337891	-44.82421875	+4876	+16.59814453	-0.32519531	+0.34716797	-30.45410156	-18.36914063	+39.22119141	+5848	+13.88671875	-2.60595703	-1.72265625	+34.27734375	-6.26220703	-18.12744141	+3220
+1458241111.88480000	+16.39160156	-0.57568359	-0.65478516	+38.86962891	-25.72998047	-44.97802734	+4884	+16.60693359	-0.33398438	+0.36035156	-30.23437500	-18.54492188	+38.95751953	+5852	+13.89111328	-2.62353516	-1.73583984	+34.21142578	-6.10839844	-18.10546875	+3224
+1458241111.88899990	+16.40478516	-0.58886719	-0.64599609	+38.54003906	-25.31250000	-45.19775391	+4896	+16.61572266	-0.35156250	+0.37353516	-30.01464844	-18.74267578	+38.67187500	+5856	+13.89550781	-2.64550781	-1.74462891	+34.16748047	-5.97656250	-18.08349609	+3228
+1458241111.89319990	+16.40917969	-0.61083984	-0.64160156	+38.12255859	-24.82910156	-45.37353516	+4912	+16.62451172	-0.35595703	+0.39111328	-29.72900391	-19.02832031	+38.36425781	+5860	+13.90429688	-2.66748047	-1.75781250	+34.12353516	-5.86669922	-18.08349609	+3228
+1458241111.89730000	+16.41796875	-0.62841797	-0.63281250	+37.70507813	-24.36767578	-45.57128906	+4928	+16.63330078	-0.36914063	+0.40869141	-29.46533203	-19.27001953	+38.05664063	+5868	+13.90869141	-2.68505859	-1.76660156	+34.07958984	-5.73486328	-18.10546875	+3232
+1458241111.90150000	+16.43115234	-0.64599609	-0.61523438	+37.28759766	-23.95019531	-45.79101563	+4948	+16.64208984	-0.38232422	+0.42187500	-29.17968750	-19.51171875	+37.72705078	+5876	+13.91308594	-2.70263672	-1.77099609	+34.03564453	-5.64697266	-18.12744141	+3232
+1458241111.90570000	+16.44433594	-0.67236328	-0.61083984	+36.78222656	-23.42285156	-45.92285156	+4968	+16.64648438	-0.39550781	+0.42626953	-28.87207031	-19.66552734	+37.33154297	+5884	+13.92187500	-2.72021484	-1.77539063	+33.99169922	-5.55908203	-18.17138672	+3232
+1458241111.90980010	+16.45751953	-0.68994141	-0.61083984	+36.29882813	-22.91748047	-46.01074219	+4992	+16.65527344	-0.40429688	+0.42626953	-28.56445313	-19.79736328	+36.93603516	+5888	+13.93066406	-2.72900391	-1.77978516	+33.99169922	-5.47119141	-18.17138672	+3232
+1458241111.91400000	+16.47070313	-0.71191406	-0.61083984	+35.77148438	-22.41210938	-46.09863281	+5012	+16.65966797	-0.41308594	+0.43066406	-28.23486328	-19.92919922	+36.56250000	+5900	+13.93945313	-2.73779297	-1.77539063	+34.01367188	-5.40527344	-18.21533203	+3232
+1458241111.91810010	+16.48388672	-0.73828125	-0.61083984	+35.22216797	-21.88476563	-46.16455078	+5032	+16.66845703	-0.43066406	+0.43066406	-27.99316406	-20.01708984	+36.18896484	+5908	+13.94824219	-2.74658203	-1.77099609	+34.05761719	-5.36132813	-18.23730469	+3232
+1458241111.92230010	+16.49267578	-0.75585938	-0.61523438	+34.67285156	-21.37939453	-46.20849609	+5052	+16.66845703	-0.43945313	+0.42626953	-27.72949219	-20.08300781	+35.81542969	+5920	+13.95263672	-2.74218750	-1.76660156	+34.12353516	-5.31738281	-18.25927734	+3232
+1458241111.92650010	+16.51464844	-0.77783203	-0.61962891	+34.10156250	-20.89599609	-46.23046875	+5072	+16.67724609	-0.45263672	+0.42187500	-27.46582031	-20.10498047	+35.48583984	+5928	+13.96582031	-2.73779297	-1.75341797	+34.23339844	-5.31738281	-18.30322266	+3236
+1458241111.93059990	+16.53222656	-0.79541016	-0.61523438	+33.57421875	-20.43457031	-46.27441406	+5088	+16.68603516	-0.47460938	+0.40869141	-27.31201172	-20.06103516	+35.15625000	+5944	+13.97460938	-2.72900391	-1.73583984	+34.34326172	-5.33935547	-18.36914063	+3240
+1458241111.93479990	+16.54980469	-0.82177734	-0.61523438	+33.02490234	-19.99511719	-46.29638672	+5104	+16.69042969	-0.48779297	+0.39550781	-27.11425781	-20.01708984	+34.80468750	+5956	+13.98779297	-2.72460938	-1.71826172	+34.45312500	-5.38330078	-18.41308594	+3248
+1458241111.93899990	+16.56738281	-0.84814453	-0.62841797	+32.40966797	-19.48974609	-46.25244141	+5120	+16.69921875	-0.50097656	+0.38232422	-26.93847656	-19.97314453	+34.49707031	+5972	+13.99658203	-2.71582031	-1.70068359	+34.58496094	-5.40527344	-18.47900391	+3252
+1458241111.94310000	+16.58935547	-0.87451172	-0.63720703	+31.86035156	-19.05029297	-46.27441406	+5132	+16.70361328	-0.52734375	+0.36474609	-26.89453125	-19.88525391	+34.18945313	+5988	+14.00976563	-2.71142578	-1.68310547	+34.69482422	-5.44921875	-18.52294922	+3260
+1458241111.94730000	+16.60693359	-0.89648438	-0.63720703	+31.28906250	-18.65478516	-46.27441406	+5144	+16.71240234	-0.54052734	+0.34716797	-26.78466797	-19.77539063	+33.90380859	+6004	+14.02294922	-2.69824219	-1.66552734	+34.84863281	-5.49316406	-18.58886719	+3268
+1458241111.95149990	+16.62011719	-0.92285156	-0.65917969	+30.69580078	-18.17138672	-46.23046875	+5156	+16.71679688	-0.54931641	+0.32080078	-26.67480469	-19.59960938	+33.64013672	+6016	+14.03173828	-2.68505859	-1.65234375	+35.00244141	-5.51513672	-18.61083984	+3276
+1458241111.95560000	+16.63769531	-0.94042969	-0.65478516	+30.21240234	-17.92968750	-46.34033203	+5164	+16.72558594	-0.58007813	+0.31201172	-26.76269531	-19.57763672	+33.46435547	+6032	+14.04492188	-2.67626953	-1.63476563	+35.13427734	-5.55908203	-18.69873047	+3284
+1458241111.95980000	+16.65087891	-0.96679688	-0.64160156	+29.72900391	-17.70996094	-46.49414063	+5172	+16.72998047	-0.59326172	+0.30322266	-26.80664063	-19.55566406	+33.28857422	+6048	+14.05371094	-2.67187500	-1.61718750	+35.26611328	-5.62500000	-18.78662109	+3292
+1458241111.96400000	+16.66406250	-0.98876953	-0.65039063	+29.17968750	-17.35839844	-46.53808594	+5180	+16.73876953	-0.61083984	+0.29003906	-26.82861328	-19.48974609	+33.09082031	+6060	+14.06689453	-2.66748047	-1.60839844	+35.37597656	-5.64697266	-18.87451172	+3300
+1458241111.96810010	+16.67285156	-1.01074219	-0.63720703	+28.76220703	-17.27050781	-46.75781250	+5188	+16.74316406	-0.63281250	+0.28564453	-26.98242188	-19.57763672	+32.95898438	+6076	+14.08007813	-2.66748047	-1.59521484	+35.46386719	-5.71289063	-19.00634766	+3308
+1458241111.97230010	+16.69042969	-1.03710938	-0.61523438	+28.32275391	-17.20458984	-47.02148438	+5200	+16.75195313	-0.64599609	+0.29003906	-27.07031250	-19.66552734	+32.80517578	+6088	+14.09326172	-2.67187500	-1.58203125	+35.50781250	-5.80078125	-19.16015625	+3316
+1458241111.97650000	+16.69482422	-1.06347656	-0.61962891	+27.81738281	-16.94091797	-47.19726563	+5212	+16.75634766	-0.65917969	+0.28125000	-27.13623047	-19.70947266	+32.58544922	+6104	+14.10644531	-2.68066406	-1.58642578	+35.55175781	-5.80078125	-19.27001953	+3320
+1458241111.98060010	+16.69921875	-1.08544922	-0.59326172	+27.46582031	-17.05078125	-47.59277344	+5228	+16.76074219	-0.68115234	+0.29443359	-27.31201172	-19.99511719	+32.47558594	+6120	+14.11962891	-2.69384766	-1.58642578	+35.55175781	-5.82275391	-19.46777344	+3328
+1458241111.98480010	+16.70800781	-1.11181641	-0.55810547	+27.09228516	-17.18261719	-48.01025391	+5248	+16.76953125	-0.69433594	+0.31640625	-27.44384766	-20.30273438	+32.36572266	+6136	+14.12841797	-2.71142578	-1.59082031	+35.55175781	-5.86669922	-19.68750000	+3336
+1458241111.98889990	+16.70800781	-1.13378906	-0.54492188	+26.71875000	-17.13867188	-48.36181641	+5268	+16.77392578	-0.70312500	+0.32080078	-27.53173828	-20.50048828	+32.16796875	+6148	+14.14160156	-2.72460938	-1.60400391	+35.55175781	-5.86669922	-19.86328125	+3344
+1458241111.99309990	+16.70800781	-1.15136719	-0.50537109	+26.43310547	-17.42431641	-48.88916016	+5292	+16.77832031	-0.71191406	+0.34277344	-27.68554688	-20.91796875	+32.12402344	+6164	+14.15917969	-2.75537109	-1.61279297	+35.48583984	-5.95458984	-20.23681641	+3356
+1458241111.99729990	+16.70800781	-1.17333984	-0.45703125	+26.14746094	-17.73193359	-49.48242188	+5324	+16.77832031	-0.72509766	+0.37792969	-27.86132813	-21.44531250	+32.05810547	+6184	+14.17236328	-2.78173828	-1.61279297	+35.41992188	-6.04248047	-20.61035156	+3364
+1458241112.00140000	+16.71240234	-1.19531250	-0.43066406	+25.81787109	-17.86376953	-49.98779297	+5356	+16.77832031	-0.73828125	+0.39990234	-28.01513672	-21.88476563	+31.88232422	+6200	+14.18554688	-2.81250000	-1.63037109	+35.33203125	-6.08642578	-20.93994141	+3376
+1458241112.00560000	+16.71679688	-1.21728516	-0.38232422	+25.59814453	-18.28125000	-50.64697266	+5392	+16.78271484	-0.75146484	+0.43066406	-28.19091797	-22.47802734	+31.75048828	+6216	+14.20312500	-2.85205078	-1.63916016	+35.20019531	-6.21826172	-21.44531250	+3388
+1458241112.00980000	+16.71679688	-1.23486328	-0.32958984	+25.37841797	-18.72070313	-51.35009766	+5432	+16.78710938	-0.76025391	+0.46582031	-28.32275391	-23.11523438	+31.61865234	+6236	+14.21630859	-2.87402344	-1.64355469	+35.13427734	-6.35009766	-21.90673828	+3400
+1458241112.01390000	+16.72119141	-1.25244141	-0.29882813	+25.15869141	-18.98437500	-51.96533203	+5472	+16.78710938	-0.76464844	+0.48779297	-28.41064453	-23.64257813	+31.42089844	+6252	+14.22949219	-2.89599609	-1.66113281	+35.06835938	-6.43798828	-22.30224609	+3412
+1458241112.01810000	+16.71679688	-1.26562500	-0.25488281	+24.96093750	-19.42382813	-52.71240234	+5516	+16.78710938	-0.77343750	+0.52294922	-28.58642578	-24.47753906	+31.24511719	+6272	+14.24267578	-2.92675781	-1.66552734	+34.95849609	-6.61376953	-22.87353516	+3424
+1458241112.02230000	+16.71240234	-1.28320313	-0.20654297	+24.78515625	-19.92919922	-53.43750000	+5560	+16.78710938	-0.78222656	+0.56689453	-28.74023438	-25.22460938	+31.13525391	+6292	+14.25585938	-2.94433594	-1.66552734	+34.91455078	-6.83349609	-23.42285156	+3432
+1458241112.02640010	+16.71679688	-1.30078125	-0.16699219	+24.58740234	-20.34667969	-54.14062500	+5604	+16.78710938	-0.78662109	+0.58886719	-28.85009766	-25.86181641	+30.98144531	+6304	+14.27343750	-2.96191406	-1.66113281	+34.89257813	-7.07519531	-24.01611328	+3444
+1458241112.03060010	+16.72119141	-1.31396484	-0.12304688	+24.41162109	-20.85205078	-54.88769531	+5648	+16.78271484	-0.79101563	+0.61962891	-28.98193359	-26.58691406	+30.84960938	+6324	+14.29101563	-2.98388672	-1.65234375	+34.84863281	-7.38281250	-24.67529297	+3456
+1458241112.03480010	+16.72558594	-1.33593750	-0.07031250	+24.23583984	-21.40136719	-55.65673828	+5692	+16.78271484	-0.80419922	+0.65039063	-29.15771484	-27.31201172	+30.73974609	+6340	+14.30859375	-2.99267578	-1.63916016	+34.84863281	-7.69042969	-25.33447266	+3468
+1458241112.03889990	+16.72998047	-1.35791016	-0.03955078	+24.06005859	-21.81884766	-56.40380859	+5732	+16.78271484	-0.81738281	+0.66796875	-29.31152344	-27.94921875	+30.56396484	+6356	+14.32617188	-3.00146484	-1.62158203	+34.87060547	-8.02001953	-25.99365234	+3484
+1458241112.04310010	+16.73437500	-1.37988281	-0.01318359	+23.84033203	-22.21435547	-57.10693359	+5772	+16.78271484	-0.83056641	+0.67675781	-29.44335938	-28.56445313	+30.38818359	+6368	+14.34375000	-3.01025391	-1.60400391	+34.89257813	-8.37158203	-26.67480469	+3496
+1458241112.04730010	+16.73437500	-1.40185547	+0.01318359	+23.64257813	-22.65380859	-57.78808594	+5808	+16.78271484	-0.83935547	+0.68554688	-29.57519531	-29.15771484	+30.23437500	+6380	+14.36132813	-3.00585938	-1.58642578	+34.95849609	-8.74511719	-27.35595703	+3512
+1458241112.05139990	+16.73876953	-1.42382813	+0.03076172	+23.42285156	-23.04931641	-58.44726563	+5844	+16.78710938	-0.84375000	+0.68994141	-29.70703125	-29.72900391	+30.10253906	+6392	+14.37890625	-3.00146484	-1.56005859	+35.06835938	-9.16259766	-28.08105469	+3532
+1458241112.05559990	+16.73876953	-1.44580078	+0.05712891	+23.22509766	-23.48876953	-59.15039063	+5872	+16.78710938	-0.85253906	+0.70312500	-29.86083984	-30.32226563	+29.99267578	+6404	+14.40087891	-2.99707031	-1.53369141	+35.13427734	-9.58007813	-28.76220703	+3548
+1458241112.05979990	+16.73876953	-1.47656250	+0.08349609	+22.98339844	-23.97216797	-59.85351563	+5904	+16.78271484	-0.87011719	+0.71191406	-30.08056641	-30.93750000	+29.92675781	+6416	+14.42285156	-2.99267578	-1.50732422	+35.22216797	-9.99755859	-29.46533203	+3564
+1458241112.06390000	+16.74755859	-1.50732422	+0.10986328	+22.74169922	-24.45556641	-60.55664063	+5932	+16.78271484	-0.88330078	+0.72509766	-30.27832031	-31.53076172	+29.88281250	+6428	+14.44042969	-2.98828125	-1.46777344	+35.33203125	-10.48095703	-30.23437500	+3584
+1458241112.06810000	+16.75195313	-1.53369141	+0.13183594	+22.54394531	-24.85107422	-61.23779297	+5956	+16.78710938	-0.90087891	+0.72949219	-30.47607422	-32.03613281	+29.79492188	+6440	+14.45800781	-2.98388672	-1.43701172	+35.44189453	-10.89843750	-30.89355469	+3604
+1458241112.07220010	+16.76074219	-1.56445313	+0.14941406	+22.32421875	-25.26855469	-61.91894531	+5976	+16.79150391	-0.91845703	+0.72949219	-30.69580078	-32.54150391	+29.70703125	+6448	+14.47998047	-2.98388672	-1.41064453	+35.50781250	-11.29394531	-31.57470703	+3620
+1458241112.07640000	+16.76074219	-1.59960938	+0.17138672	+22.12646484	-25.70800781	-62.62207031	+5996	+16.79150391	-0.94042969	+0.73388672	-30.93750000	-33.06884766	+29.68505859	+6460	+14.49755859	-2.98828125	-1.38427734	+35.59570313	-11.66748047	-32.23388672	+3636
+1458241112.08060000	+16.75634766	-1.62597656	+0.19335938	+21.99462891	-26.14746094	-63.32519531	+6016	+16.79589844	-0.95361328	+0.74267578	-31.15722656	-33.55224609	+29.66308594	+6468	+14.51513672	-2.98828125	-1.36230469	+35.66162109	-12.01904297	-32.84912109	+3656
+1458241112.08470010	+16.75634766	-1.65234375	+0.21972656	+21.86279297	-26.60888672	-64.05029297	+6036	+16.79589844	-0.96679688	+0.74707031	-31.35498047	-34.05761719	+29.66308594	+6480	+14.53271484	-2.99267578	-1.34472656	+35.70556641	-12.37060547	-33.46435547	+3672
+1458241112.08890010	+16.75195313	-1.68310547	+0.25048828	+21.75292969	-27.13623047	-64.77539063	+6056	+16.79589844	-0.97998047	+0.76904297	-31.61865234	-34.62890625	+29.77294922	+6488	+14.54589844	-3.00146484	-1.32275391	+35.74951172	-12.72216797	-34.10156250	+3688
+1458241112.09310010	+16.75195313	-1.70507813	+0.29443359	+21.75292969	-27.72949219	-65.56640625	+6080	+16.79589844	-0.99316406	+0.79541016	-31.88232422	-35.24414063	+29.90478516	+6500	+14.55908203	-3.01025391	-1.30957031	+35.77148438	-13.00781250	-34.69482422	+3708
+1458241112.09719990	+16.75195313	-1.73144531	+0.34277344	+21.73095703	-28.32275391	-66.40136719	+6100	+16.79589844	-1.00634766	+0.82177734	-32.18994141	-35.85937500	+30.03662109	+6516	+14.57226563	-3.03222656	-1.29638672	+35.72753906	-13.27148438	-35.28808594	+3728
+1458241112.10139990	+16.74755859	-1.75341797	+0.39990234	+21.75292969	-29.00390625	-67.30224609	+6128	+16.79589844	-1.02392578	+0.85693359	-32.49755859	-36.51855469	+30.19042969	+6528	+14.58544922	-3.05859375	-1.28759766	+35.66162109	-13.53515625	-35.88134766	+3748
+1458241112.10560010	+16.73876953	-1.77539063	+0.45263672	+21.79687500	-29.55322266	-68.11523438	+6156	+16.79589844	-1.03271484	+0.88769531	-32.71728516	-37.08984375	+30.30029297	+6540	+14.59423828	-3.08496094	-1.28320313	+35.59570313	-13.73291016	-36.43066406	+3768
+1458241112.10970000	+16.73437500	-1.78857422	+0.50097656	+21.88476563	-30.10253906	-68.95019531	+6180	+16.80029297	-1.03710938	+0.91406250	-32.93701172	-37.63916016	+30.43212891	+6552	+14.60742188	-3.12011719	-1.27880859	+35.50781250	-13.95263672	-36.97998047	+3792
+1458241112.11389990	+16.72558594	-1.80175781	+0.56689453	+22.03857422	-30.76171875	-69.85107422	+6216	+16.79589844	-1.04589844	+0.94921875	-33.17871094	-38.27636719	+30.60791016	+6564	+14.61181641	-3.15087891	-1.28320313	+35.39794922	-14.12841797	-37.50732422	+3812
+1458241112.11809990	+16.71240234	-1.81054688	+0.62402344	+22.12646484	-31.31103516	-70.64208984	+6248	+16.79150391	-1.04150391	+0.98437500	-33.33251953	-38.89160156	+30.78369141	+6580	+14.61621094	-3.18603516	-1.29199219	+35.28808594	-14.26025391	-37.99072266	+3836
+1458241112.12220000	+16.69921875	-1.82373047	+0.67675781	+22.25830078	-31.86035156	-71.45507813	+6284	+16.79150391	-1.04589844	+1.02392578	-33.53027344	-39.50683594	+30.95947266	+6592	+14.62060547	-3.21679688	-1.30078125	+35.17822266	-14.41406250	-38.45214844	+3860
+1458241112.12640000	+16.69482422	-1.82812500	+0.76025391	+22.43408203	-32.60742188	-72.35595703	+6328	+16.79150391	-1.04589844	+1.07226563	-33.72802734	-40.18798828	+31.17919922	+6604	+14.62500000	-3.25195313	-1.29638672	+35.09033203	-14.63378906	-39.00146484	+3884
+1458241112.13060000	+16.68603516	-1.84570313	+0.81298828	+22.41210938	-33.00292969	-73.03710938	+6368	+16.79150391	-1.03710938	+1.10742188	-33.77197266	-40.73730469	+31.28906250	+6616	+14.63378906	-3.28271484	-1.30078125	+34.98046875	-14.76562500	-39.44091797	+3908
+1458241112.13470010	+16.67724609	-1.85888672	+0.85693359	+22.43408203	-33.39843750	-73.71826172	+6408	+16.79150391	-1.04150391	+1.13818359	-33.83789063	-41.28662109	+31.35498047	+6628	+14.63818359	-3.31787109	-1.30517578	+34.84863281	-14.89746094	-39.90234375	+3932
+1458241112.13890000	+16.67285156	-1.86328125	+0.92724609	+22.52197266	-33.96972656	-74.50927734	+6452	+16.79150391	-1.04150391	+1.17333984	-33.92578125	-41.85791016	+31.46484375	+6640	+14.64257813	-3.35742188	-1.29199219	+34.73876953	-15.13916016	-40.42968750	+3960
+1458241112.14299990	+16.66406250	-1.88085938	+0.95800781	+22.36816406	-34.10156250	-74.97070313	+6492	+16.79150391	-1.02832031	+1.19091797	-33.75000000	-42.25341797	+31.42089844	+6648	+14.64697266	-3.38818359	-1.29638672	+34.65087891	-15.24902344	-40.78125000	+3984
+1458241112.14720010	+16.65527344	-1.89843750	+0.97558594	+22.14843750	-34.25537109	-75.36621094	+6532	+16.79150391	-1.02832031	+1.19970703	-33.61816406	-42.62695313	+31.35498047	+6656	+14.65576172	-3.40576172	-1.30078125	+34.62890625	-15.38085938	-41.11083984	+4008
+1458241112.15140010	+16.65087891	-1.91601563	+1.01953125	+21.99462891	-34.56298828	-75.82763672	+6576	+16.79589844	-1.03271484	+1.22167969	-33.55224609	-43.06640625	+31.33300781	+6664	+14.66015625	-3.42333984	-1.28320313	+34.62890625	-15.62255859	-41.55029297	+4032
+1458241112.15549990	+16.64648438	-1.93798828	+1.02832031	+21.66503906	-34.54101563	-76.04736328	+6616	+16.79589844	-1.01953125	+1.23046875	-33.24462891	-43.35205078	+31.17919922	+6672	+14.66894531	-3.43212891	-1.27880859	+34.65087891	-15.77636719	-41.83593750	+4056
+1458241112.15969990	+16.64208984	-1.96435547	+1.03271484	+21.24755859	-34.51904297	-76.24511719	+6656	+16.79589844	-1.02832031	+1.23046875	-33.02490234	-43.63769531	+31.02539063	+6680	+14.67333984	-3.44091797	-1.27441406	+34.67285156	-15.90820313	-42.09960938	+4076
+1458241112.16389990	+16.64648438	-1.99511719	+1.05468750	+20.89599609	-34.65087891	-76.46484375	+6692	+16.80029297	-1.03271484	+1.24365234	-32.82714844	-44.01123047	+30.91552734	+6684	+14.68212891	-3.44970703	-1.24365234	+34.73876953	-16.19384766	-42.51708984	+4100
+1458241112.16800000	+16.65527344	-2.02587891	+1.04589844	+20.41259766	-34.45312500	-76.48681641	+6728	+16.80468750	-1.02832031	+1.23925781	-32.43164063	-44.14306641	+30.65185547	+6688	+14.69531250	-3.44970703	-1.22167969	+34.84863281	-16.39160156	-42.75878906	+4120
+1458241112.17220000	+16.65966797	-2.06542969	+1.03271484	+19.86328125	-34.23339844	-76.48681641	+6760	+16.80468750	-1.04150391	+1.22607422	-32.08007813	-44.27490234	+30.34423828	+6696	+14.70849609	-3.44970703	-1.19970703	+34.95849609	-16.56738281	-43.00048828	+4140
