# Supplementary material for: A direct effect of perception on action when grasping a cup
Source: Sci Rep. 2018 Jan 9;8:171. doi: 10.1038/s41598-017-18591-5 (PMC5760564; doi:10.1038/s41598-017-18591-5)
Supplement: Supplementary file 6 — Supplementary Information [file 41598_2017_18591_MOESM6_ESM.zip › SciRep_Data/S02instruct/S02_100instruct_Tr51.dat]

+1000000000000.00000000	+0.00000000	+0.00000000	+0.00000000	+0.00000000	+0.00000000	+0.00000000	+0	+0.00000000	+0.00000000	+0.00000000	+0.00000000	+0.00000000	+0.00000000	+0	+0.00000000	+0.00000000	+0.00000000	+0.00000000	+0.00000000	+0.00000000	+0
+1458241112.17639990	+16.65966797	-2.10498047	+1.01953125	+19.31396484	-34.07958984	-76.48681641	+6792	+16.80468750	-1.05468750	+1.22167969	-31.79443359	-44.45068359	+30.12451172	+6704	+14.71728516	-3.44970703	-1.17333984	+35.09033203	-16.78710938	-43.28613281	+4160
+1458241112.18050000	+16.66406250	-2.13134766	+0.99755859	+18.85253906	-33.79394531	-76.39892578	+6816	+16.80468750	-1.05908203	+1.20410156	-31.35498047	-44.49462891	+29.79492188	+6712	+14.72607422	-3.44091797	-1.15576172	+35.24414063	-16.91894531	-43.43994141	+4176
+1458241112.18470000	+16.66845703	-2.17089844	+0.97119141	+18.30322266	-33.50830078	-76.31103516	+6844	+16.80029297	-1.06787109	+1.18652344	-30.93750000	-44.53857422	+29.46533203	+6720	+14.73486328	-3.43212891	-1.13818359	+35.41992188	-17.05078125	-43.57177734	+4192
+1458241112.18890000	+16.67285156	-2.21484375	+0.95361328	+17.75390625	-33.28857422	-76.22314453	+6868	+16.80029297	-1.07666016	+1.17333984	-30.54199219	-44.62646484	+29.20166016	+6724	+14.73925781	-3.41894531	-1.12060547	+35.57373047	-17.20458984	-43.74755859	+4212
+1458241112.19300010	+16.68164063	-2.23681641	+0.94042969	+17.40234375	-33.11279297	-76.17919922	+6884	+16.80029297	-1.08544922	+1.16455078	-30.14648438	-44.71435547	+28.91601563	+6732	+14.74804688	-3.41015625	-1.10302734	+35.77148438	-17.33642578	-43.92333984	+4228
+1458241112.19720010	+16.68603516	-2.26757813	+0.93164063	+17.05078125	-32.93701172	-76.15722656	+6896	+16.80468750	-1.08984375	+1.15136719	-29.72900391	-44.78027344	+28.58642578	+6736	+14.75244141	-3.41894531	-1.08544922	+35.83740234	-17.42431641	-44.07714844	+4244
+1458241112.20140000	+16.68603516	-2.29833984	+0.92285156	+16.67724609	-32.76123047	-76.15722656	+6908	+16.79589844	-1.09863281	+1.15136719	-29.35546875	-44.93408203	+28.34472656	+6740	+14.75244141	-3.42773438	-1.07226563	+35.90332031	-17.44628906	-44.23095703	+4260
+1458241119.07340000	+9.58886719	-6.03369141	-0.84375000	+51.06445313	-5.27343750	-58.95263672	+1968	+9.58447266	-5.20751953	-0.50537109	+9.20654297	-14.87548828	+11.25000000	+1652	+7.21142578	-9.63720703	-0.61962891	+60.31494141	+2.63671875	-27.39990234	+1708
+1458241119.07760000	+9.58886719	-6.03369141	-0.84375000	+51.06445313	-5.27343750	-58.95263672	+1968	+9.58447266	-5.20751953	-0.50537109	+9.20654297	-14.87548828	+11.25000000	+1652	+7.21142578	-9.63720703	-0.61523438	+60.31494141	+2.63671875	-27.42187500	+1708
+1458241119.08170010	+9.58886719	-6.03369141	-0.84375000	+51.06445313	-5.27343750	-58.95263672	+1968	+9.58447266	-5.20751953	-0.50537109	+9.20654297	-14.87548828	+11.25000000	+1652	+7.21142578	-9.63720703	-0.61523438	+60.31494141	+2.63671875	-27.42187500	+1708
+1458241119.08590010	+9.58886719	-6.03369141	-0.84375000	+51.06445313	-5.27343750	-58.95263672	+1968	+9.58447266	-5.20751953	-0.50537109	+9.20654297	-14.87548828	+11.25000000	+1652	+7.21142578	-9.63720703	-0.61523438	+60.31494141	+2.63671875	-27.42187500	+1708
+1458241119.09010000	+9.58886719	-6.03369141	-0.84375000	+51.06445313	-5.27343750	-58.95263672	+1972	+9.58447266	-5.20751953	-0.50537109	+9.20654297	-14.87548828	+11.25000000	+1652	+7.21142578	-9.63720703	-0.61523438	+60.29296875	+2.63671875	-27.42187500	+1708
+1458241119.09419990	+9.58886719	-6.03369141	-0.84375000	+51.06445313	-5.27343750	-58.95263672	+1972	+9.58447266	-5.20751953	-0.50537109	+9.20654297	-14.87548828	+11.25000000	+1652	+7.20703125	-9.63720703	-0.61962891	+60.29296875	+2.63671875	-27.39990234	+1712
+1458241119.09840010	+9.58886719	-6.03369141	-0.84375000	+51.06445313	-5.27343750	-58.95263672	+1972	+9.58447266	-5.20751953	-0.50537109	+9.20654297	-14.87548828	+11.25000000	+1652	+7.20703125	-9.63720703	-0.61962891	+60.27099609	+2.63671875	-27.39990234	+1712
+1458241119.10250000	+9.58886719	-6.03369141	-0.84375000	+51.06445313	-5.27343750	-58.95263672	+1972	+9.58447266	-5.20751953	-0.50537109	+9.20654297	-14.87548828	+11.22802734	+1652	+7.20703125	-9.64160156	-0.61962891	+60.27099609	+2.63671875	-27.39990234	+1712
+1458241119.10669990	+9.58886719	-6.03369141	-0.84375000	+51.06445313	-5.27343750	-58.95263672	+1972	+9.58447266	-5.20751953	-0.50537109	+9.20654297	-14.87548828	+11.22802734	+1652	+7.20263672	-9.64160156	-0.61962891	+60.24902344	+2.63671875	-27.37792969	+1712
+1458241119.11089990	+9.58886719	-6.03369141	-0.84375000	+51.06445313	-5.25146484	-58.95263672	+1972	+9.58447266	-5.20751953	-0.50537109	+9.20654297	-14.87548828	+11.22802734	+1652	+7.20263672	-9.64160156	-0.61962891	+60.24902344	+2.61474609	-27.37792969	+1712
+1458241119.11500000	+9.58886719	-6.03369141	-0.84375000	+51.06445313	-5.25146484	-58.95263672	+1972	+9.58447266	-5.20751953	-0.50537109	+9.20654297	-14.87548828	+11.22802734	+1652	+7.20263672	-9.64160156	-0.62402344	+60.22705078	+2.61474609	-27.37792969	+1712
+1458241119.11920000	+9.58886719	-6.03369141	-0.84375000	+51.06445313	-5.25146484	-58.95263672	+1972	+9.58447266	-5.20751953	-0.50537109	+9.20654297	-14.87548828	+11.22802734	+1652	+7.19824219	-9.64160156	-0.62402344	+60.22705078	+2.61474609	-27.35595703	+1712
+1458241119.12340000	+9.58886719	-6.03369141	-0.84375000	+51.06445313	-5.25146484	-58.95263672	+1972	+9.58447266	-5.20751953	-0.50537109	+9.20654297	-14.87548828	+11.20605469	+1652	+7.19824219	-9.64160156	-0.62402344	+60.20507813	+2.61474609	-27.35595703	+1712
+1458241119.12750010	+9.58886719	-6.03369141	-0.84375000	+51.06445313	-5.25146484	-58.95263672	+1972	+9.58447266	-5.20751953	-0.50537109	+9.20654297	-14.87548828	+11.20605469	+1652	+7.19824219	-9.64160156	-0.62402344	+60.20507813	+2.61474609	-27.35595703	+1712
+1458241119.13170000	+9.58886719	-6.03369141	-0.84375000	+51.06445313	-5.25146484	-58.95263672	+1972	+9.58447266	-5.20751953	-0.50537109	+9.20654297	-14.87548828	+11.20605469	+1652	+7.19384766	-9.64599609	-0.62841797	+60.18310547	+2.59277344	-27.33398438	+1712
+1458241119.13590000	+9.58886719	-6.03369141	-0.84375000	+51.06445313	-5.22949219	-58.95263672	+1972	+9.58447266	-5.20751953	-0.50537109	+9.20654297	-14.87548828	+11.20605469	+1652	+7.19384766	-9.64599609	-0.62841797	+60.18310547	+2.59277344	-27.33398438	+1708
+1458241119.14000010	+9.58886719	-6.03369141	-0.84375000	+51.06445313	-5.22949219	-58.95263672	+1968	+9.58447266	-5.20751953	-0.50537109	+9.20654297	-14.85351563	+11.18408203	+1652	+7.19384766	-9.64599609	-0.62841797	+60.18310547	+2.59277344	-27.33398438	+1708
+1458241119.14420010	+9.58886719	-6.03369141	-0.84375000	+51.06445313	-5.22949219	-58.95263672	+1968	+9.58447266	-5.21191406	-0.50537109	+9.20654297	-14.85351563	+11.18408203	+1652	+7.19384766	-9.64599609	-0.62841797	+60.18310547	+2.59277344	-27.31201172	+1708
+1458241119.14840010	+9.58886719	-6.03369141	-0.84375000	+51.06445313	-5.22949219	-58.95263672	+1968	+9.58447266	-5.21191406	-0.50537109	+9.20654297	-14.85351563	+11.18408203	+1652	+7.19384766	-9.64599609	-0.62841797	+60.18310547	+2.59277344	-27.31201172	+1708
+1458241119.15249990	+9.58886719	-6.03369141	-0.84375000	+51.06445313	-5.22949219	-58.95263672	+1968	+9.58447266	-5.21191406	-0.50537109	+9.20654297	-14.85351563	+11.18408203	+1652	+7.19384766	-9.64599609	-0.62841797	+60.18310547	+2.59277344	-27.31201172	+1708
+1458241119.15669990	+9.58886719	-6.03369141	-0.84375000	+51.04248047	-5.22949219	-58.95263672	+1968	+9.58447266	-5.21191406	-0.50976563	+9.20654297	-14.85351563	+11.18408203	+1652	+7.19384766	-9.64599609	-0.62841797	+60.18310547	+2.59277344	-27.31201172	+1704
+1458241119.16090010	+9.58886719	-6.03369141	-0.84375000	+51.04248047	-5.22949219	-58.95263672	+1968	+9.58447266	-5.21191406	-0.50976563	+9.20654297	-14.85351563	+11.18408203	+1652	+7.19384766	-9.64599609	-0.62841797	+60.18310547	+2.59277344	-27.31201172	+1704
+1458241119.16500000	+9.58886719	-6.03369141	-0.84375000	+51.04248047	-5.22949219	-58.95263672	+1968	+9.58447266	-5.21191406	-0.50976563	+9.20654297	-14.85351563	+11.18408203	+1652	+7.19384766	-9.64599609	-0.62841797	+60.18310547	+2.61474609	-27.31201172	+1704
+1458241119.16919990	+9.58886719	-6.03369141	-0.84375000	+51.04248047	-5.22949219	-58.95263672	+1968	+9.58447266	-5.21191406	-0.50976563	+9.20654297	-14.85351563	+11.18408203	+1652	+7.19384766	-9.64599609	-0.62841797	+60.18310547	+2.61474609	-27.31201172	+1704
+1458241119.17339990	+9.58886719	-6.03369141	-0.84375000	+51.04248047	-5.22949219	-58.95263672	+1968	+9.58447266	-5.21191406	-0.50976563	+9.20654297	-14.85351563	+11.18408203	+1652	+7.19384766	-9.64160156	-0.62841797	+60.20507813	+2.61474609	-27.31201172	+1704
+1458241119.17750000	+9.58886719	-6.03369141	-0.84375000	+51.04248047	-5.22949219	-58.95263672	+1968	+9.58447266	-5.21191406	-0.50976563	+9.20654297	-14.83154297	+11.18408203	+1652	+7.19824219	-9.64160156	-0.62841797	+60.20507813	+2.61474609	-27.31201172	+1704
+1458241119.18170000	+9.58886719	-6.03369141	-0.84375000	+51.04248047	-5.22949219	-58.95263672	+1968	+9.58447266	-5.21191406	-0.50976563	+9.20654297	-14.83154297	+11.18408203	+1652	+7.19824219	-9.64160156	-0.62841797	+60.20507813	+2.61474609	-27.31201172	+1704
+1458241119.18580010	+9.58886719	-6.03369141	-0.84375000	+51.04248047	-5.22949219	-58.95263672	+1968	+9.58447266	-5.21191406	-0.50976563	+9.20654297	-14.83154297	+11.18408203	+1652	+7.19824219	-9.64160156	-0.62841797	+60.22705078	+2.61474609	-27.31201172	+1704
+1458241119.19000010	+9.58886719	-6.03369141	-0.84375000	+51.04248047	-5.22949219	-58.95263672	+1968	+9.58447266	-5.21191406	-0.50976563	+9.20654297	-14.83154297	+11.18408203	+1652	+7.19824219	-9.64160156	-0.62841797	+60.22705078	+2.61474609	-27.33398438	+1704
+1458241119.19420000	+9.58886719	-6.03369141	-0.84375000	+51.04248047	-5.20751953	-58.95263672	+1968	+9.58447266	-5.21191406	-0.50976563	+9.20654297	-14.83154297	+11.18408203	+1652	+7.19824219	-9.64160156	-0.62841797	+60.22705078	+2.63671875	-27.33398438	+1704
+1458241119.19829990	+9.58886719	-6.03369141	-0.84375000	+51.04248047	-5.20751953	-58.95263672	+1968	+9.58447266	-5.21191406	-0.50976563	+9.20654297	-14.83154297	+11.18408203	+1652	+7.19824219	-9.64160156	-0.62841797	+60.22705078	+2.63671875	-27.33398438	+1700
+1458241119.20250010	+9.58886719	-6.03369141	-0.84814453	+51.04248047	-5.20751953	-58.95263672	+1968	+9.58447266	-5.21191406	-0.50976563	+9.20654297	-14.83154297	+11.18408203	+1652	+7.19824219	-9.64160156	-0.62841797	+60.22705078	+2.63671875	-27.33398438	+1700
+1458241119.20670010	+9.58886719	-6.03369141	-0.84814453	+51.04248047	-5.20751953	-58.95263672	+1968	+9.58447266	-5.21191406	-0.50976563	+9.20654297	-14.83154297	+11.18408203	+1652	+7.19824219	-9.64160156	-0.62402344	+60.22705078	+2.63671875	-27.33398438	+1700
+1458241119.21079990	+9.58886719	-6.03369141	-0.84814453	+51.04248047	-5.20751953	-58.95263672	+1968	+9.58447266	-5.21191406	-0.50976563	+9.20654297	-14.83154297	+11.16210938	+1652	+7.19824219	-9.64160156	-0.62841797	+60.22705078	+2.63671875	-27.33398438	+1700
+1458241119.21499990	+9.58886719	-6.03369141	-0.84814453	+51.04248047	-5.20751953	-58.95263672	+1968	+9.58447266	-5.21191406	-0.50976563	+9.20654297	-14.83154297	+11.16210938	+1652	+7.19824219	-9.64160156	-0.62841797	+60.22705078	+2.63671875	-27.31201172	+1700
+1458241119.21919990	+9.58886719	-6.03369141	-0.84814453	+51.04248047	-5.20751953	-58.95263672	+1968	+9.58447266	-5.21191406	-0.50976563	+9.20654297	-14.83154297	+11.16210938	+1652	+7.19824219	-9.64160156	-0.62841797	+60.22705078	+2.63671875	-27.31201172	+1700
+1458241119.22330000	+9.58886719	-6.03369141	-0.84814453	+51.04248047	-5.20751953	-58.95263672	+1968	+9.58447266	-5.21191406	-0.50976563	+9.20654297	-14.83154297	+11.16210938	+1652	+7.19824219	-9.64160156	-0.62841797	+60.22705078	+2.63671875	-27.31201172	+1700
+1458241119.22750000	+9.58886719	-6.03369141	-0.84814453	+51.04248047	-5.18554688	-58.95263672	+1968	+9.58447266	-5.21191406	-0.50976563	+9.20654297	-14.80957031	+11.16210938	+1652	+7.19824219	-9.64160156	-0.62841797	+60.22705078	+2.63671875	-27.31201172	+1700
+1458241119.23169990	+9.58886719	-6.03369141	-0.84814453	+51.04248047	-5.18554688	-58.95263672	+1968	+9.58447266	-5.21191406	-0.50976563	+9.20654297	-14.80957031	+11.16210938	+1652	+7.19824219	-9.64160156	-0.62841797	+60.22705078	+2.63671875	-27.31201172	+1700
+1458241119.23580000	+9.58447266	-6.03369141	-0.84814453	+51.04248047	-5.18554688	-58.95263672	+1968	+9.58447266	-5.21191406	-0.50976563	+9.20654297	-14.80957031	+11.16210938	+1652	+7.19384766	-9.64160156	-0.62841797	+60.20507813	+2.63671875	-27.31201172	+1700
+1458241119.24000000	+9.58447266	-6.03369141	-0.84814453	+51.04248047	-5.18554688	-58.93066406	+1968	+9.58447266	-5.21191406	-0.50976563	+9.20654297	-14.80957031	+11.16210938	+1652	+7.19384766	-9.64599609	-0.62841797	+60.20507813	+2.63671875	-27.29003906	+1700
+1458241119.24420000	+9.58447266	-6.03369141	-0.84814453	+51.04248047	-5.18554688	-58.93066406	+1968	+9.58447266	-5.21191406	-0.50976563	+9.20654297	-14.80957031	+11.16210938	+1652	+7.19384766	-9.64599609	-0.62841797	+60.20507813	+2.63671875	-27.29003906	+1700
+1458241119.24830010	+9.58447266	-6.03369141	-0.84814453	+51.04248047	-5.18554688	-58.93066406	+1968	+9.58447266	-5.21191406	-0.50976563	+9.20654297	-14.80957031	+11.14013672	+1652	+7.19384766	-9.64599609	-0.62841797	+60.20507813	+2.63671875	-27.29003906	+1700
+1458241119.25250010	+9.58447266	-6.03369141	-0.84814453	+51.04248047	-5.16357422	-58.93066406	+1968	+9.58447266	-5.21191406	-0.50976563	+9.20654297	-14.80957031	+11.14013672	+1652	+7.19384766	-9.64599609	-0.62841797	+60.18310547	+2.63671875	-27.29003906	+1700
+1458241119.25659990	+9.58447266	-6.03369141	-0.84814453	+51.04248047	-5.16357422	-58.93066406	+1968	+9.58447266	-5.21191406	-0.51416016	+9.20654297	-14.80957031	+11.14013672	+1652	+7.19384766	-9.64599609	-0.62841797	+60.18310547	+2.63671875	-27.29003906	+1700
+1458241119.26079990	+9.58447266	-6.03369141	-0.84814453	+51.04248047	-5.16357422	-58.93066406	+1968	+9.58447266	-5.21191406	-0.51416016	+9.20654297	-14.78759766	+11.14013672	+1652	+7.19384766	-9.64599609	-0.63281250	+60.18310547	+2.63671875	-27.29003906	+1696
+1458241119.26500010	+9.58447266	-6.03369141	-0.84814453	+51.04248047	-5.16357422	-58.93066406	+1968	+9.58447266	-5.21191406	-0.51416016	+9.20654297	-14.78759766	+11.14013672	+1652	+7.19384766	-9.64599609	-0.63281250	+60.18310547	+2.63671875	-27.29003906	+1696
+1458241119.26910000	+9.58447266	-6.03369141	-0.84814453	+51.04248047	-5.16357422	-58.93066406	+1968	+9.58447266	-5.21191406	-0.51416016	+9.20654297	-14.78759766	+11.14013672	+1652	+7.19384766	-9.64599609	-0.62841797	+60.18310547	+2.63671875	-27.29003906	+1696
+1458241119.27329990	+9.58447266	-6.03369141	-0.84814453	+51.04248047	-5.16357422	-58.93066406	+1968	+9.58447266	-5.21191406	-0.51416016	+9.20654297	-14.78759766	+11.14013672	+1652	+7.19384766	-9.64599609	-0.62841797	+60.18310547	+2.63671875	-27.29003906	+1696
+1458241119.27749990	+9.58447266	-6.03369141	-0.84814453	+51.04248047	-5.16357422	-58.93066406	+1968	+9.58447266	-5.21191406	-0.51416016	+9.20654297	-14.78759766	+11.14013672	+1652	+7.19384766	-9.64599609	-0.62841797	+60.20507813	+2.63671875	-27.29003906	+1696
+1458241119.28160000	+9.58447266	-6.03369141	-0.84814453	+51.04248047	-5.16357422	-58.93066406	+1968	+9.58447266	-5.21191406	-0.51416016	+9.20654297	-14.78759766	+11.14013672	+1652	+7.19384766	-9.64599609	-0.62841797	+60.20507813	+2.63671875	-27.29003906	+1696
+1458241119.28580000	+9.58447266	-6.03369141	-0.84814453	+51.02050781	-5.14160156	-58.93066406	+1968	+9.58447266	-5.21191406	-0.51416016	+9.20654297	-14.78759766	+11.14013672	+1652	+7.19384766	-9.64599609	-0.62841797	+60.20507813	+2.65869141	-27.29003906	+1696
+1458241119.29000000	+9.58447266	-6.03369141	-0.84814453	+51.02050781	-5.14160156	-58.93066406	+1968	+9.58447266	-5.21191406	-0.51416016	+9.20654297	-14.78759766	+11.14013672	+1652	+7.19384766	-9.64599609	-0.62841797	+60.20507813	+2.65869141	-27.29003906	+1696
+1458241119.29410000	+9.58447266	-6.03369141	-0.84814453	+51.02050781	-5.14160156	-58.93066406	+1964	+9.58447266	-5.21191406	-0.51416016	+9.20654297	-14.78759766	+11.14013672	+1652	+7.19384766	-9.64599609	-0.62841797	+60.20507813	+2.65869141	-27.29003906	+1696
+1458241119.29830000	+9.58447266	-6.03369141	-0.84814453	+51.02050781	-5.14160156	-58.93066406	+1964	+9.58447266	-5.21191406	-0.51416016	+9.20654297	-14.78759766	+11.14013672	+1652	+7.19384766	-9.64160156	-0.62841797	+60.22705078	+2.65869141	-27.29003906	+1696
+1458241119.30250000	+9.58447266	-6.03369141	-0.84814453	+51.02050781	-5.14160156	-58.93066406	+1964	+9.58447266	-5.21191406	-0.51416016	+9.20654297	-14.78759766	+11.14013672	+1652	+7.19824219	-9.64160156	-0.62841797	+60.22705078	+2.68066406	-27.29003906	+1696
+1458241119.30660010	+9.58447266	-6.03369141	-0.84814453	+51.02050781	-5.14160156	-58.93066406	+1964	+9.58447266	-5.21191406	-0.51416016	+9.20654297	-14.78759766	+11.11816406	+1652	+7.19824219	-9.64160156	-0.62402344	+60.22705078	+2.68066406	-27.29003906	+1696
+1458241119.31080010	+9.58447266	-6.03369141	-0.84814453	+51.02050781	-5.14160156	-58.93066406	+1964	+9.58447266	-5.21191406	-0.51416016	+9.20654297	-14.78759766	+11.11816406	+1652	+7.19824219	-9.64160156	-0.62402344	+60.22705078	+2.68066406	-27.29003906	+1696
+1458241119.31500010	+9.58447266	-6.03369141	-0.84814453	+51.02050781	-5.14160156	-58.93066406	+1964	+9.58447266	-5.21191406	-0.51416016	+9.20654297	-14.78759766	+11.11816406	+1652	+7.19824219	-9.64160156	-0.62402344	+60.22705078	+2.68066406	-27.31201172	+1696
+1458241119.31909990	+9.58447266	-6.03369141	-0.85253906	+51.02050781	-5.14160156	-58.93066406	+1964	+9.58447266	-5.21191406	-0.51416016	+9.20654297	-14.78759766	+11.11816406	+1652	+7.19824219	-9.64160156	-0.62402344	+60.22705078	+2.68066406	-27.31201172	+1696
+1458241119.32329990	+9.58447266	-6.03369141	-0.85253906	+51.02050781	-5.14160156	-58.93066406	+1964	+9.58447266	-5.21191406	-0.51416016	+9.20654297	-14.78759766	+11.11816406	+1652	+7.19824219	-9.64160156	-0.62402344	+60.22705078	+2.68066406	-27.31201172	+1696
+1458241119.32750010	+9.58447266	-6.03369141	-0.85253906	+51.02050781	-5.14160156	-58.93066406	+1964	+9.58447266	-5.21191406	-0.51416016	+9.20654297	-14.78759766	+11.11816406	+1652	+7.19824219	-9.64160156	-0.62402344	+60.22705078	+2.68066406	-27.31201172	+1696
+1458241119.33160000	+9.58447266	-6.03808594	-0.85253906	+51.02050781	-5.14160156	-58.93066406	+1964	+9.58447266	-5.21191406	-0.51416016	+9.20654297	-14.78759766	+11.11816406	+1652	+7.19824219	-9.64160156	-0.62402344	+60.22705078	+2.68066406	-27.31201172	+1696
+1458241119.33579990	+9.58447266	-6.03808594	-0.85253906	+51.02050781	-5.14160156	-58.93066406	+1964	+9.58447266	-5.21191406	-0.51416016	+9.20654297	-14.78759766	+11.11816406	+1652	+7.19824219	-9.64160156	-0.62402344	+60.22705078	+2.68066406	-27.29003906	+1696
+1458241119.33990000	+9.58447266	-6.03808594	-0.85253906	+51.02050781	-5.11962891	-58.93066406	+1964	+9.58447266	-5.21191406	-0.51416016	+9.20654297	-14.78759766	+11.11816406	+1652	+7.19824219	-9.64160156	-0.62402344	+60.22705078	+2.68066406	-27.29003906	+1696
+1458241119.34410000	+9.58447266	-6.03808594	-0.85253906	+51.02050781	-5.11962891	-58.93066406	+1964	+9.58447266	-5.21191406	-0.51416016	+9.20654297	-14.78759766	+11.11816406	+1652	+7.19384766	-9.64160156	-0.62402344	+60.22705078	+2.68066406	-27.29003906	+1696
+1458241119.34830000	+9.58447266	-6.03808594	-0.85253906	+51.02050781	-5.11962891	-58.93066406	+1964	+9.58447266	-5.21191406	-0.51416016	+9.20654297	-14.76562500	+11.11816406	+1652	+7.19384766	-9.64160156	-0.62402344	+60.22705078	+2.68066406	-27.29003906	+1696
+1458241119.35240010	+9.58447266	-6.03808594	-0.85253906	+51.02050781	-5.11962891	-58.93066406	+1964	+9.58447266	-5.21191406	-0.51416016	+9.20654297	-14.76562500	+11.09619141	+1652	+7.19384766	-9.64599609	-0.62402344	+60.22705078	+2.68066406	-27.29003906	+1696
+1458241119.35660000	+9.58447266	-6.03808594	-0.85253906	+51.02050781	-5.11962891	-58.93066406	+1964	+9.58447266	-5.21191406	-0.51416016	+9.20654297	-14.76562500	+11.09619141	+1652	+7.19384766	-9.64599609	-0.62841797	+60.20507813	+2.68066406	-27.29003906	+1696
+1458241119.36080000	+9.58447266	-6.03808594	-0.85253906	+51.02050781	-5.11962891	-58.93066406	+1960	+9.58447266	-5.21191406	-0.51416016	+9.20654297	-14.76562500	+11.09619141	+1652	+7.19384766	-9.64599609	-0.62841797	+60.20507813	+2.70263672	-27.29003906	+1696
+1458241119.36490010	+9.58447266	-6.03808594	-0.85253906	+51.02050781	-5.09765625	-58.93066406	+1960	+9.58447266	-5.21191406	-0.51416016	+9.20654297	-14.76562500	+11.09619141	+1652	+7.19384766	-9.64599609	-0.62841797	+60.20507813	+2.70263672	-27.29003906	+1696
+1458241119.36910010	+9.58447266	-6.03808594	-0.85253906	+51.02050781	-5.09765625	-58.93066406	+1960	+9.58007813	-5.21191406	-0.51416016	+9.20654297	-14.76562500	+11.09619141	+1652	+7.18945313	-9.64599609	-0.62841797	+60.20507813	+2.70263672	-27.29003906	+1692
+1458241119.37330010	+9.58447266	-6.03808594	-0.85253906	+51.02050781	-5.09765625	-58.93066406	+1960	+9.58007813	-5.21191406	-0.51416016	+9.20654297	-14.76562500	+11.09619141	+1652	+7.18945313	-9.64599609	-0.62841797	+60.20507813	+2.70263672	-27.29003906	+1692
+1458241119.37739990	+9.58447266	-6.03808594	-0.85253906	+50.99853516	-5.09765625	-58.93066406	+1960	+9.58007813	-5.21191406	-0.51416016	+9.20654297	-14.76562500	+11.09619141	+1652	+7.18945313	-9.64599609	-0.62841797	+60.20507813	+2.70263672	-27.29003906	+1692
+1458241119.38159990	+9.58447266	-6.03808594	-0.85253906	+50.99853516	-5.09765625	-58.93066406	+1960	+9.58007813	-5.21191406	-0.51416016	+9.20654297	-14.76562500	+11.07421875	+1652	+7.18945313	-9.64599609	-0.62841797	+60.18310547	+2.70263672	-27.29003906	+1692
+1458241119.38579990	+9.58447266	-6.03808594	-0.85253906	+50.99853516	-5.09765625	-58.93066406	+1960	+9.58007813	-5.21191406	-0.51416016	+9.18457031	-14.76562500	+11.07421875	+1652	+7.18945313	-9.64599609	-0.62841797	+60.20507813	+2.70263672	-27.29003906	+1692
+1458241119.38990000	+9.58447266	-6.03808594	-0.85253906	+50.99853516	-5.09765625	-58.93066406	+1960	+9.58007813	-5.21191406	-0.51416016	+9.18457031	-14.76562500	+11.07421875	+1652	+7.18945313	-9.64599609	-0.62841797	+60.20507813	+2.70263672	-27.29003906	+1692
+1458241119.39410000	+9.58447266	-6.03808594	-0.85253906	+50.99853516	-5.09765625	-58.93066406	+1960	+9.58007813	-5.21191406	-0.51416016	+9.18457031	-14.76562500	+11.07421875	+1652	+7.18945313	-9.64599609	-0.62402344	+60.20507813	+2.70263672	-27.29003906	+1692
+1458241119.39829990	+9.58447266	-6.03808594	-0.85253906	+50.99853516	-5.09765625	-58.93066406	+1956	+9.58007813	-5.21191406	-0.51416016	+9.18457031	-14.76562500	+11.07421875	+1652	+7.18945313	-9.64599609	-0.62402344	+60.20507813	+2.70263672	-27.29003906	+1692
+1458241119.40240000	+9.58447266	-6.03808594	-0.85253906	+50.99853516	-5.09765625	-58.93066406	+1956	+9.58007813	-5.21191406	-0.51416016	+9.18457031	-14.76562500	+11.07421875	+1652	+7.19384766	-9.64599609	-0.62402344	+60.20507813	+2.72460938	-27.29003906	+1692
+1458241119.40660000	+9.58447266	-6.03808594	-0.85253906	+50.99853516	-5.09765625	-58.93066406	+1956	+9.58007813	-5.21191406	-0.51416016	+9.18457031	-14.76562500	+11.07421875	+1652	+7.19384766	-9.64599609	-0.62402344	+60.20507813	+2.72460938	-27.29003906	+1692
+1458241119.41070010	+9.58447266	-6.03808594	-0.85253906	+50.99853516	-5.09765625	-58.93066406	+1956	+9.58007813	-5.21191406	-0.51416016	+9.18457031	-14.76562500	+11.07421875	+1652	+7.19384766	-9.64599609	-0.62402344	+60.20507813	+2.72460938	-27.31201172	+1692
+1458241119.41490010	+9.58447266	-6.03808594	-0.85253906	+50.99853516	-5.09765625	-58.93066406	+1956	+9.58447266	-5.21191406	-0.51416016	+9.18457031	-14.76562500	+11.07421875	+1652	+7.19384766	-9.64599609	-0.62402344	+60.22705078	+2.72460938	-27.31201172	+1692
+1458241119.41910000	+9.58447266	-6.03808594	-0.85253906	+50.99853516	-5.09765625	-58.93066406	+1956	+9.58447266	-5.21191406	-0.51416016	+9.18457031	-14.76562500	+11.07421875	+1652	+7.19384766	-9.64599609	-0.62402344	+60.22705078	+2.72460938	-27.31201172	+1692
+1458241119.42319990	+9.58447266	-6.03808594	-0.85253906	+50.99853516	-5.09765625	-58.93066406	+1956	+9.58447266	-5.21191406	-0.51855469	+9.18457031	-14.76562500	+11.07421875	+1652	+7.19384766	-9.64160156	-0.62402344	+60.22705078	+2.74658203	-27.31201172	+1692
+1458241119.42740010	+9.58447266	-6.03808594	-0.85253906	+50.99853516	-5.09765625	-58.93066406	+1956	+9.58447266	-5.21191406	-0.51855469	+9.18457031	-14.76562500	+11.07421875	+1652	+7.19384766	-9.64160156	-0.62402344	+60.22705078	+2.74658203	-27.31201172	+1692
+1458241119.43160010	+9.58447266	-6.03808594	-0.85253906	+50.99853516	-5.09765625	-58.93066406	+1956	+9.58447266	-5.21191406	-0.51855469	+9.18457031	-14.76562500	+11.07421875	+1652	+7.19384766	-9.64160156	-0.61962891	+60.22705078	+2.74658203	-27.31201172	+1692
+1458241119.43569990	+9.58447266	-6.03808594	-0.85253906	+50.99853516	-5.09765625	-58.93066406	+1956	+9.58447266	-5.21191406	-0.51855469	+9.18457031	-14.76562500	+11.07421875	+1652	+7.19384766	-9.64160156	-0.61962891	+60.22705078	+2.74658203	-27.31201172	+1692
+1458241119.43989990	+9.58447266	-6.03808594	-0.85253906	+50.99853516	-5.09765625	-58.93066406	+1956	+9.58447266	-5.21191406	-0.51855469	+9.18457031	-14.76562500	+11.07421875	+1652	+7.19384766	-9.64160156	-0.61962891	+60.22705078	+2.74658203	-27.31201172	+1692
+1458241119.44409990	+9.58447266	-6.03808594	-0.85253906	+50.99853516	-5.07568359	-58.93066406	+1956	+9.58447266	-5.21191406	-0.51855469	+9.18457031	-14.76562500	+11.07421875	+1652	+7.19384766	-9.64160156	-0.61962891	+60.22705078	+2.74658203	-27.31201172	+1692
+1458241119.44820000	+9.58447266	-6.03808594	-0.85253906	+50.99853516	-5.07568359	-58.93066406	+1956	+9.58447266	-5.21191406	-0.51855469	+9.18457031	-14.76562500	+11.07421875	+1652	+7.19384766	-9.64160156	-0.61962891	+60.22705078	+2.74658203	-27.31201172	+1692
+1458241119.45240000	+9.58447266	-6.03808594	-0.85253906	+50.99853516	-5.07568359	-58.93066406	+1956	+9.58447266	-5.21191406	-0.51855469	+9.18457031	-14.76562500	+11.07421875	+1652	+7.19384766	-9.64599609	-0.62402344	+60.22705078	+2.74658203	-27.31201172	+1692
+1458241119.45660000	+9.58447266	-6.03808594	-0.85253906	+50.99853516	-5.07568359	-58.93066406	+1952	+9.58447266	-5.21191406	-0.51855469	+9.18457031	-14.76562500	+11.07421875	+1652	+7.19384766	-9.64599609	-0.62402344	+60.22705078	+2.74658203	-27.31201172	+1692
+1458241119.46070000	+9.58447266	-6.03808594	-0.85253906	+50.97656250	-5.07568359	-58.93066406	+1952	+9.58007813	-5.21191406	-0.51855469	+9.18457031	-14.76562500	+11.07421875	+1652	+7.19384766	-9.64599609	-0.62402344	+60.22705078	+2.74658203	-27.31201172	+1692
+1458241119.46490000	+9.58447266	-6.03808594	-0.85253906	+50.97656250	-5.07568359	-58.93066406	+1952	+9.58007813	-5.21191406	-0.51855469	+9.18457031	-14.76562500	+11.07421875	+1652	+7.19384766	-9.64599609	-0.62402344	+60.20507813	+2.74658203	-27.29003906	+1692
+1458241119.46910000	+9.58447266	-6.03808594	-0.85253906	+50.97656250	-5.07568359	-58.93066406	+1952	+9.58007813	-5.21630859	-0.51855469	+9.18457031	-14.76562500	+11.07421875	+1652	+7.19384766	-9.64599609	-0.62402344	+60.20507813	+2.74658203	-27.29003906	+1692
+1458241119.47320010	+9.58447266	-6.03808594	-0.85253906	+50.97656250	-5.07568359	-58.93066406	+1952	+9.58007813	-5.21630859	-0.51855469	+9.18457031	-14.76562500	+11.07421875	+1652	+7.19384766	-9.64599609	-0.62402344	+60.20507813	+2.74658203	-27.29003906	+1692
+1458241119.47740010	+9.58447266	-6.03808594	-0.85253906	+50.97656250	-5.07568359	-58.93066406	+1952	+9.58007813	-5.21630859	-0.51855469	+9.16259766	-14.76562500	+11.05224609	+1652	+7.18945313	-9.64599609	-0.62402344	+60.20507813	+2.74658203	-27.29003906	+1692
+1458241119.48160000	+9.58447266	-6.03808594	-0.85253906	+50.97656250	-5.07568359	-58.93066406	+1952	+9.58007813	-5.21630859	-0.51855469	+9.16259766	-14.74365234	+11.05224609	+1652	+7.18945313	-9.64599609	-0.62402344	+60.18310547	+2.74658203	-27.29003906	+1692
+1458241119.48569990	+9.58447266	-6.03808594	-0.85253906	+50.97656250	-5.05371094	-58.93066406	+1952	+9.58007813	-5.21630859	-0.51855469	+9.16259766	-14.74365234	+11.05224609	+1652	+7.18945313	-9.64599609	-0.62402344	+60.18310547	+2.74658203	-27.29003906	+1692
+1458241119.48990010	+9.58447266	-6.03808594	-0.85253906	+50.97656250	-5.05371094	-58.93066406	+1952	+9.58007813	-5.21630859	-0.51855469	+9.16259766	-14.74365234	+11.05224609	+1652	+7.18945313	-9.64599609	-0.62841797	+60.18310547	+2.74658203	-27.26806641	+1692
+1458241119.49400000	+9.58447266	-6.03808594	-0.85253906	+50.97656250	-5.05371094	-58.93066406	+1952	+9.58007813	-5.21630859	-0.51855469	+9.16259766	-14.74365234	+11.05224609	+1652	+7.18945313	-9.64599609	-0.62841797	+60.18310547	+2.74658203	-27.26806641	+1692
+1458241119.49819990	+9.58447266	-6.03808594	-0.85253906	+50.97656250	-5.05371094	-58.93066406	+1952	+9.58007813	-5.21630859	-0.51855469	+9.16259766	-14.74365234	+11.05224609	+1652	+7.18945313	-9.64599609	-0.62841797	+60.18310547	+2.74658203	-27.26806641	+1688
+1458241119.50239990	+9.58447266	-6.03808594	-0.85253906	+50.97656250	-5.05371094	-58.93066406	+1952	+9.58007813	-5.21630859	-0.51855469	+9.16259766	-14.74365234	+11.05224609	+1648	+7.18945313	-9.64599609	-0.62841797	+60.18310547	+2.74658203	-27.26806641	+1688
+1458241119.50650000	+9.58447266	-6.03808594	-0.85253906	+50.97656250	-5.05371094	-58.93066406	+1952	+9.58007813	-5.21630859	-0.51855469	+9.16259766	-14.74365234	+11.03027344	+1648	+7.18945313	-9.64599609	-0.62841797	+60.18310547	+2.74658203	-27.26806641	+1688
+1458241119.51070000	+9.58447266	-6.03808594	-0.85253906	+50.97656250	-5.05371094	-58.93066406	+1952	+9.58007813	-5.21630859	-0.51855469	+9.16259766	-14.74365234	+11.03027344	+1648	+7.18945313	-9.64599609	-0.62841797	+60.18310547	+2.74658203	-27.26806641	+1688
+1458241119.51490000	+9.58447266	-6.03808594	-0.85253906	+50.97656250	-5.05371094	-58.93066406	+1952	+9.58007813	-5.21630859	-0.51855469	+9.16259766	-14.74365234	+11.03027344	+1648	+7.18945313	-9.64599609	-0.62841797	+60.18310547	+2.74658203	-27.26806641	+1688
+1458241119.51900010	+9.58447266	-6.03808594	-0.85253906	+50.97656250	-5.05371094	-58.93066406	+1952	+9.58007813	-5.21630859	-0.51855469	+9.16259766	-14.74365234	+11.03027344	+1648	+7.18945313	-9.64599609	-0.62841797	+60.18310547	+2.74658203	-27.26806641	+1688
+1458241119.52320000	+9.58447266	-6.03808594	-0.85253906	+50.97656250	-5.05371094	-58.93066406	+1952	+9.58007813	-5.21630859	-0.51855469	+9.16259766	-14.74365234	+11.03027344	+1648	+7.18945313	-9.64599609	-0.62402344	+60.20507813	+2.74658203	-27.26806641	+1688
+1458241119.52740000	+9.58447266	-6.03808594	-0.85253906	+50.97656250	-5.05371094	-58.93066406	+1952	+9.58007813	-5.21630859	-0.51855469	+9.16259766	-14.74365234	+11.03027344	+1648	+7.18945313	-9.64599609	-0.62402344	+60.20507813	+2.74658203	-27.29003906	+1688
+1458241119.53150010	+9.58447266	-6.03808594	-0.85253906	+50.97656250	-5.05371094	-58.93066406	+1952	+9.58007813	-5.21630859	-0.51855469	+9.16259766	-14.74365234	+11.03027344	+1648	+7.18945313	-9.64599609	-0.62402344	+60.20507813	+2.76855469	-27.29003906	+1688
+1458241119.53570010	+9.58447266	-6.03808594	-0.85253906	+50.97656250	-5.03173828	-58.93066406	+1952	+9.58007813	-5.21630859	-0.51855469	+9.16259766	-14.74365234	+11.03027344	+1648	+7.19384766	-9.64599609	-0.62402344	+60.20507813	+2.76855469	-27.29003906	+1688
+1458241119.53990010	+9.58447266	-6.03808594	-0.85253906	+50.97656250	-5.03173828	-58.93066406	+1952	+9.58007813	-5.21630859	-0.51855469	+9.16259766	-14.74365234	+11.03027344	+1648	+7.19384766	-9.64599609	-0.62402344	+60.20507813	+2.76855469	-27.29003906	+1688
+1458241119.54399990	+9.58447266	-6.03808594	-0.85253906	+50.97656250	-5.03173828	-58.93066406	+1952	+9.58007813	-5.21630859	-0.51855469	+9.16259766	-14.74365234	+11.03027344	+1648	+7.19384766	-9.64599609	-0.62402344	+60.22705078	+2.76855469	-27.29003906	+1688
+1458241119.54819990	+9.58447266	-6.03808594	-0.85693359	+50.97656250	-5.03173828	-58.93066406	+1952	+9.58007813	-5.21630859	-0.51855469	+9.16259766	-14.74365234	+11.03027344	+1648	+7.19384766	-9.64599609	-0.62402344	+60.22705078	+2.76855469	-27.29003906	+1692
+1458241119.55240010	+9.58447266	-6.03808594	-0.85693359	+50.97656250	-5.03173828	-58.93066406	+1952	+9.58007813	-5.21630859	-0.51855469	+9.16259766	-14.74365234	+11.03027344	+1648	+7.19384766	-9.64599609	-0.62402344	+60.22705078	+2.76855469	-27.29003906	+1692
+1458241119.55650000	+9.58447266	-6.03808594	-0.85693359	+50.97656250	-5.03173828	-58.93066406	+1952	+9.58007813	-5.21630859	-0.51855469	+9.16259766	-14.74365234	+11.03027344	+1648	+7.19384766	-9.64599609	-0.62402344	+60.22705078	+2.79052734	-27.29003906	+1692
+1458241119.56069990	+9.58447266	-6.03808594	-0.85693359	+50.97656250	-5.03173828	-58.93066406	+1952	+9.58007813	-5.21630859	-0.51855469	+9.16259766	-14.74365234	+11.03027344	+1648	+7.19384766	-9.64599609	-0.62402344	+60.22705078	+2.79052734	-27.29003906	+1692
+1458241119.56480000	+9.58447266	-6.03808594	-0.85693359	+50.97656250	-5.03173828	-58.93066406	+1952	+9.58007813	-5.21630859	-0.51855469	+9.16259766	-14.72167969	+11.03027344	+1648	+7.19384766	-9.64599609	-0.62402344	+60.22705078	+2.79052734	-27.29003906	+1692
+1458241119.56900000	+9.58447266	-6.03808594	-0.85693359	+50.97656250	-5.03173828	-58.93066406	+1952	+9.58007813	-5.21630859	-0.51855469	+9.16259766	-14.72167969	+11.03027344	+1648	+7.19384766	-9.64599609	-0.62402344	+60.22705078	+2.79052734	-27.29003906	+1692
+1458241119.57320000	+9.58447266	-6.03808594	-0.85693359	+50.97656250	-5.03173828	-58.93066406	+1952	+9.58007813	-5.21630859	-0.51855469	+9.16259766	-14.72167969	+11.03027344	+1648	+7.19384766	-9.64599609	-0.62402344	+60.22705078	+2.79052734	-27.29003906	+1692
+1458241119.57730010	+9.58447266	-6.03808594	-0.85693359	+50.97656250	-5.03173828	-58.93066406	+1952	+9.58007813	-5.21630859	-0.51855469	+9.16259766	-14.72167969	+11.03027344	+1648	+7.19384766	-9.64599609	-0.62402344	+60.22705078	+2.79052734	-27.29003906	+1692
+1458241119.58150010	+9.58447266	-6.03808594	-0.85693359	+50.97656250	-5.00976563	-58.93066406	+1952	+9.58007813	-5.21630859	-0.51855469	+9.16259766	-14.72167969	+11.03027344	+1648	+7.19384766	-9.64599609	-0.62402344	+60.22705078	+2.79052734	-27.29003906	+1692
+1458241119.58570000	+9.58447266	-6.03808594	-0.85693359	+50.97656250	-5.00976563	-58.93066406	+1952	+9.58007813	-5.21630859	-0.51855469	+9.16259766	-14.72167969	+11.03027344	+1648	+7.18945313	-9.64599609	-0.62402344	+60.20507813	+2.79052734	-27.29003906	+1692
+1458241119.58979990	+9.58447266	-6.03808594	-0.85693359	+50.97656250	-5.00976563	-58.93066406	+1952	+9.58007813	-5.21630859	-0.51855469	+9.16259766	-14.72167969	+11.03027344	+1648	+7.18945313	-9.64599609	-0.62402344	+60.20507813	+2.79052734	-27.29003906	+1692
+1458241119.59400010	+9.58447266	-6.03808594	-0.85693359	+50.97656250	-5.00976563	-58.93066406	+1952	+9.58007813	-5.21630859	-0.51855469	+9.16259766	-14.72167969	+11.00830078	+1648	+7.18945313	-9.64599609	-0.62402344	+60.20507813	+2.79052734	-27.29003906	+1692
+1458241119.59820010	+9.58447266	-6.03808594	-0.85693359	+50.97656250	-5.00976563	-58.93066406	+1952	+9.58007813	-5.21630859	-0.51855469	+9.16259766	-14.72167969	+11.00830078	+1648	+7.18945313	-9.64599609	-0.62402344	+60.20507813	+2.79052734	-27.29003906	+1692
+1458241119.60229990	+9.58007813	-6.03808594	-0.85693359	+50.95458984	-5.00976563	-58.93066406	+1952	+9.58007813	-5.21630859	-0.52294922	+9.16259766	-14.69970703	+11.00830078	+1648	+7.18945313	-9.64599609	-0.62402344	+60.20507813	+2.79052734	-27.29003906	+1692
+1458241119.60649990	+9.58007813	-6.03808594	-0.85693359	+50.95458984	-5.00976563	-58.93066406	+1952	+9.58007813	-5.21630859	-0.52294922	+9.16259766	-14.69970703	+11.00830078	+1648	+7.18945313	-9.64599609	-0.62402344	+60.20507813	+2.79052734	-27.26806641	+1692
+1458241119.61069990	+9.58007813	-6.04248047	-0.85693359	+50.95458984	-4.98779297	-58.93066406	+1952	+9.58007813	-5.21630859	-0.52294922	+9.16259766	-14.69970703	+11.00830078	+1648	+7.18945313	-9.64599609	-0.62402344	+60.18310547	+2.79052734	-27.26806641	+1692
+1458241119.61480000	+9.58007813	-6.04248047	-0.85693359	+50.95458984	-4.98779297	-58.93066406	+1952	+9.58007813	-5.21630859	-0.52294922	+9.16259766	-14.69970703	+11.00830078	+1648	+7.18945313	-9.64599609	-0.62402344	+60.18310547	+2.79052734	-27.26806641	+1692
+1458241119.61900000	+9.58007813	-6.04248047	-0.85693359	+50.95458984	-4.98779297	-58.93066406	+1952	+9.58007813	-5.21630859	-0.52294922	+9.16259766	-14.69970703	+11.00830078	+1648	+7.18945313	-9.64599609	-0.62402344	+60.18310547	+2.79052734	-27.26806641	+1692
+1458241119.62319990	+9.58007813	-6.04248047	-0.85693359	+50.95458984	-4.98779297	-58.93066406	+1952	+9.58007813	-5.21630859	-0.52294922	+9.16259766	-14.69970703	+11.00830078	+1648	+7.18945313	-9.64599609	-0.62402344	+60.18310547	+2.79052734	-27.26806641	+1692
+1458241119.62730000	+9.58007813	-6.04248047	-0.85693359	+50.95458984	-4.98779297	-58.93066406	+1952	+9.58007813	-5.21630859	-0.52294922	+9.16259766	-14.67773438	+11.00830078	+1648	+7.18945313	-9.64599609	-0.62402344	+60.18310547	+2.79052734	-27.26806641	+1692
+1458241119.63150000	+9.58007813	-6.04248047	-0.85693359	+50.95458984	-4.98779297	-58.93066406	+1952	+9.58007813	-5.21630859	-0.52294922	+9.16259766	-14.67773438	+11.00830078	+1648	+7.18945313	-9.64599609	-0.62402344	+60.20507813	+2.81250000	-27.29003906	+1692
+1458241119.63570000	+9.58007813	-6.04248047	-0.85693359	+50.95458984	-4.98779297	-58.93066406	+1948	+9.58007813	-5.21630859	-0.52294922	+9.16259766	-14.67773438	+11.00830078	+1648	+7.18945313	-9.64599609	-0.62402344	+60.20507813	+2.81250000	-27.29003906	+1688
+1458241119.63980010	+9.58007813	-6.04248047	-0.85693359	+50.95458984	-4.98779297	-58.93066406	+1948	+9.58007813	-5.21630859	-0.52294922	+9.16259766	-14.67773438	+11.00830078	+1648	+7.18945313	-9.64599609	-0.62402344	+60.20507813	+2.81250000	-27.29003906	+1688
+1458241119.64400010	+9.58007813	-6.04248047	-0.85693359	+50.95458984	-4.98779297	-58.93066406	+1948	+9.58007813	-5.21630859	-0.52294922	+9.16259766	-14.67773438	+11.00830078	+1648	+7.18945313	-9.64599609	-0.62402344	+60.20507813	+2.81250000	-27.29003906	+1688
+1458241119.64809990	+9.58007813	-6.04248047	-0.85693359	+50.95458984	-4.98779297	-58.90869141	+1948	+9.58007813	-5.21630859	-0.52294922	+9.16259766	-14.67773438	+11.00830078	+1648	+7.18945313	-9.64599609	-0.62402344	+60.20507813	+2.81250000	-27.29003906	+1688
+1458241119.65229990	+9.58007813	-6.04248047	-0.85693359	+50.95458984	-4.98779297	-58.90869141	+1948	+9.58007813	-5.21630859	-0.52294922	+9.16259766	-14.67773438	+11.00830078	+1648	+7.18945313	-9.64599609	-0.62402344	+60.20507813	+2.81250000	-27.29003906	+1688
+1458241119.65650010	+9.58007813	-6.04248047	-0.85693359	+50.95458984	-4.98779297	-58.90869141	+1948	+9.58007813	-5.21630859	-0.52294922	+9.16259766	-14.67773438	+11.00830078	+1648	+7.18945313	-9.64599609	-0.62402344	+60.22705078	+2.81250000	-27.29003906	+1688
+1458241119.66059990	+9.58007813	-6.04248047	-0.85693359	+50.95458984	-4.98779297	-58.90869141	+1948	+9.58007813	-5.21630859	-0.52294922	+9.16259766	-14.67773438	+11.00830078	+1648	+7.18945313	-9.64599609	-0.62402344	+60.22705078	+2.83447266	-27.29003906	+1688
+1458241119.66479990	+9.58447266	-6.04248047	-0.85693359	+50.95458984	-4.98779297	-58.90869141	+1948	+9.58007813	-5.21630859	-0.52294922	+9.16259766	-14.67773438	+11.00830078	+1648	+7.18945313	-9.64599609	-0.62402344	+60.22705078	+2.83447266	-27.29003906	+1688
+1458241119.66899990	+9.58447266	-6.04248047	-0.86132813	+50.95458984	-4.98779297	-58.90869141	+1948	+9.58007813	-5.21630859	-0.52294922	+9.16259766	-14.67773438	+11.00830078	+1648	+7.19384766	-9.64599609	-0.62402344	+60.22705078	+2.83447266	-27.29003906	+1692
+1458241119.67310000	+9.58447266	-6.04248047	-0.86132813	+50.95458984	-4.96582031	-58.90869141	+1948	+9.58007813	-5.21630859	-0.52294922	+9.16259766	-14.67773438	+11.00830078	+1648	+7.19384766	-9.64599609	-0.61962891	+60.22705078	+2.83447266	-27.29003906	+1692
+1458241119.67730000	+9.58447266	-6.04248047	-0.86132813	+50.95458984	-4.96582031	-58.90869141	+1948	+9.58007813	-5.21630859	-0.52294922	+9.16259766	-14.67773438	+11.00830078	+1648	+7.19384766	-9.64599609	-0.61962891	+60.22705078	+2.83447266	-27.29003906	+1692
+1458241119.68150000	+9.58447266	-6.04248047	-0.86132813	+50.95458984	-4.96582031	-58.90869141	+1948	+9.58007813	-5.21630859	-0.52294922	+9.16259766	-14.67773438	+11.00830078	+1648	+7.19384766	-9.64599609	-0.61962891	+60.22705078	+2.83447266	-27.29003906	+1692
+1458241119.68560000	+9.58447266	-6.04248047	-0.86132813	+50.95458984	-4.96582031	-58.90869141	+1948	+9.58007813	-5.21630859	-0.52294922	+9.16259766	-14.67773438	+11.00830078	+1648	+7.19384766	-9.64599609	-0.62402344	+60.22705078	+2.83447266	-27.29003906	+1692
+1458241119.68980000	+9.58447266	-6.04248047	-0.86132813	+50.95458984	-4.96582031	-58.90869141	+1948	+9.58007813	-5.21630859	-0.52294922	+9.16259766	-14.67773438	+11.00830078	+1648	+7.19384766	-9.64599609	-0.62402344	+60.22705078	+2.83447266	-27.29003906	+1692
+1458241119.69400000	+9.58447266	-6.04248047	-0.86132813	+50.95458984	-4.96582031	-58.90869141	+1948	+9.58007813	-5.21630859	-0.52294922	+9.16259766	-14.67773438	+11.00830078	+1644	+7.18945313	-9.64599609	-0.62402344	+60.22705078	+2.83447266	-27.29003906	+1692
+1458241119.69810010	+9.58447266	-6.04248047	-0.86132813	+50.95458984	-4.96582031	-58.90869141	+1948	+9.58007813	-5.21630859	-0.52294922	+9.16259766	-14.67773438	+11.00830078	+1644	+7.18945313	-9.64599609	-0.62402344	+60.22705078	+2.83447266	-27.29003906	+1692
+1458241119.70230010	+9.58447266	-6.04248047	-0.86132813	+50.95458984	-4.96582031	-58.90869141	+1948	+9.58007813	-5.21630859	-0.52294922	+9.16259766	-14.67773438	+11.00830078	+1644	+7.18945313	-9.64599609	-0.62402344	+60.22705078	+2.83447266	-27.29003906	+1692
+1458241119.70650010	+9.58007813	-6.04248047	-0.86132813	+50.95458984	-4.96582031	-58.90869141	+1948	+9.58007813	-5.21630859	-0.52294922	+9.16259766	-14.67773438	+11.00830078	+1644	+7.18945313	-9.64599609	-0.62402344	+60.20507813	+2.83447266	-27.29003906	+1692
+1458241119.71059990	+9.58007813	-6.04248047	-0.86132813	+50.95458984	-4.96582031	-58.90869141	+1948	+9.58007813	-5.21630859	-0.52294922	+9.16259766	-14.67773438	+10.98632813	+1644	+7.18945313	-9.64599609	-0.62402344	+60.20507813	+2.83447266	-27.29003906	+1692
+1458241119.71479990	+9.58007813	-6.04248047	-0.86132813	+50.95458984	-4.96582031	-58.90869141	+1948	+9.58007813	-5.21630859	-0.52294922	+9.16259766	-14.67773438	+10.98632813	+1644	+7.18945313	-9.64599609	-0.62402344	+60.20507813	+2.83447266	-27.26806641	+1692
+1458241119.71890000	+9.58007813	-6.04248047	-0.86132813	+50.95458984	-4.96582031	-58.90869141	+1948	+9.58007813	-5.21630859	-0.52294922	+9.16259766	-14.67773438	+10.98632813	+1644	+7.18945313	-9.64599609	-0.62402344	+60.20507813	+2.83447266	-27.26806641	+1692
+1458241119.72309990	+9.58007813	-6.04248047	-0.86132813	+50.95458984	-4.94384766	-58.90869141	+1948	+9.58007813	-5.21630859	-0.52294922	+9.16259766	-14.67773438	+10.98632813	+1644	+7.18945313	-9.64599609	-0.62402344	+60.18310547	+2.83447266	-27.26806641	+1692
+1458241119.72729990	+9.58007813	-6.04248047	-0.86132813	+50.95458984	-4.94384766	-58.90869141	+1948	+9.58007813	-5.21630859	-0.52294922	+9.16259766	-14.67773438	+10.98632813	+1644	+7.18505859	-9.64599609	-0.62402344	+60.18310547	+2.83447266	-27.26806641	+1692
+1458241119.73140000	+9.58007813	-6.04248047	-0.86132813	+50.95458984	-4.94384766	-58.90869141	+1948	+9.58007813	-5.21630859	-0.52294922	+9.16259766	-14.67773438	+10.98632813	+1644	+7.18505859	-9.64599609	-0.62841797	+60.18310547	+2.83447266	-27.26806641	+1692
+1458241119.73560000	+9.58007813	-6.04248047	-0.86132813	+50.95458984	-4.94384766	-58.90869141	+1948	+9.58007813	-5.21630859	-0.52294922	+9.16259766	-14.67773438	+10.98632813	+1644	+7.18505859	-9.65039063	-0.62841797	+60.18310547	+2.83447266	-27.26806641	+1688
+1458241119.73980000	+9.58007813	-6.04248047	-0.86132813	+50.95458984	-4.94384766	-58.90869141	+1948	+9.58007813	-5.21630859	-0.52294922	+9.16259766	-14.67773438	+10.98632813	+1644	+7.18505859	-9.65039063	-0.62841797	+60.18310547	+2.83447266	-27.26806641	+1688
+1458241119.74390010	+9.58007813	-6.04248047	-0.86132813	+50.95458984	-4.94384766	-58.90869141	+1948	+9.58007813	-5.21630859	-0.52294922	+9.16259766	-14.67773438	+10.98632813	+1644	+7.18505859	-9.65039063	-0.62841797	+60.18310547	+2.83447266	-27.26806641	+1688
+1458241119.74810000	+9.58007813	-6.04248047	-0.86132813	+50.95458984	-4.94384766	-58.90869141	+1948	+9.58007813	-5.21630859	-0.52294922	+9.16259766	-14.67773438	+10.98632813	+1644	+7.18505859	-9.64599609	-0.62841797	+60.18310547	+2.83447266	-27.26806641	+1688
+1458241119.75230000	+9.58007813	-6.04248047	-0.86132813	+50.95458984	-4.94384766	-58.90869141	+1948	+9.58007813	-5.21630859	-0.52294922	+9.16259766	-14.67773438	+10.98632813	+1644	+7.18505859	-9.64599609	-0.62841797	+60.18310547	+2.83447266	-27.26806641	+1688
+1458241119.75640010	+9.58007813	-6.04248047	-0.86132813	+50.95458984	-4.94384766	-58.90869141	+1948	+9.58007813	-5.21630859	-0.52294922	+9.16259766	-14.67773438	+10.98632813	+1644	+7.18505859	-9.64599609	-0.62841797	+60.18310547	+2.83447266	-27.26806641	+1688
+1458241119.76060010	+9.58007813	-6.04248047	-0.86132813	+50.95458984	-4.94384766	-58.90869141	+1948	+9.58007813	-5.21630859	-0.52294922	+9.16259766	-14.67773438	+10.98632813	+1644	+7.18505859	-9.64599609	-0.62841797	+60.18310547	+2.83447266	-27.26806641	+1688
+1458241119.76480010	+9.58007813	-6.04248047	-0.86132813	+50.95458984	-4.94384766	-58.90869141	+1948	+9.58007813	-5.21630859	-0.52294922	+9.16259766	-14.67773438	+10.98632813	+1644	+7.18945313	-9.64599609	-0.62402344	+60.20507813	+2.83447266	-27.26806641	+1688
+1458241119.76889990	+9.58007813	-6.04248047	-0.86132813	+50.95458984	-4.94384766	-58.90869141	+1948	+9.58007813	-5.21630859	-0.52294922	+9.16259766	-14.67773438	+10.98632813	+1644	+7.18945313	-9.64599609	-0.62402344	+60.20507813	+2.83447266	-27.26806641	+1688
+1458241119.77309990	+9.58007813	-6.04248047	-0.86132813	+50.95458984	-4.94384766	-58.90869141	+1948	+9.58007813	-5.22070313	-0.52294922	+9.16259766	-14.67773438	+10.98632813	+1644	+7.18945313	-9.64599609	-0.62402344	+60.20507813	+2.83447266	-27.26806641	+1688
+1458241119.77729990	+9.58007813	-6.04248047	-0.86132813	+50.95458984	-4.94384766	-58.90869141	+1948	+9.58007813	-5.22070313	-0.52294922	+9.16259766	-14.67773438	+10.98632813	+1644	+7.18945313	-9.64599609	-0.62402344	+60.20507813	+2.85644531	-27.26806641	+1688
+1458241119.78140000	+9.58007813	-6.04248047	-0.86132813	+50.95458984	-4.94384766	-58.90869141	+1948	+9.58007813	-5.22070313	-0.52294922	+9.16259766	-14.67773438	+10.98632813	+1644	+7.18945313	-9.64599609	-0.62402344	+60.22705078	+2.85644531	-27.26806641	+1688
+1458241119.78559990	+9.58007813	-6.04248047	-0.86132813	+50.95458984	-4.94384766	-58.90869141	+1948	+9.58007813	-5.22070313	-0.52294922	+9.16259766	-14.67773438	+10.98632813	+1644	+7.18945313	-9.64599609	-0.62402344	+60.22705078	+2.85644531	-27.26806641	+1688
+1458241119.78979990	+9.58007813	-6.04248047	-0.86132813	+50.95458984	-4.94384766	-58.90869141	+1948	+9.58007813	-5.22070313	-0.52294922	+9.16259766	-14.67773438	+10.98632813	+1644	+7.18945313	-9.64599609	-0.62402344	+60.22705078	+2.85644531	-27.26806641	+1692
+1458241119.79390000	+9.58007813	-6.04248047	-0.86132813	+50.95458984	-4.94384766	-58.90869141	+1948	+9.58007813	-5.22070313	-0.52294922	+9.16259766	-14.67773438	+10.98632813	+1644	+7.18945313	-9.64599609	-0.62402344	+60.22705078	+2.85644531	-27.26806641	+1692
+1458241119.79810000	+9.58007813	-6.04248047	-0.86132813	+50.95458984	-4.94384766	-58.90869141	+1948	+9.58007813	-5.22070313	-0.52294922	+9.16259766	-14.67773438	+10.98632813	+1644	+7.18945313	-9.64599609	-0.62402344	+60.22705078	+2.85644531	-27.26806641	+1692
+1458241119.80220010	+9.58007813	-6.04248047	-0.86132813	+50.95458984	-4.94384766	-58.90869141	+1948	+9.58007813	-5.22070313	-0.52294922	+9.16259766	-14.67773438	+10.98632813	+1644	+7.18945313	-9.64599609	-0.62402344	+60.22705078	+2.85644531	-27.26806641	+1692
+1458241119.80640010	+9.58007813	-6.04248047	-0.86132813	+50.95458984	-4.94384766	-58.90869141	+1948	+9.58007813	-5.22070313	-0.52294922	+9.16259766	-14.67773438	+10.98632813	+1644	+7.18945313	-9.64599609	-0.62402344	+60.22705078	+2.85644531	-27.26806641	+1692
+1458241119.81060000	+9.58007813	-6.04248047	-0.86132813	+50.95458984	-4.94384766	-58.90869141	+1948	+9.58007813	-5.22070313	-0.52294922	+9.16259766	-14.67773438	+10.98632813	+1644	+7.18945313	-9.64599609	-0.62402344	+60.22705078	+2.85644531	-27.26806641	+1692
+1458241119.81469990	+9.58007813	-6.04248047	-0.86132813	+50.95458984	-4.94384766	-58.90869141	+1948	+9.58007813	-5.22070313	-0.52294922	+9.16259766	-14.67773438	+10.98632813	+1644	+7.18945313	-9.64599609	-0.62402344	+60.22705078	+2.85644531	-27.26806641	+1692
+1458241119.81890010	+9.58007813	-6.04248047	-0.86132813	+50.95458984	-4.94384766	-58.90869141	+1948	+9.58007813	-5.22070313	-0.52294922	+9.16259766	-14.67773438	+10.98632813	+1644	+7.18945313	-9.64599609	-0.62402344	+60.22705078	+2.85644531	-27.26806641	+1692
+1458241119.82310010	+9.58007813	-6.04248047	-0.86132813	+50.95458984	-4.94384766	-58.90869141	+1948	+9.58007813	-5.22070313	-0.52294922	+9.16259766	-14.67773438	+10.98632813	+1644	+7.18945313	-9.64599609	-0.62402344	+60.22705078	+2.85644531	-27.26806641	+1692
+1458241119.82719990	+9.58007813	-6.04248047	-0.86132813	+50.95458984	-4.94384766	-58.90869141	+1948	+9.58007813	-5.22070313	-0.52294922	+9.16259766	-14.67773438	+10.98632813	+1644	+7.18945313	-9.64599609	-0.62402344	+60.20507813	+2.85644531	-27.26806641	+1692
+1458241119.83139990	+9.58007813	-6.04248047	-0.86132813	+50.95458984	-4.94384766	-58.90869141	+1948	+9.58007813	-5.22070313	-0.52294922	+9.16259766	-14.67773438	+10.98632813	+1644	+7.18945313	-9.64599609	-0.62402344	+60.20507813	+2.85644531	-27.24609375	+1692
+1458241119.83559990	+9.58007813	-6.04248047	-0.86132813	+50.95458984	-4.94384766	-58.90869141	+1948	+9.58007813	-5.22070313	-0.52294922	+9.16259766	-14.67773438	+10.98632813	+1644	+7.18945313	-9.64599609	-0.62841797	+60.20507813	+2.83447266	-27.24609375	+1692
+1458241119.83970000	+9.58007813	-6.04248047	-0.86132813	+50.95458984	-4.94384766	-58.90869141	+1948	+9.58007813	-5.22070313	-0.52294922	+9.16259766	-14.67773438	+10.98632813	+1644	+7.18505859	-9.64599609	-0.62841797	+60.20507813	+2.83447266	-27.24609375	+1692
+1458241119.84390000	+9.58007813	-6.04248047	-0.86132813	+50.95458984	-4.94384766	-58.90869141	+1948	+9.58007813	-5.22070313	-0.52294922	+9.16259766	-14.67773438	+10.98632813	+1644	+7.18505859	-9.64599609	-0.62841797	+60.18310547	+2.83447266	-27.24609375	+1692
+1458241119.84809990	+9.58007813	-6.04248047	-0.86132813	+50.95458984	-4.94384766	-58.90869141	+1948	+9.58007813	-5.22070313	-0.52294922	+9.16259766	-14.67773438	+10.98632813	+1644	+7.18505859	-9.64599609	-0.62841797	+60.18310547	+2.83447266	-27.24609375	+1692
+1458241119.85220000	+9.58007813	-6.04248047	-0.86132813	+50.95458984	-4.94384766	-58.90869141	+1948	+9.58007813	-5.22070313	-0.52294922	+9.16259766	-14.67773438	+11.00830078	+1644	+7.18505859	-9.64599609	-0.62841797	+60.18310547	+2.83447266	-27.24609375	+1692
+1458241119.85640000	+9.58007813	-6.04248047	-0.86132813	+50.95458984	-4.94384766	-58.90869141	+1948	+9.58007813	-5.22070313	-0.52294922	+9.16259766	-14.67773438	+11.00830078	+1644	+7.18505859	-9.65039063	-0.62841797	+60.18310547	+2.83447266	-27.22412109	+1692
+1458241119.86060000	+9.58007813	-6.04248047	-0.86132813	+50.95458984	-4.94384766	-58.90869141	+1948	+9.58007813	-5.22070313	-0.52294922	+9.16259766	-14.67773438	+11.00830078	+1644	+7.18505859	-9.65039063	-0.62841797	+60.18310547	+2.83447266	-27.22412109	+1692
+1458241119.86470010	+9.58007813	-6.04248047	-0.86132813	+50.95458984	-4.94384766	-58.90869141	+1948	+9.58007813	-5.22070313	-0.52294922	+9.16259766	-14.67773438	+11.00830078	+1644	+7.18505859	-9.65039063	-0.62841797	+60.18310547	+2.83447266	-27.22412109	+1692
+1458241119.86890010	+9.58007813	-6.04248047	-0.86132813	+50.95458984	-4.94384766	-58.90869141	+1948	+9.58007813	-5.21630859	-0.52294922	+9.16259766	-14.65576172	+11.00830078	+1644	+7.18505859	-9.64599609	-0.62841797	+60.18310547	+2.83447266	-27.22412109	+1692
+1458241119.87310000	+9.58007813	-6.04248047	-0.86132813	+50.95458984	-4.94384766	-58.90869141	+1948	+9.58007813	-5.21630859	-0.52294922	+9.16259766	-14.65576172	+11.00830078	+1644	+7.18505859	-9.64599609	-0.62841797	+60.18310547	+2.83447266	-27.24609375	+1688
+1458241119.87719990	+9.58007813	-6.04248047	-0.86132813	+50.95458984	-4.94384766	-58.90869141	+1948	+9.58007813	-5.21630859	-0.52294922	+9.16259766	-14.65576172	+11.00830078	+1644	+7.18505859	-9.64599609	-0.62841797	+60.18310547	+2.83447266	-27.24609375	+1688
+1458241119.88140010	+9.58007813	-6.04248047	-0.86132813	+50.95458984	-4.94384766	-58.90869141	+1948	+9.58007813	-5.21630859	-0.52294922	+9.16259766	-14.65576172	+11.00830078	+1644	+7.18505859	-9.64599609	-0.62841797	+60.18310547	+2.83447266	-27.24609375	+1688
+1458241119.88550000	+9.58007813	-6.04248047	-0.86132813	+50.95458984	-4.94384766	-58.88671875	+1948	+9.58007813	-5.21630859	-0.52294922	+9.16259766	-14.65576172	+11.00830078	+1644	+7.18945313	-9.64599609	-0.62841797	+60.20507813	+2.83447266	-27.24609375	+1688
+1458241119.88969990	+9.58007813	-6.04248047	-0.86132813	+50.95458984	-4.94384766	-58.88671875	+1948	+9.58007813	-5.21630859	-0.52294922	+9.16259766	-14.65576172	+11.00830078	+1644	+7.18945313	-9.64599609	-0.62841797	+60.20507813	+2.83447266	-27.24609375	+1688
+1458241119.89389990	+9.58007813	-6.04248047	-0.86132813	+50.95458984	-4.94384766	-58.88671875	+1948	+9.58007813	-5.21630859	-0.52294922	+9.16259766	-14.65576172	+11.00830078	+1644	+7.18945313	-9.64599609	-0.62841797	+60.20507813	+2.85644531	-27.24609375	+1692
+1458241119.89800000	+9.58447266	-6.04248047	-0.86132813	+50.95458984	-4.94384766	-58.88671875	+1944	+9.58007813	-5.21630859	-0.52294922	+9.16259766	-14.65576172	+11.00830078	+1644	+7.18945313	-9.64599609	-0.62402344	+60.20507813	+2.85644531	-27.24609375	+1692
+1458241119.90220000	+9.58447266	-6.04248047	-0.86132813	+50.95458984	-4.96582031	-58.88671875	+1944	+9.58007813	-5.21630859	-0.52294922	+9.16259766	-14.65576172	+11.00830078	+1644	+7.18945313	-9.64599609	-0.62402344	+60.22705078	+2.85644531	-27.26806641	+1692
+1458241119.90640000	+9.58447266	-6.04248047	-0.86132813	+50.95458984	-4.96582031	-58.88671875	+1944	+9.58007813	-5.21630859	-0.52294922	+9.16259766	-14.65576172	+11.00830078	+1644	+7.18945313	-9.64599609	-0.62402344	+60.22705078	+2.85644531	-27.26806641	+1692
+1458241119.91050000	+9.58447266	-6.04248047	-0.86132813	+50.95458984	-4.96582031	-58.88671875	+1944	+9.58007813	-5.21630859	-0.52294922	+9.16259766	-14.65576172	+11.03027344	+1644	+7.18945313	-9.64599609	-0.62402344	+60.22705078	+2.85644531	-27.26806641	+1692
+1458241119.91470000	+9.58447266	-6.04248047	-0.86132813	+50.95458984	-4.96582031	-58.88671875	+1944	+9.58007813	-5.21630859	-0.52294922	+9.16259766	-14.65576172	+11.03027344	+1644	+7.18945313	-9.64599609	-0.62402344	+60.22705078	+2.85644531	-27.26806641	+1692
+1458241119.91890000	+9.58447266	-6.04248047	-0.86132813	+50.95458984	-4.96582031	-58.88671875	+1944	+9.58007813	-5.21630859	-0.52294922	+9.16259766	-14.65576172	+11.03027344	+1644	+7.18945313	-9.64599609	-0.62402344	+60.22705078	+2.85644531	-27.26806641	+1692
+1458241119.92300010	+9.58447266	-6.04248047	-0.86132813	+50.95458984	-4.96582031	-58.88671875	+1944	+9.58007813	-5.21630859	-0.52294922	+9.16259766	-14.65576172	+11.03027344	+1644	+7.18945313	-9.64599609	-0.62402344	+60.22705078	+2.85644531	-27.26806641	+1692
+1458241119.92720010	+9.58447266	-6.04248047	-0.86132813	+50.95458984	-4.96582031	-58.88671875	+1944	+9.58007813	-5.21630859	-0.52294922	+9.16259766	-14.65576172	+11.03027344	+1644	+7.18945313	-9.64599609	-0.62402344	+60.22705078	+2.85644531	-27.26806641	+1692
+1458241119.93140010	+9.58447266	-6.04248047	-0.86132813	+50.95458984	-4.96582031	-58.88671875	+1944	+9.58007813	-5.21630859	-0.52294922	+9.16259766	-14.65576172	+11.03027344	+1644	+7.18945313	-9.64599609	-0.62402344	+60.22705078	+2.85644531	-27.26806641	+1692
+1458241119.93549990	+9.58447266	-6.04248047	-0.86132813	+50.95458984	-4.96582031	-58.88671875	+1944	+9.58007813	-5.21630859	-0.52294922	+9.16259766	-14.65576172	+11.03027344	+1644	+7.18945313	-9.64599609	-0.62402344	+60.22705078	+2.85644531	-27.26806641	+1692
+1458241119.93969990	+9.58447266	-6.04248047	-0.86132813	+50.97656250	-4.96582031	-58.88671875	+1944	+9.58007813	-5.21630859	-0.52294922	+9.16259766	-14.65576172	+11.03027344	+1644	+7.18945313	-9.64599609	-0.62402344	+60.22705078	+2.85644531	-27.26806641	+1692
+1458241119.94390010	+9.58447266	-6.04248047	-0.86132813	+50.97656250	-4.96582031	-58.88671875	+1944	+9.58007813	-5.21630859	-0.52294922	+9.16259766	-14.65576172	+11.03027344	+1644	+7.18945313	-9.64599609	-0.62402344	+60.20507813	+2.85644531	-27.24609375	+1692
+1458241119.94800000	+9.58447266	-6.04248047	-0.86132813	+50.97656250	-4.96582031	-58.88671875	+1944	+9.58007813	-5.21630859	-0.52294922	+9.16259766	-14.65576172	+11.03027344	+1644	+7.18945313	-9.64599609	-0.62841797	+60.20507813	+2.85644531	-27.24609375	+1692
+1458241119.95219990	+9.58447266	-6.04248047	-0.86132813	+50.97656250	-4.96582031	-58.88671875	+1944	+9.58007813	-5.21630859	-0.52294922	+9.16259766	-14.65576172	+11.03027344	+1644	+7.18945313	-9.64599609	-0.62841797	+60.20507813	+2.83447266	-27.24609375	+1692
+1458241119.95630000	+9.58447266	-6.04248047	-0.86132813	+50.97656250	-4.96582031	-58.88671875	+1944	+9.58007813	-5.21630859	-0.52294922	+9.16259766	-14.65576172	+11.03027344	+1644	+7.18945313	-9.64599609	-0.62841797	+60.20507813	+2.83447266	-27.24609375	+1692
+1458241119.96050000	+9.58447266	-6.04248047	-0.86132813	+50.97656250	-4.94384766	-58.88671875	+1944	+9.58007813	-5.21630859	-0.52294922	+9.16259766	-14.65576172	+11.03027344	+1644	+7.18505859	-9.64599609	-0.62841797	+60.18310547	+2.83447266	-27.24609375	+1692
+1458241119.96470000	+9.58447266	-6.04248047	-0.86132813	+50.97656250	-4.94384766	-58.88671875	+1940	+9.58007813	-5.21630859	-0.52294922	+9.16259766	-14.65576172	+11.03027344	+1644	+7.18505859	-9.65039063	-0.62841797	+60.18310547	+2.83447266	-27.24609375	+1692
+1458241119.96880010	+9.58447266	-6.04248047	-0.86132813	+50.97656250	-4.94384766	-58.88671875	+1940	+9.58007813	-5.21630859	-0.52294922	+9.16259766	-14.65576172	+11.03027344	+1644	+7.18505859	-9.65039063	-0.62841797	+60.18310547	+2.83447266	-27.24609375	+1692
+1458241119.97300000	+9.58447266	-6.04248047	-0.86132813	+50.97656250	-4.94384766	-58.88671875	+1940	+9.58007813	-5.21630859	-0.52294922	+9.16259766	-14.65576172	+11.03027344	+1644	+7.18505859	-9.65039063	-0.62841797	+60.18310547	+2.83447266	-27.22412109	+1692
+1458241119.97720000	+9.58447266	-6.04248047	-0.86132813	+50.97656250	-4.94384766	-58.88671875	+1940	+9.58007813	-5.21630859	-0.52294922	+9.16259766	-14.65576172	+11.03027344	+1644	+7.18505859	-9.65039063	-0.62841797	+60.18310547	+2.83447266	-27.22412109	+1688
+1458241119.98130010	+9.58447266	-6.04248047	-0.86132813	+50.97656250	-4.96582031	-58.88671875	+1940	+9.58007813	-5.21630859	-0.52294922	+9.16259766	-14.65576172	+11.03027344	+1644	+7.18505859	-9.65039063	-0.62841797	+60.18310547	+2.83447266	-27.24609375	+1688
+1458241119.98550010	+9.58447266	-6.04248047	-0.86132813	+50.97656250	-4.96582031	-58.88671875	+1940	+9.58007813	-5.21630859	-0.52294922	+9.16259766	-14.65576172	+11.03027344	+1644	+7.18505859	-9.65039063	-0.62841797	+60.18310547	+2.83447266	-27.24609375	+1688
+1458241119.98970010	+9.58447266	-6.04248047	-0.86132813	+50.97656250	-4.96582031	-58.88671875	+1940	+9.58007813	-5.21630859	-0.52294922	+9.16259766	-14.65576172	+11.03027344	+1644	+7.18505859	-9.65039063	-0.62841797	+60.18310547	+2.83447266	-27.24609375	+1688
+1458241119.99379990	+9.58447266	-6.04248047	-0.86132813	+50.99853516	-4.96582031	-58.88671875	+1940	+9.58007813	-5.21630859	-0.52294922	+9.16259766	-14.65576172	+11.03027344	+1644	+7.18505859	-9.65039063	-0.62841797	+60.18310547	+2.83447266	-27.24609375	+1688
+1458241119.99799990	+9.58447266	-6.04248047	-0.86132813	+50.99853516	-4.96582031	-58.88671875	+1940	+9.58007813	-5.21630859	-0.52294922	+9.16259766	-14.65576172	+11.05224609	+1644	+7.18505859	-9.65039063	-0.62841797	+60.18310547	+2.83447266	-27.24609375	+1688
+1458241120.00219990	+9.58447266	-6.04248047	-0.86132813	+50.99853516	-4.96582031	-58.88671875	+1940	+9.58007813	-5.21630859	-0.52294922	+9.14062500	-14.65576172	+11.05224609	+1644	+7.18505859	-9.64599609	-0.62841797	+60.18310547	+2.83447266	-27.24609375	+1688
+1458241120.01050000	+9.58447266	-6.04248047	-0.86132813	+50.99853516	-4.96582031	-58.88671875	+1940	+9.58007813	-5.21630859	-0.52294922	+9.14062500	-14.67773438	+11.05224609	+1644	+7.18945313	-9.64599609	-0.62402344	+60.18310547	+2.83447266	-27.26806641	+1688
+1458241120.01469990	+9.58447266	-6.04248047	-0.86132813	+50.99853516	-4.96582031	-58.88671875	+1940	+9.58007813	-5.21630859	-0.52294922	+9.14062500	-14.67773438	+11.07421875	+1644	+7.18945313	-9.64599609	-0.62402344	+60.20507813	+2.83447266	-27.26806641	+1688
+1458241120.01880000	+9.58447266	-6.04248047	-0.86132813	+50.99853516	-4.98779297	-58.88671875	+1940	+9.58007813	-5.21630859	-0.52294922	+9.14062500	-14.67773438	+11.07421875	+1644	+7.18945313	-9.64599609	-0.62402344	+60.20507813	+2.83447266	-27.26806641	+1688
+1458241120.02300000	+9.58447266	-6.04248047	-0.86132813	+51.02050781	-4.98779297	-58.88671875	+1940	+9.58007813	-5.21630859	-0.52294922	+9.14062500	-14.67773438	+11.07421875	+1644	+7.18945313	-9.64599609	-0.62402344	+60.20507813	+2.83447266	-27.26806641	+1688
+1458241120.02720000	+9.58447266	-6.04248047	-0.86132813	+51.02050781	-5.00976563	-58.88671875	+1940	+9.58007813	-5.21630859	-0.52294922	+9.11865234	-14.69970703	+11.09619141	+1648	+7.19384766	-9.64599609	-0.62402344	+60.20507813	+2.83447266	-27.26806641	+1692
+1458241120.03550000	+9.58447266	-6.04248047	-0.85693359	+51.04248047	-5.03173828	-58.88671875	+1940	+9.58447266	-5.21630859	-0.52294922	+9.11865234	-14.69970703	+11.16210938	+1648	+7.19384766	-9.64599609	-0.62402344	+60.22705078	+2.83447266	-27.29003906	+1692
+1458241120.03959990	+9.58886719	-6.03808594	-0.85693359	+51.06445313	-5.05371094	-58.88671875	+1940	+9.58447266	-5.21630859	-0.51855469	+9.07470703	-14.72167969	+11.20605469	+1648	+7.19384766	-9.64599609	-0.62402344	+60.22705078	+2.81250000	-27.29003906	+1692
+1458241120.04800010	+9.58886719	-6.03808594	-0.85693359	+51.08642578	-5.11962891	-58.86474609	+1940	+9.58886719	-5.21191406	-0.51416016	+9.03076172	-14.76562500	+11.29394531	+1652	+7.19824219	-9.64599609	-0.62402344	+60.20507813	+2.79052734	-27.31201172	+1692
+1458241120.05629990	+9.59326172	-6.03369141	-0.84814453	+51.17431641	-5.25146484	-58.86474609	+1944	+9.59765625	-5.20751953	-0.50976563	+8.89892578	-14.87548828	+11.46972656	+1656	+7.20263672	-9.64599609	-0.62841797	+60.18310547	+2.68066406	-27.33398438	+1696
+1458241120.06460000	+9.60205078	-6.02929688	-0.83935547	+51.28417969	-5.47119141	-58.86474609	+1952	+9.61523438	-5.20312500	-0.49658203	+8.72314453	-15.02929688	+11.66748047	+1668	+7.20703125	-9.64599609	-0.63281250	+60.09521484	+2.50488281	-27.39990234	+1696
+1458241120.07300000	+9.61962891	-6.02050781	-0.82617188	+51.41601563	-5.77880859	-58.86474609	+1960	+9.63281250	-5.19433594	-0.47900391	+8.52539063	-15.24902344	+11.86523438	+1680	+7.21582031	-9.64599609	-0.64160156	+59.96337891	+2.26318359	-27.50976563	+1696
+1458241120.08130000	+9.64599609	-6.00732422	-0.80419922	+51.61376953	-6.35009766	-58.86474609	+1980	+9.66357422	-5.18554688	-0.45703125	+8.21777344	-15.60058594	+12.10693359	+1700	+7.24218750	-9.64160156	-0.65039063	+59.74365234	+1.73583984	-27.75146484	+1700
+1458241120.08960010	+9.68554688	-5.98974609	-0.77343750	+51.78955078	-7.03125000	-58.88671875	+2000	+9.69433594	-5.17675781	-0.43066406	+7.88818359	-15.99609375	+12.37060547	+1720	+7.28613281	-9.63281250	-0.65917969	+59.56787109	+1.14257813	-28.12500000	+1704
+1458241120.09800000	+9.72509766	-5.97656250	-0.75146484	+51.96533203	-7.66845703	-58.88671875	+2024	+9.72949219	-5.15917969	-0.40429688	+7.60253906	-16.41357422	+12.65625000	+1744	+7.33447266	-9.61523438	-0.65478516	+59.45800781	+0.63720703	-28.49853516	+1712
+1458241120.10209990	+9.75146484	-5.97216797	-0.73828125	+51.98730469	-8.06396484	-58.86474609	+2036	+9.74707031	-5.15478516	-0.39111328	+7.36083984	-16.65527344	+12.81005859	+1752	+7.36523438	-9.60644531	-0.65917969	+59.37011719	+0.30761719	-28.71826172	+1716
+1458241120.11040000	+9.79541016	-5.95019531	-0.71630859	+52.16308594	-8.74511719	-58.86474609	+2068	+9.78662109	-5.13720703	-0.36035156	+7.03125000	-17.20458984	+13.18359375	+1780	+7.42236328	-9.58447266	-0.66357422	+59.28222656	-0.26367188	-29.13574219	+1732
+1458241120.11879990	+9.84375000	-5.93261719	-0.68994141	+52.22900391	-9.44824219	-58.86474609	+2096	+9.83056641	-5.11523438	-0.32519531	+6.63574219	-17.81982422	+13.55712891	+1812	+7.48388672	-9.56250000	-0.67236328	+59.15039063	-0.85693359	-29.59716797	+1744
+1458241120.12290000	+9.87011719	-5.91943359	-0.68115234	+52.29492188	-9.82177734	-58.84277344	+2116	+9.85253906	-5.10205078	-0.31640625	+6.43798828	-18.12744141	+13.79882813	+1832	+7.51464844	-9.54931641	-0.68115234	+59.10644531	-1.20849609	-29.81689453	+1752
+1458241120.13130000	+9.92724609	-5.90625000	-0.65478516	+52.31689453	-10.50292969	-58.93066406	+2148	+9.90087891	-5.07568359	-0.27685547	+6.13037109	-18.94042969	+14.17236328	+1872	+7.58056641	-9.52734375	-0.69873047	+58.90869141	-1.86767578	-30.34423828	+1768
+1458241120.13960000	+9.98437500	-5.88867188	-0.64160156	+52.29492188	-11.11816406	-58.99658203	+2184	+9.95361328	-5.03613281	-0.24609375	+5.91064453	-19.75341797	+14.61181641	+1912	+7.64208984	-9.50537109	-0.74267578	+58.64501953	-2.65869141	-30.78369141	+1784
+1458241120.14790010	+10.05029297	-5.85791016	-0.62402344	+52.29492188	-11.73339844	-59.10644531	+2228	+10.00634766	-4.99658203	-0.21972656	+5.75683594	-20.63232422	+15.02929688	+1952	+7.70800781	-9.47900391	-0.78222656	+58.38134766	-3.47167969	-31.35498047	+1796
+1458241120.15630010	+10.12060547	-5.83593750	-0.60644531	+52.16308594	-12.28271484	-59.43603516	+2268	+10.05908203	-4.94384766	-0.18457031	+5.88867188	-21.70898438	+15.24902344	+1996	+7.77392578	-9.45703125	-0.83056641	+58.02978516	-4.21875000	-31.99218750	+1800
+1458241120.16039990	+10.16015625	-5.82275391	-0.60644531	+52.11914063	-12.52441406	-59.50195313	+2288	+10.08984375	-4.91748047	-0.18457031	+5.93261719	-22.12646484	+15.42480469	+2016	+7.80468750	-9.43945313	-0.86132813	+57.85400391	-4.63623047	-32.25585938	+1804
+1458241120.16880010	+10.23925781	-5.80517578	-0.59326172	+51.83349609	-12.96386719	-59.96337891	+2328	+10.15136719	-4.86035156	-0.15380859	+6.26220703	-23.26904297	+15.46875000	+2056	+7.87500000	-9.41308594	-0.92285156	+57.43652344	-5.36132813	-32.93701172	+1804
+1458241120.17290000	+10.28320313	-5.79199219	-0.59765625	+51.72363281	-13.16162109	-60.11718750	+2352	+10.18212891	-4.82958984	-0.15820313	+6.41601563	-23.68652344	+15.55664063	+2072	+7.91455078	-9.39990234	-0.95800781	+57.23876953	-5.75683594	-33.24462891	+1804
+1458241120.17709990	+10.32714844	-5.78759766	-0.59765625	+51.48193359	-13.35937500	-60.35888672	+2368	+10.21289063	-4.79882813	-0.15380859	+6.61376953	-24.25781250	+15.49072266	+2088	+7.94970703	-9.38671875	-0.98876953	+56.97509766	-6.08642578	-33.57421875	+1800
+1458241120.18129990	+10.37109375	-5.77441406	-0.59765625	+51.32812500	-13.57910156	-60.64453125	+2392	+10.24365234	-4.75927734	-0.14941406	+6.89941406	-24.78515625	+15.42480469	+2108	+7.99365234	-9.36914063	-1.02392578	+56.77734375	-6.43798828	-33.94775391	+1800
+1458241120.18540000	+10.42382813	-5.76123047	-0.60205078	+51.15234375	-13.77685547	-60.84228516	+2412	+10.28320313	-4.72412109	-0.15820313	+7.16308594	-25.18066406	+15.40283203	+2124	+8.03759766	-9.34716797	-1.05908203	+56.57958984	-6.76757813	-34.32128906	+1796
+1458241120.18960000	+10.47216797	-5.76123047	-0.60644531	+50.84472656	-13.97460938	-61.17187500	+2428	+10.31835938	-4.69775391	-0.16259766	+7.33886719	-25.72998047	+15.24902344	+2136	+8.08154297	-9.33398438	-1.08544922	+56.31591797	-7.05322266	-34.71679688	+1796
+1458241120.19790010	+10.58642578	-5.73486328	-0.61962891	+50.40527344	-14.34814453	-61.74316406	+2472	+10.40185547	-4.61865234	-0.18017578	+7.93212891	-26.63085938	+14.94140625	+2168	+8.19140625	-9.28564453	-1.15136719	+55.96435547	-7.64648438	-35.48583984	+1804
+1458241120.20619990	+10.70068359	-5.72607422	-0.63720703	+49.72412109	-14.72167969	-62.38037109	+2512	+10.48974609	-4.55273438	-0.20654297	+8.37158203	-27.57568359	+14.47998047	+2192	+8.31005859	-9.23730469	-1.21728516	+55.54687500	-8.17382813	-36.29882813	+1816
+1458241120.21460010	+10.82812500	-5.71728516	-0.66357422	+48.99902344	-15.13916016	-62.99560547	+2556	+10.58642578	-4.48242188	-0.25488281	+8.78906250	-28.41064453	+13.99658203	+2224	+8.43750000	-9.18457031	-1.27880859	+55.15136719	-8.67919922	-37.15576172	+1832
+1458241120.21869990	+10.89404297	-5.70849609	-0.67675781	+48.64746094	-15.33691406	-63.32519531	+2576	+10.63916016	-4.43847656	-0.27685547	+9.05273438	-28.87207031	+13.68896484	+2244	+8.51220703	-9.14941406	-1.31396484	+54.99755859	-8.94287109	-37.57324219	+1844
+1458241120.23120000	+11.10937500	-5.68652344	-0.72070313	+47.43896484	-16.01806641	-64.40185547	+2640	+10.81054688	-4.31982422	-0.35595703	+9.71191406	-30.19042969	+12.72216797	+2300	+8.74072266	-9.04833984	-1.40625000	+54.47021484	-9.71191406	-38.91357422	+1872
+1458241120.23959990	+11.25878906	-5.67333984	-0.74707031	+46.56005859	-16.50146484	-65.14892578	+2680	+10.93359375	-4.24072266	-0.41308594	+10.15136719	-31.11328125	+12.01904297	+2336	+8.89892578	-8.98242188	-1.47656250	+54.03076172	-10.26123047	-39.79248047	+1896
+1458241120.24790000	+11.42138672	-5.65576172	-0.77343750	+45.65917969	-17.05078125	-65.93994141	+2720	+11.06542969	-4.14843750	-0.47021484	+10.70068359	-32.05810547	+11.22802734	+2376	+9.07031250	-8.89892578	-1.55566406	+53.65722656	-10.87646484	-40.62744141	+1924
+1458241120.25620010	+11.57958984	-5.63378906	-0.79980469	+44.71435547	-17.64404297	-66.70898438	+2760	+11.20166016	-4.06054688	-0.53613281	+11.16210938	-33.00292969	+10.43701172	+2416	+9.22851563	-8.82421875	-1.63916016	+53.08593750	-11.44775391	-41.46240234	+1952
+1458241120.26449990	+11.74658203	-5.60742188	-0.80859375	+43.79150391	-18.30322266	-67.60986328	+2808	+11.34228516	-3.96826172	-0.58886719	+11.71142578	-34.03564453	+9.51416016	+2452	+9.38232422	-8.74951172	-1.72265625	+52.44873047	-12.06298828	-42.29736328	+1984
+1458241120.27290010	+11.91357422	-5.58105469	-0.82177734	+42.80273438	-18.96240234	-68.46679688	+2860	+11.49609375	-3.86718750	-0.64599609	+12.37060547	-35.06835938	+8.52539063	+2492	+9.54931641	-8.67041016	-1.82373047	+51.81152344	-12.67822266	-43.02246094	+2024
+1458241120.28119990	+12.08056641	-5.54589844	-0.83496094	+41.85791016	-19.68750000	-69.30175781	+2924	+11.64990234	-3.76611328	-0.70751953	+12.96386719	-36.01318359	+7.55859375	+2528	+9.69433594	-8.59570313	-1.92919922	+51.02050781	-13.27148438	-43.74755859	+2068
+1458241120.28950000	+12.25195313	-5.49755859	-0.82617188	+40.97900391	-20.50048828	-70.26855469	+3000	+11.81250000	-3.66064453	-0.75585938	+13.71093750	-37.08984375	+6.43798828	+2564	+9.85253906	-8.52099609	-2.02148438	+50.25146484	-13.90869141	-44.58251953	+2116
+1458241120.29790000	+12.42333984	-5.46679688	-0.82617188	+39.94628906	-21.26953125	-71.16943359	+3080	+11.97949219	-3.55957031	-0.80859375	+14.45800781	-38.10058594	+5.22949219	+2600	+10.02392578	-8.43310547	-2.12255859	+49.54833984	-14.52392578	-45.37353516	+2172
+1458241120.30620000	+12.59472656	-5.42285156	-0.82617188	+39.00146484	-22.10449219	-71.96044922	+3172	+12.14648438	-3.45410156	-0.87451172	+15.20507813	-39.02343750	+4.08691406	+2640	+10.19091797	-8.34960938	-2.22363281	+48.77929688	-15.13916016	-46.16455078	+2236
+1458241120.31450010	+12.76611328	-5.37011719	-0.81738281	+38.05664063	-23.02734375	-72.81738281	+3272	+12.31787109	-3.34423828	-0.92724609	+16.08398438	-40.05615234	+2.79052734	+2680	+10.37109375	-8.25732422	-2.29833984	+48.14208984	-15.84228516	-47.17529297	+2296
+1458241120.32290010	+12.93750000	-5.33935547	-0.81298828	+36.97998047	-23.95019531	-73.63037109	+3368	+12.49365234	-3.24316406	-0.97998047	+16.96289063	-41.06689453	+1.36230469	+2720	+10.57324219	-8.15185547	-2.36865234	+47.65869141	-16.58935547	-48.20800781	+2360
+1458241120.33119990	+13.10888672	-5.29541016	-0.81298828	+35.96923828	-24.87304688	-74.31152344	+3468	+12.66943359	-3.13769531	-1.04589844	+17.84179688	-41.96777344	+0.00000000	+2764	+10.77099609	-8.04638672	-2.43457031	+47.17529297	-17.38037109	-49.30664063	+2420
+1458241120.34369990	+13.36376953	-5.23388672	-0.80859375	+34.36523438	-26.36718750	-75.34423828	+3620	+12.93310547	-2.97949219	-1.13378906	+19.29199219	-43.39599609	-2.32910156	+2828	+11.09179688	-7.87060547	-2.50927734	+46.62597656	-18.69873047	-51.10839844	+2500
+1458241120.35200000	+13.53076172	-5.18115234	-0.79541016	+33.39843750	-27.44384766	-76.09130859	+3724	+13.11328125	-2.86962891	-1.17773438	+20.39062500	-44.40673828	-4.04296875	+2872	+11.31152344	-7.74755859	-2.54443359	+46.34033203	-19.66552734	-52.47070313	+2544
+1458241120.36030010	+13.69335938	-5.15039063	-0.78222656	+32.29980469	-28.47656250	-76.83837891	+3824	+13.28906250	-2.77294922	-1.22607422	+21.53320313	-45.37353516	-5.93261719	+2916	+11.53125000	-7.62890625	-2.58837891	+46.05468750	-20.58837891	-53.74511719	+2588
+1458241120.36870000	+13.85595703	-5.09765625	-0.76464844	+31.42089844	-29.57519531	-77.62939453	+3928	+13.46923828	-2.66308594	-1.28320313	+22.69775391	-46.20849609	-7.77832031	+2964	+11.73339844	-7.51464844	-2.63671875	+45.70312500	-21.51123047	-54.95361328	+2624
+1458241120.37700010	+14.00537109	-5.02734375	-0.73828125	+30.65185547	-30.69580078	-78.48632813	+4040	+13.64501953	-2.54882813	-1.31835938	+24.08203125	-47.17529297	-9.86572266	+3016	+11.92675781	-7.39599609	-2.68066406	+45.35156250	-22.43408203	-56.20605469	+2656
+1458241120.38120010	+14.08007813	-5.00097656	-0.72949219	+30.25634766	-31.22314453	-78.92578125	+4096	+13.73291016	-2.49609375	-1.34472656	+24.74121094	-47.57080078	-10.92041016	+3040	+12.02343750	-7.34326172	-2.71582031	+45.13183594	-22.82958984	-56.73339844	+2676
+1458241120.38949990	+14.22949219	-4.92626953	-0.68115234	+29.68505859	-32.45361328	-79.98046875	+4216	+13.91308594	-2.37304688	-1.36669922	+26.32324219	-48.51562500	-13.22753906	+3092	+12.20361328	-7.23779297	-2.76855469	+44.78027344	-23.66455078	-57.96386719	+2716
+1458241120.39780000	+14.37011719	-4.85156250	-0.63281250	+29.13574219	-33.61816406	-81.07910156	+4344	+14.08447266	-2.26757813	-1.39306641	+27.94921875	-49.35058594	-15.73242188	+3148	+12.37500000	-7.15429688	-2.83447266	+44.27490234	-24.32373047	-59.06250000	+2760
+1458241120.40619990	+14.51074219	-4.75927734	-0.59326172	+28.76220703	-34.76074219	-82.13378906	+4476	+14.26025391	-2.14453125	-1.42382813	+29.68505859	-50.03173828	-18.12744141	+3204	+12.53759766	-7.05761719	-2.90917969	+43.83544922	-24.98291016	-60.07324219	+2816
+1458241120.41450000	+14.64257813	-4.65820313	-0.54492188	+28.47656250	-35.96923828	-83.25439453	+4616	+14.42285156	-2.01269531	-1.44140625	+31.57470703	-50.77880859	-20.69824219	+3264	+12.70019531	-6.95654297	-2.96630859	+43.50585938	-25.66406250	-61.19384766	+2880
+1458241120.42280010	+14.77001953	-4.57470703	-0.49218750	+28.14697266	-37.15576172	-84.44091797	+4752	+14.58544922	-1.89843750	-1.45458984	+33.46435547	-51.43798828	-23.42285156	+3324	+12.86718750	-6.86865234	-3.01904297	+43.19824219	-26.25732422	-62.35839844	+2952
+1458241120.43109990	+14.89746094	-4.48242188	-0.45263672	+27.86132813	-38.27636719	-85.42968750	+4892	+14.74804688	-1.77539063	-1.48535156	+35.33203125	-51.87744141	-25.92773438	+3388	+13.03417969	-6.76757813	-3.06738281	+43.02246094	-26.91650391	-63.43505859	+3024
+1458241120.43530010	+14.95458984	-4.44726563	-0.43505859	+27.64160156	-38.84765625	-85.95703125	+4956	+14.82275391	-1.71826172	-1.48535156	+36.34277344	-52.16308594	-27.35595703	+3416	+13.11767578	-6.71923828	-3.08056641	+42.93457031	-27.26806641	-64.07226563	+3060
+1458241120.44359990	+15.06884766	-4.36376953	-0.42626953	+27.20214844	-39.81445313	-86.74804688	+5084	+14.97216797	-1.59521484	-1.52929688	+38.12255859	-52.40478516	-29.72900391	+3480	+13.29345703	-6.59619141	-3.12011719	+42.93457031	-27.99316406	-65.10498047	+3140
+1458241120.45199990	+15.17871094	-4.28906250	-0.40869141	+26.71875000	-40.84716797	-87.53906250	+5200	+15.11279297	-1.47216797	-1.56005859	+39.92431641	-52.69042969	-32.18994141	+3544	+13.47363281	-6.46435547	-3.12451172	+43.08837891	-28.85009766	-66.33544922	+3216
+1458241120.46030000	+15.28417969	-4.23632813	-0.39990234	+26.14746094	-41.79199219	-88.30810547	+5308	+15.24902344	-1.37548828	-1.59521484	+41.61621094	-52.86621094	-34.67285156	+3604	+13.64941406	-6.34570313	-3.12890625	+43.19824219	-29.66308594	-67.52197266	+3280
+1458241120.46450000	+15.33691406	-4.19677734	-0.40429688	+25.88378906	-42.18750000	-88.57177734	+5360	+15.31933594	-1.30957031	-1.62158203	+42.40722656	-52.86621094	-35.70556641	+3640	+13.74169922	-6.26660156	-3.12890625	+43.35205078	-30.10253906	-68.04931641	+3312
+1458241120.46860000	+15.38964844	-4.17041016	-0.41308594	+25.55419922	-42.53906250	-88.81347656	+5412	+15.38964844	-1.26123047	-1.64794922	+43.13232422	-52.84423828	-36.76025391	+3672	+13.83398438	-6.20507813	-3.13769531	+43.39599609	-30.49804688	-68.55468750	+3340
+1458241120.47280000	+15.43359375	-4.14404297	-0.41748047	+25.24658203	-42.95654297	-89.14306641	+5456	+15.45117188	-1.20849609	-1.65673828	+43.96728516	-52.93212891	-37.96875000	+3700	+13.91308594	-6.13916016	-3.13769531	+43.48388672	-30.87158203	-69.08203125	+3364
+1458241120.47700000	+15.48193359	-4.10009766	-0.42187500	+25.02685547	-43.33007813	-89.40673828	+5504	+15.51269531	-1.14257813	-1.68310547	+44.67041016	-52.88818359	-38.91357422	+3736	+13.99658203	-6.06005859	-3.14208984	+43.59375000	-31.26708984	-69.56542969	+3388
+1458241120.48530010	+15.57861328	-4.03857422	-0.42187500	+24.54345703	-44.12109375	-90.04394531	+5592	+15.63574219	-1.04150391	-1.71826172	+46.09863281	-52.91015625	-41.04492188	+3800	+14.15039063	-5.93261719	-3.15527344	+43.74755859	-31.94824219	-70.53222656	+3428
+1458241120.48950000	+15.62695313	-3.99023438	-0.42187500	+24.41162109	-44.51660156	-90.30761719	+5636	+15.70166016	-0.97998047	-1.73583984	+46.77978516	-52.86621094	-41.98974609	+3832	+14.22509766	-5.85791016	-3.15527344	+43.87939453	-32.29980469	-71.01562500	+3444
+1458241120.49359990	+15.67968750	-3.95068359	-0.42187500	+24.25781250	-44.84619141	-90.61523438	+5676	+15.76318359	-0.92724609	-1.75341797	+47.43896484	-52.82226563	-42.93457031	+3864	+14.29980469	-5.80078125	-3.16406250	+43.90136719	-32.56347656	-71.45507813	+3460
+1458241120.49780010	+15.72363281	-3.90673828	-0.40869141	+24.19189453	-45.30761719	-91.03271484	+5720	+15.82031250	-0.87011719	-1.74462891	+48.25195313	-52.91015625	-44.09912109	+3896	+14.36572266	-5.74365234	-3.17285156	+43.94531250	-32.76123047	-71.89453125	+3476
+1458241120.50609990	+15.82031250	-3.79687500	-0.39550781	+24.10400391	-45.98876953	-91.62597656	+5804	+15.93896484	-0.74707031	-1.76660156	+49.52636719	-52.80029297	-45.79101563	+3964	+14.48876953	-5.62500000	-3.20800781	+43.94531250	-33.13476563	-72.59765625	+3516
+1458241120.51029990	+15.85986328	-3.74414063	-0.37792969	+24.08203125	-46.40625000	-91.97753906	+5848	+15.99169922	-0.68994141	-1.75341797	+50.25146484	-52.88818359	-46.82373047	+3996	+14.54150391	-5.57666016	-3.22119141	+43.94531250	-33.26660156	-72.97119141	+3540
+1458241120.51440000	+15.90380859	-3.67822266	-0.36035156	+24.16992188	-46.82373047	-92.30712891	+5892	+16.04882813	-0.61962891	-1.74902344	+50.93261719	-52.88818359	-47.68066406	+4032	+14.59423828	-5.51513672	-3.23437500	+43.96728516	-33.42041016	-73.32275391	+3564
+1458241120.51860000	+15.95214844	-3.62109375	-0.34716797	+24.21386719	-47.19726563	-92.65869141	+5936	+16.10156250	-0.57128906	-1.74023438	+51.54785156	-52.91015625	-48.58154297	+4064	+14.64697266	-5.46679688	-3.25195313	+43.94531250	-33.50830078	-73.65234375	+3592
+1458241120.52280000	+15.99609375	-3.56396484	-0.30761719	+24.32373047	-47.70263672	-93.12011719	+5984	+16.15429688	-0.51855469	-1.71386719	+52.25097656	-53.02001953	-49.61425781	+4104	+14.69970703	-5.41845703	-3.26074219	+43.96728516	-33.61816406	-74.06982422	+3624
+1458241120.53110000	+16.07958984	-3.44091797	-0.26367188	+24.47753906	-48.47167969	-93.69140625	+6076	+16.26416016	-0.39550781	-1.69189453	+53.43750000	-53.08593750	-51.13037109	+4172	+14.80078125	-5.31738281	-3.29589844	+43.94531250	-33.79394531	-74.61914063	+3696
+1458241120.53530000	+16.11914063	-3.38818359	-0.23730469	+24.49951172	-48.86718750	-93.97705078	+6120	+16.30810547	-0.34277344	-1.66992188	+54.00878906	-53.21777344	-51.96533203	+4208	+14.84472656	-5.27783203	-3.30029297	+43.87939453	-33.88183594	-74.94873047	+3732
+1458241120.53940010	+16.15869141	-3.32666016	-0.22412109	+24.49951172	-49.19677734	-94.17480469	+6168	+16.35644531	-0.27685547	-1.65673828	+54.53613281	-53.26171875	-52.60253906	+4244	+14.89306641	-5.22509766	-3.31787109	+43.85742188	-33.96972656	-75.12451172	+3776
+1458241120.54780010	+16.23339844	-3.24316406	-0.18457031	+24.30175781	-49.96582031	-94.52636719	+6252	+16.44433594	-0.18896484	-1.62158203	+55.32714844	-53.48144531	-53.85498047	+4308	+14.98535156	-5.13281250	-3.33984375	+43.74755859	-34.25537109	-75.56396484	+3864
+1458241120.55189990	+16.26855469	-3.18603516	-0.17138672	+24.23583984	-50.29541016	-94.61425781	+6296	+16.48828125	-0.13623047	-1.60839844	+55.76660156	-53.59130859	-54.42626953	+4344	+15.03808594	-5.07128906	-3.34863281	+43.79150391	-34.43115234	-75.71777344	+3908
+1458241120.55609990	+16.29931641	-3.15527344	-0.15820313	+24.01611328	-50.64697266	-94.68017578	+6336	+16.52783203	-0.09667969	-1.59082031	+56.11816406	-53.70117188	-54.97558594	+4372	+15.08203125	-5.02294922	-3.36181641	+43.72558594	-34.58496094	-75.84960938	+3952
+1458241120.56440000	+16.37402344	-3.09375000	-0.14941406	+23.44482422	-51.21826172	-94.61425781	+6412	+16.60693359	-0.00878906	-1.57324219	+56.62353516	-53.96484375	-55.78857422	+4436	+15.18750000	-4.91748047	-3.36181641	+43.70361328	-35.06835938	-76.11328125	+4032
+1458241120.56859990	+16.40478516	-3.08056641	-0.15380859	+22.96142578	-51.45996094	-94.46044922	+6444	+16.64208984	+0.02636719	-1.57324219	+56.75537109	-54.07470703	-56.05224609	+4460	+15.24023438	-4.86914063	-3.37060547	+43.63769531	-35.33203125	-76.15722656	+4068
+1458241120.57690000	+16.46191406	-3.04541016	-0.18017578	+21.95068359	-51.87744141	-93.99902344	+6504	+16.69921875	+0.10546875	-1.57324219	+56.99707031	-54.33837891	-56.55761719	+4516	+15.33251953	-4.75488281	-3.37939453	+43.54980469	-35.90332031	-76.17919922	+4124
+1458241120.58110000	+16.48388672	-3.03662109	-0.19775391	+21.37939453	-52.07519531	-93.71337891	+6532	+16.72998047	+0.13623047	-1.57324219	+57.08496094	-54.49218750	-56.79931641	+4544	+15.38085938	-4.69335938	-3.38378906	+43.52783203	-36.21093750	-76.15722656	+4148
+1458241120.58940010	+16.54101563	-3.01025391	-0.21533203	+20.30273438	-52.58056641	-93.16406250	+6580	+16.78710938	+0.19775391	-1.57324219	+57.26074219	-54.82177734	-57.23876953	+4596	+15.48193359	-4.56152344	-3.38378906	+43.54980469	-36.89208984	-76.20117188	+4188
+1458241120.59770010	+16.58935547	-2.99267578	-0.23730469	+19.11621094	-52.97607422	-92.54882813	+6616	+16.83105469	+0.26806641	-1.57324219	+57.43652344	-55.15136719	-57.65625000	+4652	+15.57421875	-4.46044922	-3.38818359	+43.41796875	-37.50732422	-76.15722656	+4204
+1458241120.60190010	+16.61572266	-2.97509766	-0.25048828	+18.58886719	-53.17382813	-92.21923828	+6636	+16.85742188	+0.30322266	-1.57324219	+57.54638672	-55.32714844	-57.87597656	+4680	+15.61376953	-4.40332031	-3.39257813	+43.41796875	-37.81494141	-76.15722656	+4212
+1458241120.61019990	+16.65527344	-2.94433594	-0.26806641	+17.46826172	-53.65722656	-91.56005859	+6668	+16.89697266	+0.36914063	-1.56005859	+57.76611328	-55.70068359	-58.35937500	+4732	+15.69287109	-4.29345703	-3.40576172	+43.35205078	-38.34228516	-76.09130859	+4220
+1458241120.61439990	+16.67285156	-2.91796875	-0.25927734	+17.07275391	-54.03076172	-91.31835938	+6684	+16.91894531	+0.40869141	-1.54248047	+58.02978516	-55.94238281	-58.73291016	+4764	+15.72363281	-4.23632813	-3.41015625	+43.37402344	-38.62792969	-76.13525391	+4220
+1458241120.62270000	+16.70361328	-2.86083984	-0.22851563	+16.36962891	-54.75585938	-90.94482422	+6720	+16.95849609	+0.48339844	-1.48535156	+58.66699219	-56.49169922	-59.58984375	+4824	+15.78076172	-4.16162109	-3.42333984	+43.24218750	-39.02343750	-76.28906250	+4224
+1458241120.63109990	+16.74755859	-2.78173828	-0.17578125	+15.93017578	-55.61279297	-90.65917969	+6764	+17.00683594	+0.55810547	-1.41503906	+59.45800781	-57.10693359	-60.66650391	+4884	+15.83789063	-4.09130859	-3.42333984	+43.22021484	-39.44091797	-76.57470703	+4236
+1458241120.63520000	+16.75634766	-2.74218750	-0.14501953	+15.68847656	-56.05224609	-90.52734375	+6788	+17.02441406	+0.59326172	-1.36669922	+59.91943359	-57.43652344	-61.28173828	+4916	+15.85546875	-4.06054688	-3.43652344	+43.15429688	-39.55078125	-76.66259766	+4244
+1458241120.64360000	+16.77392578	-2.65869141	-0.07031250	+15.33691406	-56.99707031	-90.26367188	+6844	+17.05957031	+0.67236328	-1.26562500	+61.01806641	-58.16162109	-62.55615234	+4980	+15.89062500	-3.99462891	-3.45410156	+43.08837891	-39.81445313	-76.88232422	+4276
+1458241120.64770010	+16.78271484	-2.61474609	-0.03515625	+15.13916016	-57.48046875	-90.15380859	+6872	+17.07275391	+0.70751953	-1.21289063	+61.50146484	-58.55712891	-63.17138672	+5012	+15.90380859	-3.96386719	-3.45849609	+43.02246094	-39.96826172	-77.01416016	+4296
+1458241120.65190010	+16.79589844	-2.56640625	+0.00878906	+15.07324219	-58.02978516	-90.08789063	+6904	+17.09033203	+0.74267578	-1.15576172	+62.13867188	-58.99658203	-63.89648438	+5044	+15.92138672	-3.93310547	-3.45849609	+43.04443359	-40.14404297	-77.18994141	+4320
+1458241120.65599990	+16.80468750	-2.52685547	+0.05712891	+14.96337891	-58.55712891	-90.04394531	+6936	+17.10791016	+0.76904297	-1.09423828	+62.75390625	-59.45800781	-64.66552734	+5072	+15.93457031	-3.90673828	-3.46289063	+43.02246094	-40.29785156	-77.36572266	+4344
+1458241120.66020010	+16.81347656	-2.49169922	+0.09667969	+14.80957031	-59.04052734	-89.95605469	+6968	+17.12109375	+0.79541016	-1.04150391	+63.28125000	-59.87548828	-65.34667969	+5100	+15.95214844	-3.88476563	-3.45849609	+43.00048828	-40.47363281	-77.58544922	+4372
+1458241120.66440010	+16.82226563	-2.45214844	+0.12744141	+14.63378906	-59.43603516	-89.80224609	+6996	+17.13427734	+0.83056641	-0.98437500	+63.91845703	-60.31494141	-66.02783203	+5128	+15.97412109	-3.84960938	-3.45849609	+43.02246094	-40.64941406	-77.71728516	+4400
+1458241120.67269990	+16.83105469	-2.40380859	+0.16699219	+13.97460938	-60.13916016	-89.36279297	+7044	+17.15185547	+0.87011719	-0.89208984	+64.88525391	-61.19384766	-67.21435547	+5176	+16.00488281	-3.78369141	-3.45849609	+43.00048828	-41.08886719	-77.93701172	+4460
+1458241120.67689990	+16.83544922	-2.38183594	+0.18457031	+13.66699219	-60.49072266	-89.14306641	+7064	+17.15625000	+0.89208984	-0.85693359	+65.32470703	-61.63330078	-67.74169922	+5200	+16.02246094	-3.74414063	-3.46289063	+43.00048828	-41.30859375	-77.93701172	+4492
+1458241120.68100000	+16.83544922	-2.36865234	+0.19775391	+13.29345703	-60.86425781	-88.92333984	+7084	+17.15625000	+0.90087891	-0.81738281	+65.72021484	-62.09472656	-68.26904297	+5220	+16.03564453	-3.70458984	-3.46289063	+42.97851563	-41.57226563	-77.95898438	+4520
+1458241120.68520000	+16.83984375	-2.35986328	+0.20214844	+12.85400391	-61.12792969	-88.63769531	+7096	+17.15625000	+0.90966797	-0.79541016	+65.91796875	-62.51220703	-68.57666016	+5240	+16.05761719	-3.66943359	-3.45849609	+42.95654297	-41.87988281	-78.04687500	+4544
+1458241120.68940000	+16.84863281	-2.34667969	+0.20214844	+12.39257813	-61.36962891	-88.30810547	+7108	+17.16064453	+0.91845703	-0.77343750	+66.22558594	-62.95166016	-68.97216797	+5256	+16.08398438	-3.62548828	-3.44970703	+43.00048828	-42.20947266	-78.09082031	+4568
+1458241120.69350000	+16.85302734	-2.34667969	+0.19335938	+11.88720703	-61.58935547	-88.00048828	+7116	+17.16503906	+0.91845703	-0.75146484	+66.53320313	-63.39111328	-69.43359375	+5276	+16.10595703	-3.58593750	-3.44091797	+43.02246094	-42.53906250	-78.13476563	+4588
+1458241120.69770000	+16.85742188	-2.35546875	+0.18017578	+11.33789063	-61.72119141	-87.67089844	+7124	+17.16503906	+0.92285156	-0.73828125	+66.75292969	-63.78662109	-69.78515625	+5292	+16.12353516	-3.54638672	-3.43652344	+43.02246094	-42.84667969	-78.17871094	+4608
+1458241120.70190000	+16.86181641	-2.35986328	+0.15820313	+10.78857422	-61.85302734	-87.31933594	+7132	+17.16503906	+0.92724609	-0.72949219	+66.90673828	-64.13818359	-70.02685547	+5308	+16.14550781	-3.50244141	-3.43652344	+43.02246094	-43.13232422	-78.11279297	+4620
+1458241120.70600010	+16.86621094	-2.36425781	+0.13623047	+10.21728516	-61.96289063	-86.98974609	+7136	+17.16064453	+0.92724609	-0.72509766	+67.01660156	-64.51171875	-70.26855469	+5324	+16.16748047	-3.46728516	-3.44091797	+42.95654297	-43.41796875	-78.02490234	+4628
+1458241120.71440010	+16.86181641	-2.36865234	+0.09667969	+9.27246094	-62.24853516	-86.46240234	+7136	+17.14746094	+0.92285156	-0.71630859	+67.28027344	-65.21484375	-70.81787109	+5356	+16.19824219	-3.38818359	-3.43652344	+42.91259766	-44.01123047	-77.95898438	+4636
+1458241120.71849990	+16.86181641	-2.37304688	+0.08349609	+8.89892578	-62.42431641	-86.28662109	+7136	+17.14306641	+0.92285156	-0.70751953	+67.50000000	-65.56640625	-71.16943359	+5376	+16.21582031	-3.36181641	-3.42773438	+42.89062500	-44.29687500	-78.02490234	+4640
+1458241120.72270010	+16.86621094	-2.37744141	+0.07470703	+8.52539063	-62.62207031	-86.13281250	+7132	+17.14306641	+0.92724609	-0.69433594	+67.80761719	-65.89599609	-71.60888672	+5396	+16.22900391	-3.33105469	-3.42333984	+42.91259766	-44.53857422	-78.09082031	+4636
+1458241120.73099990	+16.87500000	-2.37304688	+0.05712891	+7.93212891	-62.97363281	-85.91308594	+7120	+17.15185547	+0.94042969	-0.67675781	+68.40087891	-66.55517578	-72.37792969	+5432	+16.25976563	-3.28710938	-3.41455078	+42.86865234	-44.95605469	-78.24462891	+4628
+1458241120.73930000	+16.86621094	-2.35107422	+0.06591797	+7.77832031	-63.47900391	-86.06689453	+7112	+17.14746094	+0.96240234	-0.62402344	+69.56542969	-67.19238281	-73.74023438	+5472	+16.27294922	-3.25195313	-3.41015625	+42.84667969	-45.19775391	-78.48632813	+4620
+1458241120.74350000	+16.86181641	-2.32470703	+0.07910156	+7.82226563	-63.78662109	-86.17675781	+7112	+17.14746094	+0.97558594	-0.59765625	+70.11474609	-67.52197266	-74.35546875	+5492	+16.28173828	-3.24316406	-3.40576172	+42.86865234	-45.30761719	-78.68408203	+4620
+1458241120.74770000	+16.85742188	-2.30273438	+0.10107422	+7.93212891	-64.16015625	-86.35253906	+7116	+17.14746094	+0.98876953	-0.56250000	+70.77392578	-67.85156250	-75.10253906	+5516	+16.28613281	-3.22558594	-3.40136719	+42.91259766	-45.37353516	-78.90380859	+4620
+1458241120.75180010	+16.85742188	-2.27636719	+0.13623047	+8.08593750	-64.59960938	-86.55029297	+7120	+17.15185547	+1.01513672	-0.53173828	+71.45507813	-68.18115234	-75.80566406	+5536	+16.28613281	-3.21679688	-3.39697266	+42.95654297	-45.43945313	-79.12353516	+4620
+1458241120.75600000	+16.85742188	-2.24560547	+0.16699219	+8.32763672	-64.99511719	-86.83593750	+7124	+17.15625000	+1.03710938	-0.50097656	+72.20214844	-68.51074219	-76.55273438	+5556	+16.28613281	-3.22119141	-3.38818359	+42.95654297	-45.48339844	-79.40917969	+4624
+1458241120.76020000	+16.85742188	-2.21923828	+0.20654297	+8.65722656	-65.43457031	-87.20947266	+7132	+17.16064453	+1.06347656	-0.45703125	+73.16894531	-68.84033203	-77.51953125	+5576	+16.28613281	-3.22119141	-3.37939453	+43.00048828	-45.50537109	-79.71679688	+4632
+1458241120.76430010	+16.85742188	-2.18847656	+0.24609375	+9.00878906	-65.85205078	-87.58300781	+7144	+17.16503906	+1.08105469	-0.41748047	+73.95996094	-69.12597656	-78.33251953	+5596	+16.29052734	-3.21679688	-3.37060547	+43.11035156	-45.54931641	-80.00244141	+4640
+1458241120.76850010	+16.85742188	-2.15771484	+0.28564453	+9.36035156	-66.29150391	-87.93457031	+7152	+17.16943359	+1.10302734	-0.37792969	+74.75097656	-69.41162109	-79.16748047	+5612	+16.29931641	-3.20800781	-3.35742188	+43.22021484	-45.59326172	-80.33203125	+4656
+1458241120.77679990	+16.84863281	-2.08740234	+0.36035156	+10.10742188	-67.10449219	-88.63769531	+7176	+17.16503906	+1.14257813	-0.30761719	+76.31103516	-69.96093750	-80.72753906	+5648	+16.30371094	-3.18603516	-3.34863281	+43.39599609	-45.63720703	-80.79345703	+4688
+1458241120.78099990	+16.84423828	-2.06542969	+0.39550781	+10.39306641	-67.52197266	-88.94531250	+7184	+17.16064453	+1.16015625	-0.27685547	+77.03613281	-70.24658203	-81.47460938	+5664	+16.29931641	-3.17724609	-3.34423828	+43.46191406	-45.65917969	-81.01318359	+4704
+1458241120.78520010	+16.84423828	-2.04785156	+0.42626953	+10.63476563	-67.91748047	-89.23095703	+7192	+17.16064453	+1.17333984	-0.25488281	+77.58544922	-70.48828125	-82.04589844	+5676	+16.29931641	-3.16845703	-3.33984375	+43.52783203	-45.74707031	-81.25488281	+4724
+1458241120.78930000	+16.84423828	-2.02148438	+0.45263672	+10.87646484	-68.24707031	-89.45068359	+7200	+17.16064453	+1.19091797	-0.23730469	+78.06884766	-70.72998047	-82.48535156	+5688	+16.30371094	-3.15527344	-3.33544922	+43.57177734	-45.81298828	-81.40869141	+4740
+1458241120.79349990	+16.84423828	-2.01269531	+0.47900391	+11.05224609	-68.57666016	-89.69238281	+7204	+17.15625000	+1.19531250	-0.22412109	+78.53027344	-70.94970703	-82.99072266	+5700	+16.30810547	-3.14208984	-3.33105469	+43.63769531	-45.92285156	-81.54052734	+4760
+1458241120.79769990	+16.84423828	-1.99951172	+0.49218750	+11.16210938	-68.79638672	-89.86816406	+7204	+17.15625000	+1.20410156	-0.21533203	+78.85986328	-71.12548828	-83.36425781	+5708	+16.30810547	-3.13330078	-3.33105469	+43.63769531	-46.01074219	-81.65039063	+4776
+1458241120.80180000	+16.83984375	-1.99072266	+0.49218750	+11.18408203	-68.95019531	-89.95605469	+7204	+17.15185547	+1.20849609	-0.21533203	+79.16748047	-71.27929688	-83.67187500	+5716	+16.31689453	-3.11572266	-3.33544922	+43.65966797	-46.12060547	-81.67236328	+4792
+1458241120.80600000	+16.83544922	-1.99511719	+0.48779297	+11.07421875	-69.12597656	-89.97802734	+7204	+17.14306641	+1.20410156	-0.21093750	+79.40917969	-71.45507813	-84.00146484	+5724	+16.32128906	-3.09375000	-3.33984375	+43.68164063	-46.25244141	-81.65039063	+4808
+1458241120.81010010	+16.83105469	-2.00390625	+0.47021484	+10.83251953	-69.16992188	-89.86816406	+7204	+17.12988281	+1.19970703	-0.22412109	+79.36523438	-71.60888672	-84.00146484	+5732	+16.32568359	-3.06738281	-3.34423828	+43.65966797	-46.40625000	-81.58447266	+4820
+1458241120.81430010	+16.82666016	-2.00830078	+0.44824219	+10.59082031	-69.23583984	-89.75830078	+7200	+17.12109375	+1.19970703	-0.23730469	+79.40917969	-71.76269531	-84.08935547	+5740	+16.33007813	-3.04541016	-3.35742188	+43.59375000	-46.51611328	-81.47460938	+4832
+1458241120.81850000	+16.82226563	-2.02148438	+0.42187500	+10.34912109	-69.27978516	-89.67041016	+7200	+17.11230469	+1.19531250	-0.25048828	+79.43115234	-71.91650391	-84.15527344	+5752	+16.33007813	-3.02783203	-3.37060547	+43.48388672	-46.64794922	-81.34277344	+4840
+1458241120.82680010	+16.81347656	-2.05224609	+0.36914063	+9.88769531	-69.30175781	-89.53857422	+7192	+17.09472656	+1.17333984	-0.27685547	+79.54101563	-72.20214844	-84.41894531	+5772	+16.33007813	-2.99267578	-3.38818359	+43.30810547	-46.99951172	-81.14501953	+4840
+1458241120.83100010	+16.80908203	-2.06103516	+0.33837891	+9.68994141	-69.27978516	-89.49462891	+7184	+17.09033203	+1.16894531	-0.28564453	+79.69482422	-72.35595703	-84.63867188	+5780	+16.33886719	-2.97070313	-3.39257813	+43.26416016	-47.17529297	-81.05712891	+4836
+1458241120.83509990	+16.80029297	-2.06982422	+0.30761719	+9.51416016	-69.25781250	-89.45068359	+7176	+17.07714844	+1.16455078	-0.29443359	+79.84863281	-72.53173828	-84.85839844	+5784	+16.34326172	-2.94873047	-3.40136719	+43.22021484	-47.35107422	-80.94726563	+4832
+1458241120.83929990	+16.79589844	-2.08300781	+0.27685547	+9.33837891	-69.25781250	-89.42871094	+7168	+17.06835938	+1.16455078	-0.29882813	+80.13427734	-72.70751953	-85.18798828	+5788	+16.34765625	-2.93115234	-3.41015625	+43.15429688	-47.48291016	-80.85937500	+4824
+1458241120.84349990	+16.78271484	-2.09179688	+0.24609375	+9.16259766	-69.23583984	-89.42871094	+7156	+17.05957031	+1.16015625	-0.30322266	+80.37597656	-72.90527344	-85.49560547	+5796	+16.34765625	-2.90917969	-3.42333984	+43.08837891	-47.61474609	-80.74951172	+4816
+1458241120.84760000	+16.77392578	-2.10058594	+0.22851563	+9.09667969	-69.32373047	-89.51660156	+7144	+17.05078125	+1.15576172	-0.29882813	+80.81542969	-73.14697266	-86.00097656	+5800	+16.34765625	-2.89160156	-3.42773438	+43.04443359	-47.76855469	-80.68359375	+4804
+1458241120.85180000	+16.76513672	-2.10058594	+0.21972656	+9.07470703	-69.41162109	-89.60449219	+7128	+17.04638672	+1.15136719	-0.29443359	+80.96923828	-73.21289063	-86.17675781	+5804	+16.34326172	-2.86962891	-3.42773438	+43.02246094	-47.92236328	-80.68359375	+4788
+1458241120.85599990	+16.76074219	-2.09179688	+0.20654297	+9.20654297	-69.47753906	-89.73632813	+7112	+17.04638672	+1.15576172	-0.29003906	+81.23291016	-73.32275391	-86.46240234	+5808	+16.34765625	-2.85644531	-3.42773438	+43.04443359	-48.05419922	-80.74951172	+4776
+1458241120.86010000	+16.75195313	-2.07861328	+0.21533203	+9.44824219	-69.69726563	-90.02197266	+7100	+17.04199219	+1.15576172	-0.28125000	+81.62841797	-73.47656250	-86.87988281	+5812	+16.34765625	-2.84326172	-3.42333984	+43.11035156	-48.16406250	-80.85937500	+4760
+1458241120.86430000	+16.74755859	-2.06542969	+0.22851563	+9.64599609	-69.89501953	-90.24169922	+7084	+17.03759766	+1.16015625	-0.26806641	+82.19970703	-73.67431641	-87.45117188	+5816	+16.34765625	-2.83447266	-3.41455078	+43.15429688	-48.25195313	-80.99121094	+4748
+1458241120.87260010	+16.72998047	-2.02148438	+0.26806641	+10.19531250	-70.35644531	-90.79101563	+7064	+17.03320313	+1.17773438	-0.23730469	+83.56201172	-74.15771484	-88.83544922	+5828	+16.34765625	-2.81250000	-3.40576172	+43.33007813	-48.36181641	-81.29882813	+4724
+1458241120.87680010	+16.72119141	-1.99951172	+0.29443359	+10.50292969	-70.59814453	-91.03271484	+7060	+17.02880859	+1.19091797	-0.20654297	+84.68261719	-74.50927734	-89.93408203	+5832	+16.34765625	-2.79931641	-3.39697266	+43.41796875	-48.40576172	-81.47460938	+4716
+1458241120.88089990	+16.71240234	-1.97314453	+0.32080078	+10.81054688	-70.86181641	-91.29638672	+7052	+17.02441406	+1.19970703	-0.17578125	+85.80322266	-74.86083984	-91.03271484	+5836	+16.34326172	-2.79492188	-3.39257813	+43.48388672	-48.40576172	-81.65039063	+4708
+1458241120.88509990	+16.71240234	-1.95117188	+0.35595703	+11.16210938	-71.16943359	-91.60400391	+7052	+17.02441406	+1.20849609	-0.14501953	+86.87988281	-75.19042969	-92.10937500	+5840	+16.33886719	-2.78613281	-3.38378906	+43.59375000	-48.42773438	-81.84814453	+4704
+1458241120.88930010	+16.71240234	-1.92480469	+0.39111328	+11.46972656	-71.41113281	-91.82373047	+7048	+17.02001953	+1.22607422	-0.10986328	+88.22021484	-75.62988281	-93.42773438	+5844	+16.33447266	-2.77734375	-3.37500000	+43.68164063	-48.44970703	-82.04589844	+4700
+1458241120.89340000	+16.70800781	-1.89843750	+0.42187500	+11.82128906	-71.65283203	-92.10937500	+7044	+17.02001953	+1.23925781	-0.07910156	+89.40673828	-76.02539063	-94.57031250	+5848	+16.33447266	-2.77294922	-3.36181641	+43.76953125	-48.47167969	-82.24365234	+4700
+1458241120.89759990	+16.70800781	-1.87646484	+0.44824219	+12.17285156	-71.89453125	-92.39501953	+7040	+17.02441406	+1.25244141	-0.05273438	+90.57128906	-76.37695313	-95.66894531	+5848	+16.33007813	-2.77294922	-3.35302734	+43.83544922	-48.47167969	-82.44140625	+4700
+1458241120.90179990	+16.70800781	-1.85888672	+0.47460938	+12.43652344	-72.07031250	-92.63671875	+7036	+17.02441406	+1.26562500	-0.02636719	+91.75781250	-76.77246094	-96.78955078	+5848	+16.33007813	-2.76855469	-3.34863281	+43.85742188	-48.44970703	-82.55126953	+4704
+1458241120.90590000	+16.70800781	-1.84570313	+0.49658203	+12.70019531	-72.26806641	-92.87841797	+7032	+17.02880859	+1.27001953	+0.00000000	+92.76855469	-77.14599609	-97.75634766	+5844	+16.32128906	-2.76416016	-3.34863281	+43.85742188	-48.44970703	-82.63916016	+4708
+1458241120.91010000	+16.70800781	-1.83251953	+0.50976563	+12.91992188	-72.35595703	-93.07617188	+7028	+17.02880859	+1.27441406	+0.01318359	+93.49365234	-77.51953125	-98.45947266	+5840	+16.31689453	-2.75976563	-3.34863281	+43.81347656	-48.44970703	-82.68310547	+4712
+1458241120.91430000	+16.70361328	-1.82373047	+0.51416016	+13.13964844	-72.44384766	-93.29589844	+7020	+17.02880859	+1.27441406	+0.02197266	+94.35058594	-77.93701172	-99.27246094	+5832	+16.31250000	-2.75097656	-3.34863281	+43.76953125	-48.44970703	-82.66113281	+4720
+1458241120.91840000	+16.70361328	-1.82373047	+0.51855469	+13.31542969	-72.53173828	-93.51562500	+7016	+17.02880859	+1.27001953	+0.03515625	+95.22949219	-78.33251953	-100.12939453	+5828	+16.30810547	-2.74658203	-3.34863281	+43.68164063	-48.44970703	-82.61718750	+4724
+1458241120.92260000	+16.70800781	-1.82812500	+0.51416016	+13.46923828	-72.53173828	-93.73535156	+7008	+17.02880859	+1.26123047	+0.03515625	+95.86669922	-78.77197266	-100.74462891	+5820	+16.30371094	-2.74218750	-3.35302734	+43.57177734	-48.49365234	-82.57324219	+4732
+1458241120.93090010	+16.71240234	-1.84570313	+0.48779297	+13.79882813	-72.50976563	-94.24072266	+6992	+17.02880859	+1.24804688	+0.03515625	+97.62451172	-79.69482422	-102.45849609	+5804	+16.30371094	-2.72900391	-3.36181641	+43.28613281	-48.58154297	-82.30957031	+4740
+1458241120.93510010	+16.70800781	-1.86328125	+0.46582031	+13.97460938	-72.42187500	-94.57031250	+6988	+17.02880859	+1.23486328	+0.03076172	+98.34960938	-80.17822266	-103.18359375	+5800	+16.30371094	-2.72021484	-3.36621094	+43.13232422	-48.64746094	-82.13378906	+4744
+1458241120.93930010	+16.70800781	-1.88085938	+0.43945313	+14.19433594	-72.33398438	-94.92187500	+6984	+17.02441406	+1.22167969	+0.02636719	+99.60205078	-80.72753906	-104.43603516	+5796	+16.29931641	-2.71142578	-3.37500000	+42.95654297	-48.69140625	-81.95800781	+4748
+1458241120.94339990	+16.70361328	-1.90283203	+0.41748047	+14.43603516	-72.26806641	-95.31738281	+6980	+17.02001953	+1.20410156	+0.02197266	+101.09619141	-81.27685547	-105.95214844	+5792	+16.29931641	-2.70263672	-3.38378906	+42.75878906	-48.75732422	-81.71630859	+4748
+1458241120.94759990	+16.69921875	-1.92919922	+0.38671875	+14.69970703	-72.13623047	-95.75683594	+6976	+17.01562500	+1.19091797	+0.00878906	+102.39257813	-81.82617188	-107.24853516	+5788	+16.29492188	-2.68945313	-3.39257813	+42.53906250	-48.80126953	-81.47460938	+4748
+1458241120.95180010	+16.69921875	-1.95556641	+0.35156250	+15.13916016	-72.04833984	-96.41601563	+6968	+17.00683594	+1.16894531	+0.00439453	+105.00732422	-82.46337891	-109.90722656	+5788	+16.29492188	-2.68066406	-3.39697266	+42.34130859	-48.88916016	-81.23291016	+4744
+1458241120.95590000	+16.69921875	-1.98193359	+0.32519531	+15.68847656	-71.98242188	-97.16308594	+6960	+17.00244141	+1.15576172	+0.00439453	+108.19335938	-83.01269531	-113.15917969	+5784	+16.29492188	-2.66748047	-3.40576172	+42.14355469	-48.97705078	-81.01318359	+4736
+1458241120.96009990	+16.69482422	-2.00390625	+0.30322266	+16.34765625	-71.93847656	-97.99804688	+6952	+16.99804688	+1.14697266	+0.00000000	+111.70898438	-83.51806641	-116.69677734	+5780	+16.29052734	-2.65429688	-3.41015625	+41.94580078	-49.04296875	-80.81542969	+4728
+1458241120.96420000	+16.69042969	-2.03466797	+0.28125000	+17.38037109	-71.93847656	-99.29443359	+6944	+16.99365234	+1.12939453	+0.00439453	+116.91650391	-84.02343750	-122.03613281	+5780	+16.29052734	-2.64111328	-3.41455078	+41.72607422	-49.15283203	-80.59570313	+4720
+1458241120.96840000	+16.69042969	-2.04785156	+0.26806641	+18.39111328	-71.93847656	-100.45898438	+6928	+16.98925781	+1.12500000	+0.01318359	+122.65136719	-84.44091797	-127.81494141	+5776	+16.29492188	-2.62792969	-3.41894531	+41.52832031	-49.24072266	-80.39794922	+4708
+1458241120.97260000	+16.68164063	-2.05664063	+0.25927734	+19.46777344	-71.93847656	-101.66748047	+6916	+16.98046875	+1.12500000	+0.01318359	+128.75976563	-84.77050781	-133.96728516	+5772	+16.29052734	-2.61474609	-3.42333984	+41.35253906	-49.28466797	-80.20019531	+4696
+1458241120.97670010	+16.67724609	-2.06103516	+0.25927734	+21.11572266	-72.04833984	-103.42529297	+6900	+16.97607422	+1.10742188	+0.02636719	+137.02148438	-85.01220703	-142.42675781	+5776	+16.28613281	-2.60595703	-3.42333984	+41.17675781	-49.32861328	-80.09033203	+4684
+1458241120.98510000	+16.68164063	-2.03906250	+0.29003906	+24.32373047	-72.31201172	-106.67724609	+6876	+16.97167969	+1.11621094	+0.06152344	+153.78662109	-85.03417969	-159.38964844	+5780	+16.28173828	-2.58837891	-3.42333984	+40.93505859	-49.37255859	-80.02441406	+4656
+1458241120.98920010	+16.68603516	-2.02587891	+0.32080078	+26.21337891	-72.53173828	-108.54492188	+6864	+16.97167969	+1.10742188	+0.08349609	+162.11425781	-84.83642578	-167.95898438	+5784	+16.28173828	-2.58398438	-3.41894531	+40.86914063	-49.39453125	-80.09033203	+4644
+1458241120.99340010	+16.69042969	-1.99951172	+0.35595703	+28.27880859	-72.70751953	-110.56640625	+6860	+16.97607422	+1.11621094	+0.10986328	+169.14550781	-84.55078125	-175.12207031	+5784	+16.28173828	-2.58398438	-3.41015625	+40.84716797	-49.39453125	-80.24414063	+4636
+1458241120.99760010	+16.68603516	-1.96435547	+0.39111328	+30.41015625	-72.86132813	-112.60986328	+6856	+16.98046875	+1.12939453	+0.13183594	+174.94628906	-84.17724609	+178.92333984	+5788	+16.27734375	-2.58398438	-3.40576172	+40.84716797	-49.39453125	-80.39794922	+4624
+1458241121.00169990	+16.68603516	-1.92919922	+0.42626953	+32.54150391	-72.99316406	-114.60937500	+6856	+16.98486328	+1.13378906	+0.14941406	+179.89013672	-83.80371094	+173.73779297	+5788	+16.27734375	-2.58398438	-3.39697266	+40.82519531	-49.35058594	-80.57373047	+4620
+1458241121.00589990	+16.69042969	-1.90283203	+0.45703125	+34.60693359	-73.12500000	-116.58691406	+6852	+16.98486328	+1.13378906	+0.16699219	-176.00097656	-83.40820313	+169.38720703	+5792	+16.27294922	-2.58398438	-3.39257813	+40.82519531	-49.32861328	-80.77148438	+4616
+1458241121.01009990	+16.69482422	-1.87207031	+0.48339844	+36.54052734	-73.19091797	-118.43261719	+6848	+16.98925781	+1.13818359	+0.18896484	-172.61718750	-82.94677734	+165.76171875	+5792	+16.27294922	-2.58398438	-3.38818359	+40.80322266	-49.26269531	-80.94726563	+4612
+1458241121.01420000	+16.69482422	-1.84570313	+0.50976563	+38.56201172	-73.27880859	-120.36621094	+6844	+16.99365234	+1.13818359	+0.20214844	-169.65087891	-82.52929688	+162.53173828	+5792	+16.26855469	-2.58837891	-3.38378906	+40.80322266	-49.24072266	-81.16699219	+4612
+1458241121.01840000	+16.69482422	-1.81933594	+0.54052734	+40.56152344	-73.34472656	-122.27783203	+6840	+16.99804688	+1.14257813	+0.21972656	-167.21191406	-82.08984375	+159.80712891	+5792	+16.26416016	-2.58837891	-3.37500000	+40.82519531	-49.19677734	-81.43066406	+4616
+1458241121.02259990	+16.69921875	-1.79296875	+0.56250000	+42.40722656	-73.43261719	-124.03564453	+6836	+17.00683594	+1.14257813	+0.23730469	-165.30029297	-81.65039063	+157.63183594	+5788	+16.25976563	-2.58837891	-3.36621094	+40.84716797	-49.21875000	-81.67236328	+4620
+1458241121.03090000	+16.69921875	-1.76660156	+0.58886719	+45.21972656	-73.43261719	-126.82617188	+6824	+17.02001953	+1.13818359	+0.24169922	-162.00439453	-80.96923828	+153.78662109	+5784	+16.25976563	-2.58837891	-3.35302734	+40.80322266	-49.24072266	-82.02392578	+4632
+1458241121.03500010	+16.69482422	-1.75781250	+0.58447266	+46.20849609	-73.38867188	-127.83691406	+6816	+17.02001953	+1.12939453	+0.24609375	-160.81787109	-80.61767578	+152.31445313	+5780	+16.25976563	-2.58398438	-3.34863281	+40.71533203	-49.26269531	-82.13378906	+4640
+1458241121.03920010	+16.69042969	-1.75781250	+0.56689453	+46.86767578	-73.27880859	-128.54003906	+6812	+17.01562500	+1.12939453	+0.24169922	-159.60937500	-80.35400391	+150.88623047	+5776	+16.25537109	-2.58398438	-3.35302734	+40.62744141	-49.26269531	-82.15576172	+4644
+1458241121.04340000	+16.68603516	-1.77099609	+0.54931641	+47.35107422	-73.23486328	-129.15527344	+6808	+17.01123047	+1.11181641	+0.23730469	-158.57666016	-80.09033203	+149.54589844	+5776	+16.25097656	-2.57519531	-3.35742188	+40.51757813	-49.32861328	-82.15576172	+4652
+1458241121.04749990	+16.68603516	-1.78417969	+0.52294922	+47.68066406	-73.19091797	-129.57275391	+6804	+17.01123047	+1.08984375	+0.22851563	-157.71972656	-79.84863281	+148.35937500	+5776	+16.25097656	-2.56640625	-3.36181641	+40.36376953	-49.41650391	-82.06787109	+4656
+1458241121.05170010	+16.67724609	-1.80615234	+0.49218750	+47.65869141	-73.12500000	-129.77050781	+6800	+17.00683594	+1.08105469	+0.21533203	-156.73095703	-79.60693359	+147.19482422	+5776	+16.25097656	-2.55761719	-3.36621094	+40.20996094	-49.52636719	-81.97998047	+4660
+1458241121.05590010	+16.67285156	-1.82812500	+0.46142578	+47.61474609	-73.05908203	-129.92431641	+6796	+16.99804688	+1.06347656	+0.20214844	-156.02783203	-79.38720703	+146.25000000	+5780	+16.25097656	-2.54443359	-3.37060547	+40.05615234	-49.63623047	-81.87011719	+4664
+1458241121.05999990	+16.66406250	-1.85009766	+0.43066406	+47.57080078	-73.03710938	-130.05615234	+6796	+16.98925781	+1.04150391	+0.18896484	-155.43457031	-79.16748047	+145.41503906	+5780	+16.25097656	-2.53564453	-3.37500000	+39.88037109	-49.76806641	-81.73828125	+4664
+1458241121.06839990	+16.65966797	-1.89843750	+0.34277344	+46.64794922	-72.88330078	-129.57275391	+6792	+16.96728516	+1.01953125	+0.15380859	-154.00634766	-78.81591797	+143.72314453	+5788	+16.25537109	-2.50927734	-3.39697266	+39.50683594	-50.03173828	-81.38671875	+4660
+1458241121.07670000	+16.64648438	-1.95117188	+0.27246094	+45.92285156	-72.83935547	-129.33105469	+6780	+16.94091797	+0.99755859	+0.11865234	-153.08349609	-78.46435547	+142.55859375	+5800	+16.25097656	-2.47851563	-3.42333984	+39.08935547	-50.27343750	-80.96923828	+4648
+1458241121.08090000	+16.63769531	-1.95996094	+0.24169922	+45.59326172	-72.81738281	-129.19921875	+6772	+16.93212891	+0.98876953	+0.10546875	-152.70996094	-78.24462891	+142.14111328	+5808	+16.25097656	-2.46533203	-3.43652344	+38.91357422	-50.40527344	-80.79345703	+4640
+1458241121.08500000	+16.63330078	-1.96435547	+0.21533203	+45.43945313	-72.88330078	-129.22119141	+6760	+16.91894531	+0.97998047	+0.08789063	-152.33642578	-78.04687500	+141.72363281	+5816	+16.25097656	-2.44775391	-3.44970703	+38.73779297	-50.51513672	-80.63964844	+4628
+1458241121.08920000	+16.63330078	-1.97314453	+0.19335938	+45.21972656	-72.90527344	-129.19921875	+6748	+16.91455078	+0.97558594	+0.07470703	-151.94091797	-77.87109375	+141.30615234	+5824	+16.25097656	-2.43017578	-3.46289063	+38.56201172	-50.64697266	-80.50781250	+4616
+1458241121.09340000	+16.63330078	-1.96875000	+0.17138672	+45.08789063	-72.90527344	-129.17724609	+6740	+16.90576172	+0.97998047	+0.05712891	-151.54541016	-77.67333984	+140.95458984	+5832	+16.25097656	-2.42138672	-3.47607422	+38.43017578	-50.77880859	-80.44189453	+4604
+1458241121.09750010	+16.63330078	-1.95996094	+0.16699219	+45.39550781	-72.99316406	-129.61669922	+6724	+16.90136719	+0.98437500	+0.05273438	-151.34765625	-77.43164063	+140.80078125	+5836	+16.25097656	-2.40820313	-3.48925781	+38.34228516	-50.84472656	-80.39794922	+4592
+1458241121.10590000	+16.63769531	-1.92919922	+0.18017578	+46.23046875	-73.19091797	-130.64941406	+6700	+16.89697266	+1.01074219	+0.04394531	-150.79833984	-76.97021484	+140.44921875	+5848	+16.25097656	-2.39062500	-3.51562500	+38.23242188	-50.91064453	-80.50781250	+4564
+1458241121.10999990	+16.63330078	-1.89843750	+0.19335938	+46.82373047	-73.30078125	-131.26464844	+6692	+16.89697266	+1.02392578	+0.03515625	-150.55664063	-76.75048828	+140.31738281	+5852	+16.25097656	-2.38183594	-3.53320313	+38.23242188	-50.91064453	-80.61767578	+4556
+1458241121.11420010	+16.63769531	-1.86767578	+0.20654297	+47.54882813	-73.43261719	-132.01171875	+6684	+16.90136719	+1.03710938	+0.03515625	-150.35888672	-76.53076172	+140.22949219	+5852	+16.24658203	-2.37304688	-3.54199219	+38.25439453	-50.88867188	-80.79345703	+4544
+1458241121.11830000	+16.63769531	-1.83691406	+0.22412109	+48.33984375	-73.54248047	-132.82470703	+6676	+16.90576172	+1.05029297	+0.03076172	-150.18310547	-76.28906250	+140.16357422	+5848	+16.24658203	-2.36865234	-3.55517578	+38.32031250	-50.88867188	-81.03515625	+4536
+1458241121.12249990	+16.64208984	-1.80175781	+0.24609375	+49.26269531	-73.65234375	-133.74755859	+6672	+16.91015625	+1.06787109	+0.03076172	-150.07324219	-76.04736328	+140.16357422	+5844	+16.24658203	-2.36865234	-3.56396484	+38.43017578	-50.86669922	-81.32080078	+4532
+1458241121.12669990	+16.65087891	-1.76660156	+0.26806641	+50.20751953	-73.74023438	-134.71435547	+6664	+16.91455078	+1.08105469	+0.02636719	-149.80957031	-75.84960938	+140.03173828	+5840	+16.24658203	-2.35986328	-3.57275391	+38.54003906	-50.82275391	-81.65039063	+4528
+1458241121.13080000	+16.65527344	-1.73144531	+0.28564453	+51.19628906	-73.80615234	-135.70312500	+6656	+16.92333984	+1.10302734	+0.01757813	-149.54589844	-75.65185547	+139.89990234	+5832	+16.25097656	-2.35986328	-3.58593750	+38.67187500	-50.75683594	-81.97998047	+4528
+1458241121.13500000	+16.65966797	-1.70068359	+0.29882813	+52.05322266	-73.82812500	-136.56005859	+6648	+16.93212891	+1.12500000	+0.00878906	-149.26025391	-75.47607422	+139.76806641	+5828	+16.25097656	-2.35546875	-3.59912109	+38.78173828	-50.69091797	-82.28759766	+4528
+1458241121.13920000	+16.65966797	-1.66992188	+0.31201172	+52.93212891	-73.85009766	-137.46093750	+6644	+16.93652344	+1.14257813	+0.00000000	-149.01855469	-75.32226563	+139.63623047	+5820	+16.25537109	-2.35107422	-3.61669922	+38.89160156	-50.58105469	-82.57324219	+4532
+1458241121.14750000	+16.66845703	-1.61718750	+0.31640625	+54.11865234	-73.80615234	-138.73535156	+6624	+16.94970703	+1.16455078	-0.02636719	-148.60107422	-75.03662109	+139.39453125	+5804	+16.25097656	-2.33349609	-3.65625000	+39.04541016	-50.42724609	-83.01269531	+4544
+1458241121.15170000	+16.67285156	-1.59082031	+0.29882813	+54.47021484	-73.74023438	-139.13085938	+6616	+16.94531250	+1.17333984	-0.04833984	-148.33740234	-74.94873047	+139.19677734	+5796	+16.25537109	-2.31591797	-3.68701172	+39.11132813	-50.33935547	-83.23242188	+4556
+1458241121.15580010	+16.67724609	-1.58203125	+0.28125000	+54.75585938	-73.65234375	-139.50439453	+6604	+16.94970703	+1.18652344	-0.07470703	-148.11767578	-74.86083984	+139.06494141	+5788	+16.25097656	-2.30273438	-3.71337891	+39.08935547	-50.29541016	-83.32031250	+4564
+1458241121.16000010	+16.68603516	-1.57324219	+0.25048828	+54.75585938	-73.49853516	-139.61425781	+6596	+16.94970703	+1.19531250	-0.10546875	-147.83203125	-74.81689453	+138.82324219	+5780	+16.25537109	-2.29833984	-3.73974609	+39.02343750	-50.27343750	-83.36425781	+4568
+1458241121.16420010	+16.68603516	-1.57324219	+0.23291016	+54.64599609	-73.45458984	-139.57031250	+6584	+16.94970703	+1.20410156	-0.14062500	-147.50244141	-74.81689453	+138.51562500	+5776	+16.25976563	-2.28076172	-3.78369141	+38.89160156	-50.18554688	-83.18847656	+4572
+1458241121.16829990	+16.69042969	-1.57763672	+0.20654297	+54.49218750	-73.34472656	-139.50439453	+6572	+16.94970703	+1.21728516	-0.18017578	-147.19482422	-74.83886719	+138.27392578	+5768	+16.25976563	-2.25878906	-3.82763672	+38.73779297	-50.11962891	-82.96875000	+4576
+1458241121.17249990	+16.69042969	-1.57763672	+0.17138672	+54.09667969	-73.21289063	-139.24072266	+6560	+16.94531250	+1.22607422	-0.21972656	-146.90917969	-74.86083984	+138.03222656	+5760	+16.25976563	-2.23242188	-3.87158203	+38.54003906	-50.07568359	-82.70507813	+4576
+1458241121.17670010	+16.69482422	-1.58203125	+0.11865234	+53.50341797	-73.01513672	-138.80126953	+6552	+16.93652344	+1.23486328	-0.26367188	-146.60156250	-74.92675781	+137.70263672	+5756	+16.25537109	-2.21044922	-3.91992188	+38.32031250	-50.00976563	-82.39746094	+4576
+1458241121.18080000	+16.69921875	-1.59082031	+0.05712891	+52.84423828	-72.79541016	-138.29589844	+6548	+16.93212891	+1.24365234	-0.31201172	-146.29394531	-74.99267578	+137.39501953	+5748	+16.25097656	-2.18408203	-3.96826172	+38.07861328	-49.96582031	-82.06787109	+4568
+1458241121.18910000	+16.70800781	-1.60400391	-0.09228516	+51.15234375	-72.26806641	-136.95556641	+6536	+16.92333984	+1.25683594	-0.41308594	-145.67871094	-75.21240234	+136.73583984	+5740	+16.24218750	-2.13574219	-4.06494141	+37.55126953	-49.87792969	-81.40869141	+4548
+1458241121.19330000	+16.71679688	-1.60839844	-0.18017578	+50.22949219	-71.96044922	-136.20849609	+6528	+16.91894531	+1.27441406	-0.46582031	-145.23925781	-75.36621094	+136.34033203	+5740	+16.24218750	-2.10937500	-4.11767578	+37.33154297	-49.79003906	-81.07910156	+4532
+1458241121.19750000	+16.72558594	-1.60839844	-0.25927734	+49.41650391	-71.67480469	-135.57128906	+6520	+16.91894531	+1.29199219	-0.51416016	-144.97558594	-75.45410156	+136.07666016	+5740	+16.23779297	-2.07421875	-4.17041016	+37.15576172	-49.68017578	-80.74951172	+4520
+1458241121.20160010	+16.73437500	-1.60839844	-0.35156250	+48.42773438	-71.32324219	-134.75830078	+6508	+16.91455078	+1.30517578	-0.56250000	-144.58007813	-75.62988281	+135.65917969	+5740	+16.23339844	-2.04785156	-4.22753906	+36.93603516	-49.54833984	-80.44189453	+4500
+1458241121.20580010	+16.74316406	-1.59960938	-0.43945313	+47.57080078	-70.99365234	-133.98925781	+6500	+16.91455078	+1.33154297	-0.61962891	-144.07470703	-75.80566406	+135.15380859	+5740	+16.22900391	-2.01269531	-4.28027344	+36.76025391	-49.39453125	-80.13427734	+4484
+1458241121.21000000	+16.75195313	-1.58203125	-0.51416016	+46.91162109	-70.70800781	-133.39599609	+6488	+16.91455078	+1.35791016	-0.66357422	-143.74511719	-75.93750000	+134.86816406	+5740	+16.22021484	-1.97753906	-4.33740234	+36.62841797	-49.19677734	-79.82666016	+4464
+1458241121.21409990	+16.76074219	-1.56005859	-0.58447266	+46.34033203	-70.44433594	-132.84667969	+6476	+16.91455078	+1.37548828	-0.70751953	-143.34960938	-76.11328125	+134.47265625	+5740	+16.20703125	-1.95117188	-4.38134766	+36.51855469	-49.06494141	-79.69482422	+4444
+1458241121.21830010	+16.77392578	-1.52050781	-0.65039063	+45.92285156	-70.18066406	-132.40722656	+6464	+16.91455078	+1.40625000	-0.76025391	-142.82226563	-76.31103516	+133.96728516	+5740	+16.20263672	-1.92480469	-4.42968750	+36.47460938	-48.86718750	-79.62890625	+4424
+1458241121.22659990	+16.80029297	-1.43261719	-0.73828125	+45.76904297	-69.82910156	-132.12158203	+6436	+16.93212891	+1.47216797	-0.84375000	-141.96533203	-76.61865234	+133.19824219	+5740	+16.18945313	-1.87207031	-4.52197266	+36.54052734	-48.40576172	-79.69482422	+4380
+1458241121.23079990	+16.81347656	-1.37988281	-0.77343750	+45.83496094	-69.67529297	-132.07763672	+6420	+16.94531250	+1.52050781	-0.88769531	-141.41601563	-76.79443359	+132.71484375	+5740	+16.19384766	-1.84130859	-4.56591797	+36.65039063	-48.16406250	-79.80468750	+4364
+1458241121.23499990	+16.82666016	-1.31835938	-0.80419922	+45.96679688	-69.49951172	-132.09960938	+6404	+16.95410156	+1.56884766	-0.92724609	-140.95458984	-76.97021484	+132.36328125	+5740	+16.18945313	-1.81054688	-4.60986328	+36.82617188	-47.87841797	-79.91455078	+4348
+1458241121.23910000	+16.84423828	-1.25244141	-0.83056641	+46.16455078	-69.34570313	-132.12158203	+6388	+16.96289063	+1.61718750	-0.96679688	-140.47119141	-77.14599609	+131.96777344	+5740	+16.18066406	-1.77978516	-4.64941406	+36.97998047	-47.59277344	-80.09033203	+4336
+1458241121.24330000	+16.85742188	-1.18212891	-0.86132813	+46.38427734	-69.19189453	-132.16552734	+6376	+16.97167969	+1.66992188	-1.01074219	-139.94384766	-77.34375000	+131.52832031	+5740	+16.17187500	-1.74902344	-4.68896484	+37.13378906	-47.30712891	-80.26611328	+4324
+1458241121.24749990	+16.87060547	-1.11181641	-0.88769531	+46.66992188	-69.03808594	-132.25341797	+6360	+16.98046875	+1.72265625	-1.05468750	-139.30664063	-77.56347656	+131.00097656	+5740	+16.16308594	-1.72265625	-4.73291016	+37.28759766	-47.04345703	-80.41992188	+4316
+1458241121.25160000	+16.87939453	-1.03710938	-0.90527344	+47.06542969	-68.90625000	-132.47314453	+6344	+16.99365234	+1.77978516	-1.10742188	-138.64746094	-77.76123047	+130.45166016	+5744	+16.15429688	-1.69189453	-4.76806641	+37.46337891	-46.77978516	-80.66162109	+4304
+1458241121.25580000	+16.89257813	-0.96679688	-0.92285156	+47.50488281	-68.79638672	-132.75878906	+6324	+17.00244141	+1.84130859	-1.15136719	-138.12011719	-77.95898438	+130.05615234	+5744	+16.14550781	-1.66113281	-4.80322266	+37.70507813	-46.53808594	-80.90332031	+4296
+1458241121.26000000	+16.91015625	-0.90087891	-0.94482422	+47.87841797	-68.64257813	-132.97851563	+6308	+17.01123047	+1.89843750	-1.19531250	-137.57080078	-78.17871094	+129.63867188	+5748	+16.14550781	-1.63037109	-4.83837891	+37.90283203	-46.31835938	-81.14501953	+4288
+1458241121.26410010	+16.92333984	-0.83056641	-0.97558594	+48.16406250	-68.42285156	-133.11035156	+6292	+17.02001953	+1.96435547	-1.24804688	-136.99951172	-78.39843750	+129.19921875	+5748	+16.14550781	-1.59082031	-4.88232422	+38.10058594	-46.05468750	-81.25488281	+4288
+1458241121.26830010	+16.93212891	-0.76904297	-1.01074219	+48.40576172	-68.20312500	-133.24218750	+6276	+17.02441406	+2.02148438	-1.29199219	-136.51611328	-78.59619141	+128.82568359	+5748	+16.13671875	-1.54687500	-4.92187500	+38.25439453	-45.81298828	-81.32080078	+4284
+1458241121.27659990	+16.94531250	-0.65039063	-1.11621094	+48.40576172	-67.65380859	-133.02246094	+6244	+17.02001953	+2.14013672	-1.41064453	-135.06591797	-79.10156250	+127.63916016	+5752	+16.11914063	-1.45458984	-5.02294922	+38.45214844	-45.35156250	-81.25488281	+4280
+1458241121.28080010	+16.94970703	-0.60644531	-1.17333984	+48.36181641	-67.36816406	-132.91259766	+6228	+17.01123047	+2.18847656	-1.46337891	-134.45068359	-79.34326172	+127.15576172	+5756	+16.10156250	-1.40625000	-5.07128906	+38.49609375	-45.15380859	-81.12304688	+4276
+1458241121.28909990	+16.95849609	-0.52734375	-1.30957031	+48.01025391	-66.70898438	-132.47314453	+6188	+16.99365234	+2.28515625	-1.58203125	-133.13232422	-79.84863281	+126.03515625	+5760	+16.09277344	-1.30957031	-5.17675781	+38.54003906	-44.89013672	-80.79345703	+4252
+1458241121.29329990	+16.96289063	-0.49218750	-1.37988281	+47.85644531	-66.37939453	-132.29736328	+6164	+16.98486328	+2.33349609	-1.63476563	-132.60498047	-80.06835938	+125.63964844	+5764	+16.08398438	-1.25683594	-5.22949219	+38.58398438	-44.75830078	-80.57373047	+4240
+1458241121.29740000	+16.96289063	-0.46582031	-1.46337891	+47.54882813	-65.98388672	-131.98974609	+6144	+16.97167969	+2.38183594	-1.69189453	-132.03369141	-80.33203125	+125.15625000	+5768	+16.07958984	-1.20410156	-5.28222656	+38.58398438	-44.64843750	-80.33203125	+4220
+1458241121.30160000	+16.96289063	-0.43066406	-1.55126953	+47.19726563	-65.56640625	-131.61621094	+6120	+16.95849609	+2.43017578	-1.75341797	-131.35253906	-80.57373047	+124.60693359	+5768	+16.07080078	-1.14257813	-5.34375000	+38.56201172	-44.49462891	-80.00244141	+4204
+1458241121.30580000	+16.95849609	-0.40429688	-1.64355469	+46.80175781	-65.12695313	-131.19873047	+6096	+16.94091797	+2.47412109	-1.81054688	-130.60546875	-80.83740234	+123.99169922	+5772	+16.06201172	-1.08544922	-5.40527344	+38.51806641	-44.34082031	-79.65087891	+4180
+1458241121.31410000	+16.94970703	-0.34277344	-1.81054688	+46.27441406	-64.42382813	-130.60546875	+6044	+16.91015625	+2.56640625	-1.91601563	-129.52880859	-81.27685547	+123.17871094	+5780	+16.03564453	-0.97558594	-5.51513672	+38.51806641	-44.14306641	-79.10156250	+4124
+1458241121.31830000	+16.94531250	-0.30761719	-1.88525391	+46.16455078	-64.09423828	-130.45166016	+6016	+16.89257813	+2.61474609	-1.96435547	-129.11132813	-81.49658203	+122.89306641	+5784	+16.02685547	-0.92285156	-5.55908203	+38.56201172	-44.05517578	-78.92578125	+4092
+1458241121.32240010	+16.94091797	-0.27246094	-1.95117188	+46.14257813	-63.83056641	-130.36376953	+5988	+16.87939453	+2.66308594	-2.00830078	-128.84765625	-81.67236328	+122.78320313	+5788	+16.02246094	-0.87011719	-5.60302734	+38.67187500	-43.98925781	-78.77197266	+4056
+1458241121.32660010	+16.94091797	-0.23291016	-2.01269531	+46.18652344	-63.56689453	-130.34179688	+5956	+16.86621094	+2.71142578	-2.04785156	-128.60595703	-81.84814453	+122.69531250	+5788	+16.01367188	-0.82177734	-5.64257813	+38.75976563	-43.94531250	-78.70605469	+4020
+1458241121.33080010	+16.93652344	-0.18457031	-2.06982422	+46.27441406	-63.30322266	-130.31982422	+5924	+16.85302734	+2.76855469	-2.08740234	-128.34228516	-82.02392578	+122.60742188	+5792	+16.01367188	-0.76904297	-5.68212891	+38.93554688	-43.85742188	-78.66210938	+3984
+1458241121.33489990	+16.93212891	-0.13623047	-2.11376953	+46.47216797	-63.12744141	-130.40771484	+5892	+16.83984375	+2.83007813	-2.11816406	-128.38623047	-82.15576172	+122.87109375	+5792	+16.00048828	-0.71630859	-5.72167969	+39.15527344	-43.72558594	-78.64013672	+3952
+1458241121.33909990	+16.92773438	-0.08349609	-2.14892578	+46.82373047	-63.01757813	-130.60546875	+5860	+16.83105469	+2.88720703	-2.14453125	-128.58398438	-82.26562500	+123.24462891	+5792	+15.99169922	-0.66796875	-5.74804688	+39.39697266	-43.63769531	-78.77197266	+3916
+1458241121.34320000	+16.92333984	-0.01318359	-2.17529297	+47.24121094	-62.92968750	-130.82519531	+5828	+16.81787109	+2.95312500	-2.17089844	-128.64990234	-82.39746094	+123.50830078	+5792	+15.98291016	-0.62402344	-5.77441406	+39.68261719	-43.52783203	-78.92578125	+3880
+1458241121.34740000	+16.91455078	+0.05712891	-2.18408203	+47.81250000	-62.92968750	-131.19873047	+5796	+16.80908203	+3.01464844	-2.18847656	-129.04541016	-82.46337891	+124.14550781	+5792	+15.97412109	-0.58007813	-5.79638672	+39.99023438	-43.43994141	-79.12353516	+3848
+1458241121.35159990	+16.91455078	+0.13183594	-2.18408203	+48.53759766	-62.99560547	-131.72607422	+5764	+16.80029297	+3.07617188	-2.19726563	-129.74853516	-82.50732422	+125.00244141	+5792	+15.96533203	-0.54052734	-5.80517578	+40.38574219	-43.41796875	-79.49707031	+3816
+1458241121.35990000	+16.90576172	+0.29003906	-2.16210938	+50.22949219	-63.17138672	-132.93457031	+5704	+16.78710938	+3.21240234	-2.21044922	-131.19873047	-82.55126953	+126.91406250	+5788	+15.96093750	-0.45263672	-5.81396484	+41.28662109	-43.35205078	-80.31005859	+3760
+1458241121.36410000	+16.90136719	+0.37353516	-2.14453125	+51.10839844	-63.25927734	-133.57177734	+5672	+16.77832031	+3.28271484	-2.21923828	-131.79199219	-82.57324219	+127.74902344	+5784	+15.95654297	-0.40429688	-5.82275391	+41.72607422	-43.28613281	-80.68359375	+3740
+1458241121.36820010	+16.89697266	+0.45703125	-2.12695313	+51.96533203	-63.36914063	-134.16503906	+5640	+16.76953125	+3.35302734	-2.22802734	-132.36328125	-82.59521484	+128.54003906	+5776	+15.94775391	-0.36474609	-5.82714844	+42.14355469	-43.22021484	-81.05712891	+3720
+1458241121.37240000	+16.89257813	+0.54052734	-2.11376953	+52.77832031	-63.45703125	-134.75830078	+5612	+16.75634766	+3.41894531	-2.22802734	-133.15429688	-82.59521484	+129.52880859	+5772	+15.93896484	-0.32080078	-5.83154297	+42.56103516	-43.17626953	-81.40869141	+3708
+1458241121.37660000	+16.87939453	+0.62402344	-2.09619141	+53.65722656	-63.56689453	-135.37353516	+5580	+16.74316406	+3.48486328	-2.22802734	-134.03320313	-82.59521484	+130.60546875	+5768	+15.93017578	-0.27246094	-5.83154297	+43.00048828	-43.15429688	-81.76025391	+3692
+1458241121.38070010	+16.87060547	+0.69873047	-2.07861328	+54.47021484	-63.67675781	-135.98876953	+5552	+16.72998047	+3.54199219	-2.23242188	-134.86816406	-82.59521484	+131.61621094	+5760	+15.91699219	-0.22851563	-5.83154297	+43.39599609	-43.15429688	-82.11181641	+3680
+1458241121.38490010	+16.86181641	+0.76904297	-2.06103516	+55.26123047	-63.76464844	-136.62597656	+5520	+16.72119141	+3.59472656	-2.23242188	-135.57128906	-82.57324219	+132.47314453	+5756	+15.91699219	-0.18457031	-5.82275391	+43.76953125	-43.22021484	-82.46337891	+3672
+1458241121.38910010	+16.85302734	+0.83935547	-2.05224609	+55.98632813	-63.83056641	-137.13134766	+5488	+16.70361328	+3.65625000	-2.23242188	-136.03271484	-82.57324219	+133.13232422	+5752	+15.91259766	-0.13623047	-5.82714844	+44.09912109	-43.26416016	-82.70507813	+3664
+1458241121.39319990	+16.84423828	+0.89208984	-2.04345703	+56.57958984	-63.87451172	-137.63671875	+5452	+16.69042969	+3.70898438	-2.23681641	-136.62597656	-82.57324219	+133.87939453	+5748	+15.90380859	-0.09228516	-5.82714844	+44.38476563	-43.28613281	-82.88085938	+3652
+1458241121.39739990	+16.83105469	+0.94042969	-2.04785156	+57.01904297	-63.87451172	-137.96630859	+5420	+16.67285156	+3.75732422	-2.24121094	-137.13134766	-82.57324219	+134.53857422	+5744	+15.89941406	-0.04833984	-5.82714844	+44.64843750	-43.39599609	-83.05664063	+3644
+1458241121.40570000	+16.80029297	+1.01953125	-2.09179688	+57.37060547	-63.69873047	-138.20800781	+5360	+16.63330078	+3.84082031	-2.26757813	-137.54882813	-82.70507813	+135.19775391	+5736	+15.88183594	+0.05712891	-5.86230469	+44.93408203	-43.43994141	-82.88085938	+3628
+1458241121.40990000	+16.78271484	+1.05029297	-2.11376953	+57.48046875	-63.63281250	-138.29589844	+5332	+16.61132813	+3.87158203	-2.27636719	-137.81250000	-82.72705078	+135.52734375	+5732	+15.87304688	+0.10107422	-5.87988281	+44.97802734	-43.50585938	-82.77099609	+3620
+1458241121.41409990	+16.76953125	+1.08105469	-2.13574219	+57.50244141	-63.54492188	-138.29589844	+5308	+16.58935547	+3.90673828	-2.28955078	-137.85644531	-82.79296875	+135.68115234	+5732	+15.86425781	+0.14941406	-5.89746094	+45.00000000	-43.57177734	-82.59521484	+3608
+1458241121.41820000	+16.75195313	+1.09423828	-2.16650391	+57.43652344	-63.45703125	-138.25195313	+5288	+16.56738281	+3.93750000	-2.29833984	-137.92236328	-82.85888672	+135.79101563	+5728	+15.85107422	+0.19775391	-5.91943359	+45.02197266	-43.63769531	-82.37548828	+3592
+1458241121.42240000	+16.73876953	+1.11181641	-2.19287109	+57.39257813	-63.36914063	-138.27392578	+5268	+16.54541016	+3.96386719	-2.30273438	-138.07617188	-82.88085938	+136.01074219	+5728	+15.84667969	+0.24169922	-5.92822266	+45.02197266	-43.76953125	-82.22167969	+3572
+1458241121.42650010	+16.72998047	+1.12500000	-2.21923828	+57.26074219	-63.25927734	-138.14208984	+5252	+16.52783203	+3.99902344	-2.31152344	-137.83447266	-82.94677734	+135.87890625	+5728	+15.84228516	+0.29003906	-5.94580078	+44.97802734	-43.85742188	-81.97998047	+3552
+1458241121.43070010	+16.71679688	+1.13818359	-2.25439453	+57.06298828	-63.12744141	-137.96630859	+5240	+16.51025391	+4.01660156	-2.32470703	-137.59277344	-83.03466797	+135.68115234	+5728	+15.83789063	+0.33398438	-5.96337891	+44.95605469	-43.94531250	-81.73828125	+3528
+1458241121.43490000	+16.69921875	+1.15136719	-2.28076172	+56.90917969	-63.03955078	-137.85644531	+5232	+16.49267578	+4.03857422	-2.32470703	-137.68066406	-83.05664063	+135.79101563	+5724	+15.82910156	+0.37792969	-5.98535156	+44.93408203	-43.98925781	-81.47460938	+3500
+1458241121.43899990	+16.69042969	+1.16455078	-2.30273438	+56.75537109	-62.97363281	-137.70263672	+5220	+16.47509766	+4.05615234	-2.32470703	-137.61474609	-83.12255859	+135.74707031	+5720	+15.81591797	+0.42626953	-6.00292969	+44.91210938	-44.03320313	-81.23291016	+3476
+1458241121.44320010	+16.67724609	+1.18212891	-2.32470703	+56.55761719	-62.88574219	-137.50488281	+5212	+16.45751953	+4.07812500	-2.32910156	-137.28515625	-83.18847656	+135.48339844	+5720	+15.80712891	+0.46582031	-6.02050781	+44.86816406	-44.07714844	-81.01318359	+3448
+1458241121.44740010	+16.66845703	+1.19531250	-2.33789063	+56.46972656	-62.86376953	-137.43896484	+5208	+16.44433594	+4.10009766	-2.32031250	-137.24121094	-83.16650391	+135.48339844	+5724	+15.79833984	+0.50537109	-6.02929688	+44.89013672	-44.12109375	-80.81542969	+3416
+1458241121.45149990	+16.65966797	+1.21289063	-2.34228516	+56.44775391	-62.88574219	-137.43896484	+5200	+16.43115234	+4.12207031	-2.31152344	-137.08740234	-83.18847656	+135.41748047	+5724	+15.78955078	+0.53613281	-6.02490234	+44.91210938	-44.20898438	-80.79345703	+3384
+1458241121.45989990	+16.64648438	+1.26562500	-2.32910156	+56.62353516	-63.01757813	-137.50488281	+5188	+16.41357422	+4.17480469	-2.28076172	-136.99951172	-83.12255859	+135.48339844	+5728	+15.78515625	+0.60205078	-6.01611328	+45.21972656	-44.34082031	-80.92529297	+3328
+1458241121.46400000	+16.64208984	+1.29638672	-2.31591797	+56.75537109	-63.10546875	-137.57080078	+5184	+16.40917969	+4.20117188	-2.25878906	-137.08740234	-83.07861328	+135.63720703	+5732	+15.78076172	+0.63720703	-6.00292969	+45.41748047	-44.40673828	-81.05712891	+3304
+1458241121.46820000	+16.63769531	+1.33154297	-2.30273438	+56.93115234	-63.21533203	-137.65869141	+5184	+16.40478516	+4.22753906	-2.23681641	-137.10937500	-83.03466797	+135.76904297	+5736	+15.78515625	+0.66357422	-5.98974609	+45.63720703	-44.45068359	-81.21093750	+3284
+1458241121.47240000	+16.63330078	+1.36669922	-2.28076172	+57.19482422	-63.36914063	-137.81250000	+5180	+16.39599609	+4.25830078	-2.21044922	-137.10937500	-82.96875000	+135.85693359	+5740	+15.77636719	+0.69433594	-5.97656250	+45.87890625	-44.45068359	-81.38671875	+3264
+1458241121.47650000	+16.62890625	+1.40625000	-2.25000000	+57.50244141	-63.54492188	-138.01025391	+5180	+16.39160156	+4.28906250	-2.18847656	-137.13134766	-82.90283203	+135.98876953	+5744	+15.77197266	+0.71630859	-5.95898438	+46.12060547	-44.45068359	-81.60644531	+3248
+1458241121.48070000	+16.62451172	+1.45019531	-2.21484375	+57.87597656	-63.74267578	-138.25195313	+5176	+16.38720703	+4.32421875	-2.16210938	-137.06542969	-82.83691406	+136.05468750	+5748	+15.76318359	+0.73828125	-5.94140625	+46.38427734	-44.47265625	-81.84814453	+3236
+1458241121.48490000	+16.62011719	+1.49414063	-2.17968750	+58.24951172	-63.94042969	-138.49365234	+5176	+16.37841797	+4.35498047	-2.13134766	-137.06542969	-82.74902344	+136.16455078	+5756	+15.76318359	+0.76025391	-5.91503906	+46.66992188	-44.53857422	-82.15576172	+3228
+1458241121.48900010	+16.62011719	+1.54248047	-2.14453125	+58.62304688	-64.16015625	-138.73535156	+5172	+16.37402344	+4.39453125	-2.09619141	-137.06542969	-82.61718750	+136.34033203	+5760	+15.76318359	+0.78662109	-5.88427734	+46.97753906	-44.62646484	-82.46337891	+3232
+1458241121.49320010	+16.61572266	+1.58642578	-2.10498047	+59.04052734	-64.35791016	-138.97705078	+5168	+16.37402344	+4.42968750	-2.06103516	-137.21923828	-82.48535156	+136.62597656	+5764	+15.76318359	+0.80859375	-5.85791016	+47.28515625	-44.71435547	-82.77099609	+3236
+1458241121.49740000	+16.61132813	+1.63476563	-2.06982422	+59.45800781	-64.57763672	-139.24072266	+5160	+16.36962891	+4.46044922	-2.02587891	-137.30712891	-82.37548828	+136.86767578	+5768	+15.76318359	+0.83056641	-5.82714844	+47.59277344	-44.78027344	-83.10058594	+3244
+1458241121.50149990	+16.60693359	+1.67871094	-2.03906250	+59.85351563	-64.77539063	-139.48242188	+5152	+16.36523438	+4.49121094	-1.99511719	-137.37304688	-82.28759766	+137.06542969	+5772	+15.76757813	+0.86132813	-5.80957031	+47.85644531	-44.80224609	-83.27636719	+3256
+1458241121.50980000	+16.59814453	+1.75341797	-1.98193359	+60.42480469	-65.10498047	-139.83398438	+5132	+16.35205078	+4.53955078	-1.94238281	-137.37304688	-82.15576172	+137.28515625	+5776	+15.75439453	+0.90087891	-5.78320313	+48.16406250	-44.89013672	-83.49609375	+3284
+1458241121.51399990	+16.58935547	+1.78417969	-1.95996094	+60.62255859	-65.23681641	-139.92187500	+5116	+16.34326172	+4.56591797	-1.92480469	-137.32910156	-82.08984375	+137.35107422	+5780	+15.75439453	+0.92285156	-5.77441406	+48.27392578	-44.93408203	-83.49609375	+3300
+1458241121.51819990	+16.58496094	+1.80615234	-1.94238281	+60.75439453	-65.36865234	-139.98779297	+5104	+16.33886719	+4.58349609	-1.89843750	-137.35107422	-82.02392578	+137.46093750	+5780	+15.74560547	+0.94482422	-5.76562500	+48.33984375	-45.00000000	-83.47412109	+3316
+1458241121.52230000	+16.58056641	+1.82373047	-1.93359375	+60.82031250	-65.45654297	-139.98779297	+5088	+16.33007813	+4.59667969	-1.88085938	-137.35107422	-81.95800781	+137.54882813	+5780	+15.74560547	+0.96240234	-5.75244141	+48.36181641	-45.10986328	-83.45214844	+3332
+1458241121.52650000	+16.57617188	+1.83691406	-1.93359375	+60.77636719	-65.50048828	-139.94384766	+5072	+16.32128906	+4.60546875	-1.86767578	-137.28515625	-81.95800781	+137.54882813	+5780	+15.75000000	+0.97998047	-5.75244141	+48.36181641	-45.17578125	-83.34228516	+3344
+1458241121.53070000	+16.56738281	+1.84570313	-1.93798828	+60.66650391	-65.54443359	-139.83398438	+5056	+16.31250000	+4.61425781	-1.85888672	-137.28515625	-81.93603516	+137.59277344	+5780	+15.75000000	+0.99755859	-5.75683594	+48.31787109	-45.26367188	-83.18847656	+3352
+1458241121.53480010	+16.56298828	+1.84570313	-1.94238281	+60.53466797	-65.54443359	-139.72412109	+5040	+16.30371094	+4.61865234	-1.85009766	-137.26318359	-81.95800781	+137.59277344	+5780	+15.75000000	+1.01953125	-5.75683594	+48.25195313	-45.32958984	-82.99072266	+3356
+1458241121.53900000	+16.55859375	+1.84130859	-1.94677734	+60.38085938	-65.54443359	-139.61425781	+5028	+16.29492188	+4.62304688	-1.84570313	-137.21923828	-81.97998047	+137.57080078	+5780	+15.75000000	+1.03271484	-5.76562500	+48.18603516	-45.37353516	-82.81494141	+3356
+1458241121.54320000	+16.55419922	+1.84130859	-1.95117188	+60.20507813	-65.54443359	-139.48242188	+5020	+16.28173828	+4.62304688	-1.84570313	-137.15332031	-82.02392578	+137.52685547	+5780	+15.74560547	+1.05029297	-5.77001953	+48.05419922	-45.41748047	-82.57324219	+3356
+1458241121.54730010	+16.54541016	+1.83251953	-1.96435547	+59.98535156	-65.52246094	-139.32861328	+5012	+16.27294922	+4.62304688	-1.84130859	-137.04345703	-82.04589844	+137.43896484	+5780	+15.74121094	+1.06347656	-5.77880859	+47.92236328	-45.48339844	-82.30957031	+3352
+1458241121.55570010	+16.53662109	+1.82373047	-1.98193359	+59.58984375	-65.50048828	-139.02099609	+5000	+16.25537109	+4.62304688	-1.83691406	-136.82373047	-82.11181641	+137.21923828	+5780	+15.73681641	+1.09423828	-5.78759766	+47.70263672	-45.61523438	-81.84814453	+3336
+1458241121.55979990	+16.53222656	+1.81494141	-1.99072266	+59.41406250	-65.47851563	-138.91113281	+5000	+16.24658203	+4.62744141	-1.83251953	-136.75781250	-82.13378906	+137.15332031	+5784	+15.73681641	+1.10742188	-5.79199219	+47.59277344	-45.70312500	-81.65039063	+3324
+1458241121.56399990	+16.52783203	+1.81054688	-1.99511719	+59.28222656	-65.45654297	-138.82324219	+4996	+16.23779297	+4.62744141	-1.83251953	-136.69189453	-82.17773438	+137.08740234	+5784	+15.73681641	+1.12939453	-5.79199219	+47.46093750	-45.81298828	-81.36474609	+3308
+1458241121.56820010	+16.52783203	+1.80615234	-1.99951172	+59.15039063	-65.45654297	-138.73535156	+4996	+16.22900391	+4.63183594	-1.82812500	-136.58203125	-82.22167969	+136.99951172	+5788	+15.73681641	+1.14697266	-5.79638672	+47.35107422	-45.87890625	-81.12304688	+3288
+1458241121.57649990	+16.51904297	+1.80615234	-2.00390625	+58.99658203	-65.47851563	-138.64746094	+4996	+16.21142578	+4.64062500	-1.81054688	-136.51611328	-82.28759766	+136.97753906	+5796	+15.73242188	+1.18212891	-5.78759766	+47.24121094	-46.01074219	-80.79345703	+3248
+1458241121.58060000	+16.51464844	+1.80615234	-1.99951172	+58.97460938	-65.47851563	-138.62548828	+4996	+16.20703125	+4.64941406	-1.80175781	-136.47216797	-82.30957031	+136.95556641	+5800	+15.73242188	+1.19531250	-5.77441406	+47.26318359	-46.07666016	-80.77148438	+3228
+1458241121.58480000	+16.51025391	+1.81054688	-1.99511719	+58.97460938	-65.52246094	-138.62548828	+4996	+16.19824219	+4.65820313	-1.78417969	-136.47216797	-82.28759766	+136.97753906	+5808	+15.72802734	+1.20410156	-5.75683594	+47.35107422	-46.12060547	-80.81542969	+3212
+1458241121.58900000	+16.51025391	+1.81933594	-1.98632813	+59.01855469	-65.56640625	-138.64746094	+5000	+16.19384766	+4.67578125	-1.76660156	-136.49414063	-82.28759766	+137.06542969	+5816	+15.73242188	+1.21289063	-5.73925781	+47.43896484	-46.16455078	-80.90332031	+3196
+1458241121.59310010	+16.50585938	+1.82812500	-1.97314453	+59.10644531	-65.63232422	-138.71337891	+5004	+16.18945313	+4.69335938	-1.74023438	-136.51611328	-82.26562500	+137.13134766	+5824	+15.73242188	+1.22167969	-5.72167969	+47.57080078	-46.20849609	-81.05712891	+3184
+1458241121.59730010	+16.50585938	+1.84130859	-1.95996094	+59.26025391	-65.69824219	-138.82324219	+5012	+16.18945313	+4.71093750	-1.71826172	-136.60400391	-82.22167969	+137.28515625	+5832	+15.73681641	+1.22607422	-5.69970703	+47.72460938	-46.23046875	-81.25488281	+3176
+1458241121.60150000	+16.50146484	+1.85888672	-1.93798828	+59.43603516	-65.80810547	-138.95507813	+5016	+16.18505859	+4.73730469	-1.68310547	-136.73583984	-82.17773438	+137.48291016	+5840	+15.74121094	+1.23046875	-5.68212891	+47.85644531	-46.25244141	-81.40869141	+3168
+1458241121.60560010	+16.50146484	+1.88085938	-1.91601563	+59.67773438	-65.91796875	-139.10888672	+5024	+16.18945313	+4.75927734	-1.65234375	-136.82373047	-82.11181641	+137.61474609	+5848	+15.74121094	+1.23486328	-5.66015625	+47.98828125	-46.25244141	-81.58447266	+3164
+1458241121.60980010	+16.50146484	+1.89843750	-1.88964844	+59.91943359	-66.02783203	-139.28466797	+5032	+16.19384766	+4.77685547	-1.62597656	-136.80175781	-82.06787109	+137.61474609	+5856	+15.74560547	+1.23925781	-5.63818359	+48.16406250	-46.27441406	-81.76025391	+3164
+1458241121.61400010	+16.50146484	+1.93359375	-1.85449219	+60.27099609	-66.18164063	-139.52636719	+5040	+16.19824219	+4.79443359	-1.59521484	-136.77978516	-82.00195313	+137.63671875	+5864	+15.74560547	+1.24804688	-5.61181641	+48.36181641	-46.27441406	-82.02392578	+3168
+1458241121.61809990	+16.49707031	+1.95996094	-1.81494141	+60.62255859	-66.33544922	-139.76806641	+5044	+16.20263672	+4.81201172	-1.56445313	-136.73583984	-81.95800781	+137.57080078	+5868	+15.74560547	+1.25244141	-5.58105469	+48.58154297	-46.27441406	-82.28759766	+3180
+1458241121.62649990	+16.50146484	+2.02148438	-1.74023438	+61.34765625	-66.64306641	-140.27343750	+5056	+16.21142578	+4.83837891	-1.52050781	-136.18652344	-81.87011719	+137.04345703	+5880	+15.75439453	+1.26562500	-5.50634766	+49.04296875	-46.29638672	-82.90283203	+3216
+1458241121.63060000	+16.50146484	+2.04785156	-1.70507813	+61.65527344	-66.77490234	-140.49316406	+5056	+16.21582031	+4.84716797	-1.50292969	-135.92285156	-81.84814453	+136.75781250	+5880	+15.75878906	+1.27001953	-5.47558594	+49.17480469	-46.29638672	-83.07861328	+3236
+1458241121.63480000	+16.50585938	+2.06982422	-1.67431641	+61.89697266	-66.88476563	-140.64697266	+5052	+16.22021484	+4.84716797	-1.48974609	-135.52734375	-81.84814453	+136.31835938	+5884	+15.76318359	+1.27441406	-5.45361328	+49.24072266	-46.27441406	-83.16650391	+3256
+1458241121.63899990	+16.50585938	+2.09179688	-1.64794922	+62.02880859	-66.95068359	-140.71289063	+5048	+16.22021484	+4.85156250	-1.48535156	-135.06591797	-81.87011719	+135.83496094	+5884	+15.76318359	+1.27880859	-5.44042969	+49.24072266	-46.23046875	-83.12255859	+3272
+1458241121.64310000	+16.50585938	+2.10058594	-1.63037109	+62.05078125	-66.99462891	-140.71289063	+5044	+16.22460938	+4.85156250	-1.47656250	-134.51660156	-81.89208984	+135.24169922	+5884	+15.75878906	+1.28759766	-5.43164063	+49.15283203	-46.18652344	-82.94677734	+3288
+1458241121.64730000	+16.50585938	+2.10498047	-1.62158203	+61.94091797	-66.99462891	-140.62500000	+5032	+16.22460938	+4.84716797	-1.47656250	-133.81347656	-81.93603516	+134.47265625	+5880	+15.75439453	+1.29199219	-5.43603516	+48.99902344	-46.16455078	-82.70507813	+3300
+1458241121.65150000	+16.51025391	+2.10498047	-1.62158203	+61.76513672	-66.97265625	-140.49316406	+5024	+16.22460938	+4.84277344	-1.48095703	-133.13232422	-81.97998047	+133.76953125	+5884	+15.75000000	+1.30078125	-5.44042969	+48.84521484	-46.14257813	-82.44140625	+3312
+1458241121.65560010	+16.51025391	+2.10058594	-1.62158203	+61.52343750	-66.92871094	-140.29541016	+5012	+16.22460938	+4.83837891	-1.48095703	-132.47314453	-82.02392578	+133.04443359	+5884	+15.75000000	+1.30517578	-5.44921875	+48.64746094	-46.12060547	-82.13378906	+3320
+1458241121.65980010	+16.51025391	+2.09179688	-1.63037109	+61.21582031	-66.88476563	-140.07568359	+5008	+16.22021484	+4.82958984	-1.48095703	-131.72607422	-82.06787109	+132.27539063	+5888	+15.74560547	+1.31396484	-5.45800781	+48.42773438	-46.09863281	-81.78222656	+3328
+1458241121.66389990	+16.51025391	+2.08300781	-1.63916016	+60.93017578	-66.81884766	-139.83398438	+5000	+16.21582031	+4.82958984	-1.48974609	-130.95703125	-82.13378906	+131.48437500	+5888	+15.74121094	+1.31835938	-5.47119141	+48.20800781	-46.05468750	-81.40869141	+3328
+1458241121.66810010	+16.51025391	+2.07421875	-1.64794922	+60.57861328	-66.73095703	-139.57031250	+5000	+16.21582031	+4.82080078	-1.49853516	-130.03417969	-82.19970703	+130.56152344	+5892	+15.74121094	+1.33154297	-5.48437500	+47.96630859	-46.03271484	-80.99121094	+3324
+1458241121.67639990	+16.51025391	+2.05224609	-1.67871094	+59.80957031	-66.57714844	-138.95507813	+4996	+16.21142578	+4.81201172	-1.51611328	-128.18847656	-82.37548828	+128.69384766	+5904	+15.71923828	+1.35351563	-5.52392578	+47.37304688	-45.90087891	-79.93652344	+3312
+1458241121.68059990	+16.51025391	+2.03906250	-1.69189453	+59.41406250	-66.48925781	-138.64746094	+4996	+16.20703125	+4.80761719	-1.52490234	-127.26562500	-82.44140625	+127.74902344	+5908	+15.71044922	+1.36669922	-5.54150391	+47.10937500	-45.83496094	-79.47509766	+3300
+1458241121.68479990	+16.51025391	+2.03027344	-1.70507813	+59.01855469	-66.40136719	-138.33984375	+5000	+16.20263672	+4.80322266	-1.52929688	-126.29882813	-82.50732422	+126.80419922	+5916	+15.70605469	+1.37988281	-5.55908203	+46.93359375	-45.79101563	-79.07958984	+3284
+1458241121.68890000	+16.51025391	+2.01708984	-1.72265625	+58.57910156	-66.33544922	-137.98828125	+5004	+16.19824219	+4.79882813	-1.53808594	-125.26611328	-82.55126953	+125.79345703	+5920	+15.69726563	+1.39306641	-5.56347656	+46.75781250	-45.79101563	-78.75000000	+3264
+1458241121.69310000	+16.51025391	+2.00830078	-1.73583984	+58.16162109	-66.24755859	-137.65869141	+5008	+16.19384766	+4.79882813	-1.54248047	-124.23339844	-82.61718750	+124.78271484	+5928	+15.70166016	+1.39746094	-5.56347656	+46.66992188	-45.79101563	-78.59619141	+3240
+1458241121.69730000	+16.50585938	+1.99951172	-1.74902344	+57.81005859	-66.20361328	-137.35107422	+5012	+16.19384766	+4.80322266	-1.54687500	-123.28857422	-82.66113281	+123.88183594	+5936	+15.69726563	+1.40185547	-5.56787109	+46.64794922	-45.72509766	-78.46435547	+3220
+1458241121.70140000	+16.50585938	+1.99511719	-1.75781250	+57.43652344	-66.15966797	-137.02148438	+5016	+16.19384766	+4.80322266	-1.54687500	-122.36572266	-82.68310547	+123.00292969	+5944	+15.69287109	+1.40185547	-5.56347656	+46.66992188	-45.68115234	-78.42041016	+3200
+1458241121.70980000	+16.50146484	+1.99511719	-1.76660156	+56.88720703	-66.13769531	-136.49414063	+5020	+16.19824219	+4.81640625	-1.53808594	-120.58593750	-82.70507813	+121.35498047	+5956	+15.68408203	+1.40185547	-5.55908203	+46.75781250	-45.52734375	-78.42041016	+3172
+1458241121.71390010	+16.50146484	+2.00390625	-1.76220703	+56.68945313	-66.18164063	-136.29638672	+5024	+16.20263672	+4.82519531	-1.52929688	-119.79492188	-82.70507813	+120.62988281	+5964	+15.68408203	+1.40185547	-5.55029297	+46.82373047	-45.48339844	-78.50830078	+3164
+1458241121.71810010	+16.50146484	+2.01269531	-1.74902344	+56.57958984	-66.24755859	-136.14257813	+5028	+16.20263672	+4.82958984	-1.52050781	-119.17968750	-82.68310547	+120.05859375	+5968	+15.68408203	+1.39746094	-5.53710938	+46.93359375	-45.46142578	-78.66210938	+3160
+1458241121.72230010	+16.49707031	+2.02587891	-1.73583984	+56.53564453	-66.33544922	-136.05468750	+5032	+16.20703125	+4.83837891	-1.50732422	-118.63037109	-82.66113281	+119.59716797	+5976	+15.68408203	+1.38867188	-5.51953125	+47.06542969	-45.43945313	-78.85986328	+3160
+1458241121.72639990	+16.49707031	+2.03906250	-1.72265625	+56.55761719	-66.44531250	-135.98876953	+5036	+16.21582031	+4.84716797	-1.49414063	-117.97119141	-82.63916016	+119.00390625	+5980	+15.68408203	+1.38427734	-5.51074219	+47.17529297	-45.41748047	-79.01367188	+3164
+1458241121.73060010	+16.49707031	+2.05664063	-1.70507813	+56.57958984	-66.55517578	-135.94482422	+5040	+16.22021484	+4.85595703	-1.48095703	-117.37792969	-82.63916016	+118.47656250	+5984	+15.68847656	+1.37548828	-5.49316406	+47.30712891	-45.39550781	-79.18945313	+3172
+1458241121.73470000	+16.49707031	+2.06982422	-1.68310547	+56.64550781	-66.68701172	-135.90087891	+5040	+16.22900391	+4.86474609	-1.46777344	-117.00439453	-82.63916016	+118.14697266	+5984	+15.68847656	+1.36669922	-5.47998047	+47.43896484	-45.35156250	-79.38720703	+3180
+1458241121.73889990	+16.49707031	+2.08740234	-1.66113281	+56.71142578	-66.81884766	-135.87890625	+5044	+16.23339844	+4.87353516	-1.45458984	-116.58691406	-82.66113281	+117.81738281	+5988	+15.69287109	+1.35791016	-5.47119141	+47.54882813	-45.28564453	-79.54101563	+3192
+1458241121.74309990	+16.49707031	+2.10058594	-1.63916016	+56.77734375	-66.95068359	-135.85693359	+5040	+16.23779297	+4.88232422	-1.44140625	-116.30126953	-82.70507813	+117.57568359	+5988	+15.68847656	+1.35351563	-5.46240234	+47.68066406	-45.24169922	-79.69482422	+3204
+1458241121.74720000	+16.49707031	+2.11376953	-1.61718750	+56.82128906	-67.08251953	-135.81298828	+5040	+16.24218750	+4.88671875	-1.42822266	-115.99365234	-82.77099609	+117.31201172	+5988	+15.68847656	+1.34472656	-5.44921875	+47.76855469	-45.19775391	-79.82666016	+3220
+1458241121.75560000	+16.49267578	+2.13574219	-1.58203125	+56.79931641	-67.34619141	-135.65917969	+5028	+16.24218750	+4.88671875	-1.41943359	-115.29052734	-83.03466797	+116.63085938	+5984	+15.68847656	+1.33593750	-5.43164063	+47.94433594	-45.15380859	-80.00244141	+3252
+1458241121.75970010	+16.49707031	+2.14013672	-1.56884766	+56.68945313	-67.45605469	-135.50537109	+5020	+16.24658203	+4.88671875	-1.41503906	-115.22460938	-83.18847656	+116.58691406	+5980	+15.69287109	+1.32714844	-5.42285156	+47.98828125	-45.15380859	-80.04638672	+3268
+1458241121.76390000	+16.49707031	+2.14013672	-1.56005859	+56.49169922	-67.54394531	-135.26367188	+5008	+16.24658203	+4.88671875	-1.41943359	-114.89501953	-83.40820313	+116.23535156	+5976	+15.69287109	+1.32714844	-5.42285156	+47.98828125	-45.15380859	-80.00244141	+3280
+1458241121.76810000	+16.49707031	+2.13574219	-1.56005859	+56.20605469	-67.60986328	-134.97802734	+5000	+16.24658203	+4.88671875	-1.42382813	-114.58740234	-83.64990234	+115.92773438	+5976	+15.69287109	+1.32714844	-5.42285156	+47.96630859	-45.13183594	-79.91455078	+3292
+1458241121.77220010	+16.49707031	+2.12695313	-1.56445313	+55.83251953	-67.63183594	-134.58251953	+4992	+16.24218750	+4.88671875	-1.43261719	-114.45556641	-83.95751953	+115.81787109	+5976	+15.69287109	+1.32714844	-5.43164063	+47.92236328	-45.10986328	-79.76074219	+3300
+1458241121.77640010	+16.49267578	+2.11376953	-1.57324219	+55.37109375	-67.65380859	-134.14306641	+4984	+16.23779297	+4.88232422	-1.44580078	-114.14794922	-84.35302734	+115.46630859	+5976	+15.69287109	+1.32714844	-5.44042969	+47.85644531	-45.08789063	-79.60693359	+3304
+1458241121.78060010	+16.49267578	+2.10058594	-1.58642578	+54.82177734	-67.65380859	-133.61572266	+4980	+16.23339844	+4.87792969	-1.45898438	-113.99414063	-84.77050781	+115.24658203	+5980	+15.68847656	+1.33154297	-5.44921875	+47.79052734	-45.06591797	-79.40917969	+3308
+1458241121.78469990	+16.49267578	+2.08300781	-1.60400391	+54.18457031	-67.65380859	-133.04443359	+4980	+16.22900391	+4.86914063	-1.47216797	-114.30175781	-85.16601563	+115.53222656	+5984	+15.68408203	+1.33593750	-5.45800781	+47.70263672	-45.06591797	-79.18945313	+3312
+1458241121.78889990	+16.48828125	+2.06103516	-1.62597656	+53.41552734	-67.63183594	-132.31933594	+4984	+16.22460938	+4.85595703	-1.49853516	-113.90625000	-85.80322266	+115.02685547	+5992	+15.68408203	+1.34033203	-5.46679688	+47.57080078	-45.08789063	-78.92578125	+3308
+1458241121.79310010	+16.48828125	+2.03466797	-1.64794922	+52.60253906	-67.60986328	-131.57226563	+4984	+16.22021484	+4.85595703	-1.52050781	-113.64257813	-86.37451172	+114.71923828	+6000	+15.68408203	+1.34033203	-5.47998047	+47.46093750	-45.10986328	-78.68408203	+3300
+1458241121.80139990	+16.48828125	+1.98632813	-1.70507813	+50.55908203	-67.56591797	-129.66064453	+5000	+16.21582031	+4.85156250	-1.56005859	-116.01562500	-87.73681641	+116.98242188	+6012	+15.67968750	+1.34033203	-5.50634766	+47.26318359	-45.06591797	-78.20068359	+3272
+1458241121.80559990	+16.48828125	+1.95996094	-1.73583984	+49.39453125	-67.52197266	-128.49609375	+5008	+16.21582031	+4.85156250	-1.58203125	-117.57568359	-88.41796875	+118.49853516	+6016	+15.67968750	+1.34033203	-5.51953125	+47.17529297	-45.02197266	-78.02490234	+3252
+1458241121.80970000	+16.48388672	+1.94238281	-1.76220703	+48.22998047	-67.54394531	-127.35351563	+5016	+16.21582031	+4.85156250	-1.58642578	-128.58398438	-89.03320313	+129.46289063	+6020	+15.67529297	+1.33593750	-5.53271484	+47.15332031	-44.95605469	-77.87109375	+3232
+1458241121.81390000	+16.48828125	+1.91601563	-1.78857422	+46.49414063	-67.58789063	-125.63964844	+5024	+16.21582031	+4.84716797	-1.60400391	-170.72753906	-89.64843750	+171.49658203	+6028	+15.67089844	+1.33154297	-5.53710938	+47.17529297	-44.91210938	-77.82714844	+3212
+1458241121.81800010	+16.48388672	+1.89843750	-1.81054688	+45.00000000	-67.65380859	-124.10156250	+5032	+16.22021484	+4.84716797	-1.61718750	+98.83300781	-89.31884766	-97.91015625	+6028	+15.66650391	+1.31835938	-5.53271484	+47.21923828	-44.86816406	-77.89306641	+3192
+1458241121.82220010	+16.48828125	+1.88525391	-1.81494141	+43.63769531	-67.82958984	-122.71728516	+5032	+16.22900391	+4.85156250	-1.61279297	+91.31835938	-88.59375000	-90.46142578	+6032	+15.66650391	+1.30517578	-5.53271484	+47.32910156	-44.80224609	-78.00292969	+3172
+1458241121.82640000	+16.49267578	+1.87646484	-1.80615234	+41.68212891	-68.07128906	-120.62988281	+5032	+16.23779297	+4.85595703	-1.61718750	+84.72656250	-87.80273438	-83.86962891	+6032	+15.66210938	+1.29638672	-5.52832031	+47.43896484	-44.75830078	-78.15673828	+3156
+1458241121.83049990	+16.50146484	+1.88085938	-1.80175781	+40.05615234	-68.26904297	-118.82812500	+5028	+16.24658203	+4.87353516	-1.62158203	+81.84814453	-86.96777344	-80.94726563	+6032	+15.66650391	+1.27880859	-5.51953125	+47.57080078	-44.69238281	-78.35449219	+3144
+1458241121.83470010	+16.50585938	+1.88525391	-1.77978516	+38.54003906	-68.53271484	-117.15820313	+5024	+16.25537109	+4.89111328	-1.61279297	+82.08984375	-86.15478516	-81.16699219	+6032	+15.66650391	+1.26123047	-5.51074219	+47.74658203	-44.58251953	-78.61816406	+3136
+1458241121.83890010	+16.51464844	+1.89404297	-1.75341797	+36.40869141	-68.79638672	-114.78515625	+5020	+16.26416016	+4.90869141	-1.60839844	+80.96923828	-85.27587891	-79.98046875	+6028	+15.66210938	+1.24804688	-5.50195313	+47.92236328	-44.49462891	-78.83789063	+3128
+1458241121.84719990	+16.52343750	+1.89843750	-1.70947266	+32.56347656	-69.16992188	-110.63232422	+5000	+16.28173828	+4.91748047	-1.59082031	+80.13427734	-83.51806641	-79.16748047	+6020	+15.65332031	+1.21289063	-5.48437500	+48.31787109	-44.25292969	-79.32128906	+3124
+1458241121.85139990	+16.52783203	+1.89843750	-1.68750000	+30.43212891	-69.30175781	-108.34716797	+4988	+16.28613281	+4.92626953	-1.58203125	+79.71679688	-82.59521484	-78.72802734	+6012	+15.64453125	+1.19091797	-5.47119141	+48.58154297	-44.09912109	-79.62890625	+3132
+1458241121.85550000	+16.53222656	+1.89404297	-1.66552734	+28.25683594	-69.41162109	-106.04003906	+4976	+16.29492188	+4.94384766	-1.57763672	+79.34326172	-81.69433594	-78.31054688	+6012	+15.64013672	+1.17333984	-5.45800781	+48.82324219	-43.96728516	-79.89257813	+3144
+1458241121.85970000	+16.54541016	+1.88964844	-1.64794922	+26.01562500	-69.47753906	-103.66699219	+4960	+16.30371094	+4.95703125	-1.57324219	+78.85986328	-80.79345703	-77.78320313	+6008	+15.63574219	+1.15136719	-5.44482422	+48.99902344	-43.87939453	-80.13427734	+3160
+1458241121.86389990	+16.54980469	+1.88525391	-1.64794922	+23.64257813	-69.34570313	-101.14013672	+4940	+16.30810547	+4.98339844	-1.58203125	+78.09082031	-79.82666016	-76.90429688	+6004	+15.63134766	+1.12939453	-5.44042969	+49.21875000	-43.70361328	-80.28808594	+3172
+1458241121.86800000	+16.55419922	+1.86767578	-1.64794922	+21.13769531	-69.14794922	-98.59130859	+4920	+16.31689453	+4.99218750	-1.59082031	+77.27783203	-78.88183594	-76.06933594	+6000	+15.62255859	+1.11181641	-5.44042969	+49.30664063	-43.54980469	-80.28808594	+3188
+1458241121.87220000	+16.56298828	+1.85009766	-1.66113281	+18.65478516	-68.88427734	-96.02050781	+4904	+16.32128906	+5.00097656	-1.60839844	+76.46484375	-77.91503906	-75.21240234	+5996	+15.60937500	+1.09423828	-5.44482422	+49.30664063	-43.41796875	-80.20019531	+3204
+1458241121.87640000	+16.55859375	+1.82812500	-1.68310547	+16.17187500	-68.46679688	-93.49365234	+4888	+16.31689453	+5.01416016	-1.62597656	+75.73974609	-76.92626953	-74.44335938	+5996	+15.60058594	+1.08544922	-5.46240234	+49.26269531	-43.24218750	-79.95849609	+3216
+1458241121.88050010	+16.56298828	+1.79296875	-1.70947266	+13.71093750	-68.00537109	-91.07666016	+4880	+16.31250000	+5.00976563	-1.64794922	+74.94873047	-75.95947266	-73.67431641	+5996	+15.58300781	+1.07666016	-5.47998047	+49.17480469	-43.11035156	-79.60693359	+3232
+1458241121.88470010	+16.56738281	+1.76220703	-1.74902344	+11.40380859	-67.45605469	-88.79150391	+4872	+16.32128906	+5.00976563	-1.68750000	+73.78417969	-74.90478516	-72.57568359	+6004	+15.56982422	+1.06787109	-5.49755859	+48.99902344	-43.02246094	-79.27734375	+3244
+1458241121.89299990	+16.57617188	+1.68750000	-1.84130859	+7.16308594	-66.07177734	-84.63867188	+4864	+16.31689453	+5.01855469	-1.77539063	+72.02636719	-72.86132813	-70.72998047	+6020	+15.55224609	+1.05029297	-5.54589844	+48.58154297	-42.80273438	-78.33251953	+3256
+1458241121.89720010	+16.57617188	+1.64794922	-1.89843750	+5.38330078	-65.30273438	-82.90283203	+4864	+16.31689453	+5.02734375	-1.84130859	+70.94970703	-71.78466797	-69.60937500	+6028	+15.54345703	+1.03710938	-5.57226563	+48.36181641	-42.69287109	-77.84912109	+3256
+1458241121.90130000	+16.57617188	+1.60839844	-1.96435547	+3.71337891	-64.42382813	-81.32080078	+4864	+16.31250000	+5.03173828	-1.90283203	+70.07080078	-70.70800781	-68.68652344	+6040	+15.53027344	+1.02392578	-5.60742188	+48.07617188	-42.51708984	-77.27783203	+3248
+1458241121.90549990	+16.57617188	+1.56884766	-2.03027344	+2.24121094	-63.54492188	-79.91455078	+4864	+16.31250000	+5.02294922	-1.96875000	+69.14794922	-69.65332031	-67.78564453	+6052	+15.51708984	+1.01513672	-5.63818359	+47.79052734	-42.34130859	-76.70654297	+3240
+1458241121.90969990	+16.57617188	+1.53369141	-2.09619141	+1.03271484	-62.66601563	-78.75000000	+4868	+16.30810547	+5.00976563	-2.04345703	+68.13720703	-68.53271484	-66.81884766	+6068	+15.49511719	+1.00634766	-5.67333984	+47.52685547	-42.14355469	-76.11328125	+3224
+1458241121.91380000	+16.57177734	+1.50292969	-2.15771484	-0.08789063	-61.78710938	-77.67333984	+4872	+16.30810547	+5.00097656	-2.10498047	+67.52197266	-67.52197266	-66.22558594	+6080	+15.48632813	+1.00195313	-5.69091797	+47.41699219	-42.07763672	-75.87158203	+3208
+1458241121.91800000	+16.57177734	+1.46777344	-2.21923828	-0.98876953	-60.95214844	-76.79443359	+4876	+16.29931641	+4.99658203	-2.16650391	+66.95068359	-66.53320313	-65.63232422	+6092	+15.47314453	+0.99316406	-5.70849609	+47.24121094	-41.92382813	-75.56396484	+3188
+1458241121.92220000	+16.57617188	+1.43701172	-2.27197266	-1.64794922	-60.18310547	-76.15722656	+4880	+16.29931641	+4.99218750	-2.25000000	+66.11572266	-65.50048828	-64.77539063	+6108	+15.45996094	+0.97998047	-5.73046875	+47.08740234	-41.77001953	-75.19042969	+3168
+1458241121.92630000	+16.58056641	+1.40625000	-2.32031250	-2.26318359	-59.41406250	-75.54199219	+4884	+16.30371094	+4.99218750	-2.32031250	+65.61035156	-64.57763672	-64.20410156	+6120	+15.44238281	+0.95361328	-5.75683594	+46.80175781	-41.48437500	-74.68505859	+3148
+1458241121.93050000	+16.58496094	+1.39306641	-2.36865234	-2.61474609	-58.68896484	-75.14648438	+4884	+16.30371094	+4.99218750	-2.39062500	+65.14892578	-63.67675781	-63.65478516	+6128	+15.42919922	+0.92724609	-5.78320313	+46.62597656	-41.19873047	-74.35546875	+3124
+1458241121.93880010	+16.58056641	+1.36669922	-2.43896484	-2.83447266	-57.39257813	-74.72900391	+4876	+16.29492188	+4.98779297	-2.51806641	+64.33593750	-61.98486328	-62.70996094	+6140	+15.37646484	+0.86132813	-5.83154297	+46.36230469	-40.36376953	-73.78417969	+3080
+1458241121.94300010	+16.58056641	+1.36669922	-2.46533203	-2.76855469	-56.79931641	-74.66308594	+4868	+16.29052734	+4.98339844	-2.57080078	+64.02832031	-61.23779297	-62.29248047	+6140	+15.35009766	+0.83056641	-5.85351563	+46.29638672	-39.92431641	-73.63037109	+3056
+1458241121.94720010	+16.58496094	+1.36230469	-2.48730469	-2.54882813	-56.25000000	-74.70703125	+4860	+16.29052734	+4.97900391	-2.62792969	+63.54492188	-60.51269531	-61.74316406	+6144	+15.31933594	+0.79980469	-5.87109375	+46.29638672	-39.48486328	-73.52050781	+3036
+1458241121.95129990	+16.58935547	+1.36669922	-2.50048828	-2.32910156	-55.81054688	-74.75097656	+4848	+16.29052734	+4.98339844	-2.67187500	+63.39111328	-59.94140625	-61.43554688	+6140	+15.29296875	+0.76464844	-5.87988281	+46.27441406	-39.00146484	-73.47656250	+3020
+1458241121.95549990	+16.59375000	+1.36669922	-2.50488281	-1.95556641	-55.39306641	-74.94873047	+4832	+16.29492188	+4.98779297	-2.71142578	+63.21533203	-59.39208984	-61.08398438	+6132	+15.26660156	+0.72070313	-5.89306641	+46.29638672	-38.51806641	-73.54248047	+3008
+1458241121.95970010	+16.59814453	+1.36669922	-2.50927734	-1.45019531	-55.01953125	-75.30029297	+4820	+16.29052734	+4.98779297	-2.75976563	+62.88574219	-58.82080078	-60.60058594	+6128	+15.24023438	+0.68115234	-5.89746094	+46.36230469	-38.01269531	-73.60839844	+2996
+1458241121.96380000	+16.59814453	+1.37548828	-2.51806641	-0.87890625	-54.58007813	-75.62988281	+4804	+16.29052734	+4.99218750	-2.80371094	+62.70996094	-58.31542969	-60.22705078	+6116	+15.21386719	+0.63720703	-5.91503906	+46.38427734	-37.44140625	-73.60839844	+2988
+1458241121.96799990	+16.59814453	+1.37988281	-2.52246094	-0.26367188	-54.16259766	-76.04736328	+4788	+16.29052734	+4.99218750	-2.85205078	+62.42431641	-57.83203125	-59.76562500	+6104	+15.18310547	+0.59326172	-5.92822266	+46.38427734	-36.84814453	-73.60839844	+2984
+1458241121.97630000	+16.59814453	+1.40185547	-2.55322266	+1.20849609	-53.26171875	-77.05810547	+4756	+16.28173828	+4.98339844	-2.93994141	+61.78710938	-56.95312500	-58.73291016	+6072	+15.11279297	+0.50976563	-5.95458984	+46.40625000	-35.66162109	-73.56445313	+2984
+1458241121.98050000	+16.59814453	+1.39306641	-2.56640625	+1.91162109	-52.84423828	-77.58544922	+4736	+16.27734375	+4.97021484	-2.98388672	+61.41357422	-56.53564453	-58.20556641	+6060	+15.07763672	+0.46582031	-5.96777344	+46.36230469	-35.06835938	-73.47656250	+2988
+1458241121.98460010	+16.60253906	+1.38867188	-2.58837891	+2.68066406	-52.36083984	-78.17871094	+4720	+16.27734375	+4.94824219	-3.03662109	+60.88623047	-56.11816406	-57.50244141	+6048	+15.04248047	+0.41748047	-5.97656250	+46.29638672	-34.51904297	-73.43261719	+2992
+1458241121.98880000	+16.60253906	+1.38867188	-2.61035156	+3.47167969	-51.85546875	-78.75000000	+4704	+16.27294922	+4.93945313	-3.09375000	+60.42480469	-55.70068359	-56.82128906	+6028	+15.01611328	+0.37792969	-5.99414063	+46.23046875	-33.94775391	-73.25683594	+2996
+1458241121.99300000	+16.60253906	+1.37109375	-2.63671875	+4.26269531	-51.35009766	-79.38720703	+4692	+16.27294922	+4.91748047	-3.15087891	+59.89746094	-55.28320313	-56.11816406	+6016	+14.98095703	+0.32958984	-6.01171875	+46.12060547	-33.37646484	-73.10302734	+3000
+1458241121.99710010	+16.60253906	+1.35791016	-2.68505859	+5.07568359	-50.71289063	-80.06835938	+4684	+16.26416016	+4.88671875	-3.22119141	+59.28222656	-54.82177734	-55.30517578	+6000	+14.95019531	+0.28125000	-6.02490234	+45.98876953	-32.82714844	-72.94921875	+3004
+1458241122.00130010	+16.59814453	+1.34472656	-2.73339844	+5.93261719	-50.05371094	-80.70556641	+4676	+16.25537109	+4.86474609	-3.29589844	+58.64501953	-54.33837891	-54.47021484	+5984	+14.92382813	+0.24169922	-6.05126953	+45.85693359	-32.23388672	-72.61962891	+3004
+1458241122.00550010	+16.59375000	+1.31396484	-2.78613281	+6.67968750	-49.35058594	-81.34277344	+4668	+16.24658203	+4.82080078	-3.37939453	+57.87597656	-53.83300781	-53.54736328	+5972	+14.88867188	+0.19335938	-6.07324219	+45.65917969	-31.64062500	-72.26806641	+3004
+1458241122.00959990	+16.58935547	+1.27880859	-2.85644531	+7.38281250	-48.55957031	-81.95800781	+4664	+16.23339844	+4.77246094	-3.46289063	+57.04101563	-53.30566406	-52.55859375	+5964	+14.85351563	+0.14062500	-6.09082031	+45.41748047	-31.11328125	-71.93847656	+3000
+1458241122.01799990	+16.58056641	+1.20849609	-2.98388672	+8.76708984	-47.13134766	-83.10058594	+4656	+16.21142578	+4.67138672	-3.62988281	+55.39306641	-52.33886719	-50.62500000	+5936	+14.79199219	+0.04394531	-6.13037109	+45.00000000	-30.10253906	-71.19140625	+2980
+1458241122.02210000	+16.58056641	+1.16015625	-3.04980469	+9.44824219	-46.38427734	-83.69384766	+4652	+16.20263672	+4.61425781	-3.71777344	+54.49218750	-51.83349609	-49.63623047	+5924	+14.76123047	-0.00878906	-6.14355469	+44.80224609	-29.59716797	-70.83984375	+2968
+1458241122.02630000	+16.57617188	+1.12500000	-3.12011719	+10.15136719	-45.63720703	-84.22119141	+4648	+16.19384766	+4.55712891	-3.81005859	+53.61328125	-51.28417969	-48.62548828	+5912	+14.73486328	-0.05273438	-6.16113281	+44.60449219	-29.11376953	-70.44433594	+2948
+1458241122.03049990	+16.57177734	+1.07666016	-3.19042969	+10.81054688	-44.86816406	-84.74853516	+4648	+16.18066406	+4.49560547	-3.90234375	+52.69042969	-50.75683594	-47.61474609	+5896	+14.70410156	-0.10986328	-6.17871094	+44.38476563	-28.60839844	-70.07080078	+2932
+1458241122.03460000	+16.56298828	+1.02392578	-3.26074219	+11.42578125	-44.07714844	-85.25390625	+4648	+16.16308594	+4.43408203	-3.98583984	+51.78955078	-50.25146484	-46.62597656	+5880	+14.66894531	-0.17138672	-6.18750000	+44.16503906	-28.10302734	-69.69726563	+2912
+1458241122.03880000	+16.55419922	+0.98437500	-3.32226563	+12.10693359	-43.39599609	-85.69335938	+4640	+16.14990234	+4.36816406	-4.06494141	+50.93261719	-49.79003906	-45.68115234	+5860	+14.63818359	-0.22412109	-6.20068359	+43.96728516	-27.59765625	-69.27978516	+2888
+1458241122.04710010	+16.53222656	+0.87890625	-3.42773438	+13.27148438	-42.05566406	-86.50634766	+4628	+16.12353516	+4.22753906	-4.20556641	+49.06494141	-48.91113281	-43.72558594	+5816	+14.56347656	-0.35156250	-6.22265625	+43.54980469	-26.56494141	-68.53271484	+2844
+1458241122.05130000	+16.52343750	+0.83935547	-3.47167969	+13.93066406	-41.50634766	-86.85791016	+4620	+16.11914063	+4.15722656	-4.26269531	+48.16406250	-48.58154297	-42.82470703	+5788	+14.52392578	-0.40869141	-6.22265625	+43.39599609	-26.10351563	-68.20312500	+2820
+1458241122.05539990	+16.51464844	+0.79541016	-3.51123047	+14.58984375	-40.93505859	-87.20947266	+4608	+16.11035156	+4.08691406	-4.31542969	+47.26318359	-48.25195313	-41.90185547	+5760	+14.48876953	-0.47900391	-6.22705078	+43.19824219	-25.57617188	-67.93945313	+2796
+1458241122.05960010	+16.49707031	+0.75146484	-3.53759766	+15.24902344	-40.40771484	-87.58300781	+4596	+16.09716797	+4.02099609	-4.35058594	+46.36230469	-48.03222656	-41.02294922	+5724	+14.44482422	-0.54931641	-6.22705078	+43.06640625	-25.02685547	-67.67578125	+2776
+1458241122.06380010	+16.48828125	+0.71630859	-3.55517578	+15.97412109	-39.94628906	-87.91259766	+4576	+16.09716797	+3.95507813	-4.37695313	+45.54931641	-47.87841797	-40.18798828	+5688	+14.40527344	-0.61523438	-6.23144531	+42.93457031	-24.47753906	-67.36816406	+2756
+1458241122.06789990	+16.47509766	+0.68115234	-3.57275391	+16.65527344	-39.50683594	-88.22021484	+4556	+16.09277344	+3.88476563	-4.40332031	+44.60449219	-47.70263672	-39.26513672	+5648	+14.36572266	-0.69433594	-6.23583984	+42.73681641	-23.90625000	-67.08251953	+2744
+1458241122.07629990	+16.42675781	+0.61523438	-3.59033203	+18.06152344	-38.69384766	-88.72558594	+4512	+16.08398438	+3.73535156	-4.42968750	+42.53906250	-47.63671875	-37.33154297	+5564	+14.26464844	-0.84375000	-6.23583984	+42.42919922	-22.71972656	-66.46728516	+2720
+1458241122.08040000	+16.40917969	+0.57568359	-3.59472656	+18.74267578	-38.29833984	-88.96728516	+4488	+16.07958984	+3.65625000	-4.43408203	+41.39648438	-47.65869141	-36.29882813	+5524	+14.21191406	-0.92724609	-6.23583984	+42.25341797	-22.10449219	-66.18164063	+2716
+1458241122.08460000	+16.38281250	+0.53613281	-3.59912109	+19.42382813	-37.90283203	-89.18701172	+4464	+16.07958984	+3.56835938	-4.43847656	+40.07812500	-47.74658203	-35.11230469	+5480	+14.16357422	-1.00634766	-6.23144531	+42.07763672	-21.53320313	-65.91796875	+2712
+1458241122.08880000	+16.36083984	+0.50976563	-3.60351563	+20.17089844	-37.55126953	-89.38476563	+4440	+16.08398438	+3.49365234	-4.42529297	+38.82568359	-47.98828125	-34.01367188	+5436	+14.11523438	-1.07666016	-6.23144531	+41.94580078	-20.96191406	-65.56640625	+2708
+1458241122.09290000	+16.33886719	+0.47021484	-3.60351563	+20.87402344	-37.15576172	-89.60449219	+4420	+16.08837891	+3.39697266	-4.41210938	+37.39746094	-48.20800781	-32.76123047	+5392	+14.06689453	-1.16015625	-6.23144531	+41.74804688	-20.34667969	-65.25878906	+2708
+1458241122.09710000	+16.31250000	+0.43505859	-3.61669922	+21.55517578	-36.71630859	-89.78027344	+4404	+16.09277344	+3.29589844	-4.41210938	+35.66162109	-48.40576172	-31.28906250	+5348	+14.01416016	-1.24804688	-6.22265625	+41.57226563	-19.77539063	-64.97314453	+2712
+1458241122.10130000	+16.28173828	+0.40429688	-3.62988281	+22.28027344	-36.25488281	-89.89013672	+4388	+16.09716797	+3.19921875	-4.39453125	+34.01367188	-48.75732422	-29.83886719	+5304	+13.96582031	-1.31835938	-6.22265625	+41.41845703	-19.16015625	-64.53369141	+2716
+1458241122.10540010	+16.25097656	+0.36035156	-3.64746094	+22.89550781	-35.77148438	-89.95605469	+4376	+16.10156250	+3.08056641	-4.37695313	+32.03613281	-49.08691406	-28.19091797	+5264	+13.90869141	-1.40185547	-6.22265625	+41.22070313	-18.56689453	-64.09423828	+2720
+1458241122.11380000	+16.18505859	+0.27246094	-3.69580078	+24.10400391	-34.73876953	-90.00000000	+4356	+16.09716797	+2.83447266	-4.35498047	+27.50976563	-49.79003906	-24.38964844	+5172	+13.81201172	-1.55126953	-6.20507813	+40.84716797	-17.51220703	-63.21533203	+2728
+1458241122.11789990	+16.14990234	+0.21533203	-3.72216797	+24.63134766	-34.21142578	-90.00000000	+4348	+16.09716797	+2.69384766	-4.33300781	+25.00488281	-50.16357422	-22.34619141	+5136	+13.75927734	-1.62597656	-6.19628906	+40.64941406	-16.98486328	-62.75390625	+2732
+1458241122.12210010	+16.11914063	+0.15380859	-3.75732422	+25.11474609	-33.64013672	-89.95605469	+4340	+16.09277344	+2.54882813	-4.32421875	+22.23632813	-50.49316406	-20.06103516	+5092	+13.71533203	-1.70507813	-6.16992188	+40.47363281	-16.54541016	-62.35839844	+2732
+1458241122.12620000	+16.08837891	+0.10546875	-3.80126953	+25.64208984	-33.02490234	-89.80224609	+4328	+16.08398438	+2.40380859	-4.30224609	+19.46777344	-50.84472656	-17.77587891	+5048	+13.67138672	-1.77099609	-6.15673828	+40.34179688	-16.10595703	-61.80908203	+2728
+1458241122.13039990	+16.05322266	+0.03955078	-3.84521484	+26.05957031	-32.36572266	-89.64843750	+4320	+16.07080078	+2.24560547	-4.28027344	+16.50146484	-51.15234375	-15.35888672	+5004	+13.62744141	-1.84570313	-6.14355469	+40.16601563	-15.64453125	-61.30371094	+2724
+1458241122.13459990	+16.01367188	-0.03076172	-3.88476563	+26.43310547	-31.77246094	-89.47265625	+4312	+16.05322266	+2.08300781	-4.26269531	+13.33740234	-51.37207031	-12.78808594	+4960	+13.58349609	-1.92041016	-6.11718750	+39.99023438	-15.24902344	-60.82031250	+2720
+1458241122.13870000	+15.97412109	-0.08349609	-3.92431641	+26.87255859	-31.17919922	-89.23095703	+4296	+16.02685547	+1.91601563	-4.24072266	+10.17333984	-51.54785156	-10.26123047	+4916	+13.53515625	-1.98193359	-6.09521484	+39.88037109	-14.85351563	-60.22705078	+2712
+1458241122.14290000	+15.93457031	-0.15380859	-3.96386719	+27.22412109	-30.60791016	-88.96728516	+4284	+15.99169922	+1.74902344	-4.21435547	+6.92138672	-51.65771484	-7.66845703	+4872	+13.49121094	-2.05224609	-6.07324219	+39.72656250	-14.45800781	-59.67773438	+2704
+1458241122.15120010	+15.85546875	-0.29443359	-4.02539063	+27.83935547	-29.55322266	-88.41796875	+4248	+15.92138672	+1.41503906	-4.15283203	+0.48339844	-51.74560547	-2.50488281	+4788	+13.39892578	-2.17968750	-6.01171875	+39.52880859	-13.79882813	-58.62304688	+2676
+1458241122.15540000	+15.81591797	-0.36914063	-4.05615234	+28.12500000	-29.04785156	-88.11035156	+4224	+15.87744141	+1.25244141	-4.12207031	-2.59277344	-51.65771484	-0.08789063	+4744	+13.35498047	-2.25878906	-5.98095703	+39.39697266	-13.44726563	-58.13964844	+2664
+1458241122.15960000	+15.77197266	-0.43945313	-4.06933594	+28.36669922	-28.63037109	-87.82470703	+4200	+15.83349609	+1.09423828	-4.07373047	-5.51513672	-51.61376953	+2.21923828	+4700	+13.30664063	-2.33349609	-5.94580078	+39.28710938	-13.09570313	-57.67822266	+2652
+1458241122.16370010	+15.73242188	-0.50097656	-4.08691406	+28.65234375	-28.21289063	-87.49511719	+4176	+15.78076172	+0.94042969	-4.05175781	-8.28369141	-51.30615234	+4.37255859	+4652	+13.25830078	-2.39501953	-5.91503906	+39.24316406	-12.76611328	-57.12890625	+2632
+1458241122.16790010	+15.68847656	-0.56689453	-4.10009766	+28.91601563	-27.79541016	-87.14355469	+4148	+15.72802734	+0.79101563	-4.02539063	-10.89843750	-50.95458984	+6.37207031	+4604	+13.20996094	-2.47412109	-5.88867188	+39.13330078	-12.39257813	-56.62353516	+2620
+1458241122.17210010	+15.64013672	-0.63281250	-4.10009766	+29.13574219	-27.46582031	-86.81396484	+4116	+15.67529297	+0.65039063	-3.97265625	-13.31542969	-50.77880859	+8.26171875	+4560	+13.15283203	-2.54882813	-5.85351563	+39.06738281	-12.01904297	-56.11816406	+2604
+1458241122.17619990	+15.59619141	-0.70312500	-4.09570313	+29.26757813	-27.13623047	-86.48437500	+4088	+15.61816406	+0.52294922	-3.94628906	-15.44677734	-50.25146484	+9.95361328	+4512	+13.09130859	-2.61474609	-5.82714844	+39.04541016	-11.64550781	-55.59082031	+2588
+1458241122.18460010	+15.50830078	-0.81738281	-4.06054688	+29.61914063	-26.65283203	-85.86914063	+4032	+15.51269531	+0.27246094	-3.86279297	-18.96240234	-49.54833984	+12.61230469	+4436	+12.97265625	-2.78613281	-5.76123047	+38.86962891	-10.81054688	-54.68994141	+2568
+1458241122.18870000	+15.46435547	-0.87890625	-4.04736328	+29.70703125	-26.32324219	-85.47363281	+4008	+15.45996094	+0.17138672	-3.83642578	-20.23681641	-48.93310547	+13.66699219	+4392	+12.91113281	-2.85644531	-5.73486328	+38.86962891	-10.41503906	-54.16259766	+2556
+1458241122.19289990	+15.41601563	-0.93164063	-4.03417969	+29.79492188	-25.99365234	-85.07812500	+3980	+15.40722656	+0.05712891	-3.81445313	-21.33544922	-48.33984375	+14.43603516	+4356	+12.84960938	-2.94873047	-5.70849609	+38.78173828	-9.93164063	-53.67919922	+2552
+1458241122.19700000	+15.37207031	-0.98876953	-4.00341797	+29.88281250	-25.79589844	-84.74853516	+3960	+15.35888672	-0.03955078	-3.76171875	-22.19238281	-48.01025391	+15.09521484	+4328	+12.78369141	-3.03662109	-5.66894531	+38.73779297	-9.47021484	-53.23974609	+2548
+1458241122.20120000	+15.32812500	-1.05029297	-3.98583984	+29.86083984	-25.40039063	-84.30908203	+3940	+15.31054688	-0.11865234	-3.74414063	-22.69775391	-47.28515625	+15.57861328	+4292	+12.71777344	-3.11132813	-5.64697266	+38.75976563	-9.00878906	-52.64648438	+2544
+1458241122.20540000	+15.27978516	-1.10742188	-3.96826172	+29.81689453	-25.02685547	-83.84765625	+3920	+15.26220703	-0.21972656	-3.73095703	-23.13720703	-46.60400391	+15.86425781	+4264	+12.64746094	-3.19921875	-5.62500000	+38.69384766	-8.48144531	-52.05322266	+2544
+1458241122.20950010	+15.23583984	-1.16455078	-3.92871094	+29.79492188	-24.80712891	-83.45214844	+3904	+15.21386719	-0.30761719	-3.68261719	-23.42285156	-46.18652344	+16.10595703	+4240	+12.58154297	-3.28271484	-5.58984375	+38.69384766	-8.02001953	-51.56982422	+2548
+1458241122.21790000	+15.13916016	-1.28759766	-3.90234375	+29.50927734	-23.88427734	-82.37548828	+3876	+15.12158203	-0.46142578	-3.65185547	-23.35693359	-44.71435547	+16.14990234	+4188	+12.43652344	-3.44091797	-5.53271484	+38.71582031	-7.07519531	-50.33935547	+2556
+1458241122.22199990	+15.09521484	-1.34912109	-3.87158203	+29.35546875	-23.55468750	-81.91406250	+3868	+15.07763672	-0.54492188	-3.61669922	-23.20312500	-44.18701172	+16.04003906	+4168	+12.37500000	-3.52441406	-5.48437500	+38.71582031	-6.67968750	-49.85595703	+2568
+1458241122.22620010	+15.05126953	-1.40625000	-3.85839844	+29.20166016	-23.04931641	-81.32080078	+3856	+15.03369141	-0.61083984	-3.59912109	-22.89550781	-43.39599609	+15.88623047	+4144	+12.30908203	-3.59912109	-5.44482422	+38.80371094	-6.28417969	-49.19677734	+2572
+1458241122.23040010	+15.00732422	-1.47656250	-3.84960938	+28.98193359	-22.52197266	-80.72753906	+3848	+14.98535156	-0.69433594	-3.59033203	-22.58789063	-42.64892578	+15.64453125	+4124	+12.24755859	-3.67382813	-5.41406250	+38.84765625	-5.86669922	-48.55957031	+2580
+1458241122.23449990	+14.95898438	-1.54687500	-3.82763672	+28.76220703	-22.06054688	-80.17822266	+3836	+14.94140625	-0.77343750	-3.56835938	-22.28027344	-41.94580078	+15.40283203	+4104	+12.18603516	-3.75292969	-5.36132813	+38.91357422	-5.51513672	-48.03222656	+2588
+1458241122.23869990	+14.91064453	-1.61279297	-3.82324219	+28.54248047	-21.48925781	-79.54101563	+3828	+14.89306641	-0.84375000	-3.55957031	-21.88476563	-41.13281250	+15.20507813	+4080	+12.12451172	-3.81884766	-5.31738281	+39.04541016	-5.18554688	-47.37304688	+2592
+1458241122.24289990	+14.85791016	-1.68750000	-3.81884766	+28.25683594	-20.91796875	-78.92578125	+3820	+14.84033203	-0.92285156	-3.55078125	-21.53320313	-40.34179688	+14.94140625	+4060	+12.06298828	-3.88476563	-5.27783203	+39.17724609	-4.87792969	-46.73583984	+2596
+1458241122.25120000	+14.76562500	-1.82812500	-3.79248047	+27.83935547	-19.86328125	-77.76123047	+3792	+14.73925781	-1.07666016	-3.52001953	-20.85205078	-38.84765625	+14.50195313	+4020	+11.95751953	-4.01660156	-5.15917969	+39.48486328	-4.46044922	-45.65917969	+2604
+1458241122.25539990	+14.71728516	-1.90283203	-3.78369141	+27.61962891	-19.31396484	-77.18994141	+3780	+14.69091797	-1.15576172	-3.51123047	-20.50048828	-38.07861328	+14.26025391	+4000	+11.90478516	-4.08251953	-5.10644531	+39.66064453	-4.21875000	-45.08789063	+2604
+1458241122.25950000	+14.66894531	-1.97753906	-3.77050781	+27.42187500	-18.80859375	-76.64062500	+3764	+14.63818359	-1.23046875	-3.49365234	-20.19287109	-37.35351563	+14.08447266	+3980	+11.86083984	-4.14843750	-5.04052734	+39.83642578	-4.04296875	-44.62646484	+2608
+1458241122.26370000	+14.62060547	-2.04345703	-3.76171875	+27.29003906	-18.25927734	-76.04736328	+3744	+14.58544922	-1.29638672	-3.48046875	-19.84130859	-36.56250000	+13.93066406	+3956	+11.80810547	-4.20556641	-4.98339844	+40.07812500	-3.86718750	-44.05517578	+2604
+1458241122.26790000	+14.57226563	-2.11816406	-3.75292969	+27.11425781	-17.70996094	-75.47607422	+3724	+14.53710938	-1.37109375	-3.47167969	-19.53369141	-35.79345703	+13.75488281	+3936	+11.75976563	-4.26708984	-4.93066406	+40.29785156	-3.64746094	-43.50585938	+2596
+1458241122.27200010	+14.51953125	-2.18847656	-3.73535156	+26.98242188	-17.18261719	-74.97070313	+3708	+14.47998047	-1.44140625	-3.44970703	-19.24804688	-35.09033203	+13.62304688	+3912	+11.71142578	-4.33300781	-4.86474609	+40.51757813	-3.47167969	-43.04443359	+2596
+1458241122.27620010	+14.46679688	-2.24560547	-3.72216797	+26.93847656	-16.65527344	-74.39941406	+3684	+14.42724609	-1.50292969	-3.43652344	-18.91845703	-34.32128906	+13.53515625	+3888	+11.65429688	-4.39013672	-4.80761719	+40.78125000	-3.29589844	-42.47314453	+2584
+1458241122.28449990	+14.36132813	-2.37744141	-3.68261719	+26.82861328	-15.62255859	-73.38867188	+3640	+14.31738281	-1.63916016	-3.39257813	-18.34716797	-32.91503906	+13.38134766	+3848	+11.55322266	-4.51757813	-4.69335938	+41.28662109	-2.85644531	-41.48437500	+2572
+1458241122.28870010	+14.30859375	-2.43457031	-3.66503906	+26.87255859	-15.13916016	-72.83935547	+3616	+14.26464844	-1.69628906	-3.37500000	-18.01757813	-32.14599609	+13.35937500	+3820	+11.49609375	-4.57910156	-4.63623047	+41.57226563	-2.63671875	-40.91308594	+2564
+1458241122.29699990	+14.20312500	-2.55322266	-3.61230469	+26.91650391	-14.15039063	-71.89453125	+3576	+14.15917969	-1.81494141	-3.32226563	-17.38037109	-30.76171875	+13.29345703	+3780	+11.38623047	-4.71972656	-4.53076172	+42.03369141	-2.04345703	-39.83642578	+2556
+1458241122.30119990	+14.14599609	-2.60156250	-3.59033203	+27.04833984	-13.66699219	-71.34521484	+3556	+14.10205078	-1.86328125	-3.30029297	-17.00683594	-29.99267578	+13.31542969	+3756	+11.32031250	-4.79003906	-4.48681641	+42.27539063	-1.75781250	-39.22119141	+2548
+1458241122.30530000	+14.08886719	-2.65869141	-3.57275391	+27.15820313	-13.11767578	-70.83984375	+3536	+14.04931641	-1.92041016	-3.27832031	-16.65527344	-29.22363281	+13.31542969	+3732	+11.25878906	-4.86035156	-4.44726563	+42.51708984	-1.38427734	-38.56201172	+2544
+1458241122.31370000	+13.97021484	-2.75537109	-3.51123047	+27.46582031	-12.19482422	-69.89501953	+3504	+13.93945313	-2.02148438	-3.21240234	-15.97412109	-27.86132813	+13.42529297	+3696	+11.13134766	-5.00537109	-4.35498047	+42.95654297	-0.76904297	-37.37548828	+2536
+1458241122.31780000	+13.91308594	-2.80810547	-3.48046875	+27.61962891	-11.73339844	-69.41162109	+3492	+13.88671875	-2.07421875	-3.18164063	-15.64453125	-27.13623047	+13.46923828	+3676	+11.06103516	-5.08007813	-4.31542969	+43.17626953	-0.41748047	-36.71630859	+2536
+1458241122.32620000	+13.80322266	-2.90917969	-3.41455078	+27.99316406	-10.92041016	-68.53271484	+3472	+13.78125000	-2.17089844	-3.11132813	-14.94140625	-25.83984375	+13.64501953	+3644	+10.93359375	-5.22949219	-4.22314453	+43.59375000	+0.17578125	-35.55175781	+2540
+1458241122.33450010	+13.68896484	-3.01464844	-3.34863281	+28.34472656	-10.08544922	-67.67578125	+3456	+13.67578125	-2.28076172	-3.04101563	-14.30419922	-24.54345703	+13.79882813	+3616	+10.81054688	-5.37451172	-4.13525391	+44.05517578	+0.74707031	-34.34326172	+2540
+1458241122.34279990	+13.57031250	-3.11132813	-3.29150391	+28.76220703	-9.27246094	-66.77490234	+3444	+13.56591797	-2.37744141	-2.97509766	-13.60107422	-23.26904297	+14.01855469	+3588	+10.68310547	-5.51513672	-4.05175781	+44.49462891	+1.25244141	-33.13476563	+2544
+1458241122.35110000	+13.46484375	-3.21240234	-3.22119141	+29.17968750	-8.63525391	-65.96191406	+3432	+13.45605469	-2.47851563	-2.90039063	-12.98583984	-22.10449219	+14.30419922	+3560	+10.57324219	-5.65136719	-3.94189453	+44.97802734	+1.60400391	-32.18994141	+2552
+1458241122.35949990	+13.35937500	-3.32226563	-3.15527344	+29.55322266	-7.99804688	-65.21484375	+3424	+13.34619141	-2.58837891	-2.83447266	-12.41455078	-21.00585938	+14.56787109	+3536	+10.47656250	-5.77441406	-3.83203125	+45.61523438	+1.86767578	-31.28906250	+2552
+1458241122.36780000	+13.25390625	-3.42333984	-3.09814453	+29.99267578	-7.36083984	-64.35791016	+3404	+13.23632813	-2.69384766	-2.77294922	-11.82128906	-19.84130859	+14.87548828	+3504	+10.37988281	-5.88867188	-3.71777344	+46.20849609	+2.08740234	-30.43212891	+2548
+1458241122.37610010	+13.14843750	-3.52441406	-3.03662109	+30.43212891	-6.83349609	-63.54492188	+3380	+13.12646484	-2.79492188	-2.70703125	-11.25000000	-18.78662109	+15.24902344	+3476	+10.29638672	-6.00292969	-3.59033203	+46.84570313	+2.21923828	-29.72900391	+2544
+1458241122.38450000	+13.04736328	-3.62988281	-2.97509766	+30.87158203	-6.32812500	-62.75390625	+3352	+13.01660156	-2.90039063	-2.64111328	-10.72265625	-17.81982422	+15.60058594	+3444	+10.22167969	-6.10400391	-3.46728516	+47.61474609	+2.30712891	-29.04785156	+2528
+1458241122.39280010	+12.94628906	-3.72216797	-2.90917969	+31.35498047	-5.86669922	-61.98486328	+3312	+12.90673828	-2.99707031	-2.57519531	-10.15136719	-16.83105469	+15.99609375	+3408	+10.14257813	-6.21386719	-3.34863281	+48.27392578	+2.43896484	-28.38867188	+2516
+1458241122.39700010	+12.89794922	-3.77050781	-2.87402344	+31.59667969	-5.66894531	-61.61132813	+3296	+12.85839844	-3.04541016	-2.53564453	-9.86572266	-16.41357422	+16.17187500	+3392	+10.10742188	-6.26660156	-3.28710938	+48.62548828	+2.48291016	-28.08105469	+2508
+1458241122.42199990	+12.59033203	-4.03417969	-2.66748047	+33.06884766	-4.59228516	-59.50195313	+3176	+12.54638672	-3.31347656	-2.29833984	-8.10791016	-14.23828125	+17.24853516	+3292	+9.85253906	-6.60498047	-2.97949219	+50.29541016	+2.81250000	-26.08154297	+2452
+1458241122.43030000	+12.48925781	-4.11767578	-2.59716797	+33.53027344	-4.28466797	-58.90869141	+3140	+12.44970703	-3.39697266	-2.21044922	-7.51464844	-13.66699219	+17.53417969	+3260	+9.75146484	-6.73242188	-2.89599609	+50.69091797	+2.92236328	-25.37841797	+2436
+1458241122.43860010	+12.39257813	-4.20117188	-2.51806641	+33.99169922	-4.02099609	-58.35937500	+3116	+12.35302734	-3.47607422	-2.12255859	-6.92138672	-13.16162109	+17.79785156	+3236	+9.65039063	-6.85986328	-2.81689453	+50.99853516	+3.01025391	-24.69726563	+2420
+1458241122.44689990	+12.29589844	-4.28027344	-2.44335938	+34.43115234	-3.80126953	-57.85400391	+3092	+12.26074219	-3.55517578	-2.03466797	-6.32812500	-12.67822266	+18.01757813	+3212	+9.56250000	-6.97412109	-2.73779297	+51.39404297	+3.01025391	-24.03808594	+2404
+1458241122.45530010	+12.19921875	-4.36376953	-2.36425781	+34.84863281	-3.62548828	-57.39257813	+3076	+12.16845703	-3.63427734	-1.95117188	-5.77880859	-12.26074219	+18.25927734	+3192	+9.46582031	-7.09277344	-2.65869141	+51.70166016	+3.03222656	-23.46679688	+2388
+1458241122.45939990	+12.15527344	-4.40332031	-2.32470703	+35.06835938	-3.53759766	-57.17285156	+3072	+12.12451172	-3.67382813	-1.91162109	-5.51513672	-12.06298828	+18.36914063	+3180	+9.42187500	-7.14550781	-2.61914063	+51.89941406	+3.01025391	-23.20312500	+2380
+1458241122.46779990	+12.06298828	-4.48242188	-2.25439453	+35.46386719	-3.36181641	-56.73339844	+3056	+12.03222656	-3.75292969	-1.83251953	-4.98779297	-11.66748047	+18.58886719	+3160	+9.33837891	-7.25537109	-2.54003906	+52.25097656	+2.98828125	-22.74169922	+2368
+1458241122.47610000	+11.97509766	-4.55712891	-2.18408203	+35.83740234	-3.22998047	-56.31591797	+3040	+11.94433594	-3.82763672	-1.76220703	-4.48242188	-11.25000000	+18.83056641	+3140	+9.25927734	-7.36083984	-2.45214844	+52.64648438	+2.92236328	-22.39013672	+2352
+1458241122.48440000	+11.89599609	-4.63183594	-2.11376953	+36.25488281	-3.16406250	-55.92041016	+3024	+11.86083984	-3.90234375	-1.69628906	-3.97705078	-10.89843750	+19.09423828	+3112	+9.20214844	-7.44433594	-2.36425781	+53.19580078	+2.81250000	-22.10449219	+2328
+1458241122.49280000	+11.81250000	-4.70654297	-2.04785156	+36.62841797	-3.09814453	-55.56884766	+3000	+11.77294922	-3.97265625	-1.63037109	-3.49365234	-10.59082031	+19.33593750	+3088	+9.14062500	-7.53222656	-2.27636719	+53.70117188	+2.76855469	-21.92871094	+2304
+1458241122.49690010	+11.77294922	-4.74169922	-2.01708984	+36.82617188	-3.05419922	-55.37109375	+2984	+11.73339844	-4.00781250	-1.59960938	-3.27392578	-10.41503906	+19.46777344	+3072	+9.11425781	-7.57177734	-2.23242188	+53.98681641	+2.70263672	-21.81884766	+2292
+1458241122.50519990	+11.69384766	-4.81201172	-1.95556641	+37.17773438	-3.01025391	-55.04150391	+2956	+11.64990234	-4.07812500	-1.54248047	-2.81250000	-10.12939453	+19.70947266	+3036	+9.06152344	-7.65527344	-2.14453125	+54.47021484	+2.63671875	-21.70898438	+2268
+1458241122.51360010	+11.61914063	-4.88232422	-1.90283203	+37.52929688	-2.98828125	-54.73388672	+2920	+11.57080078	-4.14843750	-1.48535156	-2.39501953	-9.88769531	+19.95117188	+3000	+9.00878906	-7.73876953	-2.06542969	+54.93164063	+2.57080078	-21.57714844	+2240
+1458241122.52189990	+11.54882813	-4.94824219	-1.85009766	+37.88085938	-2.96630859	-54.47021484	+2880	+11.49169922	-4.20996094	-1.43261719	-1.95556641	-9.66796875	+20.14892578	+2960	+8.95605469	-7.81347656	-1.99072266	+55.39306641	+2.48291016	-21.46728516	+2208
+1458241122.52609990	+11.50927734	-4.98779297	-1.82373047	+38.01269531	-2.94433594	-54.38232422	+2864	+11.45214844	-4.24511719	-1.40625000	-1.80175781	-9.60205078	+20.23681641	+2940	+8.92529297	-7.86181641	-1.95556641	+55.54687500	+2.48291016	-21.42333984	+2196
+1458241122.53860000	+11.39941406	-5.08447266	-1.75341797	+38.43017578	-2.85644531	-54.07470703	+2804	+11.34228516	-4.34619141	-1.33593750	-1.25244141	-9.33837891	+20.41259766	+2880	+8.82421875	-7.99365234	-1.86767578	+55.94238281	+2.43896484	-21.22558594	+2152
+1458241122.54270010	+11.36425781	-5.11523438	-1.73144531	+38.56201172	-2.83447266	-54.00878906	+2784	+11.30712891	-4.37255859	-1.30957031	-1.05468750	-9.27246094	+20.45654297	+2860	+8.78906250	-8.03759766	-1.84130859	+56.05224609	+2.43896484	-21.15966797	+2136
+1458241122.55110000	+11.29394531	-5.18115234	-1.69189453	+38.80371094	-2.74658203	-53.92089844	+2752	+11.24121094	-4.43847656	-1.27001953	-0.74707031	-9.14062500	+20.50048828	+2824	+8.71875000	-8.12988281	-1.80175781	+56.18408203	+2.43896484	-20.98388672	+2108
+1458241122.55940010	+11.22363281	-5.23828125	-1.65673828	+39.06738281	-2.61474609	-53.83300781	+2720	+11.17529297	-4.49560547	-1.23046875	-0.41748047	-9.03076172	+20.50048828	+2792	+8.63964844	-8.22216797	-1.76660156	+56.27197266	+2.43896484	-20.83007813	+2080
+1458241122.56769990	+11.15771484	-5.29980469	-1.62158203	+39.26513672	-2.50488281	-53.85498047	+2696	+11.10937500	-4.55712891	-1.19531250	-0.15380859	-8.94287109	+20.43457031	+2760	+8.56494141	-8.31445313	-1.72705078	+56.29394531	+2.48291016	-20.72021484	+2056
+1458241122.57610010	+11.09179688	-5.36132813	-1.59960938	+39.46289063	-2.35107422	-53.81103516	+2672	+11.04345703	-4.61865234	-1.17333984	+0.08789063	-8.81103516	+20.39062500	+2732	+8.49023438	-8.40673828	-1.70068359	+56.33789063	+2.50488281	-20.56640625	+2028
+1458241122.58439990	+11.03027344	-5.41406250	-1.57763672	+39.68261719	-2.21923828	-53.81103516	+2652	+10.98193359	-4.67138672	-1.15136719	+0.37353516	-8.70117188	+20.32470703	+2700	+8.42431641	-8.48583984	-1.66992188	+56.42578125	+2.52685547	-20.52246094	+2000
+1458241122.59270000	+10.96875000	-5.47119141	-1.55126953	+39.85839844	-2.13134766	-53.89892578	+2632	+10.92480469	-4.72412109	-1.12939453	+0.57128906	-8.65722656	+20.23681641	+2672	+8.36279297	-8.56054688	-1.63476563	+56.53564453	+2.61474609	-20.52246094	+1972
+1458241122.59690000	+10.94238281	-5.50195313	-1.54687500	+39.94628906	-2.06542969	-53.89892578	+2620	+10.89404297	-4.75048828	-1.12500000	+0.68115234	-8.61328125	+20.19287109	+2656	+8.33642578	-8.59570313	-1.61718750	+56.60156250	+2.63671875	-20.54443359	+1956
+1458241122.60520010	+10.88525391	-5.55468750	-1.53369141	+40.12207031	-1.97753906	-53.94287109	+2596	+10.83691406	-4.80322266	-1.11621094	+0.87890625	-8.54736328	+20.12695313	+2628	+8.28808594	-8.66162109	-1.58203125	+56.77734375	+2.70263672	-20.61035156	+1928
+1458241122.61350010	+10.83251953	-5.61181641	-1.52050781	+40.27587891	-1.93359375	-53.98681641	+2568	+10.78417969	-4.85156250	-1.10302734	+1.05468750	-8.52539063	+20.10498047	+2592	+8.24414063	-8.72314453	-1.54687500	+56.95312500	+2.76855469	-20.69824219	+1896
+1458241122.62599990	+10.75781250	-5.69091797	-1.49414063	+40.42968750	-1.91162109	-54.11865234	+2520	+10.70507813	-4.92626953	-1.08984375	+1.25244141	-8.52539063	+20.03906250	+2540	+8.18701172	-8.80224609	-1.48535156	+57.23876953	+2.87841797	-20.93994141	+1852
+1458241122.63439990	+10.71386719	-5.73925781	-1.48095703	+40.53955078	-1.91162109	-54.18457031	+2484	+10.65673828	-4.96582031	-1.08105469	+1.38427734	-8.54736328	+20.01708984	+2504	+8.14746094	-8.85498047	-1.44580078	+57.34863281	+2.94433594	-21.02783203	+1824
+1458241122.64270000	+10.66552734	-5.78759766	-1.47216797	+40.56152344	-1.86767578	-54.20654297	+2444	+10.60839844	-5.01416016	-1.07226563	+1.42822266	-8.54736328	+20.01708984	+2468	+8.10351563	-8.90771484	-1.41503906	+57.43652344	+2.98828125	-21.07177734	+1800
+1458241122.65100000	+10.61718750	-5.83593750	-1.45019531	+40.56152344	-1.88964844	-54.29443359	+2412	+10.56005859	-5.05810547	-1.05908203	+1.45019531	-8.54736328	+19.97314453	+2436	+8.05517578	-8.95605469	-1.38867188	+57.48046875	+3.05419922	-21.09375000	+1780
+1458241122.65520000	+10.59521484	-5.85791016	-1.44580078	+40.53955078	-1.86767578	-54.31640625	+2392	+10.53808594	-5.07568359	-1.05029297	+1.47216797	-8.54736328	+19.95117188	+2420	+8.02441406	-8.98242188	-1.37548828	+57.41455078	+3.09814453	-21.07177734	+1772
+1458241122.66350010	+10.54687500	-5.90625000	-1.42822266	+40.47363281	-1.80175781	-54.33837891	+2360	+10.49414063	-5.11962891	-1.03710938	+1.42822266	-8.52539063	+19.90722656	+2392	+7.96289063	-9.03515625	-1.35791016	+57.30468750	+3.12011719	-20.96191406	+1756
+1458241122.67179990	+10.49853516	-5.94580078	-1.41943359	+40.40771484	-1.71386719	-54.33837891	+2332	+10.45019531	-5.15478516	-1.02392578	+1.38427734	-8.45947266	+19.84130859	+2364	+7.89257813	-9.09228516	-1.34472656	+57.10693359	+3.18603516	-20.76416016	+1736
+1458241122.68020010	+10.44580078	-5.98974609	-1.40625000	+40.27587891	-1.60400391	-54.33837891	+2308	+10.40625000	-5.19873047	-1.01513672	+1.25244141	-8.37158203	+19.77539063	+2340	+7.82226563	-9.14062500	-1.33593750	+56.88720703	+3.20800781	-20.52246094	+1716
+1458241122.68849990	+10.40185547	-6.02929688	-1.38867188	+40.10009766	-1.47216797	-54.33837891	+2292	+10.36230469	-5.24267578	-1.00195313	+1.09863281	-8.30566406	+19.66552734	+2320	+7.75195313	-9.18896484	-1.32275391	+56.64550781	+3.25195313	-20.28076172	+1700
+1458241122.69680000	+10.35791016	-6.06884766	-1.37988281	+39.94628906	-1.36230469	-54.31640625	+2276	+10.32275391	-5.27783203	-0.98876953	+0.92285156	-8.21777344	+19.57763672	+2300	+7.68164063	-9.23291016	-1.31396484	+56.35986328	+3.29589844	-19.99511719	+1680
+1458241122.70520000	+10.31396484	-6.10839844	-1.36669922	+39.70458984	-1.23046875	-54.31640625	+2264	+10.28759766	-5.31738281	-0.97998047	+0.68115234	-8.12988281	+19.46777344	+2284	+7.61572266	-9.27685547	-1.30078125	+56.14013672	+3.33984375	-19.75341797	+1656
+1458241122.71350000	+10.27441406	-6.15234375	-1.35791016	+39.44091797	-1.12060547	-54.31640625	+2256	+10.24804688	-5.35693359	-0.96679688	+0.43945313	-8.06396484	+19.35791016	+2272	+7.55859375	-9.31201172	-1.28320313	+55.92041016	+3.36181641	-19.55566406	+1640
+1458241122.72180010	+10.23925781	-6.18750000	-1.34472656	+39.19921875	-1.01074219	-54.36035156	+2244	+10.21728516	-5.39648438	-0.95800781	+0.19775391	-8.04199219	+19.24804688	+2256	+7.50585938	-9.33837891	-1.26123047	+55.76660156	+3.40576172	-19.44580078	+1620
+1458241122.73020010	+10.20849609	-6.22705078	-1.33154297	+38.89160156	-0.92285156	-54.40429688	+2228	+10.18652344	-5.43164063	-0.94482422	-0.08789063	-8.06396484	+19.13818359	+2240	+7.46191406	-9.36474609	-1.23046875	+55.61279297	+3.47167969	-19.37988281	+1608
+1458241122.73850010	+10.17773438	-6.26660156	-1.31835938	+38.60595703	-0.85693359	-54.47021484	+2212	+10.15576172	-5.47119141	-0.93603516	-0.37353516	-8.04199219	+19.05029297	+2220	+7.42236328	-9.38671875	-1.20410156	+55.50292969	+3.51562500	-19.35791016	+1592
+1458241122.74679990	+10.14257813	-6.30615234	-1.30078125	+38.29833984	-0.79101563	-54.55810547	+2200	+10.12060547	-5.50195313	-0.92724609	-0.63720703	-8.08593750	+18.94042969	+2204	+7.38281250	-9.40429688	-1.17333984	+55.41503906	+3.55957031	-19.37988281	+1584
+1458241122.75510000	+10.11621094	-6.33691406	-1.28759766	+38.05664063	-0.72509766	-54.66796875	+2188	+10.09423828	-5.53271484	-0.91406250	-0.83496094	-8.12988281	+18.80859375	+2188	+7.34326172	-9.42187500	-1.14257813	+55.32714844	+3.62548828	-19.44580078	+1580
+1458241122.75930000	+10.09863281	-6.35449219	-1.28320313	+37.90283203	-0.70312500	-54.71191406	+2184	+10.07666016	-5.55029297	-0.90966797	-0.96679688	-8.12988281	+18.74267578	+2180	+7.32568359	-9.43505859	-1.12939453	+55.28320313	+3.64746094	-19.44580078	+1576
+1458241122.76760010	+10.06787109	-6.38525391	-1.26562500	+37.68310547	-0.61523438	-54.86572266	+2180	+10.05029297	-5.57666016	-0.90087891	-1.14257813	-8.15185547	+18.61083984	+2168	+7.28173828	-9.45263672	-1.10302734	+55.17333984	+3.71337891	-19.44580078	+1572
+1458241122.77600000	+10.03271484	-6.41601563	-1.25683594	+37.44140625	-0.50537109	-54.97558594	+2172	+10.01953125	-5.60302734	-0.89208984	-1.31835938	-8.12988281	+18.45703125	+2156	+7.22900391	-9.47460938	-1.08544922	+55.04150391	+3.75732422	-19.40185547	+1568
+1458241122.78430010	+9.99316406	-6.44677734	-1.24804688	+37.26562500	-0.35156250	-55.10742188	+2164	+9.98876953	-5.62939453	-0.88769531	-1.45019531	-8.10791016	+18.28125000	+2148	+7.17626953	-9.49658203	-1.07226563	+54.90966797	+3.84521484	-19.27001953	+1564
+1458241122.79259990	+9.95800781	-6.47314453	-1.23925781	+37.08984375	-0.17578125	-55.21728516	+2160	+9.95361328	-5.65136719	-0.88330078	-1.58203125	-8.04199219	+18.10546875	+2136	+7.11914063	-9.52294922	-1.06787109	+54.73388672	+3.93310547	-19.11621094	+1556
+1458241122.79679990	+9.93603516	-6.48632813	-1.23925781	+37.02392578	-0.06591797	-55.26123047	+2156	+9.94042969	-5.66455078	-0.88330078	-1.62597656	-7.99804688	+18.01757813	+2132	+7.08837891	-9.53613281	-1.06787109	+54.64599609	+3.97705078	-19.00634766	+1552
+1458241122.80510000	+9.89648438	-6.51708984	-1.23925781	+36.87011719	+0.17578125	-55.34912109	+2144	+9.90527344	-5.68652344	-0.88330078	-1.73583984	-7.86621094	+17.81982422	+2120	+7.03564453	-9.56250000	-1.06787109	+54.47021484	+4.08691406	-18.76464844	+1544
+1458241122.81340000	+9.86132813	-6.53906250	-1.24365234	+36.73828125	+0.41748047	-55.39306641	+2136	+9.87890625	-5.71289063	-0.88330078	-1.84570313	-7.73437500	+17.64404297	+2108	+6.97851563	-9.58447266	-1.06787109	+54.31640625	+4.19677734	-18.52294922	+1536
+1458241122.82180000	+9.83056641	-6.56103516	-1.24804688	+36.62841797	+0.65917969	-55.43701172	+2124	+9.85253906	-5.73046875	-0.88769531	-1.93359375	-7.62451172	+17.46826172	+2096	+6.93017578	-9.60644531	-1.07226563	+54.18457031	+4.35058594	-18.30322266	+1520
+1458241122.83010010	+9.80419922	-6.58300781	-1.25683594	+36.49658203	+0.87890625	-55.45898438	+2112	+9.82617188	-5.75244141	-0.89648438	-2.06542969	-7.47070313	+17.31445313	+2084	+6.89501953	-9.62402344	-1.06787109	+54.07470703	+4.50439453	-18.12744141	+1508
+1458241122.83839990	+9.78222656	-6.60498047	-1.26123047	+36.36474609	+1.07666016	-55.50292969	+2096	+9.80859375	-5.77441406	-0.90527344	-2.17529297	-7.33886719	+17.20458984	+2072	+6.86425781	-9.63720703	-1.06347656	+53.98681641	+4.65820313	-17.97363281	+1492
+1458241122.84680010	+9.76464844	-6.62695313	-1.26562500	+36.23291016	+1.25244141	-55.54687500	+2084	+9.79101563	-5.79199219	-0.90966797	-2.28515625	-7.25097656	+17.07275391	+2060	+6.84667969	-9.64599609	-1.05029297	+53.98681641	+4.81201172	-17.90771484	+1476
+1458241122.85929990	+9.74267578	-6.65332031	-1.27001953	+36.05712891	+1.47216797	-55.63476563	+2060	+9.77343750	-5.81396484	-0.91845703	-2.46093750	-7.16308594	+16.89697266	+2040	+6.82910156	-9.65478516	-1.02392578	+54.00878906	+5.05371094	-17.90771484	+1460
+1458241122.86760000	+9.73388672	-6.67089844	-1.27001953	+35.92529297	+1.58203125	-55.72265625	+2048	+9.76025391	-5.82714844	-0.91845703	-2.57080078	-7.11914063	+16.80908203	+2024	+6.82470703	-9.65917969	-1.00634766	+54.03076172	+5.20751953	-17.92968750	+1448
+1458241122.87179990	+9.72949219	-6.67529297	-1.27001953	+35.88134766	+1.62597656	-55.76660156	+2040	+9.75585938	-5.83593750	-0.92285156	-2.63671875	-7.09716797	+16.74316406	+2016	+6.82031250	-9.65917969	-0.99755859	+54.03076172	+5.25146484	-17.92968750	+1444
+1458241122.88010000	+9.72509766	-6.68847656	-1.27001953	+35.77148438	+1.71386719	-55.85449219	+2028	+9.75146484	-5.84472656	-0.92285156	-2.72460938	-7.09716797	+16.63330078	+2004	+6.81591797	-9.65917969	-0.98437500	+54.03076172	+5.36132813	-17.99560547	+1436
+1458241122.88840010	+9.72070313	-6.70166016	-1.26562500	+35.66162109	+1.80175781	-55.94238281	+2020	+9.74707031	-5.85351563	-0.92285156	-2.83447266	-7.09716797	+16.50146484	+1992	+6.81591797	-9.65917969	-0.97119141	+54.03076172	+5.44921875	-18.03955078	+1432
+1458241122.89669990	+9.71630859	-6.70605469	-1.26123047	+35.57373047	+1.86767578	-56.05224609	+2012	+9.74267578	-5.86230469	-0.92285156	-2.90039063	-7.09716797	+16.39160156	+1980	+6.80712891	-9.65917969	-0.95800781	+53.96484375	+5.49316406	-18.10546875	+1428
+1458241122.90510010	+9.71630859	-6.71484375	-1.25683594	+35.48583984	+1.93359375	-56.14013672	+2004	+9.74267578	-5.86669922	-0.92285156	-2.98828125	-7.09716797	+16.25976563	+1972	+6.79833984	-9.66357422	-0.95361328	+53.89892578	+5.53710938	-18.14941406	+1420
+1458241122.90920000	+9.71630859	-6.71484375	-1.25683594	+35.41992188	+1.95556641	-56.18408203	+2000	+9.74267578	-5.86669922	-0.92285156	-3.03222656	-7.11914063	+16.19384766	+1964	+6.79394531	-9.66357422	-0.94921875	+53.83300781	+5.53710938	-18.14941406	+1420
+1458241122.92170000	+9.71191406	-6.72363281	-1.25244141	+35.28808594	+2.04345703	-56.31591797	+1988	+9.73828125	-5.87548828	-0.91845703	-3.18603516	-7.14111328	+15.97412109	+1956	+6.77636719	-9.66796875	-0.94921875	+53.67919922	+5.51513672	-18.19335938	+1412
+1458241122.92590000	+9.70751953	-6.72363281	-1.24804688	+35.24414063	+2.06542969	-56.35986328	+1984	+9.73828125	-5.87548828	-0.91845703	-3.25195313	-7.16308594	+15.88623047	+1952	+6.77197266	-9.66796875	-0.94921875	+53.63525391	+5.51513672	-18.19335938	+1408
+1458241122.93420000	+9.70751953	-6.72802734	-1.24365234	+35.15625000	+2.10937500	-56.44775391	+1980	+9.74267578	-5.87988281	-0.91406250	-3.36181641	-7.18505859	+15.75439453	+1944	+6.76318359	-9.66796875	-0.94921875	+53.52539063	+5.49316406	-18.21533203	+1400
+1458241122.94260000	+9.70312500	-6.72802734	-1.24365234	+35.04638672	+2.17529297	-56.53564453	+1976	+9.74267578	-5.87988281	-0.90966797	-3.49365234	-7.22900391	+15.62255859	+1940	+6.75000000	-9.66796875	-0.95361328	+53.41552734	+5.47119141	-18.21533203	+1396
+1458241122.95090010	+9.70312500	-6.72802734	-1.23925781	+34.93652344	+2.19726563	-56.62353516	+1968	+9.74707031	-5.87548828	-0.90527344	-3.60351563	-7.27294922	+15.55664063	+1940	+6.74121094	-9.66796875	-0.95361328	+53.30566406	+5.42724609	-18.23730469	+1392
+1458241122.95919990	+9.70312500	-6.72802734	-1.23046875	+34.84863281	+2.19726563	-56.71142578	+1964	+9.74707031	-5.87548828	-0.90087891	-3.71337891	-7.33886719	+15.53466797	+1940	+6.73681641	-9.66357422	-0.95800781	+53.23974609	+5.38330078	-18.25927734	+1384
+1458241122.96750000	+9.70312500	-6.72363281	-1.22607422	+34.76074219	+2.15332031	-56.75537109	+1960	+9.75146484	-5.87109375	-0.89648438	-3.80126953	-7.40478516	+15.55664063	+1940	+6.73681641	-9.65478516	-0.95361328	+53.19580078	+5.33935547	-18.32519531	+1380
+1458241122.97589990	+9.70751953	-6.72363281	-1.22167969	+34.69482422	+2.10937500	-56.82128906	+1960	+9.75585938	-5.87109375	-0.89208984	-3.86718750	-7.49267578	+15.60058594	+1940	+6.74121094	-9.64599609	-0.94921875	+53.19580078	+5.29541016	-18.41308594	+1376
+1458241122.98420000	+9.71191406	-6.71923828	-1.21289063	+34.65087891	+2.02148438	-56.86523438	+1960	+9.76025391	-5.86669922	-0.88330078	-3.93310547	-7.58056641	+15.64453125	+1940	+6.75000000	-9.63281250	-0.94042969	+53.21777344	+5.25146484	-18.52294922	+1380
+1458241122.99250010	+9.72070313	-6.71484375	-1.20410156	+34.60693359	+1.91162109	-56.93115234	+1964	+9.76464844	-5.86230469	-0.87451172	-3.99902344	-7.71240234	+15.71044922	+1940	+6.76318359	-9.62402344	-0.92724609	+53.26171875	+5.20751953	-18.65478516	+1384
+1458241123.00090000	+9.72949219	-6.71484375	-1.19531250	+34.54101563	+1.80175781	-57.01904297	+1964	+9.77343750	-5.86230469	-0.87011719	-4.08691406	-7.82226563	+15.75439453	+1944	+6.77636719	-9.61083984	-0.91845703	+53.28369141	+5.16357422	-18.80859375	+1392
+1458241123.00920010	+9.73828125	-6.71484375	-1.18212891	+34.47509766	+1.69189453	-57.08496094	+1972	+9.77783203	-5.85791016	-0.86132813	-4.17480469	-7.95410156	+15.77636719	+1948	+6.78955078	-9.60205078	-0.90966797	+53.30566406	+5.11962891	-18.94042969	+1400
+1458241123.01749990	+9.74707031	-6.71484375	-1.16894531	+34.38720703	+1.56005859	-57.19482422	+1976	+9.78662109	-5.86230469	-0.85253906	-4.26269531	-8.10791016	+15.77636719	+1956	+6.79833984	-9.59765625	-0.90087891	+53.28369141	+5.05371094	-19.07226563	+1408
+1458241123.02169990	+9.75146484	-6.71923828	-1.16455078	+34.34326172	+1.51611328	-57.23876953	+1980	+9.79101563	-5.86230469	-0.84814453	-4.30664063	-8.17382813	+15.73242188	+1956	+6.79833984	-9.59765625	-0.90087891	+53.26171875	+5.00976563	-19.11621094	+1412
+1458241123.03000000	+9.75585938	-6.71923828	-1.15576172	+34.25537109	+1.45019531	-57.37060547	+1988	+9.79541016	-5.86669922	-0.83496094	-4.39453125	-8.30566406	+15.66650391	+1964	+6.79833984	-9.59765625	-0.89648438	+53.17382813	+4.96582031	-19.20410156	+1416
+1458241123.03839990	+9.75585938	-6.72802734	-1.14697266	+34.14550781	+1.45019531	-57.48046875	+1992	+9.79980469	-5.87109375	-0.83056641	-4.46044922	-8.39355469	+15.53466797	+1972	+6.79833984	-9.60205078	-0.89648438	+53.08593750	+4.89990234	-19.27001953	+1420
+1458241123.04670000	+9.75585938	-6.73242188	-1.14257813	+34.05761719	+1.47216797	-57.56835938	+1996	+9.79980469	-5.87548828	-0.82617188	-4.52636719	-8.43750000	+15.38085938	+1976	+6.78955078	-9.60644531	-0.89648438	+52.97607422	+4.85595703	-19.29199219	+1424
+1458241123.05500010	+9.75146484	-6.73681641	-1.14257813	+34.01367188	+1.51611328	-57.65625000	+2004	+9.79980469	-5.88427734	-0.82177734	-4.52636719	-8.48144531	+15.24902344	+1984	+6.78515625	-9.61523438	-0.89648438	+52.88818359	+4.83398438	-19.31396484	+1424
+1458241123.06329990	+9.75146484	-6.74560547	-1.13818359	+33.96972656	+1.58203125	-57.76611328	+2004	+9.79980469	-5.88867188	-0.81738281	-4.54833984	-8.48144531	+15.09521484	+1988	+6.77636719	-9.61962891	-0.90087891	+52.82226563	+4.81201172	-19.31396484	+1428
+1458241123.06750010	+9.74707031	-6.74560547	-1.13818359	+33.96972656	+1.62597656	-57.78808594	+2008	+9.79980469	-5.89306641	-0.81738281	-4.52636719	-8.48144531	+15.02929688	+1988	+6.77197266	-9.61962891	-0.90087891	+52.80029297	+4.81201172	-19.31396484	+1428
+1458241123.07579990	+9.74707031	-6.75439453	-1.13818359	+33.94775391	+1.69189453	-57.85400391	+2008	+9.79541016	-5.89746094	-0.81738281	-4.50439453	-8.48144531	+14.91943359	+1992	+6.77197266	-9.62402344	-0.89648438	+52.77832031	+4.83398438	-19.33593750	+1428
+1458241123.08419990	+9.74267578	-6.75878906	-1.13818359	+33.96972656	+1.75781250	-57.91992188	+2012	+9.79541016	-5.90185547	-0.82177734	-4.48242188	-8.45947266	+14.83154297	+2000	+6.76757813	-9.62841797	-0.89648438	+52.75634766	+4.83398438	-19.33593750	+1428
+1458241123.09250000	+9.74267578	-6.76318359	-1.13818359	+33.99169922	+1.82373047	-57.98583984	+2012	+9.79101563	-5.90625000	-0.82177734	-4.43847656	-8.43750000	+14.76562500	+2004	+6.76757813	-9.63281250	-0.89208984	+52.75634766	+4.85595703	-19.35791016	+1424
+1458241123.10080000	+9.74267578	-6.76757813	-1.14257813	+34.01367188	+1.88964844	-58.02978516	+2016	+9.79101563	-5.91064453	-0.82617188	-4.39453125	-8.39355469	+14.69970703	+2004	+6.76757813	-9.63720703	-0.88769531	+52.77832031	+4.89990234	-19.40185547	+1428
+1458241123.10500000	+9.74267578	-6.76757813	-1.14257813	+34.03564453	+1.93359375	-58.05175781	+2016	+9.79101563	-5.91064453	-0.83056641	-4.37255859	-8.37158203	+14.67773438	+2008	+6.76757813	-9.64160156	-0.88330078	+52.80029297	+4.94384766	-19.42382813	+1428
+1458241123.11330010	+9.74267578	-6.77636719	-1.14257813	+34.07958984	+2.02148438	-58.09570313	+2020	+9.78662109	-5.91503906	-0.83496094	-4.30664063	-8.32763672	+14.61181641	+2012	+6.77197266	-9.65039063	-0.86572266	+52.91015625	+5.07568359	-19.51171875	+1432
+1458241123.12170000	+9.73828125	-6.78076172	-1.14697266	+34.14550781	+2.10937500	-58.13964844	+2024	+9.78662109	-5.91943359	-0.83935547	-4.24072266	-8.26171875	+14.56787109	+2012	+6.78076172	-9.65478516	-0.84375000	+53.04199219	+5.22949219	-19.59960938	+1440
+1458241123.13000010	+9.73828125	-6.78515625	-1.15136719	+34.23339844	+2.24121094	-58.18359375	+2028	+9.78222656	-5.92382813	-0.84814453	-4.15283203	-8.17382813	+14.47998047	+2016	+6.78955078	-9.66796875	-0.81738281	+53.26171875	+5.47119141	-19.68750000	+1452
+1458241123.13829990	+9.73388672	-6.79394531	-1.16015625	+34.34326172	+2.37304688	-58.22753906	+2032	+9.77343750	-5.92822266	-0.85693359	-3.99902344	-8.04199219	+14.39208984	+2020	+6.79394531	-9.67675781	-0.80859375	+53.39355469	+5.64697266	-19.68750000	+1460
+1458241123.14249990	+9.73388672	-6.79394531	-1.16455078	+34.38720703	+2.46093750	-58.24951172	+2032	+9.77343750	-5.93261719	-0.86572266	-3.93310547	-7.97607422	+14.34814453	+2020	+6.79394531	-9.68554688	-0.80419922	+53.43750000	+5.71289063	-19.68750000	+1464
+1458241123.15080000	+9.72949219	-6.79833984	-1.16894531	+34.51904297	+2.63671875	-58.27148438	+2036	+9.76464844	-5.93261719	-0.87451172	-3.73535156	-7.82226563	+14.21630859	+2024	+6.78515625	-9.69433594	-0.80419922	+53.52539063	+5.82275391	-19.62158203	+1468
+1458241123.15910010	+9.72070313	-6.79833984	-1.17773438	+34.67285156	+2.81250000	-58.29345703	+2036	+9.75585938	-5.93261719	-0.88330078	-3.55957031	-7.69042969	+14.10644531	+2020	+6.77636719	-9.70751953	-0.80419922	+53.54736328	+5.91064453	-19.53369141	+1476
+1458241123.16750000	+9.71191406	-6.79833984	-1.18212891	+34.82666016	+3.01025391	-58.31542969	+2036	+9.74707031	-5.93261719	-0.89208984	-3.36181641	-7.55859375	+13.97460938	+2016	+6.76757813	-9.71630859	-0.80859375	+53.59130859	+5.97656250	-19.44580078	+1480
+1458241123.17580010	+9.69873047	-6.79394531	-1.19091797	+34.98046875	+3.18603516	-58.33740234	+2032	+9.73828125	-5.93261719	-0.89648438	-3.18603516	-7.42675781	+13.86474609	+2012	+6.75439453	-9.72949219	-0.81738281	+53.63525391	+6.04248047	-19.33593750	+1480
+1458241123.18000010	+9.69433594	-6.79394531	-1.19531250	+35.06835938	+3.25195313	-58.31542969	+2028	+9.73388672	-5.92822266	-0.90087891	-3.09814453	-7.38281250	+13.82080078	+2008	+6.75000000	-9.73388672	-0.81738281	+53.65722656	+6.06445313	-19.29199219	+1480
+1458241123.18829990	+9.68994141	-6.78955078	-1.19970703	+35.22216797	+3.40576172	-58.31542969	+2024	+9.72949219	-5.92822266	-0.90527344	-2.92236328	-7.27294922	+13.75488281	+2000	+6.74560547	-9.73828125	-0.81738281	+53.74511719	+6.15234375	-19.20410156	+1480
+1458241123.19660000	+9.68115234	-6.78515625	-1.20849609	+35.37597656	+3.53759766	-58.29345703	+2020	+9.72070313	-5.92382813	-0.91406250	-2.76855469	-7.16308594	+13.68896484	+1996	+6.74560547	-9.74267578	-0.81738281	+53.87695313	+6.26220703	-19.16015625	+1476
+1458241123.20490000	+9.67675781	-6.78076172	-1.21728516	+35.52978516	+3.69140625	-58.22753906	+2012	+9.71630859	-5.92382813	-0.92285156	-2.63671875	-7.03125000	+13.68896484	+1988	+6.74560547	-9.74707031	-0.81298828	+54.05273438	+6.37207031	-19.09423828	+1472
+1458241123.21330000	+9.67236328	-6.78076172	-1.22607422	+35.68359375	+3.80126953	-58.18359375	+2008	+9.70751953	-5.92382813	-0.93164063	-2.50488281	-6.92138672	+13.68896484	+1984	+6.75439453	-9.74267578	-0.79980469	+54.25048828	+6.50390625	-19.07226563	+1476
+1458241123.22160010	+9.66796875	-6.77636719	-1.23046875	+35.81542969	+3.91113281	-58.11767578	+2004	+9.70312500	-5.91943359	-0.93603516	-2.39501953	-6.81152344	+13.71093750	+1972	+6.76318359	-9.74267578	-0.79101563	+54.49218750	+6.65771484	-19.05029297	+1480
+1458241123.22989990	+9.66357422	-6.77636719	-1.23925781	+35.96923828	+4.02099609	-58.05175781	+2000	+9.69433594	-5.91943359	-0.94482422	-2.28515625	-6.70166016	+13.73291016	+1964	+6.77636719	-9.73828125	-0.77783203	+54.71191406	+6.81152344	-19.02832031	+1484
+1458241123.23830010	+9.66357422	-6.77636719	-1.24804688	+36.07910156	+4.13085938	-57.98583984	+1992	+9.68994141	-5.91943359	-0.95361328	-2.19726563	-6.59179688	+13.75488281	+1956	+6.78515625	-9.73828125	-0.76904297	+54.93164063	+6.94335938	-19.00634766	+1492
+1458241123.24239990	+9.65917969	-6.77636719	-1.25244141	+36.14501953	+4.17480469	-57.96386719	+1992	+9.68554688	-5.91943359	-0.95800781	-2.13134766	-6.52587891	+13.75488281	+1948	+6.78955078	-9.73828125	-0.76464844	+55.01953125	+7.00927734	-18.98437500	+1492
+1458241123.25079990	+9.65478516	-6.77636719	-1.25683594	+36.23291016	+4.26269531	-57.91992188	+1984	+9.68115234	-5.91943359	-0.96240234	-2.04345703	-6.45996094	+13.75488281	+1936	+6.79394531	-9.73828125	-0.75585938	+55.19531250	+7.11914063	-18.94042969	+1496
+1458241123.25910000	+9.65039063	-6.77636719	-1.26123047	+36.32080078	+4.32861328	-57.91992188	+1980	+9.67675781	-5.91503906	-0.96679688	-1.93359375	-6.41601563	+13.75488281	+1924	+6.79394531	-9.74267578	-0.75146484	+55.30517578	+7.20703125	-18.89648438	+1500
+1458241123.26740000	+9.64599609	-6.77636719	-1.26123047	+36.38671875	+4.41650391	-57.89794922	+1972	+9.67236328	-5.91503906	-0.96679688	-1.84570313	-6.37207031	+13.73291016	+1912	+6.79394531	-9.74707031	-0.75585938	+55.34912109	+7.27294922	-18.83056641	+1500
+1458241123.27580000	+9.64160156	-6.77636719	-1.26562500	+36.45263672	+4.46044922	-57.89794922	+1964	+9.66796875	-5.91503906	-0.96679688	-1.77978516	-6.35009766	+13.71093750	+1900	+6.78515625	-9.75146484	-0.76025391	+55.34912109	+7.29492188	-18.76464844	+1504
+1458241123.28410010	+9.63720703	-6.77197266	-1.26562500	+36.49658203	+4.50439453	-57.91992188	+1952	+9.66796875	-5.91064453	-0.96679688	-1.69189453	-6.32812500	+13.66699219	+1888	+6.77636719	-9.76025391	-0.76464844	+55.34912109	+7.29492188	-18.69873047	+1504
+1458241123.28819990	+9.63281250	-6.77197266	-1.26562500	+36.51855469	+4.52636719	-57.91992188	+1948	+9.66357422	-5.91064453	-0.96679688	-1.66992188	-6.32812500	+13.64501953	+1884	+6.77197266	-9.76464844	-0.76904297	+55.32714844	+7.29492188	-18.67675781	+1504
+1458241123.29660010	+9.63281250	-6.77197266	-1.26123047	+36.56250000	+4.54833984	-57.94189453	+1940	+9.66357422	-5.91064453	-0.96240234	-1.62597656	-6.32812500	+13.62304688	+1876	+6.76318359	-9.76904297	-0.77343750	+55.28320313	+7.29492188	-18.63281250	+1504
+1458241123.30489990	+9.62841797	-6.77197266	-1.26562500	+36.56250000	+4.57031250	-57.94189453	+1928	+9.66357422	-5.91064453	-0.96240234	-1.58203125	-6.35009766	+13.60107422	+1868	+6.75878906	-9.77783203	-0.77783203	+55.26123047	+7.27294922	-18.61083984	+1500
+1458241123.31320000	+9.62841797	-6.77197266	-1.26562500	+36.58447266	+4.59228516	-57.94189453	+1920	+9.66357422	-5.91064453	-0.96240234	-1.56005859	-6.35009766	+13.57910156	+1860	+6.75439453	-9.78222656	-0.77783203	+55.23925781	+7.27294922	-18.61083984	+1496
+1458241123.32160000	+9.62841797	-6.77197266	-1.26562500	+36.60644531	+4.59228516	-57.96386719	+1908	+9.66357422	-5.91064453	-0.96240234	-1.53808594	-6.37207031	+13.57910156	+1856	+6.75439453	-9.78222656	-0.77783203	+55.26123047	+7.27294922	-18.61083984	+1488
+1458241123.32990000	+9.62841797	-6.77636719	-1.26562500	+36.60644531	+4.59228516	-57.96386719	+1900	+9.66357422	-5.91064453	-0.96240234	-1.53808594	-6.37207031	+13.57910156	+1848	+6.75878906	-9.78222656	-0.77783203	+55.28320313	+7.27294922	-18.63281250	+1484
+1458241123.33820010	+9.62841797	-6.77636719	-1.26562500	+36.60644531	+4.59228516	-57.96386719	+1896	+9.66357422	-5.91064453	-0.96240234	-1.53808594	-6.39404297	+13.60107422	+1844	+6.76318359	-9.78222656	-0.77343750	+55.30517578	+7.29492188	-18.65478516	+1480
+1458241123.34240010	+9.62841797	-6.77636719	-1.26562500	+36.60644531	+4.57031250	-57.96386719	+1892	+9.66357422	-5.91503906	-0.96240234	-1.53808594	-6.39404297	+13.60107422	+1844	+6.76318359	-9.78222656	-0.77343750	+55.32714844	+7.29492188	-18.67675781	+1480
+1458241123.35069990	+9.62841797	-6.77636719	-1.26562500	+36.60644531	+4.57031250	-57.96386719	+1888	+9.66357422	-5.91503906	-0.96240234	-1.53808594	-6.41601563	+13.60107422	+1840	+6.76757813	-9.78222656	-0.76904297	+55.37109375	+7.31689453	-18.69873047	+1480
+1458241123.35900000	+9.63281250	-6.77636719	-1.26562500	+36.60644531	+4.57031250	-57.96386719	+1880	+9.66796875	-5.91503906	-0.96240234	-1.53808594	-6.41601563	+13.62304688	+1836	+6.77636719	-9.78222656	-0.76464844	+55.41503906	+7.33886719	-18.74267578	+1480
+1458241123.36739990	+9.63281250	-6.78076172	-1.26562500	+36.60644531	+4.54833984	-57.96386719	+1876	+9.66796875	-5.91503906	-0.96240234	-1.53808594	-6.43798828	+13.62304688	+1832	+6.78076172	-9.77783203	-0.76025391	+55.45898438	+7.33886719	-18.76464844	+1480
+1458241123.37150000	+9.63281250	-6.78076172	-1.26562500	+36.60644531	+4.54833984	-57.96386719	+1876	+9.66796875	-5.91503906	-0.96240234	-1.56005859	-6.43798828	+13.62304688	+1828	+6.78076172	-9.77783203	-0.75585938	+55.45898438	+7.36083984	-18.78662109	+1480
+1458241123.37990000	+9.63281250	-6.78076172	-1.26123047	+36.60644531	+4.52636719	-57.98583984	+1872	+9.66796875	-5.91943359	-0.95800781	-1.56005859	-6.45996094	+13.64501953	+1828	+6.78515625	-9.77783203	-0.75585938	+55.48095703	+7.36083984	-18.80859375	+1484
+1458241123.38820000	+9.63281250	-6.78076172	-1.26123047	+36.60644531	+4.50439453	-57.98583984	+1872	+9.66796875	-5.91943359	-0.95800781	-1.56005859	-6.48193359	+13.64501953	+1824	+6.78955078	-9.77783203	-0.75146484	+55.50292969	+7.36083984	-18.80859375	+1484
+1458241123.39650010	+9.63281250	-6.78515625	-1.26123047	+36.58447266	+4.48242188	-58.00781250	+1872	+9.66796875	-5.91943359	-0.95800781	-1.56005859	-6.50390625	+13.64501953	+1824	+6.78955078	-9.78222656	-0.75146484	+55.48095703	+7.33886719	-18.83056641	+1484
+1458241123.40490010	+9.63720703	-6.78515625	-1.25683594	+36.58447266	+4.46044922	-58.02978516	+1872	+9.66796875	-5.91943359	-0.95800781	-1.58203125	-6.52587891	+13.64501953	+1820	+6.78515625	-9.78222656	-0.75146484	+55.45898438	+7.31689453	-18.83056641	+1484
+1458241123.41319990	+9.63720703	-6.78955078	-1.25244141	+36.54052734	+4.41650391	-58.05175781	+1872	+9.66796875	-5.92382813	-0.95361328	-1.58203125	-6.54785156	+13.62304688	+1820	+6.78515625	-9.78662109	-0.75585938	+55.41503906	+7.31689453	-18.80859375	+1484
+1458241123.41739990	+9.63720703	-6.78955078	-1.25244141	+36.54052734	+4.41650391	-58.07373047	+1872	+9.66796875	-5.92382813	-0.95361328	-1.58203125	-6.56982422	+13.62304688	+1820	+6.78076172	-9.78662109	-0.75585938	+55.39306641	+7.29492188	-18.80859375	+1484
+1458241123.42569990	+9.63720703	-6.78955078	-1.24804688	+36.49658203	+4.37255859	-58.09570313	+1876	+9.67236328	-5.92382813	-0.94921875	-1.60400391	-6.59179688	+13.62304688	+1820	+6.77636719	-9.79101563	-0.75585938	+55.34912109	+7.27294922	-18.80859375	+1484
+1458241123.43400000	+9.63720703	-6.79394531	-1.24804688	+36.47460938	+4.35058594	-58.11767578	+1876	+9.67236328	-5.92382813	-0.94482422	-1.62597656	-6.61376953	+13.62304688	+1820	+6.77636719	-9.79101563	-0.76025391	+55.32714844	+7.25097656	-18.80859375	+1484
+1458241123.44230010	+9.63720703	-6.79394531	-1.24365234	+36.43066406	+4.30664063	-58.13964844	+1880	+9.67675781	-5.92822266	-0.94482422	-1.64794922	-6.65771484	+13.62304688	+1820	+6.77197266	-9.79541016	-0.76025391	+55.28320313	+7.22900391	-18.80859375	+1480
+1458241123.45070000	+9.64160156	-6.79833984	-1.23925781	+36.40869141	+4.28466797	-58.16162109	+1884	+9.67675781	-5.92822266	-0.94042969	-1.69189453	-6.70166016	+13.62304688	+1820	+6.77197266	-9.79541016	-0.76025391	+55.26123047	+7.22900391	-18.80859375	+1480
+1458241123.45900010	+9.64160156	-6.79833984	-1.23925781	+36.38671875	+4.24072266	-58.16162109	+1888	+9.68115234	-5.92822266	-0.94042969	-1.71386719	-6.72363281	+13.64501953	+1824	+6.77197266	-9.79541016	-0.76025391	+55.23925781	+7.20703125	-18.80859375	+1476
+1458241123.46729990	+9.64599609	-6.79833984	-1.23486328	+36.36474609	+4.19677734	-58.16162109	+1888	+9.68115234	-5.93261719	-0.93603516	-1.73583984	-6.76757813	+13.68896484	+1824	+6.77636719	-9.79541016	-0.76025391	+55.23925781	+7.20703125	-18.83056641	+1472
+1458241123.47569990	+9.65039063	-6.79833984	-1.23486328	+36.34277344	+4.17480469	-58.16162109	+1892	+9.68554688	-5.93261719	-0.93603516	-1.77978516	-6.78955078	+13.73291016	+1824	+6.77636719	-9.79541016	-0.75585938	+55.26123047	+7.18505859	-18.85253906	+1472
+1458241123.48400000	+9.65478516	-6.80273438	-1.23046875	+36.34277344	+4.13085938	-58.18359375	+1896	+9.68554688	-5.93261719	-0.93164063	-1.80175781	-6.83349609	+13.77685547	+1824	+6.78076172	-9.79101563	-0.75585938	+55.26123047	+7.18505859	-18.87451172	+1472
+1458241123.49230000	+9.65478516	-6.79833984	-1.23046875	+36.34277344	+4.08691406	-58.18359375	+1900	+9.68554688	-5.93261719	-0.93164063	-1.82373047	-6.85546875	+13.79882813	+1824	+6.78515625	-9.79101563	-0.75146484	+55.28320313	+7.18505859	-18.89648438	+1472
+1458241123.50070000	+9.65917969	-6.79833984	-1.22607422	+36.34277344	+4.06494141	-58.18359375	+1904	+9.68994141	-5.93261719	-0.93164063	-1.84570313	-6.87744141	+13.82080078	+1824	+6.78955078	-9.78662109	-0.75146484	+55.30517578	+7.18505859	-18.89648438	+1472
+1458241123.50900010	+9.65917969	-6.79833984	-1.22607422	+36.34277344	+4.04296875	-58.18359375	+1908	+9.68994141	-5.93261719	-0.92724609	-1.84570313	-6.89941406	+13.82080078	+1824	+6.78955078	-9.78662109	-0.75146484	+55.30517578	+7.16308594	-18.91845703	+1472
+1458241123.51729990	+9.65917969	-6.79833984	-1.22607422	+36.34277344	+4.04296875	-58.18359375	+1912	+9.68994141	-5.93261719	-0.92724609	-1.86767578	-6.89941406	+13.82080078	+1828	+6.78955078	-9.78662109	-0.75146484	+55.30517578	+7.14111328	-18.91845703	+1472
+1458241123.52560000	+9.66357422	-6.79833984	-1.22167969	+36.34277344	+4.02099609	-58.18359375	+1912	+9.68994141	-5.93261719	-0.92724609	-1.86767578	-6.92138672	+13.82080078	+1828	+6.78955078	-9.78662109	-0.75146484	+55.30517578	+7.11914063	-18.91845703	+1472
+1458241123.53399990	+9.65917969	-6.79833984	-1.22167969	+36.34277344	+4.02099609	-58.18359375	+1916	+9.68994141	-5.93261719	-0.92724609	-1.86767578	-6.92138672	+13.82080078	+1828	+6.78955078	-9.78662109	-0.75146484	+55.28320313	+7.09716797	-18.91845703	+1476
+1458241123.54230000	+9.65917969	-6.79394531	-1.22167969	+36.34277344	+3.99902344	-58.18359375	+1916	+9.68994141	-5.93261719	-0.92285156	-1.86767578	-6.92138672	+13.79882813	+1832	+6.78515625	-9.78662109	-0.75585938	+55.26123047	+7.07519531	-18.89648438	+1476
+1458241123.55060010	+9.65917969	-6.79394531	-1.22167969	+36.34277344	+3.99902344	-58.18359375	+1916	+9.68994141	-5.92822266	-0.92285156	-1.86767578	-6.94335938	+13.79882813	+1832	+6.78515625	-9.78662109	-0.75585938	+55.23925781	+7.05322266	-18.89648438	+1476
+1458241123.55480000	+9.65917969	-6.79394531	-1.22167969	+36.34277344	+3.99902344	-58.18359375	+1916	+9.68994141	-5.92822266	-0.92285156	-1.88964844	-6.94335938	+13.79882813	+1832	+6.78515625	-9.79101563	-0.76025391	+55.21728516	+7.03125000	-18.89648438	+1476
+1458241123.56310010	+9.65917969	-6.79394531	-1.22167969	+36.34277344	+3.99902344	-58.18359375	+1920	+9.68994141	-5.92822266	-0.92285156	-1.88964844	-6.96533203	+13.79882813	+1836	+6.78076172	-9.79101563	-0.76025391	+55.19531250	+7.00927734	-18.89648438	+1472
+1458241123.57150010	+9.66357422	-6.79394531	-1.22167969	+36.34277344	+3.97705078	-58.18359375	+1920	+9.68994141	-5.92822266	-0.91845703	-1.88964844	-6.96533203	+13.79882813	+1836	+6.78076172	-9.79101563	-0.76025391	+55.19531250	+6.98730469	-18.89648438	+1472
+1458241123.57979990	+9.66357422	-6.79394531	-1.21728516	+36.34277344	+3.97705078	-58.18359375	+1920	+9.68994141	-5.92822266	-0.91845703	-1.88964844	-6.98730469	+13.79882813	+1840	+6.78076172	-9.79101563	-0.76025391	+55.19531250	+6.98730469	-18.89648438	+1472
+1458241123.58810000	+9.66357422	-6.79394531	-1.21728516	+36.34277344	+3.95507813	-58.18359375	+1920	+9.68994141	-5.92822266	-0.91845703	-1.88964844	-7.00927734	+13.79882813	+1840	+6.78515625	-9.79101563	-0.76025391	+55.19531250	+6.96533203	-18.91845703	+1472
+1458241123.59640000	+9.66357422	-6.79394531	-1.21728516	+36.36474609	+3.93310547	-58.18359375	+1920	+9.68994141	-5.92822266	-0.91406250	-1.91162109	-7.03125000	+13.79882813	+1844	+6.78955078	-9.78662109	-0.75585938	+55.21728516	+6.96533203	-18.91845703	+1472
+1458241123.60480000	+9.66357422	-6.79394531	-1.21728516	+36.36474609	+3.91113281	-58.18359375	+1924	+9.68994141	-5.92822266	-0.91406250	-1.91162109	-7.05322266	+13.82080078	+1844	+6.79394531	-9.78662109	-0.75146484	+55.23925781	+6.96533203	-18.94042969	+1472
+1458241123.61310010	+9.66796875	-6.79394531	-1.21728516	+36.36474609	+3.88916016	-58.18359375	+1924	+9.69433594	-5.92822266	-0.91406250	-1.91162109	-7.07519531	+13.84277344	+1844	+6.79833984	-9.78662109	-0.75146484	+55.26123047	+6.96533203	-18.96240234	+1476
+1458241123.62140010	+9.66796875	-6.79394531	-1.21728516	+36.38671875	+3.86718750	-58.16162109	+1924	+9.69433594	-5.92822266	-0.91406250	-1.91162109	-7.09716797	+13.86474609	+1848	+6.79833984	-9.78222656	-0.74707031	+55.28320313	+6.96533203	-18.98437500	+1476
+1458241123.62560010	+9.66796875	-6.79394531	-1.21728516	+36.38671875	+3.86718750	-58.16162109	+1924	+9.69433594	-5.92822266	-0.90966797	-1.93359375	-7.09716797	+13.86474609	+1848	+6.80273438	-9.78222656	-0.74707031	+55.28320313	+6.94335938	-18.98437500	+1476
+1458241123.63389990	+9.66796875	-6.79394531	-1.21289063	+36.38671875	+3.84521484	-58.13964844	+1928	+9.69433594	-5.92822266	-0.90966797	-1.93359375	-7.11914063	+13.86474609	+1848	+6.80273438	-9.78222656	-0.74707031	+55.28320313	+6.94335938	-18.98437500	+1476
+1458241123.64229990	+9.66796875	-6.78955078	-1.21289063	+36.38671875	+3.82324219	-58.13964844	+1928	+9.69433594	-5.92382813	-0.90966797	-1.93359375	-7.11914063	+13.88671875	+1852	+6.80273438	-9.78662109	-0.74707031	+55.28320313	+6.94335938	-18.98437500	+1476
+1458241123.65060000	+9.66796875	-6.78955078	-1.21289063	+36.40869141	+3.82324219	-58.11767578	+1928	+9.69433594	-5.92382813	-0.90966797	-1.93359375	-7.11914063	+13.88671875	+1852	+6.79833984	-9.78662109	-0.74707031	+55.26123047	+6.92138672	-18.98437500	+1476
+1458241123.65890000	+9.66796875	-6.78955078	-1.21289063	+36.40869141	+3.82324219	-58.11767578	+1928	+9.69433594	-5.92382813	-0.90966797	-1.93359375	-7.11914063	+13.88671875	+1852	+6.79833984	-9.78662109	-0.75146484	+55.23925781	+6.89941406	-18.96240234	+1480
+1458241123.66720010	+9.66796875	-6.78955078	-1.21289063	+36.40869141	+3.82324219	-58.11767578	+1928	+9.69433594	-5.92382813	-0.90527344	-1.93359375	-7.11914063	+13.88671875	+1856	+6.79394531	-9.78662109	-0.75146484	+55.21728516	+6.89941406	-18.96240234	+1480
+1458241123.67560010	+9.66796875	-6.78955078	-1.21289063	+36.40869141	+3.80126953	-58.11767578	+1928	+9.69433594	-5.92382813	-0.90527344	-1.93359375	-7.11914063	+13.88671875	+1856	+6.79394531	-9.79101563	-0.75146484	+55.21728516	+6.89941406	-18.94042969	+1476
+1458241123.68390010	+9.66796875	-6.78955078	-1.21289063	+36.40869141	+3.80126953	-58.09570313	+1928	+9.69433594	-5.92382813	-0.90527344	-1.95556641	-7.11914063	+13.88671875	+1856	+6.79394531	-9.79101563	-0.75585938	+55.19531250	+6.87744141	-18.94042969	+1476
+1458241123.69219990	+9.66796875	-6.78955078	-1.21289063	+36.40869141	+3.80126953	-58.09570313	+1928	+9.69433594	-5.92382813	-0.90527344	-1.95556641	-7.11914063	+13.88671875	+1856	+6.78955078	-9.79101563	-0.75585938	+55.19531250	+6.87744141	-18.94042969	+1476
+1458241123.70890000	+9.66796875	-6.78955078	-1.21289063	+36.43066406	+3.80126953	-58.09570313	+1928	+9.69433594	-5.92382813	-0.90527344	-1.95556641	-7.11914063	+13.90869141	+1860	+6.79394531	-9.79101563	-0.75585938	+55.21728516	+6.89941406	-18.94042969	+1476
+1458241123.71720000	+9.66796875	-6.78955078	-1.21289063	+36.43066406	+3.80126953	-58.09570313	+1928	+9.69433594	-5.92382813	-0.90527344	-1.95556641	-7.11914063	+13.93066406	+1860	+6.79394531	-9.79101563	-0.75146484	+55.21728516	+6.89941406	-18.94042969	+1476
+1458241123.72140000	+9.66796875	-6.78955078	-1.21289063	+36.43066406	+3.77929688	-58.09570313	+1928	+9.69433594	-5.92382813	-0.90527344	-1.97753906	-7.11914063	+13.93066406	+1860	+6.79394531	-9.78662109	-0.75146484	+55.23925781	+6.89941406	-18.94042969	+1476
+1458241123.72970010	+9.66796875	-6.78955078	-1.21289063	+36.43066406	+3.77929688	-58.07373047	+1932	+9.69433594	-5.92382813	-0.90527344	-1.97753906	-7.11914063	+13.95263672	+1860	+6.79394531	-9.78662109	-0.75146484	+55.23925781	+6.89941406	-18.94042969	+1476
+1458241123.73390010	+9.66796875	-6.78955078	-1.21289063	+36.43066406	+3.77929688	-58.07373047	+1932	+9.69433594	-5.92382813	-0.90527344	-1.97753906	-7.11914063	+13.95263672	+1860	+6.79394531	-9.78662109	-0.75146484	+55.26123047	+6.89941406	-18.94042969	+1476
+1458241123.74219990	+9.66796875	-6.78955078	-1.21728516	+36.43066406	+3.80126953	-58.07373047	+1932	+9.69433594	-5.92382813	-0.90966797	-1.97753906	-7.09716797	+13.97460938	+1860	+6.79394531	-9.78662109	-0.75146484	+55.26123047	+6.92138672	-18.94042969	+1476
+1458241123.75050000	+9.66796875	-6.78955078	-1.21728516	+36.45263672	+3.80126953	-58.05175781	+1932	+9.68994141	-5.92382813	-0.90966797	-1.97753906	-7.07519531	+13.97460938	+1860	+6.79394531	-9.78662109	-0.75146484	+55.28320313	+6.92138672	-18.91845703	+1476
+1458241123.75469990	+9.66796875	-6.78515625	-1.21728516	+36.45263672	+3.80126953	-58.05175781	+1932	+9.68994141	-5.92382813	-0.90966797	-1.97753906	-7.05322266	+13.99658203	+1860	+6.79394531	-9.78662109	-0.75146484	+55.28320313	+6.92138672	-18.91845703	+1476
+1458241123.76300000	+9.66357422	-6.78515625	-1.21728516	+36.45263672	+3.82324219	-58.02978516	+1936	+9.68994141	-5.91943359	-0.90966797	-1.97753906	-7.03125000	+13.99658203	+1860	+6.79394531	-9.78662109	-0.75146484	+55.30517578	+6.94335938	-18.89648438	+1476
+1458241123.76720000	+9.66357422	-6.78515625	-1.21728516	+36.45263672	+3.84521484	-58.02978516	+1936	+9.68994141	-5.91943359	-0.90966797	-1.97753906	-7.03125000	+13.99658203	+1860	+6.79394531	-9.78662109	-0.75146484	+55.30517578	+6.94335938	-18.89648438	+1476
+1458241123.77550010	+9.66357422	-6.78515625	-1.22167969	+36.45263672	+3.86718750	-58.00781250	+1936	+9.68554688	-5.91943359	-0.90966797	-1.97753906	-6.98730469	+13.99658203	+1860	+6.78955078	-9.78662109	-0.75585938	+55.30517578	+6.94335938	-18.85253906	+1476
+1458241123.77970000	+9.65917969	-6.78515625	-1.22167969	+36.45263672	+3.88916016	-58.00781250	+1936	+9.68554688	-5.91943359	-0.90966797	-1.97753906	-6.98730469	+13.99658203	+1856	+6.78515625	-9.78662109	-0.75585938	+55.30517578	+6.94335938	-18.83056641	+1476
+1458241123.80049990	+9.65478516	-6.78076172	-1.22607422	+36.47460938	+3.97705078	-57.96386719	+1932	+9.68115234	-5.91503906	-0.91406250	-1.97753906	-6.92138672	+13.97460938	+1856	+6.77197266	-9.78662109	-0.76464844	+55.28320313	+6.94335938	-18.69873047	+1476
+1458241123.80890010	+9.65478516	-6.78076172	-1.22607422	+36.47460938	+3.99902344	-57.96386719	+1928	+9.68115234	-5.91503906	-0.91406250	-1.97753906	-6.89941406	+13.99658203	+1856	+6.77197266	-9.78662109	-0.76464844	+55.30517578	+6.96533203	-18.67675781	+1472
+1458241123.81300000	+9.65039063	-6.78076172	-1.22607422	+36.47460938	+4.02099609	-57.94189453	+1928	+9.68115234	-5.91503906	-0.91406250	-1.97753906	-6.87744141	+13.99658203	+1856	+6.77197266	-9.78662109	-0.76464844	+55.32714844	+6.96533203	-18.67675781	+1472
+1458241123.82130000	+9.65039063	-6.78076172	-1.23046875	+36.47460938	+4.02099609	-57.94189453	+1928	+9.68115234	-5.91503906	-0.91406250	-1.97753906	-6.87744141	+14.01855469	+1856	+6.77197266	-9.78222656	-0.76464844	+55.37109375	+6.98730469	-18.67675781	+1472
+1458241123.82550000	+9.65039063	-6.77636719	-1.23046875	+36.47460938	+4.02099609	-57.94189453	+1924	+9.68115234	-5.91503906	-0.91845703	-1.97753906	-6.87744141	+14.01855469	+1856	+6.77636719	-9.78222656	-0.76464844	+55.39306641	+7.00927734	-18.67675781	+1472
+1458241123.83380010	+9.65039063	-6.78076172	-1.23046875	+36.45263672	+4.04296875	-57.91992188	+1924	+9.68115234	-5.91503906	-0.91845703	-1.99951172	-6.85546875	+14.04052734	+1856	+6.78076172	-9.77783203	-0.76025391	+55.45898438	+7.03125000	-18.67675781	+1472
+1458241123.83800010	+9.65039063	-6.78076172	-1.23046875	+36.45263672	+4.04296875	-57.91992188	+1924	+9.68115234	-5.91503906	-0.91845703	-1.99951172	-6.85546875	+14.04052734	+1856	+6.78076172	-9.77783203	-0.75585938	+55.48095703	+7.03125000	-18.69873047	+1472
+1458241123.84629990	+9.65478516	-6.78076172	-1.23046875	+36.45263672	+4.04296875	-57.91992188	+1920	+9.68115234	-5.91503906	-0.91845703	-1.99951172	-6.85546875	+14.06250000	+1856	+6.78515625	-9.77343750	-0.75146484	+55.52490234	+7.05322266	-18.72070313	+1476
+1458241123.85050010	+9.65478516	-6.78076172	-1.23046875	+36.45263672	+4.04296875	-57.91992188	+1920	+9.68115234	-5.91503906	-0.91845703	-1.99951172	-6.85546875	+14.08447266	+1856	+6.78955078	-9.77343750	-0.75146484	+55.54687500	+7.07519531	-18.72070313	+1476
+1458241123.85879990	+9.65478516	-6.78076172	-1.23046875	+36.45263672	+4.04296875	-57.91992188	+1920	+9.68115234	-5.91503906	-0.91845703	-1.99951172	-6.85546875	+14.08447266	+1856	+6.78955078	-9.77343750	-0.74707031	+55.56884766	+7.09716797	-18.72070313	+1480
+1458241123.86719990	+9.65039063	-6.78076172	-1.23046875	+36.43066406	+4.06494141	-57.91992188	+1920	+9.68115234	-5.91503906	-0.91845703	-2.02148438	-6.83349609	+14.10644531	+1852	+6.78955078	-9.77343750	-0.74707031	+55.59082031	+7.11914063	-18.74267578	+1480
+1458241123.87130000	+9.65039063	-6.78076172	-1.23046875	+36.43066406	+4.06494141	-57.91992188	+1920	+9.68115234	-5.91503906	-0.91845703	-2.02148438	-6.83349609	+14.10644531	+1852	+6.78955078	-9.77343750	-0.74707031	+55.59082031	+7.11914063	-18.74267578	+1484
+1458241123.87550000	+9.65039063	-6.78076172	-1.23046875	+36.43066406	+4.06494141	-57.91992188	+1920	+9.68115234	-5.91503906	-0.91845703	-2.02148438	-6.83349609	+14.10644531	+1852	+6.78955078	-9.77343750	-0.74707031	+55.59082031	+7.11914063	-18.74267578	+1484
+1458241123.88380000	+9.65039063	-6.78076172	-1.23046875	+36.43066406	+4.06494141	-57.91992188	+1920	+9.68115234	-5.91943359	-0.91845703	-2.02148438	-6.83349609	+14.10644531	+1852	+6.78955078	-9.77343750	-0.74707031	+55.56884766	+7.11914063	-18.72070313	+1484
+1458241123.89220000	+9.65039063	-6.78076172	-1.23046875	+36.40869141	+4.08691406	-57.91992188	+1916	+9.68115234	-5.91943359	-0.91845703	-2.02148438	-6.83349609	+14.10644531	+1848	+6.78515625	-9.77343750	-0.74707031	+55.56884766	+7.11914063	-18.72070313	+1484
+1458241123.89630010	+9.65039063	-6.78076172	-1.23046875	+36.40869141	+4.08691406	-57.91992188	+1916	+9.68115234	-5.91943359	-0.91845703	-2.02148438	-6.83349609	+14.10644531	+1848	+6.78515625	-9.77343750	-0.74707031	+55.54687500	+7.11914063	-18.69873047	+1488
+1458241123.90879990	+9.65039063	-6.78076172	-1.23046875	+36.40869141	+4.08691406	-57.91992188	+1916	+9.68115234	-5.91943359	-0.91845703	-2.02148438	-6.81152344	+14.08447266	+1848	+6.78076172	-9.77343750	-0.75146484	+55.52490234	+7.11914063	-18.67675781	+1488
+1458241123.91300010	+9.65039063	-6.78076172	-1.23046875	+36.40869141	+4.08691406	-57.91992188	+1916	+9.68115234	-5.91943359	-0.91845703	-2.02148438	-6.81152344	+14.08447266	+1848	+6.77636719	-9.77783203	-0.75146484	+55.50292969	+7.11914063	-18.67675781	+1488
+1458241123.92129990	+9.65039063	-6.78076172	-1.23046875	+36.40869141	+4.10888672	-57.91992188	+1912	+9.67675781	-5.91943359	-0.91845703	-2.04345703	-6.81152344	+14.08447266	+1848	+6.77636719	-9.77783203	-0.75585938	+55.48095703	+7.09716797	-18.65478516	+1488
+1458241123.92549990	+9.65039063	-6.78076172	-1.23046875	+36.40869141	+4.10888672	-57.91992188	+1912	+9.67675781	-5.91943359	-0.91845703	-2.04345703	-6.81152344	+14.08447266	+1848	+6.77197266	-9.77783203	-0.75585938	+55.48095703	+7.09716797	-18.65478516	+1488
+1458241123.93380000	+9.65039063	-6.78076172	-1.23046875	+36.38671875	+4.10888672	-57.91992188	+1912	+9.67675781	-5.91943359	-0.91845703	-2.04345703	-6.81152344	+14.08447266	+1848	+6.77197266	-9.77783203	-0.75585938	+55.45898438	+7.09716797	-18.63281250	+1488
+1458241123.93800000	+9.65039063	-6.78076172	-1.23046875	+36.38671875	+4.10888672	-57.91992188	+1912	+9.67675781	-5.91943359	-0.91845703	-2.04345703	-6.81152344	+14.08447266	+1848	+6.77197266	-9.77783203	-0.75585938	+55.45898438	+7.11914063	-18.63281250	+1488
+1458241123.94630000	+9.65039063	-6.78076172	-1.23046875	+36.38671875	+4.10888672	-57.91992188	+1912	+9.67675781	-5.91943359	-0.91845703	-2.04345703	-6.81152344	+14.10644531	+1848	+6.77197266	-9.77783203	-0.75585938	+55.48095703	+7.11914063	-18.63281250	+1484
+1458241123.95050000	+9.65039063	-6.78076172	-1.23046875	+36.38671875	+4.10888672	-57.91992188	+1908	+9.67675781	-5.91943359	-0.91845703	-2.04345703	-6.81152344	+14.10644531	+1848	+6.77197266	-9.77783203	-0.75585938	+55.48095703	+7.11914063	-18.63281250	+1484
+1458241123.95880010	+9.65039063	-6.78076172	-1.23046875	+36.38671875	+4.10888672	-57.89794922	+1908	+9.67675781	-5.91943359	-0.91845703	-2.06542969	-6.81152344	+14.10644531	+1848	+6.77197266	-9.77343750	-0.75146484	+55.48095703	+7.11914063	-18.65478516	+1484
+1458241123.96300010	+9.65039063	-6.78076172	-1.23046875	+36.38671875	+4.08691406	-57.89794922	+1908	+9.67675781	-5.91943359	-0.91845703	-2.06542969	-6.81152344	+14.10644531	+1848	+6.77636719	-9.77343750	-0.75146484	+55.50292969	+7.11914063	-18.65478516	+1484
+1458241123.97129990	+9.65039063	-6.78076172	-1.22607422	+36.36474609	+4.08691406	-57.89794922	+1908	+9.67675781	-5.91943359	-0.91845703	-2.06542969	-6.81152344	+14.12841797	+1844	+6.77636719	-9.77343750	-0.75146484	+55.50292969	+7.11914063	-18.65478516	+1484
+1458241123.97540000	+9.65039063	-6.78076172	-1.22607422	+36.36474609	+4.08691406	-57.89794922	+1908	+9.67675781	-5.91503906	-0.91845703	-2.06542969	-6.81152344	+14.12841797	+1844	+6.77636719	-9.77343750	-0.75146484	+55.50292969	+7.14111328	-18.65478516	+1484
+1458241123.97960000	+9.65039063	-6.78076172	-1.22607422	+36.36474609	+4.08691406	-57.89794922	+1908	+9.67675781	-5.91503906	-0.91845703	-2.06542969	-6.81152344	+14.12841797	+1844	+6.77636719	-9.77343750	-0.75146484	+55.52490234	+7.14111328	-18.65478516	+1484
+1458241123.98790000	+9.65039063	-6.78076172	-1.22607422	+36.36474609	+4.08691406	-57.89794922	+1908	+9.67675781	-5.91503906	-0.91845703	-2.08740234	-6.83349609	+14.15039063	+1844	+6.77636719	-9.77343750	-0.75146484	+55.52490234	+7.14111328	-18.65478516	+1484
+1458241123.99630000	+9.65039063	-6.78076172	-1.22607422	+36.36474609	+4.06494141	-57.89794922	+1908	+9.67675781	-5.91503906	-0.91845703	-2.08740234	-6.83349609	+14.15039063	+1844	+6.77636719	-9.77343750	-0.75146484	+55.52490234	+7.11914063	-18.67675781	+1484
+1458241124.00460000	+9.65039063	-6.78076172	-1.22607422	+36.36474609	+4.06494141	-57.89794922	+1908	+9.67675781	-5.91503906	-0.91845703	-2.08740234	-6.83349609	+14.15039063	+1844	+6.77636719	-9.77343750	-0.75146484	+55.52490234	+7.11914063	-18.67675781	+1484
+1458241124.01290010	+9.65039063	-6.78076172	-1.22607422	+36.34277344	+4.06494141	-57.91992188	+1904	+9.67675781	-5.91503906	-0.91845703	-2.08740234	-6.85546875	+14.15039063	+1844	+6.77636719	-9.77343750	-0.75146484	+55.50292969	+7.11914063	-18.67675781	+1484
+1458241124.01710010	+9.65039063	-6.78076172	-1.22607422	+36.34277344	+4.06494141	-57.91992188	+1904	+9.67675781	-5.91503906	-0.91406250	-2.10937500	-6.85546875	+14.15039063	+1848	+6.77636719	-9.77343750	-0.75146484	+55.50292969	+7.11914063	-18.67675781	+1484
+1458241124.02539990	+9.65039063	-6.78076172	-1.22607422	+36.34277344	+4.06494141	-57.91992188	+1904	+9.67675781	-5.91503906	-0.91406250	-2.10937500	-6.85546875	+14.15039063	+1848	+6.77636719	-9.77343750	-0.75146484	+55.50292969	+7.09716797	-18.65478516	+1484
+1458241124.02959990	+9.65039063	-6.78076172	-1.22607422	+36.34277344	+4.06494141	-57.91992188	+1904	+9.67675781	-5.91503906	-0.91406250	-2.10937500	-6.85546875	+14.15039063	+1848	+6.77636719	-9.77343750	-0.75146484	+55.50292969	+7.09716797	-18.65478516	+1484
+1458241124.03790000	+9.65039063	-6.78076172	-1.22607422	+36.34277344	+4.06494141	-57.91992188	+1904	+9.67675781	-5.91064453	-0.91406250	-2.10937500	-6.85546875	+14.15039063	+1848	+6.77197266	-9.77343750	-0.75585938	+55.48095703	+7.07519531	-18.65478516	+1484
+1458241124.04210000	+9.65039063	-6.78076172	-1.22607422	+36.34277344	+4.06494141	-57.91992188	+1904	+9.67675781	-5.91064453	-0.91406250	-2.13134766	-6.85546875	+14.17236328	+1848	+6.77197266	-9.77343750	-0.75585938	+55.48095703	+7.07519531	-18.65478516	+1484
+1458241124.05040000	+9.65039063	-6.78076172	-1.22607422	+36.34277344	+4.06494141	-57.91992188	+1904	+9.67675781	-5.91064453	-0.91406250	-2.13134766	-6.87744141	+14.17236328	+1848	+6.77197266	-9.77343750	-0.75585938	+55.45898438	+7.07519531	-18.65478516	+1484
+1458241124.05460000	+9.65039063	-6.78076172	-1.22607422	+36.34277344	+4.06494141	-57.91992188	+1904	+9.67675781	-5.91064453	-0.91406250	-2.13134766	-6.87744141	+14.17236328	+1848	+6.77197266	-9.77343750	-0.75585938	+55.45898438	+7.07519531	-18.65478516	+1484
+1458241124.06290010	+9.65039063	-6.78076172	-1.22607422	+36.34277344	+4.04296875	-57.91992188	+1904	+9.67675781	-5.91064453	-0.91406250	-2.15332031	-6.87744141	+14.17236328	+1848	+6.77197266	-9.77343750	-0.75585938	+55.45898438	+7.07519531	-18.67675781	+1484
+1458241124.06710000	+9.65039063	-6.78076172	-1.22607422	+36.34277344	+4.04296875	-57.91992188	+1904	+9.67675781	-5.91064453	-0.91406250	-2.15332031	-6.87744141	+14.19433594	+1852	+6.77197266	-9.77343750	-0.75585938	+55.48095703	+7.07519531	-18.67675781	+1484
+1458241124.07540010	+9.65039063	-6.78076172	-1.22607422	+36.32080078	+4.04296875	-57.91992188	+1904	+9.67675781	-5.91064453	-0.91406250	-2.17529297	-6.87744141	+14.19433594	+1852	+6.77636719	-9.77343750	-0.75146484	+55.48095703	+7.07519531	-18.69873047	+1484
+1458241124.07960010	+9.65039063	-6.78076172	-1.22607422	+36.32080078	+4.04296875	-57.89794922	+1904	+9.67675781	-5.91064453	-0.91406250	-2.17529297	-6.87744141	+14.19433594	+1852	+6.77636719	-9.76904297	-0.75146484	+55.48095703	+7.07519531	-18.69873047	+1484
